# Supplementary material for: “Doctor, when can I drive?” – Can we compensate an immobilization of the right wrist while driving a car: A pilot study
Source: PLoS One. 2026 Feb 18;21(2):e0341628. doi: 10.1371/journal.pone.0341628 (PMC12915907; doi:10.1371/journal.pone.0341628)
Supplement: S1 File — (XLSX) [file pone.0341628.s001.xlsx]

## Sheet: Joint Angles ZXY (NI)
Frame	L5S1 Lateral Bending	L5S1 Axial Bending	L5S1 Flexion/Extension	L4L3 Lateral Bending	L4L3 Axial Rotation	L4L3 Flexion/Extension	L1T12 Lateral Bending	L1T12 Axial Rotation	L1T12 Flexion/Extension	T9T8 Lateral Bending	T9T8 Axial Rotation	T9T8 Flexion/Extension	T1C7 Lateral Bending	T1C7 Axial Rotation	T1C7 Flexion/Extension	C1 Head Lateral Bending	C1 Head Axial Rotation	C1 Head Flexion/Extension	Right T4 Shoulder Abduction/Adduction	Right T4 Shoulder Internal/External Rotation	Right T4 Shoulder Flexion/Extension	Right Shoulder Abduction/Adduction	Right Shoulder Internal/External Rotation	Right Shoulder Flexion/Extension	Right Elbow Ulnar Deviation/Radial Deviation	Right Elbow Pronation/Supination	Right Elbow Flexion/Extension	Right Wrist Ulnar Deviation/Radial Deviation	Right Wrist Pronation/Supination	Right Wrist Flexion/Extension	Left T4 Shoulder Abduction/Adduction	Left T4 Shoulder Internal/External Rotation	Left T4 Shoulder Flexion/Extension	Left Shoulder Abduction/Adduction	Left Shoulder Internal/External Rotation	Left Shoulder Flexion/Extension	Left Elbow Ulnar Deviation/Radial Deviation	Left Elbow Pronation/Supination	Left Elbow Flexion/Extension	Left Wrist Ulnar Deviation/Radial Deviation	Left Wrist Pronation/Supination	Left Wrist Flexion/Extension	Right Hip Abduction/Adduction	Right Hip Internal/External Rotation	Right Hip Flexion/Extension	Right Knee Abduction/Adduction	Right Knee Internal/External Rotation	Right Knee Flexion/Extension	Right Ankle Abduction/Adduction
0	0.0305347	-0.603133	16.8158	-0.0355965	-0.266813	1.64743	-0.035624	-0.26681	7.46786	-0.00953775	-0.20172	11.4375	1.70791	7.94995	10.7643	6.46781	13.6707	-15.4978	-5.86283	-1.09423	-5.2679	24.4374	-1.12014	47.802	-3.23683	105.968	65.2568	-2.84326	9.4609	-41.3267	-4.09185	2.51515	-6.60603	-2.36608	21.3302	37.141	6.241	93.9115	74.2185	7.49797	-8.94691	-16.9417	-2.69574	6.02942	31.3217	-0.870029	-0.738139	34.2113	-26.7601
2	0.0111437	-0.603215	16.8243	-0.0441127	-0.265273	1.65121	-0.0441401	-0.265269	7.47164	-0.0160038	-0.201114	11.4404	1.66192	7.99339	10.784	6.4009	13.7696	-15.4589	-5.92163	-1.13626	-5.31797	24.2783	-1.37512	47.5603	-3.31435	106.055	65.3779	-2.80511	9.4451	-41.4486	-3.99716	2.55055	-6.59346	-2.17017	21.2582	37.1199	5.96189	93.8518	74.103	7.58516	-9.04147	-16.98	-2.58263	6.08903	30.9617	-0.970281	-0.818599	34.0737	-26.7382
4	-0.00413869	-0.608229	16.8399	-0.051238	-0.266227	1.65809	-0.0512654	-0.266222	7.47853	-0.021272	-0.202283	11.4455	1.61765	8.01194	10.776	6.32954	13.8211	-15.4743	-5.96522	-1.1632	-5.34585	24.195	-1.58999	47.3616	-3.46123	106.089	65.4705	-2.78394	9.42564	-41.5709	-3.91843	2.55544	-6.57478	-1.96846	21.1819	37.1372	5.66612	93.7783	73.9626	7.68534	-9.15072	-17.0529	-2.49064	6.12268	30.6753	-1.03207	-0.867596	33.972	-26.7306
6	-0.016281	-0.618044	16.8608	-0.0573848	-0.269538	1.66737	-0.0574126	-0.269532	7.4878	-0.0256592	-0.20515	11.4525	1.5759	8.00385	10.7435	6.25417	13.822	-15.5381	-5.99344	-1.16919	-5.35024	24.189	-1.74394	47.2078	-3.66199	106.061	65.5319	-2.7759	9.4114	-41.6933	-3.85874	2.53033	-6.55698	-1.78731	21.1037	37.1853	5.39428	93.7268	73.808	7.79208	-9.2692	-17.151	-2.42502	6.12781	30.4735	-1.05166	-0.883698	33.9126	-26.7381
8	-0.0334469	-0.626133	16.8729	-0.0655818	-0.271685	1.67275	-0.0656098	-0.271678	7.49318	-0.0316516	-0.207279	11.4565	1.54006	7.98936	10.7303	6.18483	13.8098	-15.5668	-6.02254	-1.14382	-5.3527	24.1788	-1.79496	47.0565	-3.77126	106.002	65.5877	-2.74444	9.44347	-41.8199	-3.81092	2.51086	-6.57507	-1.73933	21.039	37.1923	5.32608	93.8637	73.7028	7.86563	-9.36397	-17.1985	-2.38218	6.12057	30.3096	-1.05661	-0.896128	33.8766	-26.7471
10	-0.0563038	-0.63263	16.8789	-0.0761353	-0.272671	1.67535	-0.0761635	-0.272663	7.49578	-0.0394786	-0.208691	11.4585	1.49731	7.98303	10.7349	6.1046	13.8161	-15.5618	-6.05969	-1.13396	-5.34744	24.1509	-1.81852	46.9314	-3.8677	105.924	65.6238	-2.70942	9.48219	-41.9122	-3.7734	2.51289	-6.60812	-1.74858	20.9758	37.1564	5.3617	94.0258	73.6699	7.92477	-9.40703	-17.2117	-2.34652	6.11804	30.1852	-1.07037	-0.9189	33.8587	-26.7542
12	-0.0820509	-0.642101	16.8799	-0.0881908	-0.274727	1.67578	-0.0882192	-0.274718	7.49622	-0.0483589	-0.210998	11.4588	1.4437	7.9924	10.7525	6.00998	13.8561	-15.5317	-6.09865	-1.1402	-5.33798	24.0978	-1.82821	46.8375	-3.95585	105.837	65.6397	-2.67051	9.51689	-41.9711	-3.75149	2.52615	-6.64755	-1.78581	20.9203	37.0887	5.46797	94.1776	73.7016	7.97312	-9.40727	-17.1982	-2.31331	6.12113	30.0943	-1.09407	-0.949577	33.8542	-26.7593
14	-0.0975393	-0.67778	16.8787	-0.0978794	-0.289104	1.67524	-0.0979093	-0.289094	7.49567	-0.0546818	-0.222365	11.4584	1.37283	8.03274	10.7613	5.89801	13.959	-15.5153	-6.09759	-1.11525	-5.34176	24.0086	-1.8012	46.7755	-3.99574	105.76	65.6391	-2.6077	9.54087	-42.0416	-3.77559	2.48109	-6.67982	-1.80558	20.9049	37.0428	5.60837	94.3358	73.7374	8.0088	-9.43313	-17.1801	-2.27935	6.11166	30.0218	-1.1043	-0.957811	33.8553	-26.768
16	-0.110313	-0.702274	16.8884	-0.105484	-0.298796	1.6795	-0.105515	-0.298785	7.49993	-0.0597488	-0.230095	11.4615	1.3117	8.06899	10.7496	5.80404	14.0495	-15.5368	-6.12062	-1.08544	-5.34422	23.943	-1.75395	46.7401	-3.98499	105.7	65.6495	-2.54581	9.56486	-42.1045	-3.79049	2.45106	-6.69083	-1.79923	20.9177	37.0085	5.7234	94.4623	73.7718	8.04148	-9.46323	-17.1696	-2.25976	6.10189	29.9604	-1.09991	-0.964112	33.8588	-26.7758
18	-0.121276	-0.709698	16.9083	-0.110923	-0.301149	1.68836	-0.110954	-0.301137	7.50879	-0.0636684	-0.2322	11.4682	1.26693	8.08949	10.7227	5.73463	14.1041	-15.5874	-6.17343	-1.05613	-5.34389	23.9141	-1.70945	46.7233	-3.9405	105.673	65.6772	-2.49988	9.5857	-42.1533	-3.78608	2.44487	-6.68261	-1.76059	20.9505	36.9876	5.78818	94.5426	73.7993	8.07534	-9.49855	-17.1722	-2.25314	6.09279	29.9082	-1.08326	-0.970598	33.8633	-26.7834
20	-0.128258	-0.712008	16.9225	-0.114192	-0.301586	1.69463	-0.114223	-0.301574	7.51506	-0.0660872	-0.232735	11.4729	1.23657	8.08325	10.7174	5.67783	14.105	-15.6002	-6.21811	-1.0292	-5.34817	23.9156	-1.75168	46.7003	-3.94298	105.718	65.7188	-2.50574	9.57885	-42.1731	-3.77447	2.43142	-6.68189	-1.67531	20.9767	36.9904	5.76685	94.5606	73.8171	8.11898	-9.55978	-17.1961	-2.23954	6.07782	29.8694	-1.06729	-0.970309	33.8696	-26.7957
22	-0.131711	-0.712391	16.9379	-0.115759	-0.301466	1.70148	-0.11579	-0.301454	7.52191	-0.0672701	-0.232745	11.478	1.21994	8.06018	10.718	5.63815	14.07	-15.6029	-6.26102	-0.992067	-5.34831	23.9244	-1.78473	46.6779	-3.91476	105.816	65.758	-2.54148	9.5685	-42.1881	-3.76846	2.41475	-6.66718	-1.6007	21.0172	36.9976	5.73847	94.5238	73.8162	8.15233	-9.60449	-17.2099	-2.22262	6.05856	29.8333	-1.05098	-0.95253	33.8748	-26.8179
24	-0.132248	-0.714306	16.9545	-0.116176	-0.302254	1.70884	-0.116207	-0.302242	7.52927	-0.0675349	-0.23336	11.4835	1.21356	8.02795	10.7222	5.61278	14.0142	-15.5994	-6.30115	-0.94482	-5.34872	23.9316	-1.78894	46.6616	-3.85193	105.944	65.7928	-2.59738	9.56139	-42.2017	-3.77159	2.39101	-6.64305	-1.55136	21.0735	37.0044	5.73116	94.4606	73.8028	8.17043	-9.63042	-17.2092	-2.20417	6.03995	29.7989	-1.03739	-0.925273	33.8797	-26.8482
26	-0.13146	-0.726939	16.9668	-0.116879	-0.307849	1.7143	-0.11691	-0.307836	7.53473	-0.0677059	-0.237586	11.4876	1.20655	8.00568	10.7311	5.58992	13.977	-15.586	-6.33206	-0.900841	-5.37741	23.9274	-1.77063	46.6731	-3.80283	106.034	65.8317	-2.66144	9.55877	-42.2012	-3.78351	2.34248	-6.64555	-1.52688	21.1407	37.0101	5.78237	94.479	73.8101	8.1715	-9.67319	-17.2101	-2.19016	6.04318	29.7735	-1.03953	-0.936314	33.8911	-26.8746
28	-0.132125	-0.740838	16.9763	-0.118318	-0.313881	1.71856	-0.118351	-0.313869	7.53899	-0.0683989	-0.242187	11.4908	1.19368	7.99677	10.7447	5.56159	13.9667	-15.5627	-6.36636	-0.852341	-5.40577	23.9228	-1.7696	46.6814	-3.78568	106.07	65.8757	-2.68886	9.57636	-42.2063	-3.79815	2.29574	-6.66033	-1.5123	21.1803	37.022	5.83153	94.503	73.827	8.16851	-9.70168	-17.2002	-2.17989	6.04268	29.7544	-1.0368	-0.938588	33.9038	-26.8971
30	-0.13422	-0.753619	16.9842	-0.120291	-0.319307	1.72204	-0.120324	-0.319295	7.54247	-0.0695292	-0.246368	11.4934	1.17359	8.00235	10.7619	5.5259	13.9859	-15.5317	-6.40429	-0.802737	-5.42945	23.9135	-1.77303	46.6873	-3.78503	106.053	65.9212	-2.67615	9.61437	-42.2198	-3.81204	2.2549	-6.68201	-1.50628	21.1957	37.0408	5.87855	94.5301	73.846	8.16899	-9.7226	-17.1807	-2.17281	6.03479	29.7389	-1.02709	-0.925949	33.9169	-26.9146
32	-0.134351	-0.763666	16.9938	-0.121183	-0.323695	1.72631	-0.121217	-0.323683	7.54674	-0.0699182	-0.249705	11.4966	1.14856	8.02071	10.7771	5.48679	14.0302	-15.503	-6.4349	-0.774699	-5.45805	23.8715	-1.68423	46.7296	-3.71012	106.024	65.9513	-2.66316	9.6564	-42.2316	-3.81658	2.21087	-6.696	-1.5201	21.2418	37.061	5.97898	94.6148	73.844	8.18363	-9.78891	-17.1653	-2.16639	6.02865	29.719	-1.02245	-0.913449	33.931	-26.9245
34	-0.13413	-0.777365	16.9995	-0.122214	-0.329713	1.72885	-0.122248	-0.329701	7.54929	-0.0703055	-0.254269	11.4985	1.11698	8.04581	10.7992	5.43796	14.0898	-15.4613	-6.459	-0.737306	-5.4852	23.8226	-1.56495	46.7539	-3.61745	105.921	65.9842	-2.6134	9.71221	-42.2526	-3.82534	2.16287	-6.72894	-1.54287	21.3058	37.0909	6.12236	94.7352	73.8394	8.23606	-9.88422	-17.1578	-2.16327	6.02273	29.7008	-1.01586	-0.917126	33.9461	-26.926
36	-0.13398	-0.794508	17.001	-0.123549	-0.337237	1.72949	-0.123584	-0.337225	7.54993	-0.0708238	-0.259978	11.499	1.08191	8.07382	10.8277	5.38335	14.1563	-15.4079	-6.47769	-0.690475	-5.50846	23.7777	-1.44885	46.7575	-3.5359	105.77	66.0158	-2.53646	9.77137	-42.2819	-3.83934	2.11328	-6.77642	-1.57261	21.3779	37.127	6.29194	94.8742	73.8331	8.32674	-9.99343	-17.1635	-2.16287	6.01877	29.6877	-1.00735	-0.934183	33.9625	-26.9224
38	-0.134515	-0.808525	17.0011	-0.124928	-0.343336	1.72956	-0.124964	-0.343323	7.55	-0.0714652	-0.264625	11.4991	1.05537	8.09821	10.8536	5.34288	14.2126	-15.359	-6.49518	-0.663373	-5.52585	23.7586	-1.42675	46.7858	-3.54573	105.752	66.008	-2.50046	9.78279	-42.3074	-3.85053	2.07202	-6.79687	-1.61461	21.4205	37.1484	6.42418	94.9833	73.8089	8.42987	-10.0612	-17.1951	-2.16103	6.02692	29.688	-1.00416	-0.93571	33.9806	-26.9264
40	-0.134453	-0.817916	17.0045	-0.125673	-0.347455	1.73106	-0.125709	-0.347442	7.55149	-0.07176	-0.267752	11.5002	1.0391	8.11359	10.8728	5.31787	14.248	-15.3227	-6.51546	-0.643298	-5.52551	23.7393	-1.38802	46.7979	-3.52613	105.748	66.0063	-2.48517	9.78911	-42.3275	-3.85501	2.04249	-6.79937	-1.65072	21.4772	37.152	6.55786	95.06	73.7946	8.56268	-10.1427	-17.2481	-2.15664	6.02462	29.6904	-0.994623	-0.926872	33.9984	-26.9408
42	-0.133557	-0.823585	17.0111	-0.125754	-0.350009	1.734	-0.125791	-0.349996	7.55443	-0.0716595	-0.269666	11.5024	1.03194	8.11977	10.8849	5.30623	14.2626	-15.3	-6.53827	-0.624455	-5.51115	23.7175	-1.33038	46.7904	-3.46949	105.75	66.0178	-2.48932	9.79484	-42.3407	-3.85364	2.02177	-6.78867	-1.67672	21.5453	37.1427	6.68999	95.1135	73.7896	8.71277	-10.2474	-17.3179	-2.14998	6.00807	29.6929	-0.97785	-0.909597	34.0159	-26.964
44	-0.131568	-0.832257	17.0162	-0.1256	-0.353969	1.73626	-0.125637	-0.353957	7.55669	-0.0712926	-0.272616	11.5041	1.02585	8.1227	10.894	5.2955	14.2708	-15.2834	-6.55638	-0.592503	-5.5094	23.7081	-1.35219	46.786	-3.46224	105.84	66.0263	-2.52108	9.77701	-42.3445	-3.8559	1.99244	-6.77835	-1.69426	21.5711	37.1454	6.77721	95.2	73.763	8.82855	-10.3736	-17.4001	-2.14336	5.98179	29.6981	-0.961052	-0.888783	34.0354	-26.9855
46	-0.132135	-0.837899	17.0201	-0.126316	-0.356394	1.73798	-0.126353	-0.356381	7.55841	-0.071674	-0.274474	11.5054	1.02254	8.12112	10.898	5.28845	14.2695	-15.2764	-6.57983	-0.558506	-5.51332	23.704	-1.38408	46.7851	-3.46372	105.919	66.0394	-2.56354	9.76219	-42.343	-3.8539	1.96725	-6.77343	-1.7078	21.5978	37.1588	6.84846	95.2437	73.7371	8.87856	-10.4596	-17.4324	-2.13994	5.96293	29.7028	-0.944683	-0.873014	34.0536	-27.0067
48	-0.135609	-0.839602	17.0239	-0.127984	-0.356854	1.73966	-0.128021	-0.356841	7.56009	-0.0728925	-0.274924	11.5066	1.0212	8.11664	10.8973	5.28426	14.2619	-15.2783	-6.60896	-0.526142	-5.5206	23.701	-1.40936	46.7872	-3.46632	105.961	66.0589	-2.60209	9.76238	-42.342	-3.84607	1.94738	-6.77553	-1.72047	21.6324	37.1821	6.91041	95.2442	73.7187	8.84564	-10.4769	-17.404	-2.13957	5.95549	29.7061	-0.931205	-0.863268	34.07	-27.0263
50	-0.140327	-0.837795	17.0321	-0.129918	-0.355673	1.74333	-0.129955	-0.35566	7.56377	-0.0744162	-0.274164	11.5094	1.01941	8.11462	10.8937	5.28057	14.2588	-15.2852	-6.6368	-0.502911	-5.52939	23.6829	-1.42619	46.7892	-3.47124	105.951	66.0885	-2.5952	9.80037	-42.3619	-3.83059	1.92821	-6.78546	-1.73951	21.6638	37.2094	6.96338	95.2657	73.7166	8.68784	-10.3622	-17.3361	-2.13876	5.95845	29.7071	-0.929717	-0.851557	34.0856	-27.038
52	-0.141678	-0.841542	17.0429	-0.130836	-0.357199	1.74813	-0.130873	-0.357186	7.56856	-0.0750076	-0.275363	11.513	1.01036	8.12107	10.8899	5.2673	14.2741	-15.2922	-6.65748	-0.467792	-5.51434	23.6836	-1.41284	46.7758	-3.47675	105.869	66.1175	-2.57293	9.85984	-42.3841	-3.8235	1.90038	-6.78884	-1.76282	21.6945	37.238	7.01577	95.3128	73.7171	8.51784	-10.2663	-17.2638	-2.13308	5.95693	29.7102	-0.928981	-0.852827	34.0985	-27.0522
54	-0.14026	-0.848635	17.0565	-0.130818	-0.360416	1.75417	-0.130855	-0.360403	7.5746	-0.0747926	-0.277766	11.5175	0.996863	8.13353	10.8865	5.24849	14.3021	-15.2981	-6.6737	-0.426631	-5.47858	23.7029	-1.36724	46.7557	-3.47517	105.742	66.1417	-2.54524	9.92701	-42.4034	-3.82529	1.87008	-6.78104	-1.78474	21.7297	37.2659	7.07147	95.3777	73.7168	8.37928	-10.2191	-17.2048	-2.12416	5.94799	29.7162	-0.92614	-0.861868	34.1097	-27.0668
56	-0.144189	-0.838558	17.077	-0.131753	-0.355669	1.76326	-0.131789	-0.355655	7.5837	-0.0757996	-0.274275	11.5243	0.999677	8.13524	10.8813	5.25482	14.3039	-15.3072	-6.70745	-0.425916	-5.46084	23.7098	-1.30304	46.7844	-3.43902	105.679	66.155	-2.51846	9.96189	-42.4188	-3.82049	1.87625	-6.75584	-1.78234	21.7951	37.2894	7.14167	95.4144	73.7159	8.33448	-10.1894	-17.1923	-2.12464	5.93537	29.7233	-0.920682	-0.837971	34.1249	-27.0587
58	-0.146501	-0.833318	17.0921	-0.132364	-0.353176	1.76997	-0.1324	-0.353162	7.5904	-0.0764198	-0.27245	11.5294	0.997458	8.13474	10.8828	5.25046	14.3039	-15.3048	-6.7279	-0.422594	-5.45495	23.6961	-1.23059	46.8146	-3.37487	105.657	66.1612	-2.52356	9.98467	-42.4119	-3.81888	1.87546	-6.73186	-1.77594	21.8404	37.3023	7.18644	95.4423	73.7129	8.3081	-10.1612	-17.1865	-2.12231	5.92313	29.7302	-0.913332	-0.836732	34.1406	-27.0662
60	-0.146042	-0.836482	17.1026	-0.13244	-0.354594	1.77464	-0.132476	-0.354581	7.59507	-0.0763887	-0.273514	11.5329	0.987702	8.12765	10.8935	5.22878	14.2955	-15.2865	-6.7189	-0.428161	-5.44371	23.6579	-1.15325	46.8269	-3.30611	105.675	66.1649	-2.58642	9.99329	-42.3879	-3.8206	1.86367	-6.7299	-1.77326	21.8563	37.3322	7.20731	95.4784	73.7012	8.2823	-10.1384	-17.1748	-2.1159	5.9089	29.7357	-0.902652	-0.85466	34.1565	-27.0927
62	-0.14738	-0.841455	17.1247	-0.133473	-0.356652	1.78445	-0.133509	-0.356638	7.60488	-0.0770353	-0.275117	11.5402	0.982884	8.11952	10.8878	5.21729	14.2824	-15.2984	-6.6503	-0.521106	-5.34921	23.55	-1.07595	46.7512	-3.28293	105.881	66.1665	-2.68417	9.99374	-42.5311	-3.82181	1.87092	-6.81649	-1.77512	21.8589	37.4974	7.24861	95.549	73.665	8.25054	-10.1488	-17.1444	-2.10907	5.87654	29.7411	-0.883788	-0.823028	34.1754	-27.1169
64	-0.132384	-0.851932	17.1489	-0.127803	-0.362459	1.79524	-0.12784	-0.362446	7.61567	-0.0724338	-0.279095	11.5483	0.965206	7.95222	11.024	5.10188	13.9911	-15.0666	-6.51796	-0.695443	-5.25365	23.6148	-0.910229	46.8756	-3.45011	105.689	66.1666	-3.3292	9.97131	-42.1717	-3.79845	1.85199	-6.94703	-1.85787	21.8169	37.734	7.29596	95.7931	73.5667	8.25602	-10.2174	-17.1153	-2.11606	5.84268	29.7262	-0.849184	-0.783991	34.1853	-27.1367
66	-0.0974273	-0.867693	17.1705	-0.113816	-0.37222	1.80491	-0.113855	-0.372209	7.62534	-0.0613621	-0.285499	11.5556	0.924538	7.57309	11.3543	4.83887	13.3313	-14.4994	-6.33272	-0.929887	-5.23789	23.9812	-0.813093	47.1001	-3.97278	104.275	66.4377	-4.60005	9.41571	-40.4584	-3.76239	1.80234	-7.06227	-1.99049	21.7699	37.9664	7.37559	96.2351	73.3954	8.29602	-10.3852	-17.074	-2.13387	5.82041	29.6821	-0.805608	-0.752077	34.178	-27.1452
68	-0.0417516	-0.884399	17.1785	-0.0908049	-0.384102	1.80856	-0.0908446	-0.384093	7.629	-0.0434057	-0.292915	11.5583	0.829559	6.91896	11.949	4.34451	12.2017	-13.4707	-6.1319	-1.14175	-5.58457	24.8287	-1.32575	46.8783	-5.09005	99.2235	68.1178	-6.6949	6.13714	-34.2288	-3.77678	1.74621	-6.93436	-1.9935	21.9635	37.9126	7.67674	96.8703	73.1347	8.31351	-10.8216	-16.9479	-2.13551	5.84059	29.589	-0.784485	-0.743315	34.1293	-27.1195
70	0.00289335	-0.90575	17.1777	-0.0729913	-0.397118	1.80833	-0.0730321	-0.397111	7.62877	-0.0292596	-0.301509	11.5581	0.757765	6.17296	12.5885	3.86054	10.8938	-12.3584	-5.9828	-1.3533	-5.90519	26.5098	-3.33133	45.4705	-7.88927	89.7234	70.6084	-7.30871	2.99329	-27.3751	-3.86689	1.68353	-6.86442	-1.81509	21.933	37.9187	7.634	97.3845	72.8691	8.36044	-11.2084	-16.7562	-2.12927	5.91635	29.4958	-0.791651	-0.788073	34.0719	-27.0778
72	0.0281147	-0.934594	17.1727	-0.0642947	-0.411826	1.80617	-0.0643372	-0.411819	7.6266	-0.0218202	-0.31195	11.5565	0.686287	5.42563	13.1934	3.38994	9.57926	-11.3015	-5.91791	-1.5359	-6.10046	28.6959	-6.73293	42.7568	-11.5059	78.1353	73.3243	-6.69736	1.22734	-21.8077	-4.01753	1.61932	-6.91858	-1.47491	21.648	38.0513	7.20803	97.6803	72.6495	8.43125	-11.463	-16.5662	-2.12072	6.04178	29.4187	-0.828706	-0.880544	34.02	-27.0313
74	0.0312904	-0.971382	17.1719	-0.0659173	-0.428207	1.80583	-0.0659614	-0.428202	7.62625	-0.0219886	-0.324301	11.5562	0.461483	4.81976	13.6902	2.71307	8.57562	-10.4343	-6.02599	-1.56921	-6.14871	30.1157	-9.57309	39.6818	-11.5781	75.3882	73.2358	-5.64988	0.600014	-21.7533	-4.1281	1.58246	-7.09876	-1.11688	21.3998	38.257	6.74293	97.6572	72.5914	8.46466	-11.5772	-16.649	-2.12371	6.19027	29.3725	-0.900975	-0.976003	33.9988	-27.0061
76	0.0355572	-1.06511	17.1991	-0.071792	-0.469619	1.81795	-0.0718397	-0.46961	7.63839	-0.0237504	-0.355627	11.5653	0.0835788	4.38767	14.0754	1.83764	7.94096	-9.7643	-6.03763	-1.52332	-6.10368	31.0509	-12.8624	36.1431	-10.4327	78.3337	70.5648	-3.74482	0.0569639	-24.8796	-4.27022	1.46135	-7.23423	-0.804339	21.3377	38.5315	6.56315	97.6155	72.5454	8.43194	-11.5837	-16.7699	-2.15533	6.28155	29.3371	-0.944075	-1.01211	33.9918	-27.0002
78	0.05283	-1.20186	17.2652	-0.0756144	-0.530945	1.84744	-0.0756692	-0.530937	7.66787	-0.0227281	-0.401716	11.5874	-0.424986	4.11209	14.3361	0.79428	7.63567	-9.32015	-5.90867	-1.47764	-5.97798	31.5576	-16.8108	32.4144	-8.55152	84.7031	66.0226	-2.53889	-0.854487	-29.8236	-4.43753	1.28953	-7.271	-0.554581	21.4713	38.8213	6.72369	97.6064	72.5042	8.35344	-11.5087	-16.8811	-2.20598	6.30379	29.3065	-0.95068	-0.986117	33.9929	-27.0114
80	0.109752	-1.28293	17.3884	-0.0576798	-0.571134	1.90241	-0.0577395	-0.571126	7.72285	-0.00681635	-0.430615	11.6286	-0.970304	3.88136	14.4401	-0.28919	7.42336	-9.16601	-5.71343	-1.69733	-5.77208	31.8946	-21.8289	29.4046	-8.99699	87.9571	60.4669	-5.00512	-0.772748	-32.2978	-4.54459	1.31462	-7.17038	-0.353922	21.6665	38.9152	7.11011	97.5295	72.5885	8.34831	-11.4046	-17.0095	-2.22215	6.28475	29.2747	-0.946841	-0.94721	33.9867	-27.0333
82	0.16742	-1.30607	17.5412	-0.0347568	-0.586036	1.97049	-0.0348169	-0.586034	7.79092	0.0112039	-0.440307	11.6797	-1.44608	3.6728	14.4752	-1.234	7.22496	-9.13497	-5.56165	-2.00086	-5.50319	32.3689	-26.5521	26.9915	-10.0425	93.6274	53.7029	-9.78983	-1.18969	-32.0895	-4.62273	1.40335	-7.03126	-0.13389	21.7509	38.9873	7.31709	97.4068	72.7277	8.35567	-11.3631	-17.114	-2.20308	6.31467	29.2613	-1.00509	-0.966749	34.0067	-27.0395
84	0.216833	-1.27664	17.7184	-0.0111705	-0.577258	2.04938	-0.0112301	-0.577257	7.86981	0.0282043	-0.432254	11.7389	-1.82176	3.48142	14.4765	-1.98873	7.02051	-9.15994	-5.50684	-2.30952	-5.15774	33.1115	-30.2547	25.0333	-10.5434	101.35	46.4737	-15.3069	-2.55392	-28.6569	-4.6813	1.52907	-6.88097	0.117176	21.7155	39.0642	7.3035	97.2471	72.9121	8.36358	-11.3994	-17.1816	-2.15102	6.40996	29.2544	-1.12596	-1.03793	34.0487	-27.027
86	0.258993	-1.23487	17.9317	0.0101894	-0.562524	2.14422	0.0101313	-0.562528	7.96465	0.0431536	-0.419904	11.81	-2.1017	3.32856	14.4775	-2.55502	6.84983	-9.17845	-5.66011	-2.45474	-4.60892	34.1645	-31.4035	23.0233	-10.5775	105.194	40.6578	-17.5082	-4.83627	-23.7075	-4.73316	1.70708	-6.72192	0.384467	21.7232	39.0878	7.3474	97.0729	73.1827	8.37022	-11.461	-17.2027	-2.07394	6.52402	29.1831	-1.22215	-1.04743	34.0551	-27.0209
88	0.304446	-1.15871	18.1541	0.035891	-0.533041	2.2431	0.0358331	-0.533044	8.06353	0.0604158	-0.396251	11.8842	-2.33622	3.2109	14.5125	-3.02724	6.72516	-9.13016	-5.78659	-2.58109	-4.2241	34.869	-30.5349	21.5686	-9.88763	105.821	36.405	-17.8351	-7.58787	-18.5557	-4.7888	1.82714	-6.57422	0.586507	21.7757	39.1607	7.43025	96.9041	73.3462	8.38098	-11.5845	-17.1857	-2.02577	6.72956	29.085	-1.37173	-1.05768	34.0966	-26.9735
90	0.35063	-1.05773	18.357	0.0641319	-0.492805	2.33328	0.0640811	-0.492812	8.15371	0.0789275	-0.364409	11.9519	-2.55034	3.13114	14.5951	-3.45036	6.66021	-8.99156	-5.84586	-2.72428	-4.04925	35.0813	-28.2958	20.7815	-8.90614	103.523	33.6598	-16.6485	-10.2492	-14.3557	-4.83878	1.87581	-6.46044	0.734283	21.8181	39.2775	7.52271	96.7279	73.3999	8.39634	-11.7502	-17.1385	-2.0206	7.02488	29.0129	-1.59742	-1.08697	34.2054	-26.881
92	0.375548	-0.985894	18.45	0.08091	-0.463507	2.3746	0.080863	-0.463514	8.19503	0.0896002	-0.341456	11.9829	-2.80084	3.11053	14.7394	-3.92025	6.71444	-8.74036	-5.88999	-2.90452	-3.88653	34.778	-26.9308	20.4053	-8.89977	99.2306	31.9196	-13.2398	-11.5909	-13.65	-4.83415	1.90946	-6.44387	0.985037	21.5626	39.3096	7.45083	96.4315	73.5353	8.40941	-11.8439	-17.0796	-2.05653	7.39471	29.1653	-1.97908	-1.19957	34.4687	-26.7582
94	0.408187	-0.919654	18.508	0.100693	-0.437309	2.40032	0.100649	-0.43732	8.22076	0.102729	-0.320637	12.0022	-2.98545	3.08404	14.905	-4.27378	6.7314	-8.44562	-6.02359	-3.06975	-3.8329	34.3708	-26.0631	20.8353	-8.27387	98.4341	30.2991	-10.8637	-12.1634	-14.0646	-4.77421	1.95527	-6.50372	1.11765	21.4213	39.3171	7.55061	96.2848	73.6875	8.44335	-11.9697	-17.031	-2.12399	7.45279	29.323	-2.11141	-1.10988	34.6837	-26.7033
96	0.450275	-0.838781	18.5519	0.125898	-0.405501	2.41983	0.125857	-0.405514	8.24026	0.119563	-0.295278	12.0169	-3.07742	3.02907	15.0928	-4.47065	6.66	-8.10325	-6.21453	-3.2273	-3.86014	34.0203	-25.5192	21.8736	-6.83376	100.845	28.6136	-10.0918	-12.341	-14.9027	-4.67718	2.03491	-6.60045	1.09702	21.4182	39.3024	7.80183	96.3239	73.8231	8.49874	-12.1246	-16.9939	-2.20515	7.22218	29.4172	-1.97235	-0.825528	34.8056	-26.7273
98	0.483893	-0.665775	18.6016	0.155236	-0.332651	2.44173	0.155201	-0.332668	8.26216	0.136917	-0.238981	12.0334	-3.05739	2.91183	15.3397	-4.48951	6.43068	-7.64344	-6.20394	-3.48717	-3.78088	33.9398	-24.6143	22.2809	-6.14792	99.4598	27.3603	-9.93035	-12.9358	-14.7272	-4.62103	2.21088	-6.5777	0.963133	21.2258	39.1959	7.7754	96.4549	73.8533	8.5625	-12.2052	-16.9437	-2.25022	7.18932	29.3692	-1.87141	-0.633859	34.8469	-26.775
100	0.496766	-0.525386	18.6329	0.172775	-0.27231	2.45546	0.172748	-0.272328	8.27589	0.146243	-0.192768	12.0437	-3.02618	2.81114	15.6767	-4.48533	6.22419	-7.01521	-6.19525	-3.62519	-3.70881	34.1726	-23.7101	23.0276	-5.9247	97.191	25.6169	-9.17423	-13.5134	-14.4306	-4.58062	2.36717	-6.59132	0.889564	21.1418	39.1604	7.78611	96.5119	73.8255	8.58796	-12.2512	-16.8927	-2.27948	7.25545	29.3236	-1.85589	-0.600307	34.9069	-26.8129
102	0.493053	-0.443505	18.652	0.178098	-0.236162	2.46384	0.178074	-0.23618	8.28427	0.147954	-0.165412	12.0499	-3.01432	2.7458	16.0728	-4.5052	6.08705	-6.2783	-6.21881	-3.60498	-3.66453	34.6338	-22.9944	24.1319	-6.05621	94.8872	23.453	-7.6591	-13.9916	-14.3554	-4.56446	2.46609	-6.67593	0.914059	21.1758	39.2291	7.84751	96.4619	73.7661	8.58127	-12.2658	-16.8606	-2.308	7.38419	29.2941	-1.91718	-0.696767	35.0098	-26.8359
104	0.497776	-0.410238	18.7085	0.182942	-0.222051	2.48893	0.182919	-0.222067	8.30936	0.150682	-0.154563	12.0688	-3.03593	2.72485	16.3799	-4.56564	6.0459	-5.7091	-6.21766	-3.45409	-3.63852	34.9677	-23.1241	24.8072	-6.22065	94.114	21.9106	-6.05791	-14.4217	-15.4033	-4.63976	2.44753	-6.83755	1.01169	21.0998	39.3774	7.7523	96.3804	73.7405	8.61538	-12.2351	-16.9137	-2.39261	7.45392	29.173	-1.91515	-0.686397	35.1556	-26.8757
106	0.536892	-0.373591	18.7639	0.20314	-0.209409	2.5135	0.203119	-0.209432	8.33393	0.164987	-0.143861	12.0872	-3.06502	2.65937	16.5867	-4.65071	5.92955	-5.32647	-6.21473	-3.47213	-3.61956	35.2664	-23.012	25.2857	-6.48812	92.4197	20.8671	-4.6323	-14.9782	-16.1968	-4.66249	2.4965	-6.99941	1.05409	21.009	39.5654	7.53917	96.1691	73.7413	8.67573	-12.1603	-17.0317	-2.42353	7.55059	29.1297	-1.94603	-0.740883	35.2623	-26.8695
108	0.608169	-0.305575	18.8081	0.240118	-0.185771	2.53308	0.240099	-0.185795	8.35351	0.19115	-0.12388	12.1019	-3.09866	2.5385	16.7151	-4.75981	5.71656	-5.0894	-6.18338	-3.72146	-3.64703	35.3808	-22.4543	25.6364	-6.62167	90.0553	20.3692	-3.41701	-15.5175	-16.5525	-4.60606	2.65706	-7.11877	1.03541	20.9484	39.7382	7.27091	95.8592	73.7601	8.7622	-12.0562	-17.2151	-2.4139	7.71474	29.1869	-2.01547	-0.876038	35.3205	-26.8242
110	0.689458	-0.121851	18.8437	0.291398	-0.112343	2.5486	0.291387	-0.112373	8.36904	0.224898	-0.0657806	12.1136	-3.15207	2.38503	16.8691	-4.91689	5.44986	-4.80541	-5.96591	-4.19225	-3.9331	34.6118	-21.4116	25.9441	-5.15324	90.3829	20.6823	-2.25864	-15.4604	-17.1367	-4.50026	2.96447	-7.07519	1.05021	21.0869	39.7028	7.21879	95.64	73.7644	8.89245	-11.9848	-17.4775	-2.52549	8.08904	29.2923	-2.08668	-1.04528	35.3783	-26.8223
112	0.671597	-0.0638203	18.8212	0.288549	-0.0853814	2.53851	0.288538	-0.0854133	8.35894	0.221078	-0.0457981	12.106	-3.23682	2.35244	17.1191	-5.09234	5.41062	-4.34538	-5.87289	-4.44331	-4.12367	33.9345	-21.9826	26.4177	-5.13326	91.7616	20.3725	-0.644098	-15.239	-17.9022	-4.436	3.09974	-7.14807	1.2264	20.9722	39.7114	7.02479	95.5783	73.7205	8.95389	-11.8873	-17.8235	-2.6765	8.28218	29.3007	-2.03295	-1.0552	35.4321	-26.8856
114	0.561337	-0.134893	18.7623	0.234229	-0.106993	2.51247	0.234218	-0.107017	8.3329	0.181822	-0.0653392	12.0864	-3.33399	2.43168	17.4293	-5.25465	5.57644	-3.77555	-5.92479	-4.44076	-4.15264	33.5109	-23.5863	27.0981	-6.47667	93.7918	19.3471	1.13247	-14.9402	-18.8408	-4.41067	3.0507	-7.32735	1.50284	20.6285	39.7888	6.71233	95.6704	73.666	8.93342	-11.7649	-18.1981	-2.82284	8.23364	29.2301	-1.86509	-0.899148	35.483	-27.0015
116	0.4962	-0.112842	18.8106	0.207579	-0.0918259	2.53394	0.207572	-0.0918466	8.35437	0.160948	-0.0556732	12.1025	-3.33497	2.42613	17.5682	-5.2639	5.56095	-3.51727	-5.9411	-4.50025	-4.0806	32.9571	-21.7923	27.7925	-6.04943	96.9666	19.1143	1.08803	-14.5699	-20.1052	-4.30725	3.10056	-7.27517	1.48603	20.6044	39.7935	6.7249	95.8181	73.8119	8.88364	-11.6664	-18.3862	-2.8598	8.06679	29.3178	-1.74798	-0.733509	35.525	-27.0728
118	0.467758	-0.0482882	18.8663	0.200633	-0.06119	2.55863	0.200626	-0.0612106	8.37906	0.153833	-0.0332116	12.121	-3.33916	2.37829	17.6622	-5.2914	5.47119	-3.34218	-5.84047	-4.70142	-4.13377	32.4103	-18.1341	28.8142	-5.01918	95.3698	18.8189	0.78048	-14.1542	-21.7189	-4.20429	3.15562	-7.23307	1.35775	20.652	39.8147	6.77691	95.9519	73.9273	8.86776	-11.632	-18.4588	-2.81734	7.95376	29.4291	-1.73303	-0.679272	35.5988	-27.2109
120	0.477329	0.0538993	18.9108	0.213573	-0.0173225	2.57827	0.213571	-0.0173445	8.3987	0.160768	0.000389432	12.1357	-3.35136	2.2943	17.7375	-5.34482	5.31894	-3.20201	-5.6852	-4.97499	-4.30501	31.9524	-13.8123	30.0659	-3.80906	89.5168	18.2384	0.811142	-13.8726	-23.5429	-4.1035	3.22638	-7.23967	1.19661	20.7288	39.8795	6.78258	95.994	73.9611	8.89723	-11.6705	-18.4505	-2.71337	7.90272	29.5343	-1.80225	-0.729094	35.6987	-27.4115
122	0.519359	0.182804	18.9533	0.243033	0.0354533	2.59697	0.243036	0.0354288	8.4174	0.1795	0.0416832	12.1497	-3.29794	2.1853	17.8096	-5.28668	5.09871	-3.06343	-5.84599	-4.87022	-4.2843	32.055	-12.5862	30.695	-3.3085	87.4052	17.2528	1.70329	-14.2259	-24.7528	-3.96285	3.41232	-7.22182	1.21755	20.8331	40.0118	6.61408	95.6985	73.9261	8.93472	-11.7753	-18.4435	-2.59517	7.7103	29.6216	-1.79489	-0.678394	35.749	-27.5744
124	0.581012	0.417638	18.9968	0.290205	0.132897	2.616	0.290218	0.132864	8.43646	0.208693	0.117472	12.164	-3.23587	2.04047	17.7942	-5.22143	4.81387	-3.0866	-6.05085	-4.83419	-4.37432	32.0544	-12.4611	32.3959	-2.61609	87.7747	15.2606	2.04011	-14.5294	-26.0045	-3.68073	3.66535	-7.34133	1.06983	21.0906	40.2746	6.52497	95.3964	73.8261	9.04055	-11.8859	-18.4721	-2.48494	7.65301	29.7102	-1.83628	-0.749242	35.8439	-27.6352
126	0.645119	0.711625	19.0416	0.343582	0.256006	2.63542	0.343609	0.255971	8.45585	0.240929	0.212846	12.1784	-3.17928	1.89714	17.7135	-5.1637	4.5361	-3.23134	-6.16534	-4.97737	-4.55942	31.757	-12.7078	34.8881	-1.66561	89.1004	12.8428	1.6906	-14.5211	-27.2775	-3.30538	3.91564	-7.53376	0.766315	21.3735	40.592	6.45185	95.166	73.6915	9.20022	-11.9748	-18.5246	-2.40162	7.75778	29.8006	-1.92897	-0.94466	35.9719	-27.593
128	0.662072	0.806182	19.0811	0.359196	0.295872	2.65281	0.359226	0.295835	8.47323	0.250125	0.243618	12.1914	-3.12932	1.9194	17.7311	-5.06566	4.55896	-3.1963	-5.81719	-5.38394	-4.47392	30.7606	-11.8736	35.2875	-1.35836	84.5455	13.0358	1.63725	-13.7415	-27.8114	-3.155	3.92864	-7.39794	0.695496	20.9222	40.5966	5.73384	94.9906	73.6201	9.31834	-11.9984	-18.4848	-2.3774	7.89756	29.8808	-1.99713	-1.1252	35.9976	-27.5073
130	0.646647	0.782526	19.134	0.350492	0.286766	2.67641	0.350523	0.286733	8.49684	0.244201	0.23626	12.2091	-3.05663	1.98927	17.835	-4.91308	4.65782	-3.00034	-5.55298	-5.68441	-4.51493	30.2808	-11.6889	35.2268	-1.75998	84.1255	13.3083	1.50887	-13.7551	-28.7585	-3.09908	3.8699	-7.15782	0.71049	20.9775	40.4525	5.72028	94.9338	73.7046	9.32459	-11.9938	-18.513	-2.45039	7.92013	29.9274	-1.91523	-1.01977	35.9843	-27.4945
132	0.609393	0.682793	19.1913	0.325663	0.246238	2.70206	0.325688	0.246204	8.52249	0.228171	0.204393	12.2284	-2.98246	2.07572	17.9706	-4.75348	4.78537	-2.74538	-5.46508	-5.78793	-4.7134	30.2905	-11.8321	35.2884	-2.3983	87.8129	13.0264	1.20945	-14.5721	-30.0635	-3.10902	3.77945	-6.90775	0.763286	21.5645	40.2456	6.42255	94.983	73.9039	9.22439	-11.9779	-18.5968	-2.58407	7.83769	29.9454	-1.73643	-0.685178	35.9696	-27.5545
134	0.585566	0.619644	19.1982	0.309791	0.220646	2.70523	0.309813	0.220613	8.52566	0.217898	0.184266	12.2308	-3.04419	2.14261	17.9408	-4.84272	4.92937	-2.80476	-5.40258	-5.69352	-4.88298	29.2534	-8.79636	36.748	-0.81931	85.4574	11.836	1.26994	-14.9176	-30.5549	-3.18882	3.66732	-6.83673	0.758199	21.6042	40.1872	6.58519	95.003	73.9395	9.11813	-11.9805	-18.529	-2.59051	7.89169	29.9743	-1.83145	-0.652824	36.0636	-27.5505
136	0.547628	0.581318	19.1752	0.289851	0.207178	2.69513	0.289872	0.207148	8.51556	0.203822	0.17296	12.2233	-3.00648	2.28246	17.6716	-4.71738	5.18191	-3.30435	-5.32886	-5.56117	-4.85438	28.8999	-8.49861	36.8873	-0.625492	84.2649	11.8843	0.647267	-14.8425	-30.4577	-3.22819	3.58119	-6.90915	0.746214	21.4072	40.2388	6.48243	95.1006	73.9533	9.03773	-12.0026	-18.4462	-2.5481	7.90558	30.0356	-1.93162	-0.708434	36.1761	-27.5806
138	0.490375	0.572474	19.1385	0.263989	0.208292	2.67896	0.264011	0.208265	8.49939	0.18441	0.172189	12.2111	-2.82042	2.51345	17.111	-4.2778	5.55886	-4.33691	-5.27613	-5.42963	-4.63004	29.3595	-11.3301	35.6458	-2.0061	85.3777	13.28	-0.855266	-14.3719	-29.8796	-3.20629	3.53548	-7.04888	0.727129	21.1558	40.3362	6.28204	95.289	73.9838	8.97613	-12.0532	-18.3626	-2.48648	7.86754	30.1173	-1.97285	-0.785283	36.2671	-27.6518
140	0.415083	0.605709	19.1397	0.233901	0.22933	2.6796	0.233925	0.229305	8.50003	0.160603	0.186044	12.2116	-2.49095	2.83289	16.1338	-3.5242	6.05402	-6.13253	-5.45166	-5.27572	-4.41418	29.4583	-13.5526	35.2917	-2.40755	87.5279	14.1452	-2.95655	-13.6371	-29.0005	-3.15869	3.53629	-6.94541	0.64469	21.4995	40.2087	6.64107	95.5138	74.0828	8.8555	-12.1731	-18.2276	-2.46085	7.89054	30.1391	-1.93473	-0.797895	36.2367	-27.6962
142	0.328501	0.663954	19.1433	0.20103	0.262285	2.68132	0.201057	0.262265	8.50175	0.133972	0.208637	12.2129	-2.24138	3.14537	14.9879	-2.90314	6.55935	-8.24233	-5.59293	-5.15558	-4.20818	29.275	-14.7804	34.655	-2.41907	88.516	15.4041	-5.07234	-13.3062	-28.0013	-3.07886	3.55746	-6.84089	0.643764	21.5045	40.1154	6.65621	95.9013	74.2035	8.70078	-12.2739	-18.0223	-2.50212	7.86559	30.175	-1.81045	-0.58304	36.2734	-27.7967
144	0.23818	0.725808	19.1455	0.166834	0.297146	2.68243	0.166864	0.297128	8.50287	0.106232	0.232572	12.2137	-2.13383	3.43586	13.7913	-2.53664	7.07061	-10.4523	-5.65437	-5.04352	-4.03692	28.8662	-15.0817	33.6711	-2.03895	88.7347	17.1091	-7.42542	-13.1502	-26.9775	-2.98092	3.56892	-6.78512	0.714563	21.1272	40.1017	6.29583	96.4041	74.3221	8.5359	-12.3315	-17.7717	-2.58588	7.79569	30.2258	-1.63447	-0.184199	36.3844	-28.0111
146	0.165313	0.72374	19.1645	0.134791	0.302514	2.69102	0.134823	0.302501	8.51145	0.0819441	0.234589	12.2202	-2.18158	3.73694	12.7274	-2.44574	7.65583	-12.4236	-5.70841	-4.74864	-3.95779	28.661	-15.6084	33.0911	-1.24217	92.3144	18.4704	-11.9917	-11.5549	-25.4865	-2.91981	3.47124	-6.76809	0.663136	21.0823	40.1127	6.29536	96.747	74.4015	8.43224	-12.3313	-17.5835	-2.59349	7.7403	30.2248	-1.50814	0.0691344	36.3859	-28.516
148	0.105246	0.697166	19.1729	0.10622	0.296062	2.69487	0.106251	0.296051	8.5153	0.0609845	0.227985	12.2231	-2.28455	4.0599	11.8789	-2.44955	8.29797	-13.9974	-5.72347	-4.54804	-3.95674	28.011	-16.581	32.0042	-0.50294	96.8402	21.7287	-15.3771	-9.09237	-26.4687	-2.87957	3.3771	-6.77244	0.655231	21.1122	40.1466	6.3389	96.9053	74.386	8.37345	-12.315	-17.517	-2.45671	7.97519	30.2139	-1.67233	0.19861	36.5035	-29.2816
150	0.0547661	0.647192	19.1598	0.0797954	0.278547	2.68912	0.0798241	0.278539	8.50955	0.0423143	0.213243	12.2188	-2.41084	4.41518	11.2646	-2.48963	9.00468	-15.1364	-5.68811	-4.50901	-4.04686	26.8649	-18.0599	30.3192	-0.53407	101.044	27.3448	-16.341	-5.95968	-30.2825	-2.86391	3.29481	-6.79728	0.702741	21.1163	40.1873	6.34946	96.9315	74.2893	8.34609	-12.2924	-17.552	-2.1996	8.52095	30.2309	-2.12823	0.0831889	36.8285	-29.9563
152	0.00147731	0.54301	19.1058	0.0474207	0.237551	2.66516	0.0474444	0.237545	8.4856	0.0206504	0.180572	12.2008	-2.54552	4.83654	10.8465	-2.52448	9.83083	-15.9088	-5.58597	-4.63977	-4.29171	25.66	-20.3036	28.2338	-2.85439	101.703	35.2023	-12.8632	-4.265	-35.0161	-2.89472	3.14916	-6.86365	0.717667	20.815	40.1879	6.2013	97.1066	74.2286	8.30556	-12.2653	-17.5299	-2.02513	9.22639	30.4141	-2.66034	-0.562479	37.5964	-29.2148
154	-0.0410259	0.41957	19.0419	0.0181268	0.187182	2.6368	0.0181466	0.187179	8.45724	0.00187963	0.141085	12.1796	-2.63081	5.26932	10.5641	-2.47139	10.6537	-16.4234	-5.39471	-4.873	-4.62139	24.4906	-21.2608	26.7983	-5.83851	99.3231	43.6419	-8.37597	-3.38536	-38.9128	-2.96892	2.98723	-6.9157	0.669664	20.6523	40.1294	6.2474	97.291	74.1731	8.26015	-12.211	-17.5134	-1.74076	9.73374	30.5052	-3.08443	-2.54384	38.1644	-27.7219
156	-0.0746386	0.302624	18.976	-0.00668876	0.138878	2.60748	-0.00667444	0.138879	8.42791	-0.0136698	0.103421	12.1576	-2.64012	5.68232	10.3856	-2.29569	11.4056	-16.737	-5.16038	-5.12796	-4.98992	23.5615	-20.6332	26.1474	-8.44443	94.6381	52.2904	-3.83144	-3.01175	-41.553	-3.06344	2.83883	-6.9673	0.560385	20.6794	40.046	6.48998	97.467	74.1084	8.21439	-12.1439	-17.5066	-1.33638	9.9302	30.4766	-3.33442	-5.77236	38.4439	-25.8597
158	-0.115083	0.263706	18.9143	-0.0277709	0.125302	2.5801	-0.0277572	0.125304	8.40053	-0.0285894	0.0919517	12.1371	-2.53168	6.00758	10.2552	-1.94867	11.9463	-16.952	-5.07259	-5.16408	-5.28745	23.2433	-18.9337	25.8306	-9.92903	90.016	60.7236	0.730937	-2.69367	-43.4372	-3.09509	2.78013	-7.13315	0.430093	20.6785	40.1183	6.59296	97.6769	73.9857	8.18195	-12.144	-17.4866	-0.969705	9.77655	30.4649	-3.36411	-9.49781	38.7922	-24.7181
160	-0.175152	0.246475	18.8186	-0.0555971	0.122883	2.53759	-0.0555839	0.122891	8.35802	-0.0492528	0.0884044	12.1052	-2.32757	6.28392	10.1909	-1.45601	12.3558	-17.0355	-5.14051	-5.0557	-5.5505	23.2311	-17.7416	26.0399	-11.8808	85.2301	68.1646	5.3387	-3.08781	-44.377	-3.07492	2.79146	-7.34666	0.35282	20.6828	40.1751	6.65039	97.8337	73.8364	8.17294	-12.1734	-17.4533	-0.481886	9.38954	30.4882	-3.31549	-10.8846	38.546	-24.7804
162	-0.260897	0.224053	18.6815	-0.0951287	0.120328	2.47664	-0.0951163	0.120337	8.29707	-0.0786611	0.0840071	12.0595	-2.05284	6.5334	10.2	-0.854713	12.6854	-16.9762	-5.33636	-4.81111	-5.79442	23.4401	-17.3669	26.8095	-14.5876	80.751	74.1912	9.3233	-3.91214	-44.4313	-3.01278	2.82754	-7.57868	0.323392	20.673	40.1681	6.66523	97.9585	73.6636	8.18247	-12.2172	-17.4067	0.122097	8.76946	30.4679	-3.25829	-9.57966	37.5972	-25.8027
164	-0.383113	0.1322	18.4999	-0.156537	0.0903871	2.39588	-0.156532	0.0904025	8.21632	-0.122714	0.0577508	11.999	-1.78034	6.81746	10.3282	-0.254425	13.0792	-16.693	-5.53731	-4.39257	-6.08468	23.9098	-17.5356	28.2299	-17.606	80.1588	77.4235	10.0702	-3.77159	-43.9796	-2.94723	2.71387	-7.77263	0.239102	20.5499	40.0416	6.58162	98.2413	73.4444	8.18084	-12.2565	-17.3502	0.70825	7.79153	30.0437	-3.41022	-7.07582	36.1425	-26.2207
166	-0.513799	0.0411389	18.3534	-0.22151	0.0614398	2.33063	-0.221503	0.0614627	8.15106	-0.169471	0.0320089	11.95	-1.52809	7.09013	10.4249	0.306685	13.4629	-16.4694	-5.62534	-3.99687	-6.24335	24.2612	-16.7137	29.6858	-19.8585	79.3011	79.4229	9.35943	-3.53255	-42.676	-2.88507	2.5669	-7.93167	0.120385	20.4919	39.946	6.55262	98.4916	73.2303	8.16623	-12.2316	-17.2778	1.1182	6.49906	29.4935	-3.21027	-4.45952	34.5834	-25.7761
168	-0.640843	-0.0255604	18.2655	-0.282789	0.0428494	2.2914	-0.282784	0.0428786	8.11183	-0.214118	0.0142386	11.9206	-1.29837	7.33322	10.4289	0.823415	13.8035	-16.4206	-5.60037	-3.70024	-6.26026	24.3547	-14.702	30.9997	-20.8653	77.7218	80.5582	7.67538	-3.344	-41.0793	-2.81851	2.4431	-8.06089	-0.0111849	20.5268	39.9105	6.59778	98.6475	73.0769	8.13975	-12.1455	-17.198	1.32084	5.05763	28.9321	-2.65573	-2.32872	33.182	-24.6603
170	-0.754539	-0.0340206	18.2502	-0.333293	0.0487072	2.28452	-0.333287	0.0487412	8.10496	-0.252244	0.0154356	11.9155	-1.05605	7.51155	10.2449	1.35477	14.0201	-16.723	-5.60501	-3.60136	-6.28459	24.2706	-12.1009	32.1175	-20.5821	76.7421	80.5146	5.05563	-2.60446	-41.5633	-2.6855	2.47662	-8.20185	-0.0706324	20.5881	39.9107	6.62051	98.6225	73.1599	8.11157	-12.0835	-17.1497	1.3838	4.0035	28.4895	-2.25613	-1.6985	32.58	-23.7638
172	-0.820127	-0.0364794	18.2638	-0.36222	0.0531834	2.2905	-0.362214	0.0532201	8.11093	-0.274153	0.0169643	11.92	-0.880312	7.65964	9.99038	1.76125	14.2087	-17.1643	-5.58252	-3.59023	-6.21952	23.8063	-10.1067	33.0816	-19.7971	77.052	79.2995	4.53436	-2.31361	-43.8555	-2.61939	2.54322	-8.24915	-0.113986	20.7037	39.8958	6.75953	98.5749	73.3155	8.08108	-11.9677	-17.1222	1.37391	3.47209	28.4627	-1.9907	-2.0756	32.5589	-23.3981
174	-0.823116	-0.0488883	18.2814	-0.364574	0.0480344	2.29831	-0.364569	0.0480721	8.11874	-0.27559	0.0129721	11.9258	-0.793551	7.78474	9.72174	1.99986	14.3928	-17.6419	-5.55385	-3.6054	-6.09433	23.1312	-9.31039	33.7742	-19.0892	78.4307	77.4046	6.14419	-2.64197	-47.0381	-2.63803	2.61003	-8.20693	-0.175688	20.8676	39.8429	7.03894	98.5563	73.4848	8.05775	-11.8086	-17.1042	1.33401	3.50755	28.7871	-1.94379	-3.11612	32.8921	-23.4029
176	-0.739746	-0.0771277	18.2566	-0.330448	0.0285937	2.28731	-0.330446	0.028628	8.10774	-0.248853	0.000579644	11.9175	-0.81119	7.87806	9.53289	2.02897	14.5658	-17.9842	-5.64249	-3.50404	-6.09227	23.0036	-10.8511	33.6725	-20.1668	79.3354	76.7277	7.20124	-2.93896	-47.2677	-2.68762	2.65805	-8.18264	-0.352804	21.0568	39.7193	7.44721	98.6103	73.5873	8.0826	-11.7163	-17.0523	1.33814	4.14725	28.908	-2.44108	-3.99213	32.8166	-22.6303
178	-0.61991	-0.158431	18.1781	-0.284811	-0.0172179	2.25241	-0.284812	-0.0171885	8.07284	-0.211845	-0.0308151	11.8913	-0.882192	7.95814	9.46549	1.94356	14.7401	-18.108	-5.76972	-3.36857	-6.19463	23.2657	-12.6978	33.6128	-21.7136	80.5983	76.0964	7.7603	-3.22384	-47.4833	-2.72745	2.68423	-8.21165	-0.56078	21.1614	39.5389	7.82121	98.7135	73.6319	8.09601	-11.6357	-17.0147	1.29483	4.74633	28.8673	-2.76269	-4.01072	32.5687	-22.1236
180	-0.486928	-0.281633	18.0622	-0.236882	-0.0824942	2.20087	-0.236891	-0.0824698	8.02131	-0.171892	-0.0766162	11.8526	-0.973874	8.02678	9.51055	1.80369	14.9049	-18.0269	-5.89125	-3.21817	-6.3622	23.7122	-13.9842	33.747	-22.9764	82.0696	75.3546	7.94812	-3.48561	-48.1569	-2.74865	2.68602	-8.28888	-0.753934	21.1936	39.3286	8.11734	98.8223	73.6312	8.08299	-11.5721	-16.9948	1.18995	5.1308	28.7036	-2.77767	-3.42327	32.2493	-22.0243
182	-0.37702	-0.372843	17.9888	-0.196347	-0.131728	2.16832	-0.19636	-0.131708	7.98876	-0.138473	-0.110877	11.8282	-1.02326	8.07452	9.59193	1.72661	15.0139	-17.8766	-5.88578	-3.0427	-6.42781	23.4875	-13.0212	33.9533	-21.9057	82.4753	74.7775	8.76365	-3.7504	-48.6316	-2.77015	2.65011	-8.33897	-0.817699	21.3489	39.1709	8.3738	98.7687	73.6335	8.03843	-11.5993	-16.9622	1.03482	5.31309	28.6016	-2.65463	-4.26747	32.0935	-21.9379
184	-0.289332	-0.38911	17.9484	-0.159272	-0.146225	2.15047	-0.159288	-0.146208	7.9709	-0.109837	-0.119377	11.8148	-0.991691	8.09495	9.62037	1.78904	15.0375	-17.8189	-5.89154	-2.96366	-6.47867	23.3725	-12.2867	34.036	-21.0419	82.6799	74.4082	9.608	-3.95183	-49.2032	-2.77443	2.6489	-8.39789	-0.852068	21.3783	39.0891	8.37538	98.723	73.6697	7.99051	-11.6176	-16.9204	0.918494	5.30646	28.5682	-2.55622	-4.66715	32.077	-21.8585
186	-0.221997	-0.33577	17.936	-0.12531	-0.128501	2.14502	-0.125323	-0.128489	7.96545	-0.0855645	-0.103984	11.8107	-0.892633	8.09476	9.58411	1.97107	14.9934	-17.8762	-5.93005	-2.99553	-6.53976	23.45	-12.2448	34.0167	-20.8613	82.888	74.2255	10.2757	-4.07132	-49.8117	-2.76178	2.68461	-8.46273	-0.881569	21.2929	39.082	8.1661	98.713	73.7272	7.94206	-11.608	-16.8748	0.852839	5.14781	28.6114	-2.51046	-4.39326	32.1845	-21.8448
188	-0.163722	-0.278171	17.9346	-0.0949687	-0.108147	2.1445	-0.0949798	-0.108137	7.96493	-0.0641669	-0.0868498	11.8104	-0.820291	8.10209	9.53487	2.10977	14.9743	-17.9596	-5.96467	-3.09578	-6.65614	23.3115	-12.4573	34.1705	-20.9273	83.0785	74.1618	10.4018	-4.08921	-49.9423	-2.74712	2.70445	-8.5001	-0.908162	21.3714	39.1308	8.12141	98.7048	73.709	7.87648	-11.5947	-16.8525	0.776763	4.96079	28.7369	-2.40572	-4.15081	32.3759	-22.1911
190	-0.110205	-0.274738	17.9142	-0.0712308	-0.111126	2.13546	-0.0712422	-0.111119	7.95589	-0.0462303	-0.0875791	11.8036	-0.801917	8.14045	9.52833	2.16019	15.0355	-17.9662	-5.97445	-3.09226	-6.73311	23.2098	-12.554	34.3027	-20.9415	83.2581	74.0184	10.5287	-4.12896	-50.0373	-2.74075	2.64369	-8.50146	-0.962574	21.4933	39.0987	8.20609	98.6437	73.6949	7.79538	-11.5541	-16.8135	0.773863	4.76628	28.8679	-2.4283	-4.12168	32.555	-22.3766
192	-0.0594766	-0.326917	17.8705	-0.0533419	-0.138228	2.11606	-0.0533561	-0.138222	7.93649	-0.0311396	-0.106711	11.789	-0.827448	8.20231	9.57031	2.13642	15.1591	-17.8848	-5.95831	-2.98009	-6.76728	23.1788	-12.4486	34.3887	-20.8261	83.4049	73.7853	10.7119	-4.19978	-50.1661	-2.74438	2.51559	-8.47576	-1.05437	21.6127	38.9708	8.38989	98.5399	73.696	7.69967	-11.4827	-16.7449	0.838424	4.54244	28.9683	-2.54589	-4.27663	32.6759	-22.3411
194	-0.00864956	-0.376448	17.8176	-0.0351713	-0.164172	2.09262	-0.0351882	-0.164169	7.91305	-0.0159087	-0.124959	11.7714	-0.818874	8.23319	9.62735	2.15876	15.2122	-17.7753	-5.93609	-2.92281	-6.8428	23.1329	-12.1712	34.5123	-20.587	83.395	73.6425	10.6206	-4.18649	-50.184	-2.7564	2.43713	-8.47581	-1.19402	21.6176	38.8295	8.53777	98.5068	73.6848	7.59423	-11.3818	-16.6288	0.86949	4.10386	28.9761	-2.42331	-4.20465	32.671	-22.3632
196	0.0304161	-0.386756	17.7786	-0.0188858	-0.171944	2.07531	-0.0189034	-0.171942	7.89574	-0.00323742	-0.129738	11.7585	-0.775332	8.22472	9.64264	2.23166	15.1783	-17.7436	-5.92529	-2.9009	-6.89269	23.1665	-12.2187	34.5588	-20.6332	83.4581	73.5339	10.6176	-4.21458	-50.249	-2.75054	2.43214	-8.4512	-1.34026	21.6568	38.7004	8.66712	98.4284	73.6815	7.47085	-11.2899	-16.5016	0.912786	3.85608	28.954	-2.36823	-4.08224	32.5581	-22.3396
198	0.0560374	-0.35857	17.7593	-0.00530057	-0.161732	2.06673	-0.00531726	-0.161731	7.88716	0.00627469	-0.121244	11.752	-0.697716	8.18602	9.60838	2.3583	15.0741	-17.8034	-5.9337	-2.91093	-6.91402	23.2653	-12.5604	34.5365	-20.9272	83.6028	73.4584	10.7403	-4.28922	-50.3777	-2.72762	2.49052	-8.40296	-1.45651	21.7542	38.6006	8.77133	98.2981	73.6931	7.34306	-11.2236	-16.386	0.959585	3.84456	28.9173	-2.41352	-3.96251	32.3666	-22.2451
200	0.0732761	-0.341714	17.7564	0.00365591	-0.155783	2.06545	0.0036398	-0.155783	7.88588	0.0125941	-0.116229	11.7511	-0.596484	8.16752	9.55262	2.53851	14.9956	-17.8989	-5.97169	-2.94207	-6.95979	23.2812	-12.5339	34.5909	-20.8716	83.6323	73.4675	10.7744	-4.30645	-50.48	-2.71706	2.53358	-8.38321	-1.42949	21.8756	38.5604	8.83214	98.1902	73.7383	7.27411	-11.2124	-16.3399	0.941708	3.83872	28.8651	-2.41088	-3.92836	32.1853	-22.0068
202	0.0809643	-0.324517	17.7661	0.00844801	-0.148891	2.06978	0.00843268	-0.148892	7.89021	0.0157394	-0.110774	11.7543	-0.505032	8.16246	9.51248	2.70518	14.9458	-17.9651	-6.02217	-2.95408	-6.96792	23.2956	-12.5009	34.6445	-20.8296	83.625	73.4048	10.9538	-4.35006	-50.6321	-2.71179	2.56567	-8.35326	-1.39554	21.9606	38.5482	8.83963	98.1003	73.7543	7.22295	-11.1929	-16.3	0.899533	3.95651	28.8257	-2.43255	-3.93844	32.0691	-21.8433
204	0.0833464	-0.313119	17.7838	0.0104281	-0.144098	2.07763	0.0104133	-0.144099	7.89806	0.0169145	-0.107066	11.7602	-0.439908	8.17027	9.50359	2.82663	14.9315	-17.9747	-6.07108	-2.93805	-6.94412	23.3117	-12.4896	34.6908	-20.8273	83.5844	73.2744	11.2421	-4.41694	-50.7969	-2.71431	2.57775	-8.30658	-1.38296	22.0047	38.5414	8.81927	98.0483	73.7358	7.17923	-11.1707	-16.2528	0.843158	4.17326	28.799	-2.47058	-3.98651	32.0128	-21.7876
206	0.0976182	-0.339481	17.7964	0.0144743	-0.156836	2.08326	0.0144581	-0.156837	7.90369	0.020744	-0.116332	11.7644	-0.433357	8.19132	9.54705	2.84271	14.9677	-17.8915	-6.07549	-2.90058	-6.97109	23.2644	-12.2925	34.7617	-20.6369	83.441	73.2687	11.2682	-4.40821	-50.7382	-2.7392	2.53488	-8.246	-1.36918	22.0572	38.4756	8.88425	98.1228	73.7232	7.14346	-11.2469	-16.2073	0.768588	4.31533	28.7591	-2.42502	-4.09024	31.9419	-21.7848
208	0.114473	-0.367008	17.8069	0.0195552	-0.170299	2.08795	0.0195376	-0.170301	7.90838	0.025393	-0.126077	11.768	-0.43738	8.20071	9.60402	2.83321	14.9878	-17.7855	-6.08664	-2.86126	-6.99704	23.2765	-12.2309	34.8589	-20.5935	83.4063	73.2041	11.2772	-4.41334	-50.6981	-2.76793	2.50224	-8.20039	-1.39702	22.1218	38.4228	8.98799	98.174	73.7064	7.0712	-11.2754	-16.1301	0.742557	4.38965	28.6787	-2.42309	-4.165	31.7675	-21.6246
210	0.130554	-0.385871	17.8129	0.0250216	-0.179903	2.09062	0.025003	-0.179906	7.91105	0.0300864	-0.132911	11.77	-0.437993	8.19302	9.6607	2.82247	14.9755	-17.6814	-6.1119	-2.82919	-7.01265	23.3517	-12.3152	34.9658	-20.7004	83.4879	73.0747	11.3124	-4.44127	-50.7142	-2.79243	2.49506	-8.1702	-1.45845	22.1819	38.3855	9.09371	98.1722	73.692	6.97515	-11.2371	-16.0347	0.768994	4.3947	28.5686	-2.47849	-4.17715	31.5016	-21.2808
212	0.140194	-0.3927	17.8011	0.0286855	-0.183695	2.0854	0.0286666	-0.183698	7.90583	0.0330669	-0.135513	11.7661	-0.429987	8.17111	9.70623	2.82235	14.9334	-17.5987	-6.13319	-2.81657	-7.02321	23.3828	-12.2569	35.008	-20.6295	83.483	73.0235	11.3543	-4.44736	-50.7076	-2.79752	2.51131	-8.12612	-1.47925	22.1499	38.3009	9.07724	98.1303	73.714	6.95513	-11.1828	-16.006	0.800786	4.34422	28.4993	-2.54672	-4.07161	31.2758	-20.82
214	0.143311	-0.383852	17.7976	0.0307912	-0.180079	2.08384	0.0307726	-0.180082	7.90427	0.0344127	-0.132677	11.7649	-0.396588	8.1495	9.71494	2.87213	14.8802	-17.5817	-6.15313	-2.82695	-7.02709	23.415	-12.2948	35.0196	-20.6304	83.5783	73.0016	11.3132	-4.43667	-50.7344	-2.79528	2.53408	-8.07755	-1.4908	22.1424	38.2309	9.07014	98.1597	73.7314	6.96101	-11.1822	-16.0163	0.80025	4.23609	28.4716	-2.50167	-3.93774	31.1656	-20.6282
216	0.142061	-0.364633	17.8041	0.0318394	-0.171557	2.08673	0.0318217	-0.171561	7.90716	0.0346565	-0.12624	11.7671	-0.343274	8.13707	9.69513	2.96485	14.8342	-17.6148	-6.17079	-2.85213	-7.03291	23.444	-12.4219	35.0202	-20.704	83.777	72.9951	11.2033	-4.4173	-50.7922	-2.79221	2.55383	-8.03339	-1.49344	22.17	38.1864	9.08524	98.253	73.7431	6.97436	-11.2305	-16.0514	0.770823	4.11772	28.4873	-2.36897	-3.8244	31.1871	-20.728
218	0.14532	-0.359969	17.8029	0.0336567	-0.169786	2.08619	0.0336392	-0.169789	7.90662	0.0359031	-0.1248	11.7666	-0.310222	8.1545	9.70593	3.03063	14.8518	-17.59	-6.18089	-2.85768	-7.07674	23.415	-12.3942	35.0619	-20.6359	83.9285	72.9812	11.1802	-4.42609	-50.8328	-2.8021	2.55439	-8.02788	-1.45911	22.1619	38.1572	9.0467	98.252	73.7877	6.96017	-11.2247	-16.0757	0.774364	4.20232	28.5454	-2.40423	-3.84987	31.3221	-20.8043
220	0.15181	-0.360979	17.7964	0.0364207	-0.170768	2.08332	0.0364031	-0.170771	7.90375	0.0380324	-0.12536	11.7645	-0.282438	8.17974	9.73972	3.08775	14.8863	-17.5223	-6.19488	-2.83681	-7.13677	23.3888	-12.3581	35.1218	-20.5382	84.0683	72.9709	11.154	-4.42984	-50.8299	-2.82595	2.52405	-8.01329	-1.449	22.152	38.1241	9.0167	98.2763	73.815	6.94384	-11.2272	-16.0869	0.777248	4.2129	28.6168	-2.4175	-3.86938	31.4565	-20.8855
222	0.164037	-0.367548	17.7856	0.041238	-0.174661	2.0785	0.04122	-0.174665	7.89893	0.0418814	-0.127965	11.7609	-0.255235	8.20687	9.79185	3.14259	14.925	-17.4205	-6.21242	-2.79396	-7.20156	23.3761	-12.3442	35.1912	-20.4439	84.1895	72.9593	11.1277	-4.42195	-50.7885	-2.86012	2.47131	-7.98739	-1.4718	22.1567	38.0829	9.02108	98.3401	73.8206	6.92133	-11.2499	-16.0797	0.778094	4.11623	28.6853	-2.38776	-3.86067	31.5572	-20.9433
224	0.193802	-0.39031	17.7715	0.0523926	-0.187106	2.07229	0.0523733	-0.187111	7.89272	0.0510098	-0.136562	11.7562	-0.225219	8.23164	9.84806	3.20099	14.9584	-17.3111	-6.22115	-2.75389	-7.24454	23.3614	-12.3491	35.2551	-20.393	84.2462	72.9083	11.2005	-4.40491	-50.7671	-2.88968	2.44302	-7.99345	-1.50425	22.2224	38.0366	9.12661	98.4077	73.8375	6.84615	-11.2965	-16.035	0.804328	4.03558	28.7156	-2.39966	-3.87732	31.6154	-20.8661
226	0.223157	-0.389393	17.7655	0.0653331	-0.189146	2.06963	0.0653135	-0.189153	7.89007	0.0608137	-0.137268	11.7542	-0.161388	8.26119	9.88259	3.32467	14.9855	-17.2383	-6.22405	-2.74234	-7.27292	23.3525	-12.4147	35.292	-20.3851	84.2966	72.8974	11.209	-4.38292	-50.7193	-2.90637	2.42924	-7.97216	-1.53081	22.2775	38.0029	9.17043	98.4206	73.8343	6.80535	-11.322	-16.0108	0.800066	3.9703	28.7555	-2.40115	-3.85707	31.6643	-20.8027
228	0.245828	-0.361939	17.7688	0.0775464	-0.179009	2.0711	0.0775279	-0.179017	7.89153	0.0693022	-0.128916	11.7553	-0.0618482	8.30619	9.89122	3.52209	15.0246	-17.2086	-6.22465	-2.75266	-7.29437	23.3536	-12.4919	35.3092	-20.3806	84.3224	72.9301	11.1599	-4.36221	-50.6483	-2.90528	2.42414	-7.92408	-1.54713	22.3126	37.9818	9.14066	98.3857	73.8232	6.79253	-11.323	-16.0077	0.755068	3.92424	28.8109	-2.3816	-3.78875	31.7216	-20.7941
230	0.253911	-0.331263	17.7765	0.0836352	-0.166248	2.07448	0.0836181	-0.166257	7.89492	0.0730457	-0.118992	11.7579	0.0454902	8.39599	9.88472	3.7544	15.1412	-17.2013	-6.23768	-2.73144	-7.3326	23.3746	-12.3146	35.3627	-20.1951	84.1757	72.9416	11.2545	-4.36399	-50.6078	-2.86803	2.41359	-7.90658	-1.55469	22.3656	37.9543	9.15363	98.3894	73.8833	6.69364	-11.3349	-15.9683	0.674755	3.90759	28.8629	-2.3413	-3.66854	31.8321	-20.8778
232	0.256357	-0.329149	17.7774	0.0848818	-0.165527	2.07492	0.0848647	-0.165536	7.89535	0.0739318	-0.118374	11.7582	0.180306	8.54784	9.87956	4.06247	15.3587	-17.1818	-6.23961	-2.67616	-7.39982	23.4075	-12.1641	35.4194	-20.0493	84.0376	72.9581	11.3061	-4.36652	-50.5636	-2.86961	2.36558	-7.90603	-1.56333	22.3888	37.9283	9.16166	98.4503	73.9573	6.57279	-11.3454	-15.9183	0.618314	3.83323	28.8951	-2.28757	-3.62017	31.9263	-20.9224
234	0.255977	-0.354026	17.7699	0.0826499	-0.176388	2.07158	0.0826317	-0.176397	7.89201	0.0729516	-0.126634	11.7557	0.339626	8.75262	9.87926	4.43659	15.662	-17.1444	-6.2345	-2.59646	-7.48242	23.4431	-12.116	35.4677	-19.9874	83.9722	72.9743	11.2874	-4.36733	-50.5092	-2.91132	2.29328	-7.9124	-1.57471	22.3855	37.8964	9.16511	98.5484	74.0317	6.4663	-11.3487	-15.8755	0.598466	3.71202	28.9125	-2.23496	-3.6478	31.9882	-20.9013
236	0.253054	-0.366113	17.7557	0.0803754	-0.181433	2.06529	0.0803567	-0.181441	7.88572	0.0715722	-0.130548	11.751	0.501969	8.95885	9.87992	4.81646	15.9673	-17.1039	-6.26062	-2.52817	-7.51213	23.4511	-12.2287	35.4882	-19.9923	84.0728	72.9416	11.2565	-4.37958	-50.4414	-2.92373	2.28296	-7.89512	-1.58371	22.4115	37.8195	9.2048	98.5709	74.1075	6.47058	-11.3244	-15.8922	0.605306	3.67811	28.9582	-2.24149	-3.62782	32.02	-20.8256
238	0.262567	-0.356944	17.7553	0.0853059	-0.178209	2.06509	0.0852875	-0.178218	7.88552	0.0750542	-0.127826	11.7508	0.638915	9.14764	9.85752	5.14583	16.251	-17.1096	-6.30846	-2.53836	-7.50677	23.4511	-12.3405	35.4914	-19.9687	84.2166	72.9404	11.21	-4.37579	-50.3912	-2.92053	2.31025	-7.85159	-1.59984	22.4585	37.7475	9.23214	98.5794	74.1478	6.50793	-11.3127	-15.9301	0.610514	3.66072	28.9962	-2.21824	-3.66474	32.04	-20.7937
240	0.285422	-0.331005	17.7672	0.0974666	-0.168754	2.07039	0.0974492	-0.168764	7.89082	0.0835455	-0.119989	11.7548	0.738424	9.31309	9.81829	5.3999	16.5078	-17.152	-6.3656	-2.61245	-7.48128	23.4403	-12.4119	35.4863	-19.8974	84.356	72.9749	11.1657	-4.35364	-50.3599	-2.90551	2.35695	-7.78814	-1.61701	22.5178	37.6909	9.23156	98.5799	74.1472	6.55335	-11.3179	-15.9774	0.610923	3.67048	29.0225	-2.17736	-3.75554	32.0552	-20.8157
242	0.3094	-0.320862	17.7629	0.108818	-0.166305	2.06845	0.108801	-0.166316	7.88889	0.091877	-0.117439	11.7534	0.788153	9.46586	9.81117	5.55508	16.7639	-17.1406	-6.38614	-2.61632	-7.48528	23.3833	-12.4482	35.4963	-19.7981	84.4038	72.9861	11.2052	-4.32904	-50.3199	-2.88755	2.36572	-7.73849	-1.59818	22.5524	37.6459	9.18345	98.5617	74.1214	6.58114	-11.3221	-16.0281	0.630294	3.83596	29.0579	-2.27668	-3.80163	32.076	-20.82
244	0.337474	-0.314401	17.7641	0.121652	-0.165813	2.06902	0.121635	-0.165826	7.88946	0.10144	-0.116259	11.7538	0.795532	9.57889	9.83093	5.6138	16.9669	-17.0882	-6.40184	-2.60832	-7.5082	23.3477	-12.4801	35.5423	-19.7211	84.5103	72.9771	11.175	-4.31172	-50.2786	-2.87408	2.35498	-7.68101	-1.58573	22.5998	37.6	9.12532	98.4426	74.0823	6.57475	-11.2911	-16.0375	0.629528	3.89413	29.0654	-2.28847	-3.80985	32.0855	-20.8745
246	0.36621	-0.311756	17.7722	0.134454	-0.167052	2.07262	0.134436	-0.167066	7.89305	0.111088	-0.116376	11.7565	0.768865	9.65098	9.87082	5.59128	17.1107	-17.0071	-6.41743	-2.58921	-7.53736	23.3454	-12.481	35.606	-19.6422	84.6677	72.9504	11.078	-4.30701	-50.2413	-2.86447	2.32619	-7.61647	-1.58321	22.6566	37.5493	9.0671	98.2496	74.0381	6.54186	-11.2412	-16.0083	0.610504	3.83342	29.0445	-2.21028	-3.79845	32.0791	-20.9583
248	0.381871	-0.323531	17.7717	0.140333	-0.173514	2.07244	0.140315	-0.173528	7.89287	0.115893	-0.120835	11.7564	0.727872	9.70521	9.90718	5.53581	17.2279	-16.9362	-6.42266	-2.50797	-7.52291	23.3551	-12.2855	35.5828	-19.3707	84.6925	72.9219	11.0801	-4.32382	-50.2247	-2.84474	2.26682	-7.56434	-1.56481	22.6786	37.4913	9.01879	98.1934	73.9962	6.54918	-11.2948	-16.0069	0.619892	3.88946	29.0298	-2.26704	-3.85916	32.0559	-20.9273
250	0.385518	-0.328548	17.777	0.141509	-0.176019	2.07478	0.141491	-0.176034	7.89521	0.11693	-0.122634	11.7581	0.704149	9.7309	9.92171	5.50211	17.2851	-16.908	-6.43765	-2.46984	-7.51098	23.3854	-12.1585	35.5704	-19.2397	84.714	72.8847	11.088	-4.35214	-50.2232	-2.83236	2.23381	-7.52074	-1.5399	22.6571	37.4415	8.91683	98.0733	74.0069	6.4824	-11.2724	-15.9662	0.628463	3.83746	28.9972	-2.26244	-3.8747	32.0056	-20.8511
252	0.380605	-0.326215	17.7857	0.139545	-0.174594	2.07865	0.139527	-0.174609	7.89908	0.11537	-0.121694	11.761	0.70182	9.73003	9.91534	5.49837	17.2842	-16.9202	-6.46097	-2.48475	-7.49797	23.4265	-12.1274	35.569	-19.2663	84.7653	72.8438	11.0716	-4.38424	-50.2259	-2.82881	2.23427	-7.48234	-1.51915	22.616	37.3962	8.79524	97.8967	74.0638	6.35024	-11.1739	-15.8927	0.632444	3.68565	28.9584	-2.18577	-3.84258	31.9408	-20.7603
254	0.379911	-0.33529	17.7756	0.138493	-0.178504	2.07415	0.138474	-0.178518	7.89458	0.114832	-0.124682	11.7577	0.701467	9.71405	9.91151	5.49148	17.2552	-16.9295	-6.46752	-2.49096	-7.41184	23.426	-12.0325	35.4753	-19.1834	84.8785	72.8205	10.977	-4.40317	-50.1873	-2.81967	2.24252	-7.43254	-1.53904	22.6709	37.3225	8.86332	97.8731	74.0858	6.30354	-11.1678	-15.872	0.643605	3.66886	28.9856	-2.16948	-3.86688	31.9235	-20.7334
256	0.387855	-0.346939	17.7623	0.141014	-0.184258	2.06824	0.140995	-0.184273	7.88868	0.117082	-0.128823	11.7532	0.699841	9.6981	9.91999	5.48075	17.2273	-16.9161	-6.46621	-2.48802	-7.38789	23.4583	-11.9974	35.4206	-19.1528	84.9445	72.8292	10.8929	-4.39509	-50.1691	-2.83077	2.23321	-7.40804	-1.57755	22.7324	37.2494	8.9638	97.904	74.1115	6.25293	-11.1896	-15.8507	0.643143	3.68349	29.0018	-2.14974	-3.88161	31.9112	-20.6953
258	0.405287	-0.362142	17.7468	0.147397	-0.192357	2.06141	0.147378	-0.192372	7.88184	0.122369	-0.134471	11.7481	0.687615	9.68851	9.95048	5.45082	17.2163	-16.8621	-6.45698	-2.47112	-7.44379	23.5145	-12.0454	35.435	-19.195	84.9747	72.8545	10.8361	-4.36044	-50.1652	-2.86299	2.20359	-7.4112	-1.62048	22.7569	37.1815	9.03614	97.9627	74.1422	6.19439	-11.2273	-15.8228	0.628872	3.7229	28.9991	-2.12875	-3.89206	31.8962	-20.6348
260	0.428011	-0.393326	17.7178	0.154784	-0.207883	2.04857	0.154763	-0.207899	7.869	0.128879	-0.145608	11.7385	0.632854	9.69409	10.0334	5.34405	17.2527	-16.713	-6.431	-2.42826	-7.52317	23.4816	-12.1668	35.5209	-19.2665	85.1316	72.8134	10.7896	-4.31806	-50.0869	-2.89406	2.17195	-7.4186	-1.63199	22.6196	37.1096	8.95797	98.0314	74.1542	6.18908	-11.2809	-15.8045	0.611006	3.86403	29.0206	-2.18187	-4.00204	31.8847	-20.5639
262	0.461748	-0.424584	17.6932	0.166989	-0.224359	2.03766	0.166966	-0.224376	7.85809	0.13905	-0.157148	11.7303	0.561868	9.69547	10.1165	5.20626	17.2882	-16.5659	-6.40992	-2.38329	-7.60163	23.4684	-12.3192	35.6236	-19.3477	85.2949	72.7697	10.7443	-4.26834	-50.0079	-2.93829	2.14257	-7.4199	-1.61709	22.5742	37.0436	8.92042	98.0364	74.1624	6.17667	-11.321	-15.813	0.582043	3.88685	29.0199	-2.14982	-3.98171	31.8608	-20.5475
264	0.502115	-0.446005	17.6795	0.182907	-0.237083	2.03165	0.182882	-0.237102	7.85208	0.151757	-0.16565	11.7258	0.486902	9.68659	10.1753	5.06009	17.3056	-16.4654	-6.39637	-2.35018	-7.66134	23.4732	-12.4697	35.7145	-19.4076	85.4347	72.7477	10.7037	-4.21487	-49.9422	-2.98819	2.11805	-7.40408	-1.58386	22.6362	36.9827	8.93529	97.9957	74.1699	6.15043	-11.3545	-15.8411	0.550111	3.80044	29.0034	-2.04938	-3.84245	31.8338	-20.5742
266	0.528398	-0.4297	17.6889	0.195765	-0.232133	2.03579	0.195741	-0.232154	7.85622	0.161055	-0.161136	11.7289	0.435654	9.66016	10.1581	4.959	17.2782	-16.5058	-6.37693	-2.36612	-7.66133	23.3775	-12.5481	35.7296	-19.3465	85.5416	72.8011	10.6941	-4.16511	-49.8779	-2.99964	2.10203	-7.33385	-1.5703	22.6264	36.912	8.87389	98.079	74.1717	6.13645	-11.4552	-15.8346	0.557773	3.88824	29.0431	-2.12396	-3.87094	31.8607	-20.5201
268	0.539957	-0.413672	17.6972	0.202151	-0.226082	2.03949	0.202128	-0.226102	7.85992	0.165445	-0.156209	11.7317	0.376782	9.63742	10.1398	4.84588	17.2607	-16.5484	-6.36726	-2.37913	-7.6587	23.3117	-12.5135	35.7621	-19.2403	85.5976	72.8205	10.7075	-4.13383	-49.8438	-3.01213	2.08717	-7.28359	-1.52571	22.5559	36.8522	8.73352	98.1106	74.1918	6.14337	-11.4968	-15.8519	0.55725	3.87953	29.0755	-2.14299	-3.86703	31.8936	-20.4999
270	0.538149	-0.40998	17.695	0.201668	-0.224312	2.0385	0.201645	-0.224333	7.85893	0.164972	-0.154916	11.7309	0.304076	9.62211	10.138	4.70885	17.2632	-16.5608	-6.36731	-2.36698	-7.66694	23.2976	-12.4026	35.8151	-19.1295	85.6138	72.792	10.729	-4.1213	-49.8246	-3.03519	2.07013	-7.262	-1.45268	22.4451	36.7958	8.5555	98.0847	74.2303	6.16589	-11.4751	-15.8965	0.54574	3.75684	29.093	-2.08595	-3.80208	31.921	-20.5161
272	0.530835	-0.434307	17.6626	0.196478	-0.234327	2.02411	0.196454	-0.234347	7.84454	0.161731	-0.162727	11.7202	0.217843	9.60996	10.1552	4.54639	17.2777	-16.5391	-6.35971	-2.27911	-7.6886	23.3029	-12.4058	35.8077	-19.1069	85.6478	72.7702	10.7048	-4.11286	-49.7213	-3.07422	2.04107	-7.23486	-1.40395	22.3867	36.6926	8.53271	98.1539	74.2593	6.1784	-11.5035	-15.935	0.558101	3.69769	29.1252	-2.08773	-3.72271	31.9416	-20.468
274	0.524075	-0.451325	17.6442	0.192123	-0.241201	2.01595	0.192098	-0.241221	7.83639	0.158914	-0.168139	11.714	0.142841	9.58729	10.1588	4.40147	17.268	-16.5429	-6.36795	-2.21881	-7.69791	23.3244	-12.4928	35.8133	-19.15	85.7147	72.7367	10.6678	-4.10746	-49.6362	-3.10943	2.02765	-7.18526	-1.3857	22.3499	36.5678	8.52023	98.18	74.3178	6.14387	-11.4963	-15.9379	0.566402	3.61175	29.1391	-2.04451	-3.6699	31.9546	-20.4507
276	0.519535	-0.450934	17.6473	0.190164	-0.240657	2.01733	0.190139	-0.240676	7.83776	0.157414	-0.167856	11.7151	0.0810997	9.55114	10.1405	4.27754	17.2276	-16.5874	-6.39015	-2.20455	-7.68868	23.335	-12.617	35.8392	-19.1983	85.8254	72.6946	10.6242	-4.10031	-49.5818	-3.13161	2.03632	-7.10984	-1.39165	22.3331	36.4387	8.49201	98.1396	74.392	6.06897	-11.4483	-15.9102	0.56662	3.51532	29.1326	-1.96533	-3.64948	31.9619	-20.4722
278	0.514428	-0.423264	17.66	0.19021	-0.228125	2.02296	0.190186	-0.228144	7.84339	0.156652	-0.158487	11.7193	0.0176605	9.50284	10.0971	4.14863	17.1651	-16.6802	-6.39746	-2.20967	-7.66125	23.2205	-12.6008	35.8438	-19.0023	86.0244	72.6714	10.5681	-4.07781	-49.5151	-3.11941	2.07068	-7.01266	-1.38232	22.3553	36.3601	8.47373	98.0614	74.3836	6.02806	-11.4101	-15.9164	0.567483	3.56615	29.1292	-1.98954	-3.63991	31.9726	-20.4731
280	0.517964	-0.406828	17.6669	0.193117	-0.221225	2.026	0.193094	-0.221245	7.84643	0.158387	-0.153146	11.7216	-0.0635256	9.45813	10.0602	3.98846	17.1169	-16.7623	-6.39973	-2.22548	-7.62965	23.1327	-12.5049	35.8659	-18.8108	86.1187	72.6371	10.5247	-4.03681	-49.4488	-3.11578	2.08703	-6.92875	-1.37655	22.3573	36.2703	8.43663	97.969	74.3807	5.9644	-11.3788	-15.8777	0.5645	3.53303	29.1186	-1.96611	-3.61466	31.984	-20.5087
282	0.529699	-0.405532	17.6661	0.198365	-0.221631	2.02566	0.198343	-0.221651	7.84609	0.162337	-0.153116	11.7213	-0.16099	9.41777	10.0376	3.79897	17.0841	-16.8189	-6.39471	-2.24161	-7.59588	23.0949	-12.3613	35.905	-18.6702	86.1105	72.5796	10.4834	-3.98821	-49.3815	-3.12589	2.0842	-6.85931	-1.37577	22.3229	36.1634	8.3678	97.8536	74.3933	5.86416	-11.342	-15.7901	0.563161	3.41377	29.0996	-1.89912	-3.56935	31.9941	-20.5702
284	0.539681	-0.393929	17.6708	0.203697	-0.217382	2.02773	0.203675	-0.217403	7.84816	0.166053	-0.149603	11.7229	-0.253919	9.36623	10.0281	3.61126	17.0296	-16.8522	-6.36669	-2.23347	-7.55667	23.0527	-12.2709	35.9345	-18.5461	86.2295	72.4769	10.3669	-3.98588	-49.3054	-3.1325	2.11042	-6.77163	-1.36653	22.2391	36.0762	8.22972	97.6484	74.3882	5.7137	-11.24	-15.7135	0.591003	3.43767	29.0742	-1.95628	-3.52447	31.9906	-20.5662
286	0.545751	-0.390884	17.6661	0.206614	-0.216547	2.02561	0.206591	-0.216569	7.84604	0.168181	-0.148793	11.7213	-0.327168	9.32038	10.032	3.45964	16.9776	-16.8581	-6.32785	-2.1924	-7.48962	23.0412	-12.1114	35.912	-18.3829	86.2258	72.3728	10.2686	-3.97017	-49.1908	-3.11577	2.10516	-6.67253	-1.39185	22.1795	35.9727	8.13408	97.394	74.3324	5.57345	-11.1352	-15.6079	0.619302	3.40985	29.0412	-1.99237	-3.4336	32.0171	-20.5757
288	0.545301	-0.395769	17.65	0.206027	-0.218632	2.01846	0.206004	-0.218653	7.83889	0.167877	-0.150386	11.7159	-0.377325	9.27224	10.0342	3.3488	16.9116	-16.865	-6.28962	-2.13321	-7.39454	23.0448	-11.9048	35.831	-18.1885	86.1244	72.2847	10.195	-3.93904	-49.0473	-3.07777	2.0678	-6.57028	-1.44279	22.1565	35.8559	8.0892	97.1331	74.2411	5.45258	-11.0483	-15.4807	0.638794	3.31126	29.0122	-1.97471	-3.30971	32.07	-20.6211
290	0.529226	-0.391437	17.6242	0.19937	-0.215373	2.00701	0.199347	-0.215394	7.82744	0.162697	-0.148368	11.7073	-0.404451	9.17902	9.98165	3.26709	16.7529	-16.9759	-6.28124	-2.12924	-7.29297	22.9623	-11.8657	35.6964	-18.0623	86.2661	72.2496	10.0722	-3.94086	-48.9362	-3.0475	2.04516	-6.50797	-1.43799	22.1516	35.783	8.0273	97.0232	74.2002	5.35169	-11.0218	-15.412	0.637874	3.22548	29.0434	-1.89145	-3.25651	32.0966	-20.7374
292	0.51955	-0.37445	17.6195	0.196544	-0.207125	2.0049	0.196523	-0.207145	7.82533	0.160062	-0.14238	11.7057	-0.445236	9.03463	9.86075	3.14727	16.5058	-17.2203	-6.31235	-2.13841	-7.18609	22.9152	-11.8091	35.6241	-17.9197	86.4301	72.1807	10.0233	-3.95345	-48.8736	-3.03555	2.06139	-6.38252	-1.43052	22.1023	35.655	7.89375	96.8408	74.2585	5.09473	-10.9209	-15.2438	0.630368	3.20746	29.0514	-1.83906	-3.17759	32.0849	-20.7966
294	0.519458	-0.350558	17.6332	0.198473	-0.196665	2.01093	0.198453	-0.196685	7.83136	0.16084	-0.13444	11.7103	-0.511815	8.85669	9.69118	2.97204	16.208	-17.5608	-6.37311	-2.14792	-7.08313	22.9155	-11.7098	35.6191	-17.7573	86.5566	72.0859	10.0364	-3.96289	-48.8462	-3.04193	2.11739	-6.19591	-1.41909	22.0213	35.4647	7.72041	96.5925	74.3921	4.72864	-10.7658	-15.0056	0.62532	3.25266	29.0292	-1.83002	-3.08956	32.0404	-20.7907
296	0.519622	-0.349054	17.6196	0.198682	-0.196005	2.0049	0.198662	-0.196026	7.82533	0.160956	-0.133932	11.7057	-0.618333	8.72032	9.56369	2.73713	16.0043	-17.8223	-6.4098	-2.14945	-7.0212	22.8853	-11.6138	35.5865	-17.6256	86.5841	72.0922	9.93252	-3.92522	-48.7668	-3.04952	2.18927	-6.06475	-1.35234	22.0366	35.283	7.71417	96.5314	74.4375	4.65486	-10.7734	-14.969	0.647529	3.2773	29.0328	-1.8135	-3.16514	32.0019	-20.8232
298	0.521821	-0.353416	17.608	0.199294	-0.198087	1.99976	0.199273	-0.198108	7.82019	0.161546	-0.135447	11.7019	-0.713482	8.62941	9.48607	2.53603	15.8795	-17.9852	-6.4475	-2.09602	-6.94948	22.932	-11.6239	35.5075	-17.5774	86.6158	72.0782	9.86609	-3.90345	-48.723	-3.0656	2.25389	-5.90105	-1.26886	22.0389	35.0571	7.6977	96.4727	74.4884	4.56717	-10.7934	-14.9203	0.672492	3.28655	29.0144	-1.8041	-3.19041	31.9717	-20.8363
300	0.524875	-0.359876	17.6054	0.200098	-0.201167	1.99861	0.200078	-0.201188	7.81904	0.162343	-0.137699	11.701	-0.780913	8.58492	9.46359	2.39823	15.8279	-18.0384	-6.4916	-1.98366	-6.85788	23.0607	-11.7172	35.3901	-17.5829	86.6499	72.0292	9.85464	-3.90043	-48.7115	-3.08784	2.30084	-5.7026	-1.18209	22.0011	34.8053	7.61272	96.3654	74.5555	4.41391	-10.7781	-14.8184	0.692488	3.28164	28.9737	-1.80316	-3.15165	31.9488	-20.82
302	0.524011	-0.368668	17.6152	0.198982	-0.204957	2.00297	0.19896	-0.204978	7.82341	0.161748	-0.140604	11.7043	-0.808636	8.58024	9.49946	2.34217	15.8322	-17.9753	-6.54796	-1.83798	-6.75465	23.204	-11.6819	35.3052	-17.4648	86.5539	71.9954	9.84061	-3.86243	-48.6443	-3.10219	2.31677	-5.52835	-1.10889	21.8843	34.6354	7.35225	96.1542	74.6142	4.24951	-10.6516	-14.6743	0.695784	3.28002	28.955	-1.80362	-3.20233	31.9223	-20.7916
304	0.519373	-0.367359	17.6342	0.197041	-0.204019	2.01138	0.197021	-0.204039	7.83182	0.160236	-0.140029	11.7106	-0.810557	8.58197	9.55549	2.33287	15.8373	-17.8717	-6.59499	-1.71568	-6.64961	23.2965	-11.6414	35.1989	-17.2836	86.5681	71.9695	9.77315	-3.84629	-48.5413	-3.11688	2.32124	-5.4029	-1.05058	21.8918	34.5493	7.19223	95.9667	74.6371	4.10741	-10.5435	-14.5702	0.712094	3.24858	28.9255	-1.83634	-3.24529	31.8904	-20.6724
306	0.511624	-0.354627	17.659	0.194681	-0.197824	2.02241	0.194661	-0.197844	7.84284	0.158075	-0.135551	11.7189	-0.799855	8.5774	9.61599	2.34301	15.8256	-17.7592	-6.62979	-1.62009	-6.51721	23.351	-11.6257	35.0378	-17.0849	86.678	71.9479	9.67254	-3.8573	-48.4125	-3.12587	2.31639	-5.31289	-1.00736	22.0132	34.5227	7.14013	95.7958	74.6295	3.9709	-10.4591	-14.4909	0.739871	3.18706	28.8824	-1.89095	-3.26223	31.8503	-20.4868
308	0.503437	-0.335663	17.6821	0.192649	-0.18886	2.03265	0.19263	-0.18888	7.85308	0.155985	-0.128982	11.7266	-0.814672	8.5517	9.66026	2.30009	15.7865	-17.6815	-6.65994	-1.49254	-6.21901	23.5024	-11.6726	34.7015	-17.0156	86.5767	71.9185	9.68809	-3.86155	-48.2764	-3.09045	2.28757	-5.15982	-0.979282	21.9957	34.4385	6.94031	95.4453	74.645	3.69339	-10.2766	-14.2655	0.742152	3.12537	28.8414	-1.89587	-3.26141	31.7893	-20.4058
310	0.497248	-0.32869	17.6947	0.190507	-0.185304	2.03822	0.190488	-0.185323	7.85865	0.154157	-0.126461	11.7307	-0.843129	8.52751	9.70059	2.23379	15.7558	-17.6123	-6.70763	-1.3955	-5.98581	23.6752	-11.6428	34.4674	-16.9764	86.4842	71.8672	9.69412	-3.87433	-48.2061	-3.07988	2.26585	-5.05536	-0.932684	21.9379	34.3705	6.73816	95.2575	74.6595	3.56208	-10.1682	-14.1498	0.743086	3.05807	28.8113	-1.87808	-3.24106	31.7515	-20.3903
312	0.491582	-0.331924	17.6963	0.187755	-0.186251	2.03896	0.187736	-0.18627	7.85939	0.152159	-0.127344	11.7313	-0.875025	8.50859	9.742	2.16346	15.7362	-17.5409	-6.7697	-1.34387	-5.84699	23.8326	-11.5475	34.3486	-16.9446	86.4495	71.8039	9.68677	-3.90211	-48.2084	-3.10052	2.2646	-5.0027	-0.876679	21.9017	34.328	6.60892	95.2585	74.6652	3.56203	-10.141	-14.1453	0.747809	2.99347	28.792	-1.8485	-3.21686	31.7368	-20.414
314	0.474928	-0.317172	17.6948	0.181687	-0.178404	2.03828	0.181668	-0.178422	7.85871	0.147126	-0.121862	11.7308	-0.874111	8.48895	9.79467	2.1505	15.7013	-17.4453	-6.80277	-1.35335	-5.68889	23.8696	-11.5831	34.0877	-16.9191	86.4826	71.7907	9.79273	-3.97625	-48.2428	-3.11135	2.31171	-4.90688	-0.881972	22.0976	34.2887	6.77029	95.2273	74.6502	3.31769	-10.065	-14.012	0.755954	2.9637	28.774	-1.82755	-3.26161	31.7078	-20.3955
316	0.468217	-0.300383	17.6991	0.180139	-0.170496	2.04016	0.180121	-0.170515	7.86059	0.145468	-0.116049	11.7322	-0.870244	8.46589	9.85507	2.14051	15.659	-17.3356	-6.8744	-1.32749	-5.57668	23.9473	-11.62	33.972	-16.8659	86.5397	71.7548	9.76153	-3.96764	-48.2403	-3.11727	2.35687	-4.83348	-0.926657	22.2161	34.2555	6.88081	95.1849	74.6355	3.14287	-9.98724	-13.9103	0.769553	2.96357	28.7373	-1.83702	-3.27642	31.6262	-20.3228
318	0.474286	-0.289411	17.7089	0.183702	-0.166203	2.04449	0.183685	-0.166222	7.86492	0.147858	-0.112615	11.7354	-0.872872	8.44299	9.92355	2.11801	15.62	-17.2115	-6.97585	-1.25286	-5.50755	24.0605	-11.6419	33.9941	-16.7752	86.6066	71.6981	9.58376	-3.87764	-48.1878	-3.12012	2.38644	-4.79068	-0.985073	22.2294	34.2312	6.89569	95.1215	74.6162	3.07912	-9.92093	-13.8567	0.78883	2.97508	28.6783	-1.87501	-3.25211	31.496	-20.1986
320	0.48381	-0.307215	17.7112	0.186392	-0.174796	2.04555	0.186374	-0.174815	7.86598	0.150413	-0.118869	11.7362	-0.896216	8.44062	10.0098	2.06498	15.6273	-17.0545	-6.99965	-1.17134	-5.42046	24.0127	-11.6963	33.8382	-16.6288	86.6739	71.7107	9.44849	-3.84418	-48.1067	-3.13229	2.39054	-4.76178	-0.965594	22.333	34.2316	6.97803	95.018	74.5465	3.02284	-9.90016	-13.7881	0.813118	2.93098	28.5991	-1.91377	-3.24954	31.3697	-20.0438
322	0.499595	-0.313993	17.7184	0.192738	-0.179084	2.04876	0.192719	-0.179104	7.86919	0.155428	-0.121674	11.7386	-0.915814	8.43334	10.0741	2.01915	15.6236	-16.9383	-7.03907	-1.10527	-5.32282	24.017	-11.743	33.7694	-16.552	86.7241	71.6568	9.41659	-3.80969	-48.0345	-3.12407	2.41277	-4.71453	-0.941727	22.3954	34.2193	7.00705	94.8392	74.4956	2.94048	-9.8412	-13.6915	0.838204	2.84733	28.5339	-1.92632	-3.22039	31.2846	-19.9401
324	0.519567	-0.302475	17.7301	0.202435	-0.175712	2.05396	0.202417	-0.175733	7.87439	0.162462	-0.118541	11.7425	-0.923272	8.41822	10.104	1.99582	15.6	-16.8853	-7.10489	-1.06132	-5.22608	24.096	-11.7787	33.7944	-16.5439	86.7762	71.5548	9.46394	-3.77449	-47.981	-3.09899	2.45673	-4.64653	-0.92426	22.4153	34.1923	6.98173	94.633	74.4652	2.85314	-9.75794	-13.5904	0.860937	2.73466	28.4927	-1.90803	-3.16935	31.2487	-19.8962
326	0.534508	-0.280344	17.7336	0.210818	-0.167264	2.05549	0.210801	-0.167286	7.87592	0.168194	-0.111695	11.7437	-0.909305	8.40658	10.0868	2.01798	15.5727	-16.9169	-7.15846	-1.03072	-5.17942	24.1449	-11.8438	33.6938	-16.4784	86.9379	71.6201	9.4059	-3.78898	-47.9402	-3.10298	2.49359	-4.57624	-0.88894	22.5078	34.1779	7.00436	94.6414	74.3813	2.91588	-9.79694	-13.6089	0.871944	2.61299	28.4807	-1.86641	-3.15001	31.2513	-19.8497
328	0.545461	-0.260226	17.7361	0.217288	-0.159366	2.05655	0.217271	-0.159388	7.87698	0.172531	-0.105381	11.7445	-0.880786	8.39983	10.0583	2.06972	15.5478	-16.9675	-7.2103	-1.04549	-5.14365	24.1734	-11.8112	33.6387	-16.3539	87.069	71.6974	9.2951	-3.76936	-47.9244	-3.09785	2.52642	-4.5562	-0.863478	22.5669	34.1798	7.01916	94.6539	74.3452	2.93936	-9.8328	-13.6224	0.885448	2.56374	28.4827	-1.84548	-3.18697	31.251	-19.8404
330	0.553881	-0.249008	17.7386	0.221907	-0.155155	2.05767	0.221891	-0.155178	7.8781	0.175717	-0.101941	11.7453	-0.845796	8.39786	10.0371	2.13427	15.5289	-17.0033	-7.25624	-1.09287	-5.11289	24.1822	-11.7085	33.6543	-16.2129	87.1717	71.7429	9.15382	-3.71341	-47.9243	-3.08439	2.54877	-4.57672	-0.861775	22.5783	34.1897	7.03158	94.6574	74.3557	2.89767	-9.84886	-13.6088	0.90451	2.58934	28.4888	-1.85563	-3.26129	31.2371	-19.8585
332	0.565062	-0.260385	17.7382	0.225859	-0.161068	2.05751	0.225843	-0.161092	7.87794	0.179046	-0.106112	11.7452	-0.829347	8.39768	10.0632	2.16076	15.522	-16.9533	-7.2723	-1.08997	-5.09982	24.1686	-11.814	33.6887	-16.2733	87.4133	71.7119	9.0369	-3.69317	-47.8886	-3.10092	2.53288	-4.54316	-0.920761	22.5699	34.1646	7.10296	94.7991	74.3126	2.85865	-9.88967	-13.591	0.931544	2.61435	28.4727	-1.89934	-3.25987	31.209	-19.8253
334	0.58262	-0.280804	17.7487	0.231844	-0.171485	2.06217	0.231826	-0.171509	7.88261	0.184178	-0.113522	11.7487	-0.826336	8.39726	10.0959	2.16222	15.5205	-16.8925	-7.28263	-1.07515	-5.0941	24.2043	-11.741	33.7829	-16.2327	87.553	71.6588	8.9539	-3.6942	-47.8568	-3.12454	2.51331	-4.48351	-0.972244	22.6073	34.1458	7.2309	94.9384	74.2413	2.84948	-9.94584	-13.5942	0.939206	2.63124	28.4622	-1.9076	-3.26232	31.1905	-19.8303
336	0.603242	-0.300605	17.7679	0.239214	-0.181899	2.07077	0.239195	-0.181923	7.8912	0.190345	-0.120844	11.7552	-0.829196	8.39346	10.125	2.1521	15.5154	-16.8394	-7.29228	-1.05664	-5.07973	24.2869	-11.5124	33.9043	-16.0922	87.5516	71.6045	8.90815	-3.70116	-47.8258	-3.14546	2.50268	-4.41308	-0.995052	22.6884	34.1409	7.38165	95.0367	74.1572	2.86691	-10.0087	-13.618	0.92971	2.64361	28.461	-1.88412	-3.27402	31.1832	-19.8711
338	0.609448	-0.292544	17.7742	0.242598	-0.178892	2.07356	0.24258	-0.178917	7.89399	0.192685	-0.118384	11.7573	-0.809798	8.3744	10.1505	2.17596	15.4731	-16.7922	-7.2987	-1.04059	-4.99184	24.3454	-11.6152	33.8805	-16.1774	87.4629	71.5797	8.89703	-3.65065	-47.7379	-3.14115	2.51756	-4.37657	-0.970055	22.7335	34.1346	7.41045	95.0604	74.1143	2.86338	-10.0505	-13.6359	0.941802	2.69624	28.4586	-1.92352	-3.25152	31.1649	-19.8602
340	0.607991	-0.281571	17.7748	0.242874	-0.173965	2.07379	0.242856	-0.17399	7.89422	0.192579	-0.114683	11.7574	-0.778528	8.36051	10.1583	2.22542	15.4348	-16.7761	-7.30261	-1.01251	-4.93112	24.3305	-11.658	33.8346	-16.1234	87.4188	71.587	8.89459	-3.61882	-47.6929	-3.14079	2.55131	-4.36412	-0.924617	22.757	34.1797	7.41432	95.1017	74.0604	2.83356	-10.0709	-13.6336	0.949953	2.70331	28.4561	-1.94383	-3.20314	31.1624	-19.8054
342	0.601082	-0.269652	17.7726	0.240841	-0.168166	2.07279	0.240824	-0.168191	7.89322	0.190692	-0.110476	11.7567	-0.742082	8.35371	10.1379	2.29045	15.4066	-16.8109	-7.30844	-0.983315	-4.91854	24.255	-11.6167	33.8049	-15.9363	87.4478	71.6248	8.88838	-3.61406	-47.7001	-3.15054	2.59654	-4.34785	-0.879393	22.7858	34.2479	7.44072	95.18	73.9984	2.79771	-10.0701	-13.6209	0.952406	2.66781	28.4607	-1.93304	-3.13362	31.1823	-19.7427
344	0.593805	-0.239264	17.7736	0.240183	-0.154251	2.07319	0.240167	-0.154275	7.89362	0.18932	-0.100115	11.757	-0.718101	8.34021	10.0603	2.33674	15.3705	-16.9535	-7.33269	-1.01213	-4.95355	24.2379	-11.7637	33.8472	-15.9985	87.5265	71.6762	8.8523	-3.60101	-47.6996	-3.16917	2.62141	-4.21183	-0.899044	22.9414	34.1618	7.60473	95.2662	73.9928	2.84329	-10.0452	-13.6429	0.96174	2.68873	28.5055	-1.9158	-3.05486	31.2347	-19.8316
346	0.578326	-0.214982	17.7846	0.235418	-0.142339	2.07806	0.235403	-0.142363	7.89849	0.185003	-0.0915134	11.7606	-0.708176	8.33299	9.95962	2.36301	15.3512	-17.1396	-7.36834	-1.05804	-4.94502	24.2006	-11.8325	33.871	-16.0195	87.5655	71.759	8.83151	-3.57112	-47.7118	-3.18461	2.68643	-4.07024	-0.891479	23.0281	34.0842	7.77687	95.4532	73.9785	2.9605	-10.0565	-13.7635	0.979497	2.70986	28.5544	-1.88916	-2.98564	31.26	-19.9155
348	0.556138	-0.206361	17.8047	0.226406	-0.136738	2.08697	0.226392	-0.136761	7.9074	0.177909	-0.0878998	11.7673	-0.717955	8.33672	9.85389	2.35909	15.36	-17.3358	-7.41151	-1.10443	-4.88074	24.1527	-11.7882	33.8622	-15.9746	87.5542	71.8635	8.82591	-3.53471	-47.7382	-3.19847	2.78361	-3.94622	-0.854786	23.0658	34.0428	7.9795	95.7247	73.9469	3.1257	-10.1041	-13.9569	1.01255	2.71471	28.5969	-1.85751	-2.93168	31.2451	-19.9563
350	0.542396	-0.228239	17.8243	0.218551	-0.145197	2.09571	0.218536	-0.14522	7.91614	0.17257	-0.0947243	11.7738	-0.770928	8.3614	9.77829	2.28309	15.426	-17.4783	-7.45174	-1.11877	-4.80178	24.2051	-11.7246	33.8515	-16.0202	87.549	71.932	8.78842	-3.5516	-47.7821	-3.22951	2.82176	-3.81948	-0.873629	23.3587	34.0005	8.4648	95.9336	73.9133	3.25205	-10.1312	-14.0424	1.08378	2.67816	28.6231	-1.83683	-2.89623	31.1986	-19.9325
352	0.518499	-0.263416	17.8305	0.205146	-0.158619	2.09853	0.20513	-0.158641	7.91896	0.163398	-0.105608	11.776	-0.81924	8.38264	9.73246	2.21063	15.4843	-17.5658	-7.49842	-1.12773	-4.74136	24.2495	-11.6832	33.8304	-16.0771	87.5135	72.0077	8.75798	-3.56207	-47.7922	-3.27154	2.84411	-3.73877	-0.877081	23.5537	33.9637	8.83388	96.0583	73.932	3.33738	-10.1045	-14.0955	1.18369	2.64459	28.6487	-1.82491	-2.85411	31.1298	-19.9344
354	0.484123	-0.307798	17.8233	0.186393	-0.175186	2.09535	0.186375	-0.175205	7.91578	0.150427	-0.119177	11.7736	-0.852899	8.39106	9.71494	2.15577	15.5138	-17.6007	-7.5477	-1.13731	-4.70853	24.2609	-11.6785	33.808	-16.1323	87.4554	72.094	8.73569	-3.5595	-47.7591	-3.3242	2.86223	-3.71103	-0.869949	23.59	33.9478	9.04091	96.1795	73.976	3.42259	-10.0333	-14.1594	1.30579	2.61898	28.6743	-1.81473	-2.80931	31.0422	-19.9679
356	0.453071	-0.364242	17.8129	0.168096	-0.197311	2.09078	0.168075	-0.197328	7.91121	0.138148	-0.136874	11.7701	-0.880442	8.37507	9.71997	2.09878	15.4969	-17.5958	-7.57408	-1.14979	-4.70039	24.2326	-11.7107	33.8278	-16.1948	87.4506	72.157	8.68597	-3.57541	-47.6907	-3.39293	2.87711	-3.71252	-0.953136	23.512	34.003	9.25934	96.7301	73.8715	3.68309	-10.0188	-14.3713	1.43366	2.57629	28.6899	-1.77548	-2.80356	30.9357	-19.9626
358	0.433188	-0.413244	17.821	0.155293	-0.217125	2.09446	0.15527	-0.217141	7.9149	0.129829	-0.152498	11.7729	-0.898269	8.33642	9.71482	2.05066	15.4347	-17.611	-7.59868	-1.16245	-4.69955	24.2066	-11.7636	33.8635	-16.2601	87.3791	72.2626	8.67697	-3.58449	-47.656	-3.45808	2.96619	-3.74418	-0.956932	23.6173	34.1308	9.65114	97.069	73.7496	4.03452	-9.90902	-14.578	1.5637	2.53412	28.6863	-1.73816	-2.82043	30.8256	-19.9591
360	0.426143	-0.454777	17.8495	0.148714	-0.234752	2.10715	0.14869	-0.234768	7.92758	0.126021	-0.166096	11.7824	-0.911894	8.28688	9.69301	2.00729	15.3507	-17.6577	-7.64047	-1.14815	-4.68464	24.2352	-11.8521	33.8847	-16.3478	87.2264	72.4357	8.65729	-3.5618	-47.6157	-3.50685	3.11587	-3.83665	-0.886526	23.8891	34.3622	10.1799	97.1517	73.6284	4.44123	-9.69458	-14.7306	1.68587	2.50258	28.6659	-1.71099	-2.84633	30.7142	-19.9655
362	0.428745	-0.509242	17.8781	0.145275	-0.258848	2.11995	0.145248	-0.258863	7.94038	0.124969	-0.18433	11.792	-0.949205	8.27273	9.66587	1.9372	15.3408	-17.7131	-7.78737	-0.94992	-4.57317	24.5271	-12.0949	33.7607	-16.5396	87.0214	72.7389	8.34034	-3.41879	-47.3128	-3.50748	3.19227	-4.13087	-0.943408	23.9277	34.8284	10.5263	97.439	73.478	4.82933	-9.46148	-14.7837	1.75581	2.51218	28.6542	-1.6846	-2.82134	30.5989	-20.0218
364	0.436666	-0.570427	17.9245	0.143573	-0.286346	2.14064	0.143544	-0.286361	7.96107	0.125426	-0.205002	11.8075	-0.977833	8.2715	9.62554	1.88981	15.3504	-17.7907	-7.80249	-0.958901	-4.51145	24.6834	-12.1822	33.7557	-16.7902	86.9723	72.9516	7.93494	-3.29452	-47.091	-3.49678	3.23911	-4.45329	-0.948783	23.9675	35.3652	10.739	97.6721	73.3344	5.1733	-9.31456	-14.7945	1.8731	2.51107	28.6078	-1.75063	-2.88868	30.4528	-19.8394
366	0.445052	-0.631138	17.9856	0.142082	-0.313687	2.16784	0.14205	-0.313702	7.98827	0.126026	-0.225544	11.8279	-0.992193	8.27359	9.58232	1.86985	15.3597	-17.8719	-7.67009	-1.21646	-4.52748	24.6748	-12.0831	33.8719	-17.072	86.9612	73.0868	7.58385	-3.20388	-46.859	-3.48784	3.2628	-4.74208	-0.869133	24.0325	35.9055	10.8159	97.7966	73.2089	5.43724	-9.25957	-14.7499	2.03369	2.49208	28.529	-1.88701	-3.03135	30.2834	-19.4709
368	0.439375	-0.666401	18.0309	0.136573	-0.328692	2.18805	0.136539	-0.328707	8.00848	0.122844	-0.237116	11.8431	-1.00077	8.25625	9.59269	1.84574	15.3323	-17.8553	-7.55607	-1.50478	-4.62461	24.7626	-11.9075	33.8891	-17.2776	86.1485	73.4518	7.69985	-3.04723	-45.9695	-3.49869	3.26215	-4.92023	-0.722838	24.0353	36.3478	10.7447	97.7609	73.1187	5.50076	-9.17918	-14.5138	2.12512	2.46827	28.4659	-1.90471	-3.03482	30.1429	-19.4414
370	0.430853	-0.690282	18.093	0.13074	-0.338484	2.21567	0.130705	-0.338497	8.0361	0.119087	-0.244811	11.8638	-0.998271	8.23949	9.57215	1.8453	15.3006	-17.8947	-7.46192	-1.82257	-4.58085	24.9383	-12.145	33.6931	-17.6746	85.8044	73.7485	7.80339	-3.0067	-44.6	-3.51137	3.24923	-5.02428	-0.561109	23.9722	36.7135	10.5639	97.8664	73.0468	5.57234	-9.2236	-14.3309	2.18408	2.50048	28.4177	-1.9306	-3.0137	30.0518	-19.4472
372	0.419323	-0.707089	18.1707	0.124153	-0.344933	2.25019	0.124117	-0.344946	8.07062	0.11455	-0.250058	11.8897	-0.989244	8.22669	9.5132	1.86267	15.2726	-18.0041	-7.38119	-2.14358	-4.41065	25.1793	-12.7643	33.2857	-18.1691	86.0441	73.9098	7.84076	-3.08366	-42.8323	-3.52068	3.22167	-5.0777	-0.398822	23.8588	37.0289	10.3131	98.1381	72.9745	5.67785	-9.40002	-14.2405	2.21939	2.58148	28.388	-1.97742	-2.99552	30.0049	-19.4397
374	0.39502	-0.725643	18.2275	0.111855	-0.351052	2.27542	0.111819	-0.351063	8.09585	0.105727	-0.255413	11.9086	-0.996346	8.21794	9.47299	1.85067	15.2592	-18.0801	-7.26173	-2.40628	-4.4186	25.422	-13.0641	32.9196	-18.1759	86.1386	73.9791	7.70311	-2.9647	-40.5823	-3.52395	3.15377	-5.14204	-0.225239	23.7741	37.3978	10.1122	98.3749	72.8349	5.70321	-9.61732	-14.1483	2.2399	2.62347	28.3842	-1.99295	-3.01132	29.9499	-19.4711
376	0.359589	-0.725178	18.2938	0.0962685	-0.347905	2.30486	0.0962329	-0.347915	8.12529	0.0938611	-0.25405	11.9307	-1.00305	8.18712	9.39808	1.83369	15.2053	-18.2223	-7.13781	-2.62465	-4.39587	25.437	-13.4919	32.0837	-17.6598	86.1554	73.7629	9.02262	-3.21824	-39.6352	-3.51261	3.07414	-5.21488	-0.122263	23.6928	37.7405	9.87647	98.5621	72.723	5.73927	-9.77991	-14.0915	2.26633	2.61691	28.3935	-1.98345	-2.96422	29.9151	-19.5194
378	0.316871	-0.70411	18.3701	0.0792179	-0.335113	2.33868	0.0791834	-0.335121	8.15911	0.0802904	-0.245564	11.956	-1.01603	8.13108	9.28129	1.79905	15.1079	-18.4452	-7.03916	-2.79769	-4.33124	25.2086	-14.1996	30.8015	-16.6286	85.9505	73.093	11.7656	-4.02369	-40.3491	-3.48896	2.99625	-5.31534	-0.0844222	23.5697	38.0872	9.55467	98.7344	72.6336	5.80849	-9.89071	-14.0668	2.29972	2.57966	28.4084	-1.96027	-2.87319	29.9017	-19.5643
380	0.27814	-0.670553	18.4341	0.0649991	-0.317172	2.36704	0.0649666	-0.31718	8.18747	0.0685183	-0.233051	11.9773	-1.0676	8.06161	9.13462	1.69236	15.003	-18.7284	-7.06935	-2.91883	-4.35839	24.991	-15.5218	29.5602	-15.3741	84.6952	71.6951	14.4231	-5.5373	-42.131	-3.46712	2.94806	-5.5272	-0.0103498	23.1928	38.6361	8.95569	99.0814	72.4615	5.93418	-10.0874	-14.0413	2.31945	2.61324	28.4124	-1.9714	-2.9232	29.8952	-19.5375
382	0.256207	-0.657373	18.4756	0.0564497	-0.309559	2.38545	0.0564178	-0.309565	8.20588	0.0616386	-0.227897	11.9911	-1.18322	7.99849	9.00297	1.4716	14.9385	-18.9896	-7.09546	-2.97807	-4.39453	24.4262	-16.8226	28.6881	-12.9426	84.9499	68.626	16.0587	-6.93543	-44.4735	-3.46778	2.90696	-5.70765	0.114706	22.9734	39.2109	8.52701	99.4916	72.2301	6.02505	-10.2675	-14.0072	2.3352	2.6273	28.415	-1.97443	-2.94861	29.8951	-19.5126
384	0.2575	-0.668335	18.5011	0.0560482	-0.314479	2.39678	0.0560158	-0.314484	8.21721	0.0616417	-0.231603	11.9996	-1.37012	7.94468	8.89288	1.12453	14.9233	-19.2172	-7.07808	-2.99837	-4.42527	23.6336	-18.1002	28.3093	-9.46627	86.7406	63.9763	16.3802	-8.01002	-47.0186	-3.49333	2.86406	-5.82566	0.274715	22.9546	39.7843	8.31359	99.9118	71.956	6.06258	-10.4019	-13.9363	2.35134	2.61104	28.4175	-1.96577	-2.92921	29.897	-19.5096
386	0.293195	-0.689662	18.5505	0.0697911	-0.326867	2.4188	0.0697571	-0.326873	8.23923	0.0726822	-0.240005	12.0161	-1.63198	7.89213	8.79085	0.642644	14.945	-19.4379	-6.97426	-3.08499	-4.48137	23.28	-20.1146	28.4946	-7.18938	88.208	58.1212	16.3713	-9.47277	-49.3377	-3.53618	2.79081	-5.90257	0.381987	22.9036	40.4033	8.06178	100.226	71.7003	6.07365	-10.4607	-13.7271	2.3733	2.59805	28.4138	-1.96127	-2.92397	29.885	-19.549
388	0.345007	-0.677322	18.6021	0.0934455	-0.325896	2.44181	0.0934121	-0.325906	8.26225	0.090296	-0.237803	12.0334	-1.92032	7.81344	8.64026	0.107107	14.9326	-19.7543	-6.9113	-3.1472	-4.43129	23.4968	-21.9381	28.7691	-5.07685	92.2207	51.5468	12.1314	-8.82654	-49.1079	-3.549	2.77233	-5.92014	0.451063	22.8414	41.0745	7.76935	100.514	71.3737	6.05727	-10.4875	-13.4639	2.42593	2.59838	28.4352	-1.99974	-2.97135	29.8811	-19.56
390	0.408096	-0.631959	18.6569	0.124846	-0.311439	2.46619	0.124814	-0.311452	8.28663	0.112854	-0.225031	12.0517	-2.2243	7.71382	8.43688	-0.459978	14.8914	-20.1724	-6.87948	-3.20197	-4.28589	24.2497	-23.1949	29.007	-2.82283	98.1809	44.9435	3.91931	-6.18147	-45.528	-3.52856	2.80628	-5.87117	0.468355	22.8292	41.742	7.49948	100.764	71.0362	5.89281	-10.4817	-13.1916	2.5042	2.6136	28.4786	-2.07706	-3.05998	29.8838	-19.532
392	0.486331	-0.603772	18.7392	0.161382	-0.305836	2.50278	0.16135	-0.305853	8.32322	0.139802	-0.218566	12.0791	-2.56404	7.63884	8.21401	-1.07773	14.9134	-20.6296	-6.68637	-3.4454	-4.2381	25.1474	-23.2793	29.2883	-1.60718	101.556	39.3795	-5.95114	-4.87482	-39.3541	-3.51086	2.79545	-5.73077	0.385408	23.1478	42.1999	7.5485	100.872	70.9852	5.10026	-10.41	-12.9727	2.56441	2.6379	28.4983	-2.13857	-3.09079	29.8645	-19.4936
394	0.552931	-0.58226	18.8117	0.192275	-0.302177	2.53502	0.192244	-0.302196	8.35546	0.162658	-0.213907	12.1033	-2.86508	7.59257	8.00735	-1.61466	14.9715	-21.0512	-6.58898	-3.50161	-4.11563	26.391	-22.6242	29.5473	-1.19951	103.291	34.0787	-12.4724	-5.52733	-33.1576	-3.50898	2.80078	-5.58559	0.199975	23.5269	42.403	7.75803	100.738	71.1956	3.89086	-10.2211	-12.989	2.606	2.65269	28.5192	-2.17876	-3.14564	29.8428	-19.4478
396	0.597313	-0.563506	18.8647	0.213236	-0.297823	2.55859	0.213205	-0.297845	8.37902	0.178047	-0.209351	12.121	-3.09602	7.57527	7.84192	-2.01716	15.0502	-21.3868	-6.626	-3.32927	-3.91301	27.8305	-21.2728	29.8261	-1.32394	103.797	28.9979	-14.7741	-7.30608	-27.9952	-3.51868	2.82465	-5.49561	-0.105995	23.838	42.3894	8.05328	100.462	71.5933	2.52835	-9.94992	-13.2943	2.62798	2.64825	28.5504	-2.19281	-3.21375	29.8303	-19.4024
398	0.604963	-0.533787	18.8938	0.219091	-0.285502	2.57151	0.219062	-0.285525	8.39194	0.18165	-0.199778	12.1307	-3.21452	7.57452	7.77795	-2.2222	15.1055	-21.5201	-6.72596	-3.11831	-3.75593	28.8065	-18.8278	30.2988	-0.534357	103.613	24.5056	-14.4919	-8.32116	-23.3197	-3.50581	2.83046	-5.63492	-0.635303	23.7883	42.3865	8.26461	100.568	71.8883	1.8436	-9.84559	-13.8614	2.63169	2.6039	28.6089	-2.1708	-3.17161	29.859	-19.3826
400	0.593725	-0.507418	18.9178	0.216402	-0.273024	2.58211	0.216374	-0.273046	8.40255	0.178855	-0.19062	12.1387	-3.23134	7.60438	7.75422	-2.23579	15.1673	-21.5641	-6.81208	-2.92446	-3.62817	29.2072	-16.9772	30.9038	0.774848	106.297	20.6983	-13.4329	-8.54995	-21.5051	-3.47765	2.80511	-5.74013	-1.15855	23.6898	42.3444	8.42004	100.647	72.0504	1.67193	-9.696	-14.4474	2.63376	2.55129	28.6763	-2.15574	-3.13748	29.8984	-19.3732
402	0.572787	-0.484121	18.9407	0.209206	-0.261056	2.59227	0.209179	-0.261078	8.4127	0.172723	-0.182126	12.1463	-3.16644	7.65633	7.75437	-2.09577	15.2297	-21.5519	-6.85293	-2.79948	-3.5456	29.1099	-16.0749	31.5833	2.53381	111.434	17.7768	-12.4147	-8.34723	-22.5211	-3.43401	2.7604	-5.76743	-1.57239	23.6361	42.286	8.5226	100.618	72.0714	1.93925	-9.51344	-14.9549	2.63828	2.49988	28.7427	-2.15396	-3.1289	29.9391	-19.3658
404	0.558034	-0.447376	18.9618	0.205877	-0.243729	2.60158	0.205852	-0.243751	8.42202	0.169149	-0.169382	12.1533	-3.08582	7.6844	7.77145	-1.94061	15.2418	-21.5081	-6.80521	-2.87772	-3.59054	28.9521	-15.7484	32.2606	3.16475	113.537	15.9614	-11.2731	-8.29721	-24.4682	-3.36496	2.76105	-5.79868	-1.7015	23.7393	42.3225	8.60586	100.563	71.9955	2.42083	-9.53907	-15.2828	2.64235	2.45481	28.7903	-2.14594	-3.1066	29.9769	-19.3394
406	0.561162	-0.417916	18.9713	0.209765	-0.231112	2.60575	0.209741	-0.231134	8.42618	0.171266	-0.159707	12.1564	-3.00274	7.70391	7.80153	-1.78647	15.2374	-21.4406	-6.77715	-2.96151	-3.59476	28.7936	-15.5773	32.971	3.91538	114.729	14.746	-11.2675	-8.5016	-25.4513	-3.30484	2.78406	-5.807	-1.66273	23.7702	42.3698	8.4455	100.167	71.8855	3.01056	-9.38007	-15.5029	2.64827	2.41885	28.8108	-2.13309	-3.0865	29.9857	-19.3118
408	0.581065	-0.402981	18.966	0.219765	-0.226277	2.6034	0.219741	-0.2263	8.42383	0.178443	-0.155467	12.1546	-2.92063	7.72034	7.84722	-1.63726	15.2279	-21.3447	-6.78042	-3.00141	-3.52485	28.7252	-15.3875	33.7266	4.84187	115.139	13.8235	-12.1939	-8.88539	-25.1559	-3.26779	2.82029	-5.79004	-1.51492	23.7235	42.4	8.10557	99.5234	71.7619	3.62615	-9.05675	-15.6194	2.66062	2.39733	28.8005	-2.12721	-3.08386	29.9565	-19.264
410	0.603011	-0.415135	18.9412	0.228354	-0.233452	2.5924	0.22833	-0.233475	8.41283	0.185317	-0.16029	12.1464	-2.82934	7.74685	7.92971	-1.47119	15.2322	-21.1789	-6.75853	-2.9893	-3.41017	29.0254	-15.0159	34.5999	4.98269	113.529	12.3848	-12.0412	-9.14505	-24.7656	-3.2816	2.84937	-5.74752	-1.37411	23.8196	42.3682	8.0854	99.2967	71.5952	4.11535	-9.05477	-15.6087	2.70243	2.41096	28.7479	-2.1854	-3.16117	29.8744	-19.0905
412	0.603521	-0.425011	18.9161	0.227757	-0.237788	2.58126	0.227732	-0.237812	8.40169	0.185144	-0.163566	12.138	-2.71619	7.77586	8.01369	-1.26501	15.2309	-21.0076	-6.71027	-2.95977	-3.29439	29.1879	-14.4985	35.2793	5.35258	112.976	11.1373	-12.2586	-9.41003	-24.08	-3.282	2.86862	-5.73476	-1.2973	23.855	42.3493	8.10481	99.2285	71.4875	4.46072	-9.09505	-15.5447	2.72041	2.42514	28.7138	-2.22196	-3.20462	29.8049	-18.9283
414	0.57702	-0.425329	18.8979	0.216148	-0.235635	2.57314	0.216124	-0.235657	8.39357	0.176333	-0.162677	12.1319	-2.58101	7.80663	8.08454	-1.01708	15.223	-20.858	-6.63802	-2.93005	-3.19397	29.1579	-13.8572	35.713	6.02421	113.839	10.2212	-13.0425	-9.69166	-23.1198	-3.25707	2.88158	-5.75071	-1.29145	23.797	42.3493	8.111	99.2785	71.4501	4.6798	-9.12578	-15.468	2.70449	2.43365	28.7097	-2.22218	-3.1902	29.767	-18.818
416	0.52501	-0.414079	18.8968	0.194345	-0.226253	2.5726	0.194322	-0.226273	8.39303	0.159445	-0.157024	12.1315	-2.42603	7.84104	8.11697	-0.727626	15.213	-20.777	-6.56209	-2.93581	-3.11792	29.2248	-13.1473	36.0389	6.27825	114.698	9.56764	-14.161	-9.89179	-21.9284	-3.22015	2.91162	-5.7277	-1.30974	23.6784	42.3154	8.09423	99.4771	71.4277	4.88075	-9.15756	-15.4683	2.66596	2.44516	28.7205	-2.20994	-3.12703	29.7718	-18.7845
418	0.472422	-0.411082	18.8928	0.171585	-0.220431	2.57084	0.171562	-0.220449	8.39127	0.142064	-0.154093	12.1302	-2.31832	7.87976	8.14289	-0.520097	15.2327	-20.7134	-6.46133	-2.94316	-3.09018	29.1875	-12.2149	36.2448	6.42533	114.457	9.06147	-14.8822	-10.0521	-21.0841	-3.1953	2.92983	-5.71957	-1.31283	23.6339	42.3035	8.18226	99.6724	71.3875	5.06703	-9.22956	-15.4938	2.61743	2.45986	28.7312	-2.17976	-3.07229	29.7872	-18.8211
420	0.429531	-0.418568	18.8812	0.15218	-0.220024	2.56565	0.152157	-0.220039	8.38608	0.127531	-0.155	12.1263	-2.27316	7.91953	8.16973	-0.424205	15.2833	-20.6553	-6.34802	-2.94721	-3.10813	29.0543	-11.2363	36.3636	6.51466	113.312	8.6533	-15.1249	-10.1795	-20.6736	-3.18113	2.93225	-5.73504	-1.30843	23.6588	42.3126	8.36977	99.8426	71.3347	5.21784	-9.34	-15.5234	2.56863	2.47968	28.7381	-2.14182	-3.0324	29.8034	-18.9043
422	0.408723	-0.426685	18.8615	0.142395	-0.22178	2.5569	0.142372	-0.221795	8.37733	0.120328	-0.156922	12.1197	-2.28366	7.94952	8.19651	-0.432455	15.3421	-20.6044	-6.28622	-2.96347	-3.13704	29.006	-11.0294	36.5352	6.54834	113.422	8.27829	-15.2158	-10.3297	-20.3593	-3.1449	2.92635	-5.7675	-1.37865	23.5797	42.296	8.50766	100.075	71.3342	5.21969	-9.44416	-15.5062	2.54088	2.51356	28.7445	-2.13971	-2.96062	29.8138	-18.946
424	0.407218	-0.428225	18.8362	0.141631	-0.222305	2.54564	0.141608	-0.22232	8.36607	0.119793	-0.157359	12.1113	-2.31516	7.96087	8.22618	-0.487102	15.377	-20.5523	-6.26394	-2.95831	-3.17854	29.0974	-11.3751	36.6242	6.46415	113.989	8.06306	-15.4233	-10.7537	-19.7281	-3.09975	2.93608	-5.78277	-1.47954	23.5056	42.2259	8.64022	100.28	71.3458	5.18771	-9.53882	-15.5036	2.5316	2.54086	28.7505	-2.14419	-2.93601	29.8279	-18.9652
426	0.420489	-0.420472	18.808	0.148132	-0.220024	2.53311	0.14811	-0.220039	8.35354	0.124516	-0.155243	12.1019	-2.35319	7.95557	8.25448	-0.560858	15.385	-20.5048	-6.27108	-2.93305	-3.22128	29.3076	-11.9586	36.62	6.29293	114.563	7.93617	-15.6811	-11.382	-18.8665	-3.04944	2.96539	-5.77665	-1.58161	23.4643	42.1141	8.76426	100.43	71.3592	5.14881	-9.62783	-15.5254	2.53691	2.56043	28.7557	-2.14901	-2.95929	29.8453	-18.9715
428	0.433248	-0.400891	18.7849	0.155414	-0.212523	2.52282	0.155393	-0.212539	8.34325	0.129495	-0.149176	12.0942	-2.38271	7.94963	8.2618	-0.617261	15.3879	-20.4952	-6.27015	-2.92971	-3.21936	29.4855	-11.6187	36.6012	6.17049	113.708	7.46989	-15.3762	-11.6497	-18.6526	-2.99918	3.00673	-5.76688	-1.59876	23.4869	42.0443	8.84667	100.499	71.3623	5.10951	-9.73317	-15.5574	2.54309	2.58935	28.7569	-2.15422	-2.95607	29.8538	-18.9977
430	0.442714	-0.3778	18.7669	0.161548	-0.203208	2.51482	0.161527	-0.203225	8.33526	0.1335	-0.141826	12.0882	-2.39383	7.95435	8.2524	-0.633965	15.4015	-20.5135	-6.28102	-2.9091	-3.2302	29.594	-11.0592	36.57	6.32751	113.26	7.0771	-15.1243	-11.7566	-18.5601	-2.94931	3.03738	-5.76766	-1.59982	23.4814	41.9849	8.87805	100.602	71.3927	5.02092	-9.87069	-15.576	2.54307	2.61693	28.7633	-2.15831	-2.95934	29.8669	-19.029
432	0.447561	-0.354441	18.7521	0.165678	-0.193383	2.5082	0.165658	-0.1934	8.32863	0.135975	-0.134219	12.0832	-2.38766	7.96963	8.23364	-0.613824	15.4261	-20.5462	-6.3002	-2.87341	-3.26147	29.6512	-10.5236	36.5483	6.67636	113.33	6.79876	-15.0042	-11.7592	-18.5225	-2.90447	3.05819	-5.78059	-1.60173	23.4458	41.9174	8.89335	100.743	71.457	4.89152	-10.0246	-15.5817	2.53371	2.63495	28.7778	-2.15786	-2.96392	29.8954	-19.0559
434	0.447111	-0.334122	18.7303	0.167234	-0.18443	2.49851	0.167215	-0.184447	8.31895	0.136581	-0.127425	12.0759	-2.37984	7.98132	8.23235	-0.594369	15.4435	-20.5467	-6.30023	-2.87138	-3.29195	29.8052	-10.4438	36.5966	6.50653	112.528	6.47819	-14.7466	-11.7165	-18.7558	-2.88095	3.10253	-5.79275	-1.59808	23.4761	41.794	9.04926	100.823	71.543	4.79334	-10.1118	-15.5993	2.51246	2.61722	28.8041	-2.14135	-2.92345	29.9723	-19.0398
436	0.449908	-0.321094	18.7092	0.169587	-0.178946	2.4891	0.169569	-0.178964	8.30953	0.138	-0.123175	12.0689	-2.37889	7.98993	8.24003	-0.589643	15.4586	-20.5317	-6.28875	-2.85104	-3.31618	29.9099	-10.3595	36.7777	6.49495	112.151	6.0001	-14.5764	-11.7706	-18.7898	-2.87448	3.12745	-5.81484	-1.67291	23.4606	41.6064	9.24608	100.879	71.6513	4.75632	-10.1746	-15.6532	2.48316	2.59129	28.8326	-2.11212	-2.87134	30.0606	-19.0728
438	0.456321	-0.311379	18.6901	0.173238	-0.175222	2.4806	0.17322	-0.17524	8.30103	0.140498	-0.120159	12.0625	-2.38264	7.99365	8.25233	-0.596096	15.467	-20.509	-6.27218	-2.80722	-3.3268	29.9512	-10.165	37.0688	6.7437	112.324	5.36683	-14.5502	-11.9133	-18.5609	-2.87972	3.13284	-5.84963	-1.82038	23.3807	41.3718	9.4399	100.919	71.7749	4.77492	-10.2307	-15.736	2.45118	2.57226	28.8595	-2.08082	-2.83087	30.1479	-19.155
440	0.45949	-0.282371	18.6716	0.177112	-0.162775	2.47233	0.177095	-0.162794	8.29276	0.142617	-0.110608	12.0563	-2.37041	7.98498	8.25756	-0.578727	15.4458	-20.4987	-6.2729	-2.76605	-3.30137	29.9976	-9.86547	37.3049	7.07643	112.455	4.7335	-14.6935	-11.9418	-18.2749	-2.87662	3.16019	-5.89924	-1.94271	23.2535	41.1638	9.54489	100.953	71.8904	4.77362	-10.3199	-15.7807	2.43613	2.60032	28.8798	-2.09332	-2.88807	30.2234	-19.1944
442	0.458415	-0.254872	18.6592	0.178992	-0.150633	2.4668	0.178977	-0.150652	8.28723	0.143263	-0.10141	12.0522	-2.35412	7.98117	8.25587	-0.551084	15.4314	-20.5002	-6.27443	-2.72581	-3.26704	30.0862	-9.46553	37.5544	7.25361	112.279	4.08041	-14.9013	-12.0654	-17.8517	-2.88339	3.18381	-5.9606	-1.98927	23.1487	41.005	9.58733	100.944	71.9822	4.84632	-10.4026	-15.871	2.41322	2.61542	28.887	-2.09034	-2.85032	30.2765	-19.2289
444	0.452279	-0.234114	18.6532	0.178078	-0.141017	2.46411	0.178063	-0.141035	8.28454	0.141978	-0.0942764	12.0501	-2.33661	7.98292	8.24903	-0.518151	15.4265	-20.5106	-6.2719	-2.68918	-3.23023	30.1884	-8.94554	37.8095	7.28549	111.733	3.41487	-15.0981	-12.2762	-17.3662	-2.89537	3.1987	-6.02221	-1.95747	23.0785	40.9091	9.57328	100.899	72.0396	4.98056	-10.4688	-15.9895	2.38315	2.61452	28.8851	-2.07081	-2.72868	30.3084	-19.2544
446	0.437975	-0.221549	18.6491	0.172887	-0.134294	2.46227	0.172874	-0.134312	8.28271	0.137676	-0.0895745	12.0488	-2.31715	7.97677	8.24347	-0.485435	15.4065	-20.5192	-6.25595	-2.66615	-3.18628	30.1311	-8.11999	37.9902	7.51063	110.775	2.71457	-15.0743	-12.3324	-17.1925	-2.8752	3.20568	-6.03597	-1.90346	23.0079	40.8897	9.50505	100.872	72.0454	5.03674	-10.5136	-15.9789	2.37163	2.65452	28.9024	-2.09432	-2.77093	30.3382	-19.219
448	0.429501	-0.218936	18.6448	0.169403	-0.132425	2.46036	0.169389	-0.132442	8.2808	0.134954	-0.0883948	12.0473	-2.31013	7.96206	8.2507	-0.480381	15.3768	-20.5062	-6.25661	-2.63791	-3.16167	30.0663	-7.74592	38.1433	7.74368	110.508	2.20881	-15.0709	-12.4333	-16.9962	-2.85849	3.20786	-6.06516	-1.83515	22.9862	40.9646	9.42924	100.841	71.9854	5.09276	-10.5293	-15.9759	2.36697	2.63709	28.9003	-2.08746	-2.7843	30.3511	-19.2156
450	0.428734	-0.222712	18.642	0.168747	-0.13401	2.45911	0.168733	-0.134028	8.27955	0.134563	-0.0896208	12.0464	-2.31659	7.93982	8.26934	-0.504156	15.3399	-20.4743	-6.27377	-2.61215	-3.1572	30.0385	-7.87548	38.2616	7.91525	110.931	1.95232	-15.1253	-12.5922	-16.7462	-2.85367	3.20908	-6.11085	-1.75639	23.0147	41.1054	9.36209	100.811	71.8777	5.16196	-10.5301	-16.0022	2.36805	2.57183	28.8779	-2.05479	-2.75334	30.3502	-19.249
452	0.430023	-0.216361	18.651	0.169847	-0.131347	2.46312	0.169833	-0.131364	8.28355	0.135218	-0.0875619	12.0494	-2.3279	7.91516	8.28094	-0.536928	15.3007	-20.4562	-6.27563	-2.64312	-3.14851	30.088	-8.00056	38.2673	7.80566	110.881	1.92745	-15.183	-12.681	-16.6315	-2.86454	3.22414	-6.11204	-1.66018	23.0648	41.1747	9.32983	100.822	71.8103	5.23852	-10.5848	-16.0252	2.38368	2.59663	28.8698	-2.09066	-2.79135	30.3629	-19.2439
454	0.426122	-0.20986	18.6618	0.168687	-0.128178	2.46791	0.168673	-0.128195	8.28834	0.134151	-0.0852668	12.053	-2.32909	7.89678	8.291	-0.548522	15.2683	-20.4393	-6.27956	-2.67152	-3.14174	30.1231	-7.92489	38.2302	7.71618	110.705	1.90251	-15.1938	-12.7718	-16.4967	-2.87042	3.22665	-6.12935	-1.57046	23.051	41.2752	9.22465	100.856	71.7416	5.31385	-10.6277	-16.0395	2.38146	2.62375	28.8567	-2.10862	-2.81089	30.3637	-19.2536
456	0.416472	-0.203775	18.6716	0.164975	-0.1247	2.47226	0.164962	-0.124717	8.29269	0.131157	-0.0829002	12.0562	-2.32122	7.88439	8.30023	-0.541092	15.2424	-20.4223	-6.29208	-2.68454	-3.13964	30.1401	-7.66818	38.1665	7.67052	110.431	1.84388	-15.1427	-12.8787	-16.3463	-2.86712	3.2189	-6.16789	-1.49489	22.9922	41.4067	9.0794	100.901	71.6737	5.3722	-10.6528	-16.0371	2.35728	2.64466	28.8386	-2.10014	-2.79341	30.3571	-19.2834
458	0.406558	-0.191313	18.6779	0.161693	-0.118405	2.47505	0.16168	-0.118421	8.29548	0.128309	-0.0783997	12.0583	-2.32604	7.86533	8.31107	-0.559591	15.2103	-20.4044	-6.32886	-2.68326	-3.15011	30.2285	-7.58476	38.0656	7.44593	109.879	1.87306	-15.0193	-13.0149	-16.3366	-2.85758	3.23939	-6.19329	-1.43365	23.0709	41.4853	9.14448	100.934	71.6424	5.35805	-10.6994	-15.9917	2.32409	2.70866	28.8301	-2.10994	-2.72912	30.3831	-19.3104
460	0.399337	-0.182542	18.6857	0.159275	-0.113956	2.4785	0.159263	-0.113972	8.29893	0.126222	-0.075226	12.0609	-2.33399	7.85164	8.3083	-0.57973	15.1894	-20.4116	-6.35835	-2.69388	-3.17209	30.2577	-7.61781	37.9875	7.3275	109.716	1.93384	-14.9236	-13.0804	-16.3966	-2.85134	3.24816	-6.21488	-1.41422	23.1375	41.5313	9.23358	100.977	71.6431	5.32378	-10.7277	-15.9534	2.30448	2.73029	28.8297	-2.11897	-2.71127	30.4282	-19.3328
462	0.396423	-0.177496	18.6967	0.158424	-0.111507	2.48338	0.158412	-0.111523	8.30381	0.125431	-0.0734498	12.0646	-2.34154	7.84666	8.28952	-0.593379	15.1839	-20.4476	-6.37742	-2.71225	-3.19844	30.2292	-7.71084	37.9484	7.34342	109.95	2.00049	-14.8884	-13.0728	-16.4773	-2.85271	3.24008	-6.23173	-1.44177	23.1645	41.548	9.31301	101.037	71.675	5.27273	-10.7342	-15.9221	2.29796	2.70096	28.8371	-2.12133	-2.7409	30.489	-19.3521
464	0.401482	-0.168627	18.7135	0.161387	-0.108069	2.49087	0.161376	-0.108086	8.3113	0.12743	-0.0706959	12.0702	-2.34339	7.85442	8.25967	-0.589776	15.1987	-20.5024	-6.40545	-2.68803	-3.20272	30.2782	-7.65151	37.9473	7.33833	109.926	2.03137	-14.9408	-13.0779	-16.4391	-2.87097	3.22746	-6.23591	-1.5172	23.1659	41.5355	9.41038	101.133	71.7381	5.16327	-10.7456	-15.8433	2.27901	2.65886	28.8476	-2.10461	-2.7253	30.5576	-19.3661
466	0.404527	-0.147549	18.7308	0.164511	-0.0991155	2.49854	0.164501	-0.0991326	8.31897	0.129205	-0.0638082	12.0759	-2.33108	7.86216	8.22753	-0.560567	15.207	-20.5598	-6.43154	-2.6828	-3.1884	30.3335	-7.52019	37.9764	7.3292	109.868	1.99608	-15.0058	-13.1159	-16.3269	-2.88451	3.23198	-6.23093	-1.58031	23.1951	41.5167	9.52026	101.159	71.8039	5.06333	-10.7232	-15.7694	2.24672	2.66363	28.8684	-2.09493	-2.70799	30.6365	-19.4257
468	0.402625	-0.112205	18.7489	0.166688	-0.0834951	2.50653	0.166679	-0.0835123	8.32697	0.129854	-0.0519952	12.0819	-2.3068	7.86564	8.19308	-0.511601	15.202	-20.6204	-6.45573	-2.70495	-3.1578	30.3735	-7.34049	38.0286	7.32758	109.835	1.9096	-15.0674	-13.1839	-16.169	-2.88705	3.252	-6.2123	-1.6148	23.2523	41.5014	9.62796	101.113	71.8581	4.98182	-10.6782	-15.7066	2.19423	2.71966	28.9107	-2.09346	-2.66796	30.7619	-19.5466
470	0.393209	-0.0648947	18.7762	0.166598	-0.0620018	2.51861	0.166592	-0.0620189	8.33904	0.128441	-0.0359342	12.091	-2.28793	7.85962	8.14621	-0.475231	15.1825	-20.7054	-6.48511	-2.73475	-3.11581	30.3593	-7.14398	38.0786	7.3975	109.953	1.87659	-15.1517	-13.2391	-16.0441	-2.87383	3.2579	-6.15149	-1.61948	23.2792	41.5005	9.67708	101.104	71.8733	4.8866	-10.7002	-15.6308	2.09876	2.77736	29.0092	-2.0798	-2.45451	31.0694	-19.7113
472	0.385081	-0.00559403	18.7967	0.168103	-0.0353641	2.52767	0.1681	-0.0353816	8.34811	0.127899	-0.0159264	12.0978	-2.27278	7.85701	8.08998	-0.442917	15.1708	-20.8079	-6.5296	-2.746	-3.09011	30.3812	-6.97534	38.1733	7.43418	109.966	1.8043	-15.1782	-13.2815	-15.9557	-2.85673	3.25411	-6.11426	-1.61038	23.3094	41.5239	9.70257	101.051	71.8817	4.79542	-10.7009	-15.5565	1.97911	2.83924	29.1629	-2.04996	-2.36844	31.5241	-20.0244
474	0.379946	0.0673848	18.8136	0.172094	-0.00299012	2.53514	0.172094	-0.00300787	8.35557	0.128858	0.00852659	12.1034	-2.26401	7.86268	8.02599	-0.417384	15.1768	-20.9248	-6.58084	-2.7374	-3.08643	30.4352	-6.85956	38.3015	7.43367	109.89	1.7098	-15.1572	-13.3067	-15.9056	-2.84643	3.23913	-6.10321	-1.59705	23.356	41.5633	9.72481	100.945	71.8917	4.70164	-10.6661	-15.4806	1.84274	2.90109	29.3524	-2.01427	-2.4197	32.097	-20.4694
476	0.378083	0.169428	18.8583	0.180017	0.0418037	2.5549	0.180021	0.0417852	8.37533	0.131983	0.0425078	12.1182	-2.26741	7.87908	7.95767	-0.408214	15.2078	-21.0502	-6.59641	-2.74095	-3.09471	30.4154	-6.86161	38.3629	7.4853	110.043	1.75409	-15.206	-13.3214	-15.8885	-2.87524	3.2104	-6.05145	-1.60122	23.4595	41.5707	9.80035	100.835	71.9061	4.55324	-10.6217	-15.3705	1.68834	2.94927	29.5006	-2.0062	-2.35913	32.7026	-20.8357
478	0.364507	0.247914	18.9009	0.180811	0.0772895	2.57378	0.180819	0.0772721	8.39421	0.130361	0.0690862	12.1323	-2.30155	7.92514	7.88939	-0.440455	15.3063	-21.1766	-6.57799	-2.71196	-3.13001	30.3619	-6.82793	38.4571	7.53269	110.179	1.78732	-15.2957	-13.2299	-15.8694	-2.91317	3.15307	-6.05115	-1.60899	23.5033	41.5871	9.86679	100.701	71.9275	4.44293	-10.541	-15.2802	1.59873	3.01896	29.6269	-2.07214	-2.22277	33.3219	-21.1815
480	0.333982	0.282526	18.9246	0.170427	0.0950366	2.58434	0.170437	0.095019	8.40477	0.121491	0.0817023	12.1402	-2.36201	8.00395	7.82261	-0.504807	15.4758	-21.3005	-6.55115	-2.63281	-3.184	30.3054	-6.72299	38.5833	7.57179	110.3	1.78158	-15.4225	-13.0352	-15.8292	-2.95079	3.06239	-6.12	-1.61171	23.4684	41.6203	9.92697	100.578	71.9452	4.39628	-10.4512	-15.2222	1.58409	3.093	29.7418	-2.18003	-2.05149	33.8839	-21.5675
482	0.277221	0.229067	18.8808	0.140978	0.0765274	2.56496	0.140986	0.0765105	8.3854	0.100626	0.0660245	12.1257	-2.41726	8.11429	7.76071	-0.545759	15.6996	-21.4122	-6.6281	-2.45587	-3.20834	30.3452	-6.5134	38.6725	7.64685	110.653	1.73271	-15.6001	-12.8411	-15.7043	-2.98317	2.91913	-6.25441	-1.57573	23.3874	41.6749	10.0511	100.626	71.916	4.42903	-10.4964	-15.1991	1.6097	3.07646	29.9083	-2.14533	-2.02131	34.1588	-22.3201
484	0.230244	0.226992	18.8572	0.120224	0.0796619	2.55449	0.120232	0.079651	8.37492	0.0849103	0.0670787	12.1179	-2.44365	8.20405	7.68304	-0.542533	15.8729	-21.5513	-6.71642	-2.34209	-3.23869	30.4038	-6.5144	38.6162	7.64466	110.957	1.8353	-15.7204	-12.6589	-15.6973	-2.9819	2.83393	-6.35555	-1.59224	23.3285	41.6926	10.2056	100.711	71.8476	4.48565	-10.544	-15.1632	1.60594	2.94601	29.8926	-2.11049	-2.01342	34.1499	-22.6882
486	0.190864	0.2884	18.8602	0.108244	0.109911	2.55584	0.108255	0.1099	8.37627	0.0740626	0.0889447	12.1189	-2.44398	8.2767	7.59539	-0.499207	16.0033	-21.7071	-6.79702	-2.28369	-3.27449	30.4653	-6.71569	38.4259	7.58384	111.139	2.07677	-15.7587	-12.4855	-15.7974	-2.94491	2.81336	-6.42147	-1.64178	23.2725	41.6671	10.3497	100.792	71.7579	4.55666	-10.5735	-15.1226	1.56385	2.76105	29.7125	-2.10716	-1.94623	33.9803	-22.6082
488	0.113034	0.327703	18.8322	0.0775187	0.133791	2.54345	0.0775326	0.133785	8.36388	0.0495942	0.104882	12.1096	-2.45554	8.40334	7.53998	-0.454792	16.2359	-21.7997	-6.86108	-2.12915	-3.29204	30.5105	-6.66508	38.3407	7.6739	111.199	2.12185	-15.7913	-12.3433	-15.619	-2.88511	2.77337	-6.53535	-1.56944	23.0484	41.6157	10.3249	100.826	71.7141	4.66255	-10.6166	-15.1577	1.53426	2.81794	29.6675	-2.14579	-1.48492	34.1653	-22.5902
490	0.019998	0.328546	18.7779	0.0368235	0.14212	2.5194	0.0368381	0.142113	8.33984	0.018641	0.108559	12.0915	-2.47775	8.55221	7.50584	-0.421587	16.5133	-21.8521	-7.01975	-1.67463	-3.25678	30.707	-6.93512	37.896	7.71398	110.895	2.5541	-15.4222	-11.8621	-16.0621	-2.87652	2.71758	-6.75562	-1.35535	22.8497	41.6417	10.362	100.859	71.691	4.78326	-10.7009	-15.2382	1.45478	2.83257	29.6986	-2.12281	-1.5326	34.4691	-22.4773
492	-0.0741713	0.291218	18.7056	-0.00763814	0.133822	2.4873	-0.00762434	0.133823	8.30773	-0.01409	0.0995763	12.0675	-2.51068	8.70366	7.4798	-0.407287	16.8004	-21.8905	-7.25647	-0.974882	-3.21461	31.001	-7.86525	36.9611	7.62476	110.748	3.58769	-14.6188	-11.0261	-17.3308	-2.93428	2.64545	-7.06744	-1.05434	22.6722	41.74	10.4688	100.949	71.6844	4.92023	-10.825	-15.3519	1.34312	2.73787	29.7625	-2.03588	-2.05584	34.7995	-22.2742
494	-0.135581	0.240633	18.6428	-0.0388715	0.116895	2.45943	-0.0388589	0.116897	8.27986	-0.0363864	0.0849595	12.0466	-2.5504	8.80536	7.4265	-0.424586	17.0013	-21.9846	-7.3864	-0.408415	-3.37313	30.9881	-10.507	35.4208	7.24965	113.66	5.56457	-13.8046	-10.0588	-19.6019	-3.04368	2.5563	-7.36046	-0.938158	22.2852	41.7942	10.4556	101.31	71.6678	5.11917	-10.9639	-15.476	1.34043	2.51854	29.7025	-1.98618	-2.00008	34.9725	-21.9637
496	-0.162722	0.208442	18.6299	-0.0535023	0.105114	2.4537	-0.0534919	0.105122	8.27413	-0.0465901	0.07524	12.0423	-2.59656	8.87123	7.29725	-0.460072	17.1409	-22.2232	-7.44091	-0.220967	-3.60635	30.8903	-12.5231	33.8416	6.48604	114.382	7.67748	-12.4844	-9.22029	-21.6368	-3.12732	2.4993	-7.55164	-0.830984	21.9689	41.7636	10.4064	101.63	71.8256	5.23662	-11.0429	-15.5821	1.30451	2.23929	29.612	-1.8413	-1.87577	35.0462	-21.7344
498	-0.162753	0.189383	18.6645	-0.0551224	0.0967796	2.46906	-0.0551124	0.0967853	8.28949	-0.0472759	0.0689058	12.0538	-2.63434	8.91644	7.10216	-0.481481	17.2394	-22.5843	-7.35882	-0.493216	-3.88994	30.641	-13.575	32.4077	5.52433	112.726	9.79261	-10.8389	-8.6095	-23.0913	-3.1762	2.46345	-7.65086	-0.700303	21.7882	41.6919	10.3329	101.843	72.1279	5.2768	-11.0696	-15.6796	1.2364	1.97433	29.5296	-1.63578	-1.78503	35.0535	-21.6257
500	-0.168613	0.125978	18.6872	-0.0630824	0.069525	2.47911	-0.0630751	0.0695305	8.29954	-0.0515186	0.0480295	12.0613	-2.59875	8.99376	6.92432	-0.358928	17.3606	-22.9008	-6.82242	-1.3218	-4.26274	29.4793	-14.498	31.542	4.87769	113.56	11.9123	-10.381	-8.02802	-24.148	-3.23149	2.35667	-7.8364	-0.57243	21.7854	41.8585	10.2484	101.988	72.2518	5.41489	-11.1735	-15.8617	1.28995	1.95896	29.5326	-1.64649	-1.75044	35.102	-21.5879
502	-0.184758	0.0363234	18.7279	-0.0777864	0.0316676	2.49719	-0.0777818	0.0316764	8.31762	-0.0601392	0.0188092	12.0749	-2.54961	9.08448	6.81683	-0.214807	17.4992	-23.0841	-6.4011	-2.02141	-4.58113	28.6086	-15.7353	29.4473	4.20757	111.872	14.867	-9.88796	-8.07664	-25.401	-3.36612	2.20705	-7.82564	-0.3467	21.5757	41.8762	9.93755	102.131	72.4571	5.47505	-11.2288	-15.9813	1.27925	2.00897	29.5742	-1.60833	-1.75291	35.1162	-21.6632
504	-0.188906	-0.0608836	18.7944	-0.0879035	-0.0105081	2.5267	-0.0879046	-0.010499	8.34713	-0.0650663	-0.0133551	12.097	-2.54742	9.16934	6.77454	-0.165557	17.65	-23.1535	-6.23638	-2.40596	-4.79929	28.5187	-17.5712	26.7885	3.37074	107.972	17.809	-8.94818	-8.66938	-26.4892	-3.55964	2.04048	-7.60324	-0.0721835	21.2692	41.7016	9.56017	102.216	72.7434	5.45966	-11.2246	-16.0242	1.19632	2.10018	29.6359	-1.51689	-1.75271	35.0931	-21.8282
506	-0.0705952	-0.108498	18.9075	-0.0402065	-0.0414404	2.57699	-0.0402151	-0.0414336	8.39742	-0.0274804	-0.0334932	12.1348	-2.80579	9.1832	6.71377	-0.611626	17.7981	-23.2988	-6.40366	-2.43811	-4.93787	30.5085	-21.3393	28.3782	1.62405	108.35	16.1093	-7.14154	-8.39977	-25.4065	-3.65618	1.93256	-7.3355	-0.0638003	21.8365	41.4873	10.1258	101.902	72.8924	5.5379	-11.2258	-16.0735	1.17906	2.28823	29.6743	-1.59394	-1.54878	35.0707	-21.9702
508	0.0415219	-0.101475	18.981	0.00946284	-0.0479886	2.60966	0.00945945	-0.0479923	8.43009	0.0100736	-0.0352939	12.1593	-3.0361	9.15789	6.61513	-1.02083	17.8635	-23.515	-6.43202	-2.37925	-4.84355	32.0795	-21.8892	29.2383	1.061	107.703	14.7491	-6.13259	-8.49648	-24.1497	-3.72386	1.90315	-7.25858	-0.0318938	22.0317	41.4923	10.2112	101.662	72.9696	5.6179	-11.2535	-16.1339	1.20893	2.61057	29.7684	-1.75524	-1.58654	35.112	-22.0373
510	0.110282	-0.0393498	18.9943	0.044894	-0.0266979	2.61558	0.0448912	-0.0267026	8.43601	0.0352332	-0.0171603	12.1637	-3.15444	9.10334	6.50434	-1.24265	17.8233	-23.7413	-6.26286	-2.35084	-4.57498	32.4443	-18.7438	28.8266	1.81693	105.02	14.6273	-5.98822	-9.14066	-23.5832	-3.74815	1.97521	-7.40398	0.0563505	21.733	41.7022	9.70446	101.57	73.004	5.69375	-11.2888	-16.2114	1.25982	3.00012	29.8948	-1.93428	-1.88372	35.1904	-22.0185
512	0.105564	0.0724417	18.9488	0.0524267	0.0226567	2.59533	0.0524293	0.0226539	8.41576	0.0377843	0.0202176	12.1485	-3.08899	9.02301	6.51785	-1.1659	17.6479	-23.7147	-6.10338	-2.62504	-4.4938	31.0025	-14.327	29.2045	3.44701	100.479	14.3454	-5.72301	-9.63477	-25.2179	-3.6109	2.21182	-7.63828	0.088754	21.6345	41.7744	9.49264	101.431	73.0645	5.81748	-11.2233	-16.3098	1.23768	3.17396	29.879	-1.94211	-2.1451	35.1196	-21.9081
514	0.071882	0.199228	18.896	0.0485379	0.0810548	2.57185	0.0485458	0.0810507	8.39229	0.0312263	0.0636376	12.1309	-2.97204	8.96201	6.56343	-0.992436	17.4822	-23.6202	-6.19853	-2.66712	-4.61623	29.9173	-13.5874	29.0719	4.08136	100.145	14.7527	-5.42778	-10.0827	-27.0847	-3.43819	2.49938	-7.87027	0.0398411	21.532	41.8606	9.41211	101.428	73.0546	5.95343	-11.114	-16.428	1.13042	3.10391	29.8406	-1.76164	-2.02835	35.0449	-21.9125
516	0.0257769	0.298522	18.8465	0.0368323	0.128478	2.54989	0.0368455	0.128474	8.37032	0.0195074	0.0983632	12.1144	-2.8687	8.94739	6.61703	-0.822177	17.4061	-23.5086	-6.51149	-2.43431	-4.90571	29.6197	-16.867	28.5754	3.28607	104.926	15.744	-5.16866	-10.3613	-28.5477	-3.29855	2.74191	-8.08563	-0.0700568	21.4291	41.9827	9.45973	101.573	72.9872	6.07215	-10.9922	-16.5565	0.967947	2.8418	29.8085	-1.45912	-1.55734	34.9999	-22.0583
518	-0.0106593	0.243766	18.786	0.0161629	0.107627	2.52302	0.0161737	0.107624	8.34345	0.00535165	0.0814802	12.0943	-2.91084	9.04441	6.65292	-0.856163	17.6001	-23.4388	-6.63643	-2.28777	-5.17077	29.6952	-21.2437	28.8258	1.17262	113.384	15.9691	-4.89902	-9.95608	-28.7527	-3.33949	2.67739	-8.36175	-0.129358	21.443	42.1278	9.67049	101.774	73.0151	6.07499	-10.9336	-16.6628	0.886285	2.64363	29.7894	-1.33006	-1.17873	34.9999	-22.2329
520	-0.0527113	0.0862135	18.7266	-0.015721	0.0422397	2.49662	-0.0157166	0.0422393	8.31706	-0.014398	0.0305942	12.0745	-2.99589	9.168	6.72927	-0.959648	17.8621	-23.2976	-6.53759	-2.10105	-5.41806	29.4434	-21.7202	28.4934	0.219814	116.591	16.8399	-5.53368	-10.0774	-28.9568	-3.50046	2.4111	-8.57287	-0.122548	21.5942	42.2577	9.96992	101.87	72.9922	6.09284	-10.9068	-16.7449	0.89287	2.53152	29.7942	-1.30944	-1.06879	35.0095	-22.434
522	-0.093861	-0.121644	18.6691	-0.0514576	-0.0452603	2.47103	-0.0514623	-0.045255	8.29146	-0.035638	-0.037063	12.0553	-3.10134	9.2771	6.85181	-1.11285	18.1079	-23.0757	-6.27077	-1.86908	-5.59773	28.9392	-18.2006	27.5837	0.787886	113.853	18.3669	-6.75278	-10.5984	-29.4357	-3.70587	2.04582	-8.68833	-0.0744065	21.8138	42.333	10.2769	101.852	72.9036	6.14105	-10.9076	-16.7901	0.971301	2.50091	29.8079	-1.36553	-1.21549	35.0102	-22.6308
524	-0.0857579	-0.211348	18.6028	-0.0555231	-0.0852398	2.44155	-0.055531	-0.0852338	8.26198	-0.0361676	-0.0672107	12.0332	-3.2377	9.28562	7.00824	-1.37316	18.188	-22.8054	-6.16125	-1.62739	-5.54316	29.0744	-15.7451	27.558	1.29072	111.561	17.946	-6.1748	-9.74576	-30.1267	-3.68106	1.9107	-8.70433	-0.148507	21.7754	42.2071	10.3514	101.862	72.8176	6.16142	-10.9408	-16.7494	1.03848	2.48473	29.7553	-1.41333	-1.33824	34.9625	-22.7358
526	-0.115349	-0.244013	18.5473	-0.0712313	-0.0970412	2.41684	-0.0712421	-0.0970328	8.23727	-0.0471707	-0.0770203	12.0146	-3.30346	9.27612	7.08569	-1.50534	18.202	-22.6727	-6.07567	-1.4699	-5.40773	29.6762	-15.0113	26.35	0.483569	110.062	18.3767	-5.54375	-9.20367	-30.6935	-3.67895	1.87967	-8.73274	-0.0618578	21.7528	42.1874	10.2916	101.893	72.7357	6.14758	-10.9894	-16.6936	1.06882	2.39655	29.6895	-1.3828	-1.38934	34.886	-22.7388
528	-0.193926	-0.251157	18.5112	-0.106224	-0.0935133	2.40075	-0.106233	-0.0935023	8.22118	-0.0735501	-0.0765816	12.0026	-3.2943	9.28234	7.0573	-1.48225	18.2089	-22.7232	-5.96907	-1.44102	-5.2769	30.4516	-15.8716	23.9911	-1.46027	109.652	19.8822	-5.1507	-9.24109	-31.1863	-3.73388	1.89198	-8.79864	0.173174	21.7411	42.2822	10.1448	101.975	72.7208	6.09172	-11.028	-16.6371	1.04972	2.22861	29.6195	-1.27086	-1.3453	34.7872	-22.6518
530	-0.280824	-0.315874	18.5064	-0.149762	-0.114481	2.3985	-0.149775	-0.114467	8.21893	-0.104786	-0.0949933	12.0008	-3.30539	9.36503	6.92311	-1.44505	18.3629	-22.9648	-5.73741	-1.65608	-5.38251	30.2624	-16.0855	23.0001	-2.49512	110.48	20.3831	-4.70559	-9.52899	-32.2214	-3.72579	1.79148	-8.91314	0.221308	21.4342	42.2157	9.99685	102.227	73.034	5.97567	-10.9813	-16.5683	0.967412	2.03169	29.5289	-1.14385	-1.20025	34.6729	-22.5258
532	-0.40262	-0.422874	18.542	-0.212194	-0.150958	2.41413	-0.212207	-0.150934	8.23457	-0.149174	-0.126172	12.0126	-3.2515	9.482	6.79028	-1.27598	18.5467	-23.191	-5.56061	-1.73839	-5.41519	30.1493	-16.871	20.5379	-3.92837	110.416	22.1824	-3.71151	-9.69883	-32.9763	-3.89114	1.63812	-8.86959	0.312289	21.2251	42.1108	9.97501	102.52	73.3793	5.8158	-10.8382	-16.4931	0.870043	1.92364	29.4736	-1.04183	-1.04079	34.5697	-22.4638
534	-0.519981	-0.560064	18.6142	-0.275312	-0.200968	2.4459	-0.275333	-0.20094	8.26633	-0.193243	-0.167513	12.0363	-3.20531	9.60596	6.69154	-1.12176	18.7466	-23.3544	-5.46582	-1.67141	-5.31784	30.2234	-18.2765	17.2588	-5.63436	109.71	24.8165	-2.44044	-9.70401	-33.2087	-4.17987	1.46753	-8.70766	0.432398	21.2036	42.0181	10.1709	102.758	73.6786	5.65276	-10.6491	-16.4144	0.782197	1.91521	29.4451	-0.978057	-0.887414	34.4835	-22.5028
536	-0.436012	-0.708854	18.7056	-0.25134	-0.273149	2.48654	-0.251373	-0.273119	8.30697	-0.170824	-0.219957	12.0668	-3.58081	9.67977	6.63967	-1.74827	19.0601	-23.499	-5.40828	-1.75578	-5.18661	30.2416	-19.8918	18.9696	-6.18221	112.438	23.7151	-2.63669	-9.81237	-32.7042	-4.16409	1.36013	-8.84408	0.316663	21.3843	42.0417	10.9223	102.64	73.9324	5.63187	-10.6391	-16.3387	0.730957	1.90176	29.3333	-0.931066	-0.666886	34.4059	-22.6855
538	-0.37468	-0.709489	18.7681	-0.224629	-0.278609	2.51443	-0.224656	-0.27859	8.33486	-0.150514	-0.222371	12.0877	-3.86567	9.63548	6.59551	-2.26987	19.1194	-23.6288	-5.23017	-1.96517	-4.83676	30.5445	-19.8605	19.4692	-6.41693	113.306	23.2074	-3.27663	-9.9752	-32.3889	-4.07319	1.40287	-8.91262	0.159951	21.571	42.1728	11.3235	102.488	73.8993	5.66108	-10.6788	-16.239	0.820658	2.01181	29.3234	-1.03582	-0.776545	34.3467	-22.885
540	-0.368906	-0.571094	18.7843	-0.2103	-0.218493	2.52174	-0.210322	-0.218471	8.34217	-0.143568	-0.176518	12.0932	-3.94338	9.49925	6.55969	-2.46731	18.9142	-23.7197	-4.96616	-2.28414	-4.36327	30.9996	-18.1207	18.0501	-6.41199	111.754	24.0858	-4.33919	-10.0365	-32.2109	-3.9656	1.57984	-8.88108	0.0450236	21.634	42.3557	11.1821	102.393	73.6221	5.72581	-10.7452	-16.135	1.02002	2.21252	29.3973	-1.25825	-1.21547	34.2822	-22.9974
542	-0.343024	-0.488649	18.7342	-0.191875	-0.184652	2.49957	-0.191894	-0.184629	8.32	-0.131902	-0.150065	12.0766	-3.80908	9.45045	6.56819	-2.25257	18.7615	-23.6876	-4.94515	-2.68041	-4.3226	30.7872	-16.0499	17.4905	-5.43309	110.231	25.652	-6.57459	-9.35625	-31.1277	-3.902	1.73574	-8.95965	0.161604	21.179	42.3554	10.5229	102.423	73.5127	5.85703	-10.8591	-16.1316	1.10178	2.2502	29.2762	-1.33584	-1.6158	34.085	-22.719
544	-0.313742	-0.471559	18.6642	-0.177533	-0.179728	2.46852	-0.177552	-0.179711	8.28894	-0.121477	-0.1455	12.0533	-3.67098	9.45242	6.54458	-2.00261	18.6979	-23.7098	-5.04791	-2.91677	-4.3299	30.7402	-15.7207	17.3695	-4.88938	110.78	26.8962	-9.67785	-8.81654	-29.2227	-3.81423	1.87841	-9.04203	0.272817	20.9969	42.3621	10.2571	102.489	73.4374	5.95809	-10.9698	-16.1932	1.09273	2.26502	29.2592	-1.33337	-1.79379	33.9926	-22.529
546	-0.27056	-0.515076	18.5943	-0.162261	-0.202508	2.43748	-0.162282	-0.202492	8.25791	-0.10862	-0.16158	12.0301	-3.56366	9.48916	6.4933	-1.78704	18.7117	-23.7848	-5.22818	-2.909	-4.32801	30.9443	-17.1826	17.5642	-4.91536	113.438	27.6721	-13.1252	-8.6045	-26.7744	-3.71994	1.99936	-9.11284	0.309115	21.171	42.4363	10.48	102.589	73.3649	6.01297	-11.0505	-16.2664	1.04428	2.27254	29.3653	-1.29999	-1.8231	33.9918	-22.4843
548	-0.164318	-0.56526	18.5524	-0.119962	-0.233536	2.41901	-0.119986	-0.233523	8.23944	-0.0750411	-0.182128	12.0162	-3.4036	9.50726	6.51208	-1.4962	18.6663	-23.7245	-5.36248	-2.55749	-4.45368	30.9698	-18.34	17.5802	-4.09046	116.277	28.4201	-15.2666	-8.31046	-25.0071	-3.76207	2.06817	-9.20571	0.208483	21.226	42.6508	10.5862	102.851	73.2588	6.05567	-11.0498	-16.1605	1.16611	2.22168	29.4036	-1.40056	-2.32434	33.8141	-22.3434
550	-0.0211575	-0.604111	18.5406	-0.0605665	-0.262712	2.41398	-0.0605941	-0.262707	8.23441	-0.0288027	-0.200219	12.0124	-3.22349	9.53422	6.5058	-1.16201	18.6273	-23.7071	-5.64219	-2.08606	-4.42203	31.211	-19.2547	17.7625	-3.19808	118.875	28.5527	-16.3726	-7.92426	-24.1454	-3.785	2.19098	-9.24813	0.0752965	21.4816	42.9342	10.8508	102.976	73.0985	6.10661	-10.9969	-15.9752	1.34892	2.13893	29.3813	-1.53745	-2.55538	33.4692	-22.1185
552	0.140065	-0.626174	18.5534	0.00813309	-0.286064	2.41985	0.00810358	-0.286065	8.24028	0.0240238	-0.213367	12.0169	-3.02928	9.57138	6.46478	-0.792961	18.5999	-23.7511	-6.03913	-1.63465	-4.21232	31.6462	-19.7564	18.1867	-2.36618	120.81	28.0209	-16.6141	-7.50912	-24.1699	-3.74997	2.37411	-9.21622	-0.0537497	21.9095	43.2363	11.2218	102.926	72.8881	6.17313	-10.9158	-15.7514	1.55783	2.04477	29.3098	-1.69465	-2.46364	32.9891	-21.7965
554	0.267688	-0.63811	18.5639	0.0629826	-0.302135	2.42472	0.0629514	-0.302142	8.24515	0.0660382	-0.221944	12.0205	-2.81821	9.60182	6.42877	-0.397789	18.5526	-23.7847	-6.26742	-1.55298	-4.00711	31.8148	-19.3262	18.9211	-1.61236	121.015	27.2122	-16.4009	-7.52536	-24.5001	-3.63495	2.54892	-9.08753	-0.119484	22.1494	43.4392	11.2946	102.833	72.6711	6.27172	-10.8789	-15.5736	1.75471	2.01447	29.2587	-1.90689	-2.53258	32.5127	-21.2248
556	0.37445	-0.644418	18.578	0.109171	-0.313978	2.43109	0.109138	-0.313989	8.25152	0.10131	-0.227903	12.0253	-2.5941	9.63861	6.43773	0.017499	18.5108	-23.7334	-6.41055	-1.5116	-3.82378	31.8256	-19.1372	19.6518	-0.938469	121.468	26.466	-16.2704	-7.41757	-24.7406	-3.54284	2.66301	-8.88916	-0.224049	22.2641	43.5038	11.2616	102.756	72.4768	6.31259	-10.8413	-15.3928	1.87834	1.91362	29.1756	-1.98139	-2.57899	32.0687	-20.6868
558	0.461344	-0.656023	18.586	0.146218	-0.326451	2.43476	0.146184	-0.326466	8.25519	0.12979	-0.234906	12.0281	-2.37504	9.68848	6.50287	0.42223	18.4957	-23.5783	-6.48353	-1.43804	-3.69602	31.741	-19.3916	20.4063	-0.358909	122.511	25.7642	-16.2942	-7.10575	-24.8024	-3.49909	2.70277	-8.68053	-0.355402	22.2814	43.4457	11.1886	102.679	72.3337	6.28646	-10.7965	-15.2242	1.91496	1.75925	29.0832	-1.91701	-2.56313	31.7141	-20.2809
560	0.525578	-0.711043	18.5486	0.169727	-0.355964	2.41828	0.16969	-0.355981	8.23871	0.149226	-0.255492	12.0158	-2.227	9.7725	6.6241	0.708758	18.5771	-23.3256	-6.50274	-1.34444	-3.70113	31.7442	-19.8186	21.6973	0.0274886	123.696	24.4412	-16.0646	-6.77279	-24.8886	-3.50105	2.6761	-8.6655	-0.358546	22.3182	43.3785	11.1942	102.412	72.3134	6.25748	-10.7472	-15.1782	1.88974	1.75785	29.1142	-1.90704	-2.42415	31.6259	-20.1358
562	0.582243	-0.784377	18.4834	0.188425	-0.392817	2.38949	0.188384	-0.392837	8.20992	0.165534	-0.281863	11.9942	-2.12656	9.84357	6.77105	0.900703	18.6588	-23.0331	-6.44355	-1.2161	-3.81089	31.6103	-19.7932	22.7647	0.574983	124.121	23.4213	-16.0425	-6.59318	-24.8235	-3.52236	2.61599	-8.75154	-0.368104	22.2014	43.326	11.1832	102.329	72.3843	6.16312	-10.7284	-15.114	1.77425	1.75899	29.1997	-1.85747	-2.42662	31.6456	-20.0792
564	0.634126	-0.858482	18.4084	0.205011	-0.429575	2.35631	0.204967	-0.429596	8.17674	0.180264	-0.308289	11.9693	-2.06448	9.88677	6.91557	1.01143	18.709	-22.7533	-6.32787	-1.06941	-3.99576	31.3514	-19.2637	23.4521	1.22866	123.651	22.8687	-16.2517	-6.56423	-24.6391	-3.55378	2.54302	-8.88345	-0.415162	21.9748	43.2801	11.1752	102.455	72.5284	6.00954	-10.7326	-15.0099	1.58493	1.73271	29.2953	-1.76099	-2.5513	31.6883	-20.0282
566	0.676328	-0.882295	18.3819	0.22153	-0.443541	2.34465	0.221485	-0.443563	8.16508	0.1935	-0.317686	11.9606	-2.01669	9.88922	6.98196	1.0886	18.692	-22.6242	-6.25957	-0.979118	-4.1681	31.2728	-18.5967	23.8904	1.54202	122.572	22.6086	-16.3381	-6.48377	-24.6255	-3.58672	2.49697	-8.91518	-0.516086	21.9787	43.1656	11.3482	102.522	72.6982	5.87617	-10.687	-14.9071	1.39614	1.6928	29.2747	-1.64936	-2.4358	31.5618	-19.8506
568	0.711083	-0.897579	18.3666	0.235488	-0.453152	2.33791	0.235442	-0.453176	8.15834	0.204544	-0.323992	11.9555	-2.00382	9.86864	7.00285	1.09913	18.6493	-22.5863	-6.22171	-0.951577	-4.32488	31.2267	-18.2611	24.1519	1.67623	122.124	22.5925	-16.4978	-6.37004	-24.6037	-3.61699	2.47946	-8.89398	-0.569857	22.0346	42.9961	11.5069	102.563	72.9237	5.72616	-10.6562	-14.8296	1.2641	1.62775	29.2351	-1.56555	-2.32812	31.3613	-19.4708
570	0.736721	-0.911445	18.3563	0.245565	-0.461377	2.33341	0.245517	-0.461402	8.15384	0.212598	-0.329506	11.9522	-2.02119	9.83163	6.99719	1.05179	18.5909	-22.6032	-6.21491	-0.964831	-4.46195	31.1896	-18.337	24.2717	1.67824	122.466	22.7483	-16.7124	-6.23703	-24.5755	-3.64256	2.48258	-8.83536	-0.565634	22.0858	42.8021	11.5843	102.591	73.1705	5.58253	-10.6552	-14.7951	1.19602	1.54765	29.1947	-1.51456	-2.27012	31.1242	-18.946
572	0.744313	-0.914692	18.359	0.248609	-0.463444	2.33463	0.248561	-0.463469	8.15506	0.215003	-0.33086	11.9531	-2.03229	9.78414	7.0119	1.00796	18.5111	-22.5829	-6.24539	-0.911874	-4.58017	31.1764	-18.6402	24.2659	1.59654	122.924	22.8886	-16.7554	-6.15069	-24.714	-3.66413	2.46641	-8.76604	-0.562801	22.0366	42.6895	11.4817	102.669	73.2885	5.56718	-10.6927	-14.8493	1.15108	1.48931	29.135	-1.46553	-2.21925	30.9183	-18.5775
574	0.741939	-0.915832	18.363	0.247465	-0.463748	2.33637	0.247417	-0.463773	8.15681	0.214165	-0.33116	11.9544	-2.05644	9.74019	7.05255	0.938924	18.444	-22.5159	-6.28447	-0.859113	-4.69656	31.1587	-18.836	24.2877	1.5966	123.215	22.969	-16.733	-6.09533	-24.8417	-3.66546	2.44999	-8.72718	-0.554335	21.99	42.6723	11.3471	102.707	73.3157	5.58672	-10.7154	-14.9207	1.11673	1.52588	29.1042	-1.42339	-2.17635	30.7706	-18.4429
576	0.733164	-0.919904	18.3656	0.243272	-0.464792	2.33752	0.243225	-0.464817	8.15796	0.211096	-0.332205	11.9553	-2.10058	9.70678	7.12198	0.835203	18.4056	-22.3971	-6.31912	-0.808402	-4.80598	31.1313	-18.8783	24.3647	1.69413	123.281	22.9773	-16.6911	-6.06197	-24.9219	-3.65246	2.43508	-8.72343	-0.543701	21.9829	42.7282	11.2481	102.693	73.2805	5.61266	-10.7166	-14.9848	1.09631	1.64125	29.1019	-1.39355	-2.14358	30.6855	-18.5077
578	0.72498	-0.938274	18.3704	0.238125	-0.472151	2.33971	0.238076	-0.472176	8.16015	0.207709	-0.338032	11.9569	-2.17992	9.69668	7.2221	0.675213	18.4257	-22.2237	-6.32293	-0.710036	-4.87092	31.1004	-18.9743	24.4436	1.76558	123.29	22.9427	-16.7427	-6.01982	-24.9571	-3.66723	2.41469	-8.72402	-0.545634	22.0908	42.738	11.3332	102.658	73.2729	5.61239	-10.7282	-15.0133	1.12885	1.69881	29.0716	-1.40931	-2.13422	30.6468	-18.5019
580	0.711223	-0.967154	18.3646	0.229672	-0.483627	2.33715	0.229622	-0.48365	8.15758	0.202112	-0.347142	11.955	-2.27086	9.69176	7.32078	0.49708	18.4604	-22.0539	-6.3426	-0.608288	-4.9052	31.0696	-19.04	24.5035	1.82895	123.267	22.878	-16.7699	-5.97678	-25.0615	-3.67849	2.39147	-8.73954	-0.534471	22.1313	42.7504	11.369	102.638	73.2822	5.61375	-10.721	-15.0403	1.15912	1.6937	29.0688	-1.38504	-2.1357	30.6107	-18.546
582	0.692672	-1.00056	18.35	0.218758	-0.496669	2.33073	0.218707	-0.496691	8.15116	0.194777	-0.357575	11.9501	-2.3677	9.68501	7.40477	0.309543	18.4941	-21.9125	-6.38116	-0.51844	-4.91707	31.0405	-19.0672	24.5382	1.89175	123.236	22.7982	-16.7537	-5.95317	-25.2263	-3.6843	2.37056	-8.76285	-0.512403	22.09	42.7686	11.3282	102.636	73.3052	5.62131	-10.6946	-15.0686	1.18031	1.64076	29.0938	-1.31772	-2.13131	30.5664	-18.6367
584	0.677547	-1.0176	18.3481	0.210699	-0.502851	2.32989	0.210648	-0.502873	8.15032	0.189141	-0.362704	11.9495	-2.47362	9.66561	7.4551	0.104601	18.509	-21.8359	-6.40155	-0.462564	-4.93216	31.0093	-19.0727	24.5563	1.99029	123.255	22.7396	-16.7186	-6.0378	-25.2939	-3.70536	2.36871	-8.75658	-0.511738	22.0839	42.7664	11.319	102.614	73.328	5.63091	-10.6702	-15.0788	1.21742	1.62418	29.0964	-1.27734	-2.04715	30.5224	-18.6887
586	0.662078	-1.02652	18.3491	0.203169	-0.505452	2.3303	0.203117	-0.505473	8.15073	0.183675	-0.365122	11.9498	-2.57348	9.64159	7.49176	-0.0897483	18.5127	-21.7843	-6.44063	-0.412081	-4.92149	31.0118	-19.108	24.5268	2.07363	123.219	22.7145	-16.7025	-6.10357	-25.3528	-3.72004	2.38856	-8.75857	-0.524471	22.1145	42.7897	11.3557	102.625	73.3435	5.63573	-10.6639	-15.0819	1.27127	1.61527	29.0981	-1.26433	-2.0473	30.4702	-18.6682
588	0.647004	-1.02882	18.3536	0.196364	-0.505189	2.3323	0.196312	-0.505209	8.15274	0.178569	-0.365354	11.9513	-2.66296	9.61725	7.52251	-0.26489	18.5109	-21.7423	-6.49865	-0.370717	-4.89019	31.0481	-19.1663	24.4675	2.11223	123.088	22.7169	-16.7208	-6.14087	-25.4001	-3.73035	2.42081	-8.76859	-0.5501	22.1783	42.8406	11.433	102.676	73.3473	5.63553	-10.6767	-15.0802	1.33415	1.60621	29.0984	-1.26852	-2.12971	30.4093	-18.5966
590	0.638563	-1.02673	18.3709	0.192803	-0.503579	2.33997	0.192751	-0.503599	8.1604	0.175799	-0.364378	11.957	-2.74386	9.60283	7.55558	-0.420489	18.5229	-21.6939	-6.54147	-0.381345	-4.89223	31.0886	-19.1648	24.4843	2.00766	122.695	22.7171	-16.8028	-6.23165	-25.3469	-3.77028	2.42173	-8.76021	-0.584572	22.2402	42.8901	11.4956	102.737	73.3367	5.63635	-10.6953	-15.0739	1.3703	1.57651	29.0786	-1.23481	-2.12418	30.3418	-18.5965
592	0.629356	-1.00888	18.4031	0.190206	-0.495021	2.3542	0.190155	-0.495041	8.17463	0.173309	-0.358149	11.9677	-2.80022	9.59199	7.60505	-0.532926	18.5298	-21.6115	-6.59219	-0.414341	-4.85281	31.1108	-19.1382	24.4961	1.98555	122.761	22.6412	-16.8645	-6.37088	-25.2633	-3.78916	2.42275	-8.68619	-0.662847	22.3267	42.9035	11.5811	102.781	73.2938	5.6427	-10.6987	-15.0682	1.40431	1.57852	29.0596	-1.21524	-2.09809	30.2895	-18.6783
594	0.619691	-0.977357	18.444	0.188549	-0.480444	2.3723	0.188499	-0.480464	8.19274	0.171141	-0.347362	11.9813	-2.83607	9.58351	7.6862	-0.612029	18.5314	-21.4676	-6.65404	-0.455152	-4.78184	31.0883	-19.0626	24.501	2.1157	123.229	22.5032	-16.8487	-6.49625	-25.2408	-3.78058	2.42899	-8.56796	-0.779933	22.4495	42.8965	11.7038	102.785	73.2014	5.64965	-10.6901	-15.0578	1.44101	1.60373	29.0401	-1.21462	-2.0631	30.262	-18.8263
596	0.615878	-0.946607	18.4651	0.189438	-0.466681	2.38164	0.18939	-0.4667	8.20207	0.170934	-0.337019	11.9883	-2.87929	9.57533	7.85192	-0.715861	18.537	-21.1685	-6.72298	-0.479763	-4.80083	30.9268	-18.7688	24.5621	2.48601	123.076	22.4333	-16.5564	-6.34479	-25.6421	-3.76394	2.44268	-8.56546	-0.872574	22.6533	43.0062	11.9313	102.778	72.9926	5.62862	-10.7717	-15.0064	1.47986	1.54979	28.9893	-1.20023	-2.02271	30.2624	-18.9229
598	0.626252	-0.939514	18.4883	0.194531	-0.46448	2.39197	0.194483	-0.464499	8.2124	0.174597	-0.335058	11.996	-2.94434	9.57954	8.01814	-0.853187	18.5745	-20.8705	-6.7928	-0.453151	-4.78369	30.7953	-18.6859	24.6367	2.75755	123.097	22.4404	-16.4737	-6.12564	-25.8936	-3.75107	2.40966	-8.46698	-1.02803	22.7868	42.9706	11.9605	102.246	72.807	5.6236	-10.4731	-14.9903	1.51549	1.56161	28.9563	-1.21793	-1.94332	30.3555	-19.1771
600	0.649685	-0.963383	18.5143	0.202709	-0.476948	2.4036	0.20266	-0.476969	8.22403	0.181485	-0.343872	12.0048	-3.036	9.60086	8.16103	-1.02722	18.6549	-20.6177	-6.84764	-0.376692	-4.72149	30.7173	-18.749	24.726	2.9065	123.26	22.505	-16.6443	-5.89682	-25.9225	-3.75516	2.32786	-8.27953	-1.20755	22.8325	42.7814	11.8167	101.344	72.7003	5.60802	-9.90411	-15.0007	1.5442	1.65471	28.9476	-1.26413	-1.86139	30.5209	-19.5714
602	0.674014	-1.0264	18.5263	0.207985	-0.506618	2.40906	0.207933	-0.506639	8.22949	0.187287	-0.365726	12.0089	-3.15794	9.64865	8.27118	-1.23909	18.7965	-20.4274	-6.82706	-0.292656	-4.6978	30.6062	-18.2161	24.8806	3.21799	122.66	22.5034	-16.7367	-5.71592	-26.0007	-3.82094	2.24013	-8.23702	-1.15823	22.8715	42.6653	11.926	101.277	72.7393	5.43023	-10.0432	-14.9267	1.55207	1.76209	28.9457	-1.27381	-1.974	30.6204	-19.8857
604	0.693465	-1.08615	18.5351	0.211408	-0.534439	2.41313	0.211353	-0.534461	8.23356	0.191588	-0.386314	12.0119	-3.27274	9.70429	8.35121	-1.43063	18.9488	-20.2912	-6.78761	-0.211579	-4.65155	30.54	-17.7822	24.9693	3.40522	122.291	22.5263	-16.9622	-5.57068	-25.9511	-3.88198	2.16617	-8.19294	-1.11947	22.8983	42.513	12.0288	101.096	72.839	5.21597	-10.0323	-14.7341	1.58074	1.84927	28.914	-1.32641	-2.08302	30.6454	-20.0223
606	0.704645	-1.12608	18.5473	0.212881	-0.552887	2.41866	0.212824	-0.552909	8.23909	0.193842	-0.400016	12.0161	-3.36442	9.75742	8.38893	-1.57608	19.0862	-20.2301	-6.76079	-0.138478	-4.5833	30.5553	-17.5762	24.9592	3.42018	122.279	22.605	-17.3019	-5.46357	-25.7835	-3.92327	2.11894	-8.13208	-1.13225	22.9151	42.3435	12.0856	100.726	72.9551	5.03809	-9.80784	-14.4846	1.62808	1.892	28.8572	-1.40612	-2.13308	30.6097	-20.0012
608	0.702321	-1.12059	18.5828	0.212238	-0.550331	2.43444	0.212181	-0.550353	8.25487	0.193187	-0.398153	12.0279	-3.40951	9.7838	8.32653	-1.63595	19.1547	-20.3496	-6.82367	-0.0755605	-4.54848	30.7543	-17.494	24.8253	3.31214	122.207	22.8027	-17.5197	-5.40866	-25.67	-3.94994	2.12666	-8.10904	-1.14394	22.9133	42.3092	12.1364	100.682	72.9793	5.13209	-9.89293	-14.4763	1.64367	1.8363	28.8371	-1.37175	-2.07314	30.5963	-20.0447
610	0.68971	-1.11398	18.6108	0.207206	-0.5464	2.44681	0.20715	-0.546421	8.26724	0.189169	-0.395535	12.0372	-3.42803	9.80769	8.24427	-1.64654	19.2067	-20.5019	-6.90975	-0.0158169	-4.5178	30.8691	-17.475	24.7135	3.26048	122.108	22.9553	-17.6241	-5.34071	-25.6595	-3.96409	2.14219	-8.13369	-1.15351	22.9606	42.3525	12.2695	100.822	73.0335	5.08683	-9.97667	-14.4326	1.644	1.74925	28.8207	-1.32089	-2.01905	30.5891	-20.0593
612	0.671534	-1.11867	18.6239	0.198816	-0.54692	2.45262	0.198759	-0.54694	8.27305	0.182923	-0.396452	12.0415	-3.43173	9.82938	8.17393	-1.6333	19.2478	-20.6302	-6.98994	0.0430494	-4.49049	30.8735	-17.4944	24.6508	3.27791	122.048	23.0262	-17.6419	-5.2598	-25.7281	-3.97343	2.15085	-8.19542	-1.16093	23.0479	42.4419	12.4675	101.048	73.1176	4.90353	-9.99481	-14.3355	1.63984	1.6554	28.805	-1.27819	-1.99861	30.5848	-20.0379
614	0.662107	-1.14421	18.6225	0.192518	-0.5573	2.45204	0.19246	-0.557319	8.27248	0.178865	-0.404607	12.0411	-3.44938	9.83158	8.16501	-1.66255	19.26	-20.6491	-7.0052	0.114355	-4.48525	30.9417	-17.5488	24.5862	3.21222	122.398	23.0248	-17.7192	-5.24055	-25.6851	-4.00924	2.13553	-8.23618	-1.17749	23.0666	42.4938	12.5701	101.047	73.1179	5.00085	-9.93134	-14.3703	1.6643	1.58289	28.8037	-1.2557	-2.00657	30.5727	-20.0127
616	0.662879	-1.1611	18.6157	0.191437	-0.564753	2.44905	0.191379	-0.564773	8.26948	0.178527	-0.410246	12.0388	-3.46671	9.8039	8.17715	-1.7077	19.2183	-20.632	-7.00069	0.119414	-4.50138	30.9596	-17.5576	24.5579	3.15858	122.482	23.0345	-17.7143	-5.22275	-25.707	-4.03718	2.14315	-8.27578	-1.1736	23.0723	42.5432	12.6246	101.044	73.0884	5.11491	-9.91388	-14.4153	1.69728	1.54207	28.8014	-1.26003	-2.03645	30.5614	-19.9882
618	0.674689	-1.16422	18.6088	0.196361	-0.567115	2.44599	0.196302	-0.567135	8.26642	0.182359	-0.411702	12.0365	-3.48123	9.75127	8.19956	-1.76053	19.1304	-20.5979	-6.99647	0.0739914	-4.52562	30.9363	-17.5281	24.5413	3.14409	122.291	23.0809	-17.6421	-5.19823	-25.7947	-4.04986	2.17474	-8.31079	-1.14996	23.0842	42.5963	12.6431	101.081	73.0375	5.18502	-9.96402	-14.4388	1.73267	1.53622	28.792	-1.28767	-2.08968	30.55	-19.9681
620	0.69884	-1.16144	18.6128	0.207161	-0.567957	2.44782	0.207102	-0.567978	8.26825	0.190485	-0.411655	12.0379	-3.49215	9.70367	8.22597	-1.8052	19.0498	-20.5553	-7.03645	0.127066	-4.49925	31.0139	-17.6133	24.3827	3.18775	122.514	23.1842	-17.6986	-5.19169	-25.7886	-4.04777	2.19001	-8.3184	-1.1382	23.1293	42.663	12.6408	101.164	72.9471	5.18445	-10.057	-14.4105	1.76311	1.56697	28.762	-1.31769	-2.1967	30.5289	-19.9598
622	0.722756	-1.15945	18.6225	0.217775	-0.569131	2.45218	0.217717	-0.569153	8.27262	0.198491	-0.41187	12.0412	-3.50698	9.6629	8.25157	-1.85366	18.9833	-20.5141	-7.08001	0.181224	-4.48091	31.0566	-17.5393	24.2869	3.33423	122.433	23.2722	-17.7252	-5.17059	-25.7867	-4.04583	2.19225	-8.29724	-1.13182	23.2371	42.6972	12.655	101.128	72.8775	5.18094	-10.0684	-14.398	1.78768	1.60076	28.736	-1.34169	-2.22952	30.4996	-19.9489
624	0.74143	-1.1628	18.6346	0.225634	-0.572202	2.45759	0.225575	-0.572225	8.27802	0.204554	-0.413676	12.0453	-3.52696	9.6359	8.26761	-1.90377	18.944	-20.4901	-7.11306	0.212305	-4.4798	31.0362	-17.2768	24.2922	3.56906	121.976	23.3159	-17.6882	-5.13445	-25.8191	-4.04859	2.18009	-8.25397	-1.12678	23.3694	42.6871	12.6717	100.974	72.8546	5.1808	-9.9933	-14.4043	1.80777	1.62445	28.7179	-1.35945	-2.19256	30.4614	-19.9283
626	0.748814	-1.18555	18.6389	0.226919	-0.582795	2.45959	0.226859	-0.582819	8.28002	0.206177	-0.421517	12.0468	-3.5493	9.64489	8.24655	-1.93665	18.9707	-20.5315	-7.11628	0.205345	-4.47974	30.9633	-16.9472	24.3669	3.78947	121.483	23.272	-17.5915	-5.11035	-25.9231	-4.05971	2.14375	-8.2162	-1.10365	23.318	42.62	12.5646	100.878	72.9321	5.13831	-9.93892	-14.3704	1.83082	1.62236	28.6972	-1.38555	-2.23981	30.4054	-19.8822
628	0.747783	-1.19432	18.6427	0.225709	-0.586556	2.46129	0.225649	-0.58658	8.28172	0.205506	-0.424405	12.0481	-3.57373	9.66543	8.2039	-1.96501	19.0192	-20.6121	-7.09778	0.171505	-4.48322	30.832	-16.6953	24.452	4.00231	121.101	23.198	-17.4526	-5.09719	-26.0772	-4.06585	2.13216	-8.19338	-1.10602	23.3263	42.5858	12.5717	100.849	72.9828	5.10708	-9.9222	-14.3451	1.85503	1.60775	28.6873	-1.39742	-2.28239	30.3782	-19.831
630	0.740138	-1.18385	18.65	0.223234	-0.58133	2.46448	0.223174	-0.581353	8.28491	0.203326	-0.420655	12.0504	-3.59943	9.68979	8.14408	-1.99143	19.0754	-20.7241	-7.07274	0.12507	-4.48544	30.6715	-16.5741	24.5163	4.18716	120.864	23.1282	-17.2866	-5.1089	-26.2535	-4.06581	2.15102	-8.17838	-1.13409	23.4108	42.594	12.6935	100.881	72.9898	5.09834	-9.93688	-14.3345	1.87985	1.57937	28.6878	-1.39094	-2.29347	30.3809	-19.7894
632	0.731117	-1.1642	18.673	0.220896	-0.571989	2.47464	0.220837	-0.572012	8.29507	0.200983	-0.413822	12.0581	-3.62778	9.71369	8.06722	-2.02027	19.1322	-20.8681	-7.09681	0.117116	-4.46424	30.6002	-16.6477	24.4926	4.26468	120.712	23.1571	-17.1438	-5.20496	-26.3529	-4.06945	2.1726	-8.1201	-1.15265	23.4079	42.5826	12.6985	100.93	73.0164	5.10606	-9.91713	-14.3171	1.90236	1.51223	28.6832	-1.36682	-2.22793	30.37	-19.8008
634	0.71726	-1.14656	18.6913	0.216283	-0.56311	2.48272	0.216225	-0.563132	8.30315	0.196971	-0.407476	12.0641	-3.63426	9.72207	8.00217	-2.01876	19.1509	-20.9884	-7.13536	0.0987767	-4.44768	30.5623	-16.6816	24.493	4.33628	120.556	23.1377	-16.9411	-5.29651	-26.4588	-4.06662	2.2018	-8.09347	-1.13059	23.4019	42.605	12.6768	100.928	73.023	5.12455	-9.92576	-14.3208	1.93142	1.46889	28.6857	-1.35502	-2.173	30.3564	-19.8026
636	0.699718	-1.13745	18.6997	0.209358	-0.557636	2.48639	0.209301	-0.557657	8.30682	0.191448	-0.403818	12.0669	-3.61934	9.70836	7.95694	-1.99185	19.1197	-21.0709	-7.17374	0.0658256	-4.43593	30.5423	-16.6477	24.5275	4.40915	120.382	23.0451	-16.6802	-5.37732	-26.584	-4.05674	2.23495	-8.09916	-1.07822	23.4047	42.654	12.6616	100.895	73.0053	5.14606	-9.98087	-14.3419	1.97259	1.46371	28.6959	-1.36045	-2.15059	30.3366	-19.7882
638	0.685301	-1.14998	18.6972	0.201984	-0.561889	2.4853	0.201926	-0.56191	8.30573	0.186201	-0.40746	12.066	-3.61282	9.66744	7.94032	-1.99641	19.0434	-21.1044	-7.1776	0.0457305	-4.40115	30.5138	-16.6859	24.5233	4.40847	120.217	22.9188	-16.4372	-5.51635	-26.7081	-4.04606	2.25534	-8.06495	-1.07314	23.3935	42.6473	12.721	100.996	72.9804	5.14252	-10.1019	-14.3373	2.03911	1.49587	28.705	-1.37331	-2.16691	30.2928	-19.7901
640	0.673078	-1.17126	18.6843	0.194853	-0.570149	2.47957	0.194795	-0.570169	8.3	0.181392	-0.414079	12.0617	-3.5891	9.58757	7.89592	-1.98401	18.8895	-21.1902	-7.1922	0.0283261	-4.36955	30.5231	-16.6738	24.5343	4.41648	120.131	22.7822	-16.2263	-5.625	-26.8388	-4.03926	2.27965	-8.03999	-1.0914	23.4029	42.6577	12.8334	101.17	72.9297	5.15551	-10.248	-14.3384	2.12133	1.5261	28.7208	-1.37861	-2.17964	30.2289	-19.7977
642	0.662556	-1.19366	18.6644	0.188392	-0.579036	2.47077	0.188332	-0.579056	8.2912	0.177126	-0.421125	12.0551	-3.54983	9.46217	7.80872	-1.95877	18.6471	-21.3568	-7.22287	-0.000404703	-4.34149	30.5627	-16.6083	24.5694	4.44096	120.121	22.6587	-16.0763	-5.69704	-26.9464	-4.03521	2.31213	-8.03058	-1.1178	23.4331	42.6888	12.9709	101.378	72.8675	5.18657	-10.3988	-14.3481	2.21111	1.54306	28.7453	-1.37222	-2.17911	30.1503	-19.8087
644	0.651549	-1.19609	18.6521	0.183399	-0.579148	2.46528	0.18334	-0.579167	8.28571	0.173405	-0.421519	12.051	-3.51434	9.26413	7.66817	-1.96654	18.2767	-21.629	-7.25425	-0.0944449	-4.28783	30.5637	-16.5921	24.6135	4.4338	120.03	22.6267	-16.0637	-5.81425	-26.9062	-4.02142	2.3612	-8.01791	-1.10392	23.4548	42.688	13.0375	101.518	72.8686	5.20108	-10.5193	-14.35	2.28591	1.53844	28.7823	-1.35065	-2.17241	30.0714	-19.8201
646	0.642519	-1.206	18.6386	0.178639	-0.582703	2.45924	0.178579	-0.582722	8.27968	0.170074	-0.424473	12.0465	-3.53133	9.09016	7.54575	-2.06021	17.9741	-21.873	-7.25179	-0.19675	-4.26063	30.5209	-16.5533	24.6887	4.42313	120.339	22.5431	-16.2037	-5.78366	-26.7586	-4.01598	2.38073	-8.01906	-1.08331	23.4507	42.6868	13.059	101.618	72.8802	5.22013	-10.6073	-14.3535	2.35105	1.55716	28.8104	-1.34818	-2.14824	30.0218	-19.8497
648	0.633443	-1.22785	18.6185	0.172861	-0.591478	2.45034	0.1728	-0.591496	8.27078	0.166312	-0.431393	12.0398	-3.60039	8.97124	7.46045	-2.2269	17.7947	-22.0509	-7.22432	-0.280025	-4.27047	30.4463	-16.487	24.7757	4.40935	120.91	22.3745	-16.4189	-5.68584	-26.5697	-4.02011	2.36812	-8.04483	-1.06897	23.4299	42.6991	13.07	101.689	72.8815	5.25384	-10.6666	-14.3595	2.40735	1.59315	28.8297	-1.35944	-2.11373	30.0013	-19.8899
650	0.612661	-1.25432	18.5767	0.16163	-0.601257	2.43178	0.161568	-0.601273	8.25221	0.158545	-0.4394	12.0258	-3.67003	8.92864	7.4141	-2.36469	17.7521	-22.1504	-7.2421	-0.285844	-4.31582	30.4	-16.438	24.7724	4.3477	120.721	22.1239	-16.4078	-6.05105	-26.5878	-4.01963	2.36008	-8.13184	-1.0821	23.4635	42.7674	13.209	101.754	72.8228	5.33169	-10.7235	-14.3657	2.45232	1.57275	28.8638	-1.32293	-2.11286	29.9776	-19.8856
652	0.595003	-1.28378	18.5306	0.151529	-0.61261	2.41131	0.151466	-0.612625	8.23174	0.151725	-0.448514	12.0105	-3.74034	8.94543	7.38442	-2.47839	17.8161	-22.2142	-7.29404	-0.262758	-4.34344	30.3848	-16.3617	24.7684	4.36106	120.153	21.8307	-16.1605	-6.46612	-26.6753	-4.03235	2.34536	-8.20505	-1.12462	23.4397	42.7807	13.3228	101.849	72.8088	5.39616	-10.7552	-14.3644	2.51181	1.54813	28.8987	-1.29458	-2.09245	29.9492	-19.9067
654	0.580651	-1.31	18.4893	0.143141	-0.622834	2.39293	0.143077	-0.622848	8.21336	0.146113	-0.456678	11.9967	-3.79759	9.00216	7.36242	-2.55124	17.9453	-22.2586	-7.36809	-0.24445	-4.34282	30.3924	-16.2609	24.7782	4.44089	119.44	21.5234	-15.7724	-6.82051	-26.7742	-4.05104	2.32857	-8.24286	-1.18386	23.3731	42.732	13.3913	101.956	72.8477	5.43913	-10.762	-14.36	2.58292	1.53786	28.9298	-1.28214	-2.0573	29.9114	-19.9605
656	0.554718	-1.30888	18.4735	0.131927	-0.620129	2.38589	0.131863	-0.620143	8.20632	0.137566	-0.455357	11.9914	-3.79488	9.04237	7.33289	-2.52379	18.0163	-22.3094	-7.41965	-0.334365	-4.32833	30.3753	-16.1856	24.7849	4.44085	119.324	21.2802	-15.7105	-7.02085	-26.753	-4.02485	2.33604	-8.22789	-1.20833	23.4387	42.6996	13.4891	101.961	72.8702	5.48552	-10.7626	-14.3802	2.62588	1.56863	28.9507	-1.26208	-2.08589	29.8454	-20.0138
658	0.532737	-1.30769	18.4624	0.122436	-0.617738	2.38088	0.122372	-0.617751	8.20131	0.130325	-0.454164	11.9876	-3.76504	9.06113	7.32308	-2.46054	18.0357	-22.3214	-7.45577	-0.399749	-4.30225	30.3671	-16.1183	24.7641	4.40397	119.133	21.0237	-15.5761	-7.22434	-26.8121	-4.01141	2.34062	-8.21577	-1.197	23.491	42.6848	13.52	101.93	72.8853	5.52282	-10.7604	-14.3987	2.66448	1.63732	28.9634	-1.26617	-2.07802	29.7964	-20.0554
660	0.518932	-1.31119	18.4504	0.11613	-0.618091	2.37551	0.116066	-0.618102	8.19594	0.125638	-0.454822	11.9836	-3.72447	9.0579	7.33483	-2.39127	18.0104	-22.2939	-7.48252	-0.417479	-4.27125	30.3742	-16.0598	24.7188	4.34783	118.75	20.7484	-15.2927	-7.44573	-26.9632	-4.02185	2.3396	-8.22038	-1.15356	23.5088	42.698	13.4816	101.877	72.8808	5.55885	-10.763	-14.4075	2.70341	1.73411	28.9718	-1.29488	-2.03535	29.7692	-20.0814
662	0.515886	-1.31216	18.4337	0.114764	-0.618245	2.36808	0.1147	-0.618256	8.18851	0.124633	-0.45502	11.978	-3.7081	9.04299	7.35004	-2.37105	17.9757	-22.2646	-7.52593	-0.416159	-4.25824	30.4002	-16.0346	24.6868	4.315	118.251	20.5026	-14.8707	-7.60131	-27.08	-4.0501	2.34813	-8.24247	-1.09694	23.5331	42.7751	13.4492	101.793	72.8009	5.64086	-10.7897	-14.3987	2.74198	1.82793	28.993	-1.3233	-2.06151	29.7376	-20.0929
664	0.519689	-1.31744	18.4232	0.116013	-0.62087	2.36344	0.115949	-0.620882	8.18388	0.125736	-0.456903	11.9745	-3.70972	9.03019	7.36941	-2.38246	17.9534	-22.2302	-7.5618	-0.421213	-4.2421	30.4026	-15.9717	24.6641	4.35851	118.047	20.2442	-14.5757	-7.66149	-27.1141	-4.07488	2.35423	-8.26169	-1.05191	23.5656	42.8378	13.4459	101.797	72.732	5.70727	-10.8559	-14.3761	2.77943	1.88128	28.9992	-1.33763	-2.09465	29.7101	-20.1026
666	0.526199	-1.32499	18.4204	0.118233	-0.624722	2.36221	0.118169	-0.624734	8.18264	0.12764	-0.459643	11.9736	-3.72301	9.02146	7.39375	-2.4135	17.9438	-22.188	-7.58723	-0.434596	-4.22089	30.3729	-15.8767	24.6377	4.46833	118.12	19.9828	-14.4021	-7.64617	-27.118	-4.08894	2.35626	-8.27751	-1.01397	23.5995	42.8875	13.4565	101.889	72.6832	5.74419	-10.9536	-14.34	2.81329	1.89517	28.9857	-1.34216	-2.12533	29.6898	-20.11
668	0.521142	-1.31902	18.4195	0.116527	-0.621679	2.36179	0.116463	-0.621691	8.18223	0.126173	-0.457475	11.9733	-3.72375	9.00749	7.43353	-2.42663	17.9187	-22.1158	-7.61181	-0.435327	-4.20593	30.3125	-15.8388	24.5513	4.5476	117.977	19.7805	-14.0068	-7.67363	-27.3947	-4.08428	2.36131	-8.31379	-0.926268	23.5952	43.0137	13.3718	101.941	72.6063	5.7504	-11.0318	-14.2895	2.8367	1.92014	28.9573	-1.37711	-2.16559	29.6883	-20.1052
670	0.522334	-1.31531	18.4241	0.117349	-0.620161	2.36384	0.117285	-0.620174	8.18427	0.126691	-0.45629	11.9748	-3.7241	8.9944	7.45387	-2.43603	17.8951	-22.0794	-7.63727	-0.414757	-4.19196	30.2895	-15.858	24.4529	4.54324	117.721	19.7143	-13.7472	-7.72985	-27.5827	-4.08391	2.34842	-8.33395	-0.868331	23.6033	43.1442	13.3146	102.039	72.5225	5.76278	-11.1118	-14.2217	2.83869	1.92672	28.9297	-1.39324	-2.22065	29.6732	-20.0584
672	0.530719	-1.31561	18.4347	0.120964	-0.621009	2.36858	0.1209	-0.621022	8.18901	0.129442	-0.456698	11.9784	-3.72259	8.98257	7.44947	-2.43823	17.8733	-22.0883	-7.66019	-0.385137	-4.17636	30.3076	-15.9106	24.3693	4.46623	117.418	19.7544	-13.6818	-7.79921	-27.6109	-4.09008	2.32088	-8.32765	-0.858819	23.6285	43.2589	13.306	102.189	72.4462	5.77719	-11.1802	-14.1339	2.82674	1.92214	28.9057	-1.39386	-2.27927	29.634	-19.9753
674	0.533796	-1.31203	18.4525	0.122561	-0.61972	2.37647	0.122497	-0.619733	8.1969	0.130548	-0.455637	11.9843	-3.70209	8.96713	7.42963	-2.40614	17.8361	-22.1232	-7.6623	-0.412544	-4.15292	30.3104	-15.8857	24.3727	4.42466	117.287	19.6984	-13.7579	-7.82123	-27.4965	-4.09048	2.31282	-8.28319	-0.902651	23.6453	43.3401	13.3202	102.347	72.4256	5.72825	-11.1601	-14.0154	2.84756	1.96462	28.8773	-1.44764	-2.28629	29.5533	-19.9039
676	0.533691	-1.30893	18.4654	0.12274	-0.618365	2.38221	0.122676	-0.618377	8.20264	0.13059	-0.454614	11.9886	-3.68501	8.95693	7.42625	-2.37994	17.8097	-22.1278	-7.66315	-0.43355	-4.12121	30.3103	-15.8561	24.3748	4.40587	117.23	19.5804	-13.7077	-7.8503	-27.499	-4.07609	2.30924	-8.24818	-0.944467	23.6461	43.4146	13.3351	102.492	72.3926	5.70684	-11.1571	-13.891	2.851	1.98534	28.8524	-1.46577	-2.29506	29.4986	-19.8637
678	0.533035	-1.30873	18.4711	0.122453	-0.618226	2.38475	0.122389	-0.618239	8.20518	0.130364	-0.454529	11.9905	-3.67721	8.95459	7.44309	-2.36936	17.8016	-22.0957	-7.6635	-0.432563	-4.09116	30.3128	-15.8503	24.3545	4.39292	117.201	19.4382	-13.5134	-7.88809	-27.6386	-4.05235	2.30494	-8.23237	-0.970451	23.6337	43.4859	13.3406	102.602	72.3412	5.7162	-11.1747	-13.7742	2.8333	1.97908	28.8297	-1.44151	-2.31219	29.4779	-19.8559
680	0.542543	-1.31863	18.4721	0.125774	-0.623367	2.38523	0.12571	-0.62338	8.20567	0.13317	-0.458164	11.9909	-3.6811	8.96241	7.46216	-2.37522	17.8173	-22.0604	-7.64463	-0.40254	-4.10711	30.339	-15.9389	24.3103	4.29915	117.068	19.4215	-13.3873	-7.89006	-27.7227	-4.05286	2.28884	-8.22354	-0.981913	23.6298	43.5453	13.3189	102.607	72.304	5.67982	-11.1206	-13.6848	2.82535	1.98415	28.7949	-1.42677	-2.31151	29.4561	-19.8685
682	0.552946	-1.32865	18.4721	0.129479	-0.628636	2.38526	0.129415	-0.628649	8.20569	0.136271	-0.461871	11.9909	-3.68957	8.97395	7.47237	-2.38636	17.8418	-22.0418	-7.63553	-0.366259	-4.12489	30.3564	-15.9733	24.2559	4.26124	116.984	19.4431	-13.3162	-7.88553	-27.7756	-4.05856	2.27251	-8.23575	-0.998311	23.6391	43.5814	13.3118	102.601	72.3118	5.63994	-11.0745	-13.6501	2.81651	2.01759	28.7654	-1.43434	-2.33328	29.4227	-19.8337
684	0.561402	-1.33411	18.4721	0.13272	-0.631741	2.3853	0.132654	-0.631755	8.20573	0.138888	-0.463989	11.9909	-3.70018	8.98704	7.47408	-2.39948	17.8703	-22.0391	-7.64345	-0.334923	-4.13276	30.3593	-15.9359	24.1966	4.29395	116.951	19.4752	-13.2773	-7.88505	-27.8159	-4.06266	2.26203	-8.2597	-1.02572	23.6606	43.5844	13.3297	102.604	72.3673	5.601	-11.0419	-13.662	2.80689	2.07671	28.746	-1.46304	-2.37296	29.3806	-19.7562
686	0.565023	-1.32479	18.4718	0.135096	-0.627967	2.38515	0.135031	-0.627981	8.20558	0.140428	-0.461018	11.9908	-3.71096	8.998	7.48364	-2.41493	17.895	-22.0221	-7.67263	-0.330627	-4.12387	30.3589	-15.9058	24.1328	4.32547	116.833	19.4824	-13.1527	-7.90472	-27.9276	-4.05184	2.27267	-8.24348	-1.0715	23.6826	43.5206	13.377	102.603	72.4488	5.5442	-10.9678	-13.6578	2.80479	2.13623	28.7416	-1.49312	-2.3736	29.3564	-19.7238
688	0.565022	-1.31373	18.4735	0.136028	-0.623126	2.38591	0.135964	-0.62314	8.20635	0.140821	-0.45734	11.9914	-3.72073	9.01914	7.49315	-2.42387	17.9374	-22.0042	-7.69523	-0.336528	-4.10862	30.3411	-15.8462	24.0993	4.36934	116.723	19.4522	-13.0459	-7.94503	-28.016	-4.04154	2.28554	-8.22372	-1.10886	23.7074	43.455	13.4204	102.588	72.5319	5.48829	-10.9012	-13.6553	2.79776	2.1485	28.7389	-1.49106	-2.35616	29.3432	-19.7269
690	0.562399	-1.30583	18.4772	0.135538	-0.619448	2.38753	0.135474	-0.619462	8.20796	0.140222	-0.454622	11.9926	-3.72716	9.05005	7.50093	-2.4221	17.9957	-21.9882	-7.70652	-0.343784	-4.09275	30.3131	-15.764	24.0985	4.41616	116.639	19.3951	-12.9863	-7.99255	-28.0596	-4.03611	2.29415	-8.20992	-1.12671	23.7339	43.4065	13.448	102.552	72.6037	5.44314	-10.8513	-13.6582	2.78752	2.11981	28.7344	-1.46337	-2.33781	29.3387	-19.7547
692	0.559841	-1.30965	18.4796	0.134087	-0.620908	2.38861	0.134023	-0.620922	8.20904	0.139227	-0.455805	11.9934	-3.72149	9.07896	7.50544	-2.39927	18.0447	-21.9765	-7.7176	-0.32869	-4.08814	30.3205	-15.7147	24.105	4.42315	116.569	19.3738	-13.0124	-7.98729	-28.0505	-4.04011	2.28996	-8.20899	-1.09993	23.7601	43.388	13.4428	102.467	72.6423	5.4349	-10.8119	-13.677	2.79688	2.13274	28.7278	-1.47886	-2.38253	29.3378	-19.7597
694	0.558862	-1.31078	18.4812	0.133558	-0.621319	2.38932	0.133494	-0.621332	8.20975	0.138857	-0.456145	11.994	-3.7155	9.09733	7.51353	-2.3812	18.0747	-21.9591	-7.72134	-0.321985	-4.09468	30.316	-15.6714	24.113	4.42816	116.518	19.3553	-13.014	-7.98604	-28.0526	-4.04048	2.28302	-8.21362	-1.0971	23.7712	43.3771	13.4472	102.406	72.6624	5.41991	-10.7747	-13.6808	2.79123	2.1309	28.7151	-1.47908	-2.39628	29.3412	-19.7702
696	0.559849	-1.30754	18.4817	0.134264	-0.619986	2.3895	0.1342	-0.62	8.20993	0.139301	-0.455105	11.9941	-3.7122	9.10392	7.52455	-2.37376	18.0848	-21.9377	-7.71749	-0.329902	-4.10975	30.2901	-15.63	24.1184	4.43937	116.485	19.3286	-12.9585	-8.00294	-28.0852	-4.03652	2.27569	-8.2214	-1.12532	23.7677	43.3655	13.465	102.372	72.6729	5.3933	-10.734	-13.6696	2.76937	2.11869	28.6983	-1.46448	-2.3751	29.3501	-19.7882
698	0.562959	-1.30975	18.478	0.135449	-0.621215	2.38788	0.135385	-0.621229	8.20831	0.140265	-0.455949	11.9929	-3.71365	9.10414	7.5308	-2.37709	18.0858	-21.9263	-7.70932	-0.346697	-4.12225	30.2474	-15.5914	24.114	4.45594	116.464	19.2727	-12.8203	-8.04582	-28.1625	-4.04047	2.26643	-8.23118	-1.14816	23.7667	43.3383	13.4711	102.305	72.6984	5.37896	-10.6687	-13.6774	2.76088	2.16312	28.6895	-1.4894	-2.39561	29.369	-19.803
700	0.563636	-1.29885	18.4799	0.136664	-0.616499	2.38873	0.136601	-0.616513	8.20916	0.140877	-0.452347	11.9935	-3.70953	9.10067	7.52486	-2.37054	18.0777	-21.937	-7.70731	-0.380681	-4.13189	30.1983	-15.5705	24.1103	4.4744	116.469	19.2196	-12.6738	-8.08831	-28.2501	-4.03597	2.26504	-8.23332	-1.14915	23.7641	43.3212	13.4604	102.24	72.7172	5.36583	-10.6352	-13.6808	2.74719	2.21606	28.6837	-1.52286	-2.41264	29.3943	-19.7991
702	0.560843	-1.27461	18.4889	0.13747	-0.605658	2.39267	0.137407	-0.605672	8.2131	0.140795	-0.444193	11.9965	-3.69895	9.09695	7.50624	-2.35085	18.0662	-21.9701	-7.71061	-0.43276	-4.13455	30.1424	-15.568	24.1088	4.49304	116.513	19.1763	-12.5456	-8.12897	-28.3336	-4.02072	2.27136	-8.22404	-1.13032	23.7645	43.3152	13.4403	102.188	72.7288	5.34741	-10.642	-13.6758	2.7273	2.26539	28.6835	-1.55578	-2.41619	29.432	-19.7838
704	0.554938	-1.25276	18.5016	0.136702	-0.595601	2.39826	0.136641	-0.595615	8.21869	0.139585	-0.436724	12.0007	-3.6885	9.10326	7.47942	-2.32566	18.0728	-22.0176	-7.70383	-0.505347	-4.11015	30.0622	-15.5711	24.103	4.50622	116.638	19.1431	-12.471	-8.19318	-28.3903	-3.99865	2.27636	-8.19476	-1.12133	23.7949	43.2979	13.4521	102.149	72.7506	5.30331	-10.6712	-13.6644	2.71117	2.30568	28.7049	-1.57631	-2.39807	29.5096	-19.7979
706	0.548676	-1.23808	18.512	0.135176	-0.588652	2.40285	0.135115	-0.588666	8.22328	0.138003	-0.431625	12.0041	-3.67784	9.1121	7.45987	-2.29993	18.0838	-22.0513	-7.69665	-0.554107	-4.10678	29.9892	-15.5769	24.1166	4.53407	116.751	19.0984	-12.3847	-8.24253	-28.4327	-3.98465	2.27244	-8.17769	-1.11845	23.8015	43.2871	13.4605	102.151	72.7698	5.26377	-10.6935	-13.6529	2.70195	2.33596	28.7297	-1.59532	-2.39716	29.6076	-19.8607
708	0.54289	-1.22927	18.5197	0.133369	-0.584308	2.40624	0.133309	-0.584322	8.22667	0.136377	-0.428492	12.0067	-3.66934	9.12005	7.4485	-2.27955	18.0941	-22.0704	-7.68862	-0.577306	-4.12801	29.9285	-15.5899	24.1473	4.56999	116.855	19.045	-12.2812	-8.27735	-28.4691	-3.98073	2.25999	-8.17438	-1.11951	23.7822	43.282	13.465	102.187	72.7828	5.23476	-10.7094	-13.6426	2.69983	2.35573	28.7543	-1.6196	-2.41776	29.7247	-19.9545
710	0.538102	-1.21327	18.53	0.132603	-0.576905	2.41078	0.132543	-0.576919	8.23122	0.135335	-0.423007	12.0101	-3.67267	9.11828	7.43434	-2.28437	18.0927	-22.0972	-7.66768	-0.615005	-4.14112	29.8694	-15.6383	24.1602	4.5706	117.067	19.0117	-12.2075	-8.34136	-28.5137	-3.97998	2.25078	-8.16073	-1.11427	23.7849	43.2661	13.4994	102.2	72.7847	5.21282	-10.7591	-13.6301	2.70479	2.36672	28.7765	-1.67712	-2.44568	29.8693	-19.9481
712	0.532383	-1.19817	18.5388	0.131356	-0.569815	2.41465	0.131298	-0.569829	8.23508	0.133955	-0.417786	12.013	-3.67673	9.12134	7.40507	-2.28624	18.1004	-22.1516	-7.65488	-0.648453	-4.14995	29.8151	-15.6793	24.1692	4.53542	117.212	19.0167	-12.1178	-8.38014	-28.6154	-3.9756	2.23476	-8.12917	-1.11322	23.7659	43.2396	13.5174	102.242	72.7988	5.1841	-10.8017	-13.619	2.69065	2.35884	28.8314	-1.68815	-2.42928	30.0539	-20.0929
714	0.525037	-1.18278	18.5484	0.129421	-0.562464	2.41889	0.129363	-0.562478	8.23932	0.132043	-0.412412	12.0162	-3.6773	9.13146	7.35985	-2.27644	18.1193	-22.2343	-7.64744	-0.688961	-4.15716	29.7515	-15.6893	24.1955	4.48137	117.256	19.0363	-11.9934	-8.39699	-28.7716	-3.96503	2.2153	-8.08082	-1.11477	23.7274	43.2088	13.5169	102.311	72.8206	5.15008	-10.8354	-13.6118	2.65744	2.33945	28.9138	-1.64892	-2.37453	30.2759	-20.4048
716	0.514966	-1.15548	18.572	0.127268	-0.549676	2.42932	0.127211	-0.54969	8.24976	0.129622	-0.40299	12.024	-3.66664	9.1436	7.30948	-2.24497	18.1365	-22.3247	-7.61264	-0.801232	-4.17936	29.6095	-15.593	24.3221	4.50092	117.215	18.9593	-11.8039	-8.45021	-28.9144	-3.94812	2.2165	-8.03239	-1.09814	23.7204	43.2043	13.5336	102.357	72.8051	5.13364	-10.8962	-13.6187	2.63446	2.34343	28.9662	-1.619	-2.35852	30.5125	-20.7137
718	0.503812	-1.1257	18.6013	0.124841	-0.535713	2.44228	0.124786	-0.535726	8.26272	0.126921	-0.392706	12.0337	-3.65752	9.15719	7.25529	-2.21502	18.157	-22.4222	-7.57489	-0.915933	-4.17636	29.4915	-15.5706	24.445	4.44327	117.228	18.8135	-11.5696	-8.54706	-29.109	-3.91315	2.2164	-7.97213	-1.10305	23.7052	43.1865	13.5593	102.391	72.7904	5.11338	-10.9411	-13.6171	2.60743	2.38003	29.0165	-1.61798	-2.36464	30.7684	-21.0138
720	0.494993	-1.09242	18.6352	0.123726	-0.520418	2.45727	0.123673	-0.520431	8.2777	0.125117	-0.381345	12.0449	-3.65484	9.17266	7.19647	-2.19506	18.184	-22.5291	-7.53401	-1.0129	-4.15144	29.4157	-15.6484	24.5514	4.29714	117.312	18.6181	-11.3015	-8.68309	-29.3357	-3.87224	2.20658	-7.903	-1.13127	23.6824	43.1518	13.5943	102.416	72.7853	5.08327	-10.9628	-13.607	2.56205	2.45172	29.0681	-1.64408	-2.37856	31.049	-21.2958
722	0.50269	-1.04395	18.6736	0.131131	-0.499886	2.47427	0.131079	-0.4999	8.2947	0.129353	-0.365536	12.0577	-3.66588	9.19295	7.12724	-2.19586	18.2263	-22.6568	-7.47245	-1.06608	-4.1558	29.3656	-15.7672	24.6841	4.15763	117.384	18.4237	-11.0001	-8.83164	-29.4658	-3.88595	2.17165	-7.846	-1.1526	23.6982	43.1254	13.6521	102.427	72.7919	5.03571	-10.9717	-13.6106	2.44747	2.5464	29.1224	-1.65278	-2.3514	31.365	-21.5615
724	0.507525	-0.978822	18.735	0.138661	-0.471832	2.50147	0.138612	-0.471845	8.3219	0.133205	-0.344096	12.0781	-3.68324	9.21559	7.0474	-2.20532	18.276	-22.8048	-7.37182	-1.16297	-4.18016	29.2762	-15.8409	24.8485	4.01159	117.492	18.2871	-10.8248	-8.94718	-29.5055	-3.9244	2.13282	-7.78722	-1.16736	23.6786	43.0846	13.6722	102.459	72.8038	4.99166	-10.9766	-13.6176	2.3191	2.70339	29.13	-1.70197	-2.28629	31.7652	-21.805
726	0.499821	-0.910942	18.8088	0.140926	-0.441523	2.53417	0.140881	-0.441537	8.3546	0.13298	-0.321304	12.1027	-3.70773	9.2449	6.9575	-2.22292	18.3411	-22.9719	-7.24871	-1.29609	-4.21371	29.1417	-15.8643	25.0318	3.86174	117.62	18.207	-10.7705	-9.03153	-29.4853	-3.97105	2.09	-7.74116	-1.17412	23.6096	43.0373	13.6575	102.507	72.8192	4.96096	-10.9762	-13.6277	2.20154	2.91776	29.1053	-1.79123	-2.23164	32.2194	-22.0378
728	0.458486	-0.900367	18.8315	0.123688	-0.433378	2.54419	0.123643	-0.433391	8.36462	0.119575	-0.316296	12.1102	-3.75432	9.30284	6.86058	-2.2654	18.4682	-23.1528	-7.18651	-1.33988	-4.21646	29.0066	-15.9103	25.1729	3.71784	117.66	18.1134	-10.6426	-9.15313	-29.5433	-3.98327	2.01891	-7.787	-1.16817	23.4958	43.046	13.6758	102.517	72.8382	4.96046	-10.9554	-13.6483	2.14098	3.15788	29.1743	-1.88004	-2.4258	32.5969	-22.3682
730	0.407987	-0.907997	18.8455	0.100899	-0.432407	2.55033	0.100855	-0.432418	8.37076	0.102472	-0.316997	12.1147	-3.78598	9.36149	6.75719	-2.27988	18.5894	-23.3432	-7.17128	-1.39289	-4.19997	28.8836	-15.9819	25.3077	3.59361	117.766	18.0067	-10.5418	-9.23815	-29.5815	-3.98711	1.95238	-7.82294	-1.17459	23.4355	43.0177	13.7507	102.503	72.8549	4.98472	-10.9156	-13.6669	2.10696	3.26306	29.171	-1.8969	-2.52244	32.7085	-22.6525
732	0.352828	-0.913654	18.8614	0.0762353	-0.430172	2.55732	0.0761909	-0.43018	8.37776	0.0838859	-0.316868	12.12	-3.79353	9.41544	6.64796	-2.25264	18.6906	-23.5412	-7.17932	-1.47801	-4.16962	28.7761	-16.0776	25.431	3.46804	117.937	17.8886	-10.4854	-9.2796	-29.5983	-3.97932	1.90347	-7.82679	-1.19356	23.4018	42.937	13.8351	102.473	72.8731	5.02831	-10.8603	-13.6848	2.09032	3.24015	29.079	-1.84832	-2.44564	32.5797	-22.8671
734	0.285029	-0.867985	18.8865	0.0504162	-0.404386	2.56831	0.0503745	-0.404391	8.38874	0.0629627	-0.299204	12.1282	-3.7714	9.4721	6.53349	-2.17043	18.7821	-23.7439	-7.12559	-1.58724	-4.1326	28.6927	-16.1979	25.4628	3.23857	118.038	17.7866	-10.463	-9.32402	-29.671	-3.91983	1.89424	-7.80674	-1.21209	23.148	42.8277	13.6809	102.46	72.9136	5.07099	-10.7946	-13.715	2.07838	3.30708	28.9783	-1.85358	-2.1782	32.509	-23.056
736	0.223379	-0.808123	18.9119	0.0285108	-0.372907	2.57944	0.0284723	-0.37291	8.39987	0.0446106	-0.277038	12.1365	-3.76539	9.52036	6.41599	-2.12031	18.8664	-23.9554	-7.013	-1.79878	-4.13063	28.5255	-16.2177	25.6212	2.96763	117.99	17.6323	-10.464	-9.3221	-29.771	-3.87062	1.90179	-7.7726	-1.16009	23.0168	42.7127	13.5857	102.42	72.9674	5.13426	-10.7718	-13.7779	2.06784	3.28636	28.9189	-1.8153	-2.05327	32.5163	-23.3042
738	0.176191	-0.751026	18.9383	0.0127047	-0.343873	2.59105	0.0126693	-0.343874	8.41148	0.0309726	-0.256318	12.1452	-3.77741	9.55876	6.29145	-2.10583	18.9419	-24.1835	-6.84895	-2.08193	-4.17013	28.289	-16.1351	25.9438	2.68676	117.901	17.4204	-10.543	-9.2699	-29.8294	-3.85088	1.90992	-7.72936	-1.04938	23.016	42.6213	13.5618	102.365	73.0206	5.21422	-10.7867	-13.8677	2.06485	3.15658	28.9036	-1.73474	-2.08874	32.6037	-23.5808
740	0.157294	-0.741895	18.9725	0.00516028	-0.33826	2.60621	0.00512552	-0.338259	8.42664	0.0249729	-0.252592	12.1566	-3.7657	9.5982	6.14084	-2.04481	19.0077	-24.456	-6.66618	-2.21729	-4.23592	28.1436	-16.0888	26.3489	2.49139	118.39	17.2139	-10.9312	-9.2125	-29.5676	-3.88426	1.86384	-7.68965	-0.996754	22.8095	42.65	13.3416	102.387	73.0183	5.27866	-10.7519	-13.9401	2.10378	2.95511	28.8765	-1.69424	-1.97644	32.7107	-23.643
742	0.157442	-0.696931	19.0353	0.0089881	-0.318603	2.63412	0.00895502	-0.318605	8.45456	0.0265934	-0.237661	12.1776	-3.75413	9.59431	5.97475	-2.00247	18.9962	-24.7611	-6.49165	-2.41214	-4.29071	28.1182	-15.917	26.9633	2.1731	118.597	16.878	-11.4801	-9.03993	-29.299	-3.90526	1.86814	-7.62237	-0.999258	22.7926	42.6871	13.2668	102.392	73.013	5.33474	-10.7578	-14.0058	2.15205	2.86573	28.8748	-1.70418	-2.01036	32.8663	-23.7534
744	0.165126	-0.609563	19.1215	0.0197472	-0.281036	2.67238	0.0197183	-0.281039	8.49281	0.0322776	-0.208903	12.2063	-3.75187	9.55581	5.80925	-1.99346	18.9275	-25.0699	-6.33327	-2.66914	-4.32089	28.1665	-15.578	27.7415	1.79008	118.397	16.4515	-12.1705	-8.78482	-29.0294	-3.8968	1.91869	-7.53039	-1.04212	22.977	42.7056	13.3541	102.352	73.0152	5.37737	-10.8083	-14.0612	2.19451	2.92749	28.9009	-1.77245	-2.1796	33.0553	-23.922
746	0.138953	-0.52789	19.1908	0.0152483	-0.243043	2.7031	0.0152232	-0.243044	8.52353	0.0265341	-0.180777	12.2293	-3.77135	9.56187	5.69801	-2.00935	18.9487	-25.2777	-6.17677	-2.81091	-4.30896	28.033	-14.9959	28.3784	1.82064	118.059	16.2495	-13.1166	-8.70075	-28.4159	-3.84742	1.89059	-7.45338	-1.05548	23.042	42.7032	13.3384	102.24	73.0203	5.37584	-10.8344	-14.0846	2.20212	3.1283	28.9395	-1.93004	-2.17587	33.2052	-23.9326
748	0.122706	-0.482457	19.2353	0.0120116	-0.221764	2.72283	0.0119888	-0.221765	8.54326	0.0227821	-0.165069	12.2441	-3.81672	9.585	5.62128	-2.06779	19.0131	-25.4241	-6.06207	-2.93926	-4.28164	27.9568	-14.6349	29.0138	1.74945	117.838	15.9046	-13.7744	-8.5984	-27.9464	-3.82522	1.87355	-7.38978	-1.03827	23.0987	42.6797	13.3625	102.168	73.0128	5.39951	-10.8744	-14.1094	2.19052	3.23067	28.9532	-1.99064	-2.14446	33.3068	-23.9382
750	0.126176	-0.469769	19.2575	0.0146038	-0.216513	2.73269	0.0145815	-0.216515	8.55312	0.0243901	-0.160983	12.2515	-3.88026	9.61132	5.5706	-2.16059	19.0921	-25.5251	-6.00686	-3.0364	-4.24483	28.0124	-14.4963	29.6488	1.59289	117.751	15.4023	-14.1333	-8.47616	-27.6081	-3.83473	1.88533	-7.32999	-1.01027	23.1543	42.6377	13.435	102.176	72.9922	5.44923	-10.9293	-14.1402	2.15733	3.22024	28.9422	-1.94333	-2.10724	33.361	-23.956
752	0.148688	-0.448392	19.2835	0.0262789	-0.209109	2.74427	0.0262574	-0.209112	8.5647	0.0326553	-0.154722	12.2602	-3.92172	9.60988	5.52169	-2.22786	19.1107	-25.622	-6.01813	-2.96968	-4.19564	28.2267	-14.1635	30.0766	1.76393	117.755	15.1788	-14.7413	-8.52316	-26.8729	-3.82897	1.90388	-7.20613	-1.07157	23.1645	42.5768	13.4834	102.341	72.9758	5.45755	-10.9727	-14.1642	2.07681	3.28249	28.956	-1.93677	-2.03102	33.3845	-23.9083
754	0.180108	-0.361842	19.2966	0.0475078	-0.173952	2.75009	0.0474899	-0.173957	8.57052	0.0463405	-0.127114	12.2646	-3.986	9.55334	5.51062	-2.36783	19.0423	-25.658	-6.24201	-2.66461	-4.14323	28.8105	-13.4606	30.9846	2.86196	116.74	14.2371	-15.2265	-8.70279	-26.0546	-3.79697	2.02946	-7.19996	-1.11722	23.1893	42.5646	13.5265	102.379	72.9504	5.45934	-11.0206	-14.1645	1.97811	3.42969	28.9458	-1.9336	-1.98863	33.4284	-23.8619
756	0.2174	-0.214686	19.2958	0.0765659	-0.112775	2.74964	0.0765543	-0.112783	8.57008	0.0642635	-0.0795632	12.2643	-4.06356	9.45097	5.52796	-2.55769	18.8986	-25.6478	-6.58897	-2.24439	-4.07998	29.7424	-12.3498	32.6224	4.58785	114.513	12.2082	-15.5483	-8.92931	-24.9859	-3.72912	2.25718	-7.33217	-1.12822	23.2017	42.6279	13.5163	102.266	72.9042	5.47515	-11.0782	-14.1517	1.87892	3.63415	28.9115	-1.92751	-1.99933	33.4854	-23.8053
758	0.267919	-0.083975	19.2805	0.109993	-0.0599303	2.74278	0.109987	-0.0599399	8.56321	0.085972	-0.037967	12.2591	-4.08982	9.36298	5.50674	-2.64412	18.7552	-25.6991	-6.56155	-2.29153	-3.98301	30.8729	-10.8485	35.6923	5.13771	110.822	8.34317	-15.6648	-8.81322	-22.6338	-3.59619	2.48143	-7.55109	-1.12197	23.0058	42.8388	13.2175	102.161	72.7722	5.56798	-11.1732	-14.1831	1.82494	3.74154	28.8952	-1.91083	-2.0791	33.4718	-23.6051
760	0.275046	0.0185585	19.3068	0.121983	-0.0156915	2.75438	0.121981	-0.0157058	8.57481	0.0921863	-0.00415057	12.2678	-4.01023	9.32729	5.43668	-2.51048	18.6524	-25.8192	-6.30184	-2.53744	-3.7156	31.3803	-10.3443	37.0516	5.23019	110.984	6.34411	-16.84	-9.30685	-20.0544	-3.49322	2.64496	-7.57509	-1.1138	22.885	42.9081	12.9692	102.158	72.7888	5.64664	-11.1682	-14.2678	1.76905	3.8603	28.8913	-1.88187	-2.14042	33.4045	-23.4953
762	0.236579	0.0873017	19.3734	0.111107	0.0176911	2.78398	0.111109	0.0176796	8.60441	0.0819791	0.0201315	12.29	-3.84683	9.33986	5.33999	-2.20089	18.5933	-25.9712	-5.94545	-2.84373	-3.35295	31.2434	-10.4379	36.5783	5.19673	114.112	6.45804	-18.5939	-10.3978	-17.7265	-3.43576	2.73121	-7.38649	-1.12132	22.8978	42.815	12.8759	102.252	72.9412	5.70054	-11.0585	-14.3855	1.70229	3.97216	28.9085	-1.83464	-2.12962	33.3073	-23.52
764	0.190934	0.117629	19.4181	0.0937705	0.0349027	2.80385	0.0937747	0.0348938	8.62428	0.0679489	0.0319224	12.3049	-3.73558	9.34497	5.32219	-1.99851	18.5466	-25.9865	-5.94979	-2.90209	-3.34575	30.9117	-7.23969	37.2423	5.64184	110.386	5.636	-18.8286	-10.0598	-17.5894	-3.37601	2.74447	-7.18615	-1.19704	22.9997	42.738	13.0584	102.315	72.9677	5.76777	-10.9537	-14.4358	1.61833	3.90643	28.9878	-1.73826	-1.90197	33.256	-23.6277
766	0.200682	0.154181	19.4517	0.101219	0.0500385	2.81874	0.101224	0.0500301	8.63917	0.072579	0.0437022	12.3161	-3.73057	9.30521	5.36905	-2.01556	18.4729	-25.903	-6.12129	-2.63224	-3.37374	31.106	-5.74168	37.992	5.96512	108.999	4.78981	-18.8545	-9.97942	-17.5955	-3.36162	2.71434	-7.09417	-1.30573	23.1825	42.7974	13.2188	102.277	72.8512	5.87365	-10.8944	-14.4871	1.59296	3.78354	29.0596	-1.66649	-1.6615	33.2838	-23.8013
768	0.2716	0.234543	19.486	0.139251	0.07902	2.83395	0.13926	0.0790056	8.65438	0.0992209	0.0677273	12.3275	-3.81723	9.19979	5.45154	-2.23223	18.328	-25.7736	-6.42746	-2.06144	-3.34508	31.979	-6.55902	38.6402	6.18518	111.002	4.04337	-18.8461	-10.3385	-17.2843	-3.34873	2.70157	-7.14234	-1.42965	23.4426	43.0493	13.2736	102.114	72.5917	6.01975	-10.9039	-14.5482	1.65058	3.66881	29.1098	-1.65884	-1.52512	33.3803	-23.9962
770	0.358799	0.460864	19.5645	0.197162	0.170411	2.86859	0.197179	0.170393	8.68901	0.136862	0.139651	12.3534	-3.87176	8.98831	5.47045	-2.43483	17.9784	-25.7658	-6.93208	-1.35074	-3.1313	33.2545	-8.17335	38.8308	6.64577	112.992	3.48273	-18.3328	-10.2573	-16.8692	-3.13537	2.92682	-7.30419	-1.5059	23.7991	43.5703	13.2	101.796	72.2258	6.18328	-11.016	-14.5989	1.82652	3.73224	29.1465	-1.82898	-1.79378	33.4666	-24.07
772	0.447705	0.779775	19.6803	0.264032	0.302064	2.91971	0.264062	0.302023	8.74018	0.178732	0.242196	12.3917	-3.87629	8.74226	5.36875	-2.54976	17.5432	-25.9754	-7.25704	-0.938486	-2.9585	34.4072	-7.03501	39.7143	7.0851	111.455	1.95686	-18.6088	-10.4271	-15.9874	-2.70196	3.19437	-7.52247	-1.70366	24.1422	44.2568	12.9829	101.551	71.8933	6.36642	-11.2007	-14.6375	1.98212	3.78837	29.2043	-1.93797	-2.09178	33.5199	-24.0649
774	0.520289	1.11849	19.8136	0.325695	0.443756	2.97844	0.325741	0.443723	8.79888	0.216115	0.351961	12.4355	-3.81409	8.52874	5.17845	-2.51966	17.1336	-26.3358	-7.29351	-0.894877	-2.83446	35.0823	-3.15065	41.2209	7.28779	106.477	-0.428667	-19.6499	-10.8145	-14.7979	-2.1514	3.42673	-7.70429	-2.00032	24.3983	44.9557	12.6723	101.48	71.6651	6.53943	-11.3919	-14.654	2.07318	3.79982	29.2791	-1.94216	-2.29437	33.527	-23.9926
776	0.533676	1.23196	19.8894	0.341691	0.492121	3.01198	0.341742	0.492089	8.8324	0.225116	0.389105	12.4606	-3.6286	8.55676	5.07566	-2.16346	17.0904	-26.4968	-6.90616	-1.11994	-2.58307	34.5876	-0.246482	41.7683	7.43171	101.976	-1.87605	-20.0817	-10.564	-14.3688	-1.96394	3.50749	-7.55922	-2.11874	24.3617	45.1524	12.3953	101.751	71.6869	6.57856	-11.3607	-14.6113	2.06702	3.80615	29.3251	-1.90766	-2.27163	33.4685	-23.8526
778	0.495698	1.24005	19.9299	0.32589	0.498942	3.03011	0.325942	0.498911	8.85054	0.212895	0.39322	12.4742	-3.44791	8.63306	5.16101	-1.81598	17.1342	-26.3067	-6.82293	-0.889907	-2.2836	34.6966	0.0223531	41.9614	7.30825	100.752	-2.89189	-20.0755	-10.4029	-14.0601	-1.83473	3.54348	-7.35983	-2.26812	24.5193	45.2044	12.6397	102.114	71.6861	6.58598	-11.2026	-14.5151	1.99169	3.69102	29.3237	-1.81114	-2.04821	33.3882	-23.7939
780	0.430808	1.18898	19.9304	0.293011	0.482303	3.03056	0.293061	0.482273	8.851	0.189336	0.378745	12.4746	-3.33876	8.68871	5.42069	-1.62824	17.1773	-25.8068	-7.12708	-0.161318	-1.9417	35.5503	-1.80102	41.8983	7.15702	102.528	-3.67964	-19.657	-10.5107	-13.8604	-1.7179	3.56067	-7.20772	-2.46462	24.8802	45.2224	13.3209	102.44	71.583	6.59209	-10.9673	-14.3667	1.88948	3.47761	29.2825	-1.68709	-1.69774	33.2999	-23.8378
782	0.433466	1.16781	19.8548	0.292131	0.472895	2.99698	0.29218	0.472863	8.81742	0.189231	0.371666	12.4494	-3.443	8.61876	5.69254	-1.88258	17.1031	-25.3251	-7.44442	0.5485	-1.4528	35.8923	-1.1534	41.5297	7.81189	102.654	-4.8504	-19.0266	-11.0088	-14.2171	-1.68713	3.56658	-7.26848	-2.59727	25.0148	45.3577	13.6183	102.432	71.2961	6.62394	-10.7601	-14.1419	1.90224	3.367	29.2603	-1.67831	-1.45318	33.2105	-23.9539
784	0.46167	1.15704	19.7589	0.303297	0.465837	2.95428	0.303346	0.465806	8.77471	0.197982	0.367098	12.4174	-3.6088	8.50706	5.86187	-2.25319	16.985	-25.045	-7.48141	0.890663	-1.31809	35.8205	-0.810704	41.1097	8.27644	102.231	-5.53166	-17.9855	-11.5393	-15.3987	-1.72868	3.56385	-7.40103	-2.65412	25.0281	45.4659	13.6088	102.342	71.0217	6.67546	-10.6716	-14.0385	1.96606	3.32262	29.21	-1.75525	-1.55095	33.1306	-23.85
786	0.494667	1.15582	19.6605	0.317393	0.462542	2.91044	0.317441	0.462509	8.73087	0.20869	0.365523	12.3845	-3.77389	8.38674	5.88332	-2.60779	16.8523	-25.0387	-7.2368	0.800968	-1.55716	35.3941	-1.55246	40.644	8.43221	101.977	-5.33848	-16.7805	-11.9714	-17.1694	-1.81308	3.56143	-7.5575	-2.62747	24.9332	45.5181	13.3199	102.242	70.8264	6.7328	-10.6981	-14.0648	2.04548	3.32898	29.1492	-1.87206	-1.9116	33.0781	-23.5295
788	0.478173	1.17482	19.5691	0.311615	0.47242	2.86986	0.311663	0.47239	8.69029	0.203722	0.372572	12.3541	-3.83338	8.29942	5.71156	-2.7343	16.7285	-25.3717	-7.10657	0.452298	-1.74769	34.8415	-4.47841	39.8318	8.57408	104.152	-3.69626	-16.4853	-12.0231	-18.5599	-1.83222	3.60194	-7.67675	-2.49471	24.7071	45.5081	12.8487	102.162	70.7839	6.74615	-10.718	-14.0546	2.05044	3.33499	29.2005	-1.84555	-1.88129	33.1529	-23.3653
790	0.452942	1.1592	19.5161	0.299088	0.467849	2.8464	0.299137	0.467818	8.66683	0.194622	0.368383	12.3365	-3.84355	8.30097	5.46935	-2.72112	16.7394	-25.8207	-6.95511	-0.0873351	-2.02617	34.2691	-7.6724	38.8587	8.60963	108.257	-0.813013	-17.4275	-11.6731	-18.8539	-1.83118	3.59701	-7.75731	-2.40926	24.5228	45.5566	12.5302	102.229	70.771	6.70184	-10.7279	-14.016	1.9993	3.35025	29.2227	-1.85243	-2.08399	33.0634	-22.9299
792	0.431809	1.0777	19.4929	0.282696	0.434054	2.8362	0.28274	0.434025	8.65664	0.184452	0.3421	12.3289	-3.82389	8.40037	5.22257	-2.60607	16.9095	-26.2662	-6.7665	-0.732164	-2.39877	33.6162	-10.4523	37.5963	8.37769	113.17	3.44466	-19.5066	-10.8747	-18.3347	-1.84842	3.50849	-7.81728	-2.37384	24.3973	45.6684	12.4089	102.438	70.7666	6.60789	-10.7257	-13.9509	1.92218	3.36049	29.1822	-1.91563	-2.4885	32.7693	-22.259
794	0.426321	0.86642	19.4343	0.261814	0.34214	2.81031	0.261849	0.342116	8.63074	0.174523	0.27209	12.3095	-3.80738	8.57741	5.09049	-2.47234	17.2178	-26.4933	-6.53534	-1.26835	-2.81582	32.4743	-11.7306	35.4404	8.16337	114.709	9.73607	-22.2787	-9.16162	-19.0639	-2.00399	3.26775	-7.94017	-2.24436	24.2265	45.7521	12.287	102.636	70.8008	6.52179	-10.7237	-13.8882	1.93907	3.31806	29.0685	-1.99991	-2.36745	32.3949	-21.9106
796	0.450728	0.550321	19.34	0.244941	0.201787	2.76861	0.244963	0.201756	8.58906	0.170609	0.166098	12.2784	-3.82429	8.77239	5.09682	-2.40678	17.5733	-26.4676	-6.35757	-1.68333	-3.24503	31.4075	-13.352	33.0439	7.10724	115.407	17.1119	-23.1756	-7.03176	-21.9145	-2.24313	2.94611	-8.09384	-2.03032	23.9692	45.7393	12.1864	102.801	70.9048	6.39014	-10.7412	-13.7985	1.94922	3.18487	28.9534	-1.96111	-2.3217	31.9861	-21.811
798	0.504793	0.166507	19.2195	0.23532	0.0292687	2.71535	0.235323	0.0292444	8.53578	0.174131	0.036532	12.2385	-3.87302	8.95444	5.23623	-2.42212	17.9209	-26.2016	-6.22945	-1.9893	-3.68911	30.5538	-15.6095	30.6422	4.71683	115.102	25.0335	-21.4194	-4.85328	-26.6105	-2.53077	2.59294	-8.25106	-1.77653	23.6474	45.6261	12.1257	102.921	71.0423	6.23526	-10.7703	-13.6831	1.95847	2.99388	28.8449	-1.83939	-2.42927	31.5837	-21.8358
800	0.573977	-0.16769	19.1139	0.236785	-0.122852	2.66878	0.236773	-0.122879	8.48921	0.184704	-0.0771049	12.2037	-3.91059	9.07213	5.46235	-2.46175	18.1473	-25.7792	-6.04432	-2.27773	-4.23476	30.1492	-17.8478	28.5467	0.674431	111.435	32.6897	-17.2274	-3.37112	-31.7767	-2.77359	2.33053	-8.34158	-1.66867	23.3793	45.4836	12.1839	103.011	71.0223	6.20149	-10.7551	-13.57	2.08802	2.94249	28.6889	-1.99113	-2.48478	31.2751	-21.4888
802	0.655066	-0.440359	19.0483	0.248858	-0.249096	2.64001	0.248832	-0.249119	8.46044	0.201606	-0.170724	12.1821	-3.90403	9.14801	5.67451	-2.44216	18.2772	-25.3797	-5.84584	-2.56175	-4.6757	29.6296	-20.1024	26.6983	-3.65654	107.045	40.5249	-12.5145	-2.72325	-35.8758	-2.97938	2.12643	-8.33077	-1.6173	23.2881	45.3033	12.3345	103.034	71.0101	6.16396	-10.7265	-13.4652	2.21857	2.80057	28.56	-2.02562	-2.51319	31.0237	-21.2639
804	0.742041	-0.648661	19.0216	0.269054	-0.347716	2.62858	0.269018	-0.347744	8.44901	0.222864	-0.243202	12.1736	-3.84119	9.19485	5.84768	-2.33164	18.3277	-25.0461	-5.65515	-2.83144	-4.97968	28.9812	-21.9032	25.2543	-7.83599	102.161	48.4089	-7.96615	-2.70763	-38.753	-3.14791	1.97215	-8.25146	-1.59415	23.3624	45.1195	12.5369	102.98	71.0361	6.09335	-10.6863	-13.3713	2.32729	2.59103	28.4781	-1.92891	-2.50798	30.834	-21.2359
806	0.815457	-0.816637	19.0006	0.286793	-0.427518	2.61967	0.286749	-0.427548	8.4401	0.241112	-0.301758	12.1669	-3.71625	9.24966	5.99407	-2.10335	18.3623	-24.7519	-5.51913	-3.03634	-5.21799	28.764	-21.4532	24.7311	-11.0555	94.8492	55.7318	-3.11263	-3.12605	-40.4165	-3.29845	1.84718	-8.2772	-1.53976	23.4254	45.0753	12.6451	102.814	71.0762	5.97737	-10.6114	-13.2888	2.44462	2.64919	28.453	-2.01936	-2.41999	30.7542	-21.2856
808	0.884582	-0.932217	18.9733	0.307183	-0.484001	2.60784	0.307133	-0.484033	8.42827	0.25989	-0.342711	12.1581	-3.56723	9.2766	6.15255	-1.84724	18.3358	-24.4344	-5.38437	-3.11984	-5.40857	28.5415	-20.3434	24.7907	-13.1306	88.7281	62.5503	0.889416	-3.44271	-41.6662	-3.36575	1.769	-8.33252	-1.56556	23.4272	45.0293	12.7494	102.727	71.1354	5.86938	-10.5478	-13.207	2.50171	2.63119	28.4544	-2.07588	-2.49074	30.7239	-21.2854
810	0.94812	-0.996914	18.9369	0.329529	-0.517709	2.59192	0.329476	-0.517743	8.41235	0.278714	-0.366509	12.1461	-3.40571	9.27073	6.31925	-1.58553	18.2453	-24.1034	-5.25127	-3.06989	-5.56975	28.2641	-19.0378	25.399	-14.4886	84.7816	68.4743	3.83844	-3.47729	-42.7584	-3.3535	1.74018	-8.40487	-1.67527	23.365	44.9668	12.8628	102.743	71.2079	5.78579	-10.5005	-13.1294	2.48569	2.47872	28.4658	-2.05318	-2.6846	30.7059	-21.1982
812	0.996501	-1.01964	18.9011	0.348846	-0.531736	2.57614	0.348791	-0.531772	8.39657	0.294046	-0.37578	12.1343	-3.23509	9.24177	6.43382	-1.31117	18.1101	-23.8699	-5.16398	-2.89498	-5.75429	28.1802	-17.9395	26.6704	-15.7046	82.7271	73.0599	6.10881	-3.04105	-42.8034	-3.33824	1.76074	-8.49413	-1.78441	23.2985	44.9625	12.9628	102.763	71.267	5.74231	-10.4396	-13.0832	2.40089	2.25411	28.4598	-1.94806	-2.59662	30.6118	-21.0279
814	1.02218	-1.03047	18.8548	0.359272	-0.538587	2.55561	0.359216	-0.538625	8.37604	0.302285	-0.380237	12.1189	-3.06528	9.20045	6.55041	-1.04405	17.9537	-23.6345	-5.14284	-2.67331	-5.87263	28.3166	-16.8233	28.8106	-16.6929	82.8139	75.8253	7.43128	-2.28676	-42.6459	-3.31399	1.80514	-8.61743	-1.87116	23.2758	44.9568	13.0779	102.797	71.3305	5.68983	-10.3982	-13.045	2.33634	2.08551	28.4133	-1.85477	-2.50367	30.4754	-20.839
816	1.02644	-1.03431	18.8035	0.360936	-0.540535	2.53283	0.36088	-0.540572	8.35326	0.30367	-0.381573	12.1019	-2.89949	9.14765	6.67353	-0.790013	17.7794	-23.3893	-5.173	-2.44084	-5.90059	28.5721	-15.5016	31.6886	-17.3963	84.4754	76.9509	7.50279	-1.32362	-42.2464	-3.28927	1.86127	-8.75137	-1.93207	23.3093	44.9347	13.2062	102.855	71.3958	5.62455	-10.39	-13.0135	2.30593	2.0035	28.3323	-1.7891	-2.4617	30.3112	-20.6625
818	1.02375	-1.00935	18.7854	0.361936	-0.52934	2.52472	0.361882	-0.529378	8.34515	0.303724	-0.373135	12.0958	-2.73366	9.0691	6.76849	-0.543894	17.5594	-23.1991	-5.17188	-2.2541	-5.82972	28.5158	-13.4773	34.5783	-17.0267	85.3722	77.877	5.09277	-0.529716	-40.5059	-3.28833	1.91927	-8.77863	-1.99035	23.4011	44.8965	13.3232	102.992	71.4303	5.58498	-10.4489	-13.0059	2.26495	1.98509	28.2683	-1.70553	-2.46421	30.1499	-20.5648
820	1.01042	-1.00384	18.7487	0.356661	-0.525721	2.50838	0.356607	-0.525757	8.32881	0.299566	-0.370748	12.0835	-2.59166	9.00122	6.87044	-0.33581	17.3703	-22.9987	-5.1434	-2.06993	-5.66649	28.3757	-11.0358	37.413	-16.1867	86.0382	77.9963	1.36606	0.817598	-38.5675	-3.31235	1.92904	-8.80814	-2.03737	23.4568	44.8148	13.3731	103.119	71.4915	5.5339	-10.4941	-13.0001	2.24806	2.02289	28.2242	-1.6777	-2.46203	30.0028	-20.4406
822	0.985508	-1.02406	18.6889	0.344175	-0.532332	2.48182	0.34412	-0.532368	8.30225	0.290665	-0.376454	12.0636	-2.4831	8.94574	6.98937	-0.183422	17.2198	-22.7703	-5.08533	-1.88229	-5.43078	28.1342	-8.416	40.0784	-15.1931	86.4792	77.2645	-2.9059	2.56374	-36.9233	-3.36238	1.89157	-8.85584	-2.08007	23.4753	44.684	13.3751	103.214	71.5868	5.46398	-10.4961	-12.9967	2.26045	2.08508	28.1886	-1.70272	-2.45407	29.8573	-20.2599
824	0.942314	-1.04886	18.632	0.323292	-0.539411	2.45651	0.323236	-0.539444	8.27694	0.275515	-0.383038	12.0446	-2.41594	8.87114	7.14251	-0.117892	17.055	-22.486	-4.97723	-1.71581	-5.18751	27.6333	-6.2661	42.425	-15.0762	85.952	75.8541	-5.80503	3.30977	-36.0611	-3.4435	1.86566	-8.89262	-2.14552	23.5595	44.5249	13.4788	103.282	71.676	5.38498	-10.4179	-13	2.29565	2.06842	28.1032	-1.69615	-2.49003	29.6509	-20.0091
826	0.908931	-1.06578	18.5975	0.307322	-0.543919	2.44118	0.307265	-0.543951	8.26161	0.26387	-0.387401	12.0331	-2.40216	8.79993	7.25098	-0.140146	16.9213	-22.2907	-4.93618	-1.48728	-4.93905	27.0117	-4.66506	43.9351	-13.9024	89.1993	73.7119	-7.41205	4.17796	-37.2866	-3.51411	1.83248	-8.89607	-2.25827	23.6423	44.2661	13.5655	103.218	71.8439	5.2671	-10.2941	-13.1232	2.33072	1.97263	28.0106	-1.7043	-2.5344	29.3938	-19.6718
828	0.894801	-1.0784	18.5956	0.300067	-0.54824	2.44035	0.30001	-0.548271	8.26078	0.258718	-0.391086	12.0324	-2.44702	8.74302	7.3014	-0.252982	16.8406	-22.2085	-4.99519	-1.19122	-4.72032	26.3458	-3.69857	44.5393	-11.5758	95.7537	71.4189	-7.88619	5.37043	-40.047	-3.57127	1.79332	-8.86794	-2.4006	23.66	43.8831	13.5832	103.043	72.1439	5.1178	-10.1401	-13.3617	2.35842	1.78647	27.9088	-1.71958	-2.5527	29.1085	-19.2691
830	0.910243	-1.11875	18.6516	0.303251	-0.567311	2.46536	0.303193	-0.567343	8.28579	0.262274	-0.40516	12.0512	-2.56495	8.72394	7.31021	-0.473544	16.8619	-22.209	-5.17639	-0.894649	-4.63593	25.6048	-3.54509	44.3638	-10.0086	99.5588	70.7054	-7.36713	5.92929	-41.2047	-3.65153	1.76937	-8.82457	-2.46365	23.3777	43.268	13.4086	102.913	72.7687	5.00573	-9.9742	-13.5949	2.37738	1.44694	27.7384	-1.67074	-2.41409	28.872	-18.8735
832	0.932215	-1.1631	18.687	0.308995	-0.58866	2.48123	0.308934	-0.588692	8.30167	0.26789	-0.420772	12.0631	-2.70176	8.73504	7.34648	-0.717294	16.9464	-22.1585	-5.36209	-0.51994	-4.76342	25.2681	-4.24711	44.3222	-9.64108	101.266	70.486	-6.65329	6.37852	-41.926	-3.72127	1.70861	-8.88433	-2.5797	23.1182	42.9949	13.2189	102.974	73.2258	4.78988	-9.85748	-13.7283	2.38522	1.20072	27.6184	-1.62052	-2.33429	28.7021	-18.6946
834	0.954752	-1.20196	18.691	0.315539	-0.607601	2.48316	0.315476	-0.607634	8.30359	0.273968	-0.434525	12.0646	-2.83645	8.76123	7.42137	-0.955207	17.0568	-22.0353	-5.51955	-0.100839	-5.01159	25.3021	-5.44766	44.5026	-10.1941	101.339	70.4243	-5.9686	6.76172	-42.3984	-3.76011	1.62197	-9.00421	-2.74226	23.0518	43.1045	13.1303	103.156	73.3953	4.49204	-9.7922	-13.7578	2.3874	1.09502	27.576	-1.5863	-2.34759	28.6076	-18.7187
836	0.978132	-1.22138	18.6998	0.324095	-0.61811	2.48714	0.324031	-0.618143	8.30757	0.281019	-0.441849	12.0676	-2.94885	8.75166	7.50383	-1.17088	17.0925	-21.8987	-5.65094	0.171899	-4.89567	25.0591	-5.6701	44.2177	-9.74482	101.82	70.2673	-5.28131	6.72446	-42.7686	-3.71101	1.60245	-8.88474	-2.82965	23.6256	43.209	13.5075	102.993	73.2386	4.35794	-9.72322	-13.7876	2.40679	1.06362	27.6151	-1.59029	-2.37858	28.6091	-18.638
838	1.00299	-1.20779	18.7146	0.336094	-0.614305	2.49375	0.336031	-0.61434	8.31418	0.289746	-0.438258	12.0725	-3.0151	8.7053	7.59588	-1.32234	17.0402	-21.7416	-5.76504	0.29276	-4.79965	24.9104	-5.64321	43.8809	-9.15838	101.774	70.3358	-4.8451	6.66066	-42.9253	-3.63697	1.62069	-8.66584	-2.79298	24.0739	43.1538	13.6171	102.692	73.1577	4.20649	-9.65056	-13.7984	2.42475	1.09771	27.6288	-1.57988	-2.45387	28.5791	-18.7074
840	1.02469	-1.1688	18.7252	0.348891	-0.599107	2.49836	0.348829	-0.599143	8.31879	0.298358	-0.426096	12.076	-3.03871	8.63183	7.70401	-1.41203	16.919	-21.5513	-5.86208	0.291467	-4.78117	24.875	-5.56356	43.614	-8.64415	101.303	70.5596	-4.67463	6.65487	-42.8936	-3.56279	1.65588	-8.42311	-2.66643	24.2342	42.9606	13.3564	102.365	73.1957	4.02775	-9.58664	-13.7979	2.4379	1.17996	27.6086	-1.54827	-2.53878	28.5031	-18.9387
842	1.02514	-1.14975	18.6775	0.350844	-0.590714	2.47711	0.350783	-0.590749	8.29754	0.299311	-0.419683	12.0601	-3.06122	8.57675	7.86054	-1.49728	16.8299	-21.2697	-5.93753	0.300426	-4.7324	24.7204	-5.6569	43.5714	-8.40477	101.421	70.3904	-4.57781	6.65126	-42.8549	-3.52188	1.63732	-8.35324	-2.66839	24.1648	42.9478	12.9721	102.32	73.0599	3.93152	-9.59864	-13.8177	2.44809	1.27261	27.6382	-1.51817	-2.4592	28.4485	-19.1822
844	1.01234	-1.13942	18.6366	0.346233	-0.585024	2.45889	0.346172	-0.58506	8.27932	0.295524	-0.415707	12.0464	-3.08247	8.52934	8.0245	-1.57751	16.7537	-20.9735	-5.99524	0.374851	-4.71595	24.6147	-5.91763	43.5557	-8.34432	101.687	70.211	-4.52089	6.64582	-42.8094	-3.50617	1.62376	-8.34759	-2.67609	24.1728	42.9108	12.8151	102.236	73.0144	3.90875	-9.58035	-13.8422	2.46274	1.33398	27.6657	-1.50492	-2.42633	28.4402	-19.344
846	0.987127	-1.13559	18.615	0.335576	-0.58116	2.44925	0.335516	-0.581195	8.26968	0.287323	-0.413478	12.0392	-3.10379	8.48656	8.17827	-1.65432	16.6857	-20.6957	-6.04323	0.510561	-4.73349	24.5692	-6.23305	43.5243	-8.33886	101.978	70.0998	-4.48744	6.62863	-42.7638	-3.51924	1.63025	-8.37585	-2.69011	24.286	42.8295	12.9331	102.117	73.0872	3.93459	-9.52032	-13.8562	2.48336	1.34753	27.6827	-1.50085	-2.46042	28.4779	-19.4195
848	0.943588	-1.13224	18.6023	0.316831	-0.575971	2.44353	0.316772	-0.576004	8.26396	0.272988	-0.41077	12.0348	-3.1191	8.43821	8.29074	-1.71763	16.6052	-20.4938	-6.11021	0.611635	-4.74782	24.4795	-6.10979	43.4926	-7.92642	102.134	70.061	-4.50299	6.56115	-42.7036	-3.58012	1.66928	-8.40568	-2.80513	24.273	42.7928	13.1046	102.306	73.1558	3.90766	-9.48724	-13.8169	2.50683	1.2852	27.6963	-1.45079	-2.44814	28.5278	-19.5043
850	0.90433	-1.14353	18.5908	0.298714	-0.577557	2.43837	0.298654	-0.577588	8.2588	0.259546	-0.413088	12.0309	-3.15443	8.40183	8.38607	-1.80909	16.5554	-20.3253	-6.17541	0.69958	-4.71938	24.4126	-5.85397	43.4462	-7.53474	102.111	70.0004	-4.41987	6.5257	-42.6904	-3.66403	1.70722	-8.43248	-2.99422	24.254	42.7582	13.3816	102.489	73.2357	3.86039	-9.39383	-13.7111	2.53824	1.25283	27.7145	-1.40711	-2.40108	28.5779	-19.6204
852	0.873572	-1.16762	18.5782	0.283233	-0.585468	2.43279	0.283173	-0.585497	8.25322	0.248472	-0.419971	12.0267	-3.20994	8.38024	8.47154	-1.92878	16.5414	-20.1764	-6.23203	0.773273	-4.64759	24.3816	-5.59867	43.3831	-7.28499	101.965	69.9045	-4.26343	6.5187	-42.7116	-3.75111	1.73809	-8.44616	-3.22863	24.2948	42.7101	13.7666	102.56	73.3177	3.80255	-9.2251	-13.5617	2.58286	1.27409	27.733	-1.38987	-2.34222	28.6105	-19.7519
854	0.844845	-1.18576	18.5653	0.269149	-0.590949	2.42704	0.269088	-0.590977	8.24748	0.238291	-0.424949	12.0224	-3.26301	8.37066	8.55774	-2.03876	16.5478	-20.025	-6.26716	0.824628	-4.57732	24.3887	-5.64454	43.31	-7.30368	102.002	69.8179	-4.30442	6.43776	-42.6466	-3.78854	1.77099	-8.4263	-3.42206	24.608	42.6205	14.3061	102.338	73.3644	3.76065	-8.97957	-13.4806	2.65888	1.35091	27.7252	-1.44591	-2.38418	28.5688	-19.7955
856	0.816444	-1.19145	18.5541	0.256261	-0.591012	2.422	0.2562	-0.591038	8.24244	0.228664	-0.425801	12.0186	-3.30178	8.35698	8.62765	-2.12296	16.5403	-19.902	-6.30678	0.83881	-4.48925	24.3988	-5.68584	43.2251	-7.32097	102.06	69.7334	-4.31861	6.37288	-42.6018	-3.79694	1.81008	-8.34217	-3.54786	24.7937	42.4848	14.6402	102.148	73.3981	3.69209	-8.81724	-13.4004	2.74285	1.36483	27.7094	-1.45465	-2.36126	28.5141	-19.8224
858	0.789121	-1.18661	18.5443	0.244736	-0.586557	2.41762	0.244676	-0.586582	8.23805	0.219772	-0.423191	12.0153	-3.32086	8.33754	8.67694	-2.17192	16.5136	-19.815	-6.35228	0.819618	-4.40089	24.3912	-5.64973	43.1551	-7.25967	102.132	69.6465	-4.28529	6.3332	-42.5893	-3.78505	1.85061	-8.21114	-3.61015	24.8051	42.3258	14.7339	102.044	73.4165	3.60501	-8.75124	-13.3193	2.82555	1.3143	27.69	-1.40769	-2.27096	28.4663	-19.8601
860	0.769987	-1.1871	18.5339	0.236345	-0.585133	2.41293	0.236285	-0.585157	8.23336	0.213413	-0.42265	12.0118	-3.31366	8.32263	8.70541	-2.16922	16.4832	-19.7626	-6.38134	0.790856	-4.40376	24.3173	-5.49326	43.2249	-7.058	102.336	69.5305	-4.32523	6.27312	-42.5654	-3.77163	1.86738	-8.13566	-3.66545	24.8397	42.2401	14.8111	101.933	73.3923	3.57093	-8.66474	-13.2889	2.88942	1.31992	27.668	-1.39179	-2.26378	28.4539	-19.9634
862	0.746284	-1.1953	18.521	0.225306	-0.586695	2.40719	0.225246	-0.586718	8.22762	0.205263	-0.424508	12.0075	-3.29687	8.31191	8.70975	-2.14449	16.4561	-19.7531	-6.42044	0.791538	-4.39473	24.2368	-5.44094	43.2533	-6.90531	102.515	69.4532	-4.35259	6.21493	-42.5172	-3.75706	1.87587	-8.0764	-3.70175	24.8999	42.17	14.907	101.79	73.355	3.57215	-8.58468	-13.267	2.96646	1.32618	27.6503	-1.37596	-2.26819	28.422	-20.083
864	0.718346	-1.21224	18.5038	0.211683	-0.591722	2.39952	0.211622	-0.591744	8.21995	0.1954	-0.429118	12.0017	-3.27786	8.30592	8.69231	-2.11098	16.4369	-19.7832	-6.47359	0.823501	-4.3626	24.1587	-5.51342	43.2243	-6.82946	102.66	69.4189	-4.35588	6.16982	-42.4541	-3.74491	1.88435	-8.03062	-3.72599	24.9689	42.1068	15.0207	101.624	73.3175	3.58771	-8.51712	-13.2409	3.06413	1.32166	27.6401	-1.35873	-2.27061	28.3583	-20.1897
866	0.698884	-1.24097	18.4742	0.200809	-0.602612	2.38637	0.200747	-0.602633	8.20681	0.187966	-0.437937	11.9918	-3.27115	8.30819	8.66683	-2.09482	16.4382	-19.8293	-6.52639	0.847575	-4.37441	24.0366	-5.56372	43.2696	-6.74582	102.903	69.3722	-4.36317	6.16975	-42.4328	-3.74582	1.91168	-8.02768	-3.76804	24.9244	42.0767	15.0543	101.513	73.3026	3.53906	-8.47464	-13.1975	3.18803	1.29915	27.6439	-1.35447	-2.27053	28.263	-20.206
868	0.689851	-1.25432	18.4502	0.19579	-0.607667	2.37574	0.195727	-0.607687	8.19617	0.18454	-0.442026	11.9839	-3.25447	8.30248	8.61789	-2.06149	16.4208	-19.9179	-6.62116	0.885396	-4.3051	24.045	-5.64401	43.1938	-6.70491	103.081	69.3754	-4.37265	6.16422	-42.4222	-3.75046	1.95432	-7.95962	-3.81965	24.9674	41.9769	15.1788	101.45	73.2977	3.49272	-8.45584	-13.146	3.28919	1.27622	27.6374	-1.34942	-2.26792	28.1688	-20.204
870	0.687495	-1.25115	18.4349	0.195071	-0.606059	2.36893	0.195008	-0.606079	8.18936	0.183909	-0.440866	11.9787	-3.22353	8.28674	8.55619	-2.0056	16.3789	-20.0291	-6.73949	0.931057	-4.16238	24.1726	-5.7407	42.9933	-6.6998	103.156	69.4279	-4.3741	6.15059	-42.4222	-3.75464	2.00789	-7.82894	-3.86922	25.0999	41.8102	15.3828	101.416	73.3071	3.44812	-8.45474	-13.0872	3.36295	1.27211	27.6186	-1.3512	-2.27409	28.0868	-20.1913
872	0.672447	-1.25247	18.4244	0.1884	-0.605353	2.36423	0.188337	-0.605372	8.18467	0.178881	-0.440755	11.9752	-3.17775	8.26769	8.53694	-1.92983	16.3238	-20.0601	-6.75844	0.940171	-4.10485	24.1916	-5.75473	42.8392	-6.64814	103.128	69.4834	-4.316	6.17203	-42.4628	-3.74624	2.05931	-7.75208	-3.87975	25.138	41.6911	15.4586	101.32	73.3643	3.32686	-8.44291	-13.0063	3.44654	1.36749	27.6074	-1.41621	-2.34105	28.0312	-20.1314
874	0.657152	-1.26655	18.4046	0.180567	-0.610201	2.35539	0.180504	-0.61022	8.17582	0.173338	-0.444869	11.9686	-3.14648	8.25639	8.5373	-1.87899	16.2891	-20.0562	-6.78413	0.964159	-4.03423	24.2253	-5.79115	42.6896	-6.66403	103.125	69.4876	-4.28153	6.17943	-42.4942	-3.74897	2.09404	-7.70613	-3.84357	25.1416	41.5913	15.4815	101.297	73.4043	3.27577	-8.46216	-12.9816	3.49804	1.3835	27.5758	-1.43184	-2.40109	27.961	-20.0555
876	0.644395	-1.29512	18.374	0.172654	-0.621596	2.34181	0.17259	-0.621614	8.16224	0.168151	-0.453879	11.9584	-3.13243	8.25411	8.55114	-1.85654	16.2784	-20.0289	-6.8316	1.01744	-3.94509	24.2981	-5.86871	42.5428	-6.75955	103.146	69.4447	-4.27566	6.17112	-42.507	-3.76843	2.11013	-7.68081	-3.77236	25.1083	41.5017	15.4593	101.356	73.4215	3.29695	-8.51093	-13.0051	3.52353	1.31422	27.5238	-1.39638	-2.44601	27.8653	-19.9718
878	0.635857	-1.33977	18.3419	0.165238	-0.640394	2.32761	0.165172	-0.640411	8.14805	0.163802	-0.468394	11.9477	-3.11528	8.2574	8.56949	-1.8266	16.2763	-19.9925	-6.86631	1.1311	-3.89502	24.4293	-5.96633	42.4052	-6.88574	103.014	69.4363	-4.23671	6.19077	-42.5121	-3.81306	2.10628	-7.64498	-3.72555	24.9672	41.4004	15.3497	101.421	73.4616	3.25059	-8.54282	-12.9585	3.5892	1.31449	27.4767	-1.41343	-2.51315	27.7407	-19.9002
880	0.625318	-1.356	18.3115	0.159345	-0.64658	2.31412	0.159278	-0.646597	8.13455	0.159799	-0.473384	11.9376	-3.10038	8.23941	8.5994	-1.81163	16.2368	-19.9366	-6.89779	1.15599	-3.86481	24.4884	-6.07275	42.2955	-6.98464	102.971	69.4374	-4.18599	6.19462	-42.5176	-3.82005	2.15924	-7.59341	-3.67758	24.9157	41.283	15.333	101.476	73.4912	3.21365	-8.58667	-12.9298	3.64799	1.31897	27.4328	-1.44309	-2.56092	27.6029	-19.7223
882	0.61258	-1.34342	18.2841	0.154912	-0.639971	2.30188	0.154846	-0.639987	8.12232	0.156081	-0.468717	11.9284	-3.08708	8.20175	8.63629	-1.80918	16.1627	-19.8696	-6.92487	1.08305	-3.84294	24.4643	-6.19392	42.2076	-7.05861	103.055	69.4412	-4.14925	6.17464	-42.5187	-3.7851	2.25894	-7.53063	-3.63244	24.9578	41.1566	15.4056	101.517	73.5044	3.19263	-8.63615	-12.9314	3.69258	1.3184	27.3918	-1.47345	-2.58032	27.4691	-19.4735
884	0.603066	-1.34749	18.2598	0.150476	-0.640928	2.29106	0.15041	-0.640943	8.11149	0.152836	-0.469707	11.9203	-3.07075	8.17905	8.65509	-1.79239	16.1143	-19.8345	-6.93852	1.01939	-3.78966	24.444	-6.397	42.0936	-7.21623	103.201	69.4313	-4.23116	6.13616	-42.4794	-3.75171	2.28232	-7.48301	-3.62579	24.9037	41.0558	15.3609	101.568	73.504	3.1485	-8.64385	-12.9376	3.73425	1.32164	27.3478	-1.48262	-2.56251	27.392	-19.4215
886	0.594479	-1.35095	18.2361	0.146497	-0.641695	2.28053	0.14643	-0.641711	8.10096	0.14992	-0.470528	11.9124	-3.052	8.1596	8.67761	-1.77024	16.0705	-19.7919	-6.94347	0.993916	-3.76734	24.4176	-6.47977	41.9861	-7.22754	103.307	69.4462	-4.26996	6.10266	-42.4645	-3.72808	2.29212	-7.45121	-3.62558	24.8673	40.9772	15.3179	101.581	73.5007	3.12136	-8.6285	-12.9488	3.76879	1.32987	27.3161	-1.49217	-2.59734	27.3349	-19.3961
888	0.586542	-1.35337	18.2134	0.142887	-0.642064	2.27042	0.14282	-0.642078	8.09085	0.147254	-0.471027	11.9048	-3.03346	8.14358	8.7047	-1.74746	16.033	-19.7407	-6.94092	1.00341	-3.78377	24.3838	-6.4379	41.8997	-7.09552	103.379	69.487	-4.26631	6.07045	-42.4686	-3.71844	2.29703	-7.43556	-3.61821	24.8586	40.9191	15.292	101.552	73.4999	3.12002	-8.60007	-12.9643	3.79454	1.33664	27.2974	-1.5013	-2.67365	27.2921	-19.3703
890	0.579862	-1.36603	18.1945	0.138953	-0.64703	2.26204	0.138886	-0.647044	8.08247	0.144634	-0.474984	11.8985	-3.02652	8.14021	8.72133	-1.73852	16.0236	-19.7093	-6.92732	0.987295	-3.81621	24.3297	-6.44207	41.8699	-7.04131	103.566	69.5221	-4.38914	5.9911	-42.3974	-3.72662	2.27933	-7.43885	-3.57376	24.831	40.8764	15.2506	101.499	73.5147	3.14293	-8.58355	-12.9852	3.8062	1.30763	27.278	-1.48365	-2.64417	27.2727	-19.3786
892	0.573404	-1.37261	18.1829	0.135607	-0.649356	2.25685	0.135541	-0.649369	8.07728	0.142285	-0.476932	11.8946	-3.01915	8.13497	8.7282	-1.7285	16.0108	-19.6961	-6.93134	0.970332	-3.83292	24.2913	-6.53653	41.8548	-7.08831	103.787	69.5441	-4.50085	5.9323	-42.3355	-3.73101	2.27545	-7.41892	-3.54116	24.7596	40.8286	15.1903	101.479	73.518	3.18321	-8.57065	-13.0146	3.8169	1.30059	27.2719	-1.47681	-2.63159	27.2617	-19.4089
894	0.56749	-1.3729	18.1768	0.133012	-0.64898	2.25416	0.132945	-0.648994	8.07459	0.140324	-0.476814	11.8926	-3.01094	8.12511	8.73007	-1.71841	15.9893	-19.6923	-6.94951	0.957905	-3.8285	24.2751	-6.69012	41.8337	-7.21122	103.995	69.5586	-4.57348	5.9074	-42.2997	-3.72661	2.28456	-7.37523	-3.52873	24.6565	40.7745	15.1257	101.511	73.5053	3.23225	-8.57304	-13.0486	3.82825	1.3201	27.2756	-1.48442	-2.64531	27.2538	-19.4509
896	0.565173	-1.38396	18.1647	0.131104	-0.653621	2.24878	0.131037	-0.653634	8.06921	0.139195	-0.480401	11.8885	-3.01321	8.11679	8.74997	-1.72859	15.9752	-19.6565	-6.94062	0.968964	-3.81078	24.2817	-6.70352	41.7508	-7.25128	104.056	69.5968	-4.60828	5.90779	-42.2961	-3.71923	2.26372	-7.34558	-3.52329	24.6086	40.7172	15.1393	101.613	73.4945	3.25484	-8.64804	-13.0603	3.83262	1.32795	27.2587	-1.48514	-2.60827	27.2423	-19.4738
898	0.559937	-1.38543	18.1615	0.128697	-0.653819	2.24735	0.12863	-0.653833	8.06779	0.13741	-0.480701	11.8875	-3.00827	8.09144	8.76198	-1.7325	15.9273	-19.6356	-6.91073	0.911385	-3.82735	24.2403	-6.68254	41.7146	-7.26319	104.073	69.6766	-4.66898	5.90297	-42.2274	-3.68862	2.25068	-7.34416	-3.52326	24.5459	40.7428	15.097	101.707	73.4363	3.30682	-8.71568	-13.0953	3.83785	1.33904	27.25	-1.48332	-2.5915	27.2331	-19.5036
900	0.552551	-1.37697	18.1715	0.126143	-0.649503	2.25177	0.126076	-0.649516	8.07221	0.135224	-0.477637	11.8908	-2.99595	8.05061	8.75785	-1.7282	15.8483	-19.6448	-6.85434	0.769053	-3.88554	24.1501	-6.66217	41.7532	-7.30009	104.035	69.7901	-4.76323	5.89635	-42.0721	-3.64104	2.24404	-7.36496	-3.51572	24.4449	40.8652	14.9579	101.811	73.3071	3.43628	-8.78275	-13.1822	3.84448	1.35525	27.2505	-1.48153	-2.59691	27.228	-19.5434
902	0.552589	-1.37614	18.1983	0.126146	-0.649166	2.26367	0.126079	-0.649179	8.0841	0.135193	-0.477388	11.8997	-2.99178	8.01792	8.72755	-1.73177	15.7879	-19.7028	-6.75294	0.580492	-3.96306	24.0838	-6.70685	41.885	-7.54525	103.79	69.882	-4.87223	5.95353	-41.8575	-3.62616	2.20438	-7.36146	-3.4564	24.2537	41.05	14.6728	102.097	73.0486	3.80711	-8.96723	-13.4122	3.84649	1.37471	27.2383	-1.48748	-2.5583	27.2274	-19.5861
904	0.55588	-1.37714	18.2315	0.1274	-0.649909	2.27843	0.127333	-0.649922	8.09887	0.136162	-0.47787	11.9108	-2.99701	7.99057	8.68707	-1.74862	15.7415	-19.7804	-6.5976	0.299515	-4.06545	24.0047	-6.74509	42.014	-7.87704	103.497	69.9714	-4.93435	5.94029	-41.5738	-3.59361	2.15168	-7.36939	-3.34859	24.114	41.2893	14.3807	102.329	72.7861	4.15982	-9.13109	-13.6085	3.85166	1.39494	27.2282	-1.50342	-2.56283	27.2339	-19.6052
906	0.559351	-1.37883	18.2694	0.128661	-0.650971	2.29527	0.128594	-0.650985	8.1157	0.137154	-0.478591	11.9234	-3.00856	7.96978	8.64229	-1.77336	15.7099	-19.8663	-6.39985	-0.0732435	-4.17023	23.9059	-6.7421	42.0677	-8.21396	103.087	70.0841	-4.82662	5.84573	-41.1004	-3.54133	2.09394	-7.38234	-3.21067	24.0682	41.5512	14.1412	102.469	72.5566	4.42544	-9.24587	-13.7412	3.86053	1.41133	27.221	-1.52495	-2.61049	27.245	-19.606
908	0.55371	-1.38159	18.315	0.125815	-0.651747	2.31552	0.125748	-0.651759	8.13596	0.135054	-0.479356	11.9386	-3.01139	7.9612	8.60269	-1.77762	15.6961	-19.9405	-6.20642	-0.504111	-4.1724	23.7492	-6.5208	41.8968	-8.28976	101.933	70.3401	-4.11342	5.80947	-39.9126	-3.50803	2.04866	-7.34308	-3.11382	24.1861	41.7164	14.1026	102.608	72.3937	4.55507	-9.33418	-13.8718	3.86865	1.40461	27.2077	-1.52946	-2.61952	27.2517	-19.6429
910	0.543892	-1.37634	18.3679	0.121796	-0.648663	2.33902	0.121729	-0.648676	8.15945	0.131831	-0.477311	11.9562	-3.00636	7.94983	8.55349	-1.76797	15.6738	-20.0317	-6.04771	-0.934824	-4.20151	23.7928	-6.76025	41.4232	-8.52092	101.771	70.4734	-3.37145	5.67478	-38.594	-3.46757	2.00064	-7.28851	-3.04815	24.1249	41.9074	13.8704	102.725	72.1719	4.7387	-9.39557	-13.9999	3.87194	1.40937	27.1945	-1.53644	-2.61721	27.2414	-19.6668
912	0.53447	-1.36375	18.4305	0.118542	-0.642404	2.36679	0.118476	-0.642416	8.18722	0.128977	-0.472845	11.977	-2.9985	7.93819	8.48829	-1.75149	15.6499	-20.1522	-5.92356	-1.33306	-4.27426	24.0437	-7.59088	40.5565	-8.93749	102.323	70.4782	-2.19412	5.15649	-37.4307	-3.4242	1.94342	-7.22274	-3.00306	23.9004	42.1083	13.4546	102.787	71.9163	4.97816	-9.43844	-14.1237	3.87249	1.42925	27.1819	-1.55073	-2.6124	27.2165	-19.6707
914	0.542595	-1.36006	18.5158	0.122151	-0.641545	2.40474	0.122084	-0.641557	8.22517	0.131582	-0.471988	12.0055	-3.00554	7.95477	8.39726	-1.74593	15.6837	-20.3202	-5.77576	-1.63667	-4.32932	24.3384	-8.8691	38.9945	-9.48366	100.687	70.644	1.53784	3.23383	-36.7118	-3.42438	1.85543	-7.11366	-2.93421	23.9603	42.1158	13.3164	102.637	71.8606	5.08987	-9.49399	-14.2331	3.88125	1.44716	27.1626	-1.57383	-2.61669	27.1972	-19.667
916	0.540248	-1.33383	18.5962	0.123107	-0.629933	2.44041	0.123043	-0.629947	8.26084	0.131534	-0.46326	12.0323	-3.03533	7.96671	8.27606	-1.7796	15.72	-20.5472	-5.71508	-1.9116	-4.42674	24.3659	-10.2454	37.3841	-9.37943	98.4468	70.4302	5.86001	1.21773	-37.5355	-3.39566	1.80304	-7.08631	-2.89192	23.8971	42.2203	13.0684	102.558	71.8218	5.13747	-9.5445	-14.2781	3.90736	1.45196	27.1551	-1.60659	-2.6666	27.1972	-19.6679
918	0.529684	-1.2883	18.661	0.122166	-0.609151	2.46909	0.122103	-0.609164	8.28952	0.129499	-0.44779	12.0538	-3.0986	7.96916	8.13538	-1.87513	15.7551	-20.8153	-5.7391	-2.15559	-4.56608	24.1018	-11.6511	35.9176	-8.45448	96.0932	69.5235	9.87974	-0.823826	-39.7528	-3.33783	1.79524	-7.138	-2.87743	23.7262	42.4493	12.7364	102.564	71.7461	5.14152	-9.57679	-14.2613	3.94693	1.45016	27.1596	-1.64781	-2.75295	27.2144	-19.6763
920	0.546675	-1.26432	18.6934	0.131555	-0.600126	2.48349	0.131493	-0.60014	8.30392	0.13594	-0.440458	12.0646	-3.22713	7.97184	8.02387	-2.09064	15.8211	-21.038	-5.74158	-2.29206	-4.69811	23.7382	-13.1928	34.5573	-6.58364	94.2487	67.4675	12.4383	-2.54874	-41.8737	-3.31686	1.80714	-7.13897	-2.85256	23.9001	42.6546	12.7864	102.415	71.5659	5.13729	-9.54099	-14.2392	3.97433	1.48483	27.1593	-1.6946	-2.79983	27.2242	-19.6905
922	0.577105	-1.25951	18.719	0.145214	-0.60064	2.49496	0.145152	-0.600655	8.31539	0.146173	-0.439991	12.0732	-3.39626	7.98759	7.91737	-2.37319	15.9301	-21.2561	-5.68072	-2.42939	-4.81249	23.4078	-15.3668	33.7318	-5.18795	92.9749	64.0772	12.5944	-3.78312	-43.2969	-3.32667	1.80909	-7.0912	-2.80859	24.0562	42.7726	12.8558	102.29	71.4225	5.14518	-9.53487	-14.2377	3.9929	1.51827	27.1579	-1.72997	-2.8338	27.227	-19.694
924	0.613473	-1.26831	18.7474	0.160303	-0.607623	2.50766	0.160241	-0.60764	8.32809	0.157881	-0.444273	12.0827	-3.58098	8.01944	7.7993	-2.67453	16.076	-21.4971	-5.56645	-2.56126	-4.87992	23.2987	-18.0361	33.5001	-4.34961	93.1359	59.2147	10.0107	-4.0979	-43.6034	-3.3626	1.79409	-6.99319	-2.75212	24.1272	42.7905	12.873	102.236	71.3578	5.15637	-9.57665	-14.2538	4.00552	1.53959	27.1609	-1.75346	-2.86365	27.2249	-19.6829
926	0.638671	-1.26935	18.79	0.171124	-0.610271	2.52667	0.171061	-0.610288	8.3471	0.166118	-0.445582	12.097	-3.70885	8.06881	7.61921	-2.85834	16.228	-21.8442	-5.49998	-2.55787	-4.81719	23.9587	-20.3777	33.688	-2.96529	97.908	52.5731	3.85879	-2.94039	-42.0936	-3.4037	1.7636	-6.85156	-2.72883	24.1509	42.7333	12.8648	102.281	71.4082	5.10094	-9.6471	-14.2365	4.02424	1.53658	27.1861	-1.78214	-2.90972	27.2282	-19.6555
928	0.645148	-1.24863	18.8424	0.17558	-0.601811	2.54994	0.175518	-0.601829	8.37037	0.168899	-0.438988	12.1145	-3.79679	8.10664	7.42828	-2.97444	16.3408	-22.2069	-5.42154	-2.47776	-4.59355	25.0979	-21.193	34.0551	-1.00355	101.812	45.2078	-1.96145	-2.00948	-39.5846	-3.45569	1.76061	-6.70218	-2.70015	24.2155	42.7012	12.8827	102.36	71.4679	5.04907	-9.71762	-14.2265	4.04395	1.53509	27.2307	-1.81051	-2.9535	27.2471	-19.6343
930	0.63364	-1.19813	18.9061	0.17469	-0.578787	2.57812	0.17463	-0.578805	8.39855	0.166768	-0.421841	12.1356	-3.84697	8.12306	7.22989	-3.03191	16.3976	-22.5796	-5.35056	-2.32969	-4.23186	26.5391	-20.2552	34.4853	1.08834	103.811	37.5131	-6.65678	-1.86609	-36.5332	-3.50735	1.79574	-6.55567	-2.67271	24.3227	42.7143	12.9186	102.463	71.5266	5.01213	-9.77451	-14.228	4.05995	1.53806	27.2943	-1.83322	-2.98496	27.2811	-19.6176
932	0.616036	-1.09841	18.9951	0.175306	-0.533722	2.61746	0.175252	-0.533742	8.43789	0.164383	-0.388126	12.1651	-3.8567	8.1063	6.98069	-3.02644	16.3765	-23.0431	-5.42176	-2.07834	-3.84316	27.9057	-17.8863	34.643	3.7415	105.98	31.008	-11.1641	-2.56428	-32.9889	-3.50822	1.86993	-6.40674	-2.71038	24.3694	42.7378	12.8652	102.627	71.6685	4.96374	-9.79062	-14.2223	4.05521	1.53071	27.38	-1.83153	-2.97955	27.318	-19.5668
934	0.599758	-0.996212	19.0711	0.176784	-0.487669	2.65102	0.176734	-0.487687	8.47145	0.162588	-0.35361	12.1903	-3.85894	8.09207	6.74907	-3.00866	16.356	-23.4727	-5.49926	-1.8989	-3.51815	29.1778	-15.89	34.7777	5.0394	106.578	25.6826	-14.2954	-3.696	-29.0824	-3.50683	1.94505	-6.2893	-2.75943	24.4884	42.7923	12.8956	102.772	71.7451	4.95896	-9.82687	-14.2124	4.05078	1.52489	27.461	-1.81974	-2.95744	27.3504	-19.544
936	0.588707	-0.911086	19.1219	0.179167	-0.449511	2.67344	0.17912	-0.44953	8.49388	0.161974	-0.324939	12.2071	-3.86178	8.09097	6.57146	-2.9924	16.3582	-23.8016	-5.55429	-1.82094	-3.28981	30.261	-14.7429	34.9315	4.88586	106.116	21.6055	-15.8648	-4.98341	-25.5374	-3.51089	2.00581	-6.2198	-2.8026	24.654	42.8718	12.9979	102.869	71.7434	4.99624	-9.87712	-14.2021	4.04892	1.52101	27.5281	-1.80207	-2.93152	27.3773	-19.556
938	0.586101	-0.874716	19.1366	0.18113	-0.433382	2.6799	0.181085	-0.433401	8.50033	0.162433	-0.312759	12.212	-3.86468	8.11393	6.52307	-2.98064	16.4014	-23.8899	-5.59599	-1.79152	-3.17371	30.8302	-14.3495	35.1138	4.79059	107.014	18.4772	-15.2167	-6.25497	-23.7909	-3.50865	2.03373	-6.23585	-2.81356	24.6207	42.9375	12.9427	102.889	71.7673	5.01151	-9.85298	-14.2074	4.03593	1.50485	27.5723	-1.77765	-2.93964	27.4015	-19.568
940	0.599084	-0.856446	19.1362	0.188389	-0.426505	2.67973	0.188345	-0.426524	8.50016	0.167432	-0.307165	12.2119	-3.85226	8.11617	6.56768	-2.96296	16.3986	-23.8054	-5.63313	-1.74407	-3.12985	31.1339	-14.1998	35.5103	4.96937	108.387	15.9779	-14.9828	-6.9703	-22.5815	-3.49633	2.03622	-6.26065	-2.84598	24.612	42.9972	12.9162	102.829	71.7218	5.05123	-9.81452	-14.2059	4.03402	1.51242	27.6053	-1.77668	-2.93112	27.4356	-19.6006
942	0.626409	-0.84427	19.1283	0.201414	-0.423522	2.67623	0.20137	-0.423542	8.49667	0.176988	-0.304121	12.2093	-3.82056	8.08744	6.67503	-2.93338	16.3301	-23.6045	-5.66582	-1.68421	-3.12606	31.2375	-14.1535	36.0868	5.4399	109.923	13.9521	-15.4801	-7.23834	-21.5619	-3.4755	2.02921	-6.27873	-2.89177	24.6712	43.0591	12.9442	102.698	71.605	5.11618	-9.78138	-14.1978	4.04616	1.55119	27.6336	-1.80193	-2.90579	27.4823	-19.6545
944	0.657959	-0.81942	19.1191	0.217383	-0.415352	2.67214	0.21734	-0.415375	8.49257	0.188422	-0.297016	12.2062	-3.7695	8.03106	6.76042	-2.87959	16.2031	-23.4436	-5.68511	-1.71396	-3.06741	31.1721	-14.2917	36.5284	5.87778	111.093	12.1313	-15.2938	-7.91287	-20.8577	-3.45864	2.07343	-6.3079	-2.86464	24.7873	43.1539	12.9788	102.515	71.4855	5.17103	-9.77781	-14.2126	4.06423	1.61888	27.6721	-1.83478	-2.90878	27.5427	-19.7221
946	0.680624	-0.785061	19.119	0.230265	-0.402266	2.67205	0.230223	-0.40229	8.49248	0.197238	-0.286429	12.2061	-3.7017	7.96263	6.82381	-2.79888	16.0467	-23.3219	-5.69341	-1.78343	-3.05726	30.9916	-14.1553	36.767	6.35618	111.861	10.9598	-14.8257	-8.18704	-20.7901	-3.4322	2.123	-6.32915	-2.81774	24.8401	43.2593	12.949	102.432	71.3829	5.22845	-9.79888	-14.1981	4.07968	1.69021	27.7061	-1.86641	-2.93542	27.5871	-19.7755
948	0.692505	-0.745948	19.1284	0.238819	-0.386183	2.67621	0.238779	-0.386207	8.49664	0.202629	-0.273872	12.2093	-3.62399	7.89367	6.86	-2.69732	15.8851	-23.2493	-5.70359	-1.86648	-3.09473	30.7649	-13.7749	36.8149	6.8057	112.376	10.4179	-14.2678	-8.02038	-21.272	-3.39859	2.16316	-6.34166	-2.7643	24.8214	43.3717	12.8594	102.477	71.3019	5.28421	-9.85743	-14.1533	4.08821	1.74613	27.7337	-1.88861	-2.972	27.6108	-19.8079
950	0.700247	-0.71975	19.1382	0.244448	-0.375396	2.6805	0.24441	-0.375421	8.50094	0.206164	-0.265458	12.2125	-3.55481	7.85175	6.8598	-2.59378	15.7765	-23.2433	-5.76556	-1.90923	-3.08991	30.6711	-13.8339	36.818	7.02284	113.483	10.1557	-14.0087	-7.8651	-21.821	-3.37552	2.1727	-6.36196	-2.70879	24.8225	43.4995	12.7964	102.593	71.2318	5.31292	-10.0195	-14.1242	4.08219	1.73446	27.7606	-1.88057	-2.96278	27.6268	-19.819
952	0.712559	-0.705442	19.1452	0.251059	-0.370204	2.68359	0.25102	-0.37023	8.50403	0.210781	-0.261166	12.2148	-3.5168	7.82482	6.85535	-2.53821	15.7099	-23.2484	-5.84224	-1.87114	-3.0397	30.7753	-13.5665	36.9146	7.20294	113.892	9.65334	-14.3814	-7.81918	-21.2918	-3.3803	2.17695	-6.37516	-2.67095	24.8369	43.6294	12.7914	102.748	71.1574	5.33108	-10.1632	-14.1037	4.0726	1.71367	27.7873	-1.86098	-2.93156	27.633	-19.8382
954	0.72974	-0.698975	19.1479	0.259132	-0.368859	2.68482	0.259094	-0.368885	8.50525	0.216733	-0.259657	12.2157	-3.50666	7.80419	6.85642	-2.53003	15.6681	-23.2465	-5.92295	-1.76612	-2.94146	31.0303	-12.8943	37.1418	7.43526	113.671	8.74799	-15.2075	-7.92324	-19.8016	-3.40684	2.18801	-6.38169	-2.66149	24.87	43.7456	12.8583	102.924	71.0872	5.3384	-10.2639	-14.0824	4.06515	1.69546	27.816	-1.83722	-2.89311	27.6325	-19.8686
956	0.743235	-0.682853	19.1443	0.266435	-0.362961	2.6832	0.266397	-0.362988	8.50363	0.221827	-0.254792	12.2145	-3.48567	7.76383	6.86951	-2.51324	15.5856	-23.2224	-6.00152	-1.69611	-2.7907	31.1589	-12.2078	37.4926	7.99716	114.47	7.3605	-15.4667	-8.08232	-19.1105	-3.41176	2.23315	-6.39597	-2.70605	24.9475	43.7958	13.0297	103.104	71.0789	5.30986	-10.3466	-14.0167	4.06966	1.66481	27.8572	-1.81702	-2.88995	27.6403	-19.893
958	0.752937	-0.663335	19.1432	0.272366	-0.355253	2.68268	0.272329	-0.355281	8.50311	0.225782	-0.248659	12.2141	-3.4615	7.71663	6.88168	-2.49389	15.4893	-23.2001	-6.05448	-1.64885	-2.65616	31.2717	-11.4549	37.7992	8.45329	114.664	6.01578	-15.3406	-8.42125	-18.7878	-3.40248	2.27918	-6.41427	-2.75596	24.9848	43.8291	13.1364	103.208	71.066	5.32576	-10.3982	-13.9704	4.09437	1.66917	27.8848	-1.82657	-2.89708	27.6419	-19.9079
960	0.758489	-0.643556	19.1441	0.2765	-0.347076	2.68303	0.276464	-0.347104	8.50346	0.228364	-0.242287	12.2144	-3.43541	7.66979	6.88877	-2.47035	15.3927	-23.1869	-6.08629	-1.61766	-2.54757	31.3899	-10.7227	38.0422	8.73855	114.304	4.85967	-15.0457	-8.8903	-18.5949	-3.38473	2.31704	-6.43616	-2.79059	24.9861	43.8601	13.162	103.221	71.0373	5.38585	-10.4201	-13.9508	4.13111	1.70586	27.896	-1.8559	-2.90359	27.6351	-19.9203
962	0.759987	-0.631512	19.1341	0.27821	-0.341918	2.67856	0.278174	-0.341947	8.49899	0.229323	-0.238322	12.2111	-3.41057	7.64183	6.88752	-2.43914	15.3307	-23.1879	-6.14844	-1.57013	-2.4206	31.5397	-10.409	38.3334	9.11393	115.176	3.94694	-15.4333	-9.19761	-17.6057	-3.37938	2.34342	-6.46329	-2.77332	25.0664	43.9	13.2279	103.171	71.0124	5.40627	-10.4275	-13.922	4.13545	1.71041	27.9064	-1.83011	-2.88396	27.6222	-19.9688
964	0.757396	-0.626625	19.1283	0.277506	-0.339548	2.67597	0.277471	-0.339576	8.4964	0.22865	-0.236592	12.2091	-3.38582	7.62498	6.87762	-2.40182	15.2887	-23.2042	-6.17407	-1.53647	-2.34657	31.5969	-9.90948	38.5775	9.47799	115.523	3.15984	-15.5498	-9.29231	-17.1229	-3.38254	2.35504	-6.4872	-2.74796	25.0948	43.9534	13.2229	103.137	70.9871	5.43152	-10.4276	-13.9165	4.13998	1.7448	27.9125	-1.82262	-2.86391	27.6083	-19.9979
966	0.751385	-0.627033	19.1298	0.274837	-0.339211	2.67664	0.274802	-0.339239	8.49707	0.226634	-0.236506	12.2096	-3.36136	7.6162	6.85973	-2.36028	15.2613	-23.2348	-6.16192	-1.52141	-2.32599	31.5466	-9.22068	38.7601	9.80102	115.215	2.4813	-15.3181	-9.23523	-17.2629	-3.38996	2.35129	-6.50393	-2.72473	25.0657	44.0182	13.146	103.122	70.9624	5.46517	-10.4178	-13.929	4.14949	1.80196	27.9146	-1.83975	-2.85291	27.5943	-20.0017
968	0.744423	-0.625207	19.137	0.271936	-0.337822	2.67982	0.271901	-0.33785	8.50025	0.224376	-0.23565	12.212	-3.33845	7.60932	6.83564	-2.31992	15.2382	-23.2769	-6.16787	-1.51937	-2.29384	31.4467	-8.87848	38.9165	10.1178	115.29	2.00832	-15.1995	-9.39469	-17.2052	-3.38405	2.33001	-6.50306	-2.70608	25.0807	44.0735	13.0931	103.044	70.9457	5.49016	-10.3694	-13.9093	4.15501	1.79716	27.9141	-1.841	-2.87326	27.5787	-20.0062
970	0.73584	-0.620718	19.1484	0.268549	-0.335133	2.68488	0.268515	-0.335161	8.50531	0.221674	-0.233854	12.2158	-3.3169	7.60373	6.81344	-2.28159	15.218	-23.3156	-6.1852	-1.51946	-2.25842	31.378	-8.82687	39.0284	10.3868	115.851	1.64386	-15.1028	-9.53381	-17.1481	-3.38185	2.31926	-6.51208	-2.6713	25.0842	44.1627	13.0198	103.004	70.9177	5.49327	-10.3416	-13.8796	4.16	1.77461	27.9125	-1.83424	-2.85779	27.5651	-20.0242
972	0.726761	-0.61629	19.16	0.26494	-0.332429	2.69003	0.264905	-0.332456	8.51046	0.218804	-0.232059	12.2196	-3.30012	7.59992	6.80032	-2.25196	15.2032	-23.338	-6.20476	-1.51694	-2.22983	31.3401	-8.90504	39.0849	10.5938	116.593	1.36989	-15.0314	-9.62035	-17.1202	-3.38586	2.31809	-6.53564	-2.62191	25.0701	44.2789	12.9303	103.011	70.876	5.47725	-10.3474	-13.8425	4.16648	1.74957	27.9076	-1.82627	-2.81434	27.5546	-20.0526
974	0.72162	-0.623957	19.1578	0.262031	-0.335338	2.68906	0.261997	-0.335365	8.50949	0.216811	-0.234415	12.2189	-3.30246	7.60155	6.81791	-2.25737	15.207	-23.3056	-6.185	-1.50252	-2.25114	31.2273	-8.36993	39.0438	10.7017	115.874	1.18615	-15.0309	-9.72196	-17.1497	-3.39134	2.29089	-6.56305	-2.58068	25.057	44.3545	12.8651	102.996	70.8246	5.47275	-10.3831	-13.7897	4.18277	1.75168	27.8884	-1.84552	-2.84811	27.5484	-20.0641
976	0.719123	-0.6414	19.1484	0.259449	-0.342744	2.68491	0.259413	-0.342771	8.50534	0.215344	-0.240112	12.2158	-3.31145	7.60847	6.84169	-2.27285	15.2235	-23.2623	-6.16961	-1.5008	-2.29014	31.127	-8.13924	38.9987	10.7591	115.618	1.1284	-15.0509	-9.79708	-17.1875	-3.39456	2.26384	-6.60682	-2.56193	25.0388	44.4103	12.8551	103.026	70.797	5.44446	-10.4168	-13.7389	4.18731	1.73899	27.8644	-1.85143	-2.87102	27.5353	-20.0547
978	0.719743	-0.663244	19.1362	0.257856	-0.352342	2.67952	0.25782	-0.352368	8.49995	0.214753	-0.247384	12.2118	-3.32129	7.61732	6.86059	-2.28837	15.2439	-23.2279	-6.16742	-1.51355	-2.33632	31.0635	-8.30735	38.9595	10.7727	116.001	1.18092	-15.0693	-9.8485	-17.2289	-3.39667	2.24502	-6.65992	-2.57032	25.0244	44.4436	12.9045	103.103	70.8012	5.39202	-10.4429	-13.6957	4.17917	1.71792	27.8395	-1.84377	-2.87462	27.5145	-20.0291
980	0.726615	-0.669091	19.133	0.260365	-0.355489	2.67811	0.260329	-0.355515	8.49854	0.216826	-0.24958	12.2107	-3.32187	7.61369	6.85218	-2.29016	15.2378	-23.2438	-6.17325	-1.52358	-2.38083	31.0575	-8.40784	38.867	10.6926	115.883	1.24541	-15.0372	-9.92832	-17.3126	-3.40813	2.24486	-6.68482	-2.6137	25.0594	44.4248	13.0098	103.193	70.8396	5.34552	-10.4714	-13.6627	4.17437	1.75808	27.8216	-1.86086	-2.9024	27.4955	-20.0117
982	0.734288	-0.668094	19.1365	0.263804	-0.355719	2.6797	0.263767	-0.355746	8.50013	0.219411	-0.249539	12.2119	-3.30814	7.6102	6.83758	-2.26565	15.2251	-23.2693	-6.18698	-1.536	-2.40026	31.085	-8.51959	38.7363	10.6318	115.945	1.35329	-15.0322	-9.98447	-17.3584	-3.41523	2.24953	-6.68844	-2.63467	25.0771	44.4086	13.0492	103.253	70.872	5.30081	-10.5066	-13.6453	4.17906	1.79686	27.8072	-1.88205	-2.94221	27.4744	-20.0101
984	0.741857	-0.663096	19.1441	0.267536	-0.354194	2.68305	0.267499	-0.354222	8.50349	0.222104	-0.248168	12.2144	-3.28353	7.6094	6.8279	-2.22103	15.2118	-23.2841	-6.20733	-1.54675	-2.39577	31.1407	-8.58791	38.5959	10.611	116.181	1.46977	-15.0592	-10.0067	-17.3471	-3.41489	2.25398	-6.67659	-2.62691	25.0804	44.4038	13.023	103.275	70.8871	5.25408	-10.5469	-13.6374	4.19232	1.82309	27.7929	-1.90377	-2.98711	27.4516	-20.0221
986	0.752009	-0.657588	19.1459	0.272451	-0.352661	2.68385	0.272415	-0.35269	8.50428	0.225684	-0.246716	12.215	-3.26772	7.61001	6.84895	-2.19492	15.205	-23.2431	-6.2325	-1.53554	-2.3978	31.2364	-8.34101	38.5549	10.5948	115.976	1.42964	-15.0509	-9.99421	-17.2826	-3.40764	2.25146	-6.666	-2.62261	25.1555	44.3889	13.0676	103.272	70.8827	5.18116	-10.5879	-13.6032	4.20227	1.85001	27.7665	-1.92977	-3.01676	27.4304	-20.0283
988	0.758914	-0.657682	19.1414	0.275472	-0.353291	2.68187	0.275436	-0.35332	8.5023	0.227983	-0.246998	12.2135	-3.25721	7.61323	6.88383	-2.17864	15.2053	-23.177	-6.24825	-1.51969	-2.40042	31.3042	-8.17075	38.5332	10.6006	115.867	1.38857	-15.1023	-10.0039	-17.1718	-3.39519	2.24485	-6.68026	-2.62928	25.1923	44.3857	13.0937	103.273	70.8725	5.14711	-10.5877	-13.5924	4.20876	1.86856	27.7456	-1.94904	-3.04204	27.4128	-20.0315
990	0.761245	-0.662691	19.134	0.276073	-0.355673	2.67856	0.276036	-0.355702	8.49899	0.228582	-0.24874	12.2111	-3.25178	7.61749	6.92029	-2.17109	15.2099	-23.1086	-6.25406	-1.508	-2.40246	31.3313	-8.15287	38.5177	10.6237	115.937	1.38379	-15.2096	-10.0378	-17.0365	-3.38263	2.23578	-6.71103	-2.64536	25.1813	44.3901	13.0908	103.277	70.8682	5.15421	-10.5427	-13.6078	4.21156	1.87821	27.7328	-1.95991	-3.06026	27.3973	-20.0317
992	0.760095	-0.664393	19.139	0.275415	-0.356327	2.68079	0.275378	-0.356355	8.50122	0.22813	-0.249271	12.2127	-3.25311	7.61642	6.92364	-2.17435	15.2086	-23.1026	-6.26191	-1.52111	-2.39972	31.3341	-8.23968	38.5279	10.6293	116.054	1.43683	-15.2764	-10.0415	-16.9505	-3.39077	2.22658	-6.69402	-2.65193	25.1867	44.3591	13.0906	103.255	70.9098	5.14318	-10.4789	-13.6133	4.21223	1.88633	27.7203	-1.96868	-3.05129	27.3735	-20.0281
994	0.752636	-0.655654	19.1469	0.272891	-0.351871	2.6843	0.272854	-0.351899	8.50473	0.225963	-0.246098	12.2154	-3.24584	7.60754	6.91323	-2.16439	15.1893	-23.1216	-6.2775	-1.54079	-2.40008	31.3359	-8.24988	38.5404	10.6435	116.113	1.43543	-15.2873	-10.0415	-16.9151	-3.39339	2.22956	-6.67741	-2.65777	25.1987	44.3496	13.0857	103.23	70.9324	5.15851	-10.4206	-13.6294	4.20851	1.88176	27.7169	-1.96412	-3.03369	27.3535	-20.0274
996	0.740499	-0.638021	19.1552	0.269086	-0.343118	2.68796	0.26905	-0.343146	8.50839	0.222571	-0.239792	12.2181	-3.23101	7.59363	6.89827	-2.14281	15.1574	-23.1484	-6.29822	-1.55999	-2.40212	31.342	-8.14194	38.5417	10.6708	116.102	1.37371	-15.2641	-10.0489	-16.9082	-3.38599	2.24346	-6.67246	-2.66179	25.2162	44.3696	13.076	103.197	70.9293	5.19455	-10.3727	-13.6503	4.20149	1.86537	27.7199	-1.94812	-3.01247	27.338	-20.0327
998	0.73235	-0.623418	19.1627	0.266767	-0.336034	2.69123	0.266732	-0.336062	8.51167	0.220394	-0.234642	12.2206	-3.22784	7.58775	6.89941	-2.14007	15.1453	-23.1463	-6.30706	-1.56905	-2.38889	31.3439	-7.92432	38.4923	10.7156	116.115	1.34151	-15.3302	-10.0953	-16.8235	-3.37189	2.25375	-6.68195	-2.65264	25.2378	44.3993	13.0619	103.1	70.9353	5.1919	-10.3187	-13.6354	4.19613	1.84933	27.7102	-1.93611	-2.98479	27.3176	-20.0504
1000	0.727669	-0.625444	19.1636	0.264542	-0.336519	2.69162	0.264507	-0.336546	8.51206	0.218761	-0.235143	12.2208	-3.23484	7.59364	6.91101	-2.1511	15.1591	-23.1253	-6.30436	-1.56074	-2.39046	31.364	-7.77007	38.4735	10.7143	116.041	1.31553	-15.3911	-10.1085	-16.7444	-3.37253	2.24144	-6.70451	-2.63995	25.2433	44.4263	13.0512	103.035	70.9443	5.17202	-10.2922	-13.6169	4.19924	1.83966	27.6986	-1.93843	-2.98668	27.3028	-20.0643
1002	0.725969	-0.642528	19.1585	0.262332	-0.343842	2.68943	0.262297	-0.34387	8.50986	0.217566	-0.240755	12.2192	-3.24741	7.60684	6.92904	-2.16933	15.1886	-23.0926	-6.29239	-1.53977	-2.40731	31.3966	-7.71152	38.4911	10.6752	115.924	1.29445	-15.4333	-10.0891	-16.6783	-3.38881	2.20984	-6.73381	-2.62828	25.2348	44.4472	13.0511	103.024	70.9521	5.14351	-10.298	-13.5995	4.20881	1.83791	27.6875	-1.95389	-3.01416	27.2928	-20.0688
1004	0.724754	-0.653157	19.156	0.260888	-0.348386	2.6883	0.260852	-0.348413	8.50873	0.216769	-0.244242	12.2184	-3.2466	7.60412	6.94201	-2.17065	15.1832	-23.0687	-6.28175	-1.53378	-2.40973	31.3944	-7.699	38.4939	10.7083	116.076	1.27802	-15.4886	-10.117	-16.5628	-3.40175	2.19433	-6.74372	-2.62877	25.2429	44.4612	13.0861	103.056	70.9428	5.12733	-10.3209	-13.5727	4.20886	1.83974	27.6781	-1.96401	-3.00939	27.274	-20.0577
1006	0.723139	-0.659958	19.1565	0.259593	-0.351224	2.68856	0.259557	-0.351251	8.50899	0.215978	-0.246445	12.2185	-3.23765	7.59346	6.94399	-2.15994	15.1598	-23.0646	-6.27018	-1.53266	-2.42347	31.3944	-7.69017	38.4603	10.6969	116.087	1.29842	-15.5011	-10.1246	-16.5341	-3.41378	2.18057	-6.7597	-2.62364	25.2509	44.4885	13.1116	103.123	70.9392	5.10689	-10.3782	-13.5496	4.20654	1.86008	27.6691	-1.9781	-3.02213	27.2577	-20.0461
1008	0.72139	-0.66276	19.1601	0.258581	-0.352305	2.69013	0.258544	-0.352332	8.51056	0.215287	-0.247317	12.2197	-3.22354	7.57886	6.93568	-2.14071	15.127	-23.0793	-6.2611	-1.5322	-2.44923	31.4051	-7.6728	38.4007	10.6419	115.961	1.34654	-15.475	-10.1116	-16.59	-3.42388	2.16727	-6.78171	-2.61418	25.2577	44.5245	13.1249	103.215	70.9439	5.08278	-10.4632	-13.5336	4.20452	1.89321	27.6606	-1.99687	-3.05522	27.2446	-20.0352
1010	0.722239	-0.660109	19.165	0.259173	-0.351225	2.69233	0.259136	-0.351252	8.51276	0.215662	-0.246473	12.2214	-3.21227	7.56975	6.92442	-2.12363	15.1053	-23.0993	-6.27129	-1.5223	-2.46752	31.4301	-7.65636	38.3907	10.6576	116.15	1.35073	-15.4801	-10.141	-16.5866	-3.42772	2.15971	-6.78476	-2.62408	25.2764	44.5284	13.1622	103.315	70.9461	5.07071	-10.5402	-13.5235	4.20936	1.90058	27.6543	-2.01767	-3.07763	27.2269	-20.012
1012	0.722864	-0.66186	19.164	0.259297	-0.352044	2.69188	0.259261	-0.35207	8.51231	0.215806	-0.247078	12.221	-3.20729	7.57123	6.92862	-2.11452	15.1055	-23.0908	-6.27516	-1.50691	-2.48375	31.4488	-7.60067	38.3674	10.6654	116.181	1.35536	-15.4912	-10.151	-16.5794	-3.43166	2.15058	-6.7922	-2.63387	25.2781	44.5268	13.1875	103.401	70.9442	5.06599	-10.5882	-13.5247	4.21092	1.90549	27.6451	-2.03315	-3.08982	27.2102	-19.9955
1014	0.722217	-0.669851	19.1558	0.258338	-0.355474	2.68826	0.258301	-0.355501	8.50869	0.215304	-0.249701	12.2183	-3.20912	7.58199	6.95088	-2.11522	15.1254	-23.0491	-6.26843	-1.48781	-2.50016	31.4555	-7.53417	38.3282	10.6559	116.053	1.36872	-15.508	-10.1381	-16.5691	-3.4367	2.13776	-6.80739	-2.63769	25.2591	44.5216	13.1942	103.468	70.9387	5.06953	-10.6072	-13.5378	4.20772	1.91348	27.6317	-2.04318	-3.09718	27.1963	-19.9892
1016	0.719288	-0.682822	19.1443	0.255956	-0.360883	2.68318	0.255919	-0.360909	8.50361	0.213863	-0.253891	12.2145	-3.21621	7.59098	6.98294	-2.12728	15.1446	-22.99	-6.25752	-1.46873	-2.52392	31.4475	-7.64365	38.3229	10.6594	116.22	1.39215	-15.5489	-10.1439	-16.5195	-3.4422	2.11796	-6.82103	-2.6288	25.2336	44.4946	13.1916	103.525	70.9339	5.09107	-10.6326	-13.5607	4.20431	1.9256	27.611	-2.05531	-3.12819	27.1853	-19.99
1018	0.711922	-0.69041	19.1277	0.252105	-0.363546	2.67579	0.252068	-0.363572	8.49623	0.211153	-0.256118	12.209	-3.22011	7.59596	7.0131	-2.13532	15.1551	-22.9344	-6.24762	-1.45118	-2.54607	31.4406	-7.64024	38.2962	10.6652	116.3	1.39503	-15.5783	-10.1581	-16.4731	-3.43928	2.1039	-6.84678	-2.61557	25.1964	44.4781	13.1673	103.52	70.9314	5.10406	-10.6144	-13.5817	4.19661	1.95179	27.5994	-2.06832	-3.1568	27.1825	-19.9797
1020	0.699827	-0.688441	19.1079	0.247014	-0.361616	2.66696	0.246977	-0.361641	8.48739	0.207231	-0.254988	12.2023	-3.21807	7.59797	7.03411	-2.13312	15.1575	-22.8951	-6.24579	-1.43692	-2.5625	31.4443	-7.49399	38.241	10.6642	116.225	1.38542	-15.5996	-10.1721	-16.4359	-3.42561	2.10061	-6.8785	-2.60431	25.1523	44.468	13.1349	103.46	70.9378	5.10591	-10.5509	-13.5975	4.17997	1.99249	27.6065	-2.07871	-3.16175	27.2035	-19.9789
1022	0.683667	-0.670659	19.0944	0.241494	-0.352423	2.66095	0.241458	-0.352448	8.48138	0.202534	-0.248456	12.1978	-3.20815	7.60458	7.0309	-2.11193	15.1646	-22.8993	-6.2767	-1.43106	-2.5651	31.4842	-7.35523	38.1767	10.6244	116.048	1.43681	-15.673	-10.1542	-16.3863	-3.39878	2.11786	-6.87961	-2.61527	25.1221	44.4112	13.1638	103.421	70.9839	5.11352	-10.4741	-13.6079	4.13678	2.036	27.6513	-2.06838	-3.06843	27.2946	-20.0824
1024	0.667293	-0.649087	19.0785	0.23621	-0.341551	2.6538	0.236174	-0.341575	8.47424	0.197909	-0.240653	12.1925	-3.19513	7.61738	7.01476	-2.08082	15.1814	-22.9266	-6.30637	-1.42839	-2.56168	31.5157	-7.23465	38.1293	10.5887	115.913	1.45914	-15.7057	-10.1347	-16.3621	-3.37819	2.13094	-6.86187	-2.61795	25.0994	44.3577	13.2005	103.389	71.009	5.12046	-10.4238	-13.6118	4.09494	2.10154	27.7326	-2.0744	-3.00452	27.4813	-20.2493
1026	0.651481	-0.623903	19.0576	0.231488	-0.329141	2.64447	0.231454	-0.329165	8.4649	0.193609	-0.231664	12.1855	-3.18152	7.63385	6.99243	-2.0462	15.2045	-22.965	-6.32993	-1.42664	-2.55259	31.531	-7.13189	38.0977	10.5677	115.833	1.44102	-15.6872	-10.1174	-16.3706	-3.36426	2.13776	-6.83444	-2.61076	25.0809	44.3165	13.239	103.36	71.0043	5.12305	-10.4036	-13.6067	4.05798	2.18864	27.8526	-2.09496	-2.98294	27.7742	-20.5095
1028	0.6352	-0.583569	19.0289	0.227872	-0.31005	2.63164	0.22784	-0.310074	8.45207	0.189721	-0.21761	12.1758	-3.17099	7.63956	6.98526	-2.02391	15.2097	-22.9765	-6.3614	-1.42194	-2.52942	31.5448	-6.99939	38.0405	10.5618	115.677	1.41593	-15.6597	-10.089	-16.4109	-3.33659	2.15783	-6.83104	-2.6163	25.0579	44.2812	13.3029	103.322	70.9903	5.11211	-10.3737	-13.584	4.0132	2.26706	28.0168	-2.08056	-2.92894	28.1829	-21.0205
1030	0.617741	-0.535586	19.0037	0.224388	-0.287516	2.62037	0.224358	-0.287539	8.4408	0.185715	-0.200973	12.1674	-3.17092	7.65071	6.9566	-2.01524	15.2299	-23.0287	-6.39057	-1.41378	-2.51117	31.5443	-6.93574	38.0085	10.5817	115.709	1.41597	-15.6563	-10.07	-16.4307	-3.31355	2.16508	-6.80509	-2.63101	25.0324	44.2336	13.3783	103.339	70.9901	5.08598	-10.3928	-13.5492	3.96626	2.40683	28.2275	-2.0839	-2.88305	28.6848	-21.6912
1032	0.598245	-0.483209	18.98	0.220382	-0.262887	2.60975	0.220355	-0.262909	8.43018	0.181187	-0.182804	12.1594	-3.17725	7.6697	6.90079	-2.01117	15.2675	-23.1314	-6.41577	-1.40449	-2.5048	31.5307	-6.92096	38.0089	10.6149	115.865	1.43553	-15.6725	-10.06	-16.4324	-3.29699	2.15906	-6.75871	-2.6452	25.0029	44.1787	13.4509	103.404	71.0016	5.05174	-10.4567	-13.5107	3.90792	2.61341	28.4811	-2.1083	-2.84827	29.25	-22.3954
1034	0.572928	-0.428298	18.9364	0.214061	-0.236628	2.59025	0.214036	-0.236651	8.41068	0.174828	-0.163558	12.1448	-3.16373	7.69289	6.82686	-1.96759	15.3031	-23.2647	-6.44264	-1.40496	-2.52213	31.5226	-6.75056	38.031	10.5934	115.569	1.40918	-15.6437	-10.0343	-16.4928	-3.27784	2.16292	-6.74348	-2.61574	24.9622	44.1644	13.4668	103.404	70.985	5.042	-10.4929	-13.4983	3.78651	2.85761	28.7865	-2.11003	-2.80754	29.831	-22.7533
1036	0.552183	-0.395451	18.8952	0.207838	-0.220424	2.5719	0.207816	-0.220446	8.39233	0.16917	-0.151823	12.131	-3.15432	7.70915	6.75855	-1.93523	15.3282	-23.3887	-6.45046	-1.40975	-2.53327	31.4925	-6.69902	38.0272	10.5883	115.505	1.39414	-15.634	-10.0321	-16.515	-3.25959	2.1664	-6.73712	-2.595	24.9293	44.1211	13.5099	103.443	70.9745	5.03069	-10.5449	-13.4867	3.70318	3.04012	28.9868	-2.15246	-2.76473	30.1919	-22.8491
1038	0.53758	-0.388766	18.8578	0.202055	-0.216207	2.55526	0.202033	-0.216228	8.37569	0.164587	-0.149026	12.1185	-3.15142	7.71764	6.70083	-1.91939	15.3425	-23.4944	-6.43592	-1.41151	-2.53571	31.4438	-6.76497	37.9868	10.6101	115.709	1.38771	-15.6538	-10.0476	-16.4808	-3.24105	2.16915	-6.74461	-2.59472	24.8904	44.0446	13.5802	103.53	70.9729	5.01391	-10.6098	-13.4702	3.67301	3.13893	29.0546	-2.21996	-2.72432	30.2973	-22.7942
1040	0.52603	-0.40242	18.8071	0.195881	-0.221143	2.53274	0.195858	-0.221164	8.35317	0.160287	-0.153094	12.1016	-3.14566	7.72611	6.65191	-1.89944	15.3553	-23.5835	-6.40197	-1.38248	-2.54737	31.4109	-6.68369	37.9092	10.6389	115.671	1.32765	-15.6868	-10.0174	-16.4072	-3.21617	2.17567	-6.80349	-2.61773	24.7549	43.9835	13.589	103.625	70.9563	4.99724	-10.6467	-13.4455	3.65595	3.1719	29.0274	-2.19559	-2.72841	30.2295	-22.901
1042	0.511322	-0.409499	18.7561	0.188887	-0.222934	2.51007	0.188864	-0.222953	8.3305	0.155177	-0.154862	12.0846	-3.12665	7.7392	6.58072	-1.85111	15.37	-23.7118	-6.38063	-1.353	-2.57401	31.4169	-6.55178	37.8748	10.6609	115.616	1.24634	-15.7292	-9.98844	-16.2977	-3.18124	2.19291	-6.88282	-2.62226	24.6731	43.9377	13.6249	103.641	70.9582	4.98842	-10.6476	-13.4358	3.63585	3.16491	29.0221	-2.11617	-2.5789	30.1997	-23.2317
1044	0.493343	-0.401629	18.7107	0.181733	-0.21791	2.48987	0.181711	-0.217928	8.3103	0.14952	-0.151546	12.0695	-3.09134	7.75575	6.47688	-1.76827	15.3832	-23.8982	-6.37842	-1.33432	-2.61343	31.4503	-6.42858	37.8847	10.6746	115.605	1.17322	-15.7703	-9.96747	-16.182	-3.13992	2.21891	-6.96676	-2.60759	24.6569	43.9065	13.6863	103.585	70.9805	4.98801	-10.6195	-13.4413	3.61468	3.12706	29.0634	-2.01498	-2.32686	30.2734	-23.719
1046	0.479362	-0.37207	18.6871	0.178155	-0.203754	2.47934	0.178134	-0.203773	8.29977	0.145961	-0.141183	12.0616	-3.03808	7.76604	6.32702	-1.65113	15.3766	-24.1679	-6.38523	-1.34614	-2.65061	31.4363	-6.513	37.8521	10.6871	115.741	1.21729	-15.7803	-9.93945	-16.1679	-3.1153	2.23873	-7.02015	-2.61807	24.6102	43.8794	13.687	103.596	71.0071	4.98883	-10.608	-13.4412	3.62438	3.06169	29.1113	-2.00641	-2.39462	30.4723	-24.0006
1048	0.459816	-0.345134	18.6543	0.171922	-0.190266	2.46475	0.171902	-0.190284	8.28518	0.14046	-0.131484	12.0506	-2.98126	7.7698	6.17253	-1.53027	15.3563	-24.4463	-6.41112	-1.35792	-2.67782	31.4086	-6.53431	37.8413	10.7183	115.792	1.20727	-15.7473	-9.9122	-16.2193	-3.07144	2.25379	-7.06287	-2.61752	24.5555	43.8641	13.6544	103.523	70.9962	4.99206	-10.5704	-13.4255	3.64438	2.97163	29.2215	-2.00219	-2.47068	30.7684	-24.1414
1050	0.440427	-0.335746	18.5992	0.164278	-0.184457	2.44024	0.164259	-0.184474	8.26067	0.134388	-0.127612	12.0322	-2.92858	7.76883	6.03426	-1.421	15.3293	-24.6956	-6.45067	-1.35445	-2.69352	31.384	-6.47073	37.8448	10.7694	115.736	1.13243	-15.6794	-9.90118	-16.2883	-3.01239	2.26794	-7.10677	-2.5958	24.4906	43.852	13.605	103.368	70.9403	5.00725	-10.515	-13.4012	3.67745	2.88081	29.3797	-1.99787	-2.52955	31.0835	-24.1521
1052	0.453261	-0.383649	18.488	0.165928	-0.206423	2.39085	0.165907	-0.206441	8.21128	0.137014	-0.143918	11.9952	-2.89696	7.77516	5.95575	-1.35261	15.3253	-24.8364	-6.48573	-1.28981	-2.70312	31.4171	-6.4666	37.7745	10.8284	115.686	1.10996	-15.6203	-9.969	-16.2061	-2.99117	2.29821	-7.19901	-2.535	24.3898	43.8111	13.5817	103.262	70.8476	5.08424	-10.5159	-13.4168	3.75264	2.90323	29.4987	-2.06747	-2.77085	31.1588	-24.0634
1054	0.479189	-0.433064	18.4129	0.173168	-0.230189	2.35756	0.173145	-0.230207	8.17799	0.14393	-0.16122	11.9702	-2.86539	7.76446	5.88869	-1.29389	15.2908	-24.9574	-6.44711	-1.28809	-2.69853	31.3953	-6.64738	37.6773	10.8635	115.822	1.13949	-15.587	-10.0311	-16.0799	-2.96887	2.33161	-7.21578	-2.50897	24.3133	43.6907	13.6012	103.169	70.7694	5.12569	-10.5163	-13.4073	3.8504	2.83239	29.4704	-2.09028	-2.89208	30.9776	-23.9866
1056	0.511661	-0.469348	18.3857	0.184347	-0.248798	2.34555	0.184321	-0.248817	8.16598	0.153461	-0.174427	11.9612	-2.8283	7.73993	5.8227	-1.23224	15.2289	-25.0769	-6.3464	-1.34125	-2.6903	31.3315	-6.92566	37.5981	10.8816	116.083	1.18361	-15.5814	-10.0693	-15.9256	-2.9374	2.36276	-7.16854	-2.51777	24.2706	43.5292	13.6537	103.085	70.7101	5.12158	-10.5146	-13.3717	3.95397	2.65123	29.3133	-2.06767	-2.86887	30.6333	-23.9358
1058	0.5426	-0.487976	18.3626	0.196346	-0.259548	2.33532	0.196319	-0.259568	8.15575	0.163112	-0.181706	11.9536	-2.7838	7.73846	5.76709	-1.14739	15.2044	-25.1745	-6.29689	-1.28849	-2.72951	31.3896	-6.77196	37.6901	10.9567	115.991	1.05125	-15.5838	-10.0926	-15.6955	-2.8933	2.38236	-7.22389	-2.48626	24.2452	43.5365	13.6822	102.996	70.6223	5.1277	-10.5531	-13.3668	4.02087	2.49976	29.2131	-2.13963	-2.91227	30.5412	-23.8228
1060	0.561416	-0.494834	18.3384	0.204035	-0.264115	2.32456	0.204008	-0.264136	8.14499	0.169151	-0.184633	11.9455	-2.72773	7.7411	5.68738	-1.03723	15.1814	-25.315	-6.31184	-1.23089	-2.78327	31.4919	-6.62827	37.7936	10.9976	115.932	0.994669	-15.6166	-10.1006	-15.5475	-2.87	2.39345	-7.33197	-2.43005	24.2028	43.6178	13.6727	102.977	70.5736	5.12897	-10.614	-13.37	4.04201	2.28783	29.198	-2.11701	-2.86151	30.5783	-23.8549
1062	0.568751	-0.494775	18.3131	0.207282	-0.264681	2.31333	0.207255	-0.264702	8.13377	0.171619	-0.184847	11.9371	-2.66361	7.74063	5.58014	-0.911181	15.1488	-25.5057	-6.37787	-1.19723	-2.83665	31.5959	-6.57488	37.8571	10.9947	115.956	1.05184	-15.6581	-10.0949	-15.5303	-2.87236	2.40031	-7.45249	-2.37068	24.1368	43.7148	13.6386	103.043	70.5724	5.12821	-10.6908	-13.3753	4.02911	2.0585	29.2516	-2.00754	-2.73455	30.6728	-24.0053
1064	0.578041	-0.499892	18.3011	0.210933	-0.267692	2.30803	0.210905	-0.267714	8.12846	0.17454	-0.186867	11.9331	-2.60564	7.72255	5.45648	-0.802904	15.0877	-25.7291	-6.41758	-1.22305	-2.8616	31.5828	-6.52637	37.8181	10.9915	115.902	1.14337	-15.5862	-10.0767	-15.7119	-2.88556	2.41733	-7.45147	-2.39304	24.047	43.662	13.6465	103.199	70.5949	5.14411	-10.7768	-13.3723	4.0418	2.06085	29.2524	-2.02513	-2.73756	30.5998	-23.9361
1066	0.596539	-0.516993	18.2864	0.217609	-0.276725	2.30151	0.21758	-0.276748	8.12194	0.180102	-0.193197	11.9282	-2.57449	7.69859	5.38169	-0.750843	15.0293	-25.8658	-6.42151	-1.25605	-2.84829	31.549	-6.59068	37.7368	10.9924	115.972	1.22616	-15.5495	-10.0739	-15.8086	-2.90886	2.44563	-7.41005	-2.42497	24.0152	43.562	13.7257	103.326	70.5951	5.16956	-10.8428	-13.3775	4.06758	2.14342	29.2299	-2.06734	-2.79141	30.5149	-23.9261
1068	0.621781	-0.543399	18.2695	0.226457	-0.290397	2.29405	0.226427	-0.290421	8.11448	0.187581	-0.202859	11.9226	-2.56748	7.67416	5.36211	-0.748204	14.9822	-25.9032	-6.39272	-1.28045	-2.81056	31.5225	-6.74239	37.6642	10.9975	116.148	1.28114	-15.5773	-10.0834	-15.7716	-2.93772	2.47808	-7.35868	-2.44199	24.0421	43.4617	13.8476	103.393	70.5669	5.19672	-10.8837	-13.3921	4.09917	2.25483	29.1971	-2.11274	-2.86758	30.4608	-23.995
1070	0.63485	-0.559543	18.2663	0.230823	-0.298565	2.29267	0.230792	-0.298589	8.11311	0.191359	-0.20869	11.9216	-2.55198	7.65929	5.3573	-0.727419	14.9479	-25.9116	-6.35918	-1.28698	-2.82108	31.5295	-6.79451	37.7581	10.993	116.164	1.29068	-15.6548	-10.0589	-15.6895	-2.95647	2.48524	-7.35461	-2.40985	24.045	43.4687	13.8616	103.421	70.5317	5.19742	-10.913	-13.4037	4.1097	2.33462	29.1982	-2.16152	-2.90773	30.4862	-23.9678
1072	0.640827	-0.573175	18.2798	0.232272	-0.305055	2.2987	0.23224	-0.305079	8.11913	0.192848	-0.213454	11.9261	-2.52845	7.65486	5.34338	-0.686193	14.9283	-25.935	-6.35342	-1.26194	-2.82725	31.565	-6.71922	37.8776	11.0037	116.124	1.27427	-15.7341	-10.0556	-15.5982	-2.98021	2.46897	-7.35677	-2.35521	24.0392	43.4973	13.8088	103.399	70.5367	5.19534	-10.9258	-13.4187	4.11762	2.29689	29.1834	-2.16448	-2.92933	30.5012	-23.9606
1074	0.640126	-0.582261	18.3067	0.231161	-0.309008	2.31066	0.231129	-0.309032	8.1311	0.192261	-0.216485	11.9351	-2.50041	7.65635	5.3178	-0.632725	14.9169	-25.9789	-6.37711	-1.21974	-2.81646	31.6124	-6.56279	37.9722	11.0236	116.067	1.24488	-15.7862	-10.0653	-15.5502	-3.00586	2.44105	-7.34932	-2.29571	24.0371	43.522	13.7222	103.337	70.578	5.20109	-10.9153	-13.4386	4.12854	2.17157	29.1549	-2.12804	-2.93687	30.4922	-24.011
1076	0.631135	-0.572754	18.3292	0.227994	-0.304114	2.32066	0.227963	-0.304138	8.1411	0.189581	-0.213029	11.9426	-2.48415	7.64278	5.29925	-0.60843	14.8845	-26.0125	-6.40031	-1.23627	-2.78207	31.6042	-6.5724	37.9606	10.9995	116.058	1.23246	-15.7362	-9.98414	-15.7424	-3.00695	2.45099	-7.30139	-2.27602	24.0871	43.5164	13.7055	103.264	70.5871	5.24076	-10.8503	-13.4685	4.15037	2.18229	29.1706	-2.13084	-2.93479	30.4983	-24.1897
1078	0.620221	-0.557581	18.3518	0.224466	-0.296575	2.33064	0.224435	-0.296598	8.15107	0.186465	-0.207619	11.9501	-2.48728	7.62617	5.3002	-0.62229	14.8564	-26.0125	-6.415	-1.26213	-2.73598	31.5913	-6.60904	37.9289	10.9912	116.117	1.24625	-15.7141	-9.98419	-15.8236	-3.00097	2.4725	-7.23962	-2.2874	24.1519	43.4951	13.7413	103.2	70.591	5.27063	-10.7929	-13.4795	4.17299	2.21236	29.1763	-2.14113	-2.95413	30.4703	-24.3291
1080	0.608282	-0.541002	18.373	0.220612	-0.288331	2.34005	0.220582	-0.288354	8.16049	0.183061	-0.201702	11.9571	-2.50633	7.6113	5.31992	-0.665703	14.8395	-25.9794	-6.42263	-1.28011	-2.68597	31.5972	-6.62848	37.9098	11.0022	116.226	1.27357	-15.7491	-10.063	-15.7398	-2.99418	2.49567	-7.18637	-2.31713	24.2129	43.4753	13.8079	103.148	70.5993	5.28042	-10.7535	-13.4684	4.1884	2.23974	29.1671	-2.14959	-2.98779	30.4134	-24.399
1082	0.590565	-0.529665	18.3845	0.213797	-0.281882	2.34514	0.213768	-0.281904	8.16557	0.177559	-0.197311	11.9609	-2.51668	7.60823	5.34366	-0.688268	14.8392	-25.9369	-6.44453	-1.26101	-2.65099	31.6807	-6.57014	37.9575	10.9872	116.302	1.25168	-15.8432	-10.0404	-15.596	-2.99529	2.49916	-7.21609	-2.31534	24.2155	43.5221	13.8096	103.097	70.6321	5.27288	-10.7072	-13.4527	4.17258	2.24573	29.1707	-2.1284	-2.95565	30.3853	-24.4416
1084	0.578447	-0.511404	18.4015	0.210014	-0.27288	2.35263	0.209986	-0.272902	8.17306	0.174162	-0.190821	11.9666	-2.53157	7.60826	5.35421	-0.715896	14.8467	-25.9191	-6.45722	-1.23086	-2.62617	31.7545	-6.42706	38.0215	10.9972	116.294	1.19348	-15.8994	-10.0227	-15.5035	-3.00612	2.50761	-7.23528	-2.31626	24.266	43.5522	13.8688	103.042	70.6774	5.24612	-10.6799	-13.4268	4.15306	2.36296	29.1823	-2.16858	-3.00483	30.4124	-24.4918
1086	0.573581	-0.481363	18.4296	0.210393	-0.259346	2.36508	0.210366	-0.259368	8.18551	0.17359	-0.180683	11.9759	-2.55284	7.60934	5.3428	-0.751936	14.8592	-25.9426	-6.46435	-1.20419	-2.59749	31.804	-6.25038	38.0804	11.0272	116.222	1.12104	-15.8985	-10.018	-15.5021	-3.02506	2.52755	-7.21584	-2.32235	24.3666	43.553	13.9842	102.999	70.7244	5.20265	-10.6849	-13.3912	4.12638	2.6028	29.2095	-2.2726	-3.13679	30.5179	-24.5682
1088	0.572373	-0.436234	18.4762	0.213635	-0.239537	2.38573	0.21361	-0.239559	8.20616	0.174762	-0.165678	11.9914	-2.57752	7.60957	5.29164	-0.790028	14.8719	-26.0401	-6.50527	-1.2169	-2.50122	31.8623	-6.26658	38.0861	11.0054	116.217	1.12193	-15.8536	-9.97441	-15.6136	-3.03758	2.56775	-7.12755	-2.31475	24.4156	43.5507	14.0343	103.027	70.7418	5.15251	-10.7587	-13.3514	4.05814	2.86713	29.2911	-2.36038	-3.22166	30.7438	-24.6642
1090	0.571308	-0.354997	18.5386	0.22	-0.203946	2.41337	0.219979	-0.203969	8.2338	0.177279	-0.13868	12.0121	-2.60567	7.61523	5.23467	-0.830941	14.8961	-26.1483	-6.54537	-1.2426	-2.42811	31.8885	-6.33938	38.1134	10.9911	116.326	1.13211	-15.8362	-9.90666	-15.8253	-3.07929	2.59088	-7.03225	-2.31051	24.5009	43.5462	14.0852	103.086	70.7409	5.10207	-10.8323	-13.3049	3.94023	3.21245	29.3612	-2.44792	-3.26578	31.1217	-24.9713
1092	0.557245	-0.240596	18.6109	0.22351	-0.152746	2.44532	0.223494	-0.152769	8.26575	0.176684	-0.100192	12.0361	-2.64429	7.63588	5.18835	-0.884227	14.9523	-26.2368	-6.56868	-1.26775	-2.40353	31.8547	-6.36958	38.175	11.002	116.474	1.13672	-15.8668	-9.82353	-16.0941	-3.14875	2.58095	-6.95924	-2.29744	24.5989	43.5491	14.1248	103.159	70.7191	5.05361	-10.8967	-13.2464	3.77011	3.6638	29.416	-2.53335	-3.26482	31.6717	-25.5172
1094	0.487043	-0.113595	18.6842	0.20355	-0.0912359	2.47776	0.20354	-0.0912526	8.29819	0.157901	-0.0554602	12.0604	-2.71813	7.69712	5.1884	-0.985214	15.0985	-26.2405	-6.52333	-1.27674	-2.45773	31.6718	-6.06697	38.2616	11.0598	116.279	1.12228	-15.9555	-9.75767	-16.2628	-3.21206	2.51904	-6.95949	-2.21879	24.5548	43.6048	14.0555	103.223	70.6445	4.99804	-10.9868	-13.1415	3.55899	4.25224	29.4825	-2.59659	-3.20563	32.4815	-26.3062
1096	0.35999	-0.0482856	18.6789	0.153493	-0.0518301	2.47536	0.153488	-0.0518523	8.29579	0.118009	-0.0291465	12.0586	-2.83645	7.82237	5.19139	-1.13387	15.3813	-26.2389	-6.55767	-1.17729	-2.46176	31.5062	-5.61109	38.306	11.14	116.047	1.12575	-16.0461	-9.66195	-16.3889	-3.23803	2.38147	-7.03797	-2.06023	24.3331	43.6235	13.9048	103.264	70.6185	4.99185	-11.079	-13.0978	3.27252	5.10705	29.6997	-2.71941	-3.21133	33.2368	-26.7784
1098	0.191418	-0.0505208	18.6038	0.0795114	-0.0384012	2.44201	0.0795075	-0.0384094	8.26244	0.0618549	-0.0237267	12.0335	-2.98228	7.99309	5.17064	-1.30623	15.759	-26.2814	-6.67416	-1.0053	-2.40906	31.3817	-5.17643	38.269	11.1866	115.945	1.23945	-16.1084	-9.52975	-16.517	-3.23325	2.19237	-7.13145	-1.84438	24.0072	43.5574	13.7471	103.282	70.6593	5.04418	-11.1516	-13.1284	2.87566	6.15453	30.019	-2.8198	-3.17317	33.7801	-26.8502
1100	0.0414898	-0.0749579	18.5806	0.0117935	-0.0363447	2.43172	0.0117897	-0.0363452	8.25216	0.0110964	-0.026433	12.0258	-3.07847	8.11341	5.05247	-1.40343	16.0223	-26.5021	-6.74975	-0.985502	-2.38529	31.2446	-5.33889	38.0761	10.9748	116.413	1.82035	-16.1571	-9.41178	-16.7298	-3.26119	2.06106	-6.94402	-1.66922	23.946	43.2822	13.8894	103.295	70.7497	5.14915	-11.1366	-13.1909	2.26163	6.93578	30.1149	-2.43563	-2.55124	33.7662	-26.7209
1102	-0.0889959	-0.056121	18.5693	-0.0437351	-0.0170082	2.42664	-0.0437367	-0.0170033	8.24707	-0.0316322	-0.0154585	12.022	-3.14693	8.18551	4.95271	-1.47721	16.1856	-26.6894	-6.70489	-1.11796	-2.46439	31.0313	-5.56485	37.7685	10.7389	116.825	2.47391	-15.7379	-9.09803	-17.3296	-3.27307	2.0193	-6.8151	-1.57391	23.8637	43.0372	14.012	103.333	70.8011	5.21064	-11.0969	-13.1981	1.61652	7.87114	30.0773	-2.01217	-1.47149	33.7423	-26.6647
1104	-0.200096	0.0123245	18.5638	-0.0865627	0.0223988	2.42424	-0.0865604	0.0224077	8.24467	-0.0661241	0.0113177	12.0202	-3.19828	8.21824	4.90269	-1.54598	16.2701	-26.7859	-6.55141	-1.35586	-2.62834	30.7412	-5.77498	37.34	10.5551	117.093	3.15515	-14.887	-8.58422	-18.2795	-3.26872	2.04988	-6.80516	-1.53737	23.7157	42.8872	14.0217	103.348	70.7976	5.2165	-11.0282	-13.1556	0.987172	9.01021	29.9693	-1.67477	-0.241025	33.8256	-26.8532
1106	-0.305247	0.0864336	18.5609	-0.126305	0.0637791	2.42295	-0.126299	0.0637919	8.24338	-0.0984332	0.0397628	12.0192	-3.26805	8.25374	4.92577	-1.655	16.3687	-26.7495	-6.41661	-1.47732	-2.69833	30.4049	-6.11991	36.6868	10.5552	117.527	4.04235	-14.2334	-7.98385	-19.1051	-3.28926	2.03982	-6.83678	-1.41608	23.5637	42.8491	13.8202	103.066	70.7588	5.23024	-10.8213	-13.1957	0.343921	10.2242	30.0027	-1.50055	-0.138791	33.9724	-27.7055
1108	-0.391229	0.124342	18.5798	-0.160724	0.0876992	2.43138	-0.160715	0.0877162	8.25182	-0.125666	0.0554912	12.0256	-3.30363	8.30534	4.92462	-1.69235	16.4786	-26.752	-6.38898	-1.57939	-2.85495	30.2567	-6.66452	36.1314	10.2576	117.627	5.06163	-13.5701	-7.48873	-20.1523	-3.28553	1.99892	-6.93354	-1.28532	23.4001	42.9035	13.6084	102.935	70.7784	5.18757	-10.7686	-13.193	-0.152113	11.2942	30.078	-1.52319	0.273502	34.1583	-28.6796
1110	-0.45303	0.116855	18.6297	-0.188401	0.0897208	2.45355	-0.188392	0.0897403	8.27398	-0.146484	0.0552739	12.0422	-3.29648	8.37699	4.87782	-1.63822	16.6028	-26.8314	-6.44874	-1.71017	-3.08751	30.2578	-7.41567	35.6945	9.62877	117.457	6.17942	-12.8942	-7.1375	-21.428	-3.24567	1.93223	-7.05234	-1.16793	23.2618	43.0153	13.4493	102.958	70.8615	5.0895	-10.859	-13.1407	-0.483649	12.0847	30.1646	-1.65224	1.09543	34.355	-29.589
1112	-0.482504	0.078965	18.7356	-0.2045	0.0757455	2.50055	-0.204491	0.0757649	8.32098	-0.157639	0.0438304	12.0775	-3.25791	8.46323	4.78247	-1.51494	16.737	-26.995	-6.44231	-1.97872	-3.18048	30.031	-8.43371	35.1452	9.01046	117.99	7.32331	-12.3547	-6.846	-22.7492	-3.14983	1.8761	-7.00696	-1.08789	23.3113	43.0734	13.3899	102.661	70.9387	4.99814	-10.7349	-13.1287	-0.738604	12.252	30.2032	-1.46304	1.45251	34.5302	-30.179
1114	-0.483641	0.0202772	18.8285	-0.20999	0.0502512	2.54178	-0.209985	0.0502745	8.36221	-0.160149	0.0244443	12.1084	-3.21981	8.56435	4.74856	-1.39269	16.8978	-27.0435	-6.17745	-2.44398	-3.29252	29.5551	-8.65342	34.6207	8.42369	117.463	8.57214	-11.9811	-6.60675	-23.951	-3.11462	1.76748	-6.8996	-1.07975	23.3745	43.0815	13.4148	102.507	70.9728	4.89191	-10.6728	-13.0957	-0.990197	12.3793	30.1733	-1.2591	1.26585	34.5316	-30.6154
1116	-0.458182	-0.0669402	18.8857	-0.206308	0.0099473	2.56713	-0.206307	0.00996858	8.38756	-0.154876	-0.00545371	12.1274	-3.19407	8.672	4.80571	-1.3007	17.0763	-26.9247	-5.72551	-2.98391	-3.44687	29.0296	-8.36236	34.0367	7.82525	116.115	9.98845	-11.7351	-6.43512	-24.8567	-3.1741	1.6086	-6.76866	-1.12394	23.3864	43.0178	13.4929	102.521	70.9772	4.76523	-10.668	-13.0382	-1.253	12.558	30.0459	-1.05759	0.854655	34.3399	-30.9118
1118	-0.408177	-0.250259	18.8723	-0.200117	-0.0746013	2.56104	-0.200124	-0.0745836	8.38148	-0.144961	-0.0682889	12.1228	-3.1852	8.76954	4.9817	-1.2592	17.2453	-26.5894	-5.59272	-3.01444	-3.59319	29.2446	-9.99913	32.805	6.6927	116.612	11.7048	-11.3933	-6.3384	-25.0629	-3.36239	1.45465	-6.69511	-1.09329	23.199	42.7785	13.4828	102.351	71.0694	4.59003	-10.4232	-12.9882	-1.51536	12.5673	29.6905	-0.603602	1.9285	33.9777	-31.1884
1120	-0.336462	-0.355701	18.9022	-0.177772	-0.126871	2.57433	-0.177786	-0.12685	8.39476	-0.124994	-0.105963	12.1327	-3.22649	8.77098	5.09108	-1.34591	17.2685	-26.3929	-5.56229	-2.90683	-3.73515	29.7207	-11.6611	32.0219	5.72933	117.939	13.1108	-11.5597	-6.82606	-24.3343	-3.53745	1.36247	-6.57077	-1.11611	23.2211	42.6231	13.6352	102.312	71.1091	4.48606	-10.3204	-12.9924	-1.61949	12.5557	29.519	-0.501608	2.15071	33.8466	-30.9801
1122	-0.254152	-0.354456	18.9964	-0.1417	-0.133324	2.61629	-0.141714	-0.133309	8.43672	-0.0976286	-0.108529	12.1642	-3.3044	8.6787	5.07904	-1.52821	17.1434	-26.4342	-5.551	-2.83081	-3.84849	30.1747	-12.8843	31.6472	4.96983	118.939	14.4886	-12.2632	-7.77296	-22.9046	-3.65132	1.3533	-6.41108	-1.15643	23.4587	42.6072	13.8839	102.386	71.1131	4.46516	-10.3906	-13.051	-1.57524	12.5235	29.5654	-0.746048	1.37808	33.9752	-30.3505
1124	-0.200673	-0.290307	19.1342	-0.112862	-0.109772	2.67759	-0.112875	-0.109764	8.49803	-0.0775505	-0.089116	12.2102	-3.34298	8.57578	4.89266	-1.6238	16.9803	-26.7931	-5.36784	-3.17276	-3.81042	29.7609	-13.2369	30.3926	3.96092	115.052	17.4505	-13.4992	-8.1295	-21.6068	-3.64715	1.46243	-6.37228	-0.938134	23.5247	42.7008	13.6896	102.199	71.2967	4.46448	-10.4055	-13.1282	-1.58683	12.3157	29.55	-0.701143	1.25725	34.0522	-30.0926
1126	-0.168828	-0.266762	19.242	-0.0969466	-0.102162	2.72554	-0.0969556	-0.102151	8.54597	-0.0661297	-0.0824188	12.2461	-3.32814	8.54556	4.76453	-1.59623	16.9194	-27.0305	-5.18581	-3.59957	-3.83481	28.9862	-14.6056	29.0637	2.69018	112.142	21.5867	-13.2633	-7.82563	-22.6854	-3.63521	1.53119	-6.37707	-0.716609	23.5683	42.8376	13.5123	102.025	71.4638	4.40802	-10.3908	-13.1721	-1.60198	12.2183	29.5397	-0.730305	1.23375	34.0589	-29.7823
1128	-0.141053	-0.313944	19.2973	-0.0889059	-0.125192	2.75012	-0.0889188	-0.125183	8.57055	-0.0586918	-0.0991378	12.2646	-3.2769	8.5944	4.75634	-1.47997	16.9803	-27.0342	-5.05548	-4.0034	-3.97427	28.0475	-16.9933	27.9075	0.731658	110.849	26.6233	-11.0059	-6.99452	-26.2056	-3.64791	1.52865	-6.41948	-0.57398	23.5863	42.9739	13.4521	101.92	71.5777	4.30426	-10.3355	-13.1726	-1.59959	12.2057	29.5411	-0.863	1.15345	34.0126	-29.399
1130	-0.0506739	-0.452446	19.2821	-0.0613241	-0.193634	2.74345	-0.0613439	-0.193628	8.56389	-0.0338092	-0.148599	12.2596	-3.29252	8.66247	4.88118	-1.48978	17.1091	-26.7996	-5.04556	-4.23785	-4.24758	27.5012	-18.8723	27.172	-2.59262	108.783	32.1532	-7.4697	-6.3534	-31.0593	-3.70389	1.48257	-6.5397	-0.617373	23.4366	42.9992	13.4992	101.893	71.6773	4.28541	-10.1892	-13.1577	-1.5074	11.9001	29.5529	-0.939008	0.677001	34.0413	-29.2094
1132	0.0715335	-0.550663	19.2759	-0.0163285	-0.247193	2.74085	-0.0163543	-0.247192	8.56128	0.00316628	-0.185848	12.2576	-3.29426	8.66502	5.05598	-1.514	17.114	-26.4766	-4.97277	-4.47465	-4.51089	27.0459	-18.9821	26.4982	-5.81765	104.518	38.7561	-3.59063	-6.07776	-35.2367	-3.78946	1.48175	-6.67806	-0.691846	23.3594	43.0565	13.635	101.826	71.7498	4.24333	-10.0643	-13.0752	-1.42869	11.418	29.5759	-0.943369	0.426669	34.1387	-28.9253
1134	0.215795	-0.579069	19.2923	0.0443311	-0.27211	2.74831	0.044303	-0.272115	8.56875	0.05007	-0.200707	12.2632	-3.25677	8.59225	5.247	-1.50771	16.9648	-26.125	-4.82363	-4.73811	-4.73142	26.6563	-17.406	25.9232	-8.23791	98.2342	46.5901	0.269773	-6.07958	-38.3738	-3.88313	1.53819	-6.82327	-0.757077	23.3913	43.1684	13.8069	101.698	71.7929	4.16971	-9.99883	-12.938	-1.38239	10.8903	29.6079	-0.914331	0.455127	34.2993	-28.5729
1136	0.370093	-0.548803	19.3086	0.11446	-0.272229	2.75568	0.114432	-0.272241	8.57611	0.102511	-0.196437	12.2688	-3.15443	8.49401	5.40543	-1.39413	16.7379	-25.8269	-4.70906	-4.99154	-4.92487	26.2584	-15.9453	25.8586	-10.8415	91.3705	54.8841	4.43582	-6.16739	-41.2222	-3.91451	1.60835	-7.00507	-0.80506	23.4447	43.301	13.8203	101.52	71.8127	4.13566	-10.0345	-12.8485	-1.32937	10.7868	29.6306	-1.07658	0.368696	34.4869	-28.5526
1138	0.511183	-0.524346	19.2964	0.178341	-0.273725	2.75036	0.178313	-0.273743	8.57079	0.150373	-0.193579	12.2648	-2.99262	8.42373	5.57276	-1.16173	16.5315	-25.5025	-4.6749	-5.10697	-5.12233	26.1637	-14.4571	26.7426	-12.9148	85.7905	62.3587	8.24261	-6.10595	-43.1169	-3.90996	1.65764	-7.1176	-0.828896	23.5257	43.4106	13.8062	101.426	71.7686	4.06688	-10.1169	-12.7514	-1.37961	10.7276	29.7102	-1.14616	0.293768	34.7054	-28.4707
1140	0.634526	-0.522156	19.2524	0.23257	-0.283388	2.73085	0.232541	-0.283412	8.55129	0.191529	-0.197424	12.2502	-2.78069	8.39715	5.76304	-0.821118	16.379	-25.1258	-4.71988	-5.04382	-5.30792	26.3601	-13.0685	28.6796	-14.7183	82.04	68.3127	11.0911	-5.78033	-44.054	-3.88044	1.68031	-7.1575	-0.841824	23.6071	43.4815	13.7972	101.428	71.6688	3.95937	-10.2118	-12.6445	-1.55729	10.6606	29.8367	-1.08287	0.269073	34.9394	-28.2416
1142	0.751624	-0.534582	19.1982	0.282819	-0.298867	2.70685	0.282788	-0.298896	8.52728	0.230075	-0.205859	12.2323	-2.54219	8.41458	5.99482	-0.416414	16.2936	-24.6659	-4.79545	-4.7733	-5.37898	26.6447	-12.2767	31.5986	-16.7072	80.0184	72.2124	12.185	-5.21333	-44.1873	-3.84504	1.69857	-7.20411	-0.905041	23.5802	43.5026	13.7979	101.434	71.5769	3.86233	-10.2385	-12.5614	-1.86402	10.7153	29.9066	-0.991625	0.42631	35.1313	-27.8441
1144	0.851141	-0.574023	19.116	0.323089	-0.324584	2.67047	0.323055	-0.324619	8.4909	0.261803	-0.222562	12.205	-2.33004	8.44568	6.26575	-0.0564682	16.2471	-24.1363	-4.81243	-4.39678	-5.42954	26.7144	-11.1985	34.9025	-17.8739	79.3414	74.5922	10.3054	-3.97441	-42.6315	-3.81966	1.70855	-7.32649	-0.987514	23.5426	43.4865	13.9001	101.441	71.5323	3.76533	-10.2237	-12.4921	-2.19987	10.8151	29.931	-0.858505	0.382114	35.3157	-27.5701
1146	0.933767	-0.635201	19.0081	0.354158	-0.358277	2.62267	0.354121	-0.358313	8.4431	0.287158	-0.245785	12.1692	-2.1588	8.47163	6.554	0.226327	16.213	-23.5806	-4.74216	-3.96943	-5.46972	26.5159	-9.57326	38.3129	-18.1071	79.7368	75.5741	5.85121	-2.4336	-39.9328	-3.8196	1.71035	-7.522	-1.09599	23.5118	43.4418	14.0889	101.448	71.5371	3.67397	-10.1664	-12.4383	-2.51051	10.9155	29.9224	-0.706013	0.141611	35.4856	-27.4503
1148	1.01645	-0.693635	18.8923	0.385531	-0.390725	2.57141	0.385491	-0.390766	8.39185	0.312669	-0.268054	12.1308	-2.02664	8.45769	6.78264	0.428015	16.1268	-23.1438	-4.55791	-3.58301	-5.47009	26.3026	-7.03621	41.5772	-17.7134	79.8169	75.2559	2.17588	-0.787964	-37.803	-3.89807	1.6942	-7.70508	-1.28897	23.4655	43.3929	14.2185	101.484	71.5488	3.61359	-10.0404	-12.4047	-2.69218	10.9176	29.9342	-0.621696	0.105413	35.5894	-27.2956
1150	1.07006	-0.705502	18.7915	0.408162	-0.400293	2.52667	0.408121	-0.400333	8.34711	0.330212	-0.273755	12.0973	-1.90047	8.39044	6.93416	0.603561	15.9477	-22.8556	-4.36991	-3.30172	-5.35132	25.9172	-4.26309	44.2875	-16.6351	80.3894	74.0302	-1.3051	1.1044	-37.5858	-3.93295	1.7281	-7.85045	-1.48857	23.4403	43.3218	14.2773	101.484	71.5578	3.56375	-9.89501	-12.4118	-2.79363	10.7989	29.9461	-0.537231	0.161141	35.6057	-27.0623
1152	1.09438	-0.670292	18.7184	0.421946	-0.3868	2.49407	0.421906	-0.386844	8.3145	0.339692	-0.262783	12.0728	-1.78104	8.27957	7.00096	0.75706	15.6931	-22.7293	-4.21242	-3.12916	-5.14955	25.3336	-1.68399	46.2304	-14.9273	81.5974	72.3437	-4.16708	3.25003	-39.1691	-3.91694	1.81056	-7.93608	-1.65093	23.4462	43.1992	14.255	101.406	71.5783	3.54331	-9.76736	-12.5057	-2.83324	10.5809	29.9591	-0.445803	0.249408	35.5488	-26.7718
1154	1.11591	-0.626999	18.7015	0.435094	-0.369647	2.48647	0.435056	-0.369693	8.3069	0.348453	-0.24913	12.0671	-1.704	8.17232	6.97617	0.847285	15.464	-22.7769	-4.09577	-3.01786	-5.08142	24.4382	0.0486861	47.0728	-12.3164	83.3426	71.5274	-4.96947	4.6274	-40.6161	-3.94369	1.87931	-7.90593	-1.66274	23.5393	42.9345	14.1649	101.095	71.6513	3.66497	-9.76441	-12.8722	-2.84194	10.3678	29.987	-0.377176	0.173565	35.5018	-26.573
1156	1.12822	-0.624607	18.6875	0.440709	-0.369617	2.48025	0.440671	-0.369662	8.30068	0.352652	-0.24875	12.0625	-1.6755	8.10756	6.92142	0.874091	15.3338	-22.8812	-4.09256	-2.83451	-5.11229	23.7348	-0.7665	47.1807	-11.7298	87.417	70.6362	-5.26474	5.43865	-41.7502	-3.98287	1.87298	-7.85378	-1.67385	23.3509	42.4975	13.8747	101.014	71.9872	3.75949	-9.7773	-13.2495	-2.84466	10.2471	30.0433	-0.328923	0.14918	35.4523	-26.4651
1158	1.13066	-0.665389	18.6622	0.438341	-0.38762	2.4691	0.438301	-0.387665	8.28953	0.352015	-0.26235	12.0541	-1.68649	8.08571	6.87553	0.849416	15.2992	-22.9694	-4.18525	-2.55982	-5.20741	23.3131	-3.57823	46.8803	-13.0362	92.9749	69.6049	-5.37794	5.79214	-42.5518	-4.02018	1.80405	-7.80654	-1.73652	22.937	42.0139	13.4682	101.201	72.4812	3.77018	-9.75948	-13.5493	-2.84857	10.2143	30.1151	-0.294725	0.208302	35.3913	-26.4124
1160	1.11813	-0.703282	18.622	0.429701	-0.403053	2.45137	0.429659	-0.403098	8.2718	0.346532	-0.274417	12.0408	-1.69073	8.06386	6.93457	0.824854	15.2627	-22.8626	-4.23068	-2.26123	-5.24638	23.1244	-4.56027	46.9677	-13.3636	94.4065	68.948	-4.80526	6.065	-43.5047	-4.02185	1.79308	-7.79238	-1.91604	22.8582	42.0449	13.4048	101.397	72.5134	3.6184	-9.61514	-13.6628	-2.85328	10.1487	30.135	-0.261128	0.294014	35.2802	-26.2248
1162	1.12168	-0.732616	18.5701	0.428855	-0.41608	2.42838	0.428813	-0.416123	8.24881	0.34673	-0.284189	12.0236	-1.70827	8.02622	6.98724	0.769882	15.2041	-22.7706	-4.26872	-1.9652	-5.18507	22.9873	-4.50546	46.6292	-12.6505	94.9526	68.7741	-4.3443	6.03018	-44.0629	-3.98689	1.81918	-7.71951	-2.04909	23.1491	42.1837	13.6025	101.489	72.3448	3.48804	-9.50384	-13.7262	-2.82569	10.0465	30.1461	-0.162803	0.311045	35.1434	-26.0969
1164	1.14501	-0.751889	18.5097	0.437546	-0.426363	2.40157	0.437502	-0.426408	8.222	0.353889	-0.291312	12.0035	-1.74022	7.97586	7.01285	0.686284	15.1292	-22.7312	-4.3045	-1.71068	-5.05801	22.8987	-3.82751	45.86	-11.2276	95.1986	69.0293	-4.14381	5.76998	-44.1849	-3.91813	1.85221	-7.56938	-2.12865	23.6801	42.2973	13.92	101.471	72.0657	3.43014	-9.44846	-13.7845	-2.78039	9.92028	30.1474	0.0167353	0.336247	34.9843	-26.0008
1166	1.17111	-0.766669	18.4539	0.447832	-0.434918	2.37682	0.447787	-0.434964	8.19726	0.36213	-0.297042	11.9849	-1.7792	7.94486	7.02219	0.601042	15.0921	-22.7209	-4.33717	-1.63379	-5.06755	23.1134	-3.84686	45.3399	-10.9424	94.6703	69.3604	-3.94517	5.69925	-44.1869	-3.81926	1.76561	-7.34159	-2.2748	23.8148	42.2011	13.7912	101.48	71.8612	3.47047	-9.38219	-13.8861	-2.80035	9.81041	30.106	0.287549	0.846466	34.7849	-25.631
1168	1.20655	-0.785769	18.3786	0.46188	-0.446102	2.34346	0.461834	-0.44615	8.1639	0.373358	-0.304495	11.9599	-1.82355	7.94367	7.07918	0.514816	15.1114	-22.6204	-4.37027	-1.53483	-5.13105	23.1413	-4.38832	45.078	-11.1157	94.8772	69.385	-3.89703	5.64236	-44.1375	-3.76653	1.68513	-7.16674	-2.45346	23.8601	42.0449	13.668	101.522	71.6367	3.5377	-9.33196	-14.0235	-2.90869	9.90264	30.0063	0.524255	1.21645	34.6331	-25.2825
1170	1.23561	-0.817838	18.293	0.472071	-0.46239	2.30553	0.472023	-0.462438	8.12596	0.382025	-0.315998	11.9315	-1.86136	7.9696	7.18287	0.447677	15.1767	-22.4303	-4.41303	-1.36271	-5.19757	22.9573	-5.25236	45.0329	-11.486	95.874	69.1001	-4.00264	5.58757	-44.0526	-3.76462	1.63054	-7.06175	-2.63414	23.8756	41.855	13.635	101.561	71.4106	3.61183	-9.29699	-14.1814	-3.06605	10.1724	29.8354	0.713166	1.35088	34.5037	-25.016
1172	1.18708	-0.896141	18.2616	0.444278	-0.492509	2.29177	0.444227	-0.492556	8.1122	0.36315	-0.340255	11.9212	-1.85081	8.00475	7.26847	0.473238	15.2355	-22.2676	-4.49871	-1.08866	-5.10762	22.9526	-5.69568	44.9082	-11.5385	96.2839	68.9501	-4.16881	5.61992	-43.8372	-3.74353	1.56333	-6.95722	-2.71206	23.8693	41.6049	13.6454	101.412	71.3272	3.68988	-9.255	-14.3054	-3.07641	10.3038	29.5434	0.945171	1.46614	34.1741	-24.8083
1174	1.12877	-0.944838	18.2194	0.414735	-0.508825	2.27311	0.414683	-0.508867	8.09354	0.342104	-0.354297	11.9071	-1.80285	8.00585	7.31722	0.553953	15.2154	-22.1722	-4.59988	-0.848683	-5.03559	22.8781	-5.67724	44.7636	-11.0925	96.7029	68.8392	-4.31336	5.62942	-43.698	-3.7684	1.51525	-6.85739	-2.7514	23.8593	41.3171	13.6307	101.289	71.3099	3.75369	-9.21199	-14.3804	-3.07293	10.5265	29.3054	1.07917	1.52932	33.904	-24.6579
1176	1.07467	-0.948183	18.1598	0.390901	-0.505611	2.24656	0.390849	-0.505651	8.06699	0.324102	-0.353375	11.8872	-1.73117	7.96487	7.32584	0.662084	15.1083	-22.1522	-4.70941	-0.684488	-4.98774	22.7295	-5.3395	44.5701	-10.3004	97.1482	68.7766	-4.41985	5.60557	-43.6515	-3.83288	1.50602	-6.75493	-2.76836	23.8494	41.0193	13.5833	101.234	71.3221	3.7863	-9.16629	-14.4058	-3.07334	10.8144	29.1467	1.12111	1.55398	33.7261	-24.5723
1178	1.01653	-0.912974	18.1122	0.368503	-0.48521	2.22528	0.368452	-0.485247	8.04571	0.306086	-0.339518	11.8712	-1.68038	7.89139	7.30558	0.720994	14.9524	-22.191	-4.83503	-0.634984	-4.8193	22.7074	-5.39482	44.1816	-10.0338	97.2348	68.8386	-4.52798	5.60805	-43.5601	-3.85686	1.60326	-6.63348	-2.77584	23.8226	40.8111	13.5369	101.228	71.2795	3.7305	-9.10645	-14.4002	-3.03285	10.8459	28.9935	1.24254	1.59958	33.526	-24.6054
1180	0.965331	-0.87983	18.0865	0.348919	-0.466349	2.21368	0.348871	-0.466385	8.03411	0.290265	-0.326646	11.8625	-1.65297	7.83335	7.29087	0.744613	14.8352	-22.2206	-4.92264	-0.594062	-4.65364	22.6702	-5.61005	43.8447	-10.0058	97.393	68.8503	-4.62061	5.63203	-43.4653	-3.85043	1.66622	-6.45221	-2.77482	23.8557	40.5562	13.5649	101.123	71.2323	3.69831	-9.05492	-14.3864	-3.00655	10.9213	28.8367	1.29332	1.65851	33.344	-24.6336
1182	0.924743	-0.869103	18.0754	0.332067	-0.458225	2.20872	0.33202	-0.458259	8.02915	0.277157	-0.321632	11.8587	-1.65169	7.80828	7.29641	0.73462	14.7896	-22.2125	-4.96262	-0.515386	-4.52951	22.5949	-5.84397	43.6196	-10.0517	97.6508	68.7882	-4.72037	5.68228	-43.351	-3.82934	1.66115	-6.25866	-2.7704	23.9246	40.271	13.6535	100.934	71.2005	3.69499	-9.01738	-14.3634	-2.99398	11.0526	28.6759	1.26305	1.71033	33.1895	-24.6194
1184	0.903082	-0.928878	18.0347	0.317655	-0.482517	2.19074	0.317605	-0.48255	8.01118	0.267927	-0.340692	11.8453	-1.6854	7.83929	7.34735	0.683143	14.8616	-22.1189	-4.9562	-0.311694	-4.49683	22.4891	-5.62067	43.5167	-9.64034	97.6791	68.7337	-4.94845	5.7853	-43.1089	-3.86593	1.5796	-6.30746	-2.76327	23.8551	40.1632	13.6687	100.869	71.2314	3.62941	-9.00344	-14.2963	-2.93975	10.991	28.5395	1.23588	1.66344	33.0816	-24.5256
1186	0.862872	-0.956959	18.0012	0.297766	-0.491389	2.17583	0.297715	-0.49142	7.99627	0.253629	-0.34857	11.834	-1.70014	7.86719	7.39131	0.664868	14.919	-22.0367	-5.00674	-0.110733	-4.46859	22.4819	-5.5121	43.4044	-9.34928	97.8298	68.6735	-5.13701	5.86339	-42.9346	-3.88854	1.52678	-6.35188	-2.84196	23.6973	40.0539	13.6432	100.834	71.2532	3.53724	-8.9451	-14.2159	-2.88616	10.9825	28.3595	1.21821	1.62709	32.9541	-24.4383
1188	0.802837	-0.937741	17.9779	0.273133	-0.477911	2.16535	0.273084	-0.477939	7.98578	0.23437	-0.340043	11.8262	-1.68913	7.87826	7.41187	0.687417	14.934	-21.9965	-5.12656	0.0428658	-4.42851	22.5699	-5.59704	43.27	-9.26217	98.1443	68.6095	-5.24647	5.89721	-42.8525	-3.88353	1.52478	-6.33657	-2.99672	23.5265	39.898	13.6318	100.806	71.2562	3.45269	-8.85109	-14.1492	-2.83812	11.0765	28.148	1.20538	1.62301	32.8055	-24.3875
1190	0.757491	-0.904323	17.945	0.25614	-0.459433	2.1506	0.256093	-0.459459	7.97103	0.22051	-0.327294	11.8151	-1.68469	7.8777	7.39127	0.697394	14.9307	-22.0342	-5.25878	0.0833964	-4.40661	22.6042	-5.66275	43.2203	-9.19709	98.4681	68.5511	-5.29029	5.89571	-42.7634	-3.85524	1.56062	-6.2651	-3.11074	23.6391	39.6697	13.874	100.745	71.2678	3.49899	-8.82843	-14.1843	-2.78281	11.2566	28.0216	1.15811	1.6521	32.7016	-24.4061
1192	0.704368	-0.890377	17.9092	0.234113	-0.448837	2.13462	0.234067	-0.448861	7.95505	0.203383	-0.320757	11.8031	-1.66197	7.87161	7.36807	0.737766	14.9089	-22.0753	-5.39578	0.134589	-4.326	22.6293	-5.73629	43.0682	-9.11747	98.805	68.4961	-5.23904	5.8181	-42.7416	-3.85013	1.56803	-6.15978	-3.13801	23.7326	39.4283	14.0248	100.71	71.3079	3.53694	-8.82401	-14.207	-2.71164	11.4238	27.9243	1.09698	1.59762	32.5936	-24.4384
1194	0.641123	-0.898731	17.8762	0.205783	-0.447174	2.11985	0.205737	-0.447195	7.94028	0.182109	-0.321297	11.792	-1.6228	7.85783	7.3571	0.802631	14.8657	-22.0927	-5.52958	0.211758	-4.19344	22.6356	-5.79592	42.8204	-8.99553	99.1366	68.4418	-5.11016	5.68434	-42.7842	-3.87064	1.54114	-6.03145	-3.08273	23.7519	39.1996	14.03	100.701	71.3644	3.54165	-8.82092	-14.2005	-2.62674	11.5557	27.8378	1.0283	1.46481	32.4749	-24.4609
1196	0.575162	-0.897706	17.8644	0.177001	-0.441207	2.11453	0.176955	-0.441225	7.93496	0.160218	-0.318653	11.788	-1.59606	7.81823	7.38047	0.82948	14.7823	-22.0503	-5.64579	0.246834	-4.10956	22.5414	-5.73355	42.6878	-8.76046	99.4074	68.3787	-4.98068	5.61429	-42.8236	-3.87801	1.531	-5.89113	-3.01482	23.7434	39.0261	13.9825	100.669	71.3597	3.5501	-8.79374	-14.2125	-2.54712	11.667	27.7362	0.961229	1.40044	32.3612	-24.4298
1198	0.516209	-0.911749	17.8566	0.150023	-0.442431	2.11098	0.149978	-0.442446	7.93141	0.14013	-0.321273	11.7853	-1.56855	7.78022	7.41459	0.857291	14.7016	-21.9878	-5.74864	0.317843	-4.04699	22.5099	-5.75002	42.5835	-8.63199	99.6809	68.3019	-4.93019	5.55844	-42.827	-3.88429	1.50804	-5.78588	-2.99128	23.787	38.8775	14.0122	100.584	71.3617	3.51535	-8.75395	-14.1809	-2.46424	11.7889	27.6082	0.890005	1.32852	32.2468	-24.3779
1200	0.464361	-0.941107	17.8518	0.124873	-0.450961	2.10881	0.124827	-0.450973	7.92925	0.121868	-0.329239	11.7836	-1.53958	7.74744	7.44741	0.89033	14.6295	-21.927	-5.83582	0.430221	-3.99991	22.5643	-5.83363	42.4893	-8.60864	99.9279	68.2265	-4.95503	5.51205	-42.7994	-3.89585	1.47112	-5.71974	-3.01742	23.8748	38.7456	14.1177	100.46	71.3837	3.44608	-8.70739	-14.1154	-2.37149	11.9319	27.456	0.820897	1.22885	32.1321	-24.3422
1202	0.404974	-0.976192	17.8657	0.0959021	-0.461382	2.11496	0.0958544	-0.461392	7.93539	0.100864	-0.338864	11.7882	-1.51769	7.7107	7.45229	0.911921	14.5534	-21.9191	-5.89069	0.538923	-3.94738	22.6434	-5.73083	42.3894	-8.45515	99.957	68.2194	-4.946	5.48747	-42.8075	-3.93548	1.44118	-5.65119	-3.05022	23.8747	38.6287	14.139	100.402	71.4149	3.42474	-8.66777	-14.1128	-2.21807	12.1023	27.2978	0.791616	1.05968	31.9946	-24.4524
1204	0.365084	-0.957627	17.8691	0.0799723	-0.449924	2.11636	0.0799259	-0.449933	7.9368	0.0882298	-0.331306	11.7892	-1.48558	7.65622	7.44816	0.944537	14.4405	-21.9283	-5.9523	0.620222	-3.96422	22.7051	-5.61262	42.304	-8.30689	99.9616	68.262	-4.93336	5.48382	-42.823	-3.96543	1.40034	-5.62604	-3.05217	23.9125	38.5056	14.1641	100.334	71.4819	3.39757	-8.63557	-14.1218	-2.21671	12.3049	27.1662	0.727573	0.983361	32.0239	-24.5819
1206	0.347666	-0.885546	17.8586	0.0783813	-0.416893	2.11159	0.0783382	-0.416901	7.93202	0.0849554	-0.306711	11.7857	-1.44661	7.58063	7.43951	0.980106	14.2865	-21.9472	-6.02643	0.669743	-4.04524	22.7343	-5.52866	42.2372	-8.19906	99.9706	68.3364	-4.91695	5.50235	-42.8356	-3.98114	1.35013	-5.63752	-3.02085	23.9851	38.3703	14.1866	100.269	71.5799	3.36783	-8.61601	-14.1371	-2.37063	12.5129	27.065	0.623064	0.961833	32.2033	-24.6848
1208	0.338135	-0.819372	17.8469	0.0797504	-0.387106	2.10629	0.0797104	-0.387115	7.92672	0.0840989	-0.284355	11.7817	-1.43082	7.48567	7.42159	0.966133	14.1084	-21.9872	-6.10102	0.697143	-4.11216	22.7234	-5.55201	42.2062	-8.19408	99.9261	68.3768	-4.88313	5.54735	-42.826	-4.0051	1.31123	-5.63534	-2.99459	23.9455	38.2279	14.0948	100.345	71.6748	3.40222	-8.63028	-14.1846	-2.49024	12.6227	26.9789	0.523315	0.627835	32.2813	-24.7115
1210	0.336814	-0.770294	17.8515	0.0832585	-0.365501	2.10826	0.0832209	-0.36551	7.9287	0.0853544	-0.267982	11.7832	-1.42462	7.37837	7.43404	0.926048	13.9129	-21.9728	-6.15604	0.728912	-4.08713	22.6824	-5.50746	42.0873	-8.06275	99.8006	68.4409	-4.82236	5.61868	-42.7991	-4.00606	1.2803	-5.52434	-2.95283	23.9922	38.0367	14.042	100.305	71.7075	3.41343	-8.64765	-14.2098	-2.54883	12.6247	26.8731	0.453044	0.443553	32.2923	-24.6808
1212	0.344089	-0.74362	17.8739	0.0886327	-0.354437	2.11824	0.0885962	-0.354446	7.93868	0.0886669	-0.259373	11.7907	-1.42294	7.26668	7.48528	0.871869	13.7122	-21.8873	-6.18681	0.781546	-3.97786	22.6364	-5.38977	41.8966	-7.79828	99.6298	68.5212	-4.76009	5.70407	-42.7522	-3.98302	1.25288	-5.32895	-2.90803	24.1369	37.8295	14.046	100.126	71.6744	3.38552	-8.65558	-14.2047	-2.54954	12.5389	26.7488	0.422464	0.475085	32.2551	-24.6112
1214	0.36436	-0.739937	17.9024	0.0977712	-0.354534	2.13093	0.0977346	-0.354544	7.95136	0.0954979	-0.25887	11.8002	-1.41347	7.17127	7.5683	0.83612	13.5373	-21.7407	-6.20229	0.893514	-3.89424	22.6848	-5.34842	41.8236	-7.59306	99.5936	68.5331	-4.81448	5.75382	-42.6723	-3.95159	1.21492	-5.24607	-2.92606	24.2518	37.7854	14.0412	99.9631	71.6157	3.3371	-8.64144	-14.19	-2.55887	12.4483	26.6585	0.454644	0.587648	32.242	-24.5766
1216	0.392862	-0.748637	17.9276	0.109485	-0.360742	2.14214	0.109448	-0.360752	7.96257	0.104641	-0.262773	11.8086	-1.42144	7.09729	7.67579	0.776806	13.4092	-21.5486	-6.16863	1.02568	-3.89275	22.7161	-5.32839	41.8109	-7.45036	99.5653	68.5369	-4.88824	5.80095	-42.5709	-3.96756	1.14755	-5.2372	-2.97099	24.2874	37.7707	13.9833	99.7953	71.5861	3.27141	-8.56932	-14.1734	-2.57635	12.4522	26.5296	0.419226	0.564761	32.238	-24.4437
1218	0.423289	-0.762988	17.9441	0.121584	-0.369583	2.14953	0.121546	-0.369595	7.96996	0.11424	-0.268621	11.8142	-1.44475	7.03791	7.78722	0.696541	13.3144	-21.3492	-6.10982	1.15656	-3.95941	22.7215	-5.33929	41.8332	-7.38444	99.5487	68.5474	-4.95618	5.84428	-42.4685	-4.02719	1.06474	-5.28644	-3.02968	24.253	37.7601	13.8904	99.6406	71.6013	3.20026	-8.45338	-14.158	-2.59981	12.5465	26.3736	0.318337	0.408688	32.2313	-24.2403
1220	0.435332	-0.771591	17.9367	0.126152	-0.374352	2.1463	0.126113	-0.374365	7.96673	0.117959	-0.271897	11.8118	-1.45349	6.95777	7.83259	0.639444	13.1749	-21.2725	-6.165	1.24576	-3.96721	22.7806	-5.47615	41.8287	-7.4501	99.6797	68.5644	-5.00575	5.84602	-42.4367	-4.0553	1.04292	-5.36691	-3.07714	24.2449	37.7814	13.8873	99.5746	71.6655	3.16903	-8.38963	-14.1429	-2.6103	12.6022	26.3082	0.292546	0.371661	32.1755	-24.2174
1222	0.442045	-0.755928	17.9551	0.13037	-0.368068	2.15447	0.130332	-0.368082	7.9749	0.120711	-0.266936	11.8179	-1.43507	6.87304	7.8362	0.633051	13.0141	-21.2708	-6.21097	1.26723	-3.93872	22.7966	-5.56649	41.782	-7.42036	99.8154	68.6408	-5.03607	5.86113	-42.4275	-4.07431	1.0521	-5.3278	-3.14112	24.3012	37.74	13.9301	99.5399	71.7302	3.12805	-8.33187	-14.133	-2.62225	12.6179	26.2575	0.308601	0.396454	32.1187	-24.2043
1224	0.445132	-0.721961	17.9975	0.134493	-0.353482	2.17324	0.134457	-0.353496	7.99367	0.122862	-0.255775	11.832	-1.39725	6.79463	7.82272	0.665936	12.8556	-21.2984	-6.22174	1.2325	-3.88198	22.7547	-5.57431	41.6963	-7.2689	99.9181	68.7581	-5.046	5.89448	-42.4255	-4.08928	1.07639	-5.1818	-3.20987	24.4168	37.6413	13.9976	99.5091	71.7809	3.07067	-8.27712	-14.1262	-2.62916	12.6014	26.2076	0.344642	0.447479	32.0738	-24.1761
1226	0.44046	-0.713762	18.0068	0.133118	-0.349507	2.17737	0.133082	-0.34952	7.9978	0.12158	-0.252891	11.8351	-1.38855	6.75488	7.87568	0.658143	12.7806	-21.2027	-6.19555	1.21438	-3.82032	22.67	-5.51391	41.5998	-7.09576	99.984	68.7892	-5.03498	5.90932	-42.4085	-4.10846	1.07287	-5.1387	-3.20815	24.5413	37.6005	14.0466	99.4065	71.8094	3.01567	-8.24665	-14.1085	-2.58412	12.6068	26.1662	0.326537	0.395413	32.0523	-24.1825
1228	0.430546	-0.717347	18.0041	0.12848	-0.350245	2.17619	0.128444	-0.350258	7.99662	0.11816	-0.253736	11.8342	-1.38799	6.72993	7.95035	0.640558	12.7361	-21.0662	-6.19906	1.22304	-3.77781	22.6622	-5.48039	41.5613	-7.0674	99.9385	68.7643	-5.00393	5.94007	-42.3962	-4.11832	1.06595	-5.14949	-3.19915	24.5199	37.5994	14.0107	99.3771	71.8407	2.95946	-8.23647	-14.0854	-2.56449	12.6074	26.1374	0.302862	0.367983	32.0168	-24.174
1230	0.420745	-0.731708	17.9955	0.122999	-0.355707	2.17234	0.122962	-0.35572	7.99278	0.114409	-0.258164	11.8313	-1.39348	6.71318	8.02759	0.615688	12.7092	-20.925	-6.22615	1.25957	-3.74944	22.7244	-5.47726	41.5661	-7.15733	99.8029	68.7084	-4.96347	5.98243	-42.3884	-4.12635	1.05514	-5.18744	-3.20259	24.3853	37.6212	13.923	99.4242	71.8768	2.90318	-8.23493	-14.0611	-2.57459	12.6063	26.1176	0.283559	0.383926	31.9617	-24.1441
1232	0.432541	-0.767793	17.9878	0.125157	-0.372494	2.16897	0.125119	-0.372507	7.9894	0.117085	-0.270577	11.8288	-1.41637	6.70258	8.06825	0.56595	12.701	-20.8525	-6.17109	1.31583	-3.68324	22.6923	-5.39662	41.4668	-7.04871	99.7371	68.7065	-4.95486	5.98605	-42.3643	-4.18345	1.01009	-5.16861	-3.24431	24.4466	37.6016	14.0043	99.4223	71.8997	2.85165	-8.1966	-14.0482	-2.55276	12.6371	26.0858	0.265911	0.405265	31.9009	-24.1117
1234	0.438856	-0.777367	17.9948	0.127109	-0.377221	2.17211	0.12707	-0.377234	7.99254	0.11884	-0.273989	11.8311	-1.41864	6.67612	8.07964	0.548674	12.6546	-20.8336	-6.15172	1.32987	-3.6143	22.69	-5.39879	41.3913	-7.00345	99.6932	68.7203	-4.95011	5.98548	-42.3448	-4.21158	1.0041	-5.11764	-3.2862	24.5239	37.5634	14.0784	99.4081	71.9332	2.80722	-8.15076	-14.0427	-2.54439	12.6698	26.0563	0.264583	0.426853	31.8404	-24.0879
1236	0.435921	-0.756211	18.0136	0.127562	-0.367723	2.18046	0.127524	-0.367737	8.00089	0.118575	-0.266862	11.8374	-1.39873	6.63489	8.07062	0.56632	12.5712	-20.8517	-6.17803	1.29778	-3.55273	22.7231	-5.49221	41.3552	-7.04749	99.6737	68.7389	-4.94686	5.98943	-42.3331	-4.20074	1.04428	-5.05285	-3.31619	24.5796	37.5222	14.1084	99.3808	71.9726	2.76828	-8.1067	-14.0416	-2.55307	12.7003	26.0308	0.27536	0.439362	31.787	-24.0758
1238	0.432658	-0.732634	18.0157	0.128105	-0.357126	2.18136	0.128068	-0.357139	8.0018	0.118311	-0.258905	11.8381	-1.38761	6.60464	8.07621	0.571859	12.5118	-20.8426	-6.18196	1.26034	-3.50706	22.7015	-5.56387	41.3053	-7.06218	99.7178	68.7447	-4.95602	6.00485	-42.3247	-4.1796	1.09449	-5.03672	-3.32179	24.6073	37.5312	14.1032	99.323	71.9705	2.72223	-8.08363	-14.0334	-2.55527	12.7491	26.0077	0.261829	0.410605	31.7627	-24.0747
1240	0.436793	-0.728294	18.0207	0.130271	-0.355575	2.18356	0.130235	-0.355588	8.00399	0.119832	-0.257609	11.8397	-1.38568	6.59076	8.07204	0.569343	12.4859	-20.8512	-6.18261	1.278	-3.48191	22.6966	-5.60206	41.2739	-7.0349	99.7846	68.7559	-4.99516	6.01583	-42.3033	-4.18191	1.10694	-5.02066	-3.31729	24.6258	37.5274	14.0589	99.2241	71.983	2.69406	-8.03413	-14.0383	-2.55246	12.7376	25.9743	0.26899	0.396736	31.7301	-24.073
1242	0.44804	-0.74171	18.0303	0.134057	-0.362401	2.18788	0.134019	-0.362415	8.00831	0.12309	-0.262475	11.8429	-1.39153	6.59029	8.05586	0.560142	12.4876	-20.8817	-6.18353	1.34596	-3.4738	22.7185	-5.62111	41.2591	-6.98909	99.8534	68.7733	-5.04632	6.0231	-42.2735	-4.20758	1.08179	-4.99738	-3.31433	24.6445	37.5039	13.9921	99.0818	72.0141	2.67898	-7.94848	-14.0502	-2.54304	12.6768	25.9319	0.290887	0.401793	31.682	-24.0648
1244	0.456464	-0.73942	18.0364	0.137928	-0.362109	2.19057	0.13789	-0.362123	8.01101	0.125964	-0.262013	11.845	-1.39406	6.58148	8.03719	0.553314	12.4728	-20.9172	-6.18924	1.37629	-3.46735	22.7499	-5.72765	41.2339	-7.0681	99.8841	68.7818	-5.02	6.04155	-42.271	-4.21627	1.07336	-4.97959	-3.34981	24.688	37.4939	13.9736	98.8964	72.0245	2.62951	-7.83288	-14.0245	-2.51852	12.6979	25.8981	0.253883	0.382029	31.6248	-24.0403
1246	0.461928	-0.73587	18.0387	0.140615	-0.361014	2.19161	0.140577	-0.361028	8.01205	0.127903	-0.261025	11.8458	-1.39993	6.57528	8.0225	0.541308	12.4643	-20.9454	-6.19219	1.3942	-3.43737	22.7635	-5.74552	41.1678	-7.07826	99.8741	68.7937	-4.9466	6.08647	-42.2888	-4.22274	1.07849	-4.96179	-3.3796	24.7184	37.4739	13.9531	98.6851	72.0409	2.59026	-7.70101	-13.9892	-2.5067	12.6994	25.8664	0.240563	0.38391	31.5724	-24.0115
1248	0.465158	-0.734454	18.039	0.142147	-0.360665	2.19177	0.14211	-0.360679	8.0122	0.129027	-0.260668	11.8459	-1.40891	6.57325	8.01308	0.525145	12.4647	-20.9638	-6.19069	1.40798	-3.38899	22.7579	-5.67613	41.0718	-7.0096	99.838	68.8128	-4.8593	6.15255	-42.3122	-4.23125	1.09156	-4.94775	-3.39514	24.7306	37.4464	13.9249	98.4802	72.0658	2.56852	-7.57529	-13.9538	-2.51258	12.6657	25.8321	0.264233	0.410113	31.5254	-23.9742
1250	0.470773	-0.737752	18.046	0.144318	-0.362586	2.19488	0.144281	-0.3626	8.01531	0.130769	-0.261968	11.8482	-1.41403	6.57356	8.00231	0.51711	12.4675	-20.9842	-6.18517	1.43594	-3.3733	22.7508	-5.69493	41.0291	-6.99747	99.8612	68.8482	-4.88865	6.20071	-42.2759	-4.25007	1.08538	-4.95766	-3.40042	24.7402	37.4419	13.908	98.3988	72.0837	2.56334	-7.53873	-13.9388	-2.53116	12.6188	25.7796	0.308611	0.422041	31.4698	-23.899
1252	0.476894	-0.748168	18.0514	0.146116	-0.367665	2.19728	0.146079	-0.36768	8.01771	0.132433	-0.265653	11.85	-1.4238	6.57668	8.01217	0.500125	12.4777	-20.9665	-6.17625	1.47804	-3.35968	22.7837	-5.7345	40.981	-7.04414	99.7963	68.8666	-4.8532	6.24831	-42.2721	-4.26956	1.07144	-4.97482	-3.41757	24.7378	37.443	13.8929	98.3226	72.1188	2.50794	-7.48359	-13.8892	-2.53832	12.5802	25.7261	0.326566	0.474017	31.4105	-23.7998
1254	0.482308	-0.764183	18.0535	0.14714	-0.375135	2.19826	0.147102	-0.37515	8.01869	0.133669	-0.271173	11.8507	-1.43761	6.58075	8.04188	0.474475	12.4916	-20.9124	-6.16675	1.52871	-3.34216	22.8507	-5.77335	40.925	-7.13084	99.649	68.8625	-4.75009	6.29302	-42.3037	-4.28694	1.05448	-4.99337	-3.44621	24.7315	37.4456	13.8876	98.2347	72.1671	2.4126	-7.40058	-13.812	-2.53493	12.5491	25.6762	0.321411	0.558604	31.3487	-23.6947
1256	0.483016	-0.777647	18.053	0.146322	-0.381091	2.19805	0.146283	-0.381106	8.01849	0.133433	-0.275677	11.8506	-1.44454	6.57884	8.06919	0.45862	12.4916	-20.8626	-6.16958	1.56499	-3.32272	22.8867	-5.76334	40.9052	-7.16016	99.5775	68.8436	-4.74167	6.31378	-42.2951	-4.29988	1.04502	-5.00637	-3.45966	24.7658	37.4497	13.9368	98.1744	72.1868	2.39305	-7.35314	-13.7915	-2.55449	12.4855	25.6306	0.368976	0.602849	31.2849	-23.6469
1258	0.483945	-0.787485	18.0531	0.145904	-0.385477	2.1981	0.145864	-0.385492	8.01853	0.133397	-0.278983	11.8506	-1.45303	6.57121	8.0842	0.438508	12.4819	-20.8361	-6.16132	1.58421	-3.29569	22.8963	-5.78	40.8722	-7.18404	99.5607	68.8328	-4.74976	6.31848	-42.2791	-4.313	1.03756	-5.01045	-3.47534	24.79	37.4432	13.9741	98.1381	72.2115	2.38111	-7.32241	-13.7787	-2.56091	12.4718	25.6017	0.372406	0.590469	31.2314	-23.589
1260	0.486192	-0.79228	18.0551	0.146482	-0.387767	2.199	0.146442	-0.387782	8.01943	0.133973	-0.280659	11.8513	-1.46352	6.55894	8.08722	0.413793	12.4647	-20.8324	-6.14446	1.59129	-3.2636	22.8878	-5.82422	40.8229	-7.19992	99.5788	68.8356	-4.76321	6.3142	-42.2607	-4.32352	1.03505	-5.006	-3.49829	24.7987	37.4292	13.9891	98.1126	72.2413	2.36204	-7.29656	-13.7615	-2.55121	12.5067	25.5858	0.330056	0.534429	31.1886	-23.5198
1262	0.48838	-0.786161	18.0597	0.147945	-0.385275	2.20106	0.147905	-0.38529	8.0215	0.134908	-0.278704	11.8528	-1.47126	6.54561	8.09343	0.39323	12.4444	-20.8225	-6.15308	1.6103	-3.24298	22.899	-5.81517	40.7911	-7.1411	99.5434	68.8513	-4.79628	6.32208	-42.2353	-4.31522	1.05999	-5.0012	-3.53308	24.811	37.4368	14.0019	98.0543	72.2423	2.33823	-7.24413	-13.7382	-2.54477	12.5125	25.5596	0.320386	0.509947	31.1527	-23.5018
1264	0.498039	-0.790585	18.073	0.15178	-0.388034	2.20697	0.15174	-0.38805	8.0274	0.137946	-0.280527	11.8573	-1.47513	6.53965	8.09905	0.383039	12.4355	-20.8129	-6.16325	1.64278	-3.22588	22.9156	-5.85947	40.7699	-7.14545	99.5539	68.8516	-4.84532	6.33857	-42.2103	-4.30122	1.0592	-4.98949	-3.58097	24.8577	37.4337	14.0302	97.9313	72.2548	2.2751	-7.15627	-13.6749	-2.54718	12.4703	25.5013	0.343296	0.509229	31.0849	-23.4707
1266	0.512684	-0.804154	18.097	0.157011	-0.395228	2.21768	0.15697	-0.395244	8.03811	0.142304	-0.285578	11.8653	-1.47222	6.53692	8.10065	0.386862	12.4292	-20.8099	-6.17106	1.68222	-3.20079	22.9347	-5.96819	40.7332	-7.22182	99.5989	68.8524	-4.90861	6.36561	-42.1778	-4.283	1.03015	-4.95094	-3.63957	24.9344	37.3976	14.0618	97.7412	72.2858	2.17923	-7.03661	-13.5687	-2.56051	12.3796	25.4044	0.406081	0.542018	30.9778	-23.4261
1268	0.513819	-0.800312	18.1366	0.157757	-0.393677	2.23526	0.157717	-0.393693	8.05569	0.142754	-0.284378	11.8785	-1.44948	6.51079	8.08768	0.416836	12.3717	-20.8338	-6.18385	1.70192	-3.12174	22.9548	-6.11128	40.5612	-7.2883	99.5271	68.9609	-4.9879	6.41594	-42.0859	-4.25193	1.01177	-4.79618	-3.70589	24.989	37.2501	14.0243	97.4903	72.3307	2.10966	-6.89949	-13.428	-2.58656	12.2519	25.2542	0.54575	0.66235	30.8323	-23.4503
1270	0.515456	-0.784149	18.1738	0.159765	-0.38677	2.25179	0.159725	-0.386786	8.07222	0.143809	-0.279093	11.8909	-1.4347	6.47759	8.05659	0.430965	12.305	-20.8925	-6.18155	1.68586	-3.04904	22.9715	-6.11931	40.4339	-7.24093	99.5124	69.0489	-5.04935	6.45012	-42.046	-4.22947	1.01649	-4.67302	-3.72921	25.0356	37.1644	13.9715	97.3288	72.358	2.07076	-6.82443	-13.3469	-2.60608	12.1986	25.1552	0.618767	0.719196	30.729	-23.3729
1272	0.519516	-0.761682	18.2021	0.163383	-0.377298	2.26434	0.163344	-0.377315	8.08477	0.145911	-0.271788	11.9003	-1.43155	6.44387	8.01403	0.425002	12.2427	-20.9735	-6.16888	1.64338	-3.00001	22.9856	-6.01934	40.3858	-7.11753	99.5513	69.0929	-5.08258	6.47171	-42.0635	-4.22139	1.04047	-4.59836	-3.71108	25.0792	37.1484	13.9264	97.2715	72.3662	2.05842	-6.81424	-13.3276	-2.61544	12.2183	25.1203	0.611229	0.698623	30.6747	-23.1845
1274	0.522131	-0.756334	18.2125	0.164961	-0.375186	2.26895	0.164922	-0.375203	8.08938	0.146954	-0.270111	11.9038	-1.42723	6.42304	7.98913	0.425444	12.2031	-21.0208	-6.18644	1.63259	-2.99111	23.0064	-6.10103	40.3897	-7.19737	99.4492	69.1187	-5.08401	6.54314	-42.0501	-4.2326	1.04951	-4.48809	-3.70718	25.1356	37.0532	13.9359	97.2103	72.3831	2.04214	-6.79154	-13.2807	-2.62204	12.1786	25.0929	0.61172	0.698979	30.6064	-22.9918
1276	0.521674	-0.749034	18.2204	0.165362	-0.371958	2.27245	0.165323	-0.371975	8.09288	0.147049	-0.267674	11.9064	-1.42223	6.40145	7.98268	0.425052	12.1619	-21.0339	-6.2075	1.62752	-2.9766	23.0055	-6.26722	40.3743	-7.32121	99.4073	69.1428	-5.05609	6.58279	-42.0479	-4.23484	1.06391	-4.4141	-3.72284	25.1733	36.9914	13.9628	97.2104	72.4054	2.01199	-6.79536	-13.2298	-2.62479	12.1706	25.0802	0.610728	0.694798	30.5593	-22.9078
1278	0.518998	-0.739537	18.2275	0.164977	-0.367581	2.27559	0.164939	-0.367598	8.09603	0.146484	-0.264427	11.9088	-1.41924	6.38008	7.99151	0.419782	12.1222	-21.0188	-6.2205	1.61818	-2.94552	22.9769	-6.43574	40.328	-7.41633	99.4304	69.1614	-5.01197	6.58534	-42.0546	-4.22596	1.08122	-4.38095	-3.75348	25.1921	36.9749	13.995	97.2583	72.4231	1.96831	-6.82018	-13.1808	-2.6212	12.1997	25.0758	0.606372	0.675989	30.5372	-22.9459
1280	0.519167	-0.744349	18.2237	0.164652	-0.369699	2.27393	0.164614	-0.369716	8.09436	0.146375	-0.26603	11.9075	-1.43144	6.37614	7.99912	0.39541	12.1208	-21.006	-6.19776	1.57445	-2.89804	22.9155	-6.30604	40.2898	-7.29559	99.348	69.1247	-4.99845	6.60334	-42.0323	-4.22689	1.07371	-4.34635	-3.76748	25.2267	36.9591	14.0243	97.2547	72.3842	1.93423	-6.81952	-13.1567	-2.59894	12.2216	25.0558	0.582834	0.602168	30.5366	-23.0445
1282	0.523378	-0.750785	18.2212	0.165959	-0.372869	2.2728	0.16592	-0.372886	8.09323	0.147552	-0.268318	11.9067	-1.44599	6.37566	8.00448	0.368624	12.1267	-20.9974	-6.18125	1.56988	-2.85117	22.8924	-6.23952	40.2052	-7.21409	99.2513	69.1386	-5.0143	6.64216	-41.9843	-4.22877	1.06442	-4.30419	-3.77294	25.2337	36.9205	14.0173	97.2132	72.379	1.8615	-6.79232	-13.0837	-2.5821	12.1957	25.0288	0.571863	0.570526	30.5061	-23.0651
1284	0.530181	-0.753607	18.2267	0.168691	-0.374684	2.27528	0.168652	-0.374701	8.09571	0.149707	-0.269503	11.9085	-1.45684	6.37253	8.00136	0.348011	12.1261	-21.0043	-6.17758	1.5995	-2.81201	22.9123	-6.30309	40.0788	-7.22596	99.1706	69.2148	-5.04197	6.69695	-41.9246	-4.23078	1.06355	-4.24788	-3.76986	25.2234	36.8546	13.9773	97.1167	72.4286	1.74942	-6.73165	-12.9516	-2.57176	12.1113	24.9849	0.587119	0.592788	30.4299	-23.001
1286	0.531307	-0.740686	18.2599	0.170215	-0.369152	2.29003	0.170177	-0.36917	8.11046	0.150491	-0.265277	11.9196	-1.45038	6.353	7.96587	0.353812	12.0878	-21.0709	-6.17097	1.56576	-2.7935	22.9171	-6.45397	39.97	-7.32981	99.1442	69.3069	-4.98124	6.7368	-41.9176	-4.2389	1.09704	-4.15586	-3.74557	25.2867	36.7659	13.9528	96.8575	72.5443	1.63348	-6.59859	-12.7759	-2.54749	11.9612	24.8723	0.659354	0.618283	30.2954	-22.9773
1288	0.533585	-0.73496	18.2896	0.171644	-0.366865	2.30322	0.171607	-0.366883	8.12365	0.151408	-0.263482	11.9295	-1.44229	6.33642	7.92771	0.364109	12.054	-21.1421	-6.17525	1.53947	-2.77123	22.9436	-6.49788	39.9234	-7.34617	99.1989	69.342	-5.03051	6.76287	-41.8867	-4.23352	1.11235	-4.09513	-3.76585	25.3198	36.7155	13.9368	96.7479	72.6053	1.56202	-6.53484	-12.6732	-2.52206	11.8416	24.7618	0.721162	0.665383	30.1485	-23.0091
1290	0.537718	-0.738088	18.3055	0.173163	-0.368599	2.31027	0.173125	-0.368617	8.1307	0.152648	-0.264685	11.9348	-1.43928	6.32564	7.90302	0.366737	12.0331	-21.1883	-6.18791	1.53272	-2.73908	22.9881	-6.43585	39.9169	-7.27065	99.3151	69.3235	-5.19037	6.77993	-41.826	-4.21325	1.10721	-4.07007	-3.82338	25.3146	36.7002	13.9311	96.786	72.5999	1.52661	-6.5444	-12.643	-2.50016	11.7771	24.6794	0.754234	0.719784	30.0168	-23.0706
1292	0.54032	-0.731736	18.2949	0.174857	-0.366027	2.30557	0.174819	-0.366045	8.126	0.153755	-0.262653	11.9312	-1.45241	6.3132	7.93144	0.334918	12.017	-21.1377	-6.18834	1.53691	-2.69325	23.0078	-6.48441	39.7905	-7.26358	99.3794	69.3614	-5.26823	6.81391	-41.7836	-4.18925	1.12884	-4.02898	-3.82026	25.3467	36.6417	13.9534	96.6253	72.6065	1.41684	-6.49207	-12.5537	-2.48975	11.7669	24.6654	0.747717	0.713213	29.963	-23.011
1294	0.543989	-0.738677	18.2784	0.175906	-0.36936	2.29822	0.175868	-0.369378	8.11866	0.154754	-0.265077	11.9257	-1.48107	6.30661	7.96493	0.277511	12.0187	-21.0786	-6.17668	1.5285	-2.66019	23.0122	-6.55273	39.724	-7.34158	99.4586	69.3417	-5.34833	6.84001	-41.7473	-4.18208	1.1306	-4.00097	-3.80196	25.3159	36.5664	13.9332	96.5547	72.6209	1.37332	-6.47916	-12.5017	-2.48829	11.7703	24.6542	0.743705	0.681571	29.9418	-22.9532
1296	0.549383	-0.757874	18.2627	0.176677	-0.378205	2.29131	0.176638	-0.378224	8.11174	0.15589	-0.271639	11.9205	-1.52046	6.29588	7.99608	0.199155	12.0178	-21.0251	-6.15209	1.50157	-2.64058	22.9963	-6.61673	39.7223	-7.46987	99.5408	69.2706	-5.4315	6.85418	-41.7162	-4.19065	1.1133	-3.97718	-3.78074	25.2368	36.4832	13.8771	96.5913	72.6316	1.3995	-6.50859	-12.4917	-2.49285	11.7765	24.6288	0.753977	0.647046	29.9283	-22.9276
1298	0.556961	-0.763833	18.2555	0.179505	-0.381447	2.28811	0.179466	-0.381465	8.10854	0.158211	-0.273883	11.9182	-1.54937	6.2373	8.03539	0.11687	11.9261	-20.9588	-6.11085	1.45549	-2.60676	22.9249	-6.6432	39.6256	-7.45874	99.519	69.2806	-5.465	6.86294	-41.6878	-4.18608	1.12698	-3.89246	-3.77129	25.2655	36.4098	13.8872	96.5416	72.5758	1.37553	-6.50105	-12.4636	-2.49517	11.7802	24.5815	0.790168	0.682883	29.8563	-22.9464
1300	0.566419	-0.768075	18.2521	0.183296	-0.384098	2.28662	0.183256	-0.384117	8.10706	0.161213	-0.275626	11.917	-1.58584	6.14573	8.11382	0.00243617	11.7788	-20.8229	-6.07643	1.41538	-2.59069	22.8842	-6.66822	39.5766	-7.46708	99.4841	69.2866	-5.45075	6.86474	-41.6905	-4.18767	1.12285	-3.8258	-3.76748	25.3145	36.3581	13.9008	96.5264	72.5438	1.34601	-6.51902	-12.4292	-2.48837	11.8256	24.5452	0.798532	0.666067	29.7921	-22.9916
1302	0.574326	-0.770314	18.2531	0.186568	-0.385746	2.28709	0.186528	-0.385765	8.10753	0.163762	-0.276652	11.9174	-1.6247	6.00657	8.22391	-0.14068	11.547	-20.6314	-6.05334	1.37909	-2.58789	22.8799	-6.67766	39.599	-7.5031	99.4688	69.2688	-5.40496	6.85899	-41.722	-4.19632	1.09846	-3.77683	-3.76435	25.3561	36.3174	13.9007	96.5622	72.5539	1.33059	-6.56506	-12.4051	-2.47007	11.9057	24.5354	0.766362	0.596499	29.756	-23.0439
1304	0.566427	-0.756745	18.2682	0.184226	-0.379154	2.29377	0.184187	-0.379173	8.11421	0.161593	-0.271874	11.9224	-1.63061	5.75002	8.31422	-0.276401	11.0887	-20.4806	-6.0402	1.30188	-2.54668	22.8534	-6.57019	39.6733	-7.45891	99.527	69.2178	-5.39855	6.84216	-41.7475	-4.19797	1.08712	-3.65518	-3.7424	25.3448	36.2202	13.8518	96.6158	72.5984	1.38927	-6.60002	-12.4639	-2.43772	11.9482	24.5914	0.690496	0.609139	29.7746	-23.0314
1306	0.555128	-0.760924	18.2677	0.178926	-0.380031	2.29355	0.178887	-0.38005	8.11398	0.157686	-0.272863	11.9222	-1.6185	5.43235	8.34237	-0.402358	10.5122	-20.4463	-5.99974	1.26233	-2.51885	22.7794	-6.45758	39.7143	-7.37626	99.5925	69.1461	-5.38738	6.82963	-41.7645	-4.21172	1.08526	-3.59257	-3.73311	25.3367	36.152	13.8867	96.6899	72.6364	1.41665	-6.61038	-12.5092	-2.40705	11.986	24.6204	0.623574	0.542285	29.7879	-23.0825
1308	0.546047	-0.784688	18.2519	0.172974	-0.389656	2.28653	0.172934	-0.389674	8.10697	0.153846	-0.280431	11.917	-1.59537	5.08996	8.29144	-0.513956	9.88628	-20.5575	-5.93314	1.26847	-2.50934	22.673	-6.40709	39.7003	-7.31201	99.6543	69.0739	-5.36918	6.82248	-41.7717	-4.23538	1.08848	-3.59514	-3.74471	25.3404	36.1175	14.0042	96.7642	72.658	1.40344	-6.59351	-12.5237	-2.38035	12.0133	24.6072	0.582013	0.405387	29.7831	-23.2045
1310	0.550626	-0.805099	18.2516	0.17326	-0.39898	2.28643	0.173219	-0.398997	8.10686	0.154646	-0.287384	11.9169	-1.5764	4.80685	8.13836	-0.599244	9.36912	-20.8544	-5.8784	1.27516	-2.49066	22.6223	-6.62438	39.6315	-7.50599	99.7387	69.0725	-5.36514	6.8071	-41.7741	-4.24323	1.07284	-3.56074	-3.78803	25.336	36.0477	14.073	96.7667	72.6743	1.41918	-6.55416	-12.5327	-2.35137	11.9701	24.5824	0.586449	0.408945	29.7673	-23.3152
1312	0.560389	-0.810079	18.2549	0.177109	-0.401987	2.28793	0.177067	-0.402005	8.10837	0.157712	-0.28939	11.918	-1.54629	4.58923	7.96518	-0.634115	8.96456	-21.1837	-5.85803	1.29827	-2.47363	22.6354	-6.72159	39.5718	-7.56315	99.7901	69.0804	-5.39935	6.80068	-41.763	-4.24087	1.08291	-3.52547	-3.80251	25.3517	36.0119	14.0989	96.6931	72.6431	1.41458	-6.52499	-12.5193	-2.313	11.9719	24.547	0.548882	0.312315	29.7496	-23.3584
1314	0.571174	-0.798968	18.2584	0.182762	-0.398034	2.28949	0.182721	-0.398053	8.10992	0.161689	-0.28608	11.9192	-1.50281	4.43793	7.79968	-0.615664	8.67292	-21.4947	-5.87054	1.32969	-2.46311	22.6894	-6.66529	39.5338	-7.44908	99.8042	69.09	-5.46265	6.80621	-41.74	-4.22894	1.12215	-3.5029	-3.77591	25.38	36.0171	14.0787	96.5706	72.5769	1.3853	-6.51527	-12.4871	-2.27332	12.0278	24.511	0.469751	0.138495	29.7359	-23.3216
1316	0.572525	-0.78125	18.2565	0.184851	-0.390387	2.28861	0.184811	-0.390406	8.10904	0.16277	-0.28023	11.9185	-1.44857	4.33796	7.6607	-0.556241	8.46825	-21.7533	-5.88523	1.32674	-2.47474	22.6708	-6.69553	39.4991	-7.39399	99.8173	69.133	-5.49012	6.82141	-41.7183	-4.20313	1.16801	-3.53361	-3.71174	25.3533	36.0335	13.9925	96.5199	72.5744	1.35838	-6.52883	-12.4672	-2.27339	12.062	24.5128	0.434439	0.230796	29.7426	-23.2007
1318	0.576973	-0.780234	18.2515	0.186894	-0.390312	2.28639	0.186853	-0.390331	8.10682	0.164294	-0.280045	11.9169	-1.39769	4.27867	7.56226	-0.48668	8.33799	-21.9352	-5.88307	1.31548	-2.47606	22.6274	-6.77965	39.4687	-7.42068	99.8418	69.1476	-5.51252	6.83344	-41.6949	-4.19192	1.18238	-3.53453	-3.68061	25.375	36.0351	13.99	96.4904	72.5512	1.31024	-6.53859	-12.4302	-2.29035	12.0869	24.5046	0.449624	0.249924	29.7348	-23.1788
1320	0.586306	-0.797478	18.2433	0.189543	-0.398641	2.2828	0.189501	-0.39866	8.10323	0.166801	-0.286104	11.9142	-1.35341	4.2422	7.50796	-0.421102	8.25166	-22.0347	-5.86271	1.30569	-2.46399	22.5802	-6.88323	39.44	-7.50783	99.8683	69.1306	-5.5352	6.84074	-41.6716	-4.20161	1.16396	-3.50351	-3.69096	25.4371	36.0147	14.0727	96.489	72.51	1.24828	-6.54613	-12.3798	-2.31064	12.1043	24.4832	0.496453	0.170422	29.7141	-23.2581
1322	0.596897	-0.81624	18.2286	0.192627	-0.407733	2.27629	0.192585	-0.407753	8.09673	0.169683	-0.292705	11.9093	-1.31733	4.17864	7.50223	-0.386022	8.12058	-22.0458	-5.84219	1.32221	-2.46064	22.5799	-6.86864	39.405	-7.51502	99.8393	69.1297	-5.56109	6.85092	-41.654	-4.232	1.14763	-3.51935	-3.70584	25.396	35.9716	14.0918	96.5971	72.5426	1.22214	-6.59178	-12.3541	-2.29603	12.1271	24.4808	0.473641	0.208957	29.7247	-23.254
1324	0.604712	-0.821039	18.2178	0.195666	-0.410481	2.27153	0.195624	-0.410501	8.09196	0.172131	-0.294566	11.9057	-1.26446	4.07888	7.48448	-0.337202	7.91661	-22.0799	-5.82664	1.30655	-2.44362	22.5942	-6.80495	39.3603	-7.49059	99.7857	69.1409	-5.56145	6.86259	-41.6526	-4.25102	1.14699	-3.51829	-3.70053	25.3886	35.9342	14.1031	96.6552	72.5664	1.21214	-6.62038	-12.3487	-2.28411	12.1043	24.483	0.472135	0.226977	29.733	-23.2251
1326	0.608491	-0.810404	18.2153	0.198221	-0.40614	2.27038	0.19818	-0.40616	8.09081	0.173769	-0.291159	11.9049	-1.19159	3.94607	7.43807	-0.266567	7.64386	-22.1673	-5.81992	1.25683	-2.41413	22.6099	-6.72566	39.3171	-7.45013	99.731	69.1624	-5.53991	6.87404	-41.6642	-4.25274	1.15921	-3.4902	-3.67661	25.4313	35.9098	14.1122	96.6461	72.5687	1.2095	-6.62613	-12.3579	-2.27897	12.0528	24.4874	0.493491	0.208728	29.7336	-23.1918
1328	0.607728	-0.796151	18.2293	0.199062	-0.399849	2.27657	0.19902	-0.39987	8.097	0.173997	-0.286406	11.9095	-1.1117	3.81223	7.35793	-0.182172	7.36583	-22.317	-5.83261	1.22341	-2.40017	22.6044	-6.71076	39.3323	-7.42629	99.7403	69.1876	-5.53799	6.88088	-41.6659	-4.2466	1.15134	-3.44789	-3.67389	25.4741	35.9002	14.1058	96.6598	72.5734	1.19209	-6.6384	-12.3589	-2.26109	12.0964	24.4959	0.458906	0.209215	29.7332	-23.2038
1330	0.604868	-0.782522	18.241	0.198936	-0.393653	2.28174	0.198895	-0.393673	8.10217	0.17351	-0.281783	11.9134	-1.02293	3.65535	7.27996	-0.0932597	7.0422	-22.4632	-5.83863	1.18658	-2.36964	22.5672	-6.72122	39.3326	-7.39926	99.7976	69.1997	-5.55396	6.87455	-41.6592	-4.23842	1.14851	-3.40517	-3.66703	25.4762	35.8803	14.0743	96.6745	72.582	1.17455	-6.65116	-12.3512	-2.24991	12.1403	24.5079	0.429661	0.199033	29.7361	-23.219
1332	0.602242	-0.775062	18.2428	0.198411	-0.390167	2.28255	0.198371	-0.390187	8.10298	0.172898	-0.27921	11.914	-0.931623	3.48499	7.20921	-0.00697557	6.6931	-22.5965	-5.83008	1.15129	-2.32823	22.5068	-6.74538	39.3127	-7.37818	99.8945	69.185	-5.58178	6.85174	-41.6476	-4.23197	1.15359	-3.37293	-3.65397	25.4386	35.8475	14.0341	96.681	72.5894	1.16	-6.65846	-12.3383	-2.24796	12.1677	24.52	0.4167	0.177294	29.7429	-23.2331
1334	0.607017	-0.791089	18.2212	0.199192	-0.397563	2.27297	0.199151	-0.397584	8.0934	0.173953	-0.284687	11.9068	-0.863032	3.3463	7.13059	0.0537028	6.41153	-22.7444	-5.80048	1.15255	-2.32969	22.4709	-6.76409	39.3245	-7.41658	100.012	69.0979	-5.59258	6.80372	-41.6459	-4.23546	1.15705	-3.38056	-3.64557	25.413	35.8169	14.0646	96.6432	72.5676	1.15025	-6.63385	-12.34	-2.25078	12.1953	24.5179	0.414205	0.169945	29.7513	-23.2688
1336	0.611835	-0.810212	18.2002	0.199731	-0.40632	2.26369	0.199689	-0.406341	8.08413	0.174913	-0.291196	11.8999	-0.800256	3.27569	7.03633	0.136886	6.25466	-22.919	-5.76393	1.1609	-2.33701	22.4382	-6.79667	39.3231	-7.47447	100.115	69.024	-5.60139	6.76813	-41.6472	-4.23897	1.15726	-3.39182	-3.64982	25.3881	35.7891	14.1114	96.6333	72.5515	1.13387	-6.6185	-12.3389	-2.23657	12.2221	24.5125	0.3922	0.126839	29.7605	-23.3014
1338	0.616001	-0.824513	18.1863	0.200378	-0.412918	2.25752	0.200335	-0.412939	8.07795	0.175816	-0.296086	11.8952	-0.742257	3.27681	6.93192	0.246165	6.22845	-23.1102	-5.73044	1.16353	-2.346	22.407	-6.8391	39.3121	-7.53485	100.194	68.9841	-5.60951	6.75357	-41.6504	-4.23963	1.15739	-3.403	-3.6609	25.3677	35.772	14.1568	96.6611	72.5446	1.11759	-6.62535	-12.3362	-2.20814	12.2414	24.508	0.354599	0.0542412	29.7708	-23.324
1340	0.623495	-0.821644	18.1796	0.203914	-0.412284	2.25457	0.203871	-0.412305	8.075	0.178422	-0.295388	11.893	-0.698568	3.32572	6.84487	0.351943	6.29469	-23.2679	-5.72486	1.13201	-2.37276	22.3855	-6.86134	39.3494	-7.57229	100.253	68.972	-5.61261	6.75622	-41.6584	-4.23394	1.17657	-3.44018	-3.64172	25.3693	35.7984	14.1788	96.6933	72.5258	1.14469	-6.67039	-12.354	-2.20119	12.2197	24.5116	0.351351	0.0265107	29.7867	-23.3305
1342	0.632726	-0.810727	18.1841	0.208867	-0.408285	2.25654	0.208824	-0.408307	8.07697	0.181871	-0.292087	11.8945	-0.67171	3.38341	6.78323	0.430694	6.38479	-23.3789	-5.7361	1.10947	-2.4043	22.3755	-6.86417	39.3864	-7.55731	100.269	69.0109	-5.60158	6.76734	-41.6632	-4.23372	1.18283	-3.45204	-3.63585	25.3818	35.8225	14.1783	96.7452	72.5123	1.16237	-6.71308	-12.369	-2.19483	12.2127	24.5165	0.349002	0.0060807	29.7998	-23.3344
1344	0.641905	-0.795301	18.1975	0.21416	-0.402318	2.26249	0.214118	-0.40234	8.08292	0.185449	-0.287295	11.899	-0.659043	3.43257	6.75153	0.478564	6.46658	-23.4352	-5.76116	1.09778	-2.43041	22.3748	-6.84832	39.4152	-7.49749	100.253	69.0842	-5.57954	6.78058	-41.6624	-4.23802	1.1758	-3.43456	-3.64473	25.4076	35.839	14.1668	96.8076	72.5017	1.16578	-6.74516	-12.3792	-2.18606	12.2337	24.5231	0.338305	-0.00912651	29.809	-23.3356
1346	0.644549	-0.778808	18.2089	0.216685	-0.395331	2.26752	0.216644	-0.395354	8.08795	0.186894	-0.281915	11.9027	-0.644572	3.45043	6.75366	0.512967	6.4916	-23.4298	-5.8025	1.05896	-2.42138	22.3682	-6.82214	39.4516	-7.45222	100.264	69.1041	-5.56616	6.78058	-41.654	-4.22655	1.18972	-3.42043	-3.63158	25.477	35.8756	14.1976	96.8245	72.4652	1.18503	-6.77327	-12.3998	-2.18014	12.2853	24.5401	0.30792	0.0109899	29.8192	-23.3162
1348	0.64782	-0.777235	18.2138	0.218241	-0.394924	2.26971	0.2182	-0.394946	8.09014	0.18803	-0.281513	11.9044	-0.643868	3.45882	6.79063	0.516481	6.50653	-23.3608	-5.81811	1.03291	-2.40234	22.3799	-6.77514	39.4662	-7.4356	100.242	69.1061	-5.57024	6.77997	-41.641	-4.23611	1.18034	-3.41442	-3.62197	25.501	35.8939	14.2129	96.8683	72.4422	1.21162	-6.80886	-12.4188	-2.17286	12.3344	24.5534	0.283032	-0.0114264	29.8224	-23.3131
1350	0.652315	-0.788611	18.2144	0.219251	-0.400285	2.26998	0.219209	-0.400307	8.09042	0.189122	-0.285457	11.9046	-0.655756	3.46093	6.8527	0.493197	6.5164	-23.2461	-5.80776	1.02368	-2.37908	22.4123	-6.70786	39.4654	-7.44126	100.189	69.0924	-5.58586	6.77639	-41.6299	-4.26557	1.14907	-3.4118	-3.62045	25.4785	35.8903	14.2079	96.936	72.4372	1.24002	-6.84514	-12.4357	-2.16308	12.3713	24.562	0.265556	-0.0713882	29.8197	-23.3265
1352	0.653817	-0.787014	18.2267	0.22002	-0.399727	2.27546	0.219979	-0.39975	8.09589	0.189659	-0.284995	11.9087	-0.661901	3.44762	6.90125	0.473453	6.4958	-23.1568	-5.81528	1.00906	-2.34779	22.4534	-6.61934	39.5064	-7.41396	100.168	69.0427	-5.56944	6.74953	-41.6489	-4.27532	1.14456	-3.37785	-3.62741	25.492	35.8853	14.2163	96.9499	72.4322	1.24982	-6.83994	-12.4578	-2.14891	12.3928	24.578	0.234612	-0.0662676	29.8235	-23.3173
1354	0.653884	-0.78587	18.2352	0.22013	-0.399242	2.27925	0.220089	-0.399265	8.09968	0.189709	-0.284627	11.9115	-0.668749	3.43726	6.94971	0.453881	6.4808	-23.0676	-5.8232	1.00479	-2.33647	22.4932	-6.58639	39.5411	-7.40879	100.217	69.0014	-5.59034	6.70866	-41.6549	-4.27759	1.13774	-3.36543	-3.61668	25.5246	35.8951	14.2255	96.9226	72.4186	1.27289	-6.82712	-12.4895	-2.13925	12.4082	24.5862	0.220579	-0.0677264	29.8239	-23.3157
1356	0.652929	-0.787734	18.2379	0.219549	-0.399981	2.28047	0.219508	-0.400004	8.1009	0.18932	-0.285216	11.9124	-0.677443	3.43573	7.00005	0.435146	6.4825	-22.9746	-5.82927	1.01272	-2.34417	22.524	-6.61542	39.5639	-7.43243	100.332	68.9703	-5.64539	6.66382	-41.6444	-4.2752	1.12575	-3.37723	-3.59124	25.5639	35.9142	14.235	96.8756	72.3981	1.30834	-6.81976	-12.5258	-2.13382	12.4177	24.5856	0.223903	-0.0849798	29.8214	-23.327
1358	0.651191	-0.792566	18.2417	0.218374	-0.401955	2.28213	0.218333	-0.401978	8.10257	0.188565	-0.286767	11.9137	-0.68957	3.44861	7.05593	0.416876	6.5117	-22.8709	-5.83655	1.02716	-2.33268	22.5254	-6.66022	39.593	-7.47187	100.45	68.9072	-5.65275	6.6505	-41.6483	-4.27116	1.12256	-3.36865	-3.58979	25.5642	35.8975	14.2491	96.8912	72.3869	1.32267	-6.8418	-12.5399	-2.12375	12.4074	24.584	0.221807	-0.0904936	29.8264	-23.3493
1360	0.650467	-0.799682	18.2402	0.21746	-0.405009	2.2815	0.217418	-0.405031	8.10193	0.188074	-0.289107	11.9132	-0.697709	3.46557	7.09512	0.408488	6.5462	-22.7979	-5.84171	1.04696	-2.34704	22.5269	-6.66861	39.631	-7.46659	100.552	68.8616	-5.66548	6.6312	-41.6439	-4.27131	1.11119	-3.38548	-3.60024	25.5557	35.8842	14.2746	96.9231	72.395	1.32524	-6.86455	-12.551	-2.10417	12.4139	24.588	0.195075	-0.114595	29.8362	-23.3616
1362	0.650839	-0.807435	18.234	0.216981	-0.408428	2.27877	0.216939	-0.40845	8.0992	0.187933	-0.291692	11.9112	-0.701614	3.48399	7.11257	0.409423	6.58118	-22.7649	-5.84599	1.06869	-2.39073	22.531	-6.64389	39.6782	-7.41674	100.63	68.8418	-5.68632	6.60691	-41.6289	-4.27601	1.09215	-3.42584	-3.615	25.5503	35.8787	14.3113	96.9687	72.4171	1.32602	-6.88817	-12.57	-2.07612	12.4407	24.5975	0.144636	-0.159007	29.8499	-23.3621
1364	0.650838	-0.810012	18.2307	0.21677	-0.409552	2.27728	0.216728	-0.409575	8.09771	0.187847	-0.292545	11.9101	-0.707784	3.50225	7.10744	0.407334	6.61684	-22.774	-5.85749	1.08015	-2.43949	22.5186	-6.66051	39.7367	-7.38439	100.688	68.8375	-5.68664	6.61777	-41.6103	-4.28161	1.08339	-3.43979	-3.6105	25.5766	35.8629	14.3586	97.0572	72.4195	1.36482	-6.94189	-12.6309	-2.04799	12.4647	24.6041	0.0960056	-0.205125	29.8657	-23.3679
1366	0.649877	-0.810705	18.2256	0.2163	-0.409768	2.27504	0.216258	-0.409791	8.09547	0.187511	-0.292736	11.9084	-0.715311	3.52888	7.10618	0.406613	6.66817	-22.7756	-5.87309	1.09414	-2.47924	22.5079	-6.69756	39.7717	-7.37342	100.713	68.8354	-5.6502	6.634	-41.6039	-4.27791	1.07626	-3.4536	-3.60224	25.5735	35.8556	14.3737	97.161	72.4086	1.38778	-7.00153	-12.6712	-2.0311	12.4946	24.6059	0.052183	-0.24026	29.8847	-23.3639
1368	0.648064	-0.809213	18.2185	0.215645	-0.408954	2.27188	0.215603	-0.408976	8.09231	0.186972	-0.292167	11.906	-0.723441	3.56608	7.11537	0.409331	6.7388	-22.7574	-5.89303	1.10983	-2.50451	22.5051	-6.74708	39.7788	-7.3802	100.717	68.8311	-5.58941	6.64604	-41.6085	-4.26301	1.07488	-3.46922	-3.59273	25.5358	35.8577	14.3531	97.2593	72.3859	1.39218	-7.05604	-12.6848	-2.02279	12.5256	24.6041	0.0143853	-0.267747	29.9054	-23.3503
1370	0.646727	-0.800562	18.2112	0.215802	-0.405044	2.26858	0.215761	-0.405066	8.08902	0.186845	-0.289232	11.9035	-0.72953	3.61373	7.13344	0.420221	6.82724	-22.7221	-5.92236	1.11163	-2.514	22.5164	-6.79112	39.7784	-7.37503	100.759	68.8215	-5.57097	6.64383	-41.6029	-4.23801	1.10622	-3.4742	-3.58037	25.504	35.8591	14.3292	97.2902	72.3516	1.41867	-7.08128	-12.709	-2.00003	12.5207	24.6064	-0.0118735	-0.313447	29.9197	-23.3412
1372	0.645048	-0.794866	18.204	0.215561	-0.4024	2.26537	0.215519	-0.402422	8.0858	0.1865	-0.287269	11.9011	-0.732848	3.67264	7.15325	0.441317	6.93454	-22.683	-5.94566	1.11134	-2.50324	22.5443	-6.82314	39.7551	-7.37985	100.811	68.8109	-5.58379	6.62361	-41.5864	-4.22146	1.13157	-3.47485	-3.55795	25.4682	35.8463	14.293	97.3248	72.3361	1.44683	-7.10757	-12.7351	-1.96528	12.5761	24.6148	-0.0834373	-0.389578	29.9319	-23.3318
1374	0.642819	-0.79299	18.1977	0.214754	-0.401383	2.2626	0.214713	-0.401405	8.08303	0.185834	-0.286559	11.899	-0.733221	3.73837	7.17601	0.470747	7.05272	-22.6379	-5.96202	1.11151	-2.47484	22.5854	-6.84171	39.7122	-7.39573	100.864	68.7998	-5.62268	6.59131	-41.5597	-4.21448	1.14383	-3.46923	-3.52935	25.4264	35.8172	14.2427	97.3646	72.3412	1.46666	-7.13266	-12.7574	-1.92675	12.6874	24.6264	-0.188371	-0.48872	29.9415	-23.3253
1376	0.640098	-0.788552	18.1951	0.213941	-0.399207	2.26143	0.213899	-0.39923	8.08186	0.18509	-0.284983	11.8982	-0.729546	3.79537	7.21373	0.50244	7.15342	-22.5652	-5.98378	1.11262	-2.43991	22.6285	-6.84607	39.6752	-7.41016	100.884	68.7826	-5.66856	6.57747	-41.5293	-4.20191	1.15102	-3.44205	-3.5183	25.3712	35.7799	14.1709	97.346	72.3387	1.45613	-7.11638	-12.7592	-1.91844	12.7436	24.6253	-0.219263	-0.57401	29.9421	-23.3425
1378	0.635646	-0.782416	18.1929	0.212512	-0.396143	2.26043	0.212471	-0.396165	8.08086	0.183829	-0.282781	11.8974	-0.731042	3.83638	7.26183	0.516652	7.22797	-22.4742	-6.00499	1.10966	-2.41818	22.6428	-6.8684	39.6419	-7.41724	100.957	68.778	-5.72853	6.55907	-41.4964	-4.18667	1.15916	-3.41864	-3.50966	25.317	35.7396	14.1023	97.3259	72.3554	1.41659	-7.09747	-12.738	-1.91915	12.7716	24.624	-0.228991	-0.603815	29.945	-23.3467
1380	0.629384	-0.774449	18.1907	0.210444	-0.392125	2.25941	0.210403	-0.392146	8.07984	0.182031	-0.279907	11.8966	-0.741639	3.86193	7.32096	0.506578	7.2792	-22.3639	-6.02488	1.1046	-2.41143	22.6292	-6.91569	39.6088	-7.41978	101.074	68.792	-5.79744	6.53786	-41.4609	-4.17155	1.17064	-3.39704	-3.49791	25.2688	35.6915	14.042	97.3135	72.393	1.35908	-7.08203	-12.7019	-1.92211	12.7805	24.6236	-0.231276	-0.589248	29.9501	-23.3272
1382	0.622252	-0.763272	18.1896	0.208264	-0.386629	2.25889	0.208224	-0.38665	8.07932	0.180055	-0.275935	11.8963	-0.770384	3.88116	7.39814	0.459953	7.32778	-22.2212	-6.0453	1.11107	-2.40341	22.6233	-6.98845	39.5567	-7.44016	101.117	68.8333	-5.85418	6.54116	-41.4179	-4.16857	1.18856	-3.34153	-3.47288	25.2332	35.6036	13.9853	97.2893	72.4374	1.33254	-7.05382	-12.6898	-1.91834	12.7969	24.618	-0.239944	-0.633116	29.9474	-23.2738
1384	0.613807	-0.754106	18.1895	0.205337	-0.381904	2.25882	0.205297	-0.381925	8.07925	0.177569	-0.272587	11.8962	-0.791424	3.91087	7.48271	0.431624	7.39152	-22.064	-6.06483	1.11522	-2.3999	22.6233	-7.0378	39.5154	-7.44785	101.125	68.8597	-5.89367	6.55081	-41.3877	-4.15938	1.206	-3.28814	-3.44493	25.1981	35.5274	13.9283	97.2881	72.4708	1.29155	-7.04617	-12.669	-1.91103	12.7985	24.6094	-0.249327	-0.632844	29.9366	-23.2133
1386	0.60558	-0.750386	18.1913	0.202043	-0.379584	2.25962	0.202004	-0.379605	8.08005	0.17496	-0.271061	11.8968	-0.803646	3.95335	7.56718	0.425034	7.474	-21.906	-6.07905	1.12015	-2.40258	22.6303	-7.06289	39.4858	-7.44523	101.102	68.8712	-5.91268	6.56443	-41.3718	-4.14724	1.21501	-3.24436	-3.41694	25.1658	35.4728	13.8741	97.3137	72.4922	1.23711	-7.06264	-12.638	-1.89787	12.7878	24.5959	-0.263294	-0.594129	29.913	-23.1548
1388	0.605256	-0.76391	18.1985	0.20075	-0.385488	2.26286	0.200711	-0.385509	8.08329	0.174364	-0.275557	11.8992	-0.83023	4.00144	7.63476	0.396161	7.57318	-21.7798	-6.06442	1.15567	-2.42191	22.6399	-7.12586	39.4388	-7.48243	101.052	68.9167	-5.90084	6.59238	-41.3566	-4.16784	1.18368	-3.20738	-3.38922	25.1604	35.4273	13.842	97.3475	72.517	1.21386	-7.08627	-12.6179	-1.86434	12.797	24.5653	-0.305962	-0.640762	29.8538	-23.1
1390	0.600555	-0.765543	18.211	0.198532	-0.385821	2.26837	0.198492	-0.385841	8.0888	0.172723	-0.275948	11.9034	-0.852057	4.03533	7.68136	0.370268	7.64452	-21.6929	-6.07927	1.17786	-2.40561	22.68	-7.11207	39.4082	-7.46071	100.981	68.9434	-5.90755	6.6029	-41.3352	-4.17278	1.17362	-3.16962	-3.37148	25.142	35.396	13.8046	97.3939	72.548	1.19817	-7.10601	-12.6024	-1.84046	12.7856	24.5517	-0.330032	-0.66199	29.8087	-23.0761
1392	0.590783	-0.753968	18.2247	0.195203	-0.379944	2.27447	0.195163	-0.379964	8.0949	0.16986	-0.271766	11.9079	-0.868345	4.05405	7.71288	0.348023	7.68594	-21.6345	-6.12277	1.1807	-2.3575	22.7395	-7.03743	39.3946	-7.39116	100.909	68.943	-5.93165	6.59376	-41.3109	-4.15722	1.19235	-3.13535	-3.36144	25.1125	35.3766	13.7675	97.4445	72.5803	1.1866	-7.11964	-12.5939	-1.82928	12.7519	24.5558	-0.330424	-0.653265	29.7878	-23.0806
1394	0.585098	-0.75269	18.2249	0.192821	-0.378906	2.27453	0.192782	-0.378926	8.09496	0.168014	-0.27114	11.908	-0.893904	4.07377	7.75703	0.308866	7.73354	-21.553	-6.13407	1.18328	-2.34748	22.745	-7.08639	39.3677	-7.42003	100.899	68.9353	-5.9091	6.58949	-41.3103	-4.14847	1.21206	-3.13319	-3.33689	25.1283	35.3582	13.7898	97.4677	72.5931	1.18631	-7.13548	-12.6094	-1.80957	12.7242	24.5448	-0.335041	-0.706463	29.7838	-23.0773
1396	0.579449	-0.755323	18.2181	0.190137	-0.379576	2.27149	0.190098	-0.379595	8.09193	0.166051	-0.271809	11.9057	-0.917641	4.10076	7.81789	0.275368	7.79339	-21.4402	-6.13297	1.17521	-2.34096	22.7384	-7.11868	39.3509	-7.45036	100.913	68.8976	-5.91758	6.57621	-41.2998	-4.13209	1.22193	-3.12629	-3.3246	25.111	35.3348	13.7857	97.4646	72.5785	1.18123	-7.13566	-12.6134	-1.81165	12.7142	24.5321	-0.323234	-0.713325	29.7831	-23.0546
1398	0.57445	-0.760522	18.2071	0.187529	-0.38142	2.26662	0.18749	-0.381439	8.08705	0.164221	-0.27335	11.902	-0.938429	4.13491	7.88933	0.249825	7.86474	-21.3072	-6.12609	1.16184	-2.33182	22.7288	-7.11598	39.3458	-7.46231	100.947	68.8374	-5.96407	6.55478	-41.2735	-4.11108	1.22046	-3.10975	-3.32458	25.056	35.3056	13.7455	97.435	72.5448	1.16872	-7.11785	-12.6021	-1.83163	12.7255	24.5212	-0.301584	-0.677914	29.7797	-23.0179
1400	0.575565	-0.767562	18.1977	0.187442	-0.384587	2.26247	0.187402	-0.384606	8.0829	0.164358	-0.275721	11.8989	-0.963235	4.16833	7.9416	0.217785	7.93654	-21.2101	-6.12837	1.17646	-2.32302	22.717	-7.12514	39.3431	-7.45491	101.025	68.7978	-6.0052	6.53612	-41.239	-4.10929	1.2162	-3.10262	-3.3109	25.018	35.2794	13.7099	97.3741	72.5345	1.1542	-7.08684	-12.595	-1.82503	12.7638	24.5174	-0.31742	-0.729078	29.7656	-23.0063
1402	0.579374	-0.768226	18.1914	0.189066	-0.385192	2.25964	0.189026	-0.385211	8.08008	0.165611	-0.27607	11.8968	-0.978393	4.19349	7.97023	0.200581	7.98892	-21.1567	-6.12881	1.17797	-2.30673	22.7078	-7.13956	39.3146	-7.45317	101.076	68.8032	-6.04671	6.53599	-41.2106	-4.11087	1.21376	-3.07677	-3.30252	24.9863	35.2355	13.6794	97.3307	72.5327	1.13911	-7.06487	-12.5847	-1.81187	12.7753	24.5151	-0.327426	-0.742233	29.7474	-22.9995
1404	0.58463	-0.763198	18.1884	0.191796	-0.383429	2.25833	0.191756	-0.383449	8.07876	0.167542	-0.27458	11.8958	-0.981449	4.20996	7.97513	0.202458	8.01995	-21.147	-6.12773	1.16539	-2.286	22.7036	-7.15793	39.269	-7.46238	101.093	68.8447	-6.08452	6.55424	-41.1903	-4.11147	1.21552	-3.03461	-3.29859	24.9612	35.1794	13.6576	97.3095	72.5362	1.12271	-7.05623	-12.5717	-1.79869	12.7493	24.5143	-0.320557	-0.700964	29.7322	-22.9931
1406	0.588651	-0.763128	18.1885	0.193562	-0.383737	2.2584	0.193523	-0.383757	8.07883	0.168882	-0.274699	11.8959	-0.974238	4.22423	7.96103	0.222874	8.04217	-21.172	-6.13908	1.17344	-2.27991	22.7097	-7.18123	39.2775	-7.48429	101.122	68.8495	-6.10175	6.57117	-41.1719	-4.10507	1.22788	-3.012	-3.27781	24.9514	35.1545	13.656	97.2736	72.5435	1.09803	-7.05235	-12.5643	-1.79915	12.6861	24.5221	-0.283826	-0.640261	29.746	-22.9845
1408	0.596354	-0.769841	18.1876	0.196373	-0.387324	2.25798	0.196333	-0.387344	8.07841	0.171209	-0.277203	11.8956	-0.969309	4.23995	7.95525	0.239371	8.06809	-21.1817	-6.1339	1.18818	-2.28791	22.7047	-7.17607	39.2709	-7.47337	101.097	68.8824	-6.11675	6.59696	-41.1454	-4.10746	1.22694	-2.99811	-3.25891	24.9276	35.1298	13.644	97.2572	72.5531	1.07929	-7.06097	-12.551	-1.79156	12.6751	24.5162	-0.274859	-0.631048	29.7522	-22.9696
1410	0.608222	-0.781425	18.1864	0.200597	-0.393394	2.25749	0.200557	-0.393415	8.07792	0.17475	-0.281475	11.8952	-0.970242	4.25797	7.9604	0.245761	8.10091	-21.1714	-6.1126	1.20266	-2.30409	22.6899	-7.14155	39.2482	-7.43102	101.017	68.9425	-6.12971	6.63129	-41.1121	-4.11886	1.21335	-2.99032	-3.24828	24.8941	35.107	13.6242	97.264	72.5614	1.06765	-7.08043	-12.5316	-1.77309	12.7214	24.4981	-0.299533	-0.677152	29.7411	-22.9482
1412	0.622178	-0.787842	18.1932	0.206156	-0.397386	2.26053	0.206115	-0.397407	8.08097	0.179156	-0.284111	11.8975	-0.977024	4.27578	7.95539	0.242171	8.13604	-21.1802	-6.10672	1.20292	-2.3042	22.6983	-7.11588	39.2716	-7.41726	100.948	68.9681	-6.11996	6.66612	-41.0901	-4.12517	1.21388	-2.98962	-3.25904	24.8944	35.1263	13.6364	97.2885	72.5526	1.05716	-7.09971	-12.5186	-1.75451	12.7487	24.4964	-0.318397	-0.715815	29.7054	-22.9235
1414	0.634577	-0.786957	18.2039	0.211641	-0.398055	2.26531	0.2116	-0.398077	8.08574	0.183296	-0.284268	11.9011	-0.991287	4.3001	7.95479	0.227916	8.18637	-21.181	-6.09443	1.17284	-2.29007	22.6856	-7.04029	39.2929	-7.36507	100.856	68.9967	-6.12248	6.70139	-41.0538	-4.12791	1.22035	-2.96107	-3.25379	24.9272	35.1256	13.6641	97.2652	72.5521	1.02534	-7.11058	-12.4907	-1.72307	12.7994	24.501	-0.369213	-0.752381	29.6736	-22.8958
1416	0.644101	-0.779823	18.2183	0.216386	-0.39575	2.2717	0.216345	-0.395772	8.09213	0.186694	-0.282248	11.9059	-1.00922	4.32936	7.96138	0.208927	8.2473	-21.1684	-6.0756	1.12077	-2.26824	22.6528	-6.93224	39.3069	-7.28141	100.756	69.0331	-6.14304	6.73112	-41.0021	-4.12778	1.22799	-2.90672	-3.23154	24.9782	35.1035	13.6892	97.195	72.5635	0.98036	-7.10657	-12.4514	-1.68398	12.8634	24.5083	-0.440213	-0.790654	29.6525	-22.8716
1418	0.649838	-0.775157	18.2396	0.219252	-0.394215	2.28117	0.219212	-0.394238	8.1016	0.188735	-0.280924	11.913	-1.01376	4.35353	7.97391	0.211225	8.29289	-21.1442	-6.06697	1.1013	-2.26458	22.6484	-6.92856	39.3336	-7.26728	100.725	69.0642	-6.16491	6.72863	-40.9547	-4.12775	1.2205	-2.87208	-3.22465	24.9789	35.1191	13.6407	97.1476	72.5742	0.986124	-7.06842	-12.4391	-1.6693	12.8622	24.5094	-0.449552	-0.861742	29.6407	-22.8812
1420	0.652777	-0.764933	18.2592	0.221366	-0.390009	2.28986	0.221326	-0.390032	8.11029	0.190045	-0.277651	11.9195	-1.01409	4.35997	7.99061	0.2126	8.30468	-21.113	-6.06776	1.07564	-2.28011	22.6335	-6.88453	39.3752	-7.19537	100.734	69.1044	-6.22378	6.73583	-40.9077	-4.12753	1.21998	-2.83832	-3.22874	25.004	35.1265	13.6294	97.1136	72.5933	0.971033	-7.03241	-12.4174	-1.66753	12.8616	24.5074	-0.442421	-0.872825	29.6261	-22.874
1422	0.653429	-0.74982	18.2763	0.222895	-0.383467	2.29744	0.222855	-0.38349	8.11787	0.190772	-0.272667	11.9252	-1.01434	4.34954	8.00975	0.206128	8.28613	-21.078	-6.07519	1.03762	-2.30506	22.6074	-6.80799	39.4294	-7.08695	100.779	69.1481	-6.31221	6.7572	-40.8623	-4.13011	1.22725	-2.79948	-3.24189	25.0563	35.1139	13.6641	97.0913	72.6271	0.928397	-7.00543	-12.3834	-1.67165	12.8812	24.5063	-0.436153	-0.839199	29.6054	-22.8438
1424	0.652261	-0.73934	18.2952	0.223235	-0.378803	2.30582	0.223195	-0.378826	8.12625	0.190728	-0.269162	11.9315	-1.02351	4.33876	8.02864	0.183512	8.27111	-21.044	-6.07706	0.992534	-2.29591	22.6016	-6.88464	39.4878	-7.1706	100.877	69.1539	-6.36786	6.77197	-40.8208	-4.14731	1.22642	-2.74715	-3.25662	25.0749	35.0692	13.6739	97.072	72.6987	0.895143	-6.97935	-12.3568	-1.66198	12.9505	24.5207	-0.466864	-0.92676	29.5773	-22.8107
1426	0.652878	-0.730703	18.3251	0.224182	-0.375109	2.3191	0.224143	-0.375133	8.13953	0.191196	-0.266347	11.9414	-1.03907	4.33209	8.03482	0.152097	8.26637	-21.0338	-6.07426	0.957897	-2.2703	22.5965	-6.89391	39.5237	-7.18685	100.935	69.1856	-6.40567	6.77448	-40.7998	-4.17198	1.21093	-2.67074	-3.2764	25.1027	35.0338	13.6801	97.0525	72.7609	0.875487	-6.94873	-12.3379	-1.64449	12.9942	24.5412	-0.494409	-0.988656	29.5547	-22.7881
1428	0.655576	-0.722165	18.3638	0.226018	-0.371646	2.33628	0.22598	-0.37167	8.15671	0.192342	-0.26365	11.9543	-1.05981	4.33061	8.03494	0.11419	8.27336	-21.0349	-6.07175	0.932299	-2.23991	22.5899	-6.81501	39.5458	-7.10862	100.944	69.2435	-6.4283	6.76911	-40.7979	-4.1984	1.18982	-2.57992	-3.29213	25.1504	35.0182	13.692	97.0385	72.8023	0.867455	-6.92293	-12.3264	-1.62245	13.0091	24.5631	-0.514372	-1.0067	29.5394	-22.776
1430	0.657245	-0.705038	18.3929	0.228147	-0.364324	2.3492	0.22811	-0.364348	8.16963	0.193466	-0.258047	11.964	-1.08091	4.3298	8.06589	0.0740301	8.28181	-20.9788	-6.09583	0.888498	-2.24191	22.5943	-6.76439	39.6248	-7.06109	100.949	69.2729	-6.44528	6.78462	-40.7887	-4.20854	1.21367	-2.52469	-3.26127	25.2294	35.0239	13.7343	97.059	72.8259	0.851078	-6.94744	-12.3189	-1.60563	13.0615	24.5791	-0.547705	-1.03628	29.5276	-22.7505
1432	0.661007	-0.703491	18.4137	0.229891	-0.36399	2.35843	0.229854	-0.364014	8.17887	0.194744	-0.257692	11.9709	-1.11151	4.33996	8.12724	0.0200078	8.31445	-20.8664	-6.10014	0.852639	-2.24069	22.5747	-6.75683	39.6866	-7.06284	100.962	69.267	-6.41958	6.79285	-40.8002	-4.21969	1.225	-2.48665	-3.22915	25.2918	35.0319	13.781	97.0908	72.8285	0.847151	-6.98944	-12.3161	-1.58983	13.109	24.5794	-0.574038	-1.08405	29.5021	-22.7509
1434	0.666603	-0.718659	18.4278	0.231033	-0.371124	2.36474	0.230995	-0.371148	8.18517	0.196042	-0.262957	11.9757	-1.14932	4.35914	8.2144	-0.0444253	8.36662	-20.7061	-6.07973	0.828238	-2.2281	22.5285	-6.77201	39.7231	-7.09234	100.979	69.2317	-6.36147	6.78796	-40.8278	-4.23431	1.21485	-2.45848	-3.21154	25.333	35.0382	13.8318	97.1281	72.8153	0.85809	-7.03269	-12.3185	-1.57234	13.138	24.5686	-0.591006	-1.13859	29.4626	-22.7797
1436	0.669622	-0.732145	18.443	0.231187	-0.377303	2.37151	0.231148	-0.377327	8.19194	0.196542	-0.26757	11.9807	-1.17663	4.37193	8.30847	-0.0934593	8.40241	-20.5327	-6.05837	0.806639	-2.20052	22.4754	-6.68814	39.7652	-7.01801	100.952	69.2058	-6.34522	6.77375	-40.8274	-4.2449	1.19872	-2.42429	-3.23316	25.3784	35.0478	13.9078	97.1722	72.8103	0.870931	-7.0406	-12.3246	-1.54426	13.1253	24.5773	-0.607794	-1.13359	29.4206	-22.809
1438	0.674275	-0.741585	18.4592	0.232396	-0.381852	2.37874	0.232357	-0.381876	8.19917	0.197727	-0.270898	11.9862	-1.19823	4.37075	8.39106	-0.137984	8.41035	-20.3809	-6.04199	0.78371	-2.18411	22.4382	-6.6124	39.8293	-6.95111	100.985	69.1773	-6.35902	6.74205	-40.829	-4.26504	1.18863	-2.38634	-3.25098	25.4601	35.0586	14.013	97.1947	72.7965	0.912074	-7.03644	-12.3577	-1.5173	13.1099	24.5907	-0.621052	-1.13566	29.4009	-22.8495
1440	0.68295	-0.748436	18.4778	0.235581	-0.38561	2.38701	0.235541	-0.385635	8.20744	0.20034	-0.273512	11.9924	-1.21724	4.35706	8.46007	-0.182736	8.39455	-20.2547	-6.03196	0.761349	-2.1749	22.4289	-6.56591	39.9146	-6.91869	101.073	69.1423	-6.39616	6.69933	-40.8359	-4.29394	1.18545	-2.33931	-3.26097	25.5617	35.0646	14.1319	97.2026	72.7732	0.980523	-7.02943	-12.4148	-1.49195	13.1073	24.6032	-0.63889	-1.16442	29.4035	-22.8909
1442	0.702169	-0.763543	18.5013	0.242672	-0.393886	2.39752	0.242632	-0.393911	8.21795	0.206155	-0.279259	12.0003	-1.24656	4.34482	8.53008	-0.245409	8.38606	-20.1273	-6.0259	0.749999	-2.12907	22.4814	-6.53582	40.0026	-6.94195	101.102	69.0823	-6.4284	6.68103	-40.8403	-4.31332	1.17743	-2.26301	-3.29119	25.5691	35.0374	14.1853	97.2596	72.7539	1.04172	-7.04112	-12.4608	-1.45661	13.1439	24.6004	-0.702278	-1.24322	29.3994	-22.878
1444	0.723077	-0.784084	18.5354	0.250021	-0.404699	2.41273	0.249979	-0.404725	8.23316	0.212319	-0.28689	12.0117	-1.26391	4.3426	8.59887	-0.281894	8.39004	-20.0009	-6.00972	0.760936	-2.06994	22.493	-6.53018	40.066	-6.93414	101.161	69.0528	-6.47915	6.65892	-40.8276	-4.33795	1.16891	-2.16561	-3.3185	25.6028	35.0315	14.2656	97.2967	72.72	1.14258	-7.03509	-12.5148	-1.43196	13.1831	24.6031	-0.748086	-1.31563	29.4005	-22.8795
1446	0.742652	-0.808316	18.5779	0.256452	-0.41703	2.43171	0.256409	-0.417056	8.25214	0.217889	-0.295715	12.0259	-1.26763	4.34881	8.6629	-0.289778	8.40291	-19.8821	-5.9864	0.792269	-2.01502	22.4469	-6.54023	40.11	-6.87107	101.26	69.0712	-6.55837	6.62732	-40.793	-4.37908	1.16407	-2.05968	-3.33249	25.6879	35.0619	14.3971	97.3154	72.6776	1.2682	-7.01069	-12.572	-1.41677	13.2216	24.6145	-0.773041	-1.3696	29.4063	-22.9091
1448	0.757867	-0.829974	18.6162	0.261197	-0.42786	2.44878	0.261153	-0.427887	8.26922	0.222105	-0.303524	12.0387	-1.27143	4.34545	8.7074	-0.300925	8.39859	-19.7999	-5.98578	0.826314	-2.01444	22.3772	-6.50444	40.1848	-6.7124	101.374	69.1617	-6.70333	6.58465	-40.7226	-4.47345	1.18077	-1.98019	-3.30175	25.8339	35.1399	14.6039	97.3639	72.6637	1.31482	-6.99274	-12.5981	-1.38459	13.2843	24.6239	-0.825576	-1.41256	29.4035	-22.9644
1450	0.76808	-0.856124	18.646	0.263384	-0.440221	2.46209	0.263339	-0.440248	8.28252	0.224505	-0.312635	12.0487	-1.27761	4.3407	8.7449	-0.316556	8.39285	-19.731	-5.97624	0.847499	-2.04374	22.3017	-6.57803	40.2813	-6.70001	101.499	69.2325	-6.78599	6.55748	-40.6913	-4.56973	1.18619	-1.95915	-3.31306	25.8989	35.2133	14.795	97.5608	72.6954	1.34058	-7.01529	-12.6197	-1.3559	13.3434	24.6532	-0.883232	-1.4515	29.4131	-22.9933
1452	0.77412	-0.888214	18.6663	0.263253	-0.454814	2.47117	0.263206	-0.454841	8.2916	0.225316	-0.323559	12.0555	-1.28799	4.33777	8.78057	-0.338781	8.3923	-19.6656	-5.95432	0.862627	-2.09614	22.2294	-6.73805	40.391	-6.81699	101.622	69.2648	-6.78922	6.5406	-40.7054	-4.65685	1.17359	-1.99892	-3.36698	25.8673	35.2826	14.9408	97.8845	72.7635	1.34217	-7.07776	-12.6299	-1.33242	13.3944	24.6956	-0.941264	-1.49523	29.4363	-22.9942
1454	0.780553	-0.927806	18.6777	0.262672	-0.472712	2.47633	0.262623	-0.472739	8.29676	0.225998	-0.33698	12.0594	-1.30659	4.34346	8.82304	-0.372306	8.41099	-19.5878	-5.93346	0.920681	-2.16993	22.1682	-6.74404	40.4899	-6.75433	101.699	69.2673	-6.75872	6.48672	-40.7257	-4.74503	1.14502	-2.08363	-3.37646	25.8047	35.4163	14.9949	98.1276	72.8112	1.23853	-7.14325	-12.5621	-1.30055	13.4489	24.6996	-1.00086	-1.57937	29.4586	-23.017
1456	0.785216	-0.959341	18.6933	0.261991	-0.486938	2.48335	0.26194	-0.486965	8.30379	0.226375	-0.347662	12.0647	-1.32162	4.3549	8.87127	-0.39718	8.43836	-19.4988	-5.92033	0.98624	-2.22341	22.1259	-6.6634	40.5374	-6.57774	101.717	69.3368	-6.80261	6.40675	-40.6791	-4.80168	1.12101	-2.12512	-3.39237	25.8343	35.511	15.1377	98.3007	72.823	1.21423	-7.19279	-12.5425	-1.28117	13.4854	24.7081	-1.0428	-1.6294	29.476	-23.036
1458	0.787537	-0.982228	18.7146	0.261006	-0.497187	2.49286	0.260955	-0.497213	8.3133	0.226274	-0.355392	12.0718	-1.33	4.36881	8.92544	-0.409375	8.46714	-19.3982	-5.91427	1.04462	-2.25541	22.1092	-6.54999	40.5602	-6.37792	101.668	69.4461	-6.89207	6.32336	-40.5867	-4.83027	1.10494	-2.12167	-3.42042	25.9512	35.5625	15.3716	98.4198	72.807	1.27608	-7.22304	-12.5813	-1.27464	13.501	24.7272	-1.06704	-1.6415	29.4887	-23.0528
1460	0.785776	-1.01092	18.7315	0.257748	-0.509623	2.50044	0.257696	-0.50965	8.32087	0.22461	-0.364898	12.0775	-1.33148	4.38153	8.98445	-0.410048	8.49064	-19.2883	-5.9054	1.06184	-2.30948	22.1522	-6.5901	40.7309	-6.53856	101.483	69.3628	-6.75749	6.33435	-40.6322	-4.87721	1.08707	-2.16768	-3.44711	26.0022	35.659	15.5309	98.5822	72.8188	1.26683	-7.25	-12.5947	-1.26628	13.5065	24.7449	-1.09066	-1.66975	29.5062	-23.0946
1462	0.786725	-1.03832	18.7549	0.255769	-0.521731	2.51087	0.255715	-0.521757	8.3313	0.22388	-0.37408	12.0853	-1.33057	4.36131	9.05737	-0.422131	8.45374	-19.1539	-5.88189	1.09728	-2.35023	22.1258	-6.65144	40.8389	-6.58631	101.546	69.3329	-6.73694	6.31288	-40.62	-4.93435	1.0774	-2.19882	-3.44697	26.0006	35.7411	15.6086	98.6757	72.8445	1.24883	-7.25027	-12.5925	-1.23568	13.5052	24.7508	-1.13014	-1.72345	29.5123	-23.1492
1464	0.79109	-1.06022	18.7848	0.255735	-0.531737	2.52423	0.25568	-0.531763	8.34466	0.22447	-0.381571	12.0953	-1.32045	4.28065	9.14092	-0.445445	8.30386	-19.0018	-5.85251	1.14976	-2.37561	22.0213	-6.67294	40.8784	-6.43246	101.843	69.3779	-6.84717	6.24537	-40.5368	-4.99223	1.0812	-2.2038	-3.42441	25.9692	35.796	15.6312	98.6906	72.8772	1.23931	-7.2285	-12.5826	-1.18836	13.4953	24.7476	-1.1796	-1.79022	29.5075	-23.2026
1466	0.794284	-1.06317	18.8143	0.256809	-0.533342	2.53734	0.256754	-0.533369	8.35777	0.225363	-0.382711	12.1051	-1.269	4.0616	9.20829	-0.455296	7.88616	-18.8829	-5.86968	1.14944	-2.39932	21.9399	-6.48549	41.0305	-6.13972	101.914	69.3434	-6.8337	6.19925	-40.5146	-5.01187	1.11507	-2.18611	-3.42911	26.023	35.8111	15.7535	98.6693	72.9109	1.24945	-7.21483	-12.5872	-1.17116	13.4544	24.7604	-1.19255	-1.80062	29.5097	-23.2026
1468	0.799521	-1.06789	18.8337	0.258649	-0.535886	2.54597	0.258593	-0.535913	8.3664	0.22689	-0.384502	12.1116	-1.19607	3.77558	9.29734	-0.457323	7.33811	-18.7248	-5.88628	1.17531	-2.4722	21.8167	-6.43236	41.163	-5.89907	102.028	69.3593	-6.81399	6.14153	-40.4792	-5.03261	1.13919	-2.17996	-3.4245	26.0195	35.8548	15.8039	98.7544	72.8675	1.36059	-7.25697	-12.6642	-1.15534	13.4534	24.7728	-1.20997	-1.80459	29.5097	-23.2098
1470	0.808906	-1.07958	18.8433	0.261733	-0.54182	2.55029	0.261677	-0.541847	8.37072	0.229564	-0.388748	12.1149	-1.11444	3.45526	9.41454	-0.459799	6.72431	-18.5144	-5.89416	1.23211	-2.59586	21.6659	-6.5249	41.2729	-5.73912	102.223	69.4267	-6.81535	6.06401	-40.409	-5.05933	1.14655	-2.20304	-3.38947	25.9472	35.9568	15.7591	98.9293	72.7402	1.55685	-7.35796	-12.8015	-1.13954	13.4938	24.7809	-1.23326	-1.80644	29.5083	-23.236
1472	0.827995	-1.09678	18.8538	0.268591	-0.550996	2.55502	0.268535	-0.551024	8.37545	0.235261	-0.395183	12.1184	-1.05506	3.1556	9.55339	-0.493174	6.15756	-18.2636	-5.91775	1.28067	-2.71284	21.6139	-6.48671	41.4521	-5.54931	102.498	69.425	-6.90775	5.94111	-40.2686	-5.07031	1.15216	-2.28702	-3.25777	25.8943	36.1677	15.6689	98.951	72.5719	1.69239	-7.4745	-12.8837	-1.14422	13.5082	24.7811	-1.22705	-1.77453	29.5143	-23.2749
1474	0.853333	-1.12899	18.8736	0.276874	-0.567297	2.56393	0.276815	-0.567326	8.38436	0.242465	-0.406858	12.1251	-1.02	2.89825	9.6953	-0.550639	5.67777	-18.0061	-5.86385	1.24314	-2.89908	21.4754	-6.32212	41.7067	-5.40453	102.374	69.4489	-6.73137	5.90512	-40.1553	-5.10517	1.13607	-2.41504	-3.15312	25.8303	36.4147	15.6109	99.0371	72.4505	1.80438	-7.60296	-12.9456	-1.14419	13.53	24.7843	-1.23165	-1.75873	29.5252	-23.3039
1476	0.883549	-1.17634	18.9007	0.285972	-0.590654	2.57615	0.285911	-0.590684	8.39659	0.250716	-0.42376	12.1343	-1.00726	2.68558	9.83711	-0.627616	5.28827	-17.748	-5.73483	1.12113	-3.12842	21.2626	-6.11229	42.0063	-5.37693	101.919	69.494	-6.34902	5.939	-40.0286	-5.16436	1.09982	-2.58614	-3.08404	25.7297	36.695	15.5682	99.2232	72.3641	1.92898	-7.74606	-13.0142	-1.1335	13.5613	24.7909	-1.25756	-1.77208	29.5389	-23.3179
1478	0.916682	-1.22964	18.9133	0.295873	-0.616848	2.58193	0.295809	-0.616879	8.40236	0.25975	-0.442731	12.1386	-1.00092	2.49784	9.99004	-0.704809	4.94631	-17.4683	-5.64377	1.02616	-3.2258	21.2135	-6.28672	42.2254	-5.76474	102.07	69.4317	-6.44418	5.85464	-39.6991	-5.21345	1.07213	-2.82539	-2.95019	25.4771	37.0838	15.3493	99.4997	72.148	2.22721	-7.94508	-13.2015	-1.11082	13.5879	24.7908	-1.31482	-1.82523	29.5489	-23.3213
1480	0.950818	-1.28985	18.9425	0.305567	-0.646178	2.59515	0.3055	-0.646209	8.41559	0.268816	-0.464063	12.1485	-1.00812	2.31683	10.1317	-0.802357	4.6223	-17.2095	-5.48739	0.833814	-3.27838	21.148	-6.15732	42.3927	-5.95567	101.586	69.4834	-6.38997	5.72633	-39.0306	-5.24561	1.01656	-3.02179	-2.8596	25.3534	37.4411	15.2495	99.5994	71.9864	2.39476	-8.05998	-13.3116	-1.0874	13.5983	24.7957	-1.35833	-1.86136	29.5615	-23.3212
1482	0.982506	-1.35506	18.9908	0.313692	-0.677525	2.61683	0.313622	-0.677558	8.43726	0.276826	-0.487008	12.1648	-1.02581	2.13664	10.261	-0.917401	4.30424	-16.9736	-5.26557	0.544269	-3.32752	21.0506	-5.71168	42.4525	-5.83898	100.051	69.729	-5.82581	5.25096	-37.7369	-5.26067	0.924757	-3.17154	-2.83132	25.3486	37.7494	15.2644	99.5381	71.8943	2.4401	-8.09343	-13.3429	-1.07261	13.595	24.8053	-1.37405	-1.8678	29.5776	-23.3199
1484	1.00014	-1.42588	19.0374	0.315172	-0.710122	2.63779	0.315099	-0.710154	8.45822	0.279945	-0.5113	12.1805	-1.03805	1.96589	10.3929	-1.018	4.00058	-16.7319	-5.05607	0.268925	-3.46193	20.981	-5.39672	42.1973	-5.34112	97.2564	70.2264	-3.91898	3.20089	-34.5357	-5.26972	0.780159	-3.36966	-2.85266	25.1304	38.0733	15.0847	99.6984	71.7707	2.70593	-8.19283	-13.5	-1.09867	13.5935	24.8079	-1.34209	-1.84533	29.5957	-23.3186
1486	1.01328	-1.45946	19.0865	0.317872	-0.726039	2.65973	0.317797	-0.726072	8.48016	0.282931	-0.52305	12.197	-1.05109	1.74959	10.542	-1.13966	3.61467	-16.4582	-4.90063	-0.0105198	-3.68811	21.1326	-6.06715	41.5903	-6.21242	91.8411	71.1198	-0.827691	0.608748	-31.626	-5.28022	0.71107	-3.6097	-2.82691	24.9302	38.4145	14.9123	99.7413	71.607	2.92319	-8.3566	-13.6526	-1.10772	13.6366	24.8107	-1.34129	-1.84755	29.6169	-23.3105
1488	1.02215	-1.45083	19.142	0.32231	-0.723126	2.68437	0.322236	-0.723159	8.5048	0.286041	-0.520611	12.2155	-1.06751	1.49021	10.7028	-1.28545	3.15205	-16.1629	-4.80042	-0.296509	-3.97101	21.4662	-7.63707	40.6253	-8.09605	84.5095	72.2636	3.12209	-1.85592	-29.8326	-5.28041	0.715946	-3.87828	-2.74988	24.7615	38.7432	14.738	99.6458	71.4362	3.07433	-8.58407	-13.7921	-1.08824	13.7141	24.818	-1.38451	-1.88106	29.6421	-23.297
1490	1.01677	-1.41867	19.2217	0.322462	-0.708737	2.71969	0.322389	-0.708771	8.54013	0.28522	-0.509868	12.242	-1.09136	1.24733	10.8343	-1.43593	2.72234	-15.921	-4.69525	-0.637043	-4.16448	21.7693	-8.75352	39.2917	-8.08425	78.8632	72.6651	7.51042	-3.29082	-31.6659	-5.20665	0.660417	-4.12258	-2.71593	24.4715	38.9166	14.3506	99.6221	71.4263	3.3268	-8.87151	-13.999	-1.04921	13.7403	24.8429	-1.44529	-1.92166	29.6774	-23.2873
1492	1.01566	-1.40128	19.2934	0.323247	-0.701159	2.75152	0.323175	-0.701191	8.57195	0.285301	-0.504171	12.2658	-1.14593	1.04144	10.9578	-1.62512	2.37243	-15.6937	-4.64241	-0.762537	-4.2616	21.8305	-9.87602	38.2655	-6.11718	78.135	70.9721	10.1794	-4.27799	-34.7091	-5.1651	0.557599	-4.33583	-2.64652	24.1588	39.0937	13.8809	99.6148	71.4049	3.59775	-9.1119	-14.2471	-1.00371	13.7262	24.8648	-1.50503	-1.9303	29.6984	-23.2973
1494	1.0231	-1.40802	19.3514	0.325728	-0.70486	2.77734	0.325655	-0.704894	8.59777	0.287359	-0.506803	12.2852	-1.2381	0.872679	11.0756	-1.86574	2.10538	-15.4774	-4.60386	-0.69575	-4.25447	21.7172	-11.2176	37.7979	-2.58948	82.059	67.2594	10.0387	-4.50656	-38.1567	-5.17949	0.426254	-4.4909	-2.55062	23.9231	39.3075	13.4746	99.6582	71.3316	3.84223	-9.28336	-14.4947	-0.955949	13.697	24.8793	-1.56609	-1.9183	29.6988	-23.323
1496	1.04036	-1.44483	19.3987	0.329932	-0.722551	2.79847	0.329857	-0.722583	8.61891	0.291578	-0.519782	12.3011	-1.37946	0.718816	11.1917	-2.18846	1.8858	-15.2649	-4.36804	-0.786095	-4.15972	21.833	-13.5108	38.1747	-0.492471	87.1352	61.7756	6.07701	-3.05979	-40.3583	-5.25535	0.329871	-4.503	-2.53293	24.1037	39.5463	13.6392	99.926	71.1935	3.93285	-9.41839	-14.5894	-0.901469	13.7643	24.8877	-1.67782	-1.98676	29.6754	-23.3328
1498	1.04729	-1.42628	19.473	0.334325	-0.715182	2.83149	0.334251	-0.715218	8.65192	0.29437	-0.514027	12.3258	-1.49048	0.536127	11.2454	-2.46737	1.6018	-15.1668	-4.14145	-1.01812	-3.89905	22.626	-15.7532	38.6059	0.342863	90.9179	56.3788	1.79333	-1.61296	-40.5025	-5.27238	0.328776	-4.38247	-2.56386	24.3602	39.7689	13.8752	100.237	71.0547	4.03025	-9.49356	-14.636	-0.876708	13.8111	24.903	-1.71675	-2.01771	29.6474	-23.3335
1500	1.04349	-1.34979	19.58	0.338971	-0.681583	2.87882	0.338901	-0.681618	8.69925	0.295709	-0.488645	12.3613	-1.55799	0.332119	11.2267	-2.67577	1.26198	-15.2011	-3.97933	-1.32965	-3.49752	24.0487	-17.2874	38.9926	0.160056	93.2314	51.2806	-1.62916	-0.9035	-39.0512	-5.21848	0.407199	-4.15978	-2.60868	24.5643	39.9732	14.0113	100.544	70.9563	4.1386	-9.51962	-14.6478	-0.881098	13.8274	24.9327	-1.68471	-2.00748	29.6228	-23.3216
1502	1.05125	-1.29079	19.711	0.347111	-0.656699	2.93688	0.347043	-0.656736	8.75731	0.300196	-0.469576	12.4049	-1.61581	0.186122	11.1318	-2.84148	1.02457	-15.3768	-3.92666	-1.44365	-3.11126	25.4384	-16.4593	39.9078	1.56665	96.2998	46.4121	-3.17729	-0.625414	-38.2606	-5.1697	0.429119	-3.93255	-2.54387	24.4972	40.1953	13.7889	100.841	71.0193	4.10978	-9.55629	-14.5733	-0.874558	13.8921	24.999	-1.71754	-2.06577	29.6126	-23.2761
1504	1.04993	-1.24632	19.8034	0.350151	-0.637306	2.97784	0.350086	-0.637341	8.79827	0.30123	-0.454912	12.4356	-1.65975	0.0593972	11.1247	-2.97481	0.814336	-15.3891	-3.892	-1.46045	-2.77183	26.8105	-13.9818	41.1154	3.46866	97.0971	41.9065	-4.69075	-0.756328	-36.9297	-5.11266	0.446278	-3.79386	-2.43071	24.4579	40.425	13.5862	100.999	71.0316	4.08878	-9.58502	-14.5276	-0.871586	13.8955	25.0516	-1.7288	-2.05718	29.614	-23.2334
1506	1.03694	-1.20692	19.8491	0.347791	-0.619016	2.998	0.347727	-0.619052	8.81843	0.298315	-0.441397	12.4507	-1.67731	-0.0616024	11.2326	-3.05856	0.600564	-15.1869	-3.86607	-1.39252	-2.44854	28.0719	-10.5383	42.484	5.30818	95.7345	37.7301	-6.27775	-1.16707	-35.152	-5.03933	0.475932	-3.75381	-2.31121	24.4828	40.6361	13.4641	101.006	70.9665	4.10422	-9.60792	-14.5258	-0.868343	13.8328	25.0823	-1.71308	-1.98281	29.6239	-23.2017
1508	1.01698	-1.12667	19.8822	0.346008	-0.582221	3.01246	0.345948	-0.582257	8.83289	0.294696	-0.414003	12.4616	-1.6148	-0.205659	11.4085	-3.00714	0.309479	-14.8558	-3.90032	-1.19692	-1.92259	29.1512	-8.13471	43.4939	6.74745	95.4025	34.0274	-6.55569	-1.40022	-34.3969	-4.91769	0.551476	-3.7358	-2.29961	24.4355	40.725	13.3009	100.921	70.9174	4.1389	-9.64946	-14.5105	-0.837345	13.7839	25.109	-1.72215	-1.97471	29.6311	-23.1761
1510	1.00782	-1.02372	19.9032	0.35099	-0.536417	3.0215	0.350935	-0.536453	8.84194	0.295586	-0.379449	12.4684	-1.52504	-0.333722	11.5366	-2.89888	0.0370682	-14.6136	-3.97426	-1.0848	-1.51656	30.0622	-7.44394	44.5849	7.11198	96.5457	31.129	-7.17251	-1.5788	-33.4216	-4.78401	0.662397	-3.76088	-2.37137	24.3313	40.766	13.1397	100.884	70.9125	4.19004	-9.66928	-14.495	-0.811962	13.7549	25.1316	-1.72106	-1.97482	29.6403	-23.1639
1512	1.01024	-0.913305	19.9139	0.361724	-0.488345	3.026	0.361674	-0.488382	8.84643	0.300641	-0.342842	12.4717	-1.42754	-0.4305	11.6015	-2.76308	-0.180432	-14.4893	-4.06513	-1.07755	-1.27261	30.857	-8.21059	45.7442	6.61132	98.7919	29.0449	-8.19773	-1.74954	-32.1775	-4.6592	0.797579	-3.8154	-2.49198	24.2228	40.7907	13.0271	100.903	70.937	4.24787	-9.66126	-14.483	-0.798843	13.7539	25.1498	-1.70785	-1.97118	29.6524	-23.1655
1514	1.00759	-0.840659	19.9135	0.366953	-0.45633	3.02562	0.366905	-0.456367	8.84605	0.302574	-0.318578	12.4715	-1.34717	-0.468271	11.6745	-2.63337	-0.283955	-14.3519	-4.1056	-1.0466	-1.0442	31.576	-8.53958	46.6251	6.18012	99.3759	27.2925	-8.39231	-1.95815	-31.8515	-4.59585	0.930672	-3.84195	-2.53431	24.3453	40.8696	13.1487	100.847	70.8811	4.28011	-9.62939	-14.4863	-0.793305	13.8028	25.159	-1.70423	-1.95047	29.6671	-23.1789
1516	1.00667	-0.798952	19.9146	0.370213	-0.438005	3.02597	0.370168	-0.438043	8.84641	0.303881	-0.304675	12.4717	-1.27174	-0.479681	11.742	-2.5015	-0.33744	-14.2253	-4.10614	-0.998924	-0.898697	32.0273	-7.87121	47.3714	6.37781	99.3663	25.8716	-8.90967	-2.08905	-31.4581	-4.54807	1.00901	-3.83862	-2.55396	24.4158	40.9075	13.2115	100.804	70.8521	4.29592	-9.63796	-14.4822	-0.793531	13.837	25.1677	-1.70058	-1.97197	29.6816	-23.1841
1518	1.0077	-0.781529	19.9212	0.372179	-0.430485	3.0289	0.372134	-0.430524	8.84933	0.304885	-0.298932	12.4739	-1.20742	-0.478951	11.7975	-2.38465	-0.363966	-14.1214	-4.07517	-0.939601	-0.83316	32.2446	-6.36401	48.0082	7.06612	98.8083	24.6957	-9.73411	-2.19031	-30.8523	-4.50628	1.03085	-3.80947	-2.54882	24.3988	40.9035	13.1644	100.785	70.8582	4.2964	-9.69805	-14.4697	-0.794628	13.8418	25.1766	-1.69851	-2.02008	29.6937	-23.1778
1520	1.00711	-0.764754	19.9376	0.373368	-0.423128	3.03614	0.373324	-0.423167	8.85657	0.305315	-0.293363	12.4793	-1.18786	-0.49057	11.8175	-2.35404	-0.393504	-14.0839	-4.03799	-0.901619	-0.785776	32.6524	-5.45736	48.485	6.99425	96.9205	23.6119	-9.75422	-2.55364	-30.4328	-4.47666	1.04634	-3.77854	-2.45869	24.4127	40.9429	13.0744	100.757	70.8349	4.27897	-9.7923	-14.4674	-0.77733	13.8209	25.1772	-1.71275	-1.95799	29.6947	-23.1682
1522	1.00568	-0.743217	19.9522	0.374607	-0.413609	3.04258	0.374564	-0.413648	8.86301	0.30565	-0.286172	12.4842	-1.18775	-0.507915	11.8181	-2.36104	-0.424965	-14.0825	-4.02523	-0.867774	-0.790437	32.8868	-4.99928	49.0875	7.04158	96.555	22.4625	-9.90151	-2.83984	-29.9115	-4.43514	1.05898	-3.75756	-2.39737	24.4551	40.9982	13.022	100.751	70.7973	4.26082	-9.87501	-14.4634	-0.766085	13.8022	25.1903	-1.72893	-1.9427	29.7062	-23.1553
1524	1.00213	-0.713556	19.963	0.375645	-0.400342	3.04731	0.375604	-0.400381	8.86774	0.305605	-0.276191	12.4877	-1.19433	-0.52512	11.802	-2.38016	-0.453089	-14.1121	-4.03898	-0.835382	-0.829857	32.9513	-4.94032	49.7668	7.27949	97.6734	21.3216	-10.2276	-3.01079	-29.3436	-4.37978	1.07536	-3.74899	-2.39097	24.5147	41.0574	13.0183	100.78	70.7555	4.24776	-9.93508	-14.4561	-0.765044	13.788	25.2161	-1.7381	-1.98281	29.7298	-23.1414
1526	0.989971	-0.671264	19.9736	0.374027	-0.380791	3.0519	0.373988	-0.38083	8.87233	0.303186	-0.261674	12.4911	-1.17821	-0.523161	11.7657	-2.3503	-0.455617	-14.1794	-4.05013	-0.805394	-0.809324	33.1929	-5.09268	50.0295	7.00674	97.1563	20.7103	-10.1441	-3.18326	-29.2633	-4.32575	1.10943	-3.74561	-2.4376	24.5362	41.0898	13.0212	100.887	70.739	4.2438	-9.98541	-14.4496	-0.767779	13.7547	25.2339	-1.71513	-1.9657	29.7494	-23.1355
1528	0.980338	-0.627987	19.9825	0.373607	-0.361029	3.05575	0.37357	-0.361067	8.87619	0.301651	-0.246924	12.494	-1.1624	-0.502213	11.714	-2.31311	-0.423394	-14.2757	-4.06936	-0.78892	-0.781178	33.324	-4.93784	50.2482	6.9755	96.7252	20.2091	-10.1222	-3.38644	-29.1429	-4.28344	1.15255	-3.75224	-2.47919	24.5251	41.1054	12.9912	100.951	70.762	4.24967	-9.99594	-14.4463	-0.775489	13.7269	25.2531	-1.69047	-1.93975	29.7734	-23.128
1530	0.975015	-0.586354	19.9916	0.374929	-0.342365	3.05968	0.374894	-0.342403	8.88011	0.301487	-0.232888	12.497	-1.15225	-0.467277	11.6548	-2.28031	-0.363384	-14.3861	-4.09589	-0.781727	-0.761702	33.3268	-4.44776	50.4762	7.25241	96.5907	19.7527	-10.1676	-3.59517	-28.9478	-4.25293	1.19968	-3.76333	-2.50536	24.4998	41.1155	12.934	100.951	70.8112	4.26335	-9.96683	-14.4481	-0.78462	13.7091	25.2757	-1.67358	-1.91886	29.8017	-23.1193
1532	0.96963	-0.543988	20.0092	0.376279	-0.323391	3.06739	0.376245	-0.32343	8.88783	0.301322	-0.218623	12.5028	-1.14959	-0.439664	11.6108	-2.26404	-0.313774	-14.4685	-4.1183	-0.75446	-0.775862	33.4088	-4.07105	50.5662	7.38985	96.2429	19.4812	-9.8489	-3.6278	-29.0634	-4.22309	1.23882	-3.752	-2.53907	24.5422	41.1602	12.9271	100.93	70.815	4.27546	-9.92334	-14.4628	-0.781656	13.695	25.3027	-1.67288	-1.92685	29.8282	-23.1191
1534	0.967339	-0.505829	20.0282	0.378612	-0.306534	3.07577	0.378581	-0.306573	8.8962	0.302024	-0.205878	12.509	-1.1496	-0.417011	11.5938	-2.25461	-0.272484	-14.5005	-4.15448	-0.725957	-0.803902	33.3917	-3.78108	50.7831	7.6263	95.8904	19.2154	-9.65465	-3.77287	-29.0683	-4.18317	1.27256	-3.7383	-2.56289	24.5643	41.204	12.8976	100.866	70.8033	4.28799	-9.88906	-14.4605	-0.768374	13.6911	25.3285	-1.6847	-1.92687	29.8511	-23.1267
1536	0.971024	-0.476304	20.0477	0.382802	-0.293981	3.08437	0.382771	-0.29402	8.9048	0.304379	-0.196239	12.5155	-1.15481	-0.397115	11.6014	-2.25568	-0.234422	-14.4868	-4.19413	-0.701597	-0.830799	33.2758	-3.65747	51.1362	7.89501	95.7754	18.9132	-9.66243	-4.06047	-28.9344	-4.14389	1.29655	-3.72266	-2.56842	24.5624	41.2401	12.8457	100.77	70.7852	4.30325	-9.86933	-14.4486	-0.747922	13.6966	25.3509	-1.70502	-1.91371	29.8683	-23.1396
1538	0.990483	-0.472114	20.071	0.391655	-0.29391	3.09468	0.391624	-0.29395	8.91511	0.310991	-0.195647	12.5232	-1.18294	-0.368597	11.6065	-2.29461	-0.171104	-14.478	-4.17115	-0.696869	-0.808908	33.2101	-4.16267	51.3848	7.66161	96.9916	18.6111	-9.63677	-4.28777	-29.0327	-4.16881	1.28134	-3.68558	-2.52906	24.6011	41.2718	12.8251	100.665	70.7803	4.32627	-9.85094	-14.487	-0.733365	13.7073	25.3677	-1.7212	-1.89906	29.8742	-23.1459
1540	1.0123	-0.45582	20.0931	0.402609	-0.288753	3.10448	0.402579	-0.288795	8.92491	0.31886	-0.191123	12.5306	-1.2074	-0.349648	11.6181	-2.33091	-0.126755	-14.4572	-4.17067	-0.643092	-0.796306	33.1797	-4.00022	51.7215	7.71265	97.3909	18.1702	-10.2018	-4.8218	-28.673	-4.17789	1.31742	-3.65613	-2.51112	24.6688	41.309	12.8922	100.656	70.7451	4.38179	-9.86748	-14.5574	-0.71815	13.6984	25.3757	-1.72964	-1.89766	29.8694	-23.1578
1542	1.035	-0.429996	20.106	0.414805	-0.279487	3.11014	0.414776	-0.27953	8.93057	0.327408	-0.183447	12.5348	-1.22294	-0.333301	11.6489	-2.35217	-0.091195	-14.4004	-4.19626	-0.545645	-0.799687	33.2687	-2.74086	52.1945	8.05289	96.232	17.4981	-11.2523	-5.67642	-27.8853	-4.15964	1.39903	-3.65676	-2.53532	24.7536	41.3558	13.0466	100.743	70.6795	4.45272	-9.91219	-14.6372	-0.695177	13.6757	25.3757	-1.74317	-1.90902	29.8566	-23.1792
1544	1.06836	-0.435086	20.0828	0.428975	-0.284607	3.09985	0.428946	-0.284651	8.92028	0.338324	-0.186393	12.5271	-1.2323	-0.275674	11.7406	-2.34501	0.0154135	-14.2311	-4.20238	-0.487796	-0.784821	33.9634	0.420912	52.9281	7.91711	92.4373	16.2391	-11.8616	-6.49262	-27.6155	-4.1386	1.41537	-3.75505	-2.63215	24.8211	41.4271	13.2275	100.819	70.6283	4.44175	-9.92877	-14.6445	-0.633418	13.695	25.3803	-1.83166	-1.914	29.8487	-23.2137
1546	1.09226	-0.494028	20.0332	0.434298	-0.312391	3.07793	0.434266	-0.312437	8.89837	0.344026	-0.206828	12.5107	-1.25336	-0.193139	11.9072	-2.34892	0.170679	-13.9234	-4.07852	-0.490457	-0.798659	34.0135	2.63747	53.4489	7.98275	88.3631	15.4615	-12.0528	-7.38159	-27.0216	-4.14233	1.39779	-3.87482	-2.68696	24.8295	41.4609	13.4007	100.84	70.5653	4.41956	-9.91499	-14.6373	-0.594585	13.6944	25.3481	-1.8806	-1.92198	29.8214	-23.2677
1548	1.10502	-0.603545	19.9672	0.43033	-0.361276	3.04892	0.430293	-0.36132	8.86935	0.344087	-0.243604	12.489	-1.28226	-0.0930703	12.1169	-2.36027	0.360173	-13.5359	-3.84685	-0.530193	-0.853343	33.4274	3.10019	53.6972	8.25164	85.2438	15.2314	-11.9537	-8.17662	-26.0551	-4.17544	1.34342	-3.98858	-2.68567	24.7865	41.448	13.5579	100.804	70.4935	4.40533	-9.87436	-14.6319	-0.590205	13.6723	25.2814	-1.87524	-1.92603	29.7774	-23.3345
1550	1.12117	-0.729938	19.9192	0.426362	-0.417883	3.02794	0.42632	-0.417927	8.84838	0.344625	-0.286163	12.4732	-1.28123	0.0148777	12.2371	-2.31442	0.553187	-13.314	-3.72315	-0.472593	-0.976023	33.3523	1.26282	54.2066	7.70024	85.9684	14.9126	-12.1078	-8.20983	-25.2714	-4.22496	1.21196	-4.05518	-2.68506	24.7686	41.4081	13.7178	100.77	70.4426	4.4173	-9.83217	-14.6462	-0.611892	13.6765	25.2255	-1.85941	-1.8776	29.7486	-23.3817
1552	1.13424	-0.831364	19.8721	0.423267	-0.463298	3.00731	0.423219	-0.463342	8.82774	0.345127	-0.320298	12.4578	-1.27649	0.0927512	12.2568	-2.27396	0.691976	-13.2784	-3.58294	-0.443008	-1.0282	33.4037	0.467697	54.6022	7.45133	86.6831	14.3114	-12.1897	-8.07264	-24.7735	-4.27971	1.09823	-4.12503	-2.69739	24.7733	41.3799	13.8578	100.732	70.4064	4.4312	-9.77699	-14.6554	-0.612924	13.7123	25.1975	-1.8816	-1.89287	29.7375	-23.4098
1554	1.13725	-0.892087	19.8261	0.419351	-0.490025	2.98703	0.419301	-0.490068	8.80746	0.343865	-0.34051	12.4426	-1.25939	0.13037	12.1793	-2.22711	0.754388	-13.4226	-3.44442	-0.43177	-0.96475	33.5616	1.16196	54.682	7.6103	86.7364	13.6752	-12.1637	-7.87941	-24.6048	-4.32862	1.02912	-4.20303	-2.71828	24.7829	41.3669	13.9505	100.692	70.3982	4.4327	-9.71158	-14.6466	-0.594989	13.7568	25.1985	-1.92592	-1.96297	29.743	-23.4172
1556	1.10585	-0.898204	19.7957	0.405144	-0.489883	2.97352	0.405093	-0.489924	8.79395	0.333241	-0.341271	12.4324	-1.16493	0.122581	12.0477	-2.05856	0.703391	-13.6652	-3.4716	-0.28949	-0.715967	34.1025	1.92224	53.8621	7.70407	87.1083	14.1309	-12.2412	-7.65759	-24.7298	-4.34135	1.01334	-4.25734	-2.71402	24.7135	41.3344	13.8961	100.668	70.4797	4.38506	-9.65105	-14.5879	-0.61547	13.7012	25.2057	-1.86701	-1.93853	29.7536	-23.4038
1558	1.06014	-0.876565	19.7627	0.387113	-0.476342	2.95873	0.387064	-0.476382	8.77916	0.318931	-0.33225	12.4213	-1.08983	0.111559	11.8727	-1.92628	0.65489	-13.9891	-3.61404	-0.0894431	-0.530907	34.611	1.2778	52.8501	7.62809	88.2471	15.5018	-12.18	-6.59839	-25.22	-4.33814	1.04955	-4.33124	-2.66614	24.6473	41.326	13.835	100.631	70.5633	4.32599	-9.60815	-14.5207	-0.648104	13.6307	25.228	-1.79588	-1.87426	29.7703	-23.3553
1560	1.00622	-0.845054	19.7263	0.366354	-0.457765	2.94244	0.366307	-0.457803	8.76287	0.302271	-0.319632	12.4091	-1.05509	0.11703	11.6782	-1.86014	0.653039	-14.3499	-3.81805	0.111803	-0.489137	34.876	-0.86355	51.7533	7.28359	89.895	17.7131	-11.4848	-4.86713	-26.2839	-4.32491	1.10982	-4.42694	-2.59667	24.5614	41.3426	13.7743	100.612	70.6375	4.26053	-9.58697	-14.4511	-0.693818	13.5632	25.2621	-1.71898	-1.78824	29.794	-23.2846
1562	0.946883	-0.844498	19.7013	0.34049	-0.452286	2.93127	0.340443	-0.452321	8.75171	0.282599	-0.317128	12.4007	-1.04881	0.172342	11.5301	-1.82481	0.752519	-14.6252	-3.90059	0.140408	-0.649136	34.5322	-3.22263	50.3798	6.70982	90.5538	20.4823	-8.22402	-3.97061	-28.7751	-4.30463	1.08375	-4.51055	-2.61447	24.2469	41.3425	13.5587	100.774	70.7504	4.16812	-9.5919	-14.3566	-0.788462	13.4876	25.2916	-1.55957	-1.71076	29.831	-23.2562
1564	0.89863	-0.869117	19.6838	0.317261	-0.458811	2.92347	0.317213	-0.458844	8.74391	0.265638	-0.32344	12.3948	-1.07128	0.257382	11.4494	-1.82916	0.91692	-14.7764	-3.97589	0.140792	-0.950312	33.8814	-5.13473	48.8582	6.26027	90.5645	23.859	-4.80531	-3.6089	-31.8912	-4.29758	1.03247	-4.59816	-2.68221	24.081	41.3638	13.55	100.946	70.8231	4.0898	-9.59406	-14.2955	-0.838039	13.4604	25.3165	-1.49807	-1.65576	29.8641	-23.251
1566	0.869765	-0.917847	19.6715	0.300399	-0.477591	2.91809	0.30035	-0.477622	8.73852	0.254196	-0.338523	12.3907	-1.1175	0.359642	11.435	-1.86955	1.12158	-14.8048	-4.03824	0.108046	-1.35438	33.0286	-6.56548	47.2316	5.85371	90.1999	27.8422	-2.09256	-3.57429	-35.0111	-4.31282	0.961878	-4.69413	-2.78588	24.0945	41.4081	13.7604	101.088	70.8465	4.0344	-9.58175	-14.2758	-0.829722	13.4845	25.3347	-1.55409	-1.63751	29.8907	-23.2637
1568	0.874336	-0.989823	19.6585	0.296142	-0.509462	2.91251	0.29609	-0.509493	8.73295	0.25299	-0.362616	12.3866	-1.17244	0.447963	11.4565	-1.9319	1.30422	-14.7664	-3.96422	-0.13	-1.77348	31.9966	-8.36899	45.5555	4.4992	90.2703	32.3993	-1.35797	-3.30219	-36.1852	-4.36558	0.84205	-4.811	-2.90837	24.0338	41.453	13.8913	101.188	70.8621	3.99071	-9.52966	-14.2687	-0.806498	13.5113	25.3425	-1.62962	-1.69952	29.9202	-23.2841
1570	0.904935	-1.06074	19.6448	0.303373	-0.54314	2.9066	0.303317	-0.543171	8.72703	0.260488	-0.387348	12.3821	-1.22264	0.521886	11.4886	-1.99192	1.45863	-14.7085	-3.88756	-0.335671	-2.20249	31.0764	-9.82675	43.8563	3.00092	90.1477	37.07	-1.4193	-2.58409	-36.5991	-4.43353	0.722077	-4.89837	-2.97322	24.0186	41.4931	13.9557	101.209	70.8253	3.98692	-9.51212	-14.2924	-0.761098	13.5614	25.3384	-1.7263	-1.77345	29.9315	-23.3131
1572	0.951114	-1.11992	19.6304	0.318451	-0.573039	2.90045	0.318392	-0.573072	8.72088	0.27362	-0.408767	12.3775	-1.25521	0.581224	11.5125	-2.02614	1.57934	-14.6652	-3.83875	-0.467333	-2.61967	30.2751	-10.9044	42.1412	1.59198	89.7155	41.7736	-1.83679	-1.61196	-36.6228	-4.5004	0.614207	-4.94858	-2.96539	24.0682	41.5298	13.951	101.139	70.7359	4.02121	-9.53495	-14.3366	-0.70844	13.6257	25.3227	-1.8165	-1.83267	29.9262	-23.3506
1574	0.980491	-1.1534	19.6151	0.328427	-0.590222	2.89376	0.328366	-0.590256	8.71419	0.282149	-0.420993	12.3725	-1.23636	0.627785	11.4917	-1.97221	1.65593	-14.7036	-3.8118	-0.582989	-2.96108	29.2229	-11.9795	40.436	0.257602	88.9317	46.5893	-1.77451	-1.3698	-36.7527	-4.523	0.511889	-4.97961	-2.90537	24.204	41.5758	13.9144	100.958	70.6186	4.06665	-9.54736	-14.3452	-0.707519	13.6636	25.2948	-1.80499	-1.84573	29.9304	-23.3986
1576	0.990336	-1.16198	19.6157	0.331985	-0.594837	2.89405	0.331923	-0.594871	8.71449	0.285095	-0.424224	12.3728	-1.18521	0.677965	11.4322	-1.85782	1.72596	-14.8132	-3.81813	-0.709364	-3.27195	28.1266	-13.0632	38.8984	-1.21764	87.723	51.5116	-1.91516	-0.878576	-36.7931	-4.53681	0.451688	-5.00778	-2.82103	24.1959	41.6442	13.7293	100.859	70.5591	4.08374	-9.55902	-14.349	-0.735103	13.6368	25.2744	-1.73669	-1.78454	29.938	-23.4427
1578	0.986502	-1.14896	19.6337	0.331394	-0.588837	2.90202	0.331333	-0.588871	8.72245	0.284275	-0.419779	12.3787	-1.12064	0.752128	11.3195	-1.70822	1.83425	-15.0212	-3.8575	-0.855085	-3.55831	27.0655	-14.092	37.6554	-2.8483	86.3011	56.4512	-2.10453	-0.110271	-36.8686	-4.55196	0.436433	-5.03934	-2.73826	24.0688	41.7285	13.4661	100.866	70.571	4.07026	-9.57267	-14.3569	-0.772048	13.5629	25.269	-1.65309	-1.67904	29.9519	-23.478
1580	0.999994	-1.1232	19.6615	0.339471	-0.578799	2.91433	0.339411	-0.578834	8.73476	0.289682	-0.411781	12.388	-1.09923	0.915989	11.0848	-1.59646	2.12423	-15.4567	-3.91713	-1.04493	-3.80684	26.1947	-14.8616	36.9778	-4.71479	85.704	61.0532	-0.859588	0.213477	-37.5178	-4.57536	0.446067	-5.07363	-2.72467	24.1821	41.7876	13.5272	100.844	70.6251	4.06584	-9.59008	-14.3853	-0.757473	13.5612	25.2897	-1.69083	-1.68742	29.9894	-23.5005
1582	1.02065	-1.11452	19.6761	0.349232	-0.576829	2.92082	0.349172	-0.576865	8.74125	0.296853	-0.409708	12.3928	-1.10754	1.11711	10.8325	-1.52104	2.49409	-15.9252	-3.99112	-1.11817	-4.01994	25.4709	-14.8027	36.9562	-5.99316	85.4074	65.2542	0.109964	0.765807	-38.0161	-4.61671	0.442631	-5.13828	-2.75549	24.2581	41.8468	13.6543	100.924	70.6568	4.04418	-9.64912	-14.3864	-0.725672	13.5541	25.3048	-1.74622	-1.70407	30.0241	-23.5155
1584	1.04088	-1.12714	19.6685	0.357001	-0.584103	2.91751	0.35694	-0.58414	8.73794	0.303115	-0.414664	12.3904	-1.12579	1.33096	10.6215	-1.45757	2.89049	-16.3167	-4.06802	-1.05446	-4.19382	24.8783	-13.8939	37.5447	-6.57437	85.4423	68.9508	0.618968	1.54201	-38.3218	-4.66377	0.423953	-5.23995	-2.81637	24.2488	41.9033	13.7885	101.105	70.6565	4.01112	-9.74252	-14.3592	-0.692598	13.5292	25.308	-1.78674	-1.71171	30.0502	-23.5237
1586	1.03819	-1.14604	19.6297	0.354277	-0.592062	2.90033	0.354216	-0.592098	8.72076	0.301587	-0.420772	12.3775	-1.08729	1.50654	10.5827	-1.31125	3.19121	-16.3863	-4.11099	-0.93426	-4.3058	24.3863	-12.5783	38.489	-6.91625	85.8092	71.9514	1.81612	2.07666	-38.8682	-4.65656	0.420722	-5.37803	-2.87034	24.1893	41.9295	13.9011	101.276	70.6573	4.01035	-9.80838	-14.3455	-0.692112	13.5018	25.3064	-1.77355	-1.74077	30.0698	-23.5236
1588	1.01493	-1.16399	19.5621	0.342719	-0.59776	2.8703	0.342657	-0.597795	8.69073	0.293324	-0.425728	12.3549	-1.0029	1.66325	10.6355	-1.09247	3.43718	-16.2842	-4.1725	-0.769276	-4.40261	23.8766	-11.111	39.8633	-7.14579	87.0663	73.8406	2.57806	2.5286	-39.3387	-4.62149	0.451289	-5.53713	-2.90582	24.1801	41.9168	14.0713	101.408	70.6536	4.03003	-9.83273	-14.3482	-0.721043	13.4705	25.2943	-1.72471	-1.7089	30.0886	-23.5177
1590	0.973544	-1.17841	19.4787	0.323584	-0.600316	2.83318	0.323522	-0.600349	8.65361	0.279208	-0.428801	12.3271	-0.879697	1.80939	10.7358	-0.809689	3.64719	-16.0921	-4.24643	-0.579669	-4.4824	23.2657	-9.50188	41.5553	-7.11167	89.267	74.608	2.38845	2.98479	-39.4698	-4.57426	0.500513	-5.69809	-2.93604	24.2259	41.8728	14.2877	101.506	70.656	4.05862	-9.81306	-14.3628	-0.77204	13.434	25.2777	-1.65336	-1.62197	30.1092	-23.5096
1592	0.920393	-1.19206	19.4315	0.299269	-0.60159	2.81218	0.299207	-0.601621	8.63261	0.261125	-0.431251	12.3113	-0.734984	1.97093	10.7753	-0.480003	3.87647	-16.0115	-4.2467	-0.431795	-4.48623	22.3623	-7.29951	43.1406	-5.65814	92.4075	74.7651	0.120942	3.76933	-38.1104	-4.55382	0.47417	-5.79432	-3.0425	24.2322	41.8423	14.4283	101.652	70.71	4.04706	-9.76115	-14.3584	-0.819285	13.3864	25.2857	-1.59522	-1.58695	30.1358	-23.5114
1594	0.879001	-1.18555	19.3823	0.281858	-0.595067	2.7902	0.281797	-0.595095	8.61063	0.247722	-0.42744	12.2948	-0.614886	2.09972	10.8096	-0.208822	4.05741	-15.9416	-4.26881	-0.23245	-4.47628	21.4018	-5.47445	44.5663	-4.65742	94.5329	74.3362	-2.49673	4.08195	-36.98	-4.56207	0.491197	-5.91094	-3.12401	24.2409	41.8068	14.5455	101.722	70.7775	4.07273	-9.6934	-14.3715	-0.840268	13.3321	25.3001	-1.55554	-1.55533	30.1692	-23.5137
1596	0.853944	-1.16728	19.3207	0.272643	-0.584806	2.76273	0.272583	-0.584834	8.58316	0.240218	-0.420326	12.2742	-0.540972	2.20015	10.8514	-0.0335604	4.20709	-15.8596	-4.35994	0.081114	-4.44493	20.5386	-4.20941	45.7556	-4.11503	96.6057	73.1142	-5.12979	4.42863	-36.7774	-4.59965	0.541135	-6.05134	-3.1646	24.2717	41.7429	14.659	101.686	70.8516	4.14783	-9.62022	-14.4148	-0.83831	13.2792	25.3167	-1.53419	-1.52307	30.2073	-23.5216
1598	0.841073	-1.1933	19.2352	0.264994	-0.594946	2.72476	0.264932	-0.594975	8.5452	0.235163	-0.428364	12.2457	-0.555584	2.34234	10.9077	-0.000927768	4.47028	-15.7522	-4.64722	0.731465	-4.28805	20.1606	-3.45559	46.5266	-2.42747	105.541	69.9833	-8.9218	8.01694	-38.2641	-4.66908	0.456922	-6.14737	-3.19254	24.4055	41.5544	14.8286	101.496	70.9313	4.27082	-9.56072	-14.5221	-0.853319	13.2588	25.337	-1.52213	-1.51115	30.2403	-23.5686
1600	0.811492	-1.22408	19.1521	0.249624	-0.605741	2.68787	0.249561	-0.605767	8.5083	0.224376	-0.437372	12.218	-0.57057	2.46399	10.9999	0.0207636	4.69658	-15.5784	-4.8853	1.21148	-4.13412	19.4962	-2.10113	46.7334	0.992421	112.729	67.4189	-8.43158	9.31866	-40.3084	-4.72296	0.396825	-6.23734	-3.2132	24.3605	41.374	14.8733	101.556	71.0939	4.28411	-9.51216	-14.5702	-0.880971	13.2412	25.3488	-1.49918	-1.4935	30.2767	-23.5996
1602	0.770859	-1.24431	19.089	0.230275	-0.611009	2.6598	0.230212	-0.611032	8.48023	0.210265	-0.442501	12.1969	-0.570627	2.54371	11.1132	0.050527	4.84076	-15.3659	-5.03558	1.45427	-4.08274	18.4995	-0.380574	46.519	5.12075	115.927	66.1066	-4.3955	7.71862	-42.7068	-4.74876	0.393731	-6.31114	-3.26261	24.2223	41.2581	14.8858	101.838	71.2867	4.18344	-9.47041	-14.54	-0.91037	13.2306	25.3491	-1.47328	-1.4765	30.3105	-23.6058
1604	0.777977	-1.22703	19.1013	0.234844	-0.604077	2.66521	0.234782	-0.604101	8.48565	0.213245	-0.437036	12.201	-0.584271	2.54669	11.1592	0.0254732	4.85199	-15.281	-5.18617	1.71186	-4.51013	17.6096	-0.303935	46.8053	6.22221	113.814	66.8267	-4.16798	8.20648	-41.7826	-4.74916	0.433078	-6.27419	-3.50392	24.69	41.3255	15.5051	101.797	71.1858	4.108	-9.42227	-14.4617	-0.892281	13.2855	25.3369	-1.50743	-1.52233	30.3037	-23.6027
1606	0.776582	-1.189	19.0819	0.237562	-0.587281	2.65652	0.2375	-0.587305	8.47695	0.214236	-0.424303	12.1945	-0.591654	2.52798	11.21	0.00236427	4.82132	-15.1873	-5.38762	1.83532	-4.63621	17.5399	-1.25201	46.9357	5.84898	112.855	66.9909	-3.72293	8.48735	-41.4009	-4.71765	0.522216	-6.31518	-3.64887	24.9994	41.3252	15.9252	101.742	71.1712	4.09326	-9.36771	-14.4395	-0.878647	13.2796	25.3288	-1.51952	-1.52207	30.3096	-23.6105
1608	0.755125	-1.14213	19.0202	0.232368	-0.564837	2.62896	0.23231	-0.564861	8.4494	0.208978	-0.407832	12.1738	-0.58636	2.50671	11.2814	0.000376026	4.78065	-15.0551	-5.61	1.83285	-4.42232	18.0748	-2.54419	46.8273	4.99803	113.858	66.3507	-2.5958	8.26293	-42.0007	-4.66412	0.637899	-6.44571	-3.65726	24.9964	41.2389	15.9776	101.742	71.2828	4.13434	-9.3096	-14.4799	-0.877	13.2097	25.3256	-1.50204	-1.47803	30.3335	-23.6252
1610	0.713539	-1.12042	18.9734	0.216151	-0.551705	2.60803	0.216094	-0.551727	8.42846	0.196051	-0.399015	12.1581	-0.554629	2.50432	11.3813	0.0531654	4.76299	-14.8686	-5.66515	1.88024	-4.50076	17.4727	-1.67432	46.7674	6.66224	113.264	66.4635	-2.26376	8.4418	-41.645	-4.63584	0.681599	-6.53971	-3.65247	24.7049	41.2371	15.6851	101.857	71.3279	4.15	-9.25644	-14.4917	-0.868151	13.1876	25.3086	-1.50563	-1.51476	30.3451	-23.6031
1612	0.687478	-1.10576	18.9584	0.206041	-0.54303	2.6013	0.205985	-0.543051	8.42173	0.187957	-0.393157	12.153	-0.542211	2.50899	11.4483	0.0751954	4.76626	-14.7437	-5.63156	1.83968	-4.55804	16.7462	-0.716409	46.8282	8.31605	113.031	66.4939	-1.99665	8.51846	-41.4385	-4.60601	0.707042	-6.55207	-3.62364	24.6183	41.2386	15.5559	101.854	71.3212	4.18291	-9.23449	-14.5207	-0.866564	13.1813	25.3074	-1.49721	-1.52564	30.3599	-23.5861
1614	0.681018	-1.08661	18.9724	0.204821	-0.534112	2.60745	0.204766	-0.534133	8.42788	0.186483	-0.386568	12.1577	-0.547806	2.51112	11.4776	0.0649262	4.77249	-14.6895	-5.56516	1.71085	-4.56565	16.1917	-0.212514	46.9967	9.31597	113.366	66.3791	-1.71175	8.4386	-41.4974	-4.56714	0.739006	-6.49788	-3.58065	24.7557	41.2272	15.6257	101.727	71.29	4.22845	-9.23638	-14.5632	-0.873766	13.1754	25.3201	-1.47128	-1.49374	30.3766	-23.5828
1616	0.673143	-1.02407	18.9786	0.206729	-0.506067	2.61007	0.206677	-0.506088	8.43051	0.186156	-0.365481	12.1596	-0.516999	2.47706	11.5105	0.105181	4.69797	-14.6282	-5.65075	1.60798	-4.6574	16.2447	-0.614877	47.0786	9.18158	113.588	66.5309	-1.68419	8.43558	-41.3663	-4.50358	0.843871	-6.50641	-3.5511	24.649	41.1964	15.4722	101.679	71.3642	4.23566	-9.19826	-14.5682	-0.887832	13.1173	25.3084	-1.42516	-1.43728	30.3756	-23.5928
1618	0.667342	-0.979485	18.9824	0.208009	-0.486057	2.61171	0.207959	-0.486078	8.43214	0.185863	-0.350441	12.1609	-0.489419	2.45344	11.5528	0.143686	4.64372	-14.5495	-5.67901	1.50598	-4.71735	16.2425	-0.864489	47.1233	9.11414	113.721	66.6476	-1.71539	8.44314	-41.2191	-4.46398	0.924219	-6.50473	-3.5431	24.5892	41.1768	15.3904	101.659	71.399	4.23243	-9.18052	-14.5688	-0.878703	13.0848	25.3019	-1.41693	-1.40928	30.3801	-23.5948
1620	0.662323	-0.96362	18.9828	0.207173	-0.478682	2.61183	0.207124	-0.478703	8.43226	0.184778	-0.344978	12.161	-0.47023	2.44728	11.6094	0.173852	4.62463	-14.4439	-5.62793	1.4126	-4.73676	16.0764	-0.768317	47.1467	9.35712	113.765	66.6762	-1.74109	8.45245	-41.0964	-4.45286	0.962057	-6.48675	-3.54644	24.6051	41.1665	15.4074	101.659	71.383	4.22365	-9.19412	-14.5693	-0.848523	13.0913	25.3022	-1.44694	-1.42041	30.3912	-23.5891
1622	0.651787	-0.963616	18.9743	0.20258	-0.477766	2.60806	0.202531	-0.477786	8.42849	0.18129	-0.344578	12.1581	-0.447346	2.44724	11.6878	0.212519	4.61513	-14.2976	-5.60304	1.37966	-4.78331	15.9488	-0.561067	47.1864	9.72121	113.778	66.6542	-1.68179	8.46191	-41.0467	-4.44121	0.971397	-6.48544	-3.50415	24.5725	41.1262	15.381	101.666	71.4045	4.20394	-9.23218	-14.5573	-0.835828	13.1233	25.2882	-1.46038	-1.46878	30.3898	-23.6023
1624	0.643676	-0.958324	18.9633	0.199509	-0.47474	2.60313	0.19946	-0.474761	8.42356	0.178808	-0.342506	12.1544	-0.416092	2.42688	11.7805	0.257408	4.56546	-14.125	-5.57567	1.30751	-4.83481	15.7895	-0.484322	47.2469	9.95154	113.766	66.639	-1.59643	8.49693	-40.9833	-4.42286	0.998918	-6.4833	-3.46561	24.5292	41.0756	15.351	101.686	71.4344	4.19353	-9.26804	-14.5514	-0.838547	13.1296	25.2748	-1.44689	-1.45553	30.3897	-23.611
1626	0.638089	-0.94179	18.9527	0.198506	-0.467011	2.59838	0.198458	-0.467032	8.41881	0.177579	-0.336788	12.1509	-0.373273	2.37946	11.8831	0.311751	4.46209	-13.9346	-5.54437	1.1876	-4.88745	15.6029	-0.559079	47.319	10.0286	113.751	66.6491	-1.50797	8.55273	-40.8989	-4.39442	1.05261	-6.47627	-3.44081	24.4901	41.0251	15.3288	101.717	71.4625	4.19133	-9.29728	-14.5541	-0.851568	13.107	25.2654	-1.41368	-1.38546	30.3936	-23.6095
1628	0.627777	-0.911795	18.9493	0.196573	-0.452993	2.59681	0.196526	-0.453013	8.41724	0.175259	-0.326426	12.1497	-0.314352	2.32111	11.9742	0.391249	4.3323	-13.7652	-5.51779	1.07475	-4.94273	15.4412	-0.592389	47.356	10.1646	113.824	66.6984	-1.45874	8.58478	-40.851	-4.35071	1.11923	-6.45823	-3.42358	24.4992	41.0003	15.3448	101.761	71.4668	4.16706	-9.3346	-14.5578	-0.851474	13.0976	25.2622	-1.40812	-1.3818	30.4028	-23.5937
1630	0.616988	-0.890076	18.9467	0.193719	-0.442557	2.59558	0.193673	-0.442577	8.41601	0.172475	-0.318801	12.1488	-0.239645	2.1896	12.119	0.46774	4.06385	-13.4976	-5.49346	1.00817	-4.97655	15.3565	-0.5742	47.3694	10.2997	113.83	66.7381	-1.42226	8.60634	-40.806	-4.31246	1.15811	-6.45632	-3.42713	24.4973	40.9851	15.3536	101.798	71.4664	4.1634	-9.36033	-14.561	-0.844519	13.0983	25.2569	-1.41517	-1.4008	30.4069	-23.5791
1632	0.60646	-0.88078	18.9395	0.189922	-0.437577	2.59238	0.189877	-0.437596	8.41281	0.169327	-0.315313	12.1464	-0.142182	1.92972	12.3455	0.5313	3.55402	-13.081	-5.46737	0.984669	-4.99902	15.3397	-0.527943	47.3721	10.4121	113.772	66.747	-1.39243	8.61446	-40.7605	-4.28476	1.16976	-6.47741	-3.44325	24.4687	40.9736	15.3416	101.819	71.4637	4.18719	-9.36752	-14.5683	-0.834962	13.1061	25.2463	-1.42562	-1.42514	30.404	-23.5698
1634	0.595565	-0.87661	18.9141	0.185563	-0.43479	2.58104	0.185518	-0.434809	8.40147	0.165901	-0.313497	12.1378	0.00971348	1.37193	12.7005	0.572	2.48294	-12.4303	-5.42437	0.941607	-5.07818	15.303	-0.596915	47.4153	10.4286	113.812	66.6882	-1.36447	8.59089	-40.7331	-4.26683	1.20224	-6.52263	-3.424	24.4007	40.9607	15.2864	101.798	71.4505	4.22841	-9.34701	-14.6028	-0.837307	13.107	25.2245	-1.41006	-1.41146	30.3982	-23.5659
1636	0.584784	-0.884675	18.8727	0.180236	-0.437354	2.56266	0.180191	-0.437372	8.38309	0.162091	-0.31574	12.1241	0.176154	0.69919	13.1327	0.59804	1.19814	-11.6355	-5.38	0.906857	-5.16724	15.2121	-0.646504	47.4396	10.4962	113.906	66.6118	-1.34659	8.54215	-40.6863	-4.25544	1.2323	-6.57538	-3.40481	24.347	40.9208	15.2774	101.777	71.4349	4.26606	-9.30853	-14.642	-0.841489	13.1063	25.1962	-1.3931	-1.40011	30.3922	-23.5659
1638	0.575115	-0.902698	18.8206	0.174569	-0.444362	2.5395	0.174523	-0.44438	8.35993	0.158308	-0.321325	12.1067	0.338819	-0.000352398	13.6032	0.614903	-0.133449	-10.7668	-5.33761	0.87954	-5.258	15.0755	-0.665997	47.4449	10.6138	114.039	66.5336	-1.34264	8.47551	-40.6192	-4.24923	1.2551	-6.63081	-3.39433	24.3121	40.8587	15.3185	101.767	71.4179	4.29365	-9.26211	-14.6762	-0.844279	13.0997	25.1655	-1.37877	-1.39257	30.3876	-23.5691
1640	0.569732	-0.917847	18.775	0.171014	-0.450488	2.51926	0.170967	-0.450506	8.3397	0.156047	-0.326121	12.0915	0.464322	-0.573274	14.0299	0.622042	-1.22062	-9.97587	-5.2914	0.834103	-5.36419	14.9655	-0.741296	47.4892	10.6318	114.192	66.4623	-1.3714	8.40691	-40.5606	-4.24777	1.26545	-6.68874	-3.39961	24.2583	40.8192	15.3372	101.767	71.3938	4.30838	-9.23483	-14.6849	-0.84123	13.0595	25.1451	-1.35867	-1.35205	30.387	-23.5753
1642	0.569039	-0.921081	18.7396	0.170509	-0.451809	2.50355	0.170462	-0.451826	8.32398	0.155763	-0.327134	12.0797	0.561516	-0.97991	14.3387	0.646147	-1.99525	-9.40222	-5.27545	0.801408	-5.44281	14.9187	-0.79128	47.5221	10.6137	114.268	66.4172	-1.35386	8.37688	-40.5385	-4.24245	1.28604	-6.74542	-3.39549	24.2042	40.7994	15.3355	101.759	71.3701	4.32221	-9.23192	-14.6851	-0.835381	13.0524	25.1301	-1.35337	-1.34045	30.3901	-23.5797
1644	0.572295	-0.910986	18.7171	0.172844	-0.447645	2.4935	0.172797	-0.447663	8.31394	0.157255	-0.323871	12.0722	0.632671	-1.20389	14.4984	0.692824	-2.42857	-9.10553	-5.28737	0.772555	-5.48702	14.9321	-0.812033	47.5428	10.5617	114.262	66.3995	-1.29503	8.38579	-40.5483	-4.23027	1.31851	-6.79188	-3.37995	24.1602	40.7951	15.3177	101.744	71.3509	4.33323	-9.25348	-14.6814	-0.828553	13.0801	25.1208	-1.3616	-1.35477	30.3975	-23.5799
1646	0.575259	-0.891245	18.7116	0.175836	-0.439249	2.49107	0.175791	-0.439267	8.3115	0.158968	-0.317405	12.0704	0.694114	-1.25377	14.4768	0.785145	-2.54273	-9.14656	-5.28287	0.674685	-5.51272	14.9489	-0.868898	47.5921	10.428	114.25	66.3969	-1.30522	8.38894	-40.5346	-4.2046	1.3489	-6.7945	-3.37042	24.1583	40.7845	15.3116	101.741	71.3424	4.32127	-9.29329	-14.6774	-0.826641	13.0818	25.1204	-1.35617	-1.31495	30.4105	-23.57
1648	0.582928	-0.877441	18.7144	0.180365	-0.433863	2.49227	0.180321	-0.433882	8.3127	0.162017	-0.313095	12.0713	0.699312	-1.12585	14.3168	0.840453	-2.31324	-9.44467	-5.27326	0.595926	-5.52596	14.9572	-0.892858	47.6662	10.3129	114.227	66.3831	-1.27667	8.40545	-40.5402	-4.19844	1.36339	-6.78608	-3.3602	24.1467	40.7783	15.2923	101.76	71.3559	4.29795	-9.33292	-14.6713	-0.818812	13.0815	25.1315	-1.35942	-1.30775	30.4299	-23.5636
1650	0.592486	-0.869805	18.7201	0.18519	-0.431341	2.4948	0.185145	-0.43136	8.31523	0.165464	-0.310908	12.0732	0.64885	-0.836463	14.0461	0.855788	-1.76987	-9.94777	-5.26759	0.550112	-5.53065	14.9607	-0.890261	47.7478	10.2314	114.2	66.3618	-1.20589	8.43168	-40.5635	-4.20894	1.36895	-6.77877	-3.35204	24.1187	40.7756	15.2671	101.799	71.3905	4.27096	-9.36212	-14.6635	-0.806653	13.075	25.1523	-1.36664	-1.32882	30.4557	-23.5652
1652	0.588071	-0.849466	18.7191	0.184994	-0.422059	2.49432	0.18495	-0.422078	8.31475	0.164737	-0.30398	12.0728	0.585736	-0.431239	13.7096	0.895024	-1.01171	-10.5722	-5.30517	0.506155	-5.53207	15.0046	-0.953414	47.7696	10.1353	114.177	66.3836	-1.17505	8.44277	-40.5625	-4.19103	1.41494	-6.7885	-3.35941	24.1005	40.7656	15.2866	101.853	71.4331	4.26409	-9.36339	-14.659	-0.807914	13.0223	25.1739	-1.3344	-1.27124	30.4881	-23.5812
1654	0.579174	-0.838231	18.7078	0.182079	-0.41637	2.48926	0.182036	-0.416389	8.30969	0.162205	-0.299907	12.069	0.511378	-0.00916543	13.4085	0.924378	-0.218445	-11.1293	-5.31604	0.488795	-5.53291	15.0228	-1.02165	47.7479	10.0843	114.177	66.3893	-1.15857	8.43714	-40.5534	-4.16252	1.44841	-6.81587	-3.38668	24.0773	40.7499	15.3212	101.882	71.4694	4.24807	-9.33733	-14.6449	-0.806956	12.9913	25.1897	-1.3187	-1.24549	30.5238	-23.5933
1656	0.566953	-0.841003	18.6844	0.176538	-0.416518	2.47886	0.176495	-0.416536	8.29929	0.158078	-0.300361	12.0612	0.430417	0.392125	13.177	0.936754	0.540149	-11.556	-5.29096	0.501501	-5.53687	15.0108	-1.07418	47.6968	10.0824	114.194	66.3556	-1.15435	8.41227	-40.5415	-4.13054	1.4598	-6.86206	-3.42876	24.0437	40.7315	15.3618	101.884	71.4947	4.21911	-9.28794	-14.6199	-0.806215	12.9828	25.2004	-1.3187	-1.25459	30.5624	-23.5998
1658	0.547582	-0.858562	18.6465	0.166636	-0.422518	2.46201	0.166592	-0.422535	8.28244	0.151061	-0.305461	12.0486	0.353291	0.740289	13.0356	0.936574	1.20147	-11.8147	-5.25687	0.536493	-5.55593	14.9999	-1.0599	47.6638	10.1208	114.184	66.2386	-1.17151	8.36182	-40.5315	-4.10822	1.46036	-6.93194	-3.4621	23.9871	40.7231	15.3988	101.886	71.5037	4.19053	-9.22967	-14.5898	-0.832593	12.9295	25.2116	-1.27136	-1.20904	30.6021	-23.6088
1660	0.527341	-0.877672	18.6048	0.156231	-0.429123	2.4435	0.156187	-0.429139	8.26393	0.143708	-0.311045	12.0347	0.274157	1.06443	12.93	0.923984	1.82028	-12.0064	-5.23606	0.590213	-5.5756	15.0635	-1.1258	47.631	10.0059	114.168	66.1083	-1.19181	8.30062	-40.5506	-4.10507	1.44913	-6.99931	-3.47967	23.9391	40.7096	15.4315	101.878	71.5296	4.15398	-9.17594	-14.5613	-0.8531	12.8819	25.2481	-1.24299	-1.14176	30.6607	-23.6231
1662	0.507556	-0.894856	18.5606	0.146197	-0.434925	2.42386	0.146153	-0.43494	8.24429	0.136583	-0.316006	12.0199	0.192764	1.37017	12.8414	0.90053	2.40679	-12.1661	-5.23159	0.662876	-5.58754	15.2052	-1.28479	47.5887	9.72934	114.141	65.9854	-1.20213	8.24012	-40.6019	-4.12175	1.42262	-7.05665	-3.47958	23.9043	40.6913	15.4537	101.868	71.5765	4.10501	-9.13468	-14.5319	-0.860861	12.8479	25.3152	-1.24263	-1.08386	30.7588	-23.6746
1664	0.489396	-0.912475	18.5044	0.136866	-0.44105	2.39886	0.136821	-0.441065	8.21929	0.130008	-0.321164	12.0012	0.112428	1.65608	12.7535	0.871712	2.95694	-12.3246	-5.22578	0.769598	-5.56401	15.3753	-1.45896	47.5008	9.43583	114.052	65.875	-1.16913	8.20784	-40.6733	-4.15031	1.36049	-7.10065	-3.46628	23.8685	40.6835	15.4427	101.889	71.6215	4.03022	-9.12032	-14.4794	-0.849352	12.818	25.4046	-1.26025	-1.15804	30.9711	-23.9141
1666	0.458347	-0.918883	18.4576	0.122826	-0.441186	2.37803	0.122781	-0.441198	8.19846	0.119534	-0.322139	11.9855	0.0356994	1.91796	12.6604	0.840547	3.46209	-12.4927	-5.23614	0.852097	-5.5718	15.4727	-1.55922	47.4478	9.24995	113.956	65.8137	-1.11367	8.20183	-40.7415	-4.18228	1.30813	-7.14518	-3.4323	23.8425	40.68	15.4185	101.952	71.6997	3.95618	-9.12251	-14.4423	-0.889951	12.775	25.5283	-1.20393	-1.1805	31.1934	-24.0931
1668	0.414158	-0.911943	18.4224	0.104138	-0.43438	2.3623	0.104093	-0.434391	8.18273	0.105145	-0.31822	11.9737	-0.0389022	2.15507	12.5631	0.803979	3.92149	-12.6689	-5.2622	0.897118	-5.61265	15.4931	-1.57479	47.4376	9.18452	113.854	65.797	-1.04032	8.21969	-40.8014	-4.21241	1.27714	-7.18869	-3.39284	23.8285	40.6758	15.398	102.061	71.8105	3.88342	-9.1343	-14.4203	-0.977662	12.7207	25.6755	-1.07611	-1.0986	31.3712	-24.174
1670	0.370585	-0.893227	18.3885	0.0867116	-0.422476	2.34713	0.0866683	-0.422485	8.16756	0.0913788	-0.310411	11.9623	-0.119937	2.36665	12.469	0.745911	4.3373	-12.8397	-5.28772	0.904988	-5.62975	15.5344	-1.56458	47.4261	9.13974	113.689	65.7779	-0.950601	8.25727	-40.8568	-4.23215	1.27164	-7.20749	-3.42074	23.8251	40.6535	15.4338	102.226	71.9217	3.78729	-9.14315	-14.3737	-1.00939	12.6735	25.7885	-0.991713	-0.886296	31.3453	-24.2264
1672	0.325436	-0.87672	18.3415	0.06843	-0.411406	2.32616	0.0683873	-0.411413	8.14659	0.0770282	-0.30328	11.9466	-0.204887	2.56711	12.4135	0.675411	4.73481	-12.9393	-5.31688	0.926139	-5.62791	15.5681	-1.54415	47.3932	9.11621	113.536	65.7149	-0.837285	8.27144	-40.9305	-4.23628	1.26214	-7.23319	-3.44474	23.8318	40.629	15.4768	102.341	72.0254	3.67867	-9.12611	-14.3187	-1.08424	12.6763	25.9235	-0.868493	-0.499843	31.4622	-24.4044
1674	0.279678	-0.865758	18.2813	0.0494357	-0.402717	2.29929	0.0493941	-0.402722	8.11972	0.0622986	-0.297974	11.9264	-0.291632	2.76109	12.397	0.59783	5.12155	-12.9665	-5.34818	0.969781	-5.60711	15.6037	-1.53543	47.3329	9.07946	113.417	65.6051	-0.7194	8.25127	-41.0241	-4.22996	1.24144	-7.27146	-3.44698	23.8404	40.6094	15.5037	102.377	72.1145	3.56664	-9.07263	-14.2625	-1.20386	12.7237	26.0963	-0.719043	-0.0581285	31.795	-24.6762
1676	0.237065	-0.860365	18.2215	0.0313436	-0.396743	2.27263	0.0313024	-0.396747	8.09307	0.0484132	-0.294643	11.9064	-0.375013	2.95389	12.3915	0.525485	5.50483	-12.9735	-5.37211	1.01806	-5.57588	15.6812	-1.59196	47.257	8.91503	113.369	65.4788	-0.681126	8.19588	-41.1185	-4.24076	1.2083	-7.31957	-3.41063	23.8155	40.6169	15.4549	102.31	72.166	3.48663	-8.95691	-14.2298	-1.29894	12.7286	26.3192	-0.637635	-0.0963983	32.3219	-24.8146
1678	0.195272	-0.847997	18.171	0.0141786	-0.387795	2.25014	0.0141388	-0.387797	8.07057	0.0350316	-0.289031	11.8896	-0.447001	3.12798	12.3571	0.467422	5.84947	-13.0341	-5.40294	1.08025	-5.50284	15.8514	-1.72231	47.1158	8.65134	113.285	65.3983	-0.667605	8.14379	-41.2114	-4.2548	1.18268	-7.34682	-3.41671	23.8038	40.5934	15.4379	102.296	72.2455	3.3775	-8.86154	-14.1642	-1.32014	12.8218	26.5818	-0.768701	-0.228129	32.8416	-24.9953
1680	0.155018	-0.822965	18.1297	-0.00126955	-0.373441	2.23169	-0.00130807	-0.373441	8.05212	0.0225888	-0.279272	11.8757	-0.505314	3.27608	12.2891	0.425228	6.14135	-13.1573	-5.44629	1.14888	-5.39138	16.1058	-1.91496	46.9152	8.32206	113.169	65.3612	-0.653533	8.10029	-41.3185	-4.26601	1.17916	-7.34784	-3.46453	23.8112	40.5354	15.4553	102.343	72.3547	3.22671	-8.796	-14.0638	-1.25954	13.0605	26.8698	-1.10914	-0.348177	33.2891	-25.3866
1682	0.121491	-0.768408	18.0893	-0.0113001	-0.346728	2.21366	-0.0113358	-0.346726	8.03409	0.0134162	-0.25993	11.8622	-0.546351	3.38072	12.2086	0.39742	6.34744	-13.3045	-5.52544	1.18338	-5.28233	16.3719	-2.12327	46.738	8.03058	113.156	65.2816	-0.577981	8.04302	-41.5266	-4.25464	1.25031	-7.32899	-3.47136	23.8209	40.4853	15.4163	102.303	72.4441	3.02939	-8.7056	-13.9719	-1.1509	13.5928	27.1328	-1.49177	-0.33643	33.5664	-26.5968
1684	0.0909371	-0.742774	18.0232	-0.0224222	-0.332936	2.18421	-0.0224567	-0.332935	8.00464	0.00424758	-0.250323	11.8401	-0.602125	3.49358	12.1543	0.345266	6.57455	-13.4036	-5.53396	1.23343	-5.18026	16.5599	-2.24561	46.5136	7.8348	113.078	65.2046	-0.51738	7.99076	-41.687	-4.2692	1.26665	-7.32519	-3.45376	23.8204	40.4486	15.3498	102.272	72.4747	2.8847	-8.65533	-13.9008	-0.981437	14.0555	27.4069	-1.89843	-0.437487	34.0952	-27.94
1686	0.0588369	-0.745863	17.9356	-0.0365979	-0.331603	2.14522	-0.0366321	-0.3316	7.96565	-0.00641309	-0.250219	11.8108	-0.666191	3.61813	12.125	0.281796	6.82636	-13.4561	-5.47352	1.29087	-5.09803	16.6619	-2.30654	46.2624	7.706	112.924	65.1461	-0.484308	7.95532	-41.7718	-4.31421	1.22566	-7.33595	-3.41793	23.8022	40.4176	15.2581	102.275	72.4631	2.79779	-8.64681	-13.847	-0.717599	14.3065	27.702	-2.32622	-0.924938	34.9576	-28.7143
1688	0.00604093	-0.714889	17.8675	-0.0570271	-0.313633	2.11484	-0.0570597	-0.313626	7.93527	-0.0228059	-0.238075	11.7881	-0.67384	3.7143	12.0765	0.309887	7.00356	-13.5427	-5.46268	1.27238	-5.07525	16.7593	-2.54851	46.1222	7.42727	112.811	65.1248	-0.45998	7.971	-41.8173	-4.35789	1.25178	-7.3214	-3.37188	23.7452	40.3413	15.1177	102.328	72.5264	2.67466	-8.62821	-13.7727	-0.229168	14.1494	28.0425	-2.84091	-2.39	36.1632	-26.5523
1690	-0.0323639	-0.690205	17.8311	-0.0717346	-0.299625	2.0986	-0.0717653	-0.299617	7.91903	-0.0346776	-0.228534	11.7759	-0.69296	3.8012	12.0003	0.315015	7.16859	-13.6815	-5.43055	1.23806	-5.08215	16.7989	-2.70602	46.0261	7.24517	112.665	65.1873	-0.437727	7.99302	-41.818	-4.42319	1.26901	-7.29892	-3.37884	23.6919	40.2897	15.0129	102.431	72.6023	2.59989	-8.61369	-13.735	0.353102	13.7539	28.3151	-3.26851	-6.41065	36.942	-24.3586
1692	-0.0507514	-0.679398	17.8266	-0.078881	-0.293358	2.09659	-0.0789113	-0.29335	7.91702	-0.040416	-0.224301	11.7744	-0.738207	3.88272	11.9037	0.271957	7.33461	-13.8596	-5.36783	1.19816	-5.11777	16.7789	-2.73562	45.9734	7.20019	112.496	65.3198	-0.433677	8.0061	-41.7713	-4.50176	1.26402	-7.277	-3.44666	23.6919	40.2726	14.9966	102.546	72.6687	2.58128	-8.59355	-13.7389	1.03239	13.1499	28.5154	-3.61308	-11.7878	37.1185	-23.0246
1694	-0.0570269	-0.678686	17.8387	-0.0815882	-0.29252	2.10194	-0.0816185	-0.292511	7.92237	-0.0424957	-0.223845	11.7784	-0.809775	3.95298	11.8247	0.175895	7.49128	-14.007	-5.28219	1.13155	-5.20126	16.735	-2.68521	46.0132	7.24286	112.393	65.4184	-0.532521	7.98927	-41.6568	-4.55529	1.24784	-7.2662	-3.5512	23.9494	40.2593	15.2468	102.508	72.6843	2.57244	-8.51483	-13.7503	1.98669	12.3401	28.7829	-4.10919	-11.9244	36.8891	-23.5204
1696	-0.075877	-0.68833	17.8488	-0.0906638	-0.295168	2.10641	-0.0906944	-0.295159	7.92684	-0.0491153	-0.226398	11.7817	-0.875708	4.04958	11.7902	0.0985711	7.69341	-14.0706	-5.24197	1.10797	-5.33678	16.6535	-2.71846	46.0826	7.25099	112.436	65.5137	-0.617057	7.97582	-41.5489	-4.52127	1.20805	-7.32846	-3.61194	24.0369	40.2807	15.3272	102.425	72.6822	2.59674	-8.45503	-13.7744	2.89736	11.1738	28.849	-4.39164	-10.4076	36.1735	-24.8924
1698	-0.110662	-0.708353	17.8588	-0.107586	-0.301033	2.1108	-0.107617	-0.301021	7.93123	-0.0613972	-0.231852	11.785	-0.921356	4.18296	11.7924	0.0710579	7.95377	-14.0632	-5.2636	1.13127	-5.52205	16.5446	-2.83463	46.177	7.23015	112.615	65.6074	-0.677208	7.96587	-41.4614	-4.40093	1.14811	-7.4535	-3.61514	23.9338	40.3351	15.1992	102.321	72.6655	2.65396	-8.43044	-13.8127	3.63594	9.65442	28.6255	-4.35863	-8.18929	35.0479	-26.5067
1700	-0.146591	-0.746297	17.9011	-0.126556	-0.314633	2.12955	-0.126588	-0.31462	7.94998	-0.074729	-0.243217	11.7991	-0.924358	4.35708	11.7752	0.138668	8.27015	-14.0874	-5.34312	1.14991	-5.76261	16.4501	-2.85548	46.369	7.34874	112.822	65.6802	-0.786287	7.92515	-41.3578	-4.26602	1.08715	-7.52815	-3.58952	23.982	40.382	15.139	102.188	72.6112	2.72942	-8.43072	-13.8759	4.02052	7.92932	28.0106	-3.74228	-6.02108	33.7786	-27.4745
1702	-0.192182	-0.75475	17.945	-0.1473	-0.3145	2.14896	-0.147333	-0.314485	7.9694	-0.0902564	-0.244425	11.8136	-0.889609	4.55147	11.7184	0.285484	8.60745	-14.1815	-5.45185	1.14989	-5.92974	16.3831	-2.81563	46.437	7.50849	112.979	65.8138	-0.910797	7.87962	-41.333	-4.11326	1.05659	-7.63363	-3.57123	24.0523	40.472	15.1031	102.092	72.5646	2.81042	-8.45711	-13.9284	4.16322	6.12005	27.277	-2.96321	-4.88989	32.7186	-27.5313
1704	-0.24225	-0.732515	17.9822	-0.167426	-0.300547	2.16539	-0.167457	-0.30053	7.98582	-0.106193	-0.235261	11.8259	-0.833513	4.75978	11.6189	0.479705	8.96081	-14.3519	-5.57005	1.12486	-6.00756	16.3598	-2.74467	46.3878	7.62849	113.064	65.9946	-1.04039	7.84917	-41.3877	-3.96964	1.05492	-7.75739	-3.57207	24.0993	40.5878	15.0809	102.053	72.5459	2.88307	-8.49594	-13.9658	4.13022	4.46512	26.6579	-2.18587	-4.69444	32.0748	-27.0017
1706	-0.278752	-0.716376	18.0078	-0.1821	-0.290402	2.17672	-0.18213	-0.290384	7.99715	-0.117809	-0.228601	11.8344	-0.812964	4.98101	11.4861	0.617846	9.352	-14.5849	-5.66513	1.06436	-6.08085	16.4309	-2.77006	46.4843	7.43286	113.1	66.101	-1.17475	7.897	-41.4299	-3.92742	1.0478	-7.7904	-3.58958	24.0055	40.6212	15.0097	102.074	72.6044	2.90838	-8.48617	-14.0118	4.08943	3.72036	26.8541	-1.71903	-3.57654	32.3942	-27.4133
1708	-0.259197	-0.73993	18.0307	-0.175544	-0.30234	2.18692	-0.175575	-0.302321	8.00735	-0.11216	-0.237109	11.8421	-0.837578	5.20911	11.3754	0.676309	9.77439	-14.7787	-5.67102	1.03434	-6.05936	16.5083	-2.69766	46.5521	7.28544	113.029	66.1033	-1.22171	7.93334	-41.4944	-3.97364	1.01135	-7.73483	-3.65853	23.9796	40.585	15.0586	102.147	72.6367	2.91291	-8.50257	-14.0368	4.09094	3.54655	27.0162	-1.65354	-3.67073	32.4564	-27.2739
1710	-0.181814	-0.803114	18.0497	-0.146981	-0.336489	2.1955	-0.147016	-0.336473	8.01593	-0.0886561	-0.260835	11.8485	-0.894832	5.43772	11.3134	0.672966	10.2116	-14.884	-5.59371	1.05117	-5.96358	16.582	-2.55156	46.5736	7.23298	112.879	66.0087	-1.17731	7.94617	-41.5749	-4.08231	0.94797	-7.61947	-3.75851	24.0619	40.5041	15.2279	102.225	72.607	2.90783	-8.55008	-14.0397	4.12856	3.75737	26.9411	-1.92909	-4.72888	32.0494	-26.3791
1712	-0.0769003	-0.875054	18.0527	-0.107071	-0.376794	2.19705	-0.10711	-0.376783	8.01748	-0.056277	-0.28845	11.8497	-0.922705	5.6555	11.3535	0.710342	10.6175	-14.7982	-5.51832	1.11934	-5.95396	16.7179	-2.60208	46.6244	7.11561	112.788	65.879	-1.11416	7.97256	-41.6228	-4.16445	0.889696	-7.56968	-3.77829	24.2281	40.4761	15.3734	102.1	72.463	2.91207	-8.57732	-14.0374	4.13361	3.86803	26.5617	-2.19689	-3.59358	31.478	-25.3568
1714	0.000133609	-0.904421	18.0414	-0.0757744	-0.396119	2.1922	-0.0758153	-0.396111	8.01263	-0.0316571	-0.300923	11.846	-0.906501	5.82748	11.4	0.807441	10.9223	-14.6995	-5.49699	1.17257	-5.97336	16.7854	-2.80151	46.6668	6.98122	112.873	65.7783	-1.06136	8.01258	-41.6811	-4.18307	0.883265	-7.54039	-3.73297	24.3604	40.4747	15.4063	101.965	72.3039	2.93796	-8.61444	-14.0679	4.02154	4.10144	26.3417	-2.34208	-3.05782	31.1847	-24.5637
1716	0.0365283	-0.885983	18.0239	-0.0582548	-0.391097	2.18448	-0.0582952	-0.391091	8.00491	-0.0188711	-0.296064	11.8403	-0.846529	5.94579	11.4133	0.963779	11.1115	-14.6625	-5.53474	1.19926	-6.01343	16.765	-3.07933	46.6896	6.8877	113.14	65.7485	-1.05184	8.05358	-41.735	-4.14087	0.92897	-7.53152	-3.64959	24.4111	40.497	15.316	101.879	72.1771	2.97753	-8.65624	-14.1251	3.80098	4.41345	26.3375	-2.31837	-3.42327	31.2154	-24.1039
1718	0.0411617	-0.851088	18.0314	-0.0533147	-0.376202	2.1878	-0.0533534	-0.376197	8.00823	-0.0161197	-0.284617	11.8428	-0.759826	6.01177	11.3268	1.15495	11.194	-14.8116	-5.59065	1.22142	-6.08539	16.6872	-3.16846	46.6671	7.06954	113.515	65.9061	-1.18786	8.03687	-41.6767	-4.08769	0.982424	-7.5773	-3.63047	24.2953	40.5503	15.1463	101.918	72.1732	2.98183	-8.66099	-14.1402	3.58176	4.46087	26.3046	-2.08947	-3.41298	31.2805	-23.9397
1720	0.0475131	-0.838421	18.0465	-0.0494988	-0.371185	2.19454	-0.0495372	-0.37118	8.01498	-0.0135878	-0.280624	11.8478	-0.706023	6.06732	11.2113	1.28491	11.2709	-15.0178	-5.62306	1.2522	-6.13366	16.6775	-3.19809	46.6714	7.17992	113.756	66.0113	-1.31793	8.01248	-41.6183	-4.0976	0.997895	-7.62304	-3.66072	24.2245	40.5902	15.0787	101.966	72.2091	2.98292	-8.63105	-14.1463	3.4684	4.55211	26.2751	-2.007	-3.43585	31.2866	-23.8285
1722	0.0610908	-0.851663	18.0657	-0.0446981	-0.378121	2.2031	-0.0447371	-0.378117	8.02353	-0.00956643	-0.285508	11.8542	-0.698215	6.12299	11.0949	1.33211	11.3671	-15.2289	-5.62491	1.28259	-6.14053	16.7408	-3.17668	46.7058	7.17601	113.82	66.017	-1.4102	7.99355	-41.5795	-4.16707	0.974194	-7.6412	-3.72751	24.2381	40.5986	15.1401	101.993	72.2545	2.98375	-8.57659	-14.1487	3.46959	4.69931	26.2515	-2.09663	-3.50288	31.2182	-23.733
1724	0.0671933	-0.859257	18.0912	-0.0427104	-0.381958	2.21443	-0.0427499	-0.381953	8.03487	-0.00784564	-0.28825	11.8627	-0.727002	6.17375	11.0182	1.30798	11.4702	-15.3696	-5.61719	1.25464	-6.08077	16.7602	-3.01353	46.7143	7.23349	113.801	65.9694	-1.49347	7.99955	-41.5393	-4.1988	0.961802	-7.56727	-3.79285	24.2946	40.5447	15.2605	101.977	72.2649	2.96877	-8.53128	-14.1427	3.50062	4.6889	26.2497	-2.10259	-3.39054	31.1589	-23.7935
1726	0.0661942	-0.870075	18.1017	-0.0440758	-0.386611	2.21909	-0.0441156	-0.386607	8.03952	-0.00857579	-0.291816	11.8662	-0.758661	6.21948	10.9908	1.27241	11.566	-15.4194	-5.6126	1.23262	-6.05308	16.7672	-2.9338	46.7033	7.19606	113.754	65.9274	-1.50793	7.94349	-41.4647	-4.20588	0.941893	-7.49315	-3.78975	24.3052	40.4831	15.3092	101.956	72.2541	2.94849	-8.54151	-14.1267	3.52411	4.52648	26.2413	-2.05251	-3.32099	31.1076	-23.782
1728	0.0607152	-0.884885	18.0949	-0.047706	-0.392638	2.21607	-0.0477465	-0.392633	8.0365	-0.0109079	-0.29655	11.864	-0.783509	6.25722	11.0066	1.24206	11.6449	-15.3894	-5.60897	1.2267	-6.07585	16.759	-2.96375	46.6769	7.0719	113.699	65.9095	-1.46271	7.83655	-41.3605	-4.1936	0.916205	-7.45006	-3.72123	24.2664	40.4409	15.2733	101.936	72.2238	2.92562	-8.60256	-14.1032	3.52891	4.26179	26.216	-1.962	-3.32157	31.0544	-23.6614
1730	0.0608529	-0.902977	18.0816	-0.0491387	-0.400574	2.21018	-0.04918	-0.400569	8.03062	-0.0114747	-0.302573	11.8595	-0.800813	6.2747	11.0298	1.21616	11.684	-15.3465	-5.57831	1.21304	-6.12315	16.6948	-2.98669	46.6519	7.02694	113.638	65.9152	-1.45531	7.81301	-41.2796	-4.17979	0.902394	-7.47632	-3.66628	24.2639	40.4805	15.243	101.907	72.1624	2.89774	-8.64689	-14.0802	3.51994	4.10469	26.1649	-1.88904	-3.30061	30.9579	-23.5217
1732	0.07283	-0.920797	18.0768	-0.0453792	-0.409384	2.20806	-0.0454214	-0.409379	8.02849	-0.0081071	-0.308923	11.8579	-0.815539	6.28492	11.035	1.19342	11.7088	-15.3373	-5.54833	1.22846	-6.18276	16.678	-2.99061	46.6284	7.03282	113.573	65.9612	-1.44131	7.79684	-41.2149	-4.18646	0.896681	-7.52874	-3.65747	24.2757	40.5153	15.2458	101.911	72.144	2.88814	-8.66466	-14.0825	3.53389	4.02861	26.0751	-1.8915	-3.26358	30.7916	-23.2761
1734	0.0944517	-0.934586	18.0828	-0.0370792	-0.417237	2.21078	-0.0371223	-0.417233	8.03121	-0.00140847	-0.314271	11.86	-0.826015	6.29261	11.0185	1.17918	11.7269	-15.368	-5.52688	1.26532	-6.24323	16.7164	-2.9837	46.6114	7.06688	113.519	66.0366	-1.42169	7.7766	-41.1629	-4.21098	0.899841	-7.58632	-3.69654	24.2906	40.5269	15.2773	101.95	72.172	2.89638	-8.65703	-14.1057	3.56958	3.99927	25.9536	-1.95604	-3.21103	30.5674	-22.9241
1736	0.109507	-0.933141	18.0933	-0.0303859	-0.417868	2.21549	-0.030429	-0.417865	8.03593	0.00363216	-0.31432	11.8635	-0.818798	6.30469	10.9968	1.19918	11.7455	-15.4069	-5.5212	1.25628	-6.27838	16.7426	-3.0357	46.6263	7.03233	113.514	66.0783	-1.43096	7.76953	-41.1093	-4.21805	0.916963	-7.60781	-3.75049	24.2639	40.5248	15.2701	101.993	72.1858	2.89778	-8.65121	-14.1028	3.58701	3.85717	25.8314	-1.96121	-3.14272	30.3454	-22.5026
1738	0.120526	-0.923444	18.1016	-0.0247627	-0.414546	2.21919	-0.0248055	-0.414544	8.03963	0.00762417	-0.311483	11.8663	-0.812342	6.31404	10.9812	1.21612	11.7596	-15.4345	-5.51596	1.24013	-6.29046	16.7432	-3.06662	46.6112	7.05145	113.548	66.1225	-1.45967	7.75664	-41.0581	-4.21196	0.940752	-7.60406	-3.78552	24.2911	40.5154	15.2895	101.972	72.1811	2.89396	-8.63137	-14.1027	3.57947	3.78075	25.7694	-1.94783	-3.11069	30.2349	-22.2138
1740	0.12862	-0.911852	18.1047	-0.0202508	-0.410149	2.2206	-0.0202931	-0.410147	8.04103	0.0107192	-0.307911	11.8674	-0.812748	6.31976	10.9767	1.21818	11.7701	-15.4424	-5.50896	1.22864	-6.28341	16.7257	-3.0794	46.5574	7.11165	113.614	66.1711	-1.50344	7.7343	-41.0132	-4.2005	0.96367	-7.5841	-3.79194	24.3673	40.4999	15.331	101.887	72.1634	2.88536	-8.59791	-14.1078	3.54616	3.80659	25.7666	-1.92463	-3.11183	30.2272	-22.0864
1742	0.137328	-0.915928	18.0997	-0.0167691	-0.412665	2.21837	-0.0168117	-0.412664	8.0388	0.0134823	-0.309572	11.8657	-0.826255	6.32315	10.9864	1.19438	11.782	-15.4253	-5.51202	1.23693	-6.27305	16.7467	-3.17155	46.4864	7.04403	113.696	66.2102	-1.55343	7.7037	-40.9902	-4.21399	0.96487	-7.57858	-3.7651	24.3864	40.4759	15.3177	101.809	72.1699	2.87655	-8.56147	-14.1042	3.48819	3.9255	25.7575	-1.88921	-3.07706	30.1799	-22.0601
1744	0.150435	-0.937224	18.0882	-0.0127932	-0.423092	2.21329	-0.0128368	-0.42309	8.03372	0.0171157	-0.317116	11.8619	-0.849652	6.33165	11.0125	1.15345	11.8075	-15.3783	-5.48722	1.25974	-6.26137	16.7678	-3.22895	46.4222	6.95929	113.721	66.2124	-1.59823	7.68135	-40.965	-4.24556	0.944071	-7.57511	-3.76288	24.3418	40.4416	15.2866	101.78	72.1742	2.8622	-8.53442	-14.0962	3.45791	4.07024	25.7208	-1.93609	-3.04013	30.044	-21.8346
1746	0.166735	-0.971488	18.071	-0.00849437	-0.439464	2.20571	-0.0085397	-0.439463	8.02615	0.0213673	-0.329085	11.8562	-0.877563	6.34591	11.0545	1.10537	11.8454	-15.3016	-5.4367	1.29062	-6.25203	16.7837	-3.23996	46.3701	6.87221	113.675	66.1721	-1.62265	7.67038	-40.9388	-4.28645	0.909963	-7.57556	-3.78421	24.252	40.3973	15.2551	101.8	72.1733	2.8408	-8.52409	-14.0846	3.4535	4.1946	25.6454	-2.0454	-2.99742	29.8286	-21.3916
1748	0.177311	-1.00043	18.0484	-0.00624163	-0.453026	2.19571	-0.00628835	-0.453025	8.01615	0.0239143	-0.339081	11.8487	-0.892926	6.36244	11.1155	1.07917	11.8823	-15.1886	-5.4052	1.31006	-6.25598	16.8089	-3.25782	46.3205	6.74461	113.572	66.0878	-1.57171	7.66633	-40.9446	-4.30839	0.900264	-7.60001	-3.7596	24.2154	40.3429	15.2728	101.807	72.1784	2.8082	-8.55129	-14.0657	3.40647	4.18326	25.4984	-2.03397	-2.88356	29.621	-20.9516
1750	0.184142	-1.01586	18.0301	-0.00450289	-0.460352	2.18761	-0.00455039	-0.460352	8.00804	0.0256824	-0.344448	11.8426	-0.893926	6.37063	11.1474	1.07795	11.8978	-15.129	-5.38547	1.30939	-6.25761	16.8144	-3.3149	46.2863	6.61304	113.508	66.0262	-1.53178	7.66391	-40.9434	-4.30376	0.89629	-7.61034	-3.74449	24.1685	40.3038	15.2527	101.814	72.1813	2.78552	-8.56073	-14.0621	3.37308	4.14241	25.4289	-2.02249	-2.87983	29.5326	-20.6309
1752	0.18617	-1.01412	18.0182	-0.00344218	-0.459757	2.1823	-0.0034896	-0.459757	8.00273	0.0264418	-0.343936	11.8386	-0.880745	6.36692	11.1449	1.10041	11.8856	-15.1327	-5.37972	1.28769	-6.2569	16.7992	-3.39972	46.2626	6.50154	113.489	66.0085	-1.51485	7.66451	-40.931	-4.27477	0.899553	-7.60122	-3.74509	24.112	40.2793	15.1929	101.824	72.1816	2.77539	-8.54926	-14.073	3.36078	4.09231	25.4457	-2.01866	-2.97511	29.5594	-20.4717
1754	0.176252	-0.988265	18.0101	-0.00560193	-0.447602	2.1787	-0.0056481	-0.447601	7.99913	0.0240627	-0.334984	11.8359	-0.855759	6.34665	11.1338	1.13801	11.8383	-15.1529	-5.40111	1.25085	-6.2716	16.7898	-3.42295	46.2129	6.47266	113.43	66.0567	-1.48265	7.6828	-40.9301	-4.2394	0.933871	-7.58917	-3.73563	24.1098	40.2393	15.1758	101.85	72.1847	2.76705	-8.56506	-14.0718	3.34395	4.0102	25.4344	-1.93542	-2.93445	29.5658	-20.5197
1756	0.171208	-0.969957	18.006	-0.00626825	-0.43916	2.17683	-0.00631355	-0.43916	7.99726	0.0230331	-0.328715	11.8345	-0.838024	6.32781	11.1328	1.16223	11.7968	-15.1546	-5.42026	1.21603	-6.27404	16.7659	-3.43417	46.1779	6.47556	113.394	66.0942	-1.45708	7.69782	-40.9145	-4.21209	0.962696	-7.57042	-3.73755	24.0743	40.1908	15.13	101.858	72.1949	2.75793	-8.55966	-14.0667	3.36181	3.95844	25.4211	-1.92487	-2.89967	29.5206	-20.5103
1758	0.174231	-0.965392	18.0035	-0.00455654	-0.437414	2.17573	-0.00460166	-0.437413	7.99616	0.0242033	-0.327301	11.8337	-0.831069	6.31646	11.1495	1.16857	11.7735	-15.1239	-5.42819	1.18844	-6.26538	16.727	-3.44884	46.16	6.49027	113.408	66.1068	-1.44885	7.69933	-40.8846	-4.19547	0.977819	-7.54684	-3.75171	24.0108	40.1349	15.0662	101.835	72.2058	2.74992	-8.52879	-14.0604	3.41101	3.93198	25.4005	-1.98919	-2.89699	29.4308	-20.4027
1760	0.182465	-0.967978	17.9927	-0.00114388	-0.439234	2.17095	-0.00118916	-0.439234	7.99138	0.026873	-0.328446	11.8301	-0.830681	6.31975	11.1958	1.16657	11.7797	-15.0379	-5.41367	1.17149	-6.2789	16.683	-3.48504	46.1284	6.4941	113.547	66.1179	-1.48895	7.66213	-40.8631	-4.18241	0.978847	-7.5306	-3.76817	24.0409	40.0742	15.1124	101.752	72.1806	2.75644	-8.49629	-14.0581	3.44534	3.83657	25.3316	-1.99073	-2.91871	29.3717	-20.2973
1762	0.187042	-0.966829	17.9898	0.000963041	-0.439114	2.16968	0.00091774	-0.439114	7.99012	0.0284414	-0.328223	11.8292	-0.821219	6.32234	11.2239	1.18226	11.7807	-14.9849	-5.41986	1.14672	-6.28779	16.6699	-3.55919	46.1204	6.42575	113.665	66.1185	-1.51818	7.62976	-40.8565	-4.16851	0.991304	-7.49344	-3.75521	24.0015	40.0075	15.0685	101.7	72.1812	2.76313	-8.47387	-14.0684	3.45277	3.77692	25.3035	-1.96341	-2.93891	29.357	-20.2747
1764	0.187345	-0.960701	17.9947	0.00159841	-0.436456	2.17184	0.00155339	-0.436456	7.99227	0.0287471	-0.326196	11.8308	-0.80018	6.31687	11.2294	1.21747	11.7621	-14.9734	-5.4453	1.11274	-6.29115	16.6805	-3.65448	46.1278	6.30517	113.732	66.1198	-1.52889	7.61282	-40.8596	-4.1533	1.01679	-7.44116	-3.71257	23.8976	39.9418	14.9377	101.689	72.2075	2.76369	-8.46886	-14.0855	3.44193	3.75942	25.3161	-1.92388	-2.94894	29.3748	-20.3233
1766	0.190326	-0.957005	17.991	0.00322137	-0.435086	2.17019	0.00317649	-0.435087	7.99062	0.0298752	-0.32507	11.8296	-0.773291	6.28752	11.2429	1.2526	11.6979	-14.9485	-5.43883	1.08226	-6.3117	16.642	-3.68281	46.0792	6.28428	113.763	66.1791	-1.55251	7.61021	-40.84	-4.1414	1.03497	-7.42567	-3.66865	23.913	39.908	14.93	101.649	72.1971	2.74545	-8.49641	-14.0754	3.46603	3.7137	25.2785	-1.92137	-2.92756	29.3554	-20.3096
1768	0.196305	-0.954087	17.9858	0.00609556	-0.434308	2.16787	0.00605076	-0.434309	7.98831	0.0319764	-0.324306	11.8278	-0.749362	6.25244	11.2591	1.27977	11.6245	-14.9192	-5.43124	1.05606	-6.32072	16.6194	-3.69261	46.0307	6.27122	113.752	66.2237	-1.55804	7.6212	-40.8186	-4.12591	1.05155	-7.41531	-3.648	23.9166	39.8674	14.9275	101.634	72.1932	2.72147	-8.53226	-14.0566	3.50556	3.65827	25.2387	-1.945	-2.98792	29.3069	-20.2178
1770	0.203808	-0.952131	17.9791	0.00955946	-0.434078	2.16491	0.00951469	-0.434079	7.98534	0.0345536	-0.323915	11.8256	-0.730419	6.2214	11.2777	1.29944	11.5607	-14.8855	-5.42719	1.03264	-6.32119	16.6187	-3.69617	45.9973	6.24757	113.706	66.2392	-1.54174	7.64285	-40.8024	-4.10624	1.06791	-7.40995	-3.65017	23.8849	39.8214	14.9088	101.653	72.1981	2.69872	-8.5682	-14.038	3.54839	3.59651	25.2033	-1.98062	-3.10229	29.2378	-20.0621
1772	0.205417	-0.952595	17.9654	0.0102542	-0.434413	2.15884	0.0102094	-0.434414	7.97927	0.0350985	-0.324121	11.8211	-0.714127	6.21712	11.2991	1.32523	11.5463	-14.8449	-5.42101	1.00265	-6.35563	16.607	-3.70012	45.9959	6.21596	113.647	66.2322	-1.51602	7.6657	-40.8039	-4.08524	1.08634	-7.43965	-3.64483	23.8281	39.8168	14.8736	101.689	72.181	2.69522	-8.59587	-14.0406	3.5591	3.52704	25.1572	-1.97455	-3.02734	29.1846	-19.939
1774	0.205987	-0.954249	17.9515	0.0103948	-0.435182	2.15265	0.0103499	-0.435183	7.97309	0.0352565	-0.324687	11.8164	-0.700996	6.22068	11.3157	1.34898	11.5475	-14.8128	-5.40784	0.972627	-6.38441	16.5845	-3.72277	45.9774	6.16871	113.579	66.2387	-1.48274	7.68602	-40.8004	-4.06989	1.10678	-7.46172	-3.62848	23.8015	39.8006	14.8752	101.722	72.1755	2.68444	-8.62009	-14.045	3.55429	3.48428	25.1225	-1.96277	-2.98129	29.1282	-19.813
1776	0.206602	-0.956139	17.94	0.0105303	-0.436059	2.14757	0.0104853	-0.43606	7.96801	0.0354167	-0.325333	11.8126	-0.689872	6.22576	11.3249	1.37038	11.5522	-14.7945	-5.39308	0.948326	-6.39783	16.5602	-3.76432	45.941	6.11152	113.523	66.2595	-1.44953	7.70046	-40.7907	-4.06095	1.12621	-7.46691	-3.60785	23.804	39.7655	14.9071	101.745	72.1839	2.67102	-8.63888	-14.0514	3.5424	3.47062	25.1007	-1.9544	-2.98984	29.0747	-19.6938
1778	0.207724	-0.956137	17.9362	0.01103	-0.436151	2.14586	0.010985	-0.436152	7.96629	0.0357974	-0.32537	11.8113	-0.675282	6.22405	11.321	1.39635	11.5429	-14.8008	-5.40678	0.949377	-6.3902	16.5818	-3.81188	45.9356	6.06514	113.567	66.2549	-1.44122	7.70297	-40.7954	-4.05398	1.1309	-7.45782	-3.62422	23.7681	39.7291	14.8882	101.78	72.1859	2.70219	-8.64392	-14.0803	3.54529	3.46189	25.074	-1.96208	-2.95914	29.0624	-19.6271
1780	0.207813	-0.952043	17.9327	0.0114185	-0.434365	2.1443	0.0113737	-0.434366	7.96473	0.0359761	-0.32401	11.8102	-0.664053	6.21962	11.3272	1.41425	11.5303	-14.7888	-5.41608	0.951058	-6.38508	16.5781	-3.82082	45.922	6.08639	113.637	66.2604	-1.45124	7.68805	-40.7846	-4.04718	1.13811	-7.44993	-3.61783	23.7382	39.7027	14.8489	101.752	72.1813	2.73371	-8.62145	-14.1075	3.54646	3.45071	25.0675	-1.94103	-2.92796	29.0767	-19.6925
1782	0.206842	-0.945118	17.9279	0.0115821	-0.431249	2.14218	0.0115376	-0.431251	7.96261	0.035903	-0.32167	11.8086	-0.657175	6.21423	11.3465	1.42277	11.5179	-14.753	-5.41656	0.946737	-6.39192	16.5428	-3.80331	45.9032	6.15587	113.719	66.278	-1.4752	7.65972	-40.7574	-4.03849	1.14899	-7.44517	-3.58683	23.7228	39.6832	14.8047	101.665	72.1726	2.7552	-8.57819	-14.1275	3.547	3.42646	25.0785	-1.89364	-2.89927	29.1065	-19.8564
1784	0.206614	-0.943331	17.9226	0.0116431	-0.430447	2.1398	0.0115987	-0.430448	7.96023	0.0358996	-0.321066	11.8068	-0.653039	6.21244	11.3669	1.42774	11.5132	-14.715	-5.42111	0.932938	-6.42908	16.5185	-3.86065	45.9323	6.13114	113.838	66.2834	-1.49961	7.6397	-40.7387	-4.02149	1.15004	-7.43364	-3.58136	23.7205	39.6423	14.7969	101.607	72.1741	2.76562	-8.55541	-14.1441	3.56878	3.35239	25.0726	-1.8766	-2.85373	29.1166	-19.8954
1786	0.203948	-0.940983	17.9158	0.0106856	-0.429194	2.1368	0.0106413	-0.429195	7.95723	0.0351067	-0.32019	11.8045	-0.646894	6.20988	11.3887	1.4359	11.5062	-14.6742	-5.42614	0.916768	-6.45406	16.4922	-3.9257	45.9417	6.091	113.934	66.2873	-1.52726	7.62296	-40.7236	-4.00514	1.1569	-7.42236	-3.57848	23.7158	39.6054	14.8084	101.571	72.1742	2.76905	-8.54136	-14.1451	3.57786	3.28412	25.0668	-1.85035	-2.81572	29.1242	-19.9106
1788	0.198834	-0.937681	17.9091	0.00873543	-0.427319	2.13378	0.00869136	-0.42732	7.95421	0.0335324	-0.318911	11.8023	-0.637816	6.20511	11.4097	1.44852	11.4941	-14.6351	-5.43036	0.900932	-6.46088	16.4669	-3.97987	45.9216	6.05411	113.993	66.2923	-1.55357	7.60867	-40.7129	-3.99208	1.17035	-7.41398	-3.57465	23.7045	39.5777	14.8283	101.553	72.1737	2.76601	-8.53271	-14.1331	3.57285	3.24535	25.0627	-1.82018	-2.79409	29.1315	-19.9177
1790	0.193745	-0.936428	17.9089	0.00661148	-0.426345	2.13371	0.00656751	-0.426346	7.95415	0.031883	-0.318317	11.8022	-0.626673	6.19571	11.422	1.46369	11.4726	-14.6121	-5.42993	0.889425	-6.46551	16.4611	-4.00787	45.891	6.03469	114.028	66.3034	-1.5606	7.59134	-40.7118	-3.98378	1.17879	-7.4124	-3.57281	23.6853	39.5563	14.82	101.535	72.1886	2.7531	-8.51666	-14.1322	3.5811	3.28662	25.053	-1.84669	-2.79913	29.1332	-19.9025
1792	0.190997	-0.937335	17.9094	0.00533125	-0.426513	2.13392	0.00528725	-0.426513	7.95435	0.0309364	-0.318523	11.8024	-0.6182	6.18656	11.4319	1.47436	11.4526	-14.5938	-5.43214	0.878932	-6.47962	16.4713	-4.00912	45.8861	6.00896	114.022	66.3056	-1.55541	7.59736	-40.7113	-3.98072	1.18853	-7.41856	-3.56928	23.6694	39.5443	14.8286	101.551	72.1987	2.74119	-8.53351	-14.1263	3.59195	3.31189	25.0412	-1.86146	-2.83332	29.1363	-19.9003
1794	0.191374	-0.940247	17.9103	0.00525102	-0.42782	2.1343	0.00520689	-0.42782	7.95474	0.0309587	-0.319506	11.8027	-0.613647	6.17965	11.4402	1.479	11.4383	-14.5785	-5.43648	0.868095	-6.50419	16.4916	-3.98579	45.9142	5.97808	113.971	66.297	-1.53817	7.62679	-40.7072	-3.982	1.1968	-7.42867	-3.56952	23.6608	39.5391	14.8609	101.598	72.2022	2.73285	-8.5807	-14.1149	3.60228	3.3071	25.0294	-1.85624	-2.88355	29.1409	-19.9097
1796	0.194879	-0.943052	17.9152	0.00654164	-0.429342	2.13653	0.00649737	-0.429343	7.95696	0.0320183	-0.320563	11.8043	-0.612837	6.17767	11.447	1.47907	11.4345	-14.566	-5.43231	0.849938	-6.53032	16.5005	-3.95347	45.9633	5.95819	113.869	66.2826	-1.50437	7.65518	-40.6923	-3.98218	1.18926	-7.42868	-3.59912	23.6593	39.5292	14.9005	101.64	72.2105	2.72536	-8.60846	-14.1073	3.6059	3.31075	25.0236	-1.86267	-2.89359	29.1411	-19.8829
1798	0.202567	-0.952758	17.9279	0.00907105	-0.434239	2.14215	0.00902622	-0.434239	7.96259	0.0342146	-0.324064	11.8085	-0.615961	6.18095	11.4383	1.47552	11.4416	-14.5821	-5.43143	0.855154	-6.54854	16.4976	-3.88044	46.0222	6.01093	113.782	66.2773	-1.45882	7.67793	-40.6714	-3.9913	1.16277	-7.40931	-3.64237	23.6871	39.5113	14.961	101.662	72.2183	2.73113	-8.63433	-14.116	3.61166	3.3153	25.0191	-1.86488	-2.89242	29.1376	-19.8775
1800	0.213093	-0.968031	17.9461	0.0123656	-0.441812	2.1503	0.0123201	-0.441813	7.97073	0.0371503	-0.329518	11.8146	-0.618626	6.18664	11.4156	1.47501	11.4527	-14.624	-5.43883	0.882772	-6.5581	16.4904	-3.78385	46.0833	6.121	113.726	66.2807	-1.40882	7.6929	-40.6445	-4.00696	1.12566	-7.37625	-3.69269	23.7396	39.4865	15.0379	101.661	72.2282	2.74302	-8.65335	-14.1347	3.6231	3.31182	25.0103	-1.86452	-2.88858	29.123	-19.879
1802	0.220098	-0.976325	17.9582	0.0147139	-0.446033	2.15571	0.0146679	-0.446035	7.97614	0.0391686	-0.332527	11.8187	-0.601345	6.18078	11.3985	1.50524	11.4347	-14.6547	-5.46882	0.896022	-6.56828	16.5182	-3.76757	46.1368	6.1524	113.7	66.2721	-1.37303	7.70199	-40.6067	-4.0108	1.1193	-7.36269	-3.73503	23.7764	39.4618	15.1016	101.649	72.2582	2.71609	-8.63495	-14.1232	3.64645	3.26838	24.9793	-1.88183	-2.89348	29.0671	-19.7759
1804	0.226616	-0.984328	17.9678	0.0168782	-0.450086	2.15999	0.0168317	-0.450088	7.98042	0.0410394	-0.33542	11.8219	-0.587645	6.17922	11.3811	1.53082	11.426	-14.6861	-5.48025	0.917916	-6.56967	16.5289	-3.74802	46.1552	6.21514	113.715	66.2779	-1.37453	7.69855	-40.5625	-4.00655	1.10471	-7.36009	-3.792	23.8108	39.442	15.1668	101.608	72.2818	2.69851	-8.59549	-14.1016	3.6746	3.20024	24.9349	-1.90039	-2.907	28.9891	-19.622
1806	0.232607	-0.99386	17.9753	0.0186881	-0.454764	2.16334	0.0186412	-0.454766	7.98377	0.0426855	-0.338804	11.8244	-0.577737	6.19282	11.3568	1.55643	11.4462	-14.7294	-5.47094	0.952605	-6.56632	16.5197	-3.71349	46.1423	6.31538	113.766	66.2983	-1.40865	7.68078	-40.5182	-3.99844	1.07704	-7.36724	-3.85808	23.8447	39.4324	15.2314	101.548	72.2949	2.69027	-8.54783	-14.0743	3.70329	3.10819	24.8829	-1.91228	-2.91739	28.9012	-19.442
1808	0.236362	-1.00875	17.9795	0.0190769	-0.461603	2.16521	0.0190292	-0.461605	7.98564	0.0434065	-0.343892	11.8258	-0.554227	6.24854	11.3048	1.62647	11.5367	-14.8198	-5.47114	1.00072	-6.58295	16.5274	-3.68476	46.1425	6.38882	113.814	66.3042	-1.43091	7.64367	-40.4952	-4.00186	1.05022	-7.38479	-3.89345	23.8761	39.4498	15.2745	101.532	72.3024	2.64638	-8.53079	-14.0443	3.7245	2.98111	24.8371	-1.90321	-2.87843	28.8297	-19.2864
1810	0.234968	-1.01648	17.9866	0.0178031	-0.464873	2.1684	0.0177551	-0.464875	7.98883	0.0426583	-0.346418	11.8282	-0.502021	6.33751	11.2271	1.76445	11.675	-14.9531	-5.48566	1.04531	-6.60784	16.5536	-3.69484	46.1438	6.41408	113.854	66.3348	-1.45011	7.61919	-40.4766	-4.01031	1.03062	-7.40496	-3.89518	23.9262	39.4777	15.3141	101.49	72.3285	2.58938	-8.51428	-14.0074	3.73008	2.83697	24.8044	-1.8645	-2.79684	28.792	-19.1767
1812	0.229206	-1.01472	17.9985	0.0154003	-0.463623	2.17368	0.0153525	-0.463624	7.99411	0.040779	-0.345635	11.8322	-0.42344	6.44788	11.1269	1.96109	11.8405	-15.1244	-5.51294	1.07654	-6.63264	16.5879	-3.72192	46.1518	6.41743	113.883	66.3874	-1.46946	7.61244	-40.456	-4.02065	1.01841	-7.4163	-3.87576	23.99	39.5044	15.3515	101.431	72.3706	2.53385	-8.50126	-13.9717	3.72152	2.70275	24.7914	-1.80412	-2.69606	28.7908	-19.1361
1814	0.224813	-1.00552	18.0175	0.0142045	-0.459231	2.18208	0.0141572	-0.459232	8.00251	0.0396017	-0.342428	11.8385	-0.340014	6.54318	11.0101	2.16184	11.9763	-15.3268	-5.53922	1.06986	-6.62615	16.5855	-3.63627	46.1916	6.54	113.92	66.414	-1.50968	7.60837	-40.4207	-4.02358	1.00508	-7.37445	-3.89693	24.0224	39.4949	15.3713	101.456	72.3931	2.52208	-8.5326	-13.9757	3.71336	2.66354	24.8192	-1.76039	-2.6782	28.8183	-19.235
1816	0.222762	-0.997687	18.0302	0.0139345	-0.455629	2.18773	0.0138875	-0.455631	8.00816	0.0391682	-0.339753	11.8427	-0.279909	6.61594	10.9157	2.30924	12.0811	-15.4912	-5.55791	1.06187	-6.64567	16.545	-3.53287	46.2587	6.68774	113.932	66.4361	-1.49848	7.62028	-40.3914	-4.03292	0.99641	-7.34889	-3.91042	24.0572	39.4951	15.4117	101.507	72.4078	2.51967	-8.56663	-13.9785	3.70765	2.69409	24.846	-1.74642	-2.62719	28.8479	-19.3602
1818	0.224303	-0.994289	18.0336	0.0148872	-0.454271	2.18924	0.0148403	-0.454273	8.00968	0.0397937	-0.338678	11.8439	-0.249867	6.66361	10.8552	2.38892	12.1537	-15.5972	-5.56778	1.06154	-6.69647	16.4791	-3.44242	46.3459	6.82112	113.907	66.4517	-1.43543	7.64986	-40.371	-4.04833	0.991303	-7.35041	-3.90781	24.0949	39.5116	15.4682	101.56	72.4119	2.51773	-8.59396	-13.9734	3.70298	2.76884	24.8622	-1.75735	-2.54742	28.8757	-19.4701
1820	0.233748	-0.998694	18.0277	0.0186673	-0.45699	2.18662	0.0186202	-0.456992	8.00705	0.0427933	-0.340472	11.8419	-0.246453	6.68906	10.8357	2.40755	12.1979	-15.6308	-5.57231	1.06923	-6.74989	16.4447	-3.41263	46.4342	6.85068	113.823	66.4351	-1.38957	7.70042	-40.3509	-4.0562	0.980549	-7.35709	-3.89523	24.1045	39.5282	15.4816	101.574	72.3862	2.50773	-8.61609	-13.9695	3.68825	2.80591	24.8687	-1.7587	-2.57756	28.918	-19.4993
1822	0.240549	-1.00275	18.0235	0.0213155	-0.459335	2.18476	0.0212682	-0.459337	8.0052	0.0449224	-0.342058	11.8405	-0.24495	6.6998	10.8201	2.4162	12.2165	-15.6587	-5.5772	1.08243	-6.77462	16.431	-3.36487	46.4787	6.89879	113.759	66.4194	-1.34602	7.71928	-40.3332	-4.05638	0.969228	-7.3573	-3.88334	24.1262	39.542	15.4975	101.568	72.3506	2.51448	-8.63735	-13.9709	3.67439	2.81093	24.8839	-1.73283	-2.5667	28.9693	-19.5835
1824	0.242214	-1.00395	18.0235	0.0219442	-0.46	2.18479	0.0218968	-0.460003	8.00522	0.0454344	-0.342515	11.8405	-0.238467	6.70136	10.798	2.43055	12.2161	-15.699	-5.58509	1.0961	-6.77334	16.4327	-3.29361	46.4839	6.98049	113.746	66.4128	-1.31567	7.69767	-40.3164	-4.05171	0.960112	-7.35184	-3.87608	24.1596	39.5516	15.5195	101.548	72.3192	2.54082	-8.64994	-13.9794	3.66398	2.79466	24.9068	-1.68797	-2.50445	29.0197	-19.7156
1826	0.239234	-1.00027	18.0267	0.0209405	-0.458138	2.1862	0.0208933	-0.458141	8.00664	0.0445655	-0.341187	11.8416	-0.225509	6.70566	10.7661	2.45864	12.2178	-15.7568	-5.60105	1.09169	-6.79583	16.4367	-3.25548	46.5206	7.037	113.824	66.4173	-1.35495	7.65116	-40.2913	-4.05512	0.960251	-7.36129	-3.87698	24.1624	39.5577	15.5163	101.52	72.3322	2.57872	-8.61085	-13.9996	3.6578	2.80777	24.9118	-1.68304	-2.49326	29.0295	-19.7247
1828	0.234134	-0.994919	18.0284	0.0191515	-0.45537	2.18694	0.0191045	-0.455372	8.00737	0.0430528	-0.33923	11.8421	-0.216988	6.71257	10.7386	2.47942	12.2262	-15.8066	-5.6122	1.08364	-6.8127	16.4166	-3.20685	46.546	7.10871	113.901	66.4195	-1.38119	7.613	-40.2774	-4.06431	0.965551	-7.36546	-3.88219	24.1664	39.5582	15.5381	101.514	72.3453	2.59734	-8.5892	-14.0079	3.65065	2.82666	24.924	-1.68121	-2.46824	29.0444	-19.7462
1830	0.228064	-0.989629	18.0287	0.0169356	-0.452544	2.18705	0.0168889	-0.452546	8.00748	0.0412177	-0.337257	11.8422	-0.216017	6.72234	10.7202	2.48698	12.2431	-15.8398	-5.61766	1.07763	-6.81779	16.3749	-3.1508	46.5548	7.19207	113.963	66.4155	-1.3827	7.58808	-40.2742	-4.07566	0.973153	-7.36128	-3.88908	24.1764	39.5544	15.5876	101.535	72.3516	2.59334	-8.59652	-14.0014	3.64208	2.84577	24.9463	-1.67459	-2.4234	29.0807	-19.8082
1832	0.221909	-0.987921	18.0327	0.0143741	-0.451281	2.18884	0.0143276	-0.451283	8.00927	0.0392218	-0.336475	11.8436	-0.222904	6.73341	10.716	2.47961	12.266	-15.8471	-5.62895	1.08255	-6.80677	16.3504	-3.1475	46.5565	7.23482	114.061	66.4014	-1.39352	7.55238	-40.2608	-4.07204	0.977885	-7.35604	-3.89327	24.1839	39.5521	15.6325	101.569	72.3651	2.588	-8.61482	-13.9916	3.63654	2.85795	24.9658	-1.66254	-2.38558	29.1654	-19.8981
1834	0.220458	-0.989377	18.0393	0.0136021	-0.451799	2.19177	0.0135555	-0.4518	8.0122	0.0386751	-0.336911	11.8457	-0.242534	6.74949	10.7148	2.45111	12.3034	-15.8495	-5.62704	1.101	-6.8046	16.3318	-3.11007	46.5699	7.28168	114.087	66.4	-1.40076	7.54637	-40.2385	-4.08166	0.963708	-7.34192	-3.88233	24.1868	39.5541	15.6429	101.565	72.3742	2.5734	-8.62347	-13.9813	3.62575	2.88309	24.9955	-1.64144	-2.36107	29.2536	-20.0618
1836	0.223559	-0.991751	18.0497	0.0147386	-0.453101	2.19638	0.0146919	-0.453103	8.01681	0.0396036	-0.337814	11.8492	-0.269483	6.76857	10.711	2.4109	12.3492	-15.8568	-5.61758	1.12703	-6.8139	16.3239	-3.02583	46.6023	7.34266	114.03	66.4124	-1.39677	7.57196	-40.2116	-4.10408	0.936956	-7.3167	-3.85934	24.1918	39.557	15.6273	101.53	72.3795	2.55417	-8.62458	-13.9742	3.61396	2.91423	25.0292	-1.61882	-2.35726	29.3223	-20.2521
1838	0.225503	-0.98493	18.0716	0.0161145	-0.450282	2.20612	0.0160681	-0.450284	8.02655	0.0404473	-0.335621	11.8565	-0.277294	6.7791	10.6917	2.40304	12.3712	-15.8924	-5.64558	1.13455	-6.81861	16.3609	-2.91992	46.6651	7.41962	113.947	66.4179	-1.35541	7.59654	-40.2037	-4.11171	0.940746	-7.27539	-3.85193	24.2314	39.5442	15.6585	101.558	72.3966	2.55262	-8.65454	-13.9787	3.62624	2.90453	25.0299	-1.63054	-2.40023	29.3185	-20.2199
1840	0.227509	-0.980474	18.0866	0.0173344	-0.448503	2.21276	0.0172881	-0.448504	8.03319	0.0412422	-0.334214	11.8615	-0.278232	6.78607	10.6819	2.4052	12.384	-15.91	-5.66561	1.12582	-6.82943	16.3674	-2.8391	46.7154	7.49279	113.857	66.4334	-1.31672	7.63982	-40.1788	-4.10755	0.954928	-7.24178	-3.83638	24.2706	39.5223	15.6796	101.55	72.4028	2.56397	-8.67527	-13.9965	3.65173	2.87332	25.0243	-1.64701	-2.42712	29.3112	-20.1794
1842	0.229691	-0.980993	18.092	0.0182348	-0.448915	2.21519	0.0181884	-0.448916	8.03562	0.0419396	-0.334465	11.8633	-0.275148	6.79275	10.6834	2.41344	12.3948	-15.9064	-5.66942	1.10627	-6.84477	16.3339	-2.7812	46.7516	7.56829	113.786	66.4505	-1.29721	7.69045	-40.1309	-4.0943	0.971235	-7.22123	-3.81563	24.3068	39.494	15.6921	101.493	72.3965	2.58379	-8.6809	-14.0226	3.68107	2.83351	25.0171	-1.65901	-2.43525	29.3084	-20.1625
1844	0.231932	-0.985563	18.0964	0.0188228	-0.451105	2.21714	0.0187763	-0.451107	8.03757	0.0425159	-0.336066	11.8648	-0.270233	6.80765	10.6811	2.42881	12.4196	-15.909	-5.66379	1.09586	-6.84652	16.2904	-2.67958	46.8146	7.69916	113.831	66.4158	-1.32673	7.68663	-40.0702	-4.08223	0.974109	-7.20828	-3.82234	24.3725	39.4664	15.7635	101.426	72.3906	2.59659	-8.6846	-14.0328	3.68103	2.82716	25.0069	-1.65147	-2.48649	29.2781	-20.1076
1846	0.235296	-0.996879	18.0979	0.0193426	-0.456344	2.21785	0.0192955	-0.456346	8.03828	0.0432343	-0.33995	11.8653	-0.26363	6.83166	10.6674	2.45213	12.4601	-15.9319	-5.66167	1.10626	-6.86245	16.275	-2.58813	46.872	7.80896	113.906	66.3885	-1.36328	7.66569	-40.0017	-4.07494	0.95785	-7.21803	-3.83967	24.3835	39.4292	15.7854	101.348	72.4028	2.60844	-8.67325	-14.043	3.69262	2.80565	24.9772	-1.66089	-2.49196	29.2228	-20.0142
1848	0.240256	-1.01346	18.0987	0.0201209	-0.464023	2.21823	0.020073	-0.464025	8.03866	0.0443001	-0.345642	11.8656	-0.256604	6.86159	10.6419	2.47981	12.5108	-15.9759	-5.66337	1.13444	-6.891	16.2907	-2.51291	46.9224	7.88744	113.989	66.3771	-1.39667	7.64085	-39.925	-4.07384	0.925467	-7.23943	-3.86039	24.3496	39.38	15.7615	101.255	72.4274	2.61671	-8.6541	-14.0549	3.72296	2.76447	24.9319	-1.69235	-2.4653	29.1535	-19.8947
1850	0.247974	-1.02721	18.1079	0.0223262	-0.470693	2.2223	0.0222776	-0.470696	8.04274	0.0463662	-0.35049	11.8686	-0.254408	6.88724	10.6156	2.49706	12.5557	-16.0222	-5.65374	1.15279	-6.89874	16.3083	-2.4415	46.9893	7.95455	114.069	66.3598	-1.42711	7.63237	-39.8321	-4.08079	0.896385	-7.21008	-3.86635	24.4024	39.3181	15.8179	101.119	72.417	2.60651	-8.66616	-14.0593	3.76693	2.73026	24.9025	-1.73597	-2.56276	29.1165	-19.7991
1852	0.255109	-1.03865	18.1171	0.0244689	-0.476306	2.22642	0.0244198	-0.476308	8.04685	0.0483188	-0.354552	11.8717	-0.24895	6.88997	10.5719	2.51214	12.5575	-16.1025	-5.65052	1.17324	-6.90192	16.3079	-2.31065	47.061	8.08908	114.137	66.3511	-1.4579	7.64023	-39.7219	-4.07995	0.869315	-7.18014	-3.88227	24.4337	39.2473	15.8659	101.02	72.4208	2.58903	-8.69926	-14.0767	3.79272	2.69652	24.8808	-1.75003	-2.60289	29.0857	-19.7475
1854	0.261633	-1.04905	18.1238	0.0264362	-0.481412	2.22942	0.0263865	-0.481415	8.04985	0.0501091	-0.358246	11.874	-0.239303	6.85737	10.5087	2.5216	12.4931	-16.2217	-5.654	1.19542	-6.90794	16.2903	-2.13112	47.1348	8.27671	114.179	66.3477	-1.47885	7.66079	-39.6069	-4.07441	0.844461	-7.16395	-3.90799	24.4263	39.1763	15.8894	100.98	72.4452	2.5664	-8.74818	-14.1006	3.80239	2.65915	24.8596	-1.74145	-2.5771	29.0472	-19.7073
1856	0.27224	-1.06508	18.1255	0.0297308	-0.489322	2.23023	0.0296804	-0.489325	8.05067	0.0530703	-0.363952	11.8746	-0.229891	6.75725	10.4296	2.50331	12.3064	-16.3763	-5.64924	1.21023	-6.93505	16.2853	-2.00484	47.2137	8.38034	114.153	66.3243	-1.44159	7.68146	-39.5395	-4.096	0.820566	-7.17748	-3.92048	24.4054	39.1356	15.9017	101.014	72.4739	2.53432	-8.80157	-14.0806	3.84374	2.60507	24.8111	-1.79282	-2.62808	28.9617	-19.4969
1858	0.276219	-1.07811	18.121	0.0303893	-0.495362	2.22824	0.0303382	-0.495365	8.04868	0.0539448	-0.368426	11.8731	-0.217581	6.63921	10.3623	2.48127	12.0863	-16.5102	-5.63972	1.22024	-6.96596	16.2787	-1.94204	47.2702	8.42354	114.115	66.2934	-1.4009	7.67908	-39.4905	-4.11109	0.798144	-7.19315	-3.92318	24.3751	39.1006	15.8892	101.037	72.4908	2.51054	-8.83617	-14.0633	3.86447	2.53745	24.7621	-1.80704	-2.65272	28.8809	-19.3287
1860	0.273366	-1.08756	18.113	0.028365	-0.499259	2.22471	0.0283135	-0.499262	8.04515	0.0526799	-0.371466	11.8704	-0.202358	6.51748	10.3061	2.46167	11.8585	-16.6234	-5.6248	1.22461	-6.99373	16.2642	-1.93336	47.3047	8.42812	114.102	66.258	-1.37054	7.6438	-39.445	-4.11458	0.777257	-7.19983	-3.91863	24.3459	39.0683	15.861	101.042	72.4909	2.50216	-8.85345	-14.0632	3.85926	2.47	24.7225	-1.781	-2.63966	28.8189	-19.2296
[truncated: 2,536 more rows]
[truncated: 56 more columns]

## Sheet: Joint Angels ZXY (WO)
Frame	L5S1 Lateral Bending	L5S1 Axial Bending	L5S1 Flexion/Extension	L4L3 Lateral Bending	L4L3 Axial Rotation	L4L3 Flexion/Extension	L1T12 Lateral Bending	L1T12 Axial Rotation	L1T12 Flexion/Extension	T9T8 Lateral Bending	T9T8 Axial Rotation	T9T8 Flexion/Extension	T1C7 Lateral Bending	T1C7 Axial Rotation	T1C7 Flexion/Extension	C1 Head Lateral Bending	C1 Head Axial Rotation	C1 Head Flexion/Extension	Right T4 Shoulder Abduction/Adduction	Right T4 Shoulder Internal/External Rotation	Right T4 Shoulder Flexion/Extension	Right Shoulder Abduction/Adduction	Right Shoulder Internal/External Rotation	Right Shoulder Flexion/Extension	Right Elbow Ulnar Deviation/Radial Deviation	Right Elbow Pronation/Supination	Right Elbow Flexion/Extension	Right Wrist Ulnar Deviation/Radial Deviation	Right Wrist Pronation/Supination	Right Wrist Flexion/Extension	Left T4 Shoulder Abduction/Adduction	Left T4 Shoulder Internal/External Rotation	Left T4 Shoulder Flexion/Extension	Left Shoulder Abduction/Adduction	Left Shoulder Internal/External Rotation	Left Shoulder Flexion/Extension	Left Elbow Ulnar Deviation/Radial Deviation	Left Elbow Pronation/Supination	Left Elbow Flexion/Extension	Left Wrist Ulnar Deviation/Radial Deviation	Left Wrist Pronation/Supination	Left Wrist Flexion/Extension	Right Hip Abduction/Adduction	Right Hip Internal/External Rotation	Right Hip Flexion/Extension	Right Knee Abduction/Adduction	Right Knee Internal/External Rotation	Right Knee Flexion/Extension	Right Ankle Abduction/Adduction
[truncated: 3,301 more rows]
[truncated: 56 more columns]
