# Supplementary material for: “Doctor, when can I drive?” – Can we compensate an immobilization of the right wrist while driving a car: A pilot study
Source: PLoS One. 2026 Feb 18;21(2):e0341628. doi: 10.1371/journal.pone.0341628 (PMC12915907; doi:10.1371/journal.pone.0341628)
Supplement: S2 File — (XLSX) [file pone.0341628.s002.xlsx]

## Sheet: Joint Angles ZXY (NI)
Frame	L5S1 Lateral Bending	L5S1 Axial Bending	L5S1 Flexion/Extension	L4L3 Lateral Bending	L4L3 Axial Rotation	L4L3 Flexion/Extension	L1T12 Lateral Bending	L1T12 Axial Rotation	L1T12 Flexion/Extension	T9T8 Lateral Bending	T9T8 Axial Rotation	T9T8 Flexion/Extension	T1C7 Lateral Bending	T1C7 Axial Rotation	T1C7 Flexion/Extension	C1 Head Lateral Bending	C1 Head Axial Rotation	C1 Head Flexion/Extension	Right T4 Shoulder Abduction/Adduction	Right T4 Shoulder Internal/External Rotation	Right T4 Shoulder Flexion/Extension	Right Shoulder Abduction/Adduction	Right Shoulder Internal/External Rotation	Right Shoulder Flexion/Extension	Right Elbow Ulnar Deviation/Radial Deviation	Right Elbow Pronation/Supination	Right Elbow Flexion/Extension	Right Wrist Ulnar Deviation/Radial Deviation	Right Wrist Pronation/Supination	Right Wrist Flexion/Extension	Left T4 Shoulder Abduction/Adduction	Left T4 Shoulder Internal/External Rotation	Left T4 Shoulder Flexion/Extension	Left Shoulder Abduction/Adduction	Left Shoulder Internal/External Rotation	Left Shoulder Flexion/Extension	Left Elbow Ulnar Deviation/Radial Deviation	Left Elbow Pronation/Supination	Left Elbow Flexion/Extension	Left Wrist Ulnar Deviation/Radial Deviation	Left Wrist Pronation/Supination	Left Wrist Flexion/Extension	Right Hip Abduction/Adduction	Right Hip Internal/External Rotation	Right Hip Flexion/Extension	Right Knee Abduction/Adduction	Right Knee Internal/External Rotation	Right Knee Flexion/Extension	Right Ankle Abduction/Adduction
0	0.261625	-1.36286	13.3179	0.014461	-0.61772	0.0937872	0.0143973	-0.617721	5.91422	0.0518864	-0.460594	10.2722	-0.515317	0.126505	17.9735	-0.898697	0.402114	-2.6517	-1.85788	-2.36126	-6.39656	1.19168	28.5313	48.9685	0.183	109.4	27.0233	-8.18125	3.71625	-57.9952	-1.33925	-1.24513	-7.46946	1.42279	37.7098	49.4281	14.4308	100.18	19.867	2.78278	-7.32612	-40.048	3.45075	-7.17122	39.169	1.3584	0.882525	55.2886	-2.45511
2	0.265107	-1.32696	13.4486	0.0182547	-0.602245	0.151879	0.018193	-0.602247	5.97231	0.0536358	-0.448787	10.3158	-0.500636	0.122357	18.0183	-0.873394	0.389364	-2.56841	-1.80455	-2.47272	-6.44061	0.906505	28.5434	48.9356	0.203528	109.488	27.0993	-8.28387	3.88105	-58.0975	-1.40254	-1.13724	-7.53382	1.45227	37.689	49.4979	14.4548	100.192	19.7815	2.78514	-7.28622	-40.0614	3.43559	-7.23968	38.7092	1.51525	1.05503	55.3107	-2.56802
4	0.273692	-1.30912	13.5675	0.0229999	-0.595083	0.204713	0.0229382	-0.595085	6.02515	0.0566538	-0.443128	10.3554	-0.505292	0.132216	18.048	-0.878708	0.408709	-2.51326	-1.73188	-2.55132	-6.44096	0.644541	28.5582	48.8937	0.226806	109.561	27.1583	-8.38217	4.04417	-58.197	-1.45737	-1.05122	-7.55891	1.47816	37.6671	49.5501	14.4636	100.172	19.6856	2.79321	-7.26189	-40.0642	3.43272	-7.30308	38.3026	1.64648	1.1974	55.3021	-2.66971
6	0.287032	-1.31063	13.6711	0.0284467	-0.596766	0.250809	0.0283851	-0.596769	6.07124	0.0607914	-0.444033	10.39	-0.526984	0.158933	18.0597	-0.909499	0.464589	-2.49188	-1.64357	-2.59421	-6.39646	0.412097	28.574	48.8447	0.249621	109.616	27.2025	-8.47377	4.20276	-58.2925	-1.49973	-0.993696	-7.5394	1.49671	37.6496	49.5818	14.4588	100.121	19.5811	2.8051	-7.25479	-40.0526	3.44436	-7.35839	37.9624	1.74502	1.31184	55.2629	-2.75742
8	0.297826	-1.31353	13.7618	0.0327067	-0.598873	0.291126	0.0326449	-0.598877	6.11156	0.0640752	-0.445332	10.4202	-0.534345	0.199595	18.0567	-0.909468	0.541285	-2.49762	-1.57818	-2.63356	-6.34832	0.205206	28.5811	48.8022	0.25511	109.668	27.2608	-8.55604	4.34706	-58.3833	-1.52011	-0.962046	-7.4948	1.49586	37.6627	49.5982	14.4654	100.069	19.4817	2.80707	-7.25373	-40.0216	3.46596	-7.39803	37.6772	1.81379	1.44964	55.2287	-2.83457
10	0.308917	-1.32672	13.8375	0.0363705	-0.605515	0.32484	0.036308	-0.605518	6.14527	0.0672194	-0.450058	10.4455	-0.532989	0.235914	18.0592	-0.894981	0.607126	-2.49323	-1.51476	-2.64209	-6.33429	0.0204763	28.5819	48.7925	0.251601	109.696	27.3227	-8.62082	4.49161	-58.4675	-1.5508	-0.962647	-7.47025	1.49392	37.6822	49.6259	14.4775	100.037	19.4096	2.80277	-7.25429	-39.9939	3.48565	-7.43185	37.4321	1.87109	1.55065	55.1926	-2.8974
12	0.320147	-1.34917	13.8986	0.039439	-0.616232	0.35205	0.0393754	-0.616236	6.17248	0.070194	-0.457868	10.4659	-0.52392	0.26059	18.0701	-0.870307	0.649102	-2.47291	-1.45155	-2.62084	-6.35212	-0.143981	28.5821	48.8123	0.245694	109.701	27.3822	-8.66956	4.63497	-58.5431	-1.59476	-0.990196	-7.47954	1.49273	37.6993	49.6728	14.4937	100.029	19.3668	2.7927	-7.25396	-39.9782	3.50102	-7.45757	37.2221	1.91867	1.60765	55.1567	-2.9477
14	0.329067	-1.3715	13.9463	0.0415373	-0.626721	0.373307	0.0414727	-0.626725	6.19374	0.0724336	-0.465571	10.4818	-0.509336	0.263598	18.0811	-0.842736	0.649695	-2.45231	-1.39865	-2.59504	-6.34336	-0.29011	28.6067	48.8148	0.258916	109.703	27.4206	-8.71446	4.75802	-58.6044	-1.63169	-1.01852	-7.53224	1.48202	37.6934	49.7469	14.5109	100.051	19.3387	2.77534	-7.25048	-39.9866	3.51615	-7.45434	37.0477	1.94184	1.64632	55.1319	-2.99517
16	0.337259	-1.39131	13.9879	0.0435184	-0.636049	0.391827	0.0434528	-0.636054	6.21226	0.0745112	-0.472415	10.4957	-0.492384	0.259609	18.0863	-0.81313	0.636771	-2.44259	-1.34611	-2.56841	-6.35142	-0.424749	28.6254	48.8452	0.267605	109.712	27.4476	-8.76542	4.86721	-58.661	-1.66345	-1.05498	-7.58114	1.4636	37.7167	49.815	14.5299	100.047	19.3104	2.76189	-7.23922	-40.0072	3.52968	-7.44615	36.8946	1.95511	1.67008	55.1049	-3.03753
18	0.344475	-1.40769	14.0258	0.0453383	-0.643794	0.408713	0.0452719	-0.643798	6.22914	0.0763648	-0.478085	10.5084	-0.476639	0.255843	18.0839	-0.785618	0.624703	-2.44695	-1.29463	-2.54151	-6.37588	-0.549431	28.6301	48.9012	0.268532	109.734	27.4686	-8.82432	4.96714	-58.7167	-1.68949	-1.09684	-7.61033	1.44281	37.7678	49.8649	14.5465	100.014	19.2812	2.75406	-7.2212	-40.0312	3.54118	-7.44438	36.7581	1.96763	1.6845	55.073	-3.07621
20	0.348712	-1.42174	14.0617	0.046029	-0.650294	0.424679	0.045962	-0.650299	6.24511	0.0772932	-0.4829	10.5204	-0.472597	0.266443	18.0733	-0.774686	0.642782	-2.46666	-1.25518	-2.50588	-6.37796	-0.663886	28.619	48.9338	0.273811	109.768	27.4958	-8.88766	5.07034	-58.7771	-1.70919	-1.13243	-7.60679	1.43771	37.79	49.8825	14.5453	99.9966	19.2674	2.74745	-7.20616	-40.0391	3.54902	-7.47481	36.6364	2.00486	1.69998	55.0384	-3.1187
22	0.349406	-1.42946	14.0939	0.0456502	-0.65375	0.439012	0.0455828	-0.653755	6.25944	0.077223	-0.485511	10.5311	-0.472389	0.284591	18.0649	-0.768262	0.675898	-2.4822	-1.23003	-2.47871	-6.37737	-0.760066	28.5881	48.9575	0.262785	109.805	27.542	-8.94523	5.17842	-58.834	-1.72158	-1.15141	-7.57512	1.4542	37.7987	49.8862	14.5188	99.9736	19.259	2.74052	-7.18707	-40.0174	3.5596	-7.5014	36.5257	2.03405	1.73398	55.0014	-3.15336
24	0.346832	-1.43261	14.1227	0.0441921	-0.654951	0.4518	0.0441246	-0.654956	6.27223	0.0761991	-0.486507	10.5407	-0.474696	0.308045	18.0604	-0.764691	0.719508	-2.49072	-1.21599	-2.45924	-6.37338	-0.834657	28.5479	48.9745	0.228961	109.828	27.6085	-8.99632	5.29311	-58.8812	-1.72778	-1.15878	-7.52746	1.48895	37.8012	49.8853	14.4762	99.9466	19.2584	2.72934	-7.16474	-39.97	3.5726	-7.51701	36.4246	2.05142	1.78299	54.9627	-3.17972
26	0.342496	-1.44269	14.15	0.0414421	-0.659056	0.463959	0.0413741	-0.65906	6.28439	0.0744018	-0.489758	10.5498	-0.482582	0.336088	18.0507	-0.769755	0.773374	-2.50876	-1.16807	-2.46326	-6.3258	-0.950507	28.5365	48.959	0.205014	109.841	27.6658	-9.06042	5.40229	-58.9211	-1.73205	-1.19027	-7.49966	1.52335	37.8322	49.891	14.4667	99.9185	19.2865	2.70037	-7.14258	-39.9265	3.58125	-7.52679	36.3371	2.07204	1.81011	54.9285	-3.20894
28	0.341411	-1.45834	14.1751	0.0397036	-0.665855	0.475114	0.0396349	-0.665859	6.29554	0.0735386	-0.494955	10.5582	-0.491843	0.354944	18.0638	-0.780494	0.810788	-2.48457	-1.25466	-2.2836	-6.45	-0.766323	28.6148	49.1413	0.0439432	109.546	27.7819	-9.04761	5.63133	-58.9827	-1.7485	-1.22057	-7.53746	1.54744	37.7874	49.9521	14.4531	99.9915	19.3181	2.6659	-7.14817	-39.8996	3.58339	-7.53591	36.2397	2.09335	1.84591	54.8769	-3.22757
30	0.335291	-1.45679	14.1989	0.0370587	-0.664719	0.485684	0.0369902	-0.664723	6.30612	0.0714761	-0.494283	10.5661	-0.48164	0.347316	18.0956	-0.764572	0.793292	-2.42535	-1.54655	-1.87101	-6.56135	-0.00613214	28.6863	49.3634	-0.521855	108.726	28.1159	-9.0102	5.88897	-58.6187	-1.75022	-1.21922	-7.61315	1.54616	37.6856	50.0503	14.4366	100.153	19.3307	2.62453	-7.19552	-39.8674	3.57714	-7.54463	36.1302	2.11982	1.89589	54.8032	-3.23033
32	0.274571	-1.33623	14.2222	0.0194513	-0.607228	0.495725	0.0193888	-0.607229	6.31616	0.0545222	-0.452482	10.5737	-0.352874	0.270037	18.0863	-0.554983	0.609673	-2.44166	-2.18885	-1.26126	-5.61349	1.97313	28.3568	48.6987	-2.27	106.885	29.0924	-9.34094	5.90259	-56.2957	-1.58917	-1.07167	-7.57705	1.46404	37.7292	50.0653	14.4719	100.224	19.2331	2.55824	-7.32507	-39.7191	3.56664	-7.54617	36.0173	2.16181	1.9601	54.7127	-3.21182
34	0.247734	-1.21481	14.2735	0.0167181	-0.551919	0.51832	0.0166608	-0.551922	6.33875	0.0488171	-0.411337	10.5906	-0.27999	0.0999175	18.1487	-0.478258	0.274736	-2.32505	-2.92845	-0.455803	-4.64446	5.33614	27.4981	47.9281	-5.39721	103.831	31.4113	-9.7626	4.70185	-51.2416	-1.48445	-0.930242	-7.38822	1.38766	37.684	49.9952	14.4225	100.392	19.2406	2.49957	-7.40872	-39.5555	3.50037	-7.55851	35.9379	2.26097	2.00917	54.5886	-3.15648
36	0.278402	-1.12814	14.3372	0.0365837	-0.516223	0.546639	0.0365304	-0.516226	6.36707	0.0612895	-0.383357	10.6119	-0.29324	-0.179291	18.3146	-0.594203	-0.231397	-2.01591	-3.67947	0.450635	-3.97045	9.73826	25.8842	47.0832	-9.52987	99.6149	34.9554	-9.74176	2.21216	-44.0929	-1.50556	-0.834261	-7.1459	1.34448	37.5273	49.9073	14.2789	100.701	19.3652	2.41247	-7.46964	-39.3878	3.38556	-7.56897	35.9014	2.41007	2.02889	54.4538	-3.0779
38	0.381681	-1.1078	14.3148	0.0835086	-0.51512	0.536859	0.0834563	-0.515128	6.35729	0.0962924	-0.379444	10.6046	-0.349733	-0.60342	18.5886	-0.834109	-0.989127	-1.50336	-4.37694	1.07342	-3.96882	13.6337	22.7057	45.948	-13.661	95.456	38.0489	-6.94641	-0.925974	-38.2798	-1.73668	-0.808004	-7.34027	1.34497	37.3865	50.1099	14.1393	101.172	19.4558	2.10975	-7.73401	-39.1718	3.29626	-7.53458	35.9122	2.56386	1.99605	54.4143	-3.0469
40	0.491981	-1.11705	14.2939	0.131266	-0.527526	0.527849	0.131212	-0.527539	6.34828	0.132803	-0.385571	10.5979	-0.427073	-1.14267	18.9821	-1.14391	-1.95221	-0.763922	-4.94246	1.55199	-3.72452	17.1045	19.1759	43.3815	-16.4468	91.0901	41.2587	-4.686	-3.05308	-32.8757	-1.95191	-0.7289	-7.51566	1.44328	37.2104	50.3097	13.9871	101.672	19.4812	1.77813	-8.09031	-38.8894	3.25544	-7.3331	35.9032	2.56435	1.9169	54.4228	-3.02064
42	0.596356	-1.15154	14.2905	0.17447	-0.550565	0.526581	0.174414	-0.550583	6.34701	0.166606	-0.399944	10.597	-0.526903	-1.75607	19.4892	-1.50933	-3.04682	0.192818	-5.35305	1.85713	-3.31548	19.9497	15.3822	39.5557	-17.7274	87.0726	44.2923	-3.4818	-4.18093	-28.5538	-2.14198	-0.602955	-7.60791	1.64829	37.0253	50.4686	13.8282	102.113	19.4514	1.48063	-8.44485	-38.5727	3.24907	-6.96502	35.8583	2.40618	1.77937	54.4586	-2.99379
44	0.714617	-1.23544	14.27	0.220077	-0.596322	0.517902	0.220018	-0.596347	6.33834	0.20371	-0.431135	10.5905	-0.68928	-2.32025	20.1049	-1.96215	-4.03618	1.35691	-5.5403	1.78944	-4.09505	21.6444	10.8609	36.35	-18.1799	85.213	46.0764	-1.38199	-5.32889	-28.2134	-2.51993	-0.576098	-7.80902	1.94439	36.9998	50.7205	13.6927	102.263	19.4371	1.28115	-8.49687	-38.3762	3.18411	-6.54221	35.784	2.22688	1.49369	54.4805	-2.9754
46	0.820515	-1.30627	14.3565	0.260922	-0.635546	0.556718	0.260853	-0.635571	6.37715	0.236765	-0.457774	10.6197	-0.919885	-2.84283	20.6559	-2.52004	-4.93274	2.40614	-5.91966	1.54993	-4.72084	23.1227	5.56445	33.5778	-19.111	85.4493	45.5579	0.63654	-7.01167	-29.6037	-2.84341	-0.554187	-7.84712	2.24768	36.8484	50.9354	13.5198	102.391	19.5372	1.17431	-8.47672	-38.2116	3.11931	-6.17172	35.6959	2.07232	1.32888	54.4901	-2.98793
48	0.915462	-1.36065	14.5395	0.297893	-0.666917	0.638382	0.297824	-0.666948	6.45881	0.266377	-0.478838	10.681	-1.19228	-3.30664	21.0965	-3.13472	-5.71185	3.25451	-6.43404	1.20259	-4.76894	24.5372	-0.0790327	30.9478	-20.236	87.8778	42.6267	1.86308	-9.08012	-31.6781	-3.07895	-0.549314	-7.68794	2.5451	36.6043	51.0463	13.3221	102.492	19.7483	1.12233	-8.45869	-38.0568	3.05466	-5.90812	35.6043	1.98538	1.33971	54.4854	-3.02663
50	1.02982	-1.45873	14.6388	0.340259	-0.718864	0.683067	0.340187	-0.718899	6.5035	0.301401	-0.514908	10.7145	-1.40601	-3.64987	21.4392	-3.60722	-6.2882	3.91696	-6.34856	0.688912	-3.5228	25.4968	-4.30312	27.0374	-19.9612	91.9283	38.1296	0.697295	-9.4715	-32.3601	-3.31851	-0.686464	-7.41903	2.89737	36.728	50.8299	13.2402	102.24	19.9525	0.959247	-8.54361	-37.891	2.93751	-5.84386	35.5284	2.08163	1.49031	54.4638	-3.05158
52	1.1531	-1.5199	14.8043	0.389081	-0.755475	0.757083	0.389001	-0.755514	6.57751	0.340193	-0.539124	10.7701	-1.57094	-3.96449	21.6445	-3.98633	-6.82474	4.32345	-6.37563	0.663476	-3.19016	26.5275	-7.23163	24.132	-18.5182	95.5921	33.5331	-0.326136	-10.4209	-32.0954	-3.57767	-0.893893	-7.25843	3.14038	36.6874	50.9418	13.0382	102.224	20.137	0.837561	-8.64001	-37.74	2.82487	-5.84451	35.4818	2.1773	1.64137	54.4263	-3.05646
54	1.28619	-1.52946	15.0368	0.445907	-0.770455	0.860755	0.445827	-0.770501	6.68119	0.383523	-0.546693	10.8479	-1.69635	-4.24172	21.709	-4.28901	-7.3007	4.46637	-6.61388	1.07948	-3.7855	27.6447	-8.6919	22.4324	-16.1468	97.9931	29.2301	-0.943487	-12.0409	-30.7733	-3.82423	-1.08351	-7.21513	3.31943	36.5044	51.3912	12.6924	102.381	20.3069	0.751481	-8.72904	-37.6217	2.72986	-5.87763	35.4669	2.24216	1.76917	54.3911	-3.04681
56	1.43032	-1.50958	15.2044	0.510081	-0.773331	0.935488	0.510005	-0.773381	6.75591	0.431591	-0.544722	10.9041	-1.83412	-4.3551	21.6533	-4.57567	-7.46953	4.3765	-6.81572	1.06222	-3.05223	28.3514	-7.535	20.5175	-12.4721	98.769	25.1424	-2.84033	-12.3283	-28.0634	-3.86019	-0.985469	-7.04595	3.7567	36.8387	51.5085	12.4178	101.807	20.4855	0.568619	-8.81487	-37.6178	2.64668	-5.94763	35.4832	2.33618	1.95821	54.4337	-3.05492
58	1.63699	-1.45325	15.387	0.604466	-0.765257	1.01685	0.604385	-0.765319	6.83728	0.501503	-0.532636	10.9653	-1.96903	-4.39914	21.5042	-4.84348	-7.5086	4.10838	-7.12937	1.2603	-2.25265	29.3339	-7.08153	18.9177	-10.4754	97.207	21.7125	-3.49271	-13.2225	-25.2706	-3.95521	-0.73601	-7.01939	4.46292	36.9515	51.8588	11.7	101.439	20.903	0.184997	-8.8987	-37.4705	2.59801	-6.04595	35.4791	2.44169	2.03457	54.4884	-3.08056
60	1.91423	-1.34914	15.596	0.733509	-0.742033	1.1097	0.733432	-0.742109	6.93013	0.596342	-0.507012	11.0351	-2.08894	-4.41601	21.2759	-5.08107	-7.49885	3.6904	-7.54748	1.71015	-1.77923	30.5448	-7.79668	17.7762	-10.41	93.7651	19.2753	-2.73719	-14.8789	-22.7302	-4.1329	-0.394034	-7.17468	5.28987	36.7251	52.4855	10.5848	101.448	21.5289	-0.336236	-9.03485	-37.1532	2.59643	-6.14635	35.4551	2.53469	1.99524	54.5485	-3.11898
62	2.24766	-1.15006	15.8108	0.894732	-0.6819	1.20447	0.89466	-0.681995	7.02491	0.712849	-0.451764	11.1065	-2.14975	-4.50035	20.9799	-5.23372	-7.62643	3.14941	-7.94418	2.05318	-2.2929	31.4446	-8.23772	17.4079	-10.3679	89.1913	18.7314	-1.48092	-16.3788	-20.3365	-4.25903	-0.0864565	-7.47601	5.61036	36.2325	53.1455	9.67834	101.844	22.0401	-0.619824	-9.44792	-36.818	2.67336	-6.16117	35.471	2.53183	1.99636	54.6456	-3.14355
64	2.58974	-0.922656	16.0388	1.06213	-0.610448	1.30452	1.06206	-0.610561	7.12496	0.833261	-0.387711	11.1817	-2.18834	-4.55068	20.657	-5.33815	-7.69637	2.55512	-8.25024	2.10026	-2.55765	32.0281	-7.38489	17.7887	-9.46238	87.0756	18.0702	-1.07098	-16.7573	-19.0328	-4.24697	0.157047	-7.55288	5.54666	36.418	53.5752	9.25717	101.549	22.269	-0.816556	-9.82714	-36.4715	2.77486	-6.11633	35.4829	2.47813	2.01743	54.7727	-3.18228
66	2.91279	-0.690595	16.2774	1.2217	-0.535868	1.40884	1.22164	-0.535994	7.22927	0.94765	-0.321878	11.2602	-2.21732	-4.53174	20.3275	-5.4054	-7.6413	1.94268	-8.43841	1.81834	-2.34795	32.2255	-5.17768	18.8771	-7.69114	87.1256	16.6964	-1.48351	-16.3178	-18.5546	-4.12466	0.350335	-7.40257	5.28831	37.2096	53.8569	9.14338	100.596	22.277	-1.01175	-10.0854	-36.0779	2.88216	-6.01344	35.4892	2.39381	2.03032	54.9218	-3.22563
68	3.15816	-0.493493	16.515	1.3446	-0.470716	1.51265	1.34455	-0.470851	7.33307	1.03527	-0.265497	11.3381	-2.25467	-4.38379	20.0298	-5.44727	-7.34782	1.37949	-8.46627	1.25234	-1.90008	31.7766	-2.46262	20.5861	-6.45791	84.2109	14.4393	-1.41678	-16.9473	-16.3285	-4.0892	0.63566	-7.42204	5.58234	37.2801	54.6024	8.22301	100.211	22.4829	-1.38904	-10.2021	-35.5283	2.97148	-5.84414	35.5185	2.32915	1.90478	55.0641	-3.19996
70	3.37674	-0.237927	16.7447	1.46069	-0.37802	1.61233	1.46065	-0.378177	7.43277	1.11607	-0.189013	11.4129	-2.28591	-4.21768	19.708	-5.47251	-7.02152	0.769628	-8.55898	0.859655	-1.78557	31.3245	-0.798485	22.2333	-5.57843	81.0982	12.3574	-1.11933	-17.7011	-14.9342	-3.99643	0.902064	-7.46653	5.82883	37.2232	55.3897	7.22084	100.115	22.8807	-2.0749	-10.1831	-34.4947	3.07687	-5.62701	35.572	2.23186	1.80034	55.2268	-3.21223
72	3.58266	0.0705818	16.9628	1.57577	-0.261258	1.70613	1.57575	-0.26142	7.52656	1.1946	-0.094601	11.4832	-2.3095	-4.05288	19.3388	-5.48493	-6.69808	0.0719432	-8.77775	0.727462	-2.03631	31.0447	-0.332424	23.6387	-4.89646	78.6605	10.7101	-0.593777	-18.4316	-14.6203	-3.86203	1.09395	-7.50551	5.96926	37.1253	56.0946	6.24372	100.208	23.5894	-3.14743	-9.86168	-32.9987	3.20435	-5.36505	35.6549	2.08072	1.73807	55.3953	-3.25704
74	3.7967	0.318207	17.1641	1.68969	-0.171937	1.79268	1.68967	-0.172112	7.61311	1.27404	-0.0207982	11.548	-2.33332	-3.84986	18.8776	-5.48847	-6.3007	-0.799647	-9.08851	0.71503	-2.1955	30.684	-0.11324	24.7304	-3.87358	78.124	9.38601	0.272705	-19.063	-13.8071	-3.88242	1.08217	-7.51431	6.33375	36.8881	56.585	5.02078	100.115	25.0939	-4.83156	-8.40983	-31.5186	3.35677	-5.02166	35.7862	1.8068	1.65155	55.4857	-3.20069
76	3.96585	0.548082	17.3351	1.78267	-0.0866392	1.86583	1.78266	-0.0868179	7.68625	1.33813	0.0486868	11.6027	-2.31933	-3.64928	18.3997	-5.42177	-5.91926	-1.70272	-9.49298	0.811047	-2.09911	30.6031	0.209343	25.156	-3.54071	78.2769	8.30066	0.216945	-19.2965	-14.4528	-3.89223	0.994007	-7.54382	6.55176	36.7251	56.8911	4.24142	100.504	26.7552	-6.72074	-7.02144	-29.8016	3.46794	-4.78555	35.9356	1.64338	1.55138	55.5637	-3.16963
78	4.06275	0.782005	17.4867	1.84447	0.00642707	1.9306	1.84447	0.00623674	7.75103	1.37843	0.121984	11.6511	-2.24406	-3.4686	17.9417	-5.24601	-5.59534	-2.56809	-9.99791	0.963725	-1.76994	30.6952	0.742951	24.8634	-3.79143	78.932	7.60209	-0.405248	-19.4932	-17.1855	-3.82252	0.924408	-7.59344	6.60288	36.6404	57.0798	3.91726	101.388	28.3705	-8.50131	-5.81833	-28.0195	3.52937	-4.68283	36.0817	1.61625	1.44642	55.6404	-3.17908
80	4.02188	1.11437	17.6834	1.8543	0.153557	2.0153	1.85432	0.153353	7.83575	1.37651	0.232315	11.7142	-2.03504	-3.35647	17.5719	-4.84325	-5.44573	-3.26719	-10.7388	1.03515	-1.51792	30.213	1.62519	23.9801	-2.84767	80.6288	7.97794	1.15247	-21.6769	-23.9359	-3.50337	1.18162	-7.60555	6.72491	36.4302	57.3865	3.4848	102.099	29.7502	-9.66443	-3.77136	-27.113	3.58412	-4.61858	36.1791	1.58413	1.36293	55.7028	-3.17928
82	3.9452	1.28334	17.865	1.83505	0.232341	2.09492	1.83506	0.23216	7.91533	1.35716	0.289783	11.7736	-1.87432	-3.15208	17.2662	-4.49367	-5.1159	-3.85109	-11.0816	0.933192	-1.35144	29.4928	1.70835	23.1419	-3.34995	81.0528	8.98648	3.29529	-23.0924	-26.7267	-3.29632	1.29457	-7.66053	6.98161	36.0811	57.7373	2.85383	102.615	30.8872	-9.45363	-2.82784	-27.2146	3.57816	-4.62225	36.2035	1.62312	1.32854	55.726	-3.1654
84	3.85084	1.26873	18.0189	1.79278	0.232512	2.16404	1.79281	0.232327	7.98447	1.32561	0.287026	11.8254	-1.78196	-2.85433	17.0293	-4.23259	-4.59559	-4.31016	-11.0198	0.649684	-1.26648	28.5548	0.974896	22.6229	-5.10569	80.9938	10.3677	5.13536	-22.7922	-25.5238	-3.25882	1.24356	-7.76599	7.3375	35.7027	58.1103	2.24997	103.185	31.8438	-7.99148	-3.12676	-28.1928	3.50426	-4.68996	36.1719	1.73447	1.34733	55.7074	-3.13962
86	3.69628	1.25041	18.1578	1.72382	0.236344	2.22693	1.72385	0.236169	8.04737	1.27386	0.285367	11.8725	-1.65299	-2.62459	16.8823	-3.92336	-4.21586	-4.59748	-11.1882	0.23836	-1.14677	27.1036	0.17761	22.7033	-4.58851	87.362	11.3449	0.856027	-20.0541	-30.1173	-3.24984	1.40164	-7.85732	7.57825	35.8035	58.4213	2.82831	105.095	32.9802	-6.51042	-3.40921	-29.5143	3.37414	-4.79156	36.1855	1.86896	1.39811	55.6596	-3.12304
88	3.5631	1.18139	18.2274	1.65981	0.216805	2.25919	1.65983	0.216632	8.07962	1.22725	0.266631	11.8967	-1.5993	-2.41875	16.8245	-3.7561	-3.85689	-4.71584	-11.2341	-0.0566052	-1.07154	26.4136	0.667427	23.0828	-4.32017	88.962	11.4358	-0.521916	-18.5593	-31.8295	-3.28709	1.56436	-7.9739	7.62257	35.8724	58.9213	3.24475	106.756	33.8599	-5.77887	-3.40899	-29.9874	3.2483	-4.9297	36.191	2.01804	1.51439	55.6034	-3.10871
90	3.46957	1.07318	18.2311	1.60975	0.177316	2.26223	1.60977	0.17715	8.08266	1.19232	0.233952	11.8991	-1.62911	-2.23198	16.8182	-3.74592	-3.50541	-4.73596	-11.0992	-0.150155	-1.10103	26.5297	2.37775	23.6391	-4.50159	85.0776	10.7015	1.95722	-19.1973	-29.9506	-3.35951	1.6858	-8.12414	7.42689	35.9599	59.6708	3.37288	107.931	34.4017	-5.91102	-2.98769	-29.3497	3.14939	-5.09069	36.1819	2.15993	1.66725	55.543	-3.08278
92	3.40519	0.982764	18.2338	1.57395	0.143155	2.26446	1.57397	0.142992	8.08489	1.16771	0.206153	11.9008	-1.66673	-2.06276	16.7239	-3.75816	-3.18087	-4.91859	-10.7816	0.027398	-1.40812	26.3485	3.56036	24.0296	-4.09373	83.3564	10.0468	3.39446	-19.4854	-28.2583	-3.43277	1.72086	-8.29612	6.86875	36.7075	60.6304	3.9009	109.343	34.7116	-6.56584	-1.98062	-28.13	3.1064	-5.2287	36.1692	2.21924	1.70239	55.4676	-2.98663
94	3.36329	0.931166	18.2408	1.55127	0.124057	2.26818	1.55128	0.123897	8.0886	1.15196	0.190439	11.9036	-1.75284	-1.93291	16.5682	-3.8735	-2.90951	-5.21315	-10.6104	0.383749	-1.94355	26.3253	4.3687	24.8168	-3.49621	83.6913	9.31853	3.81641	-19.4761	-27.1507	-3.45697	1.83212	-8.60394	6.39782	37.8413	61.865	4.48327	110.446	35.077	-7.28012	-1.18108	-26.1595	3.0527	-5.34341	36.1678	2.28652	1.74848	55.3977	-2.90419
96	3.35098	0.920939	18.2579	1.54503	0.120492	2.27593	1.54505	0.120333	8.09636	1.14752	0.187362	11.9095	-1.90167	-1.84141	16.3675	-4.11692	-2.68434	-5.58955	-10.634	0.813043	-2.551	26.479	4.89792	25.98	-2.78306	85.3815	8.55346	3.45664	-19.154	-26.5344	-3.42072	2.09629	-9.00524	6.05431	39.3009	63.2697	5.15412	110.975	35.4076	-7.85368	-0.724108	-23.6978	2.98964	-5.42587	36.178	2.36449	1.82513	55.3332	-2.83517
98	3.40225	0.929262	18.295	1.56823	0.119522	2.29209	1.56824	0.11936	8.11252	1.16494	0.188057	11.9216	-2.14394	-1.76562	16.1819	-4.53523	-2.4543	-5.93802	-10.7028	0.967409	-2.61505	26.5935	5.60863	26.8425	-2.16277	84.3485	7.86691	4.04554	-18.5568	-25.1856	-3.3115	2.65925	-9.26116	5.5613	41.1414	64.4066	6.27512	110.183	35.0698	-7.90269	-0.194925	-22.0216	2.98325	-5.46133	36.1772	2.3924	1.9075	55.247	-2.70123
100	3.51759	0.966149	18.3266	1.62188	0.125662	2.30519	1.6219	0.125493	8.12563	1.20467	0.195988	11.9315	-2.43175	-1.6946	15.9902	-5.03771	-2.21515	-6.29894	-10.9082	1.09934	-2.54153	26.6863	6.34906	28.1054	-1.06284	83.9928	6.45646	4.01854	-18.096	-23.2224	-3.33338	3.40262	-9.19701	4.98506	42.6697	65.1917	7.61805	109.565	34.1222	-9.00058	0.580767	-19.4121	3.03616	-5.39276	36.2091	2.32192	1.94317	55.1883	-2.5187
102	3.67349	1.03272	18.3436	1.69578	0.141458	2.31135	1.6958	0.141284	8.13177	1.25893	0.212432	11.9361	-2.72457	-1.62128	15.7853	-5.54801	-1.96778	-6.68622	-11.1552	1.21364	-2.41334	26.5712	7.31151	29.6499	0.629848	84.6857	4.39917	3.1427	-17.976	-21.413	-3.47632	4.20842	-8.80765	4.28922	43.6665	65.5667	8.96586	109.334	32.6178	-11.3264	1.5136	-15.6513	3.13359	-5.21415	36.2907	2.15603	1.91834	55.1688	-2.29216
104	3.79545	1.1412	18.3328	1.75833	0.178691	2.30489	1.75835	0.17851	8.12532	1.30335	0.24422	11.9312	-2.94344	-1.53177	15.5257	-5.91788	-1.71369	-7.17651	-10.9597	1.06496	-2.17341	25.3818	9.56198	30.3859	2.96173	85.038	2.52471	1.11723	-18.449	-23.1654	-3.45159	4.75451	-8.21427	3.25511	43.9058	65.413	9.5693	108.518	30.6524	-14.6567	2.46354	-10.7407	3.21831	-4.93108	36.4623	1.94302	1.8267	55.2083	-2.04732
106	3.7782	1.20385	18.3357	1.75607	0.207551	2.30576	1.75609	0.207372	8.12619	1.29984	0.265652	11.9317	-2.91958	-1.45399	15.3516	-5.84821	-1.57292	-7.50419	-10.8127	1.06372	-2.13472	24.5787	10.71	30.4712	4.38285	85.2066	1.40264	1.08037	-18.8993	-24.3902	-3.40789	5.05259	-7.81375	2.18116	44.2812	65.0063	11.0091	110.051	29.0028	-15.2034	2.58988	-9.83316	3.23452	-4.74189	36.6095	1.80238	1.73925	55.1715	-1.68971
108	3.64028	1.18141	18.3446	1.6938	0.20934	2.31079	1.69382	0.209165	8.13122	1.25318	0.263055	11.9355	-2.67658	-1.39073	15.2864	-5.38355	-1.54447	-7.62509	-10.7893	1.27743	-2.34651	24.4022	10.5055	30.1386	4.79051	85.5622	1.17375	3.0266	-19.2477	-24.39	-3.40742	5.05232	-7.71336	1.28343	44.8298	64.5302	13.1006	113.474	28.0543	-13.2645	2.10729	-12.6694	3.18039	-4.69144	36.6962	1.758	1.69136	55.0389	-1.24737
110	3.56179	1.0156	18.3059	1.64539	0.143735	2.29538	1.6454	0.143575	8.1158	1.22109	0.21102	11.924	-2.47352	-1.34122	15.2819	-4.99588	-1.52905	-7.63313	-10.7654	1.5603	-2.68019	24.3307	10.0292	30.035	5.15487	87.5687	1.4495	3.18744	-19.2273	-23.5773	-3.6114	4.55729	-7.89718	1.18423	44.7152	64.5351	13.2259	114.127	28.4763	-13.6557	2.69877	-12.3443	3.11152	-4.74608	36.6845	1.78383	1.74526	54.8572	-0.92633
112	3.5608	0.731752	18.129	1.62088	0.0209495	2.21901	1.62089	0.0207626	8.03946	1.21049	0.117842	11.8671	-2.38975	-1.20247	15.3532	-4.79147	-1.30956	-7.50573	-10.5825	2.02431	-3.18421	24.4101	9.80706	30.0311	5.33755	89.1127	1.63841	2.99729	-18.9374	-22.395	-3.94064	3.88678	-8.2233	1.02354	44.4536	64.5691	13.1883	113.656	28.5144	-13.8114	3.495	-12.2344	3.04862	-4.8737	36.6712	1.76377	1.88254	54.708	-0.629474
114	3.63458	0.376845	17.8386	1.62341	-0.138291	2.09248	1.62339	-0.138459	7.91291	1.22239	-0.00067375	11.7727	-2.44082	-0.974099	15.4808	-4.79951	-0.879129	-7.27846	-10.2504	2.62712	-3.80956	24.5857	9.95238	30.1305	5.42699	89.8368	1.61486	2.61958	-18.4376	-21.0163	-4.33224	3.16765	-8.59021	0.681167	44.2064	64.5004	13.3846	112.718	27.9939	-13.3593	4.17017	-12.7566	2.99734	-5.05104	36.6979	1.69401	2.0842	54.6134	-0.370375
116	3.74268	0.103254	17.6249	1.6481	-0.265365	1.9994	1.64807	-0.265536	7.81983	1.2489	-0.0938511	11.7032	-2.58633	-0.750326	15.591	-4.98194	-0.421896	-7.08518	-9.97365	3.16632	-4.39052	24.6965	10.2112	30.3779	5.74292	90.2677	1.6436	1.84673	-17.8756	-19.5083	-4.62671	2.55778	-8.74428	0.49821	44.1779	64.1659	13.8655	113.035	27.9706	-12.7355	4.02415	-13.039	2.95414	-5.25356	36.8518	1.70026	2.31809	54.5668	-0.285662
118	3.81029	-0.0604162	17.4715	1.66431	-0.341376	1.9324	1.66428	-0.341543	7.75282	1.26585	-0.149447	11.6532	-2.68036	-0.573061	15.6788	-5.08831	-0.0676754	-6.93055	-9.82372	3.39762	-4.7843	24.615	10.4237	30.6624	6.15196	90.8848	1.63678	0.660336	-17.3808	-18.2486	-4.75289	2.11152	-8.93031	0.330102	44.2909	63.886	14.2022	112.862	28.036	-12.4025	4.18851	-13.6348	2.88564	-5.33151	36.975	1.65797	2.42225	54.5587	-0.212963
120	3.83147	-0.121067	17.3691	1.66871	-0.368844	1.88735	1.66867	-0.369016	7.70778	1.27089	-0.169582	11.6195	-2.70147	-0.447712	15.7416	-5.08115	0.166179	-6.81908	-9.79246	3.36129	-4.99019	24.374	10.5658	30.9123	6.6246	91.8386	1.56204	-0.815718	-16.971	-17.3311	-4.71478	1.84381	-9.16053	0.147959	44.4504	63.7391	14.3259	112.135	28.0517	-12.3837	4.70448	-14.4015	2.79425	-5.27768	37.0228	1.54002	2.35558	54.5717	-0.11029
122	3.87136	-0.158391	17.265	1.68324	-0.387611	1.84133	1.6832	-0.387783	7.66176	1.28296	-0.182554	11.585	-2.72662	-0.333339	15.7801	-5.08549	0.382396	-6.75218	-9.7293	3.49835	-5.16405	24.2692	10.7355	30.9553	7.16779	93.2971	1.31308	-2.14763	-16.531	-16.7169	-4.59797	1.73817	-9.25694	-0.0835049	44.2844	63.7274	14.4105	112.192	27.7126	-12.309	4.60153	-14.2698	2.73249	-5.25481	36.9622	1.34542	2.12828	54.5592	0.0587333
124	3.89731	-0.172087	17.195	1.69358	-0.39516	1.81028	1.69354	-0.395335	7.63071	1.29119	-0.187452	11.5618	-2.7443	-0.253917	15.8116	-5.08899	0.532437	-6.69691	-9.64525	3.6174	-5.32776	24.1595	11.0491	30.9759	7.59987	94.1461	1.04814	-3.08124	-16.2339	-16.3262	-4.52663	1.70532	-9.31493	-0.184373	44.2453	63.8026	14.368	112.36	27.4566	-12.3219	4.5269	-14.0985	2.63885	-5.04269	36.8841	1.12404	1.77741	54.48	0.111769
126	3.90536	-0.173833	17.1558	1.69702	-0.396257	1.79283	1.69698	-0.396432	7.61326	1.29383	-0.188003	11.5487	-2.75821	-0.211236	15.839	-5.09896	0.614268	-6.6479	-9.55267	3.70545	-5.49954	24.0436	11.4657	31.0039	7.89641	94.2923	0.819157	-3.60471	-16.0784	-16.1128	-4.52415	1.6997	-9.37395	-0.163659	44.3358	63.909	14.226	112.515	27.3865	-12.4475	4.59765	-14.069	2.51644	-4.66181	36.8081	0.909136	1.40142	54.3376	0.0415688
128	3.90395	-0.193669	17.1077	1.69484	-0.404426	1.77168	1.6948	-0.4046	7.59211	1.29273	-0.194188	11.5329	-2.78292	-0.199953	15.8496	-5.13989	0.643416	-6.6292	-9.51456	3.85135	-5.71879	24.0178	11.7123	30.9949	8.16805	94.469	0.72768	-3.9516	-15.8831	-15.9032	-4.53262	1.64203	-9.51548	-0.244265	44.1126	63.8582	14.1576	112.756	27.5351	-12.7483	4.71553	-14.1489	2.42284	-4.37529	36.7165	0.768071	1.37921	54.1835	0.00256556
130	3.88981	-0.234335	17.053	1.6854	-0.420621	1.74778	1.68536	-0.420796	7.56821	1.28671	-0.20683	11.515	-2.80886	-0.179408	15.8816	-5.17982	0.689062	-6.57107	-9.5022	3.97598	-5.85124	24.0345	11.7664	30.9229	8.3627	94.8083	0.684922	-4.16146	-15.7917	-15.7147	-4.57295	1.58726	-9.69176	-0.290865	43.9345	63.8843	14.1408	112.591	27.5929	-12.8584	5.05727	-14.3057	2.3935	-4.21866	36.6614	0.688477	1.33335	54.0808	-0.0164581
132	3.86745	-0.291778	16.9961	1.671	-0.443479	1.72306	1.67096	-0.443651	7.54349	1.27742	-0.224764	11.4965	-2.83062	-0.144981	15.9269	-5.20722	0.757966	-6.48873	-9.50159	4.06584	-5.88866	24.073	11.662	30.7974	8.4944	95.3047	0.670097	-4.27808	-15.7918	-15.546	-4.6329	1.54628	-9.86193	-0.275663	43.8829	63.9819	14.1725	112.042	27.5305	-12.7447	5.53724	-14.5183	2.43254	-4.18556	36.6443	0.65755	1.2094	54.0364	-0.0169888
134	3.85587	-0.344739	16.9592	1.66167	-0.465424	1.7072	1.66162	-0.465596	7.52763	1.27185	-0.24172	11.4846	-2.83189	-0.124953	15.9133	-5.20225	0.795478	-6.51465	-9.47863	4.14136	-5.91824	24.0934	11.5681	30.6682	8.64831	95.7009	0.674193	-4.37096	-15.7144	-15.4181	-4.64054	1.52118	-9.90443	-0.218091	43.962	63.9051	14.2638	111.702	27.5381	-12.6491	5.65189	-14.751	2.51946	-4.17449	36.6133	0.626397	1.12368	54.0095	-0.0289717
136	3.85285	-0.388294	16.9253	1.65686	-0.483975	1.6925	1.65681	-0.484147	7.51293	1.26944	-0.255854	11.4736	-2.8408	-0.0972161	15.8834	-5.20832	0.850471	-6.57161	-9.43891	4.19634	-6.00881	24.0994	11.6048	30.639	8.81996	95.9186	0.674609	-4.49315	-15.6282	-15.2523	-4.69193	1.4883	-9.87435	0.0139659	44.1604	63.8011	14.1964	111.363	27.663	-12.5906	5.62849	-14.9816	2.6029	-4.19406	36.6066	0.622861	1.0772	53.9519	-0.0610946
138	3.8521	-0.415916	16.8986	1.65433	-0.495793	1.68088	1.65428	-0.495964	7.50131	1.26832	-0.264816	11.4649	-2.85044	-0.0647143	15.8428	-5.21388	0.91483	-6.64848	-9.39357	4.21455	-6.15349	24.0755	11.7634	30.7243	9.02753	96.1297	0.66948	-4.71379	-15.5036	-15.0479	-4.77482	1.43998	-9.78955	0.37035	44.424	63.7096	13.9705	111.036	27.8721	-12.5736	5.51693	-15.2039	2.66033	-4.24966	36.6235	0.654654	1.1024	53.8628	-0.0973939
140	3.82604	-0.406285	16.9161	1.64366	-0.489595	1.68865	1.64361	-0.489765	7.50908	1.25994	-0.260887	11.4707	-2.80173	-0.0559218	15.7725	-5.1216	0.915838	-6.77796	-9.3963	4.11697	-6.23186	23.9787	11.8841	30.8931	9.28818	97.0894	0.675597	-5.23524	-15.138	-14.9209	-4.74154	1.36647	-9.67096	0.509086	44.553	63.661	13.8048	110.884	27.9436	-12.5533	5.32645	-15.4389	2.65541	-4.37854	36.6341	0.744715	1.35145	53.7963	-0.0647907
142	3.79953	-0.399044	16.931	1.63261	-0.484385	1.69527	1.63256	-0.484553	7.5157	1.25134	-0.257718	11.4756	-2.74708	-0.0753418	15.7256	-5.02891	0.862274	-6.86301	-9.37618	4.0695	-6.34195	23.7559	11.8398	30.9823	9.84158	98.6821	0.747117	-5.87238	-14.8607	-14.5816	-4.71653	1.3018	-9.56883	0.638654	44.6292	63.6298	13.6423	110.837	28.0077	-12.5714	5.16678	-15.5638	2.64893	-4.52496	36.6234	0.80717	1.50958	53.7354	0.0206603
144	3.77707	-0.401144	16.9319	1.62259	-0.483482	1.69577	1.62254	-0.483649	7.5162	1.2438	-0.257685	11.476	-2.7062	-0.115341	15.7186	-4.96898	0.774685	-6.87356	-9.30342	4.07586	-6.47203	23.3704	11.6067	30.917	10.7309	100.824	0.931839	-6.68862	-14.7494	-13.9336	-4.71572	1.26613	-9.50967	0.772681	44.6564	63.6068	13.5092	110.868	28.0748	-12.6042	5.0912	-15.6042	2.66038	-4.64894	36.5901	0.808635	1.49571	53.671	0.149387
146	3.75164	-0.398665	16.9201	1.61167	-0.48023	1.69057	1.61162	-0.480396	7.511	1.23543	-0.255938	11.4721	-2.71344	-0.140349	15.7635	-4.99144	0.730058	-6.78948	-9.1226	3.97355	-6.4712	22.6574	11.1426	30.4972	11.9636	103.274	1.38114	-8.16806	-14.8843	-12.889	-4.69464	1.31363	-9.53834	0.81315	44.5823	63.5715	13.5273	110.926	28.1012	-12.5249	5.19449	-15.7912	2.71381	-4.65303	36.5532	0.694485	1.28081	53.5834	0.320732
148	3.74054	-0.409928	16.8937	1.60594	-0.484049	1.67898	1.60589	-0.484214	7.49941	1.23139	-0.259129	11.4634	-2.72808	-0.142374	15.8446	-5.01919	0.728637	-6.63886	-8.90395	3.90393	-6.53378	22.1882	11.1256	30.3534	12.9777	105.712	1.64445	-9.83329	-14.5894	-11.5203	-4.65144	1.35873	-9.63742	0.707791	44.5	63.5601	13.6769	110.947	28.0081	-12.375	5.37562	-16.0115	2.75187	-4.56113	36.4903	0.572342	1.03231	53.4357	0.369071
150	3.74445	-0.43379	16.851	1.60579	-0.494478	1.6602	1.60574	-0.494644	7.48063	1.23195	-0.266883	11.4493	-2.72956	-0.133641	15.9506	-5.01922	0.741095	-6.44222	-8.68972	3.89735	-6.68571	22.0855	11.6313	30.5312	13.5913	107.735	1.65228	-11.4123	-13.8725	-10.0412	-4.59715	1.38258	-9.77274	0.486023	44.4534	63.5691	13.9049	110.911	27.7969	-12.1939	5.57079	-16.2076	2.77707	-4.39271	36.4092	0.460345	0.82943	53.2414	0.282861
152	3.74982	-0.447234	16.7806	1.60718	-0.500241	1.629	1.60713	-0.500406	7.44943	1.23338	-0.271016	11.4259	-2.66693	-0.179795	16.0631	-4.92221	0.630081	-6.22971	-8.57211	3.95873	-6.8421	22.286	12.3871	30.5998	13.6356	108.02	1.58912	-12.3647	-13.3868	-9.17092	-4.5871	1.3994	-9.83053	0.324215	44.534	63.5529	14.0133	110.827	27.544	-12.1202	5.6264	-16.2245	2.85864	-4.19328	36.3567	0.308435	0.834746	53.084	0.18899
154	3.75433	-0.464755	16.7254	1.60784	-0.507843	1.60462	1.60779	-0.508009	7.42505	1.23437	-0.27659	11.4077	-2.61099	-0.231292	16.1184	-4.83895	0.51399	-6.12375	-8.54185	4.01775	-7.06619	22.4646	12.8154	30.7111	13.5791	108.207	1.60498	-13.1052	-13.0979	-9.08443	-4.56992	1.37469	-9.81596	0.192954	44.6193	63.5076	14.0369	110.709	27.33	-12.0541	5.62727	-16.2324	2.95089	-4.06796	36.3328	0.211086	0.817232	52.9967	0.096505
156	3.75684	-0.487899	16.6942	1.60713	-0.517935	1.59097	1.60708	-0.518101	7.4114	1.23449	-0.284142	11.3974	-2.58164	-0.274151	16.1121	-4.8008	0.4255	-6.13323	-8.58452	4.05291	-7.3442	22.5399	12.8609	30.889	13.5886	108.722	1.70918	-13.7398	-12.955	-9.59254	-4.53948	1.31625	-9.74143	0.0857165	44.6728	63.426	14.0169	110.616	27.1772	-11.9615	5.56611	-16.2767	3.03812	-4.0345	36.3318	0.184523	0.737999	52.9751	0.0248612
158	3.75813	-0.514166	16.6793	1.6056	-0.529427	1.58457	1.60555	-0.529593	7.405	1.23409	-0.292812	11.3927	-2.59433	-0.293198	16.0942	-4.8307	0.395976	-6.16617	-8.65332	4.0549	-7.58604	22.5279	12.939	31.173	13.903	109.815	1.7475	-14.3433	-12.7368	-9.69351	-4.52208	1.28606	-9.65911	-0.0139522	44.6507	63.2806	14.1087	110.797	27.0772	-11.7762	5.30833	-16.3862	3.0985	-4.05065	36.3253	0.205011	0.638932	52.9605	0.0242128
160	3.75469	-0.525994	16.6682	1.60316	-0.534241	1.57974	1.6031	-0.534406	7.40017	1.23258	-0.296554	11.3891	-2.60926	-0.312364	16.0737	-4.86472	0.367144	-6.20402	-8.67564	4.02331	-7.71813	22.5525	13.0995	31.372	14.0373	110.48	1.73955	-14.8085	-12.4755	-9.64234	-4.48185	1.27596	-9.60604	-0.150625	44.6712	63.1466	14.2577	110.861	26.989	-11.6379	5.17302	-16.5077	3.13702	-4.07105	36.3207	0.24186	0.65646	52.9253	0.0128798
162	3.74427	-0.520609	16.6597	1.59905	-0.530973	1.57598	1.59899	-0.531138	7.39641	1.22929	-0.294364	11.3862	-2.6128	-0.337521	16.0593	-4.88018	0.323072	-6.23005	-8.65305	3.96153	-7.74745	22.6295	13.3513	31.4561	13.951	110.6	1.69577	-15.1347	-12.2085	-9.47907	-4.41886	1.28872	-9.58923	-0.312291	44.7429	63.0502	14.4291	110.771	26.909	-11.5672	5.20435	-16.6178	3.16827	-4.09066	36.3113	0.272168	0.760642	52.8652	-0.0259449
164	3.71894	-0.508339	16.6645	1.58893	-0.523586	1.57802	1.58887	-0.523749	7.39845	1.22126	-0.289498	11.3877	-2.58593	-0.369359	16.0667	-4.84266	0.25506	-6.21454	-8.67592	3.89235	-7.79633	22.6906	13.6546	31.494	13.9556	110.708	1.6882	-15.4246	-12.0932	-9.20278	-4.36767	1.33113	-9.59159	-0.397043	44.7957	63.0323	14.5206	110.749	26.8696	-11.5289	5.25905	-16.666	3.25076	-4.14935	36.2709	0.237957	0.677263	52.8053	-0.0816652
166	3.69824	-0.47163	16.6775	1.5828	-0.505933	1.58354	1.58274	-0.506097	7.40397	1.21554	-0.276712	11.3918	-2.56895	-0.40468	16.0885	-4.82441	0.183743	-6.17248	-8.71923	3.76585	-7.79826	22.7431	13.7495	31.5294	13.9193	110.844	1.64565	-15.5508	-11.9395	-8.99415	-4.31038	1.41409	-9.58983	-0.479462	44.7625	62.9819	14.5862	110.75	26.8528	-11.429	5.35435	-16.7724	3.34024	-4.21518	36.1849	0.207268	0.575999	52.7214	-0.146347
168	3.6896	-0.417247	16.6919	1.58338	-0.481524	1.58952	1.58333	-0.481687	7.40995	1.21441	-0.258445	11.3962	-2.57344	-0.43762	16.1219	-4.84438	0.124065	-6.10918	-8.7664	3.5906	-7.77218	22.7863	13.6489	31.5697	13.8432	110.994	1.57605	-15.5299	-11.7411	-8.90967	-4.25221	1.52899	-9.58636	-0.576459	44.6566	62.8921	14.6419	110.735	26.8375	-11.2637	5.49089	-16.9398	3.42514	-4.24858	36.0653	0.173379	0.467527	52.6177	-0.208642
170	3.70185	-0.386613	16.6845	1.59124	-0.469038	1.58593	1.59119	-0.469202	7.40636	1.21948	-0.248599	11.3935	-2.60999	-0.444502	16.1587	-4.9134	0.123283	-6.04147	-8.76585	3.45132	-7.85328	22.8208	13.6851	31.5878	13.8238	110.949	1.5757	-15.5081	-11.6753	-8.97284	-4.22521	1.63113	-9.62465	-0.702582	44.605	62.8476	14.7171	110.557	26.7463	-11.0968	5.70009	-17.079	3.49926	-4.12125	35.9801	0.0429434	0.241696	52.5266	-0.230053
172	3.73316	-0.37526	16.6659	1.60591	-0.466452	1.5775	1.60586	-0.466617	7.39793	1.23029	-0.245702	11.3872	-2.64525	-0.457093	16.2252	-4.98213	0.110479	-5.91812	-8.74115	3.30515	-7.9247	22.8341	13.7436	31.6041	13.8071	110.914	1.59541	-15.6126	-11.5343	-9.12565	-4.22703	1.73098	-9.65645	-0.779704	44.5886	62.8086	14.7712	110.38	26.657	-11.0649	5.83075	-17.122	3.55956	-3.91072	35.8973	-0.111845	0.038241	52.4612	-0.27383
174	3.77449	-0.373837	16.6472	1.62417	-0.469023	1.56908	1.62412	-0.469191	7.38951	1.24411	-0.24643	11.381	-2.6642	-0.489917	16.3138	-5.02827	0.0540311	-5.75249	-8.71498	3.14539	-7.9484	22.8369	13.7893	31.6219	13.7869	110.909	1.61439	-15.7948	-11.3157	-9.33204	-4.24168	1.82781	-9.65239	-0.794243	44.5865	62.7624	14.7746	110.262	26.6127	-11.1931	5.86516	-17.0616	3.60913	-3.64152	35.8187	-0.275858	-0.133315	52.41	-0.335333
176	3.79013	-0.340165	16.6669	1.63372	-0.455699	1.57751	1.63367	-0.455868	7.39794	1.25039	-0.235882	11.3873	-2.64048	-0.576835	16.3694	-5.0158	-0.115101	-5.64544	-8.76777	2.96638	-7.86009	22.8767	13.7234	31.6242	13.7882	110.831	1.58391	-15.6542	-11.2141	-9.54454	-4.20005	1.91565	-9.52864	-0.77614	44.5188	62.6787	14.6401	110.274	26.7307	-11.4279	5.90353	-16.9497	3.66797	-3.329	35.7756	-0.463851	-0.371949	52.3031	-0.324379
178	3.80291	-0.313584	16.6903	1.64143	-0.445278	1.5876	1.64139	-0.445447	7.40803	1.25548	-0.227625	11.3948	-2.5957	-0.656445	16.4084	-4.96228	-0.277741	-5.56897	-8.82081	2.83906	-7.80955	22.9761	13.783	31.6931	13.7591	110.722	1.5587	-15.6998	-11.1202	-9.54531	-4.15596	1.99846	-9.40957	-0.697646	44.4034	62.6429	14.4598	110.366	26.8505	-11.7495	5.81752	-16.7698	3.70831	-3.07874	35.7332	-0.594459	-0.635684	52.2092	-0.33145
180	3.81704	-0.301626	16.7095	1.64856	-0.441341	1.59598	1.64852	-0.441511	7.41641	1.26055	-0.224248	11.4011	-2.54148	-0.714295	16.4354	-4.88384	-0.403533	-5.5154	-8.85237	2.76959	-7.81105	23.1144	13.9676	31.8241	13.7054	110.616	1.53693	-15.9534	-11.0215	-9.33472	-4.12246	2.06752	-9.32036	-0.574905	44.2778	62.6527	14.2803	110.478	26.9253	-12.0915	5.60962	-16.5718	3.72951	-2.89358	35.6866	-0.670656	-0.883765	52.1386	-0.376725
182	3.83035	-0.303304	16.7234	1.65423	-0.443268	1.60216	1.65419	-0.443438	7.42259	1.26492	-0.225342	11.4058	-2.50021	-0.752644	16.4581	-4.82205	-0.488957	-5.47108	-8.84328	2.70317	-7.75643	23.17	14.0397	31.913	13.7099	110.639	1.4489	-16.0363	-10.9573	-9.11602	-4.10501	2.07827	-9.23106	-0.492432	44.3023	62.604	14.199	110.366	26.9173	-12.2109	5.41669	-16.5902	3.75398	-2.65531	35.6524	-0.789722	-0.986925	52.0645	-0.465263
184	3.84651	-0.289674	16.7439	1.66239	-0.438776	1.61109	1.66234	-0.438947	7.43152	1.27072	-0.221487	11.4125	-2.48224	-0.781406	16.4852	-4.79933	-0.548775	-5.41929	-8.82447	2.68435	-7.77917	23.2664	14.0723	32.003	13.6838	110.612	1.39923	-15.9791	-10.9181	-9.02051	-4.10261	2.09695	-9.19955	-0.434875	44.2833	62.5896	14.1783	110.43	26.9069	-12.3294	5.17001	-16.575	3.78042	-2.48075	35.609	-0.901987	-1.01966	52.0202	-0.538341
186	3.86203	-0.258977	16.773	1.67163	-0.426829	1.62371	1.67159	-0.427001	7.44414	1.27686	-0.212	11.4219	-2.48964	-0.801302	16.5137	-4.81966	-0.5835	-5.36552	-8.80888	2.70635	-7.87242	23.4096	14.1018	32.0876	13.6201	110.521	1.40455	-15.8355	-10.9016	-9.05523	-4.11227	2.13426	-9.23695	-0.399945	44.1802	62.6589	14.1738	110.75	26.8841	-12.4879	4.86771	-16.4707	3.81184	-2.39425	35.5521	-0.995714	-1.01682	52.0004	-0.578497
188	3.85815	-0.231484	16.8096	1.67211	-0.414774	1.63974	1.67207	-0.414947	7.46017	1.27644	-0.203005	11.4339	-2.51247	-0.804867	16.5207	-4.8625	-0.582197	-5.35272	-8.82316	2.70295	-7.88527	23.5149	14.2477	32.1087	13.5752	110.487	1.44623	-15.854	-10.9077	-9.08824	-4.11896	2.16412	-9.36439	-0.391544	43.9983	62.9761	14.0221	111.315	26.7189	-12.6482	4.53718	-16.293	3.85504	-2.38891	35.4859	-1.06485	-1.0668	51.9506	-0.570782
190	3.85119	-0.221834	16.8376	1.6698	-0.410212	1.65209	1.66976	-0.410384	7.47252	1.27442	-0.199776	11.4432	-2.57118	-0.793524	16.5204	-4.96551	-0.540755	-5.35476	-8.81584	2.71493	-7.87687	23.5957	14.3484	32.1247	13.5104	110.46	1.42475	-15.8415	-10.9095	-9.09488	-4.15225	2.21955	-9.3513	-0.338455	43.8448	63.1564	13.8792	111.841	26.5371	-12.8441	4.24829	-16.0111	3.92343	-2.44306	35.4064	-1.09207	-1.06089	51.9031	-0.580656
192	3.84528	-0.227965	16.8554	1.66669	-0.412563	1.66006	1.66665	-0.412735	7.48049	1.27224	-0.201756	11.4491	-2.66109	-0.77284	16.5114	-5.12212	-0.470902	-5.37401	-8.7885	2.73309	-7.84617	23.6579	14.3889	32.1434	13.4286	110.439	1.33962	-15.7935	-10.8958	-9.05408	-4.19853	2.30442	-9.18693	-0.250561	43.7255	63.1264	13.7902	112.221	26.3944	-13.0321	4.0639	-15.6978	4.01345	-2.52313	35.3206	-1.09286	-1.01541	51.8572	-0.610805
194	3.84404	-0.224146	16.8752	1.66643	-0.410953	1.66883	1.66639	-0.411125	7.48926	1.27194	-0.200593	11.4557	-2.75401	-0.765295	16.4799	-5.28896	-0.423038	-5.43462	-8.79444	2.68749	-7.74585	23.7275	14.4677	32.1387	13.3748	110.456	1.2991	-15.8707	-10.8483	-8.91356	-4.1696	2.40793	-9.05639	-0.242633	43.5716	62.9563	13.8095	112.271	26.3949	-12.9964	4.18667	-15.691	4.10127	-2.51883	35.2559	-1.15383	-1.08741	51.7837	-0.609021
196	3.83261	-0.211984	16.8902	1.66239	-0.404819	1.67544	1.66234	-0.40499	7.49587	1.26852	-0.196285	11.4606	-2.8032	-0.755024	16.4128	-5.37525	-0.384168	-5.56093	-8.83168	2.61121	-7.616	23.7654	14.5195	32.1491	13.3289	110.47	1.24786	-15.9268	-10.7944	-8.79523	-4.12957	2.50634	-8.97793	-0.26582	43.2496	62.8062	13.8227	112.484	26.4745	-12.9525	4.32109	-15.7298	4.16684	-2.50874	35.2249	-1.1915	-1.25552	51.7025	-0.56689
198	3.81572	-0.200051	16.8989	1.65594	-0.398287	1.67924	1.6559	-0.398458	7.49967	1.26329	-0.191826	11.4635	-2.8041	-0.736313	16.319	-5.37065	-0.345921	-5.73618	-8.88212	2.53692	-7.49129	23.7718	14.5299	32.1752	13.2917	110.468	1.18599	-15.9259	-10.7413	-8.74823	-4.10314	2.57985	-8.9552	-0.307156	42.8007	62.7142	13.8196	112.889	26.5954	-12.9544	4.3996	-15.7257	4.20218	-2.4897	35.2183	-1.20263	-1.48192	51.6228	-0.505553
200	3.82727	-0.22603	16.8987	1.65889	-0.410606	1.67935	1.65885	-0.410777	7.49978	1.26628	-0.200845	11.4636	-2.79088	-0.694812	16.2458	-5.33206	-0.271966	-5.87372	-8.86634	2.57318	-7.47374	23.7806	14.4811	32.1789	13.2825	110.436	1.15001	-15.8429	-10.6877	-8.85582	-4.13962	2.57614	-8.95171	-0.349557	42.5195	62.6424	13.8781	113.137	26.6672	-13.0361	4.42437	-15.5191	4.19561	-2.37573	35.1788	-1.24797	-1.62452	51.5594	-0.532955
202	3.85021	-0.260947	16.9003	1.6661	-0.427779	1.68029	1.66606	-0.427951	7.50072	1.27277	-0.213223	11.4643	-2.76659	-0.666752	16.197	-5.27796	-0.227513	-5.9651	-8.83915	2.64009	-7.50296	23.8081	14.4901	32.1985	13.2762	110.402	1.16078	-15.7914	-10.6556	-8.99023	-4.17492	2.53847	-8.98879	-0.400257	42.3881	62.6178	13.9501	113.163	26.6806	-13.0639	4.52469	-15.4297	4.18912	-2.25122	35.148	-1.31597	-1.70863	51.5343	-0.55254
204	3.87887	-0.300115	16.9087	1.67546	-0.447338	1.68427	1.67542	-0.447511	7.5047	1.28101	-0.227255	11.4674	-2.73904	-0.657314	16.1723	-5.22447	-0.219188	-6.01093	-8.81071	2.7154	-7.54741	23.8501	14.5625	32.2393	13.2676	110.383	1.21081	-15.7859	-10.6408	-9.11461	-4.20227	2.4754	-9.0599	-0.447325	42.3721	62.6431	14.0229	113.028	26.6601	-13.0317	4.67532	-15.4639	4.19635	-2.1569	35.1284	-1.39149	-1.74102	51.5385	-0.547612
206	3.90615	-0.353382	16.9352	1.68304	-0.47311	1.69645	1.68299	-0.473283	7.51688	1.28832	-0.246068	11.4766	-2.73288	-0.649577	16.158	-5.21053	-0.206721	-6.03758	-8.77253	2.78049	-7.52394	23.8632	14.6104	32.2928	13.2635	110.431	1.24336	-15.7794	-10.6027	-9.196	-4.25523	2.37053	-9.13093	-0.441299	42.3132	62.7192	14.0906	113.099	26.7314	-13.0507	4.6242	-15.3204	4.22957	-2.18254	35.0924	-1.41851	-1.74717	51.5125	-0.532149
208	3.9238	-0.397283	16.9575	1.68716	-0.493963	1.70673	1.68711	-0.494138	7.52716	1.29273	-0.261421	11.4844	-2.7159	-0.653416	16.1623	-5.18096	-0.219981	-6.02911	-8.74588	2.84522	-7.51917	23.8892	14.5931	32.3308	13.2417	110.491	1.28161	-15.7009	-10.5705	-9.31682	-4.31836	2.29954	-9.16805	-0.397946	42.2446	62.7613	14.1243	113.208	26.8382	-13.096	4.59619	-15.2077	4.26974	-2.23858	35.0641	-1.41721	-1.70038	51.477	-0.540847
210	3.92868	-0.427427	16.9713	1.68682	-0.507678	1.71309	1.68677	-0.507852	7.53352	1.29334	-0.271712	11.4892	-2.68242	-0.669354	16.1788	-5.12561	-0.261696	-5.99707	-8.73708	2.90388	-7.53952	23.9312	14.5232	32.3463	13.198	110.566	1.32316	-15.5632	-10.5557	-9.47986	-4.3817	2.27541	-9.16939	-0.333131	42.1846	62.7548	14.1417	113.325	26.959	-13.1536	4.61615	-15.1532	4.31153	-2.2876	35.0486	-1.40511	-1.63173	51.44	-0.576481
212	3.91625	-0.448477	16.9808	1.67964	-0.515962	1.71756	1.67958	-0.516135	7.53799	1.2885	-0.278376	11.4925	-2.63399	-0.694579	16.1784	-5.04639	-0.325049	-5.9958	-8.7539	2.92284	-7.52835	23.9633	14.5004	32.3343	13.1344	110.723	1.34701	-15.499	-10.5766	-9.64026	-4.41462	2.27669	-9.16231	-0.309291	42.1883	62.7189	14.2606	113.477	27.0527	-13.1762	4.5727	-15.0893	4.3563	-2.26102	35.0453	-1.44257	-1.69781	51.4225	-0.614702
214	3.9038	-0.470769	16.9862	1.67235	-0.524753	1.72016	1.6723	-0.524926	7.54059	1.28362	-0.28542	11.4945	-2.60857	-0.712567	16.1663	-5.00655	-0.366512	-6.01713	-8.76586	2.9485	-7.52874	23.9958	14.509	32.3491	13.0746	110.838	1.33339	-15.4423	-10.609	-9.69517	-4.46039	2.27458	-9.18275	-0.237658	42.2719	62.7408	14.3356	113.497	27.1221	-13.1921	4.56211	-15.0323	4.37889	-2.21142	35.0458	-1.47396	-1.74668	51.4018	-0.642259
216	3.89624	-0.49979	16.9896	1.66667	-0.536875	1.72197	1.66662	-0.537047	7.5424	1.28014	-0.294849	11.4959	-2.61334	-0.716279	16.1432	-5.01664	-0.370711	-6.06	-8.7621	2.99174	-7.55114	24.0445	14.554	32.4079	13.0164	110.928	1.31552	-15.3994	-10.6962	-9.56782	-4.52309	2.25244	-9.23094	-0.118073	42.4225	62.827	14.3513	113.382	27.1644	-13.2041	4.58798	-14.9914	4.37914	-2.15139	35.0446	-1.49223	-1.77937	51.3733	-0.659595
218	3.89689	-0.546161	16.999	1.66315	-0.557313	1.72655	1.6631	-0.557485	7.54698	1.27882	-0.310364	11.4993	-2.64305	-0.695511	16.1079	-5.06347	-0.320828	-6.12718	-8.72181	3.0481	-7.61768	24.1447	14.6658	32.5256	12.9544	111.222	1.44897	-15.4206	-11.1274	-9.14605	-4.57866	2.17359	-9.2605	-0.0370325	42.5564	62.8992	14.3865	113.309	27.179	-13.2088	4.56298	-14.9778	4.38181	-2.08054	35.032	-1.5186	-1.96469	51.3388	-0.686578
220	3.89223	-0.599433	17.0151	1.65673	-0.580396	1.73417	1.65667	-0.580567	7.5546	1.27549	-0.328049	11.5051	-2.65448	-0.660109	16.0816	-5.0717	-0.251142	-6.17762	-8.7162	3.13454	-7.60388	24.4056	14.7876	32.667	12.7101	111.258	1.65151	-15.6155	-11.1877	-8.03698	-4.62945	2.09038	-9.31821	0.0635211	42.7499	63.0305	14.3795	113.1	27.1393	-13.1612	4.61394	-15.0848	4.38669	-2.03149	34.9986	-1.54631	-2.05584	51.2941	-0.707865
222	3.87962	-0.654277	17.0358	1.64668	-0.603554	1.7439	1.64662	-0.603724	7.56433	1.26944	-0.346029	11.5124	-2.63846	-0.61946	16.0727	-5.02798	-0.182418	-6.19537	-8.74774	3.24308	-7.50163	24.8006	14.8641	32.8117	12.3008	111.174	1.89024	-15.9824	-10.8528	-6.40733	-4.6764	2.01459	-9.40532	0.189104	43.0109	63.224	14.3304	112.748	27.0449	-13.0553	4.74415	-15.2987	4.39402	-2.00693	34.9478	-1.57636	-2.03613	51.2446	-0.723266
224	3.86065	-0.701349	17.0508	1.63449	-0.622742	1.75104	1.63443	-0.622911	7.57147	1.26155	-0.361171	11.5178	-2.60116	-0.596914	16.0957	-4.95192	-0.155561	-6.1527	-8.75688	3.32711	-7.37995	25.1172	14.6666	32.9189	11.977	112.296	2.10564	-16.3897	-10.5464	-5.32242	-4.72232	1.94037	-9.48675	0.325219	43.3302	63.4369	14.2864	112.347	26.8987	-12.9044	4.85318	-15.4906	4.3996	-1.97696	34.9009	-1.62516	-2.08693	51.2191	-0.742346
226	3.84478	-0.731863	17.0663	1.62501	-0.634935	1.75823	1.62494	-0.635103	7.57866	1.25524	-0.37091	11.5232	-2.56884	-0.610165	16.1106	-4.89775	-0.191893	-6.12382	-8.73381	3.39552	-7.38643	25.3771	14.7107	32.9496	11.6112	112.145	2.31945	-16.31	-11.0098	-4.44844	-4.7739	1.87906	-9.56439	0.407682	43.5365	63.6145	14.2716	112.081	26.8266	-12.7895	4.94406	-15.5566	4.41199	-1.98518	34.875	-1.62892	-2.07541	51.191	-0.768831
228	3.83695	-0.750605	17.0835	1.62	-0.642641	1.76604	1.61993	-0.642808	7.58647	1.25198	-0.377012	11.529	-2.55511	-0.646368	16.1076	-4.88569	-0.262751	-6.12776	-8.68951	3.44256	-7.50208	25.5854	14.9506	32.9284	11.2036	110.678	2.52139	-15.7463	-12.0967	-3.80167	-4.83229	1.83047	-9.63011	0.435045	43.613	63.7386	14.2945	111.983	26.8348	-12.7149	4.99512	-15.5069	4.43265	-2.02356	34.8682	-1.59346	-2.0092	51.1571	-0.797651
230	3.84653	-0.786212	17.1027	1.62124	-0.659174	1.77488	1.62117	-0.659342	7.59531	1.25395	-0.389315	11.5357	-2.58863	-0.634028	16.0851	-4.9424	-0.227369	-6.17085	-8.69319	3.43645	-7.48409	25.7811	14.6555	32.9973	10.7868	110.095	2.62133	-15.2304	-12.4243	-3.61631	-4.89437	1.78012	-9.6518	0.462386	43.6748	63.792	14.3643	111.966	26.8193	-12.596	4.92329	-15.5307	4.46114	-2.02201	34.8524	-1.60849	-2.03794	51.1281	-0.800135
232	3.86506	-0.832143	17.1207	1.62555	-0.68095	1.78326	1.62548	-0.681118	7.60369	1.25856	-0.405341	11.5421	-2.63072	-0.595569	16.069	-5.00534	-0.141479	-6.20314	-8.6903	3.43699	-7.43347	25.9002	14.3821	33.0529	10.5102	109.851	2.66793	-14.8526	-12.7394	-3.5409	-4.96262	1.74438	-9.66713	0.516472	43.7014	63.8642	14.3964	112.047	26.8009	-12.5415	4.82875	-15.4466	4.48346	-1.99489	34.8342	-1.6228	-2.05823	51.1075	-0.808627
234	3.88926	-0.885446	17.1367	1.63175	-0.706405	1.7908	1.63168	-0.706573	7.61123	1.26481	-0.423993	11.5478	-2.67035	-0.541498	16.0652	-5.05814	-0.028449	-6.21312	-8.66738	3.46732	-7.39049	25.9732	14.2702	33.0899	10.3312	109.687	2.69331	-14.6433	-13.1272	-3.5015	-5.03687	1.72275	-9.68512	0.590202	43.7288	63.9704	14.397	112.204	26.7699	-12.5389	4.73417	-15.2499	4.49823	-1.94484	34.8143	-1.63335	-2.05896	51.0926	-0.826826
236	3.91508	-0.93936	17.1512	1.63861	-0.732247	1.7977	1.63854	-0.732416	7.61813	1.27158	-0.442891	11.553	-2.70348	-0.496654	16.0699	-5.10241	0.0650964	-6.20673	-8.605	3.57425	-7.46144	26.1996	14.4478	33.1747	9.87239	108.62	2.78334	-14.5577	-13.3867	-3.50027	-5.12101	1.69521	-9.70582	0.627531	43.9122	64.0762	14.4853	112.373	26.6873	-12.4367	4.60496	-15.0731	4.51407	-1.8775	34.7917	-1.66746	-2.07304	51.0671	-0.837747
238	3.93798	-0.982004	17.1625	1.64512	-0.75289	1.80305	1.64504	-0.75306	7.62348	1.27776	-0.457921	11.5571	-2.71826	-0.472698	16.0788	-5.12075	0.113775	-6.19151	-8.59729	3.63791	-7.48595	26.382	14.4429	33.2624	9.56402	108.324	2.87438	-14.5216	-13.3539	-3.70042	-5.17329	1.68797	-9.72845	0.59697	44.1055	64.2071	14.5667	112.446	26.5365	-12.3218	4.62823	-14.9284	4.53619	-1.79211	34.7764	-1.72277	-2.15593	51.0383	-0.855682
240	3.95691	-1.01241	17.1695	1.6509	-0.767811	1.80641	1.65082	-0.767982	7.62684	1.28302	-0.468716	11.5597	-2.71446	-0.469385	16.0911	-5.11263	0.117978	-6.16867	-8.6456	3.64288	-7.44885	26.4794	14.2532	33.3334	9.45829	108.871	2.94221	-14.4984	-13.045	-4.10884	-5.19117	1.69847	-9.75256	0.503897	44.3005	64.3465	14.6405	112.375	26.3187	-12.1956	4.81462	-14.8544	4.55776	-1.70052	34.7695	-1.78607	-2.28778	51.0145	-0.876774
242	3.97302	-1.03867	17.1712	1.65581	-0.780645	1.80741	1.65572	-0.780816	7.62784	1.28751	-0.477999	11.5604	-2.70227	-0.472474	16.1082	-5.09153	0.1073	-6.13633	-8.66653	3.64252	-7.42716	26.5043	14.3615	33.3309	9.39114	108.9	2.98095	-14.4251	-12.6908	-4.61157	-5.20286	1.6991	-9.77776	0.394753	44.6137	64.4155	14.7977	112.096	26.0415	-11.9702	5.03306	-14.9934	4.54673	-1.64706	34.7652	-1.80473	-2.33165	51.0205	-0.868931
244	3.9891	-1.07074	17.1625	1.66025	-0.795934	1.80381	1.66017	-0.796105	7.62425	1.29181	-0.489133	11.5578	-2.69436	-0.465682	16.1372	-5.07467	0.115738	-6.08244	-8.6345	3.64761	-7.48384	26.4787	14.4902	33.3948	9.32828	109.09	2.99029	-14.3582	-12.392	-5.09696	-5.23162	1.65987	-9.79732	0.350091	44.9003	64.4083	14.9252	111.682	25.8159	-11.8196	5.208	-15.1629	4.50854	-1.61862	34.7552	-1.8033	-2.31864	51.0599	-0.879997
246	4.00404	-1.10854	17.1427	1.66377	-0.813544	1.79536	1.66368	-0.813715	7.61579	1.29557	-0.502048	11.5515	-2.69377	-0.447329	16.176	-5.06705	0.14753	-6.01101	-8.55934	3.6684	-7.63125	26.4534	14.5933	33.5729	9.21002	109.436	2.95643	-14.2669	-12.1936	-5.49632	-5.28597	1.58332	-9.8097	0.385023	45.092	64.3316	14.9978	111.233	25.6799	-11.75	5.29586	-15.2945	4.45058	-1.6093	34.7386	-1.78791	-2.27297	51.124	-0.914584
248	4.01179	-1.14264	17.1125	1.66448	-0.828858	1.78225	1.66439	-0.82903	7.60268	1.29709	-0.513412	11.5417	-2.6986	-0.42852	16.2117	-5.06913	0.182215	-5.94549	-8.50543	3.70802	-7.85959	26.5633	14.7963	33.9338	8.93035	109.551	2.8552	-14.1142	-12.102	-5.59425	-5.37249	1.50805	-9.82643	0.481652	45.0393	64.2268	15.0094	111.087	25.6879	-11.6184	5.20822	-15.2733	4.40057	-1.61163	34.7233	-1.76005	-2.28083	51.1796	-0.950888
250	4.00656	-1.15688	17.0874	1.66111	-0.834458	1.77126	1.66102	-0.834629	7.59169	1.29494	-0.517781	11.5335	-2.69726	-0.419086	16.2342	-5.06333	0.198088	-5.9039	-8.54522	3.87535	-8.05281	27.0025	14.5949	34.3448	8.13934	108.794	2.52004	-13.0725	-12.2341	-5.97846	-5.47016	1.47072	-9.7859	0.538983	44.9346	64.0823	15.053	111.019	25.63	-11.4517	5.11386	-15.2751	4.34897	-1.57532	34.7	-1.74965	-2.28702	51.188	-0.958734
252	3.9906	-1.15922	17.073	1.65397	-0.834058	1.76489	1.65389	-0.834228	7.58532	1.28959	-0.51792	11.5287	-2.69389	-0.413777	16.2371	-5.05531	0.206459	-5.89871	-8.65165	4.15237	-8.1804	27.6824	13.8861	34.6752	6.9328	107.267	2.04622	-11.0927	-12.6115	-6.70259	-5.57277	1.45459	-9.67539	0.541007	44.8534	63.9039	15.1463	110.981	25.4749	-11.2709	5.03916	-15.3151	4.29495	-1.4966	34.6649	-1.76181	-2.28102	51.153	-0.939876
254	3.97951	-1.20126	17.078	1.64566	-0.851604	1.76752	1.64557	-0.851774	7.58795	1.28449	-0.531574	11.5306	-2.71674	-0.38159	16.1998	-5.08543	0.274779	-5.96975	-8.62854	4.36392	-8.23607	28.0125	12.7014	34.5352	6.07562	105.946	1.95074	-8.76975	-13.1953	-7.65477	-5.67811	1.33598	-9.48851	0.522862	44.9193	63.7071	15.272	110.975	25.3139	-11.1542	4.92081	-15.2795	4.24152	-1.41097	34.6157	-1.78674	-2.2638	51.1322	-0.9372
256	3.9693	-1.24666	17.0713	1.6375	-0.870593	1.76496	1.63741	-0.870762	7.58539	1.2796	-0.546282	11.5287	-2.75613	-0.327259	16.1774	-5.13777	0.38888	-6.01429	-8.57805	4.50809	-8.31296	28.2248	11.4704	34.2811	5.31052	105.158	2.09728	-6.92818	-14.0328	-8.16171	-5.77897	1.24933	-9.36384	0.540957	45.0153	63.5611	15.3573	110.993	25.1103	-11.0461	4.79831	-15.2664	4.17863	-1.33544	34.5326	-1.81068	-2.24955	51.1322	-0.926681
258	3.95353	-1.29601	17.0476	1.62665	-0.890723	1.75491	1.62656	-0.890891	7.57534	1.27278	-0.561994	11.5212	-2.80629	-0.252746	16.1846	-5.20255	0.542532	-6.00502	-8.5124	4.57717	-8.35926	28.3455	10.3469	33.952	4.54348	104.845	2.38348	-5.73376	-14.968	-8.4826	-5.87919	1.20892	-9.28163	0.625872	45.1159	63.4389	15.3805	111.022	24.8832	-10.9488	4.68284	-15.2857	4.11331	-1.27361	34.4233	-1.82757	-2.24219	51.1409	-0.909351
260	3.90751	-1.38903	17.0169	1.59901	-0.927454	1.74217	1.59891	-0.927619	7.5626	1.25448	-0.59118	11.5117	-2.85626	-0.15936	16.2269	-5.26041	0.729154	-5.93093	-8.40557	4.57405	-8.02387	28.3363	9.43868	33.34	3.52783	104.295	2.46231	-4.63282	-15.5179	-10.1739	-6.00363	1.14802	-9.00135	0.850713	45.2299	63.1413	15.3291	111.022	24.743	-10.9404	4.593	-15.2799	4.08954	-1.21969	34.3379	-1.8249	-2.24447	51.0903	-0.908512
262	3.85066	-1.46941	16.9858	1.56766	-0.957776	1.72913	1.56756	-0.957938	7.54956	1.233	-0.615812	11.5018	-2.88058	-0.0835117	16.2741	-5.27793	0.874363	-5.84651	-8.25603	4.49076	-7.76336	28.1493	8.80111	32.7558	2.47975	103.625	2.68685	-4.4671	-15.6206	-12.3542	-6.11476	1.07943	-8.71935	1.07687	45.3098	62.8504	15.264	111.045	24.5853	-10.8461	4.46327	-15.3242	4.05432	-1.15545	34.2594	-1.83872	-2.24189	51.0373	-0.911255
264	3.78755	-1.52072	16.9535	1.53596	-0.974855	1.71527	1.53586	-0.975014	7.5357	1.21041	-0.630568	11.4914	-2.871	-0.0355506	16.3162	-5.24366	0.95676	-5.76969	-8.07588	4.35294	-7.68062	27.7963	8.36933	32.2908	1.56291	103.122	3.09112	-5.2548	-15.2734	-14.6526	-6.19395	1.00047	-8.48061	1.24136	45.3629	62.6092	15.2097	111.067	24.3592	-10.638	4.30692	-15.4281	3.98395	-1.07016	34.1881	-1.87689	-2.22919	50.9966	-0.913751
266	3.7255	-1.54055	16.9077	1.50734	-0.97814	1.6951	1.50724	-0.978297	7.51553	1.18926	-0.634802	11.4762	-2.83578	-0.0142019	16.3371	-5.17203	0.982291	-5.73043	-7.90204	4.26019	-7.78305	27.3493	7.79387	32.0134	1.19192	103.816	3.50571	-6.40815	-14.8192	-16.2626	-6.23649	0.870347	-8.31201	1.23114	45.4719	62.4558	15.1842	110.959	23.9493	-10.3639	4.24106	-15.5671	3.83502	-0.910515	34.1411	-1.95763	-2.21664	50.9792	-0.915224
268	3.62273	-1.48842	16.8579	1.46674	-0.946584	1.67252	1.46664	-0.946735	7.49295	1.15692	-0.613751	11.4591	-2.71501	-0.0345093	16.3837	-4.95947	0.900357	-5.63956	-7.83712	4.2084	-7.81992	26.9413	7.25132	31.7742	1.32167	105.672	3.65897	-7.6737	-13.7099	-17.1593	-6.05289	0.833233	-8.03613	1.11718	45.6249	62.1672	15.2535	110.691	23.4656	-10.1247	4.20685	-15.6448	3.63132	-0.877606	34.079	-1.93822	-2.11543	50.9594	-0.89134
270	3.47654	-1.36496	16.8011	1.41291	-0.880228	1.64622	1.41282	-0.880373	7.46665	1.11247	-0.567532	11.4391	-2.48864	-0.0801014	16.4857	-4.56361	0.733054	-5.44248	-7.89869	4.23738	-7.74059	26.6392	6.81342	31.4912	1.96192	108.638	3.56471	-8.92325	-12.0215	-17.3336	-5.62647	0.977867	-7.69033	0.941111	45.664	61.7234	15.3989	110.387	22.9819	-9.89565	4.23015	-15.7196	3.39401	-1.03342	33.9893	-1.7788	-1.89455	50.9231	-0.844667
272	3.30224	-1.19281	16.7262	1.35074	-0.790164	1.61163	1.35066	-0.790299	7.43207	1.06026	-0.504106	11.4129	-2.11972	-0.0734697	16.7298	-3.88986	0.607298	-4.98058	-8.08271	4.50611	-7.54799	26.5606	6.56549	30.9035	3.16484	112.654	3.51043	-10.0499	-10.4985	-16.9802	-5.01838	1.574	-7.60087	0.815433	44.7698	61.243	15.4616	110.674	22.7698	-9.43616	4.50793	-16.1738	3.186	-1.43386	33.8603	-1.45788	-1.52584	50.8394	-0.807475
274	3.1919	-1.10878	16.5941	1.3096	-0.743553	1.55233	1.30952	-0.743692	7.37276	1.02659	-0.471778	11.3683	-1.74769	-0.0257586	16.9632	-3.19581	0.558344	-4.5409	-8.12178	4.85125	-7.62362	26.5082	6.95115	30.6567	4.54584	116.142	3.44827	-11.2591	-9.00772	-16.0353	-4.65059	1.9394	-7.61149	0.65546	44.5599	60.9293	15.6501	110.73	22.23	-9.00935	4.61803	-16.5546	2.98222	-1.93777	33.7154	-1.06877	-1.00765	50.7263	-0.801891
276	3.16012	-1.12625	16.4075	1.29486	-0.747422	1.46954	1.29478	-0.747556	7.28997	1.01589	-0.475425	11.3061	-1.41825	0.0367441	17.1458	-2.57407	0.554539	-4.19758	-7.97909	5.21116	-7.96914	26.4411	7.7474	30.8012	5.87804	118.824	3.3543	-12.4191	-7.65105	-14.663	-4.58477	1.97806	-7.67394	0.466641	45.206	60.7902	15.9556	110.457	21.3047	-8.69646	4.49543	-16.7438	2.78756	-2.4391	33.5686	-0.701861	-0.446225	50.6034	-0.811524
278	3.17992	-1.1572	16.2069	1.3017	-0.761261	1.38068	1.30163	-0.761399	7.20111	1.02199	-0.485132	11.2395	-1.16167	0.0289251	17.2579	-2.10911	0.450204	-3.98583	-7.78611	5.49762	-8.18907	26.4067	7.55309	30.8936	6.71715	121.335	3.30104	-12.8558	-6.79792	-13.542	-4.62179	1.9624	-7.68943	0.305021	45.8509	60.6611	16.1907	110.214	20.3313	-8.57464	4.28029	-16.6259	2.63993	-2.6817	33.4498	-0.619899	-0.261689	50.5359	-0.732191
280	3.16994	-1.16361	16.0295	1.2974	-0.762107	1.30192	1.29732	-0.762238	7.12235	1.0189	-0.485854	11.1805	-0.972406	-0.0598037	17.3534	-1.79434	0.22225	-3.80532	-7.63171	5.65002	-8.41175	26.3078	7.24118	31.0543	7.28312	123.38	3.27035	-13.1998	-6.32514	-12.1613	-4.77957	2.07639	-7.8053	0.281044	46.4023	60.7026	16.402	110.158	19.4325	-8.44047	4.00199	-16.5097	2.52897	-2.70997	33.3536	-0.658351	-0.260409	50.4936	-0.679723
282	3.09738	-1.13596	15.8854	1.26824	-0.743303	1.2377	1.26816	-0.743434	7.05813	0.995955	-0.473545	11.1322	-0.839716	-0.204569	17.4442	-1.60149	-0.088203	-3.6339	-7.52442	5.67143	-8.65154	26.0697	7.04004	31.2563	7.6588	124.89	3.21568	-13.6323	-6.12527	-10.576	-4.99299	2.33626	-8.01252	0.379447	46.7463	60.8646	16.6123	110.349	18.6676	-8.21105	3.71079	-16.5586	2.42193	-2.55839	33.2747	-0.751934	-0.364374	50.4745	-0.666749
284	2.906	-1.10334	15.7729	1.18725	-0.713184	1.18752	1.18717	-0.713306	7.00796	0.93352	-0.456169	11.0944	-0.709986	-0.292441	17.5278	-1.3944	-0.293449	-3.47708	-7.37673	5.63118	-8.87669	25.4665	7.14973	31.3652	7.96768	125.712	2.96057	-14.3069	-5.835	-9.52527	-5.02062	2.58877	-8.12811	0.426161	46.5669	60.7937	16.8621	110.882	18.1033	-7.70282	3.53409	-17.1808	2.24474	-2.28888	33.2053	-0.827728	-0.432613	50.5116	-0.645376
286	2.74517	-0.998759	15.6657	1.12527	-0.654045	1.1392	1.1252	-0.654162	6.95962	0.883407	-0.415891	11.0579	-0.65967	-0.340551	17.5922	-1.31864	-0.398897	-3.35669	-7.26271	5.65212	-9.16467	24.8133	7.44519	31.2518	8.39132	126.615	2.9853	-15.261	-5.58521	-8.25962	-4.95547	2.76883	-8.25677	0.419661	46.5806	60.7046	17.1571	111.097	17.5492	-7.34874	3.50644	-17.6663	1.73457	-2.25317	33.0622	-0.64396	-0.385633	50.4748	-0.573705
288	2.64409	-0.818927	15.5464	1.09538	-0.566593	1.08507	1.09532	-0.566706	6.9055	0.855443	-0.352365	11.0172	-0.706464	-0.350113	17.6308	-1.40713	-0.400963	-3.28492	-7.21352	5.75916	-9.52044	24.2789	7.74196	30.9562	8.83376	127.737	3.3156	-16.3152	-5.37294	-6.78328	-4.81059	2.88963	-8.41065	0.354137	46.8551	60.6296	17.462	110.951	16.9294	-7.18185	3.55777	-17.8866	0.914281	-2.57291	32.8498	-0.139799	-0.201239	50.3634	-0.458484
290	2.55409	-0.585807	15.3654	1.07453	-0.456354	1.00331	1.07448	-0.456463	6.82374	0.832737	-0.271176	10.9557	-0.82749	-0.331839	17.6392	-1.62178	-0.326943	-3.27017	-7.32009	5.8944	-9.91525	24.2436	7.29718	30.7535	8.67079	128.981	3.61392	-16.895	-4.9829	-5.85844	-4.55104	3.12195	-8.55671	0.206653	46.9042	60.5202	17.6675	111.033	16.142	-6.92274	3.33401	-18.0222	0.115539	-3.3778	32.6749	0.695636	0.0550037	50.298	-0.371868
292	2.54689	-0.467736	15.2259	1.08083	-0.403266	0.940598	1.08079	-0.403379	6.76103	0.834036	-0.230981	10.9086	-1.14728	-0.255616	17.5798	-2.17981	-0.0791207	-3.3834	-7.32586	6.14325	-10.2151	24.3645	6.98354	30.6972	8.39424	129.245	3.68724	-16.897	-4.83825	-5.43869	-4.36703	3.24704	-8.72641	0.22603	47.1322	60.5336	17.7524	110.781	15.3333	-6.64564	2.94492	-18.0995	-0.511986	-4.40679	32.4682	1.58006	0.671029	50.2499	-0.308722
294	2.62164	-0.484792	15.1553	1.1124	-0.41617	0.909238	1.11236	-0.416285	6.72967	0.858482	-0.238506	10.8851	-1.65585	-0.118244	17.4511	-3.06121	0.346521	-3.63088	-7.20731	6.47534	-10.3658	24.5623	6.93413	30.7735	8.13554	128.598	3.55947	-16.4657	-4.89799	-5.4438	-4.28281	3.23976	-8.89114	0.417977	47.5518	60.6557	17.7188	110.205	14.5966	-6.39204	2.44808	-18.1263	-0.908851	-5.44295	32.2248	2.34677	1.50492	50.2236	-0.271605
296	2.7145	-0.533141	15.1637	1.14937	-0.444628	0.913197	1.14933	-0.444745	6.73363	0.887965	-0.257368	10.8882	-2.21432	0.0629643	17.2942	-4.01773	0.872242	-3.93689	-7.12274	6.7029	-10.2848	24.8232	6.865	30.8038	7.96672	128.45	3.56623	-16.3375	-4.5635	-5.54479	-4.18233	3.21112	-8.8986	0.566752	47.8832	60.6714	17.6503	109.819	14.1288	-6.30513	1.94468	-18.0467	-1.05382	-5.92893	31.9506	2.65921	1.71059	50.2595	-0.257563
298	2.83979	-0.645714	15.1764	1.19557	-0.5038	0.9194	1.19552	-0.503924	6.73984	0.926342	-0.298592	10.893	-2.74013	0.25427	17.0986	-4.90961	1.4095	-4.31983	-7.07588	6.88496	-10.1462	25.1992	6.80239	30.9271	7.73695	128.427	3.62803	-16.3373	-4.32968	-5.51393	-4.18784	3.11933	-8.89612	0.650305	48.0034	60.6664	17.5867	109.497	13.9949	-6.23374	1.77351	-18.081	-0.997329	-5.96468	31.8601	2.60283	1.66425	50.3312	-0.308512
300	2.9705	-0.799856	15.1735	1.24095	-0.581525	0.919063	1.24089	-0.581653	6.73949	0.96532	-0.353719	10.8929	-3.17696	0.42132	16.8684	-5.64566	1.87619	-4.76783	-7.07095	7.00854	-10.009	25.6256	6.75387	31.1624	7.47343	128.417	3.69623	-16.3363	-4.27666	-5.51787	-4.30315	2.96436	-8.90011	0.66401	47.9554	60.6706	17.5438	109.242	14.1579	-6.13319	1.90616	-18.2639	-0.759246	-5.61548	32.0091	2.24777	1.46401	50.4192	-0.423988
302	2.98943	-0.902394	15.1542	1.24134	-0.627837	0.91116	1.24128	-0.627964	6.73159	0.968639	-0.388285	10.8871	-3.40971	0.478037	16.6181	-6.04669	2.0731	-5.24458	-7.09804	6.98602	-9.91464	25.7933	6.7466	31.475	7.43887	128.24	3.6154	-15.8416	-4.29563	-6.5048	-4.44304	2.74182	-8.8248	0.644748	48.0812	60.7214	17.5191	109.143	14.3926	-5.93908	1.84618	-18.5529	-0.35207	-5.06611	32.4125	1.80484	1.19673	50.4779	-0.584552
304	2.98439	-0.92114	15.1522	1.23768	-0.635655	0.910411	1.23762	-0.635782	6.73084	0.966414	-0.394365	10.8865	-3.54237	0.427459	16.3515	-6.30255	2.04074	-5.74447	-7.16407	6.884	-9.93026	25.9022	6.78427	31.7714	7.45234	127.511	3.47095	-15.2684	-4.37608	-8.04595	-4.55976	2.63927	-8.8157	0.593043	48.2336	60.9578	17.4477	109.085	14.6913	-5.8331	1.84611	-18.667	0.14155	-4.58293	32.8842	1.37361	1.00002	50.5027	-0.638463
306	2.98268	-0.865299	15.1777	1.2412	-0.611194	0.921353	1.24113	-0.611322	6.74178	0.967439	-0.37588	10.8947	-3.60476	0.306085	16.096	-6.45617	1.85416	-6.21808	-7.26953	6.73857	-10.0267	26.0254	6.92051	32.0156	7.46305	126.227	3.2754	-14.7178	-4.53849	-9.81688	-4.63401	2.68139	-8.86433	0.509733	48.4227	61.3358	17.3596	109.009	14.9982	-5.83196	1.91172	-18.5854	0.673354	-4.20834	33.3448	0.973855	0.844006	50.5126	-0.588239
308	3.01435	-0.813049	15.2368	1.259	-0.591116	0.947254	1.25894	-0.591247	6.76768	0.979419	-0.359772	10.9141	-3.61275	0.257908	15.9424	-6.48615	1.77671	-6.50231	-7.40527	6.61591	-10.0091	26.2926	7.42461	32.171	7.41721	124.67	2.97915	-14.2629	-4.88366	-10.9214	-4.65068	2.76597	-8.76957	0.371404	48.8601	61.5244	17.4727	108.748	15.109	-5.81366	1.86727	-18.5206	1.16874	-3.77146	33.6933	0.509264	0.391584	50.5866	-0.60154
310	3.09141	-0.775318	15.3021	1.29558	-0.580984	0.975904	1.29552	-0.581117	6.79633	1.00607	-0.349878	10.9357	-3.59356	0.283669	15.8941	-6.44137	1.81904	-6.59252	-7.5629	6.57388	-9.97552	26.5667	7.77025	32.2736	7.58053	123.788	2.74104	-13.9518	-5.15608	-11.5454	-4.68808	2.90424	-8.77443	0.339393	49.0745	61.7182	17.5209	108.65	15.3282	-5.84621	1.84161	-18.4705	1.53583	-3.42811	33.9368	0.170858	0.127739	50.7202	-0.656196
312	3.2096	-0.751933	15.3702	1.34908	-0.580399	1.00589	1.34902	-0.580538	6.82632	1.046	-0.346026	10.9583	-3.54476	0.368072	15.9295	-6.32247	1.95346	-6.52763	-7.72401	6.60679	-9.93498	26.8214	7.85811	32.3491	7.88944	123.483	2.55782	-13.7927	-5.332	-11.8031	-4.75849	3.0928	-8.85908	0.45036	48.956	61.9147	17.4422	108.905	15.7216	-5.9712	1.80632	-18.4369	1.75668	-3.19689	34.0875	-0.0157165	0.0900247	50.8907	-0.740404
314	3.34402	-0.738879	15.451	1.40887	-0.585733	1.0415	1.40881	-0.585873	6.86192	1.091	-0.3462	10.9851	-3.42593	0.459597	15.9633	-6.0736	2.07544	-6.46299	-7.79738	6.66008	-9.85979	27.0983	7.77541	32.4657	7.71256	122.209	2.25541	-13.7195	-5.63125	-12.0655	-4.86885	3.29494	-8.67821	0.74832	48.4938	61.89	17.2025	109.999	16.2966	-6.36223	1.4618	-18.4384	1.85962	-3.01014	34.1933	-0.127907	-0.0107566	51.0023	-0.805262
316	3.44011	-0.605849	15.5838	1.46114	-0.53591	1.09931	1.46109	-0.536067	6.91975	1.12681	-0.305728	11.0285	-3.24446	0.382875	15.9314	-5.77034	1.87082	-6.5123	-8.02011	6.5111	-9.7009	27.3031	7.74224	32.5696	7.67779	121.22	2.07405	-13.7678	-5.75726	-12.2239	-4.81941	3.67898	-8.62783	0.813216	47.9698	62.1464	17.0289	111.201	16.7789	-6.55643	1.38133	-18.1992	1.92185	-2.86343	34.3064	-0.207727	-0.264103	51.0766	-0.869428
318	3.49485	-0.360761	15.7682	1.50409	-0.434141	1.17918	1.50405	-0.434296	6.99961	1.15227	-0.227074	11.0882	-3.02119	0.134334	15.8268	-5.4526	1.34064	-6.6905	-8.40401	6.14623	-9.43722	27.4066	7.85365	32.6677	7.97376	120.981	2.0465	-13.9146	-5.62203	-12.3601	-4.60036	4.20491	-8.72678	0.561525	47.6828	62.6953	17.0376	112.116	17.0558	-6.46303	1.71741	-17.7068	1.96862	-2.74029	34.4408	-0.274023	-0.594604	51.1184	-0.931061
320	3.56756	-0.178212	15.9621	1.55014	-0.361352	1.26365	1.5501	-0.36151	7.08408	1.18194	-0.169907	11.1515	-2.84535	-0.115383	15.7047	-5.22224	0.826017	-6.90342	-8.76084	5.75567	-9.05666	27.3623	8.31826	32.8439	8.89156	122.542	2.13654	-14.0337	-5.05977	-12.8706	-4.422	4.56833	-8.75554	0.0981607	48.6455	63.1262	17.516	111.698	16.9443	-6.17054	2.64871	-17.0825	2.01219	-2.60176	34.5913	-0.336772	-0.524909	51.1354	-0.978081
322	3.60088	0.0434251	16.1619	1.58217	-0.268423	1.35051	1.58215	-0.268589	7.17094	1.19989	-0.0986175	11.2165	-2.62017	-0.384314	15.5919	-4.90996	0.257641	-7.09769	-9.13813	5.26175	-8.58527	27.3476	8.56388	33.004	9.44408	123.464	2.17783	-14.0831	-4.79476	-13.3067	-4.12401	4.77935	-8.40823	-0.585515	49.5176	63.1903	17.9182	111.694	16.6848	-5.89805	3.25661	-16.8978	2.03417	-2.40052	34.7303	-0.441676	-0.548215	51.1515	-0.972391
324	3.5922	0.304986	16.3604	1.59918	-0.154662	1.43659	1.59917	-0.154827	7.25702	1.20527	-0.0127187	11.2808	-2.35807	-0.646747	15.4966	-4.52893	-0.313448	-7.26015	-9.52596	4.70944	-8.04813	27.4175	8.4605	33.126	9.45433	123.278	2.13578	-14.0258	-4.92296	-13.5681	-3.73038	4.86286	-7.72095	-1.33939	50.0642	62.9279	18.1263	112.178	16.3946	-5.71752	3.3768	-17.1313	2.02876	-2.17707	34.8489	-0.555568	-0.673	51.1667	-0.926809
326	3.57615	0.533393	16.5439	1.61051	-0.0547313	1.51637	1.6105	-0.054897	7.3368	1.20733	0.06249	11.3404	-2.18762	-0.813916	15.4172	-4.28035	-0.678087	-7.39895	-9.87769	4.30874	-7.4891	27.6005	8.00939	33.1784	9.16707	122.57	2.13393	-13.7741	-5.05077	-13.6068	-3.43254	4.92941	-7.14056	-1.5774	50.7361	62.776	18.2742	111.66	16.2294	-5.67979	3.27015	-16.9787	1.98264	-2.14363	34.9433	-0.496684	-0.468797	51.153	-0.922215
328	3.58728	0.745607	16.7013	1.6326	0.0360963	1.58456	1.6326	0.0359286	7.40499	1.21803	0.131615	11.3913	-2.10451	-0.923857	15.3521	-4.16994	-0.906947	-7.51503	-10.1898	4.10873	-7.08782	27.9196	7.58371	33.2917	8.863	121.547	1.98635	-13.5143	-5.29212	-13.7882	-3.20932	5.00429	-6.83655	-1.54503	50.6518	62.8022	18.0258	111.393	16.4814	-5.68527	3.07981	-17.0322	1.95252	-2.22204	35.0168	-0.358549	-0.208111	51.1381	-0.994173
330	3.62896	0.951741	16.8315	1.6677	0.121966	1.64054	1.66771	0.121794	7.46097	1.2388	0.197895	11.433	-2.08987	-0.998608	15.2955	-4.17127	-1.04676	-7.61735	-10.4498	4.07727	-6.83907	28.3238	7.35644	33.4403	8.59231	119.951	1.67431	-13.2793	-5.77074	-14.1121	-3.04625	5.10924	-6.78514	-1.34912	49.9308	62.9606	17.4815	111.433	17.0437	-5.73174	2.83297	-17.3291	1.93628	-2.37783	35.0676	-0.171997	0.0543434	51.1229	-1.10921
332	3.67389	1.19353	16.9457	1.70721	0.223277	1.68909	1.70723	0.223099	7.50953	1.26188	0.276012	11.4692	-2.05256	-1.09918	15.2206	-4.14119	-1.24144	-7.75251	-10.6	3.99747	-6.50637	28.5979	7.6809	33.3399	8.18728	116.274	1.3317	-13.0493	-7.0041	-14.1591	-2.88388	5.29268	-6.62035	-1.22785	49.9557	62.9431	17.4144	110.855	17.1591	-5.93577	2.37208	-17.5527	1.86247	-2.54862	35.0819	0.0323357	0.375259	51.0841	-1.07374
334	3.71758	1.39844	17.0365	1.74323	0.3087	1.72754	1.74326	0.30852	7.54797	1.28338	0.34206	11.4978	-2.03859	-1.18076	15.1658	-4.14654	-1.39354	-7.85111	-10.7525	3.95681	-6.2555	28.7797	7.8857	33.457	7.80986	112.295	0.811431	-12.6833	-8.08395	-14.2812	-2.78176	5.49768	-6.59724	-1.10867	49.9443	63.0553	17.3151	110.337	17.33	-6.09503	2.25442	-17.5938	1.79047	-2.62513	35.0835	0.14567	0.459465	51.0541	-1.02274
336	3.74751	1.54147	17.0921	1.76814	0.36842	1.75088	1.76818	0.368238	7.57131	1.29822	0.388223	11.5151	-2.04649	-1.23674	15.1405	-4.18194	-1.49179	-7.89598	-10.9144	3.93815	-6.08657	28.7695	7.86972	33.7674	7.62951	108.811	0.156737	-12.1534	-8.82253	-14.4227	-2.73893	5.71003	-6.74009	-0.993115	49.7818	63.2932	17.1804	110.135	17.6011	-6.16136	2.45134	-17.4727	1.72349	-2.60774	35.0848	0.186752	0.319295	51.0459	-1.02601
338	3.72813	1.59698	17.061	1.76411	0.394586	1.73676	1.76415	0.394405	7.55718	1.29352	0.407565	11.5044	-2.03805	-1.27731	15.1529	-4.18146	-1.56921	-7.87134	-10.9988	3.80803	-5.87465	28.0989	7.91221	33.7503	8.27072	107.022	-0.42645	-11.2841	-9.3761	-14.0993	-2.71729	5.94742	-6.96693	-0.919993	49.6229	63.3831	17.4565	110.815	17.7409	-6.14458	2.18012	-17.3843	1.61733	-2.58143	35.1066	0.327272	0.278119	51.0703	-1.28864
340	3.65022	1.57606	17.0397	1.72822	0.391989	1.72799	1.72826	0.391812	7.54842	1.26684	0.403356	11.4978	-2.02922	-1.30665	15.1383	-4.17645	-1.62548	-7.8973	-11.0338	3.68285	-5.59611	27.3857	7.63384	33.3625	8.77882	107.798	-0.202657	-11.5625	-9.61478	-13.5544	-2.67813	6.08278	-7.06683	-0.86887	49.4854	63.4069	17.6375	111.102	17.8153	-6.0357	2.35403	-17.4197	1.50861	-2.78992	35.1646	0.645649	0.414047	51.172	-1.44137
342	3.51585	1.48603	17.037	1.66199	0.363592	1.7284	1.66202	0.363421	7.54883	1.21915	0.377899	11.4982	-2.03035	-1.3191	15.0971	-4.18364	-1.64647	-7.97326	-11.0219	3.58018	-5.26238	26.8126	7.16835	32.6942	8.92905	110.673	0.726133	-12.9	-9.60306	-12.8716	-2.62398	6.10092	-7.03622	-0.799246	49.3736	63.3926	17.6381	110.877	17.8549	-5.89449	2.99333	-17.5338	1.42891	-3.22126	35.2543	1.0939	0.694769	51.3526	-1.40237
344	3.34412	1.34394	16.9976	1.57506	0.315727	1.71304	1.57509	0.315566	7.53347	1.15721	0.336613	11.4868	-2.06107	-1.28699	15.0941	-4.22766	-1.57648	-7.9805	-10.9556	3.43764	-4.9701	26.4786	7.45865	32.2634	8.94747	112.932	1.11789	-13.6821	-9.50154	-12.3613	-2.60648	6.07454	-7.09446	-0.556603	49.2761	63.409	17.5816	110.962	17.9854	-5.99219	3.3546	-17.4211	1.47453	-3.58002	35.3334	1.37296	0.87904	51.5902	-1.21457
346	3.15506	1.17215	16.9081	1.47805	0.256571	1.67559	1.47808	0.256416	7.49602	1.08845	0.286281	11.4588	-2.17535	-1.22179	15.1273	-4.41098	-1.41633	-7.92237	-10.83	3.47811	-4.61128	26.5769	7.487	31.4297	8.37586	113.797	1.52344	-13.4199	-9.68427	-11.7763	-2.63103	5.99062	-7.18283	-0.291895	49.1221	63.4066	17.4772	110.997	17.987	-6.07415	3.58499	-17.3457	1.56118	-3.81587	35.4214	1.5894	0.957383	51.7891	-0.98003
348	2.95869	0.978042	16.7762	1.37602	0.188431	1.61931	1.37604	0.188289	7.43974	1.0165	0.228952	11.4167	-2.36946	-1.11857	15.1904	-4.72527	-1.15842	-7.81152	-10.6207	3.65394	-4.24453	26.9521	7.01583	30.164	7.2032	113.453	2.1402	-12.3866	-10.1297	-11.2941	-2.70528	5.82609	-7.283	-0.0348195	48.9686	63.3712	17.3617	110.887	17.842	-6.10694	3.71791	-17.3332	1.65831	-4.00258	35.5194	1.79494	1.02662	51.9535	-0.710054
350	2.77284	0.762035	16.6536	1.27695	0.109648	1.56704	1.27696	0.109517	7.38747	0.947469	0.163831	11.3776	-2.58679	-0.946222	15.2521	-5.0565	-0.766073	-7.70733	-10.1971	3.57534	-4.21628	26.7714	5.9756	28.9807	5.79505	113.734	3.37135	-12.4776	-10.4645	-11.7499	-2.85405	5.47725	-7.34462	0.232318	49.1904	63.2779	17.3584	110.446	17.6671	-6.1953	3.82035	-17.2522	1.74235	-4.57736	35.6371	2.1463	1.59545	52.2462	-0.239499
352	2.56487	0.510207	16.5233	1.16537	0.0168703	1.51146	1.16537	0.016744	7.3319	0.869995	0.0874222	11.3361	-2.73297	-0.745528	15.3377	-5.24801	-0.349491	-7.55933	-9.72747	3.24238	-4.32273	26.4996	5.05059	27.6416	4.17204	115.08	4.94239	-12.314	-10.5471	-12.5492	-3.01313	5.07556	-7.44468	0.515485	49.1735	63.1994	17.3523	110.21	17.576	-6.28942	3.99962	-17.1365	1.70362	-5.08089	35.6506	2.52448	1.91361	52.3539	-0.10643
354	2.33075	0.24712	16.4001	1.04157	-0.0789102	1.45881	1.04156	-0.0790176	7.27924	0.783603	0.00798151	11.2966	-2.80203	-0.548313	15.4336	-5.301	0.03168	-7.39047	-9.31818	2.71853	-4.41463	26.2469	4.33265	26.0616	2.42947	117.102	6.63272	-11.6906	-10.432	-13.7375	-3.15387	4.69066	-7.55194	0.806194	48.8246	63.1396	17.3191	110.32	17.5836	-6.361	4.22935	-17.0194	1.55699	-5.37669	35.5446	2.80631	1.89348	52.2313	-0.215321
356	2.07314	0.0893122	16.3509	0.915984	-0.127151	1.43835	0.915971	-0.127243	7.25878	0.692837	-0.0361163	11.2813	-2.85997	-0.441212	15.4687	-5.36714	0.246855	-7.33089	-9.29769	2.29832	-3.96306	26.0681	3.52405	24.0048	0.783378	117.453	7.74143	-11.0103	-10.7033	-16.1041	-3.1981	4.4851	-7.47678	1.06227	48.2949	63.0427	17.2406	110.902	17.6327	-6.32141	4.2631	-17.0186	1.47323	-5.31408	35.3647	2.5745	1.87628	51.9742	0.461084
358	1.86019	-0.0587352	16.324	0.810776	-0.174851	1.42743	0.810759	-0.174933	7.24785	0.617269	-0.0785247	11.273	-2.97153	-0.369539	15.4359	-5.54381	0.420033	-7.39765	-9.10633	1.90412	-3.8219	25.688	2.03333	21.8786	-0.40711	118.045	9.42652	-9.01	-10.2867	-18.5471	-3.326	4.29456	-7.28143	1.30328	48.0331	62.8663	17.2627	111.157	17.5918	-6.29431	4.30394	-17.0238	1.46337	-5.20859	35.2353	2.36539	1.82622	51.7796	0.89836
360	1.74688	-0.211601	16.3034	0.748867	-0.232697	1.41908	0.748843	-0.232774	7.23951	0.574717	-0.125736	11.2668	-3.19591	-0.313104	15.3324	-5.93106	0.610515	-7.59942	-8.72157	1.54052	-4.03004	25.0704	0.082083	20.0278	-1.11829	118.793	11.5879	-6.21043	-9.44003	-20.3962	-3.5666	4.09537	-7.08497	1.50715	48.0347	62.6699	17.3736	110.997	17.4818	-6.2781	4.38762	-17.0393	1.50854	-5.15831	35.1732	2.31016	1.79728	51.7052	0.964179
362	1.89547	-0.340827	16.2751	0.803695	-0.30113	1.40687	0.803664	-0.301212	7.2273	0.620107	-0.173339	11.2578	-3.73209	-0.254103	15.1521	-6.88384	0.927019	-7.95648	-8.61902	1.19723	-3.92823	24.4973	-1.12354	19.3312	-1.53158	117.52	13.0364	-6.2198	-9.99811	-20.2368	-3.89232	3.95404	-7.41536	1.55792	47.7375	62.8202	17.362	110.917	17.5595	-6.12052	4.51672	-17.2093	1.49322	-5.2567	35.0953	2.46083	2.01785	51.768	1.05474
364	2.10801	-0.478532	16.2314	0.88592	-0.378311	1.3879	0.885883	-0.378405	7.20834	0.686545	-0.225708	11.2437	-4.23666	-0.0746239	14.9858	-7.73328	1.4539	-8.29685	-8.47946	1.1163	-3.69237	24.2387	-0.745477	19.7212	-1.28224	116.881	12.7049	-6.52998	-10.4042	-20.2117	-4.13277	3.81368	-7.47428	1.6429	47.6561	62.6896	17.3572	110.706	17.5648	-6.04541	4.42241	-17.3011	1.47537	-5.32019	35.0637	2.53101	2.20217	51.8512	1.1571
366	2.30426	-0.606399	16.1617	0.961866	-0.449708	1.35745	0.961819	-0.449807	7.17788	0.747922	-0.274127	11.2211	-4.56038	0.184999	14.866	-8.22297	2.05805	-8.5498	-8.31791	1.35759	-3.52097	24.2425	0.936056	20.8044	-0.286181	117.49	10.9666	-6.67348	-10.4218	-20.6419	-4.22603	3.68191	-7.18084	1.74019	47.8374	62.2721	17.356	110.394	17.4308	-6.10571	4.12806	-17.2295	1.50977	-5.31171	35.0994	2.42071	2.21257	51.8808	1.27758
368	2.34649	-0.612999	16.0367	0.980093	-0.455357	1.3019	0.980046	-0.455457	7.12233	0.761939	-0.277079	11.1794	-4.43249	0.244802	14.8401	-7.9676	2.11974	-8.59402	-8.4787	2.01352	-4.22683	24.1993	1.74586	21.0629	1.80488	119.881	10.7081	-7.07843	-10.4253	-20.8976	-4.10949	3.68939	-6.96313	1.57615	48.045	62.1768	17.2278	110.211	17.0572	-6.32358	3.9854	-16.8117	1.81412	-5.28496	35.2274	1.99221	1.68187	51.6827	1.45343
370	2.36804	-0.604009	15.8513	0.990597	-0.452206	1.21948	0.990547	-0.452304	7.03991	0.769627	-0.273902	11.1176	-4.16521	0.228856	14.7813	-7.48694	1.99176	-8.68867	-8.59804	2.287	-4.6368	24.0413	2.52831	20.898	3.21984	120.349	10.6554	-6.98784	-10.5613	-20.9563	-3.96189	3.67806	-6.79092	1.35854	48.1183	61.9924	17.1354	110.239	16.9408	-6.48086	3.96162	-16.5732	2.00483	-5.09289	35.4589	1.58195	1.35519	51.367	1.37941
372	2.3916	-0.609906	15.6502	1.00085	-0.455657	1.13012	1.0008	-0.45576	6.95055	0.777565	-0.275669	11.0506	-3.84994	0.169842	14.6554	-6.93457	1.77031	-8.9052	-8.62652	2.04639	-4.52729	23.7857	3.11589	20.5044	3.55289	118.866	10.5207	-6.38352	-10.7651	-20.9483	-3.82138	3.63338	-6.6668	1.16758	48.0181	61.6932	17.0881	110.463	17.1686	-6.51873	4.03587	-16.6402	2.03916	-4.7539	35.7388	1.26559	1.35159	50.9872	1.04388
374	2.37739	-0.649269	15.6295	0.991562	-0.471699	1.12115	0.991515	-0.471804	6.94158	0.771673	-0.288249	11.0439	-3.53916	0.107508	14.4299	-6.39087	1.54863	-9.30844	-8.67956	1.53806	-4.04493	23.6322	2.13263	20.4695	3.02197	119.163	10.0852	-5.95392	-10.473	-21.4092	-3.63528	3.66695	-6.55097	1.14469	47.749	61.5059	16.9541	110.726	17.603	-6.37585	4.0941	-17.0571	2.1049	-4.49109	35.8323	1.02072	1.49075	50.646	0.798541
376	2.41265	-0.738406	15.6225	1.00003	-0.513514	1.11853	0.999977	-0.513617	6.93896	0.780712	-0.318944	11.042	-3.29602	0.0276754	14.2825	-5.97818	1.31629	-9.56976	-8.69672	1.2357	-3.80112	23.5571	1.21985	20.4985	2.57065	119.602	9.85782	-5.74248	-10.3933	-21.999	-3.56535	3.63406	-6.55797	1.16433	47.5732	61.4307	16.8363	110.923	18.1047	-6.40381	4.18555	-17.2306	2.2182	-4.19351	35.8616	0.701667	1.26937	50.4031	0.584377
378	2.50678	-0.85995	15.6034	1.0318	-0.574105	1.11069	1.03174	-0.574211	6.93112	0.808391	-0.362153	11.0363	-3.12887	-0.0682139	14.2422	-5.71097	1.07892	-9.63477	-8.69262	1.22553	-3.88662	23.5714	0.795681	20.5319	2.41096	119.838	9.90707	-5.71041	-10.6298	-22.7296	-3.62164	3.51557	-6.67378	1.16509	47.5418	61.4601	16.7532	110.972	18.5994	-6.61623	4.36223	-17.1165	2.37668	-3.90963	35.8745	0.339503	0.74419	50.2634	0.4382
380	2.60939	-0.918709	15.6253	1.07213	-0.608048	1.12075	1.07206	-0.60816	6.94118	0.840724	-0.384925	11.0439	-2.9878	-0.182828	14.239	-5.49864	0.815966	-9.63167	-8.77376	1.30559	-3.99426	23.7418	1.03616	20.5359	2.42336	119.61	9.9315	-5.47603	-10.9956	-23.9328	-3.67221	3.37761	-6.73084	1.00337	47.5886	61.5441	16.6684	110.632	18.9672	-6.70039	4.86321	-17.1464	2.53094	-3.93257	35.9616	0.219026	0.753157	50.1725	0.46214
382	2.7408	-0.994506	15.6249	1.12381	-0.651603	1.12102	1.12374	-0.651718	6.94145	0.882172	-0.414123	11.0443	-2.90158	-0.244879	14.2955	-5.36608	0.667482	-9.52159	-8.79869	1.49165	-4.21281	23.9557	1.23724	20.5041	2.50301	119.674	10.1353	-5.55987	-11.2209	-25.3033	-3.79321	3.16674	-6.78451	0.795585	47.6438	61.6146	16.6664	110.395	19.2442	-6.73603	5.20313	-17.2331	2.66752	-3.9915	36.1024	0.159186	0.582805	50.1006	0.3661
384	2.89015	-1.09284	15.596	1.18166	-0.706278	1.10881	1.18159	-0.7064	6.92924	0.928968	-0.451208	11.0353	-2.86564	-0.245843	14.4088	-5.30164	0.647363	-9.30972	-8.76078	1.70795	-4.49746	24.1435	1.23936	20.4601	2.60159	120.126	10.4722	-5.92951	-11.2489	-26.7236	-3.97493	2.90465	-6.83548	0.595183	47.6786	61.6473	16.7289	110.388	19.4777	-6.75125	5.30259	-17.3626	2.78246	-4.00909	36.2784	0.101059	0.18951	50.0352	0.140248
386	3.00411	-1.16697	15.575	1.22589	-0.747596	1.10003	1.22581	-0.747722	6.92046	0.964712	-0.479199	11.0289	-2.84373	-0.215231	14.549	-5.25079	0.689121	-9.04924	-8.77505	1.66303	-4.62005	24.1387	1.11013	20.5251	2.64245	120.676	10.6058	-6.00357	-11.214	-28.0197	-4.1278	2.71303	-6.85382	0.513918	47.6523	61.625	16.7027	110.659	19.8635	-6.83259	5.31885	-17.5129	2.87976	-3.9037	36.4314	-0.0598464	0.0333933	49.9631	0.0355354
388	3.08987	-1.22944	15.5512	1.25868	-0.781561	1.08987	1.2586	-0.781691	6.9103	0.991432	-0.502432	11.0214	-2.81576	-0.208141	14.7405	-5.19811	0.68386	-8.69256	-8.79233	1.58004	-4.69934	24.0878	0.977091	20.5587	2.66908	120.972	10.6152	-5.76518	-11.2699	-29.38	-4.22824	2.58968	-6.85404	0.480889	47.6537	61.5867	16.6615	110.906	20.1528	-6.87356	5.27581	-17.6775	2.97576	-3.86269	36.5388	-0.153331	-0.0817487	49.9126	-0.11741
390	3.15734	-1.28404	15.5224	1.28409	-0.810602	1.07752	1.284	-0.810734	6.89796	1.01232	-0.522458	11.0122	-2.78912	-0.233472	14.9913	-5.16021	0.617908	-8.22446	-8.80038	1.53301	-4.7916	24.0429	0.895163	20.5625	2.69221	120.945	10.5242	-5.28379	-11.4568	-30.7782	-4.29461	2.50883	-6.86626	0.465043	47.7038	61.5605	16.6189	111.031	20.3227	-6.88169	5.22342	-17.8296	3.06828	-3.8897	36.5993	-0.163485	-0.21205	49.8971	-0.347745
392	3.24932	-1.34135	15.4792	1.3201	-0.842645	1.05878	1.32001	-0.842782	6.87922	1.04134	-0.544025	10.9983	-2.8243	-0.270284	15.3314	-5.23912	0.550678	-7.59164	-8.78402	1.62201	-5.03828	24.0751	0.940084	20.6716	2.72643	120.707	10.3875	-4.91511	-11.7042	-31.9096	-4.44205	2.35388	-7.00868	0.404985	47.8135	61.6177	16.5598	110.937	20.5161	-7.00361	5.32341	-17.8599	3.13386	-3.82315	36.6432	-0.178104	-0.456017	49.9528	-0.654317
394	3.33371	-1.37977	15.4771	1.35411	-0.866072	1.05816	1.35402	-0.866211	6.87859	1.06828	-0.559319	10.9979	-2.87979	-0.288756	15.6365	-5.34778	0.525301	-7.02511	-8.77312	1.78164	-5.29041	24.1641	1.06628	20.8447	2.72501	120.407	10.214	-4.65389	-12.0116	-33.1752	-4.60841	2.17295	-7.14687	0.301209	47.8864	61.7156	16.5497	110.929	20.6826	-7.05866	5.40622	-17.9161	3.16639	-3.68262	36.6598	-0.235858	-0.644262	49.9857	-0.889753
396	3.39928	-1.39979	15.5136	1.38116	-0.880233	1.07453	1.38107	-0.880376	6.89496	1.0894	-0.568185	11.0103	-2.94259	-0.278744	15.8951	-5.45926	0.555958	-6.54625	-8.76332	1.99493	-5.54825	24.268	1.26213	21.0589	2.72022	120.079	10.0419	-4.49989	-12.3317	-34.5285	-4.77533	1.98924	-7.27367	0.175578	47.9052	61.8483	16.5912	111.005	20.8036	-7.02788	5.4634	-18.0095	3.17345	-3.48166	36.6492	-0.345233	-0.793746	49.9832	-1.02986
398	3.43071	-1.42731	15.5169	1.39278	-0.894784	1.07622	1.39269	-0.894928	6.89665	1.09902	-0.578309	11.0116	-2.99676	-0.230278	16.2009	-5.54157	0.651265	-5.98078	-8.7015	2.28842	-5.99795	24.2412	1.5333	21.2557	2.8935	119.636	10.0053	-4.37264	-12.5001	-35.4503	-4.93223	1.85456	-7.50854	0.128644	47.9035	62.0414	16.6354	110.826	20.8337	-7.00195	5.62855	-18.0472	3.19231	-3.26571	36.6195	-0.49827	-1.1833	49.9971	-1.12718
400	3.42753	-1.4346	15.5404	1.39072	-0.897894	1.08675	1.39063	-0.898038	6.90718	1.09767	-0.580793	11.0195	-3.04755	-0.19271	16.4563	-5.62172	0.727214	-5.50861	-8.65632	2.385	-6.24796	24.0853	1.78351	21.4092	3.13706	119.328	10.0062	-4.33191	-12.5605	-35.9241	-4.99888	1.79081	-7.66349	0.0852881	47.8691	62.2053	16.6558	110.727	20.8282	-6.97594	5.76514	-18.069	3.2254	-3.08547	36.5617	-0.623965	-1.38439	49.9818	-1.20496
402	3.3957	-1.42652	15.5879	1.37721	-0.892189	1.10777	1.37712	-0.892331	6.9282	1.08718	-0.577458	11.0352	-3.10024	-0.170017	16.653	-5.71061	0.778914	-5.14504	-8.6378	2.28753	-6.26756	23.8627	1.97212	21.5465	3.35951	119.194	9.99388	-4.35752	-12.5442	-35.9997	-4.98815	1.78274	-7.71657	0.0468477	47.8241	62.3328	16.6537	110.724	20.7856	-6.95958	5.85032	-18.0579	3.26101	-2.94439	36.4787	-0.707394	-1.36043	49.9375	-1.26727
404	3.35827	-1.44935	15.6303	1.35884	-0.899553	1.12678	1.35874	-0.899693	6.94721	1.0739	-0.584199	11.0495	-3.17895	-0.125616	16.8486	-5.83948	0.879157	-4.78526	-8.6112	2.27838	-6.30552	23.8592	2.01927	21.8402	3.23391	119.154	9.82575	-4.31378	-12.5622	-35.9267	-5.03911	1.74267	-7.7507	0.0842882	47.8778	62.4832	16.6769	110.577	20.6328	-6.98275	5.90854	-17.9235	3.25136	-2.78933	36.3868	-0.776826	-1.38975	49.9026	-1.2927
406	3.32507	-1.47334	15.665	1.34225	-0.907695	1.14239	1.34215	-0.907834	6.96282	1.06201	-0.591398	11.0611	-3.25534	-0.0925408	17.0244	-5.96822	0.958431	-4.46183	-8.58196	2.3489	-6.38108	23.8547	2.13207	22.061	3.2413	119.16	9.70915	-4.33578	-12.5337	-35.8664	-5.10664	1.69682	-7.81896	0.145825	47.8925	62.6653	16.66	110.38	20.4976	-7.03354	6.01514	-17.6823	3.17447	-2.66899	36.2947	-0.760925	-1.30226	49.882	-1.288
408	3.29796	-1.4877	15.6924	1.32912	-0.912045	1.15464	1.32902	-0.912182	6.97507	1.05247	-0.595529	11.0703	-3.31622	-0.0785259	17.1802	-6.07528	0.998089	-4.17449	-8.55372	2.48215	-6.50272	23.8082	2.3418	22.18	3.43721	119.16	9.67983	-4.42779	-12.4683	-35.8503	-5.17287	1.66193	-7.91662	0.224083	47.8562	62.8658	16.5948	110.155	20.3852	-7.07991	6.14944	-17.3732	3.04272	-2.57031	36.2046	-0.686394	-1.13021	49.8707	-1.25962
410	3.26867	-1.47026	15.7215	1.31753	-0.90229	1.16741	1.31744	-0.902426	6.98784	1.04316	-0.589019	11.0798	-3.33403	-0.0870774	17.3268	-6.11153	0.981858	-3.90192	-8.5437	2.58491	-6.66041	23.7435	2.58144	22.2916	3.60206	119.014	9.70368	-4.49788	-12.4703	-35.7681	-5.19573	1.69499	-7.95994	0.336471	47.8529	63.0112	16.5189	109.947	20.1961	-6.97154	6.13672	-17.1662	2.92214	-2.38333	36.1164	-0.726239	-1.11773	49.8403	-1.22732
412	3.24358	-1.45716	15.7458	1.30747	-0.894733	1.17813	1.30737	-0.894868	6.99856	1.03513	-0.584049	11.0878	-3.33941	-0.0987876	17.4545	-6.12601	0.956394	-3.66402	-8.52927	2.64212	-6.7569	23.6676	2.76238	22.4235	3.6917	118.799	9.64349	-4.51076	-12.4911	-35.7561	-5.17462	1.74122	-7.95743	0.46405	47.83	63.1607	16.3525	109.605	19.9353	-6.94015	6.13211	-16.8468	2.86288	-2.246	36.0204	-0.82333	-1.2931	49.7917	-1.20568
414	3.22822	-1.46076	15.7623	1.30038	-0.895209	1.18545	1.30029	-0.895343	7.00588	1.02986	-0.58488	11.0933	-3.34429	-0.105854	17.5566	-6.13785	0.940407	-3.47374	-8.50193	2.6635	-6.78033	23.5861	2.87088	22.5653	3.71638	118.583	9.49704	-4.48467	-12.5305	-35.8428	-5.12688	1.77956	-7.9297	0.595531	47.813	63.3231	16.124	109.125	19.6207	-7.01978	6.12859	-16.3863	2.87253	-2.18665	35.9182	-0.947777	-1.57642	49.7301	-1.20549
416	3.24009	-1.50036	15.7611	1.30247	-0.913493	1.18523	1.30237	-0.913627	7.00566	1.0326	-0.59841	11.0932	-3.37259	-0.0937405	17.6177	-6.18571	0.969351	-3.36154	-8.44451	2.72457	-6.78287	23.512	2.95981	22.6373	3.79666	118.583	9.38968	-4.56248	-12.6102	-36.0086	-5.129	1.77002	-7.96168	0.711449	47.9763	63.4879	16.0297	108.62	19.311	-7.12361	5.90784	-15.8402	2.92206	-2.19437	35.822	-1.01427	-1.56618	49.6803	-1.26388
418	3.26179	-1.52941	15.7615	1.30969	-0.927942	1.18565	1.3096	-0.928077	7.00608	1.03894	-0.608742	11.0935	-3.3781	-0.0950234	17.6394	-6.19632	0.967861	-3.3212	-8.39434	2.75872	-6.78835	23.4471	3.00885	22.6448	3.88549	118.586	9.35386	-4.56766	-12.793	-36.2657	-5.13941	1.77352	-8.01582	0.776349	48.0438	63.6394	15.9487	108.11	19.0821	-7.21741	5.90808	-15.348	2.98332	-2.22398	35.7355	-1.07499	-1.55208	49.6322	-1.28453
420	3.28666	-1.54336	15.7675	1.31947	-0.936057	1.18846	1.31938	-0.936193	7.00889	1.04677	-0.61418	11.0957	-3.35777	-0.110425	17.623	-6.16433	0.933553	-3.35041	-8.35847	2.76428	-6.79782	23.3969	3.01193	22.598	3.97265	118.581	9.37948	-4.48403	-13.0679	-36.5843	-5.15138	1.79556	-8.07117	0.787523	47.9958	63.7554	15.8953	107.7	18.9353	-7.27166	6.10782	-15.0055	3.04696	-2.24664	35.6633	-1.14041	-1.61831	49.5827	-1.29511
422	3.30527	-1.57363	15.7757	1.32521	-0.950845	1.19233	1.32511	-0.950982	7.01277	1.05201	-0.624869	11.0986	-3.34484	-0.111156	17.5729	-6.14073	0.930148	-3.44334	-8.32742	2.79959	-6.7859	23.3757	2.94516	22.5392	4.05448	118.725	9.37027	-4.39489	-13.3447	-36.875	-5.17075	1.79628	-8.05855	0.768347	48.0225	63.7523	16.0282	107.821	18.7729	-7.17722	5.94908	-15.0579	3.1194	-2.20561	35.618	-1.21128	-1.85699	49.5275	-1.51095
424	3.31764	-1.59032	15.7881	1.32927	-0.959221	1.19797	1.32917	-0.959358	7.0184	1.05558	-0.63088	11.1029	-3.32621	-0.106722	17.4936	-6.10483	0.935566	-3.59055	-8.30823	2.80256	-6.7314	23.3868	2.89769	22.4688	4.10236	118.96	9.38512	-4.37272	-13.511	-36.9788	-5.19311	1.81315	-8.09564	0.740714	48.0569	63.7658	16.1985	107.905	18.6982	-7.09752	5.89656	-15.1543	3.15278	-2.08438	35.5833	-1.28656	-2.19902	49.468	-1.77854
426	3.32132	-1.59109	15.8016	1.33076	-0.95994	1.204	1.33066	-0.960077	7.02443	1.05673	-0.631335	11.1074	-3.29846	-0.100588	17.3864	-6.05158	0.942193	-3.78935	-8.29711	2.77517	-6.6529	23.4222	2.88566	22.4031	4.11168	119.217	9.41924	-4.40468	-13.5589	-36.8576	-5.21769	1.84428	-8.18243	0.713897	48.0756	63.8086	16.3587	107.87	18.7108	-7.06262	6.00244	-15.2122	3.14455	-1.91901	35.5555	-1.35334	-2.54331	49.4107	-2.02643
428	3.30889	-1.59486	15.801	1.32502	-0.960607	1.20376	1.32492	-0.960744	7.02419	1.05248	-0.632205	11.1072	-3.25484	-0.0999181	17.2483	-5.97106	0.934669	-4.04504	-8.26881	2.784	-6.65908	23.4472	2.87309	22.4011	4.08709	119.256	9.41289	-4.35456	-13.5875	-36.5263	-5.25178	1.84424	-8.20664	0.695576	48.0194	63.7977	16.4594	107.943	18.7268	-7.0461	6.07673	-15.2394	3.13484	-1.8798	35.5353	-1.3623	-2.52616	49.3747	-2.10142
430	3.28098	-1.5882	15.8026	1.3133	-0.955498	1.2044	1.3132	-0.955633	7.02483	1.04339	-0.629146	11.1076	-3.20983	-0.10606	17.0926	-5.89027	0.914839	-4.33303	-8.26327	2.78757	-6.63793	23.4615	2.91775	22.4053	4.09035	119.225	9.35376	-4.29201	-13.604	-36.1161	-5.25453	1.85672	-8.2036	0.684819	47.9744	63.7792	16.5353	108.041	18.7157	-6.99917	6.09226	-15.2956	3.11069	-1.87775	35.5269	-1.33739	-2.4798	49.3721	-2.10222
432	3.24398	-1.57236	15.808	1.2983	-0.945671	1.20663	1.2982	-0.945805	7.02707	1.03154	-0.622778	11.1093	-3.17163	-0.115922	16.9278	-5.82318	0.890807	-4.63803	-8.27797	2.7844	-6.58679	23.4601	3.00973	22.4074	4.12014	119.159	9.25587	-4.25297	-13.603	-35.7406	-5.2294	1.87858	-8.19131	0.678208	47.9618	63.7686	16.5922	108.129	18.6791	-6.93092	6.06144	-15.374	3.07008	-1.88678	35.5288	-1.29053	-2.45761	49.4001	-2.05654
434	3.22326	-1.56358	15.8081	1.2899	-0.940187	1.20659	1.28981	-0.94032	7.02702	1.02491	-0.619223	11.1092	-3.1591	-0.112988	16.7701	-5.79849	0.898691	-4.93113	-8.26131	2.80597	-6.59569	23.4301	3.05748	22.4318	4.10032	119.097	9.18544	-4.34692	-13.5343	-35.7164	-5.23376	1.85438	-8.22712	0.664406	47.9904	63.7982	16.6219	108.117	18.6723	-6.94221	6.09465	-15.3721	3.0083	-1.87469	35.5303	-1.24777	-2.38293	49.436	-1.99279
436	3.20582	-1.55397	15.8078	1.28302	-0.934597	1.20639	1.28292	-0.934729	7.02682	1.01941	-0.615491	11.109	-3.15201	-0.112039	16.6235	-5.78446	0.904343	-5.20386	-8.25537	2.82064	-6.63878	23.3803	3.07727	22.4443	4.09028	118.942	9.18776	-4.40582	-13.4583	-35.7887	-5.23551	1.83006	-8.23555	0.63096	48.0062	63.7994	16.6513	108.136	18.6526	-6.91816	6.11607	-15.4263	2.95258	-1.84191	35.5322	-1.21609	-2.2187	49.4663	-1.90426
438	3.19164	-1.54454	15.8083	1.27754	-0.929347	1.20653	1.27745	-0.929479	7.02696	1.01497	-0.611922	11.1091	-3.14958	-0.113469	16.4922	-5.77984	0.906604	-5.448	-8.26618	2.81986	-6.69151	23.3155	3.07939	22.4388	4.10699	118.714	9.24486	-4.39111	-13.3982	-35.8936	-5.23047	1.81424	-8.21978	0.582401	47.9947	63.7758	16.6819	108.197	18.6222	-6.85281	6.12231	-15.5396	2.90692	-1.7919	35.5348	-1.19276	-1.99296	49.4883	-1.80995
440	3.19039	-1.54523	15.8103	1.27693	-0.929563	1.20741	1.27683	-0.929694	7.02784	1.01453	-0.612125	11.1098	-3.17045	-0.104586	16.3856	-5.81413	0.934919	-5.64715	-8.2844	2.79278	-6.65928	23.2382	3.10603	22.4157	4.17536	118.571	9.22292	-4.29041	-13.3902	-36.0094	-5.22583	1.80081	-8.27421	0.549556	47.9474	63.821	16.6896	108.204	18.6281	-6.82855	6.17507	-15.5946	2.85652	-1.74325	35.5419	-1.15247	-1.84763	49.5105	-1.78747
442	3.19688	-1.55049	15.8121	1.27935	-0.932395	1.20825	1.27926	-0.932527	7.02868	1.01652	-0.614086	11.1104	-3.18529	-0.0954879	16.3003	-5.83745	0.960587	-5.80671	-8.2878	2.78575	-6.66354	23.1917	3.109	22.4304	4.21696	118.487	9.20415	-4.26852	-13.3949	-36.0981	-5.22968	1.78517	-8.28816	0.52888	47.9162	63.8281	16.6985	108.257	18.6397	-6.81491	6.1822	-15.6422	2.8184	-1.69339	35.5532	-1.12096	-1.81903	49.5327	-1.79345
444	3.20718	-1.55677	15.8123	1.28337	-0.93596	1.20839	1.28328	-0.936092	7.02882	1.01976	-0.616491	11.1105	-3.18611	-0.0908032	16.236	-5.8369	0.972267	-5.92665	-8.27702	2.79913	-6.71333	23.1803	3.08508	22.48	4.22011	118.455	9.20141	-4.33342	-13.3971	-36.1487	-5.23921	1.77007	-8.25158	0.521053	47.9179	63.784	16.7148	108.351	18.6497	-6.80561	6.13273	-15.6905	2.79186	-1.64329	35.5673	-1.10016	-1.8805	49.5547	-1.80851
446	3.21101	-1.55545	15.8058	1.28518	-0.935643	1.20552	1.28509	-0.935775	7.02595	1.02109	-0.61613	11.1084	-3.1702	-0.100708	16.1957	-5.8112	0.950243	-6.00073	-8.2782	2.78851	-6.73138	23.1752	3.05811	22.4944	4.21326	118.45	9.20017	-4.3495	-13.3722	-36.1697	-5.23444	1.77145	-8.22453	0.531567	47.9826	63.7301	16.7491	108.375	18.6536	-6.79695	6.05636	-15.7332	2.76001	-1.59702	35.5767	-1.07589	-1.87623	49.5717	-1.78823
448	3.20835	-1.54481	15.8022	1.28487	-0.930744	1.20383	1.28477	-0.930877	7.02426	1.02054	-0.612485	11.1071	-3.1405	-0.113816	16.1671	-5.76163	0.916887	-6.05248	-8.28991	2.76235	-6.73978	23.1781	3.06178	22.4964	4.2167	118.466	9.19955	-4.32937	-13.3504	-36.1352	-5.22175	1.78506	-8.20661	0.530282	47.9787	63.6985	16.7463	108.406	18.6605	-6.77934	6.0445	-15.7815	2.71623	-1.54557	35.5856	-1.04238	-1.80395	49.5971	-1.76408
450	3.19874	-1.52719	15.8029	1.28205	-0.922268	1.20401	1.28195	-0.922401	7.02444	1.01788	-0.606334	11.1072	-3.1009	-0.126219	16.1469	-5.69382	0.880862	-6.08826	-8.30931	2.72576	-6.74727	23.1802	3.10389	22.4971	4.23545	118.491	9.19588	-4.28928	-13.3324	-36.0625	-5.20304	1.80671	-8.20253	0.519734	47.9119	63.6918	16.7162	108.452	18.6787	-6.75791	6.09514	-15.8318	2.66789	-1.49689	35.5938	-1.00424	-1.69303	49.6294	-1.74918
452	3.1816	-1.51676	15.8047	1.27535	-0.916355	1.20473	1.27525	-0.916486	7.02516	1.01249	-0.60235	11.1077	-3.063	-0.13125	16.1351	-5.62654	0.858534	-6.10884	-8.32047	2.69942	-6.77743	23.1472	3.18845	22.5281	4.27027	118.479	9.17174	-4.29622	-13.2916	-36.0425	-5.18337	1.8182	-8.22626	0.545448	47.9525	63.6797	16.7606	108.491	18.7379	-6.77002	6.08983	-15.8529	2.65342	-1.49015	35.5991	-0.988367	-1.68094	49.6511	-1.77887
454	3.16126	-1.49765	15.8091	1.26792	-0.906403	1.2065	1.26783	-0.906534	7.02693	1.0063	-0.595396	11.109	-3.02686	-0.143288	16.1337	-5.56501	0.82361	-6.11001	-8.34263	2.65958	-6.81625	23.1199	3.23289	22.5689	4.27531	118.496	9.17015	-4.35243	-13.2556	-36.0501	-5.15359	1.84825	-8.24394	0.561231	47.9516	63.6682	16.7898	108.509	18.7823	-6.76245	6.13125	-15.9024	2.65564	-1.51261	35.5934	-0.979066	-1.74673	49.6593	-1.78578
456	3.14089	-1.46759	15.8149	1.26134	-0.891653	1.20882	1.26125	-0.891783	7.02925	1.00042	-0.584804	11.1107	-2.99437	-0.164539	16.1443	-5.51348	0.772696	-6.08846	-8.37929	2.59751	-6.84686	23.1027	3.22328	22.6021	4.2503	118.547	9.19192	-4.43242	-13.2312	-36.0835	-5.11091	1.90577	-8.24915	0.565792	47.8934	63.6558	16.7875	108.51	18.8091	-6.73863	6.2216	-15.9748	2.66933	-1.55223	35.5781	-0.9745	-1.85363	49.6566	-1.76664
458	3.12727	-1.43047	15.8154	1.2583	-0.87431	1.20878	1.25821	-0.87444	7.02921	0.997026	-0.572039	11.1107	-2.97202	-0.190679	16.1782	-5.48225	0.715559	-6.02383	-8.42974	2.49491	-6.80809	23.0711	3.1848	22.5684	4.24241	118.579	9.1988	-4.41484	-13.2204	-36.1481	-5.05116	2.00597	-8.25735	0.600417	47.8391	63.6378	16.7647	108.522	18.8672	-6.76286	6.29487	-15.996	2.68631	-1.57082	35.5669	-0.97933	-1.85052	49.6577	-1.77595
460	3.12194	-1.39635	15.8207	1.25864	-0.858968	1.21089	1.25855	-0.859098	7.03132	0.996284	-0.560555	11.1122	-2.95117	-0.216137	16.1971	-5.45344	0.660843	-5.98712	-8.47067	2.39711	-6.76684	23.0609	3.15891	22.5482	4.23453	118.641	9.19177	-4.40664	-13.223	-36.2318	-4.99029	2.09161	-8.22316	0.624858	47.8182	63.5935	16.758	108.576	18.9125	-6.81388	6.28309	-15.9698	2.71237	-1.57826	35.5597	-0.99694	-1.85162	49.6634	-1.78677
462	3.12413	-1.36476	15.8329	1.26205	-0.845375	1.21606	1.26196	-0.845505	7.0365	0.997951	-0.550186	11.1161	-2.92429	-0.239499	16.1883	-5.41279	0.608927	-6.00183	-8.5023	2.31092	-6.73669	23.0774	3.15025	22.5496	4.22521	118.736	9.1831	-4.42222	-13.2329	-36.3298	-4.93215	2.15421	-8.14877	0.629633	47.8313	63.5315	16.7661	108.667	18.9395	-6.87712	6.19202	-15.91	2.74083	-1.57705	35.5568	-1.01954	-1.87408	49.673	-1.79168
464	3.12963	-1.32202	15.8514	1.26777	-0.827191	1.22394	1.26769	-0.827322	7.04437	1.00104	-0.536243	11.122	-2.87124	-0.2614	16.1389	-5.32383	0.551902	-6.09145	-8.55105	2.21981	-6.70655	23.1134	3.12575	22.5233	4.21371	118.848	9.23032	-4.43735	-13.2212	-36.4504	-4.87466	2.21762	-8.08596	0.611425	47.8445	63.5139	16.7358	108.737	18.9603	-6.90868	6.12744	-15.8768	2.74145	-1.57418	35.5569	-1.01273	-1.8982	49.6785	-1.78023
466	3.13094	-1.27701	15.8702	1.27184	-0.807686	1.23198	1.27176	-0.807818	7.05241	1.00282	-0.521419	11.128	-2.7929	-0.284171	16.0699	-5.1891	0.484881	-6.21669	-8.60048	2.11517	-6.69567	23.1247	3.12091	22.5173	4.23788	118.878	9.28127	-4.36715	-13.2306	-36.5057	-4.82017	2.28341	-8.02885	0.592691	47.8539	63.4834	16.7391	108.862	19.0112	-6.93287	6.03721	-15.8519	2.72791	-1.55903	35.566	-0.992763	-1.8676	49.6922	-1.76957
468	3.12666	-1.23195	15.8869	1.27347	-0.787706	1.23904	1.27339	-0.787837	7.05947	1.00273	-0.506396	11.1333	-2.69959	-0.307491	15.9967	-5.02736	0.411484	-6.34958	-8.64603	1.99368	-6.69887	23.1023	3.12652	22.5399	4.28711	118.841	9.31783	-4.23389	-13.2655	-36.487	-4.76558	2.35039	-7.97875	0.574983	47.8486	63.4338	16.773	109.015	19.0876	-6.94908	5.94603	-15.8426	2.70276	-1.53404	35.582	-0.962354	-1.78824	49.7153	-1.76282
470	3.11956	-1.18716	15.8975	1.27387	-0.767578	1.24345	1.27379	-0.76771	7.06388	1.00173	-0.491337	11.1366	-2.63148	-0.32582	15.9578	-4.90984	0.35489	-6.41968	-8.6828	1.84662	-6.67545	23.0552	3.06126	22.5856	4.27731	118.931	9.30925	-4.22394	-13.3096	-36.4498	-4.6952	2.4103	-7.93766	0.541585	47.7836	63.3884	16.7529	109.026	19.1363	-6.93311	6.0043	-15.8977	2.66175	-1.51857	35.5891	-0.915123	-1.74629	49.7414	-1.75658
472	3.11146	-1.14903	15.9045	1.27332	-0.750269	1.24626	1.27324	-0.7504	7.06669	1.00019	-0.478442	11.1387	-2.58378	-0.349833	15.9386	-4.8316	0.29455	-6.45347	-8.71336	1.72151	-6.64966	23.0105	3.0387	22.6131	4.25914	118.927	9.31152	-4.2248	-13.3278	-36.3908	-4.62427	2.4545	-7.91224	0.49452	47.7459	63.3658	16.7466	108.995	19.1359	-6.91302	6.04606	-15.9311	2.63339	-1.50405	35.5985	-0.885872	-1.69855	49.7688	-1.74806
474	3.10226	-1.11521	15.9102	1.27194	-0.734756	1.24855	1.27187	-0.734888	7.06898	0.998159	-0.466942	11.1403	-2.5532	-0.38277	15.9336	-4.78777	0.223607	-6.46093	-8.7406	1.62134	-6.6256	22.9731	3.05915	22.6148	4.24802	118.837	9.33311	-4.2083	-13.3151	-36.3285	-4.5548	2.49132	-7.89033	0.442397	47.7455	63.358	16.76	108.958	19.096	-6.90195	6.04267	-15.9227	2.62318	-1.49331	35.6082	-0.877411	-1.6517	49.7921	-1.73957
476	3.08863	-1.06838	15.9226	1.26964	-0.71323	1.25371	1.26956	-0.713361	7.07414	0.995041	-0.451013	11.1442	-2.5246	-0.430459	15.9322	-4.75286	0.126352	-6.46117	-8.77464	1.50953	-6.60318	22.9304	3.00652	22.6037	4.26665	118.892	9.35471	-4.14555	-13.2882	-36.34	-4.47964	2.56788	-7.81276	0.420291	47.7414	63.3086	16.7549	108.971	19.0845	-6.9324	6.03838	-15.8673	2.62372	-1.50555	35.5999	-0.864176	-1.66892	49.7922	-1.74565
478	3.07562	-1.02276	15.9371	1.26751	-0.692295	1.25983	1.26743	-0.692425	7.08026	0.992089	-0.435518	11.1487	-2.50885	-0.468964	15.9274	-4.73806	0.0506169	-6.46841	-8.8078	1.3913	-6.56103	22.8954	2.98689	22.5916	4.28613	118.94	9.37027	-4.10388	-13.27	-36.3247	-4.41027	2.64018	-7.73243	0.403339	47.7226	63.2544	16.7577	109.02	19.0819	-6.93748	5.9977	-15.8316	2.62957	-1.51779	35.5923	-0.857504	-1.69251	49.7861	-1.74667
480	3.0641	-0.982398	15.9527	1.26561	-0.673788	1.26647	1.26554	-0.673919	7.0869	0.98947	-0.421823	11.1537	-2.5031	-0.492223	15.9161	-4.73598	0.00652923	-6.48844	-8.83596	1.27262	-6.50477	22.8662	3.00244	22.5891	4.29808	118.959	9.37512	-4.08833	-13.2602	-36.278	-4.35041	2.7005	-7.66105	0.387865	47.6917	63.2047	16.7698	109.085	19.0836	-6.91136	5.93315	-15.8292	2.63791	-1.52552	35.5883	-0.855868	-1.70679	49.7783	-1.74244
482	3.05236	-0.95192	15.9691	1.26283	-0.659603	1.27357	1.26276	-0.659733	7.094	0.986473	-0.411416	11.159	-2.48783	-0.497771	15.8928	-4.7102	-0.00828873	-6.53124	-8.84786	1.17648	-6.48134	22.823	2.95633	22.6309	4.29027	118.997	9.35744	-4.05107	-13.2237	-36.2694	-4.30516	2.75698	-7.59873	0.379874	47.6788	63.169	16.7732	109.081	19.0766	-6.89591	5.9286	-15.8492	2.64578	-1.53598	35.5813	-0.8429	-1.69718	49.7698	-1.75257
484	3.04171	-0.920644	15.9836	1.26061	-0.645142	1.27979	1.26054	-0.645272	7.10022	0.983872	-0.400765	11.1636	-2.46772	-0.507839	15.881	-4.67722	-0.0335164	-6.55238	-8.86119	1.09502	-6.45629	22.7743	2.95812	22.6434	4.31001	118.972	9.34107	-4.02104	-13.213	-36.3055	-4.26148	2.81672	-7.53488	0.380016	47.6587	63.1197	16.7778	109.09	19.0907	-6.8821	5.92587	-15.8534	2.64819	-1.52353	35.5758	-0.842323	-1.70506	49.7669	-1.75851
486	3.03359	-0.888736	15.9961	1.25954	-0.63059	1.28509	1.25948	-0.63072	7.10552	0.982133	-0.389969	11.1676	-2.44607	-0.527281	15.8809	-4.64482	-0.0767993	-6.55156	-8.87878	1.02772	-6.4216	22.7283	3.00083	22.6199	4.35203	118.892	9.32984	-3.99488	-13.2322	-36.3758	-4.21971	2.87805	-7.46872	0.385002	47.6278	63.0554	16.7862	109.12	19.1245	-6.86802	5.91883	-15.847	2.64477	-1.49685	35.5717	-0.848856	-1.72991	49.7685	-1.75846
488	3.03242	-0.866704	16.0102	1.26075	-0.62093	1.29121	1.26068	-0.62106	7.11164	0.982403	-0.382685	11.1721	-2.43422	-0.553799	15.8686	-4.63284	-0.129015	-6.57316	-8.89728	0.978373	-6.37403	22.7136	2.94809	22.6066	4.34461	118.86	9.31345	-3.92618	-13.2489	-36.4311	-4.19389	2.929	-7.40576	0.380327	47.595	62.9944	16.8035	109.127	19.1424	-6.8478	5.93661	-15.9034	2.64143	-1.52416	35.5644	-0.815217	-1.73224	49.7615	-1.76445
490	3.03572	-0.854089	16.0205	1.26317	-0.615729	1.2957	1.26311	-0.615859	7.11614	0.983875	-0.378651	11.1755	-2.42679	-0.576297	15.8548	-4.62745	-0.172246	-6.59803	-8.90249	0.937487	-6.32215	22.7013	2.90364	22.5905	4.33907	118.859	9.30507	-3.89469	-13.2586	-36.4436	-4.17982	2.95535	-7.35865	0.375057	47.5481	62.9534	16.806	109.154	19.1615	-6.8314	5.93857	-15.9291	2.62674	-1.52648	35.5617	-0.78753	-1.70702	49.761	-1.75678
492	3.04197	-0.849218	16.0269	1.26628	-0.614131	1.29852	1.26622	-0.614261	7.11895	0.986094	-0.377262	11.1776	-2.42113	-0.592005	15.8392	-4.62286	-0.202397	-6.62633	-8.8949	0.904325	-6.27376	22.6864	2.87871	22.5716	4.3415	118.878	9.30923	-3.90483	-13.256	-36.4217	-4.17382	2.95926	-7.32356	0.369895	47.4962	62.9308	16.7954	109.197	19.1765	-6.8238	5.92088	-15.9108	2.60014	-1.49634	35.5646	-0.770171	-1.65533	49.7709	-1.73907
494	3.04697	-0.843175	16.0348	1.26893	-0.61193	1.30196	1.26887	-0.612061	7.12239	0.987932	-0.375453	11.1802	-2.40842	-0.604039	15.8121	-4.60414	-0.228013	-6.67594	-8.89249	0.882458	-6.25163	22.675	2.82145	22.5565	4.32948	118.875	9.33735	-3.89979	-13.2222	-36.4265	-4.16074	2.96737	-7.26386	0.356631	47.4899	62.8964	16.8028	109.185	19.1477	-6.83899	5.90869	-15.877	2.56981	-1.47336	35.5686	-0.739585	-1.59617	49.7908	-1.74622
496	3.05369	-0.847934	16.0395	1.27149	-0.61458	1.30409	1.27143	-0.614711	7.12452	0.990014	-0.377273	11.1818	-2.40697	-0.60001	15.7904	-4.60009	-0.220447	-6.7164	-8.88322	0.890616	-6.23589	22.6687	2.79224	22.5467	4.33015	118.871	9.34281	-3.88034	-13.215	-36.4802	-4.16739	2.9612	-7.23777	0.360322	47.4922	62.8806	16.8197	109.193	19.1287	-6.84177	5.88399	-15.866	2.53688	-1.46828	35.5741	-0.698029	-1.49755	49.8234	-1.75426
498	3.06256	-0.862458	16.0398	1.27422	-0.621652	1.30431	1.27416	-0.621783	7.12474	0.992511	-0.382383	11.182	-2.41782	-0.582526	15.7762	-4.61355	-0.18414	-6.74362	-8.86736	0.924762	-6.23211	22.6638	2.79564	22.5449	4.34399	118.851	9.32699	-3.84462	-13.2382	-36.5867	-4.19518	2.94352	-7.25356	0.383524	47.4872	62.8884	16.8389	109.23	19.1316	-6.83366	5.85154	-15.8732	2.50505	-1.48335	35.5792	-0.649901	-1.37717	49.8629	-1.76005
500	3.07255	-0.871026	16.0328	1.27794	-0.626157	1.30125	1.27787	-0.626289	7.12168	0.995583	-0.385503	11.1797	-2.42603	-0.575464	15.7635	-4.62598	-0.167835	-6.7677	-8.85535	0.94703	-6.29058	22.6391	2.79384	22.5648	4.3507	118.732	9.3445	-3.78965	-13.243	-36.7319	-4.22489	2.9452	-7.29549	0.417229	47.4309	62.9169	16.8266	109.283	19.1615	-6.86025	5.85014	-15.8307	2.48847	-1.51585	35.5765	-0.611362	-1.33582	49.8839	-1.77441
502	3.08584	-0.884901	16.0305	1.28267	-0.63328	1.30035	1.2826	-0.633412	7.12078	0.999578	-0.390519	11.1791	-2.44584	-0.563301	15.7423	-4.65767	-0.137717	-6.80799	-8.84313	0.987201	-6.32694	22.6315	2.79542	22.5677	4.33561	118.606	9.3636	-3.73671	-13.2838	-36.8876	-4.25765	2.92016	-7.31801	0.422992	47.4254	62.9351	16.8534	109.31	19.1583	-6.87286	5.83166	-15.7981	2.46782	-1.52891	35.5734	-0.589595	-1.32148	49.8977	-1.77993
504	3.10075	-0.899759	16.0366	1.28801	-0.641016	1.30312	1.28794	-0.641149	7.12355	1.00407	-0.395962	11.1812	-2.47249	-0.544044	15.7117	-4.69925	-0.0918305	-6.86611	-8.83836	1.03736	-6.31366	22.6507	2.79614	22.5363	4.30242	118.512	9.38019	-3.69511	-13.3602	-37.0392	-4.28763	2.87633	-7.31935	0.404196	47.4751	62.9467	16.9151	109.316	19.1274	-6.86984	5.79448	-15.7837	2.43786	-1.51971	35.5723	-0.579586	-1.31856	49.9064	-1.77391
506	3.10851	-0.886319	16.0536	1.29244	-0.635853	1.31059	1.29237	-0.635986	7.13103	1.00704	-0.391834	11.1868	-2.47422	-0.520881	15.6777	-4.69404	-0.0477791	-6.9301	-8.87654	1.0337	-6.20885	22.6946	2.76793	22.427	4.28478	118.526	9.40952	-3.67914	-13.4148	-37.163	-4.29198	2.8937	-7.34707	0.416788	47.497	63.0056	16.924	109.369	19.1555	-6.89031	5.77644	-15.7695	2.39495	-1.50796	35.5772	-0.55949	-1.30284	49.9076	-1.75754
508	3.11446	-0.875902	16.0703	1.29583	-0.631868	1.31791	1.29576	-0.632002	7.13834	1.00931	-0.388653	11.1923	-2.4692	-0.502407	15.6517	-4.67821	-0.0150238	-6.97908	-8.9195	1.05033	-6.14068	22.7761	2.77958	22.3605	4.26827	118.63	9.40698	-3.67877	-13.5065	-37.2669	-4.29353	2.90756	-7.36093	0.436353	47.5204	63.0502	16.9275	109.389	19.193	-6.91489	5.76749	-15.7499	2.34784	-1.53826	35.5822	-0.491227	-1.30829	49.912	-1.7723
510	3.1179	-0.873603	16.0868	1.29748	-0.631242	1.32524	1.29741	-0.631376	7.14567	1.01049	-0.388096	11.1978	-2.46062	-0.492342	15.6327	-4.65894	0.000850111	-7.01456	-8.96559	1.09385	-6.11617	22.8921	2.82048	22.3456	4.24371	118.794	9.37536	-3.67907	-13.6364	-37.3566	-4.29721	2.90831	-7.3599	0.455167	47.5441	63.0801	16.9344	109.383	19.2309	-6.93768	5.76134	-15.728	2.3079	-1.62156	35.5896	-0.373237	-1.3158	49.9358	-1.80123
512	3.11221	-0.869374	16.1156	1.29524	-0.629123	1.33799	1.29518	-0.629256	7.15842	1.00868	-0.386684	11.2073	-2.44444	-0.498015	15.6046	-4.63157	-0.0144345	-7.06613	-9.04983	1.11756	-6.02243	23.0203	2.7727	22.2795	4.18258	118.888	9.38064	-3.61944	-13.753	-37.4374	-4.29999	2.91464	-7.38062	0.456061	47.5383	63.1552	16.9415	109.48	19.2768	-6.95146	5.72919	-15.7218	2.31096	-1.77232	35.6141	-0.232998	-1.19918	50.0341	-1.72119
514	3.09877	-0.875864	16.1538	1.28873	-0.631143	1.35504	1.28867	-0.631276	7.17547	1.00393	-0.388652	11.2201	-2.43541	-0.500791	15.5739	-4.61617	-0.021737	-7.12297	-9.11266	1.15462	-5.97019	23.1391	2.73075	22.2978	4.10474	119.038	9.33605	-3.57792	-13.9025	-37.597	-4.31206	2.91866	-7.37997	0.471441	47.5599	63.22	16.9543	109.479	19.3138	-6.94976	5.74333	-15.7426	2.34031	-1.83716	35.6549	-0.131897	-1.14243	50.1598	-1.66531
516	3.07819	-0.886711	16.2033	1.27871	-0.634572	1.3771	1.27865	-0.634704	7.19753	0.996645	-0.39191	11.2366	-2.43637	-0.497476	15.5407	-4.61674	-0.0141919	-7.18486	-9.161	1.22355	-5.96501	23.2721	2.71138	22.4148	4.04115	119.293	9.22951	-3.58617	-14.0755	-37.8018	-4.33126	2.92568	-7.34504	0.505985	47.6136	63.2638	16.9715	109.383	19.3466	-6.9438	5.79449	-15.7788	2.38407	-1.82788	35.7079	-0.051645	-1.1565	50.3029	-1.63851
518	3.05559	-0.868005	16.2694	1.27013	-0.624991	1.40636	1.27006	-0.625121	7.22679	0.98959	-0.385365	11.2585	-2.44475	-0.494225	15.5063	-4.63084	-0.00400118	-7.24903	-9.27846	1.37447	-5.93583	23.5442	2.71512	22.5529	4.08444	119.771	9.08823	-3.72417	-14.2295	-37.8763	-4.34697	2.95835	-7.27207	0.550032	47.6686	63.293	16.9886	109.412	19.4136	-6.99218	5.76968	-15.7622	2.39948	-1.93471	35.7443	0.145409	-1.15183	50.4509	-1.55097
520	3.0062	-0.819256	16.3627	1.25214	-0.600263	1.44751	1.25208	-0.600393	7.26794	0.974521	-0.368133	11.2893	-2.45227	-0.491661	15.4434	-4.64364	0.00563307	-7.36639	-9.44146	1.55204	-5.87026	23.8715	2.61575	22.7473	4.24378	120.183	8.96151	-3.72272	-14.1981	-37.584	-4.31475	3.03073	-7.12724	0.581042	47.6946	63.3076	16.9713	109.44	19.4775	-7.02642	5.74654	-15.777	2.46625	-2.18272	35.8461	0.440574	-0.888146	50.7024	-1.35247
522	2.93759	-0.738356	16.4805	1.22828	-0.560032	1.49938	1.22822	-0.560158	7.31981	0.954067	-0.339706	11.3281	-2.45469	-0.484411	15.3472	-4.64544	0.0230851	-7.54551	-9.62704	1.71307	-5.74828	24.1922	2.45701	23.0149	4.527	120.595	8.84252	-3.6209	-13.9351	-36.9672	-4.23002	3.1323	-6.92074	0.603284	47.7021	63.3185	16.9144	109.436	19.5437	-7.05054	5.73505	-15.8161	2.57074	-2.54776	36.0099	0.790139	-0.439698	51.0271	-1.07591
524	2.90435	-0.615401	16.604	1.22335	-0.504231	1.55345	1.2233	-0.504357	7.37388	0.946769	-0.298427	11.3686	-2.44546	-0.449447	15.2216	-4.61578	0.0877237	-7.77991	-9.76831	1.73142	-5.47782	24.3545	2.50761	23.4035	4.9085	121.67	8.62752	-3.88967	-13.4049	-36.5147	-4.11607	3.2045	-6.71779	0.6653	47.78	63.3686	16.8305	109.359	19.6706	-7.15494	5.6989	-15.7629	2.57919	-2.87707	36.1519	0.995759	-0.434328	51.2138	-0.94645
526	2.88657	-0.490823	16.7213	1.22541	-0.448926	1.60476	1.22536	-0.449053	7.42519	0.944733	-0.257065	11.407	-2.42123	-0.399991	15.1063	-4.55334	0.172756	-7.99551	-9.83962	1.70787	-5.33876	24.2811	2.84955	23.8732	5.60267	122.42	8.49657	-4.07452	-12.8775	-35.7206	-4.00419	3.26665	-6.55721	0.709096	47.8269	63.429	16.7407	109.272	19.8118	-7.23142	5.71837	-15.7332	2.55429	-3.27146	36.2346	1.24531	-0.109124	51.327	-0.797137
528	2.87632	-0.38305	16.8231	1.22948	-0.401496	1.64927	1.22944	-0.401623	7.4697	0.944725	-0.221443	11.4403	-2.3831	-0.342091	15.0208	-4.46234	0.266833	-8.15538	-9.85356	1.68988	-5.35038	24.0483	3.44263	24.3758	6.51163	122.55	8.45044	-4.12073	-12.4626	-34.5275	-3.90866	3.32314	-6.46013	0.72549	47.8246	63.5007	16.6654	109.205	19.9422	-7.26242	5.78587	-15.7377	2.52836	-3.69822	36.2531	1.52975	0.554589	51.3717	-0.596628
530	2.85105	-0.324191	16.884	1.2231	-0.374025	1.67599	1.22307	-0.374151	7.49642	0.93819	-0.201372	11.4602	-2.33035	-0.285245	15.0107	-4.34518	0.350926	-8.17472	-9.88268	1.78316	-5.31891	24.045	4.07349	24.7241	7.03009	121.758	8.35591	-4.11233	-12.4057	-33.1764	-3.849	3.37729	-6.4649	0.730493	47.7912	63.6131	16.6681	109.226	20.0002	-7.28439	5.78091	-15.7014	2.58425	-3.96204	36.2341	1.65184	0.961772	51.3247	-0.431699
532	2.83504	-0.286135	16.9406	1.21911	-0.356391	1.70092	1.21907	-0.356516	7.52135	0.934067	-0.188498	11.4789	-2.31573	-0.249435	14.991	-4.30518	0.411286	-8.21202	-9.97552	1.88986	-5.23255	24.2037	4.44973	25.2684	7.43378	120.983	8.30977	-4.79685	-11.8822	-31.4884	-3.80609	3.44699	-6.49916	0.738436	47.7578	63.7589	16.6675	109.207	20.0361	-7.2597	5.81837	-15.7205	2.66886	-4.08332	36.2096	1.65472	1.09792	51.2398	-0.177251
534	2.84595	-0.253878	17.0082	1.22643	-0.343559	1.73073	1.2264	-0.343686	7.55116	0.938713	-0.1785	11.5012	-2.3587	-0.229777	14.9289	-4.37583	0.465221	-8.3291	-10.119	1.98249	-5.06116	24.5408	4.63818	26.1393	7.75636	119.988	8.1648	-6.24252	-10.9173	-29.4218	-3.77535	3.52886	-6.53734	0.741859	47.7383	63.9183	16.6558	109.127	20.0828	-7.19242	5.89253	-15.7984	2.7659	-4.06985	36.1894	1.55838	1.00361	51.1608	0.156492
536	2.9363	-0.199917	17.1115	1.27031	-0.327943	1.77605	1.27027	-0.328072	7.59648	0.970497	-0.164119	11.5353	-2.49945	-0.185382	14.7842	-4.61462	0.603936	-8.60307	-10.2021	2.04586	-4.72726	25.1451	5.28102	27.5777	7.84393	116.369	7.22407	-8.22749	-10.3359	-26.9049	-3.77554	3.59154	-6.57179	0.699275	47.7348	64.0251	16.6925	109.048	20.2252	-7.12261	5.87172	-15.8611	2.85902	-3.94882	36.1647	1.41694	0.942723	51.2124	0.420229
538	3.05128	-0.103635	17.2377	1.32845	-0.296013	1.83119	1.32841	-0.296151	7.65162	1.01191	-0.136668	11.5766	-2.602	-0.117029	14.5494	-4.77418	0.775594	-9.04455	-10.2312	2.03651	-4.26117	25.7638	5.90681	29.0434	8.32525	114.163	5.71488	-8.51173	-9.77025	-23.8626	-3.6856	3.62659	-6.4876	0.596445	47.8403	64.0645	16.6811	108.806	20.4275	-7.10158	5.84004	-15.9116	2.92264	-3.78544	36.1846	1.24549	0.837816	51.2989	0.617261
540	3.16136	0.0489394	17.3832	1.38911	-0.239225	1.89445	1.38908	-0.239368	7.71488	1.05364	-0.0904982	11.6241	-2.62265	-0.0413763	14.2434	-4.78102	0.932132	-9.61654	-10.2532	2.01615	-3.77886	26.3835	6.36591	30.3072	9.18893	114.294	4.08189	-7.25735	-9.10639	-20.4456	-3.49442	3.66737	-6.27764	0.4446	48.0609	64.0566	16.6051	108.4	20.6711	-7.12878	5.85265	-15.9648	2.96293	-3.61387	36.2527	1.05397	0.673782	51.3755	0.740751
542	3.19313	0.276819	17.5435	1.42177	-0.143153	1.96391	1.42175	-0.143294	7.78432	1.07195	-0.0167589	11.676	-2.50238	-0.0145436	13.9556	-4.55035	0.944417	-10.1488	-10.4554	2.34402	-3.76861	27.2225	6.26539	30.9559	9.90238	117.328	4.04272	-8.00696	-8.66491	-17.722	-3.27793	3.83074	-6.01934	0.302033	48.3562	64.0904	16.4857	107.951	20.8761	-7.15149	6.06855	-16.0857	3.02578	-3.47832	36.3282	0.845461	0.390286	51.3549	0.785837
544	3.22801	0.613451	17.7199	1.465	9.59931e-05	2.03979	1.46501	-6.60363e-05	7.86025	1.09521	0.092862	11.7326	-2.41318	-0.101031	13.6396	-4.42012	0.76295	-10.7312	-10.8509	2.46952	-3.6747	28.0468	7.32078	31.6147	10.2336	117.235	3.9097	-9.25449	-8.0627	-15.4703	-3.02588	4.26056	-5.82799	0.190267	48.4978	64.2295	16.3464	107.631	21.2489	-7.12891	6.34672	-16.2537	3.15079	-3.44396	36.4581	0.683886	0.25035	51.2395	0.738904
546	3.2974	1.03687	17.9002	1.53083	0.178399	2.11649	1.53085	0.178242	7.93692	1.13317	0.230148	11.7897	-2.41416	-0.29267	13.3074	-4.49605	0.426326	-11.3431	-11.3274	2.26879	-3.35869	28.5872	9.44055	32.4225	10.4483	113.769	3.21068	-10.6221	-7.44639	-13.8376	-2.74252	4.89427	-5.67288	0.0807337	48.4849	64.3941	16.2197	107.445	21.7715	-7.05464	6.5997	-16.455	3.32175	-3.4715	36.6396	0.554163	0.253518	51.0784	0.631624
548	3.47847	1.45899	18.0479	1.64572	0.34686	2.17796	1.64575	0.346679	7.99843	1.20846	0.363164	11.8354	-2.59807	-0.495995	13.0112	-4.90999	0.141043	-11.8921	-11.3899	1.70759	-2.76281	27.9061	10.6021	33.3712	12.0793	112.301	1.58454	-10.9222	-8.06333	-13.1	-2.4444	5.35699	-5.26737	-0.199276	48.5393	64.1465	16.2131	107.231	22.2293	-6.93868	6.59368	-16.6875	3.42894	-3.328	36.8265	0.325773	0.141479	51.0913	0.606237
550	3.58797	1.71196	18.1057	1.71502	0.447938	2.20091	1.71507	0.447772	8.02131	1.25391	0.443073	11.8523	-2.66017	-0.630503	12.8687	-5.07657	-0.0727157	-12.154	-11.3052	1.28032	-2.29365	27.3861	10.6512	33.8775	12.8411	110.514	0.297378	-10.3017	-8.45857	-12.5738	-2.25392	5.62514	-4.97023	-0.377823	48.7892	63.9647	16.2734	106.908	22.3842	-6.91398	6.54568	-16.7249	3.50627	-3.11587	36.998	0.0608992	-0.0778564	51.0787	0.618773
552	3.59591	1.76092	18.0778	1.72253	0.468916	2.18811	1.72258	0.468738	8.00854	1.25819	0.459245	11.8426	-2.55235	-0.685365	12.8889	-4.9031	-0.216631	-12.1115	-11.1859	1.10976	-2.05046	27.2979	9.85233	33.9226	12.5304	108.795	-0.263992	-9.21142	-8.35888	-12.0299	-2.17715	5.68524	-4.85714	-0.415687	49.1283	63.9457	16.3538	106.584	22.2527	-6.97848	6.51194	-16.5813	3.54374	-2.91815	37.1371	-0.171785	-0.349357	50.9986	0.639836
554	3.54744	1.6516	18.0462	1.69205	0.425399	2.17526	1.69209	0.425224	7.99569	1.23814	0.424825	11.8331	-2.37322	-0.720272	13.0154	-4.59202	-0.356605	-11.8709	-11.2636	1.1927	-2.00006	27.3513	9.54631	33.9248	12.4669	110.354	0.0147875	-9.35306	-8.11026	-11.3586	-2.12563	5.54732	-4.88509	-0.426861	48.9399	64.062	16.3064	106.877	22.1731	-6.9916	6.52116	-16.5375	3.46575	-3.00388	37.2058	-0.131638	-0.43386	50.8518	0.558067
556	3.52612	1.47427	18.0121	1.66778	0.349838	2.16159	1.66782	0.349666	7.98202	1.22475	0.366846	11.8231	-2.30608	-0.73222	13.1252	-4.47466	-0.408878	-11.6649	-11.2627	1.27216	-2.15051	27.462	9.82392	34.0207	12.2719	111.962	0.518521	-9.93107	-7.74313	-10.9211	-2.16037	5.34426	-4.91055	-0.344727	48.8164	64.1057	16.2927	107.007	22.1276	-6.95865	6.52879	-16.5888	3.41321	-3.15452	37.235	-0.0454682	-0.357815	50.7193	0.510335
558	3.55639	1.26185	17.9653	1.66316	0.254683	2.14221	1.66319	0.254511	7.96264	1.22729	0.295472	11.8089	-2.38904	-0.721266	13.2062	-4.62056	-0.358644	-11.5164	-11.1798	1.34506	-2.34999	27.6649	10.4399	34.1035	11.9059	112.87	0.990199	-10.5771	-7.29889	-10.8778	-2.29467	5.12311	-4.91976	-0.193351	48.8464	64.0489	16.3319	106.842	22.0795	-6.88701	6.53477	-16.6959	3.42279	-3.28346	37.2352	0.00300761	-0.20389	50.6342	0.51258
560	3.64872	1.02565	17.8509	1.6837	0.144462	2.09269	1.68371	0.144287	7.91313	1.24958	0.214508	11.7721	-2.58393	-0.673748	13.3592	-4.95494	-0.200282	-11.2382	-11.2966	1.72352	-1.91743	28.2699	10.0398	33.4029	11.4133	113.04	1.01945	-10.2428	-6.935	-11.6503	-2.5625	4.91461	-5.02851	-0.102766	48.8403	64.0165	16.3434	106.572	21.8447	-6.82158	6.58477	-16.6642	3.50689	-3.24505	37.2204	-0.107373	-0.319109	50.6526	0.506235
562	3.7325	0.828468	17.6973	1.70382	0.0524002	2.02556	1.70382	0.0522245	7.84599	1.27041	0.147149	11.722	-2.77173	-0.620389	13.5397	-5.27451	-0.0358982	-10.9094	-11.3306	1.9712	-1.69864	28.8444	9.65423	32.9239	10.6437	113.054	1.08285	-10.1466	-6.3786	-12.2388	-2.76335	4.73913	-5.14931	-0.118423	48.8926	63.9251	16.4175	106.275	21.5087	-6.74738	6.63835	-16.5831	3.60391	-3.08945	37.1932	-0.324395	-0.44772	50.6876	0.494504
564	3.79001	0.677143	17.5219	1.71635	-0.0171806	1.94862	1.71635	-0.0173577	7.76905	1.28416	0.0961449	11.6646	-2.91271	-0.57382	13.7279	-5.51214	0.0966646	-10.5652	-11.236	2.03602	-1.84199	29.2884	9.33108	32.845	9.61673	113.226	1.32972	-10.368	-5.69112	-12.72	-2.87589	4.5904	-5.23492	-0.219779	49.0014	63.7609	16.5276	106.019	21.1216	-6.68118	6.65392	-16.4695	3.6905	-2.8547	37.1577	-0.589858	-0.579533	50.704	0.456674
566	3.82909	0.522281	17.3659	1.72064	-0.0869192	1.88042	1.72063	-0.0870984	7.70085	1.29179	0.0444772	11.6136	-2.99157	-0.544862	13.8822	-5.64414	0.173762	-10.2817	-11.1106	2.14706	-2.19301	29.6542	8.28718	32.9566	8.51362	114.322	1.85814	-10.0678	-5.3501	-14.2376	-3.03381	4.40683	-5.17369	-0.268792	49.0905	63.5336	16.4965	105.969	20.7947	-6.68485	6.4926	-16.3233	3.74111	-2.6499	37.1114	-0.714573	-0.930934	50.6493	0.305214
568	3.82142	0.408433	17.2358	1.70791	-0.13505	1.82364	1.70789	-0.135225	7.64406	1.28532	0.00785283	11.5711	-2.98836	-0.575604	13.9884	-5.65032	0.11206	-10.0826	-11.0173	2.12873	-2.51539	29.7658	7.23281	32.8711	7.53401	115.302	2.78404	-9.432	-5.45805	-17.0013	-3.14194	4.25129	-5.00315	-0.245551	49.174	63.2897	16.3603	106.026	20.6154	-6.8048	6.27793	-16.1434	3.75973	-2.48705	37.1209	-0.762504	-1.17978	50.55	0.171337
570	3.77021	0.343396	17.1376	1.68016	-0.158513	1.78078	1.68014	-0.158687	7.60121	1.26607	-0.0113373	11.539	-2.91031	-0.664074	14.0557	-5.5427	-0.0820526	-9.95168	-10.9661	1.96852	-2.77191	29.641	6.29508	32.572	6.64655	115.992	4.11086	-8.66233	-5.9434	-20.8424	-3.19474	4.13493	-4.77755	-0.147506	49.2495	63.0524	16.1511	106.128	20.608	-7.00244	6.09174	-15.9848	3.73691	-2.38826	37.1815	-0.74602	-1.24319	50.4441	0.085474
572	3.71413	0.338471	17.0858	1.65519	-0.155649	1.75806	1.65517	-0.155818	7.57848	1.24722	-0.010725	11.5219	-2.79692	-0.773009	14.1254	-5.37859	-0.327052	-9.81459	-10.929	1.72512	-3.08479	29.5281	5.24108	32.3978	5.52561	116.845	5.66964	-8.42965	-6.32917	-24.9501	-3.23588	4.05381	-4.66282	-0.00557838	49.3305	62.8412	15.9797	106.105	20.7889	-7.0704	6.15537	-16.0834	3.61783	-2.4127	37.2154	-0.666189	-1.0773	50.4739	0.0553975
574	3.65256	0.26058	17.0351	1.62186	-0.184319	1.73647	1.62184	-0.184487	7.5569	1.22414	-0.0342279	11.5058	-2.71588	-0.817299	14.2668	-5.24786	-0.444515	-9.54774	-10.7942	1.62285	-3.42203	29.4431	4.52552	32.2641	4.07989	116.666	7.26985	-8.41472	-6.53864	-28.0863	-3.34118	3.93043	-4.71364	0.173976	49.2415	62.762	15.8124	106.104	20.9505	-7.09684	6.32281	-16.2249	3.5457	-2.50561	37.1858	-0.588109	-0.910183	50.5106	0.0112403
576	3.59128	0.0981504	16.9705	1.58179	-0.249946	1.70931	1.58177	-0.25011	7.52974	1.19837	-0.0857697	11.4855	-2.69049	-0.787264	14.4924	-5.18943	-0.408397	-9.12892	-10.5463	1.69706	-3.7704	29.4169	4.20478	32.1455	2.35349	115.338	8.92771	-8.46284	-6.59148	-29.9826	-3.51239	3.74629	-4.91455	0.35308	49.0009	62.8013	15.6734	106.123	21.0229	-7.10547	6.56391	-16.3353	3.53342	-2.61982	37.089	-0.545365	-0.800861	50.5406	-0.052425
578	3.55072	-0.0597306	16.8748	1.55125	-0.315059	1.6682	1.55122	-0.315221	7.48863	1.17971	-0.136288	11.4548	-2.7293	-0.736047	14.7844	-5.23965	-0.311823	-8.58869	-10.2386	1.86257	-4.1108	29.4915	4.0645	31.9638	0.496165	113.586	10.758	-8.36633	-6.62325	-30.971	-3.66763	3.49793	-5.14069	0.378482	48.8327	62.7933	15.683	106.011	20.9488	-7.143	6.9229	-16.3035	3.48053	-2.6156	36.9549	-0.612887	-0.735671	50.6407	-0.0774128
580	3.50474	-0.214888	16.7767	1.51861	-0.378542	1.62597	1.51858	-0.378698	7.4464	1.15939	-0.185717	11.4232	-2.81731	-0.679141	15.0566	-5.3777	-0.18595	-8.08692	-9.96049	2.01563	-4.40953	29.6491	4.0734	31.8045	-1.4094	111.461	13.0337	-7.97579	-6.47259	-31.5364	-3.81981	3.28311	-5.35076	0.421953	48.8223	62.7808	15.7618	105.866	20.8106	-7.1177	7.13839	-16.2749	3.46272	-2.59193	36.8304	-0.659223	-0.772158	50.6812	-0.126397
582	3.44705	-0.35901	16.6893	1.48178	-0.436353	1.58848	1.48174	-0.436506	7.40891	1.13557	-0.231195	11.3952	-2.9406	-0.623222	15.2724	-5.58091	-0.0469862	-7.69076	-9.72031	2.09919	-4.64737	29.8415	4.12943	31.6913	-3.41112	108.924	15.8701	-7.30819	-6.18221	-31.9983	-3.95788	3.12265	-5.49885	0.531717	48.9381	62.7518	15.8395	105.717	20.6673	-7.04161	7.17373	-16.2637	3.48674	-2.57178	36.7225	-0.655052	-0.876134	50.6321	-0.196599
584	3.37626	-0.47211	16.639	1.4417	-0.479809	1.56715	1.44165	-0.479957	7.38758	1.10841	-0.266193	11.3792	-3.07066	-0.57253	15.3869	-5.79878	0.0887313	-7.48345	-9.44403	2.01665	-4.78393	29.8883	3.87203	31.6162	-5.91566	105.532	19.4021	-6.50851	-6.05608	-33.1289	-4.04029	2.99456	-5.45855	0.756915	48.9444	62.6359	15.6947	105.559	20.6856	-7.05344	7.1657	-16.1932	3.51709	-2.57746	36.601	-0.59024	-0.820467	50.4932	-0.219639
586	3.30088	-0.569064	16.6036	1.4009	-0.515946	1.55233	1.40085	-0.51609	7.37276	1.08024	-0.295787	11.3681	-3.17091	-0.504471	15.4227	-5.9562	0.248315	-7.42253	-9.15853	1.80812	-4.83952	29.8908	3.65344	31.67	-8.5384	102.287	23.5646	-5.73433	-5.94394	-34.5374	-4.07687	2.89207	-5.36163	0.966284	48.8381	62.5105	15.5279	105.629	20.7136	-7.09388	7.03026	-16.106	3.5476	-2.50294	36.4867	-0.616094	-0.908983	50.3362	-0.220678
588	3.222	-0.645984	16.5763	1.36018	-0.543092	1.5409	1.36012	-0.543233	7.36133	1.05154	-0.318665	11.3595	-3.22801	-0.422253	15.403	-6.02986	0.42025	-7.46436	-8.89364	1.5304	-4.84561	29.9041	3.53494	31.8884	-11.1354	99.4574	28.2536	-4.99323	-5.7515	-36.1406	-4.07536	2.82074	-5.25508	1.12738	48.657	62.4	15.397	105.915	20.7149	-7.14057	6.81426	-16.0216	3.56716	-2.3494	36.3874	-0.735479	-1.12395	50.1895	-0.214695
590	3.13325	-0.670963	16.5504	1.31932	-0.546705	1.52969	1.31926	-0.546841	7.35012	1.02124	-0.323963	11.351	-3.22913	-0.361796	15.3981	-6.00966	0.531119	-7.47623	-8.76219	1.37408	-4.90648	30.0789	3.41581	32.3109	-13.4437	97.4223	33.2152	-4.15464	-5.22609	-37.9042	-4.0591	2.82126	-5.18734	1.24865	48.5925	62.3276	15.3423	106.152	20.686	-7.16495	6.76239	-15.9676	3.54583	-2.20127	36.3217	-0.828955	-1.1129	50.0836	-0.243468
592	3.04888	-0.681704	16.5184	1.28154	-0.544405	1.51567	1.28148	-0.544537	7.3361	0.992861	-0.324639	11.3404	-3.21964	-0.306233	15.3986	-5.97194	0.628876	-7.47722	-8.63206	1.26433	-4.96512	30.2823	3.48801	32.8973	-15.8296	94.8559	38.211	-3.15632	-4.9576	-39.2493	-4.03238	2.82091	-5.21909	1.30778	48.5641	62.2845	15.3919	106.241	20.6184	-7.08937	6.80922	-16.02	3.48699	-2.20217	36.2463	-0.782833	-0.984778	50.0234	-0.298236
594	2.96997	-0.691115	16.4867	1.24626	-0.541975	1.50176	1.2462	-0.542103	7.32219	0.966346	-0.325059	11.3299	-3.21438	-0.252406	15.3921	-5.94254	0.725347	-7.4914	-8.47834	1.19295	-5.0462	30.4366	3.7943	33.6873	-18.1426	91.7219	43.1499	-2.1066	-4.97025	-40.0957	-4.00193	2.79308	-5.34114	1.31152	48.5324	62.278	15.5207	106.216	20.5276	-6.92709	6.91033	-16.1566	3.39788	-2.34134	36.1535	-0.605655	-0.806496	49.9965	-0.36547
596	2.88604	-0.713036	16.4923	1.20769	-0.544859	1.5045	1.20764	-0.544984	7.32493	0.937702	-0.329698	11.3319	-3.22587	-0.203671	15.3212	-5.94515	0.821626	-7.62563	-8.32275	1.17613	-5.30194	30.3706	4.2822	34.8816	-20.0368	89.2854	47.7317	-1.41247	-4.72368	-40.7625	-3.98633	2.69884	-5.4583	1.3028	48.379	62.3562	15.5922	106.387	20.4968	-6.80907	6.91863	-16.2077	3.30491	-2.42514	36.0516	-0.45663	-0.781514	49.9397	-0.388724
598	2.80252	-0.744872	16.501	1.1685	-0.552139	1.50864	1.16844	-0.552259	7.32907	0.908871	-0.337666	11.3349	-3.24107	-0.138966	15.2431	-5.94846	0.948725	-7.77391	-8.18362	1.18914	-5.58346	30.1107	5.04758	36.2468	-21.3478	87.7507	51.7705	-0.777938	-4.15532	-40.7098	-3.96573	2.6098	-5.51674	1.3075	48.2746	62.4137	15.6641	106.482	20.4213	-6.74712	6.94296	-16.2368	3.21759	-2.44661	35.9674	-0.355216	-0.802742	49.9047	-0.433167
600	2.72229	-0.790304	16.5031	1.12967	-0.5656	1.50995	1.12961	-0.565717	7.33038	0.880707	-0.350225	11.3359	-3.25301	-0.0574222	15.1745	-5.93947	1.10487	-7.90525	-8.05951	1.23532	-5.85365	29.6877	6.08264	37.7269	-22.1715	87.2465	55.0857	-0.40974	-3.21811	-39.8859	-3.93746	2.53434	-5.52273	1.32616	48.2308	62.4367	15.747	106.502	20.2899	-6.73435	6.98177	-16.2553	3.14035	-2.40293	35.9069	-0.305442	-0.832915	49.8958	-0.504876
602	2.65052	-0.870099	16.4907	1.09181	-0.594722	1.50496	1.09175	-0.594835	7.3254	0.854287	-0.374415	11.3321	-3.24672	0.0316555	15.1306	-5.89461	1.26678	-7.98993	-7.9214	1.35814	-6.11106	29.2395	7.31144	39.3692	-22.7899	87.6178	57.4531	-1.09535	-1.75199	-38.6815	-3.9139	2.42956	-5.57804	1.32925	48.115	62.4814	15.8487	106.712	20.1587	-6.71535	6.92507	-16.2591	3.07234	-2.31029	35.8674	-0.277612	-0.793738	49.8862	-0.572805
604	2.59538	-0.938102	16.4778	1.0622	-0.620016	1.4997	1.06214	-0.620125	7.32013	0.833783	-0.395213	11.3281	-3.22778	0.0769756	15.0885	-5.84291	1.3441	-8.06931	-7.79213	1.50078	-6.31375	28.714	8.59719	41.0003	-23.1284	88.493	58.9619	-3.06145	0.221865	-37.0771	-3.87151	2.34151	-5.61945	1.30803	48.073	62.511	15.9334	106.795	20.0105	-6.68071	6.89734	-16.3058	3.03024	-2.23583	35.8262	-0.271224	-0.791234	49.879	-0.615852
606	2.55515	-0.980516	16.469	1.04118	-0.635321	1.49604	1.04112	-0.635429	7.31647	0.819055	-0.407997	11.3254	-3.19016	0.0682002	15.0394	-5.77732	1.31613	-8.15886	-7.67558	1.64663	-6.45299	28.1154	9.88416	42.5392	-23.2889	89.4411	59.6978	-5.94911	2.28643	-35.3039	-3.80696	2.27971	-5.62132	1.25699	48.113	62.5133	15.9891	106.727	19.8493	-6.63686	6.91241	-16.3869	3.0154	-2.18956	35.786	-0.282913	-0.844126	49.8795	-0.63739
608	2.51293	-0.987259	16.4669	1.02213	-0.63487	1.49515	1.02207	-0.634975	7.31558	0.804789	-0.408882	11.3247	-3.10093	0.0138891	14.9758	-5.63479	1.18634	-8.27199	-7.56578	1.78321	-6.51955	27.4886	11.1375	43.8776	-23.7258	89.0661	59.9351	-7.95098	3.09748	-34.0875	-3.72438	2.24225	-5.51757	1.16196	48.1342	62.4585	16.0092	106.701	19.6921	-6.63447	6.91181	-16.4008	3.01782	-2.12816	35.7831	-0.309975	-0.945953	49.9108	-0.686793
610	2.47868	-0.979596	16.4751	1.00772	-0.6288	1.49875	1.00765	-0.628904	7.31919	0.793619	-0.405278	11.3273	-3.00888	-0.04286	14.8759	-5.4879	1.05245	-8.45263	-7.45528	1.93147	-6.64538	26.8036	12.3056	45.0128	-23.995	88.5512	59.7892	-9.71432	3.53456	-33.4845	-3.6609	2.20294	-5.44044	1.07154	48.1673	62.4521	15.9926	106.674	19.5844	-6.61475	6.89967	-16.435	3.02503	-2.11145	35.785	-0.325031	-0.97641	49.9505	-0.684339
612	2.4534	-0.964188	16.4932	0.997827	-0.620106	1.50671	0.997763	-0.620209	7.32714	0.785663	-0.399429	11.3333	-2.92787	-0.0890541	14.7433	-5.35708	0.943082	-8.69499	-7.35319	2.08747	-6.84219	26.0558	13.3265	45.9172	-23.991	88.3736	59.3003	-11.382	4.02687	-33.5467	-3.62822	2.15746	-5.41065	1.00074	48.2125	62.5033	15.9524	106.652	19.542	-6.57937	6.8787	-16.4947	3.03494	-2.14554	35.7882	-0.323818	-0.928328	49.995	-0.635415
614	2.43506	-0.94533	16.5154	0.991244	-0.610476	1.51646	0.991181	-0.610579	7.33689	0.780116	-0.392671	11.3406	-2.86295	-0.121117	14.6092	-5.25036	0.865379	-8.94116	-7.29659	2.22585	-7.03028	25.2213	14.0427	46.5193	-23.6517	89.1494	58.4451	-13.4476	5.72815	-34.15	-3.63792	2.11766	-5.3759	0.967479	48.2705	62.5373	15.9404	106.665	19.5821	-6.59339	6.85081	-16.5175	3.05495	-2.19881	35.8095	-0.323481	-0.901947	50.0533	-0.630069
616	2.41195	-0.923984	16.5431	0.982761	-0.599399	1.52867	0.9827	-0.5995	7.3491	0.773055	-0.384957	11.3497	-2.81885	-0.145652	14.5024	-5.1789	0.808079	-9.1376	-7.32514	2.30895	-7.15711	24.3693	14.3842	46.7918	-22.9037	91.7657	57.4396	-14.0254	6.57688	-36.5997	-3.63993	2.08139	-5.37228	0.902739	48.2428	62.5978	15.9469	106.75	19.6499	-6.61114	6.88926	-16.5721	3.08203	-2.27752	35.8355	-0.295503	-0.857232	50.1042	-0.684485
618	2.38563	-0.905938	16.5725	0.972608	-0.589515	1.5416	0.972547	-0.589615	7.36203	0.764822	-0.378243	11.3594	-2.79926	-0.161302	14.4363	-5.14891	0.774669	-9.25946	-7.42024	2.32941	-7.22034	23.5604	14.3553	46.7352	-21.8678	95.7265	56.4961	-13.2243	6.32547	-40.4614	-3.63322	2.05514	-5.40032	0.814808	48.1338	62.6833	15.9528	106.901	19.7333	-6.60676	7.01192	-16.6438	3.10887	-2.35763	35.8616	-0.249039	-0.804433	50.1453	-0.783715
620	2.376	-0.908278	16.5894	0.968153	-0.589846	1.54916	0.968092	-0.589945	7.36959	0.761507	-0.378789	11.365	-2.81466	-0.160406	14.423	-5.17649	0.78272	-9.28463	-7.46504	2.29563	-7.28375	22.9787	13.9688	46.3172	-21.3239	98.0385	56.0238	-12.4373	5.86537	-42.8013	-3.67126	2.06881	-5.43543	0.821032	48.0447	62.7633	15.8524	107.028	19.8667	-6.51247	7.22462	-16.6088	3.10908	-2.33726	35.8836	-0.252196	-0.813097	50.1905	-0.830958
622	2.36866	-0.942971	16.5869	0.962142	-0.604445	1.54824	0.96208	-0.604544	7.36867	0.757951	-0.390086	11.3643	-2.84492	-0.1263	14.4792	-5.21879	0.854183	-9.18225	-7.48373	2.24462	-7.29537	22.4034	13.7502	45.8564	-20.3849	100.765	55.6355	-12.3123	5.62679	-43.916	-3.69684	2.08473	-5.46185	0.786654	48.0616	62.7899	15.9088	107.285	19.8802	-6.40661	7.42004	-16.5487	3.0948	-2.29927	35.8981	-0.249997	-0.835694	50.2318	-0.911783
624	2.36063	-1.0049	16.5681	0.953676	-0.630846	1.54024	0.953611	-0.630944	7.36067	0.753323	-0.41035	11.3583	-2.88319	-0.0618601	14.5906	-5.26459	0.981693	-8.97847	-7.47488	2.1876	-7.24822	21.8306	13.7309	45.4463	-19.1794	103.718	55.2793	-12.789	5.65808	-44.1474	-3.69891	2.10114	-5.47917	0.687843	48.1828	62.7801	16.1271	107.636	19.7443	-6.30134	7.60597	-16.453	3.07267	-2.27905	35.9068	-0.224467	-0.856521	50.2713	-1.02947
626	2.35289	-1.06597	16.553	0.945401	-0.656909	1.53384	0.945334	-0.657007	7.35427	0.748815	-0.430352	11.3536	-2.92658	0.0068351	14.6967	-5.31823	1.11903	-8.78495	-7.41852	2.13503	-7.14366	21.4269	13.4547	45.1416	-19.1241	104.494	54.8079	-12.8785	5.3956	-45.1599	-3.6878	2.14558	-5.51021	0.544738	48.2799	62.8642	16.2741	107.808	19.4933	-6.16528	7.94091	-16.1924	3.0591	-2.35982	35.92	-0.140664	-0.848732	50.3242	-1.12813
628	2.34442	-1.0949	16.5474	0.939375	-0.668878	1.5315	0.939306	-0.668975	7.35193	0.745081	-0.43968	11.3518	-2.95025	0.0710724	14.7399	-5.33737	1.24323	-8.70746	-7.37157	2.03231	-7.08654	21.1618	13.2422	44.857	-19.2216	104.657	54.5442	-12.7694	5.12974	-46.0378	-3.6573	2.21094	-5.52414	0.419077	48.4872	62.9464	16.3967	107.773	19.2715	-6.07705	8.28942	-15.9172	3.05111	-2.39866	35.9432	-0.0906593	-0.861477	50.3788	-1.19621
630	2.33392	-1.08777	16.5524	0.935331	-0.664935	1.53371	0.935263	-0.665031	7.35414	0.741803	-0.436996	11.3535	-2.94962	0.123869	14.7139	-5.31609	1.34015	-8.75753	-7.35844	1.88159	-7.07956	20.9996	13.1564	44.5706	-19.1959	104.754	54.5187	-12.5167	4.90889	-46.6109	-3.6105	2.29998	-5.52041	0.351016	48.7831	63.0101	16.4848	107.591	19.1307	-6.03938	8.57967	-15.6873	3.04741	-2.377	35.9737	-0.090092	-0.887298	50.4277	-1.22126
632	2.31503	-1.06101	16.5641	0.929174	-0.651737	1.53873	0.929107	-0.651833	7.35917	0.73635	-0.427535	11.3572	-2.93438	0.14953	14.6547	-5.27812	1.38342	-8.86792	-7.43094	1.73031	-7.02125	20.8221	13.169	44.273	-18.8078	105.665	54.5086	-12.2777	4.66325	-46.8767	-3.55912	2.44354	-5.52274	0.44757	48.9901	63.071	16.4824	107.559	19.1269	-5.97579	8.64534	-15.609	3.04721	-2.35149	35.9949	-0.118413	-0.84157	50.449	-1.16246
634	2.30473	-1.05062	16.5756	0.925463	-0.646407	1.54381	0.925397	-0.646502	7.36424	0.733229	-0.423797	11.361	-2.91023	0.170351	14.6123	-5.22593	1.41378	-8.94658	-7.47469	1.66775	-6.94446	20.5961	13.2905	44.0007	-18.1589	106.895	54.4795	-12.1498	4.53485	-47.0522	-3.53634	2.52907	-5.53958	0.555453	49.0194	63.1446	16.4365	107.611	19.1481	-5.95117	8.60854	-15.5383	3.02817	-2.356	36.0054	-0.11471	-0.815457	50.473	-1.12349
636	2.30276	-1.05516	16.5839	0.92421	-0.64828	1.5475	0.924143	-0.648375	7.36793	0.732409	-0.425284	11.3638	-2.87111	0.182934	14.5994	-5.14994	1.42226	-8.96947	-7.47542	1.68719	-6.86535	20.3273	13.5002	43.7656	-17.3534	108.157	54.4319	-12.1435	4.53973	-47.219	-3.53345	2.54481	-5.58128	0.614583	48.8886	63.2373	16.3747	107.709	19.1516	-5.95979	8.53319	-15.4619	2.98965	-2.3951	36.0061	-0.0711811	-0.812236	50.505	-1.11443
638	2.29034	-1.02685	16.5852	0.92105	-0.634876	1.54791	0.920985	-0.634971	7.36834	0.729188	-0.415469	11.364	-2.7809	0.150588	14.607	-4.99828	1.32868	-8.95128	-7.48912	1.6708	-6.8339	20.0932	13.7301	43.5819	-16.7127	108.663	54.4306	-12.2042	4.62427	-47.5094	-3.47541	2.53891	-5.68209	0.495531	48.7622	63.3649	16.3745	107.742	19.0596	-5.91082	8.57763	-15.476	2.94829	-2.45156	36.0035	-0.0143337	-0.749938	50.5406	-1.06976
640	2.27943	-0.991605	16.5765	0.919133	-0.618511	1.54387	0.919069	-0.618605	7.3643	0.726708	-0.403352	11.361	-2.68639	0.101409	14.631	-4.84533	1.20228	-8.90216	-7.49861	1.59624	-6.78302	19.8668	13.8601	43.4181	-16.2395	109.005	54.3816	-12.172	4.63865	-47.7085	-3.40972	2.60959	-5.78406	0.477351	48.7403	63.4693	16.3629	107.665	19.0226	-5.91052	8.60624	-15.4743	2.92617	-2.47838	36.009	0.0013268	-0.726122	50.5607	-1.01449
642	2.2721	-0.957047	16.5563	0.91876	-0.602681	1.53469	0.918698	-0.602776	7.35512	0.725421	-0.391529	11.3541	-2.59743	0.0469022	14.6672	-4.70452	1.06795	-8.83036	-7.50627	1.46724	-6.70755	19.6515	13.9623	43.2787	-15.8669	109.263	54.2718	-12.0211	4.56332	-47.8025	-3.35824	2.8014	-5.87142	0.68738	48.8109	63.5468	16.2542	107.462	19.101	-5.96462	8.57562	-15.4264	2.92536	-2.45951	36.0205	-0.0360214	-0.756295	50.5618	-0.957758
644	2.26732	-0.928951	16.5244	0.91901	-0.589833	1.52037	0.918949	-0.589928	7.34081	0.724795	-0.381886	11.3433	-2.50345	0.00559735	14.7049	-4.54953	0.955791	-8.75626	-7.54691	1.32943	-6.65376	19.5026	14.4464	43.2233	-15.3136	109.225	54.129	-11.8147	4.48527	-47.9466	-3.37732	3.22251	-5.97169	1.3586	48.729	63.6982	15.7364	107.179	19.3508	-5.97087	8.50139	-15.3468	2.93196	-2.38151	36.0087	-0.117974	-0.814704	50.5492	-0.917402
646	2.26482	-0.932663	16.462	0.917779	-0.590972	1.49269	0.917719	-0.591069	7.31312	0.723971	-0.382775	11.3226	-2.43791	-0.020452	14.758	-4.44053	0.881761	-8.655	-7.50559	1.25581	-6.59037	19.2373	15.2253	43.1363	-14.4634	109.126	53.9645	-11.6187	4.44943	-48.0273	-3.38726	3.53644	-5.84603	2.3192	49.0781	63.5128	15.2251	106.533	19.9155	-6.00449	7.92992	-15.0256	2.92699	-2.27535	36.0278	-0.198429	-0.877071	50.5363	-0.888398
648	2.25495	-0.947565	16.3861	0.91245	-0.596356	1.45901	0.912388	-0.59645	7.27944	0.720358	-0.387085	11.2973	-2.39549	-0.0367867	14.8087	-4.36983	0.834316	-8.55919	-7.40927	1.19229	-6.49004	18.8358	16.1257	43.0271	-13.4598	109.066	53.7415	-11.4648	4.42963	-48.0425	-3.36914	3.68731	-5.60712	3.39975	49.6037	63.0823	14.8179	105.761	20.8691	-6.4168	6.99369	-14.5143	2.90512	-2.16101	36.0822	-0.263599	-0.940476	50.513	-0.86618
650	2.19792	-0.861047	16.3889	0.894387	-0.553874	1.4598	0.89433	-0.553967	7.28023	0.704126	-0.356495	11.2978	-2.32769	-0.0710707	14.7659	-4.25923	0.747697	-8.63602	-7.48717	0.813037	-6.25878	18.3737	16.5145	43.0924	-13.0041	109.247	53.2876	-11.437	4.26543	-48.0634	-3.31425	3.79813	-6.0139	4.03649	48.7332	63.247	14.4211	106.166	22.3194	-8.78107	6.80187	-14.0899	2.86384	-2.0785	36.1386	-0.310106	-1.03317	50.4189	-0.831485
652	2.12549	-0.749185	16.3876	0.871613	-0.499026	1.45867	0.871562	-0.499116	7.2791	0.683577	-0.316961	11.2969	-2.21271	-0.108602	14.7191	-4.0641	0.637376	-8.71894	-7.57847	0.422525	-6.02421	18.0318	16.6106	43.0473	-12.9341	109.272	52.8527	-11.2571	3.99805	-48.1612	-3.26922	3.84383	-6.31082	4.81018	47.3238	62.9977	13.9703	106.582	24.1076	-11.0491	6.29254	-14.3963	2.8342	-2.03948	36.1955	-0.349596	-1.09309	50.3173	-0.813335
654	2.04856	-0.630794	16.372	0.847422	-0.440897	1.45117	0.847376	-0.440984	7.2716	0.661763	-0.275057	11.2912	-2.05404	-0.141143	14.6968	-3.78781	0.518774	-8.756	-7.66219	0.0833606	-5.81741	17.8598	16.5285	42.8911	-13.167	109.103	52.4678	-10.9365	3.65865	-48.3498	-3.2342	3.81365	-6.43044	5.76657	45.3925	62.2728	13.3948	106.808	26.0433	-12.6429	5.35876	-15.6144	2.81656	-2.06649	36.2361	-0.365348	-1.08849	50.2294	-0.817345
656	1.98126	-0.515705	16.3712	0.827155	-0.385049	1.45032	0.827115	-0.385134	7.27076	0.643023	-0.234616	11.2905	-1.90238	-0.144119	14.7381	-3.51333	0.45489	-8.67598	-7.79372	-0.246289	-5.64239	17.8573	16.5735	42.896	-13.4861	108.947	52.0028	-10.8226	3.32913	-48.6447	-3.19966	3.72872	-6.75935	6.66637	42.292	61.8094	12.4436	107.107	27.4679	-13.1295	4.27371	-18.0603	2.77994	-2.24456	36.196	-0.267631	-0.933184	50.1779	-0.839101
658	1.92062	-0.397983	16.4036	0.809979	-0.328718	1.4642	0.809946	-0.328803	7.28463	0.62656	-0.193637	11.3008	-1.70063	-0.14783	14.76	-3.14795	0.371454	-8.63132	-7.93635	-0.496539	-5.45029	17.9215	16.6324	42.8815	-13.6456	108.902	51.6353	-10.6595	3.11065	-48.7372	-2.88846	3.20992	-7.36837	7.03656	38.7633	61.2085	11.694	107.536	29.1397	-13.5943	3.60945	-19.6389	2.73371	-2.43312	36.1391	-0.170803	-0.815172	50.1588	-0.874477
660	1.86353	-0.289428	16.4555	0.79361	-0.276755	1.48684	0.793582	-0.276837	7.30727	0.610977	-0.155879	11.3177	-1.44777	-0.159296	14.7627	-2.69249	0.255211	-8.62188	-8.07515	-0.634355	-5.26193	18.0194	16.6678	42.8233	-13.6215	108.922	51.3863	-10.4507	3.0083	-48.6158	-2.33338	2.25947	-8.15689	6.89984	35.1979	60.4278	11.0778	107.767	31.0306	-14.3007	3.30444	-20.0936	2.68761	-2.59433	36.0795	-0.107563	-0.774313	50.1594	-0.91029
662	1.79993	-0.240262	16.4533	0.769687	-0.250082	1.48574	0.769661	-0.250162	7.30617	0.591382	-0.137477	11.3168	-1.19003	-0.178155	14.8349	-2.23097	0.122617	-8.48414	-8.18493	-0.586603	-5.21079	18.1455	16.5832	42.7699	-13.6475	108.693	51.1911	-10.446	2.90399	-48.5316	-1.91847	1.25847	-8.61527	7.0847	32.2567	59.6433	9.89752	106.752	32.2606	-15.2103	2.20934	-20.2271	2.67257	-2.72079	36.0122	-0.100192	-0.779882	50.1345	-0.891215
664	1.72835	-0.22632	16.4194	0.73946	-0.23809	1.47071	0.739435	-0.238166	7.29114	0.56802	-0.130437	11.3055	-0.916795	-0.192785	14.903	-1.73955	-0.0074757	-8.35461	-8.26633	-0.474243	-5.22703	18.2198	16.5238	42.739	-13.5188	108.378	50.9524	-10.479	2.88254	-48.5131	-1.47238	0.403752	-8.83892	7.18738	30.0294	58.5925	8.49547	103.093	32.8517	-15.6554	0.743392	-20.5473	2.68293	-2.81429	35.9461	-0.118192	-0.82993	50.0778	-0.901292
666	1.64266	-0.229247	16.357	0.701717	-0.232269	1.44308	0.701693	-0.232341	7.26351	0.539442	-0.12848	11.2847	-0.634729	-0.210346	14.9601	-1.23305	-0.145542	-8.24658	-8.32677	-0.347864	-5.28143	18.246	16.5085	42.7377	-13.2551	108.055	50.6506	-10.475	2.98018	-48.5473	-1.03192	-0.211538	-8.83585	7.21652	28.5173	57.3336	6.94842	97.8995	32.942	-15.0151	-0.982567	-21.1689	2.71432	-2.84666	35.8892	-0.16293	-0.911046	49.9923	-0.939755
668	1.51826	-0.184817	16.2668	0.650817	-0.202523	1.40296	0.650796	-0.202588	7.2234	0.499491	-0.109473	11.2546	-0.354835	-0.277201	15.0356	-0.748709	-0.372107	-8.10509	-8.41265	-0.2898	-5.31347	18.3578	16.4549	42.7499	-13.1204	107.855	50.3606	-10.2516	3.29348	-48.5212	-0.86508	-0.503376	-8.6027	7.50157	27.4107	56.2406	5.47281	96.9005	32.7485	-11.4248	-2.65295	-22.29	2.7485	-2.67385	35.8717	-0.283827	-0.959611	49.9026	-0.919863
670	1.39371	-0.18202	16.1446	0.596526	-0.190967	1.34872	0.596506	-0.191028	7.16915	0.458178	-0.104278	11.2139	-0.177048	-0.330202	15.1562	-0.444544	-0.535118	-7.8808	-8.43147	-0.246784	-5.35518	18.3309	16.4966	42.8839	-12.9426	107.96	49.8857	-10.0788	3.61946	-48.3948	-0.906284	-0.541608	-8.22857	7.86522	27.1552	55.1648	5.09097	98.0961	32.6132	-9.15829	-4.43318	-23.5098	2.81362	-2.57818	35.8339	-0.361073	-1.12679	49.8064	-0.896113
672	1.27471	-0.231103	15.9971	0.540556	-0.202598	1.28341	0.540535	-0.202654	7.10384	0.417108	-0.116521	11.1648	-0.114973	-0.350524	15.3155	-0.338426	-0.595495	-7.58505	-8.36595	-0.199991	-5.41002	18.1087	16.6658	43.1315	-12.6838	108.315	49.1859	-9.97422	3.90092	-48.2348	-1.07935	-0.38513	-7.77727	8.19776	27.7032	54.0844	5.8016	100.082	32.6375	-8.88883	-5.89338	-24.7229	2.89501	-2.58555	35.7667	-0.381969	-1.35391	49.7081	-0.883285
674	1.14674	-0.296463	15.8492	0.479389	-0.220736	1.21796	0.479365	-0.220788	7.0384	0.372577	-0.133977	11.1157	-0.122185	-0.316906	15.4639	-0.338555	-0.532018	-7.30953	-8.23241	-0.114828	-5.46302	17.6685	16.9826	43.3793	-12.3228	108.557	48.2541	-9.82773	4.16385	-48.3244	-1.10075	-0.154543	-7.37999	8.1584	28.6596	52.9513	6.67649	98.2403	32.7152	-8.76637	-5.19922	-25.8194	2.91269	-2.50998	35.6908	-0.419169	-1.22281	49.6231	-0.901929
676	1.01814	-0.345292	15.7178	0.419264	-0.231693	1.15969	0.41924	-0.231737	6.98012	0.328367	-0.14601	11.072	-0.154893	-0.298055	15.562	-0.390823	-0.486003	-7.12729	-8.06664	-0.028818	-5.54416	17.1408	17.3356	43.4548	-11.9476	108.465	47.3729	-9.23591	4.13921	-48.7972	-1.13899	-0.00647292	-7.03905	8.14435	29.014	52.0697	7.03621	97.2666	32.6886	-8.44116	-4.57961	-27.162	2.88566	-2.45725	35.6233	-0.436629	-1.17312	49.528	-0.895179
678	0.890506	-0.36646	15.6102	0.361732	-0.230716	1.11191	0.361708	-0.230754	6.93234	0.285318	-0.148976	11.0361	-0.1976	-0.302373	15.6068	-0.469975	-0.478417	-7.04415	-7.9003	0.0406845	-5.65961	16.6156	17.6331	43.3724	-11.658	108.084	46.6225	-8.26387	3.81843	-49.5699	-1.20344	0.0293762	-6.7561	8.18855	28.6999	51.4804	6.86282	97.8354	32.5222	-7.82935	-4.49094	-28.6767	2.82165	-2.47503	35.5627	-0.413689	-1.24232	49.4253	-0.857292
680	0.758257	-0.353858	15.532	0.304797	-0.214673	1.07714	0.304774	-0.214704	6.89758	0.241733	-0.14066	11.01	-0.244964	-0.296028	15.6319	-0.553798	-0.449701	-6.99744	-7.81838	0.0577604	-5.82345	16.3194	17.5761	43.3902	-11.7884	107.898	46.0053	-7.5829	3.46549	-50.1613	-1.20319	0.0148809	-6.51238	8.05164	28.5044	50.9992	6.92082	98.5544	32.2691	-7.01058	-4.70141	-29.7106	2.73909	-2.68639	35.4816	-0.286844	-1.18314	49.3429	-0.816725
682	0.648641	-0.333362	15.4874	0.25837	-0.197027	1.05726	0.25835	-0.197053	6.87769	0.205897	-0.130475	10.995	-0.306482	-0.269622	15.6481	-0.656129	-0.379295	-6.9676	-7.76807	0.0546121	-5.90464	16.045	17.5431	43.3712	-11.869	107.657	45.5059	-6.96997	3.19763	-50.5594	-1.18765	0.0439494	-6.31751	7.92989	28.6386	50.5632	7.20598	98.7677	32.0645	-6.29522	-4.74098	-30.626	2.65883	-2.90844	35.3871	-0.140404	-1.03781	49.2962	-0.797457
684	0.570187	-0.308083	15.4726	0.225952	-0.179777	1.05065	0.225933	-0.1798	6.87108	0.180548	-0.119686	10.9901	-0.379794	-0.224602	15.6596	-0.773182	-0.270709	-6.94655	-7.73899	0.0471023	-5.90565	15.769	17.5853	43.3171	-11.8067	107.397	45.13	-6.44621	3.04119	-50.7616	-1.17328	0.116384	-6.17607	7.8361	29.0404	50.1769	7.65852	98.4591	31.9285	-5.76563	-4.55567	-31.4205	2.58393	-3.07505	35.2917	-0.015431	-0.853307	49.2832	-0.796132
686	0.529395	-0.263617	15.4727	0.211543	-0.15708	1.05061	0.211527	-0.157102	6.87104	0.168306	-0.103659	10.99	-0.448736	-0.179835	15.6629	-0.882405	-0.164134	-6.94094	-7.7333	0.0822222	-5.98241	15.5828	17.5389	43.3596	-11.667	107.488	44.9097	-6.25573	2.91078	-50.8333	-1.18902	0.113675	-6.10384	7.63508	29.1456	49.9756	7.97601	98.4409	31.8024	-5.48485	-4.42596	-31.8157	2.49384	-3.08469	35.2446	-0.00332168	-0.803129	49.2748	-0.766684
688	0.512781	-0.203074	15.4656	0.209002	-0.129218	1.04739	0.208989	-0.12924	6.86783	0.164597	-0.0829989	10.9876	-0.51433	-0.138169	15.6862	-0.986647	-0.0645784	-6.8982	-7.73975	0.0692221	-6.02244	15.449	17.5233	43.3211	-11.5169	107.553	44.8331	-6.13347	2.90903	-50.9221	-1.18166	0.14619	-6.06035	7.43909	29.0397	49.8315	8.1101	98.5318	31.6539	-5.1937	-4.40316	-32.117	2.42846	-3.10365	35.2043	0.00203304	-0.818264	49.2797	-0.746085
690	0.514527	-0.137218	15.45	0.214931	-0.100454	1.04036	0.214921	-0.100477	6.86079	0.167161	-0.061114	10.9823	-0.572452	-0.0997717	15.7229	-1.07851	0.0261729	-6.83054	-7.75447	-0.000724606	-6.00966	15.3598	17.5385	43.1988	-11.4037	107.544	44.8622	-6.02722	3.00571	-51.0381	-1.14461	0.225667	-6.0272	7.28381	28.8173	49.7156	8.0997	98.6778	31.486	-4.88086	-4.50048	-32.3665	2.39504	-3.1616	35.1692	0.0266865	-0.849618	49.2912	-0.741853
692	0.526069	-0.106294	15.4469	0.222414	-0.0877912	1.03893	0.222405	-0.0878142	6.85937	0.171931	-0.0511631	10.9813	-0.61323	-0.055428	15.7127	-1.13665	0.121812	-6.85001	-7.77798	-0.0771432	-5.97479	15.3178	17.4778	43.1548	-11.4377	107.629	44.8666	-5.99188	2.98394	-51.0378	-1.09923	0.301506	-5.97199	7.21448	28.8569	49.6256	8.20753	98.7292	31.3676	-4.77941	-4.67996	-32.4081	2.38172	-3.22314	35.1739	0.0861363	-0.721123	49.2806	-0.756864
694	0.54585	-0.0942403	15.4424	0.232035	-0.0840475	1.03692	0.232027	-0.0840714	6.85735	0.178879	-0.0477391	10.9797	-0.61808	-0.0288086	15.7091	-1.13581	0.172073	-6.85706	-7.7939	-0.153786	-5.9147	15.2948	17.4037	43.0989	-11.5254	107.684	44.8591	-5.94659	2.97402	-51.0776	-1.06069	0.373603	-5.92507	7.17503	28.936	49.5821	8.25277	98.7629	31.2	-4.69203	-4.86301	-32.518	2.39524	-3.25525	35.1748	0.101675	-0.690537	49.2601	-0.753308
696	0.571564	-0.0925105	15.4366	0.243451	-0.0852941	1.03436	0.243442	-0.0853192	6.85479	0.187492	-0.0479282	10.9778	-0.583907	-0.0293731	15.7199	-1.0738	0.158542	-6.83664	-7.80008	-0.229819	-5.84417	15.2811	17.3316	43.0277	-11.6248	107.698	44.8483	-5.88104	2.99313	-51.169	-1.03159	0.439313	-5.88563	7.14521	29.0015	49.5773	8.21058	98.7991	30.9876	-4.59146	-5.02488	-32.7193	2.43063	-3.24061	35.166	0.0637467	-0.783107	49.2384	-0.731147
698	0.598021	-0.0773868	15.443	0.256236	-0.080739	1.03714	0.256228	-0.0807655	6.85757	0.196751	-0.0436944	10.9799	-0.515955	-0.0738399	15.7269	-0.966227	0.0528474	-6.82314	-7.80464	-0.322936	-5.81908	15.2692	17.2698	43.0034	-11.6591	107.737	44.8773	-5.84106	2.99843	-51.2108	-1.00075	0.497483	-5.81609	7.09933	29.0136	49.5621	8.11513	98.8767	30.8372	-4.55546	-5.16041	-32.8374	2.46733	-3.13898	35.168	0.00759364	-0.864039	49.2435	-0.730363
700	0.626878	-0.0655843	15.4496	0.269814	-0.0778295	1.04009	0.269806	-0.0778573	6.86052	0.20671	-0.0406388	10.9821	-0.438346	-0.130513	15.7503	-0.845477	-0.0786666	-6.7789	-7.81287	-0.386574	-5.81736	15.2666	17.2268	42.9754	-11.6333	107.748	44.9356	-5.78319	3.05258	-51.2514	-0.986698	0.538411	-5.78025	7.04283	29.0438	49.5528	8.06674	98.876	30.7251	-4.47986	-5.26236	-32.8811	2.48943	-3.04168	35.1655	-0.0327318	-0.907127	49.2522	-0.731792
702	0.655079	-0.0572148	15.4542	0.282837	-0.0763723	1.04209	0.282829	-0.0764015	6.86252	0.216348	-0.0387047	10.9836	-0.359264	-0.19076	15.796	-0.723252	-0.217296	-6.69349	-7.82908	-0.425116	-5.82397	15.2601	17.1918	42.9288	-11.5541	107.742	45.0071	-5.70369	3.15241	-51.2975	-0.983652	0.571322	-5.78365	6.9758	29.0854	49.5501	8.07721	98.8033	30.6405	-4.35348	-5.32565	-32.8741	2.49908	-2.97506	35.1552	-0.0522681	-0.922238	49.2581	-0.731097
704	0.668074	-0.0364318	15.4576	0.290163	-0.0682793	1.04356	0.290156	-0.0683092	6.86399	0.221297	-0.0321809	10.9847	-0.278227	-0.255396	15.8741	-0.598867	-0.364679	-6.54792	-7.87175	-0.509894	-5.7902	15.1845	17.1035	42.8418	-11.4482	107.812	45.0349	-5.61895	3.23514	-51.3414	-0.947443	0.652528	-5.79033	6.89159	29.0231	49.5492	8.07928	98.8163	30.5502	-4.21703	-5.32744	-32.9425	2.52637	-2.96103	35.1353	-0.0679713	-1.00875	49.254	-0.724771
706	0.684853	-0.026745	15.4566	0.298281	-0.0653428	1.04311	0.298274	-0.0653735	6.86354	0.227173	-0.0294586	10.9844	-0.227831	-0.305559	15.9373	-0.524965	-0.474464	-6.43024	-7.87709	-0.563232	-5.76402	15.1092	17.0342	42.7687	-11.3514	107.895	45.0365	-5.57508	3.27289	-51.3723	-0.92323	0.697205	-5.78056	6.82943	29.0456	49.5414	8.12104	98.7752	30.4625	-4.15521	-5.35706	-32.9276	2.55173	-2.91781	35.1247	-0.112363	-1.04927	49.2553	-0.719238
708	0.70545	-0.0276496	15.4561	0.307244	-0.0673512	1.04285	0.307237	-0.0673829	6.86329	0.234003	-0.0303773	10.9842	-0.206013	-0.338257	15.9683	-0.496874	-0.541985	-6.37245	-7.8463	-0.587009	-5.75015	15.0573	17.0027	42.7303	-11.2857	107.984	45.0195	-5.58636	3.25261	-51.3904	-0.912642	0.696123	-5.76359	6.79981	29.149	49.5512	8.17318	98.6981	30.3878	-4.18202	-5.42765	-32.8188	2.57058	-2.85254	35.1247	-0.173217	-1.03331	49.2626	-0.71507
710	0.711424	-0.0120385	15.4818	0.311081	-0.0610116	1.05425	0.311075	-0.0610438	6.87468	0.236458	-0.0253961	10.9928	-0.166868	-0.361257	15.942	-0.433968	-0.597871	-6.42124	-7.85128	-0.671313	-5.7204	15.0599	17.0191	42.7634	-11.301	108.108	45.0022	-5.66864	3.14882	-51.4061	-0.874958	0.695304	-5.81025	6.80272	29.1256	49.7038	8.07241	98.8017	30.3692	-4.27451	-5.50808	-32.7021	2.58252	-2.88068	35.1199	-0.163954	-1.02658	49.263	-0.708478
712	0.715227	-0.00656775	15.4997	0.313174	-0.0589373	1.0622	0.313168	-0.0589695	6.88264	0.237887	-0.0237137	10.9987	-0.142114	-0.376359	15.9087	-0.394485	-0.634194	-6.48316	-7.84618	-0.711484	-5.70283	15.0797	17.0542	42.7901	-11.3266	108.184	44.9903	-5.73656	3.05504	-51.4364	-0.863384	0.672695	-5.83658	6.83829	29.13	49.8182	7.9452	98.8505	30.3569	-4.32537	-5.55101	-32.6839	2.58282	-2.92437	35.1215	-0.134393	-1.02146	49.2633	-0.699672
714	0.718563	-0.013504	15.5038	0.314092	-0.0622473	1.06405	0.314086	-0.0622797	6.88448	0.238789	-0.0261289	11.0001	-0.136239	-0.383489	15.8873	-0.38646	-0.649237	-6.52277	-7.82929	-0.696635	-5.70693	15.0984	17.0941	42.7996	-11.3373	108.209	44.9866	-5.77329	3.0029	-51.4764	-0.881928	0.63237	-5.83581	6.89644	29.177	49.8647	7.83826	98.8216	30.3429	-4.32557	-5.56661	-32.7368	2.56725	-2.96556	35.1302	-0.0923757	-1.01347	49.2669	-0.691074
716	0.716498	-0.0168808	15.5011	0.312923	-0.0635622	1.06282	0.312916	-0.0635945	6.88325	0.238	-0.027187	10.9992	-0.141325	-0.380149	15.9055	-0.394428	-0.641372	-6.48893	-7.83303	-0.678179	-5.75286	15.0799	17.1141	42.8307	-11.3025	108.227	44.9954	-5.79334	3.02845	-51.4872	-0.896983	0.610198	-5.85361	6.94364	29.1995	49.8895	7.83197	98.8428	30.3426	-4.36207	-5.66248	-32.6177	2.5194	-2.99408	35.141	-0.0281394	-0.979596	49.2842	-0.693138
718	0.717825	-0.0282429	15.5004	0.312614	-0.0686483	1.06252	0.312607	-0.0686805	6.88295	0.2381	-0.031008	10.999	-0.15661	-0.360336	15.9324	-0.415	-0.599857	-6.43906	-7.83252	-0.656175	-5.77483	15.0384	17.1311	42.8461	-11.2292	108.324	44.9934	-5.84935	3.05805	-51.4789	-0.9148	0.564431	-5.90387	6.96307	29.1647	49.935	7.84221	98.8693	30.3547	-4.3641	-5.71898	-32.5031	2.47786	-3.05094	35.1482	0.0534733	-0.950099	49.3021	-0.698004
720	0.723261	-0.0439127	15.5036	0.313769	-0.0759518	1.06401	0.313762	-0.0759842	6.88444	0.239437	-0.0363924	11.0001	-0.17422	-0.33026	15.959	-0.43613	-0.538823	-6.38984	-7.82888	-0.64009	-5.76774	14.9864	17.1479	42.8436	-11.1314	108.483	44.9829	-5.93616	3.0752	-51.4621	-0.930457	0.499794	-5.99508	6.95209	29.0934	50.0358	7.85685	98.8871	30.3562	-4.34061	-5.73441	-32.3824	2.45095	-3.12038	35.1515	0.131194	-0.932455	49.318	-0.701536
722	0.725651	-0.0367047	15.5071	0.315382	-0.0729834	1.06555	0.315375	-0.0730159	6.88598	0.24045	-0.03407	11.0012	-0.163265	-0.320822	15.9814	-0.412693	-0.525643	-6.34829	-7.85411	-0.663919	-5.77924	14.9668	17.1594	42.8468	-11.0676	108.526	44.997	-5.95782	3.09596	-51.4813	-0.921606	0.480231	-6.15753	6.89946	29.1214	50.2862	7.95272	98.8599	30.2547	-4.38408	-5.81212	-32.0201	2.4352	-3.09551	35.1542	0.117923	-0.931232	49.3327	-0.691455
724	0.735041	-0.0371222	15.5167	0.319465	-0.0739176	1.06977	0.319458	-0.0739505	6.89021	0.243562	-0.0345052	11.0044	-0.151471	-0.317463	15.9846	-0.389992	-0.523772	-6.34251	-7.85641	-0.67888	-5.78805	14.9402	17.1783	42.8535	-10.971	108.688	45.0217	-6.07499	3.05944	-51.4685	-0.906194	0.434245	-6.2619	6.95629	29.1156	50.5823	7.79203	98.8631	30.0971	-4.46318	-5.90049	-31.7925	2.41173	-3.05051	35.1643	0.10757	-0.912043	49.3537	-0.69292
726	0.752515	-0.0485482	15.5332	0.326228	-0.0803254	1.07714	0.32622	-0.0803591	6.89757	0.249032	-0.0388594	11.0099	-0.143466	-0.316476	15.9665	-0.37513	-0.524802	-6.37609	-7.83361	-0.682105	-5.78828	14.9073	17.2051	42.8721	-10.8603	108.946	45.0468	-6.26797	2.98381	-51.4269	-0.890785	0.356444	-6.29429	7.14163	29.1103	50.8791	7.39984	98.9074	29.9288	-4.59141	-6.03341	-31.7197	2.38144	-3.00174	35.1818	0.110662	-0.891679	49.3796	-0.702647
728	0.77385	-0.0565994	15.5568	0.334946	-0.0855692	1.08764	0.334937	-0.0856037	6.90807	0.255887	-0.0422185	11.0178	-0.13513	-0.31337	15.9311	-0.358971	-0.522052	-6.4418	-7.8245	-0.714755	-5.76445	14.9039	17.2285	42.9405	-10.8854	108.969	45.0286	-6.29512	3.00926	-51.4432	-0.882252	0.285398	-6.32973	7.39502	29.4184	51.1047	7.22546	98.944	29.8895	-4.86598	-6.43326	-31.5072	2.36643	-2.94883	35.1984	0.0838822	-0.982129	49.3961	-0.679613
730	0.794009	-0.0640688	15.576	0.343195	-0.0904599	1.09617	0.343185	-0.0904953	6.9166	0.262369	-0.0453433	11.0242	-0.113619	-0.312221	15.9114	-0.31946	-0.527663	-6.47843	-7.82997	-0.717654	-5.77676	14.931	17.2626	43.0048	-10.8834	108.95	45.0583	-6.30798	3.03874	-51.4425	-0.895685	0.242365	-6.3561	7.57614	29.5422	51.2417	7.06689	99.0255	29.9193	-5.05592	-6.68012	-31.3387	2.36795	-2.89905	35.2135	0.0327202	-1.0739	49.4115	-0.661911
732	0.810798	-0.0685704	15.5895	0.3502	-0.0937761	1.10217	0.35019	-0.0938122	6.9226	0.267819	-0.0473709	11.0287	-0.0788206	-0.315287	15.9124	-0.257186	-0.545789	-6.47668	-7.85348	-0.704824	-5.81448	14.9669	17.3019	43.0501	-10.8222	108.968	45.1311	-6.35632	3.05055	-51.4027	-0.9215	0.229081	-6.39838	7.66423	29.4041	51.3568	6.89146	99.221	29.9705	-5.18549	-6.75506	-31.1811	2.38292	-2.86381	35.2256	-0.030252	-1.12766	49.4271	-0.65645
734	0.820038	-0.0583021	15.6061	0.355054	-0.0900281	1.1095	0.355044	-0.0900648	6.92993	0.271203	-0.0442593	11.0342	-0.0430514	-0.329617	15.9189	-0.19718	-0.584788	-6.4646	-7.90693	-0.793718	-5.76634	14.9174	17.3122	43.067	-10.7176	109.203	45.1394	-6.51911	3.03945	-51.2904	-0.898851	0.213971	-6.5687	7.70914	29.1477	51.7621	6.73359	99.8766	29.9035	-5.58585	-7.0729	-30.7448	2.39538	-2.88149	35.2293	-0.0514937	-1.06868	49.4424	-0.661489
736	0.833817	-0.0485102	15.6135	0.361864	-0.0868299	1.11277	0.361855	-0.0868672	6.9332	0.276085	-0.0414291	11.0367	-0.0107857	-0.341647	15.9307	-0.142698	-0.618335	-6.44283	-7.95039	-0.890047	-5.72966	14.8469	17.3107	43.0818	-10.6179	109.454	45.1225	-6.7028	3.02517	-51.2055	-0.89204	0.264678	-6.73229	7.84241	28.9434	52.2381	6.45921	100.032	29.7587	-5.96455	-7.05263	-30.1966	2.40627	-2.91752	35.2294	-0.0792882	-1.05509	49.4553	-0.643743
738	0.855134	-0.0429269	15.6108	0.371652	-0.0860525	1.11153	0.371644	-0.0860908	6.93196	0.283351	-0.0402126	11.0358	0.0204794	-0.348003	15.9397	-0.0880029	-0.641175	-6.4262	-7.9803	-0.994112	-5.71077	14.7607	17.2989	43.0942	-10.547	109.692	45.0892	-6.89092	2.99474	-51.1637	-0.909437	0.387848	-6.86935	8.1123	28.845	52.7326	6.09826	99.7565	29.6142	-6.40811	-6.68455	-29.4835	2.41765	-2.96273	35.2375	-0.126532	-1.11924	49.4719	-0.600104
740	0.885169	-0.04216	15.5964	0.384889	-0.088049	1.10515	0.38488	-0.0880879	6.92558	0.293373	-0.0408411	11.031	0.0633975	-0.344965	15.9295	-0.00879804	-0.651098	-6.44544	-8.0186	-1.19266	-5.64936	14.6083	17.2769	43.0686	-10.5363	109.987	45.0364	-7.09484	2.88941	-51.1296	-0.936946	0.563092	-7.01591	8.6019	28.8776	53.1935	5.94267	100.377	29.761	-7.4918	-6.66607	-28.1452	2.43293	-3.01249	35.2995	-0.202379	-1.24437	49.5249	-0.548977
742	0.910869	-0.0422154	15.6258	0.396147	-0.0901533	1.1182	0.396138	-0.0901952	6.93863	0.301924	-0.0416947	11.0408	0.137608	-0.35572	15.836	0.122001	-0.697509	-6.61939	-8.08874	-1.4357	-5.55241	14.5118	17.1924	43.0661	-10.637	110.318	45.0379	-7.37079	2.64814	-51.0887	-0.903505	0.672994	-7.24435	9.02541	28.8555	53.8387	5.58569	100.68	30.0815	-8.86254	-5.84689	-26.8557	2.4926	-3.06467	35.362	-0.297885	-1.3564	49.5633	-0.512422
744	0.936672	-0.042331	15.7012	0.40743	-0.0923828	1.15165	0.40742	-0.0924248	6.97209	0.310498	-0.0426508	11.0659	0.235025	-0.389156	15.6644	0.286298	-0.794011	-6.93867	-8.17716	-1.67927	-5.45614	14.4963	17.0708	43.1029	-10.8045	110.648	45.1299	-7.70835	2.32335	-51.044	-0.818778	0.688877	-7.51978	9.2743	28.785	54.6487	5.12103	100.745	30.4876	-10.1711	-4.1103	-25.8131	2.58665	-3.1271	35.4137	-0.39123	-1.43172	49.5758	-0.497261
746	0.995773	-0.0400556	15.7771	0.433502	-0.0962054	1.18535	0.433492	-0.0962507	7.00578	0.33023	-0.0438438	11.0912	0.310558	-0.463368	15.4902	0.395584	-0.957157	-7.26258	-8.19751	-1.7881	-5.52219	14.5651	17.0613	43.1734	-10.8203	110.801	45.4101	-8.00675	2.16703	-51.0612	-0.793327	0.615652	-7.60826	9.17793	28.8973	55.3089	5.3323	101.957	30.7188	-10.2783	-1.90554	-24.7799	2.63455	-3.2429	35.4552	-0.403623	-1.46679	49.5636	-0.506564
748	1.05732	-0.059662	15.8451	0.458917	-0.109816	1.21557	0.458905	-0.109863	7.036	0.350103	-0.0523929	11.1138	0.332825	-0.521863	15.3711	0.413739	-1.07217	-7.48383	-8.2171	-1.85472	-5.56946	14.5468	17.1173	43.3332	-10.6857	111.113	45.6389	-8.32257	2.23957	-50.9366	-0.820858	0.551578	-7.72196	9.0668	29.0055	56.0846	5.45392	104.012	30.9944	-8.66318	-0.650789	-24.8344	2.65961	-3.34402	35.5146	-0.382944	-1.41997	49.5489	-0.518538
750	1.11326	-0.0983045	15.8967	0.480364	-0.131309	1.23855	0.480351	-0.131359	7.05898	0.367521	-0.0670889	11.1311	0.303884	-0.554404	15.3252	0.348721	-1.12087	-7.56869	-8.23271	-1.90453	-5.56531	14.4222	17.2345	43.5604	-10.431	111.565	45.7639	-8.6315	2.49976	-50.6582	-0.875394	0.525434	-7.88551	8.94866	29.2709	57.0103	5.52277	106.44	31.3046	-6.1535	-0.384347	-25.4073	2.66625	-3.40455	35.599	-0.344788	-1.30271	49.543	-0.529331
752	1.15864	-0.118014	15.9187	0.49869	-0.143601	1.24834	0.498675	-0.143652	7.06877	0.382011	-0.0750993	11.1385	0.271638	-0.575872	15.3495	0.28234	-1.148	-7.52306	-8.17636	-1.95739	-5.54103	14.295	17.4485	43.715	-10.1688	111.748	45.8231	-8.80395	2.7103	-50.362	-0.835327	0.524464	-8.00483	8.47794	30.5641	57.9758	6.55754	107.55	31.493	-6.63589	0.336503	-22.3918	2.65616	-3.38603	35.7106	-0.305114	-1.18092	49.5648	-0.549019
754	1.20434	-0.141138	15.8975	0.51691	-0.157309	1.23896	0.516894	-0.157363	7.05939	0.396517	-0.0841594	11.1315	0.222189	-0.59876	15.4348	0.184672	-1.17131	-7.36417	-8.0758	-2.02676	-5.5445	14.1554	17.5695	43.8574	-10.0519	111.884	45.7605	-8.86875	2.84241	-50.1586	-0.811651	0.651634	-8.13692	8.03522	31.9271	59.0595	7.4612	108.163	31.2895	-7.50902	0.961805	-19.1294	2.64706	-3.33593	35.8308	-0.289485	-1.17509	49.6088	-0.5578
756	1.24988	-0.174359	15.8418	0.534283	-0.175336	1.21427	0.534265	-0.175391	7.0347	0.410671	-0.0964873	11.113	0.144324	-0.617098	15.5565	0.0372979	-1.17606	-7.13729	-7.93445	-2.1081	-5.5647	14.0023	17.5847	43.975	-10.0919	112.013	45.5861	-8.84401	2.88394	-50.0743	-0.830169	0.908215	-8.26169	7.6686	33.1739	60.2154	8.1091	108.641	30.6159	-8.25439	1.41445	-16.5348	2.6513	-3.25311	35.9404	-0.310919	-1.28232	49.6643	-0.55338
758	1.28276	-0.227049	15.7956	0.544572	-0.200916	1.19387	0.544552	-0.200973	7.0143	0.420022	-0.114923	11.0977	-0.0105494	-0.593295	15.6423	-0.235232	-1.07629	-6.97691	-7.72881	-2.17088	-5.49469	13.8132	17.6385	43.9556	-10.1581	112.128	45.3713	-8.77317	2.8443	-50.0939	-0.903305	1.19833	-8.25911	7.1762	34.473	61.2114	9.11077	110.1	29.3771	-8.82487	1.4794	-15.3405	2.70436	-3.06712	35.9834	-0.398028	-1.36052	49.6938	-0.54665
760	1.30916	-0.288812	15.7769	0.551284	-0.230031	1.18573	0.55126	-0.230088	7.00616	0.426923	-0.13624	11.0916	-0.153475	-0.53187	15.6541	-0.47299	-0.912467	-6.9548	-7.57407	-2.19378	-5.43005	13.6701	17.6925	43.9873	-10.267	112.237	45.2002	-8.74984	2.78918	-50.0735	-0.966856	1.51463	-8.1634	6.81144	35.5821	62.0009	9.74959	110.651	28.0471	-9.49856	1.53308	-13.7933	2.74524	-2.9299	36.0022	-0.490764	-1.42079	49.7037	-0.53336
762	1.33132	-0.353666	15.7869	0.555873	-0.260248	1.19037	0.555846	-0.260305	7.0108	0.432308	-0.158532	11.0951	-0.258495	-0.45006	15.5947	-0.634743	-0.725029	-7.06535	-7.48916	-2.16336	-5.40859	13.5923	17.7462	44.0865	-10.3862	112.305	45.1168	-8.77629	2.73777	-50.011	-1.01842	1.81104	-7.98345	6.58506	36.5304	62.5543	10.0316	110.023	26.7151	-10.202	1.49938	-12.1101	2.76389	-2.89492	36.0069	-0.55169	-1.44032	49.699	-0.517375
764	1.35366	-0.408493	15.8068	0.561311	-0.286108	1.19938	0.561282	-0.286166	7.01981	0.438043	-0.177516	11.1019	-0.310381	-0.415883	15.5158	-0.71712	-0.643475	-7.21215	-7.43125	-2.04698	-5.50507	13.5779	17.8338	44.1455	-10.3929	112.155	45.1985	-8.76471	2.68107	-50.0645	-1.12774	1.94633	-7.70232	6.26951	37.7	62.8291	10.5987	108.759	25.0635	-10.3963	0.817191	-12.9908	2.77956	-3.03721	35.9986	-0.489283	-1.33564	49.6989	-0.516915
766	1.37321	-0.454651	15.824	0.566216	-0.307942	1.20715	0.566184	-0.308001	7.02758	0.443118	-0.193526	11.1077	-0.334217	-0.409466	15.4743	-0.758363	-0.62284	-7.28923	-7.38518	-1.89568	-5.60981	13.5936	17.8331	44.1345	-10.3503	112.017	45.3505	-8.68281	2.68227	-50.1153	-1.18853	1.90445	-7.52458	5.9428	38.6664	62.7872	11.2589	107.854	23.9394	-9.93316	-0.151968	-14.1832	2.79122	-3.21288	35.9901	-0.374694	-1.1689	49.6899	-0.523826
768	1.38684	-0.492838	15.8336	0.569162	-0.325791	1.21151	0.569128	-0.32585	7.03195	0.446473	-0.20668	11.111	-0.339038	-0.419191	15.4899	-0.770624	-0.638865	-7.26015	-7.3515	-1.73017	-5.69443	13.6113	17.7492	44.07	-10.2534	111.947	45.5208	-8.52976	2.77656	-50.1236	-1.19488	1.71938	-7.50253	5.65314	39.2685	62.5089	11.9096	107.65	23.4682	-8.89939	-1.16805	-15.3198	2.79847	-3.3541	35.9821	-0.252194	-1.00219	49.6782	-0.52922
770	1.38224	-0.528128	15.8324	0.564352	-0.340897	1.21111	0.564317	-0.340955	7.03154	0.443856	-0.218281	11.1107	-0.335119	-0.408857	15.5791	-0.75928	-0.621985	-7.09456	-7.36215	-1.57953	-5.75407	13.5445	17.7124	44.0569	-10.0175	111.969	45.5982	-8.34007	3.04528	-50.0382	-1.22543	1.53883	-7.65471	5.5271	39.1687	62.3391	12.0589	108.469	23.3402	-7.77783	-1.53091	-16.991	2.79995	-3.33842	35.9619	-0.230822	-1.02872	49.7004	-0.497361
772	1.3793	-0.5493	15.827	0.561396	-0.349933	1.20879	0.56136	-0.349991	7.02923	0.442232	-0.225223	11.109	-0.320406	-0.394037	15.6763	-0.726636	-0.600892	-6.91422	-7.3526	-1.44095	-5.78805	13.5249	17.7666	44.092	-9.77768	111.942	45.6298	-8.16557	3.38453	-49.8744	-1.25594	1.43072	-7.75944	5.37526	39.0675	62.0549	12.3728	108.955	23.2533	-6.84042	-1.86859	-18.2545	2.7838	-3.22195	35.9345	-0.273861	-1.13779	49.7337	-0.485023
774	1.38156	-0.558131	15.8202	0.5617	-0.353965	1.20582	0.561664	-0.354023	7.02625	0.442722	-0.228214	11.1068	-0.300535	-0.379118	15.7542	-0.684684	-0.581345	-6.76973	-7.32017	-1.3237	-5.79613	13.5739	17.899	44.1766	-9.59392	111.835	45.6192	-8.0077	3.74154	-49.6668	-1.27813	1.39423	-7.77791	5.17839	39.0886	61.6689	12.8759	108.832	23.1356	-6.15034	-2.21663	-18.969	2.74939	-3.0369	35.9073	-0.356095	-1.27694	49.7674	-0.501128
776	1.38576	-0.573082	15.8174	0.562366	-0.360844	1.20461	0.562329	-0.360902	7.02505	0.443665	-0.233312	11.1059	-0.299178	-0.369376	15.773	-0.678599	-0.564192	-6.7349	-7.31463	-1.26223	-5.77412	13.654	18.0072	44.3226	-9.57656	111.654	45.5405	-7.80511	4.02103	-49.5175	-1.27312	1.32819	-7.80033	5.03616	39.0097	61.4208	13.0568	108.335	23.085	-5.67576	-2.19025	-19.5131	2.70612	-2.85637	35.9023	-0.411714	-1.32353	49.7803	-0.525458
778	1.37888	-0.583863	15.8094	0.55851	-0.365005	1.2011	0.558472	-0.365063	7.02153	0.441054	-0.236668	11.1032	-0.294051	-0.371607	15.759	-0.670134	-0.570042	-6.76081	-7.33954	-1.23329	-5.75979	13.7533	18.0416	44.4135	-9.63768	111.503	45.4886	-7.60227	4.2069	-49.5446	-1.2623	1.27311	-7.7408	4.90983	38.9575	61.1346	13.1651	108.046	23.0869	-5.22233	-2.1726	-20.058	2.65805	-2.73585	35.9284	-0.38766	-1.35449	49.7728	-0.573233
780	1.36008	-0.586643	15.7987	0.550063	-0.364709	1.19631	0.550025	-0.364765	7.01674	0.434723	-0.236988	11.0996	-0.284999	-0.386516	15.7247	-0.659215	-0.600307	-6.82438	-7.38958	-1.22484	-5.77284	13.8509	17.9995	44.4242	-9.72188	111.404	45.4977	-7.41265	4.29188	-49.7316	-1.25057	1.23174	-7.60709	4.80142	38.9685	60.8122	13.2507	108.025	23.1324	-4.79462	-2.205	-20.5693	2.60482	-2.66185	35.9717	-0.311219	-1.40843	49.7508	-0.623077
782	1.33969	-0.570825	15.8046	0.542359	-0.356178	1.19892	0.542323	-0.356234	7.01935	0.428413	-0.231113	11.1016	-0.286381	-0.412278	15.6921	-0.671245	-0.646553	-6.88472	-7.43477	-1.21376	-5.85659	13.8883	17.9275	44.3693	-9.69195	111.353	45.6211	-7.25754	4.26529	-49.8791	-1.23137	1.18716	-7.51056	4.74441	39.1019	60.6184	13.3177	107.84	23.2016	-4.61587	-2.08507	-20.6025	2.53524	-2.49432	35.9626	-0.369569	-1.60583	49.7401	-0.560521
784	1.31808	-0.563952	15.8099	0.533422	-0.351471	1.20125	0.533385	-0.351526	7.02168	0.421427	-0.228176	11.1033	-0.320289	-0.427003	15.6804	-0.738391	-0.66098	-6.90629	-7.47539	-1.18359	-5.9505	13.8653	17.8968	44.3164	-9.58565	111.269	45.7184	-7.09927	4.25839	-50.0169	-1.24733	1.14788	-7.38575	4.71746	39.1748	60.4424	13.3205	107.711	23.2451	-4.48376	-1.90394	-20.6774	2.47599	-2.37797	35.9464	-0.408586	-1.71424	49.7298	-0.548693
786	1.29479	-0.566325	15.8096	0.52302	-0.350671	1.2011	0.522984	-0.350725	7.02153	0.413601	-0.228251	11.1032	-0.386944	-0.426409	15.6997	-0.859433	-0.635787	-6.87036	-7.51014	-1.13753	-6.03789	13.7972	17.9096	44.2841	-9.43887	111.152	45.7573	-6.93808	4.29008	-50.1281	-1.29171	1.11754	-7.24083	4.71306	39.1815	60.2543	13.2944	107.659	23.2654	-4.35293	-1.71551	-20.8698	2.42894	-2.34088	35.9301	-0.398714	-1.68824	49.7173	-0.599074
788	1.26621	-0.552691	15.7981	0.511581	-0.342404	1.19593	0.511545	-0.342456	7.01636	0.404518	-0.222807	11.0993	-0.465116	-0.415379	15.7716	-0.997423	-0.587834	-6.73686	-7.53704	-1.10445	-6.11259	13.7522	17.8776	44.2677	-9.38345	111.075	45.7514	-6.80714	4.29996	-50.1432	-1.29761	1.10364	-7.15761	4.72365	39.3064	60.0165	13.4491	107.603	23.3352	-4.24857	-1.67924	-20.9842	2.37162	-2.3694	35.9048	-0.349559	-1.54107	49.7004	-0.603907
790	1.23135	-0.526089	15.7894	0.498409	-0.327963	1.192	0.498376	-0.328014	7.01243	0.393741	-0.212863	11.0963	-0.541504	-0.406382	15.8443	-1.13294	-0.544384	-6.60197	-7.57214	-1.10157	-6.17516	13.7036	17.9061	44.2803	-9.30645	111.065	45.714	-6.72964	4.28155	-50.1361	-1.27193	1.10362	-7.11234	4.73388	39.3407	59.8284	13.5291	107.49	23.3865	-4.07878	-1.56937	-21.1408	2.33275	-2.41344	35.8648	-0.318652	-1.51041	49.6704	-0.58343
792	1.19206	-0.489358	15.7823	0.484092	-0.308736	1.18875	0.48406	-0.308786	7.00918	0.381797	-0.199417	11.0939	-0.611911	-0.403022	15.9072	-1.25969	-0.513409	-6.48532	-7.61253	-1.13187	-6.21393	13.6484	18.002	44.3088	-9.1996	111.098	45.6436	-6.69057	4.24224	-50.1256	-1.22234	1.12273	-7.08768	4.74269	39.2702	59.6939	13.5136	107.342	23.3967	-3.85555	-1.39502	-21.3353	2.31116	-2.44995	35.8148	-0.312065	-1.60081	49.6262	-0.55141
794	1.15818	-0.453252	15.7555	0.472118	-0.290164	1.17673	0.472088	-0.290213	6.99717	0.37165	-0.186302	11.0848	-0.679314	-0.404232	15.9774	-1.38259	-0.492035	-6.35512	-7.62419	-1.18487	-6.17814	13.5888	18.0976	44.279	-9.13067	111.037	45.5101	-6.59205	4.23053	-50.1153	-1.18473	1.18718	-7.02462	4.767	39.2228	59.5209	13.5658	107.333	23.3299	-3.72837	-1.41713	-21.4449	2.27272	-2.43651	35.7767	-0.299838	-1.57772	49.5735	-0.563114
796	1.11905	-0.419171	15.7314	0.457679	-0.272076	1.1659	0.457651	-0.272123	6.98633	0.359691	-0.173709	11.0767	-0.737349	-0.415633	16.0104	-1.49227	-0.4923	-6.2938	-7.65462	-1.25984	-6.13117	13.5342	18.2011	44.2795	-9.05791	111.061	45.3774	-6.5389	4.20137	-50.1011	-1.12775	1.26052	-6.9773	4.79132	39.199	59.3922	13.582	107.251	23.2575	-3.62866	-1.42891	-21.5815	2.246	-2.44024	35.761	-0.245652	-1.50784	49.5147	-0.551266
798	1.07354	-0.386881	15.7141	0.440286	-0.254289	1.15816	0.440259	-0.254335	6.97859	0.345542	-0.161536	11.0709	-0.78185	-0.438538	16.0006	-1.58158	-0.517933	-6.31185	-7.71085	-1.34809	-6.08604	13.4913	18.3029	44.3106	-8.9809	111.172	45.269	-6.53082	4.15524	-50.0883	-1.05155	1.33125	-6.93953	4.81272	39.2028	59.3016	13.56	107.084	23.1984	-3.53954	-1.40629	-21.7497	2.23455	-2.47523	35.7698	-0.148167	-1.4532	49.4555	-0.516468
800	1.0275	-0.350864	15.7015	0.422949	-0.23484	1.15245	0.422925	-0.234884	6.97289	0.331326	-0.148118	11.0666	-0.801672	-0.472674	15.9643	-1.63012	-0.572561	-6.37891	-7.77777	-1.41901	-6.03238	13.4845	18.3715	44.2949	-8.94221	111.221	45.2191	-6.47343	4.13114	-50.0999	-0.980407	1.38544	-6.8335	4.83025	39.2465	59.1461	13.5858	106.969	23.1489	-3.44227	-1.44484	-21.8782	2.22637	-2.53909	35.7973	-0.0423426	-1.65405	49.4139	-0.539171
802	0.977	-0.321276	15.6841	0.403149	-0.21785	1.14468	0.403126	-0.217891	6.96511	0.315429	-0.136697	11.0607	-0.810507	-0.512192	15.9358	-1.66057	-0.641021	-6.4313	-7.84275	-1.4834	-5.98317	13.4553	18.4017	44.2506	-8.86745	111.268	45.1792	-6.39513	4.13434	-50.1248	-0.929942	1.45845	-6.73464	4.86913	39.2193	59.0018	13.5732	106.906	23.146	-3.37337	-1.43932	-21.9429	2.23474	-2.59027	35.8317	0.062911	-1.81032	49.3902	-0.499563
804	0.918472	-0.295907	15.6627	0.379498	-0.202074	1.13513	0.379477	-0.202113	6.95556	0.296733	-0.126433	11.0535	-0.811557	-0.556102	15.9212	-1.67837	-0.72045	-6.45757	-7.90433	-1.54568	-5.93852	13.3929	18.3961	44.1861	-8.75461	111.317	45.1299	-6.29989	4.15523	-50.1668	-0.898232	1.5514	-6.65058	4.92105	39.1263	58.8798	13.5289	106.905	23.1775	-3.33621	-1.39274	-21.9505	2.24748	-2.62047	35.8723	0.182817	-1.85485	49.3922	-0.393786
806	0.840822	-0.255191	15.6516	0.348658	-0.178086	1.13011	0.34864	-0.178122	6.95054	0.27213	-0.1105	11.0497	-0.799944	-0.609776	15.9052	-1.67666	-0.822206	-6.48646	-7.97774	-1.62743	-5.87906	13.3114	18.3617	44.1256	-8.67537	111.342	45.0347	-6.17482	4.14866	-50.2522	-0.855981	1.64751	-6.54044	4.92605	39.0996	58.7621	13.5613	107.007	23.1564	-3.31308	-1.42818	-21.9616	2.21799	-2.59813	35.9202	0.349028	-1.84275	49.4321	-0.30283
808	0.754374	-0.217644	15.6344	0.313713	-0.15479	1.12239	0.313697	-0.154823	6.94282	0.244503	-0.0953503	11.0439	-0.805869	-0.65491	15.8943	-1.7038	-0.902149	-6.50598	-8.02118	-1.65539	-5.85054	13.2203	18.3828	44.059	-8.55647	111.372	44.95	-6.10723	4.11075	-50.351	-0.822905	1.67152	-6.43419	4.91812	39.114	58.644	13.6056	107.043	23.1252	-3.28629	-1.41765	-21.9635	2.10001	-2.78311	36.0142	0.780095	-1.58347	49.5657	-0.280769
810	0.658011	-0.175889	15.6086	0.274751	-0.128863	1.1109	0.274738	-0.128891	6.93133	0.213704	-0.0784928	11.0353	-0.829183	-0.689408	15.8891	-1.75873	-0.956517	-6.51502	-8.04461	-1.62776	-5.8642	13.1283	18.4557	43.9954	-8.40287	111.403	44.8895	-6.09497	4.05063	-50.4473	-0.800898	1.62847	-6.33131	4.90925	39.1443	58.519	13.6488	107.028	23.1017	-3.25453	-1.35839	-21.9585	1.867	-3.23714	36.1975	1.54958	-0.976449	49.852	-0.400888
812	0.530878	-0.0918947	15.5767	0.225608	-0.0819984	1.09665	0.2256	-0.0820219	6.91708	0.173936	-0.0466485	11.0245	-0.835349	-0.72448	15.8933	-1.78257	-1.01824	-6.50648	-8.12842	-1.6057	-5.94983	13.0558	18.4786	43.9863	-8.29893	111.393	44.8625	-6.04207	4.01778	-50.5097	-0.774432	1.61076	-6.22005	4.91149	39.0904	58.3667	13.6972	107.211	23.1284	-3.24196	-1.36777	-21.949	1.50114	-3.9524	36.5499	2.76496	0.155384	50.3544	-0.744347
814	0.426172	0.0621883	15.5617	0.191789	-0.00618368	1.08982	0.191789	-0.00620321	6.91025	0.143742	0.00782316	11.0194	-0.851444	-0.754046	15.8682	-1.82276	-1.06596	-6.5526	-8.24041	-1.60145	-5.89805	13.003	18.4651	43.9475	-8.22111	111.406	44.817	-5.95804	3.97069	-50.5442	-0.800668	1.64081	-6.00417	4.96864	39.0424	58.207	13.7114	107.346	23.1585	-3.18967	-1.32715	-21.996	0.825874	-4.84464	37.3139	4.09051	1.88465	51.7199	-1.96966
816	0.345129	0.271026	15.5621	0.172641	0.0917676	1.08989	0.172651	0.0917498	6.91032	0.123076	0.079788	11.0194	-0.882242	-0.776115	15.8133	-1.88728	-1.09428	-6.6541	-8.36374	-1.62717	-5.7	12.9508	18.4319	43.875	-8.14794	111.447	44.7437	-5.85215	3.90103	-50.5563	-0.875161	1.724	-5.69658	5.07403	39.0106	58.0596	13.6988	107.417	23.1803	-3.10832	-1.23657	-22.0883	-0.0521147	-5.6832	38.4441	5.25452	3.81658	53.8483	-4.29484
818	0.236901	0.445746	15.5477	0.13888	0.1769	1.08352	0.138898	0.176886	6.90395	0.0923167	0.141225	11.0146	-0.924488	-0.784906	15.7621	-1.96783	-1.09427	-6.74914	-8.45409	-1.70714	-5.52847	12.8093	18.4516	43.8365	-7.98551	111.476	44.657	-5.76254	3.81608	-50.5659	-0.923699	1.85102	-5.44352	5.1551	38.9587	57.9921	13.7379	107.591	23.1916	-3.10857	-1.20765	-22.1107	-0.565117	-5.45928	39.5581	5.32321	4.48819	55.6569	-8.52494
820	0.146969	0.591501	15.5372	0.110864	0.247888	1.07893	0.11089	0.247877	6.89937	0.0667693	0.192464	11.0111	-0.973195	-0.796198	15.7342	-2.06084	-1.09677	-6.80072	-8.53457	-1.81493	-5.37911	12.6944	18.4613	43.7978	-7.91015	111.505	44.5581	-5.68484	3.6863	-50.5689	-0.966105	1.97059	-5.22177	5.22865	38.887	57.9076	13.7493	107.767	23.2002	-3.08818	-1.16837	-22.1562	-0.932366	-5.52495	40.355	5.00499	4.95253	57.2782	-10.985
822	0.0878241	0.70812	15.5362	0.0940724	0.303675	1.07859	0.0941037	0.303666	6.89902	0.0505986	0.233068	11.0109	-1.0185	-0.813807	15.7402	-2.14967	-1.11251	-6.78941	-8.6073	-1.93711	-5.27031	12.6269	18.4432	43.7601	-7.94246	111.546	44.4644	-5.63574	3.52588	-50.5622	-0.994146	2.06435	-5.04313	5.28751	38.8167	57.7969	13.7299	107.909	23.2086	-3.03523	-1.11025	-22.2336	-1.23076	-6.01951	40.7526	4.62019	5.34394	58.5706	-11.442
824	0.0645808	0.815144	15.5535	0.0923051	0.352431	1.08631	0.0923417	0.352422	6.90674	0.0461182	0.269392	11.0166	-1.02219	-0.841874	15.7914	-2.16609	-1.16312	-6.69359	-8.67829	-2.07577	-5.24608	12.5731	18.3811	43.7571	-7.99967	111.659	44.4434	-5.69243	3.41509	-50.5353	-0.952841	2.12813	-4.95083	5.29546	38.8478	57.7068	13.7452	107.979	23.2329	-2.99676	-1.06203	-22.303	-1.67399	-6.31863	40.7646	4.78116	5.28313	58.9523	-12.8767
826	0.0827443	0.838721	15.5669	0.102145	0.36134	1.09223	0.102182	0.361329	6.91266	0.0528979	0.276688	11.0211	-1.03504	-0.850916	15.8956	-2.19181	-1.17662	-6.49994	-8.66403	-2.05914	-5.31127	12.577	18.296	43.7554	-8.0581	111.711	44.455	-5.73918	3.34417	-50.4982	-0.944404	2.11226	-4.94102	5.28298	38.8539	57.6726	13.7242	107.966	23.1898	-2.94304	-0.994534	-22.3362	-2.12865	-6.05415	40.6334	4.80527	5.52947	58.8784	-13.8887
828	0.141472	0.773091	15.5796	0.122769	0.32794	1.09775	0.122803	0.327927	6.91818	0.0704819	0.253063	11.0252	-1.0698	-0.831284	16.0413	-2.24674	-1.13074	-6.22962	-8.54483	-1.86157	-5.44707	12.6354	18.1879	43.7517	-8.10237	111.697	44.4851	-5.75178	3.3187	-50.4464	-1.00148	2.01007	-5.01242	5.26283	38.8356	57.7006	13.6805	107.858	23.0764	-2.87059	-0.906653	-22.3443	-2.57179	-5.33275	40.4119	4.58618	6.08691	58.5286	-13.9068
830	0.238052	0.661083	15.6253	0.15639	0.2712	1.11793	0.156418	0.271184	6.93836	0.0992997	0.212834	11.0404	-1.13666	-0.768042	16.1851	-2.34471	-0.994014	-5.96426	-8.30889	-1.54256	-5.56327	12.7016	18.0283	43.7607	-8.11839	111.716	44.5031	-5.73353	3.35975	-50.3456	-1.16919	1.84052	-5.16876	5.2609	38.9278	57.7827	13.7438	107.607	22.9505	-2.78408	-0.822842	-22.4031	-3.05364	-5.0257	40.0476	4.27013	6.32344	58.1489	-11.2145
832	0.331153	0.548348	15.691	0.188426	0.214382	1.14704	0.188448	0.214363	6.96747	0.126939	0.172438	11.0622	-1.17592	-0.710143	16.2907	-2.39485	-0.876369	-5.7695	-8.10677	-1.22175	-5.72803	12.7432	17.8909	43.7889	-8.06396	111.779	44.5667	-5.77589	3.43865	-50.2543	-1.31727	1.65582	-5.34314	5.24446	38.9886	57.8492	13.7981	107.405	22.8882	-2.71588	-0.719158	-22.5149	-3.35963	-4.95013	39.6536	4.07676	5.80603	58.0697	-9.04501
834	0.408933	0.451018	15.7679	0.214934	0.165493	1.18117	0.214951	0.165471	7.0016	0.14993	0.137605	11.0878	-1.17476	-0.672908	16.3473	-2.37913	-0.809909	-5.66517	-7.96799	-0.944058	-5.94281	12.759	17.7786	43.8381	-7.95875	111.85	44.6896	-5.86149	3.54815	-50.1938	-1.42319	1.47854	-5.49592	5.21432	38.9917	57.8849	13.8132	107.316	22.9106	-2.68094	-0.609104	-22.6439	-3.49559	-4.94061	39.3137	3.99955	4.77655	58.2755	-8.10731
836	0.470124	0.376821	15.8288	0.235952	0.128058	1.20819	0.235966	0.128034	7.02862	0.168069	0.110977	11.1081	-1.14226	-0.669908	16.3507	-2.31882	-0.816019	-5.65873	-7.84705	-0.744508	-6.1691	12.78	17.6307	43.9119	-7.91448	111.756	44.8825	-5.82328	3.70252	-50.1976	-1.53131	1.33529	-5.53091	5.2053	38.9443	57.8968	13.754	107.426	23.0266	-2.718	-0.578912	-22.6264	-3.72028	-4.33948	39.277	3.80772	4.73258	58.3377	-8.06738
838	0.519734	0.311656	15.8956	0.25259	0.0954782	1.23789	0.2526	0.0954515	7.05832	0.182618	0.0876899	11.1304	-1.09922	-0.681569	16.3483	-2.24455	-0.852484	-5.66284	-7.77824	-0.61351	-6.32996	12.838	17.4632	43.9679	-7.95063	111.632	45.0491	-5.74554	3.801	-50.1895	-1.62654	1.22987	-5.57102	5.19813	38.9833	57.9489	13.7301	107.459	23.1214	-2.71902	-0.517752	-22.5865	-3.82784	-3.79875	39.1605	3.47325	5.08991	58.2525	-7.66606
840	0.561119	0.25311	15.9678	0.266128	0.0664373	1.27002	0.266134	0.0664098	7.09045	0.194619	0.0668468	11.1545	-1.05769	-0.697343	16.3579	-2.17438	-0.89611	-5.64455	-7.75323	-0.520699	-6.41981	12.938	17.2798	44.0001	-8.05585	111.516	45.1736	-5.6667	3.84329	-50.1495	-1.71035	1.15653	-5.63199	5.17584	39.1152	58.0364	13.7824	107.378	23.1529	-2.67097	-0.415906	-22.5551	-3.81002	-3.46337	38.9074	3.06447	5.47844	58.0142	-6.86742
842	0.603279	0.207895	16.0247	0.281042	0.0431885	1.29532	0.281047	0.0431598	7.11575	0.207271	0.0504226	11.1735	-1.03914	-0.695644	16.3995	-2.13968	-0.90024	-5.56712	-7.70817	-0.345405	-6.49203	13.0784	17.0743	44.0254	-8.16181	111.45	45.2999	-5.69918	3.93551	-50.0651	-1.80142	1.08382	-5.64965	5.07742	39.2341	58.0657	13.9862	107.314	23.062	-2.63482	-0.347883	-22.5404	-3.82254	-3.33802	38.6416	2.93844	4.65213	57.6395	-6.98701
844	0.636788	0.155011	16.077	0.291539	0.0172626	1.31861	0.29154	0.0172324	7.13904	0.216792	0.0317109	11.191	-1.0445	-0.680327	16.4617	-2.14359	-0.87141	-5.45196	-7.66426	-0.186142	-6.61062	13.154	16.9196	44.0694	-8.21023	111.311	45.3909	-5.61402	4.02924	-50.0036	-1.86966	1.01708	-5.71547	4.99117	39.2881	58.1162	14.1243	107.222	22.9785	-2.56621	-0.229808	-22.5883	-3.78623	-3.2492	38.4023	2.7991	4.35378	57.3056	-6.95464
846	0.661014	0.0932129	16.1235	0.297242	-0.0118278	1.33931	0.297241	-0.0118585	7.15974	0.222933	0.0103259	11.2065	-1.0672	-0.652034	16.535	-2.1745	-0.813	-5.31639	-7.61821	-0.0642719	-6.75397	13.1493	16.8403	44.1138	-8.18047	111.122	45.4347	-5.42391	4.0962	-49.9712	-1.90783	0.961672	-5.82612	4.94053	39.2847	58.1878	14.1678	107.108	22.9218	-2.47777	-0.0813463	-22.6758	-3.70788	-3.15852	38.1994	2.60947	4.70629	57.0521	-6.68739
848	0.682285	0.0368717	16.1493	0.302075	-0.0382633	1.35086	0.302071	-0.0382945	7.17129	0.228249	-0.00912713	11.2152	-1.07853	-0.610327	16.5971	-2.18011	-0.733974	-5.20195	-7.54032	0.0168593	-6.74982	13.1055	16.8664	44.0414	-8.04869	111.096	45.4076	-5.408	4.05167	-49.9215	-1.91116	0.941735	-5.87982	4.93311	39.3223	58.2026	14.227	107.041	22.8346	-2.46773	-0.0684215	-22.651	-3.67436	-3.09031	38.0084	2.5088	4.56555	56.8445	-6.67276
850	0.695594	-0.00566357	16.1698	0.304513	-0.0580039	1.36001	0.304507	-0.0580352	7.18044	0.231344	-0.0237293	11.2221	-1.08166	-0.570413	16.6287	-2.17162	-0.66061	-5.14412	-7.47714	0.0978595	-6.7406	13.0807	16.9041	43.9917	-7.93848	111.11	45.3785	-5.42028	3.99125	-49.897	-1.91236	0.92026	-5.91794	4.95954	39.3824	58.2341	14.2308	106.918	22.7507	-2.43413	-0.0410767	-22.6505	-3.64388	-3.07231	37.861	2.42056	4.22201	56.6729	-6.64838
852	0.702001	-0.0324422	16.1905	0.30518	-0.0702867	1.36927	0.305172	-0.0703181	7.1897	0.232633	-0.0328718	11.229	-1.07626	-0.538241	16.6255	-2.15052	-0.603789	-5.15071	-7.44078	0.175779	-6.75636	13.08	16.9404	43.9898	-7.86756	111.136	45.3663	-5.43187	3.93923	-49.902	-1.91973	0.896576	-5.95458	5.00682	39.4491	58.2906	14.1912	106.756	22.687	-2.36787	0.0163903	-22.694	-3.59932	-3.0752	37.755	2.30279	3.81409	56.5361	-6.58337
854	0.70798	-0.043153	16.2184	0.306939	-0.0755025	1.38169	0.306931	-0.0755344	7.20212	0.234283	-0.0366638	11.2383	-1.06066	-0.522872	16.5887	-2.11688	-0.580659	-5.2193	-7.44476	0.187256	-6.79237	13.0563	17.0305	44.009	-7.77517	111.169	45.377	-5.44711	3.89274	-49.9171	-1.92991	0.914823	-6.02315	5.04132	39.4665	58.3423	14.214	106.734	22.6856	-2.33053	0.0201484	-22.7425	-3.4948	-2.9132	37.6597	2.00803	3.74877	56.4617	-6.56646
856	0.722128	-0.0630996	16.2558	0.311535	-0.0854346	1.39833	0.311526	-0.0854663	7.21876	0.238357	-0.0437992	11.2508	-1.05034	-0.505155	16.5583	-2.092	-0.551509	-5.27605	-7.41355	0.223895	-6.83089	13.0162	17.0864	44.0267	-7.69435	111.156	45.3903	-5.43493	3.90641	-49.9433	-1.95383	0.886204	-6.06938	5.02481	39.4308	58.3654	14.2552	106.699	22.6887	-2.27385	0.0796866	-22.78	-3.40782	-2.9247	37.5376	1.88452	3.83187	56.34	-6.5798
858	0.742612	-0.0929455	16.3002	0.318111	-0.100228	1.41809	0.3181	-0.100261	7.23852	0.244223	-0.0544443	11.2657	-1.04395	-0.48441	16.5458	-2.07311	-0.515743	-5.29957	-7.35059	0.292443	-6.86481	12.967	17.0957	44.034	-7.62637	111.094	45.4023	-5.38988	3.97431	-49.9751	-1.9833	0.813514	-6.08759	4.96283	39.3664	58.3652	14.3042	106.629	22.6735	-2.19428	0.190839	-22.8023	-3.35934	-3.10881	37.3867	1.95398	3.96493	56.1623	-6.62142
860	0.75167	-0.107222	16.3406	0.320922	-0.107277	1.43605	0.320911	-0.10731	7.25649	0.246776	-0.0595418	11.2791	-1.01775	-0.476873	16.5532	-2.02266	-0.511331	-5.28581	-7.35204	0.331446	-6.88245	12.9367	17.0946	44.0289	-7.54741	111.022	45.4141	-5.31736	4.02149	-49.9904	-1.96949	0.790958	-6.10244	4.91525	39.3754	58.3886	14.353	106.567	22.6059	-2.11467	0.234563	-22.8195	-3.36109	-3.15676	37.2421	1.9784	3.92147	55.9994	-6.68777
862	0.759327	-0.121812	16.3676	0.323097	-0.11433	1.44809	0.323085	-0.114363	7.26852	0.248853	-0.0646801	11.2882	-0.994198	-0.477019	16.5769	-1.97969	-0.520228	-5.24163	-7.35161	0.366649	-6.9079	12.9173	17.0779	43.9907	-7.47567	110.962	45.442	-5.26352	4.04056	-50.0165	-1.96621	0.80855	-6.13603	4.91261	39.4502	58.4368	14.3926	106.499	22.5089	-2.06673	0.246466	-22.8023	-3.37053	-3.03681	37.1216	1.92127	3.65499	55.878	-6.8404
864	0.769396	-0.14094	16.383	0.325968	-0.123548	1.45498	0.325955	-0.123582	7.27541	0.251592	-0.0713896	11.2933	-0.978726	-0.48019	16.6094	-1.95246	-0.531915	-5.18112	-7.33751	0.400516	-6.94031	12.9095	17.0412	43.9231	-7.42948	110.916	45.4808	-5.23338	4.02755	-50.0555	-1.97892	0.851809	-6.19279	4.94192	39.565	58.5079	14.4205	106.42	22.3938	-2.03677	0.255219	-22.7622	-3.3721	-2.79444	37.022	1.78837	3.24205	55.7937	-7.01942
866	0.790396	-0.169445	16.4047	0.332874	-0.137765	1.46467	0.33286	-0.137799	7.2851	0.257666	-0.0815777	11.3006	-0.974507	-0.470874	16.6268	-1.94143	-0.51666	-5.14906	-7.31871	0.425097	-6.95569	12.9234	16.9615	43.8659	-7.47614	110.848	45.4895	-5.18816	3.98791	-50.0878	-1.97769	0.857235	-6.26717	4.9076	39.6023	58.5897	14.4301	106.318	22.2848	-1.92638	0.366012	-22.7818	-3.34999	-2.69167	36.9068	1.67367	3.07312	55.6882	-6.89955
868	0.809566	-0.196837	16.4284	0.339062	-0.151352	1.47525	0.339047	-0.151387	7.29568	0.263163	-0.0913419	11.3086	-0.966638	-0.459313	16.6263	-1.92303	-0.498334	-5.1501	-7.29496	0.440093	-6.94275	12.9353	16.8863	43.7852	-7.51499	110.834	45.4952	-5.19239	3.91504	-50.1349	-1.98442	0.867751	-6.33602	4.86747	39.6634	58.6587	14.486	106.265	22.1863	-1.82797	0.449134	-22.7799	-3.30268	-2.5988	36.793	1.55683	2.97637	55.594	-6.82842
870	0.824826	-0.219122	16.4558	0.343942	-0.162394	1.48743	0.343925	-0.16243	7.30787	0.267518	-0.0992893	11.3177	-0.949736	-0.452259	16.6125	-1.88981	-0.491208	-5.17577	-7.27189	0.449524	-6.91973	12.9419	16.8221	43.6876	-7.52556	110.869	45.5103	-5.24634	3.81746	-50.2038	-2.00098	0.895177	-6.38498	4.83654	39.7587	58.7113	14.5813	106.255	22.0927	-1.75382	0.49982	-22.7363	-3.23854	-2.50014	36.676	1.44065	2.88659	55.5061	-6.87086
872	0.839277	-0.229214	16.4957	0.349437	-0.168051	1.50522	0.34942	-0.168087	7.32565	0.271985	-0.103175	11.3311	-0.914566	-0.470654	16.6106	-1.83216	-0.537058	-5.17884	-7.27388	0.470582	-6.98491	12.9554	16.7551	43.6328	-7.51119	110.852	45.5663	-5.29058	3.73197	-50.3073	-2.01301	0.956062	-6.38368	4.82666	39.8355	58.7688	14.6122	106.189	21.9671	-1.66637	0.629742	-22.6431	-3.19499	-2.41581	36.5243	1.33674	2.67164	55.382	-6.98523
874	0.858015	-0.241847	16.5391	0.356602	-0.175174	1.52453	0.356584	-0.175211	7.34496	0.277794	-0.108051	11.3455	-0.88699	-0.487671	16.6041	-1.7879	-0.577674	-5.19052	-7.27139	0.492621	-7.0237	12.9673	16.6312	43.568	-7.56264	110.852	45.6137	-5.33578	3.65343	-50.4058	-2.0433	1.0081	-6.34767	4.83435	39.9564	58.7845	14.6779	106.124	21.8655	-1.60025	0.732695	-22.5101	-3.15264	-2.42097	36.3595	1.27185	2.3518	55.2268	-7.03352
876	0.880192	-0.259216	16.581	0.364891	-0.184652	1.54314	0.364872	-0.184689	7.36357	0.284593	-0.114615	11.3595	-0.871839	-0.497042	16.5922	-1.76363	-0.59992	-5.21248	-7.25942	0.515306	-7.02608	12.9707	16.471	43.4912	-7.66533	110.864	45.6432	-5.37033	3.58086	-50.4847	-2.09249	1.04397	-6.28657	4.85746	40.1038	58.7532	14.7775	106.075	21.7969	-1.54949	0.8033	-22.3776	-3.11914	-2.50506	36.1972	1.25124	2.01202	55.058	-6.98293
878	0.897854	-0.276306	16.611	0.371229	-0.193624	1.55652	0.371209	-0.193662	7.37695	0.289903	-0.120923	11.3696	-0.864836	-0.498304	16.5838	-1.75135	-0.60457	-5.22792	-7.24567	0.548774	-7.06361	12.9464	16.416	43.4442	-7.66652	110.81	45.6694	-5.33999	3.5064	-50.5238	-2.1474	1.0786	-6.21501	4.89757	40.1468	58.6885	14.812	106.052	21.7485	-1.44762	0.930069	-22.4177	-3.14418	-2.5506	36.0755	1.27119	2.00757	54.9387	-6.85346
880	0.90754	-0.288957	16.6275	0.374439	-0.199982	1.56388	0.374418	-0.200021	7.38431	0.292709	-0.125475	11.3751	-0.849103	-0.500202	16.5818	-1.72335	-0.613531	-5.23164	-7.22965	0.569769	-7.07942	12.9006	16.3963	43.3832	-7.62599	110.765	45.6828	-5.31671	3.45167	-50.5601	-2.17519	1.0998	-6.19507	4.8984	40.1696	58.6684	14.8709	106.081	21.6972	-1.4057	0.997868	-22.395	-3.16877	-2.57392	36.005	1.29436	2.02397	54.8835	-6.75718
882	0.910968	-0.298115	16.635	0.375195	-0.204287	1.56725	0.375174	-0.204326	7.38768	0.293549	-0.128647	11.3776	-0.823819	-0.504343	16.5832	-1.67871	-0.629978	-5.22887	-7.21171	0.578412	-7.07363	12.846	16.3925	43.3147	-7.57006	110.747	45.6821	-5.31217	3.41847	-50.5934	-2.17623	1.10965	-6.22692	4.86822	40.192	58.6967	14.9468	106.124	21.6377	-1.41591	1.0063	-22.3032	-3.18093	-2.57638	35.9671	1.30511	2.02749	54.8826	-6.70104
884	0.920236	-0.312291	16.6548	0.378094	-0.211287	1.57608	0.378072	-0.211326	7.39651	0.296162	-0.133699	11.3842	-0.804815	-0.508437	16.571	-1.64557	-0.643968	-5.25141	-7.19188	0.596821	-7.09934	12.8301	16.3774	43.3087	-7.56995	110.756	45.6715	-5.30157	3.39344	-50.5826	-2.18603	1.12257	-6.25078	4.89517	40.2198	58.7161	14.9175	105.987	21.5702	-1.33205	1.06944	-22.3476	-3.19237	-2.54859	35.8715	1.26973	2.18152	54.8801	-6.5754
886	0.927484	-0.330488	16.6786	0.379777	-0.219894	1.58666	0.379755	-0.219933	7.4071	0.297969	-0.140032	11.3922	-0.78342	-0.509401	16.5631	-1.60696	-0.653148	-5.26607	-7.17235	0.62406	-7.11547	12.82	16.3882	43.3075	-7.54459	110.794	45.6426	-5.30678	3.37031	-50.5718	-2.20823	1.1555	-6.23618	4.96671	40.2642	58.6663	14.9134	105.86	21.5328	-1.27015	1.09309	-22.3932	-3.18087	-2.59935	35.7627	1.28496	2.30788	54.8435	-6.53267
888	0.931149	-0.349811	16.7051	0.379794	-0.228711	1.59851	0.379771	-0.22875	7.41894	0.298543	-0.146629	11.4011	-0.756688	-0.508973	16.5628	-1.55808	-0.66176	-5.26656	-7.15632	0.660874	-7.12114	12.8124	16.4199	43.2985	-7.48531	110.85	45.6036	-5.32751	3.35499	-50.574	-2.24629	1.21367	-6.1853	5.07016	40.3092	58.553	14.9488	105.769	21.5235	-1.23296	1.08944	-22.4204	-3.14594	-2.72268	35.6442	1.35383	2.39858	54.771	-6.60483
890	0.931659	-0.361157	16.7385	0.379066	-0.233789	1.61337	0.379042	-0.233828	7.43381	0.29832	-0.150481	11.4122	-0.71897	-0.51546	16.5663	-1.4916	-0.686881	-5.25987	-7.15391	0.711686	-7.15344	12.824	16.4192	43.2867	-7.42955	110.869	45.5969	-5.34654	3.38602	-50.602	-2.31242	1.30256	-6.14986	5.16578	40.2694	58.4736	14.9497	105.638	21.4961	-1.1231	1.20112	-22.4678	-3.09913	-2.78954	35.4889	1.39967	2.63324	54.7044	-6.80504
892	0.9294	-0.354227	16.7591	0.378617	-0.230608	1.62252	0.378593	-0.230647	7.44295	0.297777	-0.148138	11.4191	-0.679565	-0.536181	16.5783	-1.42699	-0.738625	-5.23725	-7.15889	0.754297	-7.16778	12.8398	16.4088	43.2516	-7.3779	110.863	45.5872	-5.35085	3.40723	-50.6309	-2.35149	1.38448	-6.10441	5.20841	40.2409	58.3741	15.0099	105.552	21.4607	-1.02331	1.28577	-22.5011	-3.09177	-2.7956	35.3556	1.40304	2.65392	54.6002	-6.89883
894	0.922044	-0.329473	16.7678	0.377392	-0.219179	1.6263	0.377369	-0.219218	7.44674	0.296129	-0.139676	11.4219	-0.638692	-0.573132	16.5982	-1.36534	-0.82054	-5.19977	-7.17035	0.771333	-7.15623	12.8472	16.3852	43.1948	-7.33773	110.842	45.5622	-5.33191	3.40843	-50.6539	-2.35085	1.45795	-6.04234	5.20104	40.2425	58.2516	15.1216	105.513	21.4186	-0.94814	1.32404	-22.5202	-3.11924	-2.75812	35.2518	1.37403	2.48295	54.467	-6.85476
896	0.897645	-0.299941	16.7896	0.369075	-0.204298	1.63595	0.369054	-0.204337	7.45639	0.288957	-0.129092	11.4291	-0.586169	-0.627167	16.6212	-1.28839	-0.937692	-5.15638	-7.18964	0.712034	-7.1253	12.8041	16.3045	43.1408	-7.33977	110.826	45.4993	-5.26106	3.40752	-50.6675	-2.31477	1.55797	-5.94917	5.20926	40.2658	58.1322	15.168	105.445	21.3718	-0.88014	1.37385	-22.5528	-3.09503	-2.7742	35.1474	1.3731	2.58129	54.3749	-6.79493
898	0.875694	-0.267786	16.8044	0.362051	-0.188452	1.64247	0.362032	-0.188489	7.4629	0.282692	-0.1177	11.434	-0.537974	-0.685698	16.6385	-1.22093	-1.06145	-5.12342	-7.21671	0.639211	-7.10211	12.7699	16.2793	43.098	-7.31601	110.826	45.4396	-5.22462	3.37592	-50.6828	-2.26578	1.66152	-5.87769	5.21456	40.2736	58.0394	15.1837	105.429	21.3138	-0.825039	1.38497	-22.599	-3.13104	-2.7807	35.058	1.43866	2.63985	54.3043	-6.74948
900	0.861193	-0.234549	16.8101	0.35839	-0.172719	1.64495	0.358372	-0.172756	7.46538	0.278947	-0.106175	11.4359	-0.498903	-0.740846	16.6476	-1.16894	-1.17575	-5.1059	-7.24853	0.565654	-7.08658	12.7536	16.306	43.0642	-7.26805	110.852	45.3892	-5.23286	3.3193	-50.704	-2.21071	1.76334	-5.83615	5.21636	40.2632	57.9731	15.1767	105.449	21.2483	-0.778174	1.36406	-22.6563	-3.22913	-2.75843	34.9842	1.54744	2.60827	54.2492	-6.7129
902	0.854537	-0.198696	16.8132	0.358382	-0.15647	1.64623	0.358366	-0.156507	7.46667	0.277902	-0.0940309	11.4368	-0.472291	-0.775799	16.6486	-1.13267	-1.24879	-5.10355	-7.27419	0.47666	-7.04422	12.7337	16.2538	43.0162	-7.27323	110.956	45.3263	-5.24258	3.28234	-50.7373	-2.14872	1.86785	-5.80555	5.22427	40.2616	57.9034	15.1525	105.368	21.1956	-0.712469	1.38584	-22.718	-3.3003	-2.67107	34.9242	1.55175	2.52585	54.1946	-6.59919
904	0.856115	-0.180419	16.8327	0.360546	-0.148624	1.65489	0.36053	-0.148662	7.47532	0.279015	-0.0880335	11.4433	-0.455625	-0.794257	16.6395	-1.10884	-1.28821	-5.12032	-7.2898	0.412506	-7.01767	12.7211	16.2025	42.9721	-7.27499	111.027	45.2977	-5.24183	3.27821	-50.7749	-2.09864	1.9381	-5.776	5.21482	40.2731	57.8439	15.146	105.292	21.1496	-0.667599	1.39695	-22.7443	-3.32481	-2.61639	34.8337	1.54902	2.51385	54.1511	-6.54033
906	0.863578	-0.173908	16.8664	0.364326	-0.146438	1.66985	0.364311	-0.146476	7.49028	0.281699	-0.0861665	11.4545	-0.441338	-0.803947	16.622	-1.08637	-1.31074	-5.1526	-7.30257	0.370572	-7.00801	12.7198	16.164	42.9322	-7.26712	111.047	45.3093	-5.23002	3.30257	-50.8125	-2.06312	1.98399	-5.74205	5.19208	40.2886	57.7923	15.1597	105.252	21.1151	-0.647467	1.38922	-22.7345	-3.3093	-2.60289	34.7185	1.55344	2.56143	54.113	-6.56226
908	0.868332	-0.133965	16.8848	0.369649	-0.129354	1.67792	0.369635	-0.129392	7.49835	0.284584	-0.0730607	11.4606	-0.399904	-0.833002	16.6014	-1.02125	-1.37808	-5.19071	-7.34903	0.298641	-6.97649	12.7466	16.1223	42.883	-7.27735	111.057	45.3449	-5.22984	3.31731	-50.8413	-2.03557	2.08612	-5.69196	5.19553	40.2584	57.73	15.1643	105.289	21.1184	-0.632401	1.37166	-22.7241	-3.31566	-2.56276	34.6506	1.54523	2.45965	54.0505	-6.67177
910	0.867161	-0.0867705	16.8924	0.372972	-0.10859	1.6812	0.37296	-0.108628	7.50163	0.28574	-0.057329	11.463	-0.35731	-0.874834	16.6025	-0.958273	-1.46928	-5.18841	-7.39557	0.220635	-6.9565	12.7354	16.0617	42.8298	-7.27076	111.066	45.3591	-5.19923	3.34059	-50.8567	-1.99974	2.1928	-5.65463	5.20972	40.2332	57.6584	15.1676	105.309	21.1312	-0.609634	1.36573	-22.7295	-3.30748	-2.53552	34.5915	1.49827	2.50833	53.9773	-6.6446
912	0.859884	-0.0398853	16.893	0.373597	-0.0874524	1.68138	0.373588	-0.0874909	7.50181	0.284857	-0.0414888	11.4631	-0.320239	-0.92438	16.6269	-0.90779	-1.57276	-5.14248	-7.43292	0.143007	-6.94802	12.6798	15.987	42.774	-7.24367	111.078	45.3401	-5.13887	3.36581	-50.8601	-1.95151	2.29079	-5.63045	5.22406	40.2198	57.582	15.1724	105.3	21.1345	-0.581429	1.37006	-22.7454	-3.29297	-2.53038	34.529	1.43942	2.69207	53.8983	-6.49514
914	0.847749	-0.00161655	16.8991	0.371392	-0.0697053	1.68403	0.371385	-0.0697436	7.50447	0.282074	-0.0283654	11.4651	-0.291009	-0.966285	16.6557	-0.868832	-1.65957	-5.08872	-7.45402	0.0684438	-6.91827	12.6107	15.9381	42.7151	-7.20744	111.096	45.2886	-5.08721	3.35419	-50.8615	-1.88618	2.37001	-5.58957	5.20353	40.195	57.5186	15.1858	105.322	21.078	-0.580942	1.35171	-22.72	-3.33581	-2.5625	34.4535	1.52278	2.64414	53.8288	-6.52981
916	0.848945	0.0290143	16.9175	0.374406	-0.056413	1.69216	0.3744	-0.0564516	7.5126	0.283477	-0.0182417	11.4712	-0.274643	-0.995977	16.6864	-0.848991	-1.71961	-5.03126	-7.46779	0.0284909	-6.89934	12.5989	15.8898	42.6687	-7.20742	111.125	45.2392	-5.062	3.32289	-50.8683	-1.85286	2.44019	-5.56088	5.18803	40.1887	57.4676	15.1946	105.321	20.9965	-0.546683	1.34455	-22.7308	-3.38594	-2.55245	34.3175	1.56419	2.65129	53.7215	-6.51084
918	0.862302	0.0546863	16.9457	0.382347	-0.0463031	1.70461	0.382343	-0.0463425	7.52505	0.288767	-0.0101848	11.4806	-0.26861	-1.01346	16.7168	-0.8437	-1.75376	-4.97465	-7.47809	0.0156881	-6.89249	12.6352	15.8398	42.6353	-7.23486	111.168	45.1957	-5.06033	3.28237	-50.8815	-1.84875	2.50637	-5.54748	5.18212	40.1991	57.4288	15.1988	105.282	20.9042	-0.477624	1.35707	-22.7729	-3.43932	-2.5044	34.1326	1.55807	2.72793	53.5763	-6.41304
920	0.862625	0.0886735	16.965	0.385258	-0.0314717	1.71315	0.385255	-0.0315115	7.53358	0.289996	0.00108226	11.4869	-0.257039	-1.0245	16.7446	-0.826087	-1.7781	-4.92292	-7.49239	-0.0328977	-6.87354	12.6027	15.8028	42.5997	-7.19863	111.218	45.1346	-5.04863	3.25846	-50.8934	-1.81057	2.58241	-5.53967	5.16936	40.1936	57.4029	15.2113	105.188	20.8293	-0.430539	1.39979	-22.7464	-3.53504	-2.52812	33.9888	1.67361	2.67561	53.432	-6.33131
922	0.866559	0.111998	16.9776	0.388884	-0.0215953	1.7187	0.388882	-0.0216354	7.53913	0.292075	0.00869314	11.4911	-0.247705	-1.03659	16.7611	-0.813061	-1.80349	-4.89221	-7.50034	-0.093833	-6.85443	12.5549	15.7525	42.5737	-7.17792	111.266	45.0724	-5.02264	3.2572	-50.9213	-1.77038	2.64924	-5.51168	5.1403	40.1657	57.3611	15.2306	105.137	20.7527	-0.375279	1.41741	-22.7273	-3.5893	-2.50838	33.891	1.72413	2.61899	53.3275	-6.26153
924	0.875924	0.123704	16.9851	0.393943	-0.0172438	1.72198	0.393941	-0.0172844	7.54241	0.295579	0.0122669	11.4936	-0.238677	-1.05334	16.7626	-0.802421	-1.83718	-4.88922	-7.50432	-0.160079	-6.83261	12.5096	15.6863	42.5537	-7.18734	111.307	45.0193	-4.98589	3.27409	-50.9585	-1.73757	2.70396	-5.4633	5.09902	40.124	57.3038	15.2552	105.138	20.6799	-0.317416	1.40401	-22.7227	-3.5912	-2.44231	33.8351	1.6937	2.60157	53.2616	-6.21311
926	0.88395	0.13729	16.9942	0.398569	-0.0119624	1.72601	0.398568	-0.0120035	7.54644	0.2987	0.0165076	11.4966	-0.21633	-1.07986	16.7436	-0.771195	-1.89321	-4.92438	-7.52499	-0.220215	-6.78582	12.5008	15.6141	42.5152	-7.22204	111.342	45.0031	-4.96378	3.28017	-50.9575	-1.72594	2.75165	-5.42397	5.07421	40.1139	57.2652	15.2786	105.129	20.6492	-0.305587	1.39656	-22.6876	-3.5778	-2.42463	33.7899	1.69012	2.72429	53.1834	-6.20385
928	0.894147	0.15311	17.0035	0.404329	-0.00588056	1.73009	0.404329	-0.0059223	7.55052	0.302618	0.0214189	11.4996	-0.188263	-1.11411	16.7125	-0.732442	-1.9653	-4.98197	-7.54347	-0.276691	-6.74105	12.5012	15.5693	42.4743	-7.23325	111.35	45.0014	-4.93646	3.29294	-50.9655	-1.71711	2.80158	-5.37146	5.05018	40.1139	57.2131	15.3038	105.158	20.6275	-0.297132	1.36363	-22.6823	-3.55978	-2.39841	33.7508	1.68525	2.72095	53.1056	-6.28715
930	0.90721	0.168629	17.0135	0.411322	-0.000165699	1.73449	0.411322	-0.000208128	7.55492	0.307481	0.0261344	11.5029	-0.161009	-1.1496	16.679	-0.695666	-2.03935	-5.04391	-7.55506	-0.317549	-6.71165	12.5049	15.549	42.4396	-7.21717	111.337	45.0042	-4.90201	3.30956	-50.9836	-1.70963	2.8479	-5.31307	5.02967	40.1159	57.1502	15.3217	105.21	20.6072	-0.281637	1.31454	-22.7125	-3.54755	-2.39132	33.7012	1.69698	2.62362	53.023	-6.40971
932	0.924204	0.171491	17.0284	0.419005	-0.000329472	1.74108	0.419004	-0.000372655	7.56151	0.313235	0.026498	11.5079	-0.153788	-1.16272	16.6722	-0.6872	-2.06577	-5.05646	-7.55884	-0.293508	-6.72849	12.5148	15.5012	42.4353	-7.21271	111.353	44.9924	-4.86622	3.30417	-50.9703	-1.71633	2.85783	-5.29654	5.03855	40.1022	57.1166	15.287	105.198	20.5894	-0.254115	1.31742	-22.7489	-3.55525	-2.56272	33.5826	1.79519	2.86417	52.9065	-6.28771
934	0.938393	0.167983	17.0368	0.424937	-0.00304274	1.74479	0.424937	-0.00308656	7.56522	0.317843	0.0248459	11.5107	-0.158127	-1.1609	16.6847	-0.694275	-2.06099	-5.03315	-7.55275	-0.24165	-6.74928	12.5229	15.4671	42.4233	-7.19813	111.374	44.9669	-4.85066	3.29563	-50.9593	-1.72114	2.84213	-5.29935	5.0453	40.0922	57.0877	15.2712	105.183	20.5627	-0.232269	1.31448	-22.7585	-3.63467	-2.8128	33.4572	2.02301	3.01102	52.7816	-6.17196
936	0.947601	0.157691	17.0373	0.428132	-0.00830611	1.74503	0.428131	-0.00835027	7.56546	0.320567	0.0211152	11.5108	-0.17139	-1.14905	16.7066	-0.713971	-2.03485	-4.99251	-7.53653	-0.174984	-6.76876	12.5233	15.4534	42.4011	-7.16752	111.395	44.9344	-4.85224	3.2891	-50.9617	-1.72599	2.80503	-5.31075	5.04475	40.0877	57.0609	15.2806	105.173	20.5278	-0.212207	1.30568	-22.745	-3.7717	-3.08507	33.3489	2.34743	3.01913	52.6607	-6.12729
938	0.949882	0.131109	17.035	0.42696	-0.020136	1.74406	0.426958	-0.02018	7.56449	0.320446	0.012198	11.5101	-0.189246	-1.14005	16.705	-0.743402	-2.0122	-4.99537	-7.50772	-0.104955	-6.81118	12.4974	15.4561	42.3946	-7.10163	111.411	44.92	-4.8329	3.28794	-50.994	-1.75536	2.7514	-5.30039	5.04858	40.0772	57.0445	15.2622	105.146	20.4946	-0.156216	1.34491	-22.7657	-3.86105	-3.24547	33.2927	2.59826	3.10641	52.5703	-6.20459
940	0.949568	0.110225	17.035	0.425116	-0.0292616	1.74411	0.425113	-0.0293055	7.56454	0.31965	0.00525879	11.5102	-0.213284	-1.14147	16.6757	-0.788164	-2.00624	-5.04958	-7.48816	-0.0669047	-6.84119	12.4793	15.4507	42.3968	-7.08841	111.414	44.9244	-4.82208	3.29627	-51.033	-1.78876	2.70711	-5.31344	5.03791	40.0716	57.0517	15.2907	105.124	20.4909	-0.109061	1.38955	-22.7743	-3.90344	-3.33031	33.2715	2.75103	3.16321	52.5041	-6.28444
942	0.947969	0.102662	17.0392	0.423798	-0.0324537	1.74601	0.423795	-0.0324974	7.56645	0.318868	0.00278719	11.5116	-0.239485	-1.15362	16.6232	-0.840977	-2.01893	-5.14655	-7.48678	-0.0733689	-6.84551	12.478	15.4373	42.4016	-7.13799	111.403	44.9467	-4.82326	3.3086	-51.0685	-1.81797	2.68701	-5.34717	5.01606	40.0684	57.0784	15.3645	105.121	20.5187	-0.0813997	1.42599	-22.7675	-3.90455	-3.37076	33.2743	2.8179	3.1977	52.4526	-6.32803
944	0.94425	0.124191	17.0507	0.423927	-0.0227396	1.75105	0.423925	-0.0227835	7.57148	0.318346	0.0100532	11.5154	-0.249856	-1.17087	16.57	-0.866749	-2.04642	-5.24493	-7.52637	-0.153	-6.79721	12.5	15.4504	42.3885	-7.20402	111.388	44.9827	-4.82686	3.29739	-51.0816	-1.82491	2.73839	-5.34077	5.01635	40.045	57.093	15.4084	105.176	20.5593	-0.0745722	1.43526	-22.7741	-3.89724	-3.46269	33.2756	2.88229	3.33744	52.3793	-6.28953
946	0.947695	0.116465	17.0565	0.424806	-0.0264186	1.75366	0.424803	-0.0264624	7.5741	0.319237	0.00735751	11.5173	-0.26269	-1.17346	16.5422	-0.891482	-2.04648	-5.29645	-7.52661	-0.169737	-6.7647	12.5136	15.4331	42.3666	-7.27875	111.381	44.9998	-4.82362	3.2799	-51.0877	-1.84128	2.7254	-5.36664	5.01375	40.0263	57.1214	15.4339	105.212	20.5976	-0.0770987	1.44742	-22.7636	-3.90353	-3.6291	33.254	3.02661	3.46482	52.3048	-6.27657
948	0.960296	0.0770903	17.0562	0.42711	-0.0447018	1.75361	0.427105	-0.0447459	7.57405	0.322126	-0.00616247	11.5173	-0.278957	-1.16311	16.5386	-0.91755	-2.02188	-5.30314	-7.48329	-0.108933	-6.76515	12.5187	15.3934	42.344	-7.34113	111.376	45.007	-4.81286	3.26375	-51.092	-1.87253	2.63801	-5.41959	5.00278	40.0229	57.1545	15.4471	105.222	20.6309	-0.0811839	1.46382	-22.7506	-3.92783	-3.84685	33.2113	3.23733	3.5595	52.233	-6.30209
950	0.982366	0.054887	17.0611	0.434966	-0.0562452	1.75578	0.43496	-0.0562901	7.57621	0.328735	-0.0142916	11.5189	-0.287915	-1.1678	16.5222	-0.935773	-2.02716	-5.33328	-7.45753	-0.0481757	-6.79977	12.5516	15.4232	42.3488	-7.32183	111.329	45.0781	-4.80349	3.26491	-51.1015	-1.90949	2.57047	-5.40166	4.98071	40.0587	57.1243	15.4745	105.26	20.6618	-0.0685833	1.44951	-22.8289	-3.95956	-3.98266	33.1793	3.35645	3.6487	52.1635	-6.31572
952	0.998603	0.0394522	17.0659	0.440819	-0.0643462	1.75793	0.440812	-0.0643917	7.57836	0.333627	-0.0199754	11.5206	-0.281813	-1.18126	16.5145	-0.929509	-2.0538	-5.34752	-7.45034	0.00423821	-6.84716	12.5723	15.4476	42.3511	-7.26993	111.309	45.1608	-4.79226	3.27227	-51.1143	-1.94952	2.50864	-5.41959	4.96851	40.0885	57.1231	15.4823	105.255	20.7294	-0.0458126	1.49424	-22.9032	-3.99146	-4.11118	33.1575	3.47217	3.71359	52.1017	-6.30788
954	1.00681	0.0263856	17.0693	0.443346	-0.0707502	1.75948	0.443338	-0.0707959	7.57992	0.335924	-0.0246024	11.5217	-0.265588	-1.19957	16.5169	-0.906343	-2.09289	-5.34293	-7.45543	0.0459187	-6.89938	12.5698	15.4477	42.3472	-7.20503	111.327	45.2379	-4.77632	3.28725	-51.1299	-1.98848	2.4473	-5.4811	4.96196	40.1013	57.1585	15.4752	105.213	20.8255	-0.0162211	1.59077	-22.9531	-4.0185	-4.2338	33.1446	3.5891	3.75725	52.049	-6.28715
956	1.01354	0.00151165	17.0706	0.444261	-0.0822027	1.76012	0.444252	-0.0822485	7.58055	0.337339	-0.0331054	11.5222	-0.266704	-1.21028	16.5179	-0.912131	-2.11203	-5.34085	-7.43818	0.0865215	-6.9493	12.5307	15.4015	42.3491	-7.16215	111.366	45.2867	-4.74149	3.32937	-51.1477	-2.01192	2.36347	-5.51782	4.91949	40.0945	57.1721	15.5072	105.232	20.8799	0.0133012	1.61846	-22.9873	-4.03077	-4.29024	33.1329	3.65318	3.80895	52.0071	-6.30884
958	1.02413	-0.0265087	17.0668	0.446613	-0.0953386	1.75848	0.446603	-0.0953847	7.57891	0.339936	-0.0427735	11.521	-0.282829	-1.21513	16.5289	-0.943046	-2.11526	-5.3201	-7.40992	0.134985	-6.99097	12.5044	15.4021	42.3549	-7.11985	111.384	45.3122	-4.72637	3.36138	-51.1748	-2.03929	2.28319	-5.55921	4.87992	40.0851	57.1956	15.5341	105.227	20.8985	0.0261781	1.64376	-22.9987	-4.03308	-4.35745	33.1169	3.70989	3.84942	51.9642	-6.32078
960	1.03771	-0.0539566	17.0579	0.450322	-0.108456	1.75457	0.450311	-0.108502	7.57501	0.343545	-0.0523394	11.5181	-0.3106	-1.21378	16.5483	-0.992875	-2.10318	-5.28379	-7.37485	0.186442	-7.02426	12.5001	15.4518	42.3635	-7.08796	111.369	45.3217	-4.73064	3.37488	-51.2066	-2.0697	2.21195	-5.60672	4.84953	40.0822	57.2292	15.5518	105.195	20.8913	0.0214786	1.66904	-22.992	-4.02598	-4.44048	33.1004	3.76491	3.87931	51.9209	-6.33102
962	1.0441	-0.0731465	17.0457	0.45156	-0.11736	1.7492	0.451548	-0.117407	7.56964	0.345039	-0.0589124	11.5141	-0.337006	-1.20431	16.5611	-1.03747	-2.07673	-5.25998	-7.34116	0.211324	-7.06101	12.5085	15.4662	42.3737	-7.1286	111.32	45.3427	-4.71213	3.37419	-51.2183	-2.07905	2.14593	-5.64731	4.81554	40.1118	57.2484	15.5865	105.193	20.8976	0.012242	1.6453	-22.9871	-4.00291	-4.4781	33.107	3.79321	3.9109	51.8939	-6.43398
964	1.04816	-0.0874249	17.0396	0.452175	-0.123935	1.74652	0.452163	-0.123982	7.56696	0.345919	-0.0637857	11.5121	-0.354564	-1.1933	16.5636	-1.06557	-2.05053	-5.2553	-7.31717	0.218074	-7.06878	12.5024	15.4721	42.3714	-7.17184	111.303	45.3592	-4.69973	3.35641	-51.2191	-2.09171	2.09571	-5.67116	4.80114	40.112	57.2698	15.5986	105.224	20.9213	0.00639234	1.63158	-23.0017	-3.99686	-4.54758	33.1151	3.84998	3.97941	51.8663	-6.49357
966	1.05126	-0.0999843	17.0398	0.452509	-0.129692	1.74661	0.452495	-0.129739	7.56704	0.346536	-0.0680682	11.5121	-0.362795	-1.18332	16.5559	-1.07718	-2.02938	-5.26961	-7.29995	0.218687	-7.05074	12.4804	15.4779	42.3541	-7.1965	111.32	45.3746	-4.69704	3.32701	-51.2175	-2.10931	2.04854	-5.68499	4.79371	40.0781	57.2951	15.5927	105.28	20.9643	0.00911374	1.6443	-23.0415	-4.01102	-4.64021	33.1228	3.92639	4.06417	51.8382	-6.48573
968	1.05497	-0.121815	17.0378	0.452351	-0.139556	1.74578	0.452336	-0.139603	7.56621	0.347047	-0.0754512	11.5115	-0.369531	-1.17681	16.5431	-1.08737	-2.01505	-5.29352	-7.26647	0.257862	-7.04624	12.4636	15.5061	42.3267	-7.1797	111.312	45.411	-4.69487	3.30628	-51.2385	-2.11396	1.93692	-5.73184	4.71007	40.0465	57.3216	15.6323	105.313	21.0215	0.0327343	1.6992	-23.1067	-4.02724	-4.64213	33.1403	3.92807	4.03104	51.8239	-6.43659
970	1.05941	-0.142862	17.0291	0.452584	-0.149123	1.74197	0.452569	-0.14917	7.5624	0.347833	-0.0825846	11.5087	-0.374511	-1.17744	16.5331	-1.09682	-2.01436	-5.31209	-7.23348	0.300357	-7.07275	12.4578	15.515	42.2949	-7.16408	111.313	45.484	-4.69036	3.30664	-51.2809	-2.12611	1.83409	-5.76427	4.65287	40.0433	57.3176	15.6485	105.329	21.1027	0.0551359	1.74142	-23.1885	-4.029	-4.64262	33.1735	3.92553	4.02464	51.8333	-6.405
972	1.06562	-0.162365	17.0129	0.453723	-0.15814	1.73483	0.453707	-0.158187	7.55526	0.349261	-0.0892467	11.5033	-0.380861	-1.18089	16.5255	-1.10972	-2.01836	-5.32602	-7.20593	0.340955	-7.12668	12.464	15.4971	42.2602	-7.16303	111.329	45.59	-4.68464	3.33008	-51.336	-2.1487	1.75125	-5.78419	4.63791	40.0651	57.289	15.6329	105.333	21.2034	0.0708232	1.76091	-23.281	-4.01539	-4.65911	33.2189	3.92866	4.06087	51.8618	-6.39366
974	1.07865	-0.187561	16.9906	0.457392	-0.170193	1.72496	0.457374	-0.170241	7.54539	0.352775	-0.0980152	11.4959	-0.401341	-1.16398	16.5136	-1.14128	-1.98025	-5.3482	-7.18664	0.390576	-7.17625	12.4751	15.461	42.2243	-7.18595	111.36	45.6993	-4.68806	3.36954	-51.363	-2.17907	1.66388	-5.84619	4.63449	40.058	57.2922	15.6063	105.344	21.3018	0.0820069	1.77539	-23.3767	-4.00245	-4.68083	33.257	3.91139	4.06437	51.8805	-6.34211
976	1.08773	-0.207007	16.9734	0.459796	-0.179416	1.71737	0.459777	-0.179463	7.5378	0.355162	-0.10475	11.4902	-0.42045	-1.14945	16.4725	-1.17161	-1.94671	-5.42474	-7.18986	0.438956	-7.18956	12.5049	15.4194	42.1721	-7.23729	111.376	45.8005	-4.68697	3.4172	-51.4014	-2.19327	1.588	-5.90992	4.62712	40.0845	57.3068	15.6159	105.327	21.372	0.078864	1.77042	-23.4387	-3.98919	-4.72043	33.2881	3.91056	4.09184	51.8863	-6.30396
978	1.08971	-0.220815	16.9642	0.459542	-0.185606	1.71328	0.459523	-0.185654	7.53371	0.355369	-0.10939	11.4872	-0.434516	-1.14053	16.413	-1.19497	-1.92498	-5.53521	-7.21055	0.484539	-7.16994	12.5488	15.3796	42.1064	-7.31027	111.37	45.8947	-4.68043	3.46196	-51.4517	-2.18799	1.52082	-5.95765	4.61428	40.1526	57.3242	15.6597	105.282	21.4146	0.0600967	1.74684	-23.4643	-3.97463	-4.77312	33.3153	3.92669	4.15021	51.8829	-6.28426
980	1.08198	-0.242861	16.9615	0.454362	-0.194631	1.71215	0.454342	-0.194678	7.53258	0.352073	-0.116466	11.4863	-0.445751	-1.129	16.4066	-1.21146	-1.89995	-5.54722	-7.21211	0.538905	-7.17608	12.5789	15.3567	42.0564	-7.37083	111.333	46.0058	-4.67813	3.46853	-51.4794	-2.17705	1.43208	-5.94731	4.61415	40.2588	57.3244	15.6796	105.237	21.4503	0.0243316	1.71315	-23.4714	-3.95282	-4.81645	33.3552	3.93416	4.22794	51.892	-6.26085
982	1.0725	-0.25395	16.964	0.449299	-0.198723	1.7133	0.449278	-0.198769	7.53373	0.34855	-0.119849	11.4872	-0.442584	-1.11965	16.4143	-1.20228	-1.88409	-5.53316	-7.21501	0.547613	-7.14091	12.5912	15.3331	41.9891	-7.44135	111.304	46.1035	-4.67449	3.46465	-51.5034	-2.15101	1.36975	-5.94515	4.59762	40.2666	57.3171	15.6863	105.28	21.5418	0.0144369	1.71079	-23.5272	-3.92931	-4.80644	33.3922	3.89239	4.26605	51.9102	-6.20181
984	1.06294	-0.251155	16.9692	0.445335	-0.196731	1.71563	0.445315	-0.196777	7.53606	0.345459	-0.118615	11.4889	-0.424407	-1.11585	16.4321	-1.16755	-1.88372	-5.50027	-7.2234	0.509363	-7.07016	12.5889	15.3018	41.9074	-7.52111	111.296	46.1873	-4.67124	3.45599	-51.5283	-2.11389	1.33817	-5.95835	4.56306	40.1632	57.2984	15.6783	105.415	21.6978	0.0328671	1.74857	-23.6393	-3.90715	-4.74631	33.4285	3.80923	4.25387	51.9376	-6.12006
986	1.0514	-0.243041	16.9663	0.44094	-0.192228	1.71431	0.44092	-0.192273	7.53475	0.341886	-0.115528	11.4879	-0.400641	-1.12437	16.4847	-1.12649	-1.90806	-5.40268	-7.23551	0.48322	-7.05146	12.5959	15.245	41.8522	-7.59398	111.332	46.282	-4.68106	3.43628	-51.5571	-2.09153	1.30363	-5.95257	4.53295	40.024	57.2413	15.6394	105.568	21.8916	0.0469957	1.82208	-23.7712	-3.89067	-4.68283	33.4924	3.7481	4.19663	51.9796	-6.10372
988	1.04062	-0.214441	16.9772	0.438543	-0.178841	1.71908	0.438524	-0.178886	7.53952	0.339238	-0.105679	11.4915	-0.367942	-1.15807	16.5004	-1.07853	-1.98112	-5.37308	-7.26664	0.393368	-7.02525	12.5845	15.2148	41.8156	-7.6385	111.364	46.3859	-4.68767	3.43421	-51.5811	-2.0534	1.31059	-5.93248	4.49878	39.947	57.1919	15.6298	105.674	22.0714	0.0480517	1.88493	-23.8816	-3.89554	-4.70012	33.5359	3.7751	4.2064	52.0003	-6.11365
990	1.03437	-0.173085	17.0006	0.439161	-0.160259	1.7294	0.439145	-0.160304	7.54983	0.338512	-0.0917564	11.4992	-0.333366	-1.2103	16.4764	-1.03428	-2.08831	-5.41721	-7.30909	0.255131	-6.98844	12.5578	15.2124	41.7914	-7.65496	111.386	46.501	-4.69109	3.45575	-51.5999	-2.00943	1.34433	-5.90734	4.45993	39.9322	57.1612	15.6504	105.727	22.232	0.03691	1.93827	-23.9584	-3.91413	-4.78839	33.5588	3.87113	4.27447	52.0002	-6.13361
992	1.04635	-0.165736	17.01	0.445003	-0.158037	1.73355	0.444987	-0.158083	7.55399	0.342737	-0.0897254	11.5024	-0.328422	-1.24164	16.4727	-1.03638	-2.14715	-5.42354	-7.3131	0.201096	-6.97766	12.5538	15.1901	41.7536	-7.66817	111.43	46.6359	-4.71053	3.49343	-51.6191	-2.0337	1.30118	-5.91417	4.42059	39.8591	57.1503	15.636	105.787	22.4143	0.0336695	2.04482	-24.0025	-3.89809	-4.80987	33.6104	3.87851	4.23089	52.019	-6.12816
994	1.05979	-0.159642	17.0181	0.451384	-0.156481	1.73712	0.451368	-0.156528	7.55755	0.347406	-0.088158	11.505	-0.324952	-1.26083	16.4691	-1.03688	-2.18333	-5.42987	-7.3218	0.160318	-6.98249	12.5564	15.1683	41.7305	-7.68056	111.446	46.7724	-4.715	3.5549	-51.6451	-2.048	1.25419	-5.93453	4.36407	39.7936	57.1431	15.6434	105.842	22.5822	0.0227086	2.13104	-24.0351	-3.87726	-4.84055	33.6605	3.88373	4.25111	52.0398	-6.1124
996	1.0709	-0.151131	17.025	0.456944	-0.153675	1.74016	0.456928	-0.153722	7.56059	0.351383	-0.0857075	11.5073	-0.319697	-1.26936	16.4654	-1.03037	-2.2007	-5.4366	-7.33912	0.127975	-7.00121	12.5633	15.1525	41.7251	-7.69008	111.429	46.9016	-4.70498	3.63242	-51.6729	-2.04622	1.21608	-5.95644	4.30206	39.7589	57.1358	15.6728	105.886	22.7195	-0.000168782	2.1793	-24.0561	-3.85402	-4.87354	33.7034	3.88291	4.32944	52.0593	-6.09269
998	1.08101	-0.151861	17.0194	0.461318	-0.154807	1.73765	0.461302	-0.154855	7.55808	0.354725	-0.0862731	11.5054	-0.323133	-1.27053	16.4733	-1.03691	-2.2017	-5.42188	-7.34436	0.142858	-7.03934	12.582	15.1533	41.7283	-7.67908	111.397	47.0104	-4.71599	3.69004	-51.6746	-2.08061	1.17689	-5.94088	4.30214	39.811	57.1299	15.675	105.886	22.7888	-0.0435709	2.18115	-24.034	-3.80878	-4.80534	33.7478	3.77308	4.26024	52.0758	-6.0825
1000	1.08819	-0.165787	17.0249	0.463327	-0.161509	1.74015	0.463311	-0.161557	7.56058	0.356655	-0.0911563	11.5073	-0.341802	-1.26131	16.4867	-1.06746	-2.17841	-5.39687	-7.33318	0.166842	-7.05332	12.5747	15.1511	41.7136	-7.67284	111.36	47.0859	-4.71147	3.7407	-51.67	-2.10174	1.12979	-5.94132	4.30308	39.8165	57.1307	15.6658	105.901	22.8518	-0.0677479	2.19577	-24.0344	-3.77859	-4.79662	33.7498	3.73135	4.2836	52.0973	-6.08649
1002	1.09222	-0.188999	17.0398	0.463187	-0.172044	1.7468	0.46317	-0.172092	7.56724	0.357221	-0.0990456	11.5123	-0.371924	-1.24509	16.5	-1.11643	-2.13834	-5.37218	-7.30991	0.191461	-7.04564	12.5461	15.1454	41.6845	-7.67826	111.324	47.1315	-4.69165	3.77894	-51.6641	-2.10761	1.07761	-5.96578	4.29398	39.7676	57.1401	15.6559	105.938	22.9162	-0.0684425	2.23024	-24.0645	-3.77275	-4.84743	33.7197	3.76834	4.39197	52.1234	-6.09682
1004	1.09419	-0.201359	17.0314	0.463047	-0.177602	1.74311	0.463028	-0.17765	7.56354	0.357471	-0.103206	11.5095	-0.392401	-1.23585	16.4943	-1.15058	-2.11424	-5.3828	-7.29785	0.22375	-7.07723	12.5584	15.1526	41.6893	-7.70631	111.295	47.1782	-4.68985	3.76946	-51.6589	-2.13822	1.03627	-5.9945	4.28755	39.7687	57.1576	15.6836	105.989	22.955	-0.0731282	2.2452	-24.086	-3.79774	-4.80747	33.7457	3.76137	4.3211	52.142	-6.07243
1006	1.09345	-0.205917	17.0218	0.462354	-0.179515	1.73887	0.462335	-0.179563	7.5593	0.357077	-0.104677	11.5064	-0.399962	-1.2379	16.4869	-1.16521	-2.11527	-5.3964	-7.29337	0.23101	-7.09023	12.5565	15.176	41.6834	-7.69724	111.282	47.206	-4.69741	3.76718	-51.6648	-2.15884	1.02035	-6.03857	4.27721	39.7767	57.1998	15.7031	105.986	22.9642	-0.0520328	2.29143	-24.1237	-3.80694	-4.71447	33.7765	3.70569	4.25826	52.1709	-6.05187
1008	1.09196	-0.205985	17.0153	0.461703	-0.179409	1.73597	0.461685	-0.179457	7.5564	0.356584	-0.104637	11.5042	-0.396627	-1.24967	16.4808	-1.16337	-2.13783	-5.40752	-7.29255	0.216315	-7.08048	12.5371	15.2084	41.6645	-7.65408	111.288	47.2175	-4.71299	3.7828	-51.6816	-2.16534	1.02162	-6.09163	4.26048	39.7813	57.258	15.7097	105.934	22.9537	-0.0109795	2.3635	-24.1697	-3.79285	-4.57514	33.8046	3.59753	4.21733	52.2128	-6.04471
1010	1.09833	-0.214611	17.01	0.463792	-0.183697	1.73362	0.463773	-0.183744	7.55406	0.358419	-0.107707	11.5024	-0.397424	-1.25797	16.4724	-1.16789	-2.15262	-5.42306	-7.27823	0.224133	-7.08307	12.5324	15.2206	41.6625	-7.64358	111.307	47.2375	-4.73757	3.80401	-51.6986	-2.17102	0.98893	-6.12051	4.22859	39.7721	57.278	15.7318	105.918	22.9706	1.141e-05	2.3905	-24.1725	-3.77171	-4.37314	33.8456	3.42406	4.07027	52.2663	-6.05646
1012	1.1061	-0.225123	17.0071	0.466342	-0.188931	1.73237	0.466322	-0.188979	7.5528	0.36066	-0.111456	11.5015	-0.39422	-1.26804	16.4608	-1.16579	-2.17201	-5.44438	-7.2692	0.24366	-7.08715	12.5444	15.1972	41.6701	-7.6815	111.316	47.2575	-4.7575	3.83818	-51.7127	-2.18042	0.953067	-6.13678	4.21382	39.7537	57.2997	15.7262	105.904	22.9884	0.000629298	2.41643	-24.1574	-3.75759	-4.27608	33.8692	3.33137	4.01873	52.3048	-6.07095
1014	1.11495	-0.238258	17.0059	0.469149	-0.195406	1.73185	0.469129	-0.195454	7.55228	0.363172	-0.116116	11.5011	-0.388969	-1.2802	16.4472	-1.16073	-2.1959	-5.4695	-7.26311	0.277931	-7.09602	12.5693	15.1464	41.6821	-7.7542	111.305	47.2836	-4.76917	3.88552	-51.7217	-2.19606	0.915592	-6.14356	4.21997	39.734	57.3235	15.6953	105.891	23.0069	-0.0084954	2.44048	-24.1318	-3.75103	-4.28178	33.8745	3.32021	4.06494	52.3288	-6.08184
1016	1.12956	-0.262379	17.0003	0.473589	-0.207155	1.72943	0.473568	-0.207204	7.54987	0.367242	-0.124614	11.4993	-0.395942	-1.29235	16.4365	-1.17791	-2.21552	-5.48903	-7.23036	0.34692	-7.1345	12.5838	15.1249	41.6838	-7.7727	111.261	47.3485	-4.77482	3.94155	-51.7235	-2.22175	0.855383	-6.1439	4.23304	39.7485	57.3146	15.6892	105.902	23.0478	-0.0420876	2.41692	-24.1035	-3.73844	-4.20842	33.8907	3.24205	4.02313	52.3652	-6.08305
1018	1.14506	-0.290736	17.0039	0.478064	-0.220854	1.7311	0.478041	-0.220903	7.55153	0.371461	-0.134569	11.5006	-0.406173	-1.30525	16.4276	-1.20125	-2.23535	-5.50517	-7.20294	0.417083	-7.15512	12.6093	15.0832	41.6716	-7.82137	111.193	47.4167	-4.76454	4.00133	-51.7128	-2.2504	0.7978	-6.14916	4.23155	39.7405	57.3096	15.6912	105.93	23.0873	-0.0677544	2.4089	-24.0864	-3.71552	-4.10492	33.8911	3.13321	3.96618	52.4172	-6.06541
1020	1.15971	-0.319279	17.0152	0.482142	-0.234585	1.73622	0.482118	-0.234634	7.55665	0.375385	-0.144577	11.5044	-0.415708	-1.31966	16.4219	-1.22381	-2.2582	-5.51532	-7.18828	0.483967	-7.15602	12.661	15.0144	41.6501	-7.9242	111.093	47.4847	-4.73791	4.06463	-51.6935	-2.2809	0.748628	-6.16267	4.21573	39.7074	57.3153	15.6975	105.972	23.1231	-0.0786712	2.4247	-24.0862	-3.68876	-3.99037	33.8775	3.0144	3.90731	52.4768	-6.03252
1022	1.1708	-0.338795	17.0154	0.48541	-0.244042	1.73631	0.485385	-0.244092	7.55674	0.378431	-0.151438	11.5045	-0.415328	-1.33643	16.4229	-1.22902	-2.2889	-5.51309	-7.18449	0.56218	-7.17656	12.7751	14.9363	41.6401	-8.09854	110.901	47.5728	-4.69588	4.14069	-51.6885	-2.31788	0.70589	-6.19129	4.21259	39.6919	57.3298	15.7053	106.031	23.1719	-0.0802123	2.43395	-24.1088	-3.69146	-3.91279	33.8785	2.95125	3.84512	52.5052	-6.01032
1024	1.18311	-0.35032	17.0137	0.489865	-0.250093	1.73561	0.489839	-0.250144	7.55604	0.382148	-0.155676	11.504	-0.416396	-1.36505	16.4423	-1.24073	-2.34086	-5.47648	-7.19754	0.654255	-7.20215	12.9697	14.8337	41.6482	-8.34296	110.699	47.6695	-4.68012	4.20442	-51.668	-2.34887	0.670883	-6.19084	4.20423	39.6822	57.3192	15.7006	106.055	23.2099	-0.0728077	2.46336	-24.1454	-3.70084	-3.86613	33.8895	2.91167	3.80053	52.5245	-5.98161
1026	1.19652	-0.354666	17.0122	0.495389	-0.253089	1.73493	0.495363	-0.25314	7.55537	0.386468	-0.157562	11.5035	-0.419725	-1.40605	16.4816	-1.26053	-2.41478	-5.40253	-7.22375	0.745406	-7.22623	13.2051	14.7152	41.6763	-8.62219	110.547	47.7515	-4.70742	4.24435	-51.6391	-2.36531	0.646881	-6.15927	4.19047	39.6756	57.2825	15.6818	106.043	23.2281	-0.0625812	2.50275	-24.1838	-3.71164	-3.85149	33.9048	2.89265	3.78429	52.5403	-5.94717
1028	1.20698	-0.355738	17.0122	0.499885	-0.254412	1.73495	0.499859	-0.254463	7.55538	0.389914	-0.158264	11.5035	-0.419264	-1.45306	16.535	-1.27523	-2.50111	-5.3023	-7.2432	0.768421	-7.22982	13.2919	14.627	41.7266	-8.78947	110.643	47.7279	-4.81253	4.22983	-51.6604	-2.3445	0.645209	-6.13743	4.18221	39.6644	57.2566	15.6556	106.047	23.2128	-0.0726581	2.48796	-24.1837	-3.72181	-3.87294	33.9004	2.90582	3.82214	52.5565	-5.9247
1030	1.21019	-0.351045	17.0047	0.501684	-0.252599	1.73161	0.501658	-0.252651	7.55205	0.391144	-0.156792	11.501	-0.410588	-1.49551	16.5984	-1.27309	-2.5821	-5.18368	-7.26084	0.786498	-7.24086	13.3654	14.5567	41.7771	-8.9571	110.653	47.6929	-4.88981	4.24772	-51.6824	-2.31098	0.660023	-6.08828	4.19449	39.6817	57.2006	15.6338	106.019	23.1805	-0.0906305	2.45056	-24.1669	-3.73969	-3.92665	33.9001	2.95476	3.86345	52.5716	-5.90231
1032	1.20678	-0.339801	16.9898	0.50112	-0.247356	1.72495	0.501094	-0.247407	7.54538	0.390389	-0.152902	11.496	-0.39256	-1.53613	16.6691	-1.25304	-2.6631	-5.05184	-7.27841	0.802847	-7.25486	13.4571	14.4959	41.8135	-9.15474	110.532	47.6738	-4.92283	4.30358	-51.696	-2.27294	0.69397	-6.01987	4.22514	39.7101	57.1206	15.6144	105.977	23.1485	-0.113639	2.40186	-24.1418	-3.75262	-3.97703	33.9102	3.0002	3.88731	52.5931	-5.87813
1034	1.20446	-0.326304	16.9744	0.501222	-0.241213	1.71804	0.501197	-0.241265	7.53847	0.390075	-0.148298	11.4908	-0.368905	-1.59285	16.7429	-1.2282	-2.77541	-4.91378	-7.2908	0.777714	-7.21799	13.5716	14.4072	41.7831	-9.41288	110.419	47.6919	-4.95205	4.33542	-51.7098	-2.24029	0.758276	-5.99913	4.25285	39.6279	57.0734	15.57	106.06	23.1742	-0.139843	2.36082	-24.1268	-3.69202	-3.87654	33.9356	2.86333	3.86621	52.6581	-5.85179
1036	1.19979	-0.275392	16.9693	0.503331	-0.21851	1.71567	0.503309	-0.218562	7.5361	0.390203	-0.131191	11.489	-0.323525	-1.68865	16.8071	-1.1774	-2.96641	-4.79298	-7.3609	0.698586	-7.21509	13.726	14.36	41.8248	-9.66177	110.28	47.7327	-4.97613	4.3475	-51.7202	-2.2026	0.867087	-5.99368	4.25587	39.6085	57.0635	15.5565	106.128	23.2125	-0.173111	2.33366	-24.1113	-3.65605	-3.77381	33.9666	2.75451	3.79642	52.7127	-5.84298
1038	1.19094	-0.190219	16.9823	0.506388	-0.180498	1.72119	0.506369	-0.18055	7.54162	0.390059	-0.102586	11.4931	-0.254513	-1.82073	16.8787	-1.09574	-3.23178	-4.65789	-7.48812	0.584803	-7.24783	13.9175	14.3934	41.9752	-9.86399	110.1	47.7568	-5.00337	4.33768	-51.7017	-2.16333	1.01583	-5.95718	4.2412	39.6595	57.0765	15.5657	106.168	23.2141	-0.208101	2.3068	-24.0806	-3.65912	-3.68763	33.9831	2.69921	3.67794	52.738	-5.84635
1040	1.1693	-0.100889	17.043	0.504157	-0.13974	1.74794	0.504143	-0.139793	7.56838	0.385786	-0.0722857	11.5132	-0.158405	-1.95756	17.0035	-0.9646	-3.51541	-4.42465	-7.61369	0.485291	-7.24768	14.1006	14.6248	42.2711	-9.9228	109.826	47.6361	-5.05477	4.29768	-51.5718	-2.13972	1.19006	-5.67631	4.2579	39.6433	57.0216	15.5035	106.316	23.0317	-0.219534	2.18664	-23.996	-3.65901	-3.54921	33.9251	2.58839	3.50099	52.7062	-5.80391
1042	1.16501	-0.111255	17.0576	0.501423	-0.143967	1.75447	0.501408	-0.144019	7.5749	0.38401	-0.0756235	11.5181	-0.115281	-2.06742	17.3675	-0.913614	-3.73271	-3.74701	-7.69781	0.653582	-7.20938	14.3756	14.8141	42.4745	-9.99016	109.584	47.3408	-5.1617	4.26981	-51.3306	-2.17226	1.27407	-5.59513	4.31819	39.6313	57.0798	15.4372	106.13	22.691	-0.223194	2.22101	-23.8038	-3.70134	-3.43219	33.7779	2.54812	3.38818	52.6642	-5.84182
1044	1.17617	-0.214615	17.0156	0.497898	-0.190066	1.73609	0.497879	-0.190117	7.55653	0.384321	-0.110293	11.5043	-0.132973	-2.16711	17.9775	-0.961688	-3.91231	-2.61139	-7.72905	1.06381	-7.14002	14.7457	14.8962	42.568	-10.1525	109.352	46.8884	-5.32082	4.23003	-50.8663	-2.23203	1.27441	-5.74819	4.40693	39.6227	57.2233	15.4146	105.655	22.2387	-0.225374	2.36184	-23.5351	-3.77946	-3.34076	33.5547	2.57619	3.35219	52.6211	-5.94322
1046	1.17039	-0.280969	16.9766	0.489986	-0.218576	1.71895	0.489964	-0.218627	7.53938	0.380232	-0.132097	11.4915	-0.158825	-2.35588	18.6814	-1.04874	-4.25292	-1.29838	-7.68331	1.37392	-7.15416	15.053	14.8966	42.8044	-10.4855	108.971	46.3899	-5.49249	4.17688	-49.8408	-2.16705	1.31744	-5.85831	4.4226	39.5568	57.1651	15.6047	105.478	21.8578	-0.213847	2.20905	-23.392	-3.82511	-3.21737	33.3115	2.54299	3.31811	52.5679	-5.91393
1048	1.13495	-0.285139	16.8874	0.474193	-0.217298	1.6793	0.474169	-0.217344	7.49973	0.368351	-0.132112	11.4617	-0.149862	-2.59199	19.3914	-1.08288	-4.69179	0.0267319	-7.72336	1.51515	-6.72676	15.7989	14.5095	42.6116	-11.6202	108.179	45.8543	-5.58531	3.24181	-47.9572	-2.03021	1.53457	-5.88637	4.5314	39.4494	57.0386	15.7516	105.574	21.4257	-0.272342	1.67469	-23.1489	-3.86945	-3.11914	33.1509	2.52705	3.28021	52.4898	-5.85492
1050	1.08236	-0.24682	16.7542	0.454371	-0.195927	1.62004	0.45435	-0.195974	7.44048	0.352183	-0.117363	11.4172	-0.110766	-2.84901	20.031	-1.0664	-5.17756	1.22123	-7.80832	1.46547	-5.91732	16.9677	13.8269	42.0596	-13.5288	106.997	45.3763	-5.62959	1.67375	-45.1695	-1.86376	1.8755	-5.81402	4.76364	39.337	56.8643	15.7549	105.888	21.0009	-0.418731	0.87471	-22.8144	-3.90672	-3.04175	33.0883	2.52426	3.22269	52.4015	-5.79787
1052	1.08119	-0.301482	16.6369	0.449534	-0.219525	1.56807	0.449512	-0.219573	7.3885	0.350095	-0.135274	11.3783	-0.132073	-3.06055	20.4167	-1.15301	-5.56042	1.94551	-7.57994	1.24877	-5.47069	17.9363	13.4807	42.0274	-15.4836	105.783	45.1621	-6.02736	1.13604	-41.7405	-1.78816	1.97802	-5.63288	5.11407	39.3305	56.5918	15.3857	106.137	20.9209	-0.667724	0.43589	-22.6414	-3.88925	-2.9065	33.0733	2.4524	3.08412	52.3824	-5.79461
1054	1.08551	-0.327367	16.588	0.449382	-0.231107	1.54639	0.449357	-0.231153	7.36682	0.350727	-0.143921	11.362	-0.110775	-3.27315	20.6523	-1.16643	-5.95729	2.38983	-7.42671	1.09328	-5.27087	19.2097	13.4993	42.2487	-17.1696	104.313	45.7443	-7.28875	1.4976	-37.5993	-1.77342	2.02408	-5.48766	5.35431	39.5451	56.4482	15.2404	106.46	20.9119	-0.960828	-0.0635001	-22.5017	-3.85603	-2.80122	33.0682	2.35899	2.99351	52.3636	-5.78691
1056	1.09303	-0.315107	16.6019	0.453655	-0.226373	1.55252	0.453631	-0.22642	7.37295	0.353616	-0.140113	11.3666	-0.043153	-3.49363	20.8118	-1.09964	-6.38143	2.69178	-7.40095	1.05434	-5.20717	20.8236	13.7645	42.5956	-18.6223	102.15	47.0586	-9.32782	2.34991	-32.779	-1.81854	2.0359	-5.43955	5.43719	39.8492	56.4723	15.3474	106.834	20.9356	-1.22384	-0.567552	-22.4012	-3.81688	-2.75375	33.0568	2.2723	2.9809	52.3342	-5.76017
1058	1.13564	-0.339061	16.5928	0.470406	-0.24029	1.54852	0.470381	-0.240339	7.36895	0.367031	-0.149439	11.3636	-0.0165102	-3.7137	21.0981	-1.10013	-6.79337	3.2308	-7.34302	1.13037	-4.81928	22.5317	13.7034	42.6712	-20.6069	97.6178	48.2856	-11.1129	2.60336	-27.1736	-1.94165	1.94788	-5.60288	5.40367	39.5127	56.6085	15.1853	107.13	21.1251	-1.18995	-0.446704	-22.4716	-3.77066	-2.81873	33.0226	2.27596	3.05932	52.3133	-5.7082
1060	1.1796	-0.349436	16.5862	0.488842	-0.24837	1.5456	0.488816	-0.24842	7.36603	0.381331	-0.154293	11.3615	0.0229828	-3.94499	21.4559	-1.07454	-7.22973	3.90264	-7.30868	1.21533	-4.5308	24.2184	13.3906	42.6669	-22.5966	92.8903	49.4886	-12.663	2.6994	-22.2843	-2.06555	1.89122	-5.74186	5.33046	39.3361	56.6513	15.1932	107.078	21.2008	-1.1967	-0.393502	-22.6233	-3.74596	-2.79852	32.9812	2.25679	3.07565	52.2895	-5.64741
1062	1.21605	-0.340383	16.5846	0.505553	-0.24734	1.54485	0.505527	-0.247392	7.36528	0.393756	-0.15245	11.3609	0.083512	-4.18344	21.8568	-1.00751	-7.68473	4.65395	-7.30884	1.26624	-4.3806	25.8075	12.8503	42.4999	-24.3243	88.8448	50.6874	-13.8185	2.79929	-18.6126	-2.16195	1.88758	-5.81026	5.27817	39.4067	56.5838	15.3568	106.715	21.1337	-1.31122	-0.581308	-22.82	-3.74662	-2.68373	32.937	2.2082	3.0124	52.2592	-5.58345
1064	1.2372	-0.328002	16.5798	0.515827	-0.243607	1.54267	0.515802	-0.24366	7.3631	0.401197	-0.148999	11.3593	0.148897	-4.39937	22.233	-0.924252	-8.09913	5.35824	-7.3572	1.22923	-4.12367	27.1623	12.2563	41.7236	-25.0372	86.9292	52.1132	-14.4418	3.10087	-16.873	-2.19625	1.90776	-5.85806	5.40816	39.3391	56.5518	15.2347	106.454	21.0709	-1.47877	-1.04838	-23.0193	-3.7646	-2.63783	32.8944	2.21535	2.95813	52.2159	-5.51246
1066	1.27235	-0.320188	16.6042	0.531841	-0.243085	1.55349	0.531816	-0.24314	7.37392	0.41313	-0.147592	11.3674	0.235916	-4.63089	22.5008	-0.810217	-8.54705	5.86088	-7.41917	1.14665	-4.00099	28.3603	11.4087	40.6875	-25.1634	85.4189	53.7168	-15.0295	3.32675	-15.1507	-2.21952	1.86558	-5.88531	5.54894	39.2129	56.591	14.9812	106.409	21.056	-1.71511	-1.7424	-23.1025	-3.75922	-2.6031	32.8556	2.21891	2.90056	52.1757	-5.49399
1068	1.33487	-0.329659	16.6543	0.558429	-0.252424	1.57577	0.558403	-0.252482	7.3962	0.433597	-0.152888	11.3842	0.329745	-4.87522	22.6564	-0.692816	-9.01967	6.15548	-7.47833	1.04289	-4.00557	29.4342	10.1679	39.4413	-24.9529	84.0542	55.3267	-15.6147	3.44831	-13.2305	-2.26398	1.75263	-5.89233	5.66547	39.0579	56.689	14.6577	106.567	21.0894	-1.98937	-2.53937	-23.052	-3.72203	-2.57358	32.8164	2.20327	2.85409	52.1438	-5.53168
1070	1.45048	-0.396909	16.6752	0.603638	-0.291308	1.58523	0.60361	-0.291371	7.40566	0.469881	-0.179066	11.3913	0.361118	-5.09251	22.7907	-0.683063	-9.426	6.41325	-7.50316	0.990672	-3.90346	30.487	8.15383	37.8493	-25.0912	83.1551	56.4339	-15.6226	3.69723	-12.0617	-2.41025	1.629	-5.86543	5.79052	38.9493	56.7266	14.3759	106.711	21.105	-2.18617	-3.02701	-22.9173	-3.664	-2.55966	32.7556	2.15378	2.88472	52.1224	-5.58343
1072	1.58592	-0.495254	16.7342	0.654959	-0.345559	1.61174	0.654923	-0.345626	7.43217	0.511704	-0.216356	11.4113	0.338263	-5.25901	22.8616	-0.763048	-9.72513	6.55476	-7.50496	0.871278	-3.71595	31.3794	5.7553	36.1742	-25.0837	84.0181	56.7512	-15.1837	3.82662	-11.6743	-2.5981	1.48616	-5.86256	5.83381	38.9305	56.8177	14.2531	106.806	21.1347	-2.30902	-3.24659	-22.8359	-3.58527	-2.57478	32.6905	2.1048	2.89834	52.1206	-5.62409
1074	1.72683	-0.604555	16.8421	0.707679	-0.405261	1.66008	0.707637	-0.405334	7.48051	0.554912	-0.257666	11.4477	0.272665	-5.37512	22.862	-0.913175	-9.92085	6.56621	-7.49146	0.682572	-3.46221	32.0681	3.22012	34.5205	-24.7108	86.7772	56.1741	-14.3532	3.7034	-12.0355	-2.79742	1.33264	-5.88444	5.79459	38.9944	56.9863	14.2739	106.838	21.187	-2.37488	-3.23136	-22.8417	-3.49991	-2.60736	32.6383	2.06208	2.88369	52.1402	-5.64181
1076	1.84902	-0.679363	16.9767	0.754895	-0.448478	1.72017	0.75485	-0.448553	7.5406	0.592935	-0.287024	11.4928	0.204469	-5.47118	22.7888	-1.06839	-10.0791	6.44053	-7.47194	0.532223	-3.22737	32.5222	1.05639	32.9326	-23.5399	90.8985	54.5316	-13.3353	3.19716	-12.7243	-2.95095	1.18312	-5.87532	5.74866	39.062	57.2183	14.2619	106.824	21.2597	-2.45641	-3.11052	-22.9173	-3.45984	-2.59269	32.6509	2.00774	2.89417	52.178	-5.62088
1078	1.95635	-0.68159	17.1529	0.801406	-0.458922	1.79846	0.80136	-0.459004	7.61889	0.628326	-0.291974	11.5516	0.156002	-5.55754	22.6736	-1.1884	-10.2245	6.23532	-7.52202	0.350596	-3.02587	32.8155	-0.601729	31.8174	-22.3576	94.4455	51.3743	-12.2321	1.93441	-14.5946	-3.02221	1.11326	-5.85718	5.75212	39.1126	57.5309	14.1165	106.782	21.4217	-2.54402	-3.0013	-23.0276	-3.44965	-2.58003	32.7046	1.98627	2.85232	52.2321	-5.59034
1080	2.05921	-0.604671	17.3803	0.852369	-0.434623	1.89909	0.852324	-0.434711	7.71952	0.664818	-0.27071	11.6271	0.13348	-5.64068	22.515	-1.26373	-10.3705	5.94774	-7.6551	0.130338	-2.81833	32.978	-1.64951	31.2607	-21.1897	97.3334	46.5634	-11.3478	0.0042506	-17.2941	-3.01012	1.13922	-5.82509	5.80582	39.1476	57.9144	13.8334	106.672	21.6837	-2.6327	-2.9317	-23.1392	-3.45278	-2.59134	32.7832	2.00311	2.78608	52.3026	-5.55758
1082	2.19231	-0.466588	17.6931	0.921581	-0.386547	2.03732	0.921542	-0.386643	7.85775	0.713442	-0.23059	11.7308	0.133017	-5.7284	22.2639	-1.30763	-10.5304	5.48754	-7.82511	-0.167367	-2.36245	32.937	-1.90849	31.1744	-19.3054	101.032	40.3964	-11.2445	-1.16586	-19.3496	-2.9442	1.25236	-5.75719	5.85875	39.1877	58.339	13.4982	106.291	22.0296	-2.69685	-2.84433	-23.1556	-3.40889	-2.66683	32.8328	2.02843	2.89063	52.3893	-5.51882
1084	2.37929	-0.29906	18.0129	1.01701	-0.330327	2.1783	1.01698	-0.330428	7.99872	0.781171	-0.182749	11.8366	0.13645	-5.81465	22.0029	-1.34536	-10.6885	5.00881	-8.12739	-0.094201	-2.14731	33.0413	-1.7026	31.2816	-16.6022	105.069	34.3452	-12.3246	-1.55363	-20.4009	-2.92315	1.38049	-5.582	5.82942	39.3672	58.6627	13.289	105.919	22.3533	-2.77121	-2.85445	-23.1553	-3.36813	-2.80527	32.9138	2.10802	3.01255	52.502	-5.50003
1086	2.61859	-0.0912985	18.3246	1.13896	-0.261167	2.31514	1.13894	-0.261285	8.13557	0.867955	-0.123613	11.9393	0.140912	-5.90993	21.7249	-1.38573	-10.8633	4.49912	-8.56143	0.307129	-2.16791	33.3232	-1.08798	31.4133	-13.2854	108.41	28.9138	-14.3408	-1.47576	-20.2843	-2.94728	1.52863	-5.33252	5.70307	39.69	58.9007	13.2129	105.618	22.664	-2.85079	-2.97592	-23.1605	-3.33361	-2.99429	33.0485	2.24464	3.11075	52.648	-5.49834
1088	2.87073	0.246121	18.6529	1.2778	-0.136826	2.45819	1.27779	-0.136966	8.27862	0.963946	-0.0222324	12.0465	0.159852	-6.0719	21.3108	-1.43028	-11.1634	3.74064	-9.0696	0.41348	-1.89601	33.6102	0.154168	31.1873	-10.5194	107.378	24.2901	-16.326	-3.1753	-18.6499	-2.89377	1.8101	-5.22926	5.51389	40.0232	59.2941	13.097	105.373	23.1288	-2.88682	-3.15105	-23.1857	-3.28104	-3.18896	33.2751	2.41916	3.14626	52.8493	-5.47812
1090	3.1617	0.603538	18.9653	1.43577	-0.00738314	2.59343	1.43577	-0.00753317	8.41387	1.07398	0.0841386	12.1478	0.148747	-6.21281	20.8782	-1.52708	-11.4164	2.94915	-9.50113	0.346521	-1.54726	33.6222	1.30361	31.0934	-7.89167	106.102	20.0165	-17.6636	-4.44654	-16.9629	-2.84352	2.08562	-5.05931	5.26537	40.388	59.5573	12.9981	105.108	23.6127	-2.88456	-3.38873	-23.2586	-3.18476	-3.35752	33.5303	2.55452	3.21788	53.0753	-5.43519
1092	3.48882	0.949641	19.2548	1.60899	0.113674	2.71781	1.609	0.113508	8.53824	1.196	0.185146	12.2409	0.0952884	-6.31116	20.442	-1.69082	-11.5785	2.15181	-9.835	0.150037	-1.18492	33.3075	2.17375	31.2549	-5.13128	105.616	16.083	-18.2997	-4.94614	-15.7479	-2.79969	2.33351	-4.83086	4.98647	40.7582	59.6899	12.9027	104.8	24.0997	-2.85808	-3.65654	-23.3802	-3.04137	-3.48398	33.7988	2.62947	3.31746	53.3131	-5.3757
1094	3.82514	1.26504	19.5282	1.78391	0.220137	2.83465	1.78393	0.219949	8.65508	1.32024	0.275295	12.3284	-0.00916404	-6.363	19.9466	-1.94013	-11.6387	1.24569	-10.1641	-0.0342616	-0.878716	32.7598	2.69272	31.6925	-2.10254	106.708	12.6352	-18.6258	-5.32038	-14.914	-2.68162	2.60012	-4.77728	4.77167	41.0121	59.9667	12.7205	104.42	24.6606	-2.86303	-3.8227	-23.5267	-2.86022	-3.56087	34.087	2.64926	3.31747	53.5442	-5.33288
1096	4.14968	1.56621	19.7703	1.95267	0.321234	2.93721	1.9527	0.321034	8.75764	1.44026	0.361044	12.4051	-0.132678	-6.40656	19.4382	-2.2234	-11.6762	0.316293	-10.4202	-0.225663	-0.756655	32.3048	3.10937	32.1508	0.147075	105.856	9.86967	-18.2542	-6.05139	-13.8982	-2.56599	2.89527	-4.70281	4.61751	41.2308	60.1852	12.5304	104.032	25.1915	-2.87101	-3.9842	-23.6709	-2.68561	-3.51826	34.3775	2.59356	3.25264	53.7603	-5.30358
1098	4.44704	1.85026	19.9802	2.1082	0.417156	3.0253	2.10825	0.416938	8.84573	1.55072	0.442092	12.4709	-0.251221	-6.4573	18.9434	-2.499	-11.7266	-0.587685	-10.5922	-0.4463	-0.847306	31.9935	3.49743	32.5618	1.22097	102.65	7.86357	-16.8466	-7.30181	-13.2925	-2.46139	3.20548	-4.58511	4.51271	41.4147	60.329	12.3466	103.668	25.6587	-2.8699	-4.15154	-23.8008	-2.53526	-3.37797	34.6508	2.48802	3.15278	53.9479	-5.28521
1100	4.68822	2.10928	20.1768	2.23713	0.506931	3.10785	2.23718	0.506692	8.92829	1.64169	0.51687	12.5325	-0.298532	-6.54818	18.5075	-2.65258	-11.8717	-1.3848	-10.6764	-0.812957	-1.13561	31.6572	3.9243	32.9762	1.30108	98.3477	6.86441	-12.8337	-9.64885	-16.2202	-2.30858	3.47815	-4.50127	4.39268	41.4694	60.5159	12.133	103.411	26.0492	-2.83156	-4.28863	-23.905	-2.4246	-3.3029	34.8535	2.45948	3.12528	54.0664	-5.26875
1102	4.87269	2.2638	20.31	2.33194	0.556589	3.16355	2.332	0.556358	8.98396	1.70961	0.559662	12.5741	-0.337125	-6.5998	18.1919	-2.76775	-11.9491	-1.96242	-10.7238	-1.07697	-1.45875	31.3315	4.21472	33.0776	0.979526	94.6548	6.941	-9.6316	-11.9842	-19.8973	-2.21742	3.65534	-4.45561	4.34228	41.5799	60.6395	12.0361	103.108	26.2896	-2.77892	-4.38616	-23.9776	-2.3532	-3.20951	34.992	2.42667	3.05697	54.14	-5.23622
1104	4.99515	2.29088	20.3633	2.38808	0.556867	3.18563	2.38814	0.556621	9.00606	1.75162	0.563226	12.5907	-0.372939	-6.58982	18.0268	-2.84469	-11.9166	-2.26655	-10.7299	-1.19012	-1.74535	31.0248	4.36485	32.8802	0.55401	92.2034	7.75923	-8.02814	-13.6228	-23.4518	-2.20874	3.71047	-4.46625	4.36981	41.7169	60.6891	12.0605	102.791	26.3605	-2.716	-4.43597	-24.0153	-2.32686	-3.08847	35.0661	2.37396	2.95304	54.1777	-5.19123
1106	5.03507	2.18014	20.3158	2.39555	0.505456	3.16534	2.39561	0.50521	8.98577	1.76034	0.525325	12.5757	-0.376065	-6.50063	18.0725	-2.81757	-11.7532	-2.18877	-10.6457	-1.22996	-1.86148	30.7728	4.5871	32.7689	0.159723	91.5844	8.04946	-7.68668	-13.4512	-25.4095	-2.25749	3.60038	-4.56723	4.43311	41.5702	60.6942	12.0729	102.742	26.2566	-2.6383	-4.41597	-24.014	-2.36766	-2.94809	35.0757	2.29313	2.94078	54.196	-5.16312
1108	5.02499	1.98643	20.2299	2.37372	0.422681	3.1294	2.37376	0.42243	8.94984	1.74906	0.462217	12.5491	-0.404813	-6.40009	18.1946	-2.82691	-11.562	-1.96852	-10.4982	-1.07441	-2.05049	30.436	4.49878	32.5752	0.0349887	91.6704	8.22534	-7.23709	-12.8457	-26.3699	-2.34983	3.38302	-4.8093	4.51896	41.3185	60.7762	12.1328	102.827	26.0751	-2.55102	-4.36684	-23.9762	-2.45426	-2.87623	35.0306	2.26271	2.92698	54.1848	-5.17183
1110	4.97907	1.74893	20.1305	2.33238	0.324102	3.08828	2.33241	0.323862	8.9087	1.72416	0.386127	12.5187	-0.471763	-6.31048	18.3271	-2.90883	-11.379	-1.72512	-10.327	-0.749092	-2.27742	30.0931	4.02312	32.2354	0.0652994	92.0768	8.36833	-6.403	-12.2434	-26.5589	-2.47075	3.10209	-5.15706	4.60781	41.0628	60.9335	12.2611	102.968	25.8444	-2.46094	-4.30957	-23.9143	-2.56348	-2.89859	34.939	2.29742	2.91886	54.1512	-5.2108
1112	4.91317	1.56424	20.0569	2.2871	0.250055	3.05816	2.28713	0.249822	8.87859	1.69484	0.328087	12.4963	-0.55952	-6.25767	18.3486	-3.05019	-11.2549	-1.68336	-10.2947	-0.466227	-2.11206	30.2563	3.10365	31.5444	-0.558557	92.3954	8.53216	-5.54229	-11.9288	-26.4365	-2.55492	2.88414	-5.42854	4.64145	41.0742	61.0316	12.5255	102.943	25.5566	-2.38732	-4.28526	-23.875	-2.62315	-3.03762	34.8116	2.38345	3.03325	54.1275	-5.23581
1114	4.87155	1.36836	19.9543	2.25147	0.169241	3.01508	2.25149	0.169005	8.83551	1.67316	0.265611	12.4643	-0.701601	-6.17521	18.3318	-3.28442	-11.0585	-1.71124	-10.1717	-0.147837	-2.14169	30.346	2.4855	30.996	-1.0252	92.886	8.66917	-4.90103	-11.8745	-26.4974	-2.72771	2.58404	-5.64375	4.65333	41.0828	61.0599	12.7041	102.953	25.2799	-2.33111	-4.27968	-23.8322	-2.67915	-3.18441	34.6964	2.46141	3.17113	54.1151	-5.21522
1116	4.84876	1.16864	19.8192	2.22378	0.08542	2.95741	2.22379	0.0851905	8.77784	1.65759	0.201441	12.4214	-0.872877	-6.06286	18.2993	-3.5636	-10.7977	-1.76914	-9.93937	0.173144	-2.43871	30.2284	2.26816	30.59	-1.18521	93.4633	8.84049	-4.45671	-12.1672	-27.0189	-2.97167	2.21778	-5.80114	4.64331	41.0484	61.0266	12.7693	103.034	25.0293	-2.29329	-4.27656	-23.7859	-2.73743	-3.29958	34.6088	2.51227	3.28471	54.113	-5.16168
1118	4.77617	1.04631	19.6782	2.18116	0.0398271	2.89661	2.18116	0.0396008	8.71704	1.6285	0.164928	12.3759	-0.945992	-5.97971	18.2885	-3.67124	-10.622	-1.79125	-9.74908	0.334243	-2.76874	29.8561	2.19608	29.8275	-1.07527	93.6216	9.23115	-3.92785	-13.156	-28.8227	-3.10022	1.96672	-5.92531	4.56261	41.0581	60.9904	12.837	103.134	24.7766	-2.26713	-4.22396	-23.752	-2.78386	-3.34309	34.5581	2.52362	3.26746	54.113	-5.1576
1120	4.66199	0.963968	19.5826	2.12393	0.0148321	2.85585	2.12393	0.014616	8.67628	1.58724	0.14284	12.3453	-0.963889	-5.95701	18.2613	-3.6988	-10.5741	-1.84236	-9.61356	0.316386	-3.02563	29.5687	1.44315	28.784	-1.44919	93.3243	10.078	-2.82284	-14.3025	-29.1153	-3.19447	1.84139	-5.92759	4.55553	41.0767	60.9533	12.866	103.291	24.5861	-2.2883	-4.12839	-23.7436	-2.82692	-3.33387	34.5243	2.52596	3.21817	54.1022	-5.22454
1122	4.5225	0.898564	19.5324	2.05717	-0.00106515	2.83518	2.05717	-0.00127744	8.65561	1.5383	0.126876	12.3298	-0.962761	-5.98455	18.2183	-3.70904	-10.6239	-1.92001	-9.54843	0.193983	-3.18865	29.4833	-0.0569655	27.6314	-2.35837	93.0819	11.251	-1.40305	-15.2016	-27.6224	-3.27401	1.81708	-5.83344	4.6509	41.098	60.9091	12.8637	103.48	24.4885	-2.36255	-3.99118	-23.7573	-2.86975	-3.29321	34.4937	2.52498	3.17339	54.0743	-5.33222
1124	4.42232	0.787701	19.4694	2.00365	-0.0401772	2.80895	2.00365	-0.0403848	8.62938	1.5007	0.094395	12.3102	-1.0637	-5.986	18.1928	-3.89566	-10.5937	-1.96087	-9.5963	0.293044	-3.32302	29.826	-1.90009	27.0823	-3.20323	95.3842	11.8862	-1.35237	-15.1052	-25.9479	-3.34892	1.77852	-5.84478	4.84263	41.1219	60.8229	12.8845	103.563	24.5682	-2.48659	-3.80851	-23.7662	-2.92044	-3.29659	34.4329	2.51699	3.19502	54.0222	-5.31974
1126	4.3411	0.652238	19.4097	1.95633	-0.0917627	2.78425	1.95632	-0.0919656	8.60468	1.46851	0.0529652	12.2918	-1.18348	-5.94794	18.1741	-4.10339	-10.4853	-1.9914	-9.59874	0.543006	-3.37219	30.2628	-2.68781	26.6003	-3.89964	96.8875	12.8988	-2.6258	-14.496	-24.9873	-3.48648	1.62012	-5.77719	4.95989	41.1417	60.6796	12.9216	103.665	24.6033	-2.59703	-3.65272	-23.7656	-2.95748	-3.27957	34.3538	2.47675	3.21442	53.9381	-5.29894
1128	4.2602	0.520945	19.3596	1.90954	-0.14167	2.76373	1.90953	-0.141867	8.58416	1.43662	0.0128083	12.2765	-1.28154	-5.87931	18.1528	-4.26187	-10.3278	-2.03086	-9.53798	0.851098	-3.37162	30.6523	-2.40408	26.2097	-4.3612	97.3909	14.4607	-4.67233	-13.5491	-25.2998	-3.64873	1.36773	-5.62341	4.97052	41.1523	60.5048	12.9705	103.801	24.5672	-2.67928	-3.52207	-23.7614	-2.98063	-3.23266	34.2652	2.4051	3.2117	53.8281	-5.29819
1130	4.11589	0.504728	19.3439	1.84498	-0.136079	2.75768	1.84497	-0.136268	8.57811	1.38801	0.0129933	12.2718	-1.25926	-5.84267	18.0874	-4.21457	-10.266	-2.15655	-9.51199	0.871291	-3.52921	30.7208	-2.62896	26.3378	-4.54885	99.5035	16.3865	-5.0376	-12.5139	-28.1654	-3.61224	1.25557	-5.50361	4.91015	41.1421	60.419	13.0059	103.919	24.5764	-2.74458	-3.3216	-23.7822	-3.00752	-3.15935	34.1925	2.31752	3.16345	53.7145	-5.34394
1132	3.94922	0.488661	19.3034	1.77065	-0.128286	2.74069	1.77064	-0.12847	8.56112	1.33193	0.0142392	12.259	-1.22191	-5.80301	18.0633	-4.13549	-10.2047	-2.20678	-9.41066	0.80009	-3.67579	30.6988	-2.57686	26.97	-4.93128	101.04	18.4222	-4.94958	-11.5268	-30.942	-3.5392	1.18951	-5.51332	4.89804	41.1255	60.3758	13.0742	104.078	24.6154	-2.79365	-3.16142	-23.8371	-3.051	-3.15247	34.1349	2.29748	3.12713	53.6625	-5.3634
1134	3.7726	0.46049	19.2274	1.69092	-0.12466	2.70807	1.6909	-0.124834	8.5285	1.27209	0.0120811	12.2344	-1.18962	-5.76833	18.0972	-4.06276	-10.1524	-2.14857	-9.22938	0.688596	-3.76624	30.6706	-2.12835	28.0463	-5.55645	101.417	20.4496	-4.6074	-10.6867	-32.8828	-3.46465	1.1564	-5.62882	4.93935	41.0938	60.3559	13.1542	104.28	24.6535	-2.82839	-3.0423	-23.9085	-3.10513	-3.21551	34.0913	2.34849	3.13191	53.6712	-5.35992
1136	3.59792	0.475369	19.1287	1.61574	-0.102253	2.66496	1.61573	-0.10242	8.48539	1.21447	0.0242649	12.2019	-1.14469	-5.80158	18.1804	-3.98507	-10.2299	-1.99407	-9.05248	0.582071	-3.76548	30.7807	-1.52896	29.3326	-6.386	100.372	22.3497	-4.01009	-9.94795	-33.4963	-3.38768	1.17678	-5.63266	4.92906	40.9796	60.3097	13.0978	104.486	24.5614	-2.86067	-2.85623	-23.9084	-3.13667	-3.27596	34.0492	2.41241	3.24354	53.6625	-5.41851
1138	3.43816	0.515523	19.0307	1.54925	-0.0701537	2.62185	1.54925	-0.0703128	8.44228	1.16275	0.0442291	12.1694	-1.09396	-5.8552	18.2571	-3.90376	-10.3462	-1.85048	-8.84384	0.472805	-3.74237	30.9733	0.299238	30.6602	-6.53955	97.9451	24.2943	-3.36152	-9.19271	-34.104	-3.29842	1.21937	-5.65267	4.86845	40.9393	60.2786	13.0998	104.636	24.4389	-2.84873	-2.70052	-23.9143	-3.11437	-3.27762	34.0363	2.38793	3.37506	53.6811	-5.493
1140	3.29478	0.579095	18.9423	1.49192	-0.029351	2.58274	1.49192	-0.0295049	8.40317	1.11733	0.0712507	12.1399	-1.03267	-5.91939	18.3208	-3.80746	-10.4848	-1.73084	-8.61804	0.372979	-3.69484	31.1218	3.12235	32.0044	-5.7917	94.8342	26.0431	-2.69646	-8.43692	-35.0116	-3.19064	1.2827	-5.69336	4.77299	40.9775	60.25	13.1776	104.724	24.3248	-2.7967	-2.59094	-23.9355	-3.05725	-3.23416	34.0448	2.29358	3.49208	53.7108	-5.55808
1142	3.15845	0.669574	18.8708	1.43996	0.0224523	2.55096	1.43996	0.0223034	8.37139	1.07523	0.106808	12.1159	-0.941899	-5.99206	18.4074	-3.65811	-10.6487	-1.56998	-8.45215	0.341703	-3.51353	30.8939	4.971	33.3934	-4.71468	93.2853	26.6592	-1.91948	-8.05946	-36.2882	-3.04828	1.39627	-5.66749	4.72428	40.9569	60.1221	13.2275	104.788	24.2959	-2.75554	-2.49038	-23.9453	-3.08335	-3.28391	34.0087	2.32923	3.55873	53.6417	-5.53976
1144	3.02119	0.794445	18.8126	1.3905	0.0892629	2.52493	1.39051	0.0891209	8.34537	1.03406	0.153728	12.0962	-0.799007	-6.09717	18.5037	-3.42295	-10.8884	-1.39227	-8.33866	0.262832	-3.45215	30.6708	5.96428	34.685	-3.40984	93.2528	26.7491	-1.84755	-7.29712	-36.8161	-2.87813	1.54505	-5.65071	4.65509	40.9256	60.0838	13.2141	104.903	24.2263	-2.7531	-2.48057	-23.9299	-3.11194	-3.28573	33.9999	2.34701	3.481	53.586	-5.54269
1146	2.89024	0.934766	18.7692	1.34512	0.162166	2.50536	1.34513	0.162027	8.32579	0.995561	0.205433	12.0813	-0.620934	-6.23338	18.6059	-3.13263	-11.1958	-1.20391	-8.26244	0.130279	-3.52371	30.606	6.0617	35.8166	-2.309	94.1535	26.5657	-2.39787	-6.24325	-36.5174	-2.70677	1.70219	-5.62209	4.57084	40.8902	60.1196	13.1419	105.079	24.1188	-2.79739	-2.5595	-23.8788	-3.12686	-3.22063	34.0231	2.32256	3.30443	53.56	-5.56941
1148	2.80951	1.00985	18.7494	1.31616	0.202057	2.49653	1.31618	0.201921	8.31696	0.971406	0.233463	12.0745	-0.496229	-6.37652	18.7037	-2.94178	-11.4987	-1.02005	-8.15069	0.0420986	-3.53657	30.8851	5.06018	36.6774	-2.90138	93.5712	26.3183	-2.42801	-6.05109	-36.3384	-2.64273	1.7694	-5.4096	4.53819	40.8282	59.9695	13.0713	105.291	24.1018	-2.89048	-2.64995	-23.7435	-3.12871	-3.1418	34.0291	2.28831	3.33361	53.5158	-5.55107
1150	2.72563	1.05466	18.7436	1.28325	0.228882	2.49413	1.28328	0.22875	8.31456	0.945124	0.251464	12.0726	-0.416182	-6.51326	18.8279	-2.82755	-11.7761	-0.784853	-8.07174	-0.115674	-3.45809	31.2629	4.31743	37.2077	-3.90966	91.5706	26.2065	-2.30193	-6.15579	-35.6215	-2.57784	1.84959	-5.23706	4.61727	40.8758	59.8377	13.0412	105.38	24.1445	-2.96994	-2.71624	-23.7068	-3.14286	-3.02842	34.0489	2.21672	3.30424	53.5199	-5.38553
1152	2.63504	1.0689	18.7427	1.24481	0.242863	2.49409	1.24483	0.242735	8.31453	0.915505	0.25951	12.0726	-0.377268	-6.63489	18.9963	-2.77918	-12.0135	-0.4659	-8.0256	-0.330143	-3.33625	31.6261	4.04015	37.4578	-4.88242	88.9198	26.2935	-2.30335	-6.30485	-34.3994	-2.51098	1.93101	-5.13735	4.79022	40.9803	59.7523	13.0285	105.39	24.2424	-3.03789	-2.73536	-23.7772	-3.16798	-2.90673	34.0864	2.12579	3.21555	53.5795	-5.10672
1154	2.57439	1.01935	18.7174	1.21399	0.22651	2.48341	1.21401	0.226384	8.30384	0.893479	0.245373	12.0646	-0.364214	-6.72875	19.2639	-2.75971	-12.1935	0.0366304	-7.94025	-0.4423	-3.44236	31.7965	3.64073	37.6536	-5.12443	88.9143	26.485	-3.35554	-6.07731	-33.4133	-2.54876	1.86655	-5.02792	4.92405	40.7644	59.6488	12.8694	105.696	24.399	-3.18326	-2.66983	-23.7928	-3.16942	-2.89434	34.1332	2.10808	3.29301	53.6754	-4.94373
1156	2.52328	0.969661	18.6992	1.18735	0.209232	2.47586	1.18737	0.20911	8.29629	0.874641	0.230803	12.0589	-0.361865	-6.78994	19.5059	-2.75155	-12.31	0.489798	-7.92001	-0.542145	-3.52397	32.0127	3.00368	37.7591	-5.4454	90.2687	26.5849	-3.93122	-5.73635	-32.3462	-2.57281	1.7817	-4.92863	5.01878	40.5769	59.529	12.7511	105.887	24.5576	-3.27748	-2.54311	-23.8631	-3.1791	-2.9311	34.1809	2.14697	3.46531	53.7193	-4.91428
1158	2.48159	0.936711	18.6968	1.16629	0.198383	2.47516	1.16631	0.198263	8.29559	0.859573	0.221374	12.0584	-0.364031	-6.81904	19.6837	-2.74765	-12.3652	0.821827	-7.98071	-0.614163	-3.55494	32.3257	2.26539	37.8139	-5.86332	92.6407	26.5772	-4.07221	-5.17733	-31.0918	-2.56789	1.69923	-4.83992	5.07014	40.4893	59.4084	12.7039	105.903	24.6967	-3.29977	-2.37696	-23.993	-3.20231	-2.99301	34.2216	2.21827	3.67482	53.6974	-4.99244
1160	2.46543	0.921184	18.7184	1.15792	0.192848	2.48491	1.15794	0.192729	8.30534	0.853669	0.216694	12.0657	-0.365319	-6.82144	19.7708	-2.74257	-12.3705	0.983448	-8.09529	-0.518776	-3.65611	32.7403	2.17358	37.9741	-5.72379	95.6841	26.6341	-5.48675	-3.74869	-29.3447	-2.58596	1.5879	-4.75459	5.08134	40.4905	59.3573	12.6815	105.871	24.7918	-3.28728	-2.23188	-24.1268	-3.23629	-3.02791	34.2294	2.22978	3.74557	53.6441	-5.01666
1162	2.46587	0.930153	18.7386	1.15891	0.196623	2.49384	1.15893	0.196503	8.31427	0.854175	0.219561	12.0724	-0.377444	-6.82435	19.7932	-2.76346	-12.3726	1.02624	-8.2005	-0.36633	-3.79302	33.0922	2.36939	38.2205	-5.37726	98.6119	26.7013	-7.12968	-2.34099	-27.7988	-2.59661	1.50395	-4.66519	5.07197	40.4412	59.3319	12.6116	105.825	24.8419	-3.27172	-2.10642	-24.1868	-3.25166	-3.08374	34.2534	2.23617	3.70121	53.6115	-5.046
1164	2.47973	0.962214	18.7517	1.16773	0.209398	2.49943	1.16775	0.209278	8.31987	0.859973	0.229654	12.0766	-0.401324	-6.83151	19.7651	-2.81181	-12.3782	0.976672	-8.27404	-0.20149	-3.94191	33.3344	2.74753	38.5696	-4.99736	100.982	26.6981	-8.7174	-1.20699	-26.4825	-2.59067	1.46495	-4.56855	5.05581	40.3294	59.3099	12.4951	105.789	24.8555	-3.26055	-2.02778	-24.1714	-3.24285	-3.15841	34.303	2.24614	3.60473	53.6155	-5.08021
1166	2.50193	1.00203	18.7596	1.18086	0.224881	2.50261	1.18088	0.22476	8.32304	0.868822	0.242046	12.079	-0.433328	-6.82171	19.7178	-2.87173	-12.35	0.890764	-8.29689	-0.0968302	-4.03252	33.4632	3.16986	39.0836	-5.0168	101.881	26.3976	-9.88652	-0.66776	-24.6645	-2.55637	1.48077	-4.46207	5.06963	40.2469	59.2333	12.4154	105.79	24.8783	-3.23532	-2.09349	-24.1656	-3.21447	-3.20505	34.3661	2.24824	3.73498	53.6532	-5.08633
1168	2.53395	1.06479	18.7684	1.20025	0.249561	2.50605	1.20027	0.249438	8.32648	0.881777	0.261705	12.0815	-0.453047	-6.83587	19.6442	-2.91884	-12.3689	0.757095	-8.30439	-0.0441644	-4.09312	33.4464	3.62609	39.7275	-4.96687	102.442	25.8823	-11.1275	-0.22831	-23.3054	-2.50607	1.55644	-4.34006	5.06717	40.2146	59.1682	12.362	105.863	24.8534	-3.24142	-2.2557	-24.1381	-3.19985	-3.22692	34.4466	2.26054	3.79288	53.7405	-5.05531
1170	2.57463	1.14952	18.7823	1.22531	0.283083	2.51154	1.22534	0.282957	8.33197	0.898424	0.288326	12.0855	-0.455933	-6.87932	19.5428	-2.94667	-12.446	0.573153	-8.31424	-0.0306012	-4.10589	33.3054	4.11456	40.4442	-4.72372	102.962	25.1877	-12.391	0.208483	-22.5324	-2.44629	1.68033	-4.21015	5.03773	40.2356	59.1352	12.3258	105.991	24.7809	-3.27571	-2.47561	-24.0955	-3.19994	-3.22714	34.5418	2.28618	3.7399	53.8856	-5.00174
1172	2.61858	1.24251	18.8125	1.25256	0.319839	2.52422	1.25259	0.319709	8.34465	0.916504	0.317484	12.095	-0.444316	-6.93877	19.4073	-2.95622	-12.5562	0.326172	-8.36605	-0.0141294	-3.96143	33.1426	4.71204	41.0622	-4.18427	103.54	24.3503	-12.9536	0.478742	-21.8601	-2.38317	1.80968	-4.10724	4.98081	40.2917	59.1608	12.2681	106.056	24.7029	-3.28171	-2.64626	-24.087	-3.18147	-3.21877	34.6398	2.31908	3.68802	54.115	-4.99073
1174	2.6732	1.32714	18.8367	1.28376	0.352052	2.5342	1.28379	0.35192	8.35463	0.937823	0.343501	12.1024	-0.431679	-6.97973	19.2567	-2.95994	-12.6326	0.049679	-8.40591	0.0687568	-3.84222	33.0284	5.17454	41.5758	-3.6945	104.105	23.5829	-13.6142	0.756437	-21.9691	-2.35604	1.90447	-4.02736	4.90729	40.3559	59.1747	12.2163	106.074	24.6644	-3.28178	-2.77015	-24.0689	-3.16356	-3.21752	34.7413	2.37186	3.66294	54.3545	-5.01474
1176	2.73338	1.40247	18.8571	1.31659	0.379732	2.54249	1.31663	0.379596	8.36292	0.960649	0.366231	12.1085	-0.416226	-6.99602	19.0903	-2.95265	-12.6644	-0.258569	-8.42923	0.204581	-3.77831	32.9604	5.48791	41.9875	-3.31333	104.498	22.9374	-14.4336	1.0143	-22.8129	-2.36367	1.96523	-3.96935	4.82378	40.4205	59.1779	12.1746	106.038	24.6743	-3.27356	-2.83828	-24.038	-3.14401	-3.21847	34.8415	2.4269	3.65965	54.5598	-5.06406
1178	2.77458	1.48569	18.9054	1.34186	0.412314	2.56318	1.3419	0.412175	8.38362	0.977527	0.392126	12.124	-0.372981	-7.01009	18.8885	-2.89745	-12.7001	-0.634723	-8.47031	0.273915	-3.70243	32.8368	5.87077	42.3283	-2.9151	104.035	22.3773	-14.9141	0.890085	-23.557	-2.3622	2.04724	-3.93323	4.74374	40.4818	59.2535	12.1279	105.921	24.7147	-3.22563	-2.81912	-24.0254	-3.09738	-3.17433	34.9217	2.39618	3.60383	54.6283	-5.10893
1180	2.79466	1.56547	18.96	1.35763	0.44515	2.58685	1.35768	0.44501	8.40728	0.987292	0.417613	12.1416	-0.332898	-6.97753	18.6455	-2.83749	-12.649	-1.09099	-8.4948	0.283202	-3.66681	32.6316	6.02707	42.6032	-2.62199	103.591	21.9116	-14.982	0.811858	-24.5933	-2.34698	2.11043	-3.87366	4.66444	40.5736	59.3129	12.1413	105.82	24.7699	-3.19942	-2.80801	-23.9962	-3.04525	-3.15796	34.9931	2.35412	3.59982	54.6517	-5.10365
1182	2.79435	1.64117	19.0212	1.36417	0.477913	2.61359	1.36422	0.477772	8.43403	0.990159	0.442459	12.1616	-0.307517	-6.88234	18.348	-2.78945	-12.478	-1.65225	-8.50229	0.223974	-3.6736	32.3418	5.93943	42.8342	-2.41512	103.469	21.5543	-14.7552	0.830771	-25.8141	-2.3133	2.15575	-3.7872	4.58807	40.6776	59.3553	12.2072	105.768	24.8359	-3.20129	-2.81714	-23.9556	-2.99549	-3.17999	35.0584	2.32186	3.64655	54.6573	-5.06497
1184	2.77923	1.7216	19.1132	1.36474	0.513817	2.65411	1.36479	0.513676	8.47454	0.988391	0.469252	12.1919	-0.306409	-6.70416	17.9444	-2.76782	-12.1457	-2.41485	-8.5159	0.0505732	-3.68643	31.9794	5.7801	43.0988	-2.18315	103.871	21.3674	-14.8251	0.724253	-26.367	-2.25278	2.22133	-3.70375	4.5232	40.6668	59.4652	12.2225	105.821	24.9292	-3.19519	-2.79346	-23.9569	-2.9619	-3.21348	35.1195	2.32315	3.62864	54.6658	-5.1242
1186	2.76791	1.795	19.1951	1.36636	0.546391	2.69015	1.36642	0.54625	8.51058	0.987619	0.493633	12.2188	-0.363869	-6.46402	17.5078	-2.83339	-11.6805	-3.2393	-8.55932	-0.0689106	-3.70113	31.6318	5.70464	43.2906	-1.61121	105.545	21.2272	-15.2162	0.971434	-27.6534	-2.17399	2.29224	-3.64286	4.46531	40.7124	59.5681	12.2761	105.817	24.9766	-3.19777	-2.77745	-23.9707	-2.92187	-3.25536	35.1719	2.30206	3.67092	54.6949	-5.14617
1188	2.76501	1.85596	19.2565	1.37056	0.57292	2.7171	1.37062	0.572779	8.53753	0.989135	0.513672	12.239	-0.475883	-6.18349	17.0714	-2.98143	-11.1226	-4.06284	-8.63238	-0.0856051	-3.7367	31.331	5.7535	43.4001	-0.693854	108.373	21.1331	-15.8246	1.64985	-29.786	-2.09226	2.35076	-3.61013	4.41083	40.8284	59.6547	12.3633	105.742	24.9658	-3.20696	-2.77176	-23.9918	-2.88079	-3.30307	35.2171	2.26524	3.77267	54.7459	-5.12131
1190	2.76777	1.89273	19.2955	1.37508	0.588516	2.73423	1.37514	0.588374	8.55466	0.991566	0.525578	12.2518	-0.596726	-5.92491	16.6945	-3.14463	-10.6018	-4.77392	-8.71538	0.0380982	-3.89455	31.0921	5.88791	43.4905	0.352208	111.45	21.1485	-15.9616	2.49695	-32.0436	-2.06073	2.33003	-3.60615	4.34494	40.9162	59.7606	12.3877	105.685	24.9136	-3.20258	-2.75339	-24.0301	-2.8844	-3.35471	35.2667	2.29652	3.81765	54.8017	-5.13988
1192	2.77432	1.91797	19.3229	1.38022	0.598816	2.74619	1.38028	0.598674	8.56662	0.994784	0.533573	12.2607	-0.715097	-5.68068	16.3536	-3.30255	-10.1078	-5.41792	-8.76451	0.161686	-4.03689	30.9801	6.00166	43.5355	0.755694	112.728	21.1368	-15.9148	2.8812	-33.8872	-2.05439	2.30168	-3.60578	4.29598	40.9614	59.841	12.3811	105.636	24.8878	-3.19249	-2.71741	-24.0379	-2.89466	-3.40927	35.3084	2.34349	3.84803	54.8502	-5.13048
1194	2.78047	1.94478	19.3477	1.38532	0.60985	2.757	1.38538	0.609707	8.57743	0.997926	0.542117	12.2688	-0.816798	-5.45765	16.0406	-3.433	-9.65796	-6.00968	-8.79717	0.235681	-4.12786	30.9905	6.43674	43.5498	0.731656	112.191	21.084	-15.9234	2.83432	-35.0642	-2.04565	2.30298	-3.59912	4.26673	40.9693	59.8975	12.3608	105.593	24.8991	-3.1786	-2.66929	-24.0241	-2.89992	-3.46126	35.3454	2.38766	3.86582	54.8926	-5.09839
1196	2.77389	2.0255	19.4025	1.38964	0.645381	2.78096	1.3897	0.645237	8.60139	0.998978	0.568898	12.2867	-0.860037	-5.28889	15.7259	-3.47441	-9.32719	-6.60394	-8.94395	0.181719	-4.19169	31.1076	8.8744	43.5939	1.94198	111.511	21.2514	-16.9724	3.33735	-35.1138	-1.93933	2.43919	-3.57311	4.24275	40.9874	59.9885	12.3655	105.554	24.932	-3.16015	-2.63657	-24.0863	-2.88486	-3.49195	35.4062	2.40156	3.83986	54.9521	-5.12525
1198	2.75236	2.05956	19.4249	1.38325	0.662016	2.79086	1.38332	0.661873	8.61129	0.99318	0.58092	12.294	-0.902987	-5.10117	15.5014	-3.50072	-8.96394	-7.0322	-9.06412	0.207768	-4.00336	30.8528	11.2288	43.7094	4.04949	113.926	20.6079	-18.2898	4.3871	-35.1173	-1.80672	2.51045	-3.53803	4.21319	41.0107	60.0212	12.4351	105.481	24.8801	-3.15795	-2.62051	-24.101	-2.87696	-3.50381	35.4528	2.38775	3.86175	55.0057	-5.18425
1200	2.71332	2.03162	19.4103	1.36369	0.653284	2.78484	1.36376	0.653143	8.60527	0.979091	0.573189	12.2895	-0.951645	-4.88813	15.3675	-3.52109	-8.55453	-7.29379	-9.13227	0.383635	-3.64569	30.3415	12.8786	43.8603	6.48727	118.905	19.3888	-19.5973	5.74177	-35.0577	-1.68455	2.47439	-3.51107	4.17583	41.037	60.0123	12.5587	105.393	24.7253	-3.16385	-2.62324	-24.0526	-2.88101	-3.50158	35.4768	2.35349	3.93094	55.0437	-5.25881
1202	2.64477	1.98096	19.4069	1.32929	0.637108	2.78408	1.32935	0.636972	8.60451	0.954369	0.558961	12.289	-0.967095	-4.69924	15.2417	-3.48846	-8.20136	-7.53984	-9.15261	0.797793	-3.71527	30.6361	13.4784	44.0392	7.0516	120.776	18.8627	-20.5399	5.99158	-34.1572	-1.64819	2.35306	-3.548	4.12424	41.0413	60.1364	12.6433	105.417	24.4922	-3.1159	-2.64773	-23.9868	-2.88566	-3.50106	35.4811	2.32141	3.94055	55.0444	-5.30471
1204	2.58816	1.89491	19.3716	1.29693	0.604598	2.76927	1.29699	0.604463	8.5897	0.932174	0.53267	12.278	-1.02859	-4.52268	15.1078	-3.54384	-7.85374	-7.79785	-9.25705	1.30045	-3.72213	31.2296	13.0782	43.7765	7.0124	122.375	19.3744	-22.0736	6.99463	-33.3125	-1.69738	2.19102	-3.61626	4.13327	41.1385	60.1959	12.7531	105.43	24.3058	-3.09043	-2.69396	-23.9416	-2.91299	-3.51087	35.4692	2.32512	4.00642	55.0446	-5.31847
1206	2.55474	1.77134	19.3013	1.27137	0.553854	2.73893	1.27143	0.553723	8.55936	0.916184	0.493202	12.2554	-1.15967	-4.34802	14.9631	-3.7263	-7.48357	-8.0731	-9.44895	1.81186	-3.5781	31.9435	11.7614	43.0488	6.53904	123.949	20.8311	-23.9328	8.83403	-32.829	-1.83282	1.99451	-3.71432	4.20861	41.2849	60.1734	12.8724	105.437	24.1926	-3.09114	-2.73857	-23.9296	-2.96914	-3.53686	35.4432	2.37508	4.13015	55.0532	-5.29382
1208	2.54877	1.60088	19.2157	1.25377	0.480289	2.70182	1.25382	0.480157	8.52226	0.90756	0.437172	12.2278	-1.38855	-4.13725	14.8309	-4.07165	-7.01136	-8.32486	-9.61922	2.18528	-3.28826	32.5249	9.7793	42.309	5.40835	124.501	22.2574	-24.0893	10.0976	-32.8588	-2.05619	1.73028	-3.8801	4.30231	41.1682	60.1855	12.8795	105.587	24.1283	-3.06265	-2.68407	-23.958	-3.06588	-3.60578	35.4028	2.49152	4.24186	55.0652	-5.19932
1210	2.55175	1.43732	19.1431	1.24077	0.408893	2.6704	1.24081	0.408766	8.49083	0.902256	0.383047	12.2044	-1.62137	-3.93233	14.6877	-4.42597	-6.54716	-8.59791	-9.59888	2.41182	-3.27375	32.8258	7.93594	41.5302	3.84991	123.917	23.9874	-23.5611	10.397	-33.6938	-2.30533	1.45214	-3.99202	4.37913	41.065	60.1808	12.8851	105.695	24.0656	-3.01527	-2.60903	-23.9852	-3.13885	-3.60705	35.3734	2.5464	4.17057	55.1139	-5.16553
1212	2.55331	1.29632	19.089	1.22918	0.347373	2.64713	1.22922	0.347246	8.46756	0.897404	0.336372	12.1871	-1.82421	-3.74332	14.5378	-4.73105	-6.12202	-8.88421	-9.41028	2.49354	-3.54117	32.8209	6.50861	40.689	2.11517	122.371	26.1082	-22.5254	9.82332	-35.2874	-2.54064	1.19372	-4.04355	4.43736	41.0386	60.1617	12.9151	105.718	23.9908	-2.95494	-2.53549	-24.0064	-3.17478	-3.53598	35.362	2.52408	3.9636	55.1931	-5.20389
1214	2.52834	1.18586	19.0421	1.20866	0.30146	2.62702	1.20869	0.301336	8.44745	0.884904	0.300803	12.1721	-1.95713	-3.57016	14.4122	-4.91307	-5.75213	-9.1267	-9.35886	2.45848	-3.68733	32.632	5.69022	39.5917	0.905699	120.772	28.631	-21.0991	9.32574	-37.2914	-2.67447	1.04165	-4.14225	4.51628	41.113	60.179	12.9818	105.636	23.9075	-2.89524	-2.47027	-24.062	-3.18306	-3.47398	35.38	2.48485	3.99514	55.2552	-5.21501
1216	2.50605	1.07761	19.0036	1.18953	0.256227	2.6106	1.18956	0.256105	8.43103	0.873415	0.265822	12.1599	-2.05469	-3.40359	14.3293	-5.0308	-5.40877	-9.29011	-9.34058	2.40072	-3.8621	32.4126	5.08855	38.5549	-0.414777	118.844	31.5419	-19.3688	9.00752	-39.3491	-2.78034	0.904266	-4.18504	4.59683	41.1275	60.1816	13.0106	105.634	23.796	-2.87271	-2.47266	-24.0339	-3.19942	-3.47716	35.3521	2.49587	4.13211	55.2495	-5.20107
1218	2.49256	0.968081	18.9708	1.17417	0.20964	2.5967	1.17419	0.209518	8.41713	0.864829	0.230056	12.1496	-2.13062	-3.25018	14.2918	-5.11207	-5.09913	-9.36889	-9.33527	2.35125	-4.04073	32.2272	4.41352	37.5823	-2.14634	116.535	34.8964	-17.4781	8.81554	-41.2832	-2.87606	0.771325	-4.17599	4.684	41.0755	60.1659	12.9992	105.722	23.6598	-2.88496	-2.5466	-23.9281	-3.22845	-3.53021	35.2715	2.54952	4.29964	55.177	-5.16679
1220	2.48806	0.874498	18.935	1.16412	0.169272	2.58131	1.16414	0.169152	8.40174	0.859829	0.199277	12.1381	-2.20972	-3.15335	14.2886	-5.21914	-4.89262	-9.38025	-9.33844	2.33563	-3.97908	32.151	2.80396	36.3091	-5.00794	113.844	38.9102	-15.9272	8.32885	-43.0284	-2.97064	0.696636	-4.22071	4.82032	41.1061	60.1623	13.0111	105.731	23.5317	-2.88713	-2.65742	-23.8821	-3.2545	-3.50909	35.1858	2.54856	4.27456	55.0954	-5.13968
1222	2.47511	0.775502	18.8948	1.14992	0.127282	2.56402	1.14993	0.127163	8.38445	0.851827	0.167026	12.1252	-2.27448	-3.04527	14.2975	-5.29542	-4.67149	-9.37017	-9.2869	2.27052	-4.11615	31.9781	1.35272	35.3779	-8.39502	110.476	43.4292	-14.3326	7.66348	-44.5753	-3.06092	0.596444	-4.3003	4.92757	41.1091	60.1779	13.0356	105.746	23.4055	-2.86377	-2.73005	-23.8701	-3.24518	-3.40309	35.1089	2.44382	4.2257	55.0333	-5.1242
1224	2.44656	0.671255	18.8521	1.12846	0.0843397	2.54572	1.12847	0.0842232	8.36615	0.838456	0.133612	12.1116	-2.31636	-2.90775	14.3031	-5.31907	-4.40525	-9.3681	-9.17167	2.15386	-4.4606	31.7182	0.47243	34.8993	-12.0626	105.992	48.3542	-12.5843	6.57575	-45.5668	-3.13893	0.47103	-4.40146	5.00058	41.063	60.2051	13.0764	105.783	23.2868	-2.81432	-2.74562	-23.886	-3.20987	-3.26991	35.0446	2.28894	4.21632	54.9979	-5.11905
1226	2.39154	0.578951	18.8188	1.09646	0.0488316	2.53162	1.09646	0.0487182	8.35205	0.816744	0.105088	12.101	-2.31817	-2.72591	14.2675	-5.25431	-4.07187	-9.44558	-9.02906	2.05084	-4.63192	31.5695	0.793963	34.6591	-15.8042	98.8845	53.4716	-10.4337	3.82513	-44.6023	-3.17775	0.398515	-4.47966	5.09896	40.9699	60.198	13.1547	105.861	23.2086	-2.75656	-2.70538	-23.9242	-3.23056	-3.37732	34.9823	2.38194	4.38748	54.9682	-5.11589
1228	2.3268	0.512273	18.7816	1.06239	0.0253823	2.5157	1.0624	0.0252731	8.33613	0.792739	0.0854538	12.0891	-2.27901	-2.56434	14.2361	-5.12249	-3.79126	-9.51366	-8.86466	2.00909	-4.69714	31.5028	1.58623	34.7578	-19.3278	91.2783	58.2745	-9.11476	1.35623	-42.8859	-3.17096	0.373369	-4.53927	5.18059	40.8848	60.2018	13.2214	105.934	23.0961	-2.70862	-2.68214	-23.9025	-3.21979	-3.53675	34.9361	2.46467	4.45373	54.9992	-5.07604
1230	2.25108	0.472735	18.7358	1.02585	0.0147795	2.49577	1.02585	0.0146736	8.3162	0.766072	0.0752721	12.0742	-2.2023	-2.44025	14.2208	-4.93617	-3.59396	-9.54926	-8.68956	2.03038	-4.69359	31.4165	2.66018	35.244	-22.4256	84.2905	62.4249	-8.98292	-0.157946	-40.7371	-3.11383	0.38654	-4.5718	5.23611	40.8162	60.2076	13.2736	105.986	22.9349	-2.66376	-2.68188	-23.8178	-3.17003	-3.6944	34.913	2.48778	4.37544	55.1066	-5.01154
1232	2.14369	0.446587	18.6725	0.976575	0.0128052	2.46812	0.976576	0.0127038	8.28855	0.72935	0.070754	12.0534	-2.10243	-2.35256	14.2268	-4.72105	-3.47259	-9.54313	-8.52269	2.06558	-4.76085	30.9636	3.94613	36.2484	-24.4605	80.3492	65.0952	-10.0789	0.487467	-37.8032	-2.99841	0.391945	-4.54492	5.26653	40.7456	60.1424	13.3466	105.978	22.7336	-2.57331	-2.65218	-23.7325	-3.13205	-3.77929	34.9263	2.46664	4.25451	55.3056	-4.9983
1234	2.01352	0.450785	18.6041	0.919911	0.0260477	2.4381	0.919913	0.0259527	8.25853	0.686147	0.0771501	12.0308	-1.98385	-2.30673	14.2483	-4.48751	-3.43511	-9.50595	-8.41516	2.1015	-4.80572	30.2046	5.45115	37.5229	-25.7257	78.4158	66.3849	-12.3266	2.05855	-35.217	-2.84028	0.434406	-4.48306	5.26135	40.6369	60.0199	13.4467	106.024	22.5449	-2.45625	-2.60619	-23.7061	-3.09264	-3.93309	34.9755	2.50245	4.19913	55.5457	-4.9774
1236	1.86405	0.48983	18.5373	0.857753	0.0561387	2.40872	0.857759	0.0560502	8.22915	0.637781	0.0957909	12.0087	-1.85154	-2.29968	14.2732	-4.24375	-3.47349	-9.46045	-8.37523	2.12149	-4.80918	29.1657	7.08517	38.8795	-26.3611	78.2214	66.2843	-15.1997	3.95443	-33.6449	-2.64314	0.528576	-4.40533	5.22461	40.4977	59.863	13.555	106.133	22.3938	-2.33083	-2.54692	-23.744	-3.02633	-4.18943	35.0454	2.64274	4.23849	55.7536	-5.11128
1238	1.70165	0.557154	18.4837	0.792323	0.099617	2.38512	0.792332	0.0995363	8.20554	0.586124	0.124223	11.9909	-1.72009	-2.31387	14.2657	-4.0105	-3.54917	-9.47435	-8.36233	2.10298	-4.7828	27.948	8.63349	39.9233	-26.49	79.15	64.9732	-17.3475	5.14058	-34.2756	-2.41004	0.68024	-4.38352	5.17984	40.3847	59.7591	13.5829	106.224	22.3199	-2.2513	-2.47379	-23.8022	-2.82561	-4.59259	35.0622	3.01014	4.38919	55.6324	-6.16775
1240	1.52616	0.707851	18.4611	0.728238	0.18056	2.3751	0.728259	0.180484	8.19554	0.533131	0.180725	11.9833	-1.56267	-2.35931	14.2044	-3.74351	-3.69009	-9.58727	-8.47196	1.94839	-4.63983	26.7011	9.85823	40.7029	-26.3812	81.7097	62.4875	-17.6194	5.71411	-38.2601	-2.10513	0.948031	-4.26362	5.13266	40.3727	59.6486	13.5868	106.334	22.2878	-2.22564	-2.42687	-23.8492	-2.63229	-4.80114	35.1443	3.23536	4.44717	55.7035	-7.30322
1242	1.34332	0.926832	18.4618	0.666737	0.291942	2.37531	0.666767	0.291874	8.19574	0.480152	0.260137	11.9833	-1.38489	-2.42468	14.1023	-3.44849	-3.8743	-9.77559	-8.70368	1.64617	-4.43928	25.4345	10.804	41.1842	-25.5437	86.5623	59.1322	-16.2531	5.54139	-44.5948	-1.74713	1.31098	-4.06022	5.09263	40.4517	59.5343	13.5685	106.438	22.2974	-2.23667	-2.37066	-23.8885	-2.46853	-4.81837	35.2969	3.2971	4.43683	56.0151	-8.35719
1244	1.17408	1.10324	18.4378	0.607532	0.383603	2.36483	0.607572	0.383541	8.18527	0.430124	0.324958	11.9753	-1.2232	-2.45473	14.0338	-3.16837	-3.98927	-9.90348	-8.98583	1.25511	-4.54148	23.9711	11.9305	41.1511	-21.5669	97.0702	56.2097	-14.5731	4.92117	-48.0367	-1.43567	1.61823	-3.9958	5.08183	40.5165	59.4903	13.4881	106.39	22.3724	-2.21214	-2.13946	-23.9698	-2.2687	-4.97914	35.4165	3.41124	4.72804	56.2181	-9.39059
1246	1.00925	1.26751	18.4008	0.549182	0.46959	2.34864	0.54923	0.469534	8.16907	0.381082	0.385594	11.963	-1.11114	-2.48878	14.0038	-2.97885	-4.09356	-9.95922	-9.26773	0.825611	-4.54816	22.4068	12.878	41.0116	-18.0207	103.596	54.0804	-12.4522	3.76015	-51.2534	-1.12898	1.93418	-3.91316	5.12643	40.4627	59.3945	13.3556	106.465	22.5681	-2.09909	-1.70345	-24.1012	-2.16324	-5.39712	35.5664	3.96772	4.83709	56.5291	-11.0934
1248	0.859551	1.40465	18.3497	0.495093	0.542425	2.32631	0.495149	0.542374	8.14674	0.336045	0.436664	11.9462	-1.06597	-2.51695	14.0153	-2.90729	-4.16238	-9.93732	-9.46895	0.413422	-4.45643	20.8379	13.5414	40.8676	-15.9683	104.857	52.4414	-10.0236	2.22631	-54.2436	-0.862235	2.22859	-3.79964	5.19283	40.3416	59.2473	13.2489	106.621	22.8017	-1.91502	-1.14185	-24.2447	-2.15034	-5.93926	35.8019	4.78914	4.72535	57.0253	-13.0531
1250	0.783187	1.42652	18.2807	0.463305	0.558599	2.29591	0.463364	0.558549	8.11634	0.311235	0.446774	11.9234	-1.13124	-2.46402	14.0584	-3.00417	-4.04202	-9.8586	-9.30914	0.22333	-4.68863	19.573	13.8313	40.7163	-14.9459	103.42	51.9892	-8.61297	2.31013	-55.8658	-0.826596	2.31091	-3.74379	5.09015	40.5388	59.1777	13.5363	106.337	22.6505	-1.79315	-0.792019	-24.227	-2.10083	-5.89195	36.2941	4.68064	4.83858	57.9095	-12.8197
1252	0.694098	1.4704	18.1756	0.427678	0.585532	2.24948	0.427738	0.585489	8.06992	0.282852	0.464699	11.8886	-1.18119	-2.40007	14.1461	-3.06772	-3.90855	-9.69781	-9.20357	-0.0806847	-4.65991	18.5496	13.9721	40.5408	-14.2672	103.235	51.3848	-7.78101	2.35979	-57.0194	-0.751608	2.4244	-3.68205	5.07969	40.5447	59.0723	13.6723	106.336	22.5644	-1.72362	-0.681814	-24.2729	-2.04603	-5.68712	36.9214	4.49342	4.38381	58.7077	-11.8694
1254	0.576153	1.56101	18.0322	0.383188	0.635369	2.18615	0.383254	0.63533	8.00659	0.246382	0.499186	11.8411	-1.18315	-2.34095	14.2782	-3.04485	-3.80322	-9.45496	-9.21706	-0.504815	-4.36856	17.7542	14.0392	40.3527	-13.6632	104.851	50.4922	-7.53985	2.13887	-57.8559	-0.594569	2.59084	-3.61248	5.17643	40.32	58.926	13.5792	106.645	22.5844	-1.69135	-0.773282	-24.3886	-1.97735	-5.45604	37.588	4.37154	3.2746	59.2296	-10.2795
1256	0.443329	1.67056	17.8507	0.333565	0.694732	2.10597	0.333635	0.694698	7.9264	0.205438	0.540468	11.7809	-1.13207	-2.28581	14.4578	-2.92593	-3.72623	-9.1243	-9.22762	-0.748504	-4.37367	17.1643	14.1001	40.2382	-13.03	106.092	50.0003	-7.94341	1.94001	-57.8279	-0.436773	2.66219	-3.59106	5.18889	40.1805	58.8159	13.4569	106.706	22.4479	-1.61789	-0.849938	-24.3899	-1.83604	-5.34913	38.078	4.0829	1.91332	59.293	-6.98017
1258	0.328913	1.7626	17.7056	0.290591	0.744765	2.04192	0.290669	0.744734	7.86235	0.170071	0.575173	11.7328	-1.07118	-2.23777	14.5877	-2.79345	-3.66454	-8.88574	-9.21489	-0.931869	-4.37342	16.7111	14.4029	40.1135	-12.3883	106.658	49.7071	-8.1914	1.8421	-57.7437	-0.300214	2.70777	-3.53773	5.21207	40.0894	58.7188	13.3496	106.652	22.2952	-1.58195	-0.897759	-24.3328	-1.71355	-5.42761	38.1837	4.33256	0.30788	58.4728	-3.20053
1260	0.240726	1.81491	17.6053	0.255923	0.775106	1.99774	0.256003	0.775079	7.81817	0.142172	0.595673	11.6997	-1.01169	-2.19509	14.6557	-2.66735	-3.61061	-8.76191	-9.18329	-1.07547	-4.34244	16.3556	14.8054	39.9831	-11.8564	106.681	49.5149	-8.15808	1.83954	-57.7753	-0.190464	2.73413	-3.46507	5.25487	40.0221	58.6202	13.275	106.564	22.1846	-1.58093	-0.909745	-24.2534	-1.60532	-5.54075	37.8782	5.05876	-1.05257	56.8862	0.0304878
1262	0.172019	1.78277	17.4995	0.222758	0.766809	1.95099	0.222837	0.766785	7.77142	0.117844	0.587376	11.6647	-0.950264	-2.14322	14.7154	-2.53455	-3.54043	-8.65398	-9.18827	-1.18184	-4.4178	16.0144	14.3969	39.9646	-11.9528	107.368	49.1499	-8.16632	1.77391	-57.7674	-0.0972709	2.70403	-3.48675	5.28193	39.8581	58.4586	13.2212	106.752	22.2482	-1.5312	-0.924355	-24.2636	-1.43543	-4.90629	37.2798	5.32046	-0.34282	55.3076	-1.51818
1264	0.125161	1.6979	17.4277	0.194952	0.733551	1.91926	0.195028	0.733531	7.73969	0.0991304	0.560755	11.641	-0.898774	-2.09842	14.761	-2.4229	-3.47903	-8.57152	-9.21777	-1.21729	-4.53133	15.7922	14.0436	39.8901	-12.0123	107.89	48.9993	-8.24767	1.8324	-57.7769	-0.00275632	2.69351	-3.61957	5.30151	39.7443	58.364	13.2284	106.786	22.3157	-1.47739	-0.842031	-24.2885	-1.02164	-4.51134	36.6038	4.90557	1.32317	54.0684	-1.71083
1266	0.103746	1.56964	17.3896	0.174859	0.679149	1.9024	0.174929	0.679131	7.72283	0.0875464	0.518813	11.6284	-0.865869	-2.06565	14.7983	-2.34981	-3.43236	-8.50386	-9.25129	-1.1905	-4.66739	15.694	13.9018	39.7263	-11.917	108.104	49.113	-8.3705	2.02229	-57.8232	0.0826451	2.7196	-3.85774	5.31362	39.6888	58.3538	13.2881	106.657	22.3624	-1.4319	-0.689224	-24.3123	-0.373765	-4.43815	35.8897	3.97267	2.89751	53.1013	0.0840769
1268	0.115449	1.39947	17.3565	0.165859	0.603646	1.88757	0.165921	0.603629	7.708	0.0856024	0.4618	11.6173	-0.87957	-2.05234	14.847	-2.36848	-3.40385	-8.41372	-9.20187	-1.1604	-4.84014	15.6468	13.8281	39.4901	-11.791	108.106	49.3505	-8.33481	2.20109	-57.9585	0.100926	2.7852	-4.17529	5.31482	39.5737	58.3826	13.3316	106.763	22.4547	-1.41643	-0.680814	-24.3311	0.34908	-4.1184	34.9412	3.64458	0.669543	51.2779	0.478692
1270	0.191423	1.23032	17.2995	0.185062	0.523318	1.86202	0.185116	0.523299	7.68245	0.105044	0.402977	11.5982	-0.887809	-2.03184	14.8981	-2.37449	-3.36434	-8.31946	-9.17169	-1.14224	-4.91359	15.6875	13.6825	39.2851	-11.7595	108.133	49.551	-8.21291	2.39484	-58.0137	0.061638	2.80996	-4.39033	5.30986	39.5182	58.3694	13.3353	106.749	22.5471	-1.37838	-0.6522	-24.3733	0.938272	-3.46705	34.4515	2.7961	-0.696231	50.3854	1.42573
1272	0.315318	1.09277	17.2099	0.227831	0.452947	1.82185	0.227877	0.452924	7.64228	0.141461	0.353105	11.5681	-0.870583	-2.01396	14.9449	-2.33531	-3.33902	-8.23348	-9.18516	-1.16895	-4.8767	15.7715	13.4848	39.1376	-11.7677	108.256	49.6847	-8.06336	2.60188	-57.9782	-0.0127155	2.80484	-4.47371	5.27857	39.5382	58.3071	13.3207	106.579	22.6217	-1.31364	-0.576765	-24.4413	1.32008	-2.6079	34.5409	1.53031	-0.440499	50.5596	2.71296
1274	0.386306	1.06532	17.078	0.256396	0.435237	1.76306	0.256444	0.435212	7.58349	0.163901	0.341708	11.524	-0.8001	-2.0669	14.9623	-2.22639	-3.46189	-8.20026	-9.24282	-1.35139	-4.82442	15.6888	13.5101	39.0441	-11.4057	108.497	49.8363	-8.07842	2.82738	-57.9857	-0.0454119	2.90568	-4.51071	5.1209	39.6037	58.2626	13.4317	106.382	22.6399	-1.25247	-0.473956	-24.5295	1.43455	-2.27129	35.0591	1.60135	0.153419	50.8113	2.06193
1276	0.45838	1.07289	16.9723	0.288359	0.432791	1.71585	0.288402	0.432761	7.53628	0.187909	0.341933	11.4886	-0.694028	-2.14112	14.9865	-2.06045	-3.63679	-8.15441	-9.34935	-1.59632	-4.74967	15.5813	13.4392	38.9486	-11.1476	108.782	49.9394	-8.09893	2.97225	-57.9696	-7.00439e-05	3.01945	-4.47199	4.98461	39.6146	58.1962	13.4582	106.325	22.6703	-1.2221	-0.445077	-24.5736	1.50263	-2.01047	35.4662	1.49387	0.155754	50.9166	1.79652
1278	0.539905	1.0934	16.9082	0.325619	0.43522	1.68715	0.325663	0.435187	7.50758	0.215586	0.346141	11.4671	-0.57068	-2.21924	15.0317	-1.86385	-3.82539	-8.0699	-9.47783	-1.84901	-4.66991	15.4816	13.247	38.8559	-11.0608	109.062	49.9774	-8.08885	3.03217	-57.9286	0.107079	3.10576	-4.37191	4.8987	39.569	58.112	13.3697	106.392	22.7184	-1.22546	-0.492391	-24.541	1.56667	-1.71711	35.64	0.985253	-0.529219	50.8245	2.17123
1280	0.624616	1.11513	16.8782	0.364443	0.437894	1.6735	0.364489	0.437856	7.49393	0.244426	0.350627	11.4568	-0.479643	-2.28173	15.1247	-1.7187	-3.97405	-7.89693	-9.52138	-1.99136	-4.63729	15.3952	13.1155	38.8415	-10.9856	109.229	49.9281	-8.03055	3.08202	-57.9157	0.173129	3.07968	-4.26539	4.83827	39.5518	58.0435	13.216	106.33	22.7485	-1.24046	-0.514426	-24.3417	1.56542	-1.2905	35.6868	0.474143	-1.25519	50.7176	2.08232
1282	0.702708	1.11306	16.8716	0.398485	0.430644	1.67033	0.398529	0.430603	7.49076	0.270333	0.347387	11.4544	-0.443587	-2.31099	15.2172	-1.66111	-4.0417	-7.72501	-9.50888	-2.00204	-4.67375	15.3629	13.0625	38.8831	-10.8755	109.267	49.9259	-8.00713	3.18247	-57.8529	0.183286	3.01731	-4.24149	4.78933	39.6602	58.0554	13.1723	106.224	22.7135	-1.27987	-0.573063	-24.204	1.47483	-0.935896	35.6807	0.220894	-1.33104	50.6416	1.78154
1284	0.772019	1.07147	16.8725	0.425479	0.406776	1.67059	0.425521	0.406732	7.49102	0.292037	0.331271	11.4546	-0.469331	-2.29708	15.3021	-1.70024	-4.00792	-7.56722	-9.45077	-1.88869	-4.77766	15.3816	13.0877	38.952	-10.7335	109.192	49.9935	-8.01988	3.32343	-57.7463	0.133093	2.9297	-4.33357	4.74905	39.8449	58.1477	13.2561	106.097	22.6412	-1.31115	-0.623023	-24.1824	1.35076	-0.725484	35.6576	0.217317	-0.743756	50.6275	1.3904
1286	0.837799	0.943174	16.8247	0.443785	0.345296	1.64933	0.443821	0.34525	7.46976	0.30964	0.286498	11.4388	-0.562374	-2.2142	15.41	-1.83595	-3.82427	-7.36779	-9.36081	-1.69556	-4.93117	15.4028	13.1635	38.9415	-10.6333	109.075	50.092	-7.98965	3.38753	-57.6971	0.024431	2.78282	-4.5962	4.73069	39.7929	58.259	13.3453	106.001	22.6902	-1.18656	-0.433135	-24.2698	1.46176	-0.772501	35.6593	0.123698	-0.109352	50.7356	1.35614
1288	0.883411	0.843137	16.7903	0.455595	0.297821	1.6341	0.455626	0.297774	7.45453	0.321495	0.251778	11.4274	-0.646134	-2.12735	15.4658	-1.95504	-3.63627	-7.26555	-9.31726	-1.57616	-5.01795	15.3827	13.1624	38.9469	-10.6147	109.057	50.1613	-7.94109	3.42835	-57.6403	-0.0624282	2.65328	-4.8315	4.69306	39.6654	58.3396	13.469	105.908	22.8399	-1.0354	-0.134349	-24.4021	1.58759	-0.825549	35.7126	-0.0306757	-0.285148	50.8317	1.34149
1290	0.907486	0.799384	16.7834	0.462586	0.276706	1.63102	0.462614	0.276658	7.45145	0.32807	0.236444	11.4251	-0.697279	-2.06323	15.4523	-2.02504	-3.50063	-7.29198	-9.33229	-1.55766	-5.02732	15.3208	13.0929	38.9807	-10.6371	109.144	50.2083	-7.8934	3.46061	-57.5816	-0.109738	2.56538	-4.97161	4.63941	39.5299	58.3746	13.5971	105.825	23.0621	-0.904917	0.20038	-24.5566	1.67444	-0.854696	35.8103	-0.199548	-1.18786	50.8726	1.28534
1292	0.917488	0.812799	16.8045	0.46809	0.281727	1.64035	0.468119	0.281679	7.46078	0.331869	0.240543	11.4321	-0.703629	-2.06451	15.3607	-2.0395	-3.49929	-7.46197	-9.37204	-1.582	-5.03656	15.2665	13.138	39.0098	-10.464	109.2	50.3346	-7.91356	3.50836	-57.6085	-0.132951	2.54468	-4.93735	4.61983	39.5389	58.3599	13.6059	105.779	23.2464	-0.867356	0.409872	-24.7479	1.69181	-0.992176	35.891	-0.164677	-1.54566	50.8181	1.22721
1294	0.926315	0.834993	16.8294	0.473799	0.290682	1.65135	0.473829	0.290633	7.47178	0.335569	0.247594	11.4403	-0.692417	-2.08816	15.2937	-2.02957	-3.5455	-7.58563	-9.41081	-1.6249	-5.06292	15.2278	13.1632	39.0412	-10.3266	109.252	50.4685	-7.93133	3.52515	-57.6081	-0.150709	2.53987	-4.86771	4.65204	39.5417	58.3514	13.533	105.834	23.4147	-0.894114	0.446255	-24.77	1.73213	-1.19323	35.9483	-0.0736275	-1.45109	50.767	1.16668
1296	0.941289	0.846858	16.8488	0.481356	0.294622	1.65991	0.481387	0.294572	7.48034	0.340971	0.251017	11.4467	-0.679037	-2.11262	15.2854	-2.01445	-3.59482	-7.60053	-9.43083	-1.6609	-5.10599	15.2054	13.1554	39.0786	-10.2663	109.303	50.5763	-7.9403	3.51949	-57.5636	-0.175998	2.52314	-4.81418	4.72554	39.5217	58.3619	13.415	105.946	23.5571	-0.957915	0.347757	-24.6289	1.80645	-1.4181	35.9747	0.0153004	-1.07111	50.7376	1.10083
1298	0.976447	0.826603	16.8505	0.495121	0.282882	1.66063	0.49515	0.282831	7.48106	0.352011	0.243121	11.4473	-0.697817	-2.09196	15.364	-2.03891	-3.55146	-7.45499	-9.39249	-1.62985	-5.12624	15.1881	13.1793	39.1292	-10.2451	109.365	50.5817	-7.98291	3.57389	-57.518	-0.238071	2.43837	-4.84263	4.78256	39.5609	58.3824	13.3653	105.856	23.6227	-0.970972	0.327945	-24.5566	1.87231	-1.53269	35.9542	-0.0160538	-1.20543	50.7034	1.01706
1300	1.02029	0.775274	16.8497	0.510164	0.256825	1.66026	0.51019	0.256772	7.48069	0.364923	0.224606	11.447	-0.730258	-2.05097	15.4863	-2.07969	-3.46675	-7.22874	-9.33204	-1.53089	-5.18708	15.1683	13.2023	39.2228	-10.2241	109.412	50.5571	-8.01939	3.62801	-57.4431	-0.31834	2.2984	-4.92404	4.79438	39.5464	58.411	13.3804	105.772	23.6948	-0.969428	0.39857	-24.5192	1.90784	-1.65223	35.9226	-0.0251414	-1.24568	50.6753	0.972413
1302	1.06726	0.69981	16.8499	0.524612	0.219934	1.66037	0.524635	0.21988	7.4808	0.378082	0.197954	11.4472	-0.767778	-2.00198	15.6258	-2.12651	-3.36598	-6.97072	-9.26652	-1.38726	-5.28336	15.1419	13.2213	39.3406	-10.188	109.429	50.5362	-8.03647	3.67183	-57.3469	-0.406156	2.1251	-5.03702	4.75837	39.4757	58.4439	13.4586	105.736	23.784	-0.953619	0.545947	-24.5153	1.91609	-1.78813	35.8958	0.0106317	-1.11534	50.6558	0.95923
1304	1.10461	0.626209	16.8493	0.535	0.184643	1.66019	0.535019	0.184588	7.48062	0.388104	0.172239	11.4471	-0.789964	-1.97277	15.7255	-2.15378	-3.30625	-6.78617	-9.2309	-1.29662	-5.33463	15.0975	13.2543	39.3731	-10.117	109.391	50.5874	-8.01542	3.71824	-57.2785	-0.47307	1.99351	-5.11817	4.69742	39.4437	58.4651	13.5974	105.743	23.8476	-0.900014	0.669979	-24.5338	1.93682	-1.90239	35.9028	0.0676878	-0.996928	50.6531	0.879424
1306	1.14475	0.566774	16.8582	0.54777	0.15531	1.66418	0.547786	0.155253	7.48461	0.399527	0.151125	11.4501	-0.804683	-1.95699	15.7815	-2.17347	-3.27307	-6.68252	-9.21268	-1.23336	-5.37321	15.0766	13.263	39.3917	-10.0644	109.346	50.6677	-7.98052	3.75882	-57.2494	-0.533284	1.89951	-5.19405	4.64851	39.4305	58.5027	13.6871	105.733	23.9257	-0.827347	0.806756	-24.6141	1.9633	-1.90638	35.9022	0.035201	-1.03547	50.6292	0.869638
1308	1.18865	0.524653	16.8758	0.563601	0.133233	1.67199	0.563615	0.133175	7.49242	0.412775	0.135628	11.456	-0.812927	-1.95316	15.7999	-2.18664	-3.2634	-6.64823	-9.20446	-1.19557	-5.40246	15.0882	13.248	39.4112	-10.0358	109.312	50.7647	-7.95123	3.78992	-57.2516	-0.591585	1.84266	-5.25784	4.61985	39.4368	58.5546	13.7129	105.704	24.0181	-0.756187	0.942165	-24.7303	1.99393	-1.7956	35.8936	-0.0840747	-1.22054	50.5783	0.915898
1310	1.22884	0.497749	16.8884	0.579036	0.118138	1.67758	0.579048	0.118078	7.49801	0.42528	0.125326	11.4602	-0.8116	-1.96164	15.8158	-2.18688	-3.27957	-6.61848	-9.18438	-1.19311	-5.41089	15.1319	13.2456	39.426	-10.0027	109.3	50.8678	-7.98157	3.8007	-57.2368	-0.656607	1.82152	-5.26021	4.59863	39.47	58.584	13.7294	105.717	24.0871	-0.758642	0.995912	-24.736	2.02802	-1.64005	35.9142	-0.164868	-1.35825	50.5126	0.824492
1312	1.26948	0.465449	16.9003	0.594223	0.100642	1.68287	0.594233	0.10058	7.50331	0.437752	0.113214	11.4642	-0.817744	-1.95774	15.8372	-2.19613	-3.27059	-6.57888	-9.16459	-1.18135	-5.42243	15.1658	13.2655	39.4662	-9.95853	109.337	50.9581	-8.04301	3.8208	-57.2074	-0.723473	1.78236	-5.25509	4.60092	39.5407	58.6101	13.7468	105.665	24.1509	-0.754435	1.02729	-24.7286	2.03601	-1.48466	35.9459	-0.222345	-1.34313	50.4568	0.707139
1314	1.31145	0.422816	16.9146	0.609155	0.0785002	1.68925	0.609163	0.0784374	7.50969	0.450331	0.0976119	11.469	-0.833248	-1.93643	15.8673	-2.21595	-3.22667	-6.52342	-9.14442	-1.15096	-5.43981	15.1825	13.3099	39.5355	-9.90457	109.412	51.036	-8.12316	3.86112	-57.1625	-0.792134	1.70884	-5.25832	4.61271	39.6215	58.636	13.7753	105.558	24.2216	-0.728528	1.05548	-24.7254	2.02016	-1.34788	35.9782	-0.26191	-1.23989	50.4148	0.589771
1316	1.3566	0.368378	16.9413	0.624522	0.0508874	1.70116	0.624527	0.0508231	7.52159	0.463585	0.0779417	11.478	-0.850344	-1.89907	15.9017	-2.23279	-3.15299	-6.46056	-9.10708	-1.11181	-5.4426	15.1977	13.381	39.6216	-9.86231	109.453	51.1232	-8.20108	3.93832	-57.1004	-0.865655	1.58227	-5.28292	4.55166	39.5808	58.6584	13.839	105.542	24.3339	-0.69327	1.10715	-24.715	2.01993	-1.24026	35.9878	-0.303748	-1.47493	50.3775	0.483765
1318	1.39462	0.332634	16.9752	0.638285	0.0320203	1.71624	0.638288	0.0319544	7.53667	0.475082	0.064702	11.4893	-0.853188	-1.87943	15.9555	-2.22963	-3.11704	-6.36113	-9.09246	-1.06341	-5.48232	15.2053	13.4167	39.6975	-9.79439	109.488	51.2261	-8.25113	4.02019	-57.0462	-0.945097	1.49461	-5.31474	4.52966	39.5526	58.6798	13.9032	105.57	24.4699	-0.668688	1.15461	-24.6923	2.02346	-1.15984	35.9587	-0.36507	-1.68064	50.3361	0.429674
1320	1.42322	0.315083	17.0104	0.6494	0.0218856	1.73189	0.649402	0.0218186	7.55232	0.48404	0.0578199	11.5011	-0.844815	-1.87979	16.0321	-2.21268	-3.12191	-6.21896	-9.09894	-1.00712	-5.55603	15.2003	13.4136	39.7557	-9.69659	109.519	51.3359	-8.2728	4.09617	-56.9992	-1.0255	1.45085	-5.35074	4.55808	39.5629	58.703	13.9539	105.593	24.61	-0.642779	1.19187	-24.6565	2.03476	-1.10766	35.8974	-0.440048	-1.79955	50.2766	0.413331
1322	1.44208	0.281038	17.0272	0.654888	0.00537474	1.73945	0.654888	0.00530716	7.55988	0.489197	0.0458202	11.5067	-0.855378	-1.87547	16.1326	-2.22799	-3.11188	-6.03234	-9.08205	-0.945936	-5.59843	15.1607	13.4289	39.7937	-9.57513	109.531	51.4081	-8.29287	4.15847	-56.9303	-1.08703	1.37859	-5.39376	4.57559	39.6086	58.737	13.9822	105.443	24.6824	-0.527645	1.21109	-24.6328	2.07985	-1.09339	35.8503	-0.47886	-1.9391	50.1505	0.331218
1324	1.46566	0.248784	17.0384	0.66259	-0.0107205	1.74446	0.662588	-0.0107889	7.56489	0.495983	0.034275	11.5105	-0.872921	-1.86225	16.2339	-2.25285	-3.08317	-5.84447	-9.05168	-0.887757	-5.64924	15.1397	13.4122	39.8462	-9.51304	109.571	51.4587	-8.31785	4.19835	-56.8554	-1.13678	1.2885	-5.42894	4.60034	39.5818	58.7781	13.9139	105.238	24.7806	-0.475462	1.28438	-24.4646	2.12307	-1.08073	35.7987	-0.529414	-2.00136	50.0249	0.248067
1326	1.4951	0.220751	17.0484	0.673204	-0.0254428	1.74895	0.673201	-0.0255123	7.56938	0.504857	0.0239425	11.5139	-0.89347	-1.84032	16.3251	-2.28038	-3.03739	-5.67548	-9.01437	-0.8338	-5.7063	15.1437	13.3802	39.913	-9.50273	109.634	51.4958	-8.35053	4.22302	-56.7872	-1.17985	1.19013	-5.45298	4.63707	39.4872	58.8206	13.7713	105.042	24.9116	-0.500573	1.37791	-24.1748	2.15495	-1.0509	35.7392	-0.604459	-2.01572	49.9087	0.189287
1328	1.51981	0.192979	17.0631	0.681764	-0.0396799	1.7555	0.68176	-0.0397502	7.57593	0.512165	0.0138392	11.5188	-0.910585	-1.81625	16.3899	-2.30156	-2.98853	-5.55574	-8.99192	-0.77729	-5.72414	15.1414	13.4565	39.951	-9.41575	109.665	51.536	-8.38929	4.27554	-56.7672	-1.23329	1.12412	-5.46412	4.70154	39.4477	58.8343	13.7287	105.081	25.0175	-0.513665	1.24065	-24.022	2.17036	-0.958517	35.6659	-0.721471	-2.20343	49.7669	0.214541
1330	1.5421	0.163747	17.0891	0.689142	-0.0543983	1.76711	0.689137	-0.0544693	7.58754	0.51862	0.00329471	11.5276	-0.92069	-1.80235	16.429	-2.31418	-2.96027	-5.48355	-8.97783	-0.734261	-5.75703	15.1576	13.501	40.0146	-9.36653	109.693	51.6062	-8.44208	4.31218	-56.7429	-1.28082	1.05003	-5.49254	4.74409	39.4779	58.8979	13.6659	104.817	25.1059	-0.475481	1.25482	-23.8415	2.18312	-0.888755	35.6143	-0.797823	-2.3642	49.6504	0.246519
1332	1.56256	0.132196	17.1267	0.695523	-0.0700246	1.78391	0.695516	-0.0700964	7.60434	0.524387	-0.00799847	11.5402	-0.923489	-1.79977	16.4518	-2.31785	-2.95496	-5.44126	-8.96694	-0.705005	-5.80385	15.1844	13.4973	40.098	-9.35442	109.723	51.7052	-8.50417	4.33408	-56.707	-1.32272	0.967401	-5.53262	4.75734	39.5483	59.008	13.5743	104.297	25.1799	-0.39783	1.43496	-23.6344	2.20625	-0.846778	35.5807	-0.833755	-2.47114	49.5654	0.259693
1334	1.58152	0.0972834	17.1718	0.700964	-0.0870291	1.80405	0.700955	-0.0871016	7.62448	0.529538	-0.0203863	11.5553	-0.92029	-1.80182	16.4955	-2.31175	-2.96054	-5.35989	-8.94307	-0.680283	-5.80034	15.1636	13.5098	40.1178	-9.26788	109.76	51.8006	-8.5468	4.38454	-56.6804	-1.37159	0.915355	-5.5237	4.76183	39.4849	59.0767	13.4992	104.261	25.248	-0.369014	1.47377	-23.5432	2.28401	-0.773399	35.5163	-0.909906	-2.58243	49.4911	0.227954
1336	1.60525	0.0589272	17.2078	0.708209	-0.105904	1.82015	0.708198	-0.105977	7.64058	0.536157	-0.0340525	11.5674	-0.928355	-1.79231	16.5556	-2.32175	-2.94136	-5.24862	-8.90921	-0.626223	-5.83177	15.1551	13.5269	40.1618	-9.19307	109.792	51.8835	-8.59429	4.45311	-56.6606	-1.43581	0.845185	-5.53504	4.7589	39.5135	59.1145	13.5393	104.284	25.3025	-0.353018	1.44547	-23.485	2.35435	-0.659264	35.4351	-1.02794	-2.78719	49.3984	0.181759
1338	1.63307	0.0199257	17.2325	0.717188	-0.125362	1.83121	0.717175	-0.125436	7.65164	0.544107	-0.0480389	11.5757	-0.946563	-1.77324	16.6259	-2.34668	-2.90139	-5.11833	-8.87152	-0.548428	-5.89996	15.1711	13.5295	40.2373	-9.16026	109.823	51.9489	-8.64903	4.52502	-56.6391	-1.51341	0.758789	-5.56796	4.74698	39.6255	59.1237	13.6802	104.317	25.3464	-0.336714	1.38568	-23.4557	2.40555	-0.538787	35.3453	-1.15577	-3.04819	49.2861	0.127181
1340	1.65622	-0.00904173	17.2549	0.724944	-0.140034	1.84125	0.72493	-0.140109	7.66168	0.550839	-0.0585248	11.5833	-0.953045	-1.76889	16.6849	-2.35567	-2.89219	-5.00891	-8.85387	-0.499725	-5.93033	15.2123	13.4371	40.2948	-9.22337	109.889	51.9898	-8.70328	4.54278	-56.5746	-1.58861	0.705139	-5.55546	4.71156	39.5534	59.1094	13.7521	104.531	25.395	-0.28608	1.39984	-23.5186	2.44741	-0.590701	35.2728	-1.13525	-3.09215	49.1818	0.0549217
1342	1.67441	-0.0302268	17.2756	0.731164	-0.150885	1.85052	0.731148	-0.150961	7.67095	0.556179	-0.0662519	11.5903	-0.94574	-1.77889	16.7281	-2.34487	-2.9137	-4.92836	-8.85035	-0.497335	-5.95745	15.234	13.3327	40.3427	-9.29669	109.946	52.0208	-8.73785	4.55944	-56.5387	-1.64582	0.691643	-5.57604	4.68037	39.5371	59.1104	13.8427	104.656	25.4571	-0.254173	1.4515	-23.5681	2.49989	-0.583271	35.1898	-1.15741	-3.17795	49.0853	-0.0200823
1344	1.69074	-0.0453012	17.2943	0.737071	-0.158899	1.85883	0.737054	-0.158975	7.67926	0.561103	-0.0718765	11.5965	-0.931825	-1.79802	16.7549	-2.32556	-2.95388	-4.87815	-8.84962	-0.527445	-5.98942	15.2333	13.2504	40.3794	-9.34837	109.975	52.0499	-8.74789	4.58053	-56.5355	-1.68999	0.698927	-5.63412	4.6555	39.5931	59.1298	13.9457	104.675	25.5323	-0.243637	1.52565	-23.5919	2.55183	-0.478525	35.1	-1.24605	-3.36769	49.0049	-0.0857407
1346	1.72287	-0.0612565	17.3064	0.74983	-0.168577	1.86423	0.749813	-0.168654	7.68466	0.571257	-0.0783055	11.6006	-0.947619	-1.80285	16.7677	-2.35574	-2.95742	-4.85402	-8.80313	-0.508938	-6.03366	15.2448	13.2547	40.3914	-9.32903	109.942	52.0963	-8.72753	4.58054	-56.5142	-1.76561	0.626899	-5.67405	4.61138	39.5654	59.1312	13.9675	104.794	25.6125	-0.209441	1.58528	-23.653	2.53537	-0.335342	35.0431	-1.32608	-3.70896	48.9751	-0.103832
1348	1.73914	-0.068285	17.3196	0.756376	-0.173044	1.87011	0.756358	-0.173122	7.69054	0.576434	-0.0812363	11.605	-0.960602	-1.80348	16.7817	-2.37931	-2.95431	-4.82793	-8.77275	-0.480428	-6.08047	15.2683	13.2643	40.4273	-9.30885	109.911	52.138	-8.73406	4.5683	-56.4807	-1.8183	0.574057	-5.71387	4.59237	39.5559	59.1701	13.9639	104.843	25.6711	-0.201136	1.64063	-23.6894	2.48908	-0.199229	35.0064	-1.36811	-3.93485	48.9414	-0.142123
1350	1.73778	-0.0662193	17.334	0.75594	-0.172081	1.87648	0.755922	-0.172159	7.69691	0.576045	-0.0805515	11.6098	-0.968885	-1.80061	16.8064	-2.39285	-2.9466	-4.78194	-8.76405	-0.449579	-6.12641	15.2961	13.2588	40.4859	-9.30581	109.903	52.1649	-8.77248	4.54934	-56.443	-1.84423	0.552571	-5.75581	4.6053	39.5816	59.2379	13.9573	104.807	25.7101	-0.221235	1.69385	-23.6923	2.42735	-0.0878796	34.9788	-1.381	-4.0207	48.9002	-0.192919
1352	1.74382	-0.0606789	17.3423	0.759038	-0.170182	1.88016	0.75902	-0.17026	7.70059	0.57824	-0.0789398	11.6125	-0.994285	-1.79044	16.8661	-2.43429	-2.92029	-4.67112	-8.7399	-0.422025	-6.16527	15.2884	13.2369	40.5115	-9.32885	109.934	52.1548	-8.80202	4.53807	-56.4393	-1.879	0.523496	-5.7952	4.63904	39.6392	59.241	13.9984	104.77	25.7705	-0.240252	1.746	-23.6776	2.36583	-0.00607036	34.9234	-1.45159	-4.15551	48.9019	-0.145133
1354	1.7393	-0.0660652	17.3466	0.756614	-0.172186	1.8821	0.756596	-0.172264	7.70254	0.576555	-0.0805946	11.614	-1.02464	-1.77384	16.9299	-2.48246	-2.88064	-4.55288	-8.72327	-0.375321	-6.20888	15.2839	13.1825	40.5418	-9.34827	110.008	52.1422	-8.84113	4.5361	-56.4211	-1.91174	0.490782	-5.849	4.66315	39.6325	59.2677	14.0088	104.738	25.8181	-0.229295	1.81569	-23.6829	2.35784	0.00979203	34.8684	-1.4859	-4.20669	48.8534	-0.117582
1356	1.72653	-0.0868077	17.3462	0.74931	-0.180219	1.882	0.749291	-0.180296	7.70243	0.571606	-0.0870641	11.6139	-1.0584	-1.74958	16.9888	-2.53435	-2.82578	-4.44385	-8.70938	-0.30904	-6.2606	15.278	13.123	40.5758	-9.34255	110.097	52.1364	-8.88383	4.54358	-56.3857	-1.94016	0.450457	-5.91941	4.67236	39.5627	59.3222	13.9863	104.696	25.8469	-0.188635	1.90224	-23.7047	2.40372	-0.0387669	34.8166	-1.47451	-4.16959	48.7591	-0.132881
1358	1.72936	-0.130464	17.3349	0.746964	-0.199536	1.87715	0.746944	-0.199613	7.69758	0.571082	-0.101647	11.6103	-1.10562	-1.70691	17.0395	-2.60466	-2.73259	-4.35079	-8.6556	-0.23491	-6.32987	15.2105	13.2008	40.5764	-9.23879	110.083	52.1449	-8.89259	4.56015	-56.3627	-1.96235	0.378363	-6.00651	4.6802	39.5389	59.3462	13.9978	104.528	25.8599	-0.145985	1.9946	-23.678	2.45449	-0.121346	34.7573	-1.46382	-4.12846	48.7309	-0.172436
1360	1.73948	-0.154395	17.3298	0.74943	-0.210834	1.87496	0.749408	-0.210911	7.69539	0.573644	-0.109933	11.6087	-1.12509	-1.68263	17.0713	-2.63115	-2.6822	-4.29238	-8.61107	-0.204016	-6.36114	15.1558	13.2457	40.5614	-9.18357	110.074	52.1366	-8.89019	4.56769	-56.3687	-1.97431	0.346193	-6.0556	4.68413	39.5109	59.3373	14.0173	104.505	25.8745	-0.148504	2.02751	-23.684	2.47313	-0.159707	34.6838	-1.44825	-4.10637	48.696	-0.230179
1362	1.75294	-0.149689	17.3322	0.755714	-0.209889	1.87601	0.755692	-0.209967	7.69644	0.578282	-0.108829	11.6095	-1.11112	-1.68425	17.0835	-2.60599	-2.69019	-4.26966	-8.58574	-0.217782	-6.359	15.1314	13.2288	40.5396	-9.19696	110.086	52.1153	-8.88328	4.56059	-56.3966	-1.97166	0.359475	-6.06224	4.68498	39.4749	59.2995	14.0303	104.645	25.8964	-0.189837	1.99847	-23.7325	2.44736	-0.126545	34.6029	-1.44102	-4.11285	48.647	-0.276443
1364	1.75863	-0.12087	17.3308	0.760578	-0.197727	1.87526	0.760557	-0.197805	7.69569	0.581144	-0.0994264	11.6089	-1.07981	-1.70616	17.0813	-2.55646	-2.74087	-4.27344	-8.57449	-0.225756	-6.40152	15.1447	13.1853	40.5321	-9.22553	110.086	52.1342	-8.87995	4.52914	-56.396	-1.93959	0.368273	-6.06057	4.68264	39.4499	59.252	13.996	104.757	25.9331	-0.187023	1.96527	-23.7962	2.36217	0.0182881	34.5523	-1.49954	-4.14645	48.6127	-0.183563
1366	1.76666	-0.0976324	17.3276	0.766012	-0.188196	1.87371	0.765993	-0.188275	7.69414	0.5846	-0.091954	11.6077	-1.05249	-1.73315	17.088	-2.51575	-2.79963	-4.26024	-8.56488	-0.248704	-6.43804	15.1267	13.1763	40.5188	-9.20705	110.094	52.1376	-8.87194	4.52268	-56.3949	-1.90347	0.387526	-6.07852	4.70326	39.4415	59.2301	13.9457	104.82	25.952	-0.197806	1.92548	-23.8141	2.31252	0.120272	34.4975	-1.55802	-4.22024	48.5974	-0.131538
1368	1.77665	-0.087177	17.3216	0.771254	-0.184416	1.87103	0.771235	-0.184495	7.69146	0.588279	-0.0887912	11.6057	-1.03419	-1.75854	17.1093	-2.49065	-2.85262	-4.22008	-8.55404	-0.282333	-6.46236	15.0716	13.1917	40.4979	-9.14768	110.121	52.1161	-8.8622	4.54767	-56.3968	-1.86889	0.413624	-6.12245	4.74253	39.4379	59.2377	13.8887	104.828	25.9511	-0.224577	1.89182	-23.7815	2.31845	0.135817	34.4331	-1.59168	-4.28563	48.5951	-0.154674
1370	1.7784	-0.0872156	17.3082	0.772025	-0.184525	1.86505	0.772006	-0.184605	7.68548	0.588863	-0.0888163	11.6012	-1.02138	-1.77153	17.144	-2.47097	-2.88133	-4.15526	-8.54201	-0.292708	-6.49559	15.0244	13.1208	40.4794	-9.13925	110.203	52.0834	-8.86832	4.58441	-56.3943	-1.83398	0.421088	-6.19097	4.7563	39.3735	59.254	13.8255	104.802	25.9539	-0.224314	1.91041	-23.7526	2.36698	0.039761	34.3673	-1.56033	-4.11704	48.5779	-0.227491
1372	1.77545	-0.0860841	17.2969	0.770834	-0.183744	1.86004	0.770815	-0.183824	7.68047	0.587924	-0.0883017	11.5975	-1.00196	-1.78868	17.1715	-2.4408	-2.91977	-4.10388	-8.54555	-0.313772	-6.50553	14.9981	13.0167	40.4698	-9.18177	110.305	52.0346	-8.89033	4.6018	-56.3829	-1.79229	0.442273	-6.22729	4.76155	39.3435	59.2498	13.8089	104.746	25.9497	-0.245411	1.94027	-23.6846	2.41547	-0.0720954	34.302	-1.50722	-3.94624	48.5224	-0.288044
1374	1.76923	-0.079316	17.2896	0.768671	-0.18024	1.85679	0.768652	-0.180319	7.67722	0.586084	-0.0858158	11.595	-0.9744	-1.81173	17.1792	-2.39825	-2.97139	-4.08912	-8.56497	-0.352515	-6.49475	14.9895	12.8994	40.4689	-9.26646	110.404	51.9766	-8.91965	4.59829	-56.368	-1.74163	0.479159	-6.22766	4.75768	39.3485	59.2246	13.8366	104.683	25.9419	-0.28991	1.97093	-23.5838	2.44548	-0.158186	34.2402	-1.4573	-3.8414	48.4386	-0.316476
1376	1.76304	-0.0615006	17.2835	0.767425	-0.171903	1.854	0.767407	-0.171982	7.67443	0.584622	-0.0796589	11.5929	-0.945442	-1.83148	17.1371	-2.35317	-3.01662	-4.16699	-8.58369	-0.405245	-6.5086	14.9643	12.8039	40.4729	-9.35434	110.435	51.9377	-8.92105	4.60656	-56.3792	-1.67872	0.506116	-6.23813	4.7287	39.2917	59.2117	13.8384	104.688	25.9527	-0.323224	2.00195	-23.5025	2.42885	-0.150776	34.1914	-1.4733	-3.86656	48.3962	-0.292216
1378	1.75563	-0.0399262	17.2818	0.765952	-0.161835	1.85317	0.765935	-0.161914	7.6736	0.582881	-0.072226	11.5923	-0.915978	-1.85455	17.0795	-2.3087	-3.06786	-4.27357	-8.61057	-0.474099	-6.50367	14.9368	12.7412	40.4475	-9.40689	110.443	51.9252	-8.90408	4.599	-56.3954	-1.61396	0.552992	-6.24127	4.70056	39.2718	59.1916	13.8708	104.739	25.9711	-0.346844	2.00728	-23.4676	2.40398	-0.104338	34.1487	-1.49002	-3.94002	48.3557	-0.306904
1380	1.74653	-0.0149122	17.2839	0.764022	-0.150136	1.85399	0.764007	-0.150215	7.67442	0.580694	-0.0636046	11.5929	-0.887699	-1.87897	17.0229	-2.26688	-3.12123	-4.37826	-8.6423	-0.553667	-6.47836	14.9032	12.716	40.3967	-9.41127	110.444	51.928	-8.87394	4.57365	-56.4123	-1.54999	0.616176	-6.23687	4.67463	39.2909	59.1647	13.9273	104.809	25.9865	-0.354451	1.99731	-23.4799	2.37598	-0.0354438	34.1093	-1.50039	-4.01096	48.3098	-0.352223
1382	1.73483	0.0221388	17.2846	0.76194	-0.132945	1.85422	0.761926	-0.133023	7.67465	0.578043	-0.0508863	11.593	-0.864833	-1.89136	16.9974	-2.23006	-3.15129	-4.42548	-8.65752	-0.626038	-6.46268	14.8358	12.7358	40.3721	-9.35786	110.457	51.8911	-8.84277	4.54429	-56.4303	-1.48607	0.653731	-6.23539	4.62332	39.266	59.147	13.934	104.8	25.9666	-0.319309	2.04882	-23.5127	2.32717	0.052055	34.0706	-1.54539	-3.95176	48.2636	-0.295161
1384	1.72015	0.0485657	17.2812	0.757681	-0.120147	1.85262	0.757669	-0.120225	7.67305	0.574045	-0.0415887	11.5918	-0.846261	-1.8983	17.0023	-2.19847	-3.17042	-4.41641	-8.67716	-0.667502	-6.46348	14.7699	12.7499	40.3657	-9.29817	110.496	51.8328	-8.82735	4.52417	-56.4459	-1.42704	0.684361	-6.23366	4.60407	39.2409	59.1388	13.9179	104.769	25.923	-0.29138	2.07991	-23.5283	2.2766	0.0771896	34.0213	-1.55284	-3.85699	48.2022	-0.227294
1386	1.70244	0.063944	17.2733	0.751186	-0.111924	1.84905	0.751174	-0.112001	7.66949	0.568666	-0.0358506	11.5891	-0.832078	-1.90085	17.0326	-2.17275	-3.18042	-4.36028	-8.70544	-0.681963	-6.47529	14.7097	12.7459	40.3677	-9.24829	110.563	51.76	-8.82915	4.51125	-56.4573	-1.36585	0.711824	-6.23065	4.62119	39.2256	59.1332	13.8907	104.728	25.8646	-0.277316	2.07969	-23.5251	2.22331	0.0261894	33.9639	-1.50906	-3.73411	48.1283	-0.180855
1388	1.68116	0.0896364	17.2626	0.74398	-0.0988802	1.84424	0.743969	-0.098957	7.66467	0.562449	-0.0265529	11.5855	-0.824603	-1.89652	17.0706	-2.1567	-3.17567	-4.29007	-8.7406	-0.709055	-6.46425	14.6364	12.7253	40.3348	-9.21732	110.641	51.687	-8.83255	4.47945	-56.4588	-1.26372	0.733309	-6.22657	4.63629	39.2332	59.0991	13.8809	104.658	25.8157	-0.247535	2.08113	-23.5485	2.13836	-0.0784983	33.92	-1.41875	-3.51726	48.0667	-0.219725
1390	1.66191	0.11645	17.2549	0.737749	-0.0855231	1.84077	0.737741	-0.0855992	7.6612	0.556941	-0.0169604	11.5829	-0.814	-1.89729	17.085	-2.13728	-3.18093	-4.26335	-8.77785	-0.758773	-6.44769	14.5623	12.7158	40.3144	-9.19924	110.72	51.6154	-8.85389	4.45007	-56.4743	-1.1742	0.776236	-6.20623	4.65262	39.208	59.0595	13.8773	104.663	25.7868	-0.252481	2.0685	-23.5364	2.08013	-0.171153	33.8777	-1.36288	-3.32952	48.0069	-0.225331
1392	1.64482	0.142111	17.2508	0.732366	-0.0728607	1.83886	0.732359	-0.0729362	7.65929	0.552111	-0.00783543	11.5814	-0.798514	-1.90407	17.0747	-2.11162	-3.19845	-4.28251	-8.81645	-0.822092	-6.43339	14.4964	12.7208	40.3134	-9.19321	110.784	51.5518	-8.88359	4.42729	-56.5039	-1.10732	0.838869	-6.16956	4.66967	39.1493	59.0197	13.8786	104.739	25.7756	-0.289252	2.04309	-23.4858	2.04978	-0.237129	33.8357	-1.34679	-3.20035	47.9464	-0.181097
1394	1.62425	0.164408	17.2452	0.725188	-0.0613829	1.83636	0.725181	-0.0614577	7.65679	0.546014	0.000290459	11.5795	-0.781136	-1.90832	17.0692	-2.08152	-3.2121	-4.29288	-8.85979	-0.841944	-6.44596	14.4649	12.7244	40.3198	-9.2015	110.781	51.5223	-8.86433	4.41144	-56.5244	-1.055	0.885375	-6.12964	4.68965	39.1139	58.9799	13.8888	104.754	25.7549	-0.295877	2.01604	-23.439	1.99192	-0.300245	33.7995	-1.29909	-3.11468	47.8831	-0.136541
1396	1.60391	0.183579	17.241	0.717849	-0.0512978	1.83447	0.717844	-0.0513719	7.6549	0.539886	0.00736426	11.5781	-0.763309	-1.90941	17.0672	-2.04944	-3.22017	-4.29681	-8.90212	-0.872067	-6.42914	14.4528	12.7346	40.3066	-9.21606	110.776	51.4951	-8.85196	4.38545	-56.5336	-0.99389	0.931815	-6.09811	4.70154	39.0656	58.9444	13.8899	104.77	25.75	-0.310094	2.01823	-23.4085	1.94127	-0.310756	33.7651	-1.27999	-3.12377	47.8107	-0.0851809
1398	1.58508	0.19983	17.2378	0.710932	-0.0426194	1.833	0.710927	-0.0426928	7.65343	0.534162	0.0134127	11.577	-0.744824	-1.90781	17.0705	-2.0151	-3.22364	-4.29095	-8.94031	-0.919815	-6.3827	14.4465	12.745	40.2744	-9.23133	110.797	51.4609	-8.85773	4.34878	-56.5301	-0.924478	0.978145	-6.07941	4.70436	39.0103	58.9141	13.8834	104.793	25.7577	-0.328173	2.04753	-23.4085	1.90349	-0.267528	33.7313	-1.29765	-3.20057	47.7342	-0.0319876
1400	1.5701	0.212802	17.2311	0.705432	-0.0356826	1.83003	0.705428	-0.0357554	7.65046	0.529608	0.0182514	11.5747	-0.723078	-1.90545	17.0846	-1.97428	-3.22701	-4.26521	-8.96559	-0.967852	-6.35817	14.4009	12.7191	40.2536	-9.23876	110.898	51.4087	-8.87851	4.3147	-56.5119	-0.876448	1.01152	-6.07993	4.70573	39.0031	58.8895	13.8957	104.807	25.7389	-0.301111	2.05765	-23.4884	1.87463	-0.206938	33.697	-1.33669	-3.18322	47.6831	0.00449885
1402	1.55542	0.231233	17.2272	0.700513	-0.0263889	1.82827	0.70051	-0.0264612	7.6487	0.525339	0.0248874	11.5734	-0.697818	-1.91386	17.0961	-1.93082	-3.25117	-4.2439	-8.99868	-1.00795	-6.35556	14.3602	12.7101	40.2474	-9.21393	110.976	51.3737	-8.89238	4.29429	-56.5036	-0.824265	1.04691	-6.07524	4.70182	38.9895	58.8584	13.9076	104.798	25.7345	-0.275341	2.09095	-23.5367	1.83987	-0.165141	33.6615	-1.36978	-3.15829	47.6307	0.0298455
1404	1.54026	0.254509	17.226	0.695779	-0.0149416	1.82765	0.695777	-0.0150134	7.64809	0.521071	0.0331438	11.5729	-0.670896	-1.9318	17.1027	-1.88772	-3.29323	-4.23154	-9.04023	-1.03948	-6.36859	14.3269	12.7187	40.2505	-9.16175	111.023	51.3582	-8.89919	4.28625	-56.5068	-0.767753	1.08376	-6.05924	4.69974	38.9715	58.8215	13.9126	104.764	25.7429	-0.260624	2.14049	-23.5383	1.80067	-0.156834	33.6241	-1.39035	-3.1499	47.5702	0.0519916
1406	1.52457	0.270524	17.2187	0.690221	-0.00661256	1.82438	0.69022	-0.00668376	7.64482	0.516385	0.0390196	11.5705	-0.648808	-1.94437	17.1109	-1.85154	-3.32383	-4.21634	-9.07176	-1.07437	-6.36382	14.2645	12.6939	40.2279	-9.12574	111.118	51.3318	-8.92069	4.26967	-56.5007	-0.7283	1.10734	-6.03304	4.7352	39.0168	58.7948	13.9003	104.711	25.7116	-0.253379	2.13705	-23.5453	1.78184	-0.202742	33.5821	-1.40444	-3.20413	47.4973	0.106387
1408	1.51162	0.287383	17.2244	0.68593	0.00181831	1.82689	0.68593	0.00174756	7.64732	0.512642	0.0450458	11.5723	-0.636511	-1.9443	17.1009	-1.82935	-3.3278	-4.23503	-9.10255	-1.09336	-6.35747	14.2301	12.6787	40.229	-9.10774	111.207	51.3245	-8.95414	4.2657	-56.4976	-0.698932	1.11678	-5.99793	4.75871	39.0323	58.766	13.8907	104.669	25.714	-0.251232	2.14109	-23.5438	1.75639	-0.241034	33.5399	-1.41153	-3.19903	47.4226	0.129039
1410	1.49857	0.304922	17.2398	0.681656	0.0105234	1.83373	0.681657	0.0104531	7.65416	0.508893	0.0512733	11.5775	-0.633972	-1.92958	17.0766	-1.82028	-3.3015	-4.28069	-9.13146	-1.08718	-6.36192	14.2254	12.6861	40.2609	-9.09783	111.278	51.3346	-8.99842	4.27197	-56.4935	-0.67853	1.11029	-5.96026	4.76898	39.0056	58.7364	13.886	104.658	25.7505	-0.257989	2.1486	-23.5306	1.71959	-0.262725	33.5004	-1.41213	-3.10384	47.3463	0.11929
1412	1.46994	0.317964	17.2327	0.670181	0.0186122	1.8306	0.670182	0.0185431	7.65103	0.499799	0.0565926	11.5751	-0.634613	-1.90088	17.0724	-1.81169	-3.24887	-4.28932	-9.14916	-1.0343	-6.4226	14.2034	12.7365	40.3097	-9.03639	111.328	51.3374	-9.05739	4.26224	-56.4593	-0.668404	1.08308	-5.94318	4.81085	38.9711	58.7267	13.8703	104.73	25.7555	-0.296312	2.08383	-23.4939	1.67567	-0.285492	33.4739	-1.41681	-2.89577	47.2587	0.139689
1414	1.4398	0.316863	17.2216	0.656878	0.0206411	1.82573	0.65688	0.0205735	7.64616	0.489725	0.0572674	11.5714	-0.64096	-1.8707	17.0748	-1.81283	-3.19165	-4.28575	-9.1499	-0.975046	-6.45881	14.1777	12.7639	40.3404	-9.0284	111.356	51.2959	-9.07775	4.23582	-56.4312	-0.65611	1.04726	-5.93577	4.8466	38.9578	58.7037	13.8839	104.784	25.7383	-0.324367	2.01758	-23.4791	1.6378	-0.370709	33.4291	-1.36327	-2.74194	47.1627	0.144563
1416	1.41006	0.299356	17.2067	0.642408	0.0154584	1.81922	0.64241	0.0153922	7.63965	0.479238	0.0524782	11.5665	-0.653195	-1.83355	17.0796	-1.82226	-3.11972	-4.27781	-9.12626	-0.905729	-6.4784	14.1348	12.768	40.3593	-9.05749	111.371	51.1999	-9.05347	4.19267	-56.4148	-0.647836	0.998992	-5.93754	4.87401	38.9622	58.6678	13.9174	104.805	25.698	-0.336682	1.97034	-23.4891	1.60428	-0.494481	33.3656	-1.26494	-2.66132	47.0599	0.138112
1418	1.37687	0.263078	17.1726	0.624881	0.00239074	1.80424	0.624882	0.00232603	7.62467	0.466966	0.041608	11.5553	-0.671911	-1.76959	17.0824	-1.83435	-2.99663	-4.27414	-9.05131	-0.762883	-6.60184	14.0125	12.7981	40.4392	-8.96593	111.417	51.05	-9.01097	4.13687	-56.3966	-0.688164	0.903367	-5.95529	4.92032	38.9377	58.6563	13.8872	104.823	25.6317	-0.359801	1.96137	-23.4806	1.55501	-0.487958	33.3166	-1.24064	-2.53486	46.9522	0.176537
1420	1.33458	0.238183	17.1354	0.604301	-0.00493957	1.78784	0.6043	-0.00500199	7.60827	0.452046	0.0348333	11.543	-0.688518	-1.59978	17.0675	-1.80659	-2.68092	-4.30644	-8.96783	-0.630153	-6.70968	13.8509	12.9354	40.4893	-8.76017	111.467	50.8636	-8.97767	4.06978	-56.3939	-0.711948	0.823109	-5.97872	4.95982	38.8815	58.6214	13.8632	104.828	25.5396	-0.337225	1.95992	-23.5207	1.493	-0.470325	33.2482	-1.23256	-2.53844	46.8686	0.235848
1422	1.28548	0.226862	17.0996	0.581856	-0.00577693	1.77205	0.581855	-0.00583695	7.59248	0.43532	0.0327914	11.5312	-0.697672	-1.32314	17.037	-1.72861	-2.17269	-4.37	-8.88297	-0.523089	-6.77939	13.6755	13.1486	40.5113	-8.50019	111.53	50.6423	-8.96591	3.99415	-56.3966	-0.714597	0.763448	-6.00676	4.99024	38.7979	58.5657	13.8537	104.817	25.4306	-0.278522	1.95525	-23.5986	1.4231	-0.475466	33.1607	-1.2162	-2.63883	46.8068	0.292426
1424	1.24425	0.207063	17.0709	0.562166	-0.0109988	1.7594	0.562165	-0.0110562	7.57983	0.420933	0.0276446	11.5217	-0.684287	-1.01097	17.0179	-1.59685	-1.60762	-4.41254	-8.78562	-0.437478	-6.81621	13.5576	13.1983	40.6011	-8.46346	111.679	50.3657	-8.99771	3.91523	-56.3384	-0.738312	0.689606	-6.04176	5.01838	38.7176	58.5408	13.8407	104.781	25.3398	-0.271132	1.94925	-23.615	1.36969	-0.544276	33.0888	-1.13177	-2.52334	46.7275	0.266119
1426	1.20898	0.178202	17.0295	0.544347	-0.0206539	1.74115	0.544345	-0.0207112	7.56158	0.408228	0.019304	11.508	-0.687975	-0.703782	17.0021	-1.4977	-1.04585	-4.44752	-8.65468	-0.278666	-6.91823	13.4435	13.329	40.6974	-8.3552	111.762	50.1069	-9.01344	3.84981	-56.3165	-0.782055	0.572429	-6.09684	5.08858	38.6058	58.5386	13.7617	104.801	25.249	-0.311246	1.86544	-23.5737	1.28478	-0.601378	33.0124	-1.05205	-2.41268	46.648	0.223617
1428	1.17727	0.144169	16.9798	0.527669	-0.0328472	1.71922	0.527666	-0.0329016	7.53965	0.396538	0.0091455	11.4916	-0.712855	-0.426854	16.9828	-1.44751	-0.531961	-4.48761	-8.49533	-0.0697362	-7.07476	13.3152	13.5629	40.8018	-8.15609	111.769	49.8555	-9.00405	3.79587	-56.3386	-0.835216	0.423127	-6.18079	5.19902	38.4867	58.5714	13.6337	104.882	25.1546	-0.400184	1.68277	-23.4744	1.17442	-0.642727	32.9246	-0.987788	-2.34013	46.5687	0.182899
1430	1.14004	0.123436	16.9639	0.509663	-0.0388542	1.71224	0.509659	-0.038906	7.53267	0.383462	0.0035122	11.4863	-0.735246	-0.223034	16.934	-1.41795	-0.151976	-4.5809	-8.35151	-0.00695166	-7.13868	13.145	13.7668	40.9774	-8.06012	111.822	49.5028	-8.99628	3.73076	-56.3394	-0.837584	0.294054	-6.33053	5.258	38.5069	58.7145	13.5998	104.94	25.0441	-0.52596	1.37566	-23.3442	1.11312	-0.73201	32.8122	-0.912746	-2.24526	46.4792	0.150829
1432	1.09628	0.114064	16.9351	0.489725	-0.0393264	1.69954	0.489721	-0.039377	7.51997	0.368587	0.0018947	11.4768	-0.769675	-0.0698012	16.8886	-1.42761	0.139883	-4.66691	-8.21793	0.0362093	-7.19853	12.9688	13.968	41.1572	-7.97523	111.865	49.0791	-8.96235	3.63743	-56.3514	-0.898703	0.330714	-6.43582	5.51173	38.4778	58.7874	13.5465	105.059	24.9946	-0.738364	1.11865	-23.0757	1.04047	-0.804985	32.7021	-0.841305	-2.17487	46.385	0.15359
1434	1.04565	0.107322	16.8838	0.466988	-0.0380381	1.67679	0.466984	-0.0380862	7.49722	0.351508	0.00142231	11.4597	-0.815923	0.0389699	16.8506	-1.4741	0.354713	-4.73897	-8.08835	0.0779722	-7.25865	12.776	14.1966	41.3181	-7.86446	111.892	48.5851	-8.8928	3.50878	-56.3779	-1.02916	0.523948	-6.47076	5.98618	38.377	58.7398	13.4453	105.216	25.0218	-1.01995	0.918378	-22.6764	0.957388	-0.853176	32.5999	-0.782978	-2.13924	46.2876	0.190805
1436	0.988593	0.0636909	16.8101	0.43844	-0.0523592	1.64421	0.438435	-0.0524051	7.46464	0.331084	-0.0110856	11.4353	-0.865502	0.117974	16.8112	-1.53689	0.516481	-4.81321	-7.9322	0.0868855	-7.26051	12.4787	14.5862	41.4095	-7.62325	111.908	48.0063	-8.7651	3.32589	-56.4167	-1.17086	0.676215	-6.44978	6.54431	38.2818	58.5661	13.2531	105.199	25.104	-1.25385	0.667804	-22.2392	0.923037	-0.893368	32.499	-0.769981	-2.15772	46.1892	0.233764
1438	0.927438	0.0292783	16.7415	0.408855	-0.0623361	1.61389	0.408848	-0.0623778	7.43432	0.309608	-0.0204139	11.4125	-0.897397	0.116324	16.7291	-1.59533	0.525565	-4.96606	-7.79272	0.0665562	-7.26198	12.1918	14.9114	41.6008	-7.48138	112.003	47.3544	-8.65615	3.17696	-56.4056	-1.30684	0.865206	-6.35175	7.17583	38.2415	58.2432	13.1937	105.418	25.2521	-1.4208	0.113989	-21.9747	0.890945	-0.971404	32.4087	-0.74963	-2.0891	46.0861	0.280256
1440	0.864391	0.00678319	16.6822	0.379411	-0.0669749	1.58763	0.379404	-0.067014	7.40806	0.287897	-0.025751	11.3928	-0.907219	0.0367932	16.6054	-1.64071	0.385533	-5.19512	-7.6726	0.0304389	-7.25936	11.9308	15.1579	41.8827	-7.44078	112.175	46.6467	-8.58343	3.07422	-56.3624	-1.42497	1.07362	-6.17181	7.8486	38.1954	57.7602	13.2221	105.764	25.5023	-1.74349	-0.65263	-21.9764	0.855794	-1.10249	32.3278	-0.706324	-1.93252	45.9772	0.321198
1442	0.804386	-0.0393604	16.6216	0.349394	-0.0822393	1.56079	0.349386	-0.0822757	7.38122	0.26644	-0.0390693	11.3727	-0.900909	-0.0626788	16.4873	-1.66399	0.203456	-5.41346	-7.53963	0.0407845	-7.1725	11.6409	15.5145	42.0602	-7.26126	112.335	45.9267	-8.56672	3.01512	-56.4153	-1.51099	1.20013	-5.84795	8.52305	37.8544	57.0492	12.8742	105.392	26.0536	-3.2475	-0.916409	-22.3013	0.837996	-1.30093	32.2357	-0.631719	-1.84637	45.8551	0.329543
1444	0.749445	-0.0738352	16.5475	0.322553	-0.092792	1.52799	0.322543	-0.0928251	7.34842	0.247055	-0.0486597	11.3481	-0.876049	-0.179081	16.3667	-1.65979	-0.0159851	-5.63583	-7.4197	0.0178124	-7.10874	11.3544	15.7765	42.138	-7.18588	112.275	45.226	-8.43422	2.74624	-56.5735	-1.53168	1.19986	-5.77791	8.90182	37.3725	56.4264	12.7316	104.722	26.3679	-4.73871	-1.4628	-23.3666	0.82616	-1.53094	32.1836	-0.51253	-1.66874	45.757	0.307802
1446	0.700128	-0.0916376	16.4597	0.299533	-0.0964886	1.489	0.299523	-0.0965195	7.30943	0.230089	-0.0528807	11.3188	-0.833325	-0.303282	16.2517	-1.62619	-0.256085	-5.84766	-7.32087	-0.053686	-7.07473	11.0858	15.8913	42.1226	-7.25842	112.027	44.5607	-8.17049	2.2769	-56.8111	-1.48601	1.06053	-6.00126	8.98156	36.6759	55.979	12.7324	104	26.4308	-5.85392	-2.34324	-24.9679	0.816699	-1.7441	32.1719	-0.374006	-1.42976	45.6893	0.274034
1448	0.654276	-0.104227	16.3702	0.278455	-0.0981947	1.44927	0.278444	-0.0982233	7.2697	0.214447	-0.0554911	11.289	-0.779353	-0.414893	16.1752	-1.56786	-0.477785	-5.98785	-7.25986	-0.172543	-6.97278	10.8722	15.8101	42.0462	-7.47269	111.935	43.9408	-7.89237	1.89528	-57.0085	-1.39911	0.791183	-6.29779	9.05984	35.2929	55.7349	12.1338	103.906	26.7339	-6.27638	-3.04	-26.0138	0.802758	-1.78733	32.1535	-0.327165	-1.38778	45.6385	0.30305
1450	0.617917	-0.11312	16.2742	0.26184	-0.09905	1.4066	0.26183	-0.0990766	7.22704	0.202089	-0.0571793	11.257	-0.694205	-0.510456	16.1097	-1.44719	-0.681591	-6.10795	-7.19389	-0.254096	-6.96763	10.6018	15.7178	42.0053	-7.53013	111.938	43.3912	-7.57473	1.60956	-57.1677	-1.30252	0.42899	-6.50455	9.11811	33.6274	55.4807	11.0573	103.939	26.9919	-6.22428	-3.68482	-26.7073	0.798929	-1.73375	32.1386	-0.340189	-1.47589	45.6016	0.348774
1452	0.595217	-0.125075	16.1742	0.250973	-0.102349	1.3622	0.250962	-0.102375	7.18263	0.194183	-0.0603266	11.2237	-0.576526	-0.58921	16.0528	-1.26137	-0.866635	-6.21252	-7.10779	-0.268602	-7.0538	10.299	15.698	42.0199	-7.38188	111.985	42.918	-7.2345	1.45272	-57.2741	-1.20565	0.0345359	-6.58929	9.18185	32.0947	55.1517	9.78989	103.859	27.1172	-5.77756	-4.3172	-27.0551	0.810455	-1.62062	32.1259	-0.397947	-1.63221	45.5728	0.390149
1454	0.59976	-0.16632	16.0866	0.249717	-0.120686	1.32334	0.249704	-0.120712	7.14377	0.194432	-0.0740964	11.1946	-0.435587	-0.652501	16.0199	-1.02759	-1.0322	-6.27296	-6.97504	-0.176505	-7.03927	10.1849	15.8967	42.0482	-7.15284	111.875	42.5239	-6.92445	1.51329	-57.2728	-1.10853	-0.210497	-6.62649	9.35358	32.0474	54.7175	9.42317	103.005	27.0779	-4.9549	-5.11453	-26.9254	0.842818	-1.52804	32.1056	-0.462259	-1.63844	45.5348	0.379967
1456	0.604727	-0.204119	15.9866	0.248942	-0.137528	1.27892	0.248928	-0.137553	7.09936	0.194947	-0.0867151	11.1613	-0.298707	-0.715125	16.0046	-0.800892	-1.19529	-6.3013	-6.86285	-0.0846421	-7.07203	10.0793	16.1992	42.1607	-6.81656	111.861	42.1258	-6.74978	1.66289	-57.2643	-1.02781	-0.33495	-6.6477	9.34668	32.2813	54.3149	9.46129	102.546	26.8932	-4.55998	-5.57643	-27.2739	0.897627	-1.49171	32.0886	-0.520273	-1.64049	45.5006	0.349726
1458	0.602741	-0.235234	15.8761	0.245672	-0.150876	1.22988	0.245657	-0.150902	7.05031	0.193375	-0.0968823	11.1245	-0.179552	-0.777604	16.0001	-0.606343	-1.35186	-6.30957	-6.77975	-0.0222411	-7.15517	9.95537	16.5258	42.33	-6.46149	111.93	41.7059	-6.68049	1.81069	-57.297	-0.97609	-0.366361	-6.65802	9.13776	32.5168	53.961	9.76559	102.624	26.601	-4.6065	-5.67155	-28.188	0.968745	-1.51256	32.0782	-0.568074	-1.6547	45.4733	0.315851
1460	0.592776	-0.281135	15.7815	0.237739	-0.1701	1.18789	0.237721	-0.170126	7.00832	0.188698	-0.111747	11.093	-0.102617	-0.822568	15.9892	-0.482481	-1.46135	-6.32986	-6.69053	0.00730922	-7.16026	9.87012	16.6756	42.3736	-6.45137	111.782	41.2595	-6.4744	1.72418	-57.4846	-0.98903	-0.408108	-6.62792	8.90406	32.7597	53.5835	10.1797	102.705	26.3531	-4.28355	-5.74459	-29.0263	1.03499	-1.54807	32.0811	-0.610731	-1.61923	45.4547	0.316019
1462	0.568895	-0.314384	15.7242	0.224687	-0.182728	1.16247	0.224668	-0.182751	6.9829	0.179767	-0.122018	11.0739	-0.0370265	-0.876103	15.9609	-0.38259	-1.58235	-6.38248	-6.62211	-0.00331887	-7.21954	9.79294	16.6759	42.4244	-6.58693	111.625	40.9302	-6.26207	1.51929	-57.6442	-1.01405	-0.439286	-6.60227	8.74113	32.8223	53.2863	10.4069	102.828	26.2134	-3.61807	-5.65507	-30.0416	1.07723	-1.56883	32.0718	-0.655783	-1.60558	45.4363	0.341434
1464	0.532744	-0.328224	15.7053	0.207758	-0.185926	1.15408	0.207739	-0.185948	6.97451	0.167323	-0.125502	11.0676	0.0188588	-0.940514	15.9174	-0.304533	-1.71968	-6.46304	-6.58525	-0.0404838	-7.33735	9.70901	16.5857	42.4876	-6.74234	111.508	40.7579	-6.08562	1.28142	-57.7373	-1.03282	-0.460535	-6.59791	8.65166	32.7383	53.0899	10.4656	102.964	26.1903	-2.77142	-5.45512	-31.0824	1.0885	-1.58024	32.0489	-0.687506	-1.61806	45.4225	0.377055
1466	0.494394	-0.32063	15.7041	0.19154	-0.179573	1.15352	0.191521	-0.179592	6.97395	0.15479	-0.121804	11.0672	0.0433361	-1.00179	15.878	-0.282573	-1.84002	-6.5359	-6.6041	-0.039692	-7.41167	9.57938	16.6511	42.4679	-6.5612	111.449	40.7643	-6.0246	1.25969	-57.7849	-1.0237	-0.477731	-6.64298	8.51877	32.8853	52.9715	10.8178	103.023	26.2391	-2.53045	-5.40096	-31.3624	1.06145	-1.64435	32.0348	-0.631025	-1.61044	45.4413	0.364764
1468	0.467089	-0.304397	15.715	0.180837	-0.170312	1.15835	0.180819	-0.170331	6.97878	0.14619	-0.115578	11.0708	0.0420374	-1.05168	15.8638	-0.303138	-1.93038	-6.56166	-6.63482	-0.0363661	-7.47039	9.45597	16.7112	42.4295	-6.33836	111.406	40.8349	-5.96718	1.32635	-57.8427	-1.00208	-0.495627	-6.68334	8.38317	32.8997	52.9233	11.0329	103.075	26.2565	-2.3656	-5.33847	-31.5314	1.02639	-1.72236	32.0116	-0.546725	-1.57033	45.4635	0.34011
1470	0.454299	-0.284869	15.7303	0.176756	-0.160754	1.16512	0.17674	-0.160773	6.98555	0.142519	-0.108701	11.0759	0.0199977	-1.08905	15.8769	-0.356565	-1.99053	-6.53652	-6.66512	-0.0425166	-7.5124	9.35685	16.7232	42.3864	-6.17064	111.382	40.9196	-5.8896	1.42701	-57.9076	-0.968961	-0.507919	-6.70961	8.25918	32.7721	52.9153	11.0651	103.115	26.2144	-2.14947	-5.26148	-31.7783	0.994079	-1.79628	31.9789	-0.462466	-1.50903	45.481	0.323901
1472	0.454612	-0.268664	15.7306	0.178171	-0.153673	1.16522	0.178155	-0.153691	6.98565	0.143118	-0.103317	11.076	-0.0108439	-1.11826	15.899	-0.422925	-2.03266	-6.49466	-6.69224	-0.0744968	-7.52344	9.30934	16.6368	42.3448	-6.19349	111.429	40.9445	-5.80461	1.44478	-57.9023	-0.914478	-0.486593	-6.73936	8.17988	32.7901	52.8408	11.1117	103.069	26.1194	-1.80284	-5.26123	-32.311	0.972205	-1.82449	31.9478	-0.435993	-1.4878	45.487	0.380538
1474	0.461391	-0.257662	15.7158	0.182022	-0.149369	1.15862	0.182007	-0.149388	6.97905	0.145719	-0.0998481	11.071	-0.0296303	-1.14924	15.9406	-0.467647	-2.08243	-6.41672	-6.70596	-0.145263	-7.48253	9.26689	16.5595	42.2621	-6.26592	111.447	40.9283	-5.71461	1.43262	-57.8802	-0.85278	-0.427419	-6.75921	8.13096	32.8537	52.7477	11.157	102.983	25.9859	-1.50775	-5.28485	-32.8024	0.974039	-1.84859	31.9241	-0.427932	-1.49872	45.4957	0.41143
1476	0.473007	-0.251388	15.6897	0.187627	-0.147508	1.14702	0.187612	-0.147528	6.96745	0.14979	-0.0980906	11.0623	-0.0310904	-1.19209	15.9969	-0.484809	-2.16014	-6.31157	-6.70521	-0.246305	-7.4128	9.2152	16.505	42.151	-6.33589	111.445	40.8827	-5.63198	1.40486	-57.8574	-0.789697	-0.342744	-6.76961	8.09354	32.9283	52.6542	11.1917	102.869	25.8204	-1.28214	-5.30414	-33.2035	0.996084	-1.86942	31.9055	-0.429237	-1.53293	45.5099	0.402601
1478	0.491755	-0.245617	15.6676	0.196318	-0.146433	1.13719	0.196303	-0.146453	6.95762	0.156218	-0.0967198	11.055	-0.018224	-1.27481	16.0438	-0.490251	-2.31557	-6.22345	-6.69622	-0.33039	-7.43351	9.13836	16.4151	42.1052	-6.32771	111.567	40.843	-5.60205	1.37701	-57.8557	-0.734543	-0.288691	-6.79147	8.00188	32.9357	52.6083	11.1557	102.731	25.6184	-1.0084	-5.24263	-33.6509	1.01093	-1.85178	31.8761	-0.437892	-1.55005	45.5279	0.389611
1480	0.509913	-0.237524	15.6611	0.204922	-0.144307	1.13432	0.204907	-0.144328	6.95475	0.162511	-0.0945726	11.0528	0.00146271	-1.38228	16.076	-0.492292	-2.51851	-6.16219	-6.69274	-0.402144	-7.46108	9.07347	16.3482	42.0802	-6.2726	111.706	40.8214	-5.59824	1.37161	-57.8351	-0.67857	-0.246201	-6.77299	7.89837	32.9555	52.525	11.1539	102.636	25.4551	-0.799883	-5.25186	-33.985	1.01859	-1.81731	31.8298	-0.447909	-1.59606	45.542	0.388267
1482	0.52335	-0.223257	15.6687	0.211934	-0.139116	1.13768	0.21192	-0.139138	6.95811	0.167415	-0.0902395	11.0553	0.0264376	-1.50991	16.0932	-0.492107	-2.75999	-6.12843	-6.69747	-0.466467	-7.4814	9.02545	16.3108	42.0753	-6.18764	111.852	40.8096	-5.6208	1.38506	-57.7888	-0.618413	-0.211688	-6.71627	7.795	32.9852	52.4019	11.1886	102.592	25.3515	-0.677998	-5.33628	-34.1765	1.01785	-1.77603	31.7748	-0.454428	-1.66355	45.5508	0.394564
1484	0.524286	-0.19156	15.6701	0.214839	-0.12529	1.13826	0.214827	-0.125312	6.95869	0.16869	-0.0797183	11.0558	0.0590647	-1.65382	16.1026	-0.483909	-3.03386	-6.10876	-6.70491	-0.546414	-7.51517	8.97362	16.2704	42.1333	-6.1171	112.072	40.7514	-5.70136	1.37492	-57.7218	-0.546741	-0.186585	-6.68282	7.701	32.9382	52.3095	11.1661	102.548	25.3201	-0.623377	-5.36618	-34.2534	1.00572	-1.74623	31.7539	-0.442988	-1.6791	45.5594	0.36637
1486	0.51455	-0.14753	15.6672	0.214038	-0.105212	1.13691	0.214027	-0.105234	6.95734	0.16679	-0.064763	11.0547	0.100656	-1.80237	16.1089	-0.461069	-3.31937	-6.09512	-6.72026	-0.626954	-7.51903	8.9461	16.264	42.1528	-6.05347	112.212	40.6991	-5.76718	1.3679	-57.681	-0.47662	-0.140455	-6.63879	7.63435	32.8815	52.2379	11.1196	102.539	25.2895	-0.618253	-5.42303	-34.2394	1.00046	-1.73483	31.7374	-0.437299	-1.69193	45.5547	0.349932
1488	0.497605	-0.0961798	15.6621	0.210652	-0.0813531	1.13459	0.210643	-0.0813748	6.95502	0.162713	-0.0471499	11.053	0.145288	-1.94575	16.1121	-0.430885	-3.59651	-6.087	-6.73911	-0.704193	-7.48853	8.94039	16.2829	42.1232	-6.00295	112.271	40.6575	-5.80847	1.36116	-57.6692	-0.408245	-0.0797465	-6.5805	7.5863	32.8371	52.1769	11.0668	102.558	25.2474	-0.63857	-5.50631	-34.1894	1.00595	-1.74205	31.7193	-0.441672	-1.70247	45.5369	0.348292
1490	0.486726	-0.054398	15.6638	0.209169	-0.0621752	1.13532	0.209163	-0.0621967	6.95576	0.160362	-0.0329127	11.0535	0.16678	-2.05951	16.108	-0.432468	-3.81144	-6.09268	-6.73662	-0.771517	-7.45126	8.92112	16.2535	42.1051	-5.99513	112.413	40.5964	-5.86226	1.31497	-57.647	-0.327832	-0.0696512	-6.51748	7.49451	32.8385	52.0813	11.0588	102.544	25.2159	-0.60351	-5.5436	-34.3087	1.02048	-1.75856	31.7021	-0.452536	-1.6662	45.5181	0.329598
1492	0.472951	-0.00769588	15.6745	0.206804	-0.0406208	1.14	0.2068	-0.0406424	6.96043	0.157197	-0.0169583	11.057	0.186352	-2.1552	16.0928	-0.431432	-3.99273	-6.1191	-6.74508	-0.855501	-7.3873	8.89469	16.2524	42.0793	-5.9797	112.504	40.5483	-5.8993	1.28611	-57.6183	-0.24816	-0.0387529	-6.4603	7.4253	32.8371	52.0011	11.0577	102.559	25.2158	-0.610771	-5.59144	-34.3739	1.03058	-1.78457	31.686	-0.455686	-1.63491	45.5019	0.311245
1494	0.456635	0.0433736	15.6892	0.20367	-0.0169544	1.14651	0.203668	-0.0169754	6.96694	0.153321	0.000524932	11.0619	0.208928	-2.23581	16.078	-0.419559	-4.14761	-6.14521	-6.77015	-0.949606	-7.30874	8.87229	16.2802	42.0437	-5.95147	112.532	40.52	-5.91769	1.28082	-57.5881	-0.175321	0.0246878	-6.40807	7.39356	32.8144	51.938	11.0407	102.6	25.2394	-0.656253	-5.6479	-34.3633	1.0348	-1.81762	31.6693	-0.449142	-1.62167	45.4884	0.300982
1496	0.445962	0.0844438	15.6854	0.202225	0.00190115	1.14476	0.202225	0.00188036	6.96519	0.151019	0.0145246	11.0606	0.237262	-2.30669	16.115	-0.392087	-4.28693	-6.07566	-6.80708	-0.99491	-7.2827	8.90215	16.2766	42.0007	-5.93152	112.564	40.5115	-5.93507	1.26761	-57.5786	-0.125668	0.104675	-6.33773	7.40624	32.7287	51.8499	10.9316	102.606	25.2339	-0.631132	-5.65124	-34.394	1.04289	-1.85345	31.6449	-0.440087	-1.63564	45.4696	0.319205
1498	0.439696	0.120774	15.6766	0.202337	0.0183355	1.14081	0.202339	0.0183146	6.96124	0.150038	0.0268161	11.0576	0.259107	-2.35535	16.1654	-0.367999	-4.38346	-5.98139	-6.83867	-1.05504	-7.25844	8.92837	16.2193	41.953	-5.95798	112.628	40.4973	-5.94842	1.2674	-57.5803	-0.0640331	0.183371	-6.30406	7.40075	32.6977	51.7732	10.8792	102.577	25.2127	-0.603091	-5.66627	-34.4273	1.04622	-1.8718	31.62	-0.429701	-1.62561	45.4605	0.333535
1500	0.438722	0.151695	15.6673	0.204344	0.0319812	1.13666	0.204347	0.0319601	6.95709	0.150653	0.0371462	11.0545	0.272452	-2.37827	16.2166	-0.350157	-4.43007	-5.88622	-6.86022	-1.13369	-7.22922	8.9395	16.1194	41.9045	-6.02146	112.721	40.4768	-5.95854	1.27734	-57.5838	0.00809872	0.254379	-6.30271	7.36593	32.7156	51.7088	10.8956	102.524	25.1793	-0.576158	-5.69294	-34.4648	1.04482	-1.87026	31.5965	-0.420579	-1.5989	45.4629	0.335257
1502	0.447794	0.169782	15.6644	0.209745	0.0392019	1.13538	0.209749	0.0391802	6.95581	0.154222	0.0428934	11.0535	0.279833	-2.37093	16.2496	-0.333011	-4.41937	-5.82537	-6.8701	-1.1863	-7.21159	8.94109	16.0525	41.8675	-6.04234	112.792	40.4755	-5.96675	1.2654	-57.5551	0.0495798	0.31214	-6.26106	7.31872	32.6314	51.6289	10.8783	102.508	25.1367	-0.503514	-5.66185	-34.5437	1.04734	-1.85872	31.5751	-0.423844	-1.64786	45.4694	0.319697
1504	0.456549	0.187802	15.6616	0.215003	0.0464181	1.13407	0.215007	0.046396	6.9545	0.157684	0.048628	11.0526	0.293707	-2.35302	16.2828	-0.300294	-4.39171	-5.76466	-6.88753	-1.2344	-7.19979	8.94231	15.9857	41.8348	-6.05248	112.878	40.481	-5.98594	1.26545	-57.5322	0.0766237	0.375841	-6.21579	7.28459	32.5631	51.54	10.885	102.518	25.1051	-0.447256	-5.66189	-34.6022	1.04486	-1.85251	31.5552	-0.413698	-1.66552	45.476	0.299907
1506	0.463904	0.206833	15.6585	0.219725	0.0541879	1.13267	0.219731	0.0541653	6.9531	0.16071	0.0547417	11.0515	0.314185	-2.33303	16.3176	-0.254769	-4.36256	-5.70117	-6.91185	-1.28052	-7.19496	8.9424	15.9151	41.8074	-6.05852	112.979	40.4905	-6.01491	1.28332	-57.5209	0.0962141	0.440429	-6.18012	7.26529	32.525	51.4533	10.9136	102.546	25.0902	-0.421542	-5.70123	-34.6227	1.03657	-1.85586	31.5342	-0.388961	-1.64005	45.4818	0.285608
1508	0.476383	0.219543	15.6605	0.226199	0.0587776	1.13354	0.226205	0.0587543	6.95397	0.165251	0.0585912	11.0522	0.328352	-2.32468	16.3432	-0.22517	-4.35239	-5.65415	-6.92069	-1.32138	-7.20639	8.92458	15.848	41.7941	-6.06094	113.069	40.5037	-6.03847	1.31498	-57.5108	0.127726	0.467127	-6.17964	7.24002	32.4695	51.4097	10.9074	102.567	25.0979	-0.426777	-5.7308	-34.5897	1.02736	-1.86928	31.501	-0.370826	-1.62056	45.49	0.306679
1510	0.48894	0.223208	15.6633	0.231995	0.0593928	1.13479	0.232002	0.0593689	6.95522	0.169543	0.0594264	11.0531	0.340331	-2.31502	16.3658	-0.1992	-4.33903	-5.61289	-6.92172	-1.34102	-7.22422	8.91603	15.7847	41.7918	-6.08416	113.124	40.5144	-6.04189	1.33642	-57.4949	0.145803	0.472963	-6.18943	7.20359	32.4201	51.3918	10.9108	102.611	25.0904	-0.429667	-5.75549	-34.5613	1.01586	-1.87987	31.4702	-0.349981	-1.61545	45.4943	0.319998
1512	0.501015	0.217639	15.665	0.236853	0.055998	1.13555	0.236859	0.0559736	6.95598	0.173394	0.0572036	11.0537	0.347747	-2.29789	16.3906	-0.178837	-4.31044	-5.56749	-6.91679	-1.33598	-7.24779	8.92465	15.7237	41.7974	-6.13152	113.141	40.525	-6.02685	1.34363	-57.4689	0.144658	0.461309	-6.2101	7.16205	32.3879	51.3964	10.9286	102.662	25.067	-0.423003	-5.76933	-34.5406	1.00214	-1.88318	31.4444	-0.326757	-1.62048	45.496	0.31853
1514	0.514765	0.205451	15.6621	0.241923	0.0495741	1.13425	0.241928	0.0495492	6.95468	0.177599	0.0527315	11.0527	0.338411	-2.26021	16.4351	-0.181136	-4.23851	-5.48543	-6.90777	-1.31012	-7.28227	8.95976	15.6541	41.8007	-6.20252	113.145	40.5516	-6.01853	1.34195	-57.4186	0.12559	0.431141	-6.27085	7.14931	32.4047	51.4284	10.9408	102.626	25.0656	-0.414587	-5.74681	-34.471	0.986361	-1.87782	31.4201	-0.306291	-1.59424	45.5078	0.315614
1516	0.530537	0.189672	15.6549	0.247595	0.0414208	1.13103	0.247599	0.0413952	6.95147	0.182367	0.0470066	11.0503	0.321541	-2.21109	16.4812	-0.193129	-4.14304	-5.40053	-6.89861	-1.26209	-7.33465	8.98817	15.6003	41.8044	-6.22045	113.152	40.5912	-6.00258	1.36112	-57.3805	0.0867752	0.396924	-6.32856	7.14104	32.4054	51.4514	10.9489	102.612	25.0653	-0.399424	-5.729	-34.4288	0.974567	-1.84906	31.4015	-0.305245	-1.61186	45.516	0.309517
1518	0.546378	0.171145	15.6443	0.253081	0.0320621	1.12633	0.253085	0.032036	6.94677	0.187073	0.0403696	11.0468	0.300705	-2.1531	16.5295	-0.209235	-4.03005	-5.31156	-6.88947	-1.19744	-7.39987	8.99774	15.568	41.8085	-6.17327	113.166	40.6359	-5.98182	1.40376	-57.3609	0.0360218	0.359597	-6.37789	7.13038	32.3906	51.4628	10.9579	102.619	25.0596	-0.372225	-5.71729	-34.4292	0.964217	-1.80476	31.3908	-0.315402	-1.66166	45.5213	0.298133
1520	0.554077	0.147739	15.634	0.254614	0.0212044	1.12179	0.254616	0.0211781	6.94222	0.188922	0.0323558	11.0434	0.279924	-2.08625	16.5999	-0.22157	-3.90096	-5.18171	-6.87454	-1.1354	-7.44931	8.9704	15.5644	41.8116	-6.08196	113.186	40.6523	-5.97967	1.44867	-57.3474	0.00586076	0.303742	-6.44226	7.11093	32.4317	51.4899	10.9889	102.529	25.0384	-0.309883	-5.67184	-34.4719	0.937295	-1.79243	31.3944	-0.282019	-1.61155	45.5394	0.268216
1522	0.556531	0.130576	15.6246	0.254339	0.0134958	1.11762	0.25434	0.0134696	6.93805	0.189216	0.0265783	11.0402	0.269379	-2.02562	16.6799	-0.21728	-3.7868	-5.03416	-6.86793	-1.08489	-7.50115	8.94242	15.53	41.8138	-6.02293	113.215	40.6751	-5.98098	1.49885	-57.3463	-0.0203634	0.256464	-6.49765	7.08601	32.4673	51.5266	11.0363	102.475	25.0092	-0.265395	-5.64324	-34.4714	0.910098	-1.78525	31.3983	-0.253935	-1.60203	45.5511	0.256489
1524	0.556483	0.120031	15.6169	0.253488	0.00888461	1.11423	0.253489	0.00885846	6.93466	0.188879	0.0230781	11.0377	0.266145	-1.97444	16.7627	-0.203014	-3.69242	-4.8815	-6.86993	-1.04793	-7.55428	8.92429	15.4618	41.8156	-6.0125	113.242	40.7097	-5.9764	1.55027	-57.3547	-0.0486921	0.220781	-6.54209	7.06086	32.4835	51.57	11.0911	102.48	24.984	-0.247663	-5.63292	-34.425	0.889254	-1.77927	31.3999	-0.240144	-1.6385	45.5549	0.261745
1526	0.56288	0.106729	15.6133	0.255247	0.0025524	1.11264	0.255247	0.00252607	6.93307	0.190604	0.0184602	11.0365	0.248708	-1.93091	16.8326	-0.217751	-3.60702	-4.75212	-6.86878	-1.02151	-7.58733	8.92854	15.3976	41.8186	-6.04782	113.229	40.7465	-5.93717	1.58581	-57.3581	-0.0919948	0.184043	-6.58819	7.05699	32.4768	51.6126	11.1139	102.501	25.0056	-0.239822	-5.59484	-34.4118	0.887456	-1.78055	31.4025	-0.233289	-1.61137	45.5622	0.241932
1528	0.570994	0.0903794	15.6116	0.25752	-0.0052535	1.11188	0.257519	-0.00528008	6.93231	0.192809	0.0127739	11.0359	0.217167	-1.88518	16.8928	-0.257789	-3.51275	-4.64053	-6.863	-0.995405	-7.62669	8.90341	15.3938	41.8261	-6.01052	113.212	40.7905	-5.90617	1.62326	-57.3551	-0.134977	0.140281	-6.64386	7.04439	32.4755	51.655	11.1638	102.532	25.0365	-0.2375	-5.57317	-34.405	0.890525	-1.78287	31.4092	-0.230061	-1.57642	45.5718	0.212441
1530	0.580937	0.069565	15.612	0.260244	-0.0151639	1.11208	0.260242	-0.0151908	6.93251	0.195488	0.00554349	11.0361	0.172057	-1.83441	16.943	-0.32116	-3.40461	-4.54727	-6.8488	-0.962824	-7.66852	8.8494	15.444	41.8355	-5.90187	113.198	40.8386	-5.88803	1.66622	-57.3448	-0.177128	0.0826651	-6.70582	7.01899	32.4875	51.699	11.2387	102.564	25.0645	-0.236784	-5.56919	-34.4073	0.892776	-1.78522	31.4195	-0.228806	-1.54663	45.5819	0.185772
1532	0.598093	0.0378214	15.6175	0.265272	-0.030441	1.11455	0.265269	-0.0304684	6.93498	0.200236	-0.00554945	11.038	0.113235	-1.77731	16.9826	-0.407689	-3.28023	-4.47355	-6.80744	-0.905958	-7.66606	8.81452	15.4551	41.8298	-5.85327	113.171	40.8684	-5.85694	1.7178	-57.3291	-0.231449	-0.016201	-6.75245	6.98643	32.5176	51.7525	11.28	102.559	25.0721	-0.227543	-5.54602	-34.4514	0.883911	-1.78908	31.4272	-0.227723	-1.52694	45.585	0.201899
1534	0.611089	0.0147017	15.6284	0.269153	-0.0416166	1.11943	0.269148	-0.0416444	6.93986	0.203861	-0.0136525	11.0416	0.0752284	-1.72018	17.0082	-0.456658	-3.16298	-4.42639	-6.79451	-0.848869	-7.68318	8.82255	15.4812	41.8397	-5.81127	113.134	40.9285	-5.83873	1.74285	-57.3009	-0.287649	-0.0889002	-6.78271	6.98811	32.5466	51.8108	11.2826	102.576	25.0892	-0.227988	-5.53247	-34.4802	0.876	-1.7978	31.4359	-0.226391	-1.53445	45.5856	0.237192
1536	0.61916	0.0024216	15.6427	0.271724	-0.0476559	1.12581	0.271719	-0.047684	6.94624	0.206175	-0.0180024	11.0464	0.060949	-1.66309	17.0215	-0.462701	-3.05397	-4.40248	-6.812	-0.800869	-7.72194	8.86065	15.5223	41.863	-5.76393	113.105	41.0145	-5.8393	1.74341	-57.2655	-0.338488	-0.127845	-6.8017	7.02053	32.5766	51.8703	11.2567	102.605	25.1153	-0.234928	-5.52777	-34.4872	0.870409	-1.8094	31.4455	-0.224171	-1.55861	45.5873	0.278215
1538	0.629761	-0.00660602	15.6501	0.275662	-0.0524591	1.12908	0.275656	-0.0524876	6.94951	0.209429	-0.0213387	11.0489	0.0470056	-1.60074	17.0353	-0.466332	-2.9355	-4.37778	-6.81558	-0.781683	-7.72861	8.84495	15.5313	41.857	-5.69952	113.158	41.0643	-5.86083	1.76202	-57.2523	-0.36221	-0.163981	-6.83356	7.02978	32.6424	51.9193	11.2527	102.525	25.123	-0.215166	-5.49943	-34.5044	0.860674	-1.81028	31.4565	-0.22049	-1.53521	45.6026	0.29286
1540	0.645751	-0.0326098	15.6667	0.280624	-0.0651441	1.13652	0.280617	-0.0651729	6.95695	0.213959	-0.0305008	11.0545	0.0274489	-1.53095	17.0302	-0.478051	-2.80147	-4.38803	-6.79994	-0.743632	-7.72775	8.81616	15.5535	41.8665	-5.63273	113.201	41.0887	-5.88377	1.7976	-57.2407	-0.387018	-0.229179	-6.87078	7.00891	32.6768	51.9765	11.2727	102.466	25.1086	-0.20047	-5.48813	-34.5108	0.854861	-1.82143	31.4451	-0.208834	-1.51488	45.6184	0.286015
1542	0.665467	-0.073386	15.6911	0.286052	-0.084613	1.14738	0.286044	-0.0846425	6.96781	0.219278	-0.0447054	11.0626	0.0034227	-1.45719	17.0048	-0.496948	-2.65858	-4.43614	-6.76825	-0.683477	-7.72839	8.78598	15.5965	41.8979	-5.56974	113.215	41.0945	-5.90333	1.83994	-57.2305	-0.418767	-0.320451	-6.90548	6.96955	32.6789	52.0399	11.3078	102.448	25.0787	-0.197961	-5.49931	-34.4985	0.851099	-1.83974	31.4193	-0.191099	-1.50456	45.6326	0.264074
1544	0.678613	-0.0989066	15.701	0.289803	-0.0968545	1.15182	0.289793	-0.0968844	6.97225	0.222873	-0.0536139	11.0659	-0.0123261	-1.39527	16.968	-0.505005	-2.5401	-4.50532	-6.7443	-0.634498	-7.75312	8.76899	15.6535	41.9414	-5.51705	113.212	41.1056	-5.92605	1.83919	-57.2399	-0.455259	-0.388814	-6.90799	6.97288	32.7095	52.0832	11.3102	102.428	25.0666	-0.206201	-5.51553	-34.4467	0.836865	-1.83174	31.4352	-0.183583	-1.49626	45.6474	0.247191
1546	0.687362	-0.113463	15.7051	0.292491	-0.103933	1.15366	0.29248	-0.103964	6.9741	0.225341	-0.0587315	11.0673	-0.014897	-1.3435	16.9358	-0.492394	-2.44471	-4.56588	-6.72537	-0.594221	-7.75731	8.76745	15.6993	41.961	-5.50144	113.164	41.122	-5.91901	1.84445	-57.2452	-0.484049	-0.445272	-6.90759	6.99588	32.7639	52.1205	11.3126	102.414	25.0611	-0.229526	-5.54796	-34.4093	0.802403	-1.81992	31.463	-0.167453	-1.43582	45.6668	0.260829
1548	0.693314	-0.12154	15.7068	0.294464	-0.107947	1.15442	0.294453	-0.107977	6.97485	0.227075	-0.0616036	11.0679	-0.00733439	-1.30013	16.9092	-0.46407	-2.36816	-4.61605	-6.71097	-0.55731	-7.74015	8.77563	15.7355	41.9581	-5.50927	113.084	41.146	-5.88666	1.86162	-57.2414	-0.507094	-0.500737	-6.91549	7.02284	32.8286	52.1622	11.3213	102.413	25.0611	-0.260157	-5.58691	-34.4001	0.752257	-1.80867	31.4968	-0.142669	-1.33942	45.6876	0.297338
1550	0.701787	-0.141083	15.7138	0.296636	-0.117195	1.15758	0.296623	-0.117226	6.97802	0.229297	-0.0683766	11.0703	-0.00717622	-1.25888	16.872	-0.450135	-2.29289	-4.6859	-6.69944	-0.499145	-7.74066	8.76663	15.7978	41.9781	-5.45677	113.053	41.1813	-5.88241	1.86952	-57.2302	-0.544603	-0.598656	-6.9528	7.00258	32.8383	52.2441	11.3329	102.451	25.0692	-0.264026	-5.58682	-34.4202	0.714289	-1.79555	31.5372	-0.125548	-1.33357	45.6907	0.300649
1552	0.711862	-0.161589	15.7203	0.299434	-0.126992	1.16049	0.299421	-0.127022	6.98092	0.232023	-0.0755187	11.0725	-0.0147758	-1.21448	16.8358	-0.449189	-2.2092	-4.75364	-6.68161	-0.441506	-7.75024	8.74855	15.863	41.9966	-5.38493	113.022	41.2239	-5.8707	1.87637	-57.221	-0.591668	-0.687927	-6.98317	6.98409	32.8663	52.3064	11.3594	102.451	25.084	-0.251573	-5.55868	-34.462	0.689375	-1.78672	31.5772	-0.11386	-1.33397	45.6953	0.258353
1554	0.724247	-0.184709	15.7249	0.303039	-0.138114	1.16258	0.303025	-0.138145	6.98301	0.235438	-0.083599	11.074	-0.0318085	-1.1637	16.8083	-0.463034	-2.11062	-4.8052	-6.655	-0.383341	-7.77115	8.7253	15.9258	42.0186	-5.31004	112.991	41.2664	-5.85242	1.88188	-57.2103	-0.649166	-0.767963	-7.00686	6.98013	32.9181	52.3445	11.3961	102.404	25.1077	-0.227074	-5.5128	-34.5164	0.677658	-1.78289	31.6134	-0.111006	-1.32254	45.7026	0.187413
1556	0.743546	-0.228375	15.7266	0.308058	-0.158787	1.16339	0.308042	-0.158818	6.98382	0.240528	-0.0987254	11.0747	-0.0653874	-1.09876	16.8106	-0.501623	-1.98053	-4.80136	-6.6155	-0.296188	-7.8251	8.70738	15.9832	42.0894	-5.26922	113.01	41.2853	-5.86012	1.87663	-57.1702	-0.730362	-0.890614	-7.06495	7.00167	32.9508	52.3986	11.4094	102.353	25.1547	-0.199491	-5.48336	-34.5615	0.67486	-1.77625	31.6397	-0.134952	-1.29204	45.699	0.178028
1558	0.756399	-0.263347	15.7325	0.310933	-0.175146	1.16607	0.310914	-0.175178	6.98651	0.243735	-0.110767	11.0767	-0.0875354	-1.03554	16.8231	-0.519834	-1.85761	-4.77876	-6.59538	-0.224921	-7.84057	8.69358	16.0481	42.1428	-5.22214	113.036	41.2881	-5.88329	1.8812	-57.1374	-0.783997	-0.988913	-7.11171	7.01266	32.9574	52.4492	11.4228	102.308	25.19	-0.178983	-5.46357	-34.5791	0.675979	-1.7968	31.6586	-0.145476	-1.28668	45.693	0.180282
1560	0.762715	-0.288892	15.742	0.31168	-0.186861	1.17037	0.31166	-0.186893	6.9908	0.245051	-0.119477	11.0799	-0.0976036	-0.976606	16.8396	-0.517477	-1.7467	-4.74879	-6.58931	-0.170758	-7.81946	8.6806	16.1227	42.173	-5.1643	113.049	41.2808	-5.90999	1.89541	-57.1181	-0.810039	-1.06363	-7.13734	7.00715	32.953	52.4907	11.444	102.266	25.2094	-0.168391	-5.45125	-34.5633	0.68371	-1.83791	31.6741	-0.14412	-1.3056	45.6882	0.178469
1562	0.77752	-0.332557	15.7465	0.314723	-0.207183	1.17242	0.314702	-0.207216	6.99286	0.248641	-0.13447	11.0815	-0.121729	-0.916067	16.8545	-0.540239	-1.62798	-4.72162	-6.53464	-0.0915044	-7.8451	8.65274	16.2053	42.2236	-5.10905	113.006	41.2857	-5.90239	1.89986	-57.1036	-0.859789	-1.18976	-7.14153	6.99002	33.0243	52.5178	11.4874	102.165	25.2201	-0.167053	-5.44239	-34.5064	0.714505	-1.84332	31.6985	-0.174281	-1.30134	45.6932	0.148729
1564	0.783972	-0.371424	15.744	0.314488	-0.224733	1.17138	0.314465	-0.224765	6.99181	0.249602	-0.147602	11.0807	-0.149884	-0.857032	16.865	-0.570948	-1.5106	-4.70269	-6.50083	-0.0290275	-7.86302	8.63062	16.2768	42.261	-5.0881	112.931	41.284	-5.86103	1.89262	-57.0855	-0.924566	-1.28294	-7.14984	7.01034	33.0526	52.5213	11.5248	102.131	25.2904	-0.169734	-5.42165	-34.461	0.76246	-1.83254	31.732	-0.236467	-1.28833	45.7018	0.10993
1566	0.779808	-0.400602	15.7343	0.31037	-0.237184	1.16714	0.310346	-0.237216	6.98757	0.247332	-0.157172	11.0775	-0.179707	-0.800245	16.8717	-0.605533	-1.39673	-4.69061	-6.49702	0.0141964	-7.8656	8.6165	16.3361	42.2799	-5.09202	112.844	41.2706	-5.79745	1.8732	-57.0637	-0.999642	-1.32841	-7.16814	7.0714	33.0271	52.5067	11.5527	102.171	25.413	-0.171004	-5.38548	-34.4462	0.821869	-1.82145	31.7713	-0.317482	-1.2673	45.7102	0.067441
1568	0.77117	-0.421287	15.7195	0.304967	-0.24555	1.1606	0.304941	-0.245582	6.98103	0.243837	-0.163771	11.0726	-0.208713	-0.74558	16.8832	-0.63933	-1.28704	-4.66968	-6.49579	0.0687465	-7.86642	8.60225	16.4004	42.2864	-5.04683	112.797	41.241	-5.76197	1.84422	-57.0468	-1.07407	-1.33995	-7.19104	7.14351	33.0113	52.5013	11.5855	102.203	25.4933	-0.156663	-5.33707	-34.4876	0.876219	-1.86069	31.8017	-0.360222	-1.23214	45.7089	0.0244618
1570	0.759402	-0.432673	15.7024	0.298927	-0.249589	1.15304	0.298901	-0.24962	6.97347	0.239587	-0.167177	11.0669	-0.23713	-0.696889	16.8907	-0.67418	-1.18843	-4.65609	-6.49966	0.10749	-7.86823	8.5763	16.4526	42.288	-4.99274	112.767	41.2004	-5.73571	1.80637	-57.0299	-1.11296	-1.35775	-7.22858	7.17171	33.0191	52.5245	11.6248	102.181	25.5159	-0.124428	-5.27286	-34.533	0.92195	-1.92614	31.8284	-0.380163	-1.18999	45.7046	-0.0101901
1572	0.746894	-0.43824	15.686	0.293022	-0.25102	1.14572	0.292996	-0.25105	6.96615	0.235269	-0.168625	11.0614	-0.267814	-0.652479	16.8909	-0.714719	-1.0968	-4.6561	-6.50431	0.128337	-7.87224	8.53829	16.4939	42.291	-4.94303	112.744	41.1526	-5.71094	1.76346	-57.0192	-1.12044	-1.38937	-7.28082	7.16337	33.0532	52.5763	11.6625	102.108	25.4943	-0.0822824	-5.20797	-34.5656	0.958389	-2.00203	31.8516	-0.386017	-1.15166	45.7002	-0.0326604
1574	0.741167	-0.451389	15.6772	0.289485	-0.256322	1.14186	0.289458	-0.256352	6.96229	0.23297	-0.172816	11.0585	-0.31356	-0.603055	16.8773	-0.781088	-0.990738	-4.68166	-6.49513	0.145037	-7.87625	8.50532	16.5335	42.3075	-4.9305	112.715	41.1078	-5.67326	1.71694	-57.0452	-1.1492	-1.41942	-7.35015	7.20753	33.0982	52.6432	11.6594	102.07	25.5131	-0.0661096	-5.20779	-34.5716	0.988914	-2.04511	31.8693	-0.404673	-1.15726	45.7028	-0.0346258
1576	0.73573	-0.472309	15.6766	0.285453	-0.265067	1.1416	0.285426	-0.265096	6.96203	0.230524	-0.179612	11.0583	-0.361684	-0.544793	16.8594	-0.84873	-0.867686	-4.71536	-6.47473	0.16897	-7.8932	8.4448	16.6382	42.3455	-4.86855	112.647	41.0654	-5.60705	1.74569	-57.0766	-1.19347	-1.45213	-7.35739	7.28974	33.1691	52.6633	11.6458	102.004	25.5445	-0.0614505	-5.22155	-34.5585	1.01743	-2.07074	31.8833	-0.424601	-1.15969	45.7071	-0.0425408
1578	0.727371	-0.497907	15.6792	0.279768	-0.275638	1.14281	0.27974	-0.275667	6.96324	0.22696	-0.187882	11.0592	-0.405561	-0.477413	16.8432	-0.905416	-0.729478	-4.7461	-6.44494	0.192609	-7.92658	8.34127	16.8092	42.4086	-4.74928	112.534	41.004	-5.50687	1.82829	-57.1122	-1.24576	-1.48711	-7.30875	7.38741	33.2613	52.6362	11.6435	101.91	25.5746	-0.0593512	-5.23533	-34.5325	1.04426	-2.08321	31.8967	-0.443719	-1.14557	45.7117	-0.0623412
1580	0.710038	-0.516527	15.6646	0.270719	-0.282419	1.13636	0.27069	-0.282447	6.95679	0.220639	-0.193533	11.0544	-0.433923	-0.402103	16.8415	-0.930956	-0.582287	-4.75011	-6.41078	0.175448	-7.98212	8.16251	16.9843	42.5105	-4.62119	112.395	40.8368	-5.37944	1.79587	-57.1711	-1.27856	-1.52903	-7.31399	7.41041	33.3408	52.6284	11.7141	101.829	25.5666	-0.0363358	-5.23934	-34.5033	1.07039	-2.08508	31.9202	-0.469386	-1.09855	45.7178	-0.0922826
1582	0.681785	-0.515058	15.6467	0.258468	-0.279526	1.12838	0.258439	-0.279553	6.94881	0.211297	-0.192161	11.0484	-0.433488	-0.338281	16.8538	-0.907928	-0.466149	-4.72777	-6.3849	0.114022	-8.02792	7.94248	17.1496	42.5932	-4.50245	112.204	40.6191	-5.17743	1.73072	-57.2738	-1.28268	-1.52044	-7.32081	7.42141	33.4449	52.6117	11.8131	101.733	25.528	0.00847833	-5.23044	-34.5353	1.0736	-2.10919	31.9382	-0.454418	-1.08249	45.7161	-0.120355
1584	0.644706	-0.497835	15.6244	0.243589	-0.269028	1.11842	0.243561	-0.269053	6.93885	0.199501	-0.185275	11.0409	-0.408884	-0.288685	16.8863	-0.845732	-0.38447	-4.6678	-6.35981	0.026169	-8.04587	7.71557	17.3046	42.6324	-4.42048	111.929	40.3643	-4.89294	1.64451	-57.4164	-1.2617	-1.46856	-7.31877	7.42677	33.5647	52.5813	11.923	101.637	25.449	0.0696647	-5.21739	-34.6247	1.03946	-2.14929	31.95	-0.38751	-1.08215	45.7107	-0.141528
1586	0.609087	-0.497487	15.5804	0.228049	-0.266022	1.09884	0.228021	-0.266046	6.91927	0.187698	-0.184029	11.0262	-0.394406	-0.240433	16.9673	-0.802388	-0.301989	-4.51779	-6.28819	-0.0044932	-7.99029	7.59003	17.4848	42.5845	-4.46028	111.432	40.073	-4.52824	1.5218	-57.5585	-1.24605	-1.46355	-7.3044	7.39784	33.6409	52.5363	12.0239	101.636	25.2802	0.115292	-5.24946	-34.6872	0.92261	-2.14805	31.9682	-0.257925	-0.938177	45.7311	-0.154329
1588	0.576534	-0.50191	15.5352	0.21348	-0.265354	1.07874	0.213453	-0.265376	6.89917	0.176775	-0.184466	11.0111	-0.374483	-0.213612	17.0438	-0.756614	-0.260398	-4.37581	-6.20931	-0.0403313	-7.93189	7.47854	17.6041	42.5315	-4.55482	110.989	39.7732	-4.17608	1.37708	-57.7196	-1.21078	-1.46209	-7.28475	7.35	33.629	52.4923	12.0685	101.657	25.1086	0.195138	-5.2415	-34.752	0.817397	-2.11478	31.9838	-0.163858	-0.934572	45.7468	-0.123247
1590	0.547091	-0.505676	15.4896	0.200327	-0.264648	1.05847	0.2003	-0.264669	6.8789	0.166906	-0.184784	10.9959	-0.348072	-0.208815	17.1051	-0.706663	-0.261079	-4.26198	-6.13772	-0.0904931	-7.87982	7.3613	17.6493	42.4729	-4.66167	110.668	39.4814	-3.86756	1.22455	-57.9013	-1.15588	-1.44374	-7.25875	7.3066	33.5541	52.4374	12.061	101.666	24.964	0.303354	-5.19201	-34.8103	0.754236	-2.05532	31.9964	-0.133569	-1.08613	45.7554	-0.0621672
1592	0.517482	-0.496697	15.4255	0.188121	-0.258327	1.02994	0.188094	-0.258346	6.85037	0.157384	-0.180842	10.9745	-0.324227	-0.210301	17.1633	-0.663555	-0.272278	-4.15384	-6.09315	-0.139185	-7.79936	7.22416	17.6552	42.3178	-4.66726	110.471	39.2255	-3.62171	1.10033	-58.1043	-1.10348	-1.35657	-7.21393	7.3561	33.5831	52.3001	12.0722	101.58	24.8805	0.370068	-5.17673	-34.8041	0.762765	-1.9863	32.0134	-0.181594	-1.19863	45.777	-0.0606167
1594	0.488637	-0.471772	15.3612	0.177491	-0.245078	1.00129	0.177466	-0.245096	6.82172	0.148589	-0.171621	10.953	-0.286553	-0.214288	17.2042	-0.596114	-0.292661	-4.0779	-6.07975	-0.184918	-7.71405	7.13581	17.6171	42.1563	-4.68281	110.336	39.0261	-3.42981	1.02486	-58.2714	-1.04019	-1.24779	-7.16696	7.39373	33.5683	52.1615	12.0718	101.528	24.8061	0.420011	-5.16613	-34.8072	0.797888	-1.92656	32.0272	-0.254639	-1.19568	45.7928	-0.0954705
1596	0.46227	-0.432275	15.3044	0.169069	-0.225645	0.975996	0.169046	-0.225663	6.79643	0.141039	-0.157638	10.9341	-0.234666	-0.222505	17.2222	-0.504241	-0.325497	-4.0445	-6.09689	-0.227041	-7.63733	7.11443	17.5456	42.0186	-4.73612	110.233	38.8932	-3.28738	0.992675	-58.3876	-0.9671	-1.13656	-7.1189	7.39969	33.4842	52.0421	12.0526	101.551	24.7384	0.454095	-5.16233	-34.8232	0.840836	-1.90056	32.0366	-0.319237	-1.08078	45.7991	-0.14716
1598	0.44461	-0.386846	15.2681	0.164898	-0.204311	0.959821	0.164877	-0.204327	6.78025	0.136539	-0.141959	10.9219	-0.180454	-0.249691	17.2083	-0.414708	-0.39361	-4.07018	-6.13708	-0.264491	-7.60768	7.17339	17.4762	41.9473	-4.85065	110.126	38.8423	-3.19229	0.950942	-58.4512	-0.896978	-1.05663	-7.05689	7.38531	33.339	51.9488	11.9999	101.698	24.7156	0.45944	-5.19664	-34.7895	0.862557	-1.99952	32.0427	-0.290295	-0.957897	45.7969	-0.150234
1600	0.432423	-0.345365	15.2502	0.162798	-0.185151	0.951795	0.162779	-0.185168	6.77223	0.133724	-0.127775	10.9159	-0.13626	-0.280345	17.1719	-0.344731	-0.464577	-4.1377	-6.18442	-0.305818	-7.5678	7.22915	17.4299	41.8744	-4.93169	110.013	38.8477	-3.09006	0.931284	-58.4888	-0.837749	-0.98664	-6.99193	7.40109	33.2725	51.8628	11.9531	101.795	24.7347	0.448027	-5.23312	-34.7672	0.869575	-2.06653	32.0522	-0.264141	-0.918914	45.7983	-0.136734
1602	0.423221	-0.308658	15.2468	0.161622	-0.168331	0.950256	0.161604	-0.168348	6.77069	0.13175	-0.11528	10.9147	-0.100958	-0.311303	17.1269	-0.29115	-0.533066	-4.22115	-6.2359	-0.357918	-7.51246	7.25484	17.4059	41.7892	-4.95681	109.905	38.8919	-2.97527	0.933937	-58.5107	-0.787973	-0.920825	-6.93229	7.44334	33.294	51.7874	11.9237	101.818	24.7805	0.430753	-5.25838	-34.7728	0.863449	-2.07112	32.0671	-0.258734	-0.96064	45.8073	-0.11545
1604	0.409255	-0.268721	15.2439	0.158606	-0.149724	0.948908	0.15859	-0.14974	6.76934	0.128285	-0.10157	10.9137	-0.0543694	-0.344854	17.12	-0.217744	-0.610263	-4.23401	-6.29984	-0.438912	-7.47362	7.22661	17.3778	41.7077	-4.92331	109.854	38.9404	-2.87707	0.939578	-58.5297	-0.732921	-0.854257	-6.9017	7.44765	33.3008	51.756	11.9179	101.862	24.7887	0.436003	-5.25732	-34.8205	0.846088	-2.03848	32.089	-0.257416	-0.947461	45.8285	-0.0979212
1606	0.397397	-0.223025	15.2454	0.15696	-0.128757	0.949514	0.156947	-0.128774	6.76995	0.12569	-0.0860079	10.9142	-0.00904098	-0.379265	17.1235	-0.146887	-0.688612	-4.22753	-6.36562	-0.537723	-7.45538	7.19692	17.325	41.6738	-4.90893	109.887	38.966	-2.83775	0.928876	-58.5387	-0.671157	-0.782801	-6.88	7.41155	33.2615	51.7325	11.9276	101.898	24.8001	0.469924	-5.21506	-34.8649	0.831162	-2.01605	32.1079	-0.253969	-0.985295	45.8402	-0.0743757
1608	0.388478	-0.172774	15.2508	0.156956	-0.106025	0.951898	0.156945	-0.106041	6.77233	0.124206	-0.0690196	10.916	0.0343347	-0.412482	17.1299	-0.0791597	-0.76411	-4.21563	-6.42897	-0.649375	-7.44516	7.17897	17.2534	41.6794	-4.92702	109.988	38.9664	-2.85582	0.905248	-58.54	-0.602504	-0.706381	-6.86115	7.3476	33.1837	51.7098	11.9433	101.92	24.8185	0.524152	-5.14727	-34.8937	0.825007	-2.01358	32.1214	-0.249464	-1.0718	45.8409	-0.0492402
1610	0.379359	-0.125696	15.2574	0.156618	-0.0846702	0.954777	0.156609	-0.0846863	6.77521	0.122563	-0.0530825	10.9181	0.0835895	-0.437685	17.1301	0.00201226	-0.827006	-4.21537	-6.48364	-0.769162	-7.3769	7.17387	17.2135	41.641	-4.95184	110.058	38.9638	-2.87623	0.904269	-58.5476	-0.52733	-0.629563	-6.84314	7.31359	33.1484	51.6954	11.9387	101.923	24.826	0.559028	-5.12784	-34.9101	0.839034	-2.01766	32.1311	-0.257294	-1.1152	45.8481	-0.0488688
1612	0.373953	-0.0843156	15.2645	0.157466	-0.0661039	0.957911	0.15746	-0.0661201	6.77834	0.121988	-0.0391523	10.9205	0.132803	-0.460224	17.1377	0.0840725	-0.885024	-4.20165	-6.52739	-0.865155	-7.33138	7.17311	17.1816	41.6133	-4.9643	110.133	38.9799	-2.92369	0.917672	-58.5502	-0.464232	-0.556061	-6.80427	7.30864	33.1124	51.6713	11.9065	101.944	24.8276	0.563603	-5.15717	-34.8847	0.856076	-2.01836	32.1358	-0.2682	-1.1013	45.8552	-0.0583686
1614	0.371467	-0.0465655	15.272	0.159314	-0.0493575	0.961183	0.159309	-0.0493739	6.78162	0.122278	-0.0265173	10.9229	0.181272	-0.484914	17.1535	0.1641	-0.946687	-4.17242	-6.56634	-0.939162	-7.3119	7.17525	17.1456	41.5985	-4.96894	110.21	39.0134	-2.98673	0.943218	-58.548	-0.411926	-0.480866	-6.74473	7.3293	33.0672	51.6352	11.8521	101.991	24.8278	0.538808	-5.22521	-34.8232	0.870899	-2.01665	32.1363	-0.277672	-1.04376	45.8615	-0.0701597
1616	0.363701	0.00236604	15.2789	0.159718	-0.0272947	0.964221	0.159715	-0.0273112	6.78465	0.121144	-0.0100029	10.9252	0.233779	-0.528273	17.1733	0.245131	-1.04376	-4.13602	-6.63255	-1.03869	-7.25526	7.18079	17.0746	41.5597	-5.00308	110.272	39.0305	-3.00155	0.978546	-58.5528	-0.340747	-0.370023	-6.68456	7.35717	33.0093	51.5909	11.8079	102.056	24.8417	0.503504	-5.28241	-34.7752	0.879315	-2.03053	32.1368	-0.275071	-1.02483	45.8682	-0.0657775
1618	0.363181	0.0383032	15.2908	0.162289	-0.0115003	0.969486	0.162288	-0.011517	6.78992	0.122038	0.00196727	10.9291	0.272599	-0.569308	17.1756	0.301874	-1.13192	-4.13194	-6.6754	-1.11478	-7.18797	7.20087	16.9865	41.5231	-5.07926	110.327	39.0476	-3.00982	1.00517	-58.5495	-0.290667	-0.300358	-6.64096	7.37798	32.9602	51.5739	11.7646	102.132	24.8622	0.466264	-5.33625	-34.7418	0.885012	-2.0419	32.1376	-0.270626	-1.01237	45.8744	-0.0581301
1620	0.369088	0.0621915	15.3082	0.166743	-0.00149648	0.977208	0.166743	-0.00151368	6.79764	0.124715	0.00973142	10.9349	0.300131	-0.602742	17.1587	0.34047	-1.2024	-4.16351	-6.6989	-1.16328	-7.12355	7.24233	16.9003	41.497	-5.1809	110.363	39.0767	-3.0205	1.02049	-58.5364	-0.262194	-0.272074	-6.61583	7.38487	32.9187	51.5892	11.7238	102.224	24.885	0.431671	-5.38378	-34.7236	0.888859	-2.04603	32.1397	-0.267708	-1.00485	45.88	-0.0509277
1622	0.366032	0.101956	15.3288	0.168505	0.0161667	0.98631	0.168507	0.0161492	6.80674	0.124884	0.0230443	10.9417	0.346392	-0.627709	17.1339	0.416042	-1.26391	-4.20994	-6.77139	-1.21122	-7.10034	7.33232	16.8852	41.4975	-5.22727	110.323	39.1613	-3.0345	1.03734	-58.5194	-0.219999	-0.212214	-6.59997	7.35959	32.8511	51.6252	11.6987	102.364	24.8985	0.405257	-5.41493	-34.7133	0.890774	-2.03622	32.1464	-0.272929	-1.02407	45.8856	-0.0494732
1624	0.361463	0.140812	15.3455	0.169536	0.033553	0.993728	0.169539	0.0335355	6.81416	0.124523	0.0361035	10.9473	0.385695	-0.645239	17.1266	0.481628	-1.30942	-4.22375	-6.83998	-1.25755	-7.07248	7.38535	16.8482	41.4723	-5.2351	110.333	39.2328	-3.0476	1.03572	-58.5041	-0.1797	-0.130587	-6.56177	7.37424	32.814	51.6315	11.6643	102.453	24.9098	0.382852	-5.43067	-34.7143	0.894033	-2.0453	32.15	-0.268789	-1.01574	45.8873	-0.0419302
1626	0.357079	0.174962	15.3566	0.170281	0.048865	0.998628	0.170286	0.0488475	6.81906	0.124085	0.0475943	10.951	0.412249	-0.654444	17.1391	0.527015	-1.33528	-4.20094	-6.88976	-1.30687	-7.02943	7.38467	16.7835	41.4216	-5.21316	110.411	39.2644	-3.06461	1.01416	-58.4925	-0.139363	-0.0373823	-6.50328	7.42781	32.8036	51.605	11.617	102.48	24.9169	0.364801	-5.43417	-34.7222	0.896366	-2.07563	32.1495	-0.250122	-0.975719	45.8868	-0.0296005
1628	0.354356	0.202735	15.3615	0.171257	0.0612555	1.00078	0.171263	0.0612379	6.82121	0.124009	0.0569175	10.9526	0.422861	-0.64797	17.152	0.548721	-1.32707	-4.17701	-6.90537	-1.37758	-6.97113	7.3412	16.7554	41.3988	-5.18553	110.511	39.2088	-3.10609	0.985396	-58.4845	-0.0765415	0.0262218	-6.46989	7.43851	32.7508	51.5861	11.5705	102.489	24.9052	0.359051	-5.43344	-34.7207	0.884924	-2.10668	32.1493	-0.210827	-0.942645	45.8949	-0.0290463
1630	0.350147	0.227584	15.3666	0.171353	0.0724792	1.00302	0.17136	0.0724615	6.82345	0.123351	0.0653114	10.9543	0.438307	-0.648491	17.1634	0.576823	-1.33327	-4.15611	-6.91329	-1.43777	-6.90436	7.32182	16.7426	41.3796	-5.17305	110.608	39.1402	-3.17554	0.949291	-58.4825	-0.020449	0.0795175	-6.42846	7.46165	32.6828	51.5755	11.498	102.527	24.8874	0.350247	-5.45838	-34.7107	0.868266	-2.12208	32.1494	-0.175368	-0.900465	45.9087	-0.0331179
1632	0.344305	0.250289	15.3734	0.170566	0.0828887	1.00603	0.170575	0.0828711	6.82646	0.122087	0.0730392	10.9565	0.461483	-0.659636	17.1693	0.615327	-1.36153	-4.14531	-6.92177	-1.48248	-6.83961	7.33404	16.7385	41.3642	-5.17612	110.7	39.0827	-3.26846	0.90873	-58.4834	0.0218638	0.127627	-6.37573	7.50992	32.6102	51.5764	11.3934	102.584	24.8717	0.314281	-5.49636	-34.6742	0.849383	-2.11966	32.151	-0.148428	-0.851717	45.9263	-0.0421875
1634	0.338286	0.271403	15.3804	0.169579	0.0926141	1.00916	0.169589	0.0925966	6.82959	0.120717	0.0802427	10.9589	0.483129	-0.67382	17.1606	0.64985	-1.39488	-4.16173	-6.94104	-1.52331	-6.81597	7.33618	16.7274	41.3751	-5.16842	110.827	39.06	-3.36526	0.87203	-58.4678	0.0496521	0.1805	-6.32852	7.59335	32.5517	51.5933	11.2502	102.555	24.8876	0.167481	-5.45408	-34.5418	0.832226	-2.10621	32.1582	-0.125578	-0.822223	45.9408	-0.0631053
1636	0.337243	0.28676	15.3917	0.170327	0.0994226	1.01415	0.170337	0.099405	6.83458	0.120834	0.0853785	10.9626	0.501361	-0.68571	17.1401	0.678805	-1.42294	-4.20009	-6.94441	-1.55914	-6.78258	7.33192	16.7291	41.3731	-5.1632	110.893	39.052	-3.44644	0.840428	-58.4737	0.0728546	0.212672	-6.26745	7.66546	32.5273	51.6385	11.1192	102.554	24.8755	-0.0307632	-5.43601	-34.3452	0.818663	-2.11274	32.1672	-0.0928927	-0.768141	45.9572	-0.0904336
1638	0.342475	0.293776	15.4058	0.173178	0.102079	1.02043	0.173189	0.102062	6.84087	0.122794	0.0875479	10.9673	0.51368	-0.692755	17.1138	0.698574	-1.44017	-4.24913	-6.93027	-1.58329	-6.73871	7.32656	16.7399	41.3571	-5.16716	110.891	39.0542	-3.50339	0.813795	-58.5035	0.0887923	0.21832	-6.20332	7.71657	32.5401	51.7062	11.025	102.607	24.8343	-0.231477	-5.46678	-34.1379	0.807885	-2.13962	32.1777	-0.050288	-0.695374	45.9769	-0.124806
1640	0.354032	0.285044	15.4143	0.177569	0.097339	1.02418	0.177579	0.0973207	6.84461	0.126384	0.0842894	10.9701	0.513325	-0.691357	17.1029	0.698293	-1.43756	-4.26928	-6.91662	-1.56686	-6.72742	7.34575	16.7257	41.3637	-5.2043	110.88	39.0621	-3.52711	0.785386	-58.5323	0.0742254	0.197915	-6.19604	7.76194	32.582	51.7599	11.0106	102.736	24.818	-0.298602	-5.561	-34.1164	0.790602	-2.15474	32.1923	-0.00718779	-0.674247	46.002	-0.173467
1642	0.36736	0.274402	15.4182	0.182584	0.0916262	1.02591	0.182594	0.0916073	6.84634	0.130504	0.0803452	10.9714	0.506537	-0.687451	17.1028	0.687257	-1.4281	-4.26934	-6.91139	-1.53903	-6.74222	7.36251	16.7205	41.3611	-5.21535	110.838	39.1047	-3.52251	0.777192	-58.5531	0.0550712	0.16653	-6.22047	7.7677	32.6234	51.8105	11.0443	102.808	24.8051	-0.282601	-5.6019	-34.1401	0.792313	-2.16742	32.2066	0.00424663	-0.63953	46.0339	-0.236151
1644	0.380843	0.263726	15.4195	0.187664	0.085888	1.0265	0.187673	0.0858686	6.84694	0.134674	0.0763866	10.9719	0.49488	-0.679612	17.11	0.668769	-1.40975	-4.25586	-6.91325	-1.50492	-6.77545	7.37067	16.7225	41.3496	-5.19598	110.771	39.1748	-3.49516	0.789964	-58.5638	0.0357174	0.127047	-6.26475	7.73046	32.6531	51.8652	11.1142	102.821	24.7817	-0.208558	-5.57901	-34.1787	0.810246	-2.17877	32.2191	-0.0116938	-0.599805	46.0692	-0.304536
1646	0.392698	0.24646	15.4263	0.191516	0.0773815	1.0295	0.191524	0.0773618	6.84993	0.138106	0.0702786	10.9741	0.479203	-0.654826	17.1137	0.648741	-1.35913	-4.24882	-6.90557	-1.45602	-6.80064	7.36734	16.6905	41.3609	-5.18591	110.712	39.214	-3.45678	0.810128	-58.5637	0.00806886	0.0716913	-6.30176	7.66179	32.6499	51.9516	11.2046	102.913	24.7005	-0.140318	-5.57279	-34.2388	0.809343	-2.19061	32.2278	-0.00292602	-0.661764	46.0912	-0.348737
1648	0.406362	0.22656	15.4343	0.195956	0.0675771	1.03307	0.195963	0.0675569	6.8535	0.142062	0.0632384	10.9768	0.456826	-0.628465	17.1106	0.616968	-1.30337	-4.25443	-6.8955	-1.40578	-6.8125	7.37268	16.6614	41.3653	-5.18465	110.674	39.2466	-3.43862	0.809131	-58.5726	-0.0179755	0.0192807	-6.33418	7.61238	32.6887	52.0294	11.2894	102.936	24.631	-0.072273	-5.54749	-34.2837	0.796842	-2.18818	32.2389	0.00849791	-0.691593	46.1111	-0.363262
1650	0.421543	0.205474	15.4431	0.200967	0.0571326	1.03701	0.200973	0.0571119	6.85744	0.146487	0.0557569	10.9798	0.429198	-0.60616	17.0973	0.574131	-1.25324	-4.27887	-6.88581	-1.35715	-6.80904	7.39433	16.6447	41.3559	-5.19449	110.648	39.2794	-3.44587	0.781259	-58.5946	-0.0409681	-0.0252547	-6.35887	7.59365	32.7778	52.0941	11.3579	102.881	24.5806	-0.00435132	-5.5036	-34.3058	0.77353	-2.17289	32.2541	0.0242582	-0.664289	46.1339	-0.354029
1652	0.433795	0.185105	15.4538	0.204751	0.0472299	1.04174	0.204756	0.0472088	6.86217	0.149958	0.0486001	10.9833	0.40339	-0.596225	17.0637	0.530181	-1.22638	-4.34089	-6.88142	-1.30694	-6.78877	7.44435	16.6508	41.3293	-5.21714	110.579	39.323	-3.46235	0.735727	-58.6217	-0.064023	-0.062318	-6.36112	7.59735	32.8784	52.1655	11.3954	102.831	24.5102	0.0694809	-5.47052	-34.314	0.73778	-2.16	32.2728	0.0661584	-0.610709	46.1665	-0.356898
1654	0.444969	0.167012	15.467	0.208239	0.0384065	1.04764	0.208243	0.038385	6.86807	0.153139	0.0422303	10.9877	0.382956	-0.590138	17.0314	0.494726	-1.20837	-4.40073	-6.88475	-1.26435	-6.7765	7.49817	16.635	41.3088	-5.26021	110.533	39.369	-3.49849	0.677015	-58.6655	-0.0910258	-0.089435	-6.37794	7.60436	32.9728	52.2531	11.4398	102.808	24.4526	0.145905	-5.42678	-34.318	0.706664	-2.1764	32.2976	0.122372	-0.507515	46.2264	-0.342285
1656	0.455781	0.150524	15.4839	0.211693	0.0303109	1.05516	0.211696	0.0302891	6.87559	0.156247	0.0364017	10.9934	0.367734	-0.583464	17.0038	0.469027	-1.19105	-4.45183	-6.89504	-1.22769	-6.77664	7.54801	16.5899	41.2967	-5.31992	110.516	39.4189	-3.54971	0.611725	-58.7272	-0.122828	-0.109972	-6.40772	7.6082	33.062	52.352	11.5067	102.809	24.4119	0.223343	-5.36931	-34.3103	0.682194	-2.22268	32.3265	0.189284	-0.366527	46.3069	-0.318469
1658	0.466463	0.132707	15.5074	0.214986	0.0216354	1.06562	0.214989	0.0216131	6.88605	0.159273	0.0301279	11.0012	0.353982	-0.567862	16.9733	0.44908	-1.15796	-4.50847	-6.9097	-1.18321	-6.7837	7.58631	16.5273	41.2772	-5.37339	110.49	39.4887	-3.5914	0.559285	-58.8047	-0.155097	-0.135047	-6.40648	7.60461	33.1778	52.43	11.6241	102.788	24.3738	0.29907	-5.30052	-34.2431	0.65511	-2.27679	32.3505	0.265009	-0.254121	46.367	-0.347929
1660	0.485172	0.103445	15.5359	0.220901	0.00730499	1.07829	0.220902	0.00728242	6.89872	0.164624	0.0197975	11.0107	0.330218	-0.537595	16.9424	0.415966	-1.09465	-4.56563	-6.90543	-1.12066	-6.77581	7.63033	16.4654	41.262	-5.43683	110.461	39.5576	-3.62121	0.507956	-58.8722	-0.20916	-0.191954	-6.39482	7.59704	33.2933	52.5073	11.7477	102.78	24.3388	0.371427	-5.23945	-34.1809	0.621534	-2.30596	32.3672	0.331388	-0.139898	46.395	-0.382446
1662	0.510254	0.0661891	15.5671	0.228979	-0.0110374	1.09218	0.228978	-0.011061	6.91261	0.171853	0.00660755	11.0212	0.301591	-0.498864	16.9144	0.376969	-1.0142	-4.61736	-6.88611	-1.04632	-6.75477	7.6707	16.4187	41.2498	-5.48567	110.433	39.626	-3.64372	0.462317	-58.9172	-0.278983	-0.270643	-6.38244	7.59111	33.3942	52.5874	11.8611	102.792	24.3092	0.434518	-5.19614	-34.135	0.583561	-2.30737	32.3786	0.383159	-0.0244812	46.3983	-0.408404
1664	0.526701	0.0461903	15.5954	0.234621	-0.021132	1.10479	0.234619	-0.0211563	6.92522	0.176724	-0.000575884	11.0306	0.303343	-0.483643	16.899	0.385327	-0.987099	-4.6461	-6.89533	-0.997079	-6.75142	7.65256	16.4251	41.2204	-5.40055	110.441	39.7239	-3.68756	0.44942	-58.9149	-0.318535	-0.299172	-6.3933	7.60307	33.4405	52.6717	11.9447	102.834	24.2972	0.469104	-5.18649	-34.0882	0.554829	-2.30499	32.3966	0.417103	0.0756939	46.4263	-0.41089
1666	0.539781	0.0288401	15.612	0.238993	-0.0297884	1.11215	0.23899	-0.0298131	6.93259	0.180553	-0.00676496	11.0362	0.305262	-0.476897	16.8996	0.391171	-0.975461	-4.64502	-6.89482	-0.961591	-6.75642	7.60501	16.4547	41.2064	-5.29216	110.455	39.7865	-3.71389	0.456174	-58.9017	-0.351517	-0.319645	-6.40971	7.64424	33.5044	52.7363	12.0023	102.833	24.2824	0.475328	-5.21495	-34.041	0.529354	-2.31181	32.4155	0.455702	0.121711	46.4536	-0.415267
1668	0.55041	0.0113822	15.6178	0.242282	-0.0382871	1.11477	0.242278	-0.0383121	6.9352	0.183562	-0.0129045	11.0381	0.303961	-0.473306	16.9112	0.390126	-0.968426	-4.62355	-6.88003	-0.935092	-6.76078	7.55119	16.4903	41.2142	-5.20619	110.469	39.8026	-3.72275	0.476244	-58.8855	-0.378956	-0.342552	-6.42757	7.70795	33.5821	52.7818	12.0335	102.793	24.262	0.459866	-5.27755	-33.9926	0.507438	-2.32841	32.4335	0.497056	0.120538	46.4778	-0.419935
1670	0.558618	-0.00529301	15.6266	0.244569	-0.0462561	1.1187	0.244564	-0.0462813	6.93913	0.185788	-0.0187138	11.0411	0.314295	-0.462237	16.9113	0.412809	-0.951825	-4.62332	-6.86471	-0.907009	-6.73123	7.55937	16.4852	41.2391	-5.23242	110.49	39.7832	-3.75015	0.496327	-58.8615	-0.382786	-0.375618	-6.44404	7.75222	33.5831	52.8324	12.0328	102.803	24.2414	0.451492	-5.36081	-33.9423	0.494538	-2.33986	32.4472	0.508296	0.144552	46.5104	-0.385778
1672	0.566706	-0.0226093	15.6394	0.246752	-0.0545017	1.1244	0.246746	-0.0545272	6.94483	0.187954	-0.0247373	11.0454	0.321369	-0.451949	16.8942	0.429155	-0.935579	-4.65531	-6.85689	-0.867974	-6.70419	7.59834	16.4866	41.2671	-5.26747	110.498	39.7864	-3.78782	0.513239	-58.8317	-0.397869	-0.413906	-6.46876	7.80551	33.5783	52.8991	12.0192	102.806	24.2431	0.440226	-5.41252	-33.8889	0.487923	-2.34927	32.4588	0.515997	0.151897	46.537	-0.380701
1674	0.574956	-0.0392045	15.6571	0.24906	-0.0624503	1.13226	0.249053	-0.062476	6.9527	0.190194	-0.0305316	11.0513	0.323093	-0.444998	16.8589	0.434472	-0.923628	-4.72076	-6.85754	-0.82389	-6.68643	7.64503	16.5072	41.2903	-5.27501	110.492	39.8249	-3.82912	0.527453	-58.8001	-0.425933	-0.454601	-6.50586	7.86656	33.5843	52.9873	12.0066	102.805	24.2689	0.418918	-5.43345	-33.8265	0.483785	-2.35691	32.47	0.526941	0.150359	46.5578	-0.406856
1676	0.583054	-0.0497583	15.6789	0.251775	-0.067743	1.14196	0.251768	-0.0677689	6.96239	0.192566	-0.0343154	11.0585	0.323621	-0.445598	16.8118	0.434906	-0.92507	-4.80833	-6.85817	-0.804963	-6.66901	7.63153	16.5541	41.2831	-5.20459	110.474	39.8963	-3.84259	0.552598	-58.7828	-0.440053	-0.497705	-6.54994	7.89498	33.6072	53.0813	12.0493	102.857	24.3027	0.372429	-5.48408	-33.735	0.468275	-2.36084	32.4869	0.544151	0.212261	46.5874	-0.405398
1678	0.584738	-0.0485339	15.7105	0.252603	-0.0673782	1.15601	0.252596	-0.0674043	6.97644	0.19316	-0.0339953	11.0691	0.328753	-0.445407	16.7592	0.443969	-0.926695	-4.9061	-6.87287	-0.824044	-6.67113	7.58792	16.6169	41.3278	-5.10147	110.511	39.9398	-3.89212	0.550722	-58.7559	-0.445238	-0.502792	-6.68284	7.97419	33.625	53.3089	12.0272	102.928	24.3445	0.277981	-5.54451	-33.6243	0.455038	-2.37456	32.502	0.566168	0.248768	46.614	-0.404487
1680	0.578335	-0.0340583	15.7492	0.250927	-0.0605733	1.17319	0.250921	-0.0605992	6.99362	0.191466	-0.0290249	11.0819	0.343164	-0.441647	16.7043	0.47118	-0.925075	-5.00817	-6.90021	-0.882431	-6.67449	7.52737	16.6842	41.413	-4.99005	110.609	39.9355	-3.98959	0.511625	-58.7231	-0.442819	-0.460582	-6.88055	8.13472	33.6348	53.6767	11.8804	103.01	24.3769	0.109644	-5.61365	-33.4714	0.445007	-2.39729	32.5138	0.592639	0.249266	46.6386	-0.405413
1682	0.563611	-0.00786898	15.7766	0.246533	-0.0479599	1.18536	0.246528	-0.0479852	7.00579	0.187365	-0.0198869	11.0911	0.378166	-0.428627	16.6556	0.539211	-0.913787	-5.0989	-6.91989	-0.966049	-6.57689	7.4803	16.7167	41.4028	-4.93025	110.718	39.8571	-4.11438	0.438211	-58.7272	-0.440256	-0.36433	-6.95561	8.40872	33.6535	54.0565	11.5163	103.054	24.3264	-0.185221	-5.68242	-33.2032	0.428086	-2.41001	32.5216	0.625217	0.256462	46.6723	-0.398097
1684	0.543161	0.0319805	15.8127	0.24071	-0.0289132	1.20136	0.240707	-0.0289383	7.02179	0.18178	-0.00603527	11.1031	0.430844	-0.426605	16.5836	0.635453	-0.928915	-5.23299	-6.94361	-1.08233	-6.49364	7.4361	16.7652	41.402	-4.86502	110.851	39.7905	-4.29824	0.303951	-58.7199	-0.416007	-0.30501	-7.04173	8.78798	33.6278	54.6194	10.8565	103.289	24.2761	-0.678893	-5.86894	-32.761	0.416907	-2.4308	32.5369	0.650231	0.252577	46.7326	-0.349396
1686	0.520865	0.083166	15.8556	0.234981	-0.0047542	1.22037	0.234981	-0.00477843	7.04081	0.175936	0.0116439	11.1173	0.491955	-0.439039	16.4913	0.741814	-0.973588	-5.40517	-6.97321	-1.23078	-6.44732	7.39308	16.8339	41.4334	-4.7942	111.001	39.7469	-4.52898	0.123212	-58.6925	-0.379121	-0.282814	-7.14055	9.28586	33.5686	55.3577	9.92113	103.687	24.2575	-1.42171	-6.16013	-32.0144	0.414409	-2.46546	32.56	0.665342	0.227759	46.8115	-0.261376
1688	0.509911	0.134779	15.876	0.234266	0.0187224	1.22938	0.234268	0.0186987	7.04981	0.173883	0.0291416	11.1241	0.523108	-0.460115	16.4247	0.790663	-1.0234	-5.5291	-7.00005	-1.41158	-6.42943	7.34188	16.9001	41.5009	-4.76462	111.136	39.6801	-4.72282	-0.0171147	-58.6543	-0.399498	-0.194438	-7.12871	9.97838	33.6245	56.0706	8.91356	103.942	24.2749	-2.47788	-6.51435	-30.5744	0.420673	-2.52013	32.5811	0.671093	0.133799	46.863	-0.169607
1690	0.498892	0.192989	15.9112	0.234054	0.0450794	1.24496	0.234059	0.0450549	7.06539	0.172023	0.0488205	11.1357	0.565949	-0.480114	16.3325	0.860942	-1.0756	-5.70078	-7.06619	-1.58139	-6.3736	7.33744	16.9139	41.5659	-4.77526	111.301	39.6213	-4.9557	-0.17075	-58.6222	-0.367549	-0.123126	-7.17068	10.7279	33.3918	56.9161	7.53999	103.837	24.6039	-4.15299	-6.15907	-28.4303	0.430879	-2.59552	32.5937	0.697826	0.128891	46.87	-0.113496
1692	0.487199	0.256668	15.9646	0.233997	0.0738691	1.26866	0.234004	0.073845	7.08909	0.170123	0.0703266	11.1535	0.625193	-0.501329	16.2114	0.960361	-1.13619	-5.92648	-7.16263	-1.7348	-6.28813	7.37839	16.885	41.6207	-4.8147	111.479	39.5876	-5.22695	-0.343761	-58.6078	-0.275363	-0.0868965	-7.28078	11.432	32.9388	57.8542	6.03376	103.732	25.2386	-6.56484	-5.13437	-25.8153	0.444591	-2.67969	32.6018	0.742721	0.225728	46.8468	-0.0906013
1694	0.482143	0.320757	16.0166	0.236897	0.102313	1.29169	0.236907	0.102288	7.11212	0.170458	0.0917647	11.1708	0.687202	-0.547753	16.0906	1.05569	-1.24387	-6.15172	-7.2127	-1.89819	-6.28756	7.41314	16.916	41.6862	-4.83399	111.542	39.6282	-5.47486	-0.51578	-58.6389	-0.195897	-0.0907575	-7.36382	11.8055	32.9335	58.6388	5.53891	105.628	25.9516	-9.6254	-4.31846	-23.3195	0.468421	-2.71876	32.628	0.758017	0.331784	46.8654	-0.0528566
1696	0.482364	0.366812	16.0637	0.240686	0.122436	1.3126	0.240699	0.122412	7.13303	0.171997	0.107043	11.1864	0.725572	-0.585939	15.9882	1.11092	-1.32806	-6.34246	-7.24628	-2.06436	-6.25918	7.39759	16.9178	41.6841	-4.84835	111.613	39.6561	-5.68297	-0.709256	-58.7117	-0.117999	-0.0712763	-7.43711	11.9703	33.1916	59.305	5.60294	107.38	26.5817	-12.1447	-2.88302	-21.159	0.480947	-2.77201	32.6708	0.792924	0.364058	46.946	0.0155033
1698	0.488925	0.386008	16.1034	0.245119	0.130285	1.3302	0.245132	0.13026	7.15063	0.174808	0.113189	11.1996	0.732348	-0.604994	15.9142	1.11567	-1.36584	-6.48003	-7.26252	-2.20488	-6.20114	7.33023	16.8619	41.622	-4.86159	111.726	39.6609	-5.83809	-0.901019	-58.7991	-0.0527697	-0.0262563	-7.48665	11.9663	33.5851	59.8998	6.01579	108.555	26.9908	-13.8583	-0.866386	-19.4493	0.480506	-2.84409	32.7224	0.847754	0.322219	47.0748	0.110398
1700	0.506314	0.358049	16.1291	0.250532	0.116611	1.34162	0.250544	0.116585	7.16206	0.179739	0.103313	11.2082	0.705084	-0.591414	15.8889	1.07067	-1.33148	-6.52654	-7.23594	-2.20387	-6.21461	7.25251	16.6744	41.6025	-4.91022	111.914	39.6793	-5.89516	-0.99462	-58.8093	-0.0514228	-0.0234276	-7.44844	11.8649	33.6759	60.6106	6.19762	109.355	26.8741	-14.9227	0.669946	-18.0002	0.481329	-2.90518	32.7514	0.883491	0.304589	47.1719	0.199382
1702	0.53333	0.331326	16.1607	0.260264	0.102702	1.35567	0.260275	0.102675	7.1761	0.187912	0.0935387	11.2187	0.651259	-0.573333	15.8657	0.978955	-1.2793	-6.56899	-7.20421	-2.16268	-6.22226	7.19976	16.6314	41.635	-4.79823	112.145	39.7466	-5.99944	-0.948408	-58.7123	-0.0495768	0.0181574	-7.38542	11.6504	33.7886	61.3708	6.30033	110.015	26.3979	-14.8317	1.2812	-16.8826	0.483997	-2.93006	32.7649	0.888798	0.294936	47.2286	0.265953
1704	0.564183	0.318569	16.1988	0.272794	0.0945973	1.37261	0.272804	0.0945692	7.19304	0.197804	0.0882813	11.2314	0.583808	-0.556159	15.8337	0.862042	-1.22387	-6.6275	-7.17694	-2.12145	-6.20456	7.16745	16.746	41.7173	-4.53725	112.417	39.8436	-6.16073	-0.777107	-58.5228	-0.0267126	0.121659	-7.31865	11.3483	34.0849	62.1286	6.43083	110.554	25.69	-13.5876	1.06699	-16.1219	0.48936	-2.91764	32.7692	0.867003	0.300053	47.2469	0.305622
1706	0.579184	0.321183	16.2285	0.279596	0.0945056	1.38578	0.279606	0.0944767	7.20622	0.202896	0.0886451	11.2413	0.543502	-0.531892	15.796	0.797097	-1.16533	-6.69699	-7.1526	-2.14481	-6.15039	7.09175	16.7916	41.8262	-4.36117	112.769	39.8539	-6.27794	-0.580178	-58.3373	0.0452574	0.294951	-7.28124	11.0324	35.0088	62.7207	7.01478	110.75	25.1042	-11.5361	0.934759	-15.7936	0.497809	-2.88255	32.7878	0.842073	0.347963	47.2533	0.320967
1708	0.574009	0.334624	16.2384	0.278408	0.100799	1.39018	0.278418	0.10077	7.21061	0.201604	0.0932709	11.2446	0.524058	-0.509711	15.7653	0.769471	-1.11808	-6.7537	-7.1467	-2.21589	-6.07817	7.00222	16.8311	41.9034	-4.2485	113.066	39.818	-6.34509	-0.401342	-58.1771	0.0967177	0.577361	-7.20835	10.8245	35.8909	63.2238	7.4504	110.937	24.5812	-9.93045	0.892647	-15.4723	0.50986	-2.8928	32.8033	0.848104	0.429226	47.2608	0.322845
1710	0.5523	0.354494	16.2328	0.270476	0.111253	1.38766	0.270487	0.111225	7.20809	0.195001	0.100575	11.2427	0.520263	-0.494184	15.74	0.767986	-1.08858	-6.80074	-7.1551	-2.31915	-5.99807	6.90993	16.8691	41.9389	-4.20165	113.267	39.7517	-6.36248	-0.267699	-58.063	0.122671	0.933215	-7.09693	10.7295	36.5651	63.6626	7.60248	111.156	24.1337	-9.07702	0.950975	-14.9424	0.524053	-2.9575	32.814	0.887593	0.513699	47.2806	0.320582
1712	0.534596	0.367396	16.2415	0.263751	0.118314	1.39153	0.263764	0.118287	7.21196	0.189522	0.105418	11.2456	0.510963	-0.492747	15.6971	0.751233	-1.08284	-6.8802	-7.14112	-2.40149	-5.93109	6.829	16.892	41.9598	-4.22046	113.342	39.6857	-6.34255	-0.220468	-58.0462	0.172551	1.18146	-6.99049	10.6261	36.978	64.0813	7.43415	111.234	23.7918	-8.92457	0.952407	-13.9987	0.534515	-3.04146	32.8274	0.930666	0.478282	47.3386	0.340922
1714	0.520544	0.382591	16.2563	0.258816	0.126082	1.39814	0.258829	0.126055	7.21858	0.185334	0.110903	11.2506	0.507513	-0.511194	15.6617	0.737959	-1.11537	-6.94604	-7.14861	-2.47894	-5.87599	6.79747	16.9156	41.9609	-4.27501	113.36	39.6593	-6.34198	-0.251235	-58.0393	0.248921	1.39301	-6.90906	10.5198	37.4182	64.3985	7.40889	111.199	23.4841	-8.51749	1.09395	-12.3294	0.541402	-3.13312	32.8358	0.985013	0.447398	47.4064	0.354973
1716	0.51301	0.399419	16.2742	0.256873	0.134041	1.40607	0.256886	0.134014	7.2265	0.183371	0.116724	11.2565	0.51107	-0.543741	15.6396	0.732401	-1.17605	-6.98712	-7.17726	-2.54975	-5.82644	6.81311	16.9312	41.9436	-4.35294	113.35	39.6714	-6.36343	-0.330376	-58.0266	0.338885	1.58224	-6.84487	10.3872	37.8883	64.5944	7.6223	111.151	23.1369	-7.7235	1.37243	-9.88147	0.546463	-3.21956	32.8417	1.04043	0.447326	47.4782	0.363401
1718	0.520083	0.40744	16.2877	0.260626	0.136974	1.41207	0.26064	0.136947	7.23251	0.185989	0.119156	11.261	0.517731	-0.563531	15.6312	0.737246	-1.21455	-7.00277	-7.18554	-2.60086	-5.75464	6.82702	16.8817	41.9184	-4.45097	113.362	39.6695	-6.35229	-0.344603	-58.0309	0.377311	1.76948	-6.73939	10.1556	38.1191	64.6884	7.98558	111.513	22.5421	-7.03957	1.61376	-6.31814	0.55696	-3.26416	32.861	1.04967	0.471953	47.5603	0.40169
1720	0.537427	0.413183	16.2913	0.268692	0.138098	1.41364	0.268706	0.138071	7.23408	0.191946	0.120515	11.2622	0.527382	-0.563976	15.6343	0.75468	-1.21886	-6.99698	-7.18635	-2.63056	-5.67778	6.83779	16.8429	41.8612	-4.49235	113.385	39.6748	-6.34759	-0.345095	-58.0583	0.415202	1.89241	-6.61642	9.83532	38.1144	64.5964	8.40614	111.983	21.7909	-6.20912	1.27989	-4.66135	0.571664	-3.31176	32.8941	1.06039	0.498015	47.6401	0.409908
1722	0.561011	0.418789	16.2851	0.279475	0.138675	1.41082	0.279489	0.138646	7.23125	0.199968	0.121641	11.2601	0.544193	-0.546782	15.6508	0.791691	-1.19359	-6.96664	-7.18626	-2.63746	-5.60606	6.85235	16.8038	41.7806	-4.49021	113.415	39.6905	-6.34576	-0.331761	-58.1018	0.468783	1.93733	-6.49995	9.48793	38.0193	64.3222	8.84902	112.292	21.045	-5.25423	0.337404	-5.29146	0.589842	-3.36551	32.9377	1.07688	0.515544	47.7152	0.39119
1724	0.579958	0.429083	16.2764	0.288599	0.141683	1.40692	0.288613	0.141653	7.22735	0.206593	0.124478	11.2571	0.585788	-0.527805	15.6911	0.874672	-1.17392	-6.89229	-7.20754	-2.62438	-5.56316	6.91227	16.6265	41.7306	-4.59835	113.448	39.7121	-6.29519	-0.275337	-58.1312	0.571674	1.90407	-6.4731	9.35488	38.4693	63.9263	9.25427	111.504	20.8788	-4.2854	-0.638215	-6.80132	0.611568	-3.40097	32.9772	1.07382	0.510643	47.7893	0.41682
1726	0.591177	0.430756	16.2637	0.293641	0.141535	1.40126	0.293655	0.141505	7.2217	0.21037	0.124695	11.2529	0.639402	-0.512725	15.7398	0.978176	-1.16559	-6.80255	-7.21678	-2.56597	-5.5495	6.96618	16.5054	41.7015	-4.63114	113.484	39.755	-6.24337	-0.14752	-58.1201	0.617811	1.84938	-6.47115	9.35909	38.9329	63.5841	9.64967	111.059	20.9524	-3.64404	-1.33582	-7.95441	0.620335	-3.39599	33.0061	1.05371	0.489566	47.8652	0.45414
1728	0.593365	0.422866	16.2487	0.293957	0.137922	1.3946	0.293972	0.137892	7.21503	0.210837	0.122018	11.2479	0.70306	-0.507896	15.7883	1.09625	-1.1795	-6.7133	-7.20792	-2.46554	-5.56228	7.01387	16.4771	41.6985	-4.57756	113.505	39.8097	-6.20765	0.0313784	-58.0643	0.605177	1.79503	-6.45489	9.41251	39.3214	63.2909	10.0744	111.067	21.0997	-3.27557	-1.66558	-8.59073	0.613089	-3.35844	33.023	1.02308	0.460623	47.9391	0.497846
1730	0.585568	0.412321	16.2392	0.289688	0.133936	1.39042	0.289702	0.133906	7.21086	0.207902	0.118765	11.2448	0.78774	-0.530752	15.8158	1.24241	-1.25155	-6.66344	-7.18307	-2.35249	-5.59234	7.09766	16.5277	41.7534	-4.53994	113.415	39.8213	-6.21935	0.156413	-57.9717	0.63449	1.76134	-6.31167	9.19048	39.7919	62.8001	10.6841	110.501	20.895	-2.5754	-1.79689	-9.65347	0.592431	-3.34244	33.0304	1.00808	0.455607	47.9957	0.554003
1732	0.575046	0.41268	16.2252	0.285094	0.134954	1.38418	0.285108	0.134924	7.20461	0.2044	0.119233	11.2401	0.84384	-0.565379	15.8491	1.33236	-1.33459	-6.60247	-7.17528	-2.27601	-5.60102	7.22404	16.4847	41.7973	-4.64076	113.336	39.8076	-6.22714	0.222776	-57.9075	0.655486	1.75853	-6.19011	9.03652	40.0833	62.3899	11.1075	110.158	20.7733	-2.03141	-1.83028	-10.5904	0.577208	-3.34755	33.0347	1.00073	0.433488	48.0232	0.600549
1734	0.565359	0.426568	16.2063	0.281942	0.141841	1.37581	0.281957	0.141812	7.19625	0.201599	0.124182	11.2338	0.862322	-0.599672	15.8878	1.35401	-1.40332	-6.53112	-7.1975	-2.23538	-5.59764	7.40244	16.314	41.8222	-4.89692	113.286	39.798	-6.21232	0.244075	-57.8733	0.667332	1.78418	-6.11032	8.97354	40.1666	62.0915	11.3135	110.077	20.7792	-1.66064	-1.78111	-11.3005	0.572256	-3.36788	33.0378	0.995623	0.401131	48.0244	0.63128
1736	0.561288	0.451796	16.192	0.282161	0.153246	1.3694	0.282177	0.153217	7.18984	0.201026	0.132723	11.229	0.859659	-0.602709	15.9033	1.34823	-1.40773	-6.50216	-7.26496	-2.17702	-5.66465	7.64959	16.044	41.8626	-5.24102	113.219	39.9014	-6.14541	0.288526	-57.8009	0.706662	1.81849	-6.00684	8.77625	40.1703	61.7548	11.5261	109.696	20.6782	-1.05699	-1.60817	-11.8187	0.576788	-3.37137	33.0418	0.971544	0.428518	48.0231	0.6494
1738	0.568043	0.469389	16.1785	0.286516	0.160437	1.3634	0.286532	0.160408	7.18384	0.203815	0.138381	11.2245	0.828261	-0.57799	15.9154	1.30008	-1.35125	-6.47917	-7.36315	-2.08127	-5.74268	7.98155	15.8121	41.9299	-5.6033	113.092	40.0326	-6.07875	0.374287	-57.7374	0.75064	1.84388	-5.92841	8.59434	40.1828	61.4765	11.7092	109.296	20.5768	-0.584514	-1.41971	-12.1615	0.583759	-3.37411	33.0399	0.962035	0.458327	48.0222	0.631848
1740	0.586436	0.477198	16.1644	0.295191	0.162412	1.35708	0.295207	0.162381	7.17751	0.21017	0.140418	11.2198	0.775668	-0.5302	15.9302	1.22166	-1.2451	-6.45086	-7.48797	-1.94531	-5.82947	8.41585	15.646	42.0285	-5.98901	112.877	40.1958	-6.02819	0.483585	-57.6605	0.79023	1.85829	-5.88347	8.4343	40.2063	61.2637	11.8711	108.948	20.48	-0.282445	-1.23373	-12.3897	0.593976	-3.38369	33.031	0.972629	0.472183	48.0219	0.574144
1742	0.611863	0.490142	16.1444	0.307353	0.166086	1.34812	0.30737	0.166054	7.16855	0.219021	0.143953	11.213	0.73951	-0.478058	15.9572	1.17482	-1.13686	-6.39999	-7.64385	-1.78925	-5.95625	9.00108	15.5323	42.1269	-6.46208	112.527	40.5009	-6.01532	0.484378	-57.4287	0.816193	1.88279	-5.86048	8.17601	40.1229	61.0607	12.0584	108.732	20.3144	0.0328019	-1.02046	-12.7201	0.620409	-3.42194	33.0155	0.993101	0.437495	48.0095	0.47797
1744	0.653768	0.487776	16.1269	0.325521	0.161732	1.34031	0.325538	0.161699	7.16074	0.232879	0.141874	11.2072	0.685939	-0.421437	15.98	1.0978	-1.01425	-6.35683	-7.78634	-1.59739	-6.18396	9.70932	15.2771	42.4415	-7.2721	111.971	40.7561	-5.95408	0.61734	-57.2154	0.791325	1.87095	-5.87834	7.98068	40.055	60.9177	12.1818	108.472	20.2187	0.297726	-0.775947	-12.9493	0.643336	-3.4536	33.0117	1.02521	0.442079	48.0268	0.373742
1746	0.7104	0.464948	16.1142	0.34852	0.147229	1.33458	0.348535	0.147193	7.15501	0.251002	0.132519	11.2029	0.614133	-0.358566	15.9954	0.989723	-0.873791	-6.32729	-7.90259	-1.37112	-6.45356	10.5052	14.8971	42.8858	-8.33815	111.333	40.9753	-5.8856	0.94322	-56.9923	0.708577	1.81757	-5.91615	7.87868	40.0287	60.8189	12.2394	108.151	20.2096	0.513224	-0.534244	-13.0575	0.660051	-3.47361	33.0244	1.06307	0.482149	48.08	0.278788
1748	0.768262	0.419922	16.1059	0.370295	0.12289	1.33089	0.370308	0.122852	7.15132	0.268846	0.115734	11.2001	0.548265	-0.274746	16.0045	0.899921	-0.69738	-6.30937	-7.99688	-1.12038	-6.43648	11.3106	14.6329	42.8753	-9.11239	111.203	41.407	-6.05699	1.51696	-56.4964	0.574331	1.75238	-5.85976	7.84418	40.0527	60.6462	12.3149	107.859	20.214	0.739854	-0.460446	-13.141	0.678521	-3.4942	33.0538	1.08226	0.455572	48.1518	0.234285
1750	0.818145	0.362638	16.1017	0.387599	0.0938077	1.329	0.387608	0.0937678	7.14944	0.283655	0.0951143	11.1987	0.49264	-0.203253	16.0183	0.82434	-0.547088	-6.28316	-8.05323	-0.890053	-6.45221	11.9242	14.4807	42.8297	-9.58708	111.286	41.8577	-6.32425	1.91926	-55.7551	0.434319	1.63965	-5.84387	7.8179	40.0004	60.5363	12.3451	107.65	20.275	0.872113	-0.35848	-13.1976	0.698761	-3.52137	33.0941	1.0992	0.398728	48.2407	0.182747
1752	0.858522	0.295495	16.0997	0.399951	0.0611567	1.32819	0.399957	0.0611155	7.14862	0.294993	0.071507	11.1982	0.446304	-0.149547	16.0459	0.759309	-0.432465	-6.23128	-8.06117	-0.683444	-6.54517	12.3212	14.4092	42.8117	-9.83715	111.396	42.2703	-6.65922	2.09614	-54.8855	0.299578	1.47945	-5.88687	7.78591	39.8868	60.4953	12.3518	107.494	20.3684	0.910689	-0.221101	-13.2615	0.721123	-3.56411	33.1403	1.11972	0.336044	48.3445	0.120685
1754	0.89469	0.215631	16.093	0.409445	0.0232733	1.32532	0.409448	0.0232309	7.14575	0.304533	0.0438058	11.196	0.397544	-0.101936	16.1159	0.687729	-0.327883	-6.10088	-7.9959	-0.458036	-6.60344	12.6175	14.2741	42.7117	-10.1961	111.129	42.6227	-7.16367	2.38119	-54.313	0.162562	1.30275	-5.93474	7.75481	39.9227	60.4199	12.496	107.206	20.3592	0.960164	-0.183377	-13.4641	0.746009	-3.65342	33.1829	1.15638	0.338172	48.4666	0.088477
1756	0.93036	0.134124	16.0906	0.418592	-0.0152978	1.32435	0.418591	-0.015341	7.14478	0.313857	0.0155674	11.1953	0.347886	-0.0621671	16.1959	0.611625	-0.237304	-5.95191	-7.89487	-0.255533	-6.66381	12.8677	14.0455	42.551	-10.8563	109.869	42.7653	-7.34139	2.10443	-54.1207	0.0349295	1.09956	-6.01707	7.75547	39.9112	60.3569	12.5939	106.775	20.3367	0.983206	-0.313077	-13.6724	0.77294	-3.75153	33.2028	1.18624	0.384302	48.5649	0.0719244
1758	0.965988	0.0566738	16.097	0.428044	-0.0521059	1.32736	0.428039	-0.05215	7.14779	0.323296	-0.0113365	11.1976	0.299441	-0.0292943	16.2702	0.535168	-0.15984	-5.81358	-7.78037	-0.0869318	-6.72528	13.0876	13.7176	42.3236	-11.7709	107.819	42.7476	-7.14418	1.28438	-54.2451	-0.0862239	0.88187	-6.11358	7.81867	39.7831	60.3119	12.5672	106.298	20.3592	0.976877	-0.577058	-13.8398	0.798439	-3.84033	33.1976	1.20267	0.457371	48.6275	0.0727453
1760	0.997796	-0.00357297	16.1279	0.437183	-0.0811194	1.34119	0.437174	-0.0811641	7.16162	0.331997	-0.0324421	11.208	0.262555	-0.00161728	16.3034	0.477823	-0.0961785	-5.75176	-7.7058	0.0366544	-6.75474	13.2638	13.3154	41.9865	-12.4717	106.412	42.8892	-6.96162	0.654932	-54.3541	-0.221253	0.695898	-6.11711	8.05808	39.3862	60.2767	12.2287	106.238	20.6149	0.952759	-0.765726	-13.9204	0.810503	-3.88973	33.1757	1.2022	0.499028	48.6485	0.111072
1762	1.03289	-0.0703558	16.1427	0.447239	-0.113229	1.34788	0.447227	-0.113276	7.16832	0.341584	-0.0558	11.2131	0.220529	0.0341436	16.3394	0.413945	-0.0159816	-5.68475	-7.62733	0.165739	-6.80536	13.3945	12.8821	41.6449	-13.1066	105.444	42.8614	-6.63751	-0.0656371	-54.8124	-0.371724	0.545205	-6.09994	8.27286	39.1514	60.2245	12.0064	106.085	20.7963	0.896092	-0.909543	-13.8579	0.808936	-3.88488	33.1577	1.1882	0.550833	48.651	0.139829
1764	1.06921	-0.142536	16.1386	0.457409	-0.147761	1.34619	0.457394	-0.147808	7.16662	0.351412	-0.0809528	11.2118	0.173854	0.0762432	16.3816	0.343797	0.0773887	-5.60626	-7.54728	0.296787	-6.87598	13.4635	12.4751	41.3142	-13.6059	104.935	42.6695	-6.20198	-0.860379	-55.568	-0.524087	0.43387	-6.08054	8.39782	39.1318	60.1617	11.9768	105.831	20.8603	0.8365	-0.966807	-13.7181	0.79694	-3.83384	33.1521	1.16426	0.604283	48.6503	0.152653
1766	1.09089	-0.191826	16.1453	0.462977	-0.171115	1.34929	0.46296	-0.171163	7.16972	0.357078	-0.0980516	11.2142	0.141785	0.103969	16.4043	0.295149	0.139315	-5.56395	-7.51761	0.360192	-6.90589	13.4047	12.2839	40.9243	-13.568	104.979	42.6399	-5.84398	-1.44415	-56.1279	-0.617483	0.370401	-6.07156	8.36637	39.0915	60.1319	12.0064	105.926	20.9254	0.916809	-0.76566	-13.8383	0.788095	-3.78451	33.1704	1.14129	0.594792	48.6852	0.169815
1768	1.11112	-0.234752	16.1505	0.46842	-0.19156	1.35171	0.4684	-0.191608	7.17214	0.362464	-0.112984	11.216	0.109856	0.12422	16.4073	0.244122	0.187517	-5.55827	-7.48459	0.410907	-6.95353	13.2877	12.0925	40.6382	-13.4767	105.108	42.6692	-5.59472	-1.87836	-56.4967	-0.702584	0.329236	-6.06665	8.26385	39.167	60.1286	12.1333	106.074	20.9603	1.00748	-0.460313	-13.9787	0.782692	-3.7428	33.192	1.11346	0.527546	48.7243	0.199286
1770	1.13079	-0.275144	16.1542	0.473818	-0.210846	1.35342	0.473797	-0.210895	7.17385	0.367742	-0.127052	11.2173	0.0776898	0.139333	16.3934	0.190875	0.226415	-5.58403	-7.43886	0.464642	-7.01986	13.1362	11.8934	40.4817	-13.417	105.19	42.7154	-5.43585	-2.18132	-56.7329	-0.7852	0.294332	-6.06408	8.11389	39.3333	60.153	12.3341	106.203	20.952	1.08469	-0.11217	-14.0885	0.780443	-3.7158	33.2113	1.08502	0.438677	48.7588	0.237221
1772	1.1415	-0.31636	16.1649	0.475218	-0.229796	1.3583	0.475195	-0.229845	7.17873	0.370008	-0.14113	11.221	0.0589507	0.153335	16.3756	0.161717	0.258539	-5.6172	-7.39166	0.538191	-7.04882	12.9762	11.8675	40.4031	-13.2644	105.161	42.656	-5.24828	-2.40169	-57.1921	-0.84214	0.226491	-6.05995	7.90607	39.3838	60.2221	12.5119	106.287	20.84	1.17448	0.187563	-14.1747	0.777575	-3.71688	33.2275	1.0754	0.486809	48.7838	0.262305
1774	1.14858	-0.345712	16.1762	0.475967	-0.243255	1.36338	0.475942	-0.243304	7.18381	0.371434	-0.151146	11.2248	0.0314304	0.167341	16.3597	0.116563	0.293795	-5.64669	-7.35236	0.603779	-7.11095	12.8112	11.8826	40.3376	-13.0211	105.232	42.6712	-5.11067	-2.58767	-57.5121	-0.893536	0.164813	-6.06261	7.78095	39.4126	60.2689	12.6103	106.305	20.8125	1.24647	0.425675	-14.2268	0.776266	-3.73566	33.238	1.08276	0.516698	48.7949	0.252192
1776	1.15365	-0.365874	16.1857	0.476568	-0.252521	1.36766	0.476542	-0.25257	7.18809	0.372478	-0.158037	11.228	-0.00886722	0.189215	16.349	0.0509103	0.347928	-5.6665	-7.32024	0.658284	-7.20172	12.6557	11.896	40.2756	-12.7374	105.418	42.7691	-5.03057	-2.71883	-57.6217	-0.944423	0.111682	-6.0751	7.76186	39.4346	60.2789	12.6277	106.258	20.8937	1.30199	0.588285	-14.2572	0.773391	-3.77077	33.2432	1.10899	0.513654	48.7981	0.214783
1778	1.15972	-0.400189	16.191	0.476484	-0.268062	1.3701	0.476457	-0.268111	7.19053	0.373417	-0.16966	11.2298	-0.0594156	0.251094	16.3475	-0.0192598	0.478599	-5.6693	-7.2819	0.713442	-7.23615	12.5566	11.85	40.2574	-12.618	105.585	42.8183	-4.97622	-2.63644	-57.526	-0.997399	0.0416341	-6.09943	7.80376	39.4495	60.2597	12.6263	106.147	20.9932	1.38569	0.63891	-14.3343	0.752687	-3.83014	33.2467	1.16472	0.565673	48.8214	0.21319
1780	1.15859	-0.43897	16.1888	0.472897	-0.284969	1.36924	0.472867	-0.285018	7.18967	0.371825	-0.182527	11.2292	-0.099652	0.319087	16.3551	-0.068511	0.616751	-5.65522	-7.23952	0.782995	-7.25237	12.4966	11.7877	40.2606	-12.589	105.774	42.8153	-4.95028	-2.56939	-57.5004	-1.04436	-0.0365901	-6.1444	7.83467	39.3931	60.2449	12.6298	106.067	21.1022	1.42519	0.677523	-14.3695	0.735843	-3.88285	33.254	1.21839	0.607037	48.8514	0.189269
1782	1.15023	-0.475465	16.1803	0.466325	-0.30028	1.36558	0.466294	-0.300328	7.18601	0.367901	-0.194392	11.2265	-0.124781	0.379518	16.3627	-0.0929277	0.735767	-5.64107	-7.19698	0.859768	-7.26699	12.4678	11.7444	40.2798	-12.6034	105.976	42.7816	-4.95306	-2.56998	-57.571	-1.08069	-0.116306	-6.20542	7.83448	39.2913	60.2344	12.6554	106.017	21.2216	1.41937	0.733607	-14.3791	0.72724	-3.92724	33.2711	1.2643	0.612618	48.8888	0.139534
1784	1.14277	-0.488983	16.1738	0.461985	-0.305596	1.36271	0.461953	-0.305643	7.18314	0.365	-0.198642	11.2243	-0.135696	0.407624	16.3349	-0.102696	0.790875	-5.69268	-7.16664	0.899709	-7.31835	12.4519	11.8439	40.3117	-12.5093	106.122	42.826	-4.99978	-2.64155	-57.5427	-1.09192	-0.179119	-6.25645	7.79459	39.3215	60.1937	12.7479	105.892	21.3674	1.43942	0.828421	-14.5164	0.725422	-3.97527	33.3107	1.29971	0.511831	48.9342	0.096327
1786	1.13197	-0.494699	16.1682	0.456801	-0.307226	1.36026	0.456769	-0.307274	7.18069	0.361232	-0.200193	11.2225	-0.148872	0.430208	16.2816	-0.118365	0.836757	-5.79166	-7.1567	0.919347	-7.3868	12.4479	11.8999	40.3559	-12.4588	106.3	42.9023	-5.00035	-2.67246	-57.5222	-1.1095	-0.218579	-6.30004	7.81059	39.3562	60.13	12.8172	105.788	21.5916	1.43059	0.892021	-14.6609	0.717265	-4.10104	33.3937	1.40185	0.519813	49.0528	0.0826809
1788	1.11778	-0.497413	16.1614	0.450373	-0.307268	1.35723	0.450342	-0.307315	7.17766	0.356431	-0.200637	11.2202	-0.167268	0.456172	16.2183	-0.142236	0.890681	-5.90922	-7.16779	0.928099	-7.45813	12.4493	11.8826	40.4149	-12.4714	106.516	42.992	-4.96903	-2.61365	-57.4849	-1.13943	-0.244878	-6.33787	7.88839	39.36	60.0295	12.846	105.69	21.907	1.38811	0.937851	-14.8282	0.704479	-4.31449	33.5128	1.58017	0.650941	49.24	0.0894178
1790	1.10241	-0.502955	16.1413	0.44322	-0.308427	1.34831	0.443188	-0.308472	7.16874	0.351163	-0.201957	11.2135	-0.186885	0.495505	16.2045	-0.163865	0.96935	-5.93497	-7.19444	0.94792	-7.48869	12.4257	11.8545	40.5023	-12.4922	106.706	43.0371	-5.06313	-2.3997	-57.2377	-1.17609	-0.303118	-6.37252	7.96184	39.3097	59.8295	12.8498	105.458	22.31	1.33327	1.08736	-15.1645	0.704957	-4.591	33.6197	1.80782	0.736298	49.4199	0.0311977
1792	1.08941	-0.50872	16.1307	0.437076	-0.309894	1.3436	0.437044	-0.309939	7.16403	0.346667	-0.203445	11.21	-0.194227	0.544769	16.1901	-0.15957	1.06174	-5.96146	-7.22122	0.992922	-7.51451	12.4571	11.7797	40.5935	-12.5345	106.917	43.1594	-5.15833	-2.02703	-56.9514	-1.20776	-0.399958	-6.4355	7.99375	39.2019	59.5974	12.866	105.138	22.7667	1.3274	1.2883	-15.7144	0.726319	-4.8375	33.7071	1.97041	0.900694	49.5609	0.0626045
1794	1.0807	-0.51489	16.1326	0.432763	-0.311909	1.34447	0.432731	-0.311954	7.1649	0.343573	-0.20523	11.2106	-0.19542	0.603417	16.1674	-0.140632	1.16904	-6.00335	-7.24303	1.06031	-7.54208	12.5338	11.7079	40.6888	-12.5323	107.174	43.3825	-5.26541	-1.5133	-56.645	-1.23403	-0.534187	-6.5321	7.97945	38.9947	59.3554	12.8791	104.794	23.2743	1.37073	1.52104	-16.4464	0.764039	-5.02548	33.7789	2.05597	1.1484	49.6686	0.168488
1796	1.0819	-0.5248	16.1371	0.43249	-0.316358	1.34648	0.432457	-0.316403	7.16692	0.343655	-0.208575	11.2121	-0.234567	0.67181	16.1477	-0.187347	1.30764	-6.03995	-7.25645	1.12226	-7.56256	12.5322	11.887	40.8095	-12.1829	107.567	43.6943	-5.55618	-0.92789	-56.2273	-1.26115	-0.702601	-6.66477	7.93531	38.4886	59.1323	12.7699	104.652	23.8819	1.37992	1.79216	-17.1965	0.792841	-5.12428	33.8691	2.12651	1.37076	49.8106	0.122528
1798	1.07659	-0.529885	16.1456	0.429747	-0.318184	1.35028	0.429714	-0.318228	7.17071	0.341721	-0.210119	11.215	-0.259032	0.745895	16.1316	-0.205281	1.45138	-6.06979	-7.27327	1.17588	-7.59899	12.5377	12.051	40.9741	-11.8666	107.91	43.9988	-5.79897	-0.341582	-55.83	-1.31743	-0.804667	-6.73772	7.95303	38.0297	58.8898	12.6968	104.668	24.4122	1.38649	1.83419	-17.8824	0.805875	-5.29988	33.9455	2.27698	1.7275	49.9461	0.0917596
1800	1.06256	-0.531292	16.1547	0.423467	-0.3177	1.35431	0.423434	-0.317744	7.17474	0.336994	-0.210166	11.218	-0.26389	0.820435	16.1252	-0.187417	1.58891	-6.08125	-7.29222	1.22613	-7.65	12.5534	12.1572	41.1728	-11.6385	108.189	44.2739	-5.99971	0.238264	-55.4626	-1.39386	-0.845138	-6.7379	8.0289	37.6768	58.6096	12.6767	104.73	24.8609	1.36578	1.71414	-18.487	0.806615	-5.55091	34.0094	2.49702	2.16237	50.0697	0.0948799
1802	1.04697	-0.544757	16.1493	0.415566	-0.322349	1.35196	0.415532	-0.322392	7.1724	0.331389	-0.214148	11.2162	-0.277326	0.881136	16.1586	-0.190622	1.70423	-6.0189	-7.29426	1.30583	-7.68138	12.5134	12.2935	41.3494	-11.3286	108.59	44.5137	-6.37544	0.873874	-55.0481	-1.42392	-0.950532	-6.70612	8.04596	37.3286	58.2436	12.6017	104.351	25.3921	1.23165	2.02977	-19.0498	0.820497	-5.7058	34.0973	2.63963	2.29956	50.2031	0.0517333
1804	1.03155	-0.546477	16.145	0.408676	-0.321864	1.35006	0.408643	-0.321906	7.1705	0.326209	-0.214229	11.2148	-0.297655	0.923527	16.1703	-0.212679	1.78869	-5.99719	-7.30292	1.36437	-7.74237	12.4825	12.359	41.5034	-11.157	108.744	44.8619	-7.00384	1.48212	-54.5025	-1.4482	-1.07062	-6.68973	8.00238	36.9998	57.8768	12.5935	104.113	25.9217	1.09821	2.20199	-19.6599	0.832919	-5.80885	34.1784	2.73282	2.34673	50.3001	0.0362802
1806	1.01766	-0.536605	16.1449	0.403372	-0.316428	1.34997	0.403339	-0.316469	7.17041	0.321894	-0.210507	11.2147	-0.326476	0.952358	16.1516	-0.254638	1.85154	-6.03208	-7.31634	1.3972	-7.82919	12.4843	12.3663	41.6145	-11.2064	108.419	45.3314	-7.79638	2.00223	-53.8993	-1.48097	-1.18943	-6.69665	7.94118	36.6881	57.5373	12.6223	104.067	26.4315	0.978315	2.13632	-20.2973	0.842442	-5.8578	34.2409	2.77112	2.34553	50.3479	0.0655525
1808	1.00687	-0.537532	16.1481	0.398565	-0.315981	1.35138	0.398533	-0.316022	7.17182	0.318272	-0.210484	11.2158	-0.367353	0.992284	16.1242	-0.314451	1.93895	-6.08323	-7.3017	1.4315	-7.87831	12.5562	12.4813	41.6133	-11.623	106.896	45.859	-8.28865	2.30067	-53.5663	-1.54642	-1.27445	-6.70849	8.05561	36.3678	57.2558	12.4568	103.864	26.918	0.840063	1.9741	-20.7956	0.855595	-5.80569	34.2624	2.70884	2.28454	50.3345	0.154429
1810	1.00301	-0.547518	16.1463	0.396078	-0.320047	1.35064	0.396045	-0.320088	7.17107	0.316676	-0.213683	11.2152	-0.420662	1.03909	16.1159	-0.394701	2.0433	-6.09907	-7.2884	1.4782	-7.93145	12.6463	12.5022	41.5474	-12.1504	105.57	46.3139	-8.54273	2.41163	-53.5089	-1.62252	-1.36595	-6.67822	8.23162	36.1134	56.971	12.2301	103.656	27.352	0.668518	1.73505	-21.2261	0.865438	-5.78333	34.2784	2.68247	2.22954	50.3219	0.189451
1812	1.00589	-0.56107	16.14	0.396269	-0.326205	1.34787	0.396235	-0.326246	7.1683	0.317216	-0.218272	11.2131	-0.48464	1.09153	16.1289	-0.4927	2.16166	-6.07567	-7.29553	1.53534	-7.98281	12.7454	12.4099	41.408	-12.6718	104.802	46.6782	-8.63567	2.34036	-53.6448	-1.6993	-1.46323	-6.62525	8.42122	35.923	56.6882	11.9941	103.471	27.7369	0.478264	1.45705	-21.6189	0.874474	-5.80936	34.297	2.70488	2.22123	50.3172	0.170943
1814	1.01123	-0.555454	16.1395	0.39906	-0.324168	1.34762	0.399027	-0.324209	7.16806	0.319172	-0.216569	11.213	-0.557823	1.14742	16.1387	-0.606198	2.2896	-6.05834	-7.38092	1.58576	-7.96856	12.8611	12.3254	41.1245	-12.8957	104.76	47.0473	-8.91176	2.0781	-53.6486	-1.7581	-1.52892	-6.69772	8.51909	35.7075	56.5039	11.8393	103.303	28.1121	0.35988	1.2375	-22.0482	0.89993	-5.82156	34.3158	2.68528	2.36908	50.2833	0.217555
1816	1.01599	-0.538001	16.1388	0.402539	-0.316895	1.34729	0.402506	-0.316936	7.16772	0.321303	-0.210908	11.2127	-0.60259	1.19332	16.1521	-0.671588	2.38914	-6.03406	-7.45956	1.59958	-7.95609	13.0251	12.1655	40.7137	-13.2657	104.458	47.5303	-9.25128	1.77701	-53.6085	-1.80364	-1.56141	-6.71819	8.60261	35.5433	56.2779	11.7305	103.131	28.4755	0.222321	1.06026	-22.4491	0.928943	-5.85924	34.3327	2.67447	2.49209	50.242	0.281316
1818	1.01925	-0.515273	16.1348	0.405785	-0.307182	1.34546	0.405753	-0.307224	7.16589	0.323104	-0.203438	11.2113	-0.617857	1.2288	16.1738	-0.687126	2.45911	-5.99381	-7.51437	1.57483	-7.96636	13.2376	11.9204	40.2064	-13.8821	103.653	48.1277	-9.5712	1.4633	-53.5466	-1.84933	-1.56201	-6.64554	8.70335	35.4037	55.963	11.6406	102.977	28.8588	0.0561813	0.941081	-22.8074	0.958625	-5.90789	34.3504	2.66711	2.54033	50.1998	0.360738
1820	1.02193	-0.509334	16.1194	0.407453	-0.304759	1.33858	0.407421	-0.304801	7.15901	0.324197	-0.201514	11.2062	-0.638095	1.26631	16.2208	-0.711498	2.53438	-5.90672	-7.55978	1.5408	-8.02344	13.4736	11.6278	39.7081	-14.717	102.354	48.7003	-9.58104	1.09532	-53.5146	-1.94267	-1.54488	-6.48516	8.87274	35.0958	55.5064	11.4625	102.97	29.378	-0.0908949	0.935273	-23.1516	0.992165	-5.8673	34.3838	2.59434	2.46822	50.1661	0.469909
1822	1.0222	-0.508398	16.0974	0.407676	-0.304325	1.32882	0.407645	-0.304367	7.14925	0.32434	-0.201168	11.1989	-0.663473	1.30598	16.2765	-0.744684	2.61536	-5.80341	-7.5912	1.47692	-8.09542	13.722	11.2419	39.2254	-15.7766	100.99	49.2457	-9.64988	0.609568	-53.4397	-2.08481	-1.49464	-6.23591	9.10991	34.8519	54.9406	11.3706	102.975	29.9775	-0.230951	1.02938	-23.3027	1.00871	-5.84943	34.4086	2.53136	2.47052	50.1248	0.684308
1824	1.01723	-0.503984	16.076	0.405879	-0.30195	1.31926	0.405848	-0.301992	7.13969	0.322847	-0.199502	11.1917	-0.687267	1.34153	16.3337	-0.776542	2.68822	-5.69751	-7.61898	1.37406	-8.155	13.9775	10.8015	38.745	-16.9964	99.636	49.7852	-9.80967	0.0278728	-53.3063	-2.25811	-1.4133	-5.93609	9.41364	34.6445	54.3189	11.3423	102.996	30.6666	-0.395302	1.2232	-23.2788	1.00642	-5.86332	34.4243	2.49247	2.53796	50.0679	0.959743
1826	0.996419	-0.471865	16.079	0.399307	-0.286218	1.32053	0.399277	-0.286259	7.14096	0.31692	-0.188168	11.1926	-0.675746	1.34594	16.3779	-0.754871	2.69189	-5.61511	-7.68715	1.20632	-8.1195	14.2275	10.5058	38.1907	-18.1108	98.1276	50.4406	-9.86968	-0.449839	-53.1079	-2.38395	-1.31241	-5.73334	9.77728	34.1929	53.8304	11.1177	103.118	31.5141	-0.693888	1.56617	-23.3449	0.998368	-5.83542	34.4525	2.46296	2.41723	49.9731	1.03714
1828	0.97284	-0.423005	16.0905	0.392846	-0.262942	1.32554	0.392819	-0.262982	7.14598	0.310587	-0.171191	11.1964	-0.653814	1.33252	16.4193	-0.720476	2.65942	-5.53789	-7.77128	1.02901	-8.06358	14.5478	10.2174	37.5961	-19.2785	96.5082	51.1615	-9.77977	-1.09318	-52.965	-2.50087	-1.22729	-5.56901	10.1346	33.3898	53.3302	10.7789	103.621	32.5012	-1.07507	1.79274	-23.316	0.989921	-5.82728	34.4835	2.45579	2.31922	49.8744	1.07638
1830	0.949895	-0.364929	16.1048	0.387397	-0.23568	1.33174	0.387372	-0.23572	7.15217	0.304754	-0.151171	11.201	-0.629509	1.31324	16.4607	-0.683805	2.61545	-5.46064	-7.86812	0.86434	-8.00719	14.9557	9.89833	36.9796	-20.5326	94.8107	51.9095	-9.54998	-1.91502	-52.8512	-2.6121	-1.17483	-5.44797	10.4425	32.2919	52.7897	10.331	104.338	33.5538	-1.48017	1.85089	-23.3226	0.984833	-5.85049	34.5178	2.46661	2.29279	49.79	1.12219
1832	0.92726	-0.319528	16.1128	0.381082	-0.213987	1.33518	0.38106	-0.214027	7.15561	0.298634	-0.135366	11.2036	-0.612686	1.32523	16.4994	-0.649676	2.63115	-5.38829	-7.994	0.744645	-7.96794	15.4531	9.51335	36.4031	-21.8886	93.1769	52.5623	-9.36479	-2.67205	-52.5319	-2.70318	-1.19173	-5.45769	10.5867	31.2057	52.2565	9.75699	104.335	34.4048	-1.65945	1.86339	-24.0878	0.992089	-5.90457	34.5726	2.47042	2.37461	49.775	1.23161
1834	0.912741	-0.274588	16.1161	0.378295	-0.193134	1.33655	0.378275	-0.193173	7.15699	0.295206	-0.11996	11.2046	-0.598514	1.34619	16.5698	-0.61786	2.66399	-5.2571	-8.07927	0.645329	-7.90314	15.9753	9.10663	35.7693	-23.3028	91.352	53.1229	-8.91258	-3.6899	-52.3041	-2.77747	-1.19122	-5.36608	10.8087	30.475	51.5586	9.30875	104.021	35.1323	-1.98974	1.48998	-24.955	0.994815	-5.93719	34.5899	2.46084	2.34355	49.7092	1.32752
1836	0.907121	-0.230136	16.1146	0.379375	-0.173195	1.33582	0.379357	-0.173234	7.15625	0.294728	-0.104987	11.204	-0.594397	1.37779	16.6733	-0.601349	2.7196	-5.06443	-8.12057	0.56195	-7.80607	16.4864	8.71986	35.0711	-24.7042	89.3348	53.6318	-8.20815	-4.92063	-52.176	-2.8346	-1.1642	-5.16673	11.1787	30.0331	50.6695	8.96424	103.474	35.8393	-2.49299	0.778656	-25.7249	0.98897	-5.93305	34.5686	2.43441	2.19498	49.584	1.40911
1838	0.906145	-0.197439	16.1042	0.381559	-0.158762	1.33114	0.381543	-0.158801	7.15157	0.29543	-0.0940552	11.2005	-0.642049	1.44894	16.7864	-0.66572	2.86533	-4.85481	-8.17565	0.510462	-7.68385	16.9225	8.51074	34.364	-25.8001	87.3454	54.2272	-7.63775	-5.89243	-51.9724	-2.86653	-1.15977	-5.06496	11.7039	29.2435	49.632	8.38058	102.604	36.8747	-2.82496	0.306948	-26.1973	0.970958	-5.89023	34.5622	2.39108	2.13485	49.4745	1.5473
1840	0.904471	-0.158342	16.1093	0.383938	-0.141497	1.33329	0.383923	-0.141537	7.15372	0.296094	-0.0809997	11.2021	-0.667345	1.51531	16.881	-0.69083	2.99457	-4.67907	-8.23429	0.402456	-7.58228	17.3052	8.201	33.7053	-26.9704	85.3717	54.8779	-7.14486	-6.72624	-51.598	-2.89643	-1.16144	-4.99737	12.3522	28.1444	48.6027	7.45077	101.986	37.9321	-3.20494	-0.561232	-26.715	0.969128	-5.79142	34.5634	2.30743	2.10763	49.4175	1.6703
1842	0.900235	-0.115346	16.1303	0.385497	-0.122349	1.34254	0.385484	-0.122389	7.16297	0.296024	-0.0665926	11.209	-0.657703	1.56882	16.9417	-0.65608	3.08844	-4.56557	-8.2918	0.249605	-7.50517	17.6387	7.74742	33.1084	-28.2451	83.5126	55.5185	-6.72948	-7.42705	-51.1633	-2.92964	-1.18151	-4.95516	13.0738	26.796	47.5982	6.23691	101.662	38.9254	-3.59822	-1.88922	-27.2452	0.985459	-5.67183	34.5667	2.20719	2.0928	49.4052	1.75963
1844	0.893211	-0.0976319	16.1442	0.383824	-0.114049	1.34871	0.383812	-0.114089	7.16914	0.294237	-0.0605009	11.2137	-0.636254	1.62367	16.939	-0.597934	3.18104	-4.56939	-8.3302	0.189969	-7.41521	17.9397	7.21156	32.5545	-29.4378	82.1557	55.8805	-6.39427	-7.98148	-51.2492	-2.97049	-1.28437	-4.93657	13.7272	25.4616	46.5253	5.14418	101.255	39.8339	-3.68912	-3.38123	-27.3613	0.999021	-5.7017	34.5466	2.21973	2.03733	49.3552	1.80559
1846	0.880519	-0.081285	16.1611	0.379556	-0.105902	1.35618	0.379546	-0.105941	7.17661	0.290522	-0.0546914	11.2193	-0.598666	1.65597	16.9098	-0.517531	3.22704	-4.62214	-8.36675	0.15979	-7.34126	18.1874	6.80571	32.073	-30.3709	81.0887	56.1526	-6.04806	-8.51192	-51.4628	-2.96964	-1.40559	-4.96032	14.3394	24.2755	45.4556	4.07581	100.603	40.662	-3.52215	-4.85511	-27.3775	1.01518	-5.71748	34.5379	2.21365	1.96594	49.3192	1.83572
1848	0.862023	-0.062229	16.1794	0.372962	-0.0961051	1.36429	0.372952	-0.0961436	7.18473	0.28496	-0.047799	11.2253	-0.551692	1.66423	16.8633	-0.427917	3.22599	-4.70726	-8.40199	0.147599	-7.28846	18.3595	6.57853	31.6907	-30.9958	80.2955	56.3166	-5.6447	-9.07298	-51.6962	-2.93199	-1.52262	-5.01222	14.9081	23.2674	44.4249	3.02694	99.7878	41.3785	-3.13944	-6.25336	-27.4139	1.02958	-5.69729	34.5462	2.17424	1.88071	49.3039	1.86843
1850	0.839347	-0.0479855	16.1841	0.364156	-0.0880586	1.36638	0.364146	-0.088096	7.18681	0.27786	-0.0423533	11.2269	-0.521435	1.66411	16.7996	-0.371272	3.2155	-4.8248	-8.41802	0.159211	-7.2588	18.3779	6.47775	31.4711	-31.3341	79.922	56.1457	-5.10742	-9.74745	-51.7851	-2.93425	-1.59544	-5.01919	15.4527	22.3574	43.4942	1.97459	99.3491	41.803	-2.70745	-7.67246	-27.7218	1.02356	-5.70348	34.5618	2.16259	1.76103	49.2978	1.95007
1852	0.817583	-0.0206632	16.1985	0.356792	-0.0743678	1.37275	0.356784	-0.0744048	7.19318	0.271474	-0.032599	11.2317	-0.504767	1.66303	16.7181	-0.339318	3.208	-4.97572	-8.45071	0.160084	-7.19982	18.3077	6.53407	31.42	-31.4557	79.6441	55.7193	-4.4208	-10.543	-52.1889	-2.90507	-1.70551	-5.00309	15.7444	21.5759	42.6725	1.17937	98.9946	42.2094	-2.22319	-8.71293	-27.8251	0.999977	-5.70827	34.5872	2.16156	1.68788	49.283	2.04921
1854	0.799462	0.0200174	16.2182	0.352094	-0.0551195	1.38143	0.352088	-0.0551558	7.20186	0.266721	-0.0185194	11.2382	-0.498709	1.66282	16.6298	-0.326241	3.20578	-5.13948	-8.5003	0.159735	-7.13337	18.1737	6.7351	31.5225	-31.3947	79.3058	55.135	-3.6043	-11.4794	-52.9494	-2.8367	-1.86619	-4.98203	15.7324	20.9307	41.9798	0.683407	98.6404	42.6354	-1.75173	-9.27669	-27.728	0.967132	-5.7032	34.6219	2.15925	1.6677	49.2534	2.1532
[truncated: 2,030 more rows]
[truncated: 56 more columns]

## Sheet: Joint Angels ZXY (WO)
Frame	L5S1 Lateral Bending	L5S1 Axial Bending	L5S1 Flexion/Extension	L4L3 Lateral Bending	L4L3 Axial Rotation	L4L3 Flexion/Extension	L1T12 Lateral Bending	L1T12 Axial Rotation	L1T12 Flexion/Extension	T9T8 Lateral Bending	T9T8 Axial Rotation	T9T8 Flexion/Extension	T1C7 Lateral Bending	T1C7 Axial Rotation	T1C7 Flexion/Extension	C1 Head Lateral Bending	C1 Head Axial Rotation	C1 Head Flexion/Extension	Right T4 Shoulder Abduction/Adduction	Right T4 Shoulder Internal/External Rotation	Right T4 Shoulder Flexion/Extension	Right Shoulder Abduction/Adduction	Right Shoulder Internal/External Rotation	Right Shoulder Flexion/Extension	Right Elbow Ulnar Deviation/Radial Deviation	Right Elbow Pronation/Supination	Right Elbow Flexion/Extension	Right Wrist Ulnar Deviation/Radial Deviation	Right Wrist Pronation/Supination	Right Wrist Flexion/Extension	Left T4 Shoulder Abduction/Adduction	Left T4 Shoulder Internal/External Rotation	Left T4 Shoulder Flexion/Extension	Left Shoulder Abduction/Adduction	Left Shoulder Internal/External Rotation	Left Shoulder Flexion/Extension	Left Elbow Ulnar Deviation/Radial Deviation	Left Elbow Pronation/Supination	Left Elbow Flexion/Extension	Left Wrist Ulnar Deviation/Radial Deviation	Left Wrist Pronation/Supination	Left Wrist Flexion/Extension	Right Hip Abduction/Adduction	Right Hip Internal/External Rotation	Right Hip Flexion/Extension	Right Knee Abduction/Adduction	Right Knee Internal/External Rotation	Right Knee Flexion/Extension	Right Ankle Abduction/Adduction
[truncated: 3,062 more rows]
[truncated: 56 more columns]
