# Supplementary material for: “Doctor, when can I drive?” – Can we compensate an immobilization of the right wrist while driving a car: A pilot study
Source: PLoS One. 2026 Feb 18;21(2):e0341628. doi: 10.1371/journal.pone.0341628 (PMC12915907; doi:10.1371/journal.pone.0341628)
Supplement: S3 File — (XLSX) [file pone.0341628.s003.xlsx]

## Sheet: Joint Angles ZXY (NI)
Frame	L5S1 Lateral Bending	L5S1 Axial Bending	L5S1 Flexion/Extension	L4L3 Lateral Bending	L4L3 Axial Rotation	L4L3 Flexion/Extension	L1T12 Lateral Bending	L1T12 Axial Rotation	L1T12 Flexion/Extension	T9T8 Lateral Bending	T9T8 Axial Rotation	T9T8 Flexion/Extension	T1C7 Lateral Bending	T1C7 Axial Rotation	T1C7 Flexion/Extension	C1 Head Lateral Bending	C1 Head Axial Rotation	C1 Head Flexion/Extension	Right T4 Shoulder Abduction/Adduction	Right T4 Shoulder Internal/External Rotation	Right T4 Shoulder Flexion/Extension	Right Shoulder Abduction/Adduction	Right Shoulder Internal/External Rotation	Right Shoulder Flexion/Extension	Right Elbow Ulnar Deviation/Radial Deviation	Right Elbow Pronation/Supination	Right Elbow Flexion/Extension	Right Wrist Ulnar Deviation/Radial Deviation	Right Wrist Pronation/Supination	Right Wrist Flexion/Extension	Left T4 Shoulder Abduction/Adduction	Left T4 Shoulder Internal/External Rotation	Left T4 Shoulder Flexion/Extension	Left Shoulder Abduction/Adduction	Left Shoulder Internal/External Rotation	Left Shoulder Flexion/Extension	Left Elbow Ulnar Deviation/Radial Deviation	Left Elbow Pronation/Supination	Left Elbow Flexion/Extension	Left Wrist Ulnar Deviation/Radial Deviation	Left Wrist Pronation/Supination	Left Wrist Flexion/Extension	Right Hip Abduction/Adduction	Right Hip Internal/External Rotation	Right Hip Flexion/Extension	Right Knee Abduction/Adduction	Right Knee Internal/External Rotation	Right Knee Flexion/Extension	Right Ankle Abduction/Adduction
0	0.812096	-0.20129	16.2176	0.339947	-0.15315	1.38155	0.339931	-0.153185	7.20199	0.263956	-0.092574	11.2383	0.934822	0.0378094	20.1491	1.72128	-0.213337	1.38758	-5.49033	0.332298	-14.6838	11.8805	25.3997	49.1563	-4.58334	83.6011	46.3068	5.45518	1.32177	-34.9461	-3.66027	-1.99294	-12.922	2.58629	33.0684	45.3177	6.25765	79.0141	41.5268	12.2049	-6.2168	-27.7632	4.25627	-4.16022	38.3191	1.92967	0.89119	66.7333	-8.81302
2	0.764648	-0.191527	16.299	0.319875	-0.145207	1.41773	0.31986	-0.145241	7.23817	0.248436	-0.0879509	11.2654	0.94104	0.0417426	20.1611	1.73385	-0.207865	1.40977	-5.4925	0.323084	-14.5449	11.7734	25.3811	48.9979	-4.57754	83.6903	46.2961	5.45628	1.31057	-35.0353	-3.68392	-1.93604	-12.8023	2.59734	33.0875	45.1945	6.27951	79.0281	41.4837	12.2576	-6.24528	-27.8044	4.40254	-4.40793	37.8977	2.22416	1.4344	66.5241	-8.90757
4	0.729179	-0.192881	16.3727	0.304175	-0.143072	1.45048	0.304161	-0.143103	7.27091	0.236558	-0.0873816	11.29	0.940495	0.0535872	20.1685	1.73644	-0.185935	1.42367	-5.4857	0.34579	-14.4333	11.6792	25.3695	48.8675	-4.56464	83.7815	46.2877	5.45258	1.29184	-35.1176	-3.72664	-1.91349	-12.6926	2.61678	33.1013	45.0867	6.29198	79.0477	41.4508	12.3019	-6.26881	-27.8339	4.50012	-4.6163	37.581	2.45934	1.86458	66.3919	-8.97656
6	0.707205	-0.20459	16.4357	0.293564	-0.146534	1.4785	0.293549	-0.146565	7.29893	0.228844	-0.0906664	11.311	0.933057	0.0720788	20.1715	1.72841	-0.149822	1.42951	-5.47122	0.398438	-14.351	11.6023	25.3648	48.769	-4.54573	83.8691	46.2863	5.4412	1.27089	-35.1894	-3.78662	-1.92536	-12.598	2.64168	33.1076	45.0012	6.29457	79.0727	41.4289	12.3372	-6.28671	-27.8501	4.54727	-4.77704	37.3852	2.6283	2.16332	66.3445	-9.0198
8	0.690326	-0.210976	16.4875	0.285619	-0.148051	1.50156	0.285604	-0.148081	7.32199	0.222999	-0.0923221	11.3283	0.925579	0.0830099	20.1759	1.71804	-0.127509	1.43791	-5.46305	0.437643	-14.2746	11.5442	25.3606	48.6871	-4.53304	83.9282	46.3061	5.41437	1.2775	-35.2475	-3.83536	-1.93275	-12.5301	2.64982	33.0998	44.9518	6.29349	79.099	41.408	12.3693	-6.30322	-27.8604	4.59345	-4.90825	37.2454	2.77098	2.39234	66.3169	-9.06266
10	0.678557	-0.215129	16.526	0.280101	-0.148979	1.51869	0.280086	-0.149008	7.33912	0.218931	-0.0933782	11.3411	0.919195	0.0914952	20.1819	1.70892	-0.109981	1.44923	-5.46011	0.463863	-14.1949	11.4975	25.3508	48.6025	-4.52302	83.9717	46.3426	5.39198	1.29564	-35.2806	-3.88104	-1.93416	-12.4591	2.65692	33.1119	44.9032	6.30561	79.1046	41.3947	12.4029	-6.31129	-27.873	4.62921	-5.01099	37.1633	2.90015	2.58591	66.3021	-9.11094
12	0.670616	-0.215088	16.5467	0.276611	-0.148349	1.52785	0.276596	-0.148378	7.34828	0.21628	-0.0931361	11.348	0.92074	0.0954696	20.1864	1.71295	-0.103119	1.45763	-5.47275	0.463647	-14.0977	11.4608	25.3289	48.5077	-4.52313	84.0087	46.3929	5.37761	1.32344	-35.2916	-3.91509	-1.91979	-12.3674	2.66009	33.1491	44.836	6.33816	79.0927	41.3879	12.4473	-6.31842	-27.8901	4.66169	-5.11209	37.1537	3.03677	2.76069	66.2924	-9.1696
14	0.661307	-0.203158	16.5264	0.273505	-0.142341	1.51884	0.27349	-0.142369	7.33927	0.213574	-0.0888395	11.3412	0.948912	0.0888442	20.1805	1.76248	-0.123822	1.44648	-5.52731	0.410347	-13.9684	11.4362	25.2825	48.4068	-4.55358	84.0508	46.451	5.36739	1.37084	-35.3	-3.89949	-1.87941	-12.2467	2.6226	33.2128	44.7241	6.41509	79.0839	41.3856	12.53	-6.35614	-27.911	4.71067	-5.2853	37.2867	3.22085	2.92996	66.2757	-9.21189
16	0.662624	-0.177931	16.5202	0.276118	-0.131382	1.51603	0.276105	-0.13141	7.33646	0.214825	-0.0804794	11.3391	1.02499	0.0457369	20.1455	1.88859	-0.226145	1.38026	-5.68631	0.190311	-13.6432	11.4125	25.1854	48.2353	-4.66352	84.1681	46.4968	5.35271	1.41105	-35.3181	-3.85574	-1.69852	-11.9177	2.62707	33.2024	44.5026	6.43922	79.153	41.342	12.6629	-6.43278	-27.9357	4.82493	-5.66374	37.5085	3.57293	3.1057	66.2579	-9.47567
18	0.673313	-0.144825	16.5396	0.283462	-0.117759	1.52463	0.28345	-0.117788	7.34506	0.219438	-0.0698293	11.3456	1.15345	-0.0357512	20.0731	2.09878	-0.415233	1.24363	-5.94191	-0.152398	-13.1655	11.4181	25.0144	48.0163	-4.85923	84.374	46.5397	5.32171	1.41952	-35.3632	-3.7993	-1.37938	-11.381	2.70154	33.1176	44.1799	6.39181	79.3204	41.2659	12.824	-6.55549	-27.95	5.00659	-6.20649	37.7754	4.04715	3.31615	66.2317	-9.9264
20	0.674831	-0.115679	16.5851	0.286458	-0.105174	1.5448	0.286447	-0.105206	7.36523	0.220869	-0.0602428	11.3607	1.34148	-0.145461	19.9313	2.40885	-0.675625	0.976597	-6.22867	-0.334785	-12.8815	11.5888	24.6916	47.929	-5.12236	84.6759	46.6376	5.23512	1.31873	-35.4957	-3.75627	-1.01669	-10.7789	2.88902	33.0442	43.8262	6.28532	79.6051	41.2374	12.9233	-6.76263	-27.8951	5.22027	-6.62919	37.969	4.34704	3.71178	66.164	-10.2007
22	0.685478	-0.156389	16.5949	0.287834	-0.123885	1.54921	0.287821	-0.123914	7.36964	0.223095	-0.0741384	11.364	1.49244	-0.226452	19.8736	2.65987	-0.871118	0.866128	-6.41695	-0.365902	-12.6755	11.7576	24.3638	47.7666	-5.37927	84.871	46.7724	5.13406	1.2003	-35.6375	-3.75706	-0.81561	-10.3687	3.08106	33.0678	43.6232	6.18849	79.8565	41.2483	12.9356	-6.89077	-27.8096	5.3957	-6.90963	38.1239	4.51188	3.88504	66.1046	-10.3331
24	0.713889	-0.271276	16.571	0.29103	-0.176503	1.53876	0.291012	-0.176533	7.35919	0.228863	-0.11326	11.3562	1.58514	-0.269509	19.9122	2.81643	-0.977486	0.935608	-6.50255	-0.248486	-12.5139	11.9351	24.0639	47.5124	-5.6252	84.9341	46.9623	5.00824	1.09241	-35.7572	-3.81016	-0.804572	-10.187	3.23149	33.2065	43.6012	6.13904	80.0361	41.2954	12.8644	-6.91147	-27.7079	5.5151	-7.01014	38.2443	4.52863	3.77832	66.0649	-10.3313
26	0.777705	-0.416018	16.5811	0.307315	-0.245109	1.54349	0.30729	-0.245141	7.36392	0.245435	-0.163499	11.3598	1.63616	-0.298596	19.9395	2.90102	-1.04572	0.985143	-6.6178	-0.0151876	-12.3113	12.3228	23.7721	47.2604	-5.92791	84.9767	47.2861	4.78123	1.00371	-35.8075	-3.92861	-0.867658	-10.0986	3.27267	33.4414	43.6872	6.22257	80.1498	41.3731	12.7514	-6.86523	-27.6115	5.58954	-6.85943	38.3268	4.35029	3.55682	66.0372	-10.2432
28	0.866477	-0.540339	16.6303	0.336124	-0.306852	1.56568	0.336092	-0.306887	7.38611	0.270919	-0.207817	11.3764	1.6568	-0.32719	19.9548	2.93014	-1.104	1.01261	-6.71175	0.261786	-12.2068	12.8224	23.4942	47.1496	-6.23053	84.9813	47.7223	4.47454	1.02444	-35.8046	-4.08548	-0.966861	-10.0353	3.20959	33.6467	43.815	6.31958	80.2317	41.4164	12.6718	-6.8281	-27.5368	5.62275	-6.4549	38.383	3.99935	3.29241	66.0294	-10.0384
30	0.969094	-0.634116	16.7073	0.373403	-0.356391	1.60013	0.373366	-0.35643	7.42056	0.301944	-0.242479	11.4023	1.65464	-0.356839	19.9651	2.91724	-1.15735	1.03139	-6.76758	0.53776	-12.2065	13.3559	23.2572	47.214	-6.52355	84.9648	48.1884	4.09568	1.1559	-35.7501	-4.26586	-1.06736	-9.96062	3.09014	33.8079	43.9238	6.41192	80.2608	41.4119	12.638	-6.83606	-27.493	5.62225	-5.89726	38.4186	3.55997	3.03718	66.0375	-9.76637
32	1.05506	-0.71821	16.7549	0.404187	-0.400307	1.62155	0.404145	-0.400349	7.44198	0.327755	-0.273349	11.4184	1.63712	-0.374871	20.0187	2.8801	-1.1838	1.13093	-6.75513	0.71766	-12.2109	13.678	23.169	47.4381	-6.79225	84.9742	48.3735	3.6902	1.35269	-35.6375	-4.4459	-1.0875	-9.81815	3.10185	34.0212	43.8494	6.56285	80.1021	41.3735	12.6119	-6.94745	-27.4919	5.60647	-5.56652	38.4417	3.32828	2.87006	66.0467	-9.63549
34	1.11038	-0.793965	16.7746	0.422254	-0.438035	1.63056	0.422209	-0.438078	7.45099	0.343671	-0.300401	11.4252	1.64318	-0.387926	20.0889	2.88774	-1.20796	1.26102	-6.71362	0.878	-12.2001	13.9995	23.1209	47.7543	-7.22055	85.1331	48.4113	3.08736	1.36668	-35.4861	-4.58499	-1.10483	-9.67688	3.19132	34.1635	43.7385	6.62268	79.9266	41.3176	12.5937	-7.11176	-27.5381	5.60845	-5.42663	38.4725	3.23935	2.8805	66.059	-9.57931
36	1.13421	-0.861515	16.7697	0.427229	-0.469561	1.62859	0.42718	-0.469605	7.44902	0.349408	-0.323646	11.4238	1.6841	-0.406969	20.1553	2.95734	-1.25374	1.38348	-6.64946	1.03745	-12.1688	14.3758	23.1032	48.1044	-7.82627	85.4297	48.3823	2.28007	1.12683	-35.2887	-4.68455	-1.14123	-9.55807	3.34313	34.2303	43.6307	6.58166	79.7854	41.272	12.5772	-7.30083	-27.6151	5.63492	-5.47	38.5191	3.28374	3.03136	66.0717	-9.58726
38	1.14154	-0.919603	16.7604	0.425748	-0.495591	1.62463	0.425697	-0.495635	7.44506	0.349971	-0.343195	11.4208	1.76175	-0.463616	20.1595	3.08228	-1.38083	1.38887	-6.54042	1.20933	-12.1223	14.8495	23.1936	48.3324	-8.49327	85.6837	48.5013	1.38736	0.606099	-35.0221	-4.80147	-1.22123	-9.48286	3.5315	34.3205	43.5444	6.54806	79.7098	41.3287	12.5454	-7.45354	-27.654	5.67663	-5.64807	38.5854	3.45627	3.05672	66.0722	-9.67254
40	1.13865	-0.951506	16.7391	0.421946	-0.509292	1.61526	0.421894	-0.509336	7.43569	0.348013	-0.353674	11.4138	1.86683	-0.576605	20.1277	3.23998	-1.62024	1.3258	-6.44769	1.35535	-12.1313	15.3427	23.2451	48.5534	-9.19665	85.956	48.7019	0.47792	-0.00710824	-34.6443	-4.89765	-1.29307	-9.42917	3.72319	34.3963	43.501	6.50776	79.7087	41.4142	12.5018	-7.5681	-27.6735	5.71183	-5.9331	38.6958	3.68187	3.1403	66.0796	-9.72722
42	1.13375	-0.960947	16.7123	0.419097	-0.512973	1.60334	0.419044	-0.513016	7.42377	0.346128	-0.356598	11.4048	1.99446	-0.748903	20.0727	3.42051	-1.97575	1.21777	-6.39379	1.45626	-12.1844	15.8247	23.2318	48.7706	-9.89806	86.1991	48.9713	-0.372289	-0.573978	-34.1215	-4.96151	-1.33749	-9.39159	3.90186	34.4494	43.5096	6.46805	79.7732	41.5069	12.4517	-7.65039	-27.6846	5.73623	-6.29305	38.8521	3.9253	3.30059	66.1002	-9.72219
44	1.14617	-0.977581	16.7083	0.423203	-0.521259	1.60164	0.423149	-0.521302	7.42208	0.349729	-0.362526	11.4036	2.13457	-0.967516	20.0177	3.60948	-2.42003	1.10849	-6.40857	1.48454	-12.1632	16.2538	23.2213	48.8999	-10.4861	86.1787	49.305	-0.955405	-0.734628	-33.391	-4.97704	-1.33572	-9.36449	4.04656	34.4713	43.5797	6.45754	79.8637	41.5882	12.4147	-7.73758	-27.7324	5.75648	-6.68419	39.0406	4.16495	3.49369	66.1413	-9.67092
46	1.18574	-1.00606	16.7212	0.438206	-0.536973	1.60751	0.438151	-0.537019	7.42794	0.361946	-0.373318	11.408	2.29594	-1.22699	19.9991	3.8252	-2.94471	1.06501	-6.45821	1.40423	-12.1115	16.6092	23.078	49.0165	-11.0567	86.1075	49.6579	-1.46931	-0.720314	-32.4046	-4.96281	-1.26654	-9.37511	4.16849	34.4641	43.7069	6.44349	79.9251	41.6641	12.3842	-7.80539	-27.7282	5.78182	-6.89919	39.242	4.23651	3.51844	66.2017	-9.5058
48	1.24781	-1.04137	16.745	0.462492	-0.557533	1.61825	0.462435	-0.557581	7.43868	0.381407	-0.387139	11.4161	2.47878	-1.52765	20.0357	4.06881	-3.54972	1.12253	-6.52948	1.22998	-12.0133	16.9245	22.797	49.1096	-11.6417	86.0076	50.0095	-1.99869	-0.595095	-31.1137	-4.93336	-1.13898	-9.41228	4.25115	34.4328	43.8593	6.43642	79.9548	41.7074	12.3652	-7.85239	-27.6699	5.80937	-6.86519	39.428	4.08836	3.37812	66.2746	-9.21427
50	1.30294	-1.04951	16.7517	0.48598	-0.565583	1.62135	0.485922	-0.565632	7.44178	0.399477	-0.391653	11.4184	2.6707	-1.86977	20.1696	4.31958	-4.22999	1.35924	-6.59367	1.04379	-11.7993	17.3288	22.4794	49.0959	-12.2988	85.8156	50.3129	-2.62527	-0.404037	-29.5071	-4.93452	-1.0112	-9.41241	4.20877	34.4002	43.9211	6.51615	80.0059	41.5959	12.3848	-7.88762	-27.6347	5.79722	-6.42718	39.5303	3.62299	3.26917	66.3478	-8.77636
52	1.34843	-1.08257	16.7934	0.503126	-0.583872	1.64005	0.503066	-0.583925	7.46048	0.413449	-0.404247	11.4325	2.90361	-2.30232	20.3165	4.61992	-5.08718	1.6168	-6.70485	0.914375	-11.3602	17.9476	22.1858	48.8803	-12.8825	85.3708	50.71	-3.6327	-0.250302	-26.9541	-4.91217	-0.872977	-9.35425	4.1531	34.3361	43.9086	6.60788	80.0696	41.4719	12.403	-7.9285	-27.599	5.88573	-6.2959	39.4682	3.35417	3.34668	66.3355	-8.44141
54	1.37774	-1.12482	16.8728	0.512325	-0.604976	1.67551	0.512263	-0.605029	7.49594	0.421644	-0.419465	11.4591	3.1793	-2.8541	20.4542	4.96428	-6.17528	1.85314	-6.86212	0.851821	-10.7904	18.8344	21.9073	48.4714	-13.3272	84.5765	51.3074	-5.1239	-0.213872	-23.3384	-4.87417	-0.729047	-9.26536	4.13458	34.263	43.8649	6.65834	80.1327	41.365	12.395	-7.997	-27.5565	6.05908	-6.53584	39.2416	3.37049	3.56924	66.2395	-8.27866
56	1.36394	-1.05292	16.9568	0.511903	-0.572567	1.71256	0.511844	-0.572621	7.53299	0.419226	-0.395303	11.4869	3.4847	-3.59449	20.5787	5.30849	-7.61734	2.06125	-7.01447	0.815175	-10.6147	20.0424	21.5871	48.0673	-13.5015	83.0588	52.4441	-7.29676	-0.463337	-18.7106	-4.89341	-0.58549	-9.28503	4.25619	34.2907	43.978	6.49471	80.1196	41.2491	12.2896	-8.16422	-27.4934	6.12189	-6.70875	38.9143	3.53015	3.59765	66.1329	-8.32527
58	1.3715	-0.99338	17.011	0.519937	-0.547242	1.73644	0.519881	-0.547295	7.55687	0.423595	-0.375879	11.5048	3.7479	-4.44263	20.7115	5.54726	-9.24249	2.28879	-7.16449	0.822252	-10.4165	21.5332	20.8993	47.2753	-13.6084	82.0324	53.5164	-9.44451	-0.232066	-13.9651	-4.97735	-0.518567	-9.36226	4.38419	34.4056	44.0527	6.40154	80.2335	41.175	12.1993	-8.35241	-27.4333	6.11312	-6.7105	38.6543	3.59644	3.47317	66.0686	-8.3588
60	1.40562	-0.969883	17.0508	0.536712	-0.539842	1.7541	0.536657	-0.539897	7.57453	0.435649	-0.369295	11.518	3.96122	-5.35522	20.8376	5.67905	-10.97	2.51073	-7.31122	0.811911	-10.1416	23.1798	19.6771	46.0244	-13.7813	81.7863	54.3437	-10.8492	0.328998	-9.74434	-5.11283	-0.526938	-9.4749	4.51845	34.5889	44.0647	6.39456	80.4721	41.1845	12.144	-8.57197	-27.3845	6.04339	-6.50241	38.4812	3.50678	3.23918	66.0582	-8.31597
62	1.42476	-0.95528	17.1944	0.545945	-0.535415	1.81789	0.54589	-0.535472	7.63832	0.44222	-0.365462	11.5659	4.18601	-6.26398	20.8648	5.82789	-12.6981	2.55225	-7.46569	0.527862	-9.96772	24.5685	17.6632	44.497	-14.3253	82.3606	54.8357	-9.16961	-0.399904	-7.39906	-5.23442	-0.519219	-9.58331	4.78763	34.7749	44.1004	6.26486	80.6515	41.4178	12.0918	-8.96891	-27.3372	5.95295	-6.10253	38.2514	3.25848	3.09124	66.0705	-8.16396
64	1.42862	-0.979766	17.2866	0.545406	-0.546721	1.85894	0.54535	-0.546777	7.67937	0.442506	-0.373987	11.5967	4.33806	-7.05355	20.9236	5.88305	-14.184	2.66114	-7.57138	0.13237	-9.62886	25.6434	15.19	42.4877	-14.741	82.9821	54.8153	-7.22224	-1.7569	-7.08244	-5.33444	-0.560861	-9.63148	5.11272	34.9347	44.1162	6.03803	80.6775	41.6393	12.0606	-9.2871	-27.4048	5.76454	-5.58396	38.1934	3.06892	2.84585	66.1383	-8.03123
66	1.42139	-1.04601	17.33	0.536675	-0.57527	1.87848	0.536616	-0.575326	7.69891	0.437779	-0.395904	11.6113	4.40981	-7.6936	21.0197	5.84098	-15.3701	2.84882	-7.60662	-0.33144	-9.11457	26.4109	12.41	40.1419	-15.0018	83.2632	54.1445	-5.66835	-3.54517	-8.48092	-5.41615	-0.647888	-9.57905	5.44435	35.0678	44.0928	5.79014	80.5608	41.8136	12.0393	-9.4563	-27.577	5.49368	-4.97521	38.2987	2.93103	2.52702	66.2579	-7.91744
68	1.42954	-1.14016	17.5	0.532019	-0.617663	1.95437	0.531954	-0.617717	7.7748	0.436925	-0.427964	11.6683	4.45832	-8.19946	21.0312	5.78691	-16.3081	2.88086	-7.5665	-0.860476	-8.63537	27.039	9.4878	38.1848	-15.5056	82.4251	52.4931	-4.05238	-4.83341	-10.2605	-5.49912	-0.705712	-9.30965	5.65215	35.2317	43.983	5.83676	80.4367	42.0463	11.977	-9.44431	-27.7084	5.27231	-4.24254	38.3266	2.53249	2.37283	66.3873	-7.67393
70	1.42007	-1.24215	17.6164	0.519091	-0.661878	2.00646	0.519023	-0.661931	7.82689	0.430019	-0.461891	11.7073	4.44227	-8.58661	21.1002	5.65659	-17.0066	3.02577	-7.37595	-1.25961	-8.15292	27.609	6.59526	36.1857	-16.3262	81.3414	49.955	-2.56184	-6.3166	-12.6475	-5.64813	-0.789226	-9.03577	5.82563	35.2954	43.8433	5.95577	80.4706	42.1779	11.9012	-9.33392	-27.7683	5.07958	-3.76111	38.3279	2.34979	2.39473	66.4693	-7.47918
72	1.39226	-1.33913	17.653	0.498743	-0.702153	2.02303	0.498671	-0.702204	7.84347	0.417343	-0.493305	11.7197	4.36605	-8.87171	21.2297	5.45423	-17.4977	3.28835	-7.07759	-1.49709	-7.64145	28.1437	3.98928	34.1482	-17.3215	80.6011	46.5471	-1.59318	-7.8285	-15.4063	-5.84816	-0.888846	-8.82893	5.99121	35.2422	43.7153	6.07888	80.6385	42.1974	11.8242	-9.17668	-27.7592	4.92093	-3.5809	38.3252	2.43994	2.52669	66.5147	-7.36887
74	1.36693	-1.40893	17.6598	0.481833	-0.730647	2.02623	0.481759	-0.730698	7.84666	0.406505	-0.515683	11.7221	4.27812	-9.08217	21.3193	5.24719	-17.8514	3.47634	-6.90417	-1.67312	-6.98028	28.6462	2.39968	32.4408	-17.8276	81.4538	42.2175	-2.48748	-7.7026	-18.0839	-5.96639	-0.923178	-8.78211	6.18913	35.119	43.7322	6.11675	80.657	42.1932	11.766	-9.07874	-27.7354	4.80115	-3.5394	38.3935	2.61093	2.46113	66.6258	-7.32354
76	1.38221	-1.44388	17.6968	0.485498	-0.747318	2.04286	0.48542	-0.747366	7.86329	0.41028	-0.527925	11.7346	4.21423	-9.29232	21.2949	5.06949	-18.2173	3.45077	-6.82458	-1.7316	-6.3742	28.9831	1.83686	30.8919	-17.3555	83.061	37.8709	-4.29632	-6.86829	-19.3448	-6.0861	-0.900391	-8.73003	6.35016	35.0253	43.6869	6.19008	80.6022	42.2511	11.759	-9.06092	-27.7601	4.79052	-3.45003	38.4428	2.6241	2.35884	66.7319	-7.29451
78	1.44855	-1.43965	17.7835	0.514612	-0.751217	2.08148	0.514534	-0.75127	7.90192	0.432249	-0.529036	11.7636	4.18764	-9.52555	21.1494	4.93684	-18.6419	3.19766	-6.84053	-1.69253	-5.91286	29.1521	2.05476	29.5959	-16.0885	84.7462	33.7517	-6.5324	-5.89789	-19.033	-6.21794	-0.822389	-8.63567	6.45915	34.9731	43.5574	6.30291	80.5004	42.4091	11.7832	-9.11549	-27.8313	4.8698	-3.3097	38.467	2.4864	2.27108	66.8235	-7.26869
80	1.57052	-1.39281	17.9275	0.571454	-0.74129	2.14551	0.571377	-0.741348	7.96594	0.474045	-0.518085	11.8117	4.20137	-9.78589	20.9322	4.85918	-19.1312	2.80848	-6.95299	-1.65139	-5.80526	29.2799	1.97577	29.0809	-15.344	85.4027	29.5751	-8.1942	-6.92166	-17.9641	-6.3435	-0.707081	-8.51887	6.52261	34.9007	43.4509	6.36455	80.4089	42.7363	11.7161	-9.17194	-27.8681	4.89007	-3.3427	38.522	2.50321	2.30288	66.9234	-7.2438
82	1.69784	-1.29586	18.098	0.634776	-0.71004	2.22108	0.634702	-0.71011	8.04151	0.519334	-0.490819	11.8685	4.25912	-10.0855	20.7277	4.85087	-19.7046	2.439	-7.15801	-1.71014	-5.58691	29.1592	2.04293	28.8067	-14.4338	85.3837	25.6732	-9.78533	-7.77288	-15.9483	-6.43022	-0.505731	-8.34969	6.55931	34.8167	43.3545	6.38047	80.3666	43.0473	11.6607	-9.24464	-27.8857	4.90787	-3.40728	38.5894	2.58686	2.24031	67.0261	-7.22781
84	1.81763	-1.15908	18.2731	0.69821	-0.660826	2.29842	0.698142	-0.660898	8.11885	0.563584	-0.450117	11.9266	4.34869	-10.4204	20.5706	4.89592	-20.3503	2.15512	-7.42457	-1.86782	-5.17171	28.7954	2.32237	28.6379	-13.3413	84.6403	22.1051	-11.073	-8.306	-13.1755	-6.48156	-0.222637	-8.13224	6.57848	34.7268	43.2558	6.36407	80.3596	43.2924	11.6329	-9.33892	-27.8925	4.93002	-3.43464	38.6719	2.69723	2.04099	67.1264	-7.22884
86	1.93224	-1.03476	18.3967	0.758551	-0.616538	2.35285	0.758487	-0.616614	8.17328	0.605863	-0.413279	11.9675	4.40976	-10.7609	20.5074	4.90085	-20.9931	2.05035	-7.63628	-2.00611	-4.66242	28.3894	2.79329	28.5683	-12.4641	82.7404	18.6724	-10.79	-10.1088	-9.56431	-6.55603	0.078595	-7.91235	6.59697	34.6447	43.1043	6.38122	80.2914	43.456	11.6019	-9.47637	-27.915	4.95324	-3.28335	38.795	2.73568	1.73548	67.2046	-7.27057
88	2.05536	-0.889297	18.5065	0.824501	-0.563726	2.40094	0.824439	-0.563809	8.22135	0.651811	-0.369719	12.0036	4.49744	-11.1142	20.4638	4.95321	-21.6663	1.97882	-7.85993	-2.08041	-4.21339	27.931	3.42211	28.5163	-11.5544	81.2956	15.7424	-8.84923	-11.4807	-6.57565	-6.59669	0.387565	-7.67416	6.59014	34.6081	42.9118	6.36908	80.1576	43.6074	11.5955	-9.6205	-27.9586	4.94277	-2.95945	38.9272	2.67364	1.39608	67.2775	-7.35353
90	2.16933	-0.670303	18.6081	0.892784	-0.477985	2.44499	0.892735	-0.478077	8.26542	0.697462	-0.3014	12.0366	4.65668	-11.4902	20.4136	5.12784	-22.4036	1.88473	-8.1592	-2.19663	-3.85754	27.4325	4.07728	28.3913	-10.6219	80.475	13.6012	-5.47437	-12.4037	-5.35318	-6.52451	0.804923	-7.44159	6.57136	34.647	42.7068	6.32142	79.9605	43.7607	11.6114	-9.7631	-28.0263	4.89955	-2.51823	39.0589	2.5216	1.07549	67.3551	-7.4581
92	2.1925	-0.142364	18.7056	0.947756	-0.249325	2.48567	0.947741	-0.249436	8.30618	0.72424	-0.12708	12.0671	5.05253	-11.9712	20.3046	5.69125	-23.4092	1.64596	-8.78564	-2.92653	-3.52469	26.8866	4.33835	27.9041	-10.1031	79.111	13.1842	-1.59262	-14.7228	-9.09015	-6.02019	1.85687	-7.29551	6.60159	34.8569	42.5967	6.26625	79.7214	43.8961	11.618	-9.91941	-28.118	4.86999	-2.17844	39.1892	2.34563	0.892472	67.4676	-7.4959
94	2.15595	0.239989	18.7205	0.964339	-0.0788904	2.49036	0.964327	-0.0789804	8.31076	0.72594	0.0014115	12.0702	5.3777	-12.2635	20.2935	6.19587	-24.045	1.58536	-9.28214	-3.48062	-3.29296	26.4712	4.08184	27.518	-9.93664	78.9466	13.189	1.22371	-16.1385	-12.7996	-5.58891	2.65325	-7.29606	6.74339	35.0571	42.5146	6.21615	79.4656	44.0531	11.6054	-10.018	-28.2447	4.80601	-1.91744	39.2905	2.25174	0.818794	67.5721	-7.54739
96	2.07469	0.390649	18.6594	0.941595	-0.00573653	2.4628	0.941595	-0.00583367	8.28323	0.704358	0.0547088	12.0494	5.57666	-12.3231	20.4043	6.55884	-24.2103	1.75531	-9.52683	-3.70515	-3.16338	26.1836	3.52544	27.2902	-10.1818	80.1154	13.2888	2.61317	-16.386	-15.2373	-5.34726	3.00838	-7.42428	6.96841	35.181	42.4583	6.17523	79.2468	44.2152	11.5769	-10.0387	-28.3937	4.70544	-1.741	39.3599	2.26223	0.820068	67.6525	-7.62962
98	1.97404	0.390075	18.6282	0.897472	0.00272477	2.44923	0.897472	0.00263052	8.26966	0.670835	0.0582872	12.0392	5.7332	-12.2565	20.5805	6.89215	-24.1279	2.04534	-9.43152	-3.74808	-2.97182	25.839	3.723	26.9207	-11.3212	81.9554	13.5949	2.42309	-17.7979	-16.586	-5.29353	3.01366	-7.48952	7.10854	35.1382	42.4909	6.13375	79.2647	44.275	11.5544	-9.96712	-28.5073	4.60815	-1.66847	39.4084	2.34177	0.779759	67.6798	-7.73248
100	1.89417	0.403647	18.6176	0.863655	0.0155161	2.44467	0.863657	0.0154275	8.2651	0.64475	0.0657405	12.0357	5.81321	-12.1799	20.6896	7.07758	-24.0069	2.22603	-9.35454	-3.62195	-2.99745	25.3848	4.19902	26.8822	-11.5016	81.7893	13.7261	2.47503	-18.6929	-16.7093	-5.28018	2.96076	-7.50193	7.13076	35.0379	42.4974	6.11923	79.2962	44.305	11.5751	-9.86845	-28.5948	4.46764	-1.62887	39.4663	2.48312	0.701284	67.698	-7.89085
102	1.83771	0.471931	18.6097	0.844741	0.050246	2.44102	0.844746	0.0501589	8.26145	0.62843	0.0905248	12.0329	5.8183	-12.1159	20.7089	7.10802	-23.8907	2.25673	-9.38223	-3.37954	-3.19678	24.937	4.71783	27.2152	-10.742	79.6928	13.4763	3.12365	-18.9413	-15.8655	-5.25661	2.94702	-7.4779	7.05271	34.927	42.4442	6.15772	79.285	44.3213	11.635	-9.78005	-28.6667	4.28305	-1.57663	39.5713	2.64881	0.622773	67.7307	-8.11213
104	1.76634	0.556763	18.5102	0.820634	0.093847	2.39669	0.820643	0.0937614	8.21712	0.607658	0.121669	11.9996	5.76024	-12.004	20.7132	7.03476	-23.6684	2.26869	-9.51301	-3.15668	-3.1175	25.114	4.62473	27.654	-11.1104	78.9332	12.2444	3.89738	-19.3841	-15.2043	-5.17548	3.02062	-7.53412	6.9908	34.9041	42.2963	6.36961	79.1933	44.3268	11.6766	-9.78093	-28.7735	4.06598	-1.3718	39.8529	2.6962	0.682378	67.8385	-8.37428
106	1.69991	0.720786	18.4593	0.805407	0.171499	2.37367	0.805425	0.171417	8.1941	0.591391	0.1788	11.9822	5.73563	-11.9	20.6261	7.0043	-23.4765	2.10617	-9.59824	-3.10034	-3.03506	25.1774	4.74472	28.16	-11.276	78.2051	11.1541	4.48483	-19.9593	-14.2151	-5.1046	3.19408	-7.44473	6.99615	34.824	42.1913	6.40447	79.1908	44.3038	11.7027	-9.81662	-28.8274	3.97959	-1.29835	40.1652	2.75511	0.991315	67.9694	-8.75655
108	1.64254	0.963544	18.48	0.80089	0.282568	2.38223	0.800919	0.282485	8.20267	0.581044	0.261543	11.9885	5.74863	-11.8077	20.4451	7.02299	-23.3239	1.76412	-9.65481	-3.23458	-2.99767	25.0171	5.24986	28.7857	-11.0134	77.2257	10.3176	4.84991	-20.5729	-12.7294	-5.03116	3.47734	-7.183	7.05361	34.6869	42.1171	6.25032	79.2796	44.2717	11.7257	-9.87036	-28.8362	4.03092	-1.3912	40.4234	2.83961	1.48741	67.941	-9.29742
110	1.59177	1.22824	18.5337	0.801221	0.402567	2.4054	0.801263	0.402484	8.22583	0.573778	0.351251	12.0057	5.72338	-11.7025	20.2212	6.96926	-23.1379	1.34893	-9.91252	-3.49217	-3.02029	24.8944	6.07202	29.858	-10.4618	75.7371	9.09932	5.19322	-20.6521	-9.97498	-4.84563	3.89465	-6.8551	7.03771	34.6101	41.8739	6.21033	79.3019	44.3469	11.812	-9.9094	-28.9224	4.08476	-1.54941	40.4331	2.89124	1.83008	67.0736	-10.127
112	1.59022	1.51447	18.6019	0.825036	0.527747	2.43484	0.825091	0.527657	8.25529	0.583759	0.446291	12.0275	5.62711	-11.5336	19.9882	6.80443	-22.8132	0.926749	-10.2727	-3.78581	-2.78033	24.7874	7.23294	31.1157	-9.88352	74.2409	7.45963	5.60597	-21.2172	-8.91732	-4.5572	4.39067	-6.45609	6.94654	34.6728	41.6037	6.19708	79.2715	44.3526	11.8621	-10.0293	-28.9945	4.09629	-1.5861	40.2847	2.8879	1.9663	65.7419	-10.8315
114	1.62975	1.76941	18.6684	0.86425	0.635731	2.46334	0.864316	0.635642	8.28377	0.606342	0.529453	12.0486	5.45155	-11.2586	19.774	6.53127	-22.2679	0.546787	-10.5941	-4.07283	-2.29759	24.6236	8.55431	32.259	-9.35511	72.9614	5.75158	5.87102	-22.1344	-9.83905	-4.21539	4.83882	-6.06742	6.79556	34.8618	41.3967	6.15634	79.1854	44.255	11.8675	-10.2225	-29.0263	4.06079	-1.42582	39.9906	2.80418	1.82553	64.1776	-11.2895
116	1.63418	1.80661	18.6961	0.869453	0.651528	2.47551	0.86952	0.65144	8.29592	0.609255	0.541577	12.0577	5.21649	-10.7653	19.6452	6.23014	-21.3	0.321448	-10.389	-4.3064	-1.95204	24.027	9.40301	32.3058	-8.65636	72.2743	5.38648	4.93737	-21.7407	-11.0946	-3.9853	4.80761	-5.99192	6.65832	35.0211	41.4848	5.88389	79.0253	44.0551	11.8941	-10.3842	-28.9831	4.04735	-1.00939	39.5243	2.54994	1.20946	62.9265	-11.4259
118	1.62689	1.65468	18.6857	0.853281	0.58568	2.47142	0.853341	0.58559	8.29186	0.601285	0.491333	12.0548	4.92357	-10.1325	19.5338	5.87033	-20.0576	0.128602	-10.1244	-4.3502	-1.91427	24.0374	9.50579	32.155	-8.78311	72.439	6.04752	3.02152	-20.149	-11.5046	-3.89713	4.46614	-6.22832	6.55532	35.1929	41.7414	5.70851	78.9092	43.9825	11.9002	-10.439	-28.9622	3.90918	-0.246837	38.9323	2.11001	0.492307	62.139	-11.2751
120	1.62629	1.35287	18.6484	0.827205	0.453755	2.45581	0.827252	0.453669	8.27624	0.590038	0.391088	12.0434	4.56522	-9.39844	19.4069	5.42265	-18.6094	-0.0883925	-9.86481	-4.19752	-2.13816	24.7683	8.9395	31.9825	-9.85014	73.1036	7.64933	0.303464	-17.6562	-11.0638	-3.98123	3.89788	-6.66896	6.49425	35.3652	42.0704	5.68822	78.8412	44.0646	11.8883	-10.3894	-28.9685	3.66954	0.770866	38.3461	1.50687	-0.0854813	61.8022	-10.8544
122	1.70027	1.04207	18.6295	0.833098	0.311463	2.44816	0.833131	0.311376	8.2686	0.603357	0.285082	12.0379	4.08743	-8.64696	19.1909	4.75509	-17.0937	-0.456708	-9.43994	-3.95879	-2.21722	25.7286	8.37829	31.701	-11.2601	72.4971	9.92814	-2.82457	-15.0598	-10.9281	-4.29111	3.29863	-6.8595	6.47992	35.4818	42.1924	5.74945	78.6985	44.1938	11.9121	-10.3316	-28.9114	3.53799	1.66369	38.2828	0.814824	0.154991	61.6536	-10.0812
124	1.78911	0.721206	18.6275	0.844685	0.16344	2.44812	0.844703	0.163355	8.26856	0.621296	0.175145	12.0381	3.57167	-7.84414	18.9872	4.04056	-15.4697	-0.804185	-8.94976	-3.62354	-2.31174	26.4641	7.67124	31.2406	-12.5385	72.3448	12.9739	-4.22628	-13.255	-11.8677	-4.67658	2.66848	-6.92514	6.45092	35.4879	42.2538	5.76654	78.6514	44.2572	11.9106	-10.2845	-28.8865	3.45144	2.10864	38.2929	0.515174	-0.0257669	61.6191	-9.85494
126	1.86475	0.424323	18.6348	0.85254	0.0269995	2.45233	0.852543	0.0269116	8.27276	0.635721	0.073618	12.0415	3.06826	-7.01441	18.8291	3.36658	-13.7975	-1.07539	-8.45982	-3.28409	-2.44942	26.8359	6.82445	30.6475	-13.6482	72.9686	16.8296	-3.57742	-12.3381	-14.1305	-5.03702	2.07302	-6.91702	6.39148	35.4096	42.2785	5.74848	78.7202	44.2355	11.8727	-10.2615	-28.9098	3.41777	2.04754	38.261	0.636878	-0.576081	61.6342	-10.1597
128	1.86952	0.264457	18.6184	0.841022	-0.0433225	2.44567	0.841018	-0.0434093	8.26609	0.631516	0.0203292	12.0366	2.69992	-6.27179	18.7569	2.92291	-12.3248	-1.20187	-8.14339	-3.30788	-2.63869	26.8595	5.85045	30.1406	-14.8586	74.2596	21.6644	-1.99643	-11.8078	-18.6256	-5.1365	1.74497	-6.97596	6.28435	35.4143	42.2308	5.90414	78.8406	44.1926	11.8071	-10.275	-28.9636	3.52059	1.59581	38.1187	0.784588	0.0192679	61.5379	-9.99831
130	1.83821	0.159165	18.5769	0.818361	-0.0865856	2.42772	0.818351	-0.0866707	8.24815	0.617282	-0.0134141	12.0231	2.38668	-5.5486	18.7348	2.5795	-10.9037	-1.24095	-7.92818	-3.4178	-2.89341	26.6922	5.02313	29.8367	-16.3869	74.5468	27.1462	0.120446	-11.8786	-22.893	-5.11437	1.52809	-7.0816	6.27217	35.4444	42.2399	5.97676	78.9186	44.1074	11.7379	-10.3408	-28.9941	3.55572	1.13466	37.9715	0.963659	0.433447	61.4496	-9.93077
132	1.79012	0.0753907	18.5132	0.790205	-0.118923	2.39985	0.790192	-0.119004	8.22028	0.598262	-0.0393194	12.0023	2.10486	-4.83267	18.7418	2.29399	-9.50523	-1.22875	-7.77794	-3.49841	-3.23081	26.4055	4.46393	29.7617	-18.0085	73.8094	33.14	2.56267	-12.3016	-26.2006	-5.03604	1.34791	-7.23868	6.34938	35.4779	42.3437	5.92103	78.9684	43.9861	11.6607	-10.444	-28.9924	3.50446	0.742958	37.8461	1.15543	0.483081	61.3932	-10.0259
134	1.77271	-0.0550417	18.4464	0.771551	-0.174295	2.37075	0.771534	-0.174376	8.19119	0.587795	-0.0818527	11.9805	1.81941	-4.12096	18.7317	1.99973	-8.11359	-1.24754	-7.59159	-3.32644	-3.71995	26.0672	4.31185	29.8381	-19.2437	74.0388	39.4111	4.84736	-11.756	-28.0847	-5.05428	1.02209	-7.46393	6.3619	35.4568	42.5752	5.76441	79.1635	43.8656	11.5234	-10.5168	-28.9879	3.5014	0.278376	37.7404	1.35522	0.61602	61.3681	-10.117
136	1.7655	-0.147532	18.3653	0.76062	-0.21387	2.33507	0.760598	-0.213947	8.1555	0.582113	-0.112079	11.9538	1.58138	-3.47254	18.7098	1.77166	-6.8529	-1.28916	-7.45328	-3.08008	-4.20563	25.8212	4.71855	30.1317	-20.2555	74.1863	45.3857	6.6499	-11.0762	-28.6012	-5.0602	0.760362	-7.7378	6.27026	35.4385	42.7981	5.73824	79.3763	43.7381	11.396	-10.5203	-28.9491	3.46846	-0.100337	37.6659	1.50213	0.789093	61.3684	-10.204
138	1.7619	-0.19276	18.2712	0.755298	-0.233015	2.29346	0.755274	-0.233093	8.11389	0.579347	-0.126675	11.9226	1.39427	-2.89631	18.6759	1.6135	-5.74058	-1.35361	-7.3704	-2.80342	-4.66016	25.6563	5.69194	30.6868	-20.9292	74.2454	50.7808	7.70522	-10.4474	-28.0595	-5.03373	0.597327	-8.04182	6.0922	35.4199	42.99	5.85044	79.5941	43.6011	11.291	-10.4763	-28.8798	3.40244	-0.351976	37.628	1.57354	0.95405	61.3925	-10.2781
140	1.74756	-0.221429	18.1741	0.746689	-0.243996	2.25045	0.746662	-0.244072	8.07088	0.57361	-0.13537	11.8903	1.23216	-2.36932	18.632	1.48549	-4.72623	-1.43583	-7.30568	-2.53518	-5.12935	25.368	7.12392	31.6032	-21.0771	74.8512	55.2154	7.5128	-9.62653	-27.4897	-4.97223	0.498483	-8.33416	5.959	35.3238	43.2127	5.87532	79.8899	43.4309	11.1884	-10.5343	-28.8158	3.34891	-0.474744	37.6382	1.55071	0.895784	61.4392	-10.3253
142	1.73874	-0.287442	18.1008	0.737353	-0.271894	2.21812	0.737326	-0.271971	8.03855	0.568402	-0.156778	11.8661	1.05842	-1.86438	18.555	1.32902	-3.74858	-1.57833	-7.18981	-2.16473	-5.58422	25.0102	8.7754	32.8934	-20.8651	75.617	58.5688	5.81142	-8.37451	-26.1209	-4.97753	0.339795	-8.56084	5.845	35.2698	43.3926	5.93773	80.1512	43.3147	11.1022	-10.5655	-28.7868	3.31201	-0.431026	37.659	1.42589	0.775661	61.4926	-10.3328
144	1.7339	-0.3894	18.0542	0.726729	-0.315963	2.19784	0.726696	-0.316038	8.01827	0.563243	-0.190368	11.8509	0.878299	-1.38615	18.4478	1.15276	-2.8177	-1.77584	-7.02991	-1.70404	-6.02012	24.5835	10.5203	34.5301	-20.3965	76.4666	60.8034	2.78501	-6.80396	-24.155	-5.04847	0.124082	-8.7122	5.74705	35.2769	43.5132	6.04765	80.3549	43.2618	11.0344	-10.5555	-28.792	3.29949	-0.252386	37.6807	1.2318	0.63836	61.5475	-10.3201
146	1.71101	-0.4656	18.0158	0.710368	-0.347275	2.18109	0.710333	-0.347349	8.00153	0.552994	-0.214789	11.8384	0.751919	-0.98341	18.3469	1.05156	-2.04185	-1.96212	-6.93913	-1.29617	-6.4553	24.0947	12.1708	36.4509	-19.9257	77.5299	61.9153	-0.715901	-4.84398	-22.8522	-5.07396	-0.00470709	-8.81976	5.6564	35.2995	43.5768	6.16288	80.5318	43.22	10.9756	-10.5574	-28.7945	3.3345	-0.0914271	37.7076	1.1027	0.515988	61.6154	-10.3746
148	1.68552	-0.509022	17.9923	0.695603	-0.364073	2.17083	0.695566	-0.364145	7.99126	0.543021	-0.228266	11.8307	0.671482	-0.650999	18.23	1.01218	-1.40942	-2.17824	-6.88607	-0.917291	-6.84618	23.5313	13.8021	38.3382	-19.2696	78.4968	62.1047	-3.25905	-2.75392	-22.51	-5.07827	-0.099673	-8.86356	5.58757	35.3783	43.613	6.21555	80.624	43.1986	10.9522	-10.575	-28.7803	3.38531	0.0508814	37.7239	1.00744	0.413344	61.6159	-10.4719
150	1.66305	-0.519038	17.9838	0.684936	-0.366549	2.16713	0.684898	-0.36662	7.98756	0.535203	-0.230787	11.8279	0.632827	-0.385859	18.096	1.02786	-0.913647	-2.42621	-6.86051	-0.559264	-7.19109	22.9137	15.309	40.0882	-18.5177	79.1374	61.4793	-4.55048	-0.87319	-23.1805	-5.06999	-0.179749	-8.84773	5.54036	35.5162	43.6305	6.19782	80.6248	43.2063	10.9599	-10.5978	-28.7499	3.42803	0.178154	37.7305	0.932344	0.326765	61.5418	-10.5798
152	1.65455	-0.508431	17.9901	0.682092	-0.361214	2.16989	0.682055	-0.361285	7.99032	0.53274	-0.226981	11.8299	0.624998	-0.176326	17.9494	1.08229	-0.529701	-2.69756	-6.83433	-0.184518	-7.52868	22.3372	16.2378	41.7121	-18.239	78.7278	60.1407	-5.20479	-0.951016	-24.5969	-5.07666	-0.288064	-8.79034	5.50058	35.6936	43.6257	6.14554	80.5502	43.2797	10.9633	-10.5696	-28.7262	3.39406	0.352974	37.7467	0.824302	0.21521	61.4358	-10.585
154	1.64077	-0.482795	17.9927	0.678199	-0.348842	2.17095	0.678163	-0.348912	7.99138	0.529047	-0.217979	11.8307	0.627232	-0.0102004	17.8332	1.14144	-0.228189	-2.91229	-6.82573	0.140673	-7.83044	21.7114	16.8065	42.9754	-18.1166	78.7911	58.4413	-5.27622	-1.13898	-25.9635	-5.07181	-0.382949	-8.76665	5.47152	35.8847	43.6313	6.12287	80.4842	43.377	10.9307	-10.5366	-28.6997	3.34732	0.432148	37.766	0.756579	0.188056	61.3589	-10.53
156	1.62016	-0.453913	17.9908	0.671591	-0.334461	2.16998	0.671556	-0.33453	7.99041	0.523199	-0.207644	11.83	0.616574	0.123901	17.7577	1.16683	0.0195056	-3.0514	-6.83204	0.406909	-8.09816	21.0388	17.1568	43.8172	-17.9478	79.4539	56.6568	-4.70542	-1.19245	-27.3004	-5.06449	-0.465403	-8.79177	5.45465	36.0558	43.6593	6.13177	80.4543	43.4846	10.8646	-10.5065	-28.6719	3.3125	0.388375	37.7848	0.751191	0.253949	61.3293	-10.456
158	1.60386	-0.453948	18.0037	0.664434	-0.333155	2.17575	0.664399	-0.333224	7.99618	0.517764	-0.207126	11.8343	0.531681	0.249447	17.7147	1.05406	0.276772	-3.12983	-6.82842	0.63492	-8.34577	20.3806	17.7359	44.2254	-17.2153	79.6095	55.4254	-2.7317	-1.98076	-29.9072	-5.11059	-0.570596	-8.84116	5.46157	36.1016	43.7296	6.08857	80.4755	43.5905	10.8072	-10.4768	-28.6546	3.33731	0.219201	37.7941	0.850566	0.351663	61.3588	-10.4963
160	1.59628	-0.498419	18.0088	0.657379	-0.352012	2.1782	0.657343	-0.35208	7.99863	0.513679	-0.221672	11.8361	0.379886	0.385438	17.7096	0.82271	0.575895	-3.13798	-6.80536	0.856143	-8.68716	19.7976	18.0172	44.3067	-16.3019	80.063	54.9807	-1.72222	-2.39016	-31.3079	-5.20411	-0.714788	-8.91802	5.44797	36.1081	43.7798	6.12773	80.5123	43.6908	10.7825	-10.4018	-28.6521	3.35217	0.165609	37.7899	0.885432	0.402248	61.3656	-10.5833
162	1.59526	-0.584526	18.0001	0.649735	-0.389607	2.17463	0.649695	-0.389674	7.99506	0.51034	-0.250256	11.8335	0.17886	0.533132	17.7463	0.50516	0.913062	-3.06912	-6.76821	1.06593	-9.07409	19.3587	17.9156	44.1879	-15.5185	80.7488	55.1521	-1.85676	-2.19779	-31.2595	-5.32771	-0.889412	-9.01095	5.40501	36.0858	43.7971	6.26189	80.5775	43.7735	10.7812	-10.2767	-28.6549	3.33969	0.257814	37.7668	0.839109	0.403138	61.3177	-10.6976
164	1.58638	-0.690486	17.9719	0.637023	-0.435176	2.16252	0.636979	-0.435242	7.98296	0.50372	-0.285113	11.8244	-0.0137436	0.680175	17.8507	0.201962	1.24611	-2.87522	-6.76622	1.21283	-9.18215	19.2893	17.4449	44.2358	-15.8901	80.575	54.8801	-1.61853	-2.01869	-31.258	-5.41671	-1.05222	-9.08213	5.33445	35.9874	43.7803	6.43091	80.766	43.8062	10.7344	-10.1221	-28.6223	3.29737	0.365058	37.7032	0.822515	0.453432	61.1645	-10.8334
166	1.57443	-0.758323	17.9479	0.62616	-0.463806	2.15212	0.626112	-0.463871	7.97255	0.497412	-0.307191	11.8166	-0.143548	0.787556	17.9315	-3.41202e-05	1.48539	-2.72569	-6.73166	1.31763	-9.23202	19.2894	17.3117	44.1984	-16.0363	80.3934	54.7019	-1.46883	-2.07619	-31.1342	-5.46174	-1.14238	-9.11494	5.28969	35.9074	43.8224	6.53213	80.969	43.7544	10.6657	-9.98268	-28.5528	3.23242	0.488454	37.6344	0.782132	0.416806	60.9869	-10.8736
168	1.56175	-0.780563	17.9312	0.618781	-0.472433	2.14476	0.618732	-0.472497	7.96519	0.492445	-0.314099	11.8111	-0.203979	0.84954	17.9652	-0.0901304	1.6186	-2.66322	-6.66187	1.38276	-9.27318	19.2875	17.6075	44.057	-15.7436	80.3533	54.6913	-1.43556	-2.36321	-30.9585	-5.46658	-1.16009	-9.12107	5.2834	35.8722	43.9249	6.55246	81.1313	43.6405	10.5936	-9.87165	-28.4595	3.15913	0.610184	37.5767	0.717418	0.300208	60.8284	-10.8188
170	1.55313	-0.788573	17.9091	0.614383	-0.475152	2.13499	0.614334	-0.475215	7.95542	0.489335	-0.316398	11.8038	-0.232795	0.884029	17.9477	-0.131059	1.69116	-2.69573	-6.60745	1.39564	-9.31184	19.3044	17.9727	43.9271	-15.4575	80.3127	54.7409	-1.39236	-2.52961	-30.9482	-5.46134	-1.17147	-9.16765	5.31153	35.9006	44.0005	6.55314	81.129	43.5859	10.5785	-9.78878	-28.3957	3.12516	0.68323	37.5601	0.657844	0.254996	60.7849	-10.797
172	1.55332	-0.803813	17.8876	0.613238	-0.481774	2.12547	0.613189	-0.481837	7.9459	0.488904	-0.321411	11.7966	-0.255301	0.900934	17.9157	-0.166107	1.72956	-2.7555	-6.57563	1.40838	-9.36592	19.2705	18.2843	43.8431	-15.1397	80.3866	54.7538	-1.30346	-2.64531	-30.9532	-5.47045	-1.19036	-9.23651	5.35137	35.9132	44.0499	6.54521	81.0897	43.5893	10.581	-9.73597	-28.3688	3.11713	0.707066	37.5651	0.631922	0.254158	60.7905	-10.8294
174	1.5617	-0.82857	17.8681	0.614883	-0.493254	2.11692	0.614832	-0.493318	7.93735	0.490865	-0.32988	11.7902	-0.276764	0.904729	17.8861	-0.203638	1.7437	-2.81056	-6.5673	1.43644	-9.4404	19.1708	18.4975	43.8026	-14.8013	80.5763	54.7131	-1.14491	-2.72577	-30.9934	-5.49779	-1.22257	-9.31838	5.38082	35.8936	44.0721	6.54731	81.0488	43.6382	10.5944	-9.69774	-28.3724	3.12161	0.699135	37.5829	0.634376	0.284807	60.8204	-10.9025
176	1.57065	-0.843289	17.8525	0.617608	-0.500398	2.11003	0.617556	-0.500462	7.93046	0.493359	-0.335041	11.7851	-0.283598	0.896791	17.8891	-0.218795	1.73148	-2.80525	-6.57387	1.48822	-9.53551	19.0217	18.5938	43.7471	-14.4906	80.7712	54.6653	-0.859325	-2.80552	-31.2897	-5.52801	-1.26752	-9.38856	5.33106	35.8505	44.0732	6.61563	81.0352	43.6675	10.6257	-9.60965	-28.3662	3.08981	0.741268	37.597	0.605615	0.304539	60.8343	-10.9224
178	1.58014	-0.859952	17.8393	0.620406	-0.508446	2.10425	0.620353	-0.50851	7.92468	0.495963	-0.340874	11.7807	-0.285158	0.890599	17.9068	-0.223934	1.72066	-2.7724	-6.57572	1.54498	-9.62966	18.8249	18.7793	43.6822	-14.0261	81.0844	54.6025	-0.610212	-2.92174	-31.6177	-5.56255	-1.31166	-9.44199	5.27764	35.833	44.0707	6.69426	80.9989	43.685	10.6629	-9.51135	-28.3585	3.05933	0.764637	37.6044	0.591664	0.312254	60.8287	-10.9122
180	1.58794	-0.87768	17.8285	0.622368	-0.516826	2.0995	0.622315	-0.51689	7.91993	0.497963	-0.347009	11.7772	-0.282261	0.886678	17.9322	-0.220274	1.71248	-2.72518	-6.57177	1.59522	-9.7127	18.5836	19.0962	43.5998	-13.3815	81.4936	54.5289	-0.434581	-3.07144	-31.9148	-5.59188	-1.34676	-9.47498	5.23905	35.8489	44.0699	6.76239	80.9338	43.6867	10.7008	-9.41517	-28.3481	3.03783	0.760616	37.6032	0.600577	0.310242	60.8033	-10.8966
182	1.58543	-0.882478	17.8205	0.620886	-0.518692	2.09598	0.620833	-0.518756	7.91641	0.496976	-0.348494	11.7745	-0.266297	0.870596	17.9551	-0.196768	1.67776	-2.68264	-6.58259	1.60629	-9.76183	18.2914	19.5116	43.4608	-12.6071	81.8304	54.4618	-0.320942	-3.21295	-32.1143	-5.5756	-1.35006	-9.48121	5.22003	35.8791	44.0716	6.78871	80.8578	43.6556	10.7349	-9.33917	-28.3298	3.0244	0.748303	37.5911	0.633429	0.316736	60.766	-10.9744
184	1.58495	-0.885522	17.8147	0.620436	-0.519967	2.09338	0.620383	-0.520031	7.91381	0.496722	-0.349473	11.7726	-0.2625	0.856732	17.9572	-0.19447	1.65119	-2.67868	-6.58482	1.63247	-9.82728	18.0328	19.9238	43.362	-11.8881	82.0666	54.3784	-0.16804	-3.30032	-32.4111	-5.55827	-1.36543	-9.47144	5.20314	35.9126	44.0681	6.79264	80.7837	43.6239	10.7559	-9.26471	-28.2984	3.01146	0.763531	37.5799	0.631657	0.322016	60.7308	-11.0344
186	1.58592	-0.887879	17.8094	0.620677	-0.521063	2.09107	0.620624	-0.521127	7.9115	0.496973	-0.350275	11.7709	-0.272707	0.848965	17.9383	-0.215452	1.64044	-2.71404	-6.58095	1.67651	-9.91397	17.8191	20.298	43.3133	-11.2649	82.2005	54.2819	0.0255177	-3.32956	-32.7902	-5.54698	-1.39464	-9.46228	5.18695	35.9427	44.0678	6.78027	80.7185	43.6018	10.7627	-9.18824	-28.2566	2.99926	0.805213	37.5674	0.594893	0.320435	60.6972	-11.0677
188	1.57274	-0.882676	17.7998	0.615358	-0.517655	2.08674	0.615305	-0.517719	7.90718	0.492785	-0.348059	11.7676	-0.276961	0.848534	17.9159	-0.223087	1.64112	-2.75572	-6.60531	1.69379	-9.99176	17.6004	20.6228	43.2546	-10.6754	82.2822	54.2074	0.152765	-3.33438	-33.0031	-5.52418	-1.398	-9.51019	5.18638	35.9549	44.1181	6.75093	80.6776	43.5932	10.7581	-9.11859	-28.2215	3.00296	0.81455	37.5331	0.590521	0.296377	60.6519	-11.1436
190	1.56172	-0.880849	17.7901	0.610705	-0.515907	2.08244	0.610652	-0.51597	7.90287	0.489199	-0.347041	11.7644	-0.29186	0.858913	17.8953	-0.246573	1.66508	-2.79407	-6.62743	1.72301	-10.0724	17.4312	20.8521	43.2017	-10.2092	82.3014	54.1559	0.29072	-3.30827	-33.1392	-5.52182	-1.41477	-9.57429	5.17564	35.9697	44.1628	6.75902	80.6263	43.6127	10.7614	-9.01441	-28.1798	2.97778	0.897358	37.488	0.551449	0.267376	60.5735	-11.2365
192	1.55501	-0.882405	17.781	0.60766	-0.516002	2.07841	0.607607	-0.516065	7.89884	0.486931	-0.347301	11.7614	-0.317483	0.8774	17.8809	-0.287002	1.7074	-2.82093	-6.6431	1.7634	-10.15	17.3137	20.99	43.154	-9.86636	82.2772	54.1214	0.439095	-3.2609	-33.21	-5.5416	-1.44447	-9.64211	5.14919	35.9864	44.1859	6.81182	80.5651	43.6562	10.7779	-8.87995	-28.1377	2.92035	1.05994	37.4343	0.470328	0.229377	60.4625	-11.3238
194	1.54691	-0.876534	17.7713	0.604623	-0.512726	2.07405	0.60457	-0.512788	7.89448	0.484456	-0.345039	11.7581	-0.340562	0.889921	17.8829	-0.324978	1.73794	-2.81756	-6.66342	1.7777	-10.1938	17.2089	21.0939	43.0976	-9.56738	82.2862	54.0772	0.528849	-3.23175	-33.1941	-5.56097	-1.44866	-9.70119	5.10861	35.9845	44.1741	6.88767	80.5309	43.6942	10.8085	-8.77152	-28.1335	2.85805	1.23438	37.3646	0.371073	0.146919	60.3339	-11.3249
196	1.5339	-0.867864	17.7598	0.599669	-0.507809	2.06889	0.599617	-0.507871	7.88932	0.480445	-0.341671	11.7542	-0.360789	0.89912	17.8882	-0.358902	1.76146	-2.80791	-6.6844	1.78134	-10.2202	17.1105	21.2033	43.0522	-9.29468	82.2867	54.0175	0.605495	-3.193	-33.1707	-5.57175	-1.44876	-9.7497	5.06625	35.959	44.1619	6.94314	80.5112	43.7162	10.8418	-8.6841	-28.1259	2.80804	1.39001	37.3234	0.284799	0.0541949	60.2463	-11.318
198	1.51714	-0.859768	17.7475	0.593028	-0.502831	2.06339	0.592977	-0.502892	7.88382	0.475169	-0.338364	11.7501	-0.379096	0.906357	17.8912	-0.389945	1.78076	-2.80253	-6.70259	1.78043	-10.2362	17.0218	21.3171	43.0224	-9.05513	82.2811	53.9488	0.668993	-3.14341	-33.163	-5.57666	-1.45108	-9.78433	5.02992	35.9188	44.1532	6.97149	80.4968	43.7257	10.8742	-8.61279	-28.1092	2.77807	1.49318	37.32	0.236249	-0.0148467	60.2148	-11.3194
200	1.50502	-0.863023	17.7398	0.587467	-0.503225	2.05997	0.587415	-0.503286	7.88041	0.471039	-0.339008	11.7475	-0.402467	0.916869	17.8797	-0.428948	1.80779	-2.82415	-6.70653	1.79007	-10.2561	16.9728	21.3793	43.0071	-8.90929	82.3246	53.913	0.666005	-3.10232	-33.1794	-5.60101	-1.46588	-9.79416	5.01698	35.9065	44.1271	6.99588	80.4546	43.7546	10.9085	-8.53004	-28.1005	2.77973	1.44265	37.3507	0.299833	0.0553971	60.2417	-11.33
202	1.49779	-0.867172	17.7328	0.583971	-0.504421	2.05689	0.583919	-0.504481	7.87732	0.468503	-0.340119	11.7452	-0.422717	0.926625	17.8721	-0.462554	1.83238	-2.83852	-6.70615	1.7902	-10.2781	16.9274	21.4146	43.0099	-8.8226	82.3084	53.8599	0.714152	-3.05	-33.2194	-5.61962	-1.47184	-9.79988	5.02008	35.9003	44.1045	7.01003	80.4367	43.7775	10.923	-8.47575	-28.0857	2.78288	1.3707	37.3764	0.357467	0.119794	60.2681	-11.2965
204	1.49642	-0.870354	17.725	0.583125	-0.505677	2.05342	0.583073	-0.505737	7.87385	0.467953	-0.341108	11.7426	-0.43841	0.93369	17.8748	-0.488876	1.8505	-2.83379	-6.70273	1.78332	-10.3031	16.8825	21.4292	43.0258	-8.77352	82.2287	53.79	0.814967	-2.98733	-33.262	-5.62961	-1.46934	-9.80793	5.02925	35.8957	44.0925	7.01439	80.446	43.785	10.9169	-8.45181	-28.0635	2.78244	1.3148	37.3896	0.378007	0.144516	60.2833	-11.2156
206	1.50373	-0.87356	17.7134	0.586085	-0.507654	2.0483	0.586033	-0.507714	7.86873	0.470295	-0.342393	11.7387	-0.450964	0.932597	17.8964	-0.51245	1.85259	-2.79386	-6.69282	1.79681	-10.336	16.864	21.4308	43.0331	-8.70722	82.1726	53.7525	0.8573	-2.93976	-33.2186	-5.64086	-1.47964	-9.8218	5.00792	35.8848	44.1031	7.00714	80.4473	43.7561	10.9075	-8.42569	-28.039	2.79124	1.29651	37.4027	0.346919	0.127513	60.3071	-11.1134
208	1.51462	-0.884347	17.6982	0.589991	-0.513237	2.04161	0.589938	-0.513298	7.86204	0.473573	-0.346313	11.7337	-0.464687	0.935364	17.9218	-0.536927	1.8621	-2.74685	-6.67452	1.82602	-10.3645	16.8368	21.4059	43.0257	-8.64046	82.1352	53.7215	0.882121	-2.86372	-33.1623	-5.66035	-1.50255	-9.84589	4.9897	35.9099	44.103	7.0286	80.4287	43.739	10.9028	-8.42323	-28.0232	2.78977	1.30016	37.4207	0.318308	0.111051	60.3349	-11.0838
210	1.52639	-0.899396	17.6814	0.593936	-0.520755	2.03418	0.593882	-0.520816	7.85461	0.477004	-0.351675	11.7282	-0.476685	0.939808	17.9518	-0.557762	1.87407	-2.69139	-6.65469	1.86168	-10.3889	16.7992	21.3591	43.0078	-8.5762	82.1187	53.6921	0.898164	-2.76474	-33.1167	-5.68639	-1.5286	-9.87938	4.97879	35.9691	44.0885	7.08172	80.3991	43.7413	10.9033	-8.44351	-28.0189	2.77864	1.31265	37.4414	0.304072	0.105052	60.3624	-11.1246
212	1.53353	-0.895828	17.6712	0.597385	-0.519754	2.02963	0.597332	-0.519815	7.85006	0.479522	-0.350703	11.7248	-0.468281	0.923131	18.0065	-0.548707	1.84057	-2.58973	-6.66695	1.86337	-10.426	16.7812	21.3189	43.0074	-8.51917	82.1262	53.6718	0.912021	-2.70759	-33.1138	-5.70297	-1.51255	-9.91735	4.96233	36.0151	44.0795	7.14048	80.4154	43.7499	10.8988	-8.46245	-28.0277	2.78016	1.29212	37.4491	0.298541	0.106811	60.3747	-11.1248
214	1.53999	-0.895626	17.6612	0.600255	-0.52017	2.02518	0.600201	-0.520232	7.84562	0.481697	-0.350828	11.7214	-0.463779	0.909636	18.0629	-0.54572	1.81418	-2.48497	-6.66707	1.88063	-10.4576	16.7589	21.2844	43.0126	-8.45858	82.1326	53.6189	0.928539	-2.65571	-33.1202	-5.72038	-1.50698	-9.93995	4.94129	36.0491	44.0648	7.1839	80.4326	43.739	10.8999	-8.4807	-28.0348	2.78043	1.27045	37.4505	0.289903	0.10305	60.3792	-11.1207
216	1.54484	-0.899359	17.6514	0.602094	-0.522178	2.02085	0.60204	-0.52224	7.84129	0.483202	-0.352208	11.7182	-0.465923	0.903272	18.1102	-0.552369	1.80304	-2.39714	-6.65286	1.91497	-10.4813	16.7343	21.2553	43.0259	-8.40203	82.1358	53.5313	0.942147	-2.60885	-33.1267	-5.73723	-1.5179	-9.94304	4.91641	36.0706	44.0465	7.20486	80.4386	43.7036	10.907	-8.49308	-28.0339	2.77556	1.26408	37.4481	0.271572	0.0914975	60.3778	-11.123
218	1.53997	-0.887132	17.6487	0.60098	-0.51641	2.01961	0.600927	-0.516472	7.84004	0.482005	-0.347965	11.7172	-0.459709	0.896122	18.1241	-0.543567	1.78787	-2.3713	-6.65967	1.92811	-10.5063	16.7417	21.2249	43.0694	-8.39374	82.1609	53.444	0.918034	-2.6001	-33.1265	-5.73758	-1.52132	-9.92606	4.89285	36.085	44.0374	7.19698	80.4186	43.6542	10.9146	-8.47811	-28.0132	2.75945	1.32042	37.447	0.222304	0.0771013	60.3724	-11.1482
220	1.53766	-0.881853	17.6414	0.600423	-0.513883	2.01634	0.60037	-0.513945	7.83677	0.481431	-0.346108	11.7148	-0.467382	0.897368	18.1415	-0.557394	1.7926	-2.33903	-6.6589	1.92344	-10.5156	16.7313	21.2132	43.102	-8.39057	82.1593	53.3457	0.907786	-2.58262	-33.1243	-5.7428	-1.51743	-9.93253	4.86286	36.0895	44.0554	7.19568	80.4278	43.5798	10.909	-8.47756	-27.9907	2.74856	1.34875	37.4381	0.207992	0.0626621	60.3636	-11.2093
222	1.53822	-0.885417	17.6307	0.600395	-0.515457	2.01161	0.600342	-0.515519	7.83204	0.481513	-0.347281	11.7112	-0.487881	0.906691	18.1665	-0.592081	1.81626	-2.29291	-6.64748	1.90852	-10.5103	16.7007	21.215	43.1204	-8.38148	82.1155	53.237	0.925267	-2.54833	-33.1193	-5.75389	-1.51015	-9.9598	4.81781	36.0839	44.1004	7.20687	80.4679	43.4784	10.8902	-8.48577	-27.9688	2.74626	1.35513	37.4215	0.222881	0.0424037	60.3545	-11.3028
224	1.53023	-0.881358	17.6356	0.597223	-0.513032	2.01375	0.59717	-0.513094	7.83418	0.478986	-0.345672	11.7128	-0.495238	0.905953	18.1823	-0.605966	1.81725	-2.26379	-6.64019	1.91049	-10.51	16.6948	21.1876	43.1495	-8.36686	82.0068	53.1352	0.975256	-2.50772	-33.0994	-5.75299	-1.51621	-9.94952	4.72769	36.0633	44.1596	7.21052	80.4994	43.348	10.8684	-8.43801	-27.9374	2.75163	1.45795	37.4069	0.177586	-0.0123891	60.3579	-11.4101
226	1.5233	-0.892447	17.6322	0.593274	-0.517304	2.01227	0.593221	-0.517365	7.83271	0.476306	-0.349114	11.7117	-0.507364	0.946093	18.182	-0.61489	1.89453	-2.26428	-6.61903	1.94938	-10.5222	16.6651	21.1678	43.1947	-8.32178	81.9125	52.9824	1.05124	-2.47269	-33.102	-5.7589	-1.54058	-9.93867	4.62856	36.0589	44.1879	7.25994	80.496	43.2094	10.8688	-8.38604	-27.9149	2.75041	1.56991	37.391	0.112103	-0.0737836	60.3581	-11.464
228	1.51786	-0.914945	17.6203	0.589052	-0.526671	2.00708	0.588997	-0.526732	7.82752	0.473747	-0.356379	11.7078	-0.511413	1.04596	18.153	-0.588968	2.07835	-2.31756	-6.59108	2.00882	-10.5314	16.6056	21.164	43.2433	-8.24591	81.8483	52.7786	1.14525	-2.45359	-33.1168	-5.76339	-1.5759	-9.92684	4.53325	36.0759	44.1851	7.33075	80.4084	43.0726	10.9161	-8.2971	-27.8992	2.73912	1.6743	37.3744	0.035516	-0.136713	60.353	-11.4635
230	1.50581	-0.910387	17.6232	0.584143	-0.523684	2.00837	0.584089	-0.523745	7.8288	0.469888	-0.354458	11.7088	-0.436904	1.24992	18.0394	-0.383683	2.42663	-2.52551	-6.6055	1.987	-10.4565	16.5258	21.1784	43.2296	-8.16168	81.7957	52.58	1.23101	-2.47707	-33.0585	-5.71192	-1.58096	-9.87577	4.45788	36.1024	44.1996	7.27557	80.0711	42.9596	11.0815	-7.98671	-27.8598	2.71835	1.78056	37.361	-0.045851	-0.209665	60.3475	-11.4779
232	1.49918	-0.9081	17.6223	0.581434	-0.522131	2.00793	0.58138	-0.522191	7.82837	0.467764	-0.353468	11.7085	-0.348957	1.40884	17.9629	-0.169011	2.68774	-2.66428	-6.61288	1.99954	-10.3998	16.4949	21.195	43.2298	-8.08793	81.7543	52.3857	1.32813	-2.52544	-33.0176	-5.65941	-1.60012	-9.84157	4.39335	36.1348	44.2246	7.14924	79.5914	42.8354	11.3194	-7.59179	-27.8206	2.69449	1.89163	37.3476	-0.13411	-0.272804	60.3442	-11.4901
234	1.49918	-0.913461	17.6124	0.581013	-0.524449	2.00355	0.580958	-0.524509	7.82398	0.467599	-0.355224	11.7052	-0.265895	1.47084	17.9497	0.00345612	2.77336	-2.68627	-6.60281	2.06274	-10.38	16.5075	21.2204	43.256	-8.0071	81.7252	52.1902	1.42933	-2.58148	-32.997	-5.62263	-1.63895	-9.83244	4.33749	36.1681	44.2587	6.98473	79.0783	42.6867	11.5798	-7.20577	-27.7915	2.67287	1.99646	37.3296	-0.221524	-0.319491	60.3395	-11.4977
236	1.50022	-0.921278	17.589	0.580873	-0.527889	1.99316	0.580818	-0.527949	7.81359	0.46772	-0.357793	11.6974	-0.205098	1.37848	17.9905	0.0829606	2.58454	-2.6106	-6.57743	2.13595	-10.3796	16.4687	21.3051	43.29	-7.81529	81.7163	51.9611	1.48728	-2.59334	-32.9232	-5.6183	-1.67871	-9.82992	4.28765	36.182	44.3033	6.86351	78.8876	42.4813	11.7002	-7.09002	-27.7999	2.66793	2.04709	37.2901	-0.279503	-0.343751	60.3146	-11.4948
238	1.49671	-0.940915	17.5604	0.577777	-0.536115	1.98053	0.577722	-0.536174	7.80096	0.465938	-0.364126	11.6879	-0.126134	1.20545	18.0309	0.169048	2.24251	-2.53646	-6.5453	2.22125	-10.3704	16.4055	21.3761	43.3036	-7.62589	81.712	51.7272	1.53977	-2.57812	-32.8342	-5.63273	-1.72892	-9.81822	4.25228	36.2386	44.3049	6.82949	78.7212	42.2949	11.798	-7.04131	-27.8029	2.67074	2.07139	37.2552	-0.308095	-0.350751	60.2875	-11.506
240	1.48738	-0.965702	17.5316	0.571707	-0.546114	1.96781	0.57165	-0.546173	7.78824	0.462043	-0.371973	11.6784	-0.0161677	0.985878	18.0501	0.296828	1.80525	-2.50209	-6.51593	2.29746	-10.3461	16.3229	21.4287	43.2992	-7.46109	81.6943	51.4964	1.60004	-2.53757	-32.7449	-5.65249	-1.77413	-9.79381	4.22334	36.326	44.2647	6.87837	78.545	42.1349	11.8945	-7.01827	-27.7906	2.67609	2.0836	37.2306	-0.312783	-0.34681	60.2616	-11.5326
242	1.47264	-0.957563	17.5149	0.565963	-0.541281	1.96038	0.565907	-0.541339	7.78081	0.457448	-0.368716	11.6728	0.139949	0.772931	18.0253	0.511623	1.36472	-2.5488	-6.52022	2.27699	-10.3131	16.2224	21.5174	43.3167	-7.30154	81.6083	51.2743	1.68664	-2.46285	-32.6892	-5.63662	-1.73879	-9.76262	4.16395	36.3285	44.244	6.93392	78.4967	41.9581	11.9717	-7.04379	-27.7668	2.6703	2.11225	37.2111	-0.31456	-0.343566	60.2342	-11.5574
244	1.46032	-0.94975	17.4957	0.561259	-0.536784	1.9518	0.561204	-0.536842	7.77223	0.453653	-0.365644	11.6663	0.30888	0.60195	17.976	0.763757	0.996328	-2.64135	-6.52372	2.25463	-10.275	16.1336	21.6084	43.3412	-7.16323	81.4721	51.0534	1.79548	-2.39964	-32.6182	-5.6057	-1.705	-9.7285	4.07444	36.3198	44.2272	7.01753	78.465	41.7674	12.0522	-7.05024	-27.7308	2.66385	2.17359	37.2082	-0.334227	-0.387742	60.2117	-11.5777
246	1.45534	-0.950234	17.4711	0.559097	-0.536513	1.94085	0.559041	-0.536571	7.76128	0.452028	-0.365568	11.6581	0.474283	0.490217	17.9048	1.02902	0.736903	-2.77432	-6.51826	2.24623	-10.2389	16.0576	21.6869	43.3767	-7.0509	81.3107	50.8321	1.91393	-2.34565	-32.5252	-5.56908	-1.68798	-9.67849	3.96688	36.3336	44.191	7.13325	78.3952	41.569	12.1457	-7.01717	-27.6819	2.65543	2.26409	37.222	-0.372033	-0.477686	60.1968	-11.59
248	1.46923	-0.964236	17.443	0.564091	-0.543711	1.92844	0.564035	-0.54377	7.74887	0.456228	-0.37062	11.6488	0.606107	0.458407	17.8077	1.25956	0.634034	-2.95501	-6.49636	2.23271	-10.232	15.9749	21.7235	43.4592	-6.98728	81.2144	50.6047	1.99121	-2.25484	-32.4348	-5.55523	-1.68291	-9.55874	3.888	36.4386	44.0481	7.29448	78.1797	41.3937	12.2615	-6.92713	-27.6102	2.6282	2.35327	37.2408	-0.404747	-0.55835	60.1932	-11.5843
250	1.49184	-0.969135	17.416	0.573662	-0.547643	1.91647	0.573606	-0.547702	7.7369	0.463642	-0.372938	11.6399	0.716919	0.491508	17.6811	1.47357	0.656061	-3.18975	-6.5016	2.18636	-10.217	15.8384	21.729	43.5055	-6.84021	81.1115	50.4125	2.0666	-2.08489	-32.2976	-5.51531	-1.62286	-9.38154	3.85538	36.6297	43.853	7.46105	77.8271	41.203	12.4256	-6.84496	-27.569	2.6066	2.42133	37.272	-0.433137	-0.632626	60.1985	-11.5791
252	1.51837	-0.957757	17.3914	0.586282	-0.544772	1.90553	0.586226	-0.544832	7.72596	0.472902	-0.369978	11.6317	0.81043	0.554191	17.5273	1.66621	0.737156	-3.47441	-6.54627	2.09615	-10.1692	15.6435	21.6938	43.4882	-6.60851	81.008	50.253	2.15366	-1.85004	-32.1338	-5.43221	-1.50095	-9.17123	3.85608	36.8492	43.6415	7.58886	77.4002	40.9962	12.6272	-6.78401	-27.5628	2.59785	2.45873	37.3149	-0.454842	-0.69612	60.2107	-11.5767
254	1.53888	-0.919078	17.3717	0.598503	-0.529456	1.89661	0.598449	-0.529518	7.71704	0.481071	-0.357742	11.625	0.891016	0.527063	17.3551	1.80502	0.658112	-3.79492	-6.6491	1.93496	-10.0175	15.4113	21.565	43.3748	-6.41441	80.9985	50.0672	2.2808	-1.65483	-32.073	-5.26746	-1.34759	-9.01899	3.81828	36.8521	43.5158	7.52806	77.1564	40.8032	12.7944	-6.73021	-27.5563	2.6088	2.45232	37.3578	-0.462597	-0.737067	60.2233	-11.5674
256	1.55938	-0.89688	17.3432	0.609382	-0.521331	1.8839	0.609328	-0.521394	7.70433	0.488696	-0.350962	11.6155	0.962545	0.43424	17.1896	1.90456	0.46201	-4.10412	-6.70106	1.81784	-9.86758	15.2146	21.4206	43.2435	-6.27234	80.9902	49.9054	2.39412	-1.47652	-32.0428	-5.14281	-1.24516	-8.88069	3.74779	36.8394	43.3916	7.49095	76.9752	40.6305	12.9578	-6.68403	-27.5466	2.62011	2.42858	37.4264	-0.468262	-0.769631	60.2426	-11.5582
258	1.57783	-0.893776	17.308	0.617799	-0.521377	1.86822	0.617746	-0.521441	7.68866	0.495003	-0.350444	11.6037	1.03634	0.288969	17.0285	1.98965	0.169284	-4.40617	-6.69665	1.74603	-9.73989	15.0686	21.2918	43.1282	-6.19069	80.96	49.7688	2.48782	-1.32057	-32.0259	-5.07129	-1.19479	-8.74168	3.65746	36.8506	43.2439	7.51664	76.832	40.4972	13.1159	-6.6467	-27.5325	2.63444	2.38226	37.5233	-0.467319	-0.786274	60.2671	-11.5531
260	1.58178	-0.877991	17.2859	0.620879	-0.514716	1.85836	0.620826	-0.51478	7.67879	0.496888	-0.345257	11.5963	1.1509	0.129467	16.8284	2.14338	-0.164447	-4.7812	-6.72029	1.60881	-9.61502	14.9512	21.2326	43.0878	-6.16168	80.8936	49.6209	2.59493	-1.21478	-32.0058	-4.98481	-1.11173	-8.57443	3.60431	36.877	43.0401	7.56795	76.7089	40.4763	13.2467	-6.62413	-27.5191	2.68062	2.26014	37.6389	-0.427837	-0.740542	60.2871	-11.5597
262	1.5763	-0.843826	17.2732	0.621314	-0.499257	1.85259	0.621263	-0.499321	7.67302	0.496234	-0.333667	11.592	1.29053	-0.0209993	16.6359	2.34501	-0.490879	-5.14281	-6.76837	1.41688	-9.47128	14.8693	21.1643	43.0679	-6.20746	80.8596	49.4781	2.68681	-1.15089	-32.0077	-4.89059	-0.996124	-8.38804	3.55641	36.8536	42.8443	7.57247	76.6693	40.4713	13.3406	-6.61384	-27.5049	2.75149	2.11894	37.747	-0.378266	-0.673603	60.3066	-11.588
264	1.56381	-0.795247	17.271	0.619842	-0.476942	1.85143	0.619792	-0.477006	7.67187	0.493713	-0.317078	11.5911	1.43685	-0.148819	16.467	2.56602	-0.778596	-5.46067	-6.83265	1.19476	-9.31418	14.8217	21.0744	43.0516	-6.31239	80.8591	49.3546	2.76382	-1.11681	-32.0283	-4.79925	-0.862985	-8.19308	3.50717	36.7805	42.6724	7.5276	76.7136	40.4644	13.3969	-6.6126	-27.4918	2.83863	1.99366	37.834	-0.334719	-0.607461	60.319	-11.6373
266	1.55006	-0.75842	17.2872	0.616809	-0.459728	1.85846	0.616761	-0.459792	7.67889	0.490346	-0.304412	11.5964	1.53261	-0.232613	16.3402	2.7101	-0.967819	-5.69914	-6.87251	1.04528	-9.1889	14.8054	20.982	43.0233	-6.40337	80.8252	49.2958	2.85613	-1.07043	-32.0324	-4.75617	-0.785665	-8.01505	3.45399	36.7187	42.5126	7.50059	76.7923	40.4819	13.4247	-6.60723	-27.4894	2.91625	1.97251	37.8759	-0.337793	-0.590201	60.2925	-11.6974
268	1.53471	-0.723092	17.3036	0.612957	-0.443041	1.86565	0.612911	-0.443104	7.68608	0.4864	-0.292189	11.6017	1.58214	-0.286775	16.2576	2.78052	-1.08589	-5.85443	-6.91067	0.914114	-9.08585	14.7943	20.9246	42.9793	-6.45726	80.7826	49.2769	2.9294	-1.02676	-32.0188	-4.72238	-0.722727	-7.9083	3.40927	36.6985	42.426	7.48846	76.8519	40.4918	13.4306	-6.61803	-27.4817	2.97846	1.98392	37.8863	-0.348342	-0.604284	60.2568	-11.7525
270	1.51805	-0.689053	17.317	0.608433	-0.4268	1.87146	0.608389	-0.426863	7.69189	0.481982	-0.280343	11.6061	1.59028	-0.315047	16.2159	2.78497	-1.1412	-5.93245	-6.94886	0.801397	-8.99937	14.782	20.8999	42.9205	-6.47366	80.7386	49.2797	2.98763	-0.990313	-31.9948	-4.69076	-0.676777	-7.87266	3.369	36.7171	42.4091	7.49143	76.8838	40.4928	13.4252	-6.64306	-27.4703	3.01486	2.01477	37.8759	-0.359176	-0.637307	60.226	-11.7977
272	1.50067	-0.666213	17.3304	0.602671	-0.415404	1.87734	0.602628	-0.415466	7.69777	0.476946	-0.272197	11.6105	1.57345	-0.312794	16.2047	2.75501	-1.13131	-5.95287	-6.9718	0.762545	-8.91172	14.7726	20.855	42.8535	-6.49278	80.6982	49.2518	3.08362	-0.969184	-31.9976	-4.67377	-0.704094	-7.85938	3.30316	36.7235	42.396	7.50542	76.9163	40.5087	13.4424	-6.65525	-27.4754	2.98744	2.09055	37.875	-0.38374	-0.654243	60.2326	-11.8303
274	1.48114	-0.624705	17.3525	0.597496	-0.39568	1.887	0.597455	-0.395742	7.70743	0.471818	-0.257793	11.6177	1.57031	-0.327975	16.1809	2.74369	-1.15835	-5.99731	-7.01721	0.686596	-8.82402	14.7537	20.8232	42.795	-6.46879	80.7002	49.2255	3.16323	-0.962402	-32.0014	-4.63569	-0.691122	-7.80247	3.23889	36.7324	42.3408	7.51806	76.9657	40.5451	13.4621	-6.66735	-27.4952	2.96406	2.1108	37.8849	-0.377722	-0.652792	60.2363	-11.8679
276	1.45855	-0.564309	17.3809	0.592527	-0.367446	1.8994	0.592489	-0.367507	7.71983	0.466302	-0.237015	11.627	1.58452	-0.366171	16.1394	2.75559	-1.23391	-6.07528	-7.08178	0.561602	-8.73415	14.7217	20.8041	42.7484	-6.41392	80.7466	49.1917	3.21823	-0.974294	-32.0045	-4.57401	-0.629116	-7.69529	3.17996	36.7348	42.2475	7.51628	77.0361	40.5848	13.4783	-6.68128	-27.5198	2.95893	2.06502	37.9034	-0.338888	-0.636739	60.2301	-11.913
278	1.42947	-0.511135	17.3976	0.584144	-0.341804	1.90667	0.584108	-0.341864	7.7271	0.458402	-0.218386	11.6324	1.58931	-0.400543	16.1077	2.75173	-1.29892	-6.13462	-7.11825	0.445499	-8.63529	14.6691	20.7632	42.7098	-6.41513	80.8182	49.0822	3.26281	-1.02823	-32.0187	-4.5097	-0.595987	-7.5835	3.11024	36.6786	42.1902	7.45556	77.1309	40.5449	13.4826	-6.69308	-27.5053	2.95993	2.00862	37.9155	-0.299585	-0.630961	60.2267	-11.9594
280	1.4029	-0.474115	17.4054	0.575541	-0.323417	1.90999	0.575508	-0.323476	7.73042	0.450801	-0.205191	11.6349	1.57567	-0.42608	16.0833	2.71753	-1.34105	-6.18003	-7.12767	0.352323	-8.53691	14.6345	20.7525	42.6693	-6.45162	80.834	48.9676	3.31086	-1.07054	-32.0514	-4.46341	-0.568495	-7.49452	3.07426	36.6543	42.143	7.40519	77.1888	40.5021	13.4803	-6.71829	-27.4884	2.97507	1.9665	37.9208	-0.274217	-0.615758	60.2096	-11.999
282	1.38085	-0.454335	17.4074	0.56751	-0.312939	1.91082	0.567478	-0.312998	7.73125	0.444132	-0.19787	11.6355	1.54261	-0.439312	16.0604	2.65234	-1.35375	-6.22213	-7.11491	0.282125	-8.43981	14.6271	20.7782	42.6293	-6.51631	80.7867	48.8643	3.36467	-1.09925	-32.0864	-4.43836	-0.544365	-7.4321	3.07071	36.6656	42.1029	7.37665	77.2088	40.4713	13.4731	-6.75353	-27.4775	3.00365	1.94761	37.9182	-0.265135	-0.590387	60.1774	-12.0318
284	1.36275	-0.446041	17.4164	0.560251	-0.307838	1.91483	0.56022	-0.307896	7.73526	0.438379	-0.194522	11.6385	1.49508	-0.433718	16.0146	2.56735	-1.32736	-6.30605	-7.09957	0.213246	-8.34056	14.6486	20.8222	42.6149	-6.59492	80.7349	48.7731	3.41116	-1.16705	-32.0437	-4.42757	-0.532229	-7.38103	3.05142	36.6394	42.0812	7.34851	77.2483	40.4439	13.4616	-6.76699	-27.4725	3.03938	1.95565	37.9068	-0.262276	-0.56554	60.1403	-12.0713
286	1.34466	-0.428893	17.4268	0.553731	-0.298863	1.91937	0.5537	-0.29892	7.7398	0.432933	-0.188232	11.6419	1.4598	-0.428348	15.9621	2.50455	-1.30587	-6.40282	-7.10715	0.138414	-8.22274	14.6612	20.8428	42.5771	-6.65769	80.6707	48.6768	3.4891	-1.21039	-32.0068	-4.39955	-0.493931	-7.30526	3.02454	36.599	42.0346	7.32868	77.3041	40.4043	13.4508	-6.78759	-27.4803	3.06542	1.95953	37.8888	-0.258998	-0.55468	60.0973	-12.0895
288	1.32622	-0.399538	17.4372	0.54806	-0.28451	1.92391	0.548031	-0.284566	7.74434	0.427781	-0.177866	11.6453	1.44095	-0.427015	15.9038	2.47015	-1.29774	-6.51065	-7.13675	0.0626076	-8.09598	14.6556	20.8298	42.5131	-6.69548	80.6154	48.5771	3.59198	-1.22548	-31.9967	-4.35267	-0.433673	-7.20112	2.99444	36.5575	41.9556	7.31287	77.3676	40.3549	13.4447	-6.81876	-27.4987	3.07485	1.96047	37.8665	-0.258051	-0.5631	60.05	-12.0836
290	1.30936	-0.368555	17.4465	0.543223	-0.269571	1.92794	0.543195	-0.269626	7.74837	0.423213	-0.16701	11.6483	1.42548	-0.422732	15.8298	2.44284	-1.28571	-6.64786	-7.15385	0.0246382	-8.01913	14.6337	20.7843	42.459	-6.70402	80.663	48.497	3.65541	-1.25926	-32.0236	-4.31507	-0.413639	-7.09246	2.97524	36.5566	41.8538	7.28319	77.3947	40.3226	13.456	-6.84786	-27.5113	3.05735	2.00056	37.8458	-0.280488	-0.596343	60.0026	-12.0661
292	1.29775	-0.325106	17.459	0.541706	-0.249612	1.9334	0.541681	-0.249668	7.75383	0.420811	-0.152191	11.6524	1.41967	-0.43315	15.748	2.42774	-1.30409	-6.79978	-7.18163	-0.0409482	-7.94312	14.6125	20.7365	42.4055	-6.70844	80.7039	48.4361	3.7108	-1.27924	-32.0518	-4.27104	-0.368628	-6.98365	2.97343	36.5473	41.7678	7.21682	77.4289	40.2924	13.4657	-6.88197	-27.525	3.03314	2.0321	37.8246	-0.305758	-0.643523	59.9587	-12.0553
294	1.29232	-0.275056	17.4746	0.543447	-0.227279	1.94019	0.543423	-0.227335	7.76062	0.420692	-0.135392	11.6574	1.41669	-0.455299	15.6661	2.4135	-1.34484	-6.95209	-7.21239	-0.13082	-7.86971	14.5912	20.6974	42.3563	-6.71439	80.718	48.3936	3.75968	-1.28341	-32.0757	-4.22575	-0.302885	-6.88882	2.98519	36.5313	41.7136	7.12821	77.4698	40.2601	13.4685	-6.91969	-27.536	3.00862	2.05161	37.8016	-0.33423	-0.705009	59.9236	-12.0495
296	1.29338	-0.250017	17.4902	0.54597	-0.216441	1.94704	0.545947	-0.216497	7.76747	0.421888	-0.127136	11.6626	1.38595	-0.462124	15.6028	2.35445	-1.34719	-7.06912	-7.19644	-0.166206	-7.85283	14.548	20.6744	42.3331	-6.7161	80.7324	48.3646	3.78489	-1.29117	-32.1159	-4.21247	-0.295416	-6.85275	2.98734	36.5728	41.7138	7.10199	77.4741	40.2201	13.4604	-6.9547	-27.5232	2.98721	2.0922	37.7721	-0.389683	-0.798149	59.915	-12.0186
298	1.29596	-0.242469	17.4941	0.547717	-0.213358	1.94873	0.547695	-0.213414	7.76916	0.422998	-0.124721	11.6638	1.33814	-0.449687	15.5695	2.27164	-1.30764	-7.12994	-7.16295	-0.192268	-7.84466	14.4978	20.685	42.3091	-6.72065	80.7185	48.3369	3.78978	-1.29736	-32.1266	-4.2052	-0.296128	-6.86626	2.98383	36.5754	41.7385	7.09273	77.4727	40.1789	13.4531	-6.96015	-27.5057	2.97726	2.12332	37.7429	-0.437622	-0.886061	59.9116	-11.9916
300	1.29865	-0.249247	17.4864	0.548343	-0.216528	1.94534	0.548321	-0.216585	7.76577	0.423668	-0.127049	11.6613	1.28225	-0.418952	15.5663	2.18111	-1.23128	-7.13443	-7.12134	-0.216992	-7.83252	14.4477	20.7209	42.2836	-6.73777	80.6727	48.3015	3.78738	-1.29996	-32.1043	-4.20088	-0.295298	-6.9173	2.97497	36.5255	41.7772	7.09157	77.4774	40.1355	13.4483	-6.93835	-27.4887	2.9763	2.15204	37.7155	-0.478576	-0.957954	59.9094	-11.9739
302	1.30182	-0.263412	17.4813	0.548568	-0.222982	1.94309	0.548545	-0.223039	7.76352	0.424246	-0.131857	11.6596	1.24441	-0.377517	15.5827	2.12749	-1.14173	-7.10296	-7.08333	-0.235964	-7.80434	14.4142	20.7283	42.2797	-6.80915	80.6037	48.2312	3.83024	-1.29443	-32.0747	-4.21181	-0.297775	-6.96489	2.95818	36.453	41.8229	7.09862	77.5127	40.0755	13.4404	-6.92405	-27.4751	2.9661	2.23545	37.6848	-0.550913	-1.00242	59.9112	-11.9588
304	1.30283	-0.273055	17.4704	0.548222	-0.22726	1.93828	0.548199	-0.227316	7.75871	0.424261	-0.135072	11.656	1.22672	-0.349557	15.6005	2.10564	-1.08407	-7.06919	-7.05308	-0.246954	-7.80178	14.3838	20.7404	42.2812	-6.85023	80.5343	48.1799	3.87688	-1.27496	-32.0602	-4.22188	-0.293281	-7.00842	2.95217	36.405	41.847	7.11674	77.5388	40.0368	13.4421	-6.92639	-27.4718	2.94729	2.34113	37.6783	-0.623708	-1.06793	59.9259	-11.9522
306	1.30211	-0.274804	17.4551	0.547776	-0.227925	1.9315	0.547752	-0.227981	7.75193	0.423971	-0.135591	11.6509	1.2283	-0.343255	15.6116	2.11091	-1.073	-7.04857	-7.03388	-0.257839	-7.82285	14.3511	20.7565	42.2814	-6.85175	80.4837	48.156	3.91654	-1.25072	-32.0622	-4.22755	-0.279472	-7.04202	2.9641	36.3892	41.8468	7.13577	77.552	40.0262	13.4531	-6.94789	-27.4775	2.92202	2.44419	37.6962	-0.679718	-1.14822	59.9494	-11.9531
308	1.30276	-0.266763	17.4471	0.548733	-0.224434	1.92792	0.54871	-0.224491	7.74835	0.424466	-0.132918	11.6482	1.2411	-0.366609	15.602	2.1256	-1.12035	-7.06681	-7.03515	-0.310147	-7.81342	14.3051	20.7471	42.265	-6.86367	80.5098	48.1393	3.94179	-1.27047	-32.0579	-4.22753	-0.252206	-7.04776	3.00901	36.3804	41.8388	7.11003	77.5756	40.0376	13.4588	-6.98669	-27.4788	2.89768	2.47081	37.7144	-0.671792	-1.16706	59.9575	-11.9522
310	1.31172	-0.267202	17.4433	0.552625	-0.225356	1.92624	0.552602	-0.225413	7.74667	0.427434	-0.133358	11.647	1.25583	-0.395567	15.5939	2.1418	-1.17859	-7.08245	-7.03208	-0.335875	-7.82034	14.265	20.7309	42.2631	-6.85322	80.5338	48.1343	3.96271	-1.27624	-32.0646	-4.24138	-0.246544	-7.05026	3.04073	36.382	41.8431	7.08184	77.598	40.0408	13.4669	-7.02078	-27.4788	2.89156	2.47142	37.7244	-0.663722	-1.17326	59.9532	-11.9556
312	1.32962	-0.280554	17.4417	0.559366	-0.232678	1.92553	0.559342	-0.232736	7.74596	0.432939	-0.138403	11.6465	1.26743	-0.419498	15.5953	2.15419	-1.22638	-7.08032	-7.01733	-0.322151	-7.85617	14.2295	20.7085	42.2784	-6.81556	80.5387	48.142	3.98142	-1.25355	-32.0812	-4.27159	-0.270549	-7.06205	3.04925	36.3953	41.8649	7.06481	77.6157	40.0308	13.4737	-7.04232	-27.4723	2.90414	2.46048	37.7221	-0.670099	-1.17282	59.9417	-11.9652
314	1.35216	-0.305524	17.4362	0.567185	-0.245462	1.92316	0.56716	-0.24552	7.74359	0.439597	-0.14746	11.6447	1.26746	-0.422099	15.6175	2.15349	-1.23076	-7.03912	-6.98684	-0.283784	-7.93036	14.1733	20.6643	42.289	-6.75642	80.5385	48.1662	3.99532	-1.20076	-32.0914	-4.3073	-0.321002	-7.10592	3.04077	36.4322	41.8978	7.07671	77.6244	40.0193	13.4585	-7.04542	-27.4363	2.92037	2.44641	37.7028	-0.68674	-1.14305	59.9426	-11.9863
316	1.3743	-0.338748	17.4222	0.574158	-0.261804	1.91702	0.574131	-0.261863	7.73745	0.445849	-0.159228	11.6401	1.26052	-0.406712	15.6497	2.14674	-1.19969	-6.97908	-6.9462	-0.221568	-8.02655	14.1154	20.6196	42.3088	-6.68873	80.4999	48.1858	4.01552	-1.11486	-32.0783	-4.3535	-0.385122	-7.18719	3.02409	36.4476	41.9546	7.09225	77.6299	40.0055	13.4411	-7.02941	-27.3963	2.92966	2.46223	37.6855	-0.718237	-1.12791	59.9564	-11.9977
318	1.39376	-0.376649	17.4013	0.57958	-0.279952	1.90787	0.579551	-0.280012	7.7283	0.451059	-0.172441	11.6333	1.24871	-0.379804	15.6837	2.13531	-1.14583	-6.91539	-6.90099	-0.143297	-8.13317	14.0651	20.5771	42.3379	-6.62293	80.4227	48.199	4.04226	-1.00503	-32.039	-4.40677	-0.455068	-7.29527	3.0029	36.4412	42.0278	7.11064	77.6338	39.9947	13.4245	-6.99999	-27.3598	2.93023	2.51022	37.6754	-0.760648	-1.13829	59.9809	-11.9982
320	1.40792	-0.410237	17.3865	0.583035	-0.295792	1.90141	0.583004	-0.295852	7.72184	0.454651	-0.184056	11.6284	1.23616	-0.364897	15.6975	2.11799	-1.11389	-6.88933	-6.8678	-0.0750268	-8.22136	14.0409	20.5235	42.3682	-6.58637	80.3397	48.2202	4.06492	-0.908672	-31.9779	-4.45037	-0.516582	-7.3812	2.98053	36.4602	42.0781	7.1547	77.6344	40.0084	13.3999	-6.97948	-27.3321	2.92759	2.56703	37.6725	-0.795573	-1.17884	60.0045	-12.0024
322	1.4179	-0.436866	17.3709	0.585231	-0.308234	1.89453	0.585199	-0.308294	7.71496	0.457086	-0.19321	11.6233	1.22482	-0.357708	15.7014	2.09999	-1.09661	-6.88189	-6.83903	-0.0108342	-8.30424	14.0386	20.4839	42.3873	-6.55708	80.2391	48.2556	4.08871	-0.823952	-31.9187	-4.48946	-0.566152	-7.45701	2.95965	36.4784	42.1141	7.20153	77.6442	40.024	13.3863	-6.96767	-27.3151	2.92848	2.6137	37.6771	-0.822684	-1.21099	60.0256	-12.0197
324	1.42416	-0.455985	17.3543	0.586423	-0.317077	1.88721	0.58639	-0.317137	7.70765	0.458542	-0.199737	11.6178	1.21544	-0.355549	15.6991	2.08368	-1.0893	-6.88598	-6.81464	0.0468863	-8.3813	14.0528	20.4599	42.3976	-6.53477	80.1214	48.2985	4.11782	-0.745806	-31.8651	-4.52384	-0.603111	-7.52233	2.94164	36.4919	42.1382	7.24491	77.6621	40.0349	13.3874	-6.96564	-27.3073	2.93445	2.63797	37.6868	-0.835476	-1.22222	60.0408	-12.0494
326	1.42672	-0.467557	17.3417	0.586607	-0.32232	1.88168	0.586573	-0.322381	7.70212	0.459015	-0.203639	11.6137	1.20984	-0.349749	15.6963	2.07558	-1.07675	-6.89093	-6.80301	0.0817139	-8.43711	14.0668	20.4322	42.4199	-6.54297	79.986	48.313	4.17098	-0.646487	-31.8042	-4.54703	-0.626165	-7.56943	2.92959	36.5089	42.1546	7.2833	77.6686	40.0394	13.3993	-6.97396	-27.3021	2.94223	2.61053	37.6937	-0.806751	-1.19937	60.041	-12.077
328	1.43196	-0.48527	17.3332	0.587455	-0.330486	1.87793	0.587421	-0.330547	7.69836	0.460171	-0.209686	11.6109	1.19729	-0.336646	15.7007	2.05752	-1.04825	-6.88252	-6.78077	0.133389	-8.50441	14.0728	20.4176	42.4642	-6.53656	79.8854	48.3153	4.20149	-0.557606	-31.7511	-4.58002	-0.666684	-7.61068	2.91282	36.5154	42.1781	7.30917	77.6873	40.0248	13.4132	-6.99283	-27.2941	2.96015	2.57818	37.6878	-0.780924	-1.17725	60.0296	-12.1057
330	1.4422	-0.512755	17.3254	0.589693	-0.343347	1.87456	0.589658	-0.343408	7.69499	0.462663	-0.219154	11.6083	1.17517	-0.316178	15.7179	2.02482	-1.00266	-6.84987	-6.74267	0.206621	-8.59043	14.0677	20.4164	42.5248	-6.50747	79.8281	48.3125	4.20176	-0.486496	-31.7102	-4.62603	-0.727623	-7.657	2.89125	36.51	42.2153	7.3227	77.7163	39.9902	13.424	-7.01764	-27.2787	2.98776	2.55576	37.668	-0.769656	-1.16474	60.0104	-12.1402
332	1.46037	-0.550572	17.304	0.594573	-0.361346	1.86518	0.594536	-0.361407	7.68561	0.46746	-0.232289	11.6013	1.14211	-0.293068	15.7654	1.97334	-0.947846	-6.76097	-6.6901	0.282228	-8.69508	14.0504	20.4159	42.5642	-6.46461	79.7973	48.3212	4.18387	-0.433975	-31.6859	-4.67622	-0.788166	-7.74236	2.87535	36.499	42.279	7.32852	77.7274	39.9396	13.4225	-7.03212	-27.2422	3.01842	2.55358	37.638	-0.775822	-1.16289	59.9952	-12.2047
334	1.48049	-0.591952	17.2829	0.600019	-0.381065	1.85595	0.59998	-0.381127	7.67638	0.472791	-0.246674	11.5944	1.11286	-0.267142	15.8132	1.92978	-0.889316	-6.67148	-6.63512	0.355334	-8.79141	14.0321	20.416	42.6044	-6.43402	79.7645	48.3306	4.17303	-0.38761	-31.6606	-4.73366	-0.851255	-7.83142	2.86151	36.4951	42.3374	7.35292	77.7264	39.9081	13.4137	-7.03207	-27.2072	3.03282	2.57885	37.6164	-0.792286	-1.16002	59.9871	-12.2437
336	1.50039	-0.632346	17.2667	0.605445	-0.400348	1.8489	0.605404	-0.40041	7.66933	0.478078	-0.260735	11.5892	1.09225	-0.242788	15.8518	1.90129	-0.83694	-6.59932	-6.58329	0.422866	-8.87423	14.017	20.4195	42.6498	-6.41339	79.7174	48.3401	4.17575	-0.343907	-31.6281	-4.79491	-0.912686	-7.90858	2.84947	36.5006	42.381	7.39582	77.7188	39.9003	13.3998	-7.02113	-27.1809	3.0313	2.62623	37.6054	-0.815936	-1.16131	59.9851	-12.2491
338	1.51758	-0.659692	17.2626	0.610737	-0.413728	1.84717	0.610694	-0.413791	7.6676	0.482886	-0.270398	11.5879	1.08619	-0.238302	15.8703	1.89199	-0.826312	-6.56477	-6.54476	0.478897	-8.9511	14.0099	20.4428	42.7029	-6.36092	79.6393	48.3576	4.18801	-0.302143	-31.5826	-4.84438	-0.9528	-7.94077	2.84007	36.5079	42.4029	7.42804	77.7263	39.8962	13.3842	-7.0195	-27.171	3.03612	2.66768	37.5932	-0.843311	-1.20698	59.9796	-12.243
340	1.53258	-0.689296	17.255	0.614893	-0.427907	1.84389	0.614849	-0.42797	7.66433	0.486898	-0.28073	11.5854	1.07481	-0.234425	15.8904	1.87278	-0.814852	-6.52726	-6.50334	0.539522	-9.02525	14.0035	20.4575	42.7436	-6.31778	79.5582	48.3771	4.21529	-0.26267	-31.5277	-4.89146	-1.00223	-7.97136	2.83597	36.53	42.4142	7.46178	77.7241	39.8961	13.3781	-7.02496	-27.1637	3.04184	2.70081	37.5868	-0.865917	-1.23082	59.9753	-12.2322
342	1.54567	-0.721302	17.2434	0.618023	-0.442968	1.83886	0.617977	-0.443031	7.6593	0.490199	-0.291783	11.5817	1.05638	-0.22691	15.915	1.84206	-0.794163	-6.48125	-6.45938	0.604295	-9.09667	13.9993	20.4599	42.7733	-6.29089	79.4837	48.3964	4.25399	-0.228603	-31.4719	-4.93597	-1.06342	-8.00667	2.83198	36.5651	42.4218	7.49648	77.7099	39.8964	13.3845	-7.03616	-27.1576	3.04861	2.7206	37.5845	-0.879415	-1.2231	59.9705	-12.22
344	1.55829	-0.742093	17.2418	0.621849	-0.453108	1.83824	0.621802	-0.453172	7.65867	0.493705	-0.299119	11.5812	1.04488	-0.216233	15.9337	1.82506	-0.770305	-6.44628	-6.43057	0.654435	-9.15917	14.0146	20.4603	42.8186	-6.27742	79.4258	48.4125	4.28752	-0.212871	-31.4459	-4.96932	-1.11706	-8.03015	2.80337	36.595	42.4443	7.52075	77.6971	39.8853	13.406	-7.04845	-27.162	3.05963	2.71473	37.5736	-0.876676	-1.20791	59.9555	-12.208
346	1.56724	-0.756571	17.2419	0.624578	-0.460185	1.83834	0.624531	-0.46025	7.65877	0.496196	-0.304236	11.5813	1.03219	-0.20602	15.9559	1.80575	-0.746822	-6.40463	-6.40479	0.703896	-9.22605	14.0198	20.4789	42.8613	-6.22904	79.3785	48.4316	4.30734	-0.204955	-31.4323	-4.99614	-1.16776	-8.05059	2.77072	36.6247	42.4687	7.54422	77.6864	39.8737	13.4239	-7.05396	-27.16	3.07056	2.68996	37.5627	-0.861552	-1.19108	59.9395	-12.1979
348	1.57258	-0.767712	17.241	0.626006	-0.465502	1.83798	0.625958	-0.465567	7.65841	0.497602	-0.308119	11.581	1.01566	-0.196006	15.9832	1.77939	-0.72226	-6.35368	-6.37881	0.754045	-9.2982	14.011	20.5108	42.8975	-6.15047	79.3443	48.4526	4.31188	-0.202048	-31.4267	-5.01903	-1.21556	-8.07312	2.73991	36.6535	42.4917	7.56996	77.6781	39.8649	13.433	-7.05154	-27.1461	3.0817	2.65307	37.5523	-0.838772	-1.1741	59.9247	-12.1898
350	1.57789	-0.783895	17.2352	0.627016	-0.47301	1.83547	0.626968	-0.473074	7.6559	0.498837	-0.313664	11.5791	0.989706	-0.181191	16.0135	1.73759	-0.685534	-6.29691	-6.34987	0.798401	-9.36713	14.0003	20.5135	42.9256	-6.11008	79.3437	48.465	4.30592	-0.204308	-31.4283	-5.0446	-1.25843	-8.11046	2.71664	36.6804	42.5069	7.60505	77.6698	39.8651	13.4308	-7.04723	-27.1143	3.09748	2.62306	37.5366	-0.822278	-1.15144	59.911	-12.1804
352	1.58053	-0.801023	17.2284	0.62678	-0.480708	1.8325	0.626731	-0.480773	7.65293	0.499152	-0.319431	11.5769	0.967897	-0.165029	16.0394	1.70379	-0.64792	-6.24842	-6.32306	0.838371	-9.42895	13.9984	20.5163	42.9569	-6.08952	79.3321	48.4736	4.29341	-0.201454	-31.4261	-5.06816	-1.29895	-8.15817	2.69364	36.683	42.5468	7.6222	77.6709	39.8593	13.4216	-7.03024	-27.0797	3.12143	2.6014	37.5211	-0.813455	-1.133	59.8988	-12.1847
354	1.58184	-0.820197	17.2206	0.625797	-0.489192	1.82913	0.625746	-0.489256	7.64956	0.498959	-0.325831	11.5744	0.951459	-0.148067	16.0601	1.68002	-0.610856	-6.2095	-6.29679	0.876439	-9.48238	14.0058	20.5244	42.9909	-6.083	79.2965	48.4798	4.28091	-0.189252	-31.4152	-5.09137	-1.33864	-8.21119	2.67006	36.666	42.6052	7.62609	77.6797	39.8483	13.4077	-7.0031	-27.0482	3.15141	2.59298	37.5085	-0.815401	-1.12497	59.889	-12.2004
356	1.59009	-0.851828	17.208	0.626844	-0.503686	1.82366	0.626792	-0.503751	7.64409	0.500669	-0.336594	11.5703	0.929274	-0.127068	16.0821	1.64723	-0.564368	-6.16823	-6.2565	0.924687	-9.52597	14.0119	20.537	43.0134	-6.07796	79.226	48.4853	4.28916	-0.160708	-31.388	-5.12742	-1.38305	-8.2539	2.64917	36.6693	42.6253	7.66673	77.6792	39.85	13.393	-6.98351	-27.0271	3.17711	2.61283	37.5037	-0.838044	-1.14321	59.8852	-12.2034
358	1.59655	-0.871976	17.1973	0.628047	-0.513009	1.81899	0.627994	-0.513074	7.63942	0.502166	-0.343481	11.5668	0.920291	-0.118151	16.0981	1.63412	-0.544706	-6.13832	-6.22998	0.959115	-9.57271	14.0188	20.5366	43.0407	-6.07208	79.1559	48.4934	4.30683	-0.127991	-31.3552	-5.1522	-1.41685	-8.28485	2.63001	36.6857	42.6346	7.7004	77.6832	39.8561	13.3807	-6.98067	-27.0173	3.1878	2.6502	37.5034	-0.867113	-1.1719	59.8857	-12.2027
360	1.60039	-0.877794	17.1903	0.629269	-0.515851	1.81587	0.629216	-0.515916	7.6363	0.503263	-0.345524	11.5645	0.924408	-0.122794	16.1082	1.63999	-0.554514	-6.11964	-6.22021	0.978163	-9.6231	14.0268	20.5239	43.0737	-6.06219	79.0958	48.5049	4.32911	-0.0986627	-31.3199	-5.16268	-1.43947	-8.30326	2.61327	36.7144	42.6407	7.71817	77.6891	39.8618	13.3729	-6.9938	-27.0168	3.18467	2.69236	37.5052	-0.893616	-1.20226	59.8878	-12.2043
362	1.60626	-0.880183	17.1875	0.631651	-0.517369	1.81464	0.631598	-0.517434	7.63507	0.505141	-0.346506	11.5636	0.924565	-0.132744	16.1177	1.63675	-0.572581	-6.10222	-6.21352	0.996639	-9.66224	14.0385	20.5207	43.0962	-6.04049	79.0434	48.5215	4.34805	-0.0914999	-31.2836	-5.16728	-1.46224	-8.30732	2.6028	36.7531	42.6544	7.71894	77.6725	39.8537	13.3746	-7.0075	-27.0152	3.18401	2.69803	37.5024	-0.895684	-1.21749	59.8815	-12.2269
364	1.61278	-0.886339	17.186	0.634007	-0.520596	1.81404	0.633953	-0.520662	7.63447	0.507108	-0.348767	11.5631	0.91673	-0.135359	16.1336	1.62161	-0.574344	-6.07247	-6.20319	1.02292	-9.71299	14.0445	20.5152	43.1371	-6.01425	79.0267	48.5268	4.35545	-0.089529	-31.2475	-5.18306	-1.49024	-8.31407	2.59231	36.8004	42.6619	7.7368	77.6609	39.8496	13.3724	-7.02535	-27.0187	3.1871	2.69228	37.4898	-0.88724	-1.20749	59.8674	-12.2536
366	1.61932	-0.898979	17.1847	0.635841	-0.526666	1.81348	0.635786	-0.526731	7.63391	0.508866	-0.353187	11.5627	0.90048	-0.127598	16.1584	1.59488	-0.554094	-6.02626	-6.18476	1.06261	-9.78163	14.0431	20.5092	43.1954	-5.98178	79.0422	48.5218	4.35073	-0.0913048	-31.217	-5.21428	-1.52566	-8.33224	2.58513	36.8507	42.6693	7.76782	77.658	39.8493	13.3666	-7.04723	-27.0252	3.19587	2.67901	37.4648	-0.873143	-1.17703	59.8466	-12.2774
368	1.62424	-0.9202	17.182	0.636262	-0.536358	1.81237	0.636207	-0.536423	7.63281	0.509799	-0.360404	11.5619	0.880491	-0.110767	16.1936	1.5646	-0.515868	-5.96047	-6.14723	1.13185	-9.87805	14.0362	20.5192	43.244	-5.92424	79.0459	48.5275	4.34309	-0.102755	-31.2116	-5.26167	-1.57296	-8.37949	2.6007	36.884	42.7135	7.7599	77.6522	39.8376	13.3744	-7.07268	-27.0226	3.21415	2.65319	37.4202	-0.861312	-1.15947	59.8228	-12.284
370	1.62807	-0.943597	17.172	0.636046	-0.54689	1.80801	0.63599	-0.546956	7.62844	0.510312	-0.368286	11.5586	0.858755	-0.0946811	16.2294	1.53085	-0.478388	-5.89361	-6.11357	1.19036	-9.95266	14.0322	20.5395	43.2667	-5.8824	79.0648	48.5328	4.32035	-0.1428	-31.2167	-5.30187	-1.61182	-8.43807	2.62727	36.9109	42.7787	7.7387	77.6449	39.8124	13.38	-7.09496	-27.0087	3.23838	2.61544	37.3812	-0.844657	-1.1321	59.8039	-12.287
372	1.63112	-0.965925	17.1567	0.635592	-0.556873	1.80133	0.635535	-0.556938	7.62176	0.510614	-0.375769	11.5536	0.838965	-0.0824111	16.2592	1.49926	-0.448642	-5.83804	-6.09069	1.22824	-9.9963	14.034	20.5596	43.2634	-5.86955	79.0937	48.5389	4.28784	-0.204538	-31.2304	-5.33124	-1.63624	-8.49576	2.66068	36.9398	42.8538	7.71599	77.6394	39.778	13.379	-7.11175	-26.9856	3.26174	2.58141	37.3545	-0.830199	-1.10063	59.7917	-12.2825
374	1.63434	-0.982244	17.1517	0.635677	-0.56427	1.79918	0.635619	-0.564336	7.61961	0.511151	-0.381291	11.552	0.831176	-0.0736359	16.2657	1.4882	-0.429807	-5.82576	-6.08277	1.2474	-10.0222	14.0477	20.54	43.2575	-5.9041	79.0907	48.5602	4.2782	-0.239429	-31.2578	-5.36179	-1.64469	-8.52003	2.69445	36.9977	42.9053	7.72328	77.649	39.7586	13.3682	-7.12095	-26.9663	3.25927	2.61766	37.3409	-0.854455	-1.10516	59.7852	-12.2447
376	1.63705	-0.987338	17.1479	0.636457	-0.566711	1.79752	0.636398	-0.566776	7.61795	0.51189	-0.383064	11.5508	0.839289	-0.0780801	16.267	1.50141	-0.440776	-5.82339	-6.08547	1.24592	-10.04	14.0526	20.5099	43.2337	-5.92959	79.0793	48.5906	4.27352	-0.273369	-31.2978	-5.38092	-1.63186	-8.53282	2.72976	37.0565	42.9646	7.71562	77.6649	39.729	13.3551	-7.12595	-26.9369	3.25317	2.65914	37.3321	-0.881848	-1.13283	59.7781	-12.1833
378	1.63982	-0.983626	17.1436	0.637985	-0.565297	1.79558	0.637927	-0.565363	7.61601	0.512944	-0.381908	11.5493	0.85923	-0.0946274	16.269	1.53186	-0.478001	-5.82003	-6.09382	1.23056	-10.0537	14.0471	20.4702	43.1934	-5.94415	79.0608	48.6256	4.27295	-0.311017	-31.3437	-5.38964	-1.60509	-8.53688	2.767	37.1198	43.0322	7.69236	77.6837	39.6869	13.3387	-7.12952	-26.8993	3.24801	2.69101	37.3242	-0.905158	-1.17451	59.7688	-12.1054
380	1.64521	-0.986222	17.1391	0.640145	-0.566861	1.7936	0.640086	-0.566927	7.61403	0.51466	-0.382937	11.5478	0.870464	-0.10988	16.2774	1.54694	-0.509695	-5.80477	-6.09246	1.22728	-10.0645	14.0459	20.3983	43.1562	-5.99942	79.0205	48.6507	4.28904	-0.351291	-31.3689	-5.40214	-1.59941	-8.51939	2.80609	37.2267	43.0777	7.69247	77.7	39.6437	13.3071	-7.13834	-26.8747	3.24167	2.71811	37.3118	-0.93243	-1.20602	59.7567	-12.0274
382	1.65344	-0.993316	17.1335	0.643188	-0.570625	1.79115	0.643129	-0.570691	7.61158	0.517176	-0.385554	11.546	0.875163	-0.121047	16.2934	1.55159	-0.531526	-5.77521	-6.08621	1.23911	-10.0777	14.0495	20.3135	43.1101	-6.06248	78.97	48.6857	4.30337	-0.389978	-31.3916	-5.42116	-1.59748	-8.51899	2.8588	37.3669	43.1385	7.70709	77.7047	39.6071	13.27	-7.15599	-26.8478	3.23603	2.7145	37.2954	-0.935515	-1.2153	59.741	-11.9693
384	1.66366	-1.0038	17.1279	0.646819	-0.576036	1.78871	0.64676	-0.576103	7.60915	0.520238	-0.389364	11.5442	0.874272	-0.128311	16.3161	1.54747	-0.54418	-5.73302	-6.07876	1.26225	-10.0965	14.0574	20.2198	43.0553	-6.12647	78.9169	48.7342	4.31163	-0.431657	-31.4172	-5.44623	-1.59483	-8.5417	2.92148	37.5243	43.222	7.7299	77.7051	39.5782	13.2318	-7.17579	-26.8173	3.23437	2.68422	37.2736	-0.91719	-1.1995	59.7232	-11.9362
386	1.67318	-1.01497	17.1281	0.650076	-0.581709	1.78882	0.650016	-0.581776	7.60925	0.523034	-0.393397	11.5443	0.871715	-0.136497	16.3398	1.53999	-0.557913	-5.68907	-6.0779	1.27815	-10.1339	14.0631	20.1117	43.0022	-6.18968	78.8744	48.7989	4.31942	-0.489731	-31.4632	-5.47374	-1.59125	-8.57628	2.96762	37.644	43.3281	7.73736	77.7428	39.5528	13.2021	-7.16641	-26.7965	3.24993	2.66452	37.24	-0.914886	-1.16456	59.71	-11.9263
388	1.67459	-1.01327	17.1292	0.65083	-0.581085	1.7893	0.65077	-0.581152	7.60973	0.523558	-0.392884	11.5446	0.871894	-0.151877	16.3656	1.53497	-0.585704	-5.6413	-6.10643	1.27038	-10.1481	14.0776	20.0044	42.9429	-6.26427	78.8786	48.8358	4.29752	-0.613982	-31.4505	-5.48328	-1.55783	-8.5966	3.01026	37.7407	43.4215	7.75305	77.7945	39.5272	13.1693	-7.14456	-26.7502	3.26284	2.67759	37.2099	-0.929195	-1.10754	59.6978	-11.9251
390	1.6688	-1.00265	17.1288	0.649165	-0.575955	1.7891	0.649106	-0.576022	7.60953	0.521986	-0.389154	11.5445	0.874385	-0.16962	16.3935	1.53334	-0.618597	-5.58959	-6.15807	1.24165	-10.1291	14.106	19.9078	42.8799	-6.36065	78.9233	48.8362	4.24571	-0.792549	-31.3816	-5.47532	-1.5032	-8.60036	3.04461	37.8107	43.4934	7.78207	77.8528	39.4996	13.1379	-7.11444	-26.6795	3.26819	2.71776	37.1878	-0.952801	-1.04079	59.6852	-11.9271
392	1.66754	-1.01577	17.1204	0.647561	-0.581575	1.78544	0.647501	-0.581642	7.60587	0.521148	-0.393454	11.5417	0.86987	-0.160608	16.4238	1.52843	-0.600223	-5.53322	-6.18239	1.2221	-10.0732	14.1616	19.8429	42.8296	-6.52275	78.9496	48.8041	4.19304	-0.926293	-31.3443	-5.47411	-1.49424	-8.60787	3.03967	37.8282	43.5469	7.82508	77.9129	39.4661	13.1379	-7.0726	-26.6196	3.26442	2.73871	37.1759	-0.952352	-1.01422	59.6679	-11.9288
394	1.66642	-1.02334	17.1156	0.64646	-0.58478	1.78331	0.6464	-0.584847	7.60374	0.520531	-0.395917	11.5401	0.875877	-0.155366	16.456	1.54136	-0.592419	-5.47338	-6.20371	1.20374	-10.0314	14.2088	19.8124	42.7847	-6.6407	78.9424	48.7931	4.12603	-1.05319	-31.3321	-5.4689	-1.48607	-8.61253	3.02596	37.838	43.5794	7.87224	77.9444	39.4347	13.1455	-7.06117	-26.5819	3.26131	2.72704	37.1625	-0.931662	-1.00787	59.6562	-11.9254
396	1.66651	-1.02272	17.1159	0.646551	-0.584516	1.78342	0.646491	-0.584583	7.60385	0.520583	-0.395714	11.5402	0.891841	-0.158726	16.4866	1.56939	-0.603818	-5.41673	-6.22302	1.19075	-10.0146	14.242	19.8089	42.7466	-6.69501	78.9118	48.8188	4.05093	-1.15793	-31.3366	-5.4613	-1.47712	-8.61426	3.01162	37.8478	43.5926	7.91299	77.9431	39.4123	13.1566	-7.07946	-26.5648	3.26134	2.68542	37.1474	-0.895481	-1.00911	59.6533	-11.9162
398	1.67614	-1.03193	17.1156	0.650019	-0.589343	1.78335	0.649959	-0.58941	7.60378	0.523483	-0.399101	11.5402	0.895865	-0.161007	16.503	1.57599	-0.609202	-5.3864	-6.22076	1.20744	-10.0149	14.2708	19.7963	42.7236	-6.71299	78.9215	48.8867	4.01035	-1.14794	-31.312	-5.46696	-1.50594	-8.61636	2.99938	37.8412	43.5901	7.91203	77.9237	39.4217	13.1785	-7.07915	-26.5442	3.26386	2.64197	37.144	-0.860067	-0.980164	59.6661	-11.9033
400	1.68365	-1.02893	17.1225	0.653534	-0.588666	1.7864	0.653474	-0.588733	7.60683	0.526065	-0.398374	11.5424	0.912714	-0.17043	16.5049	1.60338	-0.632297	-5.38318	-6.24271	1.21402	-10.0212	14.3213	19.8002	42.7399	-6.72669	78.9635	48.9673	3.93034	-1.1166	-31.323	-5.46762	-1.50924	-8.61966	2.99319	37.8416	43.6014	7.91274	77.8992	39.4368	13.1893	-7.08578	-26.5365	3.27085	2.6098	37.1338	-0.840104	-0.946768	59.6611	-11.8931
402	1.68766	-1.01549	17.1347	0.656363	-0.583144	1.7918	0.656303	-0.583212	7.61223	0.527823	-0.394073	11.5465	0.940947	-0.185133	16.4977	1.64962	-0.669142	-5.39703	-6.28434	1.2092	-10.0255	14.3924	19.8173	42.7791	-6.75063	79.0213	49.0506	3.81759	-1.09409	-31.371	-5.4615	-1.48309	-8.62234	2.9959	37.8552	43.6283	7.9224	77.8717	39.4473	13.1866	-7.10115	-26.5365	3.28046	2.59144	37.1147	-0.837004	-0.915586	59.6356	-11.8817
404	1.69472	-1.02039	17.1387	0.659046	-0.585883	1.7936	0.658985	-0.585951	7.61403	0.530001	-0.395951	11.5479	0.951965	-0.19044	16.5052	1.66787	-0.682608	-5.38326	-6.27892	1.23019	-10.0093	14.4537	19.8113	42.7435	-6.80285	79.0255	49.1314	3.77769	-1.11734	-31.4044	-5.46054	-1.47364	-8.61401	3.01875	37.8949	43.6448	7.93057	77.825	39.4368	13.1838	-7.11542	-26.515	3.28397	2.57576	37.0962	-0.836758	-0.889254	59.6133	-11.846
406	1.69861	-1.02416	17.137	0.660443	-0.587845	1.79286	0.660382	-0.587913	7.61329	0.531171	-0.397328	11.5473	0.958988	-0.193866	16.5148	1.6795	-0.691207	-5.36556	-6.27401	1.23742	-9.98791	14.5113	19.808	42.7127	-6.87606	79.0265	49.1894	3.7159	-1.14388	-31.4267	-5.44779	-1.462	-8.61006	3.02771	37.8842	43.6625	7.92741	77.8083	39.4161	13.1707	-7.11705	-26.4626	3.28198	2.58135	37.0745	-0.850552	-0.880199	59.5873	-11.8054
408	1.69848	-1.02559	17.1315	0.660285	-0.588446	1.79041	0.660224	-0.588514	7.61084	0.531093	-0.397784	11.5455	0.963042	-0.194816	16.5238	1.6866	-0.694252	-5.34883	-6.27538	1.23123	-9.96804	14.562	19.8124	42.7039	-6.95972	79.0295	49.2222	3.62812	-1.16218	-31.4354	-5.42695	-1.45065	-8.61442	3.01315	37.8122	43.6814	7.92195	77.8332	39.3908	13.1481	-7.10678	-26.3856	3.27619	2.60321	37.0501	-0.874508	-0.889132	59.5587	-11.7657
410	1.69686	-1.03785	17.1283	0.658578	-0.593674	1.78905	0.658516	-0.593742	7.60949	0.530152	-0.401799	11.5444	0.95683	-0.183851	16.5329	1.67918	-0.671961	-5.33176	-6.26419	1.25268	-9.96264	14.594	19.8212	42.7191	-7.02259	79.0109	49.2373	3.5827	-1.16519	-31.4216	-5.43035	-1.4645	-8.62805	2.97046	37.7039	43.6943	7.9587	77.9024	39.3708	13.1255	-7.10373	-26.3192	3.27316	2.60708	37.028	-0.886363	-0.910503	59.5359	-11.7322
412	1.69237	-1.04604	17.1275	0.655943	-0.596889	1.78872	0.655881	-0.596957	7.60915	0.528387	-0.404371	11.5442	0.954215	-0.174045	16.5337	1.67787	-0.653156	-5.33022	-6.25474	1.26603	-9.96203	14.6017	19.8355	42.7298	-7.04437	78.9956	49.2618	3.55004	-1.15862	-31.4108	-5.43417	-1.47939	-8.64795	2.91019	37.619	43.6952	8.03561	77.9637	39.3727	13.109	-7.08238	-26.2684	3.27487	2.58822	37.0056	-0.880716	-0.912406	59.5139	-11.7049
414	1.68574	-1.04708	17.129	0.652949	-0.596807	1.78937	0.652887	-0.596874	7.60981	0.526144	-0.404501	11.5447	0.956514	-0.168529	16.5257	1.68397	-0.644014	-5.3451	-6.25117	1.26456	-9.9641	14.5921	19.8549	42.7317	-7.03189	78.9863	49.3017	3.52639	-1.14937	-31.4094	-5.43233	-1.48797	-8.67083	2.8473	37.5742	43.6912	8.13374	78.0037	39.3922	13.0991	-7.04947	-26.2347	3.28173	2.54936	36.9833	-0.861402	-0.890534	59.4932	-11.6819
416	1.68079	-1.04328	17.1312	0.651088	-0.594747	1.79032	0.651026	-0.594815	7.61075	0.52462	-0.403081	11.5454	0.954936	-0.168041	16.5148	1.68122	-0.642706	-5.3652	-6.25673	1.25631	-9.97332	14.5993	19.8795	42.7386	-7.03331	78.967	49.354	3.52079	-1.1573	-31.417	-5.42275	-1.48607	-8.69057	2.82863	37.5683	43.7187	8.17713	78.0266	39.3953	13.0907	-7.05466	-26.2138	3.29356	2.50949	36.9652	-0.852926	-0.860386	59.4816	-11.6564
418	1.676	-1.03304	17.137	0.649812	-0.589888	1.79287	0.649751	-0.589955	7.6133	0.523354	-0.399533	11.5473	0.953234	-0.165123	16.5062	1.6791	-0.636897	-5.38113	-6.2704	1.22584	-9.9591	14.6117	19.8973	42.7358	-7.0592	78.9623	49.4001	3.51519	-1.18509	-31.4302	-5.39998	-1.46178	-8.68726	2.83903	37.5875	43.7529	8.18482	78.0278	39.3774	13.0846	-7.07874	-26.1986	3.30103	2.4719	36.9443	-0.841073	-0.831419	59.4609	-11.6211
420	1.67149	-1.01499	17.1474	0.649284	-0.581645	1.7974	0.649224	-0.581712	7.61783	0.522431	-0.39341	11.5507	0.953224	-0.159492	16.5008	1.68105	-0.626699	-5.39117	-6.29258	1.16909	-9.92038	14.6323	19.9074	42.7229	-7.11387	78.9756	49.4427	3.50282	-1.24017	-31.4488	-5.36268	-1.41303	-8.66216	2.86763	37.6265	43.7911	8.16767	78.0176	39.3398	13.0773	-7.11898	-26.1878	3.30359	2.44687	36.9188	-0.832942	-0.812163	59.4286	-11.5753
422	1.66948	-0.985939	17.1627	0.650747	-0.568803	1.80409	0.650688	-0.56887	7.62452	0.5227	-0.383725	11.5557	0.957622	-0.157005	16.4963	1.68992	-0.623774	-5.39954	-6.32087	1.08263	-9.88923	14.6656	19.9198	42.7106	-7.18443	79.0013	49.513	3.47553	-1.34254	-31.4719	-5.31239	-1.3477	-8.64291	2.88097	37.6854	43.8456	8.15795	78.0377	39.2951	13.0553	-7.1795	-26.1879	3.30845	2.47769	36.8886	-0.87568	-0.827416	59.3918	-11.5231
424	1.66487	-0.943508	17.1822	0.652155	-0.549901	1.81257	0.652099	-0.549968	7.63301	0.522542	-0.369515	11.5621	0.974287	-0.160099	16.4914	1.71918	-0.635359	-5.40894	-6.38266	0.989585	-9.82733	14.7773	19.9367	42.6915	-7.32073	78.9911	49.5967	3.45229	-1.47758	-31.5207	-5.24495	-1.25237	-8.61827	2.88739	37.7296	43.8994	8.15605	78.083	39.2569	13.0225	-7.24203	-26.1683	3.3166	2.48695	36.8571	-0.899046	-0.84489	59.3537	-11.4767
426	1.6556	-0.890066	17.205	0.65242	-0.525802	1.82249	0.652366	-0.52587	7.64292	0.521198	-0.351495	11.5695	1.0051	-0.167547	16.4826	1.77267	-0.659925	-5.42567	-6.47763	0.890571	-9.73624	14.9847	19.9506	42.6906	-7.56445	78.9973	49.675	3.39362	-1.69672	-31.5942	-5.16703	-1.12285	-8.57991	2.89762	37.7468	43.9402	8.16514	78.1678	39.2307	12.976	-7.30976	-26.1281	3.3299	2.45377	36.8248	-0.887162	-0.844876	59.3172	-11.4405
428	1.64003	-0.840089	17.229	0.649644	-0.50271	1.83297	0.649592	-0.502776	7.6534	0.517645	-0.334422	11.5773	1.04641	-0.167617	16.459	1.84783	-0.674969	-5.46993	-6.57385	0.771248	-9.66249	15.2741	19.9532	42.7984	-7.99269	79.272	49.7005	3.1394	-2.19424	-31.694	-5.11057	-0.962772	-8.49943	2.94514	37.7173	43.9251	8.19406	78.3431	39.2284	12.9137	-7.40718	-26.098	3.35447	2.36235	36.7908	-0.837859	-0.771343	59.2894	-11.4206
430	1.61191	-0.773761	17.2528	0.64272	-0.47142	1.84325	0.642671	-0.471486	7.66369	0.51047	-0.311485	11.585	1.11213	-0.186701	16.4248	1.96068	-0.733488	-5.53456	-6.70133	0.600407	-9.57215	15.7065	19.8219	43.0609	-8.76831	79.734	49.5928	2.70132	-3.02294	-31.749	-5.05296	-0.727214	-8.41531	3.05111	37.7037	43.949	8.22003	78.5983	39.2009	12.7764	-7.56708	-26.0485	3.38066	2.28885	36.7482	-0.806233	-0.711934	59.2592	-11.3966
432	1.5724	-0.689687	17.2788	0.632266	-0.431425	1.85447	0.632222	-0.431491	7.6749	0.500103	-0.282265	11.5934	1.1983	-0.225691	16.3799	2.10366	-0.835767	-5.61959	-6.85455	0.3651	-9.43106	16.2892	19.5004	43.4355	-9.86813	80.3283	49.3629	2.1092	-4.04329	-31.4014	-4.98207	-0.425882	-8.33185	3.19452	37.7194	44.024	8.24179	78.9134	39.1417	12.5555	-7.77961	-25.9796	3.40941	2.23071	36.6987	-0.785505	-0.67517	59.2334	-11.3669
434	1.52826	-0.602181	17.3176	0.620051	-0.389582	1.87141	0.620011	-0.389645	7.69184	0.4883	-0.251781	11.606	1.28104	-0.260383	16.3205	2.24176	-0.929356	-5.73178	-6.99152	0.0490876	-9.118	16.9964	18.8586	43.7309	-11.1292	81.0251	49.1161	1.41979	-4.63656	-29.5967	-4.85756	-0.139457	-8.23436	3.26479	37.7557	44.1176	8.2853	79.2164	39.0719	12.261	-7.95134	-25.9118	3.45145	2.10584	36.6459	-0.690595	-0.621473	59.2212	-11.3755
436	1.50543	-0.498789	17.3724	0.618477	-0.34258	1.89541	0.618441	-0.342644	7.71584	0.484122	-0.216773	11.624	1.33932	-0.309553	16.2582	2.33004	-1.04079	-5.84906	-7.09122	-0.327025	-8.8034	17.7639	18.191	43.8181	-11.9313	80.9264	49.0392	1.05189	-5.06323	-25.36	-4.76732	0.144097	-8.08742	3.31456	37.7905	44.1601	8.29866	79.5321	39.0037	11.9958	-8.21544	-25.8836	3.51513	1.91734	36.6505	-0.568078	-0.500007	59.3748	-11.2227
438	1.50342	-0.381761	17.442	0.627158	-0.291363	1.9259	0.627128	-0.291428	7.74633	0.487345	-0.177966	11.6468	1.36622	-0.368077	16.196	2.35771	-1.15814	-5.96572	-7.15959	-0.750715	-8.50121	18.5675	17.5462	43.6616	-12.2334	80.0662	49.0139	1.12501	-5.40312	-19.1768	-4.72376	0.413274	-7.90385	3.35786	37.8103	44.1407	8.27176	79.8438	38.9565	11.7853	-8.57736	-25.9005	3.59909	1.66347	36.718	-0.412145	-0.309671	59.7134	-10.9205
440	1.49433	-0.266826	17.5166	0.632589	-0.240498	1.95867	0.632565	-0.240564	7.7791	0.488166	-0.139633	11.6714	1.35944	-0.405812	16.1288	2.33133	-1.22566	-6.09084	-7.24701	-1.20957	-8.09235	19.4342	16.8487	43.2802	-12.5488	79.3713	48.4412	2.01577	-5.91397	-13.6039	-4.6865	0.627473	-7.77731	3.4106	37.7903	44.0964	8.20613	80.0672	38.9968	11.6181	-8.95354	-25.9429	3.69569	1.32721	36.8158	-0.157061	-0.0936787	60.1749	-10.73
442	1.47298	-0.168714	17.5975	0.631295	-0.196006	1.99432	0.631275	-0.196071	7.81475	0.484367	-0.106492	11.6981	1.33541	-0.404854	16.0829	2.2875	-1.21611	-6.17569	-7.32616	-1.6393	-7.68981	20.1752	16.043	42.7353	-12.7383	79.789	47.3573	3.22511	-6.62082	-10.4766	-4.66061	0.791589	-7.6417	3.4687	37.7294	44.0226	8.15417	80.2762	39.0486	11.4981	-9.263	-26.0073	3.75448	1.0216	36.8901	0.11167	0.107294	60.6231	-10.5452
444	1.4397	-0.094249	17.6847	0.622836	-0.160897	2.03285	0.622819	-0.160961	7.85328	0.475812	-0.0808224	11.7269	1.29401	-0.363609	16.0603	2.22669	-1.12649	-6.21654	-7.38622	-2.01643	-7.31231	20.7791	15.1109	42.0674	-12.779	80.9885	45.7608	4.60676	-7.69235	-10.1677	-4.65266	0.903581	-7.47865	3.53386	37.6385	43.9191	8.13005	80.4852	39.1063	11.4138	-9.48126	-26.0746	3.76984	0.793594	36.9315	0.362579	0.286859	61.0081	-10.3502
446	1.40431	-0.0489852	17.7791	0.611052	-0.138415	2.0747	0.611038	-0.138479	7.89513	0.465574	-0.0648061	11.7583	1.21679	-0.29556	16.0427	2.11031	-0.975066	-6.24715	-7.40621	-2.32637	-6.93433	21.4078	14.0151	41.3104	-12.9189	80.4389	43.6356	6.01449	-9.38191	-11.8021	-4.68755	0.957884	-7.27084	3.61207	37.5744	43.7846	8.14097	80.6791	39.2212	11.3209	-9.60651	-26.0689	3.77267	0.710821	36.9734	0.555692	0.486217	61.3082	-10.1379
448	1.36919	-0.0489232	17.8788	0.595628	-0.135753	2.11903	0.595613	-0.135812	7.93946	0.453868	-0.0638321	11.7915	1.11259	-0.21933	16.0336	1.94783	-0.798898	-6.26158	-7.3653	-2.54436	-6.53442	21.9954	12.9406	40.773	-13.0025	79.9055	40.6225	7.33122	-10.643	-14.271	-4.76409	0.942927	-7.03054	3.71097	37.4644	43.6244	8.13389	80.8968	39.3507	11.2227	-9.68482	-26.0615	3.77637	0.719337	36.9539	0.741826	0.588648	61.4271	-10.0623
450	1.34259	-0.0756291	17.9784	0.581702	-0.145517	2.16342	0.581687	-0.145577	7.98386	0.444071	-0.0720584	11.8248	0.994116	-0.152683	16.025	1.75591	-0.635038	-6.27541	-7.27533	-2.70318	-6.0917	22.5383	12.0194	40.4096	-12.8792	79.7695	36.908	8.30277	-11.3058	-16.9844	-4.86255	0.889862	-6.76825	3.83156	37.2984	43.4384	8.09376	81.1357	39.4938	11.118	-9.73399	-26.0667	3.77289	0.789831	36.8861	0.894699	0.56085	61.4022	-10.0542
452	1.35575	-0.0380151	18.0586	0.590582	-0.130379	2.19895	0.590569	-0.13044	8.01938	0.449752	-0.0602159	11.8515	0.902162	-0.145559	15.9953	1.59086	-0.589384	-6.32934	-7.20121	-2.95897	-5.5278	23.0269	11.6026	39.6645	-12.1842	79.8046	33.5468	7.91585	-11.6163	-18.8209	-4.90233	0.934478	-6.50647	3.96679	37.0951	43.2153	8.01453	81.3514	39.6667	11.0064	-9.77372	-26.0774	3.69278	0.889458	36.8671	0.81624	0.34038	61.4677	-9.57336
454	1.37338	0.0129179	18.1377	0.602547	-0.109787	2.23392	0.602536	-0.109848	8.05435	0.457395	-0.0440999	11.8777	0.823749	-0.149234	15.8945	1.44633	-0.568976	-6.51584	-7.12522	-3.26229	-5.01689	23.5554	11.1839	38.9429	-11.4913	80.8563	30.2829	6.7299	-10.7504	-20.1875	-4.94631	1.00772	-6.29134	4.13557	36.9005	43.0049	7.90851	81.5277	39.9639	10.8878	-9.7999	-26.0984	3.67333	0.808122	36.9426	0.919284	0.254891	61.6507	-9.36024
456	1.38767	0.0763215	18.227	0.61412	-0.0834921	2.27336	0.614111	-0.0835554	8.0938	0.464389	-0.0237532	11.9072	0.765945	-0.162692	15.7172	1.33549	-0.574415	-6.84449	-7.06238	-3.59882	-4.58578	24.1095	10.7575	38.3416	-10.8034	82.8932	27.0744	4.92152	-8.88602	-21.1513	-4.99198	1.11326	-6.12068	4.33209	36.7391	42.8156	7.80753	81.6735	40.4025	10.763	-9.81475	-26.1222	3.72128	0.582487	37.1044	1.21057	0.315139	61.9212	-9.49523
458	1.39675	0.191811	18.3567	0.627832	-0.0340829	2.33063	0.62783	-0.0341487	8.15107	0.471536	0.0139892	11.9502	0.771053	-0.227367	15.4884	1.32017	-0.696319	-7.26993	-7.07804	-3.95148	-4.17411	24.5635	10.7789	37.9084	-9.98301	84.8853	23.7514	2.44785	-7.50011	-21.4368	-4.97295	1.32493	-5.9334	4.52331	36.6648	42.6291	7.83718	81.8598	40.9651	10.6327	-9.82721	-26.1135	3.72478	0.59761	37.2642	1.30997	0.219956	62.1044	-9.6481
460	1.42342	0.322481	18.4958	0.650605	0.0204403	2.392	0.650607	0.0203736	8.21243	0.485143	0.0561216	11.9961	0.775679	-0.319427	15.272	1.29352	-0.867722	-7.67253	-7.1284	-4.25056	-3.74324	24.869	11.1575	37.6259	-8.9911	86.6531	20.2763	-0.11786	-6.67054	-21.1822	-4.94159	1.55556	-5.75195	4.67389	36.5944	42.4466	7.87851	81.9968	41.5378	10.5158	-9.82799	-26.0903	3.74185	0.622678	37.4028	1.31141	0.173503	62.2165	-9.57684
462	1.47675	0.456548	18.6406	0.685416	0.0741342	2.45579	0.685423	0.0740635	8.27622	0.507815	0.0983799	12.0439	0.765704	-0.430615	15.0822	1.23283	-1.06815	-8.02535	-7.20298	-4.48824	-3.30697	25.0377	11.7742	37.4979	-7.90031	88.2265	16.762	-2.67163	-6.25698	-20.2642	-4.90793	1.7798	-5.56346	4.7867	36.4938	42.2615	7.87007	82.0766	42.1083	10.4116	-9.82616	-26.0681	3.78206	0.613162	37.5263	1.26173	0.193335	62.2817	-9.33332
464	1.56913	0.583442	18.8025	0.736803	0.121245	2.52709	0.736817	0.121168	8.34753	0.54331	0.136738	12.0974	0.747262	-0.552764	14.9055	1.1522	-1.28506	-8.35358	-7.31323	-4.72659	-2.95078	25.1812	12.1875	37.5459	-6.86676	90.3644	13.7369	-5.51111	-5.21514	-18.4034	-4.86256	1.99088	-5.30127	4.91148	36.2903	42.0476	7.67101	82.1599	42.7492	10.3004	-9.87269	-26.0949	3.84085	0.596174	37.6947	1.29076	0.147474	62.4048	-9.45217
466	1.68985	0.693862	18.9902	0.799292	0.158538	2.60974	0.799306	0.158456	8.43017	0.587728	0.168426	12.1593	0.714374	-0.663824	14.7173	1.04878	-1.47624	-8.7026	-7.3721	-4.86567	-2.75652	25.2765	12.6019	37.7997	-5.99378	91.8052	11.1236	-8.03741	-4.77104	-15.0723	-4.83297	2.13046	-5.00914	5.06303	36.1278	41.8277	7.39111	82.1796	43.478	10.1691	-9.89683	-26.1382	3.90123	0.461433	37.8738	1.40516	0.274689	62.5488	-9.55006
468	1.82855	0.798377	19.1898	0.869233	0.191533	2.69756	0.869253	0.191443	8.518	0.638011	0.197341	12.2251	0.664789	-0.762917	14.5317	0.919032	-1.63903	-9.04652	-7.38264	-4.90641	-2.69036	25.3134	13.0712	38.2044	-5.33604	92.1494	8.8179	-9.96886	-5.10594	-10.578	-4.80876	2.22384	-4.7121	5.22762	36.0274	41.6129	7.07559	82.1226	44.2397	10.0303	-9.89673	-26.1808	3.95956	0.23044	38.0501	1.57742	0.564789	62.6943	-9.56608
470	1.95231	0.949942	19.3362	0.936708	0.246517	2.76152	0.936735	0.24642	8.58195	0.685079	0.24256	12.273	0.604829	-0.876595	14.4384	0.765667	-1.82346	-9.21834	-7.43826	-4.95425	-2.51322	25.2418	13.6944	38.5116	-4.77317	90.728	6.49563	-10.9214	-5.74778	-6.63842	-4.71426	2.43751	-4.47173	5.33672	35.9323	41.419	6.79741	81.9853	44.8067	9.94768	-9.92432	-26.1772	4.01659	0.0755935	38.2021	1.68666	0.764116	62.7939	-9.59052
472	2.08794	1.12215	19.467	1.01123	0.309482	2.81831	1.01126	0.309377	8.63874	0.736922	0.29418	12.3155	0.48259	-0.975242	14.3533	0.504736	-1.95654	-9.37377	-7.53571	-4.91607	-2.33782	25.1772	14.1983	38.8506	-4.25138	89.4637	4.24578	-11.5722	-6.55444	-3.7044	-4.62319	2.6823	-4.23433	5.34809	35.8435	41.2728	6.54404	81.8715	45.1754	9.9025	-10.0044	-26.1805	4.09061	0.0818092	38.3164	1.67293	0.874449	62.8335	-9.579
474	2.22999	1.30679	19.5869	1.0897	0.377288	2.87006	1.08974	0.377176	8.69049	0.791436	0.349665	12.3542	0.300768	-1.04888	14.2541	0.144732	-2.02107	-9.55455	-7.6785	-4.78466	-2.18431	25.1232	14.5922	39.1657	-3.72785	88.813	2.19625	-11.8733	-7.47028	-1.74106	-4.54418	2.93515	-4.00437	5.27543	35.7796	41.1779	6.32163	81.7852	45.3784	9.88597	-10.127	-26.2019	4.17661	0.242322	38.399	1.54835	0.892633	62.8249	-9.53433
476	2.33825	1.50334	19.6897	1.15448	0.453265	2.9142	1.15452	0.453144	8.73464	0.835204	0.410406	12.3871	0.118808	-1.09303	14.1206	-0.204812	-2.03142	-9.79929	-7.88751	-4.60406	-2.02859	25.0333	15.2057	39.1456	-3.32511	88.8806	0.752233	-11.0985	-8.30657	0.371456	-4.43368	3.19188	-3.83206	5.21653	35.8226	41.1119	6.15117	81.6262	45.5798	9.87751	-10.2244	-26.2447	4.23784	0.441107	38.4937	1.42715	0.821783	62.8358	-9.50217
478	2.41412	1.63163	19.7517	1.19906	0.502396	2.94065	1.19911	0.502274	8.76107	0.86553	0.449861	12.4068	-0.0549911	-1.06068	13.9913	-0.509944	-1.90533	-10.0375	-8.02439	-4.40694	-2.00455	24.5914	15.7333	38.8501	-2.97181	87.9088	-0.00883759	-9.90263	-9.02933	0.287118	-4.36986	3.33253	-3.76332	5.1977	35.9316	41.1092	6.04935	81.4381	45.7397	9.86249	-10.2968	-26.2535	4.27885	0.548929	38.5662	1.37129	0.808353	62.8429	-9.46768
480	2.44464	1.71129	19.766	1.21943	0.534487	2.94642	1.21948	0.534361	8.76685	0.878779	0.475102	12.4111	-0.193344	-0.970562	13.8893	-0.727694	-1.68763	-10.2269	-8.14326	-4.2543	-2.11076	23.8001	16.047	38.3278	-2.59807	86.1571	-0.136788	-8.57878	-9.72162	-2.30794	-4.32017	3.43024	-3.82431	5.22161	36.0385	41.1808	6.00749	81.2722	45.8453	9.83601	-10.3384	-26.2322	4.30113	0.5557	38.6038	1.37883	0.861661	62.8378	-9.44065
482	2.37875	1.9306	19.7369	1.2097	0.636368	2.93287	1.20977	0.636246	8.75332	0.865191	0.55071	12.4007	-0.195912	-0.959777	13.8604	-0.728539	-1.66689	-10.2807	-8.61338	-4.4023	-2.22163	22.9188	15.8587	37.7587	-1.90909	86.3714	-0.0604787	-7.63858	-10.3894	-7.11544	-4.06061	3.9539	-4.04455	5.26236	35.9003	41.3457	5.95167	81.3073	45.8592	9.79665	-10.3372	-26.2571	4.31484	0.574782	38.5885	1.35678	0.862549	62.8097	-9.46884
484	2.26153	2.0774	19.6399	1.17086	0.711398	2.88983	1.17093	0.711286	8.71025	0.831432	0.604492	12.3682	-0.190979	-0.908777	13.9415	-0.698814	-1.57661	-10.1309	-9.2039	-4.37874	-2.21518	22.3471	15.5844	36.9392	-1.20428	87.8946	0.126012	-6.77635	-10.9644	-10.8095	-3.78556	4.39178	-4.4497	5.27845	35.6961	41.5376	6.02961	81.4025	45.8123	9.75467	-10.3067	-26.2777	4.29952	0.588862	38.5173	1.34522	0.851803	62.7201	-9.52169
486	2.13113	2.06182	19.4783	1.11182	0.716806	2.81904	1.1119	0.716692	8.63947	0.786862	0.604984	12.3151	-0.239829	-0.768092	14.1223	-0.73129	-1.30313	-9.79655	-9.73646	-4.02705	-2.15526	22.1952	15.1647	35.9013	-0.741031	90.0023	0.477927	-5.99227	-11.3259	-12.8417	-3.62527	4.52855	-5.02167	5.27659	35.4617	41.7388	6.23539	81.5221	45.7234	9.7187	-10.2603	-26.2874	4.24125	0.616602	38.3907	1.33715	0.81781	62.5547	-9.56553
488	2.10685	1.68319	19.278	1.06767	0.554232	2.73182	1.06774	0.554102	8.55229	0.763858	0.480798	12.2502	-0.487649	-0.426819	14.3403	-1.04919	-0.589403	-9.3951	-9.67343	-3.05072	-2.46298	22.4779	13.9481	35.0195	-1.30624	89.9643	1.37601	-5.53014	-11.2537	-14.3882	-3.96663	3.92161	-5.68499	5.33159	35.1535	41.9566	6.4043	81.665	45.6225	9.71469	-10.2342	-26.3032	4.08055	0.756284	38.1961	1.26549	0.656215	62.2592	-9.47494
490	2.06331	1.31614	19.1107	1.01648	0.398217	2.65924	1.01652	0.398122	8.47965	0.7352	0.361121	12.196	-0.715154	-0.10527	14.4708	-1.3399	0.080537	-9.15686	-9.4565	-2.3504	-2.70564	22.7727	12.7011	33.9649	-2.19225	90.0228	2.59229	-5.4037	-10.769	-16.2616	-4.30789	3.29606	-6.23395	5.39804	34.9817	42.1197	6.58989	81.7096	45.5679	9.71458	-10.2337	-26.3166	4.00494	0.804903	38.0645	1.23573	0.623137	62.1188	-9.43282
492	1.97274	1.02253	18.9798	0.951326	0.278115	2.60276	0.951354	0.278016	8.42319	0.69394	0.26733	12.1539	-0.867872	0.159138	14.5119	-1.51713	0.618805	-9.08421	-9.17338	-2.06614	-2.82273	22.9713	11.5053	32.6302	-3.20855	90.6542	4.07538	-5.39849	-10.2146	-18.1683	-4.55567	2.77177	-6.65324	5.48498	34.9401	42.2329	6.77093	81.6931	45.5681	9.69743	-10.2407	-26.3217	4.01056	0.762958	38.0061	1.25422	0.720036	62.139	-9.47357
494	1.82392	0.660763	18.8073	0.854954	0.133264	2.52816	0.854965	0.133163	8.34861	0.630894	0.153095	12.0982	-0.938898	0.449751	14.5958	-1.53661	1.17311	-8.93132	-8.73877	-1.86653	-2.92755	23.0467	9.87375	30.7509	-4.22029	92.025	5.89183	-4.41161	-11.2599	-17.5199	-4.86286	2.10281	-7.10598	5.69183	34.7856	42.3946	6.82458	81.8968	45.6013	9.60167	-10.1668	-26.2989	3.88731	0.842194	37.928	1.24893	0.676179	62.0569	-9.56977
496	1.70334	0.36907	18.6852	0.777193	0.0163779	2.47531	0.777195	0.016306	8.29573	0.580057	0.0609384	12.0587	-1.02134	0.646051	14.6533	-1.61286	1.56051	-8.82676	-8.44762	-1.6491	-3.26072	23.3259	8.41229	29.2298	-5.46207	92.4845	7.61103	-3.90034	-11.4856	-17.7329	-5.12437	1.54332	-7.45093	5.82285	34.6202	42.575	6.86351	82.1737	45.6151	9.49514	-10.0868	-26.2837	3.76084	0.912844	37.8348	1.23898	0.719833	61.9028	-9.56676
498	1.62457	0.157321	18.619	0.724665	-0.069375	2.44689	0.724658	-0.0694497	8.26732	0.546153	-0.00644498	12.0374	-1.13253	0.739629	14.6906	-1.78011	1.77221	-8.76008	-8.28031	-1.42636	-3.80293	23.7591	7.18428	28.1078	-6.77301	92.171	9.21049	-3.891	-10.7921	-18.7255	-5.32388	1.10887	-7.68998	5.84144	34.5003	42.7746	6.93034	82.4617	45.5902	9.38884	-10.0138	-26.281	3.65326	0.977161	37.7318	1.21447	0.829361	61.6937	-9.4795
500	1.54186	-0.0789898	18.5483	0.668383	-0.165557	2.41646	0.668366	-0.165629	8.2369	0.510106	-0.0818547	12.0147	-1.24065	0.818831	14.7952	-1.9483	1.95555	-8.56853	-7.7923	-1.4496	-4.20763	23.6381	6.01552	26.5936	-7.28428	93.6913	11.025	-3.0298	-11.0241	-16.7649	-5.50977	0.586858	-7.91847	5.79291	34.6029	42.9995	7.12232	82.6094	45.5101	9.2546	-9.92072	-26.2792	3.54064	1.17135	37.6509	1.11485	0.683257	61.5039	-9.52203
502	1.51256	-0.202242	18.4896	0.645134	-0.216834	2.39083	0.645112	-0.216897	8.21125	0.495946	-0.121613	11.9955	-1.37634	0.817525	14.878	-2.19673	2.0029	-8.41801	-7.67097	-1.26777	-4.50852	24.1362	4.75885	25.2679	-8.23517	93.6691	12.8213	-2.61869	-11.4368	-15.2255	-5.64553	0.25023	-8.2096	5.69278	34.6881	43.3278	7.18366	82.8258	45.3824	9.15485	-9.89211	-26.26	3.48806	1.29746	37.5604	1.05599	0.646619	61.3087	-9.647
504	1.53894	-0.212255	18.439	0.65588	-0.223293	2.36837	0.655857	-0.223361	8.1888	0.504391	-0.125747	11.9787	-1.53514	0.754448	14.9142	-2.50964	1.94717	-8.35442	-7.9272	-0.89286	-4.62909	25.2604	3.39424	24.1822	-9.71133	91.8743	14.5354	-3.15787	-11.6729	-14.5614	-5.73315	0.113559	-8.54348	5.57206	34.7662	43.7283	7.11331	83.0877	45.214	9.09518	-9.94102	-26.2207	3.4932	1.3464	37.4654	1.03869	0.742047	61.1145	-9.82669
506	1.57871	-0.234726	18.3635	0.67146	-0.236248	2.33483	0.671436	-0.236318	8.15526	0.516862	-0.134416	11.9535	-1.68244	0.759987	14.8885	-2.77506	2.0131	-8.40625	-7.94211	-0.823024	-4.17589	25.9684	2.25659	23.105	-11.0461	90.5098	15.9555	-5.22187	-10.8346	-13.525	-5.81977	-0.0179046	-8.75748	5.53533	35.1246	43.992	7.15986	83.0665	45.0107	9.04054	-10.0506	-26.1732	3.48632	1.48449	37.4164	0.947424	0.716393	60.9659	-9.9659
508	1.62536	-0.236952	18.3439	0.691715	-0.241098	2.3261	0.691689	-0.241169	8.14653	0.53231	-0.136758	11.947	-1.78971	0.764522	14.7841	-2.96685	2.06405	-8.60329	-7.92373	-0.821144	-3.88156	26.4657	1.23243	22.5184	-12.0337	89.6203	17.93	-8.71085	-9.10256	-13.3385	-5.87786	-0.117662	-8.81123	5.49554	35.5353	44.2229	7.22213	83.151	44.8564	8.97352	-10.1166	-26.1218	3.46448	1.58025	37.3746	0.879703	0.672598	60.8052	-10.0535
510	1.67137	-0.226653	18.3754	0.712703	-0.240589	2.34001	0.712679	-0.240662	8.16044	0.547968	-0.135074	11.9575	-1.85094	0.760372	14.628	-3.07736	2.08326	-8.89512	-7.89046	-0.861807	-3.86347	26.806	0.338839	22.3797	-12.8271	89.2035	20.6895	-12.6068	-6.90103	-14.2699	-5.90332	-0.193231	-8.74423	5.446	35.9625	44.4571	7.30744	83.4039	44.7538	8.87363	-10.1046	-26.0324	3.42524	1.60924	37.3272	0.852707	0.631519	60.6311	-10.099
512	1.70022	-0.245773	18.3576	0.723735	-0.251336	2.33213	0.72371	-0.251411	8.15256	0.556893	-0.142406	11.9516	-1.87643	0.772584	14.5342	-3.11762	2.11737	-9.07035	-7.78977	-1.03515	-3.86041	27.1649	-0.305614	22.0188	-14.3229	88.8197	24.2769	-13.2501	-6.42033	-16.0649	-5.89904	-0.265757	-8.78074	5.43727	36.4942	44.7551	7.53605	83.7102	44.6394	8.68021	-9.98312	-25.7487	3.37112	1.59654	37.2552	0.844353	0.590108	60.4871	-10.1646
514	1.72719	-0.291	18.3345	0.731747	-0.273333	2.322	0.731719	-0.273409	8.14244	0.564269	-0.158335	11.944	-1.87308	0.781492	14.5151	-3.10786	2.13273	-9.10571	-7.66144	-1.19384	-3.94934	27.3724	-0.708369	21.7774	-15.7665	88.7059	28.6381	-12.425	-6.06507	-17.7244	-5.87686	-0.343912	-8.81169	5.43072	36.9398	45.1187	7.6932	84.0826	44.4343	8.46131	-9.84375	-25.4384	3.32024	1.49606	37.1833	0.886342	0.627223	60.3756	-10.2467
516	1.75996	-0.359976	18.3092	0.740304	-0.306209	2.31104	0.740273	-0.306286	8.13147	0.572738	-0.182363	11.9358	-1.85149	0.788587	14.5726	-3.06682	2.13606	-8.99836	-7.51311	-1.29445	-4.12188	27.4456	-0.879305	21.7414	-17.1124	88.5832	33.6209	-10.6332	-5.61214	-19.2132	-5.84304	-0.4347	-8.83893	5.41448	37.2768	45.5283	7.7574	84.4827	44.1459	8.24243	-9.71122	-25.148	3.27178	1.33319	37.122	0.95529	0.732341	60.3092	-10.3341
518	1.81872	-0.444811	18.262	0.758938	-0.348134	2.29035	0.758902	-0.348213	8.11078	0.589315	-0.212508	11.9204	-1.84538	0.819255	14.6904	-3.04598	2.18678	-8.77959	-7.32911	-1.31183	-4.32079	27.5963	-0.889729	21.9895	-18.737	86.8923	38.7729	-8.29896	-5.40598	-21.6774	-5.81033	-0.561527	-8.94883	5.37604	37.5948	45.9029	7.8405	84.7905	43.8915	8.0495	-9.58148	-24.8985	3.19727	1.24391	37.0904	0.934613	0.795371	60.3386	-10.3684
520	1.87404	-0.521367	18.2104	0.776791	-0.386116	2.2677	0.776752	-0.386196	8.08813	0.605063	-0.239749	11.9034	-1.82493	0.850345	14.8175	-2.99915	2.23267	-8.54319	-7.17105	-1.27326	-4.44129	27.7312	-0.658498	22.4019	-20.0242	85.4312	44.0941	-5.83036	-5.22799	-23.8614	-5.76508	-0.655637	-9.10083	5.31042	37.9662	46.2397	8.02573	84.9053	43.6158	7.93264	-9.51363	-24.703	3.14237	1.21375	37.0724	0.850619	0.763544	60.3771	-10.3968
522	1.91666	-0.584696	18.1597	0.790214	-0.417233	2.24543	0.790171	-0.417314	8.06586	0.61707	-0.262137	11.8868	-1.78517	0.878656	14.9231	-2.91797	2.26683	-8.34609	-7.0496	-1.18423	-4.50335	27.8459	-0.0863087	23.0209	-20.894	84.5686	49.4536	-3.57512	-4.95255	-25.3993	-5.71154	-0.713244	-9.2721	5.22785	38.3402	46.5198	8.27397	84.8535	43.3445	7.89444	-9.51195	-24.5705	3.11526	1.2503	37.0668	0.717174	0.649692	60.3972	-10.4393
524	1.93951	-0.645324	18.1114	0.795211	-0.445507	2.22424	0.795165	-0.445589	8.04467	0.622599	-0.282931	11.8709	-1.7373	0.913723	14.951	-2.81828	2.31203	-8.29321	-6.93908	-1.03603	-4.69097	27.9947	1.14193	24.1184	-21.2689	83.877	54.6388	-2.13564	-4.24219	-25.7411	-5.67822	-0.789814	-9.41714	5.18159	38.4085	46.7024	8.3033	84.8631	43.2101	7.88957	-9.54191	-24.5167	3.10348	1.38515	37.0811	0.575825	0.583596	60.3788	-10.5465
526	1.94072	-0.689637	18.0809	0.792079	-0.46489	2.2109	0.792031	-0.464971	8.03133	0.621486	-0.2976	11.8609	-1.65401	0.943894	14.8982	-2.65462	2.33672	-8.38897	-6.84793	-0.88042	-5.01044	28.105	2.86701	25.6028	-21.3243	83.4208	59.4334	-1.13443	-3.60974	-25.8611	-5.6539	-0.858325	-9.48236	5.126	38.4301	46.7139	8.38828	84.8781	43.237	7.92389	-9.5669	-24.5098	3.11162	1.55717	37.1247	0.421715	0.477749	60.3194	-10.63
528	1.9226	-0.70979	18.0716	0.782473	-0.472158	2.20686	0.782425	-0.472239	8.02729	0.614766	-0.303634	11.8579	-1.5295	0.964045	14.7767	-2.4186	2.32882	-8.61127	-6.78061	-0.731883	-5.44582	28.1388	4.94116	27.4133	-21.1311	83.2247	63.688	-0.639794	-3.06324	-25.9372	-5.63045	-0.911988	-9.46662	5.04712	38.4571	46.58	8.56471	84.9058	43.403	7.98298	-9.57432	-24.5287	3.13758	1.70833	37.1984	0.283601	0.321694	60.2364	-10.6683
530	1.89497	-0.685264	18.0821	0.772407	-0.459141	2.21144	0.77236	-0.459221	8.03188	0.606417	-0.294545	11.8613	-1.36218	0.964099	14.6318	-2.11195	2.26813	-8.87579	-6.75247	-0.601842	-5.91134	28.0784	6.9413	29.3896	-20.81	83.1063	67.2339	-1.14937	-2.35407	-25.5184	-5.5856	-0.939759	-9.42337	4.92854	38.4574	46.4723	8.73436	85.0088	43.5942	8.01105	-9.55778	-24.5219	3.17356	1.65915	37.2991	0.279866	0.126196	60.2045	-10.6507
532	1.86535	-0.642678	18.0965	0.762981	-0.438063	2.21764	0.762936	-0.438141	8.03807	0.598038	-0.279389	11.8659	-1.19194	0.960129	14.5187	-1.80216	2.19795	-9.08137	-6.7527	-0.424336	-6.37191	27.7967	8.92577	31.4757	-20.0519	83.9508	69.8084	-3.17905	-1.23102	-24.8946	-5.51907	-0.976131	-9.3791	4.79329	38.4947	46.3946	8.8889	85.083	43.7509	8.03663	-9.52844	-24.5261	3.19685	1.59237	37.4052	0.289563	0.00693379	60.192	-10.6779
534	1.84306	-0.596624	18.1076	0.757068	-0.416067	2.22237	0.757025	-0.416146	8.0428	0.592227	-0.263324	11.8694	-1.03677	0.953781	14.4609	-1.52165	2.12807	-9.18507	-6.76821	-0.189245	-6.8009	27.2588	10.827	33.617	-18.9484	85.6169	71.2325	-6.4107	0.321326	-24.1556	-5.44244	-1.0248	-9.3417	4.6546	38.5732	46.3507	9.01711	85.1036	43.8466	8.06945	-9.50184	-24.5482	3.21344	1.5153	37.5081	0.303436	0.00660082	60.1899	-10.7637
536	1.85498	-0.579553	18.1053	0.763724	-0.409584	2.2213	0.763682	-0.409663	8.04173	0.596795	-0.258056	11.8686	-0.923547	0.935024	14.4891	-1.32343	2.05056	-9.13017	-6.75713	0.0842449	-7.15407	26.4562	12.4753	35.7578	-17.7039	86.5869	71.1643	-9.28687	2.47427	-23.5175	-5.40683	-1.06738	-9.30464	4.54229	38.6461	46.3333	9.09032	85.077	43.8481	8.12851	-9.5295	-24.584	3.27758	1.26606	37.5924	0.409939	0.20172	60.1802	-10.8582
538	1.88486	-0.571653	18.0948	0.777493	-0.408593	2.21656	0.777451	-0.408673	8.037	0.607029	-0.25644	11.8651	-0.843271	0.909825	14.5455	-1.18793	1.97371	-9.02379	-6.75657	0.345285	-7.42058	25.5393	13.713	37.83	-16.7361	87.3802	69.8897	-10.8333	3.78073	-23.8011	-5.37734	-1.09948	-9.27424	4.43905	38.7116	46.2783	9.16118	85.0031	43.8645	8.19079	-9.58048	-24.645	3.33764	1.06214	37.6981	0.485727	0.343749	60.1953	-10.941
540	1.92757	-0.564728	18.081	0.796801	-0.40909	2.21036	0.796759	-0.409172	8.03079	0.621498	-0.255585	11.8605	-0.786401	0.87799	14.5997	-1.09739	1.8938	-8.92204	-6.77196	0.570962	-7.60984	24.5704	14.4931	39.7298	-16.0934	88.0669	67.6844	-11.0388	4.04773	-24.7993	-5.34743	-1.11335	-9.23338	4.34347	38.7622	46.1695	9.23261	84.897	43.9244	8.25319	-9.64017	-24.7253	3.38064	0.952927	37.8376	0.507322	0.3832	60.2359	-11.0067
542	1.97884	-0.544737	18.0788	0.82094	-0.40463	2.20928	0.820898	-0.404715	8.02971	0.639264	-0.250727	11.8597	-0.724491	0.835814	14.5908	-1.00069	1.79374	-8.93754	-6.78253	0.738394	-7.77729	23.5892	14.7006	41.1001	-15.5661	88.7238	65.305	-11.2579	3.9369	-24.7334	-5.32577	-1.08746	-9.10613	4.26242	38.7703	46.0042	9.26573	84.814	44.032	8.32807	-9.67695	-24.7927	3.4007	0.917585	38.0232	0.508304	0.373939	60.2755	-11.0677
544	2.02313	-0.502908	18.087	0.843832	-0.390065	2.21268	0.843792	-0.390152	8.03311	0.655459	-0.238399	11.8623	-0.647228	0.775395	14.544	-0.882531	1.65496	-9.02332	-6.84319	0.80182	-7.88741	22.6352	15.1236	42.2416	-15.1643	89.0208	62.627	-10.9906	3.4154	-25.2659	-5.27705	-1.02046	-8.94645	4.19623	38.7875	45.8361	9.27292	84.7509	44.1588	8.39261	-9.70364	-24.8461	3.4123	0.98725	38.2144	0.436205	0.343902	60.3093	-11.1064
546	2.05948	-0.442964	18.106	0.864758	-0.36695	2.22079	0.86472	-0.36704	8.04122	0.669642	-0.21981	11.8683	-0.555576	0.69997	14.4716	-0.743733	1.4835	-9.15641	-6.95252	0.784874	-7.97565	21.7181	15.8521	43.1158	-14.711	89.1891	59.888	-9.68526	2.50443	-26.8775	-5.2027	-0.930609	-8.77159	4.13831	38.8296	45.6895	9.25629	84.7007	44.2972	8.43639	-9.71098	-24.8816	3.42015	1.14334	38.3964	0.298487	0.300369	60.3359	-11.1264
548	2.10231	-0.384147	18.1396	0.888406	-0.344942	2.23541	0.88837	-0.345035	8.05584	0.685929	-0.201889	11.8793	-0.462111	0.625891	14.3965	-0.60128	1.31366	-9.2949	-7.05394	0.830256	-8.22251	20.8796	16.4328	43.3348	-13.4192	90.7367	57.8961	-4.88679	1.03936	-30.6191	-5.13719	-0.889004	-8.5956	4.0583	38.9115	45.6075	9.20365	84.6251	44.4542	8.43827	-9.65364	-24.8829	3.42961	1.29309	38.5603	0.166682	0.230312	60.3639	-11.1515
550	2.14661	-0.356143	18.1691	0.910122	-0.336537	2.24833	0.910087	-0.33663	8.06876	0.701629	-0.194254	11.889	-0.40111	0.573804	14.3613	-0.50996	1.19587	-9.35967	-7.14122	0.876347	-8.4679	20.0396	17.0973	43.2533	-11.67	91.8215	56.9962	-1.98596	-0.000437219	-33.0382	-5.10409	-0.887752	-8.45776	3.98556	39.0124	45.537	9.20063	84.5691	44.5904	8.42817	-9.56148	-24.9007	3.43671	1.41102	38.6737	0.0643109	0.167256	60.3668	-11.2004
552	2.18651	-0.372902	18.1846	0.926168	-0.347304	2.25525	0.926132	-0.3474	8.07569	0.714302	-0.201304	11.8942	-0.378621	0.557473	14.386	-0.475536	1.15752	-9.31356	-7.19088	0.934229	-8.67648	19.2644	17.7797	43.0494	-9.90019	92.1189	56.9842	-1.50019	-0.0924358	-33.5441	-5.1098	-0.942901	-8.36738	3.93292	39.112	45.4595	9.24601	84.528	44.6874	8.41565	-9.44852	-24.9555	3.43638	1.49381	38.7269	-0.00752163	0.117513	60.3424	-11.2625
554	2.20871	-0.467845	18.165	0.927931	-0.390652	2.24701	0.927891	-0.390748	8.06745	0.718355	-0.233587	11.8881	-0.395313	0.618794	14.5013	-0.483587	1.2749	-9.09953	-7.12053	1.10939	-8.85902	18.8967	17.9493	43.1348	-9.43109	91.733	56.6731	-1.06418	0.41641	-34.0554	-5.16399	-1.137	-8.32019	3.92193	39.1523	45.3471	9.25749	84.4455	44.7165	8.40533	-9.34982	-25.0801	3.41146	1.56712	38.7138	-0.0810463	0.0723757	60.3044	-11.2699
556	2.17979	-0.540731	18.1316	0.909193	-0.419981	2.23258	0.909149	-0.420075	8.05301	0.706199	-0.256673	11.8773	-0.360599	0.661444	14.671	-0.405984	1.3387	-8.78369	-7.01645	1.2412	-8.95433	18.6735	18.447	43.2217	-9.03301	91.3513	56.2342	-0.634433	0.402908	-34.3939	-5.17382	-1.28647	-8.28103	3.96416	39.1419	45.24	9.18552	84.3174	44.6925	8.41451	-9.22268	-25.2389	3.37289	1.65113	38.6721	-0.150234	0.0286797	60.2654	-11.2774
558	2.10102	-0.566551	18.0931	0.872594	-0.424497	2.21562	0.87255	-0.424587	8.03605	0.679131	-0.26233	11.8645	-0.261458	0.658107	14.8672	-0.228892	1.29484	-8.41833	-6.9042	1.31263	-9.01114	18.5352	19.3486	43.2641	-8.44782	91.0458	55.7481	-0.174561	-0.208564	-34.5719	-5.12615	-1.3604	-8.25033	4.02313	39.1113	45.1539	9.06326	84.1432	44.6254	8.45365	-9.05292	-25.3925	3.32838	1.75017	38.6184	-0.211933	-0.0134042	60.2327	-11.2991
560	2.00864	-0.543861	18.0628	0.83409	-0.40668	2.20216	0.834047	-0.406765	8.02259	0.649228	-0.251419	11.8544	-0.132684	0.589377	15.0144	-0.0216895	1.12154	-8.14419	-6.79582	1.41644	-9.297	18.5228	20.1891	43.3031	-7.71471	90.367	55.5769	0.0838915	-0.491197	-34.4638	-5.05589	-1.41741	-8.26944	3.9391	39.1975	45.1115	9.08676	83.9067	44.5444	8.54884	-8.8103	-25.4177	3.30155	1.86133	38.5784	-0.257295	-0.0498459	60.2212	-11.3474
562	1.92545	-0.516045	18.0389	0.800027	-0.387426	2.19146	0.799987	-0.387508	8.01189	0.622553	-0.239159	11.8463	-0.0294009	0.509461	15.1407	0.13551	0.937788	-7.90926	-6.70488	1.482	-9.62534	18.3954	20.8525	43.4262	-7.01604	89.6535	55.3577	0.386293	-0.599447	-34.3043	-5.01695	-1.47435	-8.30833	3.79122	39.2365	45.1075	9.1655	83.7917	44.4265	8.64461	-8.59747	-25.3768	3.26572	1.94881	38.536	-0.277486	-0.0755038	60.2135	-11.3763
564	1.85705	-0.49156	18.0211	0.772147	-0.3709	2.18348	0.772109	-0.370979	8.00392	0.60067	-0.228554	11.8402	0.0375442	0.433796	15.255	0.228569	0.775475	-7.69706	-6.6529	1.49298	-9.92223	18.0933	21.2458	43.6078	-6.41833	89.0525	55.0116	0.781121	-0.597676	-34.1763	-5.01062	-1.52837	-8.35694	3.60683	39.1977	45.1358	9.26724	83.7891	44.2751	8.73636	-8.40877	-25.2908	3.21589	2.00868	38.4876	-0.27508	-0.0922663	60.2082	-11.3822
566	1.79137	-0.456284	18.0067	0.746356	-0.349895	2.17699	0.74632	-0.349972	7.99742	0.580066	-0.21447	11.8353	0.0925832	0.36644	15.3824	0.303231	0.632857	-7.46069	-6.71992	1.43792	-10.0485	17.623	21.1388	43.6675	-6.03595	88.8775	54.5034	1.27113	-0.750705	-34.1901	-4.97831	-1.54065	-8.40578	3.4308	39.0887	45.1791	9.31513	83.669	44.1184	8.86822	-8.09872	-25.1882	3.15282	2.05633	38.4317	-0.260983	-0.10942	60.2183	-11.3966
568	1.75173	-0.424489	18.0057	0.731661	-0.332647	2.17644	0.731627	-0.332723	7.99687	0.567991	-0.202503	11.8349	0.115965	0.318981	15.4668	0.327986	0.538084	-7.30406	-6.77965	1.3895	-10.1151	17.1273	21.0704	43.6437	-5.52015	88.791	54.1239	1.6409	-0.735541	-34.1615	-4.95212	-1.53925	-8.44022	3.25996	39.0637	45.2009	9.44363	83.5262	43.9693	8.98364	-7.83352	-25.0902	3.10158	2.13509	38.3659	-0.291737	-0.148865	60.2245	-11.4118
570	1.73939	-0.397424	18.0154	0.728511	-0.319797	2.18061	0.728478	-0.319872	8.00104	0.564824	-0.1931	11.838	0.111622	0.29337	15.499	0.310575	0.493134	-7.24442	-6.80633	1.34229	-10.1305	16.6468	21.128	43.5529	-4.86881	88.6923	53.8978	1.87211	-0.508847	-34.0498	-4.92867	-1.51997	-8.45254	3.10584	39.135	45.2005	9.63925	83.3835	43.816	9.07096	-7.65957	-25.0081	3.06946	2.24284	38.296	-0.366553	-0.207684	60.2236	-11.4327
572	1.73972	-0.367354	18.0149	0.731174	-0.306654	2.18031	0.731142	-0.306729	8.00074	0.565985	-0.183106	11.8378	0.105432	0.288241	15.4961	0.297441	0.486057	-7.24998	-6.81434	1.19562	-10.0335	16.166	21.1363	43.4481	-4.3707	88.4713	53.6303	2.10311	-0.16652	-33.838	-4.87062	-1.4365	-8.4327	3.00922	39.1848	45.2256	9.72655	83.2701	43.5867	9.13107	-7.61154	-24.9556	3.06104	2.31833	38.2453	-0.418677	-0.250428	60.2211	-11.4898
574	1.73755	-0.330757	18.0132	0.733292	-0.290439	2.17937	0.733262	-0.290515	7.9998	0.566546	-0.170849	11.837	0.126994	0.281404	15.4653	0.334294	0.465646	-7.30701	-6.8458	1.01556	-9.85297	15.8106	20.9927	43.3481	-4.17182	88.3646	53.3196	2.37109	0.0520094	-33.7105	-4.78954	-1.34467	-8.37195	2.94372	39.2564	45.2248	9.7522	83.1499	43.3594	9.20679	-7.61243	-24.9234	3.05464	2.41335	38.208	-0.484611	-0.283189	60.2205	-11.529
576	1.72884	-0.287427	18.0101	0.733113	-0.270723	2.17784	0.733085	-0.270799	7.99827	0.565168	-0.156119	11.8359	0.181379	0.263758	15.4132	0.426979	0.41343	-7.40384	-6.89809	0.828182	-9.62333	15.5836	20.7212	43.2426	-4.22121	88.383	52.9981	2.65433	0.1277	-33.6805	-4.69299	-1.26028	-8.2774	2.90465	39.3608	45.194	9.72941	83.008	43.154	9.30462	-7.63535	-24.9027	3.0435	2.53213	38.1827	-0.565785	-0.317518	60.2232	-11.5395
578	1.71686	-0.241277	17.9982	0.73174	-0.249466	2.17239	0.731715	-0.249541	7.99282	0.562801	-0.140306	11.8318	0.255242	0.224767	15.3506	0.547245	0.315086	-7.52035	-6.91438	0.682354	-9.4523	15.3642	20.5379	43.0451	-4.12322	88.351	52.8345	2.78743	0.26469	-33.6032	-4.60198	-1.19378	-8.18344	2.89751	39.5275	45.156	9.69048	82.8128	42.9741	9.40744	-7.65919	-24.8716	3.02151	2.66155	38.1682	-0.651506	-0.411608	60.2317	-11.5256
580	1.69899	-0.191605	17.9928	0.728079	-0.226197	2.1698	0.728056	-0.226272	7.99023	0.558596	-0.123139	11.8298	0.336973	0.167031	15.2893	0.674818	0.179617	-7.6346	-6.93243	0.548263	-9.31885	15.1776	20.4117	42.8685	-4.03684	88.1991	52.7125	2.93184	0.380938	-33.553	-4.51463	-1.13197	-8.09821	2.91064	39.6612	45.1577	9.59868	82.614	42.8191	9.50372	-7.65162	-24.8115	3.00382	2.71531	38.155	-0.67713	-0.457914	60.2368	-11.5244
582	1.67701	-0.141248	17.9959	0.722668	-0.202315	2.17101	0.722647	-0.202389	7.99144	0.553043	-0.105627	11.8307	0.418483	0.0960997	15.2363	0.796985	0.0201474	-7.73358	-6.95801	0.418958	-9.21313	15.027	20.3256	42.7351	-3.99421	87.9701	52.6032	3.10971	0.448257	-33.5346	-4.4337	-1.07234	-8.03343	2.92873	39.7454	45.1994	9.48016	82.4289	42.6935	9.59096	-7.60431	-24.7307	2.99541	2.67755	38.1405	-0.633409	-0.437384	60.2382	-11.5439
584	1.65943	-0.100134	18.0017	0.718407	-0.182858	2.17344	0.718388	-0.182932	7.99387	0.548629	-0.0913534	11.8325	0.483889	0.0300388	15.2016	0.891546	-0.124476	-7.79871	-6.98508	0.287304	-9.10009	14.9228	20.2	42.6253	-4.03078	87.938	52.4929	3.27241	0.39597	-33.5136	-4.36685	-1.01376	-8.02395	2.90724	39.826	45.2383	9.47132	82.2635	42.6125	9.6799	-7.52129	-24.6864	3.00354	2.55955	38.1239	-0.539377	-0.367294	60.2423	-11.5792
586	1.64766	-0.0719475	18.0057	0.715608	-0.169542	2.17517	0.71559	-0.169616	7.9956	0.545695	-0.0815773	11.8338	0.533832	-0.0236687	15.1941	0.962522	-0.240745	-7.81339	-6.99328	0.178601	-8.9993	14.8222	20.1442	42.5446	-4.0379	87.9413	52.3852	3.36951	0.362142	-33.4964	-4.3201	-0.979505	-8.02984	2.84744	39.8106	45.2399	9.49505	82.1847	42.5716	9.73782	-7.42651	-24.6461	3.00768	2.48524	38.11	-0.482127	-0.325169	60.2492	-11.606
588	1.63979	-0.0515536	18.0079	0.71387	-0.15996	2.17608	0.713853	-0.160033	7.99651	0.543791	-0.0745244	11.8344	0.575295	-0.0660745	15.2093	1.0223	-0.333144	-7.78558	-6.99006	0.0837563	-8.90884	14.7212	20.1651	42.4938	-4.00531	87.9499	52.2757	3.40801	0.368648	-33.4809	-4.28821	-0.955588	-8.03498	2.76285	39.6904	45.1932	9.5291	82.1902	42.5711	9.76021	-7.31962	-24.6058	3.00473	2.47884	38.0998	-0.478399	-0.327861	60.2591	-11.618
590	1.62599	-0.0140077	18.0144	0.71097	-0.142384	2.17881	0.710955	-0.142457	7.99924	0.540513	-0.0615713	11.8365	0.636839	-0.112019	15.2208	1.11731	-0.439431	-7.76503	-7.02164	-0.0645081	-8.80829	14.6362	20.1997	42.4808	-3.98995	87.9713	52.1399	3.48102	0.369874	-33.4554	-4.24352	-0.86355	-8.00919	2.71073	39.518	45.0824	9.54985	82.1239	42.6284	9.79666	-7.13142	-24.5525	3.00306	2.50538	38.0922	-0.502084	-0.361274	60.2702	-11.6149
592	1.60669	0.0322445	18.0134	0.706389	-0.120507	2.17826	0.706376	-0.120579	7.99869	0.535707	-0.0455041	11.836	0.709129	-0.158753	15.2333	1.2316	-0.551107	-7.74262	-7.09502	-0.198212	-8.69485	14.6292	20.1921	42.453	-4.03934	88.0361	52.0186	3.51767	0.353794	-33.4376	-4.19627	-0.73782	-7.99416	2.67444	39.3003	45.0116	9.54894	82.5029	42.6564	9.62441	-7.1406	-24.6239	3.00038	2.5453	38.0924	-0.531133	-0.394435	60.2897	-11.6067
594	1.58627	0.0876919	18.0068	0.702093	-0.0944911	2.17515	0.702083	-0.0945635	7.99558	0.530854	-0.0263227	11.8336	0.788986	-0.206387	15.2419	1.35933	-0.667244	-7.72782	-7.20287	-0.316658	-8.57169	14.7139	20.1467	42.4067	-4.1593	88.1378	51.9353	3.50639	0.311921	-33.4236	-4.14675	-0.586058	-7.99142	2.64791	39.0588	44.9902	9.52984	83.3163	42.6514	9.23312	-7.35874	-24.8036	2.99954	2.58677	38.0983	-0.558602	-0.421065	60.3154	-11.5972
596	1.58279	0.162027	18.0116	0.706793	-0.0616619	2.17701	0.706787	-0.0617348	7.99744	0.532296	-0.00148509	11.835	0.871403	-0.25798	15.2257	1.49012	-0.7918	-7.7592	-7.3079	-0.483089	-8.45671	14.8904	20.1513	42.3819	-4.32751	88.226	51.9441	3.4506	0.217899	-33.3902	-4.08873	-0.406161	-7.97375	2.61511	38.8509	44.9603	9.51514	84.0756	42.6809	8.77281	-7.58337	-24.8996	3.01493	2.60956	38.095	-0.586319	-0.454295	60.3322	-11.5899
598	1.58999	0.233082	18.025	0.715902	-0.0311955	2.1827	0.715899	-0.0312694	8.00313	0.537183	0.0218596	11.8392	0.945991	-0.298283	15.1959	1.61073	-0.893117	-7.81599	-7.38849	-0.638344	-8.34952	15.0738	20.1617	42.3606	-4.47201	88.2755	52.008	3.42512	0.153924	-33.2952	-4.03309	-0.245362	-7.91541	2.57526	38.703	44.8601	9.52429	84.5137	42.7393	8.45944	-7.72309	-24.9627	3.02796	2.62182	38.0971	-0.603415	-0.471557	60.3399	-11.5946
600	1.60351	0.296407	18.045	0.727134	-0.00466764	2.19135	0.727134	-0.00474265	8.01179	0.543907	0.0423907	11.8457	1.00989	-0.327918	15.1598	1.71577	-0.971199	-7.8841	-7.44627	-0.775907	-8.25095	15.2225	20.1769	42.349	-4.56048	88.2987	52.0972	3.43139	0.145831	-33.144	-3.98078	-0.110766	-7.81826	2.53914	38.6178	44.6834	9.55073	84.5618	42.8262	8.34658	-7.74663	-25.0144	3.03456	2.6334	38.1052	-0.614536	-0.478183	60.3388	-11.6069
602	1.6111	0.357416	18.0655	0.735583	0.0213397	2.20022	0.735585	0.0212637	8.02065	0.548584	0.0623561	11.8523	1.06265	-0.364204	15.1337	1.7981	-1.05717	-7.93376	-7.5181	-0.92622	-8.16192	15.2651	20.2364	42.3935	-4.54149	88.3903	52.1271	3.3874	0.207657	-33.0049	-3.9247	0.0211364	-7.71481	2.55359	38.5717	44.4637	9.54658	84.2594	42.9519	8.40993	-7.62653	-25.1036	3.03579	2.68542	38.11	-0.655395	-0.522806	60.3325	-11.5947
604	1.61253	0.412558	18.0812	0.740841	0.0453113	2.20701	0.740846	0.0452349	8.02744	0.551005	0.0806011	11.8574	1.11479	-0.406686	15.1355	1.87719	-1.15382	-7.93158	-7.57988	-1.06951	-8.07285	15.2411	20.2627	42.418	-4.4846	88.4475	52.1355	3.37191	0.352561	-32.8538	-3.86429	0.141929	-7.62851	2.59565	38.5495	44.2812	9.51086	83.9509	43.0385	8.49876	-7.57159	-25.1955	3.03506	2.71423	38.1095	-0.675709	-0.552598	60.3218	-11.5936
606	1.60832	0.460044	18.0905	0.742991	0.0664254	2.21099	0.742998	0.0663488	8.03143	0.551281	0.0965169	11.8604	1.16645	-0.452801	15.1685	1.95436	-1.25644	-7.87146	-7.62666	-1.19551	-7.98615	15.1789	20.2546	42.4099	-4.41367	88.456	52.1287	3.39436	0.545309	-32.7003	-3.80316	0.246407	-7.56622	2.65036	38.543	44.1561	9.4514	83.7229	43.0684	8.57313	-7.60829	-25.2754	3.03416	2.70706	38.104	-0.666465	-0.555097	60.3094	-11.6048
608	1.60238	0.496742	18.0935	0.74347	0.0829848	2.2122	0.743479	0.0829081	8.03263	0.550596	0.108926	11.8612	1.20904	-0.494032	15.2294	2.01715	-1.34634	-7.75952	-7.65914	-1.27971	-7.92047	15.1533	20.2858	42.3898	-4.34547	88.4555	52.1067	3.42582	0.635299	-32.5954	-3.75501	0.319027	-7.52397	2.67514	38.5483	44.0806	9.40605	83.5363	43.0432	8.64923	-7.63353	-25.3136	3.037	2.67094	38.0978	-0.637356	-0.52362	60.3049	-11.599
610	1.59643	0.520518	18.0921	0.742858	0.0939015	2.2115	0.742867	0.0938249	8.03193	0.549449	0.117049	11.8607	1.23263	-0.513164	15.2843	2.05355	-1.38904	-7.6582	-7.67782	-1.34204	-7.86808	15.159	20.3221	42.3782	-4.33596	88.4291	52.0681	3.45093	0.664453	-32.5137	-3.72649	0.37316	-7.50178	2.69728	38.5318	44.0281	9.36442	83.3948	43.0278	8.6985	-7.61735	-25.3298	3.03789	2.62969	38.0885	-0.602152	-0.504349	60.2969	-11.5985
612	1.59153	0.532102	18.0881	0.741684	0.0993998	2.20969	0.741695	0.0993233	8.03012	0.548225	0.121088	11.8593	1.23829	-0.508863	15.3209	2.0658	-1.38274	-7.59026	-7.68574	-1.38487	-7.83107	15.1974	20.3599	42.3813	-4.38686	88.3703	52.0231	3.47218	0.652837	-32.4517	-3.71829	0.410088	-7.49608	2.71614	38.4882	43.9883	9.33111	83.3063	43.0364	8.71657	-7.56225	-25.3326	3.03745	2.59652	38.0775	-0.57218	-0.503012	60.283	-11.6065
614	1.5889	0.537551	18.0867	0.740988	0.102012	2.20909	0.740999	0.101935	8.02952	0.54754	0.122997	11.8589	1.24253	-0.493405	15.3264	2.07927	-1.35608	-7.58004	-7.69412	-1.40433	-7.82086	15.271	20.4124	42.3995	-4.45347	88.2397	52.0097	3.53403	0.659775	-32.4173	-3.72274	0.425131	-7.48851	2.70958	38.4285	43.946	9.32422	83.2584	43.0623	8.73164	-7.49779	-25.3134	3.04583	2.59578	38.0719	-0.576936	-0.489167	60.2647	-11.6173
616	1.59027	0.530689	18.082	0.741007	0.0989089	2.20699	0.741017	0.0988324	8.02742	0.547749	0.120681	11.8573	1.23697	-0.474274	15.3192	2.07613	-1.31932	-7.59306	-7.69553	-1.37666	-7.8436	15.3428	20.4537	42.4205	-4.48016	88.2096	52.0249	3.5294	0.655397	-32.3933	-3.75012	0.406131	-7.51663	2.67909	38.3796	43.94	9.35282	83.5032	43.068	8.6495	-7.57224	-25.422	3.04417	2.61978	38.067	-0.593489	-0.504032	60.2441	-11.624
618	1.59561	0.515612	18.0744	0.742077	0.0918844	2.20368	0.742087	0.0918078	8.02411	0.548991	0.115501	11.8548	1.22353	-0.456805	15.3074	2.05801	-1.28275	-7.61463	-7.69401	-1.30965	-7.8935	15.41	20.4897	42.4502	-4.45648	88.293	52.0588	3.45942	0.636779	-32.3785	-3.79278	0.362705	-7.57756	2.61972	38.3513	43.9704	9.42783	84.064	43.0438	8.44427	-7.80558	-25.6863	3.03215	2.66011	38.0618	-0.614326	-0.548188	60.2222	-11.6265
620	1.60263	0.511595	18.072	0.744813	0.0895445	2.20259	0.744822	0.0894677	8.02302	0.551183	0.113926	11.854	1.21498	-0.452324	15.3045	2.04407	-1.27148	-7.61988	-7.70966	-1.25798	-7.93563	15.4924	20.5706	42.5236	-4.40648	88.3607	52.0594	3.43642	0.621295	-32.4031	-3.8142	0.343864	-7.62923	2.51035	38.3512	44.0103	9.58914	84.854	42.9818	8.07703	-8.14898	-26.1047	3.02625	2.68696	38.055	-0.628221	-0.586859	60.1978	-11.6345
622	1.61263	0.5227	18.0741	0.750126	0.0935603	2.20348	0.750135	0.0934829	8.02391	0.554902	0.117262	11.8547	1.21083	-0.452388	15.3041	2.0365	-1.27007	-7.62048	-7.74554	-1.20475	-8.01083	15.6343	20.6614	42.6251	-4.342	88.4858	52.1155	3.40898	0.5494	-32.356	-3.81204	0.337028	-7.65578	2.37605	38.3858	43.9943	9.76842	85.3823	42.9402	7.7912	-8.4151	-26.3939	3.02433	2.72296	38.0586	-0.652524	-0.621059	60.1843	-11.6372
624	1.62691	0.547039	18.0805	0.758425	0.102997	2.2062	0.758436	0.102918	8.02663	0.560513	0.124837	11.8567	1.20835	-0.451987	15.3031	2.03212	-1.26844	-7.62232	-7.7956	-1.14561	-8.11914	15.8275	20.7635	42.7474	-4.25131	88.6521	52.2388	3.36905	0.451494	-32.2264	-3.79223	0.339067	-7.65399	2.24479	38.4373	43.9201	9.91403	85.5357	42.9259	7.65478	-8.57012	-26.5101	3.02663	2.75964	38.0718	-0.681201	-0.647654	60.1801	-11.6354
626	1.65086	0.574532	18.0921	0.771232	0.112982	2.21117	0.771244	0.112902	8.0316	0.569459	0.133103	11.8604	1.19698	-0.441645	15.289	2.01512	-1.24563	-7.64807	-7.83259	-1.07483	-8.22435	16.0068	20.9149	42.8662	-4.06795	88.7497	52.4086	3.31539	0.489845	-32.0902	-3.78256	0.350848	-7.62781	2.19815	38.4227	43.8549	9.8793	85.3789	42.9099	7.66854	-8.64979	-26.5498	3.03623	2.74353	38.0779	-0.673438	-0.659842	60.1652	-11.6434
628	1.67457	0.580189	18.0909	0.78209	0.113472	2.21054	0.782101	0.113391	8.03097	0.577545	0.134155	11.86	1.17028	-0.407035	15.2913	1.97934	-1.17274	-7.64307	-7.85204	-0.980563	-8.33686	16.1032	21.0817	43.0349	-3.84424	88.7636	52.5041	3.2687	0.705634	-31.8836	-3.79439	0.323955	-7.62254	2.21728	38.4104	43.7666	9.81082	85.1252	42.909	7.73476	-8.77808	-26.5905	3.03741	2.70735	38.0855	-0.653084	-0.655999	60.1512	-11.6517
630	1.69436	0.563	18.0745	0.789301	0.104344	2.20326	0.789312	0.104263	8.02369	0.58351	0.127795	11.8545	1.13243	-0.353088	15.3138	1.93054	-1.06024	-7.60024	-7.85391	-0.869854	-8.4505	16.1095	21.2389	43.2482	-3.61188	88.7067	52.5024	3.2434	1.06883	-31.6216	-3.82577	0.259222	-7.64134	2.28375	38.4036	43.6544	9.74253	84.8578	42.9213	7.82143	-8.96621	-26.6561	3.02816	2.66152	38.0977	-0.626945	-0.639855	60.1397	-11.6578
632	1.7055	0.546693	18.0505	0.79279	0.0963596	2.19262	0.792799	0.0962778	8.01305	0.586618	0.12206	11.8466	1.10788	-0.312845	15.3453	1.90093	-0.977489	-7.54091	-7.84692	-0.782333	-8.53623	16.0701	21.3126	43.4428	-3.44403	88.6565	52.4309	3.28925	1.42708	-31.4033	-3.85227	0.209871	-7.64857	2.3362	38.3472	43.5301	9.66922	84.6598	42.9239	7.90931	-9.13487	-26.7506	3.01453	2.62102	38.1196	-0.60316	-0.629294	60.128	-11.6599
634	1.71164	0.527122	18.0283	0.793824	0.0873582	2.18283	0.793833	0.0872763	8.00326	0.587956	0.115408	11.8392	1.088	-0.290795	15.3725	1.87306	-0.92964	-7.48987	-7.83483	-0.705722	-8.60638	16.0512	21.3851	43.5851	-3.32451	88.6313	52.375	3.3152	1.64487	-31.2762	-3.88401	0.165301	-7.65086	2.37933	38.3081	43.4318	9.6235	84.5075	42.9359	8.00404	-9.2361	-26.8303	3.00964	2.56982	38.1479	-0.571348	-0.611966	60.1152	-11.6643
636	1.71454	0.503944	18.0114	0.793139	0.0770301	2.17536	0.793147	0.0769482	7.9958	0.588094	0.107653	11.8336	1.069	-0.284155	15.3928	1.84104	-0.910271	-7.45178	-7.81944	-0.637801	-8.66255	16.0721	21.4663	43.6684	-3.25983	88.623	52.354	3.31031	1.69888	-31.2473	-3.92262	0.12051	-7.64993	2.40943	38.3027	43.3751	9.61067	84.4004	42.9558	8.09647	-9.25782	-26.8809	3.01302	2.52016	38.1803	-0.540017	-0.590664	60.103	-11.6704
638	1.71664	0.47871	18.0032	0.791942	0.0658343	2.17182	0.791949	0.0657527	7.99225	0.587905	0.0992123	11.831	1.0441	-0.275614	15.4069	1.79897	-0.88537	-7.42524	-7.80495	-0.581445	-8.69739	16.14	21.5226	43.7073	-3.29105	88.5648	52.3543	3.31711	1.65275	-31.2895	-3.96752	0.0609736	-7.64657	2.41479	38.3331	43.3827	9.61696	84.3552	42.964	8.14615	-9.20839	-26.8886	3.00867	2.54106	38.2127	-0.557645	-0.585929	60.0991	-11.6686
640	1.72424	0.435459	17.9893	0.791642	0.0463094	2.16579	0.791647	0.0462276	7.98622	0.588912	0.0846039	11.8265	0.99949	-0.249772	15.4476	1.72751	-0.82139	-7.34874	-7.77063	-0.504094	-8.74467	16.1884	21.5511	43.7264	-3.33232	88.5038	52.3435	3.3287	1.58628	-31.3281	-4.02098	-0.0229614	-7.66663	2.41807	38.3927	43.4188	9.6375	84.2996	42.952	8.19373	-9.13991	-26.8802	2.99771	2.55713	38.2344	-0.565812	-0.592238	60.0997	-11.6685
642	1.73753	0.37837	17.9685	0.792671	0.0202759	2.15671	0.792673	0.0201941	7.97715	0.591323	0.0652184	11.8197	0.935569	-0.20596	15.5162	1.62759	-0.717325	-7.2202	-7.7202	-0.407004	-8.81048	16.2029	21.5559	43.7401	-3.35244	88.4535	52.3164	3.34234	1.53593	-31.3426	-4.07871	-0.120731	-7.70977	2.42463	38.4628	43.4682	9.65935	84.2177	42.9207	8.24606	-9.06968	-26.8645	2.98287	2.55736	38.2443	-0.556583	-0.6038	60.1027	-11.6713
644	1.75077	0.339803	17.9497	0.795239	0.00234931	2.14851	0.795239	0.00226726	7.96894	0.594373	0.0519894	11.8136	0.867451	-0.159798	15.5892	1.52081	-0.607507	-7.0833	-7.68967	-0.32917	-8.8885	16.1929	21.5599	43.7797	-3.31324	88.4267	52.2875	3.3491	1.54805	-31.3371	-4.12079	-0.178676	-7.74945	2.43318	38.4725	43.5117	9.63197	84.1229	42.8821	8.2915	-9.00318	-26.85	2.97605	2.57076	38.2484	-0.554839	-0.601734	60.1035	-11.6733
646	1.76248	0.308612	17.9354	0.797754	-0.0122343	2.14222	0.797753	-0.0123166	7.96265	0.597174	0.0412539	11.8089	0.806202	-0.108772	15.6356	1.42809	-0.491743	-6.99614	-7.66253	-0.254767	-8.95025	16.1711	21.5578	43.807	-3.24764	88.4202	52.2677	3.35056	1.59704	-31.3235	-4.16062	-0.221354	-7.78153	2.44353	38.4791	43.5265	9.62643	84.0145	42.8547	8.3458	-8.96088	-26.8314	2.97177	2.57061	38.245	-0.542772	-0.587473	60.0957	-11.6741
648	1.7715	0.285074	17.9253	0.799739	-0.0232585	2.13781	0.799736	-0.023341	7.95824	0.599353	0.0331435	11.8056	0.753491	-0.0595001	15.6466	1.35011	-0.382712	-6.97483	-7.64038	-0.18355	-8.99418	16.1534	21.5498	43.8164	-3.17483	88.4301	52.2668	3.34194	1.6667	-31.3095	-4.19989	-0.25234	-7.80819	2.45423	38.4902	43.5191	9.64781	83.9092	42.8418	8.4025	-8.9443	-26.8062	2.96995	2.55679	38.2362	-0.522205	-0.566448	60.0801	-11.6729
650	1.77455	0.280253	17.9152	0.800668	-0.0255857	2.13333	0.800666	-0.0256683	7.95376	0.600195	0.0314683	11.8023	0.705884	-0.0365099	15.6217	1.27175	-0.323749	-7.02044	-7.64561	-0.130244	-9.04093	16.188	21.5379	43.8157	-3.13859	88.4458	52.3136	3.30059	1.71592	-31.3145	-4.2304	-0.262634	-7.84713	2.45994	38.4813	43.542	9.64546	83.8762	42.8369	8.4191	-8.93806	-26.7713	2.97422	2.56131	38.2322	-0.522737	-0.568654	60.0668	-11.666
652	1.78095	0.269546	17.9082	0.802573	-0.0307819	2.13024	0.80257	-0.0308647	7.95068	0.601947	0.0277082	11.8	0.635999	-0.0373237	15.5842	1.14416	-0.300077	-7.08961	-7.64253	-0.0593477	-9.11015	16.2556	21.5243	43.8447	-3.13836	88.4481	52.3644	3.25986	1.74024	-31.3157	-4.27898	-0.288773	-7.88729	2.46206	38.4925	43.5735	9.66045	83.8493	42.8273	8.42681	-8.93485	-26.7198	2.98203	2.52106	38.2243	-0.48641	-0.535593	60.054	-11.6686
654	1.79357	0.246147	17.9022	0.806148	-0.0420614	2.12764	0.806143	-0.0421446	7.94807	0.605332	0.0195051	11.798	0.5437	-0.0584148	15.5489	0.968365	-0.305034	-7.15462	-7.62076	0.0343717	-9.20205	16.3327	21.5085	43.9024	-3.15976	88.434	52.405	3.22837	1.75334	-31.3079	-4.3473	-0.336908	-7.93091	2.46194	38.5189	43.6106	9.69218	83.8163	42.8078	8.43311	-8.93171	-26.6581	2.99207	2.43862	38.2098	-0.416941	-0.47034	60.0412	-11.6809
656	1.81618	0.204718	17.8853	0.81259	-0.0620277	2.12026	0.812583	-0.0621117	7.9407	0.611409	0.00499539	11.7925	0.454887	-0.0896281	15.5505	0.795295	-0.329381	-7.1513	-7.5699	0.142915	-9.29719	16.3391	21.4819	43.9427	-3.14084	88.4136	52.4224	3.20409	1.82544	-31.2935	-4.41844	-0.39893	-8.00049	2.46621	38.5022	43.6621	9.69779	83.785	42.7695	8.4416	-8.92762	-26.6177	3.00197	2.37945	38.1849	-0.382689	-0.439264	60.0277	-11.6894
658	1.8351	0.169956	17.8701	0.817973	-0.0787709	2.11358	0.817965	-0.0788553	7.93401	0.616492	-0.00717191	11.7875	0.378136	-0.109395	15.5655	0.648395	-0.337238	-7.12297	-7.52734	0.22607	-9.38048	16.3192	21.469	43.9825	-3.09894	88.3845	52.4171	3.20796	1.89775	-31.2586	-4.47486	-0.441957	-8.05816	2.45987	38.4716	43.6887	9.72252	83.7816	42.735	8.44352	-8.92259	-26.5902	3.01093	2.35684	38.1607	-0.374027	-0.433461	60.0154	-11.6944
660	1.84781	0.145044	17.8582	0.821466	-0.0906955	2.1084	0.821457	-0.0907803	7.92883	0.619857	-0.0158587	11.7837	0.316471	-0.107804	15.5843	0.536767	-0.311744	-7.0878	-7.49754	0.279898	-9.44553	16.2908	21.4707	44.0233	-3.0534	88.3478	52.3907	3.23731	1.95421	-31.2101	-4.51537	-0.462237	-8.09827	2.44391	38.4353	43.6895	9.76915	83.8034	42.7067	8.43911	-8.91616	-26.5735	3.01817	2.36736	38.1397	-0.383513	-0.446107	60.0039	-11.6955
662	1.8582	0.116185	17.8452	0.823609	-0.104149	2.10272	0.823598	-0.104234	7.92315	0.62231	-0.0257733	11.7794	0.268721	-0.0670704	15.5883	0.464712	-0.22015	-7.08011	-7.45938	0.332681	-9.48604	16.2856	21.4639	44.0596	-3.06979	88.3235	52.349	3.24883	1.97855	-31.1847	-4.55735	-0.481131	-8.13713	2.43508	38.401	43.7021	9.81082	83.8125	42.6696	8.43696	-8.90361	-26.5634	3.02082	2.37475	38.1206	-0.381734	-0.448776	59.9886	-11.6926
664	1.86646	0.0942226	17.8351	0.825399	-0.114416	2.09829	0.825387	-0.114501	7.91872	0.624297	-0.0333292	11.7761	0.232955	-0.0206348	15.5813	0.416541	-0.122587	-7.09285	-7.42277	0.373133	-9.50886	16.3063	21.4688	44.0874	-3.13013	88.2108	52.3004	3.33114	2.01188	-31.2023	-4.59137	-0.489005	-8.15879	2.4391	38.3781	43.7073	9.83455	83.8193	42.6357	8.43741	-8.90753	-26.562	3.02703	2.38226	38.1036	-0.380511	-0.459353	59.9731	-11.6865
666	1.87407	0.07759	17.8278	0.827347	-0.122306	2.0951	0.827334	-0.122391	7.91553	0.626252	-0.0390997	11.7737	0.202038	0.0219629	15.565	0.375804	-0.0338034	-7.12297	-7.38794	0.407903	-9.52387	16.3495	21.4822	44.1103	-3.21746	88.0288	52.2537	3.47207	2.05185	-31.2508	-4.62109	-0.491737	-8.16498	2.45593	38.3692	43.7033	9.84036	83.8186	42.6104	8.44005	-8.92421	-26.5664	3.03769	2.3877	38.0886	-0.380339	-0.475187	59.9579	-11.6786
668	1.88555	0.0503018	17.8189	0.830105	-0.135178	2.09123	0.830091	-0.135264	7.91166	0.629129	-0.0485433	11.7709	0.150033	0.0569893	15.5439	0.293936	0.0489039	-7.16203	-7.34747	0.472869	-9.56314	16.3981	21.4726	44.1468	-3.27839	87.9534	52.2324	3.54094	2.04488	-31.2593	-4.66805	-0.521032	-8.17768	2.47732	38.3757	43.6993	9.84501	83.7803	42.6057	8.44118	-8.91458	-26.5626	3.04821	2.38521	38.0747	-0.374871	-0.470836	59.9407	-11.6756
670	1.90159	0.0205714	17.8133	0.834655	-0.149514	2.08888	0.834639	-0.1496	7.90931	0.633437	-0.058969	11.7691	0.0901962	0.0845087	15.5218	0.195093	0.120836	-7.20282	-7.30873	0.538334	-9.61388	16.4328	21.4618	44.2014	-3.30927	87.9232	52.2194	3.56727	2.03664	-31.2452	-4.72415	-0.551946	-8.18286	2.5025	38.3811	43.6828	9.85098	83.7502	42.614	8.44479	-8.90237	-26.5703	3.05928	2.37673	38.0584	-0.371409	-0.46264	59.9258	-11.6602
672	1.92024	-0.00693301	17.8115	0.84053	-0.163107	2.08813	0.840514	-0.163193	7.90856	0.63869	-0.0687578	11.7686	0.0313785	0.103656	15.5017	0.0950598	0.177189	-7.2402	-7.27598	0.593843	-9.66723	16.4488	21.4501	44.2616	-3.30912	87.9225	52.2147	3.56233	2.03792	-31.2151	-4.78134	-0.575765	-8.18132	2.52942	38.3863	43.6617	9.85695	83.7356	42.6246	8.45069	-8.89607	-26.5901	3.07051	2.36577	38.0397	-0.371357	-0.456842	59.9131	-11.6317
674	1.93223	-0.018817	17.8105	0.844796	-0.169308	2.08774	0.844778	-0.169395	7.90818	0.642271	-0.0731232	11.7683	0.000538631	0.109647	15.4878	0.0411387	0.19938	-7.266	-7.26077	0.621819	-9.69388	16.4473	21.4184	44.265	-3.28166	87.9233	52.2375	3.56317	2.05982	-31.1868	-4.81252	-0.579039	-8.18734	2.55235	38.412	43.6806	9.85197	83.7212	42.604	8.45289	-8.90759	-26.6034	3.08001	2.36529	38.0233	-0.373985	-0.467497	59.8976	-11.6015
676	1.9428	-0.029918	17.805	0.8485	-0.175027	2.08531	0.848482	-0.175115	7.90574	0.645403	-0.077161	11.7665	-0.0285417	0.118896	15.486	-0.0084024	0.226865	-7.26951	-7.24791	0.64866	-9.72852	16.4475	21.3822	44.2707	-3.25683	87.9687	52.2541	3.53508	2.04328	-31.1587	-4.83786	-0.572825	-8.19705	2.57304	38.4513	43.7059	9.8477	83.7158	42.5518	8.46227	-8.94163	-26.6313	3.09016	2.36766	38.0078	-0.376059	-0.468737	59.8813	-11.5838
678	1.95284	-0.0429717	17.795	0.851817	-0.181539	2.0809	0.851798	-0.181627	7.90133	0.648295	-0.0818131	11.7632	-0.0608428	0.134578	15.4945	-0.0614688	0.267237	-7.25377	-7.2319	0.677721	-9.76761	16.4606	21.3526	44.2841	-3.25159	88.0499	52.2563	3.47431	1.97425	-31.1387	-4.8573	-0.564512	-8.20589	2.59432	38.5049	43.7374	9.83253	83.7092	42.4654	8.48287	-9.00081	-26.6736	3.10258	2.36736	37.9916	-0.375305	-0.458009	59.8648	-11.5761
680	1.96222	-0.0556049	17.7871	0.854878	-0.187821	2.07745	0.854859	-0.187909	7.89788	0.650981	-0.0863103	11.7606	-0.0935957	0.147845	15.5024	-0.116246	0.303371	-7.23907	-7.2056	0.696327	-9.76431	16.5074	21.3636	44.2771	-3.29231	88.1037	52.2397	3.38277	1.86189	-31.1482	-4.85481	-0.569901	-8.20329	2.63117	38.5822	43.812	9.74573	83.6533	42.3351	8.51816	-9.09789	-26.7113	3.12233	2.34609	37.9695	-0.364683	-0.449558	59.8498	-11.5493
682	1.96909	-0.0665045	17.7803	0.856987	-0.193138	2.07443	0.856967	-0.193226	7.89486	0.652894	-0.0901477	11.7583	-0.122147	0.183855	15.5022	-0.155033	0.379367	-7.23957	-7.17173	0.716633	-9.7473	16.5926	21.3743	44.2364	-3.4074	88.0856	52.2389	3.34171	1.68624	-31.2181	-4.83107	-0.604936	-8.16622	2.65395	38.6722	43.8685	9.64233	83.5737	42.2036	8.57699	-9.17524	-26.7396	3.14139	2.33029	37.95	-0.359559	-0.444831	59.8325	-11.5362
684	1.97358	-0.0714958	17.7761	0.85854	-0.195681	2.07261	0.85852	-0.195769	7.89304	0.654217	-0.0919475	11.757	-0.139371	0.255701	15.4891	-0.160035	0.516466	-7.26376	-7.13719	0.732683	-9.72081	16.7091	21.3772	44.1667	-3.58112	88.0017	52.2547	3.36072	1.45823	-31.3455	-4.7878	-0.660387	-8.08612	2.6407	38.7385	43.888	9.54058	83.5001	42.0816	8.65737	-9.20227	-26.7506	3.15814	2.3184	37.9346	-0.35707	-0.440344	59.813	-11.5381
686	1.97755	-0.0528736	17.7832	0.861822	-0.187885	2.07567	0.861803	-0.187974	7.8961	0.656176	-0.0859164	11.7593	-0.120046	0.396622	15.4521	-0.0730411	0.765917	-7.33201	-7.12751	0.706051	-9.67512	16.837	21.3884	44.1034	-3.72755	87.9371	52.2551	3.38474	1.20872	-31.4885	-4.72984	-0.677503	-7.93988	2.5349	38.6315	43.8509	9.44547	83.5284	41.9627	8.75009	-9.10975	-26.7136	3.17213	2.27725	37.9223	-0.328123	-0.415914	59.7972	-11.5286
688	1.98286	-0.037686	17.7902	0.865411	-0.181706	2.07869	0.865392	-0.181795	7.89912	0.658468	-0.0810741	11.7615	-0.0913984	0.549384	15.415	0.0354049	1.03345	-7.4	-7.12717	0.67777	-9.62914	16.8884	21.3566	44.0334	-3.82585	87.8164	52.2368	3.47384	1.11993	-31.6274	-4.67785	-0.701732	-7.83326	2.36378	38.531	43.8004	9.45975	83.6162	41.869	8.80905	-8.98881	-26.695	3.19437	2.22968	37.9045	-0.299978	-0.397071	59.7789	-11.5272
690	1.99096	-0.0299787	17.7942	0.869597	-0.179022	2.0804	0.869578	-0.179112	7.90083	0.661427	-0.0788053	11.7628	-0.0634595	0.679732	15.3865	0.134383	1.2604	-7.45184	-7.13601	0.657355	-9.59403	16.8637	21.2745	43.965	-3.86787	87.6896	52.2126	3.60047	1.18222	-31.7373	-4.63786	-0.735859	-7.78681	2.15802	38.4698	43.7526	9.57105	83.7357	41.8052	8.82725	-8.87489	-26.7019	3.22509	2.18767	37.8817	-0.282818	-0.389998	59.7586	-11.5334
692	2.0047	-0.0169628	17.7941	0.876699	-0.174466	2.08032	0.876681	-0.174557	7.90075	0.666449	-0.0749502	11.7628	-0.0496326	0.710259	15.3773	0.170858	1.31087	-7.46864	-7.17375	0.63793	-9.59391	16.8531	21.1445	43.9334	-3.85728	87.8502	52.2445	3.59704	1.15509	-31.7474	-4.6056	-0.747639	-7.77811	2.00681	38.3986	43.7327	9.62478	83.8271	41.7635	8.82258	-8.81819	-26.6962	3.25529	2.18018	37.8653	-0.294748	-0.397352	59.745	-11.5281
694	2.02584	-0.0188298	17.7934	0.885806	-0.177043	2.07995	0.885787	-0.177134	7.90038	0.67342	-0.0762994	11.7625	-0.0498643	0.678539	15.3759	0.158786	1.25322	-7.47143	-7.18314	0.658828	-9.61885	16.8708	21.0955	43.948	-3.80095	87.9797	52.2883	3.55167	1.16947	-31.7149	-4.61363	-0.774526	-7.76727	1.93431	38.3989	43.6905	9.66462	83.8105	41.7578	8.81956	-8.8015	-26.6923	3.27963	2.18358	37.8491	-0.308239	-0.40018	59.7315	-11.529
696	2.05017	-0.0354231	17.792	0.895079	-0.186331	2.07934	0.89506	-0.186423	7.89978	0.68094	-0.0826551	11.7621	-0.0548062	0.602999	15.3809	0.121975	1.11757	-7.46281	-7.1574	0.717602	-9.66098	16.9186	21.1391	44.0019	-3.72198	88.0212	52.3288	3.48177	1.22769	-31.6537	-4.65712	-0.818571	-7.7488	1.93899	38.4647	43.6292	9.68482	83.6944	41.7803	8.82206	-8.81618	-26.6903	3.29358	2.19391	37.8324	-0.318536	-0.399683	59.7174	-11.5359
698	2.05972	-0.0474571	17.7871	0.898264	-0.192376	2.0772	0.898244	-0.192468	7.89763	0.683704	-0.0869691	11.7605	-0.0246363	0.523759	15.3975	0.147628	0.962279	-7.43229	-7.12503	0.768086	-9.69739	16.9777	21.1907	44.0581	-3.70119	88.0421	52.3466	3.37947	1.24298	-31.5645	-4.68549	-0.853991	-7.74709	1.98137	38.4939	43.6113	9.63316	83.6037	41.7877	8.8142	-8.84756	-26.682	3.28327	2.22217	37.8182	-0.336933	-0.424757	59.706	-11.5307
700	2.05763	-0.0568928	17.7799	0.896568	-0.196302	2.07407	0.896548	-0.196395	7.89451	0.682685	-0.0900074	11.7581	0.0174445	0.449582	15.4179	0.196833	0.811843	-7.39468	-7.09612	0.804184	-9.7294	17.0278	21.2302	44.1054	-3.71283	88.0457	52.3433	3.29447	1.22349	-31.4727	-4.70623	-0.883432	-7.75128	2.03061	38.5214	43.6034	9.58555	83.5064	41.8017	8.81414	-8.84422	-26.6609	3.27518	2.22712	37.8032	-0.337728	-0.435878	59.6899	-11.5296
702	2.04688	-0.0634632	17.7719	0.891317	-0.198249	2.07058	0.891296	-0.198341	7.89101	0.678883	-0.09179	11.7555	0.0631586	0.386277	15.4378	0.256687	0.679877	-7.35783	-7.07445	0.821365	-9.75637	17.0555	21.2505	44.1379	-3.73942	88.0252	52.3236	3.24629	1.18632	-31.3865	-4.72069	-0.905336	-7.76071	2.06909	38.5403	43.5996	9.56125	83.4115	41.826	8.82263	-8.79335	-26.6211	3.27593	2.20395	37.7861	-0.319612	-0.426967	59.6698	-11.5354
704	2.03782	-0.0673702	17.7674	0.887025	-0.199186	2.06862	0.887004	-0.199278	7.88905	0.675734	-0.092759	11.754	0.0994869	0.338383	15.4481	0.305189	0.5794	-7.33878	-7.05843	0.815248	-9.77685	17.034	21.2663	44.1502	-3.72906	87.9339	52.3035	3.26122	1.19672	-31.308	-4.7345	-0.914773	-7.78215	2.07063	38.5056	43.6059	9.56256	83.3745	41.8582	8.82334	-8.70917	-26.5466	3.28621	2.16541	37.7635	-0.295589	-0.405082	59.6538	-11.5454
706	2.03084	-0.0673878	17.7663	0.883968	-0.198608	2.06811	0.883947	-0.198699	7.88854	0.673412	-0.0925193	11.7536	0.127993	0.307079	15.4555	0.345561	0.511986	-7.32523	-7.05475	0.791113	-9.80192	16.9717	21.2348	44.151	-3.6914	87.8479	52.3022	3.30066	1.259	-31.2353	-4.74508	-0.913027	-7.80366	2.03548	38.4257	43.6081	9.58126	83.3271	41.9	8.83629	-8.55047	-26.4469	3.30028	2.17483	37.7428	-0.308455	-0.41058	59.6454	-11.5524
708	2.02696	-0.0646821	17.7667	0.882493	-0.197101	2.06828	0.882473	-0.197192	7.88871	0.672214	-0.0914868	11.7538	0.146234	0.293813	15.463	0.373872	0.481173	-7.31131	-7.06246	0.762511	-9.83409	16.8797	21.1594	44.1465	-3.6264	87.7846	52.3164	3.35385	1.36585	-31.1696	-4.75279	-0.907673	-7.82646	1.96849	38.3142	43.6063	9.61417	83.2549	41.9458	8.86296	-8.3303	-26.3318	3.31121	2.2357	37.7271	-0.356623	-0.446028	59.6455	-11.5524
710	2.02879	-0.0660152	17.7607	0.883187	-0.197811	2.06564	0.883167	-0.197903	7.88607	0.672778	-0.09197	11.7518	0.143596	0.30506	15.4791	0.373131	0.502654	-7.2814	-7.07093	0.784035	-9.87643	16.7917	21.0932	44.1539	-3.52273	87.7416	52.3082	3.42193	1.47877	-31.1244	-4.76142	-0.93345	-7.87404	1.88264	38.2144	43.6186	9.66076	83.1556	41.9738	8.89508	-8.1225	-26.224	3.29404	2.3019	37.7222	-0.391275	-0.482357	59.6558	-11.5361
712	2.02939	-0.0620671	17.7557	0.883781	-0.19611	2.0634	0.883761	-0.196201	7.88383	0.673115	-0.0906574	11.7501	0.13636	0.320334	15.4912	0.365506	0.533138	-7.25873	-7.08399	0.787567	-9.89862	16.7197	21.0309	44.1576	-3.44213	87.7005	52.3036	3.47009	1.58775	-31.0478	-4.76649	-0.938168	-7.89524	1.83318	38.1592	43.609	9.70138	83.0905	41.9903	8.91435	-8.00631	-26.1651	3.28223	2.33652	37.7173	-0.403714	-0.504298	59.6558	-11.5262
714	2.02705	-0.0535101	17.753	0.883472	-0.192157	2.06218	0.883452	-0.192248	7.88261	0.672634	-0.0877195	11.7492	0.129507	0.332919	15.4942	0.357629	0.558563	-7.25321	-7.09909	0.768641	-9.89549	16.6765	20.9791	44.1532	-3.40333	87.6582	52.3066	3.48874	1.67003	-30.9444	-4.76727	-0.918554	-7.88332	1.83257	38.1523	43.5805	9.72293	83.0674	41.996	8.9166	-7.98837	-26.1516	3.28523	2.32432	37.7085	-0.389495	-0.500759	59.6416	-11.5269
716	2.02171	-0.052765	17.7521	0.881195	-0.191382	2.06177	0.881176	-0.191473	7.8822	0.670883	-0.0872838	11.7489	0.125719	0.339112	15.4771	0.353075	0.571179	-7.28491	-7.10353	0.776904	-9.87731	16.6942	20.9585	44.1376	-3.41773	87.6219	52.307	3.4817	1.64792	-30.8896	-4.76534	-0.913226	-7.85883	1.87411	38.1699	43.5822	9.69121	83.0561	41.9898	8.90301	-8.00698	-26.1187	3.31217	2.24054	37.6901	-0.342443	-0.440226	59.6158	-11.5356
718	2.01637	-0.0490221	17.75	0.879169	-0.189289	2.06083	0.87915	-0.18938	7.88127	0.669236	-0.0858461	11.7482	0.127977	0.333287	15.4573	0.355135	0.559698	-7.32163	-7.10542	0.773108	-9.85057	16.7502	20.9633	44.11	-3.46059	87.597	52.3328	3.43603	1.58932	-30.8257	-4.75919	-0.897796	-7.839	1.92158	38.1902	43.5896	9.64974	83.0393	41.9825	8.88906	-8.02713	-26.0984	3.33377	2.16771	37.6734	-0.299653	-0.390007	59.5918	-11.5348
720	2.01148	-0.039591	17.7479	0.87781	-0.184742	2.05984	0.877791	-0.184832	7.88028	0.667932	-0.0825312	11.7474	0.137931	0.316218	15.4384	0.367068	0.52493	-7.35684	-7.10778	0.747115	-9.81761	16.8226	20.9814	44.068	-3.51412	87.569	52.391	3.35592	1.53294	-30.7406	-4.74845	-0.869766	-7.82749	1.95679	38.2019	43.5967	9.61449	83.0228	41.9798	8.87773	-8.03339	-26.0928	3.34566	2.13537	37.6597	-0.280111	-0.373235	59.5735	-11.5205
722	2.00501	-0.0250427	17.7538	0.876184	-0.177857	2.06241	0.876166	-0.177947	7.88284	0.66628	-0.0774913	11.7493	0.158882	0.297474	15.4141	0.398414	0.483058	-7.4021	-7.11321	0.695088	-9.7766	16.8486	20.9723	44.0051	-3.54244	87.4704	52.4791	3.28879	1.56741	-30.6377	-4.7356	-0.841971	-7.8148	1.95375	38.2015	43.5908	9.6154	83.0481	42.0022	8.86539	-8.01605	-26.0872	3.36075	2.18068	37.6425	-0.324154	-0.418242	59.5622	-11.4916
724	2.00141	0.00287125	17.7593	0.876927	-0.165356	2.06477	0.87691	-0.165446	7.8852	0.666044	-0.0681021	11.7511	0.185191	0.274389	15.4048	0.43785	0.431351	-7.41941	-7.13512	0.613839	-9.74497	16.8317	20.9458	43.9094	-3.50338	87.3513	52.6168	3.09227	1.6799	-30.5131	-4.70463	-0.794935	-7.81915	1.89357	38.1106	43.6313	9.58369	83.1318	41.9784	8.84571	-7.96457	-26.0863	3.37201	2.24823	37.62	-0.38401	-0.481812	59.551	-11.4713
726	2.00088	0.0446502	17.7642	0.88017	-0.147035	2.06673	0.880155	-0.147126	7.88716	0.667308	-0.0542035	11.7525	0.213327	0.249855	15.4132	0.48002	0.376393	-7.40389	-7.17474	0.504086	-9.71714	16.7833	20.8941	43.7862	-3.4214	87.2393	52.7822	2.79782	1.81095	-30.384	-4.65413	-0.726267	-7.83382	1.78934	37.9483	43.7099	9.51974	83.2563	41.9098	8.81848	-7.89133	-26.0888	3.37965	2.31166	37.593	-0.437621	-0.540298	59.5372	-11.4667
728	2.00034	0.0963502	17.7748	0.884236	-0.124394	2.07123	0.884223	-0.124485	7.89166	0.668915	-0.037027	11.7559	0.236202	0.236246	15.432	0.516603	0.343293	-7.36915	-7.22431	0.36593	-9.65165	16.7492	20.7775	43.6678	-3.44007	87.1868	52.8672	2.68914	1.72424	-30.323	-4.59344	-0.639967	-7.81788	1.70856	37.8614	43.7394	9.4881	83.3315	41.8697	8.79115	-7.85098	-26.0863	3.39039	2.319	37.5681	-0.440727	-0.537481	59.5176	-11.487
730	1.99793	0.140396	17.7858	0.886846	-0.10495	2.07591	0.886835	-0.105042	7.89634	0.669635	-0.0223329	11.7594	0.248946	0.229244	15.4451	0.537196	0.325925	-7.34481	-7.27024	0.242657	-9.57605	16.7412	20.6456	43.545	-3.50871	87.2346	52.9419	2.55741	1.55129	-30.2594	-4.5339	-0.571683	-7.77547	1.66638	37.8716	43.7237	9.49128	83.3772	41.8597	8.75239	-7.85363	-26.0843	3.39893	2.30917	37.5427	-0.432033	-0.53376	59.4908	-11.4929
732	1.99206	0.179187	17.7974	0.887503	-0.0875223	2.08092	0.887494	-0.0876139	7.90135	0.669024	-0.00927017	11.7631	0.255831	0.222837	15.4438	0.54738	0.311733	-7.34723	-7.31575	0.13528	-9.49238	16.7882	20.5314	43.4386	-3.62279	87.3724	53.0185	2.34224	1.3455	-30.1586	-4.47218	-0.511428	-7.69913	1.66396	37.9572	43.6683	9.51021	83.4219	41.8649	8.70104	-7.91501	-26.0951	3.40778	2.28609	37.5177	-0.417634	-0.535063	59.4587	-11.4804
734	1.97941	0.243845	17.8178	0.887351	-0.0582391	2.08974	0.887345	-0.0583309	7.91017	0.667058	0.0125983	11.7697	0.279474	0.194487	15.4102	0.580078	0.251314	-7.40982	-7.39293	0.000465854	-9.38448	16.9881	20.5283	43.4419	-3.79046	87.4674	53.0877	1.98627	1.23005	-29.9549	-4.38107	-0.374539	-7.55246	1.67959	37.9863	43.5986	9.45879	83.5968	41.8126	8.63609	-8.09361	-26.1677	3.43388	2.22068	37.498	-0.379789	-0.502479	59.4291	-11.479
736	1.95935	0.306788	17.8327	0.883809	-0.0290627	2.09613	0.883806	-0.0291537	7.91656	0.662565	0.0341772	11.7744	0.312649	0.165861	15.3648	0.630009	0.186815	-7.49438	-7.46285	-0.14028	-9.26491	17.25	20.5126	43.4712	-4.05022	87.7736	53.1411	1.53336	1.05324	-29.6596	-4.27633	-0.241476	-7.40769	1.71325	38.0176	43.535	9.36968	83.6905	41.7453	8.59673	-8.26284	-26.2499	3.45361	2.20003	37.4854	-0.374736	-0.496862	59.4091	-11.4454
738	1.93373	0.364766	17.8411	0.877425	-0.0015689	2.09965	0.877425	-0.00165942	7.92008	0.656055	0.0543218	11.777	0.354063	0.138697	15.3129	0.695439	0.121872	-7.59096	-7.51815	-0.28492	-9.13825	17.5497	20.4866	43.4812	-4.34724	88.4077	53.2118	0.969407	0.769018	-29.249	-4.1644	-0.121947	-7.28152	1.75662	38.0552	43.4854	9.2557	83.6643	41.6709	8.59671	-8.3768	-26.3348	3.46427	2.22825	37.4764	-0.403683	-0.521258	59.394	-11.3852
740	1.90981	0.434988	17.853	0.872809	0.0311311	2.10472	0.872812	0.0310409	7.92515	0.650537	0.0784682	11.7808	0.408562	0.0955334	15.2551	0.778718	0.0228945	-7.69872	-7.57197	-0.449659	-9.01009	17.8829	20.5905	43.359	-4.3849	89.7391	53.4678	0.126689	0.292315	-28.5742	-4.05386	0.0291821	-7.16665	1.78139	38.0716	43.4543	9.14139	83.5446	41.5868	8.6592	-8.36234	-26.4518	3.4779	2.23366	37.4551	-0.414347	-0.526953	59.3546	-11.3623
742	1.89205	0.477974	17.8626	0.868623	0.0513991	2.10887	0.868628	0.0513096	7.9293	0.646127	0.0933498	11.7838	0.43833	0.0731262	15.1981	0.824602	-0.0292305	-7.80483	-7.5855	-0.578869	-8.87866	18.2028	20.6773	43.2225	-4.54003	90.6188	53.6687	-0.47806	-0.066792	-28.0575	-3.97122	0.129907	-7.06424	1.79814	38.0918	43.4444	9.04504	83.4734	41.4883	8.70142	-8.37084	-26.5306	3.48922	2.23675	37.4283	-0.423731	-0.541711	59.317	-11.3452
744	1.87962	0.492954	17.8687	0.864432	0.0589725	2.11156	0.864438	0.0588834	7.93199	0.642515	0.0987427	11.7858	0.440687	0.0746273	15.148	0.829442	-0.0276825	-7.89779	-7.56689	-0.67116	-8.74744	18.4865	20.7078	43.1331	-4.87081	90.8516	53.7516	-0.797146	-0.20521	-27.7606	-3.91457	0.179497	-6.97678	1.81369	38.1206	43.4511	8.97498	83.4955	41.3785	8.70003	-8.45328	-26.5709	3.49604	2.24319	37.3962	-0.435868	-0.566734	59.2833	-11.328
746	1.86213	0.51231	17.8701	0.858386	0.0689049	2.11213	0.858393	0.0688164	7.93256	0.637368	0.105785	11.7863	0.441995	0.079721	15.1234	0.833712	-0.0190543	-7.9435	-7.58206	-0.77183	-8.63961	18.6878	20.701	43.2486	-5.24634	90.757	53.6789	-1.06401	-0.0775863	-27.475	-3.8491	0.247218	-6.91692	1.84992	38.1606	43.4544	8.94481	83.6479	41.2758	8.64144	-8.6741	-26.6489	3.4909	2.27332	37.3554	-0.46218	-0.587043	59.2375	-11.3129
748	1.84992	0.547451	17.8737	0.855977	0.0852994	2.11364	0.855986	0.0852111	7.93407	0.634531	0.117887	11.7874	0.447147	0.0711705	15.1019	0.839907	-0.0366583	-7.9835	-7.62759	-0.901137	-8.4912	18.8859	20.4605	43.3486	-5.72612	90.7675	53.6275	-1.41615	0.165562	-27.0361	-3.778	0.359217	-6.85073	1.88538	38.1827	43.4495	8.91541	83.7984	41.1666	8.58458	-8.90498	-26.6881	3.49459	2.26402	37.3083	-0.463546	-0.595696	59.1917	-11.297
750	1.84371	0.600285	17.8812	0.857671	0.108927	2.11675	0.857682	0.108838	7.93719	0.634304	0.135653	11.7897	0.458853	0.0447274	15.0754	0.851363	-0.0892852	-8.03296	-7.70205	-1.07143	-8.28972	19.1312	19.928	43.3682	-6.35747	90.9361	53.6256	-1.88478	0.433684	-26.3901	-3.70529	0.518214	-6.77647	1.91956	38.1697	43.4349	8.87286	83.9239	41.0455	8.53585	-9.14542	-26.6897	3.50943	2.21457	37.2574	-0.43842	-0.591391	59.1514	-11.2793
752	1.83808	0.662846	17.8916	0.86044	0.136752	2.12118	0.860454	0.136663	7.94161	0.634617	0.156623	11.7929	0.479099	0.00366183	15.0337	0.872874	-0.171797	-8.11079	-7.80058	-1.29893	-8.04544	19.5374	19.0576	43.3365	-7.33221	90.9408	53.5791	-2.4939	0.609875	-25.58	-3.64417	0.698957	-6.71481	1.95787	38.0882	43.4152	8.81188	84.0926	40.8799	8.44495	-9.54392	-26.729	3.523	2.18944	37.2059	-0.419983	-0.57892	59.1201	-11.2681
754	1.82821	0.72743	17.9014	0.861523	0.165821	2.12531	0.86154	0.165732	7.94574	0.633591	0.178418	11.796	0.503914	-0.0427212	14.9777	0.900634	-0.265797	-8.2151	-7.886	-1.58674	-7.79352	20.0548	18.0594	42.8303	-8.23711	91.0497	53.7151	-2.79568	0.391459	-24.3	-3.6093	0.894087	-6.70023	2.06821	37.9255	43.3745	8.67804	84.1397	40.8171	8.41134	-9.88747	-26.7647	3.54269	2.14537	37.1751	-0.400081	-0.55638	59.1343	-11.2106
756	1.81252	0.786232	17.9114	0.859573	0.192845	2.12956	0.859593	0.192756	7.94999	0.630428	0.198491	11.7991	0.524609	-0.0869557	14.9093	0.921593	-0.354461	-8.34256	-7.94794	-1.92631	-7.54443	20.6556	16.934	41.7938	-9.03487	91.3355	53.9719	-2.51694	-0.327583	-22.7273	-3.60577	1.08578	-6.73432	2.25036	37.7143	43.3217	8.48879	84.0693	40.8784	8.43165	-10.1288	-26.7774	3.57042	2.071	37.167	-0.370603	-0.528017	59.2006	-11.1007
758	1.78698	0.821491	17.9305	0.851359	0.210344	2.13803	0.851381	0.210256	7.95846	0.623186	0.211042	11.8055	0.519562	-0.113209	14.8279	0.902356	-0.400875	-8.49385	-7.99453	-2.29013	-7.29953	21.3105	15.4943	40.4545	-10.0219	91.8267	53.9113	-1.03912	-1.65828	-21.8962	-3.63709	1.22075	-6.78686	2.44791	37.6053	43.3019	8.36936	84.0535	41.0252	8.39056	-10.2914	-26.7123	3.60524	1.96601	37.1602	-0.306386	-0.53119	59.2854	-10.9854
760	1.77726	0.824347	17.9454	0.847359	0.212349	2.14467	0.847381	0.212261	7.9651	0.620072	0.21228	11.8104	0.454231	-0.113938	14.7792	0.783147	-0.377965	-8.58377	-7.98095	-2.62237	-7.05649	21.9325	13.786	38.832	-10.8479	92.7394	53.4877	0.780528	-3.66342	-21.4073	-3.70211	1.30478	-6.84456	2.5877	37.5067	43.3344	8.29092	84.0801	41.1	8.34808	-10.3547	-26.6513	3.66004	1.78509	37.1918	-0.20183	-0.429569	59.5162	-10.7574
762	1.78512	0.797612	17.9547	0.848579	0.199945	2.14888	0.848599	0.199857	7.96931	0.621769	0.203078	11.8136	0.322256	-0.0850142	14.777	0.55403	-0.275754	-8.58705	-7.90934	-2.9166	-6.79793	22.5052	11.8443	36.977	-11.4584	93.98	52.6515	2.37952	-5.98768	-21.2532	-3.79125	1.34446	-6.89897	2.65806	37.4115	43.4071	8.25244	84.1338	41.0756	8.31948	-10.3312	-26.6128	3.74019	1.53061	37.26	-0.0602192	-0.224216	59.9041	-10.4131
764	1.79149	0.762435	17.9654	0.84844	0.183962	2.15375	0.848459	0.183875	7.97418	0.622678	0.191114	11.8173	0.134145	-0.023726	14.8307	0.235047	-0.0934832	-8.4866	-7.83489	-3.22028	-6.44532	23.1045	9.73334	34.9874	-12.1029	94.9281	51.3404	2.43418	-7.14193	-21.6647	-3.86675	1.36905	-6.94204	2.68653	37.3725	43.448	8.27704	84.1431	41.0159	8.31678	-10.2712	-26.5898	3.86821	1.24553	37.3336	0.0868587	-0.0469874	60.3992	-10.0141
766	1.80061	0.72584	17.9806	0.849388	0.167112	2.16059	0.849406	0.167024	7.98102	0.624454	0.178568	11.8224	-0.0837771	0.0754978	14.9042	-0.124114	0.168661	-8.34994	-7.73129	-3.49084	-6.11193	23.6545	7.70446	33.0328	-12.4929	95.9691	49.3362	1.78307	-7.42567	-22.2245	-3.94571	1.36561	-6.95261	2.74658	37.3165	43.4727	8.2444	84.1152	40.9164	8.34224	-10.2509	-26.5861	3.93509	0.990069	37.355	0.283532	0.104721	60.8023	-9.79184
768	1.80856	0.683327	18.0003	0.849331	0.147748	2.16947	0.849347	0.14766	7.9899	0.625638	0.164076	11.8291	-0.318205	0.214403	14.9819	-0.498783	0.508735	-8.20677	-7.59036	-3.70118	-5.81273	24.1313	5.83019	31.1893	-12.5458	97.2953	46.6184	0.554004	-6.97399	-22.8932	-4.03837	1.31872	-6.92599	2.85746	37.2339	43.4704	8.1413	84.0476	40.7962	8.39495	-10.2836	-26.5995	3.92985	0.800953	37.3173	0.509443	0.247109	61.0765	-9.75943
770	1.79899	0.60458	18.0175	0.838562	0.113995	2.17744	0.838574	0.113908	7.99788	0.61972	0.138151	11.8352	-0.550194	0.401546	15.0467	-0.851356	0.935312	-8.08861	-7.3854	-3.78358	-5.49168	24.4658	4.09201	29.5031	-12.2028	99.4454	43.2467	-1.29251	-6.35399	-23.9073	-4.17283	1.17019	-6.86742	3.01716	37.1569	43.3888	8.03054	83.9149	40.7194	8.47551	-10.3361	-26.6136	3.91887	0.773252	37.2552	0.631771	0.479231	61.3081	-9.6967
772	1.77629	0.509305	18.053	0.820659	0.0740385	2.19367	0.820666	0.0739555	8.0141	0.608861	0.107132	11.8474	-0.775533	0.591245	15.0647	-1.19081	1.36418	-8.05828	-7.19875	-3.76841	-5.20979	24.8551	2.49102	28.1381	-11.7794	101.601	39.6896	-4.97357	-4.57436	-24.1016	-4.33858	0.983531	-6.7766	3.18665	37.0789	43.2894	7.9603	83.8505	40.6878	8.53041	-10.3798	-26.6533	3.91117	0.715275	37.175	0.837028	0.657492	61.425	-9.82529
774	1.74678	0.413865	18.1022	0.799756	0.0345286	2.21597	0.799759	0.0344461	8.0364	0.595732	0.0762444	11.8642	-0.983732	0.76225	15.0393	-1.50557	1.75312	-8.10957	-7.04796	-3.69024	-4.95733	25.3028	1.11337	27.0635	-11.3452	103.635	36.1004	-10.3445	-1.81808	-23.2566	-4.51756	0.792873	-6.6676	3.35	36.9851	43.1882	7.93348	83.8771	40.6961	8.55212	-10.406	-26.7138	3.89968	0.614711	37.0881	1.10232	0.704186	61.4498	-10.0716
776	1.73567	0.363347	18.1242	0.790658	0.0132553	2.22599	0.79066	0.0131735	8.04642	0.590274	0.0597535	11.8717	-1.14783	0.883508	15.0231	-1.75864	2.03514	-8.14336	-6.90904	-3.65305	-4.62435	25.6142	0.318511	26.0266	-10.682	105.769	32.5794	-16.4079	0.154094	-20.4881	-4.65011	0.665732	-6.59107	3.48988	36.8139	43.0788	7.90395	83.9569	40.7126	8.56653	-10.4154	-26.7593	3.8243	0.638811	37.0192	1.13256	0.380319	61.5277	-9.87066
778	1.71575	0.349593	18.1468	0.780783	0.00882281	2.23612	0.780783	0.00874226	8.05655	0.583172	0.0558047	11.8793	-1.25688	0.947066	14.9899	-1.93276	2.19197	-8.20771	-6.83192	-3.63692	-4.34683	25.8561	-0.0700553	24.9462	-10.002	107.649	29.3935	-19.3635	0.679789	-18.0931	-4.74588	0.604543	-6.55131	3.59689	36.6325	43.0259	7.85787	84.0341	40.7384	8.58138	-10.4144	-26.7668	3.7869	0.548279	37.0115	1.2573	0.241257	61.663	-9.80062
780	1.68711	0.372053	18.1782	0.770143	0.0209494	2.25006	0.770146	0.0208699	8.07049	0.574456	0.0641826	11.8897	-1.31284	0.953201	14.9368	-2.03139	2.22489	-8.30792	-6.83112	-3.64761	-4.14677	26.0215	-0.149123	23.7985	-9.31999	109.197	26.6856	-18.851	-0.0283877	-16.3733	-4.80773	0.615554	-6.54723	3.67365	36.4677	43.0353	7.7998	84.0918	40.7785	8.595	-10.4074	-26.7327	3.79466	0.360681	37.0489	1.48366	0.361291	61.8309	-9.91834
782	1.67216	0.439507	18.2315	0.769297	0.0515466	2.27357	0.769303	0.0514664	8.094	0.571902	0.0869736	11.9073	-1.33269	0.90931	14.8617	-2.08271	2.1537	-8.44775	-6.9351	-3.71411	-3.9848	26.0253	-0.0852424	22.5898	-8.25492	110.431	24.8507	-17.3834	-0.717968	-13.9129	-4.83531	0.724245	-6.55735	3.7414	36.3682	43.0619	7.77541	84.1364	40.8669	8.58403	-10.4019	-26.666	3.77758	0.368253	37.0196	1.53284	0.517378	61.9071	-9.92969
784	1.67757	0.49353	18.2792	0.776251	0.0745678	2.29455	0.776258	0.0744878	8.11498	0.575656	0.104598	11.923	-1.34843	0.858794	14.8142	-2.12955	2.06851	-8.53621	-7.02106	-3.78311	-3.85551	26.0049	-0.232751	21.4979	-7.52357	111.491	23.3181	-15.9211	-1.00559	-12.4097	-4.89064	0.822776	-6.60777	3.80097	36.2551	43.1187	7.72919	84.1324	40.9251	8.58673	-10.4183	-26.6005	3.75413	0.476432	36.9681	1.50447	0.572494	61.9548	-9.92448
786	1.70386	0.509957	18.314	0.789173	0.0794093	2.30987	0.789181	0.0793279	8.1303	0.585018	0.109011	11.9345	-1.37249	0.819567	14.8038	-2.18786	2.0064	-8.55585	-7.05599	-3.83349	-3.74303	25.9763	-0.629216	20.5851	-7.18754	112.469	21.9204	-14.7984	-1.0328	-11.9815	-4.98682	0.874914	-6.69776	3.85936	36.1279	43.1935	7.66494	84.0663	40.9525	8.60435	-10.4602	-26.5532	3.73336	0.679211	36.9104	1.40978	0.509935	61.9862	-9.92834
788	1.74222	0.446418	18.33	0.800614	0.0482864	2.3171	0.80062	0.0482037	8.13753	0.595532	0.0864532	11.94	-1.42068	0.818982	14.8206	-2.27596	2.02321	-8.52582	-7.02744	-3.83407	-3.6012	25.8786	-1.04468	19.9172	-6.83197	113.467	20.5634	-13.607	-1.48699	-11.774	-5.11444	0.839418	-6.81731	3.94207	36.0613	43.2415	7.64892	83.9078	41.023	8.60404	-10.5191	-26.554	3.74731	1.0318	36.8809	1.21385	0.440758	61.9983	-9.99133
790	1.79653	0.382412	18.359	0.819003	0.0155568	2.3301	0.819004	0.0154728	8.15053	0.611339	0.0631238	11.9498	-1.46107	0.806359	14.8392	-2.35441	2.01513	-8.49218	-7.00641	-3.81255	-3.41426	25.8048	-1.36195	19.3408	-6.5594	114.07	19.2935	-12.4424	-2.02865	-12.0347	-5.24176	0.807806	-6.87277	4.01972	36.0073	43.2265	7.65092	83.7624	41.1201	8.60611	-10.5943	-26.5833	3.74636	1.37265	36.8514	1.02253	0.338805	62.0135	-10.0507
792	1.86224	0.338632	18.4093	0.844088	-0.00937502	2.35247	0.844087	-0.0094621	8.1729	0.631665	0.0460301	11.9666	-1.47889	0.770448	14.8475	-2.40042	1.95637	-8.47709	-7.00948	-3.7853	-3.20861	25.7402	-1.53575	18.8552	-6.35085	114.343	18.1639	-11.1769	-2.66108	-12.788	-5.34854	0.802168	-6.84428	4.0845	35.9789	43.153	7.66871	83.6442	41.2407	8.60757	-10.6727	-26.6288	3.72111	1.64113	36.8228	0.877169	0.225788	62.0357	-10.0887
794	1.92314	0.320146	18.4893	0.869208	-0.0229649	2.38793	0.869206	-0.0230552	8.20836	0.651305	0.0373974	11.9932	-1.44646	0.712783	14.8108	-2.36257	1.83995	-8.54394	-7.03234	-3.79735	-3.10462	25.5402	-1.56842	18.6003	-6.00039	114.994	17.4136	-9.27428	-3.76234	-14.2255	-5.39178	0.826553	-6.73171	4.13432	36.0828	43.0673	7.72528	83.4897	41.3949	8.57658	-10.7018	-26.6638	3.67865	1.76445	36.8263	0.832748	0.192199	62.0511	-10.0872
796	1.96345	0.308973	18.5404	0.885921	-0.0314959	2.41058	0.885918	-0.0315872	8.23101	0.66434	0.0320369	12.0103	-1.38649	0.656475	14.8353	-2.27501	1.71454	-8.49656	-7.05041	-3.80229	-3.08867	25.2358	-1.34112	18.5982	-5.60363	115.459	16.7284	-6.95757	-4.17846	-15.1712	-5.39843	0.836463	-6.67811	4.16922	36.1833	43.0539	7.75289	83.3775	41.4824	8.54973	-10.7266	-26.6707	3.6391	1.79307	36.837	0.8452	0.225999	62.0942	-10.093
798	1.97778	0.298961	18.5477	0.891344	-0.0371282	2.41381	0.891341	-0.0372202	8.23424	0.668748	0.0281613	12.0127	-1.31075	0.609041	14.9437	-2.15634	1.59801	-8.29325	-7.06004	-3.78095	-3.1418	24.8599	-0.83066	18.8051	-5.28776	115.798	15.981	-4.36267	-3.98626	-15.7533	-5.37936	0.830575	-6.72791	4.19128	36.2337	43.1323	7.74108	83.3311	41.4836	8.5317	-10.7496	-26.6552	3.61135	1.77111	36.844	0.882296	0.294211	62.1613	-10.1158
800	1.9599	0.282183	18.5014	0.882083	-0.0427549	2.39337	0.882079	-0.0428463	8.21381	0.662174	0.0234024	11.9974	-1.23938	0.575409	15.1419	-2.0413	1.50703	-7.92332	-7.0708	-3.71047	-3.18653	24.5386	-0.0551639	19.015	-5.54329	116.999	14.9454	-1.85552	-4.94217	-18.1453	-5.34524	0.84976	-6.92867	4.21041	36.1662	43.2992	7.70995	83.3803	41.4059	8.50221	-10.7374	-26.6614	3.60687	1.82838	36.8219	0.85194	0.262148	62.2066	-10.1448
802	1.94415	0.272383	18.4802	0.874353	-0.0456172	2.38404	0.874349	-0.0457071	8.20447	0.656574	0.0207917	11.9904	-1.19969	0.552725	15.2765	-1.97893	1.44897	-7.67231	-7.08332	-3.54785	-3.2512	24.1598	0.955821	19.3147	-5.56484	117.071	13.9433	-0.566674	-5.88398	-19.7969	-5.355	0.867101	-7.0947	4.22188	36.0913	43.4515	7.7025	83.4417	41.3761	8.4964	-10.7237	-26.6874	3.62365	1.91688	36.8086	0.814691	0.213672	62.232	-10.1961
804	1.94007	0.277504	18.5022	0.873005	-0.0431234	2.3938	0.873	-0.0432135	8.21423	0.65541	0.022557	11.9977	-1.1885	0.536689	15.3112	-1.96483	1.41513	-7.60746	-7.12908	-3.28578	-3.31832	23.7406	2.05294	19.7472	-5.2442	115.934	12.9551	-0.500365	-6.56633	-20.3736	-5.40683	0.895217	-7.17371	4.22371	36.0455	43.5455	7.74669	83.4938	41.429	8.51412	-10.7167	-26.7311	3.65356	2.00878	36.8143	0.794803	0.177722	62.2397	-10.266
806	1.94879	0.319371	18.5608	0.880387	-0.0257854	2.41961	0.880384	-0.0258765	8.24004	0.659844	0.0359453	12.017	-1.16279	0.513769	15.2541	-1.92594	1.36476	-7.71299	-7.34294	-2.92697	-3.29315	23.4407	2.67968	20.4522	-4.78103	115.294	11.4538	-0.883127	-7.17435	-21.3949	-5.43378	1.01484	-7.14415	4.21022	36.068	43.5066	7.92283	83.5443	41.5829	8.51974	-10.7193	-26.7827	3.66747	2.02758	36.8469	0.842297	0.205932	62.2438	-10.3292
808	1.97004	0.367769	18.6286	0.893824	-0.00669955	2.44951	0.893824	-0.00679232	8.26994	0.668699	0.0510138	12.0394	-1.13106	0.485363	15.184	-1.87806	1.30232	-7.8424	-7.59671	-2.58088	-3.28009	23.2195	3.21237	21.313	-4.36722	114.329	10.0854	-1.69242	-7.62373	-22.2041	-5.43309	1.13332	-7.06683	4.19768	36.1258	43.4554	8.0756	83.5466	41.7172	8.53166	-10.7188	-26.8241	3.66296	1.98307	36.8713	0.912465	0.240532	62.2373	-10.3705
810	1.99882	0.405035	18.6891	0.909617	0.00689685	2.47612	0.909617	0.00680301	8.29655	0.67966	0.0621306	12.0594	-1.0938	0.455954	15.1404	-1.82076	1.23559	-7.92246	-7.82396	-2.27503	-3.2965	23.0569	3.76261	22.2606	-4.06705	113.086	8.99974	-2.78519	-7.83868	-22.7959	-5.41199	1.21243	-6.97923	4.19686	36.2012	43.4288	8.16099	83.4924	41.7945	8.54945	-10.7175	-26.8481	3.64451	1.90764	36.8785	0.974914	0.264559	62.2216	-10.3933
812	2.01953	0.384519	18.7052	0.916942	-0.00392194	2.48333	0.916942	-0.00401624	8.30376	0.685815	0.0544905	12.0648	-1.05612	0.452667	15.1949	-1.75392	1.21488	-7.82051	-7.86842	-1.99218	-3.31042	22.8915	4.45754	23.1272	-3.93272	112.327	8.18544	-3.81933	-7.53732	-23.627	-5.41716	1.17338	-6.96637	4.24008	36.2535	43.4557	8.14467	83.389	41.7907	8.558	-10.741	-26.8425	3.63684	1.93036	36.8687	0.944737	0.264843	62.2109	-10.4316
814	2.01295	0.365954	18.7028	0.912478	-0.0114767	2.48236	0.912477	-0.0115709	8.30279	0.68295	0.0485634	12.0641	-0.982977	0.41173	15.2981	-1.63684	1.11199	-7.62746	-7.88186	-1.77356	-3.35772	22.7462	5.18128	23.975	-3.79873	111.601	7.46276	-4.76291	-7.29714	-24.1013	-5.39313	1.15234	-6.99687	4.27235	36.2994	43.5141	8.13617	83.2958	41.7431	8.56223	-10.7585	-26.8395	3.63023	1.9922	36.8454	0.895253	0.243509	62.1819	-10.4693
816	1.98377	0.36309	18.6924	0.899454	-0.0101947	2.47784	0.899453	-0.0102875	8.29827	0.673132	0.0487129	12.0607	-0.882406	0.324447	15.4193	-1.48683	0.914637	-7.40027	-7.90749	-1.62231	-3.44574	22.6437	5.91463	24.9035	-3.59027	110.835	6.74101	-5.7613	-7.17581	-24.06	-5.34014	1.17617	-7.05351	4.27679	36.334	43.5834	8.16266	83.2385	41.6813	8.56214	-10.7639	-26.8512	3.62501	2.07198	36.817	0.848057	0.212314	62.1384	-10.4995
818	1.97093	0.367958	18.6936	0.89425	-0.00697392	2.47839	0.894249	-0.00706602	8.29882	0.66904	0.0507945	12.0611	-0.819336	0.211382	15.4862	-1.4139	0.684949	-7.27451	-7.97856	-1.51021	-3.5908	22.6431	6.64401	26.2592	-3.15619	110.133	5.90134	-7.34112	-6.72332	-23.4006	-5.31717	1.21081	-7.09124	4.23738	36.3172	43.5989	8.22625	83.2691	41.6875	8.5518	-10.7568	-26.8991	3.63027	2.12445	36.8086	0.828202	0.223326	62.1129	-10.505
820	1.97385	0.416414	18.7007	0.89966	0.0139568	2.48133	0.899661	0.0138638	8.30176	0.671774	0.0667774	12.0633	-0.786527	0.110288	15.4988	-1.39126	0.488768	-7.25005	-8.0881	-1.45195	-3.65411	22.7591	7.6189	27.9122	-2.68772	109.31	4.76999	-10.1355	-6.54049	-22.7684	-5.25772	1.3144	-7.11126	4.18512	36.3252	43.5969	8.28653	83.2646	41.7127	8.55234	-10.766	-26.9231	3.63145	2.19039	36.8355	0.796479	0.222665	62.1182	-10.5053
822	1.9877	0.503712	18.712	0.913172	0.050939	2.48592	0.913178	0.0508448	8.30635	0.679562	0.0952671	12.0667	-0.773421	0.0387234	15.4637	-1.39352	0.354063	-7.31445	-8.19993	-1.40259	-3.63484	22.9434	8.8428	29.6945	-2.22583	108.356	3.33476	-13.535	-6.55801	-22.1445	-5.16193	1.4709	-7.11202	4.12914	36.3673	43.5972	8.31975	83.2103	41.7367	8.56681	-10.7903	-26.9202	3.627	2.2874	36.8902	0.734635	0.192475	62.1394	-10.4927
824	2.00064	0.558601	18.7239	0.923527	0.0738078	2.49091	0.923534	0.0737123	8.31133	0.685872	0.113005	12.0703	-0.746351	0.0369458	15.417	-1.34479	0.341367	-7.40089	-8.1306	-1.11631	-3.66824	23.0533	10.1107	31.0154	-1.73393	107.202	1.66404	-14.2628	-5.89444	-20.8169	-5.11956	1.51922	-7.08342	4.06417	36.4017	43.6525	8.25569	83.162	41.7032	8.58994	-10.7973	-26.934	3.6224	2.46746	36.9247	0.593069	0.110473	62.096	-10.4127
826	1.93749	0.710167	18.7328	0.908822	0.145508	2.49446	0.908839	0.145415	8.31491	0.670395	0.165689	12.0729	-0.644451	-0.010958	15.3556	-1.17684	0.217294	-7.5139	-8.22721	-1.06806	-3.75503	23.0693	11.0005	32.1697	-1.2078	107.08	0.336846	-14.7142	-5.4579	-19.1969	-4.91633	1.79552	-7.10906	4.05744	36.4754	43.713	8.24841	83.1635	41.7353	8.59563	-10.7946	-26.9823	3.634	2.59495	36.9425	0.486782	-0.00971098	62.0379	-10.3284
828	1.813	0.940899	18.7413	0.874017	0.257106	2.49776	0.874044	0.257015	8.31819	0.637385	0.24694	12.0752	-0.499993	-0.107747	15.2858	-0.949593	-0.0115549	-7.64196	-8.49662	-1.28417	-3.87931	23.0329	11.5705	33.2538	-0.72722	107.923	-0.489455	-15.4394	-5.45177	-17.3425	-4.57779	2.26493	-7.18558	4.10154	36.5674	43.7671	8.3059	83.2153	41.8426	8.58467	-10.7849	-27.0541	3.65624	2.64869	36.9508	0.441024	-0.13757	61.9813	-10.2655
830	1.76119	1.06742	18.768	0.862185	0.316808	2.50935	0.862217	0.316718	8.32978	0.624809	0.29082	12.0838	-0.510255	-0.153618	15.2216	-0.98525	-0.0907699	-7.76082	-8.65252	-1.44055	-4.01123	23.1265	12.5645	34.5503	-0.791747	108.412	-0.932601	-16.7037	-5.87358	-15.1296	-4.40497	2.4925	-7.22533	4.11078	36.5422	43.8148	8.3009	83.2783	41.9611	8.58693	-10.7804	-27.0875	3.6522	2.66628	36.9858	0.453887	-0.155914	61.9571	-10.2816
832	1.76197	1.10727	18.7838	0.865958	0.334119	2.51625	0.865993	0.33403	8.33668	0.626552	0.303991	12.0889	-0.576166	-0.137974	15.2192	-1.09939	-0.0379036	-7.76585	-8.58649	-1.4649	-3.84894	23.1437	13.5544	35.1966	-0.898532	107.671	-0.904967	-18.3451	-6.03873	-13.2112	-4.38204	2.49937	-7.23917	4.03134	36.5153	43.8468	8.3202	83.2702	41.9932	8.60207	-10.7454	-27.0645	3.61829	2.74153	37.0086	0.431134	-0.181451	61.9063	-10.2663
834	1.80047	1.07488	18.784	0.880045	0.316648	2.5163	0.880077	0.316557	8.33673	0.638178	0.291809	12.089	-0.663017	-0.0697159	15.2735	-1.2322	0.117941	-7.66601	-8.3261	-1.3829	-3.45446	23.1137	14.4197	35.2141	-1.00773	105.491	-0.463616	-20.1856	-5.89752	-11.721	-4.4752	2.31764	-7.23286	3.86891	36.5155	43.8671	8.36866	83.2007	41.9323	8.62608	-10.6907	-26.9981	3.56612	2.85842	37.0182	0.371485	-0.222326	61.8304	-10.2098
836	1.81917	1.03247	18.7786	0.884601	0.296507	2.51396	0.884632	0.296416	8.33439	0.642843	0.27704	12.0873	-0.706633	-0.00659368	15.3151	-1.28833	0.248518	-7.58962	-8.11982	-1.42836	-3.40302	23.2598	15.1299	35.5615	-1.47377	101.955	0.095865	-21.3985	-6.22058	-10.184	-4.52372	2.1015	-7.22872	3.68925	36.5465	43.9026	8.40677	83.2172	41.8533	8.64078	-10.694	-26.9724	3.55416	2.84993	37.0482	0.360905	-0.207304	61.805	-10.1513
838	1.83508	0.990376	18.7583	0.887935	0.276805	2.50504	0.887963	0.276714	8.32547	0.646562	0.26253	12.0806	-0.748172	0.0515376	15.31	-1.34248	0.369681	-7.59979	-7.9794	-1.53688	-3.40157	23.7631	15.2152	35.9083	-2.40093	98.5711	0.97707	-22.575	-5.87462	-9.25064	-4.56718	1.90521	-7.22764	3.63146	36.64	43.9418	8.35396	83.167	41.8091	8.64551	-10.7284	-26.9356	3.53798	2.76474	37.0785	0.43322	-0.141706	61.7404	-10.2755
840	1.85728	0.932219	18.7253	0.892636	0.249591	2.49049	0.892662	0.249499	8.31092	0.651772	0.242497	12.0697	-0.810455	0.117909	15.259	-1.43116	0.513996	-7.69564	-7.87253	-1.63844	-3.40902	24.5951	14.6663	36.1457	-3.76356	95.6121	2.26432	-23.4189	-4.82504	-9.21528	-4.63634	1.70485	-7.23512	3.70105	36.7969	43.9774	8.22947	83.0268	41.8117	8.64408	-10.7758	-26.8834	3.50039	2.68058	37.0876	0.527811	-0.0548926	61.6011	-10.5325
842	1.91956	0.756394	18.6964	0.904873	0.167431	2.47814	0.904891	0.167337	8.29858	0.666061	0.181854	12.0606	-0.963176	0.263791	15.2057	-1.65483	0.836602	-7.79777	-7.59431	-1.45095	-3.46869	25.4506	13.9452	36.1007	-5.27733	92.4167	4.04372	-22.3854	-4.00168	-10.1486	-4.86322	1.28839	-7.2593	3.77058	37.0006	43.9795	8.19824	82.8222	41.8434	8.65939	-10.7812	-26.8386	3.40932	2.90029	37.0052	0.339462	-0.0542124	61.3229	-10.5086
844	1.96812	0.602557	18.6617	0.91299	0.0960988	2.46317	0.912999	0.0960046	8.2836	0.676589	0.129053	12.0495	-1.09933	0.396603	15.1682	-1.85308	1.12926	-7.8704	-7.37657	-1.34583	-3.64986	26.1794	12.9414	35.7014	-6.77793	90.2084	6.93074	-19.4772	-3.42165	-13.1041	-5.03242	0.947986	-7.33723	3.82994	37.1647	44.0017	8.2029	82.683	41.8753	8.65113	-10.7767	-26.8051	3.29862	3.13448	36.8823	0.131993	-0.184134	60.9962	-10.5022
846	1.99298	0.493039	18.6193	0.914519	0.046226	2.44477	0.914524	0.0461317	8.2652	0.680854	0.0918885	12.0358	-1.20046	0.498326	15.1584	-1.99926	1.35206	-7.89133	-7.26172	-1.40552	-3.9308	26.6881	11.6578	34.9823	-8.27885	88.8691	10.9407	-14.5588	-3.56478	-18.1666	-5.10831	0.729689	-7.48043	3.86871	37.2602	44.0641	8.22922	82.6318	41.8915	8.61885	-10.7651	-26.7775	3.18397	3.31805	36.7409	-0.0381155	-0.406698	60.671	-10.5616
848	2.00189	0.386405	18.5699	0.909331	-0.000993806	2.42322	0.90933	-0.00108739	8.24365	0.67993	0.0562917	12.0197	-1.29118	0.583293	15.1929	-2.13318	1.53981	-7.82971	-7.22003	-1.63404	-4.1368	26.8455	10.121	34.1637	-9.87685	86.7439	15.5495	-7.4583	-6.1985	-25.3967	-5.14988	0.543214	-7.69706	3.88163	37.264	44.2018	8.25183	82.6185	41.8699	8.59914	-10.7282	-26.7226	3.09795	3.46513	36.6197	-0.195736	-0.517693	60.4485	-10.6517
850	2.02529	0.26856	18.5168	0.909561	-0.0543378	2.40011	0.909556	-0.0544319	8.22054	0.683446	0.0164578	12.0025	-1.3968	0.675148	15.2639	-2.2922	1.74493	-7.70085	-7.15846	-1.81172	-4.37245	26.8162	8.57385	33.3676	-11.4127	84.8758	20.6338	0.737579	-9.1218	-31.5012	-5.19908	0.359369	-7.92561	3.85667	37.2149	44.3465	8.30351	82.6388	41.8058	8.57935	-10.6918	-26.6815	3.01379	3.52746	36.5284	-0.280117	-0.560642	60.3205	-10.7571
852	2.0668	0.140963	18.4621	0.916922	-0.113476	2.37626	0.916911	-0.113571	8.19669	0.692661	-0.0272576	11.9847	-1.51286	0.773501	15.3646	-2.46846	1.96501	-7.51729	-7.06148	-1.90437	-4.64541	26.6691	7.18098	32.6652	-12.8413	83.6003	26.1401	8.93181	-11.5894	-35.513	-5.2606	0.177564	-8.14713	3.78539	37.1468	44.4843	8.40215	82.6781	41.6899	8.56338	-10.6639	-26.6613	2.93709	3.5067	36.4637	-0.29508	-0.55724	60.264	-10.8697
854	2.10864	0.0292998	18.41	0.925801	-0.165671	2.35357	0.925784	-0.165766	8.174	0.702578	-0.065687	11.9677	-1.59692	0.850242	15.4832	-2.59499	2.13338	-7.29993	-6.97276	-2.01965	-4.91705	26.4883	6.2606	32.1158	-14.0481	83.4786	32.2163	14.4743	-13.618	-37.3236	-5.30142	0.0387559	-8.35503	3.63057	37.1585	44.6296	8.61044	82.6963	41.4811	8.57283	-10.6524	-26.6542	2.91282	3.45881	36.3954	-0.314989	-0.583952	60.1826	-10.9834
856	2.15114	-0.0732123	18.3516	0.935779	-0.21388	2.328	0.935757	-0.213977	8.14843	0.713071	-0.101063	11.9486	-1.63921	0.919243	15.5802	-2.64828	2.27258	-7.12144	-6.87806	-2.06079	-5.13168	26.3911	5.88732	31.8402	-15.2521	83.675	38.1175	17.1072	-14.1031	-37.6089	-5.32578	-0.0756874	-8.54533	3.51535	37.1684	44.7644	8.75424	82.6837	41.2769	8.60192	-10.6401	-26.6514	2.91718	3.37449	36.3334	-0.32091	-0.592462	60.0986	-11.0904
858	2.18955	-0.163437	18.2897	0.945028	-0.256337	2.30087	0.945002	-0.256435	8.1213	0.722662	-0.13218	11.9283	-1.63191	0.976751	15.6392	-2.61501	2.37342	-7.012	-6.77578	-2.00156	-5.2881	26.4061	6.08828	31.8822	-16.3686	83.8181	43.6159	16.7002	-13.046	-36.188	-5.3344	-0.173768	-8.70847	3.45842	37.1923	44.8795	8.82296	82.6321	41.1022	8.64986	-10.6302	-26.6422	2.93838	3.27228	36.2802	-0.322905	-0.58311	60.013	-11.1858
860	2.20907	-0.225502	18.2461	0.948387	-0.284953	2.28177	0.948358	-0.285051	8.1022	0.726978	-0.153332	11.9141	-1.56195	0.998924	15.64	-2.4796	2.38819	-7.0086	-6.6656	-1.82402	-5.43254	26.5005	6.89982	32.267	-16.9732	83.1626	48.6534	13.2752	-11.5912	-32.0186	-5.32848	-0.268906	-8.80577	3.41121	37.3473	44.9514	8.93716	82.5252	40.9533	8.71485	-10.6549	-26.5986	2.95014	3.22287	36.2371	-0.373596	-0.5933	59.9224	-11.2567
862	2.21007	-0.271349	18.2032	0.945006	-0.30491	2.26295	0.944975	-0.305007	8.08338	0.725713	-0.168435	11.9	-1.44193	0.99103	15.5948	-2.26325	2.33073	-7.08916	-6.5598	-1.56136	-5.63642	26.606	7.95115	33.0268	-17.3221	82.7066	52.9287	8.23576	-9.8129	-27.2844	-5.32174	-0.382	-8.90045	3.36193	37.6697	45.0157	9.14162	82.3582	40.8489	8.80559	-10.682	-26.5179	2.95648	3.21175	36.2191	-0.420803	-0.630135	59.8217	-11.3319
864	2.18989	-0.301001	18.158	0.933728	-0.315983	2.24304	0.933695	-0.316079	8.06348	0.717985	-0.177392	11.885	-1.2751	0.953137	15.5183	-1.97219	2.20186	-7.2268	-6.46961	-1.25334	-5.8974	26.6735	9.17384	34.1486	-17.5365	82.59	56.2824	2.73154	-7.92862	-22.9796	-5.31226	-0.504855	-9.00535	3.30153	38.1101	45.099	9.41572	82.1874	40.7706	8.92232	-10.7083	-26.4007	2.96314	3.20333	36.2313	-0.428056	-0.661134	59.7198	-11.4128
866	2.13574	-0.30273	18.1099	0.909927	-0.311968	2.22175	0.909894	-0.312062	8.04219	0.699943	-0.175858	11.869	-1.05342	0.880333	15.4543	-1.59442	1.98883	-7.34036	-6.43388	-1.02409	-6.1276	26.6119	10.7122	35.5755	-17.6374	82.4466	58.4439	-0.26767	-6.08782	-21.1417	-5.27367	-0.582307	-9.12294	3.21743	38.4314	45.2786	9.6119	82.2232	40.63	9.0675	-10.7544	-26.2415	2.99256	3.04697	36.2796	-0.280717	-0.526108	59.6582	-11.4848
868	2.08017	-0.290549	18.0853	0.886637	-0.301858	2.21087	0.886606	-0.301949	8.0313	0.681899	-0.169752	11.8608	-0.832818	0.795066	15.4009	-1.22352	1.75312	-7.43504	-6.40876	-0.795151	-6.33878	26.3682	12.4133	37.1317	-17.4282	82.3867	59.8317	-2.65019	-3.84198	-20.4026	-5.23677	-0.629779	-9.16803	3.09119	38.6606	45.4772	9.79118	82.4734	40.461	9.17994	-10.7975	-26.1336	3.03894	2.89983	36.3501	-0.151166	-0.413704	59.6119	-11.507
870	2.03232	-0.270971	18.0831	0.867329	-0.289258	2.20983	0.8673	-0.289348	8.03026	0.666669	-0.161549	11.86	-0.631726	0.71099	15.3681	-0.888092	1.52638	-7.49262	-6.38474	-0.558161	-6.53013	25.9323	14.148	38.7687	-16.9714	82.4266	60.4527	-4.78836	-1.44032	-20.5019	-5.20268	-0.652931	-9.13778	2.93056	38.8184	45.6514	9.97709	82.8742	40.2892	9.24732	-10.824	-26.0835	3.0872	2.80672	36.4287	-0.0782611	-0.370631	59.5713	-11.4842
872	1.99312	-0.254963	18.0708	0.851515	-0.278906	2.20437	0.851486	-0.278994	8.0248	0.654195	-0.1548	11.8559	-0.464493	0.657279	15.3893	-0.603731	1.36697	-7.45117	-6.36774	-0.342072	-6.69776	25.334	15.5877	40.5676	-16.7138	82.5475	59.9304	-6.68855	-0.108076	-21.5371	-5.14554	-0.66581	-9.10507	2.77744	39.0044	45.6904	10.2479	83.162	40.1972	9.27698	-10.7883	-26.0221	3.07815	2.80277	36.4719	-0.04812	-0.409212	59.5151	-11.4773
874	1.97169	-0.239714	18.0572	0.843425	-0.270373	2.19826	0.843397	-0.27046	8.0187	0.64761	-0.148922	11.8513	-0.312004	0.610379	15.4491	-0.344003	1.22538	-7.3385	-6.34904	-0.136533	-6.85839	24.5995	16.8703	42.2988	-16.2518	82.405	58.6548	-7.9684	0.250216	-22.6936	-5.08423	-0.668199	-9.07185	2.67015	39.13	45.7215	10.4013	83.2855	40.0981	9.3377	-10.7821	-25.9504	3.05516	2.84453	36.5136	-0.0621114	-0.481349	59.47	-11.4814
876	1.96905	-0.231192	18.0384	0.843001	-0.266342	2.18989	0.842974	-0.266429	8.01032	0.647041	-0.145923	11.845	-0.170249	0.571017	15.5394	-0.101179	1.10166	-7.16961	-6.32636	0.0679541	-7.02396	23.7502	17.983	43.821	-15.4928	82.2307	56.8429	-8.47281	-0.201622	-23.821	-5.03034	-0.672374	-9.05144	2.61932	39.185	45.7552	10.416	83.2389	39.9951	9.43547	-10.8254	-25.8841	3.02825	2.91092	36.5658	-0.111268	-0.564022	59.4489	-11.502
878	1.9825	-0.253545	17.9939	0.847064	-0.27707	2.1702	0.847035	-0.277157	7.99063	0.650761	-0.153658	11.8303	-0.0468458	0.561013	15.6473	0.118949	1.03842	-6.96825	-6.29543	0.313439	-7.22422	22.7793	18.7833	44.8547	-14.3669	83.4137	54.7968	-7.92514	-0.652374	-25.2728	-5.01498	-0.719589	-9.08906	2.62541	39.2047	45.7186	10.3978	83.0784	39.9729	9.5188	-10.9133	-25.8931	3.00386	2.96182	36.6452	-0.165911	-0.616974	59.4803	-11.5618
880	1.99082	-0.295892	17.9469	0.847216	-0.296114	2.14951	0.847185	-0.296202	7.96994	0.652083	-0.167857	11.8148	0.092255	0.575579	15.736	0.376812	1.01454	-6.80253	-6.28045	0.510735	-7.43506	21.9531	19.4016	45.3985	-13.3339	84.7584	53.307	-6.62734	-1.09537	-27.1154	-5.00995	-0.813537	-9.12359	2.64893	39.1918	45.6099	10.3892	82.9062	40.0364	9.61765	-11.0102	-25.9469	2.95415	3.00141	36.7583	-0.203781	-0.647631	59.5414	-11.6137
882	1.98991	-0.351442	17.9057	0.84222	-0.32019	2.13145	0.842187	-0.320277	7.95188	0.649876	-0.186145	11.8012	0.254483	0.606602	15.797	0.682975	1.01248	-6.68823	-6.28797	0.647011	-7.66185	21.3315	19.9063	45.5037	-12.4261	86.0345	52.5435	-5.02428	-1.45089	-29.0636	-5.00669	-0.947446	-9.13364	2.66864	39.1603	45.4525	10.4083	82.784	40.1719	9.71636	-11.076	-26.0164	2.88246	3.0299	36.8967	-0.22539	-0.668317	59.6192	-11.6504
884	1.98463	-0.40271	17.8841	0.835655	-0.342111	2.12209	0.83562	-0.342197	7.94252	0.646356	-0.202934	11.7942	0.439735	0.629679	15.8296	1.02841	0.987708	-6.62679	-6.32628	0.754095	-7.9647	20.88	20.3601	45.3401	-11.2063	87.4332	52.4418	-4.64263	-1.37611	-29.706	-5.00048	-1.09613	-9.09485	2.64579	39.1516	45.342	10.4649	82.8503	40.3391	9.72584	-10.987	-26.0119	2.8268	3.05597	37.0203	-0.264796	-0.733397	59.6826	-11.6909
886	1.9865	-0.452653	17.8537	0.832348	-0.364012	2.10883	0.832311	-0.364098	7.92926	0.645274	-0.219498	11.7843	0.610856	0.62689	15.8889	1.33858	0.921372	-6.51645	-6.34346	0.860892	-8.20531	20.4373	21.0423	45.1639	-9.96911	88.0411	52.281	-4.05791	-1.35758	-30.2926	-4.97186	-1.20024	-9.01507	2.59263	39.1731	45.2768	10.5431	82.9325	40.3757	9.70821	-10.8343	-25.9588	2.78763	3.05264	37.1364	-0.291578	-0.77997	59.7428	-11.7254
888	1.99911	-0.49511	17.8119	0.834397	-0.383483	2.09042	0.834357	-0.383569	7.91085	0.648045	-0.233898	11.7705	0.755467	0.590198	15.9798	1.58813	0.803449	-6.34818	-6.33524	0.964769	-8.36474	19.9906	21.9031	45.0436	-8.83451	87.8379	51.9238	-3.12762	-1.50585	-31.0444	-4.91841	-1.24985	-8.90441	2.51596	39.231	45.2469	10.6261	82.9824	40.2718	9.68138	-10.6555	-25.8758	2.76439	3.01549	37.2424	-0.298249	-0.79182	59.7987	-11.7518
890	2.02653	-0.506774	17.7733	0.845495	-0.390712	2.07329	0.845455	-0.390799	7.89372	0.656807	-0.238575	11.7577	0.863554	0.507983	16.075	1.75497	0.616066	-6.17288	-6.33424	1.02939	-8.50622	19.6892	22.4702	44.9715	-8.02033	87.7015	51.6326	-2.50209	-1.74792	-31.7503	-4.84858	-1.27329	-8.78978	2.42799	39.3441	45.2007	10.665	82.9697	40.1479	9.6622	-10.5105	-25.8193	2.74635	2.943	37.3267	-0.272388	-0.750151	59.8369	-11.7702
892	2.05078	-0.495468	17.7464	0.857101	-0.387665	2.06127	0.857061	-0.387753	7.88171	0.665296	-0.235544	11.7487	0.951996	0.409304	16.1189	1.88058	0.4052	-6.09329	-6.34082	1.02316	-8.62035	19.3749	22.8479	44.8572	-7.28275	87.4737	51.5126	-2.08592	-1.73705	-32.1362	-4.78844	-1.27065	-8.7046	2.37429	39.4476	45.1414	10.6678	82.9383	40.0941	9.64641	-10.4237	-25.7881	2.74783	2.90272	37.3967	-0.28201	-0.747414	59.8719	-11.7759
894	2.06419	-0.464532	17.7333	0.865568	-0.375175	2.0553	0.865529	-0.375264	7.87573	0.670838	-0.225662	11.7442	1.0289	0.308724	16.1071	1.98473	0.194252	-6.11738	-6.36325	0.948352	-8.70819	19.0289	23.0574	44.7133	-6.59827	87.2162	51.5353	-1.82254	-1.47291	-32.2188	-4.73878	-1.24388	-8.6573	2.36036	39.5215	45.0683	10.6439	82.8975	40.1381	9.63459	-10.3829	-25.7846	2.76592	2.91303	37.4538	-0.336629	-0.795129	59.9056	-11.7733
896	2.05358	-0.419905	17.7315	0.864634	-0.354739	2.05429	0.864597	-0.354828	7.87472	0.668846	-0.210443	11.7434	1.11108	0.233599	16.0793	2.10758	0.0275123	-6.17079	-6.43341	0.8467	-8.77445	18.724	23.1291	44.6936	-6.11452	87.1975	51.4345	-1.5174	-1.36273	-32.3833	-4.66832	-1.19542	-8.64707	2.35393	39.5406	44.9898	10.6189	82.8504	40.28	9.63079	-10.3031	-25.808	2.77742	2.97722	37.5007	-0.40747	-0.845461	59.9394	-11.7831
898	2.03629	-0.374893	17.7367	0.860799	-0.33361	2.0564	0.860764	-0.333699	7.87683	0.66464	-0.194893	11.745	1.18602	0.171752	16.0575	2.22192	-0.112401	-6.21311	-6.50341	0.741206	-8.8171	18.4206	23.1325	44.6566	-5.67801	87.1823	51.365	-1.22965	-1.18305	-32.4809	-4.62123	-1.12484	-8.63331	2.37785	39.5937	44.8691	10.6379	82.7488	40.4599	9.62753	-10.2199	-25.8782	2.78559	3.06754	37.5231	-0.476511	-0.899563	59.9289	-11.8091
900	2.01748	-0.330859	17.7461	0.856209	-0.312799	2.06038	0.856176	-0.312888	7.88081	0.65989	-0.179632	11.748	1.24914	0.118694	16.0463	2.31786	-0.231918	-6.23541	-6.56408	0.632017	-8.83436	18.1276	23.1016	44.5887	-5.273	87.1423	51.3416	-0.984887	-0.922906	-32.4846	-4.59447	-1.03821	-8.60084	2.4261	39.6747	44.7063	10.6811	82.5925	40.6468	9.6212	-10.147	-25.9673	2.7906	3.17294	37.5216	-0.539854	-0.958459	59.8716	-11.8421
902	2.00162	-0.276584	17.7541	0.853769	-0.287743	2.0637	0.853739	-0.287831	7.88413	0.656479	-0.16106	11.7504	1.29153	0.0640766	16.0332	2.37545	-0.346886	-6.2611	-6.62755	0.484097	-8.82026	17.9114	23.0826	44.5614	-4.97133	87.1981	51.3105	-0.857828	-0.718688	-32.3774	-4.53396	-0.956275	-8.53318	2.45477	39.6604	44.5303	10.6166	82.4234	40.7932	9.60394	-10.1142	-25.9346	2.79349	3.28314	37.5116	-0.608196	-1.03242	59.8	-11.8379
904	1.98206	-0.221828	17.7614	0.849751	-0.262164	2.06671	0.849724	-0.262252	7.88715	0.651855	-0.142197	11.7526	1.32543	0.0154345	16.0297	2.41973	-0.447754	-6.26883	-6.68214	0.333922	-8.77773	17.7356	23.0607	44.5606	-4.78802	87.1369	51.2342	-0.80823	-0.473244	-32.2201	-4.46089	-0.884183	-8.44143	2.48671	39.6649	44.3863	10.512	82.2514	40.8667	9.57632	-10.099	-25.8992	2.79272	3.38267	37.4949	-0.667519	-1.11607	59.7361	-11.8261
906	1.95843	-0.169779	17.768	0.843727	-0.237429	2.06946	0.843703	-0.237516	7.88989	0.645786	-0.124091	11.7547	1.35094	-0.0247294	16.0397	2.45181	-0.529913	-6.25116	-6.72209	0.194028	-8.71244	17.6069	23.0332	44.5759	-4.72989	86.9562	51.1141	-0.803948	-0.226517	-32.051	-4.38395	-0.824461	-8.33465	2.52156	39.7038	44.2826	10.3915	82.1031	40.8683	9.54779	-10.0985	-25.8945	2.79009	3.46307	37.4734	-0.714705	-1.19816	59.6871	-11.8109
908	1.93516	-0.123038	17.7746	0.837418	-0.215047	2.07224	0.837396	-0.215134	7.89267	0.639652	-0.107762	11.7567	1.35723	-0.0535804	16.0711	2.45303	-0.584157	-6.19338	-6.73295	0.0779677	-8.64048	17.5912	22.9955	44.5753	-4.82176	86.8526	50.9999	-0.752318	-0.227959	-31.9566	-4.32193	-0.776559	-8.23532	2.54175	39.7366	44.201	10.2911	82.0706	40.8333	9.55592	-10.1237	-25.9552	2.79243	3.51667	37.4484	-0.755096	-1.2423	59.6498	-11.7826
910	1.91161	-0.0868849	17.7801	0.830108	-0.197274	2.07456	0.830087	-0.19736	7.89499	0.633061	-0.0949413	11.7584	1.3456	-0.0681595	16.1047	2.42676	-0.605932	-6.13101	-6.74152	-0.00943512	-8.57432	17.5959	22.9621	44.546	-4.91392	86.7732	50.9114	-0.668644	-0.302949	-31.8726	-4.27161	-0.751986	-8.15725	2.55022	39.7822	44.1304	10.2302	82.0651	40.8104	9.57605	-10.1457	-26.0091	2.80714	3.50991	37.4313	-0.761475	-1.24761	59.6363	-11.7582
912	1.88827	-0.058311	17.7857	0.822261	-0.182838	2.07697	0.822242	-0.182923	7.8974	0.626281	-0.0846495	11.7602	1.3214	-0.0712135	16.1315	2.3817	-0.602343	-6.08098	-6.75866	-0.0774481	-8.51349	17.5876	22.9341	44.4841	-4.95673	86.6972	50.8507	-0.550627	-0.398883	-31.7983	-4.22939	-0.740272	-8.09917	2.54451	39.8313	44.0668	10.2091	82.0682	40.8071	9.60561	-10.156	-26.0449	2.83123	3.44706	37.4226	-0.736523	-1.22336	59.6439	-11.7238
914	1.86683	-0.020449	17.7987	0.816018	-0.164522	2.0826	0.816002	-0.164607	7.90303	0.620455	-0.0713599	11.7644	1.30513	-0.0761156	16.1355	2.35031	-0.605375	-6.0733	-6.80083	-0.167252	-8.44228	17.5261	22.9121	44.3981	-4.90673	86.5465	50.7953	-0.37905	-0.464901	-31.7868	-4.18308	-0.688806	-8.0356	2.51305	39.8326	44.0087	10.2041	82.0856	40.7959	9.65523	-10.1496	-26.0904	2.84401	3.37289	37.4106	-0.715082	-1.21204	59.6493	-11.5902
916	1.84738	0.0253641	17.8087	0.811312	-0.142876	2.08689	0.811297	-0.14296	7.90732	0.615567	-0.0554813	11.7676	1.29089	-0.0825763	16.1247	2.32203	-0.612239	-6.09328	-6.85449	-0.275717	-8.35454	17.4236	22.8241	44.2636	-4.83377	86.5058	50.762	-0.226324	-0.488184	-31.7917	-4.13047	-0.618792	-7.98729	2.46866	39.8175	43.9585	10.2153	82.125	40.7802	9.71885	-10.1402	-26.1258	2.85505	3.31978	37.4079	-0.703867	-1.19554	59.6621	-11.5012
918	1.83036	0.0771103	17.8136	0.808165	-0.118813	2.08889	0.808152	-0.118897	7.90932	0.611691	-0.0376942	11.7691	1.27677	-0.089292	16.1029	2.29382	-0.619798	-6.13372	-6.91402	-0.40179	-8.24875	17.2985	22.6775	44.0911	-4.77156	86.5561	50.7438	-0.0980998	-0.469555	-31.8053	-4.07171	-0.535006	-7.953	2.42236	39.7947	43.9201	10.2268	82.18	40.7551	9.7881	-10.1348	-26.1456	2.8659	3.30164	37.414	-0.708086	-1.18291	59.6805	-11.4787
920	1.81706	0.127609	17.8133	0.806547	-0.0955863	2.08856	0.806537	-0.0956694	7.90899	0.609013	-0.0204319	11.7688	1.25751	-0.089642	16.0789	2.2585	-0.613939	-6.17805	-6.97245	-0.543823	-8.12363	17.2103	22.5715	43.9364	-4.78815	86.4082	50.6952	0.0847774	-0.419098	-31.8462	-4.0116	-0.435075	-7.9142	2.40639	39.7685	43.9133	10.1757	82.2246	40.6943	9.83585	-10.1493	-26.1461	2.8756	3.33653	37.4177	-0.739162	-1.23107	59.694	-11.4712
922	1.80698	0.168118	17.8186	0.80551	-0.0770257	2.0908	0.805502	-0.0771088	7.91123	0.607063	-0.00662527	11.7704	1.23812	-0.0825358	16.0509	2.22563	-0.594507	-6.22956	-7.017	-0.665176	-8.00594	17.1733	22.4942	43.825	-4.83707	86.3839	50.656	0.123841	-0.447367	-31.8657	-3.95032	-0.359841	-7.85558	2.39891	39.7627	43.8944	10.1198	82.2341	40.6478	9.87353	-10.1607	-26.1311	2.88482	3.37816	37.4188	-0.767744	-1.25556	59.6927	-11.4761
924	1.79967	0.197056	17.8314	0.80472	-0.0637923	2.09635	0.804713	-0.0638753	7.91678	0.605636	0.00321051	11.7746	1.22171	-0.071558	16.0229	2.19956	-0.569077	-6.28121	-7.04314	-0.759311	-7.90246	17.1742	22.4428	43.7614	-4.90504	86.4977	50.6239	0.0269259	-0.538287	-31.8682	-3.89052	-0.316718	-7.77405	2.39021	39.7732	43.8507	10.0733	82.2136	40.6202	9.90364	-10.1661	-26.1064	2.89467	3.40856	37.4141	-0.783174	-1.24463	59.6761	-11.4939
926	1.79614	0.216044	17.8473	0.804759	-0.0552448	2.10339	0.804753	-0.0553278	7.92382	0.605125	0.00959367	11.7798	1.21465	-0.070866	16.0108	2.18691	-0.565479	-6.3037	-7.04355	-0.829447	-7.81803	17.1453	22.4084	43.73	-4.97518	86.5001	50.5599	0.0409632	-0.519066	-31.9297	-3.8455	-0.300491	-7.67312	2.35328	39.7619	43.773	10.0413	82.2132	40.5773	9.93042	-10.177	-26.0917	2.90965	3.4039	37.3918	-0.770986	-1.2299	59.6538	-11.5462
928	1.78256	0.241504	17.8626	0.800932	-0.0430198	2.11009	0.800928	-0.0431025	7.93053	0.601492	0.0184819	11.7849	1.21952	-0.0846758	16.0021	2.19079	-0.592532	-6.31998	-7.04296	-0.942791	-7.70677	17.0643	22.3671	43.7072	-5.06961	86.5443	50.463	-0.0444274	-0.405142	-31.9545	-3.7871	-0.256525	-7.57377	2.34269	39.7222	43.6839	10.0058	82.2104	40.5449	9.9395	-10.1818	-26.0816	2.92369	3.37729	37.3577	-0.753258	-1.22163	59.6275	-11.5693
930	1.75445	0.276869	17.8739	0.791573	-0.0252276	2.11503	0.79157	-0.0253093	7.93546	0.59337	0.0311849	11.7885	1.23792	-0.115687	15.9954	2.21313	-0.655761	-6.33315	-7.05201	-1.10931	-7.56231	16.9322	22.3043	43.6904	-5.20251	86.6432	50.3162	-0.217737	-0.232056	-31.9433	-3.7106	-0.171641	-7.48419	2.36887	39.6501	43.5853	9.96698	82.2053	40.5304	9.93224	-10.1807	-26.0771	2.93434	3.34062	37.3171	-0.73878	-1.22392	59.6017	-11.5544
932	1.70392	0.323975	17.8727	0.773375	-0.0003727	2.11443	0.773375	-0.00045233	7.93487	0.578195	0.0486164	11.788	1.27756	-0.171459	15.9954	2.26527	-0.771626	-6.33449	-7.09759	-1.3189	-7.39348	16.775	22.1739	43.7014	-5.43609	86.7264	50.0365	-0.250204	-0.135311	-31.9893	-3.61144	-0.0372909	-7.41152	2.42452	39.5359	43.4545	9.94159	82.2105	40.5419	9.93394	-10.1872	-26.0933	2.9378	3.33085	37.2861	-0.740908	-1.23641	59.5894	-11.5356
934	1.66568	0.343421	17.8675	0.758247	0.0113566	2.11215	0.758249	0.0112783	7.93258	0.566143	0.056431	11.7863	1.30314	-0.225179	15.9975	2.29258	-0.878665	-6.3317	-7.10723	-1.43265	-7.27982	16.6605	22.1022	43.703	-5.58484	86.8087	49.8041	-0.233062	-0.138093	-32.0348	-3.57443	0.0394514	-7.36116	2.47563	39.424	43.3426	9.93693	82.2452	40.5729	9.8973	-10.1849	-26.0654	2.93552	3.33132	37.2577	-0.753012	-1.2653	59.5827	-11.4706
936	1.64689	0.332615	17.8616	0.749114	0.00821424	2.10964	0.749115	0.00813697	7.93007	0.559513	0.0535075	11.7844	1.30888	-0.268694	15.9962	2.28738	-0.960026	-6.33478	-7.07496	-1.43752	-7.23497	16.5997	22.11	43.69	-5.61395	86.8811	49.6617	-0.187881	-0.226541	-32.0718	-3.60662	0.0486032	-7.33536	2.51741	39.3343	43.2653	9.95054	82.3026	40.6174	9.83138	-10.1751	-25.9979	2.93253	3.33298	37.2325	-0.769007	-1.30064	59.5798	-11.3724
938	1.6411	0.320985	17.8605	0.745605	0.00360896	2.10921	0.745605	0.00353205	7.92964	0.557181	0.0498433	11.7841	1.30768	-0.299723	15.9726	2.27387	-1.01652	-6.37896	-7.04178	-1.42601	-7.23185	16.5659	22.1637	43.6764	-5.56231	86.9005	49.6022	-0.134444	-0.310871	-32.1183	-3.65322	0.0616343	-7.33791	2.56928	39.2976	43.2357	9.96441	82.3368	40.6605	9.816	-10.1775	-25.9723	2.94875	3.30742	37.2177	-0.767679	-1.29288	59.5796	-11.3283
940	1.64135	0.310943	17.8597	0.744876	-0.00080719	2.10886	0.744876	-0.000884014	7.9293	0.556915	0.0464962	11.7838	1.30252	-0.310635	15.9452	2.26034	-1.03501	-6.42981	-7.0264	-1.4157	-7.24244	16.5258	22.1816	43.6632	-5.49195	86.9321	49.5734	-0.0816425	-0.355684	-32.1582	-3.69682	0.0738424	-7.35242	2.61962	39.3006	43.2255	9.97509	82.346	40.6905	9.8282	-10.181	-25.9733	2.96891	3.29219	37.2075	-0.770149	-1.28984	59.5827	-11.3174
942	1.64594	0.301708	17.8571	0.746118	-0.00522599	2.10775	0.746117	-0.00530296	7.92818	0.558123	0.0432726	11.783	1.29309	-0.300219	15.9234	2.24677	-1.01301	-6.47007	-7.0266	-1.40762	-7.26404	16.466	22.1506	43.6583	-5.41564	86.9988	49.5473	-0.0279732	-0.364439	-32.2001	-3.73233	0.0806006	-7.37428	2.65923	39.334	43.2278	9.9832	82.334	40.6977	9.86086	-10.1852	-25.9936	2.98644	3.30035	37.2004	-0.784051	-1.30095	59.5873	-11.3279
944	1.65734	0.282537	17.8481	0.749507	-0.0145408	2.10378	0.749505	-0.0146181	7.92422	0.561245	0.0365282	11.7801	1.27162	-0.268922	15.9273	2.21897	-0.948182	-6.46211	-7.00806	-1.36945	-7.32623	16.3719	22.1035	43.6914	-5.30513	87.144	49.4696	0.0495074	-0.412958	-32.2905	-3.7675	0.0564321	-7.40539	2.65704	39.3699	43.2408	10.0022	82.3304	40.6601	9.89979	-10.1997	-26.0137	2.98744	3.35534	37.1958	-0.825534	-1.32129	59.5875	-11.3208
946	1.67017	0.260972	17.8414	0.753328	-0.0250318	2.10083	0.753325	-0.0251094	7.92126	0.564765	0.0289307	11.7779	1.25005	-0.238303	15.9415	2.19081	-0.884388	-6.43494	-6.98157	-1.33207	-7.37871	16.2648	22.0744	43.7367	-5.20623	87.2483	49.3755	0.120952	-0.414307	-32.4279	-3.79824	0.0205898	-7.42703	2.65621	39.4204	43.2848	9.99791	82.2926	40.5886	9.94041	-10.2073	-26.007	2.98634	3.40138	37.1912	-0.855972	-1.34559	59.5835	-11.3237
948	1.68211	0.23704	17.8359	0.756562	-0.0364895	2.09847	0.756558	-0.0365675	7.9189	0.567907	0.0205725	11.7761	1.23138	-0.214651	15.9642	2.16547	-0.834199	-6.39228	-6.94792	-1.29632	-7.42136	16.1567	22.0703	43.7872	-5.12992	87.2851	49.2786	0.177876	-0.366086	-32.5859	-3.827	-0.0229816	-7.44466	2.6676	39.4838	43.3562	9.97298	82.2244	40.4968	9.97923	-10.2065	-25.9739	2.98643	3.42071	37.1845	-0.865103	-1.36663	59.5759	-11.3361
950	1.68999	0.202576	17.8191	0.757137	-0.0521788	2.09111	0.757132	-0.052257	7.91154	0.569328	0.00888886	11.7706	1.21455	-0.198144	16.0027	2.14096	-0.79744	-6.32036	-6.90035	-1.23322	-7.50833	16.0711	22.083	43.8451	-5.06893	87.265	49.2027	0.211414	-0.331878	-32.6531	-3.86749	-0.0812805	-7.49942	2.69339	39.5476	43.415	9.97217	82.1755	40.4289	10.0094	-10.2091	-25.9496	2.9866	3.39585	37.1684	-0.849334	-1.36135	59.5676	-11.3321
952	1.6927	0.172777	17.7993	0.755843	-0.0653836	2.08243	0.755837	-0.0654615	7.90286	0.569196	-0.00105359	11.7641	1.2072	-0.193454	16.0434	2.12949	-0.785597	-6.24444	-6.86438	-1.18066	-7.58616	16.0209	22.0793	43.8766	-5.05033	87.2176	49.1523	0.240971	-0.327277	-32.6877	-3.90909	-0.115334	-7.57424	2.72838	39.6023	43.5044	9.97745	82.1556	40.3636	10.0394	-10.2104	-25.9104	2.99264	3.35775	37.1581	-0.823156	-1.34513	59.5598	-11.3363
954	1.69213	0.149009	17.7791	0.753614	-0.0756713	2.07353	0.753606	-0.0757491	7.89397	0.56818	-0.00887453	11.7575	1.20726	-0.198873	16.0784	2.12784	-0.794928	-6.17959	-6.84194	-1.14265	-7.64657	16.0015	22.055	43.8748	-5.07007	87.1528	49.1276	0.271575	-0.359467	-32.7134	-3.95024	-0.124027	-7.66152	2.76452	39.6492	43.6261	9.99349	82.1627	40.3002	10.0698	-10.1969	-25.8493	3.00318	3.32362	37.1566	-0.79737	-1.32706	59.5537	-11.3472
956	1.69659	0.121728	17.7614	0.7533	-0.0879265	2.06579	0.753291	-0.0880042	7.88622	0.568721	-0.0180465	11.7517	1.19856	-0.203251	16.087	2.11047	-0.799644	-6.16349	-6.8143	-1.10098	-7.70166	15.9768	22.0289	43.8462	-5.08887	87.0734	49.1172	0.302613	-0.427397	-32.7814	-3.99297	-0.143383	-7.74383	2.77422	39.7051	43.7506	10.0536	82.1696	40.2497	10.0946	-10.1153	-25.7545	3.00636	3.3344	37.1601	-0.801895	-1.3292	59.5521	-11.3365
958	1.70607	0.0939477	17.7433	0.755145	-0.100816	2.05779	0.755135	-0.100894	7.87822	0.570916	-0.0275556	11.7457	1.18754	-0.207613	16.092	2.08887	-0.80356	-6.15404	-6.78595	-1.05031	-7.77277	15.9753	21.9975	43.7946	-5.09617	86.9969	49.1464	0.342859	-0.544263	-32.8462	-4.04334	-0.159982	-7.82536	2.77784	39.761	43.8648	10.1264	82.1963	40.2179	10.1208	-10.0151	-25.6596	3.00899	3.3485	37.1663	-0.807837	-1.34703	59.5531	-11.3167
960	1.72087	0.0654367	17.7243	0.759259	-0.114464	2.04944	0.759247	-0.114543	7.86987	0.574856	-0.0374876	11.7394	1.17591	-0.210482	16.1008	2.06671	-0.804482	-6.1377	-6.75787	-0.991885	-7.86151	15.9907	21.9563	43.7313	-5.09087	86.939	49.2042	0.38685	-0.698855	-32.9067	-4.10104	-0.176414	-7.90807	2.77702	39.8151	43.9766	10.1965	82.2376	40.1948	10.1492	-9.90731	-25.5655	3.01328	3.35487	37.1724	-0.807703	-1.37058	59.5556	-11.2949
962	1.7414	0.0322884	17.7056	0.765501	-0.13062	2.04124	0.765488	-0.1307	7.86167	0.580547	-0.0491598	11.7333	1.16464	-0.206399	16.1209	2.04774	-0.792688	-6.10004	-6.7317	-0.938514	-7.9508	15.9724	21.8867	43.6957	-5.08846	86.9486	49.2204	0.400714	-0.838163	-33.0015	-4.16032	-0.214262	-8.00125	2.75937	39.8642	44.142	10.2296	82.2621	40.1329	10.1748	-9.78768	-25.441	3.02231	3.34717	37.1709	-0.796793	-1.36123	59.5554	-11.2898
964	1.76321	0.00407897	17.6912	0.772716	-0.144735	2.03493	0.772701	-0.144814	7.85536	0.586834	-0.0592458	11.7286	1.16257	-0.201546	16.1473	2.04586	-0.782698	-6.05092	-6.7107	-0.887106	-8.04154	15.954	21.8116	43.6642	-5.07207	86.9595	49.2406	0.419736	-0.964255	-33.0961	-4.211	-0.245238	-8.08583	2.74102	39.9308	44.306	10.2576	82.2536	40.0579	10.2059	-9.6761	-25.3058	3.0358	3.33337	37.1637	-0.786254	-1.33988	59.5539	-11.2883
966	1.78518	-0.0193019	17.6814	0.780406	-0.156764	2.03062	0.78039	-0.156845	7.85105	0.593346	-0.0677462	11.7254	1.16727	-0.196419	16.1774	2.0564	-0.774569	-5.99507	-6.6922	-0.836177	-8.1303	15.9396	21.7417	43.6354	-5.04063	86.9556	49.2689	0.448566	-1.06779	-33.1792	-4.25226	-0.268873	-8.1536	2.72263	40.0069	44.4472	10.286	82.2142	39.9802	10.2416	-9.57305	-25.169	3.05244	3.31492	37.1528	-0.776229	-1.31481	59.5517	-11.2861
968	1.80885	-0.0500044	17.6722	0.788228	-0.172143	2.02662	0.78821	-0.172224	7.84706	0.600168	-0.0787417	11.7224	1.15761	-0.186299	16.2077	2.04258	-0.752208	-5.93848	-6.65852	-0.775134	-8.20912	15.9175	21.6972	43.6215	-4.99973	86.9355	49.2823	0.474828	-1.12106	-33.2416	-4.2956	-0.314126	-8.19012	2.69094	40.0366	44.5335	10.3049	82.1708	39.9172	10.2712	-9.45463	-25.0438	3.06689	3.28688	37.1438	-0.753606	-1.30239	59.5518	-11.2731
970	1.82707	-0.0694005	17.6682	0.794601	-0.182136	2.02488	0.794582	-0.182218	7.84531	0.605565	-0.0858058	11.7211	1.15442	-0.179396	16.2255	2.03932	-0.738218	-5.90538	-6.64071	-0.748201	-8.25956	15.8995	21.6573	43.6214	-4.98223	86.9112	49.2994	0.493306	-1.12749	-33.2608	-4.31813	-0.341953	-8.21029	2.65382	40.0483	44.5764	10.3329	82.1278	39.8818	10.2903	-9.3575	-24.9578	3.0817	3.27136	37.1364	-0.739942	-1.29356	59.5465	-11.2772
972	1.83938	-0.0790097	17.6685	0.799196	-0.187369	2.02502	0.799177	-0.187451	7.84545	0.609333	-0.0894265	11.7212	1.15864	-0.174721	16.2291	2.04869	-0.731149	-5.89868	-6.63636	-0.74767	-8.28669	15.8911	21.628	43.6389	-4.98706	86.8875	49.3206	0.499379	-1.09566	-33.2393	-4.32577	-0.354085	-8.22166	2.61828	40.046	44.5796	10.374	82.0871	39.8805	10.2975	-9.28846	-24.9108	3.0955	3.27508	37.1308	-0.74025	-1.28996	59.5352	-11.2981
974	1.85213	-0.103851	17.666	0.80272	-0.199298	2.024	0.802699	-0.199381	7.84443	0.612723	-0.09812	11.7205	1.15333	-0.158173	16.2253	2.04489	-0.699161	-5.90552	-6.60312	-0.694997	-8.33111	15.9048	21.6551	43.6914	-4.9729	86.882	49.3313	0.474413	-1.05914	-33.213	-4.36615	-0.396587	-8.23814	2.60795	40.0232	44.548	10.4221	82.0426	39.9229	10.293	-9.24131	-24.8726	3.10027	3.30849	37.1267	-0.75759	-1.30879	59.5226	-11.3052
976	1.85845	-0.126118	17.6616	0.803643	-0.209559	2.02216	0.803621	-0.209642	7.84259	0.614064	-0.105729	11.7191	1.15665	-0.149489	16.2216	2.05401	-0.684577	-5.91234	-6.57381	-0.645647	-8.37558	15.9254	21.7017	43.7495	-4.96202	86.8245	49.3376	0.47705	-1.00429	-33.1659	-4.40614	-0.435822	-8.26477	2.59553	39.9794	44.4999	10.489	82.0287	39.9947	10.2815	-9.2031	-24.8358	3.10573	3.32001	37.1236	-0.760939	-1.31706	59.5106	-11.3171
978	1.8585	-0.144031	17.6561	0.80218	-0.217386	2.01976	0.802158	-0.217469	7.84019	0.613467	-0.11167	11.7173	1.16874	-0.151084	16.219	2.07547	-0.69184	-5.91731	-6.55301	-0.605927	-8.41974	15.949	21.7502	43.8049	-4.96004	86.7209	49.3419	0.511816	-0.943558	-33.1013	-4.44121	-0.4687	-8.3013	2.57499	39.9222	44.4445	10.5755	82.0401	40.0862	10.2701	-9.15997	-24.7996	3.11188	3.30914	37.1209	-0.750636	-1.31409	59.4994	-11.3383
980	1.85846	-0.166307	17.6522	0.800319	-0.227124	2.01812	0.800295	-0.227207	7.83856	0.612692	-0.119066	11.7161	1.17496	-0.154642	16.2114	2.08548	-0.700661	-5.93158	-6.52998	-0.553481	-8.47549	15.9793	21.7608	43.8584	-4.98158	86.6612	49.35	0.541381	-0.938274	-33.0412	-4.48282	-0.513449	-8.34036	2.54564	39.8841	44.3921	10.6839	82.0203	40.1805	10.2836	-9.06545	-24.7723	3.10959	3.32924	37.1158	-0.762402	-1.33263	59.4878	-11.3761
982	1.85975	-0.185663	17.6461	0.799281	-0.235685	2.0155	0.799256	-0.235768	7.83593	0.61246	-0.125528	11.7141	1.17298	-0.157176	16.2068	2.08096	-0.704644	-5.9401	-6.50912	-0.500269	-8.52715	15.9924	21.7717	43.8921	-4.96068	86.6352	49.3543	0.555195	-0.934452	-32.9925	-4.51731	-0.552628	-8.37633	2.52355	39.8472	44.3654	10.7468	81.9959	40.2414	10.2951	-8.9844	-24.7574	3.10343	3.34618	37.1089	-0.770309	-1.34141	59.4709	-11.3972
984	1.863	-0.201122	17.6379	0.79943	-0.242694	2.01191	0.799405	-0.242776	7.83234	0.613016	-0.130753	11.7115	1.16261	-0.155323	16.205	2.06272	-0.697594	-5.94319	-6.49305	-0.449001	-8.57159	15.9905	21.7869	43.9091	-4.8964	86.6408	49.3527	0.552414	-0.924252	-32.9553	-4.54187	-0.584121	-8.40499	2.51132	39.813	44.3626	10.7541	81.9665	40.2651	10.3004	-8.92832	-24.7573	3.09586	3.35355	37.1006	-0.768894	-1.33764	59.4482	-11.4
986	1.86815	-0.214891	17.6313	0.800552	-0.249127	2.00906	0.800526	-0.249209	7.82949	0.614264	-0.135487	11.7093	1.14691	-0.140037	16.1981	2.03953	-0.664242	-5.95571	-6.49046	-0.401013	-8.6107	16.0078	21.7885	43.9388	-4.85117	86.6684	49.3443	0.548077	-0.925246	-32.9184	-4.55736	-0.615287	-8.41647	2.5002	39.8015	44.3512	10.7384	81.9134	40.2761	10.3078	-8.88051	-24.7811	3.09249	3.35154	37.0918	-0.755781	-1.33817	59.4238	-11.4074
988	1.87548	-0.228978	17.6263	0.802597	-0.255884	2.00687	0.80257	-0.255967	7.8273	0.616221	-0.140406	11.7077	1.1308	-0.118155	16.1862	2.01794	-0.618801	-5.97722	-6.48652	-0.353979	-8.65046	16.0299	21.7893	43.9735	-4.80922	86.7192	49.3385	0.524666	-0.931192	-32.8863	-4.57238	-0.643936	-8.41912	2.50527	39.7969	44.3447	10.6955	81.8384	40.2798	10.3148	-8.84673	-24.7999	3.09424	3.35773	37.0818	-0.751967	-1.33953	59.3977	-11.4335
990	1.88397	-0.244069	17.6228	0.805069	-0.263185	2.00538	0.805042	-0.263268	7.82582	0.618532	-0.145705	11.7066	1.11526	-0.0928393	16.1713	1.99861	-0.567347	-6.00448	-6.47682	-0.305114	-8.69029	16.0528	21.7928	44.0109	-4.77148	86.7708	49.3349	0.496513	-0.927462	-32.8646	-4.58981	-0.674193	-8.41654	2.52418	39.7924	44.3424	10.6323	81.7465	40.2834	10.3187	-8.82212	-24.8072	3.09908	3.37416	37.0707	-0.758792	-1.342	59.3697	-11.4757
992	1.8897	-0.260134	17.6213	0.806249	-0.270691	2.00477	0.806221	-0.270774	7.8252	0.61989	-0.151241	11.7061	1.09791	-0.0691179	16.1597	1.97542	-0.518097	-6.02558	-6.45705	-0.244291	-8.71884	16.0707	21.8033	44.045	-4.74816	86.7335	49.3183	0.537116	-0.855927	-32.8787	-4.6092	-0.72549	-8.41857	2.52726	39.7741	44.3401	10.5771	81.6701	40.3009	10.3034	-8.79139	-24.8012	3.09467	3.39414	37.0578	-0.760881	-1.34898	59.3364	-11.5071
994	1.89287	-0.277708	17.6184	0.806184	-0.27864	2.00356	0.806155	-0.278723	7.82399	0.620346	-0.157186	11.7052	1.0819	-0.0537677	16.1567	1.95174	-0.484451	-6.03065	-6.44014	-0.186173	-8.75434	16.0857	21.8081	44.0791	-4.73603	86.6668	49.3085	0.607501	-0.777469	-32.8793	-4.64379	-0.775426	-8.40131	2.55899	39.7598	44.2993	10.5046	81.5432	40.3524	10.3076	-8.72526	-24.8115	3.10111	3.39477	37.0439	-0.756019	-1.35045	59.3067	-11.5328
996	1.89455	-0.298731	17.6142	0.805178	-0.28797	2.00177	0.805148	-0.288053	7.8222	0.620186	-0.164222	11.7039	1.06616	-0.0452627	16.1621	1.92611	-0.463247	-6.02031	-6.42611	-0.128864	-8.80251	16.1017	21.811	44.1228	-4.73198	86.5928	49.3089	0.684318	-0.703301	-32.8524	-4.69638	-0.821533	-8.36464	2.63006	39.7462	44.2164	10.3878	81.2985	40.4401	10.3799	-8.59909	-24.8616	3.11831	3.37985	37.0295	-0.747415	-1.34682	59.2821	-11.5541
998	1.90015	-0.332878	17.6118	0.804803	-0.303381	2.00087	0.804772	-0.303465	7.8213	0.620883	-0.175765	11.7033	1.04079	-0.0277076	16.1682	1.88618	-0.422107	-6.00853	-6.40049	-0.0463962	-8.87005	16.1375	21.8384	44.2105	-4.73286	86.5468	49.3152	0.705185	-0.628761	-32.7973	-4.76972	-0.876032	-8.32669	2.74712	39.6964	44.116	10.1115	80.6709	40.5523	10.7113	-8.3047	-25.0166	3.12746	3.39166	37.0157	-0.753721	-1.34941	59.2591	-11.5767
1000	1.90173	-0.359432	17.612	0.803294	-0.315144	2.00104	0.803261	-0.315227	7.82147	0.620501	-0.184655	11.7034	1.02653	-0.0186191	16.1753	1.86346	-0.400352	-5.9951	-6.37921	0.0205234	-8.9419	16.158	21.8812	44.3288	-4.70194	86.5197	49.3246	0.709285	-0.513718	-32.6806	-4.82622	-0.925985	-8.31213	2.86561	39.6749	44.0127	9.91259	80.1796	40.6856	10.9724	-8.16999	-25.2117	3.13121	3.4	37.0091	-0.757401	-1.35585	59.2439	-11.5874
1002	1.89998	-0.375713	17.6144	0.801175	-0.32214	2.00219	0.801142	-0.322222	7.82263	0.61936	-0.19002	11.7043	1.0231	-0.0184583	16.183	1.85729	-0.398726	-5.98075	-6.36219	0.0716166	-9.01204	16.1612	21.9425	44.4695	-4.62778	86.5127	49.3335	0.701904	-0.354903	-32.513	-4.86112	-0.972161	-8.31854	2.95417	39.6732	43.9086	9.83431	79.9397	40.8194	11.0891	-8.23596	-25.4188	3.1317	3.40019	37.008	-0.757254	-1.36553	59.235	-11.5845
1004	1.90616	-0.392082	17.6173	0.80252	-0.329833	2.00353	0.802486	-0.329916	7.82396	0.620853	-0.195688	11.7053	1.00859	-0.0150565	16.1907	1.8321	-0.387241	-5.9662	-6.33186	0.148937	-9.07057	16.1745	22.0478	44.6094	-4.49814	86.533	49.3339	0.671764	-0.174698	-32.3706	-4.89303	-1.03412	-8.30471	2.92	39.5871	43.7869	9.82297	79.9103	40.8796	11.0883	-8.33826	-25.574	3.13715	3.40014	36.9993	-0.766162	-1.37924	59.2201	-11.5718
1006	1.90957	-0.403093	17.6208	0.803096	-0.334953	2.00516	0.803062	-0.335036	7.82559	0.621607	-0.199481	11.7065	0.994026	-0.000524963	16.1984	1.81076	-0.355459	-5.95168	-6.30942	0.210905	-9.13179	16.1786	22.146	44.7578	-4.36601	86.5807	49.3232	0.632591	-0.0048281	-32.227	-4.93045	-1.07711	-8.30121	2.90921	39.5135	43.6788	9.82307	79.9468	40.9441	11.0375	-8.48028	-25.7151	3.14545	3.39155	36.9911	-0.766976	-1.38156	59.2052	-11.5654
1008	1.90834	-0.409663	17.625	0.802007	-0.337746	2.00704	0.801972	-0.337828	7.82747	0.620969	-0.20164	11.7079	0.980187	0.0242101	16.205	1.79438	-0.305361	-5.93891	-6.29668	0.2537	-9.19405	16.1711	22.2246	44.9011	-4.24502	86.6467	49.3055	0.590811	0.137162	-32.0909	-4.97232	-1.1008	-8.31244	2.94293	39.4665	43.5992	9.81716	80.0147	41.0234	10.9522	-8.64152	-25.83	3.15581	3.37577	36.9838	-0.759203	-1.3736	59.1908	-11.5641
1010	1.90419	-0.419209	17.6303	0.799391	-0.341604	2.00944	0.799356	-0.341687	7.82987	0.619258	-0.204694	11.7097	0.963368	0.0464239	16.2069	1.77166	-0.25886	-5.93491	-6.28144	0.300418	-9.2371	16.1593	22.288	44.9825	-4.12923	86.6983	49.3008	0.556395	0.221481	-32.0076	-5.00286	-1.13947	-8.33044	2.96708	39.4095	43.5789	9.79354	80.1465	41.0922	10.8094	-8.77047	-25.8403	3.16637	3.36396	36.9722	-0.756346	-1.37542	59.1736	-11.5422
1012	1.9002	-0.430653	17.6315	0.796695	-0.346291	2.01005	0.796659	-0.346373	7.83048	0.617539	-0.20837	11.7102	0.936557	0.0632435	16.2082	1.72881	-0.218633	-5.93213	-6.26319	0.339895	-9.27135	16.1394	22.3273	45.0185	-4.03891	86.7281	49.294	0.532104	0.261951	-31.9772	-5.02708	-1.16943	-8.35381	2.97485	39.401	43.5766	9.82645	80.276	41.136	10.6721	-8.8589	-25.7952	3.1764	3.36283	36.9603	-0.758405	-1.38333	59.1579	-11.5278
1014	1.8976	-0.444105	17.6286	0.794444	-0.351956	2.00881	0.794408	-0.352038	7.82924	0.616216	-0.212746	11.7093	0.899323	0.0769855	16.2086	1.66588	-0.18031	-5.93099	-6.24307	0.372579	-9.29851	16.1171	22.3377	45.0194	-3.98637	86.7352	49.2818	0.520142	0.263109	-31.9926	-5.04705	-1.19055	-8.37846	2.96387	39.4297	43.5883	9.90775	80.3971	41.1489	10.5557	-8.90313	-25.7153	3.18494	3.37311	36.9492	-0.764634	-1.39403	59.1424	-11.5296
1016	1.89767	-0.460606	17.6258	0.79311	-0.359178	2.00766	0.793073	-0.35926	7.82809	0.615677	-0.218228	11.7084	0.857156	0.101983	16.2034	1.59796	-0.119787	-5.94	-6.22817	0.409514	-9.31648	16.1198	22.3044	45.0138	-4.00634	86.7347	49.2615	0.523803	0.217695	-32.0278	-5.06789	-1.22323	-8.39239	2.93471	39.3826	43.6478	9.923	80.571	41.1201	10.4519	-8.89958	-25.6359	3.18812	3.39122	36.9399	-0.771155	-1.39657	59.1201	-11.5529
1018	1.89936	-0.476127	17.6243	0.792563	-0.36611	2.00704	0.792526	-0.366192	7.82747	0.615708	-0.223443	11.7079	0.812213	0.131568	16.1945	1.52663	-0.0499535	-5.95571	-6.21343	0.440571	-9.3315	16.1187	22.2658	45.0097	-4.0356	86.6895	49.2563	0.54516	0.218936	-32.0425	-5.08834	-1.2527	-8.39306	2.91847	39.3814	43.6844	9.96069	80.6698	41.0943	10.3741	-8.88895	-25.5632	3.19742	3.39797	36.9287	-0.771172	-1.38363	59.0852	-11.6175
1020	1.90236	-0.488122	17.6242	0.792884	-0.371612	2.00704	0.792846	-0.371694	7.82747	0.616297	-0.227537	11.7079	0.768131	0.162117	16.1841	1.45722	0.0213191	-5.97444	-6.19994	0.464214	-9.34438	16.1096	22.2369	45.012	-4.05207	86.6064	49.2658	0.580112	0.277823	-32.0319	-5.10572	-1.27623	-8.38384	2.91874	39.4331	43.6896	10.023	80.6841	41.0809	10.3236	-8.88832	-25.5044	3.20697	3.40381	36.9122	-0.769283	-1.37251	59.0302	-11.7145
1022	1.90689	-0.489615	17.6243	0.794742	-0.372642	2.00708	0.794703	-0.372724	7.82752	0.617751	-0.228188	11.708	0.735376	0.184373	16.1787	1.40549	0.0735014	-5.98409	-6.1974	0.48365	-9.35145	16.1002	22.2414	45.0284	-4.02668	86.5481	49.2635	0.610513	0.344157	-32.0248	-5.10791	-1.29603	-8.3816	2.91701	39.4525	43.6979	10.0391	80.698	41.0718	10.2959	-8.92549	-25.4762	3.17844	3.47291	36.8802	-0.789288	-1.44727	58.9277	-11.7922
1024	1.91003	-0.491014	17.627	0.796	-0.373526	2.0083	0.795961	-0.373608	7.82873	0.618746	-0.228772	11.7089	0.711573	0.202301	16.1739	1.36853	0.114612	-5.99262	-6.19538	0.4965	-9.35569	16.0939	22.2404	45.0416	-4.00689	86.4914	49.265	0.642134	0.402572	-32.0056	-5.11328	-1.30905	-8.38381	2.91559	39.4755	43.7106	10.059	80.7184	41.0669	10.2747	-8.9605	-25.4621	3.15216	3.5661	36.8401	-0.833279	-1.53015	58.8189	-11.8386
1026	1.91117	-0.495488	17.6308	0.79612	-0.375595	2.01003	0.796082	-0.375678	7.83046	0.618967	-0.230313	11.7102	0.694331	0.217257	16.1722	1.34246	0.147999	-5.99568	-6.19044	0.504929	-9.35989	16.0918	22.2301	45.0463	-4.00064	86.4387	49.2719	0.673563	0.438273	-31.9767	-5.12624	-1.31692	-8.39293	2.9142	39.5041	43.7302	10.0909	80.7477	41.0645	10.2576	-8.98158	-25.4577	3.13708	3.66197	36.8013	-0.890611	-1.59866	58.7275	-11.854
1028	1.91042	-0.506187	17.6268	0.794913	-0.380204	2.00827	0.794874	-0.380286	7.8287	0.618358	-0.233832	11.7089	0.675394	0.231811	16.1866	1.31313	0.181415	-5.96866	-6.17814	0.519989	-9.37317	16.0942	22.234	45.0368	-3.99649	86.4097	49.2783	0.700531	0.413742	-31.9585	-5.14716	-1.32994	-8.42145	2.91124	39.5225	43.7613	10.1278	80.776	41.0594	10.2521	-8.97687	-25.4639	3.13154	3.71287	36.797	-0.918054	-1.63831	58.7116	-11.8586
1030	1.91089	-0.517135	17.6238	0.794216	-0.385026	2.00701	0.794176	-0.385108	7.82744	0.618143	-0.23748	11.7079	0.655787	0.245761	16.2062	1.28234	0.214015	-5.93204	-6.16452	0.533789	-9.38491	16.0926	22.2409	45.0263	-3.98154	86.4207	49.2852	0.700645	0.371065	-31.9486	-5.17179	-1.33758	-8.44543	2.91337	39.527	43.7914	10.1512	80.8004	41.0487	10.2622	-8.97423	-25.4661	3.13205	3.71405	36.7988	-0.905723	-1.63117	58.7105	-11.861
1032	1.91309	-0.525463	17.6236	0.794487	-0.388855	2.00696	0.794446	-0.388937	7.82739	0.618588	-0.240325	11.7079	0.638394	0.257949	16.229	1.25495	0.242635	-5.88945	-6.15356	0.543182	-9.39397	16.0825	22.2458	45.0174	-3.95206	86.468	49.2906	0.67554	0.324848	-31.95	-5.19469	-1.33856	-8.45975	2.91965	39.5225	43.8224	10.1552	80.8198	41.0269	10.2847	-8.98152	-25.4595	3.13649	3.68059	36.7981	-0.868448	-1.5913	58.7077	-11.8548
1034	1.9159	-0.524737	17.625	0.795775	-0.388776	2.00756	0.795735	-0.388858	7.82799	0.619546	-0.240184	11.7084	0.635943	0.263326	16.258	1.25234	0.253575	-5.83553	-6.15715	0.54047	-9.40551	16.0524	22.239	45.0087	-3.9042	86.5213	49.2841	0.654934	0.297706	-31.9749	-5.19849	-1.33537	-8.4642	2.92003	39.5311	43.8713	10.1318	80.8371	40.9745	10.3021	-9.00557	-25.4446	3.14177	3.68664	36.7831	-0.887544	-1.59724	58.69	-11.7982
1036	1.91846	-0.524383	17.625	0.796926	-0.388833	2.00755	0.796886	-0.388915	7.82798	0.62041	-0.240154	11.7083	0.635997	0.266138	16.2879	1.25337	0.25896	-5.77984	-6.15767	0.54245	-9.41949	16.0256	22.2246	44.9952	-3.86558	86.5767	49.2775	0.632305	0.250481	-32.0195	-5.19467	-1.34004	-8.48478	2.9158	39.5692	43.9471	10.1135	80.8283	40.9143	10.3229	-9.02199	-25.4009	3.139	3.69088	36.7781	-0.894686	-1.60838	58.6884	-11.7377
1038	1.92024	-0.525866	17.6232	0.797587	-0.389623	2.00677	0.797546	-0.389706	7.8272	0.620954	-0.240702	11.7078	0.635548	0.266868	16.3156	1.25275	0.260706	-5.72846	-6.15311	0.548845	-9.43365	16.0078	22.2032	44.9727	-3.84724	86.6189	49.2751	0.61301	0.181824	-32.0773	-5.18601	-1.35215	-8.52022	2.90688	39.6321	44.0425	10.1098	80.7968	40.8537	10.3452	-9.02121	-25.3258	3.1309	3.67822	36.7855	-0.874848	-1.60765	58.7055	-11.6881
1040	1.91977	-0.525744	17.6213	0.797393	-0.389523	2.0059	0.797353	-0.389605	7.82633	0.620803	-0.240638	11.7071	0.634374	0.262647	16.3332	1.24907	0.253594	-5.69578	-6.15183	0.542165	-9.43961	15.9981	22.176	44.928	-3.86292	86.5941	49.2849	0.619772	0.121552	-32.1277	-5.1723	-1.35858	-8.53952	2.89268	39.6863	44.1206	10.125	80.777	40.7988	10.3571	-8.99095	-25.2238	3.13851	3.61447	36.7918	-0.822082	-1.55035	58.7224	-11.6664
1042	1.92086	-0.526882	17.619	0.797781	-0.390103	2.00488	0.797741	-0.390185	7.82532	0.62113	-0.241046	11.7064	0.630967	0.261051	16.3466	1.24227	0.252018	-5.67101	-6.15398	0.529146	-9.43385	15.9954	22.13	44.8831	-3.91007	86.5553	49.2927	0.64352	0.0671312	-32.165	-5.16296	-1.35557	-8.54741	2.87753	39.7139	44.1767	10.1499	80.7765	40.7569	10.3637	-8.9353	-25.1328	3.1519	3.55605	36.7963	-0.781153	-1.50871	58.7361	-11.646
1044	1.92404	-0.527999	17.6169	0.799086	-0.390847	2.00395	0.799046	-0.39093	7.82438	0.622154	-0.241518	11.7057	0.626942	0.262762	16.3555	1.23552	0.256645	-5.65431	-6.16008	0.510336	-9.41987	15.9963	22.072	44.8459	-3.97272	86.5095	49.2982	0.682646	0.030978	-32.1866	-5.15943	-1.34236	-8.54473	2.86275	39.7153	44.2069	10.1811	80.7928	40.7319	10.3667	-8.8656	-25.066	3.16688	3.52032	36.7991	-0.762349	-1.49394	58.7453	-11.6238
1046	1.92788	-0.520484	17.6173	0.801388	-0.387875	2.00409	0.801348	-0.387958	7.82452	0.623686	-0.239151	11.7058	0.630596	0.26283	16.354	1.24221	0.25546	-5.65717	-6.17163	0.480366	-9.41628	15.9896	22.0397	44.8255	-3.99098	86.4269	49.3163	0.743202	0.0653038	-32.1941	-5.15697	-1.31976	-8.53383	2.84522	39.7139	44.2051	10.2159	80.8066	40.7293	10.3683	-8.82007	-25.0344	3.17492	3.52221	36.8061	-0.760159	-1.47651	58.7527	-11.6142
1048	1.93118	-0.514614	17.6172	0.803321	-0.385578	2.00405	0.803281	-0.385661	7.82448	0.624985	-0.237311	11.7057	0.636538	0.263358	16.3509	1.25323	0.254287	-5.66303	-6.18258	0.459417	-9.41489	15.9753	22.0273	44.8215	-3.98028	86.3746	49.3253	0.784631	0.111411	-32.1733	-5.15832	-1.30167	-8.51887	2.84791	39.7186	44.1785	10.2433	80.7984	40.7459	10.3726	-8.80315	-25.0291	3.17651	3.54357	36.8082	-0.771404	-1.49094	58.7491	-11.6103
1050	1.93278	-0.511285	17.6164	0.804302	-0.38425	2.00368	0.804262	-0.384333	7.82411	0.625635	-0.236255	11.7054	0.644516	0.262356	16.3485	1.26742	0.249611	-5.66744	-6.19147	0.450831	-9.41456	15.9579	22.032	44.8296	-3.9487	86.3611	49.3226	0.802238	0.149511	-32.1344	-5.16133	-1.2914	-8.50321	2.86886	39.731	44.1397	10.259	80.7695	40.7727	10.3806	-8.81092	-25.0411	3.17235	3.57138	36.8054	-0.78701	-1.53121	58.7352	-11.6099
1052	1.92925	-0.504062	17.6165	0.803352	-0.380793	2.00366	0.803312	-0.380875	7.82409	0.624705	-0.233731	11.7054	0.659293	0.249296	16.3473	1.28972	0.220561	-5.66995	-6.19888	0.449392	-9.41911	15.9578	22.0449	44.8352	-3.91962	86.3475	49.3206	0.822374	0.162534	-32.1331	-5.15574	-1.28795	-8.49603	2.87956	39.7467	44.1344	10.2559	80.7483	40.7767	10.3912	-8.8241	-25.0429	3.16509	3.57226	36.8069	-0.775409	-1.5437	58.7233	-11.6096
1054	1.92504	-0.498904	17.6149	0.801938	-0.378178	2.00293	0.801899	-0.378261	7.82336	0.623483	-0.231865	11.7049	0.670337	0.236708	16.3498	1.30538	0.193729	-5.66544	-6.20358	0.444105	-9.41186	15.9546	22.0577	44.8285	-3.89331	86.3807	49.303	0.822757	0.123643	-32.1356	-5.14635	-1.28502	-8.48731	2.87355	39.7548	44.1236	10.2647	80.7287	40.7771	10.4027	-8.80592	-25.0501	3.16134	3.55625	36.8074	-0.753172	-1.53737	58.7069	-11.6164
1056	1.92018	-0.492226	17.6127	0.800366	-0.374842	2.00196	0.800328	-0.374924	7.82239	0.622097	-0.229469	11.7041	0.677102	0.227145	16.354	1.31431	0.173946	-5.65776	-6.20997	0.423827	-9.39008	15.9426	22.0704	44.8107	-3.86882	86.4545	49.2722	0.807973	0.0455642	-32.1369	-5.1286	-1.27725	-8.4724	2.84937	39.747	44.0993	10.2836	80.712	40.7799	10.415	-8.75558	-25.0619	3.16061	3.52949	36.8083	-0.72461	-1.51636	58.6885	-11.6285
1058	1.91022	-0.462834	17.6177	0.798433	-0.361162	2.00403	0.798396	-0.361244	7.82446	0.619784	-0.219368	11.7057	0.688305	0.217579	16.3487	1.33134	0.15249	-5.66771	-6.2399	0.354251	-9.36078	15.9187	22.0858	44.8009	-3.84363	86.5067	49.2557	0.813124	0.00740845	-32.1431	-5.07939	-1.24763	-8.44108	2.813	39.7006	44.0658	10.271	80.7098	40.7943	10.4311	-8.71203	-25.0635	3.15216	3.51802	36.8173	-0.70025	-1.49758	58.6794	-11.6342
1060	1.89943	-0.432729	17.6208	0.796199	-0.347093	2.00529	0.796163	-0.347175	7.82572	0.617221	-0.208994	11.7066	0.696989	0.218459	16.3394	1.34749	0.150922	-5.68503	-6.26127	0.275701	-9.32015	15.8784	22.1511	44.7886	-3.78333	86.5317	49.2291	0.836823	-0.0122487	-32.163	-5.0216	-1.22561	-8.40654	2.76097	39.6442	44.0192	10.2567	80.6914	40.8114	10.4439	-8.66013	-25.0642	3.14722	3.46777	36.8422	-0.637868	-1.46581	58.7013	-11.6255
1062	1.88758	-0.402277	17.6224	0.793533	-0.332779	2.00586	0.793498	-0.332861	7.82629	0.61432	-0.198463	11.707	0.70722	0.224319	16.3263	1.36823	0.157836	-5.70937	-6.27538	0.188783	-9.26749	15.8294	22.2672	44.7757	-3.69341	86.5218	49.193	0.879192	-0.0137767	-32.1895	-4.95952	-1.20426	-8.36827	2.70153	39.5923	43.9596	10.2484	80.6594	40.8302	10.4489	-8.61059	-25.0715	3.14885	3.37753	36.8829	-0.538454	-1.41704	58.7554	-11.6099
1064	1.86986	-0.352189	17.6326	0.789909	-0.309411	2.01022	0.789877	-0.309492	7.83065	0.610128	-0.18123	11.7103	0.742711	0.203154	16.3048	1.42541	0.106444	-5.74971	-6.32054	0.0528407	-9.20072	15.8087	22.3955	44.7825	-3.63081	86.4602	49.1708	0.936748	0.0126466	-32.1832	-4.88798	-1.12364	-8.30849	2.66393	39.5738	43.8862	10.2584	80.6628	40.853	10.4343	-8.61827	-25.1109	3.16349	3.28906	36.9292	-0.444864	-1.3407	58.8209	-11.634
1066	1.84871	-0.294552	17.6411	0.785415	-0.282443	2.01374	0.785385	-0.282524	7.83417	0.605058	-0.161359	11.7129	0.782723	0.168092	16.2851	1.48588	0.0281211	-5.78698	-6.36597	-0.0826195	-9.1346	15.7896	22.496	44.7756	-3.58635	86.3798	49.1572	1.00691	0.0534529	-32.169	-4.81603	-1.03626	-8.25499	2.67003	39.5748	43.8303	10.2344	80.6363	40.8848	10.4154	-8.63815	-25.1373	3.15812	3.23766	36.9804	-0.373315	-1.29693	58.8981	-11.6409
1068	1.82482	-0.232964	17.6435	0.780058	-0.253494	2.01461	0.780032	-0.253575	7.83504	0.599218	-0.140059	11.7135	0.82003	0.126659	16.2718	1.53913	-0.0607961	-5.81234	-6.40413	-0.204648	-9.07097	15.7638	22.581	44.7496	-3.53833	86.284	49.1437	1.09264	0.101235	-32.1465	-4.74735	-0.953479	-8.21147	2.70888	39.5898	43.7859	10.1855	80.575	40.9225	10.3991	-8.65706	-25.1534	3.13357	3.18995	37.0459	-0.298959	-1.26911	59.007	-11.6118
1070	1.79996	-0.1735	17.6324	0.774109	-0.225342	2.00946	0.774086	-0.225422	7.82989	0.592988	-0.119384	11.7096	0.843053	0.0995772	16.276	1.57145	-0.118285	-5.805	-6.42873	-0.304357	-9.00046	15.7209	22.7569	44.7109	-3.39416	86.1355	49.0998	1.21365	0.146776	-32.0912	-4.68877	-0.877029	-8.16683	2.71067	39.6153	43.6901	10.2094	80.5156	40.9536	10.3944	-8.66022	-25.2154	3.12053	2.98782	37.1612	-0.106729	-1.14573	59.2148	-11.5258
1072	1.76885	-0.102297	17.6195	0.7664	-0.191525	2.00344	0.76638	-0.191604	7.82388	0.585081	-0.0945845	11.705	0.867558	0.0762255	16.2743	1.6078	-0.169573	-5.80853	-6.46479	-0.417543	-8.93323	15.6802	22.9073	44.6848	-3.25493	86.0592	49.0339	1.32695	0.159085	-32.0364	-4.63042	-0.781206	-8.11762	2.69801	39.6027	43.6085	10.211	80.4878	40.9497	10.4119	-8.67375	-25.2931	3.15312	2.60877	37.3264	0.183892	-0.884172	59.5637	-11.3824
1074	1.7279	-0.0147118	17.6043	0.755727	-0.149707	1.99644	0.755711	-0.149785	7.81687	0.574452	-0.0639912	11.6997	0.89823	0.0527113	16.2612	1.6553	-0.223495	-5.83339	-6.51866	-0.555238	-8.86388	15.6332	23.0366	44.6634	-3.1206	86.0575	48.9414	1.44695	0.131424	-32.0051	-4.56378	-0.660069	-8.05836	2.68248	39.5553	43.5409	10.1787	80.4757	40.9129	10.4583	-8.69471	-25.3734	3.21493	2.07151	37.5386	0.585068	-0.520462	60.0389	-11.226
1076	1.66854	0.0944956	17.5749	0.738784	-0.0968431	1.98303	0.738774	-0.0969194	7.80346	0.558434	-0.0255304	11.6896	0.938913	0.0225483	16.2386	1.71866	-0.293232	-5.87612	-6.58911	-0.7258	-8.76633	15.5166	23.286	44.5839	-2.87587	86.0032	48.7991	1.68118	0.0718683	-32.0606	-4.46398	-0.513673	-7.97959	2.7026	39.5336	43.4305	10.1469	80.3776	40.89	10.5457	-8.68079	-25.4251	3.19544	1.47905	37.7828	1.14945	-0.278708	60.5479	-11.2341
1078	1.59277	0.216472	17.5345	0.715688	-0.036993	1.96478	0.715684	-0.0370665	7.78521	0.53737	0.0177679	11.6758	0.986363	-0.0151426	16.2074	1.79161	-0.379239	-5.935	-6.67899	-0.909554	-8.63411	15.4196	23.4977	44.4983	-2.70472	86.0004	48.6141	1.92676	-0.0197868	-32.1357	-4.34633	-0.366354	-7.85645	2.70309	39.5523	43.2742	10.1455	80.2509	40.8286	10.6705	-8.68491	-25.4781	3.16231	0.890289	38.0623	1.78426	0.133982	61.0216	-11.3622
1080	1.50695	0.3499	17.4916	0.689118	0.0287021	1.94546	0.689121	0.028631	7.76589	0.513335	0.0652131	11.6612	1.03671	-0.0635344	16.1581	1.86593	-0.486071	-6.02776	-6.78079	-1.11212	-8.4499	15.3616	23.6421	44.4122	-2.64193	86.0463	48.4049	2.1628	-0.124897	-32.2115	-4.22405	-0.214204	-7.66414	2.68509	39.5886	43.0766	10.1484	80.1157	40.7229	10.8278	-8.71466	-25.5401	3.12377	0.354008	38.3658	2.39709	0.682086	61.4522	-11.6102
1082	1.43499	0.501045	17.4792	0.670074	0.100904	1.93962	0.670085	0.100835	7.76005	0.494512	0.117985	11.6568	1.07739	-0.13506	16.0485	1.91402	-0.632518	-6.23262	-6.86163	-1.37171	-8.15591	15.3368	23.7546	44.3064	-2.64076	86.0369	48.2346	2.40255	-0.173383	-32.2748	-4.13955	-0.0180782	-7.31907	2.70234	39.5216	42.8682	10.0054	80.0115	40.5878	11.0031	-8.75286	-25.6198	3.04071	0.0199544	38.6419	2.697	0.932603	61.888	-12.0826
1084	1.36604	0.650874	17.4732	0.652241	0.17226	1.93669	0.652259	0.172192	7.75712	0.476648	0.170197	11.6545	1.11507	-0.21089	15.9203	1.95475	-0.786086	-6.47196	-6.94311	-1.6879	-7.79072	15.3206	23.7951	44.1559	-2.73973	86.019	48.0941	2.63987	-0.194734	-32.3286	-4.05246	0.213179	-6.95101	2.75167	39.4499	42.6344	9.85507	79.8788	40.4881	11.1957	-8.7861	-25.6824	3.03323	-0.427555	38.9532	2.96089	1.18449	62.38	-12.7924
1086	1.29857	0.794295	17.4664	0.634525	0.240686	1.93345	0.63455	0.240621	7.75388	0.459057	0.220227	11.6519	1.15132	-0.284874	15.7887	1.99323	-0.935913	-6.71767	-7.02266	-2.04229	-7.37882	15.3057	23.7629	43.9551	-2.92454	86.0049	47.9845	2.85675	-0.195303	-32.3724	-3.9616	0.467119	-6.59755	2.8227	39.3828	42.3809	9.72535	79.7341	40.4324	11.3872	-8.80861	-25.7292	3.10816	-1.04889	39.3292	3.19586	1.40003	62.9927	-13.5632
1088	1.23381	0.93681	17.4495	0.617897	0.308521	1.92581	0.617929	0.308458	7.74624	0.442314	0.269889	11.6461	1.1889	-0.350745	15.6722	2.03691	-1.07131	-6.9355	-7.07977	-2.37079	-6.96989	15.2925	23.6944	43.6987	-3.10687	86.0084	47.9189	2.98326	-0.170361	-32.4062	-3.89679	0.714027	-6.27959	2.87094	39.2726	42.1342	9.6099	79.6912	40.3827	11.51	-8.81503	-25.8037	3.18731	-1.80022	39.8365	3.17149	1.15512	63.9331	-13.6823
1090	1.17227	1.04463	17.4333	0.599804	0.360887	1.91855	0.599841	0.360825	7.73898	0.425456	0.307891	11.6406	1.21693	-0.413428	15.5731	2.06429	-1.19721	-7.12049	-7.09799	-2.618	-6.62246	15.267	23.5739	43.4658	-3.32124	86.0155	47.8364	3.08685	-0.183854	-32.4228	-3.85701	0.874106	-5.97919	2.91349	39.123	41.9109	9.46393	79.745	40.3423	11.6005	-8.81395	-25.8819	3.17962	-2.51923	40.4028	3.00463	0.797049	65.0206	-13.7577
1092	1.11523	1.11161	17.4211	0.580318	0.394972	1.91318	0.580359	0.394912	7.73361	0.40872	0.332138	11.6365	1.23742	-0.47678	15.497	2.07772	-1.32125	-7.26276	-7.08617	-2.78465	-6.33842	15.2242	23.4022	43.2609	-3.56124	86.0252	47.7239	3.17391	-0.239607	-32.4184	-3.8294	0.950806	-5.71167	2.9511	38.9507	41.7308	9.29455	79.8763	40.3019	11.6576	-8.80399	-25.9509	3.08471	-3.11734	40.9542	2.68336	0.578656	66.1205	-14.0532
1094	1.0629	1.15004	17.4177	0.560556	0.416139	1.91176	0.560599	0.416081	7.7322	0.3926	0.346706	11.6355	1.27004	-0.560033	15.4587	2.10619	-1.48538	-7.33524	-7.09552	-2.96049	-6.03318	15.1454	23.1826	42.9983	-3.78875	86.0425	47.5835	3.2129	-0.289001	-32.3853	-3.75708	1.06058	-5.55126	2.98521	38.818	41.6541	9.17046	80.0097	40.2298	11.6453	-8.76923	-25.9787	3.02587	-3.43997	41.2762	2.08758	1.21308	66.9385	-15.1068
1096	1.03658	1.15213	17.4169	0.549192	0.419228	1.91152	0.549236	0.419171	7.73195	0.383909	0.348294	11.6353	1.29733	-0.60847	15.4456	2.13795	-1.58379	-7.36051	-7.09026	-3.02398	-5.85441	15.1216	22.9746	42.8326	-3.97875	86.0753	47.472	3.19001	-0.329529	-32.3392	-3.70694	1.08515	-5.45546	2.95577	38.7359	41.6168	9.10067	80.1174	40.132	11.6121	-8.73034	-25.9858	2.85712	-3.49809	41.4162	1.2664	2.24739	67.3047	-16.4435
1098	1.03821	1.12024	17.4136	0.547268	0.405131	1.9101	0.54731	0.405074	7.73053	0.383365	0.337635	11.6342	1.31626	-0.614267	15.4529	2.17034	-1.60119	-7.34756	-7.07194	-2.96858	-5.81518	15.1528	22.7892	42.7749	-4.11209	86.1337	47.3971	3.11119	-0.347548	-32.2836	-3.68909	1.01815	-5.4179	2.87009	38.6929	41.5989	9.07294	80.1959	40.0216	11.5686	-8.70187	-25.9735	2.54853	-3.26624	41.3797	0.234394	3.28972	67.1629	-17.7667
1100	1.05454	1.06699	17.392	0.549987	0.380511	1.90053	0.550026	0.380454	7.72096	0.386955	0.319411	11.6271	1.33024	-0.59669	15.4794	2.20253	-1.57389	-7.29837	-7.07164	-2.87345	-5.83037	15.1459	22.6104	42.7269	-4.13661	86.2516	47.3215	3.01503	-0.296037	-32.2112	-3.68552	0.931019	-5.44886	2.81687	38.6247	41.5806	9.01889	80.2747	39.9472	11.5048	-8.72717	-25.9255	2.11734	-2.6841	41.1633	-0.961894	3.16835	66.4639	-18.5374
1102	1.07849	1.00313	17.3636	0.555159	0.350628	1.88797	0.555195	0.350571	7.7084	0.392713	0.297411	11.6177	1.33945	-0.583046	15.4901	2.22443	-1.55225	-7.27871	-7.08343	-2.78022	-5.89491	15.1216	22.4059	42.6735	-4.13508	86.416	47.2892	2.90049	-0.215254	-32.1545	-3.67955	0.865422	-5.5407	2.78	38.5398	41.5829	8.96542	80.3409	39.8929	11.4498	-8.74585	-25.8718	1.59145	-1.60036	40.8207	-2.34071	2.51129	65.4763	-17.7644
1104	1.10972	0.936618	17.3361	0.563318	0.318986	1.87581	0.56335	0.318928	7.69624	0.400816	0.274287	11.6086	1.34366	-0.579973	15.4715	2.233	-1.54852	-7.31317	-7.0996	-2.70509	-5.98214	15.1005	22.2	42.6115	-4.13841	86.592	47.3053	2.78667	-0.134327	-32.124	-3.67656	0.833033	-5.666	2.75952	38.4492	41.6034	8.92086	80.3916	39.8559	11.4123	-8.74837	-25.824	1.01446	-0.180965	40.4347	-3.65956	1.5387	64.476	-15.7846
1106	1.16055	0.883817	17.3278	0.581228	0.291689	1.87209	0.581258	0.291629	7.69252	0.415939	0.255023	11.6059	1.33982	-0.580287	15.4074	2.22518	-1.54877	-7.4322	-7.09481	-2.65965	-5.9992	15.1581	22.1284	42.5495	-4.19141	86.6578	47.3489	2.74714	-0.139666	-32.141	-3.71555	0.83306	-5.72877	2.76142	38.3803	41.6175	8.89458	80.4253	39.8302	11.4029	-8.75142	-25.7936	0.501067	0.813646	40.2988	-4.02819	0.60996	64.3629	-15.1048
1108	1.20508	0.841435	17.3408	0.597267	0.269418	1.87783	0.597294	0.269356	7.69826	0.429348	0.23939	11.6102	1.33628	-0.589183	15.3222	2.21451	-1.56509	-7.59052	-7.062	-2.60082	-6.03959	15.2568	22.0989	42.5533	-4.24215	86.6341	47.4279	2.71497	-0.141701	-32.1142	-3.79362	0.806582	-5.75648	2.76463	38.4262	41.6226	8.92195	80.4397	39.846	11.3757	-8.77235	-25.7984	-0.000970609	1.38506	40.2944	-3.95987	0.206898	64.4452	-14.36
1110	1.23855	0.807108	17.3683	0.609146	0.251542	1.89002	0.609172	0.251479	7.71045	0.439372	0.226771	11.6194	1.33884	-0.608683	15.2413	2.21103	-1.60288	-7.74094	-7.00692	-2.51384	-6.11874	15.3686	22.0806	42.6238	-4.26666	86.5467	47.5205	2.67988	-0.123291	-32.0263	-3.89643	0.737168	-5.75479	2.76003	38.568	41.6197	8.98647	80.4397	39.889	11.3288	-8.80565	-25.8284	-0.491077	1.59184	40.3699	-3.66199	0.346596	64.5387	-13.2806
1112	1.26823	0.775345	17.3798	0.61955	0.235146	1.89511	0.619575	0.235082	7.71554	0.448195	0.215171	11.6232	1.36493	-0.645707	15.2377	2.24476	-1.67999	-7.74861	-6.96385	-2.38965	-6.21124	15.4197	22.0258	42.6931	-4.22707	86.4925	47.5476	2.65947	-0.102992	-31.8918	-3.96564	0.622456	-5.7211	2.73311	38.6271	41.6093	8.97888	80.4536	39.8792	11.302	-8.81013	-25.8252	-0.957321	1.76497	40.3973	-3.53971	0.66098	64.5437	-11.7152
1114	1.29217	0.729576	17.3805	0.626266	0.213118	1.89548	0.626288	0.213053	7.71591	0.454616	0.199131	11.6235	1.38766	-0.679044	15.297	2.27455	-1.74805	-7.6391	-6.92076	-2.20158	-6.33402	15.3915	21.9794	42.7919	-4.09203	86.4378	47.4777	2.66054	-0.0420684	-31.7814	-4.02216	0.471857	-5.72642	2.69322	38.691	41.6523	8.97902	80.428	39.8113	11.2761	-8.79945	-25.8006	-1.25999	1.93625	40.3885	-3.5802	0.54418	64.5127	-10.5603
1116	1.31237	0.668111	17.3716	0.63004	0.184551	1.89164	0.630059	0.184486	7.71207	0.459252	0.17802	11.6207	1.39562	-0.699382	15.3977	2.28283	-1.78626	-7.45244	-6.87362	-1.95919	-6.48644	15.3068	21.9541	42.909	-3.88265	86.388	47.3403	2.67609	0.0428921	-31.7128	-4.07483	0.299317	-5.78639	2.64811	38.7598	41.7477	8.99944	80.3686	39.7042	11.2522	-8.77738	-25.7636	-1.38761	2.09621	40.3461	-3.74379	-0.0155165	64.459	-9.9507
1118	1.33917	0.598633	17.3549	0.636042	0.151953	1.88433	0.636057	0.151887	7.70477	0.465808	0.15404	11.6152	1.36754	-0.690741	15.4681	2.2358	-1.75898	-7.32101	-6.80872	-1.71133	-6.6654	15.2819	21.9577	42.9789	-3.70834	86.3898	47.2919	2.66747	0.0471301	-31.6782	-4.14775	0.139108	-5.89561	2.62022	38.7737	41.8339	9.02023	80.348	39.6429	11.2478	-8.75331	-25.7481	-1.4243	2.09272	40.283	-3.8215	-0.410353	64.4023	-9.52862
1120	1.3597	0.546287	17.3442	0.640716	0.127362	1.87966	0.640729	0.127296	7.70009	0.470865	0.13596	11.6118	1.33514	-0.667799	15.479	2.1854	-1.70514	-7.29981	-6.76802	-1.54775	-6.79032	15.2942	22.0039	43.0304	-3.60277	86.3868	47.2878	2.66007	0.0222755	-31.6608	-4.21229	0.0357604	-5.99524	2.60134	38.7409	41.8896	9.06026	80.342	39.6427	11.2575	-8.70649	-25.7213	-1.47357	2.1161	40.2394	-3.87136	-0.542608	64.3566	-9.22313
1122	1.37402	0.511229	17.3416	0.6441	0.110831	1.87859	0.644111	0.110765	7.69902	0.474445	0.123819	11.611	1.3042	-0.636366	15.4335	2.14006	-1.63729	-7.38345	-6.75213	-1.47174	-6.85205	15.3312	22.0858	43.0669	-3.55932	86.372	47.3145	2.65494	-0.0147664	-31.6571	-4.26725	-0.0104057	-6.07241	2.5929	38.6777	41.9156	9.11663	80.3424	39.6953	11.2751	-8.64173	-25.6826	-1.54908	2.21304	40.2165	-3.91715	-0.441667	64.325	-9.03039
1124	1.39349	0.465424	17.3404	0.648861	0.0891627	1.87815	0.64887	0.0890957	7.69859	0.479382	0.107924	11.6107	1.26406	-0.604944	15.379	2.07792	-1.56619	-7.48358	-6.71725	-1.39704	-6.89758	15.3468	22.1661	43.0767	-3.49079	86.3774	47.3453	2.63148	-0.0398342	-31.6792	-4.33795	-0.0476297	-6.14121	2.60693	38.6484	41.9474	9.16394	80.3295	39.744	11.2807	-8.59751	-25.6612	-1.57801	2.40789	40.1803	-4.03111	-0.384157	64.3144	-9.09736
1126	1.41694	0.423926	17.3437	0.655721	0.0690401	1.8797	0.655728	0.0689725	7.70013	0.485791	0.0933163	11.6119	1.23199	-0.57884	15.3395	2.02874	-1.50747	-7.55606	-6.69349	-1.33447	-6.92765	15.3782	22.2241	43.0905	-3.47976	86.3548	47.3717	2.62034	-0.0461808	-31.6856	-4.39701	-0.0775641	-6.1896	2.63075	38.6124	41.9752	9.19325	80.3205	39.7745	11.2773	-8.55955	-25.6288	-1.59872	2.55894	40.1087	-4.14549	-0.50884	64.2277	-9.14034
1128	1.44429	0.384958	17.3512	0.664496	0.0496916	1.88309	0.664501	0.049623	7.70352	0.493582	0.0794071	11.6144	1.21049	-0.558165	15.3276	1.99711	-1.46209	-7.57755	-6.67863	-1.27192	-6.95804	15.4231	22.2603	43.1208	-3.51517	86.2899	47.3874	2.62843	-0.0260364	-31.6654	-4.44481	-0.1116	-6.22442	2.65581	38.5727	42.0015	9.20941	80.3136	39.7828	11.2634	-8.52646	-25.5827	-1.6088	2.61889	40.0026	-4.23424	-0.764587	64.0685	-9.08528
1130	1.47535	0.328953	17.3593	0.673496	0.0225702	1.8868	0.673498	0.0225007	7.70724	0.502035	0.0597012	11.6172	1.19159	-0.534459	15.3609	1.97179	-1.41147	-7.51521	-6.63742	-1.16362	-7.04292	15.4429	22.308	43.187	-3.48584	86.1648	47.3815	2.65244	0.0433801	-31.6158	-4.5089	-0.186348	-6.28509	2.66248	38.5715	42.0412	9.24274	80.2884	39.7786	11.2297	-8.50257	-25.5338	-1.56308	2.52484	39.8929	-4.25104	-0.724603	63.9521	-8.88138
1132	1.50631	0.270383	17.3676	0.68224	-0.00566829	1.89062	0.682239	-0.00573872	7.71105	0.510368	0.0391435	11.6201	1.18208	-0.519217	15.4174	1.96067	-1.37938	-7.40995	-6.593	-1.03891	-7.15179	15.4425	22.3395	43.2646	-3.406	86.0436	47.3613	2.69644	0.124782	-31.5581	-4.57366	-0.268991	-6.3451	2.64847	38.6	42.0777	9.29488	80.2471	39.7595	11.2081	-8.48247	-25.4982	-1.51152	2.46377	39.7752	-4.26477	-0.774836	63.8364	-8.85093
1134	1.53507	0.213994	17.378	0.690194	-0.0327769	1.89538	0.690191	-0.0328481	7.71581	0.518038	0.0193793	11.6238	1.18041	-0.512636	15.4822	1.96069	-1.36582	-7.28953	-6.55157	-0.908072	-7.2696	15.426	22.3507	43.3442	-3.28805	85.9461	47.3345	2.75214	0.206738	-31.4995	-4.63642	-0.35351	-6.39517	2.61739	38.645	42.1066	9.35952	80.1986	39.7334	11.1999	-8.46098	-25.4737	-1.46877	2.45817	39.6508	-4.27972	-0.930827	63.7129	-9.00907
1136	1.55919	0.163238	17.4007	0.696579	-0.0570781	1.90557	0.696573	-0.0571498	7.72601	0.524357	0.00160777	11.6314	1.17348	-0.504717	15.5202	1.95135	-1.3483	-7.21872	-6.51506	-0.781659	-7.36594	15.4102	22.3457	43.4167	-3.18266	85.8807	47.3249	2.78297	0.285672	-31.442	-4.70327	-0.450871	-6.4221	2.58706	38.6573	42.1286	9.40434	80.1776	39.7328	11.1739	-8.41739	-25.4304	-1.44293	2.40358	39.5203	-4.24709	-0.890712	63.5795	-9.0935
1138	1.57068	0.131914	17.4221	0.699028	-0.0718214	1.91517	0.69902	-0.0718936	7.7356	0.527125	-0.00926928	11.6386	1.17366	-0.498111	15.5325	1.95421	-1.33616	-7.19592	-6.5014	-0.688068	-7.42908	15.3827	22.3506	43.459	-3.06552	85.8588	47.3193	2.80587	0.341008	-31.4079	-4.748	-0.523244	-6.42594	2.56156	38.6673	42.1258	9.452	80.1719	39.7409	11.1615	-8.39738	-25.402	-1.4466	2.36168	39.4003	-4.19863	-0.894532	63.4113	-9.18423
1140	1.56917	0.119522	17.4382	0.697342	-0.0771807	1.9224	0.697334	-0.0772526	7.74283	0.526205	-0.013391	11.6441	1.18043	-0.493071	15.5212	1.96826	-1.32963	-7.21686	-6.50928	-0.628037	-7.45891	15.3484	22.3666	43.47	-2.94964	85.8774	47.3136	2.82493	0.362421	-31.4005	-4.76763	-0.568798	-6.40857	2.54626	38.6765	42.0981	9.49713	80.1773	39.7563	11.1654	-8.40283	-25.3908	-1.47572	2.33824	39.2995	-4.14287	-0.973938	63.2175	-9.28864
1142	1.56018	0.111178	17.4455	0.692711	-0.080118	1.92569	0.692703	-0.0801895	7.74612	0.52293	-0.0158848	11.6465	1.18086	-0.488516	15.4982	1.97048	-1.32184	-7.25971	-6.5156	-0.573619	-7.46784	15.3367	22.3684	43.4682	-2.90253	85.9211	47.2975	2.84821	0.322689	-31.4109	-4.77542	-0.618564	-6.37421	2.55415	38.6625	42.0586	9.49987	80.1872	39.7882	11.1715	-8.39712	-25.3776	-1.50312	2.3422	39.2361	-4.11858	-1.07137	63.0549	-9.39036
1144	1.55229	0.0992666	17.4513	0.688273	-0.0847043	1.92832	0.688264	-0.0847753	7.74875	0.519903	-0.0195982	11.6485	1.17995	-0.491913	15.4711	1.96733	-1.3281	-7.31009	-6.51807	-0.529238	-7.48102	15.3393	22.3725	43.4701	-2.89499	85.9363	47.2975	2.84405	0.296428	-31.4216	-4.77922	-0.663574	-6.34928	2.58162	38.6591	42.0442	9.47914	80.1846	39.8168	11.164	-8.38824	-25.3555	-1.51941	2.12951	39.1853	-3.90534	-1.02448	62.9378	-9.53921
1146	1.55097	0.0773142	17.4571	0.685882	-0.0942313	1.93094	0.685872	-0.094302	7.75137	0.518721	-0.0268749	11.6505	1.17543	-0.499698	15.4491	1.95604	-1.34093	-7.35086	-6.51041	-0.488849	-7.50754	15.3495	22.3863	43.4816	-2.91017	85.9106	47.3139	2.81916	0.298065	-31.4244	-4.7883	-0.708068	-6.34599	2.62035	38.6638	42.0626	9.44666	80.1727	39.8372	11.1413	-8.37642	-25.3245	-1.52112	1.74359	39.1332	-3.5482	-0.853473	62.8555	-9.7225
1148	1.56898	0.0276653	17.4605	0.689671	-0.11748	1.93263	0.689659	-0.117552	7.75306	0.52303	-0.044016	11.6518	1.15287	-0.490021	15.457	1.9186	-1.31491	-7.33568	-6.47199	-0.425689	-7.55686	15.346	22.4273	43.5025	-2.90594	85.8543	47.3253	2.83028	0.304988	-31.4128	-4.83078	-0.777286	-6.38626	2.64654	38.6332	42.108	9.42428	80.1838	39.8509	11.1144	-8.36204	-25.2921	-1.50305	1.60388	39.0455	-3.44975	-0.813444	62.7445	-9.84389
1150	1.59009	-0.0229928	17.4644	0.694731	-0.141429	1.9345	0.694717	-0.1415	7.75493	0.528334	-0.0615991	11.6532	1.1317	-0.472823	15.4869	1.88665	-1.2754	-7.27966	-6.42801	-0.369223	-7.60608	15.3301	22.4725	43.5403	-2.88439	85.7693	47.3175	2.86126	0.344082	-31.3669	-4.87763	-0.836782	-6.43975	2.62958	38.5891	42.1438	9.46176	80.1979	39.8515	11.0934	-8.3294	-25.2707	-1.50128	1.58687	38.9611	-3.43832	-0.841897	62.64	-9.90167
1152	1.60932	-0.0670982	17.4717	0.699511	-0.162364	1.93786	0.699494	-0.162436	7.7583	0.533237	-0.0769495	11.6558	1.11861	-0.45416	15.5286	1.87004	-1.23603	-7.20172	-6.38642	-0.329899	-7.64355	15.2979	22.5135	43.5876	-2.843	85.6678	47.2866	2.90618	0.415052	-31.2949	-4.91992	-0.875473	-6.48815	2.57473	38.5389	42.159	9.55234	80.2131	39.8393	11.0769	-8.28262	-25.2611	-1.51565	1.63077	38.8817	-3.45106	-0.904048	62.5441	-9.90839
1154	1.62347	-0.102382	17.492	0.702782	-0.17906	1.94699	0.702763	-0.179132	7.76742	0.536741	-0.0892337	11.6626	1.12195	-0.449433	15.549	1.87804	-1.22836	-7.16394	-6.35301	-0.323613	-7.64507	15.2295	22.5389	43.6094	-2.77128	85.5832	47.2331	2.95321	0.505018	-31.2476	-4.95032	-0.880278	-6.4888	2.53482	38.4952	42.1469	9.62364	80.2373	39.8229	11.0467	-8.25173	-25.2553	-1.50414	1.5465	38.7791	-3.3544	-0.883807	62.4413	-9.92436
1156	1.62997	-0.122351	17.5164	0.703963	-0.188429	1.9579	0.703943	-0.188502	7.77833	0.538217	-0.0961759	11.6708	1.13314	-0.457708	15.5531	1.89541	-1.24746	-7.15656	-6.33221	-0.327866	-7.63344	15.1763	22.5478	43.6134	-2.71234	85.5597	47.1777	2.99214	0.533288	-31.2213	-4.96808	-0.87525	-6.46292	2.51225	38.4411	42.1277	9.63953	80.274	39.7978	11.0184	-8.23797	-25.2387	-1.51094	1.49334	38.6661	-3.2567	-0.865338	62.327	-9.95954
1158	1.6272	-0.126108	17.5442	0.702422	-0.189943	1.9703	0.702402	-0.190016	7.79073	0.537159	-0.0974199	11.6801	1.14808	-0.475398	15.5418	1.91603	-1.2853	-7.17795	-6.32407	-0.338856	-7.61185	15.1431	22.5489	43.6002	-2.67116	85.5899	47.1271	3.0196	0.497654	-31.2122	-4.97368	-0.865798	-6.41815	2.51108	38.3815	42.1068	9.60264	80.3198	39.7667	10.9901	-8.24308	-25.2084	-1.5389	1.48967	38.5406	-3.17827	-0.864244	62.1977	-10.0125
1160	1.6123	-0.11712	17.5812	0.696615	-0.1849	1.98672	0.696596	-0.184972	7.80715	0.532495	-0.0940376	11.6924	1.16009	-0.48812	15.5171	1.93302	-1.31322	-7.22407	-6.32477	-0.364502	-7.57271	15.096	22.5817	43.5675	-2.62112	85.5939	47.0865	3.03266	0.473853	-31.2012	-4.96958	-0.848312	-6.36634	2.54143	38.3609	42.0835	9.57216	80.3543	39.7439	10.9374	-8.27234	-25.1694	-1.56447	1.48026	38.3816	-3.11687	-0.886151	62.0442	-10.0489
1162	1.58758	-0.0981288	17.6224	0.687334	-0.174672	2.00501	0.687315	-0.174743	7.82544	0.524905	-0.0870017	11.7061	1.16317	-0.494799	15.4862	1.93589	-1.32696	-7.28164	-6.32375	-0.391273	-7.51927	15.0546	22.6192	43.5288	-2.58052	85.5894	47.0481	3.04928	0.456219	-31.1972	-4.96474	-0.832991	-6.31812	2.56276	38.312	42.0716	9.53074	80.4011	39.7203	10.8881	-8.29489	-25.1297	-1.564	1.41608	38.2174	-3.00743	-0.82849	61.8882	-10.1281
1164	1.5541	-0.0721587	17.6664	0.674797	-0.160666	2.0245	0.67478	-0.160736	7.84493	0.514643	-0.077348	11.7207	1.15766	-0.495852	15.4542	1.92515	-1.32733	-7.34102	-6.32085	-0.420801	-7.45175	15.0172	22.6516	43.4865	-2.55452	85.5774	47.0076	3.07672	0.446233	-31.193	-4.96177	-0.817615	-6.27454	2.56937	38.224	42.0668	9.48524	80.4644	39.6975	10.8464	-8.30281	-25.0937	-1.53768	1.31691	38.0535	-2.86354	-0.704807	61.7352	-10.2435
1166	1.51362	-0.0473044	17.7107	0.659105	-0.146561	2.04415	0.65909	-0.146629	7.86459	0.502016	-0.0678198	11.7354	1.15235	-0.49484	15.4331	1.91567	-1.32384	-7.38007	-6.33239	-0.474935	-7.36746	14.9635	22.6594	43.4374	-2.55392	85.5582	46.9542	3.12611	0.443378	-31.1516	-4.95891	-0.781449	-6.22628	2.57918	38.1117	42.0344	9.47171	80.5402	39.691	10.8047	-8.29372	-25.0683	-1.51409	1.32112	37.8845	-2.80869	-0.679748	61.584	-10.3124
1168	1.46735	-0.0181949	17.7638	0.641237	-0.130131	2.06769	0.641223	-0.130197	7.88812	0.487615	-0.056694	11.753	1.14509	-0.501732	15.4157	1.89975	-1.33397	-7.41233	-6.32069	-0.534001	-7.27385	14.8872	22.6741	43.3765	-2.53542	85.5152	46.8985	3.18214	0.451522	-31.1106	-4.96897	-0.741152	-6.1718	2.59386	38.0157	42.0108	9.46883	80.621	39.6786	10.7544	-8.29439	-25.0483	-1.4839	1.35924	37.7063	-2.76294	-0.661129	61.446	-10.3627
1170	1.41722	0.0109367	17.821	0.621685	-0.113373	2.09309	0.621674	-0.113437	7.91352	0.471937	-0.0454297	11.7721	1.13574	-0.514556	15.4049	1.87793	-1.35403	-7.43227	-6.28679	-0.589427	-7.17182	14.792	22.7063	43.299	-2.49662	85.453	46.8409	3.24098	0.459068	-31.0799	-4.98744	-0.701953	-6.11792	2.61762	37.9369	42.003	9.47057	80.7	39.6571	10.7003	-8.30487	-25.0321	-1.45234	1.42351	37.5273	-2.72907	-0.647884	61.3214	-10.3939
1172	1.36693	0.0198484	17.8578	0.600388	-0.105384	2.10949	0.600377	-0.105446	7.92992	0.45551	-0.0408213	11.7844	1.12457	-0.515024	15.4195	1.85757	-1.35056	-7.405	-6.2714	-0.621071	-7.05452	14.6968	22.7664	43.186	-2.4683	85.4048	46.7734	3.30689	0.414817	-31.067	-4.98257	-0.671891	-6.09507	2.66816	37.8339	42.0095	9.46642	80.7593	39.6339	10.6687	-8.29616	-25.0168	-1.44887	1.5458	37.3793	-2.794	-0.71647	61.1959	-10.3848
1174	1.32626	0.0147925	17.8751	0.582149	-0.104254	2.11725	0.582138	-0.104314	7.93768	0.441802	-0.0411374	11.7902	1.11015	-0.506049	15.443	1.83485	-1.32859	-7.36102	-6.26261	-0.665031	-6.93839	14.622	22.8554	43.0891	-2.4619	85.3728	46.6969	3.35195	0.356031	-31.0481	-4.97254	-0.634507	-6.08608	2.70159	37.7226	42.0042	9.4864	80.8087	39.6076	10.6582	-8.28867	-25.0104	-1.43808	1.65442	37.2797	-2.85604	-0.784219	61.0978	-10.3667
1176	1.29845	0.00303359	17.8773	0.568986	-0.107088	2.11831	0.568975	-0.107147	7.93874	0.432141	-0.0440894	11.791	1.09802	-0.493128	15.466	1.81772	-1.30029	-7.318	-6.26047	-0.731815	-6.83018	14.5728	22.9578	43.0189	-2.47865	85.3659	46.6219	3.37056	0.289178	-31.0238	-4.95949	-0.584222	-6.0811	2.71242	37.6138	41.9812	9.52779	80.849	39.5855	10.6637	-8.28398	-25.0108	-1.41996	1.72247	37.2289	-2.88483	-0.830271	61.032	-10.3342
1178	1.28436	0.0111884	17.8841	0.563493	-0.102359	2.1213	0.563483	-0.102417	7.94173	0.427735	-0.0409037	11.7932	1.11216	-0.497093	15.4643	1.842	-1.31273	-7.32133	-6.27336	-0.837009	-6.73361	14.5499	23.0139	42.9645	-2.51429	85.4191	46.589	3.36642	0.197419	-31.0203	-4.93724	-0.508571	-6.05431	2.72266	37.5311	41.9395	9.55119	80.8789	39.6008	10.6666	-8.26834	-25.0058	-1.42762	1.70398	37.2094	-2.83877	-0.836921	60.9911	-10.2267
1180	1.2857	0.0169867	17.891	0.56456	-0.0999499	2.12435	0.56455	-0.100008	7.94478	0.42838	-0.0390383	11.7955	1.13678	-0.511085	15.4605	1.88163	-1.34729	-7.32897	-6.28813	-0.916896	-6.67835	14.5255	23.0349	42.9286	-2.52275	85.4614	46.5874	3.36051	0.14887	-31.0285	-4.90865	-0.452097	-6.02209	2.73066	37.5035	41.9084	9.56819	80.886	39.6129	10.6523	-8.26312	-24.9871	-1.44346	1.70329	37.2031	-2.84844	-0.902611	60.9703	-10.1246
1182	1.30099	0.0161716	17.8977	0.571188	-0.101603	2.12733	0.571177	-0.101662	7.94776	0.433439	-0.0398581	11.7977	1.16415	-0.531243	15.4632	1.92408	-1.394	-7.32462	-6.29877	-0.956463	-6.66946	14.4944	23.0287	42.9149	-2.49605	85.4739	46.6068	3.35948	0.156235	-31.0404	-4.87923	-0.427237	-5.99266	2.73571	37.5228	41.8971	9.57418	80.8724	39.6138	10.6183	-8.26903	-24.9535	-1.46168	1.74611	37.1983	-2.93548	-1.01965	60.9628	-10.0481
1184	1.32561	0.0117405	17.9042	0.581598	-0.105619	2.1302	0.581587	-0.105679	7.95063	0.441476	-0.0422053	11.7999	1.17776	-0.548513	15.4868	1.94276	-1.43009	-7.28127	-6.29297	-0.960704	-6.69995	14.4672	23.0236	42.9399	-2.44963	85.4521	46.6158	3.36404	0.203059	-31.0317	-4.86878	-0.439679	-5.98557	2.73421	37.5212	41.913	9.53574	80.859	39.6099	10.5718	-8.26976	-24.9087	-1.47207	1.84909	37.1732	-3.07659	-1.05309	60.953	-10.001
1186	1.34474	3.89251e-05	17.9108	0.588997	-0.112362	2.13313	0.588986	-0.112422	7.95356	0.447433	-0.0467811	11.8021	1.18246	-0.554392	15.5233	1.94953	-1.44197	-7.21347	-6.28399	-0.942486	-6.74024	14.4322	23.0016	42.9729	-2.39966	85.4137	46.6088	3.38658	0.267598	-30.9985	-4.86393	-0.469316	-5.98939	2.72152	37.536	41.936	9.52549	80.8415	39.599	10.5234	-8.26064	-24.8598	-1.48927	1.87676	37.1319	-3.13104	-1.08568	60.9303	-9.96822
1188	1.35177	-0.015842	17.9186	0.590749	-0.119928	2.13665	0.590737	-0.119989	7.95708	0.449221	-0.0523303	11.8047	1.17978	-0.548686	15.5648	1.94718	-1.42999	-7.13639	-6.2734	-0.911476	-6.77168	14.3895	22.9719	42.9975	-2.34919	85.3618	46.5838	3.428	0.333591	-30.9491	-4.86208	-0.504552	-5.99625	2.7	37.5632	41.9562	9.55065	80.816	39.5827	10.477	-8.24533	-24.8171	-1.51042	1.82587	37.0768	-3.08934	-1.11665	60.8895	-9.93786
1190	1.33863	-0.0215545	17.9322	0.584511	-0.12137	2.14272	0.584499	-0.121431	7.96315	0.444648	-0.0538087	11.8093	1.17319	-0.539622	15.5889	1.93875	-1.41072	-7.09135	-6.25437	-0.885999	-6.75606	14.3482	22.9869	42.9829	-2.28458	85.278	46.5395	3.48506	0.369389	-30.9262	-4.86382	-0.523496	-5.98525	2.68142	37.5602	41.9576	9.56973	80.7562	39.5661	10.4303	-8.2455	-24.8154	-1.5151	1.83051	37.0157	-3.07405	-1.07677	60.8235	-9.8659
1192	1.3055	-0.0169461	17.9473	0.570378	-0.116624	2.14947	0.570366	-0.116683	7.9699	0.433782	-0.0511596	11.8143	1.16324	-0.533882	15.585	1.92268	-1.39669	-7.09846	-6.23655	-0.886999	-6.70506	14.3191	23.009	42.9373	-2.24585	85.2431	46.5035	3.51936	0.356439	-30.902	-4.86935	-0.52002	-5.9616	2.6779	37.5336	41.9395	9.58314	80.7494	39.5671	10.409	-8.25328	-24.821	-1.48434	1.80185	36.955	-3.0031	-0.996886	60.7355	-9.83948
1194	1.25498	-0.00111378	17.9664	0.549572	-0.105516	2.15799	0.549561	-0.105572	7.97842	0.417525	-0.0441774	11.8207	1.1523	-0.534099	15.5519	1.90236	-1.39356	-7.15973	-6.22291	-0.915172	-6.62644	14.3045	23.027	42.869	-2.2393	85.2662	46.4841	3.52741	0.296114	-30.8759	-4.87923	-0.496436	-5.92447	2.6923	37.4908	41.9074	9.58708	80.8049	39.5877	10.4128	-8.26547	-24.8279	-1.4224	1.7289	36.8887	-2.86724	-0.882811	60.6197	-9.88272
1196	1.19572	0.0268481	18.0036	0.525948	-0.088406	2.17448	0.525939	-0.0884604	7.99491	0.398783	-0.0328927	11.833	1.15006	-0.543029	15.4929	1.89441	-1.40985	-7.26925	-6.21822	-0.952297	-6.53865	14.3078	23.0277	42.8058	-2.25751	85.3069	46.4873	3.53198	0.211391	-30.869	-4.89648	-0.468959	-5.86489	2.72305	37.4602	41.8849	9.57229	80.8775	39.6213	10.4157	-8.2755	-24.8486	-1.3613	1.65098	36.7905	-2.70084	-0.732247	60.4505	-10.0174
1198	1.13906	0.0677758	18.048	0.504553	-0.0658433	2.19421	0.504546	-0.065895	8.01464	0.381363	-0.0173913	11.8478	1.14138	-0.552994	15.4539	1.87456	-1.42536	-7.34172	-6.20243	-0.97463	-6.46683	14.2879	23.0162	42.7312	-2.25014	85.3311	46.4865	3.5582	0.134524	-30.8675	-4.91642	-0.450907	-5.809	2.75968	37.4257	41.8689	9.54383	80.9413	39.6395	10.4172	-8.2809	-24.8419	-1.33453	1.50059	36.6354	-2.46863	-0.556175	60.2473	-10.1517
1200	1.09155	0.11599	18.0947	0.487788	-0.0408551	2.21488	0.487784	-0.0409054	8.03531	0.367254	0.000215313	11.8633	1.12615	-0.561355	15.4452	1.84368	-1.4351	-7.35749	-6.18155	-0.983618	-6.41611	14.2384	22.9964	42.6539	-2.21156	85.3307	46.4791	3.59796	0.0887236	-30.8671	-4.9295	-0.443832	-5.76386	2.7911	37.395	41.8617	9.5151	80.9826	39.6368	10.4144	-8.27847	-24.8069	-1.34668	1.2883	36.4402	-2.19931	-0.386488	60.0315	-10.2604
1202	1.06468	0.15072	18.1339	0.478939	-0.0234812	2.23227	0.478937	-0.0235307	8.0527	0.359544	0.0126324	11.8763	1.11938	-0.566569	15.4583	1.82958	-1.44192	-7.33321	-6.20617	-1.01471	-6.37572	14.1738	22.9804	42.6241	-2.17131	85.3217	46.4834	3.58255	0.13639	-30.8683	-4.89793	-0.436115	-5.72733	2.7817	37.4216	41.8714	9.54197	80.9744	39.621	10.4008	-8.25909	-24.7818	-1.38053	1.12136	36.2978	-2.03891	-0.356134	59.8647	-10.3342
1204	1.05459	0.169325	18.1651	0.476088	-0.0145577	2.24611	0.476087	-0.0146069	8.06654	0.356851	0.0191134	11.8867	1.10997	-0.565082	15.4947	1.81338	-1.43526	-7.26539	-6.21543	-1.04854	-6.34866	14.1074	22.963	42.595	-2.13893	85.28	46.4917	3.58401	0.183377	-30.8309	-4.86949	-0.434582	-5.7119	2.77404	37.4194	41.8989	9.54684	80.9765	39.6066	10.38	-8.22959	-24.754	-1.40608	0.933244	36.1901	-1.88406	-0.285205	59.7593	-10.4229
1206	1.0577	0.167846	18.1824	0.477326	-0.0155067	2.2538	0.477325	-0.0155559	8.07423	0.357837	0.018476	11.8924	1.09352	-0.554402	15.5558	1.78798	-1.40895	-7.15145	-6.19606	-1.07215	-6.33915	14.0459	22.9551	42.5617	-2.11562	85.205	46.49	3.61213	0.209403	-30.7567	-4.85646	-0.440513	-5.73197	2.76982	37.3755	41.9432	9.53289	80.9948	39.5884	10.3569	-8.19495	-24.7227	-1.40997	0.756769	36.1111	-1.75479	-0.17144	59.7104	-10.5152
1208	1.06357	0.131377	18.1603	0.476827	-0.0319195	2.24402	0.476824	-0.0319688	8.06445	0.358497	0.00618148	11.8851	1.05875	-0.525863	15.6601	1.73613	-1.34289	-6.95696	-6.14722	-1.04465	-6.36795	13.9921	23.0102	42.5469	-2.08435	85.0984	46.4189	3.64773	0.232632	-30.6901	-4.86198	-0.45674	-5.8449	2.73097	37.3166	42.0068	9.59017	80.9925	39.5203	10.3434	-8.16787	-24.688	-1.36674	0.780525	36.0412	-1.83068	-0.176418	59.6812	-10.5128
1210	1.06832	0.101361	18.1395	0.476384	-0.0454151	2.23484	0.476379	-0.0454643	8.05527	0.359016	-0.00392857	11.8783	1.03031	-0.500741	15.7196	1.69406	-1.28602	-6.84573	-6.10542	-1.01793	-6.38861	13.9866	23.0565	42.5444	-2.09779	85.0694	46.3647	3.6463	0.203931	-30.6468	-4.88322	-0.461334	-5.93948	2.70276	37.2704	42.0402	9.66196	80.9836	39.4779	10.3508	-8.14518	-24.6762	-1.34092	0.875217	35.9882	-1.93548	-0.226976	59.6549	-10.465
1212	1.07075	0.0886464	18.1305	0.476379	-0.0511665	2.23089	0.476374	-0.0512156	8.05132	0.359375	-0.00822557	11.8753	1.01934	-0.488298	15.7135	1.67855	-1.25945	-6.85687	-6.08265	-1.00422	-6.39415	14.026	23.0728	42.5472	-2.14702	85.1277	46.3524	3.61447	0.128048	-30.6366	-4.91341	-0.451858	-5.98695	2.69808	37.2453	42.0366	9.71882	80.9741	39.4793	10.3768	-8.13172	-24.6864	-1.3419	1.00169	35.9534	-2.02804	-0.304974	59.626	-10.3992
1214	1.07142	0.0944434	18.1356	0.477159	-0.0486959	2.23313	0.477154	-0.0487451	8.05357	0.359802	-0.00633112	11.877	1.04599	-0.502589	15.6417	1.7212	-1.29611	-6.99079	-6.08941	-1.00211	-6.40304	14.06	23.0451	42.5325	-2.14725	85.2018	46.3995	3.62961	0.0659482	-30.6777	-4.9311	-0.441511	-5.98025	2.72875	37.2372	42.0195	9.68495	80.9823	39.5271	10.404	-8.15037	-24.6929	-1.34654	1.14044	35.941	-2.12031	-0.414845	59.5968	-10.3868
1216	1.07437	0.110441	18.1458	0.479798	-0.0419628	2.23763	0.479794	-0.0420124	8.05806	0.361351	-0.00113471	11.8803	1.09076	-0.541408	15.564	1.7878	-1.38418	-7.13616	-6.10565	-1.01522	-6.41119	14.0668	22.9802	42.4952	-2.11485	85.2765	46.4721	3.6473	0.0422338	-30.7324	-4.93217	-0.424052	-5.95472	2.766	37.2717	41.9944	9.64114	80.9701	39.5827	10.41	-8.17209	-24.6779	-1.33368	1.15086	35.9244	-2.13988	-0.42281	59.5747	-10.3804
1218	1.07957	0.131502	18.1576	0.483844	-0.0332045	2.24283	0.483841	-0.0332544	8.06326	0.363824	0.00566413	11.8842	1.14209	-0.599572	15.5007	1.85928	-1.50974	-7.25506	-6.12364	-1.03303	-6.42142	14.0525	22.8923	42.4447	-2.06336	85.3367	46.5542	3.65839	0.0559629	-30.7833	-4.91899	-0.408593	-5.92637	2.79701	37.3497	41.969	9.61167	80.9343	39.6337	10.3955	-8.19171	-24.6457	-1.30463	1.03374	35.898	-2.08838	-0.329367	59.557	-10.3726
1220	1.08236	0.147659	18.1675	0.486427	-0.0263872	2.24718	0.486425	-0.0264374	8.06761	0.365326	0.0109202	11.8875	1.1759	-0.659428	15.4628	1.89846	-1.63165	-7.32639	-6.13514	-1.00243	-6.44897	14.0757	22.8275	42.43	-2.03722	85.3524	46.6194	3.6596	0.0685004	-30.8044	-4.90543	-0.443421	-5.91617	2.79758	37.4658	41.9579	9.62371	80.8953	39.677	10.3882	-8.21961	-24.6376	-1.29654	0.9541	35.8729	-2.05635	-0.286587	59.527	-10.3592
1222	1.08564	0.15375	18.1689	0.488373	-0.0239985	2.24776	0.48837	-0.0240489	8.0682	0.36663	0.0128281	11.8879	1.18274	-0.713392	15.4703	1.89122	-1.73228	-7.31289	-6.13103	-0.997392	-6.47289	14.0896	22.7869	42.4164	-2.04197	85.327	46.6613	3.66625	0.0892016	-30.7856	-4.90504	-0.455597	-5.95107	2.80045	37.5162	41.9931	9.61781	80.8763	39.6827	10.3805	-8.23335	-24.6258	-1.25356	0.807248	35.8271	-1.97014	-0.19494	59.4805	-10.4191
1224	1.0887	0.149865	18.1644	0.489385	-0.0259466	2.24578	0.489382	-0.0259971	8.06622	0.367509	0.011437	11.8864	1.16603	-0.757667	15.517	1.84519	-1.80607	-7.22595	-6.10826	-1.02215	-6.48435	14.0876	22.768	42.3966	-2.07239	85.2751	46.68	3.67657	0.111409	-30.7347	-4.91807	-0.44138	-6.01516	2.79913	37.4971	42.0534	9.60608	80.8782	39.6556	10.3789	-8.22698	-24.6114	-1.17827	0.584013	35.7607	-1.81451	-0.0388917	59.4139	-10.5444
1226	1.08637	0.139262	18.1724	0.487477	-0.0304133	2.24935	0.487474	-0.0304635	8.06978	0.366364	0.00797468	11.8891	1.15061	-0.787342	15.562	1.80686	-1.8538	-7.14217	-6.05949	-1.01257	-6.47446	14.0894	22.753	42.3765	-2.09739	85.2454	46.6855	3.66883	0.106664	-30.6909	-4.9343	-0.464862	-6.01379	2.72444	37.5057	42.015	9.71124	80.8786	39.646	10.4157	-8.19163	-24.6243	-1.13231	0.331671	35.6941	-1.58607	0.180895	59.3181	-10.624
1228	1.08159	0.147819	18.1836	0.486101	-0.0262899	2.25435	0.486098	-0.0263401	8.07478	0.365076	0.0109665	11.8929	1.14298	-0.814451	15.5835	1.78338	-1.90007	-7.10215	-6.02996	-1.06012	-6.41492	14.0529	22.7355	42.3136	-2.11296	85.2762	46.6833	3.65059	0.0825002	-30.6727	-4.92389	-0.446012	-5.9892	2.68662	37.5057	41.9622	9.77982	80.8784	39.6424	10.4517	-8.18297	-24.6292	-1.10054	0.0409863	35.6324	-1.33119	0.331082	59.2227	-10.6916
1230	1.07597	0.176495	18.1974	0.486057	-0.0132924	2.26039	0.486056	-0.0133425	8.08082	0.364225	0.0206763	11.8974	1.14467	-0.840102	15.5778	1.777	-1.94746	-7.11292	-6.02632	-1.16346	-6.31207	13.9891	22.7172	42.2141	-2.12119	85.3592	46.6808	3.62578	0.0416296	-30.6799	-4.88661	-0.385319	-5.95015	2.69836	37.4907	41.9189	9.77676	80.877	39.6406	10.4781	-8.20637	-24.6199	-1.07707	-0.270941	35.5778	-1.07188	0.41578	59.1353	-10.7685
1232	1.07276	0.201322	18.2172	0.486742	-0.00219646	2.26913	0.486742	-0.00224666	8.08957	0.364039	0.029008	11.9039	1.14984	-0.854707	15.5564	1.78077	-1.97623	-7.15277	-6.03018	-1.22793	-6.21766	13.9869	22.7198	42.1454	-2.13682	85.418	46.6983	3.60363	-0.0158442	-30.6865	-4.85275	-0.363219	-5.89784	2.70505	37.4497	41.9133	9.69014	80.8741	39.6247	10.5001	-8.227	-24.6014	-1.04342	-0.535638	35.5338	-0.842934	0.597208	59.0582	-10.9366
1234	1.07596	0.22823	18.2392	0.490415	0.0092648	2.27885	0.490416	0.00921423	8.09929	0.366065	0.0378003	11.9112	1.16236	-0.872913	15.5386	1.79664	-2.0142	-7.18617	-6.03476	-1.3025	-6.13829	13.9845	22.7005	42.0884	-2.17597	85.4597	46.7307	3.58637	-0.0500783	-30.6916	-4.82399	-0.329118	-5.85344	2.71324	37.4422	41.8964	9.65011	80.8718	39.6251	10.5067	-8.24787	-24.5915	-1.01634	-0.788115	35.4759	-0.640135	0.792186	58.972	-11.0909
1236	1.0838	0.258746	18.2623	0.496428	0.0219109	2.28906	0.496431	0.0218597	8.10949	0.369766	0.0476252	11.9189	1.1844	-0.900617	15.5298	1.8265	-2.07283	-7.20317	-6.03941	-1.39684	-6.06688	13.9628	22.6575	42.0319	-2.22622	85.4783	46.7691	3.58043	-0.0493057	-30.69	-4.79482	-0.274579	-5.81595	2.71769	37.4709	41.8583	9.67485	80.8665	39.6416	10.5007	-8.26264	-24.5911	-1.00165	-1.02389	35.4006	-0.463861	0.962151	58.8701	-11.2067
1238	1.08447	0.296878	18.2861	0.499945	0.0384948	2.29954	0.499949	0.0384432	8.11997	0.371353	0.0602366	11.9267	1.22159	-0.946846	15.5297	1.87728	-2.17061	-7.20424	-6.05268	-1.51507	-5.95756	13.8919	22.6252	41.9368	-2.21212	85.4469	46.7831	3.61135	0.000253171	-30.6622	-4.73576	-0.206335	-5.76119	2.69645	37.4853	41.8065	9.70677	80.84	39.6463	10.504	-8.24208	-24.5828	-1.00978	-1.18604	35.3169	-0.323459	1.0007	58.7428	-11.2812
1240	1.08358	0.337955	18.31	0.503032	0.0564993	2.31007	0.503038	0.0564473	8.1305	0.37253	0.0738829	11.9346	1.26864	-1.00543	15.5301	1.94148	-2.2945	-7.20498	-6.06341	-1.63501	-5.84405	13.8314	22.5938	41.8551	-2.21153	85.4278	46.7699	3.64027	0.0264395	-30.638	-4.66866	-0.130492	-5.67795	2.67639	37.4982	41.7381	9.72221	80.8177	39.6345	10.5113	-8.23977	-24.5805	-1.01596	-1.38258	35.2406	-0.156755	1.07538	58.623	-11.3447
1242	1.08177	0.378841	18.334	0.505706	0.074497	2.32063	0.505714	0.0744448	8.14106	0.3734	0.0874983	11.9425	1.32272	-1.07077	15.5299	2.01601	-2.43327	-7.20673	-6.07179	-1.74682	-5.73539	13.7939	22.5638	41.794	-2.23702	85.4319	46.7345	3.65826	0.0153507	-30.6241	-4.59844	-0.0544969	-5.57479	2.66535	37.513	41.665	9.71185	80.8008	39.6053	10.5215	-8.26247	-24.585	-1.02568	-1.62832	35.1712	0.0544812	1.20586	58.5139	-11.4203
1244	1.07757	0.41236	18.36	0.506714	0.0894664	2.3321	0.506723	0.0894141	8.15253	0.373215	0.0987439	11.9511	1.37895	-1.1276	15.5355	2.09766	-2.55725	-7.19802	-6.09109	-1.83664	-5.63537	13.7739	22.5455	41.7333	-2.27097	85.4363	46.7038	3.66846	-0.0130916	-30.6163	-4.52301	0.000301119	-5.4991	2.67361	37.5375	41.643	9.6616	80.767	39.5606	10.5311	-8.28717	-24.587	-1.09549	-1.87204	35.0879	0.326292	1.30594	58.3923	-11.5764
1246	1.07081	0.43687	18.3783	0.505839	0.100726	2.34021	0.505849	0.100674	8.16064	0.371854	0.107101	11.9572	1.43297	-1.17363	15.5459	2.17935	-2.66067	-7.18045	-6.10396	-1.89893	-5.55916	13.7503	22.5212	41.6747	-2.2924	85.4747	46.6723	3.66669	-0.0613175	-30.6195	-4.45556	0.0389927	-5.44126	2.66526	37.5642	41.6005	9.65325	80.7405	39.5316	10.5462	-8.30355	-24.5872	-1.13934	-2.15053	35.0057	0.596215	1.41938	58.2741	-11.7083
1248	1.06298	0.456827	18.39	0.504102	0.110099	2.34538	0.504113	0.110047	8.16581	0.369968	0.113995	11.961	1.48189	-1.21153	15.5537	2.2547	-2.74748	-7.16745	-6.10934	-1.94648	-5.50144	13.7185	22.4875	41.6168	-2.30167	85.5449	46.6439	3.65527	-0.12116	-30.635	-4.39924	0.071173	-5.39522	2.64056	37.5847	41.5346	9.6844	80.7286	39.5222	10.5646	-8.31035	-24.5843	-1.14106	-2.44936	34.9299	0.835917	1.54858	58.1663	-11.8034
1250	1.06011	0.494384	18.4091	0.506038	0.126741	2.35378	0.506051	0.126689	8.17421	0.370373	0.126552	11.9673	1.5204	-1.25873	15.5287	2.30702	-2.84796	-7.2151	-6.11822	-2.04115	-5.42263	13.6797	22.4464	41.5552	-2.32308	85.6113	46.6307	3.64493	-0.162031	-30.6686	-4.35366	0.135126	-5.33816	2.635	37.572	41.5027	9.65981	80.7403	39.5094	10.5719	-8.31775	-24.5711	-1.11341	-2.68358	34.8676	0.999273	1.67171	58.0826	-11.928
1252	1.05963	0.528903	18.4267	0.508766	0.141853	2.36153	0.508781	0.141801	8.18196	0.371466	0.138016	11.9731	1.55118	-1.29792	15.4981	2.34803	-2.93116	-7.27304	-6.1322	-2.13494	-5.35021	13.6554	22.4097	41.4969	-2.35816	85.6485	46.6415	3.64519	-0.191041	-30.6809	-4.31051	0.19762	-5.28924	2.64425	37.5393	41.475	9.61938	80.7608	39.5215	10.57	-8.31635	-24.5687	-1.09587	-2.86922	34.8221	1.10943	1.78313	58.028	-11.9761
1254	1.06113	0.557129	18.4432	0.51183	0.154045	2.36881	0.511846	0.153992	8.18924	0.372993	0.147317	11.9786	1.57234	-1.32401	15.4655	2.37628	-2.98702	-7.3344	-6.14998	-2.21912	-5.28473	13.649	22.3827	41.4355	-2.40656	85.6512	46.6793	3.66039	-0.214353	-30.6777	-4.26938	0.253232	-5.25142	2.66755	37.5096	41.4412	9.58719	80.7738	39.562	10.5646	-8.31135	-24.5775	-1.09665	-3.03056	34.7865	1.19169	1.87979	57.9972	-11.9243
1256	1.06523	0.581426	18.4673	0.515708	0.164277	2.37942	0.515725	0.164224	8.19985	0.375253	0.155203	11.9865	1.57228	-1.33153	15.4211	2.37243	-3.0015	-7.41685	-6.15908	-2.29433	-5.20729	13.6527	22.3742	41.3377	-2.46793	85.6212	46.7457	3.69989	-0.256853	-30.7302	-4.24179	0.304144	-5.22261	2.7013	37.5784	41.3812	9.64563	80.7197	39.6214	10.5792	-8.33168	-24.576	-1.10457	-3.25507	34.7264	1.31812	1.9536	57.9626	-11.7527
1258	1.06862	0.621979	18.4948	0.520655	0.181678	2.39155	0.520674	0.181625	8.21199	0.377864	0.168513	11.9956	1.56929	-1.33115	15.3669	2.36594	-3.00069	-7.51748	-6.18736	-2.40058	-5.11592	13.6538	22.3754	41.2284	-2.50025	85.6254	46.8328	3.7313	-0.28616	-30.7676	-4.19839	0.38629	-5.18694	2.74698	37.6069	41.321	9.65839	80.6863	39.6882	10.6051	-8.3624	-24.5853	-1.11867	-3.52653	34.6736	1.50874	2.04328	57.928	-11.6647
1260	1.0714	0.677301	18.5248	0.526601	0.205591	2.40476	0.526622	0.205536	8.22519	0.380815	0.186753	12.0055	1.56851	-1.32596	15.3093	2.36515	-2.99201	-7.62441	-6.23512	-2.53627	-5.01395	13.651	22.3812	41.1258	-2.50739	85.6779	46.9238	3.74645	-0.303859	-30.786	-4.13837	0.496543	-5.13666	2.79762	37.5802	41.2624	9.61313	80.6865	39.7532	10.6387	-8.39967	-24.6098	-1.1403	-3.83409	34.6298	1.76111	2.15993	57.8835	-11.691
1262	1.07816	0.720761	18.5571	0.533292	0.223963	2.41902	0.533315	0.223908	8.23945	0.384671	0.200898	12.0161	1.57128	-1.3139	15.2688	2.37376	-2.97182	-7.69975	-6.27833	-2.6543	-4.91675	13.6584	22.3785	41.0853	-2.55334	85.772	46.9583	3.74446	-0.349761	-30.8386	-4.0882	0.586647	-5.05494	2.82558	37.5715	41.1866	9.59267	80.6893	39.7955	10.6745	-8.44219	-24.6558	-1.1799	-4.15229	34.5736	2.04657	2.32309	57.7907	-11.7415
1264	1.08365	0.759056	18.5877	0.538992	0.240186	2.43249	0.539017	0.24013	8.25292	0.387922	0.213373	12.0262	1.58279	-1.31683	15.2583	2.39338	-2.98162	-7.71961	-6.31682	-2.76829	-4.8318	13.6491	22.3788	41.0485	-2.58686	85.8502	46.9826	3.74035	-0.390627	-30.876	-4.03538	0.66482	-4.97244	2.84489	37.5606	41.1174	9.57102	80.7004	39.8205	10.6935	-8.47708	-24.6745	-1.21853	-4.4048	34.5069	2.28501	2.41797	57.6805	-11.8231
1266	1.08646	0.790787	18.6126	0.542953	0.253776	2.44348	0.542979	0.25372	8.26391	0.390037	0.223773	12.0345	1.60225	-1.33533	15.281	2.42245	-3.02207	-7.67809	-6.34667	-2.86943	-4.76826	13.6215	22.3853	41.0137	-2.60017	85.8905	46.9971	3.74046	-0.41331	-30.8878	-3.98134	0.727649	-4.90611	2.85763	37.5468	41.0685	9.54555	80.7118	39.8239	10.6943	-8.5016	-24.6615	-1.25197	-4.59093	34.4351	2.47185	2.45305	57.5698	-11.9346
1268	1.08443	0.807103	18.6205	0.543467	0.261072	2.44696	0.543494	0.261016	8.26739	0.389966	0.229257	12.0371	1.62168	-1.35033	15.3378	2.45354	-3.0555	-7.57324	-6.3556	-2.91459	-4.75391	13.5927	22.3994	41.0283	-2.60508	85.8654	46.9578	3.75335	-0.390206	-30.8767	-3.93738	0.758642	-4.89632	2.86046	37.5357	41.0786	9.51689	80.6879	39.7798	10.692	-8.51938	-24.6476	-1.28377	-4.80564	34.3795	2.69382	2.59377	57.4936	-12.1044
1270	1.08764	0.816635	18.624	0.545686	0.264964	2.44848	0.545713	0.264907	8.26891	0.391382	0.232304	12.0382	1.6371	-1.35907	15.3943	2.47966	-3.07603	-7.46883	-6.35618	-2.93734	-4.75672	13.5853	22.4246	41.0638	-2.6135	85.8162	46.9131	3.77543	-0.367327	-30.8482	-3.91807	0.780698	-4.89519	2.86117	37.5326	41.0868	9.50926	80.66	39.7389	10.6935	-8.53003	-24.6411	-1.30772	-4.93759	34.3329	2.82395	2.694	57.4396	-12.1695
1272	1.09635	0.819684	18.6244	0.549762	0.265555	2.44866	0.549789	0.265498	8.26909	0.394392	0.233002	12.0383	1.64777	-1.35954	15.4365	2.49984	-3.08002	-7.39089	-6.35314	-2.9403	-4.77117	13.6004	22.4569	41.107	-2.62236	85.7616	46.8791	3.80257	-0.355885	-30.8101	-3.92356	0.795501	-4.89784	2.86313	37.5363	41.083	9.52489	80.6343	39.7162	10.7026	-8.5337	-24.6428	-1.32304	-4.99547	34.2957	2.8692	2.73958	57.4028	-12.1381
1274	1.10089	0.809041	18.6153	0.550831	0.260532	2.44459	0.550858	0.260476	8.26502	0.395504	0.229317	12.0353	1.65672	-1.34757	15.4484	2.5208	-3.0613	-7.36892	-6.35302	-2.90605	-4.8043	13.6149	22.4806	41.1324	-2.60644	85.7304	46.8696	3.8218	-0.354887	-30.7829	-3.93621	0.788029	-4.93081	2.86895	37.5329	41.0873	9.5495	80.6068	39.7169	10.7256	-8.52893	-24.6428	-1.33484	-5.12607	34.2735	2.98875	2.80784	57.3671	-12.2244
1276	1.10787	0.790961	18.6022	0.552331	0.252057	2.43878	0.552357	0.252	8.25922	0.397154	0.223079	12.0309	1.66144	-1.33915	15.4288	2.53203	-3.0481	-7.40558	-6.35496	-2.8341	-4.85987	13.643	22.4835	41.1443	-2.56874	85.7383	46.8966	3.83513	-0.365858	-30.7838	-3.96713	0.763287	-4.97583	2.8919	37.5438	41.0902	9.57064	80.584	39.7515	10.7487	-8.52814	-24.643	-1.33023	-5.21045	34.2684	3.05182	2.8575	57.3523	-12.2769
1278	1.11833	0.767834	18.5861	0.554921	0.241083	2.43168	0.554945	0.241026	8.25211	0.399775	0.215043	12.0256	1.66198	-1.33758	15.3806	2.53251	-3.04638	-7.49509	-6.35868	-2.73021	-4.93693	13.6871	22.4603	41.1441	-2.51834	85.7831	46.964	3.8401	-0.383367	-30.8122	-4.01603	0.722715	-5.02664	2.93234	37.57	41.0881	9.58312	80.5683	39.8197	10.768	-8.53323	-24.6423	-1.30897	-5.23407	34.2798	3.04132	2.88162	57.36	-12.267
1280	1.1316	0.742244	18.5654	0.558526	0.228805	2.4225	0.558549	0.228748	8.24293	0.403235	0.206098	12.0187	1.66089	-1.34063	15.3163	2.52798	-3.05278	-7.61453	-6.36142	-2.61608	-5.0273	13.7455	22.3981	41.1309	-2.4926	85.8423	47.075	3.82572	-0.385332	-30.8492	-4.0751	0.6673	-5.07248	2.97743	37.5979	41.0696	9.58408	80.5642	39.9086	10.7833	-8.54109	-24.6342	-1.28004	-5.22628	34.3028	2.98504	2.87743	57.3784	-12.2005
1282	1.14259	0.720024	18.5438	0.561423	0.2182	2.41291	0.561446	0.218142	8.23334	0.406062	0.198358	12.0116	1.65666	-1.34188	15.2542	2.51841	-3.05469	-7.7297	-6.37574	-2.504	-5.13187	13.8138	22.3554	41.135	-2.46497	85.8771	47.2078	3.80623	-0.377276	-30.8715	-4.13247	0.606636	-5.12921	3.03011	37.612	41.0685	9.56298	80.5663	40.0184	10.7813	-8.53785	-24.6283	-1.26014	-5.28615	34.3384	2.99577	2.89789	57.4055	-12.1456
1284	1.1511	0.698529	18.522	0.563298	0.208123	2.40326	0.56332	0.208065	8.22369	0.408092	0.190951	12.0043	1.64684	-1.33692	15.2048	2.50129	-3.04296	-7.8211	-6.39692	-2.39165	-5.25044	13.8893	22.3361	41.1608	-2.43773	85.8791	47.3541	3.78749	-0.357844	-30.8742	-4.18993	0.536567	-5.20417	3.08655	37.617	41.0906	9.53046	80.5692	40.147	10.7655	-8.52195	-24.6263	-1.24838	-5.40471	34.3832	3.06798	2.94748	57.4401	-12.1105
1286	1.162	0.657192	18.4988	0.564536	0.18916	2.393	0.564556	0.189102	8.21343	0.410203	0.17686	11.9967	1.62109	-1.31332	15.1849	2.46274	-2.99082	-7.85716	-6.39121	-2.24396	-5.38813	13.97	22.2916	41.1982	-2.45044	85.8575	47.5089	3.77788	-0.315724	-30.8633	-4.2721	0.420241	-5.31659	3.13287	37.6554	41.1277	9.54203	80.5541	40.292	10.7607	-8.50422	-24.6246	-1.22236	-5.46629	34.4226	3.08055	3.00667	57.4791	-12.058
1288	1.17209	0.626378	18.4776	0.566317	0.17487	2.38364	0.566335	0.174812	8.20407	0.412428	0.166296	11.9897	1.59772	-1.29123	15.1937	2.42861	-2.94178	-7.84002	-6.38776	-2.13045	-5.51133	14.0324	22.2656	41.223	-2.43473	85.8265	47.6614	3.78067	-0.277803	-30.8492	-4.34707	0.334232	-5.42124	3.16487	37.6693	41.1605	9.55917	80.5472	40.428	10.7703	-8.46926	-24.6335	-1.18686	-5.34764	34.4697	2.93538	2.97417	57.5315	-11.9847
1290	1.18169	0.608365	18.4573	0.568971	0.166224	2.37466	0.568988	0.166165	8.19509	0.414951	0.160006	11.9829	1.57824	-1.27306	15.2323	2.40073	-2.90077	-7.76766	-6.38966	-2.05889	-5.61171	14.0707	22.2617	41.2286	-2.38496	85.8035	47.804	3.78758	-0.25166	-30.8379	-4.40992	0.287777	-5.51494	3.18483	37.6551	41.1886	9.57624	80.5479	40.5447	10.7915	-8.42056	-24.6501	-1.14767	-5.04431	34.526	2.63469	2.84015	57.5995	-11.8874
1292	1.19514	0.580974	18.4283	0.572511	0.15317	2.36178	0.572527	0.153111	8.18221	0.418413	0.15048	11.9733	1.5478	-1.24694	15.3089	2.35661	-2.84055	-7.6242	-6.37891	-1.98808	-5.69268	14.0835	22.2559	41.2142	-2.34007	85.8459	47.914	3.75987	-0.242027	-30.8425	-4.47548	0.239451	-5.63557	3.20768	37.6541	41.2343	9.60752	80.526	40.6282	10.8088	-8.38409	-24.6554	-1.12139	-4.67563	34.5839	2.29782	2.68061	57.6879	-11.7638
1294	1.20825	0.564853	18.4029	0.576866	0.14507	2.35051	0.576881	0.145011	8.17094	0.422174	0.144709	11.9649	1.52904	-1.22688	15.3835	2.33141	-2.79576	-7.48511	-6.38227	-1.95362	-5.75183	14.1043	22.249	41.1958	-2.32203	85.8861	48.0338	3.72497	-0.232683	-30.8476	-4.52214	0.217086	-5.73367	3.23259	37.6475	41.28	9.62433	80.5158	40.692	10.8153	-8.36409	-24.6486	-1.12484	-4.27759	34.6462	1.96039	2.43748	57.7766	-11.6018
1296	1.2195	0.560765	18.3828	0.581425	0.142383	2.34155	0.58144	0.142323	8.16198	0.425748	0.142995	11.9581	1.52688	-1.21629	15.4455	2.33263	-2.77459	-7.36985	-6.403	-1.95007	-5.79441	14.1406	22.2387	41.1799	-2.33174	85.9116	48.1691	3.68619	-0.2182	-30.8494	-4.54962	0.217236	-5.80444	3.25927	37.6345	41.3241	9.62314	80.5171	40.7446	10.8107	-8.35369	-24.6292	-1.1556	-3.86739	34.7141	1.63745	2.12891	57.861	-11.4254
1298	1.22591	0.552687	18.3629	0.583531	0.138359	2.33274	0.583545	0.138299	8.15317	0.427572	0.140126	11.9515	1.53818	-1.21381	15.4953	2.35513	-2.77333	-7.27764	-6.42832	-1.92435	-5.83802	14.186	22.223	41.1744	-2.34308	85.9388	48.2977	3.62796	-0.198064	-30.8502	-4.57802	0.203249	-5.87196	3.28711	37.6238	41.3749	9.61719	80.4928	40.8058	10.8037	-8.31282	-24.597	-1.18948	-3.46071	34.7926	1.34296	1.87622	57.9462	-11.3369
1300	1.23369	0.548874	18.3401	0.586597	0.136095	2.32259	0.586611	0.136034	8.14302	0.430004	0.138636	11.9439	1.56217	-1.22934	15.5414	2.39404	-2.80958	-7.19287	-6.45766	-1.90409	-5.90739	14.2352	22.1765	41.1801	-2.36706	85.9383	48.4439	3.5969	-0.145037	-30.8423	-4.60044	0.192148	-5.95314	3.30383	37.6179	41.4336	9.61111	80.4841	40.8701	10.7918	-8.28386	-24.5698	-1.20053	-2.99055	34.8721	0.977533	1.61595	58.0278	-11.3063
1302	1.2431	0.551574	18.3159	0.590924	0.13655	2.31179	0.590938	0.136489	8.13222	0.433206	0.139258	11.9358	1.60032	-1.26321	15.5854	2.45201	-2.88441	-7.1124	-6.49407	-1.89003	-5.99544	14.2949	22.0963	41.1844	-2.40507	85.9164	48.6174	3.57545	-0.0669086	-30.8138	-4.61751	0.188692	-6.0468	3.30907	37.6188	41.499	9.61037	80.505	40.9364	10.7715	-8.27755	-24.55	-1.19173	-2.49205	34.9449	0.566517	1.35286	58.0968	-11.3108
1304	1.24971	0.562843	18.301	0.594758	0.140968	2.30513	0.594772	0.140907	8.12556	0.435792	0.142809	11.9308	1.65852	-1.3027	15.6218	2.54432	-2.9769	-7.04688	-6.55062	-1.86192	-6.05357	14.3811	21.997	41.1327	-2.42714	85.9349	48.841	3.45109	-0.0143773	-30.7264	-4.63931	0.197867	-6.12273	3.31565	37.6332	41.5594	9.63439	80.5714	41.0033	10.728	-8.2984	-24.5318	-1.20902	-2.16274	34.9879	0.305231	1.14433	58.1246	-11.2696
1306	1.25099	0.585674	18.2885	0.597232	0.150893	2.29949	0.597248	0.150831	8.11992	0.437016	0.15039	11.9266	1.73886	-1.37029	15.6721	2.66705	-3.12834	-6.95638	-6.63467	-1.84302	-6.04839	14.5766	21.883	41.0498	-2.58909	85.9053	49.0621	3.28092	-0.0101649	-30.6286	-4.63904	0.227641	-6.21754	3.31083	37.6374	41.6485	9.64601	80.6684	41.061	10.6811	-8.32845	-24.5002	-1.21865	-1.9469	35.0184	0.142174	1.00055	58.1394	-11.2648
1308	1.2474	0.613685	18.2778	0.598014	0.163491	2.29469	0.598031	0.16343	8.11512	0.436806	0.159862	11.923	1.84074	-1.47506	15.7482	2.81622	-3.35469	-6.819	-6.72786	-1.83754	-5.99582	14.9118	21.753	40.9812	-2.96587	85.8423	49.2641	3.00426	-0.0833771	-30.4628	-4.62024	0.268355	-6.33021	3.29975	37.6285	41.7753	9.63309	80.8154	41.0992	10.6164	-8.38171	-24.4437	-1.21307	-1.84509	35.0396	0.074095	0.936777	58.1463	-11.3019
1310	1.24317	0.623021	18.2742	0.596943	0.167947	2.29305	0.59696	0.167886	8.11348	0.435724	0.163128	11.9217	1.95956	-1.63297	15.8729	2.97858	-3.68271	-6.59236	-6.75603	-1.84561	-6.00499	15.4321	21.5903	41.1047	-3.72281	85.8925	49.4312	2.31664	-0.328475	-29.9692	-4.62173	0.27992	-6.42923	3.31089	37.6098	41.9447	9.57959	81.1231	41.094	10.4536	-8.54472	-24.3297	-1.18958	-1.92432	35.0492	0.142809	1.02027	58.1396	-11.3305
1312	1.24228	0.595535	18.2683	0.594228	0.156003	2.29052	0.594244	0.155942	8.11096	0.434445	0.154029	11.9199	2.0916	-1.81935	16.0427	3.15669	-4.06594	-6.28292	-6.70819	-1.82612	-6.00946	16.005	21.4359	41.2315	-4.5857	85.9687	49.5874	1.52424	-0.669255	-29.1869	-4.64419	0.238504	-6.49229	3.35041	37.6404	42.1338	9.52495	81.4166	41.028	10.265	-8.69979	-24.1901	-1.16029	-1.90586	35.0414	0.123211	1.03673	58.117	-11.3699
1314	1.24636	0.540765	18.2619	0.591391	0.131694	2.28781	0.591405	0.131633	8.10824	0.433853	0.13568	11.9178	2.23181	-2.02975	16.2438	3.34309	-4.49465	-5.91613	-6.60399	-1.78709	-6.0024	16.5908	21.3161	41.3275	-5.44093	86.0677	49.7575	0.747689	-1.04407	-28.1621	-4.67882	0.158747	-6.51075	3.4125	37.7236	42.3171	9.48129	81.6399	40.9174	10.0923	-8.81802	-24.0482	-1.13174	-1.81852	35.0228	0.0431887	0.998701	58.0805	-11.4142
1316	1.25654	0.518534	18.2687	0.593982	0.121081	2.29087	0.593994	0.12102	8.1113	0.436459	0.127905	11.9201	2.37095	-2.27857	16.4308	3.51472	-4.99278	-5.57564	-6.53945	-1.79926	-6.01781	17.1958	21.3038	41.4427	-6.12048	86.278	50.0186	0.122653	-1.26583	-27.0245	-4.68359	0.128246	-6.47476	3.46559	37.8088	42.4214	9.44784	81.7549	40.8338	10.0297	-8.9085	-23.9635	-1.11745	-2.07951	35.0274	0.261086	1.18557	58.0398	-11.4283
1318	1.27315	0.504501	18.2939	0.600092	0.113463	2.30205	0.600103	0.113401	8.12249	0.441509	0.122584	11.9286	2.48757	-2.5129	16.5757	3.65009	-5.45727	-5.31258	-6.49574	-1.85544	-6.0004	17.6797	21.2919	41.503	-6.68851	86.3608	50.2966	-0.234685	-1.39764	-26.0584	-4.68013	0.111847	-6.42169	3.5159	37.9224	42.469	9.48085	81.7137	40.8307	10.0454	-8.90487	-23.9217	-1.11321	-2.41011	35.0344	0.534514	1.40886	57.9899	-11.4194
1320	1.29556	0.499885	18.3337	0.609543	0.109434	2.31972	0.609554	0.109371	8.14015	0.448835	0.120149	11.9418	2.58245	-2.71784	16.6797	3.75535	-5.86137	-5.12443	-6.47764	-1.95286	-5.9493	18.0024	21.2735	41.4996	-7.1105	86.2708	50.5646	-0.346252	-1.46308	-25.3232	-4.67125	0.117044	-6.36429	3.55511	38.0394	42.4687	9.57564	81.5561	40.8982	10.118	-8.82108	-23.9218	-1.10881	-2.74635	35.0397	0.802787	1.63135	57.9355	-11.3961
1322	1.32115	0.52787	18.3666	0.623142	0.119426	2.33421	0.623154	0.119362	8.15464	0.458378	0.12846	11.9527	2.68357	-2.89566	16.7839	3.88207	-6.21808	-4.93647	-6.5091	-2.08577	-5.90989	18.1481	21.3463	41.4584	-7.18296	86.0344	50.7983	-0.414068	-1.56431	-24.7068	-4.64876	0.205336	-6.31256	3.54478	38.0346	42.4381	9.65777	81.4939	40.9345	10.1877	-8.77458	-23.976	-1.05759	-3.08552	35.0452	1.03478	1.88042	57.8979	-11.384
1324	1.34864	0.563104	18.3989	0.638187	0.132431	2.34836	0.638201	0.132365	8.16879	0.468814	0.139114	11.9633	2.78038	-3.01456	16.8797	4.02152	-6.46596	-4.76412	-6.56703	-2.20557	-5.89758	18.2001	21.3629	41.4682	-7.17473	85.8784	50.9515	-0.323905	-1.65679	-24.2579	-4.63306	0.291585	-6.26533	3.52701	38.0156	42.3946	9.72818	81.4349	40.9599	10.2667	-8.7501	-24.0241	-1.03634	-3.36569	35.0388	1.24826	2.06543	57.8677	-11.4041
1326	1.37714	0.599234	18.4296	0.653749	0.145742	2.36186	0.653764	0.145675	8.1823	0.479617	0.150031	11.9734	2.87256	-3.07459	16.9664	4.1728	-6.60501	-4.60872	-6.63872	-2.30557	-5.90402	18.2024	21.2953	41.5247	-7.15681	85.8245	51.0353	-0.118056	-1.74203	-23.8785	-4.6291	0.361476	-6.2257	3.51503	38.0049	42.3509	9.77968	81.3796	40.9701	10.3384	-8.77373	-24.0567	-1.04885	-3.53567	35.0201	1.40462	2.1567	57.8442	-11.4513
1328	1.40702	0.630249	18.4472	0.66948	0.156734	2.36949	0.669496	0.156666	8.18992	0.49069	0.15923	11.9791	2.9618	-3.09693	17.0453	4.33148	-6.67442	-4.46807	-6.69026	-2.39534	-5.87759	18.214	21.1742	41.5055	-7.10502	85.743	51.1414	-0.0514639	-1.84832	-23.1582	-4.64387	0.430813	-6.21093	3.51916	37.9927	42.3276	9.79921	81.3886	40.9414	10.3385	-8.94194	-24.101	-1.03743	-3.4408	35.0022	1.32153	2.11756	57.8338	-11.4809
1330	1.42595	0.693966	18.4938	0.683217	0.182873	2.38996	0.683236	0.182801	8.2104	0.499329	0.179609	11.9944	3.07929	-3.15069	17.0941	4.52939	-6.81193	-4.38515	-6.7756	-2.59011	-5.81738	18.3571	21.0097	41.5111	-7.27013	85.4989	51.2593	-0.0014759	-2.00037	-22.2964	-4.61781	0.56267	-6.16743	3.54972	38.0045	42.3487	9.76938	81.4568	40.9084	10.2889	-9.21757	-24.145	-1.01086	-3.30641	34.9731	1.19975	2.06365	57.818	-11.4975
1332	1.43381	0.776376	18.5661	0.693746	0.218051	2.42181	0.693768	0.21798	8.24224	0.505008	0.206539	12.0182	3.21859	-3.24166	17.1345	4.75392	-7.02513	-4.31961	-6.88012	-2.86185	-5.71637	18.6632	20.7985	41.5253	-7.6882	85.1022	51.3752	-0.0111402	-2.20235	-21.2812	-4.56036	0.732406	-6.1087	3.5939	38.0356	42.4276	9.70735	81.5927	40.8538	10.1916	-9.57875	-24.1758	-0.985676	-3.19473	34.9281	1.11301	2.02227	57.796	-11.511
1334	1.44127	0.778939	18.6086	0.697286	0.2184	2.44068	0.697309	0.218328	8.26111	0.507642	0.207002	12.0324	3.32094	-3.29887	17.2697	4.92773	-7.16008	-4.07575	-6.89161	-2.96352	-5.54989	19.1115	20.5252	41.423	-8.27888	84.7769	51.4068	-0.33163	-2.41847	-20.0859	-4.57098	0.761513	-6.13491	3.58246	38.0592	42.5801	9.7115	81.8137	40.6672	10.0397	-9.97789	-24.1679	-1.03395	-3.1562	34.8573	1.19618	1.99024	57.7851	-11.5672
1336	1.45741	0.770371	18.6365	0.70366	0.213182	2.45305	0.703682	0.21311	8.27348	0.512741	0.203486	12.0417	3.40573	-3.43375	17.4864	5.04782	-7.42701	-3.67918	-6.87395	-3.07763	-5.38608	19.6985	20.1486	41.1198	-8.78286	84.3071	51.5667	-0.921404	-2.86074	-17.7909	-4.60269	0.807589	-6.26308	3.58722	37.974	42.8428	9.67226	82.1726	40.4599	9.8476	-10.3687	-24.0548	-1.07429	-3.0111	34.7776	1.17862	1.91445	57.7715	-11.6168
1338	1.4839	0.779822	18.6606	0.716092	0.214981	2.46364	0.716114	0.214907	8.28407	0.521928	0.205598	12.0496	3.48584	-3.7074	17.7677	5.1174	-7.94241	-3.16212	-6.85559	-3.2577	-5.23821	20.4454	19.6126	40.6061	-9.16827	83.7008	51.782	-1.52358	-3.58608	-14.3158	-4.63889	0.905796	-6.43856	3.60825	37.7872	43.1846	9.57611	82.698	40.2582	9.6305	-10.7112	-23.8243	-1.09144	-2.76207	34.7004	1.03805	1.80071	57.7524	-11.6474
1340	1.51445	0.872091	18.7153	0.737406	0.252579	2.48756	0.737433	0.252503	8.30799	0.535523	0.235016	12.0675	3.60884	-4.26993	18.0568	5.17234	-8.99871	-2.63235	-6.90398	-3.55801	-5.09454	21.4929	18.7519	39.9498	-9.63695	83.0529	51.6533	-1.15053	-4.52672	-10.0214	-4.64622	1.06492	-6.40915	3.5598	37.6204	43.4601	9.4751	83.5238	40.033	9.41624	-10.9076	-23.4768	-1.09764	-2.58391	34.6515	0.934165	1.72579	57.7285	-11.6496
1342	1.55912	0.966973	18.7854	0.765174	0.290049	2.51824	0.765204	0.289969	8.33867	0.553957	0.264732	12.0905	3.70654	-4.93195	18.3156	5.1513	-10.2287	-2.15337	-6.95354	-3.94497	-4.9307	22.476	17.6578	39.1611	-9.87756	83.2789	50.8861	-0.203015	-5.29759	-6.59761	-4.66734	1.21111	-6.32075	3.58127	37.5209	43.6353	9.31396	84.0893	39.9493	9.26098	-11.0013	-23.1802	-1.11043	-2.50724	34.6343	0.917292	1.66855	57.7137	-11.6618
1344	1.61733	1.03839	18.8761	0.796926	0.315993	2.5581	0.796959	0.315911	8.37853	0.576101	0.286068	12.1203	3.75547	-5.60568	18.5222	5.03833	-11.4655	-1.76329	-6.98225	-4.39682	-4.72058	23.3362	16.3209	38.283	-9.92567	84.2517	49.3806	0.95254	-5.95865	-4.67811	-4.7038	1.3117	-6.21045	3.70327	37.4869	43.7085	9.0983	84.3147	40.067	9.15963	-11.0269	-22.9914	-1.13205	-2.50702	34.649	0.967562	1.62501	57.7135	-11.693
1346	1.67616	1.06377	19.0197	0.825122	0.321502	2.62157	0.825155	0.321414	8.442	0.596884	0.291864	12.1679	3.73161	-6.13688	18.6339	4.83414	-12.422	-1.541	-6.97225	-4.87967	-4.37417	24.2502	14.5848	37.36	-10.4346	84.4291	47.1469	1.13266	-7.39211	-4.81782	-4.70872	1.31895	-6.10998	3.91421	37.5091	43.6995	8.95071	84.4266	40.4933	9.05957	-11.1126	-22.9528	-1.14901	-2.41904	34.6924	0.920873	1.58895	57.7355	-11.7411
1348	1.74716	1.02937	19.1901	0.853549	0.299656	2.69714	0.85358	0.299571	8.51757	0.61955	0.277212	12.2246	3.64222	-6.54106	18.7193	4.55046	-13.1262	-1.36093	-6.87259	-5.27745	-4.03596	24.9994	12.6631	36.8619	-10.9991	85.1343	43.486	0.662567	-7.55774	-6.26664	-4.7805	1.2461	-6.00446	4.19011	37.2021	43.7984	8.58235	84.6132	40.9558	8.86941	-11.1044	-22.9866	-1.17924	-2.35866	34.7399	0.903608	1.56805	57.7646	-11.7856
1350	1.832	0.941901	19.3863	0.883441	0.253223	2.78429	0.883467	0.253132	8.60473	0.644844	0.24423	12.2901	3.49373	-6.82201	18.7882	4.19786	-13.5871	-1.20682	-6.69382	-5.52985	-3.72005	25.5592	10.8903	36.8291	-11.2977	86.5202	38.4572	-0.284995	-6.29361	-8.8223	-4.9335	1.09348	-5.85985	4.50793	36.4319	44.0605	7.84936	84.9452	41.3562	8.58346	-10.9448	-23.0924	-1.22469	-2.31817	34.7858	0.920563	1.55325	57.7958	-11.8214
1352	1.92662	0.831904	19.6325	0.915629	0.195811	2.89379	0.915648	0.195724	8.71423	0.672532	0.203156	12.3723	3.29682	-6.99524	18.8171	3.78758	-13.8375	-1.12413	-6.49696	-5.53314	-3.32988	25.9728	10.3126	36.9694	-10.996	87.5463	32.7521	-1.5743	-4.65823	-12.1764	-5.14505	0.829944	-5.54567	4.82334	34.9445	44.5638	6.36534	85.5376	41.554	8.28799	-10.5215	-23.3925	-1.28099	-2.15465	34.8315	0.874233	1.4943	57.8182	-11.8502
1354	2.03246	0.776679	19.8918	0.957423	0.161202	3.00884	0.957437	0.161097	8.82927	0.705982	0.179671	12.4587	3.1323	-7.11439	18.7995	3.4487	-14.0017	-1.133	-6.45291	-5.33862	-2.97772	26.4151	10.5166	36.9302	-10.1625	89.2742	27.5406	-3.91344	-3.14742	-14.2728	-5.30396	0.621543	-5.15669	5.08846	33.7153	44.9215	5.03999	85.9729	41.8014	7.9317	-10.0676	-23.5459	-1.32197	-2.03529	34.8928	0.857847	1.46507	57.8674	-11.8837
1356	2.14668	0.777215	20.1356	1.00772	0.150223	3.1167	1.00774	0.150119	8.93714	0.744323	0.174404	12.5396	3.00902	-7.18949	18.7428	3.19474	-14.1002	-1.22062	-6.57785	-5.00732	-2.68059	26.8643	11.3087	36.7024	-8.86768	91.5787	23.0971	-7.27636	-1.76949	-14.1965	-5.38757	0.479068	-4.74972	5.28936	32.9837	45.0502	4.10121	86.113	42.1616	7.54594	-9.66432	-23.5097	-1.34041	-1.97597	34.9827	0.872048	1.46602	57.951	-11.9121
1358	2.26024	0.746415	20.2825	1.05483	0.125965	3.18167	1.05484	0.125858	9.0021	0.781073	0.159059	12.5884	2.86722	-7.19345	18.6789	2.92867	-14.0629	-1.32281	-6.76421	-4.7384	-2.37939	27.035	12.2795	36.6707	-7.47139	93.5268	19.102	-10.6833	-0.577845	-10.8265	-5.42521	0.264052	-4.47373	5.46811	32.7401	44.9791	3.56667	85.7819	42.6004	7.32569	-9.39681	-23.4556	-1.33724	-1.88646	35.1413	0.837695	1.4301	58.0672	-11.8786
1360	2.36615	0.728352	20.4044	1.09967	0.108018	3.23548	1.09968	0.107905	9.0559	0.815732	0.148299	12.6288	2.75934	-7.18281	18.616	2.7291	-14.01	-1.42791	-6.98049	-4.43177	-2.16519	26.9968	13.3947	36.8388	-6.02998	94.6411	15.4231	-13.3697	-0.0868322	-7.37196	-5.42141	0.0698368	-4.19728	5.59065	32.6001	44.8648	3.14822	85.4401	42.9966	7.07547	-9.17846	-23.3668	-1.31544	-1.77768	35.3096	0.770304	1.37413	58.1889	-11.8486
1362	2.46309	0.744203	20.5179	1.14359	0.105691	3.28545	1.14361	0.105573	9.10589	0.848741	0.149164	12.6663	2.70125	-7.18393	18.5549	2.61666	-13.9946	-1.53455	-7.21291	-4.11932	-2.04111	26.7982	14.5092	37.1914	-4.67939	94.9506	11.9902	-15.0961	-0.297388	-4.62309	-5.37138	-0.0633938	-3.9067	5.64764	32.4602	44.7658	2.76253	85.1922	43.3204	6.7509	-8.97877	-23.2324	-1.2798	-1.65928	35.4716	0.683755	1.30823	58.3082	-11.8367
1364	2.5536	0.867068	20.6299	1.19427	0.150683	3.33415	1.19428	0.150555	9.15459	0.883904	0.185815	12.7028	2.72491	-7.25915	18.4823	2.62825	-14.1413	-1.66781	-7.48455	-4.03931	-1.90532	26.6048	15.1605	37.6638	-3.54096	95.1644	8.72688	-15.8894	-0.735681	-2.28492	-5.23227	-0.0157039	-3.64596	5.62647	32.298	44.7505	2.35932	85.0161	43.5966	6.32207	-8.74116	-22.9795	-1.24268	-1.56991	35.6246	0.626499	1.26308	58.4234	-11.8395
1366	2.64966	0.915742	20.7069	1.24073	0.162913	3.36758	1.24075	0.162788	9.18801	0.917916	0.197754	12.7278	2.70377	-7.27501	18.4191	2.57814	-14.1649	-1.78154	-7.65574	-3.8056	-1.94905	26.3803	15.7001	38.1088	-2.49041	95.366	5.97025	-14.6419	-0.781303	-1.51583	-5.12252	-0.106603	-3.50534	5.56143	32.2774	44.7405	2.12286	84.7156	43.8393	5.9954	-8.56011	-22.7737	-1.2182	-1.4981	35.7548	0.585026	1.22874	58.5375	-11.8497
1368	2.74274	0.885799	20.7506	1.2788	0.141198	3.38672	1.27881	0.141066	9.20715	0.947726	0.1838	12.7423	2.63602	-7.21956	18.3661	2.46697	-14.0427	-1.87508	-7.73696	-3.42452	-2.14485	26.1166	16.2086	38.4208	-1.51292	95.5547	3.90332	-11.4516	-0.64234	-2.71809	-5.04611	-0.321115	-3.47678	5.46976	32.4201	44.7162	2.09017	84.3131	44.0377	5.82621	-8.47036	-22.6539	-1.20324	-1.44125	35.854	0.556261	1.20707	58.6412	-11.8591
1370	2.78831	0.952772	20.812	1.30481	0.165996	3.41339	1.30483	0.165859	9.23382	0.965679	0.203877	12.7622	2.64575	-7.1812	18.2935	2.48944	-13.9776	-2.01269	-7.93859	-3.29906	-2.17626	25.8013	16.6982	38.3547	-0.625527	95.4371	2.93319	-7.38943	-1.7206	-6.43542	-4.89229	-0.264401	-3.40106	5.37046	32.6894	44.6558	2.25359	84.0848	44.13	5.83192	-8.54247	-22.6184	-1.16191	-1.38628	35.9065	0.526742	1.21248	58.6943	-11.8437
1372	2.78896	0.97741	20.8191	1.30732	0.176666	3.41636	1.30734	0.176532	9.23679	0.966903	0.212007	12.7644	2.67248	-7.10147	18.2725	2.56153	-13.8415	-2.0586	-8.07201	-3.20673	-2.22986	25.3551	17.2116	38.0783	-0.0800042	95.4415	2.69367	-4.85397	-2.70219	-11.0623	-4.76722	-0.20837	-3.42556	5.3301	32.8188	44.6219	2.39982	84.0038	44.1429	5.87977	-8.62926	-22.615	-1.15033	-1.38819	35.9252	0.549451	1.22488	58.7181	-11.8137
1374	2.74165	0.940765	20.7659	1.28327	0.16523	3.39323	1.28329	0.165097	9.21366	0.949606	0.202031	12.7471	2.70846	-6.98159	18.3114	2.66949	-13.6338	-1.99637	-8.11904	-3.09083	-2.32145	24.8033	17.7385	37.6389	0.177924	95.725	2.97035	-4.20913	-3.11436	-15.5218	-4.67255	-0.202522	-3.57087	5.3407	32.7791	44.6311	2.50479	84.0459	44.0882	5.9354	-8.68992	-22.6313	-1.16789	-1.44553	35.9122	0.614892	1.24209	58.7175	-11.7765
1376	2.63388	0.886286	20.6948	1.23117	0.15152	3.36245	1.23119	0.151392	9.18288	0.911462	0.188653	12.724	2.77039	-6.87013	18.3844	2.82528	-13.4491	-1.87332	-8.17321	-2.90076	-2.35193	24.2754	18.27	37.0554	0.645178	96.5551	3.26909	-4.50052	-3.30334	-17.2841	-4.5181	-0.207483	-3.78814	5.303	32.7288	44.6902	2.70318	84.1203	43.9803	6.00626	-8.70761	-22.6779	-1.15358	-1.5019	35.8622	0.628149	1.27848	58.6933	-11.7501
1378	2.50086	0.823744	20.6181	1.16732	0.136537	3.32938	1.16733	0.136417	9.14981	0.864612	0.173604	12.6992	2.83377	-6.77382	18.4159	2.97465	-13.2936	-1.82612	-8.23476	-2.66485	-2.42502	24.0357	18.2684	36.4954	0.810259	97.0753	3.60554	-4.61472	-3.33677	-18.4452	-4.33831	-0.260102	-4.05809	5.22647	32.7293	44.7843	2.95096	84.1521	43.8666	6.08587	-8.71454	-22.7214	-1.15834	-1.54899	35.7916	0.654829	1.31023	58.6557	-11.7488
1380	2.35703	0.753153	20.535	1.09803	0.118985	3.29344	1.09804	0.118872	9.11387	0.813851	0.156296	12.6723	2.89167	-6.69423	18.4009	3.10413	-13.1679	-1.8635	-8.27289	-2.43213	-2.54595	24.0759	17.6971	35.9098	0.598444	97.3633	4.07566	-4.41726	-3.28623	-19.631	-4.16395	-0.374568	-4.35951	5.1271	32.7907	44.8912	3.21933	84.131	43.7575	6.16019	-8.71967	-22.7507	-1.1912	-1.5798	35.7057	0.69843	1.32823	58.6072	-11.7679
1382	2.21793	0.663161	20.4157	1.02906	0.0926518	3.24141	1.02906	0.092546	9.06184	0.763866	0.132462	12.6332	2.94321	-6.62175	18.3998	3.22112	-13.0528	-1.87416	-8.15844	-2.37648	-2.63387	24.0681	17.0081	34.863	0.178021	98.6959	5.17819	-4.95641	-3.0849	-21.6798	-4.07599	-0.57076	-4.65735	5.0627	32.8942	44.9548	3.44003	84.0873	43.633	6.16727	-8.72329	-22.7349	-1.24804	-1.58813	35.6049	0.724979	1.31758	58.5475	-11.7733
1384	2.09873	0.520965	20.3006	0.964212	0.0416143	3.1914	0.964217	0.0415109	9.01184	0.718498	0.0903862	12.5958	2.97275	-6.55351	18.4239	3.29911	-12.9374	-1.83544	-7.9104	-2.41834	-2.7669	24.1456	15.9612	33.882	-0.489932	100.004	6.27223	-4.79906	-3.13281	-22.6343	-4.13761	-0.836507	-4.86114	5.07514	32.8351	44.9257	3.53322	84.1826	43.5344	6.2212	-8.74762	-22.822	-1.29807	-1.55778	35.4937	0.702549	1.3009	58.4622	-11.76
1386	2.00535	0.343227	20.2079	0.907579	-0.0274129	3.1513	0.907576	-0.0275065	8.97173	0.680382	0.0353513	12.5658	2.96934	-6.49508	18.45	3.31413	-12.829	-1.78912	-7.61194	-2.49345	-2.90663	24.3583	14.7108	33.1151	-1.32412	100.939	7.15007	-3.95619	-3.44335	-22.2757	-4.29578	-1.12597	-4.94506	5.14526	32.6562	44.7866	3.55355	84.3834	43.4823	6.34629	-8.80558	-23.0299	-1.33485	-1.50701	35.3797	0.64673	1.29046	58.3577	-11.7342
1388	1.93843	0.229195	20.1754	0.868214	-0.0712198	3.13753	0.868207	-0.0713076	8.95796	0.653639	0.000192517	12.5555	2.90295	-6.47337	18.3574	3.19146	-12.7701	-1.95463	-7.62239	-2.40945	-2.80771	24.8768	14.0557	32.7302	-2.014	101.098	7.57937	-3.84381	-3.49965	-21.5376	-4.25106	-1.25827	-4.89897	5.15314	32.7294	44.4913	3.82007	84.3938	43.5367	6.55016	-8.9342	-23.3219	-1.36828	-1.53667	35.2824	0.665785	1.31534	58.2683	-11.7324
1390	1.91629	0.145593	20.1436	0.85114	-0.105696	3.12384	0.851129	-0.105784	8.94427	0.642994	-0.0266236	12.5453	2.82393	-6.47307	18.2492	3.03747	-12.7463	-2.14706	-7.59763	-2.23724	-2.75984	25.3005	13.6951	32.4138	-2.46739	100.746	8.0517	-4.51075	-3.45493	-20.69	-4.22925	-1.4029	-4.8699	5.085	33.0163	44.2863	4.15083	84.2659	43.5469	6.66751	-9.04274	-23.4455	-1.38976	-1.52827	35.2233	0.657756	1.34764	58.2059	-11.7411
1392	1.93231	0.0963291	20.0974	0.853808	-0.128465	3.10347	0.853794	-0.128553	8.9239	0.646391	-0.0434566	12.53	2.75855	-6.49459	18.1476	2.9019	-12.7664	-2.32756	-7.49863	-2.0431	-2.81464	25.5803	13.4413	32.1252	-2.74988	99.927	8.66555	-5.62242	-3.34096	-19.8823	-4.25588	-1.56325	-4.89034	4.96274	33.4484	44.208	4.46072	84.0602	43.4965	6.68377	-9.11891	-23.3657	-1.39332	-1.48486	35.2033	0.622352	1.37981	58.1716	-11.751
1394	1.94928	0.122185	20.031	0.863532	-0.118373	3.07381	0.86352	-0.118461	8.89424	0.653042	-0.0352669	12.5078	2.76302	-6.56088	18.05	2.87922	-12.8913	-2.50599	-7.48061	-2.0374	-2.92411	25.9323	12.7083	32.0399	-3.26656	98.3643	9.20154	-5.58369	-3.10627	-19.1248	-4.24879	-1.60175	-4.94378	4.89414	33.7108	44.1658	4.5116	84.0115	43.4662	6.69737	-9.19036	-23.2024	-1.3577	-1.52998	35.2018	0.650706	1.40737	58.1548	-11.7293
1396	1.93508	0.171226	19.9684	0.861644	-0.0954055	3.0458	0.861634	-0.0954938	8.86623	0.650211	-0.0181695	12.4867	2.80095	-6.61114	17.9441	2.92173	-12.9984	-2.70398	-7.51986	-2.17147	-3.00048	26.2992	11.9766	31.8661	-3.90799	97.6297	10.3388	-5.23173	-2.90802	-18.8432	-4.16471	-1.56182	-4.9755	4.89253	34.1105	44.0499	4.7117	83.9989	43.4898	6.7735	-9.36612	-23.0346	-1.3317	-1.60198	35.2079	0.697276	1.43582	58.1452	-11.7107
1398	1.88408	0.213091	19.9199	0.843017	-0.0724039	3.02421	0.84301	-0.0724908	8.84464	0.634863	-0.00208996	12.4705	2.85489	-6.63118	17.8391	3.00322	-13.0559	-2.90332	-7.58473	-2.39646	-3.02721	26.6653	11.3898	31.5555	-4.6829	97.7437	12.2249	-4.72927	-2.78903	-18.9989	-4.02262	-1.48277	-4.9716	4.948	34.6558	43.8549	5.11738	83.9907	43.5602	6.90853	-9.62653	-22.9177	-1.32023	-1.67492	35.2016	0.744851	1.46313	58.1165	-11.6975
1400	1.80957	0.179662	19.9087	0.807484	-0.0804315	3.01953	0.807476	-0.0805148	8.83996	0.608788	-0.0102806	12.467	2.8881	-6.62271	17.7753	3.06029	-13.0534	-3.02554	-7.55655	-2.54535	-3.03193	26.9971	11.1246	31.182	-5.5519	97.2193	14.8398	-4.20307	-2.72111	-18.9255	-3.95072	-1.48959	-4.91998	4.99579	35.1395	43.6727	5.57875	83.9336	43.6178	7.00551	-9.78079	-22.9698	-1.29769	-1.68742	35.1147	0.761329	1.47572	57.9695	-11.663
1402	1.74089	0.10132	19.8851	0.770556	-0.108575	3.00951	0.770544	-0.108655	8.82994	0.582911	-0.0335938	12.4595	2.90132	-6.61037	17.78	3.08888	-13.0353	-3.0186	-7.48472	-2.65824	-3.05157	27.363	10.9218	30.8755	-6.65023	96.465	17.6804	-3.53881	-2.7431	-19.1275	-3.90977	-1.54106	-4.93691	5.0057	35.4446	43.5575	5.98386	83.9725	43.6456	7.06141	-9.87286	-23.0515	-1.24779	-1.71168	35.0091	0.757202	1.48428	57.8082	-11.6414
1404	1.68657	-0.00850854	19.8384	0.737166	-0.151679	2.9893	0.737151	-0.151755	8.80973	0.560608	-0.0678633	12.4443	2.89378	-6.59844	17.8551	3.0863	-13.0089	-2.87923	-7.38438	-2.73224	-3.09586	27.7626	10.7477	30.688	-7.88392	95.6068	20.5457	-2.8277	-2.82815	-19.6612	-3.88955	-1.6259	-5.04536	4.96954	35.5777	43.5135	6.31538	84.098	43.6358	7.08573	-9.92413	-23.1261	-1.17615	-1.75887	34.9015	0.745091	1.49885	57.6595	-11.635
1406	1.64348	-0.119417	19.7772	0.70863	-0.196204	2.96258	0.708609	-0.196276	8.78301	0.542024	-0.102888	12.4243	2.87004	-6.57941	17.9799	3.0613	-12.9629	-2.64632	-7.28649	-2.74878	-3.16578	28.1203	10.7277	30.6684	-8.76673	95.1064	23.2412	-2.53483	-2.90072	-20.438	-3.86459	-1.72321	-5.22334	4.89501	35.6953	43.4909	6.64013	84.1464	43.5846	7.12559	-9.99525	-23.1867	-1.13049	-1.81286	34.7986	0.780982	1.56416	57.5328	-11.6176
1408	1.63014	-0.240339	19.6893	0.692281	-0.247634	2.924	0.692256	-0.247706	8.74443	0.532992	-0.142314	12.3954	2.82269	-6.5435	18.1123	2.99944	-12.878	-2.39761	-7.14823	-2.68407	-3.22596	28.5132	10.7513	30.8339	-9.56705	94.2619	25.4947	-2.59792	-2.90202	-20.8069	-3.8781	-1.83443	-5.41742	4.82002	35.8792	43.4632	6.98337	84.0879	43.4691	7.19791	-10.1019	-23.2052	-1.05844	-1.83684	34.7096	0.766131	1.56641	57.4204	-11.6171
1410	1.6461	-0.366117	19.5746	0.688412	-0.303661	2.8735	0.688381	-0.303732	8.69393	0.533583	-0.184387	12.3576	2.7641	-6.49622	18.23	2.91923	-12.7691	-2.1755	-6.98188	-2.54584	-3.26461	28.947	10.8114	31.1773	-10.2813	93.0996	27.2303	-2.91049	-2.83133	-20.7396	-3.9277	-1.95012	-5.60758	4.74754	36.1582	43.4282	7.35248	83.9207	43.2867	7.31361	-10.2452	-23.1865	-0.955474	-1.82382	34.6483	0.689667	1.51394	57.3223	-11.6422
1412	1.67325	-0.477227	19.4337	0.690816	-0.354152	2.81129	0.69078	-0.354225	8.63173	0.53854	-0.221921	12.311	2.73947	-6.46367	18.3048	2.89193	-12.6996	-2.03577	-6.86201	-2.37652	-3.27959	29.3781	10.9725	31.6615	-10.7937	92.4087	28.4272	-2.99321	-2.6184	-20.8327	-3.97426	-2.04761	-5.79527	4.64551	36.5268	43.4241	7.73781	83.6968	43.0399	7.48115	-10.3977	-23.1732	-0.855018	-1.77399	34.6601	0.596815	1.56227	57.2466	-11.7049
1414	1.70273	-0.554747	19.3336	0.697146	-0.390276	2.7671	0.697105	-0.390347	8.58753	0.545534	-0.24848	12.2779	2.7834	-6.47163	18.2947	2.96842	-12.729	-2.0586	-6.82638	-2.25839	-3.242	29.7974	11.2336	32.1875	-11.0688	91.7191	29.4418	-3.14449	-2.50065	-20.7591	-3.96689	-2.07342	-5.87242	4.53608	37.0105	43.3787	8.1672	83.4019	42.8179	7.74766	-10.596	-23.2071	-0.725394	-1.77413	34.707	0.523696	1.59139	57.1769	-11.7802
1416	1.73053	-0.603534	19.2835	0.705174	-0.413855	2.74502	0.705131	-0.413928	8.56545	0.553015	-0.265586	12.2614	2.89265	-6.51711	18.2113	3.14476	-12.8505	-2.22254	-6.86396	-2.19136	-3.16775	30.1843	11.5584	32.7463	-11.1346	91.0233	30.3091	-3.41509	-2.47736	-20.523	-3.90781	-2.04233	-5.83501	4.43382	37.5705	43.2888	8.61001	83.0665	42.6507	8.08102	-10.8297	-23.2863	-0.571209	-1.82568	34.7709	0.469614	1.59389	57.1119	-11.8487
1418	1.75263	-0.665608	19.2524	0.709535	-0.442819	2.73145	0.709489	-0.442892	8.55189	0.558085	-0.286954	12.2512	3.0202	-6.55826	18.1397	3.35681	-12.9702	-2.36694	-6.88632	-2.08576	-3.14489	30.4824	11.7794	33.4306	-11.1936	90.6874	30.785	-3.76292	-2.26158	-20.3933	-3.85819	-2.06611	-5.76387	4.3743	38.051	43.2077	8.9266	82.8091	42.5603	8.30545	-11.0299	-23.3592	-0.430122	-1.86161	34.815	0.396167	1.66444	57.0599	-11.8521
1420	1.7761	-0.727631	19.2182	0.714512	-0.471864	2.71652	0.714463	-0.471938	8.53695	0.563623	-0.308344	12.24	3.12819	-6.60252	18.1073	3.5359	-13.0881	-2.43671	-6.9004	-1.93239	-3.15905	30.6947	12.1023	34.1175	-11.1165	90.2837	31.0478	-4.13567	-2.0895	-20.0709	-3.84648	-2.1318	-5.7483	4.34265	38.3914	43.1505	9.14	82.6142	42.5488	8.50466	-11.1814	-23.3779	-0.332099	-1.78523	34.8612	0.25134	1.63485	57.0324	-11.8555
1422	1.79962	-0.783686	19.178	0.720052	-0.498278	2.6989	0.72	-0.498353	8.51933	0.569421	-0.327727	12.2269	3.20667	-6.64755	18.1156	3.6649	-13.1963	-2.42804	-6.90844	-1.74123	-3.21128	30.833	12.5419	34.7805	-10.9221	89.7579	31.1405	-4.4902	-2.00135	-19.6006	-3.87474	-2.22999	-5.79638	4.32095	38.5834	43.1149	9.27	82.483	42.5995	8.68842	-11.2863	-23.3528	-0.290894	-1.60978	34.9131	0.065362	1.50808	57.0319	-11.874
1424	1.81219	-0.817639	19.1478	0.722692	-0.51411	2.68562	0.722639	-0.514184	8.50605	0.57239	-0.339383	12.2169	3.26466	-6.68617	18.1291	3.75921	-13.2858	-2.40784	-6.92604	-1.56845	-3.31006	30.9638	12.979	35.4341	-10.8058	89.2408	31.0761	-4.69925	-1.9274	-19.4358	-3.91516	-2.32307	-5.83999	4.24483	38.6671	43.0755	9.37826	82.4238	42.6364	8.83969	-11.3849	-23.3905	-0.327695	-1.49618	34.9659	0.0194492	1.46367	57.0589	-11.9113
1426	1.81583	-0.840302	19.1275	0.722376	-0.524266	2.67671	0.722322	-0.524341	8.49714	0.572793	-0.346985	12.2102	3.30658	-6.70589	18.1459	3.83074	-13.3353	-2.38068	-6.952	-1.42819	-3.42198	31.0141	13.3908	36.0726	-10.6659	88.9653	30.893	-4.84589	-1.87501	-19.3254	-3.94949	-2.407	-5.85275	4.16856	38.7514	42.9888	9.51927	82.381	42.7131	8.93511	-11.44	-23.4095	-0.396148	-1.40719	35.0203	0.0229572	1.40748	57.0961	-11.9324
1428	1.80896	-0.850791	19.1181	0.718486	-0.52823	2.67257	0.718431	-0.528304	8.493	0.570134	-0.350185	12.2071	3.33503	-6.70609	18.1608	3.88393	-13.3448	-2.35613	-6.98107	-1.32325	-3.55133	30.9745	13.776	36.7178	-10.503	88.914	30.5896	-4.99885	-1.84753	-19.1952	-3.9667	-2.48116	-5.82831	4.10429	38.8514	42.863	9.6787	82.339	42.8183	8.9729	-11.454	-23.4007	-0.483601	-1.32531	35.0701	0.0460591	1.32341	57.1353	-11.9315
1430	1.78343	-0.835854	19.1244	0.708584	-0.519516	2.67527	0.70853	-0.519589	8.4957	0.562185	-0.344291	12.2091	3.35626	-6.6984	18.1614	3.92512	-13.3378	-2.3577	-6.9889	-1.24675	-3.76223	30.8567	14.156	37.458	-10.3967	88.7354	30.1216	-5.33831	-1.89282	-18.9883	-3.94488	-2.55458	-5.77534	4.04572	38.9034	42.7771	9.73659	82.2919	42.8626	8.96989	-11.4696	-23.3965	-0.589713	-1.18053	35.0895	0.0279867	1.2096	57.162	-11.9147
1432	1.75105	-0.807927	19.1209	0.696824	-0.504493	2.67363	0.696772	-0.504565	8.49406	0.552457	-0.333789	12.2079	3.35435	-6.68125	18.1619	3.92726	-13.3059	-2.35723	-7.00225	-1.15883	-3.95418	30.7475	14.6409	38.2746	-10.2849	88.6941	29.4481	-5.89745	-1.77231	-18.5341	-3.91235	-2.62162	-5.727	4.02675	38.9175	42.72	9.71214	82.2564	42.8947	8.94244	-11.4674	-23.3938	-0.705156	-1.09579	35.1087	0.0740693	1.12836	57.192	-11.9176
1434	1.72112	-0.770246	19.1108	0.686994	-0.485388	2.66894	0.686944	-0.485458	8.48938	0.54392	-0.320111	12.2043	3.33356	-6.65998	18.1575	3.89589	-13.2603	-2.36387	-7.01747	-1.05733	-4.10335	30.6636	15.2666	39.1658	-10.1284	88.7682	28.5867	-6.65226	-1.49531	-17.8139	-3.88886	-2.67697	-5.68194	4.04547	38.897	42.6803	9.62682	82.2589	42.9354	8.88618	-11.447	-23.3931	-0.812302	-1.08172	35.1242	0.176166	1.10763	57.2282	-11.9369
1436	1.71927	-0.725806	19.131	0.689972	-0.465851	2.67777	0.689924	-0.465922	8.4982	0.544924	-0.305328	12.2109	3.32244	-6.65176	18.1143	3.87411	-13.243	-2.44307	-6.99812	-0.979039	-4.20444	30.5947	16.07	40.1322	-9.83517	88.6781	27.6504	-7.51083	-1.32101	-16.857	-3.92694	-2.70201	-5.59267	4.06004	38.8539	42.6082	9.56809	82.3947	43.0254	8.76181	-11.4241	-23.3978	-0.845217	-1.07782	35.0929	0.209054	1.21903	57.264	-11.9245
1438	1.72741	-0.662163	19.1692	0.698947	-0.438835	2.69448	0.698902	-0.438908	8.51492	0.549942	-0.28459	12.2235	3.33206	-6.66727	18.058	3.88107	-13.2764	-2.54784	-6.9477	-0.902279	-4.32158	30.4733	16.8951	41.1453	-9.40544	88.3835	26.6093	-8.13473	-1.18454	-16.2302	-3.98651	-2.71876	-5.50415	4.0811	38.7862	42.5481	9.46475	82.5691	43.1609	8.59017	-11.37	-23.3902	-0.882097	-1.00147	35.0413	0.17902	1.25687	57.3211	-11.8809
1440	1.74067	-0.582327	19.2199	0.711551	-0.405222	2.71667	0.711509	-0.405296	8.5371	0.557261	-0.258699	12.2401	3.35602	-6.70293	18.0063	3.90797	-13.3512	-2.64492	-6.86893	-0.818015	-4.46828	30.2929	17.7048	42.1858	-8.86888	87.8766	25.4786	-8.46078	-1.10114	-15.9843	-4.06258	-2.73887	-5.44774	4.1101	38.6944	42.5115	9.31237	82.7369	43.3389	8.4024	-11.2858	-23.3716	-0.940554	-0.847821	34.967	0.0994413	1.20148	57.4034	-11.8136
1442	1.75332	-0.498628	19.2728	0.72424	-0.369879	2.7398	0.724202	-0.369954	8.56023	0.564539	-0.231513	12.2574	3.36046	-6.73919	18.0038	3.90395	-13.4189	-2.64869	-6.78091	-0.727201	-4.62832	30.0821	18.5296	43.233	-8.33156	87.1912	24.3079	-8.58872	-1.22094	-15.7019	-4.16707	-2.77517	-5.49702	4.15143	38.575	42.4995	9.1387	82.8005	43.5535	8.30569	-11.1911	-23.3658	-1.02291	-0.698394	34.8341	0.0480308	1.18585	57.5115	-11.7589
1444	1.77829	-0.473442	19.3112	0.737289	-0.361161	2.75678	0.737252	-0.361236	8.57721	0.573746	-0.224202	12.2702	3.3186	-6.73522	18.0413	3.83278	-13.3963	-2.57468	-6.63836	-0.525252	-4.80784	29.8922	19.3123	44.1909	-7.85186	86.509	23.2347	-8.62108	-1.29641	-15.4636	-4.30711	-2.88429	-5.65648	4.18262	38.4549	42.5381	9.03061	82.8713	43.7638	8.23587	-11.1479	-23.3603	-1.08502	-0.503682	34.6848	-0.0715683	1.14573	57.6022	-11.7021
1446	1.81836	-0.518657	19.3318	0.750879	-0.384493	2.76607	0.75084	-0.384571	8.5865	0.585354	-0.240816	12.2772	3.22367	-6.68025	18.1116	3.68483	-13.2618	-2.43603	-6.43461	-0.186276	-5.03192	29.7313	20.0425	45.0584	-7.43552	85.9023	22.2956	-8.61645	-1.30245	-15.2727	-4.48308	-3.08582	-5.91892	4.20286	38.3505	42.6342	8.99693	82.939	43.9576	8.17588	-11.1556	-23.3613	-1.12954	-0.265843	34.5329	-0.273924	1.06794	57.6822	-11.6492
1448	1.87665	-0.6259	19.3383	0.767092	-0.436496	2.76941	0.767047	-0.436575	8.58985	0.600708	-0.278695	12.2798	3.0734	-6.56765	18.1961	3.45602	-13.0034	-2.26778	-6.17082	0.324194	-5.42771	29.5668	20.7407	45.944	-7.0209	85.4374	21.4829	-8.7196	-1.39781	-15.0961	-4.69937	-3.42976	-6.25873	4.23555	38.3049	42.7949	8.97201	82.8369	44.131	8.11088	-11.1458	-23.4148	-1.22299	-0.02564	34.3834	-0.542699	0.929978	57.8371	-11.6357
1450	1.92346	-0.712887	19.3419	0.780034	-0.47863	2.77137	0.779985	-0.47871	8.5918	0.613003	-0.309398	12.2813	2.93073	-6.46885	18.2605	3.23436	-12.7738	-2.13735	-5.95751	0.721017	-5.74119	29.4046	21.3473	46.7457	-6.6977	85.0951	20.7182	-8.62598	-1.40295	-15.0773	-4.87286	-3.68536	-6.58323	4.25616	38.254	42.9706	9.00141	82.7744	44.2982	8.03795	-11.1254	-23.4216	-1.27358	0.187859	34.2746	-0.780763	0.865164	57.949	-11.6347
1452	1.95475	-0.758966	19.3486	0.789723	-0.50153	2.77456	0.789671	-0.501611	8.59499	0.621668	-0.325923	12.2837	2.81571	-6.40151	18.2968	3.05007	-12.6117	-2.061	-5.81253	0.946416	-5.93476	29.2398	21.8525	47.4373	-6.45835	84.87	20.008	-8.30792	-1.32735	-15.2166	-4.98728	-3.81141	-6.8444	4.25368	38.1826	43.1271	9.07105	82.7829	44.4422	7.97228	-11.0995	-23.3843	-1.2775	0.386411	34.2081	-0.974808	0.863608	58.0053	-11.6267
1454	1.98357	-0.76911	19.3718	0.801407	-0.50856	2.7849	0.801354	-0.508642	8.60534	0.630834	-0.330467	12.2915	2.73849	-6.36054	18.3099	2.92387	-12.511	-2.03055	-5.67552	1.04919	-6.10369	29.0427	22.2741	48.0108	-6.19031	84.7723	19.456	-7.9422	-1.38212	-15.3624	-5.07504	-3.87516	-6.94884	4.19804	38.0813	43.177	9.09238	82.7978	44.4748	7.98792	-11.0913	-23.4169	-1.308	0.665664	34.1516	-1.18262	0.753756	58.0686	-11.5533
1456	2.0153	-0.771126	19.3953	0.815071	-0.512291	2.79536	0.815018	-0.512376	8.61579	0.641277	-0.332424	12.2993	2.69201	-6.33808	18.3163	2.84705	-12.4545	-2.01489	-5.5593	1.13426	-6.23148	28.8769	22.6299	48.4489	-5.94698	84.6366	19.0116	-7.55905	-1.3985	-15.6103	-5.12739	-3.90442	-6.98901	4.16147	38.0279	43.1962	9.09064	82.7753	44.4842	8.00516	-11.0967	-23.4453	-1.33424	0.922034	34.0982	-1.3773	0.586718	58.1065	-11.4791
1458	2.05033	-0.773789	19.414	0.830127	-0.516573	2.80367	0.830074	-0.516659	8.6241	0.652795	-0.334702	12.3056	2.66684	-6.32867	18.3183	2.80443	-12.429	-2.00915	-5.46532	1.22248	-6.3202	28.7481	22.9336	48.7818	-5.74551	84.478	18.6409	-7.17175	-1.36882	-15.9194	-5.15283	-3.91543	-6.99932	4.16192	38.0256	43.2133	9.063	82.713	44.4871	8.01026	-11.1104	-23.4561	-1.34659	1.12942	34.0473	-1.5502	0.40977	58.1194	-11.4246
1460	2.08244	-0.780471	19.4207	0.843586	-0.522312	2.80668	0.843532	-0.522399	8.62711	0.663213	-0.338161	12.3079	2.63228	-6.32185	18.3046	2.74243	-12.4054	-2.03123	-5.39665	1.26996	-6.38096	28.6125	23.1987	49.1427	-5.62909	84.514	18.2487	-6.73837	-1.42859	-16.0586	-5.19026	-3.93011	-7.03287	4.20621	38.0081	43.2809	8.97237	82.6566	44.4665	8.02266	-11.1124	-23.4548	-1.32373	1.2976	34.0111	-1.70502	0.386707	58.1359	-11.4132
1462	2.11327	-0.795073	19.4326	0.855785	-0.531429	2.81202	0.85573	-0.531517	8.63246	0.672897	-0.344228	12.3119	2.59628	-6.30782	18.2882	2.67989	-12.3683	-2.05864	-5.345	1.33089	-6.41145	28.489	23.4944	49.478	-5.47223	84.7897	17.8915	-6.47735	-1.37643	-16.162	-5.20968	-3.95003	-7.05365	4.23267	37.9975	43.3293	8.92148	82.5834	44.4459	8.03967	-11.1133	-23.4568	-1.30919	1.31931	33.9709	-1.73146	0.408431	58.1391	-11.4137
1464	2.14376	-0.814057	19.4506	0.867438	-0.542462	2.82012	0.867382	-0.542552	8.64055	0.68229	-0.351767	12.318	2.56632	-6.28967	18.2736	2.62985	-12.3257	-2.08358	-5.30184	1.40546	-6.42496	28.3786	23.8233	49.7974	-5.26885	85.1903	17.5652	-6.43949	-1.21646	-16.2018	-5.21251	-3.97115	-7.05494	4.22883	37.9819	43.3492	8.91631	82.5085	44.4296	8.05727	-11.1134	-23.461	-1.31122	1.23227	33.9289	-1.65623	0.433754	58.1309	-11.4259
1466	2.17884	-0.822733	19.462	0.882012	-0.549357	2.82522	0.881955	-0.549448	8.64565	0.693612	-0.356025	12.3219	2.56704	-6.2887	18.2663	2.6308	-12.3243	-2.0973	-5.23563	1.4498	-6.48554	28.2745	24.1273	50.1867	-5.11814	85.1788	17.2174	-6.62387	-1.15532	-15.9235	-5.23406	-3.97744	-7.03969	4.20249	37.9003	43.3658	8.88741	82.5145	44.4129	8.05777	-11.1035	-23.4444	-1.31711	1.30181	33.9119	-1.70729	0.387237	58.1312	-11.4835
1468	2.20389	-0.802725	19.4693	0.894693	-0.542811	2.82833	0.894637	-0.542904	8.64876	0.702686	-0.350348	12.3242	2.59635	-6.31322	18.2632	2.67598	-12.3788	-2.10473	-5.20292	1.43642	-6.49019	28.1716	24.3698	50.5289	-5.00748	85.0497	16.8121	-6.86217	-1.13045	-15.7006	-5.23133	-3.94074	-7.00001	4.20122	37.7876	43.379	8.79342	82.5171	44.3869	8.06542	-11.0943	-23.429	-1.34217	1.38165	33.9107	-1.74425	0.334181	58.1287	-11.5361
1470	2.21841	-0.755091	19.4739	0.905177	-0.523253	2.8301	0.905123	-0.523346	8.65053	0.70931	-0.335076	12.3255	2.64579	-6.36388	18.2625	2.7496	-12.4876	-2.10883	-5.20688	1.36643	-6.43037	28.0589	24.5645	50.7958	-4.90354	84.8794	16.3625	-7.0707	-1.13569	-15.6326	-5.20257	-3.86268	-6.94034	4.2283	37.659	43.3925	8.63999	82.5094	44.3515	8.08062	-11.0904	-23.419	-1.38388	1.44449	33.9221	-1.74716	0.281231	58.1223	-11.5707
1472	2.23223	-0.696785	19.4813	0.916277	-0.498978	2.83309	0.916226	-0.499073	8.65353	0.716102	-0.316241	12.3278	2.68823	-6.43817	18.2561	2.80228	-12.6374	-2.12191	-5.21511	1.26702	-6.36862	27.897	24.8125	50.9764	-4.65683	84.7242	15.9752	-7.13043	-1.15246	-15.7349	-5.17161	-3.77021	-6.88165	4.2408	37.5631	43.4137	8.51405	82.5371	44.3153	8.0806	-11.1013	-23.4077	-1.42185	1.49696	33.9408	-1.7475	0.18877	58.1146	-11.5802
1474	2.2599	-0.677554	19.4871	0.930047	-0.492996	2.83553	0.929996	-0.493092	8.65596	0.726025	-0.310917	12.3296	2.68985	-6.49267	18.2606	2.78806	-12.7372	-2.11127	-5.17864	1.20388	-6.29838	27.7159	25.0612	51.1452	-4.459	84.6416	15.56	-6.95016	-1.36047	-16.0653	-5.18346	-3.72977	-6.83933	4.27657	37.3805	43.4627	8.32601	82.6111	44.2865	8.084	-11.1169	-23.4243	-1.44021	1.53857	33.9605	-1.75651	0.130283	58.1131	-11.6062
1476	2.30363	-0.696668	19.4875	0.947521	-0.505163	2.83581	0.947469	-0.505261	8.65624	0.739846	-0.31893	12.3299	2.65098	-6.5225	18.2842	2.70987	-12.7781	-2.06233	-5.10077	1.18462	-6.22878	27.5246	25.3045	51.3162	-4.30437	84.6259	15.088	-6.5263	-1.81542	-16.5267	-5.23983	-3.73358	-6.82091	4.34377	37.0863	43.5469	8.05089	82.7237	44.259	8.09151	-11.1271	-23.4681	-1.43929	1.56449	33.9788	-1.76908	0.115029	58.119	-11.6526
1478	2.36634	-0.710333	19.4659	0.973825	-0.516488	2.82622	0.973772	-0.516588	8.64665	0.760224	-0.325748	12.3227	2.59764	-6.5504	18.3467	2.60968	-12.8099	-1.93972	-5.01736	1.19563	-6.21446	27.3244	25.5607	51.4666	-3.96031	84.5603	14.5074	-5.88872	-2.62499	-16.6535	-5.33044	-3.70265	-6.85292	4.44065	36.6862	43.6907	7.65499	82.831	44.191	8.09138	-11.0965	-23.5054	-1.44219	1.54981	33.9949	-1.74168	0.115104	58.1322	-11.6979
1480	2.37677	-0.647922	19.4742	0.983795	-0.490131	2.82954	0.983745	-0.490234	8.64997	0.766041	-0.30543	12.3252	2.61519	-6.59574	18.401	2.63225	-12.8971	-1.83885	-5.11102	1.04651	-6.0914	27.1671	25.8236	51.6063	-3.72909	84.5601	13.9291	-5.38884	-3.16708	-16.8113	-5.2537	-3.51578	-6.81063	4.56258	36.2682	43.7803	7.25133	82.937	44.1485	8.07681	-11.0704	-23.5391	-1.42884	1.54859	34.0001	-1.7404	0.0851175	58.129	-11.7219
1482	2.32915	-0.503256	19.5101	0.975468	-0.422873	2.84474	0.975425	-0.422973	8.66517	0.755633	-0.255679	12.3365	2.7136	-6.66892	18.4509	2.79282	-13.0617	-1.75335	-5.40031	0.726747	-5.87013	27.0794	26.059	51.7367	-3.64058	84.7121	13.4088	-5.11933	-3.36215	-16.937	-4.9985	-3.15484	-6.69952	4.70421	35.8902	43.7974	6.9018	83.0229	44.1381	8.04971	-11.0545	-23.5821	-1.40441	1.56469	33.9918	-1.76435	0.0273089	58.1074	-11.7274
1484	2.26629	-0.306396	19.5133	0.965081	-0.331288	2.8452	0.965048	-0.331387	8.66565	0.742186	-0.187843	12.3367	2.8553	-6.80122	18.564	3.0197	-13.3467	-1.55284	-5.82269	0.350364	-5.75427	27.1229	26.1065	51.8843	-3.53486	85.3385	13.0345	-5.0746	-3.56413	-16.4596	-4.69325	-2.62307	-6.67131	4.8648	35.6852	43.7808	6.73704	83.0122	44.1264	8.02607	-11.0285	-23.6997	-1.40982	1.56246	33.9692	-1.74495	-0.00344818	58.0841	-11.7528
1486	2.23673	-0.213936	19.4988	0.960203	-0.288196	2.83835	0.960173	-0.288295	8.65878	0.735865	-0.155915	12.3315	2.93679	-6.89731	18.6857	3.14963	-13.5452	-1.33187	-6.03401	0.192454	-5.72038	27.1839	26.2517	51.8669	-3.42199	85.6877	12.8705	-5.15614	-3.53147	-15.813	-4.54211	-2.33292	-6.67848	4.96933	35.5699	43.7661	6.6654	82.985	44.0891	8.0028	-10.9994	-23.7978	-1.40772	1.53636	33.9359	-1.72051	0.0097316	58.0652	-11.7601
1488	2.2453	-0.245914	19.4753	0.961198	-0.302819	2.82804	0.961166	-0.302918	8.64848	0.73752	-0.16677	12.3238	2.94513	-6.94084	18.7871	3.16126	-13.6245	-1.14291	-6.00706	0.290901	-5.71591	27.2596	26.4838	51.6522	-3.32145	85.6915	12.9007	-5.32175	-3.28504	-15.1154	-4.56754	-2.34746	-6.71422	5.00757	35.5094	43.7707	6.64741	82.9618	44.034	7.98258	-10.9692	-23.8505	-1.3947	1.49334	33.8967	-1.69916	0.060732	58.0515	-11.7468
1490	2.25777	-0.319441	19.4724	0.960269	-0.336059	2.82712	0.960235	-0.336158	8.64755	0.738889	-0.19168	12.3232	2.94339	-6.95916	18.8015	3.15376	-13.6569	-1.11525	-5.99282	0.508999	-5.50213	27.4509	26.4938	51.2769	-3.29418	85.862	12.9884	-5.53267	-3.12241	-14.3932	-4.64049	-2.50163	-6.76652	5.01793	35.4251	43.8277	6.58898	82.9585	44.0213	7.97657	-10.9424	-23.844	-1.39065	1.47184	33.8643	-1.68307	0.100817	58.0365	-11.7372
1492	2.25473	-0.395704	19.4557	0.952335	-0.369083	2.82008	0.952297	-0.369182	8.64051	0.735008	-0.216855	12.3179	2.94805	-6.95541	18.7742	3.16069	-13.6524	-1.16645	-6.01003	0.698388	-5.24014	27.693	26.3598	50.9132	-3.41568	85.8247	13.1601	-5.56697	-2.80088	-13.9025	-4.68425	-2.65958	-6.85976	4.99965	35.4126	43.8535	6.63441	82.9114	44.0396	7.97838	-10.9045	-23.8064	-1.38761	1.45332	33.8387	-1.66584	0.141257	58.0298	-11.7212
1494	2.23085	-0.46151	19.424	0.936217	-0.395651	2.80641	0.936177	-0.395748	8.62684	0.724612	-0.237699	12.3077	2.96868	-6.9356	18.7164	3.19869	-13.6246	-1.27675	-6.06078	0.838797	-5.01239	27.9666	26.1092	50.5912	-3.67965	85.5799	13.4623	-5.3856	-2.33099	-13.8613	-4.68285	-2.789	-6.98167	4.95935	35.4719	43.8488	6.77712	82.8277	44.075	7.98274	-10.8546	-23.7443	-1.38422	1.43675	33.8229	-1.64726	0.178552	58.0316	-11.6961
1496	2.18954	-0.518461	19.4038	0.913227	-0.41689	2.79777	0.913184	-0.416984	8.6182	0.708744	-0.254994	12.3012	3.02001	-6.91616	18.6318	3.28983	-13.6084	-1.43986	-6.10307	1.04582	-5.00887	28.2711	25.8045	50.2659	-3.94873	85.4742	14.0511	-5.02902	-1.94557	-14.6925	-4.6711	-2.92779	-7.06146	4.91351	35.5087	43.9021	6.85714	82.8074	44.0706	7.97481	-10.8012	-23.6496	-1.37872	1.42515	33.8273	-1.62992	0.197943	58.0343	-11.6567
1498	2.14255	-0.579495	19.3917	0.887389	-0.439463	2.79272	0.887344	-0.439555	8.61315	0.69083	-0.27347	12.2974	3.06334	-6.88912	18.5279	3.36689	-13.5764	-1.63847	-6.10071	1.21375	-5.13043	28.4601	25.4534	49.774	-4.40154	85.2101	14.981	-4.65107	-1.71071	-17.1329	-4.67051	-3.11161	-7.12488	4.8757	35.5996	43.9674	6.92105	82.7627	44.0845	7.95867	-10.7532	-23.5587	-1.38434	1.45551	33.8449	-1.62933	0.190369	58.0396	-11.619
1500	2.09583	-0.644734	19.3871	0.861291	-0.463936	2.79107	0.861243	-0.464025	8.6115	0.672836	-0.293389	12.2961	3.08551	-6.85178	18.4162	3.40803	-13.519	-1.84944	-6.06731	1.31537	-5.33725	28.5359	25.0212	49.1201	-5.05604	84.8592	16.2557	-4.2814	-1.62615	-20.7956	-4.68472	-3.32404	-7.17545	4.85015	35.7552	44.0178	7.00014	82.6839	44.1354	7.93863	-10.7191	-23.4916	-1.40052	1.52603	33.8677	-1.64594	0.160738	58.0449	-11.5879
1502	2.05932	-0.697613	19.3917	0.84072	-0.483927	2.79336	0.84067	-0.484013	8.61379	0.658695	-0.309617	12.2978	3.07477	-6.8034	18.3236	3.39482	-13.43	-2.02193	-6.10714	1.32879	-5.55478	28.6453	24.3641	48.5089	-5.8002	85.0353	17.7453	-4.03557	-1.53285	-23.4665	-4.69662	-3.45465	-7.20407	4.83556	35.9793	43.9704	7.21404	82.5987	44.257	7.93138	-10.7282	-23.4932	-1.40806	1.59744	33.8738	-1.67153	0.139555	58.0424	-11.5614
1504	2.02866	-0.766468	19.3815	0.821349	-0.511354	2.78922	0.821296	-0.51144	8.60965	0.645917	-0.331325	12.2947	3.03357	-6.72431	18.2948	3.34244	-13.2729	-2.07404	-6.14841	1.3413	-5.78504	28.8844	23.4122	47.7686	-6.91107	84.9264	19.6861	-3.2954	-1.70315	-25.2308	-4.72879	-3.57595	-7.26615	4.83286	36.0936	43.9443	7.38304	82.5816	44.3441	7.91828	-10.7259	-23.5137	-1.4351	1.63993	33.8547	-1.66485	0.116134	58.0266	-11.5682
1506	1.99998	-0.852798	19.3591	0.801365	-0.54655	2.77965	0.801309	-0.546633	8.60009	0.633168	-0.358869	12.2876	2.96335	-6.60183	18.3275	3.25724	-13.0253	-2.01116	-6.17697	1.3671	-6.01332	29.2394	22.2016	46.8688	-8.37185	84.535	22.136	-2.03714	-2.20804	-26.1569	-4.78052	-3.70822	-7.35359	4.84223	36.0791	43.9573	7.46816	82.6287	44.3778	7.89917	-10.7029	-23.5357	-1.48198	1.65556	33.809	-1.62914	0.0921296	57.9917	-11.6043
1508	1.96128	-0.937344	19.3618	0.777092	-0.580202	2.78127	0.777033	-0.580281	8.6017	0.617108	-0.385541	12.2888	2.86945	-6.42341	18.3638	3.14712	-12.6677	-1.94154	-6.19931	1.37923	-6.1896	29.5691	20.9611	45.8635	-9.87317	84.8686	25.0607	-0.888796	-3.03614	-26.8409	-4.83088	-3.88161	-7.36801	4.86586	36.0333	43.9652	7.47326	82.6523	44.3892	7.892	-10.6743	-23.5377	-1.52347	1.68348	33.7393	-1.61727	0.094764	57.9154	-11.622
1510	1.91897	-1.01398	19.352	0.751959	-0.610033	2.77727	0.751896	-0.610111	8.5977	0.600171	-0.409406	12.2857	2.75331	-6.1094	18.4036	3.04026	-12.0554	-1.8684	-6.21044	1.35077	-6.37675	29.822	19.784	44.752	-11.4424	84.6112	28.4952	0.674327	-4.10889	-27.2418	-4.86352	-4.02067	-7.40745	4.89892	36.0356	43.982	7.51533	82.6318	44.3737	7.88081	-10.6483	-23.5175	-1.57011	1.74173	33.6669	-1.62923	0.0237718	57.8406	-11.6489
1512	1.87474	-1.07875	19.3263	0.72706	-0.634445	2.76611	0.726995	-0.63452	8.58655	0.583081	-0.429191	12.2774	2.6195	-5.65093	18.4333	2.94659	-11.174	-1.81732	-6.2206	1.2825	-6.56745	29.9869	18.6866	43.5866	-13.0124	83.6705	32.4016	2.56394	-5.33955	-27.3586	-4.87248	-4.10916	-7.48427	4.93646	36.0784	44.014	7.59985	82.5817	44.3358	7.86224	-10.623	-23.4861	-1.61525	1.85559	33.6028	-1.6904	-0.125927	57.7847	-11.679
1514	1.83042	-1.12695	19.3066	0.703547	-0.651628	2.75758	0.70348	-0.651701	8.57801	0.566576	-0.443491	12.2709	2.48223	-5.08123	18.4077	2.87824	-10.0899	-1.8712	-6.27735	1.20834	-6.66831	30.1098	17.5495	42.5184	-14.5516	83.0125	36.5404	3.95032	-6.5467	-27.2217	-4.85069	-4.15673	-7.55317	4.96699	36.024	44.0758	7.61854	82.5929	44.2947	7.83758	-10.5779	-23.4921	-1.62418	2.10158	33.5645	-1.89308	-0.266632	57.7674	-11.6813
1516	1.78499	-1.15592	19.2771	0.681239	-0.660271	2.74456	0.681171	-0.660341	8.565	0.550445	-0.451324	12.2611	2.3328	-4.50277	18.3714	2.79056	-8.98587	-1.94246	-6.34328	1.11549	-6.75665	30.1029	16.5487	41.6384	-16.0591	81.9173	40.7063	5.07029	-7.8108	-26.7512	-4.82678	-4.17506	-7.65494	4.98365	35.975	44.1719	7.63964	82.6385	44.2367	7.80651	-10.5361	-23.5113	-1.6198	2.42906	33.5547	-2.19388	-0.465864	57.8098	-11.5872
1518	1.73779	-1.16669	19.2373	0.659768	-0.660764	2.72685	0.6597	-0.660832	8.54728	0.534438	-0.453007	12.2478	2.17292	-3.95222	18.3333	2.67556	-7.9292	-2.01416	-6.40733	1.02466	-6.85274	29.9723	15.7944	41.0072	-17.4211	80.5123	44.765	5.90384	-9.029	-26.0101	-4.80242	-4.17446	-7.7899	4.97752	35.9625	44.2862	7.69455	82.7078	44.1688	7.7717	-10.5027	-23.5367	-1.61733	2.78495	33.5677	-2.53522	-0.707386	57.8953	-11.4014
1520	1.68787	-1.16625	19.1979	0.63807	-0.656127	2.7093	0.638003	-0.656193	8.52973	0.517942	-0.45087	12.2346	2.01125	-3.45188	18.287	2.54128	-6.96361	-2.09913	-6.46148	1.01675	-6.96807	29.8188	15.5028	40.7077	-18.4441	79.9491	48.4364	6.27104	-9.72718	-25.3007	-4.7533	-4.17866	-7.92818	4.9232	36.0227	44.344	7.85927	82.7792	44.1369	7.7429	-10.4805	-23.5665	-1.66005	3.01385	33.5762	-2.7328	-0.883224	57.9362	-11.1937
1522	1.63088	-1.1554	19.1597	0.614175	-0.646341	2.69225	0.614108	-0.646404	8.51268	0.499482	-0.445022	12.2218	1.8716	-3.01114	18.2422	2.42855	-6.11389	-2.18099	-6.49366	1.09753	-7.09016	29.5681	15.7266	40.764	-18.9956	79.6753	51.5428	6.2504	-10.0782	-24.5963	-4.69763	-4.19011	-8.04877	4.8345	36.122	44.4121	8.03869	82.8222	44.0749	7.7236	-10.4424	-23.5594	-1.70846	3.1271	33.5848	-2.8034	-0.980851	57.9651	-11.0903
1524	1.56626	-1.13611	19.1194	0.587668	-0.632199	2.67416	0.587603	-0.63226	8.4946	0.478797	-0.436079	12.2082	1.75921	-2.62858	18.2011	2.34724	-5.37919	-2.25587	-6.5033	1.25904	-7.2221	29.1964	16.3909	41.1542	-19.0622	79.6025	53.9939	5.94987	-10.1131	-23.9932	-4.64241	-4.20903	-8.15238	4.72566	36.2477	44.4957	8.20738	82.8358	43.9856	7.70738	-10.38	-23.5137	-1.74965	3.1614	33.5982	-2.79255	-1.0166	57.9932	-11.087
1526	1.49796	-1.11935	19.0607	0.559378	-0.618809	2.64798	0.559314	-0.618868	8.46841	0.456834	-0.427805	12.1885	1.66644	-2.28205	18.1653	2.29057	-4.71658	-2.3212	-6.49229	1.47297	-7.39286	28.6871	17.1863	41.7815	-18.7421	79.5799	55.742	5.82225	-9.78498	-24.0118	-4.60477	-4.24157	-8.27066	4.64022	36.3823	44.5577	8.35406	82.8481	43.9408	7.66449	-10.2832	-23.4668	-1.76869	3.27176	33.6305	-2.8874	-1.08019	58.0395	-11.0241
1528	1.41695	-1.0634	18.9913	0.528915	-0.587159	2.61682	0.528854	-0.587212	8.43726	0.432108	-0.406006	12.1651	1.60873	-1.98995	18.1123	2.27979	-4.16518	-2.4189	-6.52657	1.61049	-7.55554	28.0322	17.8583	42.5907	-18.3517	79.923	56.8193	5.21281	-9.19907	-23.5788	-4.54004	-4.20466	-8.38436	4.56661	36.5241	44.6041	8.49558	82.8752	43.916	7.60399	-10.1904	-23.409	-1.77124	3.41156	33.6936	-3.03341	-1.16465	58.1177	-10.9513
1530	1.32105	-0.977041	18.9158	0.494538	-0.540932	2.58289	0.494482	-0.540983	8.40332	0.403547	-0.373559	12.1396	1.57648	-1.73968	18.0341	2.30145	-3.69905	-2.5636	-6.60594	1.68431	-7.70486	27.2329	18.3909	43.5129	-17.9521	80.6514	57.2192	4.06004	-8.41115	-22.8208	-4.45074	-4.11772	-8.4842	4.50618	36.6534	44.6341	8.62549	82.9291	43.9163	7.53317	-10.1122	-23.3492	-1.76167	3.54623	33.799	-3.20002	-1.25451	58.2445	-10.8702
1532	1.2098	-0.94779	18.8516	0.448495	-0.518444	2.55418	0.448442	-0.518493	8.3746	0.36774	-0.359601	12.118	1.51518	-1.45931	17.9155	2.27972	-3.169	-2.78214	-6.65226	1.91177	-7.86788	26.2827	19.0654	44.3779	-17.3003	81.8505	56.8587	2.59428	-7.21425	-23.0739	-4.39462	-4.16881	-8.54484	4.4644	36.7058	44.6407	8.71188	83.0242	43.9812	7.4786	-10.0541	-23.3282	-1.75997	3.59866	33.9605	-3.31041	-1.30544	58.4475	-10.7333
1534	1.08917	-0.875618	18.7681	0.402041	-0.476348	2.51674	0.401991	-0.476387	8.33717	0.330398	-0.330996	12.0898	1.46592	-1.219	17.8086	2.26777	-2.71579	-2.97862	-6.72029	2.05359	-8.00703	25.2338	19.7474	45.1696	-16.8781	81.8612	55.6893	1.78086	-6.00136	-24.9356	-4.33486	-4.12656	-8.60716	4.46801	36.6793	44.6447	8.72517	83.2182	44.0674	7.41072	-9.99676	-23.3073	-1.72677	3.41839	34.2564	-3.30953	-1.21903	58.818	-10.6928
1536	0.963623	-0.74333	18.6682	0.35856	-0.407528	2.4719	0.358518	-0.407565	8.29233	0.293611	-0.282234	12.0561	1.43278	-1.02719	17.7169	2.26988	-2.35619	-3.14743	-6.82528	2.06632	-8.1351	24.1376	20.3877	45.7525	-16.4761	81.055	54.0923	1.79147	-5.10166	-28.0665	-4.26019	-3.9604	-8.66448	4.5062	36.5821	44.6497	8.6546	83.4884	44.1525	7.32756	-9.93587	-23.2867	-1.63332	2.9632	34.6872	-3.17754	-0.951181	59.3781	-10.8452
1538	0.844921	-0.565872	18.5926	0.321816	-0.319597	2.43783	0.321783	-0.319629	8.25827	0.260646	-0.218771	12.0306	1.40683	-0.863841	17.5959	2.27562	-2.05145	-3.37057	-6.98396	2.00768	-8.35584	23.1088	20.9411	45.6054	-14.618	82.9951	53.5237	1.84597	-5.16471	-30.3965	-4.1572	-3.7556	-8.64887	4.49343	36.4601	44.6623	8.49109	83.6914	44.171	7.23878	-9.86936	-23.3025	-1.41153	2.23979	35.1758	-2.92354	-0.430484	60.1233	-11.3934
1540	0.722357	-0.401367	18.5336	0.282204	-0.237069	2.41124	0.282181	-0.237098	8.23167	0.225866	-0.159541	12.0106	1.34492	-0.67961	17.4725	2.22335	-1.69641	-3.59703	-7.15984	1.81825	-8.50556	22.2564	21.2586	45.2386	-12.9518	84.6034	53.362	1.82284	-5.2345	-31.345	-4.03084	-3.54444	-8.58605	4.56099	36.274	44.5856	8.265	83.8423	44.2753	7.20596	-9.83042	-23.3427	-1.08814	1.27288	35.7107	-2.47964	0.242246	60.9676	-12.3488
1542	0.599024	-0.269042	18.4823	0.239475	-0.168597	2.38821	0.239457	-0.168621	8.20864	0.189627	-0.111018	11.9932	1.23593	-0.461823	17.365	2.09743	-1.2637	-3.79285	-7.31789	1.54626	-8.56737	21.6306	21.3298	44.8505	-11.9004	85.3052	53.3695	1.78102	-5.13349	-31.1144	-3.90448	-3.35548	-8.50288	4.69591	36.0509	44.4393	8.03395	83.9643	44.4477	7.21171	-9.80172	-23.3806	-0.671193	0.121643	36.2797	-1.86993	1.05137	61.8771	-13.6105
1544	0.493404	-0.190926	18.403	0.199893	-0.125359	2.35289	0.19988	-0.125381	8.17332	0.157325	-0.081166	11.9667	1.07563	-0.205718	17.3292	1.89206	-0.742271	-3.85448	-7.35927	1.45023	-8.63599	21.3293	21.2151	44.7956	-11.6792	85.4583	53.0933	1.87293	-4.91386	-31.4633	-3.86769	-3.2711	-8.48697	4.72247	35.9421	44.3868	8.02199	84.1684	44.4822	7.11602	-9.67513	-23.3148	-0.173483	-1.04964	36.8719	-1.24219	2.08828	62.85	-14.8624
1546	0.414389	-0.0855876	18.3261	0.174232	-0.0724772	2.3186	0.174225	-0.0724944	8.13903	0.134821	-0.043228	11.941	0.913183	0.0130902	17.3077	1.67031	-0.287868	-3.89034	-7.33346	1.35343	-8.65308	21.0988	21.344	44.6182	-11.3014	85.2859	52.9416	1.99269	-4.8327	-31.656	-3.87103	-3.1459	-8.5016	4.71573	35.8242	44.4631	7.95067	84.3541	44.3818	7.00286	-9.52958	-23.2271	0.378159	-2.13602	37.4909	-0.708346	3.17714	63.8081	-15.5178
1548	0.357714	0.0585559	18.2576	0.161585	-0.00451751	2.28805	0.161585	-0.00453418	8.10849	0.12109	0.00679251	11.9181	0.760593	0.185743	17.2808	1.45091	0.0789456	-3.93727	-7.27559	1.21189	-8.6118	20.8789	21.7174	44.271	-10.6463	84.9787	52.9597	2.08883	-4.89058	-31.6312	-3.88971	-2.96028	-8.53587	4.69703	35.6816	44.6227	7.79184	84.4895	44.1969	6.90565	-9.39811	-23.1407	0.929158	-3.0386	38.0901	-0.263179	4.00433	64.653	-15.4127
1550	0.295483	0.209112	18.1944	0.147003	0.0667036	2.25988	0.14701	0.0666888	8.08031	0.105702	0.0591288	11.8969	0.611338	0.356172	17.2222	1.23708	0.440338	-4.04368	-7.28433	0.992465	-8.52643	20.7053	21.8689	43.9814	-10.2478	85.0357	52.9834	2.0432	-4.83836	-31.6414	-3.86718	-2.77568	-8.57407	4.70346	35.5556	44.6265	7.67343	84.524	44.1544	6.89282	-9.35034	-23.065	1.30225	-3.54798	38.5003	0.247881	3.47271	65.1071	-14.4829
1552	0.233575	0.348044	18.1375	0.131547	0.132791	2.23456	0.131561	0.132778	8.05499	0.0899779	0.107568	11.8779	0.479882	0.520682	17.1342	1.05417	0.784787	-4.20518	-7.32244	0.751642	-8.42194	20.4895	21.9304	43.713	-9.9077	85.0858	52.9986	2.00918	-4.70056	-31.5869	-3.81781	-2.58635	-8.60178	4.67838	35.4511	44.5646	7.66341	84.57	44.1627	6.89735	-9.30794	-23.0541	1.56398	-3.60591	38.7318	0.844064	2.30372	65.0978	-13.482
1554	0.17398	0.4652	18.0899	0.11525	0.189131	2.21344	0.115269	0.189119	8.03387	0.0742357	0.148665	11.862	0.372285	0.677826	17.0245	0.91286	1.10766	-4.40719	-7.38016	0.525341	-8.31297	20.2246	21.9595	43.4615	-9.56093	85.0763	53	2.01112	-4.51466	-31.469	-3.74506	-2.40595	-8.61051	4.62177	35.366	44.4637	7.75045	84.6471	44.1954	6.90718	-9.25507	-23.1083	1.71371	-3.29344	38.7789	1.53019	0.933379	64.6704	-12.5982
1556	0.121027	0.545136	18.0638	0.0987392	0.228596	2.20189	0.0987627	0.228585	8.02233	0.0593992	0.177129	11.8534	0.298045	0.82323	16.922	0.828739	1.39787	-4.59603	-7.44542	0.396545	-8.2159	19.9746	22.1241	43.21	-9.08302	85.116	53.0012	2.00223	-4.45392	-31.3644	-3.65362	-2.27836	-8.58251	4.58146	35.2708	44.3711	7.80896	84.7345	44.2055	6.93508	-9.19422	-23.1798	1.69244	-2.98326	38.6337	2.27822	0.476267	64.0169	-11.6731
1558	0.084745	0.598067	18.046	0.0872672	0.254827	2.19404	0.0872936	0.254818	8.01447	0.0491647	0.196017	11.8475	0.24602	0.939198	16.8356	0.77512	1.62689	-4.75528	-7.50254	0.344842	-8.18981	19.725	22.2854	42.9929	-8.56002	85.1269	53.0231	1.99131	-4.35635	-31.2034	-3.56152	-2.2204	-8.55022	4.57271	35.2344	44.2621	7.83032	84.7606	44.2288	6.97027	-9.16716	-23.2197	1.62934	-2.73782	38.3007	2.92207	0.305821	63.2066	-11.052
1560	0.0667154	0.627698	18.0336	0.0818392	0.26932	2.18858	0.081867	0.269312	8.00901	0.0441897	0.20651	11.8434	0.215367	1.01981	16.7703	0.748136	1.78421	-4.87565	-7.55017	0.356064	-8.24463	19.47	22.4093	42.82	-8.01598	85.1075	53.0615	1.98699	-4.19792	-31.0038	-3.4728	-2.22476	-8.523	4.59026	35.2785	44.1409	7.82904	84.7146	44.2623	7.00334	-9.17538	-23.2151	1.56789	-2.55356	37.7983	3.34965	0.302431	62.2985	-10.8132
1562	0.0625297	0.639995	18.0286	0.0810299	0.275058	2.18633	0.0810583	0.27505	8.00676	0.0432216	0.210749	11.8417	0.21325	1.06062	16.7304	0.759059	1.85915	-4.94925	-7.6011	0.3897	-8.36134	19.1937	22.4934	42.7026	-7.46395	85.1138	53.0798	2.01933	-4.024	-30.8956	-3.38339	-2.24661	-8.5016	4.59183	35.4331	44.0391	7.89311	84.6248	44.2647	7.00757	-9.18815	-23.1735	1.5611	-2.33806	37.1885	3.31848	0.535427	61.3977	-10.8591
1564	0.0667896	0.632944	18.0249	0.0822996	0.271614	2.18468	0.0823276	0.271605	8.00511	0.0443874	0.208254	11.8404	0.23595	1.06852	16.7128	0.803444	1.86552	-4.98154	-7.65677	0.419217	-8.49542	18.8897	22.477	42.5937	-6.95497	85.1562	53.0679	2.08529	-3.85624	-30.8205	-3.2906	-2.2529	-8.5062	4.58544	35.5947	43.9669	7.97143	84.5306	44.2596	7.00003	-9.17256	-23.1116	1.50571	-1.84818	36.4612	2.93809	0.625444	60.5942	-11.0145
1566	0.0789954	0.610357	18.0187	0.0857444	0.260701	2.18191	0.0857713	0.260692	8.00234	0.0476502	0.200313	11.8384	0.276799	1.05064	16.7129	0.871664	1.81867	-4.98131	-7.7112	0.429842	-8.62053	18.5667	22.3578	42.4747	-6.50749	85.2162	53.0265	2.19088	-3.68693	-30.7609	-3.20323	-2.23074	-8.53317	4.56662	35.7371	43.9156	8.06168	84.447	44.2461	6.99038	-9.12769	-23.0442	1.38172	-0.993197	35.6665	2.24988	0.462563	59.8608	-11.0031
1568	0.108746	0.584831	17.9975	0.0966093	0.247037	2.17243	0.0966348	0.247027	7.99286	0.0566312	0.190785	11.8313	0.314331	1.02478	16.7171	0.930997	1.75846	-4.97347	-7.73494	0.405018	-8.68041	18.2681	22.1739	42.3046	-6.14256	85.2041	52.972	2.36707	-3.45379	-30.6944	-3.16336	-2.17397	-8.53939	4.51722	35.8647	43.8276	8.19496	84.3907	44.1971	7.00735	-9.08732	-23.0131	1.15779	0.487515	34.9496	1.18187	-0.0364198	58.8851	-9.82421
1570	0.121688	0.572696	17.9926	0.101255	0.240638	2.17026	0.10128	0.240627	7.99069	0.0605074	0.186294	11.8296	0.352893	0.999455	16.7143	0.992487	1.69879	-4.97884	-7.75953	0.307211	-8.72511	17.9701	22.023	42.1829	-5.80276	85.1472	52.904	2.54937	-3.19354	-30.5995	-3.11869	-2.07301	-8.58321	4.44102	35.979	43.7734	8.35806	84.325	44.1592	7.00939	-9.05238	-22.9713	1.10069	1.32571	34.5644	0.634193	-0.464328	58.419	-9.7272
1572	0.117948	0.562251	17.9984	0.0987493	0.236375	2.17283	0.0987737	0.236365	7.99326	0.0589043	0.182949	11.8316	0.389801	0.986284	16.7126	1.05519	1.66188	-4.98189	-7.77697	0.194947	-8.78884	17.7007	21.9247	42.1285	-5.48159	85.0644	52.8224	2.70746	-2.93157	-30.4792	-3.07458	-1.96461	-8.68111	4.34587	36.0823	43.7605	8.53689	84.2452	44.1362	6.99676	-9.02815	-22.9226	1.18241	1.51029	34.4398	0.610843	-0.791787	58.4275	-10.7257
1574	0.134317	0.476779	17.9551	0.0987173	0.197587	2.15358	0.0987378	0.197577	7.97401	0.0613226	0.153951	11.8171	0.410305	1.02517	16.7691	1.1054	1.72608	-4.87614	-7.72015	0.36399	-8.97378	17.5946	21.8536	42.1227	-5.2124	85.0187	52.7241	2.78357	-2.74242	-30.3717	-3.10419	-2.01584	-8.86523	4.25065	36.1811	43.7561	8.70099	84.1728	44.0936	7.01361	-9.03291	-22.9363	1.04828	2.36421	33.9337	0.265468	-1.556	57.9054	-10.703
1576	0.147574	0.416312	17.9235	0.0994376	0.170007	2.13956	0.0994551	0.169997	7.95999	0.0635984	0.13338	11.8066	0.443238	1.054	16.7998	1.17507	1.76742	-4.81828	-7.65975	0.52991	-9.15805	17.5298	21.7781	42.1568	-4.97955	84.9425	52.6127	2.8373	-2.56441	-30.2631	-3.16443	-2.0733	-8.9818	4.2075	36.2849	43.7494	8.7738	84.0729	44.0585	7.02085	-9.03346	-22.9092	0.978551	3.06628	33.5723	-0.133107	-1.71078	57.5754	-10.5038
1578	0.150532	0.3996	17.9106	0.0993253	0.162445	2.13382	0.0993421	0.162435	7.95425	0.0639907	0.12772	11.8023	0.491194	1.06431	16.7884	1.26624	1.76944	-4.83891	-7.61327	0.63923	-9.30939	17.4619	21.6888	42.2061	-4.77025	84.8394	52.4872	2.89133	-2.38757	-30.1574	-3.23558	-2.10386	-9.01414	4.21968	36.3883	43.7333	8.76195	83.9575	44.0373	7.01117	-9.02128	-22.8397	0.996754	3.46108	33.4189	-0.494553	-1.27749	57.504	-10.3293
1580	0.131371	0.409146	17.8886	0.091712	0.168236	2.12402	0.0917293	0.168227	7.94446	0.0579301	0.13157	11.795	0.54007	1.08178	16.7462	1.36201	1.78387	-4.91671	-7.58409	0.737759	-9.41152	17.3172	21.5886	42.1836	-4.53197	84.7835	52.335	2.9881	-2.22005	-30.0837	-3.27604	-2.10859	-9.05399	4.24846	36.4647	43.6976	8.77329	83.9055	44.0321	6.98937	-8.99388	-22.8223	0.973006	3.61384	33.2572	-0.583036	-1.43199	57.3435	-10.4116
1582	0.107711	0.425635	17.8613	0.0827015	0.177444	2.11195	0.0827197	0.177435	7.93238	0.0506082	0.137884	11.7859	0.571344	1.1038	16.7042	1.42729	1.81271	-4.99405	-7.56143	0.817129	-9.49541	17.1938	21.4608	42.1423	-4.37836	84.7595	52.1999	3.05894	-2.0987	-29.9979	-3.31224	-2.12208	-9.08112	4.26346	36.5001	43.6301	8.79388	83.8949	44.04	6.96947	-8.96317	-22.7982	0.972535	3.50904	33.1368	-0.532532	-1.47686	57.2553	-10.3726
1584	0.0841235	0.440777	17.8322	0.0736067	0.186053	2.09901	0.0736259	0.186046	7.91944	0.0432607	0.143747	11.7762	0.580251	1.13003	16.6724	1.45314	1.85708	-5.05244	-7.54317	0.882223	-9.57151	17.1071	21.3225	42.1079	-4.30984	84.7383	52.0804	3.10433	-2.01757	-29.8911	-3.34926	-2.15042	-9.09564	4.26372	36.5004	43.5455	8.81642	83.9103	44.0525	6.95179	-8.93527	-22.7638	1.00134	3.22181	33.0538	-0.40796	-1.33922	57.246	-10.1937
1586	0.05964	0.446756	17.8143	0.0633642	0.190718	2.0911	0.0633839	0.190712	7.91153	0.0353058	0.146587	11.7703	0.57081	1.15755	16.6519	1.44585	1.91035	-5.08996	-7.53442	0.949699	-9.64563	17.0265	21.2672	42.1448	-4.21998	84.5933	51.9184	3.19597	-1.91239	-29.7694	-3.3827	-2.18034	-9.09897	4.28739	36.5056	43.5153	8.80166	83.9009	44.0373	6.91927	-8.92547	-22.7543	1.03763	3.04743	32.9764	-0.359948	-1.29359	57.2329	-10.1435
1588	0.0462274	0.438055	17.7954	0.0567462	0.188029	2.0827	0.0567656	0.188023	7.90313	0.0305259	0.144158	11.764	0.537741	1.18891	16.6599	1.39642	1.97917	-5.07476	-7.51165	1.05573	-9.74942	16.9677	21.1866	42.1876	-4.13248	84.4755	51.7914	3.27994	-1.82469	-29.6351	-3.43689	-2.22811	-9.13031	4.30014	36.5171	43.5099	8.81444	83.895	44.0159	6.89619	-8.90381	-22.7455	1.06447	2.89363	32.8985	-0.304942	-1.21382	57.208	-10.1456
1590	0.0439918	0.418595	17.7733	0.0541259	0.179696	2.07288	0.0541445	0.17969	7.89332	0.0290912	0.137763	11.7566	0.487465	1.22303	16.6938	1.31619	2.05929	-5.01168	-7.48021	1.18736	-9.87634	16.9159	21.0756	42.2206	-4.03477	84.4073	51.7043	3.35084	-1.74585	-29.4988	-3.5087	-2.284	-9.19201	4.2953	36.5255	43.5205	8.86088	83.9001	43.9905	6.88643	-8.86896	-22.7302	1.07502	2.76944	32.8192	-0.24417	-1.10566	57.1651	-10.1731
1592	0.0395905	0.413727	17.7489	0.0517712	0.177934	2.06204	0.0517895	0.177929	7.88247	0.0274389	0.136298	11.7485	0.448271	1.25267	16.7289	1.25453	2.12733	-4.94626	-7.49042	1.24811	-9.9678	16.7941	21.0185	42.2385	-3.86095	84.3311	51.6013	3.43707	-1.60106	-29.4008	-3.55938	-2.29095	-9.25851	4.27492	36.4845	43.5369	8.90723	83.9245	43.9472	6.88319	-8.845	-22.6945	1.06337	2.74773	32.7477	-0.23533	-1.07448	57.1043	-10.1674
1594	0.0439095	0.397345	17.7326	0.0522861	0.170402	2.05478	0.0523037	0.170397	7.87521	0.0282987	0.1307	11.7431	0.418201	1.28676	16.7504	1.21124	2.20014	-4.90582	-7.49448	1.3097	-10.0363	16.6786	20.9522	42.2588	-3.69682	84.3011	51.5072	3.50932	-1.46922	-29.3134	-3.61047	-2.29546	-9.2966	4.25524	36.4074	43.5348	8.93375	83.958	43.9139	6.88071	-8.82156	-22.6784	1.03982	2.85003	32.6766	-0.305883	-1.14856	57.011	-10.116
1596	0.0582446	0.366745	17.7248	0.0560141	0.155807	2.05134	0.0560301	0.155801	7.87177	0.0320089	0.120026	11.7405	0.396877	1.32366	16.7563	1.18512	2.2749	-4.89444	-7.48318	1.38419	-10.0925	16.5884	20.8717	42.2902	-3.56509	84.3043	51.431	3.5635	-1.35573	-29.2329	-3.66712	-2.30982	-9.30636	4.24203	36.3232	43.5156	8.94599	83.9891	43.8954	6.87603	-8.80041	-22.681	1.00664	3.05559	32.6071	-0.440018	-1.30268	56.8902	-10.03
1598	0.07924	0.333124	17.7171	0.0624095	0.139335	2.04788	0.0624239	0.139329	7.86831	0.0378322	0.108117	11.7379	0.379474	1.35042	16.7545	1.16275	2.32975	-4.89737	-7.46209	1.46001	-10.1766	16.5302	20.8116	42.3548	-3.47889	84.2356	51.3912	3.60733	-1.20197	-29.1703	-3.73595	-2.34506	-9.32761	4.23781	36.3461	43.5096	9.00134	83.9786	43.8834	6.86381	-8.79502	-22.6591	0.958301	3.26517	32.5511	-0.545556	-1.3987	56.7746	-9.97864
1600	0.102075	0.304081	17.71	0.069993	0.124717	2.0447	0.0700058	0.124709	7.86513	0.0444265	0.0976686	11.7355	0.371475	1.36342	16.7614	1.15258	2.3563	-4.88435	-7.44105	1.52658	-10.2579	16.4847	20.759	42.4081	-3.39361	84.1614	51.3711	3.65868	-1.07871	-29.1025	-3.79382	-2.37173	-9.34473	4.25688	36.3682	43.5147	9.01666	83.9686	43.8709	6.85009	-8.80355	-22.6295	0.918733	3.43382	32.4944	-0.627743	-1.44695	56.6685	-9.9325
1602	0.125324	0.28008	17.7037	0.0781783	0.112272	2.04192	0.0781899	0.112264	7.86235	0.0513334	0.0888841	11.7334	0.37092	1.36394	16.7821	1.15138	2.35761	-4.84601	-7.42076	1.58777	-10.3352	16.445	20.7048	42.4474	-3.30117	84.0937	51.3617	3.71858	-0.987134	-29.025	-3.84044	-2.39077	-9.35704	4.29327	36.374	43.5311	8.98682	83.9689	43.8537	6.83734	-8.82367	-22.5991	0.897552	3.54215	32.4353	-0.686141	-1.45766	56.5797	-9.89121
1604	0.150266	0.252308	17.7003	0.0867938	0.0980348	2.04037	0.0868039	0.0980259	7.8608	0.0586756	0.0787864	11.7323	0.365317	1.36169	16.8194	1.13971	2.35575	-4.77673	-7.39084	1.6719	-10.4327	16.4092	20.6181	42.5059	-3.22159	84.0209	51.3472	3.77153	-0.862276	-28.9415	-3.8998	-2.43685	-9.37185	4.31018	36.3971	43.5597	8.96421	83.9816	43.8235	6.82837	-8.85131	-22.584	0.911882	3.57542	32.3798	-0.728083	-1.48599	56.5317	-9.87643
1606	0.170497	0.228307	17.6974	0.0936604	0.0858411	2.03906	0.0936693	0.0858315	7.85949	0.0645811	0.0701058	11.7313	0.359047	1.36035	16.8592	1.1271	2.35579	-4.70305	-7.36421	1.76259	-10.5295	16.3516	20.5354	42.5646	-3.1071	83.9717	51.3088	3.82004	-0.747142	-28.8676	-3.95327	-2.48531	-9.38606	4.30995	36.4346	43.5795	8.97114	83.9848	43.7972	6.82909	-8.85769	-22.5747	0.925698	3.57575	32.3276	-0.755376	-1.49571	56.4988	-9.85527
1608	0.183938	0.210546	17.6947	0.0980709	0.076945	2.03786	0.0980788	0.0769349	7.85829	0.0684416	0.0637347	11.7304	0.355262	1.36	16.8965	1.11941	2.35676	-4.63382	-7.34654	1.84982	-10.6192	16.2671	20.4625	42.6161	-2.95519	83.9517	51.2456	3.86654	-0.652359	-28.8118	-3.99539	-2.52758	-9.40232	4.29371	36.4809	43.5959	9.00684	83.9809	43.7721	6.84003	-8.84029	-22.5673	0.932321	3.55371	32.2756	-0.76708	-1.47793	56.4641	-9.83474
1610	0.188056	0.202723	17.6932	0.099224	0.0731767	2.03722	0.0992316	0.0731664	7.85765	0.0695423	0.0609908	11.7299	0.365048	1.35548	16.9281	1.13512	2.34537	-4.57516	-7.35054	1.90702	-10.6972	16.1558	20.3893	42.6485	-2.79457	83.9544	51.1734	3.9224	-0.579897	-28.7922	-4.0191	-2.55016	-9.43635	4.26919	36.5148	43.6571	9.03798	84.0003	43.7193	6.8587	-8.82081	-22.5567	0.94354	3.49702	32.2109	-0.750094	-1.41318	56.3862	-9.88602
1612	0.191029	0.198168	17.6916	0.100147	0.0709348	2.03647	0.100154	0.0709244	7.8569	0.0703743	0.0593733	11.7294	0.375187	1.34753	16.9536	1.15041	2.32757	-4.52771	-7.35253	1.95057	-10.753	16.0631	20.3159	42.6641	-2.671	83.9803	51.1012	3.96721	-0.551545	-28.7827	-4.04079	-2.56745	-9.46126	4.2336	36.5264	43.7145	9.0654	84.0418	43.6607	6.87232	-8.7897	-22.5293	0.941639	3.47135	32.1418	-0.744418	-1.39377	56.2856	-9.90237
1614	0.195189	0.194886	17.6888	0.101696	0.0691527	2.03525	0.101703	0.0691422	7.85568	0.0716449	0.0581394	11.7284	0.382193	1.33796	16.9713	1.15956	2.30784	-4.49496	-7.34783	1.98295	-10.7869	15.9998	20.2458	42.6639	-2.5942	84.0091	51.0376	3.9991	-0.555149	-28.774	-4.06226	-2.5804	-9.47477	4.19342	36.5279	43.7591	9.09329	84.0896	43.6028	6.87852	-8.75141	-22.4848	0.926117	3.4974	32.0741	-0.76606	-1.4344	56.1779	-9.86534
1616	0.201766	0.191586	17.683	0.104301	0.0671635	2.03266	0.104308	0.0671527	7.85309	0.0737179	0.0568177	11.7265	0.384369	1.33293	16.974	1.16174	2.29794	-4.49004	-7.34081	2.00035	-10.8107	15.9617	20.1939	42.6474	-2.55129	83.9546	51.0071	4.03016	-0.515696	-28.7532	-4.07437	-2.57826	-9.49385	4.17582	36.5888	43.8003	9.14827	84.0723	43.5506	6.88265	-8.7298	-22.4337	0.909704	3.60028	32.0199	-0.84833	-1.5065	56.1028	-9.79454
1618	0.206941	0.189238	17.6771	0.10637	0.065708	2.03006	0.106377	0.065697	7.85049	0.075357	0.0558612	11.7245	0.38526	1.33523	16.9697	1.16424	2.30179	-4.49803	-7.33298	2.00743	-10.8314	15.9375	20.1534	42.6409	-2.52966	83.8964	50.9832	4.06115	-0.492615	-28.7295	-4.08038	-2.5742	-9.5148	4.16412	36.64	43.8385	9.18254	84.0548	43.5113	6.87932	-8.71346	-22.3992	0.903046	3.68315	31.9961	-0.906603	-1.56085	56.084	-9.76176
1620	0.210521	0.188258	17.6724	0.107856	0.0649838	2.02794	0.107862	0.0649727	7.84837	0.0765129	0.0554142	11.723	0.386549	1.34299	16.9627	1.16939	2.31545	-4.51079	-7.32595	2.00867	-10.8519	15.9229	20.1228	42.6461	-2.5166	83.8461	50.9639	4.09437	-0.488091	-28.7027	-4.08298	-2.57115	-9.53635	4.15552	36.6736	43.8727	9.19257	84.0474	43.4853	6.87282	-8.70396	-22.3851	0.905443	3.72984	31.9973	-0.929696	-1.58771	56.1109	-9.77022
1622	0.215606	0.189824	17.67	0.110212	0.0652486	2.02689	0.110219	0.0652372	7.84732	0.0782577	0.0557617	11.7222	0.391553	1.34588	16.9613	1.17954	2.31897	-4.51339	-7.32409	2.01603	-10.8734	15.9164	20.1034	42.6394	-2.47893	83.7708	50.9698	4.13804	-0.456056	-28.6616	-4.09013	-2.56752	-9.55569	4.15441	36.7238	43.8985	9.21114	84.0332	43.466	6.88551	-8.71954	-22.3811	0.899803	3.77856	31.9842	-0.95797	-1.60725	56.1117	-9.75286
1624	0.220514	0.191849	17.6685	0.11253	0.0657286	2.02621	0.112537	0.065717	7.84664	0.0799599	0.0562675	11.7217	0.397907	1.34263	16.97	1.18985	2.31091	-4.49721	-7.32411	2.02837	-10.9002	15.906	20.082	42.6403	-2.42845	83.7242	50.967	4.17683	-0.437666	-28.623	-4.09994	-2.56632	-9.56937	4.14666	36.7597	43.9158	9.22495	84.0249	43.4477	6.90321	-8.72848	-22.3805	0.90073	3.80391	31.9654	-0.97905	-1.60828	56.1028	-9.73832
1626	0.224892	0.193323	17.6676	0.11457	0.0660113	2.02579	0.114577	0.0659994	7.84623	0.0814668	0.0566081	11.7213	0.404127	1.33465	16.9884	1.19811	2.29436	-4.46299	-7.32455	2.04534	-10.9311	15.8881	20.0587	42.6519	-2.36822	83.7153	50.948	4.20573	-0.437192	-28.5933	-4.11169	-2.56804	-9.57917	4.13004	36.7815	43.9288	9.23725	84.0201	43.4263	6.92235	-8.72461	-22.3778	0.90827	3.8056	31.9432	-0.98985	-1.59636	56.0877	-9.73448
1628	0.228131	0.19202	17.6678	0.115881	0.0651714	2.02591	0.115887	0.0651594	7.84634	0.0825001	0.0560633	11.7214	0.406953	1.32955	17.0092	1.20115	2.28426	-4.42445	-7.32281	2.06532	-10.9532	15.8598	20.0481	42.6685	-2.30119	83.7263	50.9139	4.21832	-0.433035	-28.5813	-4.12269	-2.57151	-9.59697	4.1102	36.822	43.9533	9.27447	83.995	43.3938	6.94085	-8.71532	-22.3622	0.909071	3.80184	31.924	-0.982255	-1.60699	56.0758	-9.75349
1630	0.233917	0.190867	17.6687	0.11832	0.0641856	2.02629	0.118326	0.0641734	7.84672	0.084386	0.0554808	11.7217	0.404557	1.32929	17.031	1.19631	2.2848	-4.38398	-7.31786	2.08628	-10.9919	15.8394	20.0428	42.693	-2.23919	83.7687	50.8876	4.22827	-0.445634	-28.5818	-4.13908	-2.57901	-9.61257	4.08579	36.8438	43.9858	9.29584	83.976	43.3504	6.95806	-8.69564	-22.3304	0.913755	3.79759	31.8971	-0.979372	-1.59256	56.0551	-9.77924
1632	0.242093	0.191103	17.6696	0.121921	0.0636095	2.02669	0.121928	0.0635969	7.84712	0.087115	0.0552782	11.722	0.397206	1.33463	17.0545	1.18433	2.29726	-4.34038	-7.31256	2.10369	-11.043	15.8254	20.0382	42.7207	-2.18393	83.8235	50.8709	4.2411	-0.463097	-28.5852	-4.15703	-2.5849	-9.6258	4.05988	36.8434	44.0246	9.29899	83.9658	43.2973	6.9738	-8.66898	-22.2849	0.921645	3.79996	31.8615	-0.986974	-1.55912	56.0245	-9.80821
1634	0.247895	0.195779	17.6698	0.124851	0.0651758	2.02678	0.124858	0.065163	7.84721	0.0892061	0.0566349	11.7221	0.389854	1.34463	17.0849	1.17383	2.31828	-4.28382	-7.32165	2.09971	-11.0628	15.7914	20.0255	42.7305	-2.12644	83.8086	50.846	4.26266	-0.418913	-28.5571	-4.15355	-2.56275	-9.64469	4.04604	36.8329	44.067	9.30801	83.9544	43.2398	6.9891	-8.65265	-22.2394	0.921806	3.82508	31.8236	-1.00235	-1.57493	55.9914	-9.84785
1636	0.255426	0.197217	17.665	0.128268	0.0651831	2.02463	0.128275	0.0651699	7.84506	0.0917598	0.0568572	11.7205	0.371479	1.36257	17.1204	1.14585	2.3576	-4.21779	-7.32676	2.10051	-11.0822	15.7542	19.9949	42.735	-2.08263	83.7481	50.815	4.30517	-0.350394	-28.5226	-4.1511	-2.53876	-9.66804	4.03145	36.8627	44.1015	9.35227	83.9203	43.1775	7.00051	-8.64045	-22.2021	0.912799	3.88625	31.784	-1.0375	-1.61267	55.9492	-9.85681
1638	0.264839	0.195696	17.6555	0.132262	0.0637413	2.02039	0.132268	0.0637276	7.84083	0.094836	0.0560333	11.7173	0.343933	1.38726	17.156	1.10344	2.41237	-4.15155	-7.32524	2.10692	-11.1023	15.7198	19.9502	42.735	-2.05376	83.6629	50.7786	4.36119	-0.27767	-28.484	-4.15159	-2.51631	-9.69029	4.01579	36.9278	44.1226	9.42165	83.8701	43.1137	7.00911	-8.63341	-22.1783	0.898407	3.97061	31.7455	-1.08583	-1.66015	55.9013	-9.83562
1640	0.273828	0.199757	17.646	0.136533	0.06478	2.01615	0.13654	0.0647659	7.83658	0.097963	0.0570814	11.7141	0.323699	1.4127	17.1734	1.07493	2.46584	-4.11881	-7.32218	2.09558	-11.0984	15.695	19.9157	42.7203	-2.02957	83.6258	50.7381	4.38596	-0.251202	-28.4245	-4.14158	-2.48235	-9.68838	4.00891	36.9504	44.1154	9.44419	83.8557	43.0605	7.02246	-8.638	-22.1798	0.896366	4.00637	31.7176	-1.10513	-1.68548	55.8659	-9.82852
1642	0.278842	0.2076	17.6431	0.139379	0.0678014	2.01488	0.139386	0.067787	7.83531	0.0998989	0.0595207	11.7132	0.313605	1.4309	17.1805	1.06263	2.50255	-4.10551	-7.32638	2.08626	-11.0966	15.6934	19.8909	42.713	-2.01282	83.5843	50.7105	4.41159	-0.239438	-28.3795	-4.12968	-2.45725	-9.67974	4.00935	36.9796	44.1225	9.43495	83.8454	43.0116	7.03855	-8.66076	-22.1825	0.900403	4.0589	31.6935	-1.14285	-1.7219	55.8394	-9.82228
1644	0.280648	0.216989	17.6459	0.140951	0.0717626	2.0161	0.140958	0.0717481	7.83654	0.100823	0.0625814	11.7141	0.312689	1.43995	17.1836	1.064	2.51941	-4.09947	-7.33665	2.08312	-11.1031	15.7085	19.876	42.7143	-1.99708	83.5411	50.6965	4.4367	-0.23718	-28.3547	-4.12035	-2.4441	-9.67358	4.01456	37.0215	44.1504	9.40715	83.8306	42.9659	7.05649	-8.69421	-22.1796	0.906046	4.12384	31.6704	-1.19355	-1.76334	55.8203	-9.81434
1646	0.287125	0.218647	17.6417	0.143924	0.0719542	2.01425	0.143931	0.0719394	7.83468	0.103033	0.0629135	11.7127	0.310718	1.44207	17.2035	1.06075	2.52408	-4.06249	-7.33684	2.08834	-11.12	15.701	19.8701	42.7058	-1.95361	83.5588	50.6818	4.42493	-0.25328	-28.3406	-4.12608	-2.43704	-9.6914	4.01754	37.0643	44.1786	9.40736	83.797	42.9246	7.07515	-8.70179	-22.1703	0.898025	4.12091	31.6413	-1.18783	-1.75049	55.8047	-9.7966
1648	0.290246	0.224184	17.6383	0.14575	0.074123	2.01271	0.145757	0.0741079	7.83314	0.10426	0.0646508	11.7115	0.316672	1.43614	17.2293	1.06909	2.51142	-4.01461	-7.34305	2.07891	-11.1377	15.6758	19.861	42.6984	-1.90793	83.5627	50.6678	4.41572	-0.257869	-28.3141	-4.1272	-2.42524	-9.72061	4.00478	37.0853	44.2218	9.41671	83.7905	42.8782	7.08646	-8.69787	-22.1463	0.892865	4.1166	31.6159	-1.18216	-1.7441	55.7951	-9.80424
1650	0.290072	0.23327	17.6365	0.146426	0.0781189	2.0119	0.146434	0.0781038	7.83233	0.104513	0.0676812	11.7109	0.330573	1.42492	17.2583	1.09006	2.48641	-3.96096	-7.35446	2.05667	-11.1531	15.6415	19.8444	42.6942	-1.87236	83.5409	50.6534	4.41616	-0.249097	-28.2745	-4.12137	-2.40942	-9.75445	3.97556	37.0856	44.2747	9.43517	83.8111	42.8281	7.08994	-8.68455	-22.1084	0.892617	4.12756	31.5952	-1.18965	-1.75514	55.7883	-9.83722
1652	0.293764	0.233797	17.6336	0.148086	0.0780454	2.01062	0.148094	0.0780301	7.83105	0.105758	0.0677317	11.71	0.345392	1.42034	17.2889	1.11495	2.47324	-3.90397	-7.3533	2.05209	-11.1644	15.6331	19.8154	42.6939	-1.8769	83.5201	50.6341	4.41489	-0.254394	-28.2486	-4.11694	-2.40491	-9.77764	3.93853	37.0904	44.306	9.47653	83.8166	42.787	7.09094	-8.65644	-22.0657	0.89054	4.15933	31.5733	-1.2113	-1.76897	55.7729	-9.86478
1654	0.300169	0.23073	17.6309	0.150637	0.0761725	2.00941	0.150644	0.076157	7.82984	0.107783	0.0664936	11.7091	0.35942	1.41426	17.3131	1.13801	2.45754	-3.85898	-7.34693	2.05583	-11.1736	15.6294	19.7839	42.6914	-1.88039	83.4703	50.6206	4.43123	-0.238636	-28.2085	-4.1204	-2.4044	-9.78968	3.91435	37.1245	44.3192	9.52663	83.7989	42.7592	7.09677	-8.64076	-22.0301	0.886755	4.21445	31.5484	-1.24987	-1.80263	55.7436	-9.86575
1656	0.308983	0.225791	17.6287	0.154087	0.0732791	2.00846	0.154095	0.0732632	7.82889	0.110546	0.0645495	11.7083	0.372281	1.40484	17.3307	1.15793	2.43612	-3.82633	-7.33835	2.06633	-11.1842	15.6274	19.7544	42.689	-1.8729	83.3962	50.6129	4.46572	-0.205805	-28.1547	-4.13051	-2.40661	-9.79148	3.90681	37.183	44.3204	9.57127	83.7637	42.7408	7.10834	-8.64359	-22.0068	0.882716	4.28377	31.521	-1.29965	-1.85304	55.7039	-9.84331
1658	0.319401	0.223544	17.6293	0.158464	0.0714299	2.00869	0.158472	0.0714135	7.82912	0.113936	0.0634445	11.7085	0.385956	1.3901	17.3467	1.17757	2.40471	-3.79673	-7.33592	2.08293	-11.2106	15.6361	19.7356	42.7074	-1.85318	83.3397	50.6027	4.50588	-0.208153	-28.1129	-4.13295	-2.41305	-9.7872	3.9063	37.2182	44.3345	9.56462	83.7493	42.7115	7.12049	-8.66122	-22.0036	0.885686	4.333	31.4943	-1.34008	-1.89895	55.6734	-9.83681
1660	0.330175	0.214237	17.6239	0.16241	0.0664632	2.00632	0.162417	0.0664464	7.82675	0.1172	0.0599822	11.7067	0.398023	1.38005	17.3797	1.19556	2.38252	-3.73554	-7.32491	2.10421	-11.2294	15.6255	19.7095	42.7092	-1.8314	83.3106	50.5831	4.53223	-0.201754	-28.0839	-4.14253	-2.41565	-9.78992	3.92214	37.2405	44.3495	9.5501	83.7415	42.6716	7.13467	-8.68922	-22.0048	0.887097	4.34281	31.4733	-1.34883	-1.90604	55.6599	-9.83468
1662	0.340612	0.19749	17.6119	0.165589	0.0582706	2.00098	0.165595	0.0582535	7.82141	0.120095	0.0540606	11.7027	0.405182	1.37724	17.4314	1.20673	2.3754	-3.63941	-7.30498	2.12853	-11.2365	15.5929	19.6772	42.6897	-1.81044	83.3107	50.5521	4.54046	-0.184079	-28.069	-4.15998	-2.41446	-9.80526	3.94871	37.2485	44.3665	9.5397	83.7392	42.6221	7.15197	-8.71915	-22.0025	0.886441	4.3179	31.4576	-1.32955	-1.87619	55.6618	-9.83241
1664	0.349835	0.179415	17.5981	0.168127	0.0495987	1.99483	0.168132	0.0495813	7.81526	0.122541	0.0477402	11.6981	0.395811	1.38143	17.4925	1.18994	2.38672	-3.5261	-7.28729	2.15545	-11.2411	15.5549	19.664	42.6673	-1.78677	83.3334	50.5086	4.53346	-0.179488	-28.0693	-4.17662	-2.42146	-9.84267	3.95677	37.2322	44.3983	9.54151	83.745	42.5709	7.17806	-8.72381	-21.9827	0.889497	4.29938	31.4409	-1.3206	-1.85131	55.6618	-9.81894
1666	0.356527	0.169705	17.5848	0.17025	0.0448007	1.98893	0.170254	0.0447832	7.80936	0.124432	0.0442897	11.6937	0.381647	1.392	17.5425	1.16675	2.4112	-3.43311	-7.27801	2.15937	-11.2289	15.52	19.6412	42.6372	-1.78861	83.3635	50.4564	4.52921	-0.205074	-28.0757	-4.18361	-2.41146	-9.88451	3.95187	37.2018	44.4438	9.54933	83.7661	42.507	7.19852	-8.71363	-21.9518	0.895528	4.29359	31.4228	-1.32653	-1.85009	55.6592	-9.79271
1668	0.360804	0.168455	17.5735	0.172017	0.0439081	1.9839	0.172021	0.0438904	7.80433	0.125809	0.0437358	11.6899	0.367332	1.40841	17.5757	1.14555	2.44623	-3.37126	-7.27591	2.14175	-11.2042	15.4942	19.6079	42.6023	-1.81741	83.3849	50.4055	4.53184	-0.253636	-28.0834	-4.18144	-2.38624	-9.9239	3.93817	37.1707	44.4977	9.56426	83.7954	42.4375	7.20921	-8.69265	-21.912	0.90298	4.29631	31.4051	-1.3408	-1.8671	55.6559	-9.76175
1670	0.364541	0.165278	17.5661	0.173389	0.0422129	1.98063	0.173393	0.042195	7.80106	0.126942	0.0425564	11.6875	0.358569	1.43194	17.5906	1.13721	2.49225	-3.34333	-7.26753	2.13367	-11.1961	15.4897	19.5873	42.5736	-1.85311	83.3483	50.395	4.53645	-0.27618	-28.0848	-4.182	-2.37674	-9.9507	3.92999	37.1821	44.5393	9.59656	83.7978	42.3979	7.20595	-8.66756	-21.8629	0.90551	4.27379	31.3969	-1.32247	-1.85149	55.6633	-9.7635
1672	0.367664	0.161066	17.5608	0.174407	0.0401135	1.97827	0.174411	0.0400955	7.7987	0.127836	0.0410522	11.6857	0.361554	1.44544	17.6003	1.14703	2.51597	-3.32499	-7.26071	2.13376	-11.1943	15.4923	19.5682	42.5562	-1.88141	83.3003	50.3856	4.55207	-0.289617	-28.0753	-4.18502	-2.37478	-9.97463	3.92598	37.2115	44.5681	9.63444	83.7824	42.3805	7.20637	-8.64922	-21.826	0.907154	4.26225	31.3898	-1.31455	-1.84162	55.6691	-9.76491
1674	0.370632	0.155412	17.5567	0.175238	0.0373942	1.97644	0.175241	0.0373761	7.79687	0.128629	0.0390726	11.6843	0.376251	1.44425	17.6103	1.17325	2.50893	-3.30611	-7.25544	2.1445	-11.1981	15.4963	19.5495	42.5518	-1.89354	83.2521	50.3672	4.57988	-0.293904	-28.0559	-4.19183	-2.37951	-9.99535	3.92416	37.2463	44.5819	9.67134	83.7574	42.3798	7.21429	-8.63985	-21.807	0.908822	4.2674	31.3815	-1.32388	-1.84363	55.6704	-9.76006
1676	0.374757	0.147501	17.5519	0.176389	0.033591	1.97432	0.176392	0.0335728	7.79475	0.129731	0.0363031	11.6827	0.396395	1.42643	17.6291	1.20365	2.46978	-3.27134	-7.24543	2.17358	-11.2126	15.4914	19.5349	42.561	-1.87112	83.1963	50.3346	4.62095	-0.275342	-28.0337	-4.20665	-2.39169	-10.0022	3.91571	37.2568	44.5747	9.69172	83.7497	42.3767	7.22734	-8.63415	-21.8082	0.910383	4.28201	31.3699	-1.34098	-1.85182	55.6668	-9.75199
1678	0.380949	0.137194	17.5487	0.178247	0.0285658	1.97291	0.17825	0.0285474	7.79334	0.131439	0.0326647	11.6817	0.414696	1.40527	17.648	1.22958	2.42515	-3.23654	-7.23387	2.20834	-11.229	15.4892	19.5285	42.5763	-1.84022	83.1842	50.3034	4.64256	-0.261553	-28.0232	-4.22351	-2.41029	-10.0044	3.90431	37.2603	44.5591	9.70995	83.7466	42.3719	7.24147	-8.64036	-21.81	0.914468	4.28573	31.3598	-1.34858	-1.84918	55.6641	-9.75821
1680	0.388486	0.126162	17.5475	0.180635	0.0231098	1.97237	0.180638	0.0230912	7.7928	0.13357	0.0287377	11.6813	0.430152	1.38571	17.664	1.25092	2.3844	-3.20707	-7.22368	2.24133	-11.2435	15.4907	19.5282	42.5949	-1.81102	83.2161	50.277	4.64142	-0.259204	-28.0239	-4.23889	-2.43152	-10.0055	3.89159	37.2615	44.543	9.72758	83.7441	42.3648	7.25409	-8.65644	-21.8067	0.92087	4.27755	31.3517	-1.34581	-1.83431	55.6624	-9.77896
1682	0.393222	0.121557	17.548	0.182329	0.0207	1.97257	0.182331	0.0206811	7.793	0.134989	0.0270436	11.6814	0.448593	1.37299	17.6727	1.28014	2.35506	-3.19099	-7.22577	2.25444	-11.2484	15.4897	19.522	42.6159	-1.79962	83.2439	50.2508	4.63968	-0.269364	-28.0176	-4.24331	-2.441	-10.0128	3.88095	37.2661	44.5455	9.73686	83.7247	42.3553	7.26248	-8.66065	-21.7953	0.926045	4.275	31.3441	-1.3487	-1.81926	55.6576	-9.79343
1684	0.397916	0.117446	17.5485	0.184045	0.0185098	1.97283	0.184047	0.0184908	7.79326	0.136411	0.0255151	11.6816	0.462791	1.36589	17.6804	1.30353	2.33741	-3.17665	-7.22308	2.26667	-11.2599	15.4889	19.5161	42.635	-1.78985	83.2654	50.2414	4.62642	-0.276678	-28.0093	-4.25075	-2.45076	-10.0174	3.87489	37.2635	44.5502	9.74607	83.7647	42.3454	7.25241	-8.69495	-21.7832	0.931249	4.27785	31.3351	-1.35177	-1.8053	55.646	-9.8294
1686	0.40284	0.113855	17.5487	0.185905	0.0165288	1.97288	0.185907	0.0165096	7.79332	0.137927	0.0241522	11.6817	0.472158	1.36189	17.6887	1.31913	2.32704	-3.16111	-7.21512	2.2772	-11.2762	15.487	19.5119	42.6496	-1.77912	83.2701	50.2474	4.6065	-0.271875	-27.9939	-4.26071	-2.45968	-10.0188	3.87038	37.2547	44.5534	9.7624	83.8782	42.3339	7.22343	-8.76863	-21.7764	0.935658	4.28901	31.3237	-1.35664	-1.79811	55.626	-9.88194
1688	0.406934	0.117473	17.5472	0.187998	0.0177764	1.97222	0.188	0.017757	7.79265	0.139413	0.0252179	11.6812	0.481909	1.34948	17.6981	1.33259	2.30121	-3.14377	-7.21777	2.26068	-11.2719	15.4754	19.508	42.6529	-1.77095	83.2222	50.2459	4.60673	-0.229331	-27.9444	-4.2553	-2.44908	-10.0237	3.84983	37.2533	44.5583	9.8087	84.0699	42.3078	7.18261	-8.89458	-21.793	0.93938	4.31803	31.3046	-1.37949	-1.82252	55.5904	-9.90161
1690	0.410112	0.116291	17.5481	0.189293	0.0169944	1.97264	0.189294	0.0169749	7.79308	0.14043	0.0247153	11.6815	0.485216	1.34599	17.7078	1.33729	2.29381	-3.12589	-7.21522	2.26021	-11.2659	15.4745	19.5115	42.656	-1.77005	83.1679	50.2484	4.61639	-0.193441	-27.8988	-4.25965	-2.45129	-10.0261	3.83658	37.2604	44.5475	9.85964	84.16	42.3054	7.16687	-8.95557	-21.8043	0.919654	4.35022	31.2908	-1.37247	-1.82951	55.571	-9.93251
1692	0.411592	0.110276	17.5522	0.189443	0.0142329	1.97445	0.189445	0.0142134	7.79488	0.140718	0.0226599	11.6829	0.484577	1.35119	17.7176	1.33769	2.3036	-3.10755	-7.20798	2.27695	-11.2626	15.4845	19.5247	42.6624	-1.77036	83.1237	50.2541	4.63	-0.175596	-27.8663	-4.27364	-2.46725	-10.0244	3.83315	37.2735	44.5237	9.90284	84.1391	42.3265	7.17924	-8.94655	-21.8092	0.871818	4.39972	31.2877	-1.33664	-1.81677	55.5778	-9.98172
1694	0.408448	0.110805	17.5583	0.188111	0.0147197	1.97718	0.188112	0.0147003	7.79761	0.139691	0.0229384	11.6849	0.495521	1.34958	17.7274	1.35695	2.2971	-3.08928	-7.21172	2.27525	-11.2642	15.4868	19.5527	42.6775	-1.74033	83.1091	50.2521	4.63318	-0.176142	-27.8446	-4.27387	-2.47172	-10.0151	3.82556	37.2784	44.5117	9.91286	84.1616	42.3339	7.19338	-8.97078	-21.835	0.797832	4.53776	31.3043	-1.3186	-1.8083	55.622	-10.0452
1696	0.402218	0.115511	17.5628	0.185772	0.0172929	1.97919	0.185774	0.0172737	7.79962	0.13778	0.0247131	11.6864	0.516199	1.3356	17.7412	1.38976	2.26478	-3.06377	-7.22453	2.25711	-11.2697	15.4774	19.5679	42.6887	-1.7094	83.1284	50.244	4.63334	-0.199479	-27.8459	-4.26228	-2.45795	-10.0148	3.83059	37.2877	44.5222	9.90461	84.1717	42.3303	7.2006	-8.98823	-21.8441	0.720703	4.7208	31.322	-1.33227	-1.88944	55.6697	-10.0762
1698	0.395684	0.121544	17.5647	0.183409	0.0204756	1.98002	0.183411	0.0204567	7.80045	0.135812	0.0269422	11.687	0.541546	1.31182	17.759	1.42775	2.21306	-3.03097	-7.2406	2.22821	-11.2789	15.4591	19.569	42.6959	-1.68467	83.1732	50.2325	4.62816	-0.237217	-27.864	-4.24431	-2.42988	-10.0267	3.84515	37.3009	44.5508	9.88925	84.1592	42.318	7.19946	-8.98875	-21.8312	0.653286	4.92721	31.3348	-1.38181	-2.05098	55.7104	-10.0704
1700	0.398941	0.117791	17.5636	0.184525	0.0185626	1.97952	0.184527	0.0185435	7.79995	0.136767	0.0255831	11.6867	0.550108	1.29512	17.7778	1.43748	2.1799	-2.99632	-7.23512	2.2144	-11.2943	15.4487	19.5805	42.7111	-1.66515	83.2082	50.2291	4.59911	-0.255929	-27.8632	-4.24342	-2.41389	-10.048	3.84038	37.3056	44.5666	9.90011	84.1121	42.3083	7.19827	-8.95316	-21.809	0.618479	5.12311	31.3399	-1.46922	-2.17335	55.7377	-10.057
1702	0.40467	0.11363	17.5629	0.18669	0.0162661	1.97921	0.186692	0.0162468	7.79964	0.138531	0.0240037	11.6864	0.558472	1.28743	17.7927	1.44992	2.16323	-2.96864	-7.22903	2.20153	-11.2983	15.4471	19.5852	42.7269	-1.66621	83.208	50.222	4.57872	-0.243224	-27.8488	-4.24537	-2.39833	-10.0625	3.83498	37.2971	44.572	9.91295	84.083	42.3064	7.18998	-8.92685	-21.7912	0.616592	5.24349	31.3331	-1.54734	-2.2477	55.7441	-10.0498
1704	0.410556	0.111697	17.5639	0.189109	0.0149309	1.97965	0.189111	0.0149114	7.80008	0.140424	0.0231589	11.6868	0.569203	1.28749	17.802	1.46937	2.15985	-2.95124	-7.22705	2.18954	-11.2911	15.4531	19.5812	42.7412	-1.68281	83.1727	50.2111	4.57763	-0.207223	-27.8236	-4.24745	-2.38296	-10.0671	3.83385	37.2822	44.5693	9.92406	84.078	42.3129	7.17629	-8.91892	-21.7815	0.643154	5.26368	31.3152	-1.59121	-2.26233	55.7306	-10.055
1706	0.413915	0.113865	17.5686	0.190761	0.015598	1.98175	0.190762	0.0155783	7.80219	0.141617	0.0237617	11.6883	0.578279	1.28683	17.8029	1.4857	2.15562	-2.9495	-7.22882	2.19014	-11.292	15.4612	19.574	42.7542	-1.68247	83.1285	50.2061	4.61231	-0.200551	-27.7962	-4.25168	-2.37555	-10.0658	3.84215	37.2944	44.5694	9.93907	84.0688	42.3248	7.16849	-8.91973	-21.7772	0.681143	5.14033	31.291	-1.54217	-2.18576	55.7064	-10.0806
1708	0.415018	0.120633	17.5714	0.191805	0.018469	1.98296	0.191807	0.0184492	7.80339	0.142215	0.0259738	11.6892	0.586924	1.28018	17.8067	1.4992	2.14064	-2.94263	-7.23767	2.19171	-11.2952	15.4604	19.5705	42.7551	-1.65591	83.1005	50.2072	4.63203	-0.18479	-27.7735	-4.24987	-2.36781	-10.0636	3.84976	37.325	44.5657	9.95809	84.0543	42.3314	7.17047	-8.93214	-21.782	0.709946	5.03343	31.2716	-1.50014	-2.12196	55.6861	-10.0986
1710	0.414312	0.13044	17.572	0.192308	0.0228234	1.98323	0.19231	0.0228036	7.80366	0.142315	0.0292609	11.6894	0.59427	1.26856	17.8147	1.50859	2.11704	-2.92798	-7.25197	2.19115	-11.2975	15.4512	19.572	42.7465	-1.61137	83.0965	50.2098	4.63189	-0.163248	-27.7624	-4.24131	-2.3594	-10.0598	3.85285	37.3603	44.5588	9.97486	84.0399	42.3305	7.18156	-8.95115	-21.7933	0.723325	4.98477	31.261	-1.4882	-2.09562	55.675	-10.1029
1712	0.413705	0.136516	17.5756	0.192546	0.025532	1.98483	0.192549	0.0255121	7.80526	0.142322	0.0313004	11.6906	0.59571	1.26196	17.8208	1.50892	2.10458	-2.91665	-7.26247	2.18839	-11.2875	15.451	19.5746	42.7497	-1.59743	83.1149	50.1907	4.64739	-0.18278	-27.787	-4.23046	-2.35703	-10.0436	3.84494	37.3461	44.5554	9.95972	84.0553	42.3227	7.19478	-8.95558	-21.798	0.719605	4.99946	31.2631	-1.50252	-2.09908	55.6788	-10.0968
1714	0.41271	0.140437	17.5827	0.192436	0.0273253	1.98797	0.192439	0.0273055	7.8084	0.142126	0.0326331	11.693	0.595893	1.26218	17.8271	1.50922	2.10499	-2.90497	-7.26886	2.1756	-11.2809	15.4413	19.5839	42.7612	-1.58477	83.1542	50.1781	4.6435	-0.21319	-27.7966	-4.22435	-2.35646	-10.0343	3.83649	37.336	44.56	9.95437	84.0646	42.3189	7.20262	-8.95371	-21.7982	0.714597	5.03044	31.2659	-1.5233	-2.11748	55.683	-10.0887
1716	0.411754	0.143143	17.5927	0.192244	0.028581	1.99243	0.192247	0.0285611	7.81286	0.141903	0.0335582	11.6963	0.595643	1.26781	17.835	1.51052	2.11544	-2.89027	-7.26988	2.15167	-11.2795	15.4204	19.6002	42.7788	-1.57023	83.2023	50.1764	4.61899	-0.243056	-27.7842	-4.2212	-2.35388	-10.0349	3.83026	37.3359	44.5723	9.96378	84.0611	42.3204	7.20399	-8.94803	-21.7944	0.715082	5.05837	31.2649	-1.5437	-2.13994	55.6837	-10.083
1718	0.413227	0.145951	17.6031	0.193124	0.0296792	1.99707	0.193127	0.0296593	7.8175	0.142492	0.0344336	11.6998	0.591795	1.27113	17.8495	1.50436	2.12293	-2.8632	-7.2584	2.12426	-11.2787	15.3961	19.6245	42.7977	-1.56034	83.2192	50.1795	4.59459	-0.254519	-27.7727	-4.20842	-2.33987	-10.0412	3.82883	37.3191	44.5874	9.96802	84.0529	42.322	7.20312	-8.94208	-21.7881	0.732074	5.05483	31.2543	-1.55736	-2.13929	55.6787	-10.091
1720	0.412811	0.158791	17.6112	0.194009	0.0353311	2.00063	0.194012	0.0353111	7.82107	0.142795	0.0387138	11.7025	0.598092	1.26808	17.865	1.51459	2.11544	-2.83444	-7.2626	2.06922	-11.2592	15.3783	19.6306	42.8057	-1.58081	83.1949	50.1737	4.6002	-0.244142	-27.7555	-4.17557	-2.30825	-10.042	3.81919	37.3065	44.5907	9.9732	84.0412	42.3204	7.20246	-8.93767	-21.7797	0.753404	5.04153	31.2408	-1.57214	-2.13399	55.671	-10.0912
1722	0.409815	0.182811	17.6173	0.194689	0.0460965	2.00332	0.194694	0.0460765	7.82375	0.142622	0.046804	11.7045	0.616739	1.25814	17.8781	1.5451	2.09121	-2.81015	-7.28508	1.98858	-11.2212	15.3678	19.6162	42.7999	-1.62517	83.1431	50.1593	4.635	-0.222229	-27.7367	-4.1244	-2.26023	-10.0338	3.8033	37.3074	44.5814	9.97849	84.0262	42.3156	7.20455	-8.93845	-21.774	0.775309	5.02371	31.2267	-1.58879	-2.13134	55.6615	-10.0785
1724	0.405842	0.21214	17.6266	0.195384	0.0592652	2.00746	0.195391	0.059245	7.82789	0.142307	0.0566913	11.7076	0.642975	1.24513	17.8808	1.58861	2.05876	-2.80523	-7.30726	1.91432	-11.1866	15.3572	19.595	42.7821	-1.64223	83.1341	50.1533	4.66325	-0.237185	-27.7342	-4.07475	-2.2079	-10.0143	3.80387	37.3466	44.5725	9.97784	84.0021	42.3119	7.21776	-8.95872	-21.7906	0.794314	5.0046	31.2145	-1.60439	-2.14877	55.6493	-10.0508
1726	0.399714	0.245941	17.6364	0.195508	0.0745718	2.01177	0.195516	0.0745516	7.8322	0.14143	0.0681406	11.7108	0.673189	1.22523	17.8793	1.63716	2.01235	-2.80826	-7.33669	1.83563	-11.1451	15.3412	19.5892	42.7578	-1.6389	83.1404	50.1445	4.68517	-0.259433	-27.7451	-4.01795	-2.15155	-9.98755	3.80201	37.3788	44.5592	9.96881	83.9892	42.3071	7.22761	-8.97638	-21.8124	0.811263	4.97752	31.2041	-1.6128	-2.15491	55.6394	-10.0302
1728	0.392052	0.282433	17.6455	0.195184	0.091185	2.01581	0.195194	0.0911649	7.83624	0.140135	0.0805385	11.7138	0.704245	1.19991	17.8765	1.68545	1.95575	-2.81369	-7.3729	1.75123	-11.0971	15.321	19.596	42.7292	-1.62583	83.1613	50.1327	4.69833	-0.28502	-27.7652	-3.95527	-2.09214	-9.95927	3.79182	37.3913	44.5425	9.95541	83.9932	42.3006	7.23124	-8.98574	-21.8319	0.827459	4.94318	31.1952	-1.61389	-2.14391	55.6324	-10.0219
1730	0.386215	0.316817	17.6517	0.195485	0.106726	2.01853	0.195496	0.106706	7.83896	0.139375	0.0921751	11.7159	0.728311	1.17681	17.8794	1.72165	1.90561	-2.80875	-7.41014	1.66215	-11.0527	15.3086	19.5774	42.6982	-1.64496	83.2167	50.126	4.69909	-0.324914	-27.7791	-3.89701	-2.03037	-9.94915	3.76435	37.3768	44.5284	9.95831	84.0189	42.2909	7.23145	-8.984	-21.8352	0.848537	4.90982	31.1875	-1.61384	-2.11842	55.6269	-10.0248
1732	0.381189	0.34979	17.6587	0.196024	0.121581	2.02161	0.196037	0.121561	7.84204	0.138838	0.103313	11.7182	0.750766	1.16213	17.8811	1.75772	1.87134	-2.80568	-7.44441	1.57055	-10.9997	15.2975	19.5538	42.6675	-1.68181	83.2725	50.1181	4.68802	-0.35842	-27.7883	-3.84149	-1.96927	-9.93666	3.7388	37.3555	44.5163	9.95979	84.0494	42.2809	7.22785	-8.98579	-21.8278	0.867868	4.87703	31.1774	-1.61147	-2.10907	55.62	-10.0291
1734	0.376444	0.381695	17.6666	0.1966	0.135944	2.02511	0.196614	0.135924	7.84554	0.13836	0.114086	11.7208	0.772757	1.15469	17.8816	1.79537	1.85044	-2.80487	-7.47436	1.47707	-10.9365	15.2865	19.5346	42.6354	-1.72795	83.312	50.1091	4.67062	-0.379957	-27.791	-3.78705	-1.90884	-9.91942	3.72166	37.3352	44.5072	9.95422	84.073	42.2707	7.22187	-8.99227	-21.8144	0.883836	4.84929	31.1652	-1.60894	-2.11803	55.6113	-10.0321
1736	0.370308	0.413739	17.6723	0.196578	0.150486	2.02762	0.196593	0.150466	7.84806	0.137422	0.124955	11.7227	0.794093	1.14302	17.8862	1.83037	1.82209	-2.79637	-7.49874	1.38271	-10.8693	15.2744	19.5446	42.5915	-1.75588	83.3012	50.1066	4.6652	-0.385266	-27.7805	-3.72733	-1.84695	-9.90737	3.7211	37.3265	44.5088	9.93107	84.0582	42.2579	7.2182	-8.99034	-21.8095	0.895632	4.84285	31.1552	-1.6131	-2.11982	55.6035	-10.034
1738	0.364294	0.446998	17.6772	0.19671	0.165551	2.0298	0.196727	0.16553	7.85023	0.136567	0.136225	11.7243	0.816301	1.12606	17.8907	1.86519	1.7838	-2.78825	-7.52608	1.2809	-10.7945	15.2671	19.5501	42.5448	-1.79712	83.276	50.0954	4.68234	-0.396814	-27.7594	-3.66445	-1.77683	-9.89162	3.72149	37.3307	44.4993	9.92203	84.0397	42.2446	7.22037	-9.00111	-21.8139	0.907784	4.85254	31.1459	-1.63194	-2.13096	55.5953	-10.031
1740	0.358796	0.481224	17.6821	0.197149	0.180996	2.03194	0.197168	0.180976	7.85237	0.135917	0.147799	11.7259	0.840579	1.10462	17.894	1.90232	1.73661	-2.78248	-7.55741	1.17328	-10.7148	15.2642	19.5464	42.4987	-1.85235	83.2514	50.0747	4.71634	-0.416768	-27.7367	-3.60108	-1.69973	-9.87147	3.72061	37.3439	44.4789	9.92663	84.026	42.23	7.22981	-9.02552	-21.8268	0.921524	4.87008	31.1364	-1.66171	-2.15099	55.5867	-10.0221
1742	0.354407	0.513066	17.6882	0.197878	0.195303	2.03464	0.197898	0.195283	7.85507	0.135557	0.15854	11.7279	0.86985	1.08558	17.8954	1.9494	1.69213	-2.78029	-7.58713	1.07448	-10.6429	15.2598	19.5486	42.4594	-1.89887	83.2503	50.0569	4.73134	-0.428735	-27.7482	-3.54823	-1.62945	-9.8519	3.72736	37.3494	44.4706	9.91015	84.0168	42.2103	7.24825	-9.0483	-21.8432	0.93739	4.86718	31.125	-1.67982	-2.16748	55.577	-10.004
1744	0.348219	0.550594	17.6964	0.198294	0.21225	2.03826	0.198316	0.212229	7.85869	0.134796	0.171234	11.7306	0.903559	1.06115	17.8968	2.00278	1.63632	-2.77808	-7.62404	0.969264	-10.5745	15.2432	19.5499	42.4202	-1.92415	83.2753	50.0378	4.73878	-0.449152	-27.7681	-3.48876	-1.5519	-9.83222	3.72363	37.344	44.4653	9.89343	84.0191	42.1851	7.27058	-9.06742	-21.8559	0.95222	4.85092	31.1114	-1.6857	-2.16848	55.5648	-9.99673
1746	0.340704	0.592634	17.7053	0.198506	0.231282	2.04221	0.19853	0.231262	7.86264	0.13375	0.185474	11.7336	0.939495	1.03199	17.9004	2.05863	1.57118	-2.77184	-7.66546	0.858311	-10.5092	15.2136	19.5475	42.3808	-1.93265	83.3231	50.0147	4.73988	-0.482193	-27.7877	-3.42249	-1.46807	-9.81477	3.71008	37.3249	44.4625	9.87601	84.0308	42.1548	7.29238	-9.08023	-21.8629	0.96621	4.82538	31.0953	-1.68219	-2.15476	55.5499	-10.0031
1748	0.337165	0.625088	17.7076	0.199657	0.245791	2.04324	0.199682	0.24577	7.86367	0.133692	0.196393	11.7343	0.968023	1.00812	17.9145	2.10258	1.51831	-2.74607	-7.68963	0.761663	-10.4522	15.1765	19.5344	42.3468	-1.95459	83.3809	49.9772	4.73094	-0.534845	-27.795	-3.36786	-1.39767	-9.81193	3.70761	37.2835	44.4692	9.83518	84.0373	42.1211	7.3009	-9.07862	-21.865	0.983929	4.80222	31.0751	-1.68417	-2.14231	55.5332	-10.0117
1750	0.332363	0.663635	17.7123	0.200764	0.263071	2.0453	0.200791	0.263051	7.86573	0.133426	0.209382	11.7359	1.00094	0.983535	17.9248	2.15437	1.46263	-2.7275	-7.72386	0.646948	-10.3769	15.1525	19.5176	42.3075	-2.00287	83.4155	49.9448	4.72582	-0.569709	-27.7919	-3.29867	-1.31191	-9.79836	3.70467	37.249	44.4692	9.80524	84.0353	42.0857	7.30592	-9.08156	-21.8587	1.00085	4.78338	31.0557	-1.68722	-2.13349	55.5148	-10.0337
1752	0.326368	0.707255	17.7202	0.201776	0.282671	2.04881	0.201805	0.28265	7.86924	0.132943	0.224097	11.7385	1.03774	0.959172	17.9283	2.21341	1.40596	-2.72151	-7.76744	0.519699	-10.2845	15.1464	19.5017	42.2613	-2.07232	83.4176	49.924	4.72952	-0.579577	-27.7804	-3.21843	-1.21507	-9.77194	3.70088	37.2318	44.4599	9.79232	84.0223	42.0533	7.31142	-9.09232	-21.8473	1.0141	4.77563	31.038	-1.69285	-2.13291	55.4931	-10.0673
1754	0.324993	0.733977	17.7261	0.203404	0.294485	2.05143	0.203435	0.294464	7.87186	0.133414	0.233031	11.7405	1.0629	0.946891	17.9274	2.25527	1.37515	-2.72341	-7.78681	0.440572	-10.2111	15.1532	19.498	42.2138	-2.12545	83.3802	49.9219	4.7477	-0.567009	-27.7679	-3.16974	-1.15868	-9.75098	3.70436	37.2482	44.4471	9.7919	83.988	42.0396	7.32505	-9.10486	-21.8453	1.01562	4.80407	31.0204	-1.71002	-2.15589	55.4628	-10.0954
1756	0.320607	0.775676	17.7363	0.204967	0.313107	2.05593	0.204999	0.313085	7.87636	0.133405	0.24705	11.7438	1.10025	0.919927	17.9228	2.31452	1.31342	-2.73256	-7.83293	0.336252	-10.1239	15.1764	19.5028	42.1559	-2.16762	83.3515	49.9292	4.77447	-0.579557	-27.757	-3.10756	-1.07499	-9.72089	3.7088	37.2541	44.4322	9.77358	83.9713	42.0333	7.34122	-9.11957	-21.8609	1.01503	4.83852	31.0004	-1.72844	-2.17949	55.4227	-10.1325
1758	0.313518	0.831903	17.7494	0.206562	0.338315	2.06176	0.206597	0.338293	7.88219	0.133005	0.265995	11.7482	1.14791	0.878707	17.917	2.38787	1.22219	-2.74429	-7.90417	0.205207	-10.0251	15.2151	19.5141	42.0913	-2.20577	83.3495	49.9411	4.80157	-0.627554	-27.7547	-3.03133	-0.962598	-9.68491	3.71225	37.2506	44.4163	9.74269	83.9712	42.0285	7.35822	-9.13778	-21.8893	1.01522	4.8718	30.979	-1.74712	-2.19979	55.377	-10.1739
1760	0.312435	0.871439	17.7554	0.209388	0.355718	2.0644	0.209425	0.355696	7.88483	0.134018	0.279183	11.7501	1.17509	0.849317	17.9191	2.4277	1.15952	-2.7412	-7.94813	0.108612	-9.94981	15.2656	19.523	42.0401	-2.26983	83.4005	49.9486	4.80342	-0.706283	-27.7877	-2.97921	-0.877867	-9.66928	3.71078	37.2963	44.3988	9.76172	83.9415	42.0127	7.37586	-9.1667	-21.9045	1.01833	4.90872	30.9626	-1.77498	-2.22678	55.3415	-10.187
1762	0.31223	0.901975	17.7575	0.211844	0.369109	2.06533	0.211882	0.369087	7.88577	0.135006	0.28935	11.7508	1.19911	0.834144	17.9247	2.46644	1.12392	-2.73125	-7.97522	0.0309298	-9.89747	15.3142	19.5476	42.0107	-2.33245	83.4497	49.9487	4.78161	-0.780618	-27.8215	-2.9362	-0.810051	-9.66017	3.71718	37.3107	44.3923	9.74905	83.9225	41.9907	7.38343	-9.19547	-21.9036	1.02488	4.92068	30.9517	-1.78918	-2.23705	55.3272	-10.1937
1764	0.311918	0.92344	17.7563	0.213491	0.378539	2.06479	0.21353	0.378517	7.88522	0.135641	0.296503	11.7504	1.22118	0.831844	17.9334	2.50588	1.11254	-2.71509	-7.98801	-0.0269038	-9.86926	15.3531	19.5806	42.004	-2.38641	83.4833	49.9399	4.74558	-0.837755	-27.8434	-2.90254	-0.760937	-9.65674	3.73135	37.2856	44.3975	9.70121	83.9178	41.9673	7.37992	-9.21498	-21.8875	1.03313	4.9086	30.9452	-1.78799	-2.23076	55.3318	-10.1985
1766	0.311455	0.931379	17.7514	0.21394	0.382059	2.0626	0.213979	0.382037	7.88304	0.135752	0.299164	11.7488	1.23234	0.832409	17.9486	2.52629	1.11015	-2.68676	-7.99194	-0.0531723	-9.86524	15.3658	19.5748	42.0133	-2.43166	83.5039	49.9176	4.73213	-0.869875	-27.8359	-2.88917	-0.742265	-9.66694	3.74186	37.2621	44.406	9.67517	83.9039	41.9577	7.3715	-9.19538	-21.8641	1.03527	4.90491	30.9374	-1.78646	-2.23215	55.3315	-10.2013
1768	0.312695	0.933723	17.7456	0.214667	0.382988	2.06	0.214706	0.382966	7.88044	0.136235	0.299905	11.7468	1.23773	0.827908	17.9603	2.53454	1.10035	-2.66521	-7.99443	-0.0611034	-9.88098	15.3613	19.5583	42.0288	-2.44764	83.4945	49.9086	4.73795	-0.85886	-27.8154	-2.89077	-0.734693	-9.68356	3.7412	37.2513	44.4067	9.68994	83.9017	41.9604	7.36305	-9.17959	-21.8469	1.03501	4.90299	30.932	-1.78665	-2.23117	55.3322	-10.2006
1770	0.315864	0.932686	17.74	0.215958	0.382275	2.05753	0.215997	0.382253	7.87796	0.137244	0.299455	11.745	1.23879	0.818747	17.9654	2.53339	1.08336	-2.65592	-7.99624	-0.0549753	-9.91048	15.3446	19.5406	42.0453	-2.43153	83.4546	49.9163	4.76214	-0.810086	-27.7876	-2.9044	-0.734215	-9.70205	3.73202	37.2522	44.4	9.73519	83.9117	41.9733	7.35777	-9.17419	-21.839	1.0335	4.90292	30.9301	-1.78972	-2.22743	55.3346	-10.197
1772	0.319891	0.928603	17.7364	0.217375	0.380155	2.05591	0.217415	0.380132	7.87634	0.138436	0.29796	11.7437	1.23616	0.815994	17.9614	2.52771	1.07913	-2.66348	-7.98971	-0.0371076	-9.93758	15.3258	19.5363	42.0548	-2.38995	83.3914	49.9271	4.80435	-0.757064	-27.7596	-2.92419	-0.745935	-9.71143	3.73515	37.2388	44.401	9.74004	83.9193	41.9884	7.36195	-9.16294	-21.8386	1.03268	4.90925	30.9337	-1.79751	-2.22722	55.3403	-10.194
1774	0.325277	0.923803	17.7348	0.219332	0.377605	2.05518	0.219371	0.377583	7.87562	0.14006	0.296178	11.7432	1.23405	0.819148	17.9583	2.52493	1.08554	-2.66913	-7.98762	-0.0175191	-9.95577	15.3247	19.5427	42.0591	-2.34955	83.3553	49.9414	4.83044	-0.735126	-27.7357	-2.94365	-0.75738	-9.71538	3.7375	37.2406	44.4017	9.74508	83.9156	41.9985	7.37206	-9.15835	-21.8406	1.03091	4.90471	30.9367	-1.79611	-2.22229	55.3428	-10.1899
1776	0.332125	0.917481	17.7342	0.221805	0.374267	2.0549	0.221844	0.374244	7.87533	0.14212	0.293839	11.743	1.23154	0.827993	17.9596	2.52327	1.10255	-2.66657	-7.98908	0.0039835	-9.969	15.3401	19.5563	42.0625	-2.31569	83.3566	49.9548	4.83605	-0.748603	-27.7188	-2.96334	-0.768615	-9.71748	3.73719	37.2578	44.4022	9.7551	83.9037	42.0018	7.38491	-9.16135	-21.8429	1.02909	4.89038	30.9379	-1.78707	-2.21297	55.3423	-10.1852
1778	0.340825	0.90282	17.73	0.224389	0.367125	2.05304	0.224427	0.367102	7.87347	0.144503	0.288664	11.7416	1.21965	0.841563	17.9682	2.50599	1.13144	-2.65014	-7.97716	0.040818	-10.0034	15.3451	19.5623	42.0834	-2.28014	83.387	49.9487	4.84172	-0.777667	-27.7167	-2.99482	-0.793917	-9.73009	3.73775	37.2668	44.4081	9.758	83.907	42	7.39127	-9.16736	-21.8463	1.03282	4.88887	30.9405	-1.79193	-2.20851	55.3467	-10.1835
1780	0.348902	0.889037	17.7261	0.226773	0.360419	2.05129	0.22681	0.360396	7.87172	0.146709	0.283802	11.7403	1.20647	0.853296	17.9813	2.48572	1.15748	-2.62564	-7.96543	0.0794219	-10.0425	15.3449	19.5684	42.1068	-2.24017	83.4129	49.9503	4.83352	-0.789297	-27.7157	-3.02518	-0.819436	-9.7442	3.73634	37.2546	44.4192	9.75211	83.9133	41.9963	7.39323	-9.16119	-21.8331	1.03581	4.88705	30.9421	-1.79517	-2.20321	55.3532	-10.1794
1782	0.356661	0.876769	17.723	0.229146	0.354403	2.04989	0.229183	0.354379	7.87032	0.148863	0.279455	11.7392	1.19327	0.863184	17.997	2.46473	1.1802	-2.5962	-7.955	0.118153	-10.0837	15.3424	19.5726	42.1299	-2.19968	83.4202	49.9658	4.81557	-0.774267	-27.708	-3.05451	-0.844525	-9.75969	3.73326	37.227	44.4331	9.74433	83.9173	41.9968	7.39007	-9.14072	-21.803	1.03698	4.88342	30.9423	-1.79556	-2.19767	55.3606	-10.1719
1784	0.368246	0.859563	17.7192	0.232783	0.345906	2.04821	0.232819	0.345882	7.86864	0.152119	0.273334	11.738	1.17758	0.878551	18.0115	2.44104	1.21373	-2.56881	-7.9383	0.162212	-10.1303	15.3492	19.5572	42.1554	-2.18332	83.3931	49.9941	4.81378	-0.733457	-27.6778	-3.09455	-0.879896	-9.78511	3.73154	37.2226	44.4405	9.76299	83.9058	42.0232	7.37713	-9.11134	-21.7701	1.03789	4.88302	30.941	-1.80225	-2.20003	55.3649	-10.161
1786	0.379974	0.840637	17.7159	0.236341	0.336644	2.04671	0.236376	0.33662	7.86714	0.155364	0.266636	11.7369	1.16061	0.89585	18.0264	2.41566	1.25121	-2.54065	-7.91766	0.215121	-10.1799	15.355	19.5521	42.1792	-2.14668	83.3356	50.0287	4.82615	-0.677727	-27.6241	-3.14539	-0.917756	-9.80794	3.73367	37.2376	44.4339	9.80919	83.8913	42.064	7.36389	-9.09133	-21.7445	1.03855	4.88007	30.9407	-1.80669	-2.19906	55.3701	-10.1523
1788	0.39018	0.821843	17.7131	0.239245	0.327566	2.04546	0.239278	0.327541	7.86589	0.158109	0.260033	11.7359	1.14364	0.913333	18.042	2.3903	1.28903	-2.51135	-7.89663	0.274116	-10.2311	15.3576	19.5603	42.2015	-2.08574	83.2592	50.0643	4.85078	-0.61559	-27.5564	-3.20235	-0.954367	-9.82647	3.74001	37.2639	44.4176	9.87111	83.8789	42.1115	7.35484	-9.08323	-21.7302	1.03921	4.87468	30.942	-1.80847	-2.19369	55.3766	-10.1462
1790	0.395177	0.807767	17.7104	0.240259	0.320987	2.04425	0.240292	0.320962	7.86468	0.159283	0.255179	11.735	1.13134	0.926412	18.0577	2.372	1.31726	-2.48189	-7.88837	0.325281	-10.2833	15.3546	19.5648	42.2289	-2.02602	83.2023	50.0866	4.88208	-0.564611	-27.5154	-3.24576	-0.983023	-9.84609	3.75009	37.2643	44.4174	9.89373	83.8786	42.147	7.35848	-9.07731	-21.733	1.04112	4.87354	30.9454	-1.81499	-2.19094	55.3831	-10.1389
1792	0.399701	0.797366	17.7087	0.241373	0.316056	2.04351	0.241406	0.316032	7.86395	0.160428	0.251565	11.7345	1.11731	0.939512	18.076	2.35052	1.34614	-2.44748	-7.88345	0.367426	-10.3265	15.3564	19.5719	42.2504	-1.97072	83.177	50.1033	4.90091	-0.539204	-27.4871	-3.28188	-0.999302	-9.86591	3.75598	37.2729	44.4219	9.92254	83.8728	42.1665	7.36782	-9.0732	-21.7333	1.04116	4.86841	30.9472	-1.81588	-2.18561	55.3882	-10.1325
1794	0.404837	0.78901	17.7082	0.242927	0.31197	2.04325	0.242959	0.311945	7.86368	0.161849	0.248608	11.7343	1.10006	0.954759	18.0966	2.32383	1.38004	-2.40889	-7.87883	0.401555	-10.36	15.3638	19.5821	42.2664	-1.92404	83.1839	50.1146	4.90381	-0.541829	-27.4677	-3.31273	-1.00754	-9.88644	3.75681	37.289	44.431	9.95813	83.8634	42.1711	7.37843	-9.06993	-21.7272	1.03935	4.85954	30.9467	-1.81112	-2.17762	55.3913	-10.1279
1796	0.41051	0.776396	17.7077	0.244363	0.305973	2.04303	0.244395	0.305948	7.86346	0.163302	0.244216	11.7341	1.079	0.977541	18.1158	2.29269	1.42892	-2.37274	-7.87093	0.435072	-10.3902	15.3707	19.593	42.2904	-1.89669	83.2118	50.1128	4.89819	-0.570549	-27.4523	-3.34314	-1.03143	-9.91006	3.75649	37.2792	44.4533	9.96218	83.8762	42.1711	7.38007	-9.06574	-21.7188	1.03825	4.85687	30.9444	-1.81122	-2.17172	55.3928	-10.127
1798	0.415713	0.764199	17.7077	0.245629	0.300198	2.04303	0.24566	0.300172	7.86346	0.164614	0.239979	11.7341	1.05965	0.999154	18.1308	2.26431	1.47502	-2.34438	-7.85854	0.464596	-10.4191	15.371	19.6033	42.3129	-1.87252	83.2248	50.1171	4.88455	-0.583436	-27.4339	-3.3684	-1.05416	-9.93436	3.76179	37.2683	44.4852	9.95741	83.8866	42.1699	7.37152	-9.06131	-21.7023	1.04046	4.8481	30.9432	-1.80706	-2.16116	55.3951	-10.1288
1800	0.420844	0.752529	17.7077	0.246906	0.294659	2.04303	0.246936	0.294633	7.86346	0.165919	0.235919	11.7341	1.0423	1.01804	18.142	2.23873	1.51541	-2.32314	-7.84143	0.493151	-10.4485	15.3658	19.6114	42.3322	-1.8469	83.2122	50.1306	4.86924	-0.571795	-27.4076	-3.39005	-1.07503	-9.95885	3.77147	37.2638	44.5208	9.95373	83.8861	42.1707	7.35604	-9.05535	-21.6804	1.04463	4.8359	30.9432	-1.80053	-2.1481	55.3981	-10.1315
1802	0.428909	0.736952	17.7052	0.24914	0.287168	2.04192	0.24917	0.287142	7.86236	0.168063	0.23046	11.7333	1.0213	1.03729	18.1553	2.20655	1.55771	-2.29806	-7.81836	0.537418	-10.4849	15.3661	19.6133	42.3527	-1.81735	83.1713	50.1466	4.87377	-0.544701	-27.3631	-3.41975	-1.10775	-9.9851	3.77196	37.2751	44.539	9.97323	83.8603	42.1814	7.34889	-9.03879	-21.6671	1.04174	4.84411	30.9417	-1.80846	-2.14765	55.3983	-10.1278
1804	0.435813	0.725529	17.7038	0.251213	0.281591	2.04129	0.251242	0.281565	7.86173	0.169966	0.226423	11.7328	1.0057	1.05044	18.1626	2.1823	1.58698	-2.28417	-7.80494	0.572538	-10.5057	15.3693	19.6052	42.3586	-1.78632	83.1167	50.1624	4.89862	-0.513198	-27.3019	-3.44166	-1.13079	-10.0042	3.7749	37.2969	44.5513	9.99436	83.8414	42.1947	7.34557	-9.03802	-21.6646	1.03989	4.85036	30.9401	-1.8155	-2.1524	55.3981	-10.1243
1806	0.441584	0.717358	17.7044	0.253063	0.277532	2.04153	0.253091	0.277506	7.86197	0.171606	0.223505	11.733	0.994987	1.05896	18.1642	2.16553	1.60609	-2.28111	-7.80002	0.600808	-10.5139	15.3746	19.5919	42.3539	-1.75067	83.061	50.1775	4.9356	-0.483368	-27.2346	-3.45746	-1.14603	-10.0151	3.78085	37.3254	44.5608	10.0118	83.8334	42.2076	7.34645	-9.05345	-21.6721	1.04009	4.85105	30.9388	-1.81903	-2.1584	55.3976	-10.1223
1808	0.451005	0.69889	17.7069	0.255658	0.268656	2.04265	0.255686	0.26863	7.86309	0.174109	0.217034	11.7339	0.976482	1.0762	18.1677	2.13738	1.64373	-2.27419	-7.77933	0.661335	-10.5474	15.3804	19.5979	42.3722	-1.69442	83.0369	50.1942	4.94945	-0.464643	-27.2047	-3.49207	-1.18633	-10.023	3.78046	37.3529	44.571	10.0267	83.819	42.2125	7.35652	-9.06007	-21.6847	1.03867	4.85351	30.9377	-1.82342	-2.15556	55.3958	-10.1203
1810	0.457229	0.688858	17.7113	0.257556	0.263739	2.0446	0.257583	0.263712	7.86503	0.17584	0.213478	11.7353	0.96729	1.08911	18.1727	2.12478	1.67041	-2.26469	-7.77308	0.69768	-10.5731	15.382	19.6112	42.3896	-1.63352	83.0359	50.2076	4.95352	-0.459627	-27.181	-3.51491	-1.2093	-10.028	3.78678	37.3648	44.5791	10.0223	83.8139	42.2265	7.36675	-9.06844	-21.6987	1.03947	4.84725	30.9365	-1.82193	-2.14954	55.3941	-10.1178
1812	0.459869	0.688494	17.7168	0.25869	0.263353	2.04707	0.258717	0.263327	7.8675	0.176714	0.21326	11.7372	0.967703	1.09591	18.1794	2.12768	1.6828	-2.25195	-7.78225	0.705936	-10.588	15.3806	19.6267	42.4029	-1.57674	83.0554	50.218	4.94803	-0.468419	-27.1601	-3.52323	-1.21215	-10.0324	3.79851	37.3659	44.5875	10.0041	83.8154	42.2468	7.37383	-9.07743	-21.7089	1.04231	4.83374	30.9351	-1.81553	-2.14229	55.3925	-10.1153
1814	0.463844	0.685556	17.7215	0.260194	0.26173	2.04915	0.260221	0.261704	7.86958	0.177941	0.212141	11.7387	0.963503	1.10043	18.1891	2.12137	1.69259	-2.23393	-7.7837	0.723879	-10.6097	15.3872	19.6291	42.4194	-1.54553	83.0972	50.2331	4.92338	-0.492375	-27.1577	-3.53467	-1.22335	-10.043	3.7964	37.3958	44.61	10.0151	83.7973	42.2451	7.37423	-9.0743	-21.7007	1.04296	4.82922	30.9329	-1.81532	-2.13777	55.3881	-10.1152
1816	0.468087	0.679998	17.7239	0.261593	0.25894	2.0502	0.26162	0.258913	7.87063	0.179165	0.210144	11.7395	0.955078	1.10747	18.199	2.10817	1.70837	-2.2153	-7.77681	0.742299	-10.6309	15.3902	19.6475	42.4397	-1.51725	83.1114	50.2406	4.89652	-0.497657	-27.1541	-3.54429	-1.23541	-10.0546	3.79923	37.4083	44.6293	10.018	83.7812	42.243	7.36672	-9.07245	-21.6811	1.04293	4.82375	30.9305	-1.81129	-2.12951	55.3861	-10.121
1818	0.472061	0.672598	17.7236	0.262718	0.255368	2.05008	0.262744	0.255341	7.87051	0.180232	0.207545	11.7394	0.943583	1.11736	18.2086	2.09029	1.73034	-2.19737	-7.76339	0.759195	-10.6501	15.3891	19.6784	42.4622	-1.49236	83.0911	50.2394	4.87533	-0.481307	-27.1429	-3.55177	-1.24682	-10.0667	3.80852	37.401	44.6439	10.0102	83.7692	42.2436	7.35305	-9.07175	-21.6559	1.04267	4.81757	30.9276	-1.80442	-2.12013	55.3865	-10.1302
1820	0.47367	0.668707	17.7211	0.263096	0.253533	2.04895	0.263122	0.253506	7.86938	0.18063	0.206197	11.7386	0.935552	1.12573	18.2184	2.07825	1.74842	-2.17901	-7.75513	0.769411	-10.6668	15.3939	19.6775	42.4791	-1.49833	83.0589	50.2361	4.87275	-0.464208	-27.1176	-3.55714	-1.25481	-10.0827	3.81341	37.4059	44.6654	10.0115	83.7489	42.2388	7.34062	-9.05608	-21.64	1.04314	4.82074	30.9229	-1.80819	-2.12837	55.3843	-10.1287
1822	0.476263	0.66354	17.7186	0.263799	0.251057	2.04784	0.263825	0.25103	7.86827	0.181312	0.204391	11.7378	0.926702	1.13442	18.2235	2.06487	1.76728	-2.16939	-7.74429	0.783768	-10.6795	15.3971	19.6749	42.4854	-1.49312	83.0202	50.2363	4.88894	-0.457853	-27.0826	-3.56802	-1.26449	-10.0968	3.81689	37.423	44.6782	10.0282	83.7386	42.2388	7.33472	-9.05231	-21.6406	1.04361	4.82141	30.9197	-1.81151	-2.13024	55.3839	-10.1235
1824	0.479872	0.657714	17.7167	0.264893	0.248207	2.04697	0.264919	0.24818	7.86741	0.18231	0.20233	11.7371	0.917827	1.14234	18.2235	2.05127	1.78466	-2.16928	-7.73252	0.801717	-10.6888	15.3966	19.6747	42.4824	-1.46786	82.9924	50.2389	4.91607	-0.469671	-27.0441	-3.58308	-1.27431	-10.1083	3.82064	37.4486	44.6827	10.0541	83.7398	42.2442	7.33577	-9.06296	-21.6559	1.04369	4.81912	30.9188	-1.8135	-2.12413	55.386	-10.1154
1826	0.481348	0.658422	17.7142	0.265595	0.248398	2.04587	0.265621	0.24837	7.8663	0.182822	0.202517	11.7363	0.915671	1.14327	18.2213	2.04766	1.78703	-2.17319	-7.73271	0.810161	-10.6992	15.3914	19.666	42.4806	-1.42841	83.0376	50.2329	4.92207	-0.518614	-27.0219	-3.58862	-1.2721	-10.1202	3.8317	37.4659	44.6952	10.055	83.7411	42.2475	7.33791	-9.07377	-21.6692	1.04224	4.82434	30.9193	-1.8216	-2.12713	55.389	-10.1023
1828	0.482198	0.659183	17.7134	0.26603	0.248661	2.04551	0.266056	0.248634	7.86594	0.18313	0.202742	11.736	0.916098	1.14464	18.2195	2.04892	1.78936	-2.17663	-7.738	0.816163	-10.7067	15.3788	19.6624	42.4816	-1.3744	83.1026	50.2213	4.91557	-0.562549	-27.0102	-3.59248	-1.27038	-10.1298	3.83503	37.4688	44.7065	10.047	83.7441	42.2488	7.34838	-9.07689	-21.6866	1.0405	4.82536	30.9192	-1.82504	-2.12758	55.3902	-10.0874
1830	0.483351	0.658513	17.7142	0.26648	0.248271	2.04589	0.266506	0.248243	7.86632	0.183492	0.202479	11.7363	0.91784	1.1474	18.2197	2.053	1.79384	-2.17615	-7.74479	0.82253	-10.7133	15.3616	19.6648	42.4861	-1.31355	83.1692	50.2079	4.90077	-0.591996	-27.0087	-3.5971	-1.2721	-10.1377	3.83057	37.4607	44.7171	10.0347	83.7494	42.2469	7.36393	-9.07462	-21.7028	1.03918	4.82197	30.9183	-1.82419	-2.12382	55.3898	-10.0726
1832	0.487106	0.657131	17.7148	0.268011	0.247353	2.04615	0.268036	0.247325	7.86658	0.184695	0.201889	11.7365	0.920133	1.14791	18.2265	2.05726	1.79412	-2.16353	-7.74583	0.834389	-10.7313	15.354	19.663	42.495	-1.27635	83.2142	50.2061	4.89153	-0.612853	-27.023	-3.60582	-1.27665	-10.1483	3.83308	37.464	44.7376	10.0256	83.7634	42.2386	7.3639	-9.09226	-21.6904	1.03996	4.82592	30.919	-1.83225	-2.11896	55.3923	-10.0612
1834	0.493647	0.650373	17.714	0.270313	0.243849	2.04578	0.270339	0.243821	7.86622	0.186638	0.199416	11.7362	0.918097	1.15034	18.236	2.05421	1.79936	-2.14579	-7.73539	0.85167	-10.7533	15.345	19.6685	42.5053	-1.24283	83.2469	50.2087	4.87244	-0.620893	-27.0347	-3.61751	-1.2893	-10.1611	3.83599	37.4642	44.7609	10.0102	83.7596	42.2275	7.3651	-9.08257	-21.6828	1.04218	4.82175	30.9178	-1.83408	-2.11247	55.3955	-10.0553
1836	0.501987	0.639373	17.7116	0.273049	0.23834	2.04468	0.273074	0.238312	7.86511	0.189031	0.195471	11.7354	0.912639	1.15477	18.2467	2.04554	1.80941	-2.12582	-7.71704	0.871755	-10.7758	15.3336	19.6777	42.515	-1.21305	83.263	50.213	4.84794	-0.613603	-27.0377	-3.63077	-1.30705	-10.1754	3.83798	37.4615	44.7849	9.99228	83.7394	42.2144	7.36796	-9.04538	-21.6837	1.04535	4.80987	30.9146	-1.82938	-2.10668	55.3988	-10.0548
1838	0.507535	0.633602	17.7078	0.274995	0.235356	2.043	0.275019	0.235327	7.86343	0.190674	0.193364	11.7341	0.913007	1.15796	18.2566	2.04712	1.81525	-2.10728	-7.71291	0.882653	-10.7883	15.3237	19.6631	42.5192	-1.206	83.2386	50.2121	4.85013	-0.582394	-27.0252	-3.6405	-1.31162	-10.189	3.83733	37.4681	44.8086	9.99596	83.7361	42.197	7.35861	-9.02352	-21.676	1.04829	4.80611	30.9117	-1.83061	-2.11167	55.4012	-10.059
1840	0.513515	0.627943	17.704	0.277139	0.232384	2.0413	0.277163	0.232356	7.86173	0.192465	0.191279	11.7329	0.913003	1.15956	18.2624	2.04755	1.81826	-2.0965	-7.70729	0.896279	-10.8032	15.317	19.65	42.5231	-1.19805	83.1959	50.2189	4.85894	-0.543491	-27.0076	-3.65015	-1.31763	-10.2035	3.84138	37.4811	44.826	10.0062	83.733	42.1899	7.34875	-9.01633	-21.6668	1.04915	4.80635	30.9117	-1.835	-2.11616	55.4071	-10.0551
1842	0.519761	0.622345	17.7005	0.279406	0.229417	2.03976	0.279429	0.229389	7.8602	0.194346	0.189205	11.7317	0.912906	1.15921	18.2637	2.04724	1.81767	-2.09414	-7.69962	0.912473	-10.8206	15.3123	19.6429	42.5273	-1.1837	83.1529	50.2295	4.8699	-0.515455	-26.992	-3.65973	-1.32519	-10.2185	3.85205	37.4986	44.8383	10.0172	83.7305	42.193	7.3408	-9.02311	-21.6591	1.048	4.80984	30.9137	-1.84305	-2.12019	55.4152	-10.0384
1844	0.522983	0.620855	17.698	0.28069	0.2285	2.03862	0.280714	0.228471	7.85905	0.195364	0.188601	11.7309	0.919254	1.15572	18.2623	2.05771	1.80921	-2.09672	-7.70107	0.919765	-10.8292	15.3025	19.6379	42.5304	-1.16436	83.1581	50.213	4.88428	-0.556669	-26.9979	-3.66711	-1.32148	-10.2289	3.8714	37.5142	44.8543	10.017	83.743	42.1922	7.33331	-9.03709	-21.6591	1.04629	4.81837	30.9105	-1.85933	-2.13603	55.4152	-10.0001
1846	0.52448	0.619538	17.6945	0.281232	0.227803	2.03708	0.281256	0.227774	7.85751	0.195813	0.188115	11.7297	0.927092	1.15359	18.2628	2.07132	1.80276	-2.09581	-7.70532	0.924294	-10.8349	15.2884	19.6303	42.5268	-1.1363	83.1973	50.1927	4.88675	-0.62784	-27.0017	-3.67004	-1.3167	-10.249	3.88582	37.5317	44.8827	10.0179	83.7644	42.186	7.32896	-9.04813	-21.6703	1.04984	4.8145	30.9066	-1.87243	-2.14869	55.4141	-9.96546
1848	0.524953	0.618095	17.6903	0.281315	0.227137	2.03519	0.281338	0.227108	7.85562	0.195916	0.187624	11.7283	0.935439	1.15327	18.2655	2.08641	1.79947	-2.09086	-7.71087	0.926944	-10.8388	15.273	19.6208	42.5159	-1.10246	83.2567	50.1757	4.87683	-0.710666	-27.001	-3.66835	-1.31274	-10.2777	3.89343	37.5512	44.9233	10.0191	83.7892	42.1734	7.32924	-9.05508	-21.6873	1.05759	4.79803	30.9032	-1.87881	-2.15468	55.4137	-9.94343
1850	0.525824	0.619517	17.6874	0.281811	0.227692	2.0339	0.281834	0.227663	7.85433	0.196251	0.18807	11.7273	0.945502	1.15147	18.2664	2.10419	1.79291	-2.08915	-7.7171	0.925145	-10.8416	15.2677	19.6169	42.5008	-1.07881	83.287	50.17	4.86889	-0.765028	-27.0066	-3.66265	-1.30733	-10.2975	3.90174	37.5722	44.9664	10.0059	83.8021	42.154	7.33738	-9.06883	-21.6858	1.0591	4.78508	30.9015	-1.87464	-2.15446	55.4137	-9.94614
1852	0.529004	0.618994	17.6861	0.283159	0.2272	2.03334	0.283182	0.227171	7.85377	0.19729	0.187788	11.7269	0.952261	1.15196	18.2663	2.11669	1.79158	-2.08932	-7.72325	0.928027	-10.8446	15.2662	19.613	42.486	-1.05502	83.3242	50.1656	4.85941	-0.818871	-27.0267	-3.66107	-1.30553	-10.3107	3.90359	37.5876	45.0056	9.9955	83.8048	42.1314	7.35038	-9.06552	-21.6714	1.05765	4.77783	30.8995	-1.87072	-2.14899	55.413	-9.94757
1854	0.534501	0.616482	17.6864	0.285358	0.225642	2.03344	0.285381	0.225613	7.85388	0.199033	0.186763	11.727	0.955557	1.15459	18.2655	2.12358	1.7953	-2.09066	-7.72983	0.934745	-10.8475	15.2659	19.6084	42.4734	-1.02992	83.3722	50.162	4.84688	-0.872256	-27.0591	-3.66388	-1.30637	-10.3194	3.89864	37.5953	45.0391	9.99137	83.8003	42.1092	7.36613	-9.04601	-21.6471	1.05483	4.77711	30.8975	-1.87023	-2.14199	55.412	-9.9431
1856	0.54032	0.616862	17.6873	0.28794	0.225324	2.03384	0.287963	0.225294	7.85427	0.200983	0.186688	11.7273	0.959891	1.15555	18.2651	2.13182	1.79563	-2.0913	-7.74083	0.930362	-10.8463	15.2598	19.6047	42.4628	-1.0068	83.4195	50.167	4.82541	-0.903955	-27.0863	-3.66228	-1.29966	-10.3331	3.89039	37.5934	45.0691	9.99083	83.8029	42.0961	7.38055	-9.03845	-21.6228	1.05516	4.78267	30.8985	-1.87608	-2.14895	55.4142	-9.93952
1858	0.545651	0.615991	17.6881	0.290204	0.224498	2.03417	0.290227	0.224469	7.85461	0.202728	0.186214	11.7275	0.964234	1.15525	18.2663	2.13963	1.79367	-2.08908	-7.74855	0.934896	-10.8527	15.2584	19.6006	42.4613	-0.986284	83.4486	50.1746	4.8066	-0.917599	-27.108	-3.66595	-1.29744	-10.3482	3.8869	37.5934	45.0957	9.99454	83.7966	42.0922	7.38739	-9.0238	-21.5917	1.05504	4.78539	30.9	-1.8783	-2.15106	55.4165	-9.9398
1860	0.55021	0.613274	17.6883	0.291976	0.222929	2.03428	0.291999	0.222899	7.85472	0.204152	0.185153	11.7276	0.9681	1.15366	18.2695	2.14613	1.78954	-2.08319	-7.75113	0.949555	-10.8667	15.2617	19.5965	42.4695	-0.96991	83.4547	50.1815	4.79516	-0.914347	-27.1201	-3.6755	-1.30112	-10.3629	3.88995	37.5974	45.1165	10.0028	83.7816	42.0963	7.38643	-9.00433	-21.5563	1.05387	4.78414	30.9008	-1.87597	-2.14652	55.4185	-9.9434
1862	0.554247	0.609636	17.6872	0.29344	0.221001	2.03379	0.293463	0.220971	7.85422	0.205369	0.183805	11.7272	0.969847	1.15047	18.2758	2.14818	1.78324	-2.07161	-7.74807	0.960996	-10.8782	15.2597	19.5962	42.4836	-0.962184	83.4416	50.1783	4.79759	-0.897865	-27.1082	-3.6852	-1.30578	-10.3733	3.89835	37.6003	45.1203	10.0161	83.7751	42.103	7.38352	-9.00689	-21.5319	1.05215	4.78372	30.8991	-1.87477	-2.14554	55.421	-9.94488
1864	0.556538	0.607612	17.6876	0.294276	0.219924	2.03395	0.294299	0.219893	7.85438	0.206062	0.183053	11.7274	0.971272	1.14762	18.2797	2.1498	1.77764	-2.06435	-7.74553	0.968329	-10.8793	15.2605	19.5967	42.4919	-0.962953	83.4005	50.1757	4.81299	-0.865916	-27.0919	-3.69199	-1.30792	-10.3801	3.90608	37.6105	45.1238	10.0351	83.7594	42.1078	7.38069	-9.00603	-21.5121	1.05028	4.78596	30.898	-1.8768	-2.14586	55.4221	-9.94295
1866	0.557976	0.606432	17.6896	0.29481	0.219285	2.03483	0.294833	0.219254	7.85526	0.206502	0.182608	11.728	0.971794	1.14741	18.2804	2.15067	1.77708	-2.06312	-7.74359	0.973784	-10.8721	15.266	19.5977	42.4947	-0.969712	83.3386	50.1762	4.83758	-0.826377	-27.0728	-3.69771	-1.30951	-10.3836	3.91104	37.6284	45.1283	10.0596	83.7362	42.1118	7.37794	-8.99682	-21.4994	1.04859	4.79051	30.8982	-1.88235	-2.14667	55.4221	-9.93665
1868	0.564435	0.598049	17.6901	0.296944	0.215075	2.03508	0.296966	0.215045	7.85552	0.208364	0.179597	11.7282	0.964851	1.15931	18.2796	2.1419	1.80109	-2.06424	-7.73218	0.993299	-10.8764	15.2786	19.601	42.5086	-0.975263	83.2891	50.1771	4.85837	-0.81203	-27.035	-3.71749	-1.32742	-10.3845	3.90953	37.6488	45.1198	10.0932	83.7267	42.1262	7.37082	-8.97822	-21.5086	1.04791	4.7938	30.8999	-1.89023	-2.14508	55.4226	-9.92512
[truncated: 1,957 more rows]
[truncated: 56 more columns]

## Sheet: Joint Angles ZXY (WO)
Frame	L5S1 Lateral Bending	L5S1 Axial Bending	L5S1 Flexion/Extension	L4L3 Lateral Bending	L4L3 Axial Rotation	L4L3 Flexion/Extension	L1T12 Lateral Bending	L1T12 Axial Rotation	L1T12 Flexion/Extension	T9T8 Lateral Bending	T9T8 Axial Rotation	T9T8 Flexion/Extension	T1C7 Lateral Bending	T1C7 Axial Rotation	T1C7 Flexion/Extension	C1 Head Lateral Bending	C1 Head Axial Rotation	C1 Head Flexion/Extension	Right T4 Shoulder Abduction/Adduction	Right T4 Shoulder Internal/External Rotation	Right T4 Shoulder Flexion/Extension	Right Shoulder Abduction/Adduction	Right Shoulder Internal/External Rotation	Right Shoulder Flexion/Extension	Right Elbow Ulnar Deviation/Radial Deviation	Right Elbow Pronation/Supination	Right Elbow Flexion/Extension	Right Wrist Ulnar Deviation/Radial Deviation	Right Wrist Pronation/Supination	Right Wrist Flexion/Extension	Left T4 Shoulder Abduction/Adduction	Left T4 Shoulder Internal/External Rotation	Left T4 Shoulder Flexion/Extension	Left Shoulder Abduction/Adduction	Left Shoulder Internal/External Rotation	Left Shoulder Flexion/Extension	Left Elbow Ulnar Deviation/Radial Deviation	Left Elbow Pronation/Supination	Left Elbow Flexion/Extension	Left Wrist Ulnar Deviation/Radial Deviation	Left Wrist Pronation/Supination	Left Wrist Flexion/Extension	Right Hip Abduction/Adduction	Right Hip Internal/External Rotation	Right Hip Flexion/Extension	Right Knee Abduction/Adduction	Right Knee Internal/External Rotation	Right Knee Flexion/Extension	Right Ankle Abduction/Adduction
[truncated: 3,008 more rows]
[truncated: 56 more columns]
