# Supplementary material for: “Doctor, when can I drive?” – Can we compensate an immobilization of the right wrist while driving a car: A pilot study
Source: PLoS One. 2026 Feb 18;21(2):e0341628. doi: 10.1371/journal.pone.0341628 (PMC12915907; doi:10.1371/journal.pone.0341628)
Supplement: S4 File — (XLSX) [file pone.0341628.s004.xlsx]

## Sheet: Joint Angles ZXY (NI)
Frame	L5S1 Lateral Bending	L5S1 Axial Bending	L5S1 Flexion/Extension	L4L3 Lateral Bending	L4L3 Axial Rotation	L4L3 Flexion/Extension	L1T12 Lateral Bending	L1T12 Axial Rotation	L1T12 Flexion/Extension	T9T8 Lateral Bending	T9T8 Axial Rotation	T9T8 Flexion/Extension	T1C7 Lateral Bending	T1C7 Axial Rotation	T1C7 Flexion/Extension	C1 Head Lateral Bending	C1 Head Axial Rotation	C1 Head Flexion/Extension	Right T4 Shoulder Abduction/Adduction	Right T4 Shoulder Internal/External Rotation	Right T4 Shoulder Flexion/Extension	Right Shoulder Abduction/Adduction	Right Shoulder Internal/External Rotation	Right Shoulder Flexion/Extension	Right Elbow Ulnar Deviation/Radial Deviation	Right Elbow Pronation/Supination	Right Elbow Flexion/Extension	Right Wrist Ulnar Deviation/Radial Deviation	Right Wrist Pronation/Supination	Right Wrist Flexion/Extension	Left T4 Shoulder Abduction/Adduction	Left T4 Shoulder Internal/External Rotation	Left T4 Shoulder Flexion/Extension	Left Shoulder Abduction/Adduction	Left Shoulder Internal/External Rotation	Left Shoulder Flexion/Extension	Left Elbow Ulnar Deviation/Radial Deviation	Left Elbow Pronation/Supination	Left Elbow Flexion/Extension	Left Wrist Ulnar Deviation/Radial Deviation	Left Wrist Pronation/Supination	Left Wrist Flexion/Extension	Right Hip Abduction/Adduction	Right Hip Internal/External Rotation	Right Hip Flexion/Extension	Right Knee Abduction/Adduction	Right Knee Internal/External Rotation	Right Knee Flexion/Extension	Right Ankle Abduction/Adduction
0	-2.18326	-0.846136	14.2972	-1.02229	-0.205789	0.521935	-1.02231	-0.205683	6.34237	-0.750389	-0.221056	10.5935	0.500425	-0.905507	17.249	0.603056	-1.82294	-3.99705	-3.71128	4.02238	-3.33152	11.5259	6.28299	40.0845	-12.5418	83.9986	52.0422	1.53382	-0.740369	-50.5649	-11.8328	-3.40925	-3.27529	4.50372	19.9383	36.004	6.02487	78.7572	52.5829	4.74659	-11.9706	-28.297	-19.2957	-9.93593	44.5815	-1.43471	-1.19133	55.1085	18.3694
2	-2.15993	-0.86782	14.3926	-1.01382	-0.216611	0.564309	-1.01384	-0.216507	6.38474	-0.743374	-0.228519	10.6252	0.497946	-0.909964	17.2843	0.597487	-1.83004	-3.93136	-3.65009	3.84797	-3.35764	11.3538	6.31713	39.8521	-12.575	84.0397	52.3451	1.47573	-0.67367	-50.6662	-11.8774	-3.2586	-3.34433	4.55245	19.8427	36.0532	6.0069	78.7708	52.4217	4.83465	-12.0259	-28.2879	-19.0387	-9.65727	44.2003	-1.85407	-1.40246	55.1132	18.3733
4	-2.15106	-0.884103	14.4848	-1.01129	-0.223985	0.605236	-1.01132	-0.223881	6.42567	-0.741021	-0.233796	10.6559	0.501838	-0.911932	17.3047	0.60419	-1.83486	-3.89362	-3.61154	3.69277	-3.37283	11.1917	6.34567	39.6544	-12.5961	84.0915	52.6204	1.42599	-0.609517	-50.7631	-11.9063	-3.12316	-3.36577	4.59684	19.77	36.0733	6.0065	78.7743	52.2822	4.91676	-12.0714	-28.2781	-18.8141	-9.39107	43.8452	-2.20987	-1.60229	55.1191	18.3758
6	-2.15747	-0.894787	14.5701	-1.01504	-0.22777	0.64305	-1.01506	-0.227665	6.46348	-0.743594	-0.23681	10.6843	0.513415	-0.911875	17.3105	0.625407	-1.83868	-3.88297	-3.59707	3.5615	-3.37525	11.0438	6.36999	39.4968	-12.6049	84.1474	52.8578	1.38812	-0.550259	-50.8508	-11.9181	-3.00758	-3.34	4.63854	19.7223	36.067	6.01813	78.7676	52.167	4.98981	-12.1093	-28.2694	-18.6279	-9.15086	43.5273	-2.48474	-1.77597	55.1256	18.3729
8	-2.16558	-0.90555	14.6378	-1.01952	-0.231541	0.673048	-1.01954	-0.231436	6.49348	-0.74671	-0.239874	10.7068	0.531143	-0.914603	17.3217	0.656966	-1.84965	-3.86249	-3.58539	3.44914	-3.37172	10.9127	6.406	39.358	-12.614	84.1665	53.0512	1.36999	-0.500207	-50.9152	-11.9263	-2.91032	-3.32653	4.69368	19.6796	36.0809	5.99324	78.7627	52.0604	5.04978	-12.1618	-28.2734	-18.4651	-8.97783	43.258	-2.68613	-1.87755	55.1272	18.349
10	-2.17415	-0.915685	14.6944	-1.02413	-0.235054	0.698128	-1.02416	-0.234948	6.51856	-0.749945	-0.24276	10.7256	0.548496	-0.918681	17.3329	0.687383	-1.86295	-3.8418	-3.57672	3.35413	-3.36023	10.8106	6.43903	39.2456	-12.6358	84.1891	53.2075	1.33937	-0.467489	-50.9725	-11.9291	-2.83335	-3.3043	4.73214	19.6549	36.0889	5.98922	78.757	51.9601	5.09672	-12.2064	-28.269	-18.3243	-8.83565	43.0275	-2.84555	-1.93636	55.1316	18.3145
12	-2.18235	-0.925241	14.7414	-1.02853	-0.238386	0.718944	-1.02856	-0.23828	6.53937	-0.753026	-0.245505	10.7412	0.56304	-0.922847	17.3432	0.712635	-1.87545	-3.82306	-3.56964	3.27346	-3.34395	10.7293	6.46777	39.1567	-12.6644	84.2222	53.3364	1.29366	-0.445111	-51.0286	-11.9281	-2.77329	-3.27707	4.75044	19.6454	36.0924	6.01484	78.7551	51.8667	5.12907	-12.2398	-28.2531	-18.2047	-8.71673	42.8322	-2.97133	-1.97311	55.1385	18.2733
14	-2.19038	-0.934972	14.7785	-1.03286	-0.241854	0.73535	-1.03288	-0.241748	6.55578	-0.756041	-0.248353	10.7535	0.572834	-0.923465	17.3504	0.73039	-1.87987	-3.80986	-3.56143	3.19898	-3.33588	10.6246	6.503	39.0751	-12.6573	84.2585	53.4668	1.25447	-0.395141	-51.0925	-11.9304	-2.71614	-3.27312	4.76281	19.6298	36.1157	6.05488	78.7803	51.7876	5.13831	-12.2723	-28.2325	-18.1074	-8.62367	42.6674	-3.05952	-2.05445	55.1395	18.2292
16	-2.1988	-0.940016	14.8109	-1.03699	-0.243259	0.749681	-1.03701	-0.243152	6.57011	-0.759045	-0.24965	10.7642	0.57782	-0.919525	17.3538	0.740876	-1.87436	-3.80348	-3.55611	3.12619	-3.33316	10.5189	6.52766	39.0073	-12.651	84.296	53.5934	1.22186	-0.343537	-51.1542	-11.929	-2.66066	-3.27533	4.77524	19.6131	36.1484	6.09027	78.7976	51.7216	5.14752	-12.2896	-28.2145	-18.0236	-8.55644	42.5264	-3.12185	-2.08814	55.142	18.1909
18	-2.20736	-0.940679	14.8398	-1.04084	-0.242746	0.762483	-1.04087	-0.242639	6.58291	-0.761964	-0.249498	10.7738	0.577525	-0.909988	17.3536	0.743583	-1.85687	-3.80399	-3.55433	3.05699	-3.33259	10.4183	6.53873	38.9514	-12.652	84.3323	53.7172	1.1946	-0.29419	-51.2106	-11.9229	-2.60906	-3.27556	4.78958	19.5962	36.1836	6.11581	78.8039	51.6675	5.15911	-12.2942	-28.2006	-17.9506	-8.51256	42.4065	-3.1628	-2.07302	55.1455	18.1578
20	-2.21463	-0.943557	14.8643	-1.04429	-0.243326	0.773345	-1.04431	-0.243219	6.59378	-0.764509	-0.250139	10.782	0.567969	-0.889909	17.3498	0.732939	-1.817	-3.8109	-3.55456	3.00485	-3.32102	10.3276	6.53988	38.8957	-12.6533	84.3595	53.8435	1.16266	-0.238712	-51.2561	-11.9139	-2.57374	-3.25883	4.80591	19.5786	36.2036	6.13229	78.815	51.6245	5.15893	-12.3056	-28.1869	-17.8868	-8.48544	42.3065	-3.18534	-2.09357	55.1417	18.1156
22	-2.22029	-0.943659	14.8844	-1.04681	-0.242834	0.78226	-1.04683	-0.242726	6.60269	-0.766428	-0.249921	10.7886	0.567356	-0.877103	17.3461	0.736134	-1.79345	-3.81781	-3.55841	2.9652	-3.31447	10.2551	6.53682	38.8436	-12.6517	84.3825	53.9698	1.14264	-0.190233	-51.3091	-11.8991	-2.54944	-3.21353	4.81357	19.5735	36.2015	6.15146	78.8526	51.578	5.15319	-12.34	-28.1763	-17.8338	-8.46302	42.2226	-3.20041	-2.10114	55.1352	18.0778
24	-2.22451	-0.940832	14.9007	-1.04846	-0.241187	0.789489	-1.04849	-0.241079	6.60992	-0.76778	-0.248787	10.7941	0.575275	-0.874229	17.3465	0.751564	-1.79091	-3.81725	-3.56608	2.93527	-3.31149	10.2036	6.53544	38.7951	-12.6499	84.4064	54.0914	1.13137	-0.156385	-51.374	-11.88	-2.53297	-3.14526	4.81553	19.5819	36.1844	6.17232	78.9144	51.5236	5.14451	-12.3974	-28.1709	-17.7912	-8.43979	42.1514	-3.21242	-2.09273	55.1271	18.0449
26	-2.22839	-0.938508	14.9156	-1.05001	-0.239793	0.79611	-1.05003	-0.239685	6.61654	-0.76903	-0.247835	10.799	0.570196	-0.874559	17.3618	0.742388	-1.78969	-3.78881	-3.57833	2.90911	-3.28864	10.1791	6.55443	38.7461	-12.6634	84.4516	54.1913	1.09943	-0.15909	-51.4542	-11.8646	-2.51647	-3.08823	4.8347	19.5946	36.1876	6.17695	78.9699	51.46	5.14129	-12.4631	-28.179	-17.7575	-8.40534	42.0849	-3.22788	-2.09548	55.1187	18.0066
28	-2.23258	-0.936796	14.9274	-1.05173	-0.238659	0.801335	-1.05176	-0.238551	6.62177	-0.770396	-0.247092	10.803	0.567348	-0.873121	17.3924	0.738085	-1.78591	-3.73189	-3.58616	2.8763	-3.27221	10.1445	6.5707	38.71	-12.6836	84.4804	54.2764	1.06723	-0.157574	-51.5246	-11.8509	-2.49899	-3.04385	4.86259	19.6206	36.21	6.17996	79.005	51.3952	5.12399	-12.5122	-28.1807	-17.728	-8.3843	42.0248	-3.23212	-2.09798	55.1082	17.9678
30	-2.2374	-0.935131	14.9367	-1.05373	-0.237509	0.805486	-1.05376	-0.237401	6.62592	-0.771968	-0.246356	10.8061	0.569422	-0.869644	17.4339	0.743594	-1.78002	-3.65488	-3.58837	2.83767	-3.26877	10.0908	6.57939	38.689	-12.6978	84.4952	54.3537	1.03573	-0.142305	-51.5824	-11.8368	-2.48026	-3.00982	4.89084	19.6539	36.2468	6.18875	79.0333	51.3333	5.09053	-12.5451	-28.1751	-17.7011	-8.38167	41.9718	-3.22297	-2.09418	55.0948	17.9304
32	-2.24327	-0.930713	14.9479	-1.05598	-0.235062	0.810424	-1.05601	-0.234953	6.63086	-0.773811	-0.244666	10.8098	0.574338	-0.869028	17.4672	0.753207	-1.78036	-3.59317	-3.58922	2.80891	-3.28167	10.0184	6.58455	38.6806	-12.6551	84.5466	54.4468	0.988392	-0.113978	-51.6408	-11.8156	-2.46157	-2.96898	4.88913	19.6631	36.2734	6.22241	79.1357	51.2823	5.05183	-12.5933	-28.1814	-17.6755	-8.39551	41.9284	-3.20532	-2.06512	55.0777	17.9009
34	-2.24964	-0.924265	14.9593	-1.0583	-0.231683	0.815517	-1.05832	-0.231574	6.63595	-0.775767	-0.242284	10.8136	0.581389	-0.87169	17.4967	0.765557	-1.78742	-3.53835	-3.59041	2.78254	-3.29659	9.95251	6.57484	38.673	-12.6329	84.5885	54.5484	0.947714	-0.083471	-51.6992	-11.7946	-2.44351	-2.9333	4.89079	19.6691	36.3033	6.25362	79.2326	51.2461	5.00492	-12.6358	-28.1705	-17.6565	-8.40869	41.89	-3.18283	-2.03908	55.0593	17.863
36	-2.25592	-0.916606	14.9704	-1.06048	-0.227782	0.820462	-1.0605	-0.227673	6.64089	-0.777653	-0.239503	10.8173	0.588868	-0.877351	17.5233	0.777637	-1.80012	-3.48911	-3.59323	2.75745	-3.30605	9.90197	6.55406	38.6612	-12.6446	84.61	54.6521	0.925412	-0.0571136	-51.7624	-11.7752	-2.42558	-2.90349	4.90128	19.6788	36.3376	6.28051	79.3162	51.2204	4.95383	-12.676	-28.1452	-17.6444	-8.41555	41.8546	-3.15988	-2.02455	55.0391	17.8198
38	-2.25986	-0.911581	14.9788	-1.06183	-0.225231	0.824175	-1.06185	-0.225122	6.64461	-0.778831	-0.237678	10.8201	0.588953	-0.881153	17.5432	0.776769	-1.80696	-3.45223	-3.59949	2.72944	-3.28395	9.8705	6.54091	38.6277	-12.6819	84.5955	54.7357	0.961836	-0.0302046	-51.8469	-11.757	-2.40246	-2.88844	4.91181	19.6982	36.3849	6.31627	79.4085	51.1851	4.92593	-12.7318	-28.1478	-17.6352	-8.41155	41.8207	-3.15046	-2.0324	55.0114	17.8056
40	-2.26452	-0.901441	14.988	-1.0631	-0.220376	0.82829	-1.06313	-0.220266	6.64872	-0.780103	-0.234126	10.8232	0.595324	-0.886544	17.5715	0.786944	-1.81879	-3.39972	-3.6167	2.7435	-3.32278	9.86125	6.56722	38.6314	-12.6201	84.6772	54.8318	0.937599	-0.0928488	-51.9321	-11.7332	-2.39134	-2.79913	4.92081	19.743	36.3636	6.38737	79.6082	51.1434	4.85011	-12.8684	-28.1393	-17.6277	-8.40473	41.7816	-3.13815	-2.02843	54.9802	17.7736
42	-2.27075	-0.886175	15.002	-1.06468	-0.213126	0.834576	-1.0647	-0.213016	6.65501	-0.781757	-0.228801	10.828	0.61808	-0.935861	17.6576	0.813034	-1.91587	-3.23992	-3.6338	2.765	-3.39698	9.93225	6.65091	38.7333	-12.6044	84.763	54.8807	0.847603	-0.298005	-52.0724	-11.6979	-2.39406	-2.60059	4.93385	19.8178	36.2567	6.49435	79.9426	51.0803	4.70714	-13.1026	-28.1169	-17.6219	-8.3999	41.7317	-3.11814	-2.00526	54.9439	17.7237
44	-2.28108	-0.872629	15.034	-1.06821	-0.206221	0.848825	-1.06823	-0.206111	6.66926	-0.784851	-0.223846	10.8387	0.683259	-1.16298	17.9574	0.860721	-2.35025	-2.68345	-3.6336	2.59076	-3.21768	10.2083	6.94771	39.0551	-13.116	84.5208	54.5377	0.955246	-0.705493	-52.7164	-11.6299	-2.38446	-2.25856	4.97957	19.9041	36.0826	6.6167	80.435	50.9411	4.48633	-13.446	-28.106	-17.6202	-8.41125	41.6506	-3.08374	-1.96031	54.8931	17.7002
46	-2.28239	-0.864837	15.0709	-1.06822	-0.202513	0.865254	-1.06824	-0.202403	6.68568	-0.785115	-0.221049	10.851	0.779286	-1.65706	18.52	0.88565	-3.27945	-1.63685	-3.43194	2.45597	-3.47248	11.1809	6.63161	39.9152	-15.2518	83.3198	54.4487	0.192165	-1.48357	-52.6479	-11.573	-2.47566	-1.75145	5.01538	20.123	35.8476	6.72478	80.9427	50.7185	4.23647	-13.777	-28.0787	-17.616	-8.41803	41.5716	-3.05322	-1.94413	54.8301	17.683
48	-2.2702	-0.855198	15.1103	-1.06218	-0.199031	0.882876	-1.0622	-0.198921	6.70331	-0.780836	-0.218022	10.8642	0.928095	-2.42099	19.2992	0.936936	-4.71629	-0.184758	-3.0004	2.33365	-4.24169	12.8794	5.73897	41.1017	-18.895	80.4943	55.035	-1.43473	-2.99473	-50.8112	-11.5254	-2.65074	-1.08984	5.04454	20.4737	35.546	6.78877	81.3716	50.4294	3.98121	-14.0678	-28.0491	-17.6038	-8.40343	41.512	-3.04206	-1.96738	54.762	17.6723
50	-2.23698	-0.81369	15.1483	-1.04444	-0.183212	0.900063	-1.04446	-0.183103	6.72049	-0.768617	-0.205012	10.8771	1.21804	-3.38544	20.0698	1.20231	-6.56067	1.25279	-2.38379	1.92232	-5.23802	14.8727	5.32675	41.6384	-22.6075	73.986	57.2776	-2.99044	-6.32956	-43.7689	-11.4462	-2.76879	-0.272965	5.09711	20.8744	35.0926	6.76594	81.5212	50.1239	3.73379	-14.3416	-28.0974	-17.566	-8.30777	41.5094	-3.10332	-2.02194	54.7183	17.6864
52	-2.20771	-0.722748	15.2293	-1.02463	-0.145208	0.936589	-1.02464	-0.145105	6.75702	-0.756307	-0.175267	10.9046	1.53532	-4.37279	20.7343	1.52634	-8.45241	2.49378	-1.82563	1.28143	-6.08734	16.9814	4.52197	41.4294	-25.4723	65.9788	59.8155	-4.2118	-9.81691	-35.8863	-11.3436	-2.64914	0.327463	5.32128	21.0761	34.805	6.4467	81.391	49.9789	3.6408	-14.5801	-28.1971	-17.5205	-8.23626	41.5277	-3.14955	-2.09587	54.6676	17.6996
54	-2.19258	-0.592818	15.3475	-1.00797	-0.0888251	0.989795	-1.00798	-0.0887212	6.81023	-0.747547	-0.131954	10.9446	1.83228	-5.2962	21.295	1.84264	-10.2182	3.54314	-1.43585	0.462438	-6.65285	19.0066	3.09359	40.4454	-27.0993	58.7554	61.4081	-4.62344	-12.6298	-29.3919	-11.2339	-2.25854	0.526141	5.70087	21.0361	34.8289	5.90405	81.0775	50.0382	3.6845	-14.7598	-28.3432	-17.4777	-8.22361	41.5503	-3.15293	-2.15268	54.6067	17.7055
56	-2.20837	-0.486102	15.4238	-1.00661	-0.04042	1.02416	-1.00661	-0.0403147	6.84459	-0.749685	-0.0956314	10.9704	2.02789	-6.01863	21.9003	2.04814	-11.5829	4.67692	-1.3832	-0.391956	-6.83459	20.4732	1.01378	38.7987	-26.1719	58.6704	59.9312	-1.26158	-14.116	-29.2519	-11.1819	-1.68602	-0.0755788	6.01813	20.862	35.4678	5.60828	80.9924	50.2634	3.63664	-14.8141	-28.5383	-17.4634	-8.32333	41.5498	-3.07401	-2.0465	54.5505	17.7108
58	-2.22723	-0.390071	15.5423	-1.0074	0.00374666	1.07722	-1.0074	0.00385239	6.89765	-0.753159	-0.0625872	11.0103	2.198	-6.64018	22.498	2.24559	-12.7534	5.79515	-1.43332	-1.22659	-6.74138	21.815	-1.80762	37.5224	-24.9037	62.1682	55.4428	3.54385	-15.5338	-30.6365	-11.0745	-0.888094	-0.865193	6.30235	20.5879	36.2393	5.60647	80.9331	50.6036	3.57464	-14.7235	-28.7094	-17.4493	-8.3883	41.5134	-3.02588	-1.95035	54.5036	17.6702
60	-2.24113	-0.294921	15.7358	-1.00605	0.0475061	1.16366	-1.00605	0.0476099	6.98409	-0.755005	-0.0296564	11.0752	2.36192	-7.19091	23.0366	2.45467	-13.7912	6.80181	-1.54254	-1.99069	-6.38036	23.2279	-5.04089	36.6361	-23.5513	67.4409	48.8715	8.26467	-17.5058	-32.4288	-10.8656	0.0853772	-1.60563	6.56766	20.2465	36.9801	5.81938	80.7916	51.0463	3.51207	-14.5101	-28.8402	-17.429	-8.37242	41.4481	-3.03781	-1.90105	54.4693	17.5836
62	-2.2466	-0.168963	16.0577	-0.998463	0.104737	1.30729	-0.99845	0.104844	7.12771	-0.753038	0.0138517	11.183	2.52478	-7.69842	23.3636	2.65825	-14.7536	7.41471	-1.77339	-2.57088	-5.53497	25.0424	-7.39114	35.068	-23.0936	69.7825	42.6935	9.5777	-20.1799	-33.4725	-10.4588	1.08971	-1.94319	6.86806	19.8098	37.4744	5.82491	80.2628	51.6009	3.46959	-14.2647	-28.9524	-17.4056	-8.24229	41.3868	-3.10664	-1.87591	54.4439	17.4768
64	-2.24457	-0.00945362	16.4683	-0.984675	0.176473	1.49055	-0.98466	0.176569	7.31099	-0.747352	0.0686419	11.3206	2.6998	-8.1907	23.4797	2.86835	-15.6962	7.63475	-2.05511	-3.00429	-5.14105	26.9994	-9.16505	33.8418	-22.8164	72.2917	36.3738	9.06336	-21.6365	-33.0191	-10.1512	1.72521	-2.21395	7.13785	19.8668	38.1057	5.73487	79.5778	52.2834	3.35041	-14.1026	-29.0078	-17.3654	-8.01349	41.3878	-3.26526	-1.9093	54.4738	17.4468
66	-2.22923	0.186558	16.9372	-0.961734	0.263376	1.69992	-0.961707	0.263476	7.52035	-0.735734	0.13542	11.4777	2.88249	-8.67277	23.4238	3.07604	-16.6276	7.5353	-2.37153	-3.29633	-5.39549	28.832	-10.2599	33.0789	-22.2138	75.2744	30.4008	7.41223	-21.9121	-30.9713	-9.99844	1.99649	-2.49338	7.36665	20.3976	38.9338	5.57217	78.8725	53.0648	3.14527	-14.0456	-29.0133	-17.322	-7.76063	41.4693	-3.4559	-1.99136	54.5785	17.5666
68	-2.18076	0.430894	17.3897	-0.919935	0.368554	1.90233	-0.919898	0.368642	7.72276	-0.711125	0.217017	11.6296	3.05706	-9.13819	23.3618	3.27177	-17.5267	7.42457	-2.68425	-3.46065	-6.22558	29.7017	-9.93296	32.4077	-20.1924	77.8282	26.4895	4.94562	-23.6549	-27.2994	-9.89243	2.33669	-2.74262	7.5836	20.7256	39.8148	5.32971	78.4937	53.8051	2.90591	-14.0585	-29.0296	-17.3523	-7.75927	41.6374	-3.3933	-2.0638	54.7866	17.9537
70	-2.08538	0.673096	17.7966	-0.857385	0.468559	2.08444	-0.857339	0.46865	7.90487	-0.67062	0.296039	11.7662	3.14487	-9.53244	23.2871	3.32474	-18.2735	7.29838	-3.0276	-3.5283	-6.82084	30.3097	-9.50904	31.6163	-18.7866	78.8414	23.5458	3.49829	-25.2993	-22.7305	-9.86199	2.71019	-3.03105	7.74368	21.0038	40.6215	5.20246	78.1994	54.5916	2.69189	-14.0268	-29.0485	-17.3466	-7.9168	41.8667	-3.35731	-2.0112	55.0926	18.9303
72	-1.9458	0.897751	18.1561	-0.776659	0.556746	2.24527	-0.776602	0.556826	8.0657	-0.615726	0.367292	11.8868	3.14507	-9.84727	23.2103	3.23697	-18.8521	7.17637	-3.38134	-3.52925	-7.08786	30.7238	-9.36476	30.8161	-18.312	78.8368	21.1831	3.21538	-26.5056	-17.8917	-9.89788	3.10673	-3.35295	7.8301	21.2604	41.3047	5.2483	77.9482	55.4335	2.51505	-13.9292	-29.0685	-17.2996	-8.17052	42.1303	-3.38097	-2.02632	55.4515	20.3914
74	-1.79175	1.09855	18.5131	-0.691312	0.633005	2.40475	-0.691253	0.633075	8.22519	-0.55659	0.42988	12.0063	3.14339	-10.0989	23.1403	3.16196	-19.3143	7.06393	-3.68306	-3.54543	-7.5801	30.642	-9.74571	30.8162	-17.5701	80.4912	19.069	3.23525	-27.3693	-13.3569	-9.95995	3.45626	-3.61494	7.80515	21.5533	41.8361	5.51906	77.7878	56.3268	2.34547	-13.7989	-29.0845	-17.299	-8.33739	42.3493	-3.35118	-3.04437	55.6889	21.6329
76	-1.60804	1.26117	18.8033	-0.596159	0.68954	2.53426	-0.596085	0.689607	8.35469	-0.488855	0.478278	12.1033	3.13118	-10.301	23.1072	3.0851	-19.6819	7.01854	-3.94254	-3.45404	-7.82308	30.4475	-9.65388	31.0446	-16.6542	81.3703	17.0017	4.0586	-28.4583	-9.44978	-10.0503	3.7185	-3.84327	7.72514	21.8275	42.2287	5.76862	77.5929	57.1258	2.21715	-13.6993	-29.0862	-17.2908	-8.45789	42.5621	-3.29604	-4.40447	55.8467	22.2874
78	-1.40175	1.39268	19.0227	-0.493875	0.730068	2.63196	-0.4938	0.730119	8.4524	-0.414811	0.515062	12.1764	3.12895	-10.4615	23.1076	3.04152	-19.9748	7.03075	-4.15151	-3.24995	-7.78448	30.2087	-8.97798	31.3504	-15.6723	80.9994	14.9296	5.63518	-29.7726	-6.44945	-10.1542	3.89582	-4.0361	7.62035	22.0807	42.5173	5.90677	77.3359	57.7797	2.12722	-13.651	-29.0712	-17.2453	-8.53549	42.772	-3.26141	-5.65309	55.9481	22.3862
80	-1.21775	1.53	19.2137	-0.400842	0.774792	2.71691	-0.40076	0.774834	8.53734	-0.347938	0.554376	12.24	3.21854	-10.5864	23.0998	3.17272	-20.2272	7.0119	-4.28376	-3.03893	-7.7576	29.7811	-8.15321	31.7635	-14.703	79.472	12.9082	7.40043	-30.8231	-4.92831	-10.2067	4.02786	-4.15645	7.55178	22.3427	42.8126	5.82293	77.0435	58.2389	2.03416	-13.6669	-29.0326	-17.0768	-8.57518	42.9708	-3.43463	-5.46734	56.0651	22.5082
82	-1.00612	1.70099	19.3809	-0.292789	0.831652	2.79124	-0.292705	0.831679	8.61169	-0.270593	0.603661	12.2956	3.32944	-10.7231	23.0635	3.33549	-20.5076	6.93782	-4.42352	-2.72676	-7.62313	29.2012	-7.44505	31.9865	-13.7211	78.1951	11.2919	10.5171	-32.2766	-5.1702	-10.2629	4.24095	-4.30831	7.50357	22.6333	43.1631	5.65704	76.7146	58.5596	1.95185	-13.7108	-29.0155	-16.9145	-8.56106	43.1354	-3.63473	-5.12225	56.1139	22.5738
84	-0.787714	1.8889	19.5233	-0.1803	0.89513	2.85428	-0.180208	0.895149	8.67471	-0.190332	0.658149	12.3426	3.42912	-10.848	22.9979	3.47617	-20.765	6.81041	-4.63731	-2.25834	-7.31255	28.5196	-7.08464	31.853	-12.7614	78.0034	10.2899	14.6684	-33.9713	-7.10924	-10.3067	4.53135	-4.50774	7.49419	22.9598	43.5502	5.47971	76.3446	58.807	1.88332	-13.7463	-29.0491	-16.7868	-8.50401	43.262	-3.81171	-4.99406	56.0935	22.5892
86	-0.674583	1.99491	19.6165	-0.121149	0.931768	2.89554	-0.121054	0.931779	8.71597	-0.148313	0.689228	12.3734	3.45132	-10.827	22.9308	3.51163	-20.7351	6.68167	-5.13204	-1.46763	-6.6082	27.8807	-7.71272	30.9528	-12.2974	80.7108	10.5017	17.5821	-33.5784	-9.40638	-10.2236	4.74789	-4.72466	7.60709	23.3659	43.83	5.43614	75.8512	59.1613	1.84837	-13.6834	-29.2027	-16.6823	-8.4209	43.3596	-3.94757	-5.45621	56.0735	22.5405
88	-0.708748	2.03898	19.7022	-0.131859	0.954118	2.93386	-0.131757	0.954132	8.75429	-0.15764	0.705296	12.4022	3.45169	-10.659	22.8631	3.54376	-20.4308	6.54467	-5.69203	-0.656349	-5.73816	27.3374	-8.45397	29.889	-11.2984	84.8933	10.5697	19.491	-34.5632	-14.1647	-10.1507	4.90203	-4.90476	7.80895	23.6031	44.0728	5.46031	75.6336	59.6344	1.74384	-13.4695	-29.4292	-16.5955	-8.53051	43.4243	-3.95844	-6.00816	56.0688	22.6308
90	-0.84523	2.03494	19.8158	-0.191414	0.964425	2.98487	-0.191314	0.964444	8.8053	-0.20274	0.709341	12.4405	3.41261	-10.3722	22.742	3.52667	-19.9006	6.30724	-6.17323	0.0420204	-4.99171	27.0366	-9.06989	29.1393	-9.68794	90.1924	10.2621	20.0027	-36.9962	-20.4091	-10.1133	4.9843	-4.99598	8.00218	23.6504	44.2546	5.56655	75.7264	60.2613	1.55841	-13.1283	-29.6869	-16.5052	-8.87715	43.4825	-3.84883	-6.54092	56.0929	22.8711
92	-0.848445	2.03026	20.0673	-0.192072	0.963004	3.09662	-0.191972	0.96303	8.91706	-0.202974	0.708305	12.5244	3.2194	-10.0998	22.3602	3.18937	-19.364	5.61216	-6.12178	0.42491	-5.50276	27.4789	-9.72402	30.1672	-8.29312	97.2168	9.62499	20.069	-37.7379	-21.976	-10.0902	4.95507	-4.79837	7.77822	23.5888	44.1796	5.8573	75.9594	61.1799	1.33967	-12.8028	-29.8659	-16.343	-9.41511	43.634	-3.71987	-7.09409	56.1687	23.1152
94	-0.812732	2.00435	20.334	-0.177532	0.948852	3.21496	-0.177435	0.948879	9.03538	-0.191054	0.69868	12.6131	2.915	-9.77123	21.8233	2.6459	-18.6966	4.64142	-6.11299	0.600711	-5.37733	28.3308	-8.78157	31.4364	-6.8502	102.593	8.96027	19.1619	-37.2895	-22.0771	-9.99617	4.91038	-4.73852	7.67096	23.9901	44.2839	6.41912	75.7512	62.1126	1.12491	-12.5714	-29.9588	-16.0887	-10.0323	43.8667	-3.59736	-7.66441	56.3204	23.3257
96	-0.747141	2.01699	20.5808	-0.146599	0.948827	3.32443	-0.146501	0.948842	9.14486	-0.167751	0.700596	12.6951	2.52643	-9.40805	21.1712	1.94821	-17.9401	3.46405	-6.22305	0.664446	-4.62628	29.1631	-6.21337	32.9252	-5.2799	105.181	8.01246	17.8443	-36.4217	-22.0684	-9.83707	4.89729	-4.85208	7.72375	24.7804	44.6232	7.0577	75.1489	62.9171	0.93527	-12.4768	-29.9509	-15.7552	-10.7062	44.1606	-3.46004	-8.18431	56.5319	23.4804
98	-0.620768	2.33571	20.7842	-0.0618124	1.07708	3.41505	-0.0617075	1.07708	9.2355	-0.112049	0.80172	12.7629	2.12017	-9.17206	20.5048	1.18718	-17.4042	2.26847	-6.15439	0.902165	-5.26659	28.7248	-3.5777	36.0805	-3.07408	103.287	6.00922	18.5377	-38.2884	-25.0969	-9.73393	5.0317	-4.87944	7.56342	25.0693	45.0158	6.82052	74.9721	63.3228	0.79748	-12.5815	-29.7936	-15.4166	-11.5239	44.4463	-3.15652	-8.38983	56.728	23.5823
100	-0.496856	2.73038	20.9637	0.0288817	1.23861	3.495	0.0290075	1.2386	9.31547	-0.0539226	0.92808	12.8225	1.68567	-8.88724	19.6473	0.369367	-16.7656	0.715869	-6.10448	1.05764	-5.52169	27.6987	-1.93695	37.7819	-0.64959	101.425	3.77724	20.6785	-41.0079	-31.2897	-9.5748	5.10992	-4.75225	7.32546	25.2184	45.2168	6.23715	74.71	63.585	0.78134	-12.8004	-29.6029	-15.0971	-12.205	44.6947	-2.90066	-8.40977	56.849	23.5318
102	-0.40746	3.08741	21.1163	0.101192	1.3867	3.56294	0.101335	1.38669	9.38338	-0.00871535	1.04326	12.8731	1.22321	-8.49634	18.602	-0.481055	-15.9149	-1.19449	-6.08622	1.02108	-5.22355	26.4278	-1.19544	37.8227	1.57329	100.456	1.91127	22.8923	-44.0713	-39.4419	-9.38369	5.08817	-4.50497	7.10418	25.3017	45.2227	5.53627	74.3589	63.8009	0.874111	-13.0586	-29.4654	-14.8322	-12.6447	44.9056	-2.77154	-8.32692	56.8753	23.3351
104	-0.419081	3.17794	21.2316	0.105114	1.42735	3.61437	0.105267	1.42735	9.43477	-0.00812923	1.07393	12.9115	0.761961	-7.93194	17.4938	-1.26755	-14.7339	-3.24226	-6.02489	0.467322	-5.33867	25.6001	0.452963	38.2578	2.10887	99.349	1.90029	21.6845	-44.666	-43.038	-9.32844	5.00151	-4.39812	7.19577	25.3559	45.3481	5.13952	74.275	64.1305	0.969731	-13.1786	-29.6278	-14.7176	-12.6492	45.114	-2.92435	-8.39478	56.7639	23.08
106	-0.466575	3.05043	21.2308	0.0727635	1.37589	3.61413	0.0729036	1.37588	9.43458	-0.0292056	1.03345	12.9116	0.247475	-7.24512	16.6107	-2.06655	-13.2995	-4.88646	-5.99875	0.125035	-5.25496	24.9455	1.62955	38.5026	2.50284	99.3699	2.22188	19.6671	-44.0034	-43.8461	-9.35363	4.80957	-4.27383	7.27802	25.3062	45.2459	5.22907	74.4156	64.4323	0.978773	-13.0864	-29.8371	-14.7236	-12.7622	45.306	-2.92944	-8.39484	56.7168	22.8895
108	-0.545912	2.75807	21.1217	0.010895	1.25523	3.56551	0.0110245	1.25523	9.38594	-0.0682431	0.939443	12.8754	-0.29778	-6.4865	15.9795	-2.85535	-11.7166	-6.07491	-6.00638	0.201159	-4.94501	24.4616	2.07807	38.5204	3.00353	100.567	2.5189	17.3179	-42.687	-42.6965	-9.42433	4.51369	-4.10796	7.26505	25.1512	44.9265	5.74493	74.7653	64.6452	0.895438	-12.8066	-30.005	-14.8181	-13.0476	45.5076	-2.75579	-8.25603	56.7834	22.8273
110	-0.706555	2.48826	21.0098	-0.0843742	1.15169	3.51607	-0.0842549	1.15169	9.3365	-0.133285	0.856185	12.8386	-0.762347	-5.82284	15.4072	-3.51168	-10.3286	-7.15924	-5.99097	0.833125	-4.81728	24.3282	1.94653	38.5147	3.46028	102.232	2.64115	14.8122	-41.479	-41.8259	-9.45059	4.15061	-3.90972	7.07944	24.9324	44.73	6.23661	75.2875	64.6566	0.79404	-12.4923	-30.021	-14.9306	-13.1957	45.8247	-2.79072	-7.92904	57.0005	23.0572
112	-0.88374	2.19567	20.9002	-0.188797	1.0396	3.46739	-0.18869	1.03962	9.28783	-0.204633	0.765974	12.8024	-1.18142	-5.22625	14.8407	-4.09751	-9.07346	-8.23562	-5.99498	1.65513	-4.66444	24.5438	1.56091	38.1375	3.09923	103.124	3.37857	11.0681	-40.1146	-39.0202	-9.43319	3.76238	-3.8842	7.02666	24.8131	44.6887	6.66135	75.6988	64.4671	0.70772	-12.4356	-29.9355	-14.8497	-13.3895	46.2787	-2.45584	-7.23369	57.0633	23.1328
114	-1.06377	1.91022	20.7842	-0.293719	0.930769	3.4157	-0.293623	0.930799	9.23613	-0.276536	0.678141	12.7639	-1.56551	-4.69684	14.288	-4.63331	-7.94833	-9.28695	-5.93072	2.30666	-4.524	25.1107	0.891821	37.3918	1.38751	102.857	5.11267	5.53327	-38.1537	-33.7276	-9.40523	3.37309	-3.91356	7.16655	24.744	44.6772	6.86668	75.9462	64.0549	0.650146	-12.6368	-29.7744	-14.5835	-13.6453	46.7572	-1.64333	-6.16332	56.8349	22.9775
116	-1.24958	1.78525	20.5931	-0.386991	0.892361	3.33087	-0.386901	0.892403	9.15128	-0.344063	0.64365	12.7004	-1.94918	-4.24852	13.8677	-5.18316	-6.97108	-10.0902	-5.32266	1.6596	-4.77778	26.0757	-0.68336	36.5593	-3.19976	101.07	8.88485	-3.93291	-33.2984	-24.518	-9.51445	3.0284	-3.25299	7.44251	24.3361	44.0779	6.28758	76.1393	63.3357	0.635696	-12.7798	-29.5859	-14.3933	-13.9203	46.8239	-0.424672	-4.92592	56.0986	22.7877
118	-1.45771	1.61087	20.4173	-0.494267	0.834198	3.25267	-0.494181	0.834248	9.07312	-0.420821	0.593501	12.642	-2.29549	-3.78541	13.53	-5.64919	-5.9806	-10.7456	-4.79375	0.814029	-4.83409	27.1582	-2.12282	35.9461	-8.30492	99.1446	12.1782	-12.7717	-28.1591	-19.121	-9.48772	2.70156	-2.60925	7.75224	23.7801	43.4993	5.67381	76.3385	62.5524	0.604261	-12.8633	-29.4582	-14.3036	-14.0456	46.4937	1.03577	-3.31008	55.1967	22.4186
120	-1.68134	1.36401	20.2627	-0.614567	0.745611	3.18332	-0.61449	0.745674	9.00375	-0.505425	0.519789	12.5901	-2.58789	-3.32303	13.2678	-6.00969	-5.01323	-11.2639	-4.45696	0.0760583	-4.63175	28.1055	-3.02995	35.4085	-13.2096	96.8125	15.2049	-17.9027	-23.034	-19.0801	-9.31432	2.42444	-2.14681	8.03727	23.2069	43.0532	5.28031	76.5477	61.7878	0.543647	-12.8759	-29.3933	-14.2885	-14.0374	45.8284	2.59247	-1.50417	54.2732	21.9128
122	-1.87178	1.14323	20.0784	-0.717973	0.665231	3.10063	-0.717901	0.665309	8.92106	-0.577883	0.453219	12.5283	-2.81356	-3.01735	13.0832	-6.30486	-4.35933	-11.6284	-4.1643	-0.311672	-4.50671	28.0117	-2.52486	33.7086	-16.4257	90.4748	21.8128	-14.6993	-23.3034	-25.4886	-9.19144	2.34053	-1.85059	8.19664	23.0477	42.6556	5.46482	76.6874	61.1182	0.451775	-12.8125	-29.3045	-14.2075	-14.1164	45.0948	3.94617	-0.40133	53.6776	21.6405
124	-2.04571	0.954434	19.7908	-0.811465	0.596785	2.97199	-0.811409	0.596866	8.79242	-0.643695	0.396075	12.4319	-2.9546	-2.83775	13.04	-6.49063	-3.97436	-11.7218	-3.97517	-0.6571	-4.4794	28.1822	-3.60357	32.3361	-21.2036	83.1382	29.5455	-9.40638	-24.98	-31.5236	-9.19904	2.28214	-1.70831	8.256	22.6583	42.174	5.61634	76.9745	60.4561	0.431281	-12.7302	-29.1597	-13.961	-14.3199	44.3265	4.7906	0.263582	52.9932	21.2237
126	-2.20563	0.796178	19.4016	-0.896177	0.539789	2.79819	-0.896121	0.539882	8.61862	-0.703628	0.347949	12.3016	-3.01617	-2.76314	13.1423	-6.56977	-3.81917	-11.5371	-3.88759	-1.02851	-4.49444	28.7775	-6.28402	31.5029	-27.7915	74.7222	38.0135	-3.92081	-26.5683	-35.1771	-9.28425	2.23875	-1.70627	8.21313	21.9522	41.5867	5.67383	77.4225	59.7664	0.516206	-12.6788	-28.975	-13.5212	-14.8067	43.5918	5.1377	0.622097	52.1568	20.7476
128	-2.36521	0.64727	18.9905	-0.979749	0.48645	2.6146	-0.979703	0.486553	8.43504	-0.762922	0.302564	12.164	-3.0253	-2.72976	13.3487	-6.56722	-3.76491	-11.1552	-3.91251	-1.47217	-4.24734	29.3046	-7.49328	30.9993	-33.5228	65.3449	47.1755	0.495651	-26.2162	-35.3333	-9.10674	2.37792	-1.87517	7.99259	21.143	40.9308	5.99375	77.8837	59.0061	0.739482	-12.7861	-28.8674	-12.8833	-16.2739	43.1096	5.43319	1.00298	51.2587	21.1386
130	-2.44325	0.478797	18.6129	-1.02899	0.417479	2.44579	-1.02895	0.417584	8.26622	-0.795502	0.247621	12.0374	-2.99988	-2.70294	13.5842	-6.50393	-3.73758	-10.7188	-3.73734	-1.61977	-3.94981	29.6026	-7.69575	30.7205	-37.0975	57.5424	56.3557	2.67144	-24.4846	-34.8468	-8.95161	2.44134	-1.82794	7.8198	20.5815	40.2369	6.31953	78.1624	58.0723	1.03598	-13.0333	-28.7562	-12.2015	-17.4515	42.5094	5.52609	1.58043	50.3471	20.5583
132	-2.4413	0.284815	18.2829	-1.04504	0.330691	2.29806	-1.04501	0.330799	8.11849	-0.802114	0.181469	11.9265	-2.95305	-2.65833	13.8126	-6.3951	-3.68552	-10.2964	-3.36042	-1.42362	-3.62213	29.6242	-6.99192	30.6723	-38.8941	52.2645	64.5971	2.55246	-22.0761	-34.582	-8.86025	2.36946	-1.51096	7.77259	20.2737	39.5426	6.49069	78.2245	56.9932	1.35837	-13.3835	-28.6304	-11.5697	-18.0717	41.8033	5.45216	2.26681	49.4689	18.9279
134	-2.44328	0.0770024	17.9811	-1.06367	0.238294	2.16278	-1.06364	0.238402	7.98321	-0.810247	0.110976	11.8249	-2.90817	-2.54476	13.9843	-6.26503	-3.50402	-9.98416	-3.03711	-1.09135	-3.18101	29.5062	-5.63732	31.0118	-39.8184	46.9697	71.7106	0.823927	-20.3142	-33.9152	-8.7631	2.16078	-1.08646	7.95574	19.8267	38.975	6.05297	78.1502	55.9868	1.58626	-13.7128	-28.5008	-11.2005	-18.2322	41.3772	5.42448	2.49062	48.6766	17.7426
136	-2.44755	-0.100833	17.719	-1.08051	0.159393	2.04534	-1.0805	0.159507	7.86577	-0.817862	0.0507233	11.7367	-2.87599	-2.40562	14.114	-6.14976	-3.26886	-9.75167	-2.84072	-0.682141	-2.65855	29.1012	-4.28564	31.553	-40.4652	42.3883	77.2178	-1.45981	-18.4893	-33.7072	-8.69516	1.97269	-0.752884	8.14813	19.465	38.5315	5.66128	78.1591	55.1312	1.76639	-13.9804	-28.4133	-10.8128	-18.437	41.0127	5.2795	2.79355	48.2292	17.1343
138	-2.45976	-0.242363	17.4916	-1.09765	0.0972095	1.9435	-1.09764	0.0973228	7.76393	-0.826732	0.00296418	11.6602	-2.86302	-2.24933	14.2116	-6.06401	-2.99348	-9.57968	-2.80706	-0.212578	-2.08479	28.4208	-3.11469	32.211	-41.0746	38.9628	80.9171	-3.84271	-16.3185	-34.4925	-8.66517	1.834	-0.574211	8.28711	19.2117	38.1915	5.47459	78.2791	54.4724	1.90605	-14.1773	-28.3796	-10.4004	-18.7682	40.6926	5.05375	3.15624	48.1566	17.1099
140	-2.49644	-0.372205	17.2685	-1.12441	0.0421523	1.84353	-1.1244	0.0422672	7.66396	-0.843221	-0.0400776	11.5852	-2.88765	-2.07384	14.3215	-6.03937	-2.66925	-9.38595	-2.98674	0.385803	-1.56709	27.6658	-2.06414	32.9716	-41.4542	38.3004	82.3784	-6.20439	-13.1055	-37.4705	-8.66192	1.69675	-0.582917	8.34856	18.9977	37.8506	5.50063	78.3928	54.0794	2.005	-14.3242	-28.3916	-10.1909	-19.0361	40.5406	5.05201	2.9446	48.349	17.3036
142	-2.5213	-0.48669	17.0688	-1.14462	-0.00706064	1.75409	-1.14462	-0.00694393	7.57452	-0.855176	-0.0783186	11.518	-2.8975	-1.8647	14.3618	-5.97688	-2.28624	-9.32318	-3.18524	0.930425	-0.898658	26.4417	-0.780218	33.3561	-41.3031	41.3036	81.2684	-6.08165	-11.5177	-41.7727	-8.70397	1.55861	-0.640552	8.37519	18.7683	37.5423	5.58596	78.58	53.8961	2.09213	-14.4603	-28.4529	-10.1083	-19.0798	40.4533	5.01245	2.82925	48.3757	17.3831
144	-2.53449	-0.576947	16.8992	-1.15767	-0.0464695	1.67816	-1.15768	-0.0463501	7.49859	-0.862395	-0.10875	11.461	-2.86904	-1.63759	14.3201	-5.83926	-1.88152	-9.41282	-3.35337	1.38007	-0.165423	24.7374	0.683531	33.3061	-40.5105	47.1561	77.8562	-3.47875	-11.8154	-47.0859	-8.77017	1.43571	-0.715763	8.37632	18.5223	37.2887	5.66209	78.8229	53.8834	2.18047	-14.5738	-28.544	-10.1231	-18.8721	40.4325	4.89668	2.871	48.1886	17.2983
146	-2.58051	-0.60291	16.7678	-1.17986	-0.0548419	1.61949	-1.17987	-0.0547183	7.43992	-0.878428	-0.116536	11.417	-2.75364	-1.46568	14.2177	-5.56525	-1.60829	-9.61034	-3.51043	1.77935	0.100579	22.9281	1.86302	33.2232	-39.7484	51.1667	73.2875	0.506017	-11.9542	-53.0833	-8.75349	1.40755	-0.835791	8.34873	18.3014	37.1489	5.60403	78.9675	53.9529	2.30833	-14.5793	-28.5876	-10.1793	-18.5131	40.619	4.82413	2.70038	48.1196	17.2655
148	-2.60688	-0.606491	16.6816	-1.19165	-0.054769	1.58104	-1.19165	-0.0546459	7.40147	-0.887231	-0.117313	11.3882	-2.64023	-1.32747	14.0937	-5.30757	-1.3953	-9.84582	-3.57705	1.97059	0.0753112	20.6858	2.84158	32.9994	-37.1094	58.2742	68.6634	3.5788	-12.658	-57.7911	-8.73799	1.39243	-0.95776	8.29512	18.2121	37.1482	5.56303	79.1742	54.0494	2.34259	-14.4817	-28.6119	-10.2351	-17.9067	40.717	4.544	2.37693	47.8019	17.1509
150	-2.59269	-0.601702	16.6322	-1.18501	-0.0541023	1.5592	-1.18502	-0.05398	7.37963	-0.882306	-0.116431	11.3718	-2.56752	-1.22131	13.9819	-5.1357	-1.22585	-10.0575	-3.55879	1.96373	-0.146751	18.2959	3.52299	32.6596	-32.9419	66.7708	65.4492	5.08713	-13.2821	-60.5304	-8.75036	1.37725	-1.06764	8.22366	18.2705	37.2583	5.58872	79.4397	54.1345	2.28389	-14.3122	-28.6109	-10.2635	-17.09	40.6357	4.00984	1.98768	47.1623	17.0248
152	-2.49399	-0.595974	16.5806	-1.14125	-0.0598632	1.53666	-1.14126	-0.0597451	7.3571	-0.849218	-0.117971	11.3549	-2.6096	-1.16163	13.9621	-5.18922	-1.1002	-10.0976	-3.57475	1.95026	-0.319824	17.1414	3.37448	32.3276	-31.4331	67.4686	65.0374	5.26189	-13.3213	-60.2159	-8.82956	1.39639	-1.15907	8.1463	18.4533	37.3433	5.77092	79.6163	54.1358	2.26779	-14.1974	-28.5359	-10.2047	-16.2794	40.2838	3.21972	1.91912	46.1915	17.2531
154	-2.40116	-0.634602	16.5398	-1.10365	-0.0845082	1.51868	-1.10366	-0.0843951	7.33911	-0.819527	-0.134013	11.3413	-2.66759	-1.08785	14.0253	-5.26554	-0.945959	-9.98436	-3.4799	1.89075	-0.44258	16.4753	2.99147	32.1996	-31.0959	67.322	64.7854	5.44651	-13.3404	-59.7514	-8.91466	1.36759	-1.2058	8.15669	18.563	37.405	5.85686	79.6909	54.0813	2.26099	-14.0989	-28.4651	-10.1678	-15.4425	39.8901	2.42992	1.76935	45.2976	17.6731
156	-2.34002	-0.717391	16.5105	-1.08349	-0.125876	1.50545	-1.08351	-0.125764	7.32588	-0.801798	-0.163661	11.3313	-2.71115	-0.993899	14.178	-5.30745	-0.764226	-9.70531	-3.29136	1.80935	-0.493789	16.1579	2.59293	32.2636	-31.4433	67.5901	64.2431	5.87091	-13.5051	-59.8048	-8.98752	1.29471	-1.22483	8.25085	18.5708	37.4541	5.82017	79.6879	53.9857	2.25104	-14.0086	-28.4174	-10.1863	-14.6432	39.5651	1.80679	1.50193	44.6806	18.126
158	-2.32841	-0.798394	16.4937	-1.08491	-0.162399	1.49762	-1.08493	-0.162286	7.31805	-0.800508	-0.191064	11.3253	-2.70652	-0.918428	14.4459	-5.26862	-0.639241	-9.2102	-3.2042	1.80159	-0.433316	16.2584	2.49888	32.3171	-31.8425	67.6372	63.7735	6.06663	-13.9061	-60.0258	-9.03072	1.27979	-1.31631	8.31781	18.573	37.5675	5.80043	79.7482	53.8736	2.19706	-13.9091	-28.3919	-10.3016	-14.103	39.5424	1.76309	1.31552	44.7831	17.9598
160	-2.31413	-0.865309	16.458	-1.08399	-0.193062	1.48148	-1.08401	-0.19295	7.30191	-0.79784	-0.213952	11.3132	-2.71574	-0.840718	14.7891	-5.25432	-0.507781	-8.57543	-3.18463	1.86669	-0.310537	16.4602	2.58933	32.2143	-32.0364	67.5142	63.5391	6.12149	-14.2228	-60.0416	-9.0877	1.2676	-1.41264	8.36268	18.5875	37.6317	5.8257	79.7655	53.8095	2.15382	-13.8445	-28.3656	-10.3706	-13.8416	39.5462	1.78066	1.11882	44.8546	17.891
162	-2.28377	-0.915699	16.3959	-1.07465	-0.21791	1.45374	-1.07467	-0.217799	7.27417	-0.789246	-0.231972	11.2923	-2.75257	-0.753646	15.1765	-5.28726	-0.350655	-7.85937	-3.21124	1.98247	-0.174029	16.6552	2.75346	31.9997	-32.035	67.322	63.4887	6.10444	-14.3831	-59.8687	-9.15724	1.24285	-1.49988	8.37575	18.5781	37.629	5.8751	79.7429	53.7997	2.15102	-13.8232	-28.3386	-10.3576	-13.8978	39.5103	1.7687	0.970477	44.6848	18.0291
164	-2.23668	-0.961195	16.3061	-1.05752	-0.242089	1.41382	-1.05755	-0.24198	7.23425	-0.774866	-0.24901	11.2623	-2.81244	-0.643427	15.5298	-5.35466	-0.141728	-7.20803	-3.20414	2.04386	-0.170637	16.7843	2.5961	32.0518	-32.3541	67.4458	63.1995	6.2789	-14.4202	-60.0436	-9.19491	1.18472	-1.58026	8.33606	18.3419	37.598	5.78391	79.7857	53.7983	2.26465	-13.8437	-28.3351	-10.2657	-14.4068	39.432	1.84446	1.15585	44.1617	18.1621
166	-2.17967	-0.993583	16.2207	-1.03498	-0.261281	1.37596	-1.03501	-0.261175	7.19639	-0.756761	-0.261966	11.2339	-2.88911	-0.528663	15.869	-5.4521	0.0817936	-6.58368	-3.19355	2.13292	-0.199719	16.7611	2.51119	32.0987	-32.3714	67.7313	62.9156	6.26696	-14.3963	-60.07	-9.20475	1.12693	-1.64955	8.22582	18.1596	37.5361	5.8232	79.8245	53.8019	2.38719	-13.845	-28.3449	-10.169	-15.0769	39.2735	1.9311	1.71261	43.5069	18.1881
168	-2.12242	-1.01489	16.1501	-1.01147	-0.27554	1.34476	-1.0115	-0.275436	7.16519	-0.73825	-0.271158	11.2104	-2.9736	-0.415754	16.2011	-5.56555	0.304518	-5.97258	-3.1824	2.24611	-0.243353	16.6104	2.53602	32.1054	-32.102	68.0801	62.6766	6.08188	-14.3472	-59.925	-9.18771	1.07798	-1.71149	8.08187	18.0605	37.4535	5.98615	79.851	53.809	2.48762	-13.8282	-28.3558	-10.1058	-15.74	39.0755	2.00555	2.5076	42.8864	18.091
170	-2.09879	-1.04024	16.0978	-1.00304	-0.288793	1.32148	-1.00307	-0.288689	7.14191	-0.73108	-0.280557	11.1929	-3.04137	-0.30944	16.5558	-5.65197	0.507729	-5.31873	-3.16422	2.30418	-0.329125	16.5161	2.44768	32.1653	-32.1865	68.2376	62.4168	6.14718	-14.3436	-59.9789	-9.13263	1.0378	-1.7891	8.06844	17.8807	37.3746	5.98456	79.8938	53.8257	2.55191	-13.8701	-28.3226	-10.1509	-16.0348	39.061	2.07187	2.99491	42.7518	17.9558
172	-2.07905	-1.06176	16.0791	-0.996067	-0.299887	1.31319	-0.996098	-0.299784	7.13362	-0.725144	-0.288411	11.1867	-3.08258	-0.215445	16.8715	-5.69515	0.680353	-4.73636	-3.1373	2.3148	-0.356421	16.5188	2.4235	32.2365	-32.3703	68.297	62.2064	6.16908	-14.3602	-60.0081	-9.14767	1.01096	-1.84973	8.12144	17.7381	37.3615	5.92844	79.9284	53.8147	2.559	-13.9017	-28.292	-10.1975	-16.1463	39.0356	2.13217	3.03566	42.7573	17.8925
174	-2.05319	-1.07845	16.0919	-0.986082	-0.309204	1.31889	-0.986114	-0.309102	7.13933	-0.717084	-0.294722	11.191	-3.09944	-0.139869	17.1314	-5.70081	0.813076	-4.25616	-3.10619	2.29172	-0.314565	16.6209	2.48678	32.3089	-32.5875	68.2662	62.0654	6.11686	-14.3868	-59.9766	-9.24464	0.994808	-1.88533	8.20557	17.6618	37.4029	5.86719	79.94	53.7855	2.52346	-13.9067	-28.2723	-10.2134	-16.1511	38.9397	2.16634	2.73598	42.7489	17.9269
176	-2.00452	-1.09323	16.1147	-0.965963	-0.319463	1.32917	-0.965996	-0.319363	7.1496	-0.701392	-0.301076	11.1986	-3.11945	-0.0996342	17.3281	-5.72443	0.884993	-3.89237	-3.09099	2.28845	-0.252389	16.7841	2.58831	32.3767	-32.7667	68.0936	62.0136	6.11189	-14.4007	-59.9186	-9.37123	0.976924	-1.89234	8.22385	17.6731	37.383	5.93217	79.8818	53.8183	2.52831	-13.8734	-28.2528	-10.1601	-16.2171	38.6876	2.09325	2.71905	42.3825	18.033
178	-1.96288	-1.09893	16.1262	-0.948185	-0.325231	1.33444	-0.948219	-0.325133	7.15487	-0.687735	-0.304233	11.2026	-3.11641	-0.0825428	17.4898	-5.71386	0.908191	-3.59211	-3.0794	2.30702	-0.234335	16.8673	2.6442	32.4354	-32.8355	67.9828	61.9625	6.13593	-14.3924	-59.8742	-9.45719	0.943811	-1.89528	8.21579	17.6977	37.3545	5.99972	79.8467	53.8466	2.53496	-13.8701	-28.2419	-10.1306	-16.2448	38.4643	1.98214	2.91289	42.0209	18.1083
180	-1.93629	-1.09848	16.1218	-0.936485	-0.327176	1.3326	-0.936519	-0.327079	7.15303	-0.678864	-0.304935	11.2012	-3.0881	-0.082505	17.6204	-5.66287	0.892995	-3.34839	-3.07457	2.34282	-0.26856	16.847	2.63634	32.4826	-32.7972	67.9836	61.8837	6.17122	-14.3599	-59.8562	-9.48224	0.898461	-1.90586	8.19416	17.7198	37.3352	6.04025	79.8454	53.8554	2.53204	-13.8974	-28.2394	-10.1457	-16.2191	38.336	1.88442	3.20241	41.7865	18.0956
182	-1.93163	-1.11104	16.1069	-0.935411	-0.333121	1.32594	-0.935445	-0.333025	7.14638	-0.677672	-0.309319	11.1962	-3.0456	-0.0888176	17.7064	-5.58784	0.863381	-3.187	-3.1058	2.37212	-0.319689	16.7692	2.59183	32.5126	-32.7271	68.0969	61.7569	6.14484	-14.3	-59.8776	-9.43954	0.869369	-1.95003	8.18106	17.7535	37.3592	6.04748	79.828	53.8414	2.49645	-13.8801	-28.2356	-10.2042	-16.1417	38.4068	1.95619	3.09152	41.8748	17.8508
184	-1.91798	-1.12571	16.099	-0.930581	-0.340675	1.32244	-0.930616	-0.340579	7.14287	-0.673573	-0.314658	11.1936	-3.00697	-0.0957547	17.7506	-5.51989	0.835779	-3.10333	-3.11844	2.36964	-0.343949	16.7313	2.50726	32.5597	-32.7737	68.1976	61.6174	6.12663	-14.2746	-59.8834	-9.40202	0.844396	-1.97787	8.18378	17.7828	37.3922	6.0252	79.8146	53.8172	2.47902	-13.8935	-28.242	-10.2523	-16.1007	38.4556	2.02144	2.90701	41.8972	17.7276
186	-1.88956	-1.14032	16.1012	-0.91929	-0.349336	1.32349	-0.919326	-0.349242	7.14392	-0.664576	-0.320402	11.1943	-2.97145	-0.101046	17.7665	-5.45692	0.813453	-3.07265	-3.10342	2.34545	-0.336759	16.7581	2.40182	32.628	-32.9429	68.2384	61.484	6.1174	-14.2917	-59.8474	-9.39014	0.812681	-1.98295	8.19347	17.8172	37.4248	5.99943	79.8133	53.786	2.47782	-13.9469	-28.2535	-10.2788	-16.1138	38.4375	2.04752	2.76665	41.7989	17.7327
188	-1.85533	-1.15526	16.1059	-0.905481	-0.358596	1.32564	-0.905518	-0.358503	7.14608	-0.653659	-0.326429	11.1959	-2.91309	-0.101861	17.8021	-5.35084	0.790823	-3.00473	-3.07687	2.3722	-0.330348	16.8432	2.35307	32.6967	-33.0835	68.1604	61.4102	6.0473	-14.3226	-59.7031	-9.4099	0.732656	-1.9847	8.16003	17.918	37.4445	6.07665	79.8467	53.7543	2.43368	-14.0119	-28.2431	-10.2954	-16.1613	38.3911	2.05944	2.90517	41.7366	17.5495
190	-1.8145	-1.16859	16.1182	-0.888667	-0.367649	1.33126	-0.888705	-0.367557	7.15169	-0.640512	-0.332103	11.2001	-2.85466	-0.111982	17.8478	-5.24778	0.750835	-2.91801	-3.04829	2.40393	-0.325784	16.9409	2.3068	32.7839	-33.277	68.0096	61.3163	6.01178	-14.3445	-59.6051	-9.43907	0.667961	-2.00281	8.12727	18.0105	37.4889	6.16621	79.8836	53.6822	2.37729	-14.0786	-28.2085	-10.3145	-16.2101	38.3319	2.0966	2.95301	41.7287	17.2265
192	-1.76716	-1.18123	16.1353	-0.868956	-0.376897	1.33899	-0.868995	-0.376808	7.15943	-0.625189	-0.337734	11.2059	-2.796	-0.133858	17.8997	-5.1482	0.689111	-2.8191	-3.01845	2.43086	-0.325022	17.0314	2.25454	32.8856	-33.5109	67.8208	61.1821	6.02603	-14.3485	-59.5791	-9.46871	0.630464	-2.0382	8.102	18.0909	37.5622	6.24797	79.8891	53.56	2.32446	-14.134	-28.1486	-10.3318	-16.2691	38.2643	2.14731	2.85902	41.7698	16.8622
194	-1.71252	-1.19658	16.1414	-0.846238	-0.387963	1.3419	-0.846278	-0.387876	7.16234	-0.607497	-0.344536	11.2081	-2.71393	-0.165142	17.9461	-5.00898	0.602667	-2.72969	-2.98028	2.44201	-0.33045	17.0835	2.2066	32.9688	-33.6823	67.7001	61.0057	6.06485	-14.3349	-59.5791	-9.48559	0.613864	-2.07542	8.07778	18.2093	37.6476	6.32163	79.7563	53.3916	2.30759	-14.1455	-28.0541	-10.3139	-16.4275	38.185	2.12071	2.76451	41.8022	16.8544
196	-1.65449	-1.22638	16.1427	-0.823177	-0.405654	1.34264	-0.823219	-0.405569	7.16307	-0.58912	-0.356271	11.2086	-2.62999	-0.191887	17.994	-4.86478	0.523959	-2.63789	-2.91976	2.50661	-0.335867	17.1267	2.16694	33.061	-33.7931	67.532	60.7922	6.10156	-14.2738	-59.5845	-9.50023	0.565736	-2.09318	8.01872	18.3774	37.729	6.40391	79.5372	53.1816	2.3433	-14.1135	-27.997	-10.2834	-16.5511	38.0875	2.05847	2.68672	41.8058	16.8904
198	-1.59701	-1.2695	16.1367	-0.801403	-0.429172	1.34004	-0.801448	-0.429089	7.16047	-0.571327	-0.372449	11.2066	-2.55374	-0.212749	18.0411	-4.7326	0.458712	-2.54796	-2.84458	2.61982	-0.335086	17.1601	2.13204	33.1561	-33.8379	67.352	60.5335	6.11822	-14.1795	-59.5628	-9.51165	0.484748	-2.0848	7.93575	18.5774	37.7909	6.47565	79.2572	52.9424	2.42388	-14.0439	-27.9947	-10.2481	-16.6107	37.9848	1.97412	2.64431	41.7906	16.906
200	-1.55189	-1.31193	16.1069	-0.784932	-0.451483	1.32688	-0.784979	-0.451402	7.14731	-0.557566	-0.388079	11.1967	-2.50291	-0.23934	18.09	-4.64869	0.391487	-2.45515	-2.79921	2.69944	-0.310195	17.1501	2.07651	33.2127	-33.8005	67.4232	60.1671	6.06054	-14.1326	-59.3966	-9.5066	0.413904	-2.04443	7.91164	18.7327	37.7914	6.43511	78.9547	52.7048	2.50249	-13.9551	-28.0471	-10.2177	-16.6019	37.9367	1.88019	2.69172	41.8356	16.9038
202	-1.5077	-1.33684	16.074	-0.76746	-0.466046	1.31236	-0.767508	-0.465966	7.13279	-0.543554	-0.397852	11.1858	-2.47134	-0.257765	18.0457	-4.59709	0.348853	-2.53614	-2.76678	2.72694	-0.273495	17.128	2.04728	33.2109	-33.7468	67.5171	59.8763	6.05394	-14.139	-59.2396	-9.49718	0.387499	-2.00401	7.91069	18.8159	37.7614	6.38719	78.7526	52.5218	2.56313	-13.8877	-28.112	-10.2035	-16.652	37.8973	1.83328	2.67483	41.8528	16.9785
204	-1.46562	-1.34907	16.0452	-0.749912	-0.474859	1.29974	-0.749961	-0.474782	7.12017	-0.529858	-0.403322	11.1763	-2.44507	-0.263897	17.8916	-4.55102	0.334191	-2.82201	-2.74841	2.71362	-0.229499	17.1081	2.04465	33.1612	-33.7073	67.5924	59.6989	6.11157	-14.1975	-59.1493	-9.48949	0.402228	-1.97675	7.91617	18.8274	37.7161	6.37402	78.6913	52.4133	2.59319	-13.8589	-28.1696	-10.1884	-16.774	37.8596	1.82918	2.5885	41.8314	17.1061
206	-1.4383	-1.38628	16.0271	-0.740842	-0.493411	1.29169	-0.740893	-0.493334	7.11212	-0.521874	-0.416611	11.1702	-2.3726	-0.24941	17.6469	-4.41365	0.344537	-3.27595	-2.7607	2.73432	-0.190592	17.1209	2.02463	33.1292	-33.7365	67.6929	59.6038	6.15756	-14.3099	-59.2063	-9.49329	0.403002	-1.99142	7.88472	18.8092	37.692	6.47386	78.8155	52.4009	2.56217	-13.8962	-28.1929	-10.0972	-16.9027	37.8408	1.78921	2.56822	41.8178	17.0987
208	-1.43232	-1.44115	16.0327	-0.742601	-0.517925	1.29404	-0.742655	-0.517848	7.11447	-0.521609	-0.435044	11.172	-2.28107	-0.254055	17.3987	-4.24791	0.313031	-3.73542	-2.79082	2.77022	-0.120597	17.1441	1.9971	33.1011	-33.773	67.7896	59.5491	6.23317	-14.3244	-59.3626	-9.51462	0.406038	-1.97378	7.84306	18.7541	37.6479	6.58627	78.9478	52.4462	2.51972	-13.9453	-28.1611	-9.93438	-16.9689	37.8044	1.73767	2.56453	41.753	17.0252
210	-1.4531	-1.51069	16.0658	-0.757336	-0.546644	1.30845	-0.757393	-0.546566	7.12888	-0.530783	-0.457444	11.1827	-2.18199	-0.28178	17.1833	-4.07648	0.235196	-4.13321	-2.84099	2.81878	-0.0192101	17.1684	1.97271	33.0775	-33.7837	67.8824	59.5087	6.3381	-14.2179	-59.5756	-9.55422	0.411945	-1.90927	7.80873	18.6741	37.5745	6.66927	79.0155	52.5264	2.49992	-13.9814	-28.0936	-9.71222	-16.9396	37.7182	1.68023	2.55645	41.6168	16.9087
212	-1.52096	-1.58867	16.1311	-0.793496	-0.575185	1.33692	-0.793555	-0.575104	7.15735	-0.556	-0.481076	11.204	-2.09776	-0.311874	17.0388	-3.93318	0.155539	-4.39932	-2.94243	2.88028	0.0847541	17.1792	1.98994	33.0604	-33.6975	67.99	59.4381	6.45055	-14.0475	-59.736	-9.60825	0.417786	-1.81037	7.83638	18.6143	37.4654	6.64752	78.9128	52.5991	2.59592	-13.965	-28.0934	-9.47074	-16.7604	37.4761	1.62992	2.47424	41.3675	16.7929
214	-1.57846	-1.65649	16.1952	-0.824313	-0.600083	1.36492	-0.824374	-0.599998	7.18536	-0.57746	-0.501637	11.2249	-2.02582	-0.323848	16.9803	-3.80613	0.110473	-4.50657	-3.01582	2.93913	0.166735	17.1696	2.0263	33.0718	-33.5402	68.1575	59.3131	6.50208	-13.8801	-59.7868	-9.66771	0.406182	-1.70328	7.85993	18.5599	37.3612	6.58871	78.7263	52.6351	2.71323	-13.8928	-28.1169	-9.27856	-16.5237	37.2326	1.56131	2.48451	41.1353	16.678
216	-1.614	-1.70797	16.2467	-0.844173	-0.619608	1.38746	-0.844237	-0.619521	7.20789	-0.591073	-0.517483	11.2418	-1.96462	-0.318912	17.0062	-3.69282	0.0975389	-4.45759	-3.04438	2.98726	0.220141	17.1438	2.0796	33.1163	-33.3376	68.3626	59.1305	6.4884	-13.7521	-59.7222	-9.73058	0.381074	-1.60479	7.86471	18.5283	37.2759	6.53486	78.5059	52.6192	2.81976	-13.7909	-28.1529	-9.14417	-16.2505	37.019	1.46769	2.55792	40.9512	16.5694
218	-1.63955	-1.7392	16.2777	-0.857974	-0.631126	1.40103	-0.858039	-0.631038	7.22146	-0.600663	-0.526963	11.2519	-1.90711	-0.325137	17.0979	-3.59005	0.0637922	-4.28607	-3.03847	3.0115	0.248579	17.1231	2.16431	33.1904	-33.161	68.4695	58.9057	6.46585	-13.7282	-59.5835	-9.80158	0.376356	-1.54948	7.85399	18.6101	37.2159	6.59959	78.355	52.5277	2.88001	-13.7659	-28.1918	-9.01504	-15.908	36.8048	1.32964	2.38426	40.8121	16.4862
220	-1.65632	-1.76049	16.2827	-0.867044	-0.639096	1.40306	-0.86711	-0.639006	7.22349	-0.606932	-0.533501	11.2534	-1.85393	-0.342847	17.2019	-3.49906	0.0104012	-4.09152	-3.02111	3.00474	0.265628	17.1159	2.24541	33.2769	-33.0592	68.5413	58.6646	6.43756	-13.7527	-59.4581	-9.86941	0.387334	-1.52915	7.83898	18.6669	37.2091	6.66606	78.3249	52.392	2.88545	-13.7987	-28.2116	-8.93398	-15.6739	36.6391	1.27078	2.27225	40.6736	16.3817
222	-1.66956	-1.78004	16.2691	-0.874367	-0.646659	1.39689	-0.874434	-0.646569	7.21732	-0.611911	-0.539633	11.2488	-1.80171	-0.369589	17.2963	-3.41285	-0.058756	-3.91476	-3.0056	2.98845	0.262827	17.1344	2.30314	33.3879	-33.0382	68.5925	58.4108	6.4175	-13.8109	-59.3579	-9.92831	0.394173	-1.53122	7.80733	18.7001	37.2478	6.73283	78.3954	52.2319	2.84783	-13.8685	-28.2053	-8.88868	-15.5662	36.519	1.29567	2.27805	40.5201	16.2453
224	-1.69536	-1.82191	16.2692	-0.889028	-0.662946	1.39665	-0.889096	-0.662854	7.21708	-0.62182	-0.55275	11.2486	-1.73405	-0.391172	17.3501	-3.2967	-0.122625	-3.81329	-3.02552	3.06205	0.193598	17.2373	2.28928	33.5842	-33.079	68.6441	58.1327	6.44203	-13.9106	-59.2314	-9.96384	0.311093	-1.50999	7.68615	18.8467	37.262	6.90757	78.4332	52.1097	2.82692	-13.9017	-28.1737	-8.79188	-15.4783	36.4003	1.29955	2.34579	40.3297	16.0637
226	-1.73677	-1.86351	16.3018	-0.910628	-0.677721	1.41076	-0.910698	-0.677627	7.23119	-0.637032	-0.565165	11.2591	-1.67943	-0.410671	17.4157	-3.20355	-0.178423	-3.69024	-3.01877	3.1468	0.0693153	17.2593	2.26032	33.8662	-33.0683	68.6151	57.81	6.52821	-13.9492	-59.0805	-10.0021	0.218149	-1.4793	7.58334	19.062	37.3307	7.09223	78.3833	51.9141	2.80275	-13.9154	-28.1129	-8.68084	-15.3981	36.2196	1.28775	2.4533	40.1616	15.9555
228	-1.7895	-1.88999	16.3605	-0.936076	-0.684847	1.43645	-0.936146	-0.68475	7.25688	-0.655628	-0.572093	11.2783	-1.6467	-0.433638	17.5132	-3.15139	-0.233782	-3.50813	-2.978	3.21916	-0.0922901	17.1783	2.2564	34.2035	-32.9511	68.5148	57.4438	6.65796	-13.9088	-58.9116	-10.0496	0.151539	-1.45012	7.51652	19.3167	37.4617	7.2582	78.2252	51.6129	2.79296	-13.9082	-28.0338	-8.5721	-15.3377	35.9635	1.27878	2.57202	40.0173	15.9255
230	-1.82912	-1.85442	16.3973	-0.950721	-0.665909	1.4527	-0.95079	-0.665811	7.27313	-0.667814	-0.558858	11.2906	-1.64116	-0.487396	17.6801	-3.15888	-0.337743	-3.19657	-2.93945	3.24879	-0.235006	17.0621	2.40255	34.4687	-32.5917	68.4728	57.0599	6.74169	-13.8194	-58.7699	-10.1088	0.196624	-1.46683	7.46005	19.5338	37.6353	7.37083	77.9463	51.1671	2.88065	-13.8693	-27.9796	-8.50508	-15.3861	35.6391	1.36251	2.60007	39.834	15.8712
232	-1.87487	-1.83559	16.4173	-0.969333	-0.653888	1.46138	-0.9694	-0.653788	7.28182	-0.682509	-0.551055	11.2971	-1.66613	-0.521585	17.8525	-3.21525	-0.395888	-2.87569	-2.86359	3.29072	-0.343423	16.9523	2.53274	34.7233	-32.3312	68.3598	56.6429	6.80069	-13.7437	-58.5386	-10.1656	0.215357	-1.45524	7.37385	19.6873	37.7215	7.52726	77.6444	50.7302	3.01117	-13.8016	-27.9466	-8.45948	-15.4314	35.3373	1.45743	2.72193	39.6924	15.8118
234	-1.92955	-1.84214	16.4229	-0.993847	-0.652329	1.46355	-0.993914	-0.652226	7.28398	-0.700935	-0.551462	11.2987	-1.71806	-0.526292	17.9868	-3.31108	-0.390453	-2.62649	-2.75829	3.35543	-0.414659	16.8656	2.60881	34.9565	-32.2265	68.2098	56.2115	6.83172	-13.7008	-58.2443	-10.2108	0.189655	-1.41883	7.26933	19.7872	37.7067	7.73442	77.3522	50.3621	3.15585	-13.7235	-27.9349	-8.42895	-15.4531	35.0722	1.53735	2.93112	39.6031	15.768
236	-1.98951	-1.83428	16.4244	-1.0195	-0.644052	1.46387	-1.01957	-0.643947	7.2843	-0.720646	-0.546924	11.299	-1.77904	-0.508438	17.9793	-3.41649	-0.337385	-2.64153	-2.68373	3.43813	-0.463541	16.8076	2.62127	35.0922	-32.1788	68.2738	55.8277	6.80703	-13.6942	-58.0962	-10.2206	0.178574	-1.44353	7.22777	19.9341	37.6714	7.9533	77.0712	50.1302	3.25069	-13.7044	-27.9395	-8.40523	-15.4642	34.798	1.56864	3.0275	39.5336	15.813
238	-2.04193	-1.80954	16.4285	-1.04051	-0.628965	1.4655	-1.04057	-0.628857	7.28593	-0.737316	-0.536995	11.3002	-1.8473	-0.487524	17.862	-3.53457	-0.273379	-2.86092	-2.65934	3.49059	-0.493385	16.7978	2.70195	35.1048	-32.0754	68.3866	55.6313	6.79344	-13.7378	-58.0703	-10.2255	0.183108	-1.49576	7.25659	19.9666	37.6397	7.98664	76.9482	50.0418	3.3086	-13.7179	-27.981	-8.38624	-15.5329	34.5486	1.59487	3.06561	39.4818	15.9415
240	-2.08147	-1.77319	16.4419	-1.05496	-0.609784	1.47136	-1.05503	-0.609675	7.29179	-0.749361	-0.523578	11.3047	-1.91272	-0.467274	17.6618	-3.64775	-0.209068	-3.23431	-2.68413	3.51178	-0.508096	16.8355	2.83905	35.0132	-31.9227	68.508	55.6258	6.80833	-13.8193	-58.1522	-10.234	0.195686	-1.56449	7.33063	19.894	37.619	7.85235	76.9816	50.0907	3.33119	-13.7383	-28.0547	-8.36604	-15.6703	34.3243	1.6196	3.08421	39.4439	16.1218
242	-2.09966	-1.75315	16.4802	-1.06145	-0.599349	1.48835	-1.06151	-0.599239	7.30878	-0.754899	-0.516168	11.3174	-1.94224	-0.438012	17.4398	-3.69227	-0.139543	-3.64806	-2.73142	3.54762	-0.515044	16.9158	2.84587	34.9206	-31.8949	68.6174	55.6871	6.86076	-13.8899	-58.2926	-10.2508	0.178885	-1.63524	7.32703	19.9126	37.6053	7.83415	77.0262	50.2508	3.31665	-13.6813	-28.1252	-8.32265	-15.856	34.1069	1.61639	3.2247	39.409	16.2235
244	-2.11425	-1.7437	16.5415	-1.06728	-0.593721	1.51554	-1.06734	-0.593611	7.33598	-0.759651	-0.512291	11.3378	-1.94157	-0.416023	17.324	-3.68378	-0.0964329	-3.86381	-2.76585	3.59496	-0.515638	16.9303	2.81231	34.8347	-31.8405	68.7418	55.7353	6.90396	-13.8912	-58.4196	-10.2748	0.139889	-1.67886	7.32203	19.9136	37.5581	7.8136	77.0111	50.4222	3.30501	-13.5808	-28.1902	-8.27403	-16.0225	33.8393	1.5936	3.3211	39.4104	16.313
246	-2.126	-1.73964	16.6134	-1.07234	-0.590635	1.54746	-1.0724	-0.590524	7.36789	-0.763667	-0.510258	11.3618	-1.92218	-0.408953	17.3435	-3.64597	-0.0906806	-3.82765	-2.78528	3.64794	-0.516308	16.8659	2.77341	34.7664	-31.7187	68.8727	55.7561	6.93116	-13.8097	-58.5032	-10.3018	0.0855697	-1.69	7.32867	19.888	37.4737	7.77946	76.9325	50.566	3.29665	-13.4715	-28.2316	-8.23151	-16.1801	33.5361	1.57484	3.35005	39.4281	16.4106
248	-2.11912	-1.72243	16.6484	-1.06804	-0.583477	1.56309	-1.0681	-0.583367	7.38352	-0.760937	-0.504607	11.3735	-1.9283	-0.434166	17.4712	-3.66546	-0.138122	-3.58957	-2.82571	3.68339	-0.537497	16.786	2.7969	34.7232	-31.4938	68.9402	55.8109	6.96119	-13.6497	-58.5011	-10.3206	0.0371236	-1.67712	7.34063	19.8826	37.372	7.76502	76.8732	50.6477	3.24524	-13.4715	-28.1784	-8.22429	-16.4487	33.3096	1.64643	3.34703	39.3483	16.5659
250	-2.10649	-1.699	16.6609	-1.06065	-0.574171	1.56881	-1.06071	-0.574062	7.38924	-0.756014	-0.497169	11.3778	-1.93823	-0.461631	17.6588	-3.69241	-0.190085	-3.24034	-2.86216	3.68741	-0.579811	16.6772	2.85995	34.7408	-31.2435	69.074	55.8099	6.99321	-13.4972	-58.5211	-10.3125	0.0119983	-1.668	7.33901	19.8839	37.3062	7.76935	76.8155	50.6625	3.19355	-13.4945	-28.1173	-8.24396	-16.7566	33.1535	1.77077	3.46045	39.2382	16.6458
252	-2.09325	-1.67539	16.6576	-1.05293	-0.564913	1.56755	-1.05299	-0.564804	7.38798	-0.750834	-0.489755	11.3769	-1.94076	-0.483761	17.8789	-3.70383	-0.235738	-2.83076	-2.8867	3.67308	-0.637237	16.5529	2.94556	34.8074	-30.9987	69.2649	55.7534	7.02365	-13.3778	-58.565	-10.2793	0.00334627	-1.66803	7.31854	19.8923	37.2786	7.79531	76.7554	50.6237	3.1582	-13.5173	-28.073	-8.27591	-17.0717	33.0523	1.92042	3.70506	39.1167	16.6544
254	-2.08933	-1.67113	16.6553	-1.05086	-0.563375	1.56657	-1.05092	-0.563267	7.387	-0.749386	-0.488475	11.3762	-1.90789	-0.499389	18.0918	-3.64835	-0.281066	-2.43419	-2.88635	3.71445	-0.685135	16.4698	3.00253	34.8436	-30.8101	69.3282	55.7242	7.03697	-13.3075	-58.5297	-10.2456	-0.0374007	-1.66623	7.27234	19.9242	37.2409	7.8673	76.6891	50.5828	3.16215	-13.5214	-28.0577	-8.26927	-17.326	32.9343	2.01774	4.00847	38.9993	16.7337
256	-2.08301	-1.67679	16.6591	-1.04856	-0.566349	1.56825	-1.04862	-0.56624	7.38869	-0.747479	-0.490547	11.3774	-1.85485	-0.51514	18.2577	-3.5561	-0.331802	-2.12485	-2.8854	3.75515	-0.71922	16.4015	3.03151	34.8575	-30.6292	69.4882	55.7055	7.03344	-13.2339	-58.4664	-10.2275	-0.0966996	-1.67147	7.24924	19.9257	37.1982	7.86872	76.5868	50.5878	3.2089	-13.5146	-28.0721	-8.23603	-17.5529	32.8199	2.08372	4.19378	38.9068	16.8639
258	-2.06962	-1.68637	16.6692	-1.0435	-0.571582	1.57278	-1.04356	-0.571474	7.39321	-0.743363	-0.494127	11.3808	-1.78902	-0.531552	18.3688	-3.44083	-0.386279	-1.91719	-2.89305	3.7736	-0.740289	16.3312	3.05851	34.8573	-30.4201	69.7768	55.6971	7.02258	-13.1333	-58.4173	-10.2288	-0.156811	-1.68703	7.24612	19.8955	37.1502	7.80762	76.4576	50.6394	3.29185	-13.5071	-28.1196	-8.18227	-17.7538	32.7127	2.1237	4.2375	38.8439	17.0241
260	-2.04077	-1.68176	16.6787	-1.03051	-0.571855	1.57718	-1.03057	-0.571748	7.39761	-0.733643	-0.493492	11.3841	-1.72833	-0.547051	18.4408	-3.33472	-0.436241	-1.78236	-2.92361	3.72948	-0.757929	16.2107	3.20102	34.8783	-30.0769	70.1133	55.7015	7.0576	-12.9663	-58.5242	-10.246	-0.153399	-1.71784	7.20192	19.8913	37.1002	7.83607	76.3607	50.6817	3.38312	-13.5318	-28.2191	-8.12605	-17.9118	32.6182	2.14732	4.22757	38.8071	17.1421
262	-2.00562	-1.67973	16.688	-1.01497	-0.573768	1.58153	-1.01503	-0.573663	7.40196	-0.721908	-0.49392	11.3874	-1.6623	-0.547296	18.4983	-3.21396	-0.459587	-1.67493	-2.95706	3.66777	-0.782619	16.0664	3.3635	34.9078	-29.6845	70.5229	55.7081	7.02754	-12.7461	-58.6206	-10.261	-0.125907	-1.76081	7.13008	19.8442	37.0311	7.89008	76.3174	50.7297	3.45979	-13.5865	-28.3132	-8.06696	-18.03	32.5244	2.15807	4.27083	38.7728	17.1998
264	-1.96836	-1.68485	16.6963	-0.99908	-0.578996	1.58542	-0.99914	-0.578893	7.40586	-0.7097	-0.496803	11.3903	-1.58513	-0.529411	18.5504	-3.06696	-0.453182	-1.57797	-2.98431	3.60404	-0.813632	15.9211	3.50479	34.9457	-29.3138	70.9459	55.7131	6.93416	-12.492	-58.668	-10.2686	-0.0890862	-1.80997	7.03893	19.7482	36.9435	7.95016	76.3121	50.7803	3.51888	-13.6583	-28.3829	-8.00923	-18.1091	32.4335	2.16181	4.35725	38.7373	17.1997
266	-1.93611	-1.70102	16.7017	-0.986273	-0.588674	1.5879	-0.986333	-0.588572	7.40833	-0.699509	-0.503213	11.3921	-1.48216	-0.495682	18.6016	-2.86772	-0.426037	-1.48292	-2.98943	3.55503	-0.837519	15.8428	3.54011	35.0051	-29.1761	71.1377	55.7108	6.89168	-12.2614	-58.6701	-10.2669	-0.067188	-1.84883	6.95001	19.6306	36.852	7.98649	76.2485	50.8197	3.58387	-13.6923	-28.412	-7.96411	-18.147	32.3667	2.17405	4.31052	38.717	17.1796
268	-1.90999	-1.72118	16.7028	-0.976461	-0.599619	1.58847	-0.976523	-0.599518	7.4089	-0.691474	-0.510765	11.3925	-1.35854	-0.458538	18.6607	-2.62967	-0.399321	-1.373	-2.97709	3.52692	-0.846285	15.7994	3.5573	35.058	-29.123	71.2025	55.6916	6.86024	-12.0909	-58.6475	-10.2709	-0.0579899	-1.86023	6.89438	19.5533	36.7857	8.0018	76.1911	50.8185	3.61675	-13.7283	-28.4171	-7.94022	-18.1659	32.3112	2.19667	4.25557	38.6745	17.1347
270	-1.89074	-1.74292	16.7006	-0.969779	-0.610718	1.58755	-0.969842	-0.610618	7.40798	-0.685767	-0.518634	11.3918	-1.22073	-0.419259	18.7251	-2.36502	-0.373158	-1.25334	-2.94846	3.52003	-0.841867	15.7809	3.57086	35.0939	-29.1145	71.1771	55.6569	6.83935	-11.9986	-58.6054	-10.2808	-0.0627678	-1.84504	6.87517	19.532	36.7512	7.99919	76.1504	50.7777	3.61482	-13.7651	-28.4061	-7.93523	-18.1732	32.2626	2.22607	4.2321	38.6096	17.0675
272	-1.87973	-1.76488	16.7007	-0.96673	-0.621236	1.58757	-0.966794	-0.621136	7.408	-0.682814	-0.5263	11.3918	-1.08535	-0.367908	18.7753	-2.10101	-0.323678	-1.16044	-2.90157	3.53022	-0.841707	15.7754	3.55798	35.0962	-29.1224	71.1336	55.6234	6.84687	-12.0207	-58.5376	-10.2833	-0.0875377	-1.82481	6.87115	19.5649	36.7434	7.99217	76.112	50.7338	3.60197	-13.7612	-28.3913	-7.92975	-18.1706	32.2137	2.24344	4.30496	38.5609	16.9772
274	-1.86995	-1.78117	16.6988	-0.963756	-0.629176	1.5867	-0.963821	-0.629076	7.40713	-0.680082	-0.532046	11.3911	-0.974192	-0.315703	18.8093	-1.88107	-0.264458	-1.09745	-2.86343	3.53125	-0.841826	15.7712	3.52727	35.0952	-29.1468	71.0474	55.5853	6.90164	-12.0562	-58.4643	-10.2776	-0.108939	-1.808	6.86214	19.6054	36.752	7.98036	76.0992	50.6798	3.58391	-13.7596	-28.3825	-7.92749	-18.1691	32.1654	2.25574	4.34646	38.5055	16.9217
276	-1.85962	-1.79162	16.6934	-0.960054	-0.634618	1.58433	-0.960119	-0.634519	7.40476	-0.676963	-0.53588	11.3894	-0.893014	-0.268021	18.8262	-1.71744	-0.203575	-1.06653	-2.83952	3.51829	-0.844388	15.756	3.49064	35.0942	-29.1666	70.9369	55.5444	7.00239	-12.0758	-58.4001	-10.2666	-0.122086	-1.79867	6.84627	19.6416	36.7667	7.96388	76.1028	50.6239	3.56648	-13.7651	-28.3818	-7.92786	-18.1708	32.1185	2.26576	4.33563	38.4446	16.9058
278	-1.84838	-1.80126	16.6827	-0.955873	-0.6398	1.57961	-0.955939	-0.639702	7.40004	-0.673499	-0.539492	11.3858	-0.839609	-0.234578	18.8275	-1.60915	-0.159594	-1.06421	-2.82374	3.50015	-0.861722	15.6954	3.48609	35.0782	-29.1057	70.8818	55.5112	7.13105	-12.0686	-58.3821	-10.2642	-0.130577	-1.79973	6.84328	19.681	36.7618	7.93594	76.0554	50.5964	3.5641	-13.7565	-28.3865	-7.92848	-18.1716	32.0775	2.28262	4.30544	38.4015	16.8851
280	-1.83985	-1.81371	16.6685	-0.953093	-0.646009	1.57332	-0.95316	-0.645911	7.39375	-0.671016	-0.543964	11.3811	-0.804041	-0.213424	18.806	-1.53742	-0.132092	-1.10426	-2.80985	3.4797	-0.873019	15.6169	3.50645	35.0459	-29.008	70.8662	55.4866	7.24433	-12.0452	-58.3866	-10.2702	-0.142047	-1.81102	6.83171	19.6989	36.7386	7.93051	76.0457	50.6019	3.55887	-13.748	-28.3921	-7.92742	-18.1643	32.0402	2.28526	4.30936	38.3612	16.8758
282	-1.83682	-1.82995	16.6518	-0.953021	-0.653447	1.56582	-0.953088	-0.653348	7.38625	-0.670476	-0.54953	11.3754	-0.780724	-0.202406	18.7642	-1.49135	-0.118973	-1.18199	-2.79493	3.46568	-0.87187	15.5299	3.54709	34.9969	-28.8836	70.8946	55.4647	7.3209	-12.0152	-58.4058	-10.2838	-0.160538	-1.82789	6.81415	19.6987	36.6974	7.95087	76.0755	50.6386	3.548	-13.7398	-28.4007	-7.92439	-18.1506	32.006	2.27523	4.34215	38.3209	16.8801
284	-1.84717	-1.8509	16.6334	-0.959186	-0.661869	1.55751	-0.959254	-0.66177	7.37794	-0.674533	-0.556232	11.3692	-0.760163	-0.193351	18.7169	-1.45094	-0.108525	-1.26981	-2.77434	3.49116	-0.85121	15.4413	3.58991	34.9316	-28.7316	71.0047	55.4121	7.32079	-12.0058	-58.4315	-10.3014	-0.195125	-1.83061	6.82502	19.7211	36.6361	7.97811	76.0707	50.6964	3.53645	-13.7237	-28.4282	-7.92044	-18.1419	31.9762	2.27901	4.31642	38.2833	16.8999
286	-1.86292	-1.86584	16.617	-0.967237	-0.667215	1.5501	-0.967306	-0.667115	7.37053	-0.6802	-0.560754	11.3636	-0.738731	-0.191549	18.6727	-1.41127	-0.111667	-1.35187	-2.75492	3.52206	-0.827722	15.3791	3.65425	34.8611	-28.5838	71.0825	55.3874	7.30187	-12.0209	-58.4489	-10.3094	-0.230979	-1.83629	6.82149	19.7338	36.5894	7.99819	76.0494	50.747	3.52683	-13.6795	-28.4466	-7.91757	-18.1518	31.9422	2.28757	4.3	38.2403	16.9173
288	-1.88103	-1.87222	16.6026	-0.975636	-0.668611	1.54357	-0.975705	-0.66851	7.364	-0.686379	-0.562346	11.3587	-0.71896	-0.195235	18.6318	-1.3764	-0.124359	-1.42771	-2.73649	3.54529	-0.81022	15.3453	3.72747	34.7952	-28.4663	71.104	55.3959	7.28489	-12.0542	-58.4514	-10.3064	-0.261729	-1.84648	6.79893	19.7302	36.5607	8.00969	76.0246	50.7809	3.52037	-13.6163	-28.4504	-7.91489	-18.1798	31.9042	2.29935	4.31145	38.1927	16.9245
290	-1.89795	-1.87065	16.5859	-0.982866	-0.666631	1.53606	-0.982935	-0.666529	7.35649	-0.691901	-0.56134	11.3531	-0.717322	-0.194359	18.584	-1.37319	-0.122801	-1.51636	-2.71043	3.5392	-0.816183	15.3171	3.73843	34.758	-28.4541	71.0907	55.4051	7.29426	-12.0735	-58.4322	-10.301	-0.276939	-1.8524	6.77797	19.7098	36.5271	8.02731	76.046	50.7943	3.51732	-13.5932	-28.4445	-7.90587	-18.2108	31.8719	2.31527	4.37535	38.1536	16.9027
292	-1.90955	-1.86543	16.5684	-0.987469	-0.663484	1.52822	-0.987537	-0.663382	7.34865	-0.695533	-0.559295	11.3472	-0.721945	-0.186911	18.531	-1.3793	-0.107151	-1.61499	-2.69004	3.5251	-0.838251	15.2977	3.7466	34.7423	-28.4598	71.03	55.419	7.32605	-12.0829	-58.3881	-10.2941	-0.282406	-1.85602	6.76062	19.6841	36.4971	8.02973	76.0559	50.7892	3.52329	-13.5766	-28.437	-7.89764	-18.2366	31.8376	2.3259	4.41564	38.109	16.9008
294	-1.91518	-1.85896	16.5501	-0.989349	-0.660278	1.52007	-0.989417	-0.660176	7.3405	-0.697134	-0.557032	11.3411	-0.726104	-0.174781	18.4716	-1.38302	-0.0830309	-1.72545	-2.67539	3.508	-0.872378	15.2802	3.76209	34.7441	-28.4579	70.9472	55.4301	7.37148	-12.0818	-58.3276	-10.286	-0.280139	-1.85896	6.74662	19.6631	36.4698	8.02356	76.0463	50.77	3.53857	-13.5639	-28.433	-7.89237	-18.2534	31.8019	2.3309	4.41655	38.0578	16.9222
296	-1.91745	-1.85541	16.5304	-0.989988	-0.658631	1.51134	-0.990056	-0.658528	7.33177	-0.697706	-0.555854	11.3345	-0.71511	-0.168219	18.4019	-1.36088	-0.0739143	-1.85493	-2.65298	3.48523	-0.909936	15.2324	3.77398	34.7555	-28.4255	70.9555	55.407	7.39761	-12.0655	-58.2849	-10.2751	-0.271695	-1.86664	6.72868	19.679	36.4346	8.06028	76.0336	50.7537	3.55952	-13.5694	-28.4436	-7.8928	-18.2563	31.7734	2.33992	4.38548	38.0078	16.9307
298	-1.91533	-1.85608	16.5073	-0.989032	-0.6592	1.50108	-0.9891	-0.659098	7.32151	-0.696942	-0.556233	11.3269	-0.688317	-0.168398	18.3232	-1.31209	-0.0822155	-2.00098	-2.63303	3.47837	-0.94126	15.2053	3.77661	34.7572	-28.4067	70.9815	55.3806	7.4106	-12.0625	-58.2663	-10.269	-0.266939	-1.87865	6.7173	19.6841	36.4032	8.08691	76.0431	50.7254	3.57877	-13.6037	-28.4564	-7.89219	-18.2516	31.7495	2.34275	4.3717	37.9636	16.9361
300	-1.90918	-1.86005	16.4824	-0.986567	-0.661551	1.49004	-0.986635	-0.661449	7.31047	-0.694935	-0.557848	11.3186	-0.646501	-0.175451	18.2392	-1.23814	-0.108011	-2.15667	-2.61757	3.48839	-0.96521	15.1992	3.77009	34.7476	-28.4008	71.0097	55.3619	7.41346	-12.0672	-58.2726	-10.2678	-0.270161	-1.88985	6.70939	19.6699	36.3735	8.09114	76.0662	50.6882	3.59756	-13.6522	-28.4701	-7.88982	-18.2445	31.7287	2.34054	4.37744	37.925	16.9423
302	-1.90072	-1.86226	16.4651	-0.982974	-0.663281	1.48238	-0.983043	-0.663179	7.30281	-0.692129	-0.558922	11.3128	-0.594464	-0.186671	18.1609	-1.14692	-0.144927	-2.30193	-2.60629	3.49965	-0.985628	15.1694	3.75971	34.7402	-28.3651	71.0376	55.3665	7.41647	-12.0286	-58.2984	-10.2676	-0.291046	-1.87642	6.67903	19.6424	36.324	8.0703	76.0418	50.6715	3.63311	-13.6391	-28.4918	-7.88983	-18.2485	31.7058	2.34696	4.35472	37.8859	16.9618
304	-1.89084	-1.86096	16.4468	-0.978476	-0.663587	1.47431	-0.978545	-0.663487	7.29474	-0.688736	-0.558874	11.3068	-0.538422	-0.204092	18.0989	-1.05046	-0.194725	-2.41668	-2.59628	3.49758	-1.02462	15.1161	3.75771	34.7467	-28.3004	71.0816	55.3833	7.41689	-11.9699	-58.3304	-10.2578	-0.301149	-1.86877	6.65992	19.634	36.284	8.04727	75.9873	50.6422	3.65444	-13.6363	-28.5023	-7.88885	-18.2616	31.6841	2.35714	4.34224	37.8466	16.9802
306	-1.88038	-1.85686	16.4254	-0.973486	-0.662731	1.4649	-0.973554	-0.662631	7.28533	-0.68505	-0.557927	11.2997	-0.483195	-0.227049	18.0575	-0.957302	-0.254596	-2.49331	-2.58567	3.48105	-1.08045	15.049	3.76336	34.7639	-28.2235	71.1243	55.408	7.41869	-11.9046	-58.3469	-10.2386	-0.296246	-1.87271	6.6574	19.6415	36.259	8.0225	75.9134	50.5948	3.6606	-13.6534	-28.4995	-7.88603	-18.2801	31.6635	2.36927	4.34883	37.8072	16.9911
308	-1.87078	-1.85464	16.3998	-0.969008	-0.662646	1.45357	-0.969077	-0.662546	7.274	-0.681694	-0.557592	11.2912	-0.439949	-0.253097	18.0413	-0.887015	-0.316363	-2.5231	-2.57228	3.46221	-1.1223	15.0118	3.75937	34.7622	-28.2009	71.08	55.4352	7.43923	-11.8666	-58.2737	-10.2222	-0.286676	-1.88455	6.6639	19.614	36.2455	7.96407	75.8491	50.5347	3.67763	-13.6626	-28.4925	-7.88038	-18.2914	31.6422	2.38012	4.38198	37.7674	16.981
310	-1.8639	-1.85792	16.3752	-0.966168	-0.664744	1.44268	-0.966236	-0.664644	7.26311	-0.679421	-0.558993	11.283	-0.402683	-0.271661	18.0345	-0.825148	-0.362556	-2.53562	-2.54402	3.44577	-1.16297	14.986	3.75308	34.7735	-28.2236	71.0036	55.4497	7.46536	-11.8517	-58.1745	-10.2075	-0.281481	-1.89133	6.66157	19.5971	36.2228	7.94881	75.8024	50.4801	3.69855	-13.6742	-28.4932	-7.87696	-18.2943	31.6199	2.3864	4.39571	37.7305	16.97
312	-1.86043	-1.86554	16.3529	-0.965179	-0.668464	1.43277	-0.965248	-0.668364	7.25321	-0.678431	-0.561724	11.2756	-0.368918	-0.283552	18.0327	-0.76745	-0.395441	-2.53875	-2.50293	3.43323	-1.20356	14.9698	3.75166	34.7969	-28.2743	70.9184	55.4547	7.49087	-11.856	-58.0703	-10.1953	-0.280973	-1.89215	6.6475	19.5911	36.1872	7.97695	75.7792	50.4374	3.72415	-13.6919	-28.5071	-7.87671	-18.2892	31.5972	2.38814	4.38216	37.6958	16.9628
314	-1.86101	-1.86861	16.3322	-0.965607	-0.669853	1.42356	-0.965676	-0.669753	7.24399	-0.67865	-0.562803	11.2687	-0.332716	-0.302832	18.0356	-0.707736	-0.442648	-2.53324	-2.46983	3.4221	-1.23829	14.9729	3.78392	34.7991	-28.2869	70.8675	55.4823	7.50072	-11.8664	-57.9812	-10.1876	-0.272228	-1.89846	6.63126	19.5508	36.1462	7.97204	75.7947	50.4152	3.76313	-13.726	-28.5429	-7.87782	-18.2817	31.5776	2.38889	4.35432	37.657	16.9584
316	-1.86424	-1.86997	16.3134	-0.967064	-0.670274	1.41518	-0.967133	-0.670174	7.23561	-0.679701	-0.563224	11.2624	-0.300932	-0.328516	18.0436	-0.658186	-0.500106	-2.51831	-2.43806	3.41961	-1.27901	14.9663	3.80141	34.7965	-28.2773	70.8517	55.5068	7.51711	-11.8712	-57.9345	-10.1784	-0.277958	-1.90222	6.60514	19.5318	36.109	7.96974	75.8088	50.3928	3.79805	-13.7549	-28.5869	-7.88251	-18.2679	31.5589	2.39028	4.33255	37.6217	16.9524
318	-1.86848	-1.8701	16.2968	-0.968873	-0.670069	1.40776	-0.968942	-0.669969	7.22819	-0.681056	-0.563197	11.2568	-0.276333	-0.360284	18.0571	-0.623737	-0.566312	-2.49296	-2.40851	3.42881	-1.32417	14.9473	3.79586	34.7896	-28.2454	70.8664	55.5294	7.52949	-11.8615	-57.92	-10.1665	-0.300209	-1.8994	6.5703	19.5344	36.0723	7.9662	75.8088	50.3683	3.82746	-13.7744	-28.6332	-7.88983	-18.2513	31.5403	2.39305	4.32328	37.5899	16.9432
320	-1.86855	-1.86924	16.2835	-0.968787	-0.669745	1.40186	-0.968856	-0.669645	7.22229	-0.681006	-0.562958	11.2524	-0.262924	-0.397741	18.0778	-0.611548	-0.639225	-2.45417	-2.38859	3.45434	-1.35347	14.9297	3.78421	34.7621	-28.1717	70.8938	55.5778	7.46838	-11.8199	-57.8639	-10.1533	-0.325046	-1.87879	6.53622	19.5055	36.0113	7.91964	75.7924	50.3553	3.86157	-13.7886	-28.6717	-7.89414	-18.2489	31.521	2.39799	4.3281	37.5534	16.9283
322	-1.86832	-1.86777	16.2709	-0.968524	-0.669173	1.39628	-0.968593	-0.669073	7.21671	-0.680838	-0.562522	11.2482	-0.260588	-0.429853	18.1061	-0.617748	-0.698751	-2.40153	-2.37257	3.49305	-1.39289	14.9397	3.74708	34.7577	-28.1387	70.8876	55.6409	7.41255	-11.7484	-57.8073	-10.1385	-0.356452	-1.85943	6.50918	19.4802	35.9444	7.85361	75.7203	50.3473	3.90497	-13.8019	-28.7138	-7.89759	-18.2555	31.5005	2.40259	4.34432	37.5199	16.9183
324	-1.86837	-1.86578	16.259	-0.968346	-0.668351	1.39097	-0.968415	-0.668251	7.2114	-0.680751	-0.561904	11.2443	-0.270409	-0.451736	18.1436	-0.642691	-0.735634	-2.33153	-2.36055	3.54216	-1.43927	14.9811	3.68866	34.7828	-28.1539	70.8564	55.7099	7.36619	-11.6465	-57.7527	-10.1242	-0.392218	-1.84473	6.48677	19.4582	35.8755	7.77926	75.6005	50.3396	3.957	-13.8232	-28.7616	-7.9004	-18.2691	31.4786	2.40638	4.36561	37.4891	16.916
326	-1.86689	-1.86325	16.2495	-0.967458	-0.667403	1.38677	-0.967527	-0.667304	7.2072	-0.680144	-0.561144	11.2411	-0.295768	-0.457188	18.1954	-0.690494	-0.737481	-2.23535	-2.35954	3.59842	-1.45622	15.043	3.637	34.8184	-28.1685	70.8875	55.7581	7.27807	-11.5125	-57.6849	-10.117	-0.42326	-1.83011	6.44976	19.4073	35.8022	7.71916	75.5033	50.3181	4.01122	-13.8803	-28.8131	-7.90114	-18.2872	31.4562	2.41012	4.36691	37.4538	16.9234
328	-1.86956	-1.85954	16.2436	-0.968314	-0.665588	1.38415	-0.968382	-0.665488	7.20458	-0.680897	-0.559846	11.2391	-0.337412	-0.444563	18.2719	-0.761954	-0.701148	-2.09317	-2.35751	3.63391	-1.45687	15.0955	3.61797	34.8688	-28.1557	70.9394	55.7968	7.1349	-11.3487	-57.5591	-10.1184	-0.444452	-1.81393	6.41602	19.352	35.7307	7.67645	75.4282	50.2862	4.05307	-13.9753	-28.8681	-7.90544	-18.2985	31.4283	2.41387	4.37909	37.4139	16.925
330	-1.87723	-1.85518	16.2412	-0.971317	-0.663073	1.38307	-0.971386	-0.662972	7.20351	-0.683302	-0.558161	11.2383	-0.38997	-0.416891	18.3683	-0.848369	-0.633966	-1.91434	-2.35148	3.64738	-1.44913	15.1335	3.6336	34.9322	-28.1121	71.01	55.8246	6.95303	-11.174	-57.3869	-10.1274	-0.457022	-1.79522	6.38562	19.2967	35.6621	7.65027	75.3733	50.2481	4.08568	-14.0927	-28.928	-7.91395	-18.3007	31.3959	2.41802	4.40106	37.3701	16.9193
332	-1.88785	-1.85245	16.2406	-0.975751	-0.661029	1.38276	-0.97582	-0.660928	7.20319	-0.686748	-0.55692	11.2381	-0.431371	-0.387881	18.46	-0.914079	-0.56807	-1.74434	-2.34185	3.66256	-1.46067	15.1682	3.6683	35.0044	-28.0497	71.132	55.8254	6.82289	-11.0541	-57.2645	-10.1397	-0.470996	-1.77368	6.3434	19.2339	35.5922	7.62872	75.318	50.221	4.13841	-14.165	-28.9992	-7.92303	-18.2996	31.3669	2.42442	4.40095	37.3251	16.9151
334	-1.89903	-1.85324	16.2428	-0.980727	-0.660469	1.38363	-0.980795	-0.660368	7.20407	-0.690504	-0.556821	11.2388	-0.470401	-0.35659	18.5169	-0.974952	-0.498619	-1.63886	-2.32749	3.68195	-1.4502	15.2122	3.67389	35.061	-28.0355	71.2279	55.8272	6.68305	-10.9773	-57.1435	-10.1523	-0.491312	-1.74307	6.29218	19.1884	35.5339	7.62403	75.2853	50.1883	4.19828	-14.233	-29.0764	-7.93677	-18.2852	31.3475	2.42973	4.38478	37.2819	16.922
336	-1.90894	-1.85732	16.2481	-0.985416	-0.661441	1.38591	-0.985485	-0.66134	7.20634	-0.693949	-0.557846	11.2405	-0.509937	-0.323272	18.5369	-1.03628	-0.425078	-1.60216	-2.31132	3.70656	-1.41053	15.2751	3.64855	35.0975	-28.0801	71.2736	55.8463	6.51614	-10.9384	-57.0091	-10.1625	-0.521962	-1.70345	6.23528	19.1648	35.4865	7.62563	75.2626	50.1524	4.2611	-14.298	-29.1557	-7.9531	-18.2613	31.3363	2.43211	4.36248	37.241	16.9409
338	-1.91347	-1.86306	16.2574	-0.987892	-0.66355	1.39003	-0.98796	-0.663449	7.21046	-0.695669	-0.559575	11.2436	-0.55631	-0.287532	18.5447	-1.10936	-0.344815	-1.58802	-2.31853	3.74864	-1.31513	15.3962	3.63518	35.0809	-28.1577	71.2453	55.9146	6.32159	-10.9311	-56.8677	-10.1624	-0.574505	-1.66117	6.18255	19.1605	35.4346	7.58595	75.18	50.1409	4.32042	-14.3242	-29.2298	-7.95965	-18.248	31.3199	2.42527	4.37402	37.199	16.966
340	-1.91361	-1.8615	16.2706	-0.987874	-0.662796	1.3959	-0.987942	-0.662694	7.21633	-0.695712	-0.559002	11.248	-0.603758	-0.249058	18.5466	-1.18355	-0.259166	-1.58488	-2.26729	3.71551	-1.38567	15.4505	3.64044	35.2607	-28.2335	71.2254	56.0251	6.01514	-10.8858	-56.5678	-10.1563	-0.624851	-1.6182	6.14616	19.1416	35.3843	7.49659	75.0617	50.1197	4.37654	-14.3796	-29.2879	-7.96529	-18.2521	31.304	2.42496	4.3832	37.1681	16.9796
342	-1.90966	-1.85172	16.287	-0.98542	-0.65875	1.40323	-0.985488	-0.658648	7.22367	-0.694147	-0.555809	11.2535	-0.647706	-0.208035	18.5438	-1.25053	-0.169949	-1.59076	-2.13954	3.59759	-1.68864	15.4311	3.66407	35.7111	-28.3128	71.1548	56.2011	5.56564	-10.7779	-56.0175	-10.1479	-0.670082	-1.57152	6.11841	19.1044	35.3329	7.37104	74.9229	50.0813	4.42942	-14.4782	-29.3336	-7.97179	-18.272	31.2912	2.43276	4.38857	37.1485	16.9796
344	-1.90238	-1.84151	16.3043	-0.981469	-0.65478	1.41098	-0.981536	-0.654679	7.23142	-0.691459	-0.552576	11.2593	-0.676182	-0.163372	18.5326	-1.28807	-0.0790234	-1.612	-1.92744	3.43713	-2.30063	15.4114	3.70361	36.5464	-28.4751	70.7922	56.4765	4.93576	-10.5346	-55.1273	-10.1508	-0.728113	-1.50491	6.05309	19.0768	35.2656	7.28356	74.8066	50.0283	4.47705	-14.6072	-29.3859	-7.97888	-18.2963	31.2875	2.44048	4.42256	37.1295	16.9754
346	-1.89181	-1.81861	16.3236	-0.97507	-0.645506	1.41972	-0.975137	-0.645405	7.24016	-0.687285	-0.54522	11.2659	-0.689766	-0.128116	18.4958	-1.30146	-0.00984917	-1.68079	-1.76106	3.32957	-2.87829	15.5355	3.71113	37.2088	-28.5507	69.8459	57.1712	4.1242	-10.4384	-53.3204	-10.1534	-0.761926	-1.43068	5.9776	19.0192	35.1899	7.17419	74.6995	49.958	4.53786	-14.7637	-29.4761	-7.98515	-18.3057	31.2902	2.44337	4.43674	37.1072	16.9827
348	-1.87945	-1.78305	16.3438	-0.966873	-0.630818	1.42889	-0.966938	-0.630719	7.24932	-0.682113	-0.533702	11.2728	-0.692708	-0.104383	18.433	-1.29914	0.0350681	-1.79778	-1.659	3.26899	-3.3369	15.8049	3.63574	37.5573	-28.559	68.2719	58.3058	3.25699	-10.6752	-50.6743	-10.1536	-0.761805	-1.36106	5.90646	18.9302	35.1092	7.03405	74.5988	49.8796	4.6141	-14.9507	-29.613	-7.99006	-18.2943	31.299	2.43931	4.41968	37.0818	17.0058
350	-1.8701	-1.7479	16.3598	-0.960006	-0.616091	1.4362	-0.960069	-0.615993	7.25663	-0.677936	-0.522242	11.2783	-0.705182	-0.0843741	18.3542	-1.31539	0.0764613	-1.94436	-1.55813	3.12437	-3.69792	16.0632	3.31914	37.6192	-28.8141	66.1205	59.7275	2.82996	-11.6292	-47.876	-10.152	-0.728149	-1.33395	5.87716	18.8421	35.0354	6.87709	74.5124	49.8348	4.69003	-15.1857	-29.8002	-7.99262	-18.2579	31.3156	2.42468	4.36882	37.0583	17.0483
352	-1.86576	-1.70377	16.3693	-0.954597	-0.597053	1.4406	-0.954659	-0.596954	7.26104	-0.675123	-0.507658	11.2816	-0.70465	-0.0814915	18.2982	-1.31347	0.0820982	-2.04838	-1.49558	2.91789	-3.99613	16.324	2.85487	37.4167	-29.0732	63.925	60.9797	3.20779	-12.851	-45.7454	-10.147	-0.66064	-1.32464	5.85608	18.7439	34.9286	6.71571	74.353	49.787	4.80591	-15.4523	-30.0046	-7.99471	-18.2163	31.3322	2.40969	4.31375	37.0499	17.0854
354	-1.86662	-1.64107	16.3732	-0.949956	-0.569488	1.44254	-0.950015	-0.56939	7.26297	-0.673429	-0.486754	11.2832	-0.686813	-0.102744	18.2754	-1.28787	0.0376603	-2.09039	-1.47725	2.63785	-4.25122	16.5828	2.23617	36.9656	-29.2258	62.2035	61.7963	4.33304	-14.0826	-44.5553	-10.1378	-0.548126	-1.33021	5.83451	18.6306	34.7973	6.55193	74.1336	49.7301	4.95281	-15.7275	-30.2041	-7.9988	-18.1829	31.3452	2.40069	4.26896	37.0535	17.11
356	-1.87302	-1.52218	16.377	-0.943231	-0.516845	1.44468	-0.943284	-0.516747	7.26511	-0.67179	-0.446971	11.2849	-0.645319	-0.16731	18.2909	-1.23325	-0.0940102	-2.06091	-1.50643	2.22097	-4.52136	16.8122	1.35883	36.292	-28.8653	62.5525	61.7376	5.39839	-14.6997	-44.5969	-10.1209	-0.336394	-1.36251	5.80936	18.4727	34.7082	6.36133	74.0015	49.6713	5.05009	-15.9486	-30.3461	-8.01174	-18.1974	31.3447	2.41363	4.26194	37.0381	17.1213
358	-1.86854	-1.41361	16.3864	-0.932581	-0.469576	1.44925	-0.932629	-0.46948	7.26968	-0.666873	-0.410949	11.2884	-0.645277	-0.234901	18.2959	-1.25532	-0.217506	-2.05088	-1.52286	1.78341	-4.6777	17.1582	0.297246	35.4467	-28.7704	63.014	60.8972	7.15864	-16.0123	-44.8237	-10.1139	-0.117191	-1.39967	5.77437	18.3873	34.665	6.26092	73.8537	49.6208	5.16818	-16.0622	-30.4769	-8.0353	-18.2005	31.359	2.43283	4.26905	37.0395	17.1043
360	-1.85215	-1.32804	16.4021	-0.918567	-0.433317	1.45666	-0.918611	-0.433223	7.27709	-0.658736	-0.382937	11.294	-0.693946	-0.298604	18.2798	-1.36512	-0.317736	-2.08027	-1.51125	1.34581	-4.69333	17.6492	-0.902414	34.4615	-29.0808	63.2793	59.1972	9.51519	-18.1301	-45.0274	-10.1189	0.0875873	-1.42993	5.73275	18.3923	34.6715	6.26625	73.7045	49.5785	5.29452	-16.0676	-30.5981	-8.06785	-18.1818	31.3915	2.4521	4.27251	37.0589	17.0714
362	-1.8361	-1.25117	16.421	-0.905402	-0.400836	1.46542	-0.905443	-0.400743	7.28585	-0.650991	-0.3578	11.3007	-0.757179	-0.37192	18.2529	-1.50472	-0.430601	-2.12933	-1.48122	0.868357	-4.59284	18.2586	-2.12449	33.4062	-29.6306	63.6264	56.4336	11.8793	-20.325	-45.4477	-10.1313	0.283387	-1.42868	5.70077	18.4485	34.7324	6.33808	73.7094	49.5288	5.30928	-16.0185	-30.6733	-8.10191	-18.1542	31.4271	2.46354	4.22343	37.0668	17.0871
364	-1.82247	-1.18044	16.4437	-0.893788	-0.370833	1.47583	-0.893826	-0.370741	7.29626	-0.644247	-0.334614	11.3085	-0.810828	-0.445367	18.2042	-1.62703	-0.546546	-2.21899	-1.43679	0.400358	-4.34505	18.9235	-3.35939	32.2669	-29.9038	65.2493	52.6915	12.525	-21.5444	-45.647	-10.123	0.464119	-1.41653	5.69454	18.4941	34.8143	6.36473	73.7267	49.48	5.31261	-15.9589	-30.7273	-8.12943	-18.129	31.4725	2.45834	4.14268	37.0822	17.127
366	-1.80969	-1.10805	16.4755	-0.882431	-0.340001	1.49028	-0.882466	-0.33991	7.31071	-0.63775	-0.310819	11.3194	-0.842707	-0.520342	18.1256	-1.71033	-0.671998	-2.36379	-1.39788	-0.0211144	-4.01551	19.6711	-4.56608	31.1397	-29.6926	68.2316	48.1532	11.3832	-21.6481	-45.4937	-10.0902	0.634183	-1.39431	5.70967	18.5242	34.9042	6.32675	73.7176	49.4416	5.3281	-15.912	-30.7684	-8.14733	-18.1178	31.5314	2.43971	4.05074	37.1079	17.1818
368	-1.78786	-1.00687	16.5389	-0.864831	-0.297157	1.51893	-0.864862	-0.297069	7.33936	-0.627365	-0.277628	11.341	-0.83151	-0.614684	17.9955	-1.72192	-0.846343	-2.60379	-1.43954	-0.305509	-3.89985	20.7106	-5.67601	30.4173	-29.3168	71.779	43.1579	9.70335	-21.9069	-45.095	-10.0457	0.822852	-1.34624	5.71451	18.5998	34.9867	6.27247	73.641	49.443	5.36104	-15.9123	-30.8014	-8.15254	-18.1497	31.6129	2.43056	4.01056	37.1392	17.23
370	-1.76084	-0.894426	16.6134	-0.844038	-0.249756	1.55253	-0.844064	-0.249669	7.37296	-0.614885	-0.240818	11.3663	-0.817513	-0.697798	17.8356	-1.72522	-1.00073	-2.89941	-1.54841	-0.471137	-3.78135	21.7609	-6.43733	29.7864	-28.1655	76.1883	37.9906	7.72332	-21.5388	-44.8057	-9.99887	0.987085	-1.29003	5.68899	18.6532	35.0709	6.19776	73.6234	49.4769	5.39476	-15.9351	-30.8515	-8.1558	-18.2236	31.7082	2.42491	4.00911	37.1808	17.2871
372	-1.72765	-0.78664	16.6854	-0.820876	-0.204918	1.58504	-0.820897	-0.204834	7.40547	-0.600463	-0.205775	11.3907	-0.814607	-0.761583	17.6625	-1.74276	-1.11597	-3.21972	-1.71239	-0.520112	-3.63351	22.7256	-6.81187	29.242	-26.1752	81.0135	32.9204	5.64217	-20.6777	-44.5389	-9.95765	1.11655	-1.23103	5.63542	18.6581	35.1568	6.10215	73.6766	49.5308	5.43669	-15.9697	-30.9295	-8.15441	-18.3368	31.8247	2.42017	4.03728	37.2285	17.3581
374	-1.68583	-0.729209	16.7241	-0.797946	-0.18299	1.60259	-0.797965	-0.182908	7.42303	-0.584737	-0.187893	11.4039	-0.842766	-0.798126	17.5232	-1.80774	-1.17137	-3.47767	-1.89257	-0.447363	-3.52936	23.4752	-6.91899	28.9975	-23.9355	85.145	27.998	3.82989	-20.5026	-43.6171	-9.94497	1.20897	-1.17318	5.59527	18.562	35.2457	5.9699	73.7358	49.5554	5.52834	-15.9982	-31.0527	-8.12685	-18.4668	31.9892	2.40979	4.05612	37.2681	17.453
376	-1.61054	-0.715102	16.7232	-0.763804	-0.182911	1.60246	-0.763823	-0.182831	7.42289	-0.55922	-0.185646	11.4038	-0.858855	-0.846185	17.3895	-1.85467	-1.25185	-3.7252	-2.09435	-0.310716	-3.46272	24.1173	-6.85135	28.9709	-21.5325	88.4211	23.6099	1.4905	-20.2676	-41.58	-9.9252	1.28379	-1.11085	5.51679	18.4642	35.295	5.87701	73.7236	49.5947	5.67512	-16.0005	-31.1863	-8.08397	-18.6726	32.2536	2.38935	4.12253	37.2718	17.5422
378	-1.50448	-0.730529	16.6936	-0.718535	-0.198373	1.5896	-0.718556	-0.198299	7.41003	-0.524386	-0.19432	11.3941	-0.849193	-0.918821	17.2424	-1.86334	-1.3857	-3.99679	-2.30644	-0.134173	-3.48166	24.6886	-6.73377	29.156	-19.2781	90.6343	19.8294	-1.17402	-20.1302	-38.3991	-9.88876	1.35717	-1.05544	5.40188	18.3928	35.3169	5.82603	73.6356	49.6587	5.85915	-15.9829	-31.3058	-8.0251	-18.9462	32.6038	2.36261	4.23895	37.2337	17.6147
380	-1.40485	-0.721426	16.6909	-0.674128	-0.202462	1.58874	-0.674149	-0.202392	7.40917	-0.49093	-0.194532	11.3935	-0.799713	-1.0326	17.018	-1.8148	-1.60727	-4.41144	-2.49335	0.0519136	-3.79521	25.251	-6.98875	29.5986	-18.0177	91.1215	16.6772	-2.92084	-21.4434	-34.5607	-9.82846	1.47723	-1.06404	5.30368	18.3685	35.4048	5.75704	73.539	49.7603	5.99906	-15.9921	-31.3479	-7.93746	-19.212	32.9299	2.34866	4.37921	37.1499	17.6613
382	-1.29819	-0.717874	16.6926	-0.627096	-0.209538	1.58978	-0.627117	-0.209473	7.41021	-0.455321	-0.196806	11.3942	-0.739071	-1.14521	16.8214	-1.74584	-1.83113	-4.77434	-2.63553	0.262999	-4.15544	25.7252	-7.1366	30.1847	-16.9038	91.0745	14.0268	-3.96117	-22.3424	-30.1431	-9.76801	1.58689	-1.06608	5.21395	18.3194	35.5132	5.63604	73.4602	49.8135	6.12272	-16.0184	-31.3658	-7.85601	-19.422	33.2517	2.35392	4.45029	37.0926	17.6628
384	-1.18252	-0.722026	16.6947	-0.576736	-0.220719	1.59105	-0.576758	-0.22066	7.41148	-0.416962	-0.201936	11.3952	-0.678995	-1.24702	16.687	-1.67381	-2.03607	-5.02212	-2.73166	0.484558	-4.48516	26.1246	-7.02652	30.8469	-15.8727	90.4446	11.8634	-4.40834	-22.6259	-25.2394	-9.72303	1.68531	-1.04741	5.13569	18.2481	35.6206	5.48537	73.395	49.8034	6.23043	-16.0609	-31.3699	-7.7907	-19.5564	33.5572	2.36637	4.42681	37.085	17.6558
386	-1.05559	-0.721868	16.6958	-0.521094	-0.230926	1.59187	-0.521118	-0.230872	7.4123	-0.374716	-0.206	11.3958	-0.640005	-1.3437	16.655	-1.63706	-2.22561	-5.07964	-2.80354	0.647409	-4.71426	26.5978	-6.46136	31.4522	-15.6011	87.6613	10.1794	-4.48257	-23.4164	-19.0191	-9.73023	1.82959	-1.02094	5.08167	18.2348	35.6768	5.44189	73.2863	49.752	6.30762	-16.1255	-31.3505	-7.74242	-19.5914	33.7969	2.32354	4.30236	37.1373	17.8105
388	-0.935719	-0.709047	16.7057	-0.467529	-0.234994	1.59657	-0.467554	-0.234946	7.41701	-0.334419	-0.205606	11.3993	-0.600177	-1.43356	16.6521	-1.59595	-2.40336	-5.0832	-2.8554	0.827917	-4.89054	26.9252	-5.89698	31.9467	-15.3335	85.2205	9.06477	-4.50096	-23.3747	-15.7737	-9.76636	1.94842	-0.966892	5.03726	18.2609	35.7075	5.41824	73.1599	49.6966	6.36108	-16.1672	-31.3335	-7.72349	-19.5981	33.997	2.27903	4.1562	37.243	18.015
390	-0.82637	-0.680686	16.7264	-0.417333	-0.23138	1.60609	-0.417356	-0.231337	7.42652	-0.297133	-0.199682	11.4064	-0.562212	-1.51212	16.6484	-1.55429	-2.55983	-5.08859	-2.89127	1.01437	-5.0149	27.019	-5.44829	32.349	-14.7375	83.9142	8.42941	-4.36836	-22.8072	-15.6936	-9.81418	2.03096	-0.892045	5.00557	18.3183	35.7278	5.39807	73.0328	49.6617	6.39269	-16.1895	-31.3277	-7.74334	-19.6105	34.1859	2.24822	4.00669	37.4496	18.2213
392	-0.721353	-0.645905	16.752	-0.368519	-0.224603	1.61775	-0.368542	-0.224565	7.43818	-0.261085	-0.191484	11.4152	-0.558616	-1.55686	16.6079	-1.5642	-2.64222	-5.16263	-2.9171	1.06048	-5.03056	26.6803	-5.13202	32.8207	-13.3776	84.7615	7.94026	-3.88943	-23.5334	-14.9365	-9.8265	2.10032	-0.847525	5.017	18.3794	35.769	5.39791	72.9572	49.7035	6.40349	-16.2643	-31.3444	-7.81794	-19.6824	34.4313	2.23697	3.87077	37.8836	18.26
394	-0.624554	-0.545363	16.8023	-0.317993	-0.188311	1.64044	-0.318012	-0.188277	7.46087	-0.225649	-0.161109	11.4323	-0.558764	-1.61406	16.4967	-1.58684	-2.74523	-5.3678	-2.94156	1.21239	-5.09804	26.3594	-4.71427	33.2835	-11.9463	85.1542	7.30198	-3.03231	-24.1978	-15.6425	-9.82192	2.16046	-0.774562	5.03425	18.4678	35.8548	5.35492	72.8844	49.7617	6.39967	-16.2946	-31.3578	-7.97154	-19.8146	34.8121	2.26193	3.56295	38.824	18.5855
396	-0.540563	-0.371532	16.8844	-0.267128	-0.118844	1.67728	-0.26714	-0.118817	7.49771	-0.192082	-0.105915	11.4599	-0.559461	-1.69761	16.3089	-1.62164	-2.89516	-5.71421	-2.98825	1.49452	-5.24717	26.1963	-4.18158	33.7892	-10.6412	84.6027	6.38423	-2.29323	-24.6152	-17.381	-9.783	2.22482	-0.66894	5.0443	18.5944	35.9959	5.26412	72.7911	49.8384	6.38211	-16.2752	-31.3583	-8.20786	-20.0235	35.3736	2.37179	3.0703	40.3093	19.1492
398	-0.488903	-0.145981	17.0094	-0.22616	-0.0240607	1.73313	-0.226161	-0.0240358	7.55356	-0.167521	-0.0324219	11.5019	-0.573535	-1.8133	16.0561	-1.69423	-3.09804	-6.18035	-3.15028	1.79637	-5.45203	26.2758	-3.65324	34.6404	-9.42244	83.7357	5.15645	-3.70131	-24.9274	-16.9501	-9.60943	2.32906	-0.54792	5.04019	18.7788	36.2083	5.15321	72.6242	49.9873	6.34703	-16.278	-31.33	-8.52625	-20.3736	36.2487	2.7738	2.48654	42.339	19.3724
400	-0.415821	0.0619148	17.1391	-0.177137	0.0611835	1.79102	-0.17713	0.061202	7.61145	-0.136316	0.0344459	11.5453	-0.612307	-1.96979	15.7955	-1.82747	-3.36599	-6.65895	-3.34817	1.94774	-5.56955	26.6076	-3.59911	35.4472	-8.77214	82.943	3.78337	-5.15457	-25.1712	-15.2085	-9.4663	2.509	-0.527489	4.97698	19.0299	36.4447	5.13309	72.4479	50.253	6.2929	-16.2738	-31.3016	-8.85253	-20.7508	37.1009	3.24289	1.99027	43.95	20.0055
402	-0.33645	0.262809	17.2849	-0.125809	0.142812	1.85598	-0.125795	0.142825	7.67642	-0.103136	0.0987514	11.594	-0.660954	-2.16798	15.5515	-1.99445	-3.70606	-7.10485	-3.53521	1.98965	-5.62333	27.055	-3.87524	36.0846	-8.53534	82.2022	2.45662	-6.15327	-25.4493	-12.7592	-9.38129	2.7521	-0.599979	4.86041	19.328	36.7065	5.18428	72.2855	50.5844	6.23572	-16.2535	-31.2736	-9.14524	-21.0493	37.7491	3.66027	1.8509	44.9031	21.1022
404	-0.377163	0.579203	17.567	-0.117267	0.284972	1.98171	-0.117242	0.284971	7.80215	-0.105745	0.205574	11.6883	-0.633201	-2.40865	15.3284	-2.03859	-4.15126	-7.51115	-3.56544	2.30504	-5.90868	27.0582	-3.40523	36.4761	-7.68399	80.8214	1.68447	-6.54633	-26.0464	-11.4794	-9.33252	2.95235	-0.595669	4.75601	19.5951	37.0805	5.0917	72.1862	50.7452	6.23704	-16.1799	-31.2113	-9.28847	-20.9459	37.7183	3.69022	3.11007	45.1796	21.8342
406	-0.431757	0.928618	17.7152	-0.111917	0.442678	2.04803	-0.111869	0.442697	7.86846	-0.111699	0.323863	11.738	-0.641513	-2.64472	15.2713	-2.1423	-4.57733	-7.60778	-3.63388	2.61204	-6.03579	26.839	-2.56741	36.3618	-6.83581	79.0926	1.13605	-6.57595	-26.9696	-10.3519	-9.18532	3.21194	-0.639442	4.64987	19.7944	37.3323	5.03703	71.997	50.737	6.28539	-16.2124	-31.1713	-9.56625	-20.8439	37.8715	3.89029	3.80322	45.5554	22.2822
408	-0.46085	1.2913	17.6977	-0.0945626	0.60395	2.0408	-0.0945003	0.60396	7.86123	-0.108947	0.445511	11.7325	-0.713391	-2.86978	15.3657	-2.35224	-4.96238	-7.42133	-3.82673	2.80925	-5.98148	26.5006	-1.76163	35.8675	-6.12341	77.504	0.743675	-6.14328	-28.0081	-9.71987	-8.94039	3.57568	-0.806903	4.55826	19.9184	37.4618	5.0431	71.727	50.6265	6.37152	-16.3449	-31.1902	-9.99308	-20.7747	38.289	4.28061	3.67676	46.1401	22.4648
410	-0.394148	1.6869	17.6402	-0.0326785	0.77168	2.01565	-0.0325973	0.771688	7.83611	-0.0733371	0.574825	11.7135	-0.875602	-3.14028	15.4139	-2.74435	-5.39689	-7.31512	-4.32318	2.68258	-6.06262	26.3233	-2.26702	35.8541	-5.57874	77.5141	0.451855	-4.42421	-28.3838	-11.8742	-8.73293	4.20871	-1.35101	4.5146	19.999	37.7036	5.09843	71.5778	50.6972	6.46467	-16.4292	-31.3598	-10.3496	-20.4431	38.4612	4.45206	3.66051	46.5559	22.7132
412	-0.347729	1.92841	17.6279	0.00764167	0.87362	2.01033	0.00773075	0.873617	7.83075	-0.0496656	0.653574	11.7094	-1.00161	-3.26654	15.382	-3.02109	-5.58042	-7.36464	-4.86266	2.68699	-5.89712	26.1676	-3.56897	35.7805	-5.02548	79.8425	0.33981	-3.36867	-28.3059	-14.7451	-8.56432	4.57319	-1.82317	4.65944	19.9422	37.9624	4.864	71.3863	50.9132	6.57416	-16.3017	-31.6192	-10.6466	-20.1074	38.4763	4.46258	3.67521	46.8951	23.04
414	-0.357358	1.97256	17.6765	0.00729743	0.893772	2.03204	0.00738962	0.893771	7.85248	-0.0511676	0.668627	11.7256	-1.07023	-3.21301	15.2812	-3.13055	-5.45561	-7.55285	-5.32156	2.88995	-5.51589	26.1074	-5.41492	35.4745	-4.66142	84.0435	0.582524	-3.44423	-27.7482	-17.238	-8.44351	4.56959	-2.13719	4.99366	19.7824	38.2119	4.38086	71.1102	51.2746	6.67229	-15.9437	-31.9242	-10.8664	-19.8975	38.3488	4.37415	3.72371	47.1312	23.377
416	-0.444291	1.83763	17.752	-0.0416827	0.841928	2.06574	-0.0415945	0.841936	7.88617	-0.0844527	0.62678	11.751	-1.13793	-3.02154	15.2293	-3.18549	-5.08077	-7.65752	-5.46453	3.15607	-5.39436	26.5809	-7.4674	34.822	-5.38543	87.5742	1.6833	-4.27689	-26.852	-16.4694	-8.35612	4.32288	-2.37319	5.38292	19.7481	38.4342	4.14291	70.7116	51.7937	6.62963	-15.4406	-32.1759	-10.974	-20.1115	38.0931	4.42981	3.76695	47.1254	23.3638
418	-0.61459	1.5918	17.8093	-0.136536	0.748461	2.09136	-0.136459	0.748476	7.9118	-0.149418	0.550907	11.7705	-1.14077	-2.76335	15.1946	-3.09693	-4.60857	-7.73449	-5.43852	3.28732	-5.11184	26.9314	-7.8705	33.0177	-6.55415	89.997	3.93527	-5.63284	-26.376	-16.3445	-8.23313	4.01268	-2.53344	5.77746	19.7336	38.579	4.10043	70.3336	52.2719	6.58266	-15.0054	-32.3186	-10.9321	-20.4601	37.8227	4.48839	3.7699	46.8969	23.3383
420	-0.865374	1.28459	17.8317	-0.271926	0.634825	2.10128	-0.27186	0.634853	7.92171	-0.243437	0.457393	11.7781	-1.06603	-2.47359	15.1916	-2.85426	-4.10817	-7.75447	-5.27581	3.23382	-4.67476	26.9894	-7.09733	29.9326	-7.91131	91.5715	7.27234	-7.0791	-26.3386	-17.5249	-8.10799	3.68884	-2.5885	6.17934	19.7011	38.6066	4.18721	70.0567	52.6255	6.55393	-14.6934	-32.3607	-10.7947	-20.8456	37.5717	4.53633	3.76417	46.513	23.3564
422	-1.19669	1.02109	17.8009	-0.439104	0.546959	2.08746	-0.43905	0.547004	7.90791	-0.362876	0.381118	11.768	-0.88671	-2.19281	15.3025	-2.42134	-3.66483	-7.56253	-4.98157	3.1284	-4.31515	26.305	-9.23781	25.0213	-9.68182	94.5575	11.054	-7.00125	-26.5819	-19.712	-8.21618	3.28532	-2.31533	6.69519	19.5905	38.341	4.10316	70.0322	52.7202	6.52286	-14.4838	-32.4014	-10.8187	-21.1794	37.3412	4.66393	3.91416	46.2193	23.31
424	-1.50086	0.806698	17.76	-0.590289	0.478265	2.06875	-0.590239	0.478321	7.88917	-0.471561	0.32017	11.754	-0.833177	-1.95992	15.3777	-2.23648	-3.2616	-7.43191	-4.36913	2.30715	-5.27846	25.0878	-12.217	23.0503	-11.9429	96.8156	13.5369	-6.17374	-25.8144	-19.2005	-8.31325	3.11591	-2.38609	7.19575	19.3455	38.4012	4.10592	70.2195	52.8156	6.42149	-14.3093	-32.4766	-10.8496	-21.2663	37.1604	4.66641	4.15467	45.9965	23.347
426	-1.7201	0.696118	17.6834	-0.695677	0.447811	2.0343	-0.695631	0.447883	7.85474	-0.548442	0.290697	11.7283	-0.945054	-1.82201	15.4523	-2.38775	-2.97078	-7.29665	-3.81002	1.00548	-6.67851	23.8662	-15.0802	23.631	-14.0249	98.163	14.175	-5.2133	-24.2828	-16.3167	-8.2871	3.25867	-2.81073	7.53113	19.0419	38.7103	4.2942	70.5732	52.8641	6.24395	-14.2108	-32.5114	-10.8667	-21.147	37.0421	4.58234	4.39807	45.8702	23.4555
428	-1.73889	0.908241	17.3753	-0.687012	0.541224	1.8983	-0.686953	0.541325	7.71873	-0.547984	0.360959	11.6264	-1.18653	-1.91994	15.9184	-2.85202	-3.07077	-6.42485	-5.20337	0.811393	-2.37565	24.6804	-14.8592	19.9397	-12.7218	100.123	12.6975	-5.17004	-24.8858	-16.9656	-7.78627	3.81684	-2.99138	7.11564	19.071	38.2429	5.09065	70.9742	52.3928	6.00416	-14.4318	-32.1061	-10.938	-21.2336	37.0028	4.82474	4.34865	45.9643	23.4441
430	-1.64912	1.17973	17.2762	-0.625619	0.652393	1.85533	-0.625561	0.652438	7.67578	-0.509205	0.447839	11.5942	-1.27709	-2.14071	16.051	-3.09289	-3.44343	-6.16905	-5.23639	1.19504	-3.05991	24.6475	-13.5139	19.8192	-11.1362	99.2481	13.4347	-5.71372	-25.3202	-16.9582	-7.61444	4.07165	-2.69633	6.93816	18.9075	38.0635	4.67521	71.2029	51.7137	5.91393	-14.8401	-31.7466	-10.8849	-21.189	37.0386	4.84729	4.16716	45.9606	23.4669
432	-1.50326	1.36709	17.3802	-0.545954	0.722818	1.90206	-0.545879	0.722874	7.7225	-0.454074	0.505637	11.6291	-1.23677	-2.36728	15.7654	-3.10881	-3.86467	-6.69046	-3.95958	1.80202	-8.12563	23.9761	-11.7963	22.7978	-10.1326	96.3828	16.2746	-7.11299	-24.9481	-15.8679	-7.8301	3.90931	-2.0909	7.14625	18.5134	38.1962	3.15628	71.275	51.0889	6.0248	-15.3466	-31.5991	-10.7061	-20.9771	37.1218	4.59367	3.89224	45.6819	23.4942
434	-1.41306	1.09612	17.2054	-0.529234	0.59618	1.82328	-0.529168	0.596219	7.64374	-0.433584	0.41193	11.57	-1.45097	-2.18766	15.4382	-3.44262	-3.45189	-7.30367	-4.79041	1.62957	-3.81423	25.8108	-11.3576	18.7445	-11.2201	98.0095	16.6248	-11.3851	-23.1373	-15.3042	-7.8656	3.60749	-2.15936	7.38297	18.2115	37.7022	2.79626	71.2742	51.3457	6.38318	-15.785	-31.9464	-10.5761	-20.7137	37.1581	4.34488	3.50733	44.7504	23.3691
436	-1.34732	0.918128	17.0765	-0.515333	0.512476	1.76528	-0.515282	0.512535	7.5857	-0.417917	0.350223	11.5264	-1.5661	-2.04049	15.0463	-3.60778	-3.13119	-8.0374	-5.20871	1.13988	-1.56037	26.9675	-12.0501	16.6634	-13.2008	100.173	18.0026	-14.2877	-20.5086	-16.4182	-7.88996	3.48015	-2.1868	7.45479	18.0443	37.4715	2.77701	71.6952	51.6758	6.53309	-15.8832	-32.1525	-10.4456	-20.5627	37.1263	4.08311	3.21194	43.3776	22.773
438	-1.29532	0.888393	17.0379	-0.495064	0.495093	1.74801	-0.495013	0.495144	7.56844	-0.401665	0.338496	11.5134	-1.55591	-1.99129	14.6691	-3.57974	-3.03545	-8.74044	-4.86002	0.546381	-2.80442	26.8906	-13.4649	17.4611	-15.816	101.31	21.1148	-14.5575	-17.944	-19.3861	-7.94138	3.52464	-2.09088	7.35225	18.0107	37.6145	2.93564	72.547	51.9078	6.40602	-15.6395	-32.089	-10.2826	-20.5785	37.0306	3.83386	3.15701	41.848	21.7849
440	-1.22809	0.707006	16.9989	-0.480488	0.410027	1.73006	-0.480445	0.410078	7.55049	-0.385351	0.275826	11.4999	-1.60649	-1.88073	14.5582	-3.63246	-2.81221	-8.95102	-4.50701	0.147329	-3.31889	26.5199	-14.0694	16.7496	-18.5161	98.6031	26.3469	-11.3569	-18.9617	-23.6418	-8.10123	3.36411	-2.16733	7.25495	17.992	37.7971	3.16116	73.3987	52.1214	6.16186	-15.3312	-31.8747	-9.9627	-20.8279	36.9467	3.71092	3.79498	41.1224	20.9982
442	-1.15366	0.428992	16.944	-0.470623	0.281995	1.70486	-0.470594	0.282041	7.5253	-0.369812	0.180723	11.4809	-1.67908	-1.75225	14.7061	-3.71297	-2.55498	-8.68127	-4.18915	-0.204078	-3.51904	26.3348	-14.391	16.3513	-22.3452	93.7444	31.6678	-6.79198	-21.2575	-29.2548	-8.21983	3.12415	-2.2405	7.17008	18.0867	37.8262	3.54121	73.9296	52.1691	5.96965	-15.1472	-31.686	-9.67046	-20.9875	36.7287	3.56863	4.58809	40.6407	20.4415
444	-1.06892	0.0837403	16.8672	-0.461648	0.123623	1.66985	-0.461635	0.12367	7.49028	-0.352988	0.0628884	11.4546	-1.76917	-1.61492	15.0599	-3.81889	-2.28114	-8.02947	-3.92442	-0.551538	-3.32687	26.4612	-14.4773	16.4506	-26.8851	87.498	36.9272	-1.75834	-23.5965	-35.1129	-8.27383	2.84085	-2.26384	7.12608	18.2677	37.679	3.9775	74.0614	52.0235	5.85982	-15.1404	-31.5623	-9.44028	-20.9779	36.3847	3.38117	5.21089	40.2423	20.1099
446	-0.944662	-0.240551	16.7647	-0.433534	-0.0288148	1.62371	-0.433537	-0.0287731	7.44415	-0.322219	-0.0492983	11.4199	-1.87984	-1.46743	15.4129	-3.96	-1.98175	-7.37959	-3.63797	-1.01182	-2.49912	26.7728	-14.1358	16.4543	-30.0828	82.6811	42.6042	0.832022	-22.5572	-37.2996	-8.3182	2.57819	-2.1949	7.22475	18.3256	37.5037	3.97794	73.8577	51.7198	5.74757	-15.3048	-31.4485	-9.23591	-20.8149	36.0812	3.18202	4.81612	39.7677	19.8013
448	-0.843241	-0.512311	16.7007	-0.411063	-0.156267	1.59491	-0.411078	-0.156222	7.41533	-0.297254	-0.143138	11.3981	-1.89982	-1.33902	15.6576	-3.9459	-1.74766	-6.92993	-3.33427	-1.33406	-1.81138	27.1435	-13.4593	16.8713	-32.5635	78.376	48.2436	2.5807	-21.2297	-38.8407	-8.35623	2.31775	-2.07078	7.27789	18.4875	37.3586	3.93879	73.6136	51.435	5.65564	-15.4741	-31.3243	-9.0316	-20.56	35.7544	2.88966	4.31201	39.1221	19.7702
450	-0.782698	-0.716738	16.6757	-0.401044	-0.250814	1.58363	-0.40107	-0.250772	7.40406	-0.283702	-0.213179	11.3896	-1.81829	-1.24098	15.7732	-3.76037	-1.6018	-6.71831	-3.03151	-1.46776	-1.49901	27.5044	-12.4822	17.82	-34.4148	74.4608	53.629	3.84424	-20.1861	-40.3287	-8.38925	2.08058	-1.92066	7.25244	18.7543	37.2733	3.94386	73.4367	51.2043	5.57899	-15.5936	-31.1925	-8.83695	-20.2311	35.4358	2.52114	3.94092	38.337	19.9485
452	-0.78188	-0.835038	16.6274	-0.410178	-0.30282	1.56196	-0.410209	-0.302777	7.38239	-0.287185	-0.252651	11.3733	-1.70276	-1.19649	15.8178	-3.53335	-1.56371	-6.63637	-2.79996	-1.43588	-1.7815	27.7866	-11.2173	19.3858	-35.4827	70.6447	58.4198	4.45211	-18.9436	-41.0204	-8.40307	1.97243	-1.84229	7.20572	18.9282	37.304	3.95161	73.4166	50.9611	5.48668	-15.6287	-31.0852	-8.71744	-19.8387	35.2859	2.22364	3.8852	37.657	19.8794
454	-0.78743	-0.958079	16.5596	-0.422427	-0.356432	1.53163	-0.422464	-0.356388	7.35206	-0.292883	-0.29353	11.3505	-1.61282	-1.15746	15.8399	-3.35518	-1.52561	-6.59626	-2.57769	-1.26553	-1.9357	27.9427	-9.89684	21.0179	-36.2512	67.0215	62.5637	4.53197	-17.6854	-41.1127	-8.43753	1.84188	-1.70061	7.09589	19.06	37.2426	4.1023	73.5222	50.7936	5.39912	-15.6053	-31.0282	-8.67369	-19.3043	35.245	1.92569	3.72803	37.0637	19.7408
456	-0.792434	-1.09886	16.479	-0.435798	-0.417893	1.49558	-0.435841	-0.417848	7.31601	-0.298906	-0.34035	11.3234	-1.56827	-1.11456	15.8464	-3.2585	-1.46368	-6.58541	-2.38263	-0.992597	-1.83953	27.9812	-8.60211	22.6072	-36.9117	63.6581	66.037	4.16661	-16.5107	-40.8539	-8.4894	1.66412	-1.50492	6.94328	19.1546	37.0692	4.37401	73.7123	50.7321	5.31886	-15.5408	-31.0094	-8.69062	-18.6622	35.292	1.63773	3.44326	36.6155	19.5763
458	-0.823115	-1.21714	16.4107	-0.458601	-0.467412	1.46497	-0.45865	-0.467366	7.2854	-0.312745	-0.37885	11.3003	-1.57645	-1.079	15.8012	-3.26106	-1.39482	-6.67067	-2.34146	-0.71788	-1.72	28.0321	-7.39239	24.3153	-37.6179	60.9149	68.7787	3.65308	-15.5183	-41.0109	-8.5091	1.47907	-1.42843	6.85854	19.2155	36.9065	4.55261	73.8421	50.8237	5.23489	-15.4773	-30.9487	-8.70619	-18.1042	35.3982	1.41198	3.36184	36.5614	19.3749
460	-0.869013	-1.30589	16.3804	-0.485771	-0.502695	1.45121	-0.485822	-0.502644	7.27164	-0.330772	-0.406975	11.29	-1.5986	-1.04995	15.7242	-3.29171	-1.332	-6.81463	-2.34591	-0.470778	-1.70527	27.9056	-6.17746	26.143	-38.1526	58.4227	71.0407	2.76176	-14.5147	-41.0323	-8.52577	1.33171	-1.34415	6.81703	19.2045	36.7927	4.62448	73.9656	50.9272	5.1695	-15.4351	-30.8771	-8.71381	-17.6738	35.5088	1.36839	3.16898	36.5501	19.0341
462	-0.927962	-1.36514	16.388	-0.516388	-0.523914	1.45424	-0.516442	-0.523861	7.27467	-0.352296	-0.424802	11.2922	-1.62045	-1.02107	15.6374	-3.3219	-1.26931	-6.97698	-2.37543	-0.229653	-1.79955	27.5896	-4.92011	28.0498	-38.4744	56.1854	72.7767	1.54617	-13.5786	-40.9124	-8.54735	1.20807	-1.23629	6.7989	19.1412	36.7182	4.61402	74.0867	51.0138	5.1309	-15.4139	-30.8037	-8.70654	-17.3971	35.5619	1.47823	2.93035	36.4839	18.6141
464	-1.00092	-1.41009	16.4023	-0.552019	-0.537722	1.46023	-0.552075	-0.537665	7.28066	-0.378047	-0.437409	11.2966	-1.63199	-0.960235	15.6039	-3.32106	-1.15343	-7.04121	-2.45296	0.15548	-1.86851	27.2166	-3.49498	29.9039	-38.5853	54.439	73.6227	0.501861	-13.0771	-40.9434	-8.58525	0.98446	-1.14706	6.72811	19.1396	36.5774	4.66986	74.1938	51.1215	5.13373	-15.3802	-30.7433	-8.67108	-17.3119	35.3586	1.47734	3.25041	36.2807	18.479
466	-1.08017	-1.42198	16.4312	-0.587791	-0.536485	1.47273	-0.587847	-0.536424	7.29316	-0.404878	-0.438773	11.306	-1.6018	-0.922583	15.6167	-3.25227	-1.09615	-7.01847	-2.57122	0.513696	-1.88173	26.6739	-2.12413	31.6968	-38.6242	53.045	73.7235	-0.676853	-12.822	-41.1866	-8.6038	0.808314	-1.08258	6.68348	19.1615	36.4661	4.69535	74.2739	51.2104	5.13928	-15.3706	-30.6982	-8.64458	-17.3163	35.143	1.53545	3.5135	36.1389	18.3293
468	-1.16151	-1.40323	16.4661	-0.622035	-0.521625	1.48792	-0.622089	-0.52156	7.30835	-0.431444	-0.429852	11.3174	-1.53423	-0.913417	15.6845	-3.12533	-1.10565	-6.8922	-2.71717	0.825233	-1.78678	25.9304	-0.852995	33.3058	-38.5766	52.1162	73.0879	-1.83661	-12.6983	-41.7876	-8.61221	0.701327	-1.04127	6.67114	19.1992	36.3917	4.69108	74.3259	51.2643	5.13702	-15.3752	-30.6641	-8.62865	-17.3398	34.9654	1.64494	3.59143	36.0949	18.1429
470	-1.23697	-1.37569	16.4734	-0.652918	-0.503455	1.49091	-0.65297	-0.503388	7.31134	-0.455697	-0.418252	11.3197	-1.47925	-0.904742	15.8469	-3.02063	-1.11347	-6.5904	-2.83465	1.16966	-1.41692	24.9526	0.38913	34.2957	-38.3088	51.9508	71.7031	-2.28346	-12.4608	-42.8478	-8.68348	0.62199	-1.00803	6.65208	19.2454	36.3103	4.73103	74.3588	51.2493	5.12138	-15.3117	-30.6088	-8.58643	-17.2037	34.7864	1.62788	3.51975	36.1111	18.0938
472	-1.31159	-1.35939	16.4457	-0.684242	-0.49039	1.47832	-0.684293	-0.49032	7.29875	-0.479939	-0.410512	11.3102	-1.42973	-0.877802	16.039	-2.91904	-1.08643	-6.23402	-3.01609	1.541	-0.951989	23.7607	1.55653	34.9057	-37.4141	54.0562	69.1463	-1.64995	-11.8172	-46.4159	-8.7739	0.508877	-0.958506	6.59419	19.2945	36.1631	4.82379	74.3921	51.237	5.10991	-15.2739	-30.5986	-8.55578	-17.0452	34.6609	1.60403	3.45776	36.1165	18.084
474	-1.38364	-1.35598	16.3923	-0.715412	-0.483271	1.45429	-0.715461	-0.483197	7.27472	-0.503672	-0.407218	11.2922	-1.38929	-0.834908	16.2273	-2.82844	-1.0267	-5.88519	-3.25878	1.8868	-0.480389	22.3688	2.56874	35.1847	-35.7421	58.3647	65.7628	-0.0712329	-10.966	-51.9794	-8.86172	0.36554	-0.908064	6.49768	19.342	35.9629	4.94924	74.3975	51.2531	5.12543	-15.2757	-30.6453	-8.54078	-16.9117	34.5936	1.60306	3.45034	36.0807	18.0816
476	-1.44117	-1.34916	16.3577	-0.739996	-0.475773	1.43871	-0.740046	-0.475697	7.25914	-0.522516	-0.403211	11.2805	-1.37338	-0.805346	16.3393	-2.78804	-0.980789	-5.67781	-3.47306	1.99527	-0.128358	20.7337	3.20958	35.0908	-33.3787	63.7018	62.9188	1.93984	-10.7703	-55.6143	-8.89657	0.277979	-0.953621	6.39835	19.3772	35.8181	5.01319	74.2372	51.3491	5.24712	-15.2927	-30.7457	-8.52573	-16.8693	34.5626	1.63901	3.49351	35.9512	18.0567
478	-1.49902	-1.33105	16.3556	-0.763898	-0.463201	1.43758	-0.763945	-0.463122	7.25801	-0.541188	-0.395352	11.2797	-1.35364	-0.79979	16.4378	-2.74932	-0.979665	-5.4947	-3.60153	2.01183	-0.137275	19.3124	3.29257	35.0658	-31.1718	68.4582	61.0104	2.71216	-10.3148	-57.4425	-8.91496	0.206354	-1.01218	6.30433	19.4096	35.7578	5.02186	73.9969	51.3635	5.39704	-15.2891	-30.8015	-8.48979	-16.9037	34.5016	1.71112	3.63863	35.8481	17.9246
480	-1.55811	-1.30039	16.3817	-0.787403	-0.444918	1.44902	-0.787449	-0.444837	7.26945	-0.559944	-0.383185	11.2883	-1.33113	-0.818006	16.5522	-2.71378	-1.02312	-5.28172	-3.63759	1.98839	-0.440828	18.2544	3.00061	35.1935	-29.5243	71.7628	60.0069	2.41898	-9.57325	-57.6347	-8.93436	0.149015	-1.06041	6.22704	19.4446	35.7776	5.00776	73.7401	51.2612	5.529	-15.2588	-30.7934	-8.44327	-16.9913	34.3779	1.80758	3.85175	35.7894	17.7248
482	-1.60805	-1.25716	16.4007	-0.805868	-0.421885	1.45734	-0.805911	-0.421802	7.27777	-0.575234	-0.367147	11.2946	-1.33749	-0.850358	16.7491	-2.73501	-1.08387	-4.91501	-3.62241	1.99362	-0.509202	17.6863	3.24977	35.2342	-28.8056	71.2477	59.6321	3.27253	-9.51342	-57.596	-8.99434	0.136036	-1.07559	6.20329	19.4941	35.8244	5.09678	73.659	51.0539	5.51569	-15.2239	-30.7397	-8.4499	-17.0547	34.1291	1.88194	3.95249	35.7215	17.723
484	-1.65123	-1.23931	16.4061	-0.823378	-0.41057	1.45965	-0.823421	-0.410486	7.28008	-0.589051	-0.359813	11.2963	-1.36736	-0.857885	16.9569	-2.79025	-1.09144	-4.52885	-3.58592	2.02898	-0.509866	17.4121	3.55432	35.3561	-28.4366	70.9053	59.1108	3.78538	-9.72346	-57.5501	-9.07027	0.109896	-1.10048	6.1761	19.5694	35.8348	5.2963	73.5842	50.8298	5.53685	-15.171	-30.7085	-8.48569	-17.0621	33.8525	1.94742	3.96805	35.7026	17.7076
486	-1.69404	-1.24551	16.4075	-0.842642	-0.409836	1.46006	-0.842684	-0.409749	7.28049	-0.603498	-0.360501	11.2966	-1.40274	-0.838468	17.1354	-2.84652	-1.04754	-4.19796	-3.54193	2.09882	-0.485799	17.3312	3.80949	35.5478	-28.2305	71.3902	58.3833	3.80469	-10.0524	-57.5819	-9.14875	0.0591513	-1.14364	6.13979	19.6467	35.8041	5.5559	73.4809	50.6309	5.61736	-15.0958	-30.7101	-8.5431	-17.0127	33.5577	1.99723	3.93385	35.7296	17.6557
488	-1.76546	-1.22794	16.4595	-0.872651	-0.396175	1.48291	-0.872692	-0.396084	7.30334	-0.626825	-0.352187	11.3138	-1.3681	-0.822289	17.1883	-2.77733	-1.031	-4.09993	-3.50052	2.21345	-0.530738	17.2702	3.95163	35.6192	-28.103	71.4225	57.9971	3.94521	-10.2099	-57.4769	-9.19014	-0.0105267	-1.21107	6.11992	19.6179	35.8022	5.65539	73.3644	50.5247	5.68966	-14.9882	-30.7104	-8.62294	-16.9321	33.1703	1.99517	4.01183	35.7336	17.661
490	-1.81988	-1.21966	16.5044	-0.895942	-0.387978	1.50267	-0.895982	-0.387886	7.3231	-0.644777	-0.347531	11.3286	-1.32417	-0.823362	17.1962	-2.6975	-1.04818	-4.08505	-3.47145	2.31239	-0.496487	17.1624	4.11201	35.5941	-27.8189	71.648	57.6435	4.06787	-10.256	-57.394	-9.25618	-0.0574133	-1.217	6.15542	19.5407	35.733	5.66235	73.2145	50.4779	5.74277	-14.8747	-30.725	-8.63397	-16.9256	32.8234	1.97673	3.98544	35.7606	17.6891
492	-1.84769	-1.22192	16.5334	-0.908373	-0.386601	1.5154	-0.908413	-0.386507	7.33583	-0.654168	-0.347281	11.3382	-1.28403	-0.84403	17.1771	-2.63154	-1.09928	-4.11986	-3.46761	2.38068	-0.38252	17.0028	4.30508	35.5011	-27.3402	72.1674	57.2831	4.169	-10.2093	-57.3739	-9.34754	-0.0738277	-1.17175	6.22859	19.4454	35.6019	5.61774	73.0573	50.4832	5.77079	-14.7837	-30.754	-8.57056	-17.0128	32.549	1.95631	3.86525	35.813	17.7124
494	-1.84986	-1.21215	16.5632	-0.908604	-0.382016	1.52869	-0.908643	-0.381922	7.34912	-0.654645	-0.343851	11.3482	-1.24506	-0.878944	17.1268	-2.57291	-1.1754	-4.21243	-3.53166	2.41722	-0.318778	16.8964	4.46854	35.4574	-26.8004	72.913	56.997	4.29686	-10.1328	-57.4517	-9.41194	-0.0680089	-1.21498	6.22282	19.4127	35.5208	5.65052	73.0218	50.5489	5.76847	-14.8102	-30.7934	-8.49354	-17.1716	32.3452	1.95732	3.90374	35.8744	17.634
496	-1.86207	-1.19495	16.5893	-0.912621	-0.37338	1.54029	-0.91266	-0.373286	7.36072	-0.658211	-0.337637	11.3569	-1.21139	-0.897494	17.0734	-2.51838	-1.21983	-4.31099	-3.60616	2.46816	-0.298454	16.707	4.59649	35.4098	-26.1459	73.6138	56.7836	4.40698	-9.98034	-57.5011	-9.45084	-0.0772829	-1.23051	6.20767	19.3638	35.4439	5.66583	73.0141	50.6025	5.75854	-14.8443	-30.7996	-8.45464	-17.2838	32.179	1.97512	3.94569	35.8825	17.5972
498	-1.88681	-1.17387	16.6098	-0.921809	-0.362055	1.54935	-0.921847	-0.36196	7.36978	-0.665813	-0.329749	11.3637	-1.18687	-0.896241	17.0331	-2.47365	-1.22525	-4.38589	-3.66765	2.51928	-0.325266	16.4101	4.70106	35.3777	-25.4142	74.1903	56.6221	4.48605	-9.74597	-57.5005	-9.46533	-0.0985493	-1.2095	6.19113	19.2976	35.3662	5.66994	73.0144	50.626	5.74947	-14.8659	-30.7756	-8.45479	-17.336	32.0394	2.00497	3.96781	35.836	17.6153
500	-1.89744	-1.1616	16.6194	-0.925496	-0.355773	1.55364	-0.925532	-0.355677	7.37407	-0.668975	-0.325283	11.3669	-1.18675	-0.892302	17.0422	-2.47198	-1.21827	-4.36911	-3.67731	2.45557	-0.40679	16.0087	4.85118	35.4948	-24.7631	74.6396	56.4014	4.50715	-9.40505	-57.4987	-9.46186	-0.0743782	-1.21882	6.14278	19.2829	35.2925	5.7836	73.0231	50.6233	5.75174	-14.9032	-30.7835	-8.43459	-17.4003	31.9166	2.03019	4.00755	35.7938	17.6063
502	-1.89543	-1.15106	16.6261	-0.923777	-0.351289	1.55668	-0.923813	-0.351194	7.37711	-0.66798	-0.321817	11.3692	-1.17581	-0.898446	17.0497	-2.45407	-1.23338	-4.35509	-3.66575	2.39331	-0.501938	15.6815	4.97129	35.5614	-24.2475	74.922	56.2855	4.55223	-9.1963	-57.4627	-9.46585	-0.0547233	-1.23366	6.11208	19.2694	35.2588	5.84466	73.0504	50.6186	5.75515	-14.918	-30.7829	-8.41172	-17.4804	31.8242	2.05949	4.03285	35.7695	17.5797
504	-1.8816	-1.143	16.6308	-0.917075	-0.348853	1.55886	-0.917111	-0.348759	7.37929	-0.663128	-0.319564	11.3708	-1.15127	-0.914535	17.0508	-2.41485	-1.27121	-4.35266	-3.64227	2.34812	-0.587006	15.4599	5.05636	35.5461	-23.8779	75.0773	56.2731	4.62954	-9.14129	-57.4163	-9.48252	-0.0459401	-1.25217	6.10676	19.2515	35.2661	5.83793	73.0944	50.6162	5.75684	-14.9115	-30.7685	-8.3877	-17.5719	31.761	2.0903	4.04503	35.7652	17.5402
506	-1.86056	-1.14609	16.6295	-0.908101	-0.351919	1.55834	-0.908137	-0.351825	7.37877	-0.656223	-0.32128	11.3705	-1.13882	-0.923686	17.0733	-2.39506	-1.2926	-4.31059	-3.617	2.27333	-0.604841	15.285	5.15013	35.5036	-23.6238	75.2909	56.2247	4.69564	-9.06929	-57.4781	-9.50424	-0.0293169	-1.2853	6.11191	19.2502	35.2815	5.85178	73.1418	50.6101	5.75527	-14.9323	-30.7538	-8.35801	-17.6498	31.7113	2.10724	4.08802	35.7674	17.5052
508	-1.83662	-1.15346	16.6242	-0.898192	-0.357105	1.55609	-0.898229	-0.357012	7.37652	-0.648482	-0.324524	11.3688	-1.11978	-0.933267	17.1196	-2.36315	-1.31743	-4.22437	-3.58614	2.19484	-0.633242	15.1033	5.24939	35.4887	-23.3837	75.5312	56.1373	4.76133	-9.06341	-57.5999	-9.53052	-0.00563116	-1.31654	6.10908	19.2646	35.3079	5.895	73.1795	50.594	5.74556	-14.9168	-30.728	-8.32929	-17.687	31.6737	2.11048	4.08896	35.7666	17.4844
510	-1.81264	-1.16258	16.6154	-0.888398	-0.363082	1.5522	-0.888436	-0.362991	7.37263	-0.640775	-0.32837	11.3658	-1.09215	-0.943131	17.1827	-2.31546	-1.34599	-4.10686	-3.55291	2.12553	-0.678966	14.9069	5.33223	35.4934	-23.1396	75.7735	56.024	4.82973	-9.11467	-57.749	-9.55863	0.0200289	-1.3435	6.09806	19.2915	35.3452	5.9563	73.2088	50.568	5.72842	-14.8602	-30.6884	-8.30545	-17.6793	31.6468	2.1036	4.03952	35.76	17.4778
512	-1.79444	-1.17009	16.6012	-0.881	-0.3679	1.54596	-0.881038	-0.367809	7.36639	-0.634931	-0.331505	11.3611	-1.06198	-0.948038	17.2287	-2.26162	-1.36605	-4.0213	-3.53338	2.09881	-0.687494	14.7304	5.29858	35.4072	-22.9362	75.9291	55.9591	4.90832	-9.12166	-57.8233	-9.58078	0.0252018	-1.37201	6.102	19.3131	35.3957	5.96329	73.2549	50.5399	5.71326	-14.8052	-30.6332	-8.29579	-17.6376	31.6312	2.10176	3.9665	35.7471	17.476
514	-1.77745	-1.17582	16.5879	-0.873989	-0.371841	1.54011	-0.874027	-0.371751	7.36054	-0.629433	-0.334009	11.3567	-1.03962	-0.947854	17.2753	-2.22026	-1.37412	-3.93467	-3.50661	2.07092	-0.729104	14.5573	5.26758	35.3578	-22.7559	76.0162	55.9062	5.00616	-9.15639	-57.8989	-9.59254	0.0259568	-1.40607	6.09878	19.3583	35.4618	5.98048	73.2842	50.5116	5.68942	-14.7284	-30.5748	-8.29442	-17.6005	31.6173	2.10555	3.93033	35.7325	17.4611
516	-1.76146	-1.18031	16.5766	-0.867319	-0.375147	1.53512	-0.867357	-0.375058	7.35555	-0.624231	-0.336059	11.353	-1.02731	-0.940897	17.3274	-2.19487	-1.36645	-3.8381	-3.47395	2.03897	-0.803907	14.3986	5.25493	35.357	-22.6079	76.0469	55.8597	5.11488	-9.22333	-57.9783	-9.59529	0.0245288	-1.44412	6.08483	19.4223	35.5354	6.01948	73.2955	50.485	5.65778	-14.6317	-30.5181	-8.29654	-17.5837	31.5993	2.11308	3.93706	35.7161	17.4395
518	-1.7491	-1.18754	16.5648	-0.862459	-0.379362	1.52994	-0.862498	-0.379273	7.35037	-0.620324	-0.338904	11.3491	-1.0233	-0.921672	17.3926	-2.18031	-1.33377	-3.71747	-3.46152	2.03728	-0.844124	14.3118	5.20876	35.3319	-22.5423	76.0665	55.8195	5.19429	-9.28594	-58.0191	-9.60006	0.0141621	-1.47324	6.0667	19.4599	35.5838	6.06973	73.3169	50.4621	5.62932	-14.5314	-30.4675	-8.28815	-17.6075	31.5636	2.11198	3.94582	35.6917	17.4649
520	-1.7415	-1.18887	16.5528	-0.85921	-0.380609	1.52459	-0.859249	-0.38052	7.34503	-0.617811	-0.339635	11.3451	-1.01945	-0.89264	17.454	-2.16279	-1.28307	-3.6042	-3.4498	2.02553	-0.88731	14.2612	5.1593	35.3148	-22.5297	76.0331	55.8153	5.24821	-9.31913	-57.9726	-9.60437	0.010622	-1.51042	6.03967	19.4839	35.6112	6.12846	73.3359	50.4519	5.61406	-14.4715	-30.4252	-8.27564	-17.6474	31.5293	2.11832	3.94489	35.6732	17.4635
522	-1.73881	-1.18437	16.541	-0.857641	-0.378901	1.51938	-0.85768	-0.378813	7.33981	-0.616744	-0.338265	11.3412	-1.01307	-0.855019	17.5074	-2.13786	-1.2174	-3.50575	-3.43503	2.0007	-0.936814	14.2336	5.12334	35.314	-22.5453	75.9578	55.842	5.28085	-9.31727	-57.8601	-9.60835	0.0123794	-1.55374	6.00585	19.4928	35.6164	6.18636	73.3457	50.4588	5.61232	-14.4518	-30.3907	-8.2611	-17.6948	31.4997	2.13257	3.93822	35.6613	17.4307
524	-1.74074	-1.18214	16.5326	-0.85829	-0.377801	1.51566	-0.858329	-0.377713	7.33609	-0.617297	-0.337489	11.3384	-1.00279	-0.809799	17.5525	-2.1034	-1.13903	-3.42292	-3.41928	1.98666	-0.975566	14.2063	5.14814	35.3411	-22.5133	75.9205	55.8503	5.31141	-9.29027	-57.8272	-9.61279	-0.0032647	-1.57984	5.97675	19.4716	35.5942	6.21008	73.3287	50.4933	5.60958	-14.4229	-30.3521	-8.24804	-17.7407	31.4709	2.14234	3.96593	35.6463	17.4143
526	-1.74291	-1.18294	16.5236	-0.859288	-0.378011	1.51165	-0.859326	-0.377922	7.33208	-0.618026	-0.337715	11.3354	-0.989189	-0.768445	17.5993	-2.06421	-1.06885	-3.33701	-3.40235	1.98776	-1.01511	14.1874	5.16969	35.377	-22.4811	75.8889	55.8544	5.33548	-9.24596	-57.7906	-9.62067	-0.0214083	-1.60013	5.95322	19.448	35.5611	6.22239	73.2924	50.5283	5.63088	-14.4003	-30.3506	-8.23593	-17.7777	31.443	2.14724	3.97733	35.6241	17.4181
528	-1.74433	-1.1869	16.5139	-0.860208	-0.379672	1.5073	-0.860247	-0.379583	7.32773	-0.618604	-0.339021	11.3321	-0.972778	-0.733502	17.6491	-2.02208	-1.01133	-3.24515	-3.38337	2.00369	-1.0575	14.1783	5.17571	35.418	-22.4534	75.8654	55.8541	5.34614	-9.19155	-57.7343	-9.63034	-0.0400237	-1.61347	5.93148	19.4274	35.5177	6.23014	73.2432	50.5559	5.67748	-14.3871	-30.3885	-8.22514	-17.8033	31.4152	2.14807	3.96316	35.5954	17.4405
530	-1.74616	-1.19281	16.5063	-0.86147	-0.382148	1.5039	-0.861509	-0.382059	7.32433	-0.619385	-0.340958	11.3296	-0.95412	-0.703384	17.6982	-1.97751	-0.963341	-3.15456	-3.35845	2.02451	-1.10114	14.1814	5.17545	35.4681	-22.4166	75.881	55.8392	5.31696	-9.15185	-57.6588	-9.63116	-0.0624055	-1.60473	5.89356	19.4033	35.448	6.24328	73.2049	50.5737	5.72992	-14.3856	-30.4351	-8.21739	-17.8161	31.3847	2.15087	3.92607	35.5677	17.467
532	-1.74706	-1.19875	16.5007	-0.86233	-0.384701	1.5014	-0.86237	-0.384612	7.32183	-0.619863	-0.342925	11.3277	-0.93918	-0.671803	17.7446	-1.9393	-0.911366	-3.06894	-3.33236	2.05727	-1.14646	14.1898	5.18552	35.5247	-22.3532	75.9144	55.8279	5.26674	-9.07885	-57.5793	-9.63356	-0.0936282	-1.59575	5.85027	19.3764	35.3777	6.24567	73.1474	50.5818	5.79405	-14.3966	-30.4907	-8.20969	-17.8275	31.3489	2.14898	3.92249	35.5446	17.4811
534	-1.74584	-1.20461	16.498	-0.862263	-0.387378	1.50019	-0.862303	-0.387289	7.32062	-0.619639	-0.344923	11.3268	-0.929801	-0.637471	17.7861	-1.91038	-0.852416	-2.9924	-3.30659	2.09892	-1.18999	14.1993	5.20969	35.5881	-22.259	75.9645	55.827	5.20157	-8.96171	-57.4942	-9.63924	-0.134458	-1.58648	5.80328	19.3455	35.3073	6.2332	73.0645	50.5842	5.86621	-14.4231	-30.5494	-8.20152	-17.8417	31.31	2.14393	3.95077	35.5254	17.4811
536	-1.73763	-1.21341	16.5018	-0.859378	-0.391883	1.50187	-0.859419	-0.391794	7.3223	-0.617195	-0.348102	11.328	-0.928478	-0.602226	17.818	-1.89597	-0.788957	-2.93392	-3.28079	2.13189	-1.21675	14.202	5.24384	35.665	-22.1425	76.0463	55.8463	5.12694	-8.80347	-57.3734	-9.64685	-0.186432	-1.55115	5.74838	19.3021	35.2089	6.20008	72.9545	50.5979	5.93107	-14.471	-30.5939	-8.19418	-17.8647	31.279	2.14889	3.94347	35.5037	17.4784
538	-1.73369	-1.21677	16.5068	-0.857933	-0.39365	1.50412	-0.857974	-0.393562	7.32455	-0.616003	-0.349328	11.3297	-0.922488	-0.565837	17.8359	-1.87276	-0.724771	-2.90121	-3.26562	2.16423	-1.23963	14.1974	5.28783	35.7368	-21.9737	76.1487	55.8711	5.05847	-8.6118	-57.2782	-9.64678	-0.222732	-1.52823	5.69726	19.2737	35.1199	6.18342	72.8569	50.6054	5.98646	-14.5638	-30.6315	-8.18531	-17.882	31.2515	2.15098	3.93245	35.4769	17.4839
540	-1.73636	-1.21487	16.5113	-0.858963	-0.392587	1.50609	-0.859004	-0.392498	7.32652	-0.616843	-0.348596	11.3312	-0.910734	-0.527991	17.8409	-1.83864	-0.659667	-2.8927	-3.26007	2.19693	-1.26275	14.1844	5.34297	35.8014	-21.7582	76.2664	55.8958	4.98742	-8.40603	-57.2187	-9.6411	-0.240319	-1.52289	5.65931	19.2571	35.0499	6.17699	72.7804	50.6079	6.02721	-14.6877	-30.6629	-8.17581	-17.8906	31.2278	2.14917	3.92392	35.4456	17.4955
542	-1.74384	-1.2171	16.513	-0.862424	-0.392954	1.50683	-0.862465	-0.392865	7.32726	-0.619407	-0.349092	11.3317	-0.90182	-0.486246	17.841	-1.80844	-0.586433	-2.89312	-3.25141	2.23139	-1.29187	14.1548	5.42472	35.8711	-21.5243	76.4024	55.9123	4.84861	-8.24592	-57.1738	-9.64861	-0.255335	-1.5188	5.66419	19.2058	35.0004	6.10352	72.7081	50.6287	6.04024	-14.7651	-30.6858	-8.1716	-17.8929	31.2123	2.15118	3.92113	35.4165	17.4906
544	-1.75464	-1.21873	16.5128	-0.867288	-0.392799	1.50668	-0.867328	-0.392709	7.32712	-0.623053	-0.349288	11.3316	-0.893669	-0.448546	17.8346	-1.781	-0.520243	-2.90559	-3.23018	2.24826	-1.31791	14.145	5.46791	35.9338	-21.4038	76.4744	55.9206	4.74415	-8.1457	-57.1486	-9.65804	-0.265159	-1.51766	5.66523	19.1865	34.9703	6.08455	72.6993	50.6448	6.02112	-14.8253	-30.7033	-8.16986	-17.8892	31.1968	2.15309	3.90824	35.3893	17.4917
546	-1.76694	-1.21972	16.5108	-0.872756	-0.392247	1.50573	-0.872797	-0.392157	7.32616	-0.627175	-0.349228	11.3309	-0.888163	-0.418013	17.8227	-1.7608	-0.466185	-2.92812	-3.19665	2.24615	-1.33896	14.1606	5.46838	35.9796	-21.4042	76.4737	55.9283	4.68487	-8.10833	-57.1343	-9.66775	-0.270502	-1.51933	5.6556	19.2011	34.9578	6.12783	72.7528	50.6523	5.97907	-14.8661	-30.7142	-8.16932	-17.8819	31.1789	2.15389	3.88491	35.3636	17.5016
548	-1.77613	-1.22316	16.5072	-0.877051	-0.393028	1.50407	-0.877091	-0.392938	7.3245	-0.630333	-0.350091	11.3297	-0.89375	-0.39888	17.8079	-1.76466	-0.429196	-2.95595	-3.16379	2.23911	-1.3555	14.1889	5.47797	35.977	-21.4124	76.4475	55.9698	4.61289	-8.12903	-57.0931	-9.68142	-0.274074	-1.5235	5.65591	19.1901	34.959	6.14326	72.8114	50.6571	5.95415	-14.8543	-30.7083	-8.16705	-17.8791	31.1568	2.15211	3.86423	35.3356	17.5119
550	-1.78076	-1.22938	16.5009	-0.879568	-0.395406	1.50121	-0.879609	-0.395315	7.32165	-0.63206	-0.352033	11.3275	-0.906235	-0.387502	17.8005	-1.78367	-0.404151	-2.96984	-3.12811	2.22678	-1.37044	14.2158	5.46887	35.9723	-21.4607	76.4161	56.0087	4.56338	-8.156	-57.0464	-9.69204	-0.276628	-1.53205	5.64344	19.1915	34.9591	6.18739	72.8529	50.6472	5.94355	-14.8412	-30.7028	-8.16484	-17.8807	31.1336	2.15149	3.84989	35.3104	17.5229
552	-1.78137	-1.23745	16.4921	-0.880464	-0.398933	1.49731	-0.880505	-0.398842	7.31774	-0.6325	-0.354732	11.3246	-0.920595	-0.381578	17.8014	-1.80789	-0.388544	-2.96847	-3.09061	2.21156	-1.38602	14.2323	5.44912	35.977	-21.5258	76.389	56.0394	4.53772	-8.16326	-57.0051	-9.69826	-0.277951	-1.54452	5.61991	19.2022	34.9529	6.25287	72.8644	50.6245	5.94944	-14.8376	-30.7007	-8.16285	-17.8875	31.1102	2.1525	3.84522	35.2871	17.534
554	-1.78217	-1.243	16.4832	-0.881241	-0.401336	1.49333	-0.881282	-0.401246	7.31376	-0.632923	-0.356584	11.3216	-0.921971	-0.375366	17.8033	-1.80832	-0.376767	-2.96505	-3.05803	2.2027	-1.40773	14.2173	5.47395	35.9924	-21.4946	76.373	56.0685	4.52216	-8.10043	-57.0035	-9.70019	-0.275141	-1.55715	5.61316	19.1774	34.934	6.26161	72.816	50.609	5.98326	-14.8307	-30.6977	-8.16034	-17.9025	31.0851	2.15347	3.85982	35.256	17.5437
556	-1.78232	-1.24776	16.474	-0.881671	-0.403448	1.48919	-0.881713	-0.403357	7.30962	-0.633106	-0.358196	11.3185	-0.90808	-0.370977	17.7987	-1.78152	-0.373343	-2.97344	-3.01976	2.18467	-1.43298	14.1921	5.50547	36.0137	-21.4472	76.3729	56.1198	4.46059	-8.02535	-56.9803	-9.70754	-0.274293	-1.57234	5.61242	19.1509	34.9228	6.26716	72.799	50.5861	5.99872	-14.8546	-30.6926	-8.15771	-17.9153	31.0654	2.15367	3.87284	35.2289	17.5546
558	-1.78157	-1.25241	16.4642	-0.881695	-0.405586	1.48482	-0.881736	-0.405495	7.30525	-0.632982	-0.359801	11.3152	-0.880631	-0.369762	17.788	-1.73105	-0.38017	-2.99338	-2.974	2.15663	-1.4605	14.176	5.53096	36.0381	-21.4251	76.366	56.197	4.36271	-7.96456	-56.9285	-9.72132	-0.275758	-1.59011	5.61419	19.1295	34.9244	6.28059	72.8335	50.5532	5.98957	-14.9096	-30.6875	-8.1562	-17.9225	31.0518	2.15278	3.8786	35.2073	17.5671
560	-1.77967	-1.25788	16.4525	-0.881273	-0.408186	1.47963	-0.881315	-0.408095	7.30006	-0.632495	-0.361724	11.3113	-0.849564	-0.376197	17.7808	-1.67652	-0.402226	-3.0065	-2.9215	2.12737	-1.49202	14.2126	5.54163	36.06	-21.5057	76.2609	56.2877	4.34886	-7.96271	-56.8944	-9.73437	-0.273539	-1.60916	5.61105	19.1114	34.9377	6.30316	72.9139	50.5122	5.97763	-14.9693	-30.6939	-8.16104	-17.9216	31.0411	2.15058	3.87539	35.1867	17.5809
562	-1.77334	-1.26701	16.4428	-0.879213	-0.412738	1.4753	-0.879255	-0.412647	7.29573	-0.630659	-0.365	11.3081	-0.820761	-0.386123	17.772	-1.62731	-0.429885	-3.02252	-2.8821	2.11619	-1.48186	14.3589	5.48793	36.0668	-21.7455	76.1013	56.4051	4.24549	-8.0259	-56.7875	-9.7539	-0.27839	-1.6278	5.60997	19.0968	34.9665	6.31596	72.9877	50.4634	5.96592	-15.0042	-30.7004	-8.16556	-17.9136	31.03	2.14787	3.86687	35.1668	17.5924
564	-1.76238	-1.28011	16.4346	-0.875442	-0.419398	1.47167	-0.875486	-0.419307	7.2921	-0.62741	-0.36974	11.3053	-0.795845	-0.396336	17.7613	-1.5853	-0.456747	-3.04225	-2.84173	2.10762	-1.4728	14.6012	5.37165	36.1144	-22.1687	75.8476	56.5497	4.04005	-8.1517	-56.5489	-9.77879	-0.289526	-1.64405	5.61493	19.0859	35.0066	6.31598	73.0453	50.4076	5.95396	-15.0195	-30.7023	-8.16858	-17.8992	31.0207	2.14381	3.85572	35.1485	17.6012
566	-1.74927	-1.29694	16.4218	-0.871017	-0.427881	1.46597	-0.871061	-0.427791	7.2864	-0.623552	-0.375804	11.301	-0.773447	-0.398806	17.7531	-1.54528	-0.468667	-3.05742	-2.73408	2.01915	-1.6344	14.8263	5.2544	36.411	-22.8269	75.3313	56.6736	3.87717	-8.30937	-56.1331	-9.79891	-0.295065	-1.6502	5.63573	19.0851	35.034	6.31581	73.1026	50.348	5.93311	-15.0662	-30.6912	-8.17171	-17.8799	31.0256	2.13354	3.85123	35.1352	17.6059
568	-1.73461	-1.3097	16.4149	-0.865599	-0.43468	1.46292	-0.865644	-0.434591	7.28335	-0.619063	-0.380542	11.2987	-0.753457	-0.390271	17.7315	-1.50602	-0.459546	-3.0975	-2.52685	1.88718	-2.16959	15.0175	5.1232	37.0534	-23.509	74.6111	56.9566	3.52054	-8.51141	-55.1378	-9.81292	-0.296439	-1.6563	5.66687	19.0657	35.0763	6.28134	73.1736	50.2792	5.90529	-15.1502	-30.6759	-8.17533	-17.8585	31.0392	2.12313	3.83607	35.1273	17.6243
570	-1.7173	-1.30953	16.4101	-0.857986	-0.436018	1.46087	-0.858031	-0.435929	7.28131	-0.613285	-0.381056	11.2972	-0.729331	-0.381068	17.6981	-1.45903	-0.450481	-3.15961	-2.24712	1.71747	-3.02418	15.2277	4.92388	37.8602	-24.1448	73.5041	57.571	2.96947	-8.81698	-53.1799	-9.82284	-0.274888	-1.68242	5.69794	19.0273	35.145	6.2157	73.2551	50.2024	5.87904	-15.2546	-30.6671	-8.17698	-17.8388	31.065	2.11382	3.80694	35.1275	17.6577
572	-1.69277	-1.27252	16.3825	-0.8442	-0.421879	1.44887	-0.844243	-0.421792	7.2693	-0.603878	-0.369618	11.2882	-0.675981	-0.411123	17.6749	-1.37186	-0.523024	-3.2023	-2.02664	1.54257	-3.77808	15.6916	4.50999	38.0387	-24.603	71.2291	59.0897	2.23526	-9.2022	-48.8977	-9.84373	-0.163783	-1.80683	5.70171	19.0038	35.2681	6.16135	73.3107	50.1303	5.88687	-15.2948	-30.6989	-8.16934	-17.828	31.1159	2.10452	3.76201	35.146	17.6924
574	-1.6587	-1.19612	16.3416	-0.823042	-0.391286	1.4311	-0.823082	-0.3912	7.25154	-0.590017	-0.34541	11.275	-0.601119	-0.495969	17.6531	-1.26389	-0.70285	-3.24155	-1.88466	1.21735	-4.40967	16.3336	3.66664	37.6718	-25.4162	68.1995	60.7836	2.34074	-10.8073	-44.548	-9.84516	0.0430103	-1.93444	5.63202	18.9446	35.3822	6.13179	73.3996	50.0313	5.91075	-15.3297	-30.7565	-8.13682	-17.8451	31.2102	2.09727	3.73786	35.1713	17.7361
576	-1.61608	-1.09145	16.2945	-0.795875	-0.349	1.41067	-0.795911	-0.348918	7.2311	-0.572416	-0.312084	11.2597	-0.52173	-0.621523	17.6241	-1.16147	-0.958467	-3.29393	-1.82975	0.739351	-4.88482	17.0714	2.37121	36.7733	-26.4928	65.0949	62.1786	3.67145	-13.3385	-41.0634	-9.81792	0.323156	-2.04913	5.50601	18.8367	35.474	6.10441	73.5106	49.9271	5.95288	-15.3667	-30.829	-8.08608	-17.8899	31.3479	2.09075	3.73685	35.1989	17.7894
578	-1.57055	-1.00441	16.2606	-0.768885	-0.314622	1.39607	-0.768918	-0.314542	7.21651	-0.554445	-0.284668	11.2488	-0.49615	-0.715433	17.5539	-1.14705	-1.13789	-3.42306	-1.86084	0.223094	-5.16962	17.639	0.824439	35.4256	-26.7842	64.2481	62.1558	6.29066	-15.1477	-40.278	-9.74685	0.583989	-2.19133	5.43519	18.657	35.5629	5.95882	73.5689	49.9396	6.03627	-15.391	-30.8748	-8.05844	-17.9466	31.5164	2.07535	3.72603	35.222	17.8572
580	-1.52536	-0.938316	16.2427	-0.743758	-0.28933	1.38847	-0.743788	-0.289254	7.2089	-0.537287	-0.264156	11.2431	-0.51905	-0.776145	17.4955	-1.2099	-1.24046	-3.5305	-1.87131	-0.258531	-5.27768	18.3478	-1.08736	33.9415	-27.2399	65.1263	60.5866	9.53993	-17.5361	-41.2472	-9.698	0.801766	-2.26712	5.42289	18.5476	35.5983	5.80431	73.4485	49.9772	6.15213	-15.3743	-30.9684	-8.05075	-17.9779	31.6693	2.07097	3.74484	35.2455	17.8848
582	-1.48541	-0.891159	16.24	-0.72247	-0.271864	1.3876	-0.722498	-0.271789	7.20803	-0.5225	-0.24973	11.2425	-0.575116	-0.805724	17.4609	-1.32255	-1.27513	-3.59404	-1.83048	-0.697376	-5.1836	19.2068	-3.21542	32.3393	-27.7986	67.7296	57.5209	12.536	-20.4633	-43.6114	-9.67606	0.970056	-2.26124	5.46044	18.5243	35.5727	5.67229	73.1842	50.0146	6.28238	-15.3327	-31.1062	-8.06341	-17.9765	31.7923	2.07571	3.77706	35.2718	17.8767
584	-1.46689	-0.84609	16.2474	-0.710759	-0.253564	1.39104	-0.710785	-0.253491	7.21147	-0.514927	-0.235295	11.2451	-0.606467	-0.822116	17.4527	-1.38539	-1.29434	-3.60881	-1.71678	-1.17617	-4.75703	19.975	-4.87777	30.3788	-27.6997	71.8961	53.4172	13.4565	-21.8634	-46.1635	-9.62885	1.09778	-2.19847	5.50081	18.5108	35.5006	5.58572	73.0394	50.0274	6.36172	-15.3561	-31.2043	-8.0987	-17.9429	31.8727	2.06119	3.71281	35.3085	17.9075
586	-1.45557	-0.79692	16.2469	-0.701862	-0.232917	1.39103	-0.701886	-0.232845	7.21146	-0.509607	-0.219289	11.2452	-0.610868	-0.842765	17.4295	-1.40067	-1.33029	-3.6515	-1.67013	-1.55167	-4.16558	20.8612	-6.24958	28.3104	-27.0475	77.4189	48.8305	12.5183	-21.7043	-47.9079	-9.57361	1.21959	-2.12258	5.51246	18.4719	35.4194	5.53993	73.0049	50.0206	6.41696	-15.4282	-31.2886	-8.12868	-17.9493	31.9742	2.0505	3.65748	35.3448	17.9526
588	-1.44321	-0.739371	16.236	-0.691827	-0.208715	1.38639	-0.691849	-0.208643	7.20682	-0.503662	-0.200559	11.2417	-0.590633	-0.876971	17.3739	-1.37597	-1.39903	-3.75435	-1.72558	-1.79945	-3.52086	21.8751	-7.32512	26.2679	-25.7915	83.7926	44.1742	10.1616	-20.215	-48.3858	-9.50842	1.35607	-2.0522	5.47855	18.408	35.3402	5.53128	73.0651	50.0134	6.45598	-15.5394	-31.3657	-8.1374	-18.0183	32.1223	2.04234	3.63733	35.3756	18.0138
590	-1.41065	-0.666456	16.2218	-0.671707	-0.1794	1.3804	-0.671725	-0.179331	7.20083	-0.490509	-0.177358	11.2373	-0.567391	-0.941356	17.2631	-1.35677	-1.52334	-3.95916	-1.87909	-1.96528	-3.03908	22.8943	-7.90528	24.478	-24.1384	89.7518	39.9686	7.27943	-19.2206	-47.5062	-9.41765	1.55691	-2.00795	5.36297	18.3733	35.2551	5.57536	73.1562	50.0803	6.48109	-15.6695	-31.4418	-8.08065	-18.1663	32.3507	2.0066	3.66262	35.3913	18.1207
592	-1.36419	-0.579626	16.214	-0.644395	-0.145076	1.37731	-0.64441	-0.14501	7.19774	-0.472305	-0.149948	11.235	-0.53069	-1.01401	17.0969	-1.31679	-1.66686	-4.26671	-2.08406	-1.9937	-2.99659	23.7916	-8.47935	23.2359	-22.3119	95.2931	36.1314	4.71978	-18.3042	-46.193	-9.29285	1.74662	-1.98012	5.2585	18.3258	35.2195	5.48204	73.1147	50.1913	6.55968	-15.7372	-31.5437	-8.05241	-18.3551	32.6437	1.98528	3.70819	35.3999	18.2051
594	-1.31025	-0.485493	16.2124	-0.613225	-0.108127	1.37698	-0.613236	-0.108064	7.19742	-0.451387	-0.120322	11.2348	-0.483765	-1.08763	16.8965	-1.25931	-1.81551	-4.63789	-2.32086	-1.90681	-3.32839	24.4915	-9.1051	22.5282	-20.4191	100.237	32.6389	2.59709	-17.5214	-44.7749	-9.14736	1.91313	-1.97139	5.18599	18.2548	35.236	5.24719	72.9428	50.3265	6.69242	-15.7468	-31.6672	-8.06246	-18.5548	32.9727	1.9828	3.76561	35.4042	18.2589
596	-1.27183	-0.411375	16.2039	-0.590451	-0.0787299	1.37352	-0.590459	-0.0786686	7.19395	-0.436257	-0.0968857	11.2322	-0.444393	-1.15328	16.7414	-1.21259	-1.94756	-4.92499	-2.56101	-1.84462	-3.45352	24.8737	-9.51817	21.963	-18.4955	104.051	29.4551	0.373547	-17.1499	-43.2245	-9.03999	2.07806	-2.00532	5.13753	18.1478	35.2574	5.03514	72.8098	50.4364	6.82238	-15.7965	-31.7753	-8.05637	-18.6927	33.2405	1.97585	3.83929	35.4035	18.3221
598	-1.2274	-0.334226	16.2038	-0.564812	-0.04846	1.37376	-0.564817	-0.0484023	7.19419	-0.419044	-0.07261	11.2324	-0.409811	-1.21811	16.6341	-1.17385	-2.07693	-5.1234	-2.7735	-1.81502	-3.58602	25.0587	-9.8926	21.6708	-16.7463	106.776	26.6445	-1.56694	-17.018	-41.3806	-8.97253	2.26543	-2.04082	5.08777	18.0603	35.2952	4.908	72.8135	50.5014	6.88122	-15.8999	-31.8345	-8.06097	-18.7674	33.4702	1.97682	3.85158	35.4307	18.3637
600	-1.17148	-0.255492	16.2099	-0.534006	-0.0183969	1.37677	-0.534008	-0.0183418	7.1972	-0.397955	-0.0481516	11.2347	-0.379934	-1.28237	16.5801	-1.14281	-2.20413	-5.2226	-2.94471	-1.82246	-3.72076	25.0762	-10.2165	21.5833	-15.2317	108.512	24.2372	-3.04376	-17.0819	-39.3524	-8.94849	2.4701	-2.06716	5.04274	18.0125	35.3513	4.86528	72.9367	50.5166	6.86268	-16.0346	-31.8435	-8.07801	-18.7853	33.6684	1.98227	3.79582	35.4915	18.3844
602	-1.09973	-0.199276	16.1994	-0.498059	0.000489031	1.37237	-0.498059	0.000540674	7.19281	-0.372303	-0.0317228	11.2314	-0.35543	-1.34043	16.5952	-1.11825	-2.31867	-5.19379	-3.04847	-1.85684	-3.7099	24.9087	-10.2818	21.365	-13.7961	109.418	22.4592	-3.65322	-17.3207	-37.4857	-8.97733	2.64764	-2.08327	5.0553	18.0302	35.43	4.81636	72.9792	50.4877	6.82208	-16.0797	-31.8365	-8.09479	-18.7753	33.8502	1.97281	3.72073	35.5764	18.4042
604	-1.02709	-0.166091	16.1853	-0.463559	0.00920153	1.36626	-0.463558	0.00924937	7.18669	-0.347077	-0.022993	11.2268	-0.332421	-1.40046	16.6169	-1.09696	-2.43635	-5.15247	-3.15677	-1.89277	-3.59379	24.6885	-10.303	21.132	-12.4825	110.151	21.0019	-3.62891	-17.71	-36.1903	-9.00426	2.78634	-2.08717	5.08607	18.0577	35.5124	4.75902	73.0226	50.4444	6.76556	-16.1177	-31.8181	-8.10845	-18.7787	34.0208	1.936	3.65778	35.6654	18.4613
606	-0.956536	-0.147937	16.1737	-0.431176	0.0115012	1.36126	-0.431175	0.0115456	7.18169	-0.32302	-0.019191	11.223	-0.308502	-1.46976	16.6167	-1.07765	-2.57107	-5.15177	-3.27923	-1.92125	-3.4212	24.4466	-10.3393	20.9048	-11.3004	110.822	19.8014	-3.13903	-18.2333	-35.4232	-9.01958	2.8934	-2.07759	5.12879	18.1089	35.6046	4.7113	73.102	50.398	6.68312	-16.1692	-31.781	-8.12108	-18.8124	34.1909	1.87416	3.60996	35.7573	18.5723
608	-0.880534	-0.115084	16.1721	-0.395232	0.0198346	1.36068	-0.39523	0.0198764	7.18111	-0.296692	-0.0106445	11.2226	-0.278336	-1.57109	16.5477	-1.0596	-2.76587	-5.27806	-3.37507	-1.92912	-3.36677	24.142	-10.41	20.6982	-10.3251	111.013	18.8976	-2.57993	-18.796	-34.505	-9.04136	3.0152	-2.05237	5.19105	18.2893	35.7352	4.77655	73.3133	50.3587	6.51239	-16.2761	-31.6824	-8.14536	-18.9036	34.4078	1.79987	3.55879	35.8529	18.776
610	-0.826814	-0.0501764	16.22	-0.366496	0.0440854	1.38214	-0.366492	0.0441217	7.20258	-0.276776	0.00934256	11.2387	-0.243196	-1.67958	16.4314	-1.03627	-2.97516	-5.4922	-3.49405	-1.96495	-3.31774	23.9072	-10.5733	20.5174	-9.55372	111.42	18.0752	-1.86721	-19.4424	-33.6525	-9.07656	3.1404	-2.0208	5.27903	18.5724	35.9806	4.8109	73.5208	50.3229	6.32912	-16.2451	-31.5621	-8.17142	-18.9762	34.5512	1.78274	3.44237	36.0173	18.9262
612	-0.795137	0.0560566	16.3126	-0.344088	0.0882849	1.4235	-0.344079	0.0883204	7.24393	-0.262871	0.0438487	11.2697	-0.203018	-1.78779	16.2812	-1.00484	-3.18555	-5.76923	-3.64807	-2.02883	-3.25612	23.7326	-10.7752	20.3454	-8.88305	112.162	17.3423	-0.910913	-20.1213	-33.025	-9.11382	3.27105	-1.97517	5.3839	18.9365	36.3395	4.7996	73.7019	50.2873	6.15066	-16.0441	-31.4257	-8.22055	-19.0311	34.66	1.82773	3.2606	36.3791	19.0542
614	-0.75845	0.227266	16.3914	-0.314233	0.160525	1.45888	-0.314216	0.160556	7.27931	-0.245196	0.0997838	11.2963	-0.148078	-1.89255	16.131	-0.945745	-3.39499	-6.04662	-3.84338	-2.07144	-3.18772	23.4454	-10.7295	20.0724	-7.93618	113.063	16.9669	0.63241	-20.5898	-33.1186	-9.09971	3.42987	-1.86554	5.47894	19.3226	36.7315	4.8158	73.9014	50.2377	5.96897	-15.7226	-31.2509	-8.38143	-19.1169	34.9824	1.85048	3.11938	37.337	19.366
616	-0.713189	0.388166	16.454	-0.281411	0.227513	1.48696	-0.281388	0.227543	7.30739	-0.224961	0.151981	11.3173	-0.135475	-1.97814	15.986	-0.957203	-3.55452	-6.31398	-4.0345	-2.117	-3.20385	23.1284	-10.6055	19.941	-7.00587	113.858	16.7025	2.3083	-21.0756	-33.5467	-9.05828	3.54053	-1.76618	5.5132	19.6782	37.1176	4.87025	74.0915	50.1976	5.82729	-15.3987	-31.0963	-8.61531	-19.4027	35.5671	2.03312	2.68607	38.924	20.1212
618	-0.662709	0.516571	16.4991	-0.248898	0.279798	1.5072	-0.24887	0.279823	7.32763	-0.20401	0.193159	11.3325	-0.16144	-2.03941	15.8623	-1.02986	-3.65597	-6.5415	-4.20982	-2.16392	-3.31388	22.7883	-10.421	20.0023	-6.06306	114.488	16.413	3.99828	-21.6465	-34.451	-8.99852	3.59695	-1.7012	5.485	19.9805	37.4648	4.96637	74.2448	50.1687	5.73352	-15.1302	-30.9749	-8.89687	-19.9104	36.3508	2.40966	2.08667	40.9281	21.1566
620	-0.627746	0.589981	16.5229	-0.227625	0.309189	1.51787	-0.227592	0.309213	7.3383	-0.189989	0.216501	11.3405	-0.156013	-2.06571	15.8134	-1.03082	-3.7055	-6.63169	-4.37401	-2.19893	-3.4304	22.3769	-10.1063	20.2004	-4.69949	115.131	15.8111	5.65041	-22.3506	-37.0183	-8.92622	3.64692	-1.69905	5.43436	20.2193	37.698	5.11662	74.2812	50.144	5.66297	-15.0024	-30.8847	-9.19166	-20.6009	37.0844	3.07045	2.19001	42.5648	22.1468
622	-0.604561	0.699876	16.5999	-0.208485	0.355579	1.55227	-0.208451	0.355599	7.37271	-0.178646	0.252414	11.3663	-0.123385	-2.11451	15.7904	-0.989689	-3.80599	-6.67379	-4.50029	-2.16448	-3.75611	21.9727	-9.74298	20.638	-3.29598	114.93	14.9551	7.20472	-23.5652	-39.2437	-8.92063	3.71827	-1.71442	5.40131	20.3531	37.8841	5.17393	74.2406	50.0752	5.67241	-15.015	-30.7719	-9.35837	-21.0471	37.3108	3.43773	2.76782	43.3543	22.9253
624	-0.591603	0.853572	16.7286	-0.190138	0.422037	1.60967	-0.190094	0.422057	7.43011	-0.169154	0.303293	11.4093	-0.0761159	-2.18581	15.7862	-0.929506	-3.9529	-6.68077	-4.58611	-2.08228	-4.23909	21.6161	-9.33589	21.2651	-1.98979	113.944	13.88	8.59299	-25.0969	-40.614	-8.96967	3.8061	-1.72468	5.39054	20.389	38.0181	5.13787	74.1076	49.9579	5.75685	-15.1656	-30.6403	-9.4321	-21.1872	37.0831	3.47968	3.64796	43.4196	23.4819
626	-0.589595	0.996407	16.8169	-0.177481	0.484565	1.64916	-0.177429	0.484582	7.46959	-0.163664	0.350856	11.4389	-0.0616634	-2.22429	15.8391	-0.915498	-4.02854	-6.58183	-4.64675	-2.0996	-4.46339	21.3791	-8.84036	21.74	-0.898893	113.26	12.7778	9.3911	-25.898	-41.166	-8.94002	3.84976	-1.6666	5.36524	20.3961	37.9988	5.1587	73.7747	49.7849	5.84218	-15.4641	-30.5551	-9.68931	-21.2892	37.1443	3.72513	4.24377	43.873	24.1317
628	-0.556672	1.09094	16.931	-0.155094	0.523433	1.69997	-0.15504	0.523452	7.52041	-0.149379	0.381367	11.477	-0.114531	-2.2259	15.8097	-1.01321	-4.0122	-6.63506	-4.68032	-2.15823	-4.66919	21.1923	-8.2179	22.4324	0.252845	112.811	11.6134	10.2474	-26.3771	-41.1694	-8.89192	3.8883	-1.66925	5.38188	20.3673	37.9968	5.1941	73.3715	49.8056	5.95858	-15.7141	-30.54	-9.98969	-21.0595	37.2226	3.83292	4.31196	44.2677	24.6047
630	-0.484317	1.14446	17.0887	-0.118618	0.541114	1.76998	-0.118562	0.541127	7.59041	-0.123182	0.396931	11.5295	-0.219658	-2.20962	15.6717	-1.20284	-3.94352	-6.8894	-4.69303	-2.21853	-4.92792	21.0738	-7.55078	23.4058	1.50627	112.573	10.3696	11.1969	-26.6653	-40.7605	-8.84969	3.93644	-1.74786	5.43729	20.3351	38.0778	5.24182	72.9924	50.0366	6.06946	-15.8592	-30.5709	-10.2785	-20.5443	37.263	3.76673	3.97072	44.5494	24.8694
632	-0.38294	1.22891	17.3066	-0.0666907	0.56995	1.86673	-0.0666329	0.56996	7.68716	-0.0861178	0.421824	11.602	-0.273435	-2.25906	15.4516	-1.32531	-4.01205	-7.29516	-4.70665	-2.1631	-5.34832	21.195	-7.23174	24.5948	2.7052	112.347	8.96691	11.6188	-26.9496	-39.9625	-8.87876	4.01736	-1.84053	5.46764	20.4214	38.3267	5.32317	72.8942	50.2945	6.01697	-15.8782	-30.523	-10.4397	-20.1715	37.2198	3.66858	4.06262	44.8043	25.0948
634	-0.250265	1.34484	17.5527	0.00170825	0.609872	1.97589	0.00177156	0.609868	7.79633	-0.0374155	0.456023	11.6838	-0.315235	-2.36257	15.2283	-1.44628	-4.183	-7.70563	-4.71844	-2.03887	-5.78704	21.3707	-6.94917	25.9393	4.05175	112.304	7.44207	12.5707	-27.4749	-39.7641	-8.87269	4.13134	-1.9347	5.4892	20.5608	38.7341	5.33273	72.8808	50.5358	5.83091	-15.853	-30.3944	-10.5518	-19.8992	37.1462	3.57069	4.00722	44.9922	25.1267
636	-0.0935395	1.48269	17.8168	0.0826286	0.657252	2.09288	0.0826964	0.657244	7.91331	0.0201981	0.496582	11.7714	-0.361614	-2.50806	15.0116	-1.5915	-4.42835	-8.10188	-4.73438	-1.8802	-6.15671	21.5546	-6.5463	27.3308	5.52217	112.475	5.97788	14.1298	-28.2833	-40.5148	-8.81604	4.26688	-2.02277	5.49722	20.7562	39.2695	5.27562	72.8843	50.7553	5.56404	-15.8119	-30.2077	-10.6145	-19.7289	37.0791	3.49992	3.74354	45.1103	25.0076
638	0.0609372	1.59949	18.0969	0.160983	0.695381	2.21689	0.161051	0.695359	8.03733	0.0765026	0.530018	11.8643	-0.454355	-2.65563	14.7514	-1.82409	-4.65917	-8.57733	-4.79128	-1.77655	-6.209	21.7012	-5.60907	28.3687	6.97562	113.011	5.20867	16.112	-29.3662	-42.8229	-8.7373	4.38815	-2.10194	5.45844	21.0967	39.8334	5.27997	72.8104	51.0036	5.40822	-15.7589	-30.066	-10.55	-19.6416	37.1178	3.50915	3.476	45.1812	25.0515
640	0.207137	1.66974	18.3685	0.231878	0.71365	2.33707	0.231949	0.713629	8.1575	0.128499	0.548131	11.9543	-0.561768	-2.7637	14.4655	-2.07021	-4.81138	-9.10116	-4.77561	-1.78164	-6.3259	21.9373	-4.84017	29.5244	7.63115	113.074	5.26162	15.7859	-28.913	-43.5211	-8.71958	4.45172	-2.16442	5.45135	21.4235	40.3381	5.31269	72.6857	51.2712	5.30837	-15.7992	-29.9967	-10.4733	-19.6374	37.1964	3.55706	3.36127	45.1737	25.0384
642	0.342133	1.68968	18.5941	0.293481	0.7107	2.43677	0.293554	0.71067	8.2572	0.174867	0.549761	12.029	-0.677649	-2.8183	14.2014	-2.31115	-4.86251	-9.58645	-4.70227	-1.87255	-6.50858	22.338	-4.28022	30.9873	7.51624	112.406	5.71986	12.9267	-26.9984	-42.3358	-8.76975	4.45117	-2.22768	5.48945	21.6656	40.7167	5.34911	72.5296	51.5581	5.25411	-15.9171	-29.9944	-10.4186	-19.6927	37.2927	3.61995	3.39844	45.1156	24.9445
644	0.476197	1.65447	18.6383	0.34934	0.683818	2.45589	0.349415	0.683784	8.27632	0.218344	0.533159	12.0433	-0.832475	-2.80001	14.1435	-2.5875	-4.76913	-9.69124	-4.74455	-1.89878	-6.37913	23.1254	-3.44288	33.2403	7.40246	110.695	4.53459	8.51363	-25.9543	-41.5358	-8.84165	4.38464	-2.38965	5.56466	21.6671	40.793	5.31578	72.3949	51.8977	5.23772	-15.9416	-29.9983	-10.414	-19.726	37.3649	3.63507	3.40786	45.1451	24.8547
646	0.539869	1.70788	18.6618	0.381843	0.701742	2.466	0.381916	0.701702	8.28643	0.24153	0.548588	12.0509	-0.849748	-2.82959	14.1499	-2.62997	-4.81646	-9.67755	-4.76093	-1.76798	-6.20147	23.7558	-2.21544	34.8529	7.74688	109.237	3.32576	7.2563	-24.7407	-40.6796	-8.80328	4.40783	-2.44717	5.5492	21.6825	40.832	5.21432	72.3188	52.084	5.23608	-15.9286	-29.9773	-10.4099	-19.7355	37.4863	3.67793	3.31875	45.1939	24.7598
648	0.536102	1.86779	18.7083	0.393994	0.771996	2.48657	0.394074	0.771955	8.307	0.246241	0.601865	12.0662	-0.726932	-2.92309	14.1492	-2.44267	-5.03338	-9.67759	-4.70991	-1.49608	-6.04905	24.1389	-0.598476	35.6712	8.55959	108.28	2.41909	8.71018	-23.0059	-38.9224	-8.66753	4.53067	-2.38366	5.44075	21.7775	40.9068	5.05443	72.3131	52.1375	5.22938	-15.906	-29.9295	-10.3968	-19.7178	37.6656	3.74685	3.15758	45.244	24.6662
650	0.546975	2.06093	18.8004	0.415622	0.855472	2.52735	0.41571	0.855428	8.34779	0.257245	0.66561	12.0966	-0.621408	-3.0285	13.9832	-2.29788	-5.26257	-9.9838	-4.50993	-1.27043	-6.02542	24.3347	1.55341	36.6009	9.51525	107.565	1.83882	5.62502	-19.9798	-33.3262	-8.64076	4.63868	-2.32769	5.36497	21.9654	41.0474	4.88197	72.3875	52.3455	5.17	-15.9575	-29.887	-10.3832	-19.6683	37.8791	3.76012	3.14788	45.2701	24.5933
652	0.561243	2.26246	18.9142	0.439632	0.942273	2.57774	0.439728	0.942225	8.39818	0.269848	0.731981	12.1343	-0.589933	-3.11819	13.7393	-2.2852	-5.43369	-10.4335	-4.47749	-0.985371	-5.83424	24.5003	3.08019	37.5921	10.2988	106.683	1.00783	2.15647	-18.7182	-30.2664	-8.59511	4.73906	-2.31554	5.28411	22.2192	41.2179	4.70259	72.4459	52.6408	5.06354	-16.0144	-29.8551	-10.3754	-19.6457	38.0657	3.79066	3.0855	45.3136	24.537
654	0.559926	2.44275	19.037	0.455142	1.02109	2.63222	0.455247	1.02104	8.45266	0.276619	0.791855	12.175	-0.613504	-3.17669	13.4764	-2.36158	-5.52633	-10.9182	-4.64713	-0.598817	-5.4678	24.7202	3.68254	38.4886	10.7651	105.693	0.0684977	-0.777925	-18.9525	-30.2082	-8.51288	4.80693	-2.33934	5.18946	22.4973	41.4035	4.54436	72.496	52.967	4.92706	-16.0422	-29.8406	-10.3697	-19.677	38.1989	3.84707	2.98578	45.3618	24.499
656	0.465005	2.53764	19.1433	0.422324	1.07062	2.68001	0.422437	1.07057	8.50044	0.249084	0.826813	12.2108	-0.517518	-3.18973	13.3514	-2.19775	-5.58551	-11.1523	-4.87717	0.0426563	-5.14793	25.1356	3.31548	38.554	10.8653	105.37	-0.0790766	-3.31542	-18.4785	-29.2936	-8.42216	4.76908	-2.31593	5.04528	22.6751	41.5887	4.50162	72.6752	53.124	4.82688	-15.9505	-29.8624	-10.3428	-19.8286	38.25	3.91179	3.12869	45.3374	24.4942
658	0.319652	2.50722	19.225	0.356517	1.06974	2.7172	0.356627	1.06971	8.53764	0.199996	0.822054	12.2388	-0.433015	-3.10637	13.3073	-2.0135	-5.46665	-11.2406	-4.97067	0.425453	-5.0825	25.5821	2.44379	38.3466	9.94258	105.089	0.919426	-5.62081	-17.4385	-27.3125	-8.35886	4.60062	-2.25698	4.98351	22.7434	41.6953	4.51577	72.9041	53.2417	4.74695	-15.8754	-29.8941	-10.3133	-19.9341	38.2015	3.90825	3.1628	45.2137	24.4539
660	0.153835	2.34711	19.2762	0.270367	1.01394	2.74086	0.270472	1.01391	8.56129	0.139094	0.774959	12.2567	-0.416463	-2.92695	13.3218	-1.91222	-5.14758	-11.2217	-4.89666	0.448587	-5.25056	26.0652	1.16969	38.0306	7.88566	104.713	2.99029	-7.59525	-16.2648	-24.2686	-8.34831	4.30248	-2.17702	5.03738	22.725	41.7225	4.56555	73.1322	53.3379	4.67907	-15.8357	-29.9323	-10.2955	-19.9413	38.065	3.83366	3.03932	44.994	24.3821
662	0.0482895	2.07568	19.2849	0.200734	0.904271	2.7452	0.200826	0.904251	8.56564	0.0938532	0.688629	12.2602	-0.585039	-2.68808	13.33	-2.12363	-4.64764	-11.2122	-4.77064	0.21243	-5.31002	26.8808	-0.711192	37.8679	4.93361	104.549	5.30664	-8.41784	-16.5371	-19.9494	-8.45858	3.88761	-2.13511	5.21712	22.7389	41.7454	4.60969	73.2214	53.3921	4.59542	-15.7782	-30.0024	-10.3456	-19.7931	37.9192	3.76554	2.87391	44.7662	24.3926
664	-0.0286251	1.79465	19.271	0.142703	0.787934	2.73915	0.142784	0.787922	8.55958	0.057689	0.598036	12.2559	-0.811541	-2.50842	13.4218	-2.46083	-4.23392	-11.0443	-4.56502	-0.162788	-5.41542	27.3906	-2.37311	37.2864	1.54027	103.605	8.54858	-7.02786	-17.0424	-19.3175	-8.59448	3.51066	-2.09357	5.4088	22.746	41.7658	4.68811	73.2692	53.3248	4.51037	-15.6987	-30.0092	-10.339	-19.6444	37.6773	3.65664	2.79314	44.3106	24.2888
666	-0.0724557	1.53196	19.2196	0.100627	0.676767	2.71631	0.100697	0.676757	8.53675	0.0331179	0.512294	12.2389	-1.06133	-2.40907	13.6097	-2.86947	-3.95944	-10.6955	-4.28383	-0.634037	-5.57185	27.5582	-3.60929	36.2519	-2.27852	101.371	12.8904	-3.45826	-17.5563	-22.4219	-8.72582	3.21847	-2.06154	5.5607	22.7289	41.7479	4.84084	73.2897	53.1324	4.45022	-15.6042	-29.9499	-10.2542	-19.5368	37.3294	3.49069	2.77422	43.5715	23.947
668	-0.0345095	1.28485	19.0474	0.0954105	0.565373	2.63953	0.0954704	0.565362	8.45996	0.0360813	0.428679	12.1814	-1.32075	-2.34985	13.8696	-3.30988	-3.75706	-10.2121	-3.93325	-1.20869	-5.71468	27.8872	-4.53879	35.0186	-7.26017	96.5219	18.2605	-0.100322	-18.7684	-24.8714	-8.83516	3.04081	-2.11551	5.56982	22.6475	41.5362	5.23246	73.2519	52.8718	4.5124	-15.5209	-29.9094	-10.1082	-19.469	36.8853	3.22949	2.53933	42.4604	22.9136
670	0.00108183	1.04306	18.8372	0.0897147	0.456524	2.54592	0.0897603	0.45651	8.36635	0.038536	0.346936	12.1113	-1.54309	-2.26803	14.1261	-3.67514	-3.52936	-9.7371	-3.65272	-1.70103	-5.72843	28.172	-5.28457	33.8586	-12.0628	91.722	24.2105	3.30031	-19.3965	-27.6823	-8.89829	2.86161	-2.14199	5.61005	22.4601	41.2139	5.53503	73.195	52.6085	4.62222	-15.5112	-29.867	-10.0558	-19.4859	36.5126	2.98522	2.42578	41.5518	22.5512
672	0.00336411	0.7947	18.6209	0.069098	0.347654	2.44971	0.0691339	0.347647	8.27014	0.0298727	0.264258	12.0392	-1.70374	-2.15049	14.3469	-3.91645	-3.26042	-9.33137	-3.45661	-2.06594	-5.59856	28.4272	-5.94472	32.8577	-16.4894	87.6769	30.5203	6.41908	-19.1659	-30.6303	-8.90198	2.66074	-2.12204	5.71271	22.1939	40.8324	5.69217	73.1313	52.3629	4.74525	-15.567	-29.8263	-10.0812	-19.5639	36.2686	2.81974	2.54563	41.0156	22.8563
674	-0.0779872	0.494778	18.4443	0.00776917	0.223256	2.37126	0.00779194	0.223255	8.1917	-0.00821355	0.167404	11.9804	-1.75545	-2.01751	14.4868	-3.95658	-3.00285	-9.07735	-3.25008	-2.33378	-5.38891	28.819	-6.84443	31.9617	-20.7541	84.5824	37.2741	7.96066	-18.2745	-32.7016	-8.80784	2.47579	-2.09214	5.84338	22.0106	40.5245	5.80321	73.06	52.1377	4.80956	-15.5873	-29.8103	-9.95016	-19.5592	36.2409	2.90298	3.11588	41.0298	22.5291
676	-0.14929	0.216603	18.2984	-0.0470939	0.107453	2.30636	-0.0470825	0.107459	8.12679	-0.0419683	0.0773756	11.9318	-1.75869	-1.88026	14.5897	-3.90831	-2.75477	-8.89215	-3.03772	-2.48788	-5.1596	29.4095	-7.33486	31.4304	-24.7989	80.617	43.9907	9.39619	-17.1837	-33.6958	-8.76354	2.30596	-2.03154	5.96585	21.8195	40.2661	5.86497	73.0109	51.9109	4.86491	-15.6114	-29.8007	-9.78013	-19.5913	36.1047	2.93679	3.25841	40.7732	22.2476
678	-0.19365	-0.0276118	18.1788	-0.0871294	0.00420213	2.25309	-0.087129	0.00421112	8.07352	-0.0654046	-0.00234714	11.8918	-1.736	-1.73908	14.6802	-3.81201	-2.50889	-8.72991	-2.82837	-2.50122	-4.92548	30.1484	-7.2931	31.3184	-28.2622	75.6655	50.559	10.7029	-16.1067	-33.8701	-8.79436	2.14387	-1.93164	6.05581	21.6057	40.0308	5.89511	72.9968	51.6761	4.91965	-15.6423	-29.7932	-9.59332	-19.6623	35.8231	2.86491	2.98485	40.1836	22.1255
680	-0.234675	-0.259986	18.0764	-0.124595	-0.0941677	2.20745	-0.124604	-0.0941534	8.02788	-0.0872085	-0.0782567	11.8576	-1.71612	-1.57964	14.8137	-3.71353	-2.22983	-8.48825	-2.66841	-2.25601	-4.67851	30.7885	-6.87681	31.5252	-30.6566	71.1894	56.5059	11.0115	-15.2149	-34.9247	-8.85688	1.96159	-1.7769	6.04906	21.3745	39.7154	5.95076	73.037	51.425	4.97015	-15.6683	-29.7873	-9.36442	-19.6963	35.5574	2.74449	3.32323	39.8289	22.0585
682	-0.289719	-0.471376	17.9536	-0.166329	-0.18222	2.15274	-0.166349	-0.182204	7.97317	-0.112841	-0.146735	11.8165	-1.69745	-1.40828	14.9757	-3.61293	-1.92919	-8.19377	-2.51839	-1.96754	-4.36018	31.166	-6.15671	32.0416	-32.3224	67.1887	61.5926	9.64708	-14.2962	-35.7095	-8.90522	1.7657	-1.59615	6.03659	21.1527	39.3711	6.00301	73.0991	51.1858	4.99272	-15.6859	-29.78	-9.22551	-19.584	35.3994	2.63788	3.36938	39.6355	21.9707
684	-0.358242	-0.658045	17.8088	-0.211763	-0.258381	2.08813	-0.21179	-0.258359	7.90856	-0.141966	-0.206559	11.768	-1.68376	-1.23449	15.1387	-3.52119	-1.62213	-7.89702	-2.37699	-1.68021	-4.00702	31.2377	-5.22648	32.8359	-33.537	63.6307	65.7391	6.71857	-13.3659	-36.0944	-8.9222	1.5567	-1.41802	6.03312	20.9514	39.0317	6.04383	73.1669	50.9887	4.98956	-15.6831	-29.7743	-9.19974	-19.3394	35.3791	2.56398	3.05768	39.595	21.8767
686	-0.417335	-0.811806	17.6756	-0.250244	-0.320951	2.02874	-0.250277	-0.320925	7.84917	-0.166742	-0.25579	11.7234	-1.68513	-1.088	15.2006	-3.46871	-1.35647	-7.78694	-2.26386	-1.35695	-3.84502	31.083	-4.32099	33.8635	-34.7044	59.7967	69.2755	3.57946	-12.1824	-35.9871	-8.89335	1.32985	-1.33371	6.00772	20.7883	38.8116	6.0612	73.2081	50.9206	4.99213	-15.611	-29.7841	-9.24786	-19.1317	35.516	2.50941	2.93319	39.7055	21.8905
688	-0.473269	-0.940579	17.542	-0.285186	-0.372883	1.96911	-0.285225	-0.372855	7.78955	-0.189534	-0.296852	11.6786	-1.69015	-0.97346	15.2198	-3.43531	-1.14652	-7.75497	-2.20416	-1.00187	-3.65822	30.7002	-3.35627	34.9369	-35.6015	56.3445	72.0987	0.0203051	-11.0655	-36.0321	-8.85608	1.10058	-1.24432	5.98082	20.6405	38.5439	6.07368	73.2513	50.9444	5.00149	-15.5368	-29.8123	-9.34161	-18.9819	35.6413	2.50176	2.75143	39.718	21.9093
690	-0.52715	-1.04929	17.4107	-0.317509	-0.416231	1.91053	-0.317552	-0.416198	7.73096	-0.210903	-0.331332	11.6346	-1.69921	-0.890223	15.2118	-3.42108	-0.991393	-7.7725	-2.21125	-0.603393	-3.39446	30.1081	-2.34559	35.9517	-36.2786	53.3615	74.1848	-3.7468	-10.0265	-36.4081	-8.81983	0.877778	-1.14052	5.95459	20.506	38.2064	6.08734	73.2964	51.0485	5.0187	-15.4783	-29.8578	-9.43947	-18.9005	35.7114	2.53047	2.5448	39.5913	21.8926
692	-0.580903	-1.15395	17.2993	-0.34943	-0.457818	1.86076	-0.349477	-0.457782	7.6812	-0.232082	-0.364473	11.5973	-1.72943	-0.825083	15.1831	-3.45219	-0.860851	-7.82806	-2.30757	-0.0974534	-3.05254	29.3691	-1.37798	36.7482	-36.8467	50.3087	75.7134	-7.31546	-8.73867	-37.1569	-8.77819	0.672879	-1.07819	5.91925	20.402	37.8579	6.11552	73.3086	51.2352	5.04171	-15.4375	-29.9113	-9.41629	-18.8833	35.7408	2.52869	2.62023	39.4317	21.7605
694	-0.63079	-1.22392	17.2094	-0.376819	-0.48452	1.82057	-0.376869	-0.48448	7.641	-0.250822	-0.386195	11.5671	-1.74326	-0.786442	15.1742	-3.46309	-0.785136	-7.84597	-2.45062	0.383251	-2.58491	28.5425	-0.342288	37.3545	-37.4594	47.917	76.4333	-9.17834	-8.47562	-38.1507	-8.78047	0.521072	-1.02011	5.88705	20.3007	37.5621	6.11395	73.3748	51.3759	5.06834	-15.4334	-29.9703	-9.33329	-18.8956	35.6889	2.47824	2.83658	39.207	21.6259
696	-0.682939	-1.25613	17.1381	-0.402131	-0.494477	1.7887	-0.402182	-0.494436	7.60913	-0.269082	-0.395269	11.5431	-1.73038	-0.770521	15.1996	-3.4336	-0.761574	-7.799	-2.6383	0.813629	-1.99489	27.5764	0.778126	37.7437	-37.9095	47.2276	75.9518	-9.10964	-8.96379	-39.6762	-8.82641	0.423984	-0.9648	5.86884	20.2034	37.322	6.06826	73.4815	51.4506	5.10029	-15.4627	-30.0406	-9.21866	-18.9164	35.5574	2.39257	3.10453	38.947	21.5191
698	-0.767173	-1.26254	17.0689	-0.439391	-0.490521	1.75763	-0.439442	-0.490475	7.57806	-0.29716	-0.394706	11.5198	-1.68619	-0.754755	15.2776	-3.34688	-0.751182	-7.65416	-2.92548	1.24273	-1.28956	26.1871	1.98625	37.7631	-36.9436	51.971	72.7779	-8.18162	-7.90457	-43.853	-8.87033	0.354064	-0.941598	5.90464	20.1445	37.0762	5.95536	73.5024	51.51	5.14532	-15.4893	-30.1479	-9.13509	-18.9024	35.3707	2.3523	3.17765	38.7718	21.4668
700	-0.857429	-1.27328	17.0158	-0.479684	-0.487958	1.73368	-0.479734	-0.487908	7.55411	-0.327422	-0.395377	11.5018	-1.61854	-0.754804	15.3577	-3.2233	-0.77818	-7.50467	-3.17466	1.57217	-0.813108	24.5809	3.07089	37.7935	-35.2012	57.9141	69.0045	-5.57103	-6.96607	-48.9065	-8.88223	0.291345	-0.924016	5.90673	20.1066	36.8275	5.86449	73.4271	51.5952	5.20393	-15.546	-30.2887	-9.06822	-18.871	35.2674	2.35835	3.18524	38.7005	21.3988
702	-0.941089	-1.29214	16.9804	-0.517794	-0.489474	1.71761	-0.517845	-0.48942	7.53804	-0.355799	-0.398955	11.4898	-1.54491	-0.76961	15.4245	-3.0943	-0.833788	-7.37949	-3.35312	1.79349	-0.632867	22.9174	3.88574	37.8804	-32.9017	63.802	65.5596	-2.14445	-6.63813	-53.7282	-8.86505	0.229825	-0.906151	5.8707	20.0656	36.5708	5.78735	73.2411	51.7081	5.29562	-15.6363	-30.4525	-9.01703	-18.8214	35.2504	2.39738	3.16122	38.7091	21.3106
704	-0.989789	-1.29829	16.963	-0.539592	-0.488237	1.70969	-0.539642	-0.488181	7.53013	-0.372164	-0.399428	11.4838	-1.52468	-0.78694	15.4587	-3.06358	-0.873563	-7.31524	-3.49035	1.95754	-0.688749	21.5527	3.99764	37.7864	-30.3431	69.5689	63.5977	-1.84947	-6.25804	-54.9698	-8.86491	0.170323	-0.886688	5.86391	19.9351	36.2889	5.57934	72.8669	51.802	5.52412	-15.7504	-30.6043	-8.98334	-18.742	35.1809	2.40818	3.14686	38.6565	21.2632
706	-1.02932	-1.30552	16.9255	-0.557407	-0.488277	1.69285	-0.557458	-0.488219	7.51328	-0.385464	-0.40061	11.4712	-1.53924	-0.785609	15.5291	-3.0891	-0.867414	-7.18469	-3.56651	2.04123	-0.715718	20.6981	3.94813	37.6378	-28.8117	72.1187	62.648	-1.41787	-6.03237	-55.0864	-8.89174	0.121927	-0.880507	5.87741	19.7844	36.0107	5.42486	72.6478	51.899	5.65816	-15.8613	-30.7264	-8.94954	-18.6302	35.1034	2.38323	3.08983	38.6513	21.197
708	-1.06781	-1.31536	16.8608	-0.57491	-0.489618	1.66391	-0.57496	-0.489559	7.48434	-0.398435	-0.402755	11.4495	-1.57268	-0.763572	15.6396	-3.14119	-0.817626	-6.98013	-3.58515	2.0608	-0.670985	20.2926	3.91421	37.4628	-28.3295	71.9281	62.199	-0.509607	-6.04341	-54.7859	-8.94069	0.0829938	-0.883253	5.89659	19.6492	35.7523	5.37086	72.6317	51.9903	5.67203	-15.9327	-30.8206	-8.91657	-18.5013	35.0295	2.3333	3.00186	38.6971	21.0999
710	-1.11451	-1.32286	16.7743	-0.595764	-0.489344	1.62526	-0.595815	-0.489283	7.44569	-0.414006	-0.403918	11.4205	-1.57327	-0.734775	15.7503	-3.13107	-0.767529	-6.77524	-3.57194	2.09725	-0.669039	19.8071	4.13156	37.2974	-27.2928	73.7679	61.456	-0.594974	-6.24702	-54.5963	-8.97606	0.0400899	-0.858739	5.85949	19.6205	35.5428	5.44601	72.6572	52.012	5.69196	-15.843	-30.918	-8.91018	-18.4191	34.9777	2.31907	2.97518	38.7213	20.9709
712	-1.16292	-1.32733	16.712	-0.617183	-0.487545	1.59739	-0.617233	-0.487481	7.41782	-0.430106	-0.403968	11.3996	-1.55946	-0.710918	15.7971	-3.097	-0.730156	-6.68879	-3.53317	2.12107	-0.74221	19.52	4.33585	37.1638	-26.5728	74.9705	61.0002	-0.512781	-6.56119	-54.5047	-9.00512	-0.0145667	-0.847306	5.81897	19.5846	35.3991	5.49075	72.7501	52.0842	5.71417	-15.729	-30.976	-8.90089	-18.3585	34.9415	2.31536	2.96544	38.7149	20.8632
714	-1.21252	-1.32632	16.6824	-0.638761	-0.483172	1.58401	-0.638811	-0.483106	7.40444	-0.446504	-0.402095	11.3895	-1.54113	-0.69703	15.7795	-3.05869	-0.711088	-6.7218	-3.48608	2.13205	-0.871549	19.4036	4.48131	37.0627	-26.2221	75.2844	60.8448	-0.146243	-6.89512	-54.5053	-9.03208	-0.0749859	-0.852951	5.78928	19.5312	35.3168	5.48629	72.8838	52.2168	5.73294	-15.6242	-30.9947	-8.88419	-18.3184	34.9153	2.32103	2.96908	38.6794	20.7924
716	-1.26651	-1.31205	16.6697	-0.66124	-0.472583	1.5782	-0.661289	-0.472515	7.39864	-0.463979	-0.395626	11.3852	-1.54791	-0.698524	15.7548	-3.07173	-0.710789	-6.76768	-3.49104	2.14832	-0.928162	19.1591	4.62225	36.9492	-25.7347	75.6341	60.7288	-0.0664258	-6.97586	-54.4354	-9.07195	-0.105954	-0.85388	5.78519	19.5293	35.2627	5.52097	72.95	52.3438	5.71039	-15.5253	-31.0189	-8.86784	-18.3078	34.8888	2.35053	2.99575	38.6368	20.7617
718	-1.3219	-1.28672	16.6647	-0.683457	-0.457011	1.57582	-0.683504	-0.456941	7.39625	-0.481582	-0.385412	11.3834	-1.55823	-0.70668	15.7885	-3.09328	-0.722676	-6.70499	-3.49909	2.15817	-0.99109	18.808	4.74817	36.8991	-25.1717	76.0854	60.5188	-0.00181782	-6.97561	-54.3922	-9.11002	-0.132558	-0.860001	5.76576	19.5213	35.2126	5.592	73.0225	52.4165	5.67072	-15.4724	-31.0093	-8.86272	-18.3383	34.8221	2.3862	3.09766	38.6002	20.7794
720	-1.37475	-1.25035	16.6673	-0.703683	-0.436787	1.57683	-0.703728	-0.436715	7.39726	-0.497998	-0.37159	11.3842	-1.56712	-0.71828	15.8883	-3.11304	-0.742907	-6.51925	-3.48951	2.1502	-1.08743	18.3738	4.85824	36.927	-24.5787	76.5862	60.2239	0.0971404	-6.97224	-54.3723	-9.1496	-0.15939	-0.87023	5.72845	19.4984	35.1526	5.6904	73.1016	52.4388	5.62122	-15.4527	-30.9593	-8.8687	-18.4057	34.7006	2.42054	3.26218	38.5852	20.8352
722	-1.41263	-1.20046	16.6911	-0.716306	-0.411773	1.58741	-0.716349	-0.411699	7.40784	-0.509045	-0.35369	11.3922	-1.57442	-0.731487	16.0156	-3.13029	-0.767306	-6.28237	-3.4166	2.08689	-1.26973	17.9507	4.97042	37.0303	-24.1204	76.7618	60.0269	0.208649	-7.11761	-54.292	-9.22114	-0.181397	-0.875463	5.70077	19.4721	35.0551	5.77404	73.1282	52.4851	5.56813	-15.3717	-30.8677	-8.86617	-18.4895	34.5018	2.44135	3.39148	38.6452	20.8827
724	-1.43961	-1.14764	16.7177	-0.723912	-0.38635	1.59926	-0.723952	-0.386276	7.41969	-0.516369	-0.335162	11.4011	-1.573	-0.734536	16.126	-3.12808	-0.775941	-6.07723	-3.34886	1.99898	-1.45195	17.6422	4.9913	37.128	-23.9364	76.6537	59.95	0.389303	-7.40084	-54.1257	-9.28579	-0.211022	-0.864797	5.69157	19.4722	34.9658	5.84425	73.1207	52.5379	5.52346	-15.2698	-30.7963	-8.9091	-18.5485	34.2994	2.45715	3.47867	38.6846	20.9123
726	-1.46225	-1.09827	16.7517	-0.729905	-0.362759	1.61444	-0.729942	-0.362684	7.43488	-0.522371	-0.317895	11.4125	-1.55891	-0.728567	16.2021	-3.09979	-0.771849	-5.93594	-3.2924	1.90439	-1.6163	17.4507	4.92564	37.205	-23.9874	76.277	59.9942	0.645497	-7.8107	-53.8797	-9.33674	-0.248569	-0.842241	5.70103	19.4998	34.9059	5.8917	73.09	52.5966	5.48648	-15.1605	-30.7575	-8.98081	-18.5675	34.1012	2.46397	3.52824	38.6951	20.9301
728	-1.51189	-1.06547	16.8388	-0.749171	-0.34405	1.65303	-0.749206	-0.343972	7.47346	-0.537997	-0.305099	11.4415	-1.52181	-0.725501	16.2187	-3.031	-0.779864	-5.90489	-3.20141	1.84525	-1.78507	17.2618	4.87732	37.3003	-23.9751	75.6663	60.1283	1.00132	-8.34564	-53.6038	-9.37816	-0.286581	-0.839005	5.71762	19.5336	34.9248	5.88741	73.0698	52.6698	5.43902	-15.0683	-30.7374	-8.96262	-18.5231	33.8451	2.43942	3.61448	38.7327	20.9846
730	-1.52447	-1.04613	16.9034	-0.753232	-0.334328	1.68179	-0.753267	-0.334251	7.50222	-0.541675	-0.29806	11.4631	-1.48333	-0.754949	16.2602	-2.97109	-0.848173	-5.82673	-3.1164	1.80076	-1.90208	17.1079	4.86255	37.3174	-23.8496	74.9837	60.3097	1.10599	-8.72019	-53.3871	-9.451	-0.302727	-0.82598	5.74102	19.5417	34.9292	5.82848	73.0369	52.7316	5.38834	-14.9826	-30.7251	-8.89361	-18.4999	33.6478	2.40141	3.48252	38.8087	21.013
732	-1.49916	-1.0355	16.9366	-0.741335	-0.331615	1.69664	-0.741369	-0.331539	7.51707	-0.532965	-0.295254	11.4742	-1.44785	-0.812122	16.3362	-2.92616	-0.966674	-5.68371	-3.05994	1.77532	-1.96193	16.9792	4.87508	37.2714	-23.5756	74.441	60.471	0.848911	-8.82237	-53.2531	-9.54413	-0.301019	-0.803031	5.7581	19.5226	34.9076	5.74289	72.9875	52.7802	5.34481	-14.9075	-30.7143	-8.81122	-18.5017	33.5313	2.36294	3.19645	38.9053	20.9968
734	-1.49267	-1.01681	16.9766	-0.737045	-0.323814	1.71449	-0.737078	-0.323738	7.53492	-0.530269	-0.289128	11.4876	-1.4119	-0.844093	16.3953	-2.87149	-1.03897	-5.57289	-3.09165	1.80513	-1.99503	16.8393	4.84907	37.327	-23.1149	74.6686	60.409	0.0368318	-8.42244	-53.1451	-9.56832	-0.324406	-0.796159	5.71883	19.5002	34.9031	5.73909	72.9118	52.8448	5.34991	-14.866	-30.6905	-8.84317	-18.4659	33.472	2.36026	3.29805	38.9289	20.9225
736	-1.5045	-0.993237	17.0028	-0.740353	-0.312429	1.72618	-0.740385	-0.312353	7.54661	-0.533476	-0.280816	11.4964	-1.37085	-0.876817	16.4813	-2.80749	-1.11494	-5.412	-3.1336	1.8464	-2.02657	16.5883	4.85273	37.3671	-22.5153	75.4247	60.2295	-0.390026	-8.177	-53.294	-9.5743	-0.337764	-0.788611	5.65013	19.5121	34.9096	5.81892	72.9	52.8549	5.34763	-14.8374	-30.6771	-8.8922	-18.3669	33.4423	2.3808	3.35179	38.9416	20.8062
738	-1.53064	-0.967817	17.0124	-0.749747	-0.299122	1.73045	-0.749778	-0.299044	7.55088	-0.541351	-0.271463	11.4996	-1.32923	-0.912811	16.5936	-2.74324	-1.19752	-5.20225	-3.16788	1.88329	-2.05731	16.2563	4.89447	37.381	-21.8779	76.4534	59.976	-0.293358	-8.17305	-53.6515	-9.57128	-0.334255	-0.780033	5.57101	19.5553	34.9275	5.95758	72.9541	52.8043	5.33167	-14.8204	-30.6765	-8.93624	-18.213	33.4313	2.41669	3.28689	38.9521	20.6681
740	-1.55017	-0.951023	17.0076	-0.75693	-0.290184	1.72828	-0.75696	-0.290106	7.54871	-0.54729	-0.265244	11.498	-1.3109	-0.945308	16.6994	-2.72016	-1.26533	-5.00481	-3.19913	1.89538	-2.0581	16.0621	4.95707	37.4313	-21.5541	76.9307	59.6824	-0.0176641	-8.08653	-53.8287	-9.54968	-0.315232	-0.782297	5.53152	19.5742	34.9558	6.05005	72.9954	52.731	5.32888	-14.8315	-30.6766	-8.97741	-18.0624	33.4321	2.44941	3.18497	38.9374	20.5679
742	-1.55341	-0.943091	17.0052	-0.757698	-0.286452	1.72721	-0.757728	-0.286374	7.54764	-0.548102	-0.262505	11.4972	-1.30121	-0.964221	16.7594	-2.70848	-1.30441	-4.89291	-3.22198	1.89404	-2.04198	15.9767	4.96693	37.4554	-21.4156	77.2429	59.4918	0.140074	-8.01837	-53.8882	-9.54607	-0.295539	-0.792804	5.53015	19.5891	35.0129	6.06799	73.0011	52.6672	5.33784	-14.8426	-30.6747	-8.97961	-17.9534	33.4397	2.45831	3.14345	38.9366	20.5021
744	-1.54078	-0.941482	17.0086	-0.752038	-0.286767	1.72881	-0.752068	-0.286689	7.54924	-0.543852	-0.262376	11.4984	-1.29228	-0.969807	16.7744	-2.69397	-1.31801	-4.86479	-3.23285	1.88378	-2.01554	15.9816	4.93297	37.4511	-21.4114	77.4329	59.4214	0.129106	-7.97908	-53.8514	-9.56666	-0.280424	-0.81111	5.55625	19.605	35.0928	6.02747	72.9753	52.622	5.35148	-14.8461	-30.6732	-8.94838	-17.894	33.4447	2.44713	3.15923	38.9617	20.4552
746	-1.52487	-0.933893	17.015	-0.744456	-0.284719	1.73172	-0.744485	-0.284642	7.55215	-0.538316	-0.260358	11.5006	-1.26609	-0.972219	16.7904	-2.64689	-1.33185	-4.83499	-3.21885	1.87034	-1.99379	16.0119	4.97399	37.4663	-21.432	77.3634	59.387	0.103617	-7.96272	-53.7894	-9.60143	-0.273192	-0.840022	5.56438	19.6343	35.1617	6.03477	72.9746	52.5881	5.33445	-14.8412	-30.6902	-8.94374	-17.8677	33.4127	2.45471	3.09554	39.024	20.3557
748	-1.51904	-0.92797	17.0163	-0.741419	-0.282596	1.73232	-0.741448	-0.282519	7.55276	-0.536182	-0.258576	11.5011	-1.2244	-0.983032	16.8207	-2.57433	-1.36665	-4.77843	-3.21558	1.87222	-1.97525	16.0254	5.01781	37.4826	-21.4516	77.2799	59.3564	0.111427	-7.93234	-53.7458	-9.63056	-0.279677	-0.856497	5.55681	19.6417	35.1826	6.07528	72.954	52.5783	5.33365	-14.8184	-30.6934	-8.94533	-17.8654	33.3877	2.47244	3.07494	39.0974	20.2514
750	-1.52352	-0.925133	17.0109	-0.743144	-0.281005	1.72993	-0.743173	-0.280928	7.55036	-0.537572	-0.2575	11.4993	-1.17164	-1.0004	16.8604	-2.48372	-1.4174	-4.70403	-3.22887	1.88779	-1.96183	16.0057	5.04794	37.4992	-21.4482	77.2504	59.3127	0.167342	-7.88742	-53.7355	-9.64755	-0.297051	-0.858341	5.53457	19.623	35.1578	6.13369	72.9057	52.587	5.3582	-14.7812	-30.6791	-8.94916	-17.8803	33.3792	2.49829	3.10523	39.1676	20.1533
752	-1.52312	-0.924897	16.9995	-0.742931	-0.280974	1.72486	-0.74296	-0.280898	7.54529	-0.537412	-0.257469	11.4955	-1.12596	-1.00428	16.8712	-2.40167	-1.44053	-4.68399	-3.24723	1.88324	-1.96231	15.9408	5.05893	37.5282	-21.3822	77.2985	59.2379	0.253771	-7.87024	-53.7465	-9.64899	-0.304549	-0.864141	5.50552	19.5876	35.136	6.14426	72.8291	52.5811	5.40845	-14.7517	-30.664	-8.95225	-17.9008	33.3859	2.52873	3.11417	39.2057	20.0587
754	-1.52259	-0.927863	16.9954	-0.742931	-0.282332	1.72301	-0.74296	-0.282256	7.54345	-0.537323	-0.258487	11.4941	-1.0796	-0.995673	16.8591	-2.31429	-1.4407	-4.70668	-3.26256	1.91619	-1.95726	15.8766	5.04895	37.5516	-21.2918	77.3806	59.1449	0.390002	-7.84092	-53.8523	-9.64182	-0.329855	-0.848193	5.47247	19.5866	35.1275	6.1633	72.785	52.5564	5.42622	-14.7356	-30.6441	-8.95116	-17.9191	33.3885	2.55363	3.08899	39.2166	20.0007
756	-1.52151	-0.931473	16.9987	-0.742758	-0.283991	1.7245	-0.742788	-0.283914	7.54493	-0.537089	-0.259714	11.4952	-1.03677	-0.978356	16.8294	-2.23052	-1.42349	-4.76237	-3.27405	1.97963	-1.94416	15.8222	5.03	37.5641	-21.1864	77.4688	59.0527	0.54481	-7.79056	-54.0208	-9.62982	-0.367098	-0.815322	5.44412	19.6201	35.1357	6.19017	72.7718	52.5146	5.40771	-14.7326	-30.6221	-8.94696	-17.9288	33.3845	2.56982	3.04594	39.211	19.9744
758	-1.51521	-0.923862	16.9948	-0.739372	-0.281183	1.72281	-0.739401	-0.281107	7.54324	-0.534737	-0.257401	11.4939	-1.01975	-0.970437	16.8039	-2.19702	-1.41455	-4.80995	-3.28898	1.98855	-1.93219	15.7611	5.05981	37.5594	-21.0529	77.494	59.0252	0.567619	-7.70742	-54.0443	-9.61815	-0.363282	-0.810615	5.4533	19.6365	35.1608	6.17077	72.7098	52.4631	5.39639	-14.7322	-30.6098	-8.94794	-17.9157	33.3827	2.5752	3.08161	39.2312	19.9239
760	-1.50857	-0.918153	16.9975	-0.735999	-0.279215	1.72405	-0.736027	-0.279139	7.54448	-0.532341	-0.255713	11.4948	-1.01468	-0.956783	16.7585	-2.18353	-1.39068	-4.89453	-3.30351	1.98941	-1.91957	15.7399	5.06319	37.5596	-20.9954	77.5001	59.0266	0.591976	-7.66177	-54.0409	-9.6222	-0.366503	-0.803009	5.46564	19.6374	35.1757	6.13935	72.6749	52.4562	5.39655	-14.7258	-30.6059	-8.95225	-17.8911	33.3868	2.57916	3.10192	39.2593	19.8809
762	-1.50311	-0.916854	17.0069	-0.733514	-0.279059	1.72824	-0.733543	-0.278983	7.54867	-0.530497	-0.255433	11.498	-1.01409	-0.936478	16.6953	-2.17604	-1.35285	-5.01239	-3.31741	1.99287	-1.90717	15.7562	5.03687	37.5652	-21.0076	77.4931	59.0456	0.640669	-7.66068	-54.0331	-9.64026	-0.383035	-0.788854	5.46906	19.6321	35.178	6.117	72.6804	52.4941	5.40463	-14.7127	-30.6108	-8.95775	-17.8623	33.3975	2.58281	3.09178	39.2882	19.8523
764	-1.50046	-0.917433	17.0118	-0.732412	-0.279512	1.73041	-0.732441	-0.279436	7.55084	-0.529645	-0.255698	11.4996	-0.99933	-0.91714	16.6371	-2.14298	-1.32183	-5.12101	-3.3341	2.00581	-1.89634	15.7591	5.03693	37.5511	-20.9595	77.4535	59.0761	0.684107	-7.66598	-54.0099	-9.64952	-0.395304	-0.778181	5.44419	19.6708	35.1883	6.16791	72.7164	52.5241	5.39372	-14.6993	-30.6272	-8.95707	-17.8478	33.4142	2.58085	3.07807	39.3008	19.8406
766	-1.49889	-0.922216	17.0103	-0.732111	-0.281741	1.72976	-0.732141	-0.281666	7.55019	-0.529278	-0.257346	11.4991	-0.984381	-0.906639	16.6141	-2.11229	-1.30756	-5.16387	-3.34414	2.01544	-1.90274	15.7268	5.05256	37.555	-20.8814	77.4364	59.0686	0.741826	-7.6449	-54.0215	-9.65273	-0.404763	-0.777261	5.42411	19.685	35.1924	6.19759	72.7529	52.5408	5.38355	-14.6931	-30.6447	-8.95127	-17.8418	33.4213	2.57531	3.04189	39.3079	19.8438
768	-1.49777	-0.930265	17.0038	-0.732264	-0.285383	1.72684	-0.732294	-0.285307	7.54727	-0.529157	-0.260081	11.4969	-0.971457	-0.907222	16.6291	-2.08878	-1.31338	-5.13602	-3.34638	2.02157	-1.92096	15.668	5.07404	37.5792	-20.7891	77.4572	59.0179	0.798592	-7.59913	-54.0521	-9.65052	-0.412907	-0.783027	5.41331	19.6702	35.1869	6.19404	72.7714	52.5408	5.3834	-14.6951	-30.6622	-8.94234	-17.8391	33.4168	2.56727	2.99563	39.3123	19.8558
770	-1.49581	-0.935999	17.0006	-0.731868	-0.288066	1.7254	-0.731898	-0.287991	7.54583	-0.528689	-0.262064	11.4958	-0.956397	-0.920446	16.6608	-2.06563	-1.34325	-5.07698	-3.3463	2.03663	-1.91	15.6487	5.05846	37.5948	-20.7346	77.5368	58.953	0.76252	-7.57547	-53.9716	-9.64505	-0.426044	-0.775184	5.39833	19.6741	35.1675	6.1988	72.7262	52.5224	5.41732	-14.7031	-30.6879	-8.93798	-17.8208	33.4092	2.55786	3.00689	39.3142	19.8547
772	-1.49596	-0.940481	16.9991	-0.732297	-0.290023	1.72473	-0.732327	-0.289947	7.54516	-0.528885	-0.263554	11.4953	-0.946937	-0.931543	16.6901	-2.05195	-1.36723	-5.0223	-3.33865	2.04949	-1.90493	15.6324	5.07431	37.6209	-20.6874	77.5595	58.8892	0.770706	-7.55492	-53.9395	-9.64231	-0.444592	-0.763526	5.37909	19.6781	35.1521	6.20567	72.6873	52.5022	5.44503	-14.704	-30.7023	-8.93597	-17.812	33.397	2.55666	3.02914	39.3173	19.8471
774	-1.49859	-0.943674	16.9989	-0.733711	-0.291208	1.72462	-0.733741	-0.291132	7.54505	-0.529866	-0.264531	11.4953	-0.944881	-0.936042	16.711	-2.04955	-1.37647	-4.98339	-3.3247	2.05692	-1.91387	15.6089	5.12149	37.6577	-20.6391	77.5342	58.8345	0.822587	-7.53557	-53.9669	-9.64227	-0.466319	-0.752295	5.35622	19.6772	35.143	6.21485	72.6673	52.4871	5.4613	-14.6929	-30.7055	-8.93554	-17.815	33.3817	2.56354	3.048	39.3237	19.8338
776	-1.50225	-0.945498	16.9982	-0.735465	-0.29171	1.72429	-0.735495	-0.291634	7.54473	-0.531144	-0.265018	11.495	-0.950716	-0.932273	16.7252	-2.05872	-1.36777	-4.95704	-3.3118	2.05565	-1.94248	15.5623	5.13282	37.6936	-20.5779	77.6261	58.7976	0.778525	-7.52754	-53.9438	-9.63794	-0.481641	-0.751287	5.33502	19.6626	35.1307	6.22618	72.6479	52.486	5.48651	-14.6638	-30.7184	-8.93505	-17.8164	33.3695	2.56947	3.04434	39.3381	19.8115
778	-1.50737	-0.944602	16.9979	-0.737634	-0.2909	1.72415	-0.737664	-0.290824	7.54458	-0.532818	-0.264552	11.4949	-0.957464	-0.919903	16.7235	-2.06672	-1.34283	-4.96045	-3.31078	2.05129	-1.9582	15.5258	5.14131	37.7132	-20.5288	77.7086	58.7826	0.730038	-7.49696	-53.9383	-9.63183	-0.49092	-0.753374	5.30648	19.6486	35.1152	6.24963	72.6379	52.4993	5.50355	-14.6345	-30.73	-8.93331	-17.8129	33.3591	2.56579	3.04002	39.3528	19.8037
780	-1.51383	-0.941067	16.9985	-0.740176	-0.288822	1.72438	-0.740206	-0.288746	7.54481	-0.53485	-0.263161	11.4951	-0.961078	-0.902687	16.7058	-2.06749	-1.30991	-4.99371	-3.32096	2.04633	-1.95872	15.5044	5.15679	37.7181	-20.4917	77.7541	58.7895	0.705178	-7.44467	-53.9664	-9.62697	-0.495786	-0.756981	5.27548	19.6381	35.1001	6.27992	72.6364	52.5257	5.50928	-14.6079	-30.7378	-8.93111	-17.8032	33.352	2.55408	3.03539	39.3668	19.8095
782	-1.52178	-0.935584	17.0016	-0.743219	-0.285759	1.72577	-0.743248	-0.285683	7.5462	-0.537322	-0.261064	11.4961	-0.951826	-0.895122	16.6765	-2.04828	-1.29891	-5.04825	-3.32717	2.04352	-1.96884	15.4857	5.19785	37.7328	-20.4412	77.7565	58.8182	0.746402	-7.41013	-54.0467	-9.63489	-0.503488	-0.761956	5.27358	19.6292	35.1045	6.28152	72.6314	52.561	5.50576	-14.5755	-30.7396	-8.93326	-17.7864	33.354	2.55031	3.01033	39.3838	19.8022
784	-1.52625	-0.934361	17.0016	-0.745075	-0.284859	1.72575	-0.745104	-0.284782	7.54618	-0.538767	-0.260509	11.4961	-0.943439	-0.895756	16.6633	-2.03335	-1.3028	-5.0729	-3.33417	2.05161	-1.97645	15.4673	5.22466	37.7432	-20.3904	77.7619	58.8383	0.77753	-7.36813	-54.0952	-9.64251	-0.512859	-0.768125	5.26258	19.6146	35.0983	6.29842	72.6371	52.5935	5.49731	-14.5563	-30.7341	-8.9371	-17.771	33.3587	2.55232	2.98347	39.4015	19.7921
786	-1.5268	-0.937608	16.9975	-0.745578	-0.286251	1.7239	-0.745607	-0.286174	7.54433	-0.539052	-0.261584	11.4947	-0.936403	-0.903444	16.6724	-2.02311	-1.31941	-5.05583	-3.34062	2.06894	-1.98271	15.4442	5.2307	37.7511	-20.3375	77.7823	58.8405	0.783972	-7.31643	-54.093	-9.64681	-0.523148	-0.774853	5.23917	19.5947	35.0788	6.33155	72.6454	52.6176	5.48961	-14.5498	-30.7249	-8.94188	-17.7578	33.364	2.55806	2.962	39.4189	19.7793
788	-1.52695	-0.939705	16.9902	-0.7458	-0.287183	1.72065	-0.74583	-0.287106	7.54108	-0.539157	-0.262299	11.4923	-0.919088	-0.913465	16.7029	-1.99473	-1.34419	-4.99889	-3.33867	2.07985	-2.00365	15.3969	5.22382	37.7756	-20.2626	77.8231	58.8187	0.774967	-7.26552	-54.0407	-9.64799	-0.531239	-0.781392	5.22498	19.577	35.0625	6.34226	72.6054	52.6241	5.50344	-14.5302	-30.7291	-8.94711	-17.7407	33.3678	2.55916	2.95707	39.4342	19.756
790	-1.5267	-0.941239	16.9858	-0.745809	-0.287891	1.71871	-0.745838	-0.287814	7.53914	-0.539117	-0.262831	11.4908	-0.898696	-0.924422	16.7273	-1.96113	-1.37164	-4.95337	-3.33134	2.08747	-2.01809	15.3629	5.2401	37.8038	-20.1912	77.8479	58.7919	0.797565	-7.21837	-54.0234	-9.64671	-0.540247	-0.778499	5.21735	19.5771	35.0492	6.35347	72.5737	52.6179	5.50701	-14.5348	-30.7281	-8.95064	-17.7264	33.3702	2.55954	2.96312	39.4478	19.7368
792	-1.52607	-0.941607	16.9845	-0.74556	-0.288109	1.71811	-0.74559	-0.288032	7.53854	-0.538917	-0.262978	11.4904	-0.879535	-0.934859	16.7392	-1.92971	-1.39752	-4.93103	-3.32231	2.09054	-2.02242	15.3465	5.27687	37.8276	-20.1302	77.852	58.7685	0.847584	-7.17818	-54.0402	-9.64413	-0.548743	-0.769524	5.21735	19.5947	35.0419	6.36699	72.5637	52.6037	5.49676	-14.5665	-30.7213	-8.95276	-17.7158	33.3717	2.56006	2.97695	39.4607	19.7249
794	-1.524	-0.938946	16.9792	-0.744428	-0.28713	1.71581	-0.744458	-0.287053	7.53624	-0.538132	-0.262177	11.4887	-0.873458	-0.941927	16.7428	-1.92105	-1.41258	-4.92433	-3.32481	2.08505	-2.02249	15.3298	5.28354	37.8256	-20.0836	77.85	58.765	0.853994	-7.15046	-53.988	-9.64381	-0.550209	-0.77728	5.23225	19.6128	35.0495	6.36624	72.5713	52.5956	5.49064	-14.6037	-30.7244	-8.95773	-17.706	33.3747	2.56135	2.99544	39.4751	19.7194
796	-1.52409	-0.932747	16.9755	-0.743956	-0.284419	1.71415	-0.743986	-0.284342	7.53458	-0.537951	-0.260122	11.4874	-0.868628	-0.943962	16.7422	-1.91297	-1.41797	-4.92538	-3.32803	2.06188	-2.01693	15.3076	5.28519	37.8137	-20.0467	77.8602	58.7596	0.870126	-7.14326	-53.9644	-9.64571	-0.536635	-0.791365	5.23599	19.6287	35.0652	6.38942	72.6162	52.5895	5.47484	-14.6334	-30.7287	-8.96005	-17.6994	33.3788	2.5632	2.98683	39.5001	19.7128
798	-1.52651	-0.924163	16.9738	-0.744315	-0.280466	1.71342	-0.744344	-0.280389	7.53385	-0.538472	-0.257191	11.4869	-0.863105	-0.942782	16.7421	-1.90249	-1.41774	-4.92564	-3.32973	2.02726	-2.00935	15.2783	5.28532	37.7962	-20.0116	77.8854	58.7488	0.895961	-7.15976	-53.9777	-9.65024	-0.509394	-0.81408	5.22889	19.6472	35.0962	6.43856	72.6915	52.5816	5.44721	-14.6498	-30.7291	-8.95983	-17.695	33.3827	2.56546	2.95171	39.5312	19.7037
800	-1.52834	-0.91815	16.9728	-0.744623	-0.277686	1.713	-0.744651	-0.277609	7.53343	-0.538879	-0.255133	11.4866	-0.858939	-0.947531	16.754	-1.89641	-1.42802	-4.90337	-3.33036	2.0188	-2.01544	15.2449	5.28243	37.7767	-19.9427	77.9202	58.7427	0.881326	-7.20433	-53.972	-9.65992	-0.484569	-0.865899	5.23429	19.6935	35.1797	6.48735	72.7542	52.5611	5.41283	-14.6489	-30.7155	-8.96335	-17.6867	33.3806	2.56825	2.92378	39.5389	19.6945
802	-1.53054	-0.914749	16.9685	-0.745303	-0.276031	1.7111	-0.745332	-0.275954	7.53153	-0.539492	-0.253942	11.4851	-0.861514	-0.955693	16.78	-1.90366	-1.44237	-4.85498	-3.33172	2.00049	-2.02062	15.2014	5.25506	37.7529	-19.9087	77.9381	58.7199	0.873336	-7.26156	-53.9703	-9.66482	-0.447026	-0.913025	5.27195	19.75	35.2743	6.52219	72.7915	52.5253	5.36015	-14.6249	-30.6695	-8.96377	-17.6744	33.3815	2.56786	2.90954	39.5529	19.6876
804	-1.53221	-0.913562	16.9612	-0.745927	-0.2754	1.70786	-0.745955	-0.275323	7.5283	-0.539997	-0.253514	11.4827	-0.870788	-0.965221	16.817	-1.92347	-1.45704	-4.78596	-3.33265	1.96942	-2.02508	15.1527	5.20372	37.7243	-19.9214	77.9297	58.6851	0.882587	-7.33184	-53.9769	-9.66346	-0.40109	-0.94826	5.33378	19.8122	35.3704	6.54377	72.8112	52.4749	5.29345	-14.5799	-30.5976	-8.96109	-17.6582	33.3854	2.56498	2.90651	39.5748	19.6837
806	-1.52908	-0.911876	16.9565	-0.74441	-0.274933	1.70575	-0.744438	-0.274857	7.52618	-0.538891	-0.25307	11.4811	-0.880916	-0.970602	16.8521	-1.9434	-1.46382	-4.72069	-3.32693	1.94664	-2.04496	15.1246	5.15153	37.6907	-19.9604	77.8851	58.6788	0.909145	-7.43828	-53.9927	-9.65859	-0.376777	-0.97566	5.36439	19.877	35.4721	6.56997	72.869	52.4121	5.23909	-14.5285	-30.5465	-8.96264	-17.6372	33.3846	2.5674	2.8911	39.582	19.6812
808	-1.52403	-0.912818	16.9533	-0.742269	-0.275769	1.70437	-0.742297	-0.275693	7.52481	-0.537236	-0.25356	11.4801	-0.893778	-0.966503	16.8767	-1.96515	-1.45224	-4.67492	-3.31589	1.92239	-2.05789	15.1	5.09783	37.6559	-20.0238	77.8162	58.6802	0.942748	-7.53938	-54.0128	-9.65887	-0.362449	-1.00046	5.38185	19.9444	35.5671	6.6166	72.9208	52.3593	5.19522	-14.4624	-30.4942	-8.95965	-17.6265	33.3808	2.56515	2.88338	39.5896	19.6915
810	-1.51808	-0.915699	16.952	-0.739895	-0.277521	1.7038	-0.739924	-0.277445	7.52424	-0.53535	-0.254719	11.4797	-0.905825	-0.954043	16.8892	-1.98265	-1.42551	-4.65207	-3.30407	1.89615	-2.06276	15.075	5.04745	37.6235	-20.0967	77.7331	58.6872	0.981191	-7.62092	-54.0321	-9.66488	-0.353245	-1.02318	5.39095	20.0081	35.6492	6.6798	72.9597	52.3235	5.16181	-14.3872	-30.4401	-8.95148	-17.6291	33.3741	2.55681	2.88354	39.5991	19.7168
812	-1.51256	-0.914763	16.9534	-0.737403	-0.277556	1.70443	-0.737432	-0.27748	7.52486	-0.533485	-0.254585	11.4801	-0.903489	-0.94318	16.892	-1.97459	-1.40655	-4.64707	-3.30995	1.87255	-2.07837	15.0489	5.0132	37.6062	-20.1296	77.6617	58.7073	1.02938	-7.66829	-54.0368	-9.67054	-0.336958	-1.03887	5.40006	20.041	35.7051	6.72359	72.9991	52.3103	5.13799	-14.327	-30.3956	-8.94382	-17.6402	33.3634	2.54522	2.87324	39.6016	19.7572
814	-1.50833	-0.913513	16.9558	-0.735452	-0.277345	1.70554	-0.73548	-0.277269	7.52597	-0.532041	-0.254301	11.481	-0.884963	-0.935761	16.8926	-1.93824	-1.39945	-4.64615	-3.317	1.85282	-2.08711	15.0142	5.00683	37.5849	-20.1171	77.605	58.7336	1.06746	-7.69204	-54.0276	-9.66975	-0.324192	-1.05608	5.40594	20.0821	35.7499	6.77155	73.0281	52.3038	5.1135	-14.2937	-30.3666	-8.93419	-17.6601	33.3527	2.53506	2.86859	39.604	19.7954
816	-1.50538	-0.913098	16.9582	-0.734128	-0.277396	1.70662	-0.734156	-0.27732	7.52705	-0.531048	-0.254253	11.4818	-0.854045	-0.932598	16.8954	-1.88073	-1.40443	-4.641	-3.32267	1.83764	-2.08608	14.9748	5.02238	37.5617	-20.0724	77.5653	58.7535	1.09347	-7.69634	-54.0066	-9.66246	-0.316353	-1.07502	5.40865	20.1294	35.7836	6.82047	73.0439	52.2989	5.0878	-14.2867	-30.3499	-8.92302	-17.6869	33.3413	2.52747	2.87313	39.6066	19.8248
818	-1.50223	-0.91463	16.9576	-0.732871	-0.278327	1.70634	-0.732899	-0.278251	7.52677	-0.530049	-0.254869	11.4816	-0.830433	-0.933172	16.9094	-1.83772	-1.41385	-4.61512	-3.3341	1.82595	-2.07884	14.9542	5.02267	37.5646	-20.0627	77.5418	58.7217	1.12645	-7.68378	-53.9872	-9.65385	-0.308811	-1.0896	5.41083	20.1359	35.7936	6.83399	73.0432	52.2903	5.06843	-14.2898	-30.3239	-8.91364	-17.7163	33.3233	2.5218	2.89278	39.6048	19.8353
820	-1.50075	-0.920994	16.9565	-0.732741	-0.281239	1.70582	-0.73277	-0.281164	7.52625	-0.529765	-0.257039	11.4812	-0.80035	-0.937392	16.9323	-1.78408	-1.43226	-4.57251	-3.33273	1.82851	-2.06988	14.9447	5.0191	37.5715	-20.0543	77.5403	58.6772	1.1227	-7.68497	-53.9381	-9.65522	-0.309003	-1.09372	5.40817	20.1366	35.7822	6.85792	73.0452	52.284	5.06285	-14.298	-30.3096	-8.90476	-17.7388	33.3014	2.51474	2.88125	39.6013	19.8525
822	-1.50167	-0.931343	16.9551	-0.733981	-0.285705	1.70516	-0.73401	-0.285629	7.5256	-0.530407	-0.260456	11.4807	-0.764387	-0.945183	16.9584	-1.7209	-1.45925	-4.52401	-3.31905	1.84269	-2.06195	14.9424	5.01415	37.5755	-20.0418	77.5543	58.6326	1.08159	-7.70106	-53.8632	-9.66574	-0.31715	-1.08822	5.40222	20.1384	35.7537	6.89324	73.0515	52.283	5.06818	-14.3052	-30.3077	-8.89634	-17.7536	33.2775	2.50867	2.84799	39.5918	19.8678
824	-1.50675	-0.939947	16.9511	-0.736904	-0.289074	1.70336	-0.736934	-0.288998	7.52379	-0.532376	-0.263164	11.4793	-0.734808	-0.957963	16.9687	-1.67126	-1.49291	-4.50484	-3.31294	1.84767	-2.06075	14.9353	5.01477	37.5668	-20.0275	77.5506	58.6008	1.04113	-7.70369	-53.8034	-9.66999	-0.327913	-1.08456	5.40498	20.1385	35.7226	6.89909	73.0445	52.2932	5.06544	-14.2935	-30.303	-8.88975	-17.77	33.2573	2.52038	2.87415	39.5598	19.816
826	-1.51029	-0.944455	16.9512	-0.73882	-0.290761	1.70337	-0.73885	-0.290685	7.5238	-0.5337	-0.264547	11.4793	-0.71406	-0.966907	16.9527	-1.63671	-1.5162	-4.53441	-3.3102	1.84822	-2.06118	14.93	4.99621	37.5608	-20.0239	77.5589	58.5865	1.0046	-7.7002	-53.7728	-9.66872	-0.337165	-1.07314	5.39926	20.1314	35.6897	6.90217	73.056	52.3116	5.05446	-14.284	-30.2924	-8.87993	-17.7782	33.2312	2.51788	2.95537	39.4932	19.759
828	-1.51174	-0.944258	16.9557	-0.739449	-0.290541	1.70536	-0.739479	-0.290464	7.52579	-0.534185	-0.26442	11.4808	-0.70182	-0.968559	16.9156	-1.6154	-1.52302	-4.60339	-3.31068	1.84601	-2.06235	14.926	4.96358	37.5598	-20.0243	77.5792	58.5916	0.9711	-7.6883	-53.7702	-9.66443	-0.343957	-1.05552	5.38666	20.1239	35.6597	6.90688	73.0764	52.3361	5.03907	-14.2758	-30.2776	-8.86839	-17.7754	33.2004	2.49928	3.06153	39.4024	19.7136
830	-1.51496	-0.939773	16.9605	-0.740504	-0.288295	1.70751	-0.740534	-0.288219	7.52794	-0.535119	-0.262807	11.4824	-0.692761	-0.956815	16.8868	-1.59515	-1.5044	-4.65714	-3.31591	1.84717	-2.06552	14.9146	4.96251	37.5586	-19.9823	77.5882	58.621	0.924058	-7.65161	-53.7749	-9.66899	-0.350963	-1.04327	5.39173	20.1572	35.6469	6.90765	73.026	52.3626	5.03981	-14.2413	-30.2742	-8.86698	-17.7563	33.1784	2.48817	3.06317	39.3379	19.6972
832	-1.51803	-0.934632	16.9613	-0.741429	-0.28579	1.70788	-0.741459	-0.285713	7.52831	-0.535971	-0.260993	11.4827	-0.686347	-0.945843	16.8799	-1.57973	-1.48654	-4.67006	-3.32157	1.83993	-2.07002	14.9053	4.97125	37.5534	-19.9569	77.5804	58.6471	0.89244	-7.62091	-53.7703	-9.67413	-0.349777	-1.0497	5.39212	20.1572	35.645	6.90674	73.0137	52.3754	5.03239	-14.2229	-30.2571	-8.86635	-17.737	33.167	2.48033	3.04022	39.3216	19.6752
834	-1.5206	-0.931418	16.9584	-0.742288	-0.284182	1.70657	-0.742317	-0.284105	7.527	-0.536715	-0.259847	11.4817	-0.680457	-0.939615	16.897	-1.56663	-1.47741	-4.63855	-3.32414	1.82814	-2.07296	14.9021	4.98038	37.5469	-19.9613	77.5541	58.6572	0.874374	-7.60487	-53.7477	-9.67804	-0.344014	-1.07077	5.38285	20.1263	35.6505	6.91278	73.0411	52.3706	5.01502	-14.2203	-30.225	-8.86446	-17.723	33.162	2.47565	3.01769	39.3441	19.6478
836	-1.52254	-0.937558	16.9581	-0.74364	-0.286715	1.70642	-0.743669	-0.286638	7.52686	-0.537563	-0.261827	11.4816	-0.66908	-0.939166	16.9289	-1.54537	-1.48089	-4.57937	-3.31326	1.84402	-2.06233	14.9158	4.9636	37.5576	-19.9967	77.5139	58.627	0.826339	-7.60852	-53.691	-9.68116	-0.360554	-1.07359	5.35948	20.1505	35.6526	6.96557	73.0051	52.3526	5.00369	-14.1852	-30.1961	-8.86084	-17.7228	33.1411	2.47476	3.03436	39.3373	19.6529
838	-1.52574	-0.941208	16.9566	-0.745336	-0.288059	1.70573	-0.745366	-0.287982	7.52616	-0.538745	-0.262941	11.4811	-0.651044	-0.945699	16.9609	-1.51437	-1.4994	-4.51983	-3.29944	1.83719	-2.0527	14.909	4.9676	37.5664	-20.0259	77.4405	58.585	0.817944	-7.61514	-53.6297	-9.67916	-0.360727	-1.07821	5.3558	20.1678	35.6677	6.99685	72.9808	52.3119	4.989	-14.1756	-30.1639	-8.85907	-17.7236	33.1208	2.47677	3.03747	39.3362	19.6534
840	-1.53028	-0.94107	16.9534	-0.747309	-0.287639	1.70431	-0.747338	-0.287562	7.52475	-0.540246	-0.262755	11.48	-0.626589	-0.957135	16.9853	-1.47344	-1.52897	-4.47449	-3.28655	1.80705	-2.04189	14.8862	4.99283	37.5643	-20.0453	77.3437	58.5422	0.846504	-7.62731	-53.5704	-9.67141	-0.344247	-1.0892	5.3717	20.1753	35.6973	7.00297	72.9802	52.255	4.96978	-14.1957	-30.1306	-8.85946	-17.7206	33.105	2.48024	3.02364	39.3413	19.6443
842	-1.53472	-0.944077	16.9507	-0.749497	-0.288604	1.70306	-0.749527	-0.288526	7.52349	-0.541819	-0.263617	11.4791	-0.596438	-0.964489	16.9888	-1.42096	-1.55283	-4.46804	-3.27895	1.80322	-2.00668	14.9089	4.99564	37.535	-20.0842	77.279	58.5145	0.83205	-7.67986	-53.5064	-9.65854	-0.350018	-1.10785	5.36901	20.2179	35.7327	7.03933	72.9858	52.2157	4.94802	-14.2106	-30.1082	-8.86131	-17.7056	33.0949	2.48137	3.02577	39.3297	19.6469
844	-1.53882	-0.944288	16.9454	-0.751303	-0.28838	1.70069	-0.751333	-0.288303	7.52112	-0.543182	-0.263568	11.4773	-0.575181	-0.968036	16.9783	-1.38355	-1.56654	-4.48759	-3.28217	1.78501	-1.96272	14.9135	4.99559	37.4839	-20.1058	77.233	58.4998	0.820887	-7.71131	-53.4645	-9.64887	-0.342898	-1.13618	5.37903	20.261	35.7734	7.06513	73.0039	52.1883	4.9277	-14.2226	-30.1017	-8.8533	-17.6933	33.0865	2.47723	3.05009	39.3016	19.6163
846	-1.54132	-0.940424	16.9377	-0.752069	-0.286511	1.6973	-0.752098	-0.286433	7.51774	-0.543872	-0.262224	11.4748	-0.565421	-0.967549	16.96	-1.3658	-1.56884	-4.52157	-3.29357	1.74831	-1.91899	14.8893	4.99713	37.4181	-20.1015	77.2078	58.4966	0.823986	-7.71895	-53.4541	-9.64429	-0.319859	-1.17175	5.4029	20.2972	35.8195	7.07436	73.034	52.169	4.91104	-14.2289	-30.1067	-8.8372	-17.6837	33.0749	2.46621	3.08778	39.2531	19.5609
848	-1.53775	-0.931743	16.9317	-0.749787	-0.283019	1.69467	-0.749817	-0.282942	7.5151	-0.542388	-0.259471	11.4728	-0.562548	-0.962843	16.9501	-1.35906	-1.56116	-4.54002	-3.29641	1.71251	-1.89647	14.8491	5.00614	37.3596	-20.0637	77.2188	58.4989	0.854396	-7.75005	-53.49	-9.64461	-0.3004	-1.20104	5.42074	20.3263	35.8749	7.07292	73.073	52.1436	4.90196	-14.2253	-30.0981	-8.8329	-17.663	33.0393	2.44417	3.09434	39.1573	19.565
850	-1.53024	-0.924999	16.9238	-0.745936	-0.280704	1.69117	-0.745964	-0.280627	7.51161	-0.539654	-0.257498	11.4702	-0.562944	-0.957335	16.9588	-1.35777	-1.55106	-4.52405	-3.29867	1.67122	-1.88868	14.8084	5.00509	37.3049	-20.0402	77.2409	58.505	0.864809	-7.80109	-53.5198	-9.6407	-0.276737	-1.23985	5.42204	20.3608	35.9319	7.09316	73.0961	52.1159	4.90108	-14.1892	-30.0915	-8.82696	-17.64	33.0188	2.42303	3.08105	39.1112	19.5716
852	-1.52044	-0.921872	16.9133	-0.741371	-0.280169	1.68655	-0.7414	-0.280093	7.50699	-0.536274	-0.256812	11.4667	-0.56105	-0.952267	16.9857	-1.35224	-1.54273	-4.47414	-3.29782	1.62485	-1.89651	14.7711	4.99129	37.2619	-20.0474	77.2615	58.5086	0.850473	-7.86634	-53.5354	-9.63086	-0.250159	-1.28767	5.40775	20.3997	35.9876	7.13747	73.1035	52.0854	4.90521	-14.1259	-30.0864	-8.81925	-17.6176	33.0194	2.408	3.05343	39.1273	19.5684
854	-1.51309	-0.922071	16.901	-0.738146	-0.280898	1.68115	-0.738175	-0.280822	7.50158	-0.533813	-0.257157	11.4627	-0.539704	-0.947093	17.0175	-1.31115	-1.54097	-4.41525	-3.27663	1.57545	-1.93088	14.7334	4.96824	37.2654	-20.1079	77.2559	58.486	0.841427	-7.92149	-53.5641	-9.61731	-0.229843	-1.32946	5.39194	20.4266	36.04	7.18559	73.1301	52.048	4.89803	-14.0796	-30.0677	-8.82102	-17.5999	33.0292	2.40928	3.02676	39.1615	19.5527
856	-1.50675	-0.923962	16.8888	-0.735499	-0.282286	1.67574	-0.735529	-0.28221	7.49617	-0.531743	-0.258031	11.4586	-0.507367	-0.951953	17.0524	-1.25344	-1.56129	-4.35067	-3.25239	1.54257	-1.96086	14.7077	4.95687	37.2739	-20.1606	77.242	58.4597	0.820104	-7.97213	-53.5652	-9.60508	-0.218403	-1.36311	5.3923	20.4542	36.0825	7.21127	73.1119	52.0064	4.90407	-14.0416	-30.0451	-8.82308	-17.5863	33.0347	2.40852	3.00335	39.1874	19.5391
858	-1.50104	-0.926687	16.8765	-0.733197	-0.283988	1.67027	-0.733227	-0.283912	7.4907	-0.52991	-0.259163	11.4545	-0.469652	-0.966938	17.0867	-1.1894	-1.60191	-4.28681	-3.22965	1.52794	-1.98278	14.6952	4.95803	37.28	-20.196	77.2215	58.4365	0.795524	-8.01199	-53.5412	-9.59506	-0.215225	-1.3888	5.41079	20.4825	36.1116	7.21099	73.0481	51.9653	4.9216	-14.015	-30.0224	-8.82361	-17.5757	33.0358	2.40336	2.9819	39.2051	19.5255
860	-1.49487	-0.930078	16.8599	-0.730742	-0.286033	1.66292	-0.730772	-0.285958	7.48335	-0.527939	-0.260543	11.449	-0.441779	-0.98348	17.1145	-1.14391	-1.64189	-4.23513	-3.20872	1.51986	-2.01697	14.6876	4.95038	37.2988	-20.242	77.1849	58.4164	0.817448	-8.01231	-53.5398	-9.58416	-0.215393	-1.41176	5.43735	20.501	36.1166	7.20076	72.9908	51.9387	4.91974	-14.0162	-30.005	-8.82329	-17.5641	33.0492	2.40279	2.94904	39.253	19.4821
862	-1.49041	-0.925962	16.8514	-0.728439	-0.284621	1.65915	-0.728468	-0.284546	7.47958	-0.526305	-0.259344	11.4462	-0.419477	-0.994098	17.1202	-1.10681	-1.66897	-4.22448	-3.19823	1.50641	-2.03716	14.6798	4.95287	37.2992	-20.2584	77.1398	58.431	0.859279	-8.00151	-53.5496	-9.57847	-0.211325	-1.43009	5.45487	20.5015	36.1212	7.18267	72.9716	51.9372	4.91589	-14.0241	-29.999	-8.82449	-17.5559	33.063	2.40162	2.9303	39.2949	19.4651
864	-1.48844	-0.913615	16.8508	-0.726573	-0.279373	1.65895	-0.726601	-0.279298	7.47938	-0.525246	-0.255302	11.446	-0.400863	-0.997874	17.1072	-1.07433	-1.68215	-4.2488	-3.20001	1.48412	-2.04147	14.6691	4.96897	37.2762	-20.2373	77.0968	58.4781	0.91226	-7.99012	-53.5673	-9.57683	-0.199377	-1.44653	5.45911	20.4921	36.1304	7.16694	72.9893	51.9565	4.91666	-14.0334	-30.005	-8.82607	-17.5522	33.0745	2.39764	2.92453	39.3251	19.4797
866	-1.49001	-0.89685	16.8468	-0.725892	-0.271912	1.65719	-0.72592	-0.271837	7.47762	-0.525213	-0.249684	11.4447	-0.379554	-1.00037	17.1016	-1.0364	-1.69399	-4.25934	-3.21554	1.45245	-2.04644	14.6535	4.99883	37.2362	-20.1784	77.091	58.5221	0.964887	-7.99239	-53.5853	-9.56943	-0.170348	-1.47407	5.45111	20.5172	36.1408	7.19301	72.9995	51.9663	4.9386	-14.0443	-30.0221	-8.82053	-17.5529	33.084	2.38518	2.89911	39.3547	19.4915
868	-1.49401	-0.887143	16.8381	-0.726843	-0.267363	1.65336	-0.726871	-0.267288	7.47379	-0.526213	-0.246348	11.4419	-0.363949	-1.00114	17.116	-1.00802	-1.70087	-4.23263	-3.22119	1.42226	-2.05262	14.6219	5.02004	37.2038	-20.1322	77.099	58.5291	1.01366	-8.00625	-53.6032	-9.55588	-0.152949	-1.49985	5.44528	20.5383	36.1433	7.2139	73.014	51.9757	4.94584	-14.0513	-30.0309	-8.81455	-17.5567	33.09	2.37449	2.88607	39.3742	19.5071
870	-1.49929	-0.88634	16.8255	-0.729073	-0.266625	1.64773	-0.729101	-0.26655	7.46816	-0.527924	-0.245946	11.4376	-0.354398	-1.00099	17.1508	-0.99009	-1.70411	-4.16805	-3.21161	1.39657	-2.0606	14.5783	5.0302	37.1871	-20.1102	77.119	58.4946	1.04394	-8.03118	-53.6128	-9.53736	-0.150287	-1.51989	5.44428	20.5496	36.1361	7.22358	73.0277	51.9808	4.93796	-14.0555	-30.0294	-8.80947	-17.5634	33.0919	2.36793	2.88887	39.3842	19.5235
872	-1.50209	-0.88973	16.8142	-0.730558	-0.267922	1.64269	-0.730586	-0.267846	7.46313	-0.528948	-0.247016	11.4339	-0.34485	-1.00279	17.1921	-0.972756	-1.71095	-4.09155	-3.18832	1.37553	-2.06974	14.5481	5.04246	37.1945	-20.1055	77.1704	58.4381	0.998261	-8.06857	-53.5799	-9.51981	-0.145571	-1.52962	5.44296	20.5622	36.1229	7.24479	73.0166	51.9571	4.94877	-14.0713	-30.0285	-8.80466	-17.5738	33.0886	2.36503	2.8958	39.395	19.5266
874	-1.50612	-0.892976	16.8021	-0.73257	-0.269058	1.63731	-0.732597	-0.268983	7.45774	-0.530376	-0.248	11.4298	-0.335372	-1.00435	17.2307	-0.955493	-1.71729	-4.01983	-3.16851	1.35992	-2.07666	14.5318	5.06066	37.1968	-20.1042	77.2057	58.3918	0.944259	-8.09388	-53.5497	-9.50435	-0.1436	-1.53616	5.44266	20.5694	36.0991	7.2532	72.9833	51.9404	4.96406	-14.0691	-30.0344	-8.8	-17.5803	33.0831	2.36318	2.88918	39.4076	19.5297
876	-1.51114	-0.894968	16.7901	-0.73491	-0.269566	1.63194	-0.734938	-0.26949	7.45237	-0.532089	-0.248535	11.4258	-0.325441	-1.00589	17.261	-0.937507	-1.7237	-3.96356	-3.15455	1.34875	-2.08619	14.5262	5.08101	37.1943	-20.1053	77.221	58.3648	0.896246	-8.10391	-53.5326	-9.49224	-0.144891	-1.53953	5.44502	20.5718	36.0671	7.24676	72.9344	51.9374	4.97814	-14.0481	-30.0448	-8.79528	-17.5815	33.0776	2.36139	2.86653	39.4228	19.5354
878	-1.51277	-0.896442	16.7823	-0.735734	-0.270106	1.62844	-0.735762	-0.27003	7.44887	-0.532669	-0.248996	11.4232	-0.312553	-1.01174	17.2721	-0.915852	-1.73885	-3.94296	-3.13641	1.33423	-2.12116	14.512	5.08129	37.2182	-20.1235	77.2526	58.3557	0.842064	-8.11755	-53.5253	-9.48667	-0.148239	-1.53208	5.45864	20.5781	36.0397	7.23943	72.8955	51.9394	4.97568	-14.0325	-30.042	-8.7896	-17.5812	33.0767	2.35826	2.83497	39.4441	19.5415
880	-1.51346	-0.899243	16.7786	-0.736256	-0.27129	1.62682	-0.736284	-0.271214	7.44725	-0.532982	-0.249917	11.4219	-0.306287	-1.01076	17.2719	-0.904088	-1.73919	-3.94342	-3.12115	1.33714	-2.17103	14.5029	5.07961	37.2593	-20.13	77.2604	58.3649	0.817208	-8.09579	-53.5364	-9.48257	-0.158473	-1.52281	5.46221	20.5747	36.0097	7.22947	72.8555	51.95	4.98334	-14.018	-30.0445	-8.78492	-17.5801	33.0753	2.35653	2.8116	39.4521	19.5501
882	-1.51386	-0.903354	16.7783	-0.736765	-0.273061	1.62666	-0.736793	-0.272985	7.44709	-0.533249	-0.251273	11.4218	-0.307051	-1.00227	17.2669	-0.902651	-1.72342	-3.95289	-3.1119	1.35892	-2.22637	14.5029	5.07812	37.3088	-20.1202	77.2451	58.3874	0.817722	-8.04225	-53.5551	-9.47988	-0.174134	-1.51366	5.45349	20.5591	35.977	7.21964	72.8183	51.9668	5.00156	-14.0061	-30.0513	-8.78024	-17.5807	33.071	2.35583	2.8099	39.4419	19.5598
884	-1.51511	-0.905467	16.7767	-0.737483	-0.27389	1.62592	-0.737512	-0.273814	7.44635	-0.533733	-0.25194	11.4213	-0.305261	-0.995292	17.2755	-0.896888	-1.71135	-3.93705	-3.11734	1.3843	-2.25923	14.515	5.06843	37.3328	-20.1001	77.2467	58.4074	0.795609	-8.00985	-53.5328	-9.48271	-0.182732	-1.50446	5.44516	20.5323	35.946	7.22046	72.8108	51.9808	5.00498	-14.0027	-30.0378	-8.76907	-17.5933	33.0608	2.34878	2.86996	39.4204	19.5783
886	-1.51394	-0.914	16.7769	-0.737661	-0.277724	1.626	-0.73769	-0.277648	7.44644	-0.53362	-0.254817	11.4213	-0.313637	-0.984124	17.2912	-0.90815	-1.68822	-3.90794	-3.11914	1.41953	-2.27702	14.544	5.05856	37.3672	-20.0922	77.2499	58.4089	0.745822	-7.9757	-53.4736	-9.49299	-0.199934	-1.49005	5.43214	20.5047	35.9164	7.22585	72.7991	51.9858	5.01199	-14.0039	-30.0371	-8.75904	-17.6011	33.0404	2.36043	2.92118	39.3493	19.5076
888	-1.5104	-0.92996	16.7807	-0.73741	-0.284993	1.62766	-0.73744	-0.284917	7.4481	-0.532968	-0.260232	11.4226	-0.330901	-0.968868	17.3095	-0.934205	-1.65461	-3.87416	-3.11309	1.46496	-2.28065	14.5898	5.05253	37.416	-20.098	77.2524	58.3913	0.672736	-7.93605	-53.3875	-9.51071	-0.229823	-1.46899	5.4139	20.4836	35.8886	7.23569	72.7811	51.9816	5.02316	-14.0133	-30.0523	-8.74757	-17.6031	33.0023	2.3862	2.97528	39.2111	19.3556
890	-1.50819	-0.950133	16.7925	-0.7381	-0.293972	1.63284	-0.73813	-0.293896	7.45327	-0.532912	-0.266982	11.4264	-0.340028	-0.953877	17.3178	-0.945638	-1.6242	-3.85884	-3.10051	1.52123	-2.26934	14.6503	5.05872	37.4617	-20.1022	77.2539	58.3702	0.605395	-7.89245	-53.3197	-9.53339	-0.276163	-1.44173	5.39021	20.4901	35.8652	7.25871	72.7856	51.9731	5.02081	-14.0507	-30.0626	-8.71335	-17.617	32.9201	2.38528	3.17002	38.9716	19.2366
892	-1.50457	-0.967915	16.8082	-0.737981	-0.302004	1.63977	-0.738012	-0.301928	7.4602	-0.532314	-0.27297	11.4316	-0.347824	-0.941506	17.312	-0.955713	-1.59894	-3.86977	-3.08264	1.56691	-2.2523	14.7024	5.07299	37.5163	-20.092	77.2659	58.3502	0.53895	-7.84209	-53.2331	-9.56104	-0.322707	-1.40364	5.37097	20.4944	35.8367	7.26135	72.7674	51.9708	5.03921	-14.096	-30.0857	-8.69113	-17.6059	32.8152	2.35804	3.30754	38.6681	19.2117
894	-1.49972	-0.981615	16.8253	-0.736999	-0.308342	1.64737	-0.73703	-0.308266	7.4678	-0.531179	-0.277636	11.4373	-0.356699	-0.930183	17.292	-0.968281	-1.57512	-3.90694	-3.06623	1.59995	-2.22751	14.7454	5.08994	37.5707	-20.0678	77.2917	58.3362	0.473667	-7.78126	-53.1364	-9.59212	-0.361648	-1.36013	5.35484	20.4903	35.8022	7.24883	72.7307	51.9779	5.07575	-14.1438	-30.1204	-8.68561	-17.5541	32.7105	2.30903	3.34593	38.3592	19.2702
896	-1.4962	-0.992777	16.8377	-0.736383	-0.313478	1.65285	-0.736415	-0.313402	7.47328	-0.530394	-0.281429	11.4414	-0.371958	-0.910624	17.2626	-0.989786	-1.53402	-3.96171	-3.07754	1.63557	-2.17165	14.8065	5.08739	37.5775	-20.0533	77.3293	58.3417	0.40794	-7.69122	-53.0896	-9.62199	-0.377079	-1.33793	5.32482	20.4814	35.7625	7.28076	72.7351	51.9961	5.08738	-14.1955	-30.1518	-8.68106	-17.4302	32.6771	2.25539	3.30368	38.2376	19.276
898	-1.49627	-0.998072	16.8512	-0.736868	-0.315746	1.65881	-0.736901	-0.31567	7.47924	-0.530615	-0.283149	11.4459	-0.388328	-0.886191	17.2331	-1.01164	-1.48365	-4.01689	-3.09637	1.66632	-2.12886	14.8485	5.10444	37.577	-19.9984	77.3932	58.3548	0.358241	-7.62025	-53.0949	-9.64753	-0.391197	-1.31968	5.29397	20.468	35.7389	7.30353	72.7617	52.0174	5.08624	-14.2252	-30.164	-8.68734	-17.2901	32.6826	2.2156	3.23024	38.2225	19.2583
900	-1.49978	-0.997644	16.8657	-0.738397	-0.315222	1.66524	-0.738429	-0.315146	7.48567	-0.531796	-0.282848	11.4507	-0.405811	-0.85969	17.2088	-1.03472	-1.42914	-4.0622	-3.11695	1.68967	-2.10313	14.8641	5.13584	37.5729	-19.9096	77.4686	58.3712	0.32814	-7.57753	-53.1324	-9.66821	-0.406379	-1.30167	5.2697	20.4553	35.7352	7.30922	72.7953	52.0368	5.07621	-14.2262	-30.1552	-8.7017	-17.1688	32.7103	2.19517	3.15653	38.2736	19.2316
902	-1.50332	-0.995057	16.8762	-0.739759	-0.313764	1.66992	-0.739791	-0.313687	7.49035	-0.53291	-0.28184	11.4542	-0.430387	-0.838976	17.2006	-1.07255	-1.38288	-4.07766	-3.13612	1.70244	-2.06323	14.859	5.1224	37.5371	-19.8551	77.4842	58.3892	0.312087	-7.54882	-53.1063	-9.68708	-0.411006	-1.28238	5.27116	20.4638	35.7441	7.31184	72.782	52.0449	5.06682	-14.1957	-30.1352	-8.70586	-17.1504	32.7196	2.19549	3.15478	38.2885	19.2497
904	-1.50806	-0.990905	16.8839	-0.74151	-0.311532	1.67332	-0.741542	-0.311455	7.49376	-0.534364	-0.280279	11.4568	-0.452074	-0.82586	17.2046	-1.10757	-1.35155	-4.07033	-3.14404	1.7009	-2.04151	14.8398	5.09292	37.5233	-19.8474	77.4707	58.3829	0.323833	-7.54997	-53.0963	-9.6978	-0.409128	-1.27002	5.27983	20.4799	35.7712	7.32406	72.7813	52.0328	5.04973	-14.1643	-30.1162	-8.70318	-17.176	32.7226	2.20778	3.14287	38.3125	19.2419
906	-1.51362	-0.985925	16.8892	-0.743553	-0.308878	1.67567	-0.743585	-0.308801	7.4961	-0.536063	-0.278423	11.4585	-0.46813	-0.819787	17.2127	-1.13469	-1.33504	-4.05525	-3.14211	1.68648	-2.03784	14.8125	5.06249	37.5323	-19.8776	77.4342	58.3592	0.359978	-7.57613	-53.1096	-9.70032	-0.403362	-1.26663	5.28984	20.4983	35.8119	7.34571	72.799	52.007	5.02583	-14.138	-30.0993	-8.69499	-17.2263	32.7244	2.22747	3.11974	38.3512	19.1977
908	-1.51877	-0.982061	16.8923	-0.745499	-0.306755	1.67707	-0.74553	-0.306678	7.4975	-0.537654	-0.276959	11.4596	-0.477506	-0.816299	17.1962	-1.15077	-1.32533	-4.08589	-3.14733	1.66883	-2.02078	14.7907	5.07289	37.5095	-19.8863	77.3728	58.3724	0.393116	-7.59707	-53.1057	-9.69783	-0.401606	-1.27456	5.29507	20.5111	35.8448	7.36182	72.7997	52.0005	5.00413	-14.1043	-30.0711	-8.68472	-17.2826	32.7406	2.24968	3.16362	38.4021	19.1332
910	-1.51935	-0.976155	16.8999	-0.745289	-0.304092	1.68047	-0.74532	-0.304015	7.5009	-0.537669	-0.274951	11.4621	-0.48252	-0.811005	17.1634	-1.15843	-1.31369	-4.1469	-3.15068	1.64631	-2.01004	14.785	5.07796	37.4994	-19.9085	77.3054	58.406	0.437991	-7.60464	-53.1027	-9.70601	-0.398175	-1.27484	5.29863	20.5105	35.8667	7.37175	72.8162	52.0141	4.98806	-14.083	-30.054	-8.67804	-17.3134	32.752	2.25433	3.20209	38.4289	19.1108
912	-1.51513	-0.96869	16.912	-0.742851	-0.301122	1.68589	-0.742882	-0.301045	7.50632	-0.53604	-0.27257	11.4662	-0.482992	-0.803968	17.1234	-1.15728	-1.30036	-4.22126	-3.15286	1.62181	-2.00774	14.7905	5.07282	37.5057	-19.9324	77.2463	58.4515	0.49189	-7.59758	-53.1003	-9.72517	-0.391521	-1.26707	5.29881	20.4998	35.8789	7.37842	72.8474	52.0429	4.98052	-14.0743	-30.0506	-8.67605	-17.3107	32.758	2.24154	3.20624	38.4335	19.1342
914	-1.50924	-0.964041	16.9226	-0.73991	-0.299528	1.69061	-0.739941	-0.299452	7.51105	-0.533947	-0.271185	11.4697	-0.475905	-0.799408	17.1056	-1.14296	-1.29433	-4.25449	-3.16427	1.60652	-2.00738	14.7738	5.07868	37.5046	-19.8832	77.232	58.4883	0.532558	-7.58259	-53.0809	-9.74065	-0.379592	-1.27016	5.28327	20.4988	35.8912	7.39682	72.8598	52.0657	4.99079	-14.0567	-30.0498	-8.67786	-17.275	32.7756	2.23495	3.11221	38.4602	19.1535
916	-1.50316	-0.963539	16.9282	-0.737215	-0.299784	1.69311	-0.737246	-0.299708	7.51354	-0.531917	-0.271201	11.4716	-0.462446	-0.804744	17.1111	-1.1202	-1.30873	-4.24424	-3.17492	1.59564	-2.00444	14.7453	5.10168	37.4957	-19.8026	77.2404	58.5048	0.576072	-7.57022	-53.0778	-9.75049	-0.367439	-1.27343	5.28013	20.5192	35.908	7.41848	72.8597	52.0641	4.99421	-14.0549	-30.0498	-8.67316	-17.2416	32.7959	2.22061	3.05237	38.501	19.1682
918	-1.49772	-0.966506	16.9292	-0.735073	-0.301524	1.6936	-0.735104	-0.301449	7.51403	-0.530206	-0.272364	11.472	-0.445428	-0.819518	17.1351	-1.09399	-1.34172	-4.19951	-3.18258	1.58768	-1.99643	14.7143	5.13169	37.4801	-19.7187	77.2622	58.4989	0.617951	-7.56605	-53.0879	-9.75437	-0.357213	-1.27437	5.29135	20.5565	35.9286	7.43745	72.8503	52.0389	4.98811	-14.0688	-30.0477	-8.66149	-17.2246	32.8146	2.20259	3.04421	38.5469	19.177
920	-1.49392	-0.968405	16.9322	-0.733568	-0.302656	1.69492	-0.7336	-0.30258	7.51535	-0.529009	-0.273113	11.473	-0.434131	-0.835168	17.1544	-1.07856	-1.37429	-4.16356	-3.18831	1.58027	-1.97549	14.7137	5.11532	37.4631	-19.7126	77.2791	58.4773	0.627171	-7.57924	-53.0642	-9.75423	-0.352537	-1.27057	5.29762	20.5769	35.9426	7.43271	72.8399	52.015	4.98825	-14.0772	-30.0349	-8.65259	-17.2446	32.8214	2.21092	3.02463	38.5626	19.1834
922	-1.4917	-0.970217	16.936	-0.73275	-0.303618	1.6966	-0.732781	-0.303542	7.51703	-0.528337	-0.273777	11.4742	-0.429031	-0.844652	17.1684	-1.07236	-1.39345	-4.1373	-3.18735	1.57383	-1.96996	14.7126	5.10264	37.4648	-19.7129	77.2963	58.4512	0.617005	-7.60546	-53.0449	-9.75683	-0.350031	-1.26964	5.30163	20.6041	35.9642	7.44064	72.8387	51.9887	4.98129	-14.0775	-30.0216	-8.63981	-17.2689	32.8216	2.21191	3.02171	38.5745	19.1861
924	-1.49117	-0.970945	16.9404	-0.732585	-0.303965	1.69857	-0.732616	-0.303889	7.519	-0.528193	-0.274024	11.4757	-0.430151	-0.846832	17.1752	-1.07508	-1.3971	-4.12473	-3.18216	1.56693	-1.97982	14.7058	5.10244	37.48	-19.7052	77.3136	58.4285	0.5954	-7.64087	-53.0388	-9.76233	-0.347411	-1.27448	5.30194	20.637	35.9958	7.46515	72.848	51.9623	4.96676	-14.0665	-30.0082	-8.62443	-17.2896	32.8178	2.20327	3.03397	38.5883	19.1855
926	-1.49334	-0.965635	16.9449	-0.733111	-0.301445	1.7006	-0.733142	-0.30137	7.52103	-0.528748	-0.272172	11.4772	-0.435433	-0.846196	17.1707	-1.08454	-1.39409	-4.13309	-3.18796	1.55375	-1.97474	14.7008	5.10825	37.4644	-19.6905	77.3314	58.4277	0.581679	-7.67412	-53.0468	-9.76347	-0.338318	-1.28808	5.2923	20.6488	36.0313	7.48613	72.8624	51.9452	4.95466	-14.038	-29.9851	-8.61758	-17.3076	32.8146	2.2082	3.03572	38.6049	19.1838
928	-1.4936	-0.961262	16.9487	-0.732874	-0.299495	1.70228	-0.732905	-0.29942	7.52271	-0.528697	-0.270697	11.4785	-0.446562	-0.841237	17.158	-1.10328	-1.38113	-4.1566	-3.19414	1.53813	-1.97552	14.697	5.09681	37.4511	-19.7067	77.3343	58.4369	0.580147	-7.70669	-53.0684	-9.76543	-0.327974	-1.31262	5.27937	20.6631	36.0797	7.5126	72.8748	51.9309	4.94095	-13.9942	-29.9616	-8.61043	-17.3226	32.8153	2.21107	3.0335	38.6219	19.1821
930	-1.49111	-0.959463	16.9519	-0.73164	-0.298899	1.70371	-0.73167	-0.298824	7.52415	-0.527813	-0.270171	11.4796	-0.460043	-0.833564	17.1387	-1.12543	-1.36235	-4.19257	-3.19751	1.52273	-1.98459	14.6945	5.07015	37.4449	-19.75	77.3186	58.4532	0.592329	-7.73989	-53.0972	-9.76861	-0.318918	-1.34458	5.26632	20.6846	36.1393	7.54334	72.8839	51.9172	4.92654	-13.9413	-29.9404	-8.60172	-17.335	32.82	2.2093	3.02733	38.6385	19.183
932	-1.48729	-0.960029	16.9569	-0.730022	-0.299442	1.70593	-0.730053	-0.299366	7.52637	-0.52657	-0.270471	11.4812	-0.460309	-0.829364	17.1124	-1.12475	-1.35439	-4.2414	-3.19363	1.51497	-1.99507	14.693	5.06155	37.4351	-19.7651	77.286	58.4765	0.617531	-7.78193	-53.1133	-9.76966	-0.316735	-1.36869	5.258	20.7127	36.2009	7.56885	72.8932	51.9001	4.91839	-13.8979	-29.9234	-8.59448	-17.3469	32.8267	2.20622	3.01115	38.6529	19.1975
934	-1.48217	-0.962316	16.9602	-0.72797	-0.30085	1.70743	-0.728001	-0.300775	7.52786	-0.524948	-0.271391	11.4824	-0.45803	-0.832003	17.0973	-1.12166	-1.35986	-4.26938	-3.18924	1.50992	-2.00217	14.6959	5.0582	37.4253	-19.7744	77.2402	58.4947	0.645384	-7.814	-53.101	-9.77325	-0.317298	-1.38401	5.26039	20.7362	36.242	7.5825	72.8985	51.8873	4.90859	-13.8755	-29.9085	-8.58575	-17.3542	32.8314	2.19954	3.00829	38.669	19.2092
936	-1.47621	-0.965922	16.961	-0.725653	-0.302914	1.7078	-0.725684	-0.302839	7.52823	-0.523084	-0.272785	11.4826	-0.455199	-0.839967	17.0965	-1.11924	-1.37536	-4.27074	-3.18599	1.50739	-2.00665	14.7024	5.05589	37.4188	-19.7822	77.189	58.5023	0.675521	-7.82899	-53.0664	-9.77983	-0.320473	-1.39049	5.27179	20.7518	36.2572	7.58392	72.8984	51.88	4.89862	-13.8759	-29.8953	-8.57614	-17.3577	32.8336	2.18971	3.01907	38.687	19.2168
938	-1.47076	-0.970367	16.9583	-0.723622	-0.305316	1.7066	-0.723653	-0.305241	7.52704	-0.521411	-0.274452	11.4817	-0.450131	-0.842774	17.1052	-1.11087	-1.38229	-4.25467	-3.18394	1.51031	-2.01877	14.7054	5.04424	37.4293	-19.7978	77.1527	58.4882	0.721861	-7.81481	-53.0544	-9.78674	-0.330088	-1.3923	5.28096	20.7603	36.2497	7.57867	72.8874	51.8744	4.90057	-13.8956	-29.8817	-8.5708	-17.3649	32.8354	2.18052	3.02305	38.7029	19.2306
940	-1.46632	-0.973374	16.9577	-0.721921	-0.306997	1.70635	-0.721953	-0.306923	7.52678	-0.520033	-0.275601	11.4815	-0.446751	-0.844931	17.1095	-1.10541	-1.38742	-4.24663	-3.18277	1.51978	-2.02807	14.704	5.04221	37.4355	-19.7747	77.1491	58.4751	0.755152	-7.79907	-53.04	-9.79551	-0.338987	-1.38291	5.27676	20.7493	36.2236	7.57365	72.8958	51.8793	4.91395	-13.9148	-29.8839	-8.56656	-17.3711	32.839	2.17	3.01443	38.72	19.2474
942	-1.46354	-0.974761	16.9594	-0.720821	-0.307826	1.70709	-0.720853	-0.307751	7.52752	-0.519158	-0.276149	11.4821	-0.446826	-0.846146	17.1077	-1.10598	-1.3896	-4.24989	-3.18347	1.53449	-2.0326	14.6987	5.04968	37.434	-19.7153	77.1766	58.4658	0.769647	-7.78639	-53.0222	-9.80548	-0.345822	-1.36468	5.26039	20.7242	36.184	7.572	72.9187	51.8945	4.93748	-13.9264	-29.902	-8.56269	-17.3768	32.8447	2.15896	2.99633	38.7385	19.2651
944	-1.46439	-0.976558	16.9576	-0.721335	-0.30855	1.70627	-0.721367	-0.308476	7.5267	-0.519495	-0.276724	11.4815	-0.453731	-0.842114	17.1084	-1.11718	-1.37987	-4.2487	-3.19177	1.54934	-2.03332	14.6921	5.04733	37.4307	-19.6747	77.2085	58.4486	0.770376	-7.76428	-53.0136	-9.81285	-0.351868	-1.35043	5.25183	20.7184	36.1411	7.57758	72.9001	51.9106	4.96698	-13.9244	-29.9198	-8.559	-17.3874	32.8513	2.15226	2.99047	38.7557	19.278
946	-1.4665	-0.976697	16.9567	-0.722268	-0.308442	1.70588	-0.7223	-0.308368	7.52631	-0.520199	-0.276704	11.4812	-0.462342	-0.835536	17.1088	-1.13062	-1.36492	-4.24803	-3.19543	1.5576	-2.03631	14.6902	5.04641	37.4287	-19.6472	77.2519	58.433	0.768152	-7.75656	-53.0198	-9.81925	-0.360057	-1.35064	5.23245	20.7152	36.1181	7.5904	72.8967	51.9207	4.99181	-13.9191	-29.9372	-8.55526	-17.398	32.8578	2.14655	2.98585	38.7757	19.2885
948	-1.4693	-0.975492	16.9574	-0.723401	-0.307682	1.7062	-0.723433	-0.307608	7.52663	-0.521095	-0.276208	11.4814	-0.471402	-0.827385	17.1086	-1.14434	-1.34693	-4.24844	-3.1935	1.55993	-2.04209	14.6938	5.05023	37.4292	-19.6306	77.3008	58.4222	0.761598	-7.76119	-53.0372	-9.82483	-0.370843	-1.36177	5.20519	20.7094	36.1136	7.60366	72.9091	51.9254	5.00985	-13.9113	-29.952	-8.55187	-17.4078	32.8647	2.14134	2.98058	38.7989	19.2981
950	-1.47327	-0.975479	16.9591	-0.725141	-0.307348	1.70693	-0.725173	-0.307273	7.52736	-0.522417	-0.276068	11.482	-0.481616	-0.818744	17.1069	-1.16002	-1.32765	-4.25164	-3.19444	1.56547	-2.04631	14.6985	5.06585	37.4332	-19.6096	77.331	58.4222	0.728993	-7.74695	-53.0465	-9.82838	-0.381972	-1.35654	5.19992	20.6921	36.0983	7.58785	72.8907	51.9346	5.0238	-13.8956	-29.9584	-8.55118	-17.4177	32.8751	2.13791	2.9764	38.8224	19.312
952	-1.47573	-0.979223	16.9585	-0.726523	-0.30879	1.70664	-0.726555	-0.308715	7.52707	-0.523359	-0.277234	11.4817	-0.489386	-0.811501	17.1122	-1.17164	-1.31181	-4.24185	-3.19483	1.57953	-2.04951	14.7104	5.06952	37.4411	-19.6141	77.3411	58.418	0.705488	-7.72535	-53.0482	-9.83444	-0.399307	-1.34768	5.19369	20.6692	36.0677	7.56949	72.8478	51.9506	5.04003	-13.8704	-29.9585	-8.54967	-17.4269	32.8858	2.1334	2.96656	38.8457	19.3246
954	-1.47642	-0.985883	16.9562	-0.727363	-0.31166	1.70558	-0.727395	-0.311585	7.52601	-0.523802	-0.279435	11.4809	-0.492403	-0.807084	17.1242	-1.1755	-1.30282	-4.21966	-3.19359	1.60025	-2.05269	14.7314	5.06278	37.4551	-19.6438	77.3312	58.4094	0.695317	-7.69814	-53.0421	-9.84298	-0.421117	-1.33804	5.18057	20.6423	36.0243	7.55688	72.7878	51.9703	5.06075	-13.8411	-29.9559	-8.54695	-17.4357	32.8958	2.1276	2.95227	38.8687	19.3349
956	-1.47699	-0.989331	16.9578	-0.727897	-0.313119	1.70631	-0.727929	-0.313044	7.52674	-0.524109	-0.280558	11.4815	-0.483649	-0.809746	17.1344	-1.16035	-1.31076	-4.20068	-3.18777	1.61258	-2.06255	14.7608	5.07577	37.4873	-19.6706	77.3052	58.4113	0.680278	-7.66492	-53.0318	-9.8485	-0.435433	-1.32943	5.15404	20.6113	35.9863	7.55958	72.7347	51.9762	5.09028	-13.8267	-29.9628	-8.54468	-17.4474	32.9032	2.12296	2.94519	38.8918	19.3434
958	-1.47741	-0.990395	16.9604	-0.728175	-0.313541	1.70745	-0.728208	-0.313466	7.52789	-0.52429	-0.280891	11.4824	-0.477222	-0.812108	17.1365	-1.14942	-1.3173	-4.19682	-3.18589	1.62708	-2.06067	14.8023	5.09519	37.5092	-19.6879	77.2699	58.4175	0.668634	-7.6235	-53.0028	-9.85794	-0.443162	-1.32238	5.13649	20.5887	35.9498	7.57036	72.7083	51.9826	5.10892	-13.8438	-29.9801	-8.54398	-17.4527	32.9121	2.11683	2.94109	38.9164	19.3495
960	-1.47772	-0.989763	16.9638	-0.728264	-0.313227	1.70897	-0.728296	-0.313152	7.52941	-0.524378	-0.28066	11.4835	-0.476369	-0.811564	17.1296	-1.14775	-1.31654	-4.20966	-3.18934	1.64391	-2.0452	14.8526	5.11675	37.5152	-19.6954	77.2302	58.4267	0.666284	-7.58168	-52.9624	-9.87185	-0.446383	-1.31627	5.13346	20.5755	35.9189	7.57961	72.7093	51.9915	5.11396	-13.8879	-30.003	-8.54457	-17.451	32.9239	2.10868	2.93782	38.9419	19.3551
962	-1.47784	-0.990752	16.9705	-0.728409	-0.313628	1.71192	-0.728441	-0.313553	7.53235	-0.524462	-0.280966	11.4857	-0.480634	-0.804091	17.1176	-1.15308	-1.30134	-4.2321	-3.19547	1.65737	-2.02398	14.9009	5.13368	37.5116	-19.7101	77.1938	58.4373	0.690847	-7.57039	-52.9566	-9.88747	-0.455894	-1.30659	5.1486	20.559	35.9107	7.54669	72.7133	51.9998	5.11564	-13.922	-30.0095	-8.54371	-17.448	32.9402	2.09857	2.92958	38.9645	19.3687
964	-1.47738	-0.988455	16.9768	-0.72803	-0.312638	1.71475	-0.728063	-0.312563	7.53519	-0.524244	-0.280198	11.4878	-0.484335	-0.798033	17.1051	-1.15787	-1.28892	-4.25528	-3.20225	1.6557	-2.01509	14.917	5.14644	37.4945	-19.692	77.1797	58.4516	0.731698	-7.58532	-52.9539	-9.89583	-0.45623	-1.30167	5.14919	20.568	35.9139	7.54692	72.7471	52.0031	5.10759	-13.9502	-30.0104	-8.54328	-17.4476	32.9574	2.0886	2.91993	38.9863	19.3852
966	-1.47643	-0.983662	16.982	-0.727232	-0.310597	1.71706	-0.727264	-0.310522	7.53749	-0.52378	-0.278619	11.4896	-0.487605	-0.795084	17.095	-1.16292	-1.28233	-4.27416	-3.20833	1.6409	-2.01963	14.9034	5.15393	37.4685	-19.6462	77.1886	58.4645	0.778341	-7.62099	-52.9486	-9.89648	-0.447488	-1.30292	5.13397	20.601	35.9264	7.58334	72.8068	51.9992	5.09118	-13.9719	-30.0079	-8.54314	-17.4511	32.9752	2.07919	2.90905	39.0084	19.4031
968	-1.47553	-0.984308	16.9855	-0.726897	-0.310942	1.71864	-0.726929	-0.310867	7.53907	-0.523508	-0.278854	11.4907	-0.498477	-0.793913	17.092	-1.18238	-1.27643	-4.27971	-3.21127	1.63482	-2.02156	14.9035	5.15133	37.4535	-19.6318	77.199	58.4536	0.802642	-7.65648	-52.9466	-9.89781	-0.444375	-1.3079	5.13275	20.6223	35.951	7.59391	72.8572	51.9829	5.07732	-13.9854	-30.0013	-8.54094	-17.4585	32.9965	2.06943	2.89566	39.0335	19.421
970	-1.47607	-0.985705	16.9883	-0.727254	-0.3115	1.71988	-0.727286	-0.311425	7.54031	-0.52374	-0.279292	11.4917	-0.504336	-0.792906	17.0936	-1.1927	-1.27259	-4.27667	-3.21196	1.62319	-2.02608	14.8988	5.14739	37.4492	-19.6219	77.2327	58.4317	0.791347	-7.69666	-52.9282	-9.89496	-0.442641	-1.31671	5.13038	20.6466	35.9775	7.6066	72.8903	51.9647	5.05842	-13.991	-29.9974	-8.53885	-17.4685	33.0167	2.06128	2.87452	39.0611	19.4345
972	-1.47781	-0.987101	16.9903	-0.728135	-0.311963	1.72073	-0.728167	-0.311888	7.54116	-0.52437	-0.279694	11.4923	-0.504385	-0.792537	17.0976	-1.19262	-1.27194	-4.26927	-3.20965	1.60638	-2.03379	14.8888	5.14673	37.4537	-19.6143	77.2801	58.4053	0.752928	-7.73664	-52.9007	-9.88953	-0.442198	-1.32728	5.12656	20.6742	36.001	7.62335	72.9033	51.9473	5.03662	-13.9908	-29.9956	-8.53756	-17.4803	33.0359	2.05512	2.84929	39.0915	19.4434
974	-1.47829	-0.989386	16.9898	-0.728527	-0.312927	1.72051	-0.72856	-0.312852	7.54094	-0.524601	-0.28044	11.4921	-0.507453	-0.797612	17.0976	-1.19996	-1.28014	-4.26917	-3.19997	1.59828	-2.04346	14.8863	5.16158	37.4584	-19.6215	77.2792	58.3884	0.740144	-7.75597	-52.9159	-9.89164	-0.445021	-1.33077	5.13289	20.699	36.0125	7.63266	72.8983	51.9286	5.02523	-13.9951	-29.9847	-8.53779	-17.4922	33.0603	2.05086	2.84129	39.1265	19.4502
976	-1.47833	-0.991883	16.9887	-0.728749	-0.314022	1.72001	-0.728781	-0.313947	7.54044	-0.524697	-0.281272	11.4918	-0.511514	-0.799527	17.0912	-1.20809	-1.28218	-4.28102	-3.19006	1.58708	-2.05868	14.8681	5.16815	37.4615	-19.6206	77.2903	58.3823	0.722401	-7.76393	-52.9283	-9.89707	-0.449154	-1.33812	5.13723	20.7081	36.017	7.63238	72.8805	51.9232	5.02674	-13.9831	-29.9743	-8.53855	-17.5007	33.088	2.0469	2.83426	39.1649	19.4571
978	-1.47772	-0.994009	16.9871	-0.728652	-0.315009	1.71928	-0.728684	-0.314933	7.53971	-0.524561	-0.282005	11.4912	-0.5169	-0.797258	17.0811	-1.21723	-1.2761	-4.29977	-3.18201	1.57326	-2.07981	14.8348	5.1645	37.4627	-19.609	77.3144	58.3867	0.702277	-7.76252	-52.9299	-9.9038	-0.454185	-1.34999	5.13613	20.702	36.0153	7.6268	72.8568	51.9318	5.03735	-13.9552	-29.9667	-8.54042	-17.5066	33.1187	2.04199	2.82294	39.2055	19.4668
980	-1.47484	-0.99326	16.9834	-0.727324	-0.314928	1.71765	-0.727356	-0.314853	7.53808	-0.523572	-0.281861	11.49	-0.526754	-0.794861	17.0813	-1.23438	-1.26834	-4.29951	-3.17827	1.56867	-2.10529	14.8099	5.16417	37.4642	-19.5973	77.3012	58.399	0.715964	-7.75012	-52.9309	-9.90697	-0.458348	-1.35963	5.12449	20.6942	36.0062	7.6406	72.8519	51.943	5.03624	-13.9306	-29.9626	-8.54699	-17.5172	33.1517	2.0324	2.79764	39.2442	19.49
982	-1.47188	-0.995801	16.9792	-0.726227	-0.316297	1.71581	-0.726259	-0.316222	7.53625	-0.522663	-0.282817	11.4886	-0.533513	-0.792782	17.0872	-1.24593	-1.26227	-4.28853	-3.17056	1.57112	-2.1318	14.8011	5.17543	37.4703	-19.5953	77.2737	58.4103	0.733556	-7.74403	-52.9247	-9.90802	-0.474552	-1.36438	5.12233	20.6952	35.9908	7.6377	72.8311	51.956	5.0377	-13.9207	-29.9584	-8.55319	-17.5302	33.1857	2.02347	2.783	39.2851	19.5115
984	-1.46926	-1.00255	16.9743	-0.725616	-0.319484	1.71362	-0.725649	-0.319409	7.53405	-0.522002	-0.285162	11.487	-0.535471	-0.792609	17.0995	-1.24932	-1.26139	-4.26564	-3.15824	1.5795	-2.15751	14.8105	5.1975	37.4821	-19.6071	77.2409	58.4142	0.747278	-7.74765	-52.9086	-9.90759	-0.502209	-1.36551	5.12972	20.7006	35.968	7.61456	72.7902	51.9689	5.04936	-13.9254	-29.955	-8.55848	-17.5446	33.2205	2.01563	2.77977	39.3287	19.5299
986	-1.46641	-1.01083	16.9663	-0.725029	-0.323372	1.71006	-0.725062	-0.323297	7.53049	-0.521312	-0.288035	11.4843	-0.532912	-0.80077	17.1244	-1.24722	-1.27738	-4.21929	-3.14751	1.58946	-2.17803	14.8402	5.21632	37.4984	-19.6431	77.2157	58.3966	0.751874	-7.75929	-52.8754	-9.90761	-0.525568	-1.37104	5.12995	20.6786	35.9333	7.58728	72.7459	51.9762	5.08775	-13.9309	-29.9548	-8.56567	-17.5569	33.2553	2.0048	2.76724	39.3722	19.555
988	-1.46445	-1.02146	16.9532	-0.725013	-0.328237	1.7042	-0.725046	-0.328162	7.52463	-0.520985	-0.291677	11.4799	-0.5296	-0.806269	17.1531	-1.24278	-1.28881	-4.16594	-3.13401	1.60584	-2.20209	14.8597	5.23759	37.5195	-19.6595	77.2174	58.3623	0.758305	-7.75952	-52.8387	-9.9072	-0.551399	-1.38312	5.10878	20.6552	35.8833	7.57905	72.684	51.9886	5.15324	-13.926	-29.9875	-8.57482	-17.5665	33.2956	1.99709	2.74711	39.4195	19.5786
990	-1.46208	-1.03527	16.9358	-0.725069	-0.334541	1.69644	-0.725104	-0.334466	7.51687	-0.520619	-0.296402	11.4741	-0.527637	-0.807074	17.1786	-1.23922	-1.29118	-4.1186	-3.11827	1.62774	-2.22864	14.8646	5.2632	37.542	-19.6458	77.2502	58.3187	0.768187	-7.74413	-52.8078	-9.90523	-0.579695	-1.39855	5.06567	20.6313	35.8202	7.58397	72.6073	52.0059	5.24184	-13.9129	-30.0518	-8.58086	-17.5779	33.3456	1.99175	2.72344	39.4702	19.5999
992	-1.45318	-1.05512	16.9207	-0.722756	-0.344013	1.6897	-0.722791	-0.343938	7.51013	-0.51828	-0.303342	11.469	-0.531894	-0.806566	17.1812	-1.24678	-1.28881	-4.11361	-3.1048	1.64881	-2.24487	14.8685	5.2988	37.5503	-19.6021	77.3015	58.2941	0.782549	-7.71575	-52.8061	-9.89955	-0.607158	-1.40084	5.01429	20.5868	35.7558	7.54867	72.5346	52.0162	5.33926	-13.9104	-30.116	-8.56223	-17.6053	33.4157	1.97876	2.71226	39.5213	19.623
994	-1.44065	-1.0781	16.9033	-0.7191	-0.355165	1.68194	-0.719137	-0.355091	7.50237	-0.514829	-0.311453	11.4632	-0.535932	-0.799992	17.1752	-1.25195	-1.27538	-4.12489	-3.10033	1.66284	-2.25828	14.873	5.32998	37.5666	-19.5566	77.4082	58.26	0.7688	-7.68692	-52.8164	-9.88065	-0.627236	-1.40023	4.96155	20.5297	35.6902	7.51461	72.4853	52.0232	5.4229	-13.9352	-30.1605	-8.53745	-17.6688	33.4987	1.97004	2.70871	39.5672	19.6461
996	-1.42506	-1.1056	16.8818	-0.714466	-0.368559	1.67235	-0.714504	-0.368485	7.49278	-0.510502	-0.321179	11.4559	-0.537267	-0.787995	17.1649	-1.25037	-1.25295	-4.14413	-3.10332	1.67063	-2.27011	14.8799	5.35538	37.5946	-19.5201	77.5558	58.2156	0.727283	-7.65637	-52.8357	-9.84865	-0.639514	-1.39743	4.91154	20.4655	35.6224	7.4912	72.4554	52.0305	5.48899	-13.9838	-30.1852	-8.50682	-17.7729	33.5969	1.96701	2.72362	39.6055	19.6661
998	-1.40633	-1.14752	16.8517	-0.709601	-0.38855	1.65894	-0.709641	-0.388477	7.47937	-0.505577	-0.335826	11.4458	-0.533664	-0.775759	17.1568	-1.23968	-1.23179	-4.15956	-3.09917	1.68536	-2.27814	14.892	5.38662	37.6272	-19.5001	77.6512	58.1819	0.692559	-7.60184	-52.8681	-9.81395	-0.651363	-1.38472	4.86954	20.4093	35.5442	7.48232	72.4024	52.0489	5.55029	-14.0211	-30.2143	-8.45225	-17.9171	33.7282	1.96574	2.81483	39.6311	19.668
1000	-1.38574	-1.18823	16.8234	-0.703824	-0.408159	1.64632	-0.703866	-0.408087	7.46675	-0.499994	-0.350127	11.4364	-0.517929	-0.772244	17.142	-1.20992	-1.23065	-4.18703	-3.09903	1.68643	-2.29027	14.9121	5.40308	37.6661	-19.5141	77.7368	58.1614	0.656628	-7.55589	-52.8959	-9.77596	-0.651021	-1.37926	4.83755	20.3495	35.4752	7.46701	72.3624	52.0729	5.60288	-14.0711	-30.2404	-8.39831	-18.0652	33.8669	1.95696	2.87904	39.6571	19.6879
1002	-1.36478	-1.22403	16.7959	-0.697482	-0.42564	1.63412	-0.697526	-0.425568	7.45455	-0.494125	-0.362801	11.4272	-0.491295	-0.778469	17.1258	-1.16363	-1.25101	-4.21718	-3.10346	1.67452	-2.30651	14.936	5.40784	37.7038	-19.5504	77.8122	58.152	0.624841	-7.52352	-52.9194	-9.73692	-0.638855	-1.38364	4.81545	20.2874	35.4225	7.44429	72.345	52.0941	5.64139	-14.1338	-30.2589	-8.35343	-18.1938	34.0107	1.93903	2.8961	39.6883	19.7263
1004	-1.34921	-1.25469	16.7583	-0.693055	-0.440463	1.61735	-0.6931	-0.440392	7.43778	-0.489852	-0.373615	11.4146	-0.465035	-0.789375	17.1355	-1.11939	-1.28001	-4.19903	-3.10131	1.67384	-2.32007	14.9442	5.43985	37.7121	-19.5341	77.8396	58.1427	0.619536	-7.48685	-52.9617	-9.70815	-0.626482	-1.39031	4.80026	20.2377	35.396	7.43025	72.3571	52.0827	5.64261	-14.19	-30.255	-8.32076	-18.2477	34.1708	1.91485	2.89249	39.7354	19.7516
1006	-1.32838	-1.28613	16.6989	-0.686333	-0.45612	1.59097	-0.686381	-0.456049	7.4114	-0.483803	-0.384915	11.3948	-0.44351	-0.798876	17.1616	-1.08314	-1.30493	-4.15059	-3.12201	1.66155	-2.32341	14.9477	5.4431	37.69	-19.5615	77.8825	58.1173	0.636585	-7.48867	-52.9922	-9.6621	-0.614761	-1.40598	4.79058	20.1951	35.3756	7.42583	72.3878	52.0599	5.64471	-14.2452	-30.2408	-8.3349	-18.2735	34.3671	1.88896	2.82968	39.7629	19.765
1008	-1.30047	-1.32077	16.6236	-0.676712	-0.473799	1.55753	-0.676761	-0.47373	7.37797	-0.475448	-0.397547	11.3697	-0.428926	-0.803177	17.1914	-1.05771	-1.318	-4.09536	-3.16225	1.63939	-2.32247	14.9506	5.41091	37.6531	-19.643	77.936	58.0787	0.676894	-7.52721	-53.0091	-9.59736	-0.606223	-1.4285	4.78119	20.1632	35.3582	7.43117	72.426	52.036	5.65753	-14.2969	-30.2243	-8.38982	-18.2867	34.5982	1.86679	2.73747	39.7682	19.7637
1010	-1.26831	-1.36299	16.5672	-0.665881	-0.495075	1.53253	-0.665932	-0.495006	7.35296	-0.465964	-0.41278	11.3509	-0.425309	-0.792909	17.1771	-1.04774	-1.3004	-4.12205	-3.17994	1.63502	-2.35345	14.9629	5.36242	37.6707	-19.7427	77.9057	58.0584	0.751132	-7.55563	-53.0323	-9.53315	-0.610725	-1.44311	4.74954	20.1617	35.3503	7.44813	72.4391	52.0363	5.68343	-14.3277	-30.2253	-8.42727	-18.3029	34.8397	1.86317	2.78628	39.7752	19.7359
1012	-1.23219	-1.40267	16.5233	-0.653127	-0.515515	1.51306	-0.653181	-0.515447	7.33349	-0.455101	-0.427258	11.3363	-0.418205	-0.784064	17.1649	-1.03187	-1.28662	-4.14478	-3.19059	1.63549	-2.37745	14.9644	5.33986	37.6848	-19.7856	77.9115	58.0442	0.818346	-7.57598	-53.064	-9.47729	-0.605964	-1.45877	4.73215	20.1581	35.3534	7.444	72.4383	52.0309	5.71355	-14.3716	-30.2323	-8.45864	-18.3402	35.0678	1.87559	2.79488	39.7882	19.707
1014	-1.19338	-1.43752	16.489	-0.638828	-0.534023	1.49789	-0.638883	-0.533958	7.31832	-0.443209	-0.440189	11.3249	-0.405001	-0.781087	17.1691	-1.00672	-1.28574	-4.13721	-3.19718	1.63677	-2.38432	14.9559	5.35237	37.6878	-19.7711	77.9641	58.0262	0.864092	-7.58846	-53.0997	-9.43372	-0.590736	-1.4746	4.73276	20.1509	35.3632	7.42569	72.4272	52.0131	5.74122	-14.4298	-30.2412	-8.48767	-18.4003	35.2735	1.89686	2.74773	39.8125	19.6889
1016	-1.15674	-1.46901	16.4542	-0.625204	-0.550874	1.48251	-0.625261	-0.55081	7.30295	-0.431928	-0.451924	11.3133	-0.389405	-0.785522	17.208	-0.979408	-1.29945	-4.06486	-3.20198	1.63161	-2.36854	14.9581	5.39696	37.7041	-19.7744	77.9912	57.9691	0.874271	-7.59512	-53.1148	-9.40337	-0.581192	-1.48134	4.73126	20.1664	35.3597	7.45524	72.4045	51.9795	5.75423	-14.4797	-30.2428	-8.52628	-18.4646	35.4517	1.89963	2.75598	39.8576	19.6992
1018	-1.11619	-1.49716	16.426	-0.609609	-0.566557	1.47012	-0.609667	-0.566494	7.29055	-0.41925	-0.462654	11.304	-0.375176	-0.797703	17.246	-0.957238	-1.3268	-3.99416	-3.20179	1.62948	-2.34285	14.973	5.41537	37.711	-19.8154	78.0307	57.9116	0.858808	-7.62074	-53.1267	-9.40297	-0.578219	-1.477	4.7298	20.1927	35.3582	7.50658	72.4185	51.9619	5.72976	-14.4935	-30.2488	-8.56785	-18.5502	35.6105	1.89158	2.73233	39.9239	19.7459
1020	-1.07247	-1.51749	16.4081	-0.592024	-0.579032	1.46232	-0.592084	-0.578971	7.28275	-0.405296	-0.470856	11.2981	-0.364461	-0.816173	17.2674	-0.943785	-1.3643	-3.9543	-3.19596	1.63205	-2.31678	14.9938	5.40098	37.7068	-19.8843	78.0811	57.8698	0.827853	-7.66657	-53.1394	-9.43018	-0.583372	-1.46115	4.73339	20.2249	35.3618	7.56184	72.4705	51.9701	5.66835	-14.468	-30.2579	-8.61903	-18.6616	35.7548	1.87747	2.68339	40.0177	19.8303
1022	-1.02967	-1.51333	16.4075	-0.572929	-0.580654	1.46222	-0.572989	-0.580595	7.28265	-0.390919	-0.470841	11.2981	-0.359894	-0.835357	17.2421	-0.942281	-1.4007	-4.00109	-3.17774	1.63875	-2.31668	14.9891	5.38111	37.7066	-19.9193	78.1028	57.876	0.804837	-7.71582	-53.1461	-9.45876	-0.60178	-1.4317	4.7615	20.2515	35.3726	7.56753	72.52	52.0108	5.5937	-14.4208	-30.2553	-8.71467	-18.8124	35.9093	1.87139	2.7177	40.1611	19.94
1024	-1.01446	-1.48756	16.43	-0.564257	-0.57052	1.47237	-0.564316	-0.570462	7.2928	-0.385099	-0.462701	11.3057	-0.366119	-0.854182	17.2073	-0.960456	-1.43267	-4.06534	-3.19279	1.63967	-2.32059	14.9734	5.40073	37.6938	-19.8912	78.1316	57.8897	0.826816	-7.74302	-53.1979	-9.49548	-0.614491	-1.41393	4.81378	20.2934	35.3796	7.55856	72.5429	52.0708	5.52381	-14.3737	-30.2381	-8.81007	-18.9318	35.9714	1.87105	2.76151	40.3335	20.0949
1026	-1.02334	-1.44145	16.4642	-0.564543	-0.549507	1.4876	-0.564599	-0.549449	7.30803	-0.386678	-0.447001	11.3171	-0.384836	-0.867143	17.1725	-0.999423	-1.44966	-4.12972	-3.24274	1.63174	-2.32151	14.9478	5.46805	37.6629	-19.796	78.1756	57.9034	0.894545	-7.74838	-53.2879	-9.53755	-0.619885	-1.41315	4.87366	20.3421	35.3781	7.54747	72.5423	52.1441	5.4705	-14.3287	-30.2111	-8.91267	-19.007	35.9751	1.87569	2.76175	40.5712	20.3279
1028	-1.01394	-1.37804	16.4588	-0.555306	-0.522482	1.48536	-0.55536	-0.522425	7.30579	-0.381508	-0.426209	11.3155	-0.418742	-0.853703	17.139	-1.05702	-1.41327	-4.19191	-3.29401	1.61634	-2.29717	14.9147	5.56536	37.5944	-19.6586	78.2278	57.9295	0.964035	-7.75642	-53.34	-9.5724	-0.630055	-1.42319	4.87569	20.3415	35.3591	7.54945	72.5616	52.2252	5.45245	-14.2636	-30.1962	-9.08654	-19.0671	36.1406	1.87692	2.57077	40.9984	20.7122
1030	-1.00019	-1.30858	16.4256	-0.543609	-0.493227	1.47078	-0.54366	-0.493171	7.29121	-0.374631	-0.403603	11.3046	-0.459367	-0.828389	17.1084	-1.12274	-1.3529	-4.24895	-3.31445	1.58097	-2.33501	14.8251	5.67901	37.5764	-19.4846	78.3345	57.9279	1.07737	-7.7928	-53.355	-9.60063	-0.646661	-1.44225	4.84083	20.3286	35.3422	7.59164	72.59	52.2932	5.48905	-14.2045	-30.1977	-9.33075	-19.0788	36.4732	1.88741	2.26243	41.76	21.3872
1032	-0.989454	-1.22937	16.3776	-0.532419	-0.459482	1.44962	-0.532466	-0.459428	7.27005	-0.368417	-0.377677	11.2888	-0.496353	-0.803868	17.0774	-1.18207	-1.2952	-4.30659	-3.29893	1.51409	-2.45971	14.6693	5.81519	37.6258	-19.2573	78.4877	57.9156	1.21869	-7.85543	-53.3567	-9.62169	-0.669863	-1.47857	4.77194	20.3266	35.3502	7.65914	72.6401	52.3485	5.55717	-14.1492	-30.2172	-9.65185	-19.048	36.9537	1.93528	1.90298	42.8359	22.3044
1034	-0.97997	-1.11078	16.3633	-0.518714	-0.408293	1.44356	-0.518756	-0.408239	7.26399	-0.361459	-0.338539	11.2843	-0.496256	-0.820555	17.0187	-1.18825	-1.32516	-4.41545	-3.26546	1.36512	-2.69263	14.4595	6.01442	37.739	-18.9001	78.6278	58.0047	1.27742	-7.89097	-53.4725	-9.64601	-0.701483	-1.58319	4.64938	20.4168	35.4605	7.67151	72.7907	52.4332	5.52326	-14.0632	-30.2703	-10.0829	-19.0615	37.4845	2.1311	1.6746	44.0752	23.2922
1036	-1.10162	-0.974332	16.3561	-0.561083	-0.338733	1.44019	-0.561116	-0.338675	7.26062	-0.397597	-0.289274	11.2819	-0.484709	-0.84141	17.0178	-1.17439	-1.36718	-4.41689	-3.20919	1.2753	-2.94159	14.2034	6.26639	37.788	-18.4375	78.6645	58.1324	1.37679	-8.00037	-53.4987	-9.61053	-0.71663	-1.64169	4.59923	20.4249	35.5964	7.59102	72.8464	52.4301	5.56183	-13.9644	-30.2371	-10.5248	-18.8479	37.9741	2.45504	1.65634	44.9441	24.1866
1038	-1.37131	-0.843092	16.3213	-0.668726	-0.259667	1.42421	-0.668753	-0.259598	7.24464	-0.483135	-0.237115	11.27	-0.472754	-0.853365	17.0934	-1.1559	-1.39373	-4.27629	-3.16833	1.2487	-3.15172	13.9114	6.54964	37.7606	-17.9495	78.6338	58.2108	1.50641	-8.19344	-53.4094	-9.48619	-0.701335	-1.6238	4.62783	20.3253	35.6959	7.46966	72.7989	52.3209	5.69452	-13.8656	-30.1314	-10.8919	-18.4512	38.4469	2.87094	1.72519	45.3977	24.8127
1040	-1.74448	-0.80546	16.1211	-0.829032	-0.214031	1.33414	-0.829057	-0.213944	7.15457	-0.605855	-0.213436	11.2025	-0.484164	-0.836345	17.2698	-1.16895	-1.36024	-3.94881	-3.32247	1.15513	-3.20134	13.58	6.82919	37.7352	-17.6853	78.7824	57.9228	1.5052	-8.402	-53.2679	-9.19346	-0.619121	-1.51026	4.63095	20.1908	35.5494	7.59018	72.7755	52.1294	5.86054	-13.8059	-30.1324	-10.7879	-18.3073	39.1222	3.33203	1.30467	45.5641	24.5733
1042	-2.07012	-0.711109	15.9654	-0.964127	-0.147413	1.26421	-0.964141	-0.147314	7.08464	-0.711085	-0.172465	11.1502	-0.497391	-0.818148	17.302	-1.18662	-1.3228	-3.88933	-3.43182	1.05952	-3.16734	13.3925	6.81416	37.7202	-17.8297	79.0095	57.5675	1.47171	-8.71709	-53.2287	-8.95898	-0.528213	-1.40737	4.63094	19.9795	35.4611	7.65686	72.9471	51.9873	5.98122	-13.7615	-30.179	-11.2825	-18.386	40.0242	3.2118	0.436236	47.1539	24.394
1044	-2.30521	-0.539428	15.9119	-1.05354	-0.0537395	1.24048	-1.05355	-0.0536308	7.06091	-0.783965	-0.108271	11.1327	-0.50518	-0.806361	17.1664	-1.19814	-1.29747	-4.14128	-3.4624	0.976687	-3.1072	13.3674	6.5462	37.7137	-18.2876	79.2441	57.302	1.41357	-9.08287	-53.3026	-8.8289	-0.457542	-1.35325	4.63385	19.7435	35.4987	7.61536	73.27	51.9385	6.0387	-13.7049	-30.2495	-12.4424	-18.5451	41.0025	2.33233	-0.794398	50.1609	24.4661
1046	-2.44494	-0.328787	16.0027	-1.09813	0.0501781	1.28148	-1.09812	0.0502918	7.10191	-0.824006	-0.0334122	11.1636	-0.495527	-0.796017	16.9968	-1.17868	-1.28046	-4.45646	-3.5002	0.912491	-3.21585	13.3967	6.46039	37.682	-18.5095	79.2339	57.5239	1.27664	-9.20954	-53.3898	-8.75727	-0.468561	-1.42075	4.65467	19.7312	35.6562	7.51303	73.4142	52.0436	6.0359	-13.5404	-30.3121	-13.5444	-18.0976	41.3838	0.736752	-2.06999	53.0162	25.0878
1048	-2.5393	-0.201331	16.1242	-1.12936	0.114214	1.3359	-1.12935	0.114328	7.15633	-0.851494	0.012529	11.2046	-0.502258	-0.80206	16.929	-1.19368	-1.2886	-4.58234	-3.5613	0.877421	-3.20382	13.4139	6.63887	37.6757	-18.3797	79.1785	57.7897	1.13962	-9.14732	-53.3493	-8.74259	-0.449142	-1.36511	4.70344	19.7394	35.798	7.37475	73.2444	52.0641	6.1141	-13.3576	-30.2776	-14.3798	-17.4864	41.6062	-0.500155	-2.29218	55.3912	24.2947
1050	-2.59829	-0.187381	16.2467	-1.15408	0.125728	1.39025	-1.15407	0.125847	7.21068	-0.870712	0.0196469	11.2454	-0.527275	-0.817071	16.9974	-1.24382	-1.30792	-4.45498	-3.64284	0.88916	-3.05503	13.4055	7.02133	37.7346	-17.9736	79.1186	57.9467	1.02581	-8.93715	-53.1632	-8.7656	-0.408024	-1.18652	4.74989	19.751	35.8958	7.27125	72.8115	51.9516	6.26503	-13.2087	-30.1557	-14.9037	-16.6934	41.7443	-1.13022	-1.45637	56.9802	21.9569
1052	-2.60969	-0.286361	16.3698	-1.16699	0.0839592	1.44434	-1.16698	0.0840803	7.26477	-0.877678	-0.0122989	11.2859	-0.547124	-0.796161	17.1951	-1.27086	-1.26473	-4.08805	-3.72181	1.02303	-2.97989	13.4074	7.24865	37.9862	-17.7511	79.0279	57.8141	0.948196	-8.70593	-52.8798	-8.75679	-0.502368	-1.14471	4.64147	19.8982	35.993	7.48141	72.4673	51.7578	6.31777	-13.217	-30.0854	-15.2464	-15.2674	41.73	-1.57351	-0.341453	56.8175	19.1854
1054	-2.58354	-0.376732	16.4628	-1.16279	0.0427807	1.48524	-1.16279	0.0429009	7.30567	-0.871897	-0.0427307	11.3165	-0.560904	-0.779222	17.3781	-1.28844	-1.23081	-3.74834	-3.72186	1.15734	-2.91533	13.3822	7.27104	38.254	-17.7753	78.9291	57.5	0.921491	-8.52908	-52.7963	-8.74303	-0.603603	-1.04791	4.55302	19.9831	36.0057	7.64789	72.3022	51.4609	6.30831	-13.3319	-30.0303	-15.6164	-13.6154	41.5351	-2.16267	-0.244175	56.2783	16.9563
1056	-2.5347	-0.433211	16.5367	-1.14595	0.0145065	1.5179	-1.14595	0.0146247	7.33833	-0.8575	-0.0627211	11.3409	-0.574884	-0.774442	17.4758	-1.31138	-1.21826	-3.56689	-3.64744	1.24136	-2.8558	13.4004	7.10097	38.501	-18.1223	78.7628	57.1283	0.919826	-8.43985	-52.8962	-8.73461	-0.671668	-0.900644	4.53883	19.9841	35.9569	7.68599	72.3328	51.1271	6.24426	-13.5438	-29.9898	-16.0336	-11.893	41.1896	-2.94023	-1.26146	55.6739	15.7471
1058	-2.51138	-0.486758	16.6751	-1.14011	-0.0100772	1.57917	-1.14011	-0.00996052	7.3996	-0.851573	-0.0806091	11.3868	-0.627739	-0.782006	17.3525	-1.41156	-1.21291	-3.79554	-3.59562	1.1794	-2.81388	13.7608	6.88767	38.7562	-18.9673	78.261	57.0985	0.839616	-8.47161	-52.7997	-8.75526	-0.649231	-0.893322	4.67286	19.9892	36.0246	7.57564	72.4999	51.0281	6.13198	-13.8953	-29.9701	-16.3763	-10.2461	40.8178	-3.73943	-2.42123	54.8043	16.1076
1060	-2.48662	-0.527361	16.8018	-1.13261	-0.0291776	1.63534	-1.13261	-0.0290605	7.45577	-0.844753	-0.0943001	11.4289	-0.653999	-0.777154	17.1622	-1.45958	-1.1931	-4.14909	-3.55991	1.10576	-2.79995	14.3615	6.66613	38.9883	-20.1141	77.557	57.3007	0.577129	-8.55439	-52.6168	-8.80568	-0.644188	-0.889911	4.76425	20.0796	36.097	7.49898	72.6191	51.0388	6.03465	-14.0911	-30.0296	-16.5595	-9.19131	40.5595	-4.27817	-3.29853	54.0068	16.5981
1062	-2.45753	-0.560497	16.9025	-1.12261	-0.045515	1.68	-1.12261	-0.0453992	7.50043	-0.836245	-0.105791	11.4624	-0.638639	-0.757165	16.9713	-1.42645	-1.15993	-4.50393	-3.53364	1.06389	-2.80007	15.0878	6.46531	39.1786	-21.3682	76.7744	57.6512	0.171948	-8.68362	-52.3678	-8.87796	-0.686189	-0.854895	4.78812	20.2523	36.1442	7.486	72.6425	51.1208	5.9732	-14.0928	-30.1522	-16.6103	-8.69027	40.4149	-4.59977	-3.78828	53.3323	16.9668
1064	-2.43127	-0.618004	16.9872	-1.11584	-0.0723934	1.71744	-1.11585	-0.0722772	7.53787	-0.829483	-0.12538	11.4904	-0.580836	-0.732648	16.9001	-1.3132	-1.13452	-4.6368	-3.47719	1.10614	-2.73997	15.5771	6.35356	39.2814	-22.1926	76.3012	57.8354	-0.100719	-8.92358	-52.0815	-8.94292	-0.798324	-0.757886	4.84544	20.4083	36.1314	7.46141	72.5667	51.2342	5.97593	-14.039	-30.2232	-16.7453	-8.01741	40.1706	-5.12971	-4.18568	52.5709	18.0393
1066	-2.41279	-0.668681	17.0649	-1.11194	-0.0956911	1.75177	-1.11195	-0.0955769	7.5722	-0.825092	-0.142487	11.5161	-0.519548	-0.726613	16.8719	-1.19961	-1.14452	-4.68941	-3.43238	1.14997	-2.70145	15.8664	6.16683	39.3453	-22.7377	76.1677	57.9151	-0.333258	-9.07114	-51.6669	-8.97388	-0.898069	-0.655303	4.85644	20.5104	36.1228	7.47364	72.5545	51.2932	5.95154	-14.0307	-30.2153	-16.7832	-7.39333	39.9461	-5.66313	-4.1165	51.9218	18.4042
1068	-2.40245	-0.70241	17.1344	-1.11023	-0.110942	1.78251	-1.11024	-0.110828	7.60294	-0.822852	-0.153722	11.5391	-0.472685	-0.744208	16.8799	-1.12019	-1.19293	-4.67445	-3.40782	1.16464	-2.68188	15.9623	5.94581	39.375	-23.0048	76.3059	57.9023	-0.517502	-9.09676	-51.2234	-8.97442	-0.947335	-0.573567	4.81967	20.5608	36.1526	7.52796	72.6328	51.2631	5.88003	-14.0833	-30.137	-16.734	-6.80182	39.7982	-6.11944	-3.86186	51.4747	17.7753
1070	-2.39307	-0.704466	17.1766	-1.10633	-0.112388	1.80126	-1.10634	-0.112274	7.6217	-0.819853	-0.154522	11.5532	-0.46851	-0.787152	16.9663	-1.12663	-1.27339	-4.51332	-3.40335	1.08862	-2.58523	15.8934	6.02579	39.3343	-22.9054	76.3556	57.8436	-0.557292	-9.07829	-51.2578	-8.98961	-0.862491	-0.563078	4.80703	20.6198	36.3039	7.59984	72.7482	51.0958	5.7597	-14.1312	-30.0638	-16.805	-6.0188	39.8802	-6.2651	-5.07315	51.4497	16.2272
1072	-2.40332	-0.702876	17.2228	-1.11073	-0.110602	1.82177	-1.11074	-0.110487	7.6422	-0.823265	-0.15343	11.5686	-0.492254	-0.806388	17.0617	-1.17562	-1.30107	-4.33577	-3.39338	1.06979	-2.51331	15.7745	6.20118	39.3156	-22.6211	76.4192	57.7531	-0.54841	-9.04817	-51.3511	-9.01202	-0.797925	-0.592105	4.74393	20.6897	36.4684	7.72539	72.8377	50.9151	5.69253	-14.1688	-30.0063	-16.814	-5.39007	39.9302	-6.49424	-5.80399	51.4321	15.3051
1074	-2.43233	-0.705595	17.2752	-1.12372	-0.109125	1.84492	-1.12373	-0.109009	7.66535	-0.833075	-0.153112	11.5859	-0.534833	-0.796129	17.1465	-1.24891	-1.26846	-4.1782	-3.37413	1.13896	-2.48432	15.6591	6.36115	39.3507	-22.3066	76.4849	57.6199	-0.526261	-9.02505	-51.3854	-9.03852	-0.795102	-0.62666	4.63285	20.7811	36.6064	7.91194	72.8931	50.7435	5.68475	-14.2007	-29.9567	-16.7721	-4.95184	39.8864	-6.82531	-5.84797	51.2853	15.2007
1076	-2.45879	-0.718803	17.3138	-1.13643	-0.112522	1.8619	-1.13644	-0.112404	7.68233	-0.842371	-0.156428	11.5987	-0.568885	-0.781776	17.2159	-1.30542	-1.23124	-4.04946	-3.3572	1.28748	-2.48309	15.6385	6.20273	39.4944	-22.4186	76.4567	57.3571	-0.552109	-9.03111	-51.2418	-9.06058	-0.882023	-0.549031	4.53355	20.9403	36.6547	8.19493	72.9732	50.5431	5.64909	-14.2705	-29.8458	-16.9062	-4.46958	39.7254	-6.97055	-6.19389	50.8812	15.1103
1078	-2.48805	-0.722024	17.3303	-1.14953	-0.111432	1.86912	-1.14954	-0.111314	7.68955	-0.852235	-0.156435	11.6041	-0.61778	-0.775538	17.2638	-1.39202	-1.2036	-3.96053	-3.34189	1.40523	-2.44453	15.5885	6.10036	39.5509	-22.4932	76.4317	57.0987	-0.524932	-9.06011	-51.1849	-9.06334	-0.934263	-0.476635	4.52983	21.0439	36.7098	8.29875	72.9496	50.3205	5.64538	-14.3091	-29.7781	-17.0167	-4.27151	39.6226	-6.93774	-6.48311	50.6254	14.999
1080	-2.51643	-0.7168	17.3284	-1.16153	-0.106815	1.86817	-1.16154	-0.106696	7.6886	-0.8615	-0.153749	11.6034	-0.684206	-0.781344	17.2883	-1.51494	-1.19177	-3.91474	-3.3102	1.45833	-2.43883	15.5039	6.11285	39.5793	-22.4868	76.3747	56.9178	-0.467968	-9.12071	-51.1344	-9.04762	-0.938977	-0.440146	4.60924	21.0755	36.7821	8.22076	72.8399	50.1009	5.67412	-14.3215	-29.7691	-17.0657	-4.36592	39.6061	-6.77631	-6.55573	50.6023	14.8595
1082	-2.5307	-0.734397	17.3283	-1.16923	-0.113347	1.868	-1.16924	-0.113226	7.68843	-0.866841	-0.159122	11.6033	-0.761919	-0.780009	17.282	-1.65631	-1.16274	-3.9263	-3.18945	1.40687	-2.82237	15.3994	6.15468	40.0429	-22.5936	76.3567	56.9046	-0.588764	-9.13114	-50.927	-9.02173	-0.983459	-0.464053	4.62395	21.0962	36.816	8.22514	72.8078	49.985	5.70193	-14.3706	-29.7876	-17.0656	-4.52719	39.6104	-6.68094	-5.89102	50.7851	14.8079
1084	-2.51952	-0.733703	17.3539	-1.1643	-0.11382	1.8794	-1.16432	-0.1137	7.69983	-0.863132	-0.159141	11.6118	-0.843276	-0.877471	17.2881	-1.83792	-1.31289	-3.91292	-3.02634	1.43803	-3.35719	15.753	6.08358	40.5662	-23.0145	74.8234	57.3741	-0.72487	-9.65705	-48.3816	-9.04865	-0.978232	-0.463307	4.63108	21.0654	36.8523	8.31152	72.9931	49.8791	5.64526	-14.5879	-29.7784	-17.1069	-4.50744	39.5913	-6.66415	-5.57745	50.8545	14.8665
1086	-2.48436	-0.709807	17.4057	-1.14698	-0.105968	1.90268	-1.14699	-0.105849	7.72311	-0.850689	-0.152126	11.6293	-0.901527	-1.09978	17.3465	-2.01929	-1.69953	-3.79931	-2.81142	1.53457	-3.97801	16.6313	5.79882	40.9715	-23.7942	71.0876	58.3252	-0.748181	-11.0294	-42.9335	-9.13467	-0.90066	-0.437297	4.64579	21.0005	36.9018	8.44722	73.2895	49.7702	5.53856	-14.9203	-29.7504	-17.1857	-4.24633	39.5541	-6.75237	-5.79453	50.7785	15.005
1088	-2.44344	-0.683999	17.4548	-1.12696	-0.0977754	1.92481	-1.12697	-0.0976585	7.74524	-0.836255	-0.144688	11.6459	-0.846394	-1.44303	17.5672	-2.03148	-2.34791	-3.38101	-2.44322	1.45483	-4.66682	17.8439	5.13762	40.8576	-25.0691	63.5068	59.7046	-0.384867	-14.1441	-33.6125	-9.24541	-0.732523	-0.471763	4.69173	20.9944	36.9577	8.46613	73.0651	49.7007	5.62636	-14.9884	-29.8145	-17.186	-3.80909	39.5829	-7.00344	-6.24386	50.7832	15.1204
1090	-2.39924	-0.638129	17.5277	-1.10387	-0.0809523	1.95761	-1.10388	-0.0808399	7.77804	-0.820078	-0.130591	11.6705	-0.686214	-1.87496	17.9025	-1.87671	-3.19476	-2.7477	-2.15271	1.23291	-5.2222	19.0062	3.69599	40.6182	-26.3564	56.6264	59.3999	0.697556	-16.4158	-26.8321	-9.33888	-0.556506	-0.522638	4.7434	21.0562	37.1069	8.40739	72.849	49.5641	5.72349	-15.1046	-29.861	-17.1736	-3.19506	39.6054	-7.33587	-6.54261	50.7618	15.0121
1092	-2.35359	-0.574565	17.6221	-1.07868	-0.0563993	2.00006	-1.07868	-0.056288	7.82049	-0.802813	-0.11056	11.7024	-0.449083	-2.34589	18.2833	-1.5882	-4.13744	-2.03052	-1.99874	0.860028	-5.57889	19.9929	1.59338	40.3327	-27.5113	52.4537	56.7554	2.75222	-18.0283	-24.2703	-9.39412	-0.39592	-0.568822	4.8131	21.1832	37.3409	8.27296	72.7236	49.3668	5.78585	-15.3057	-29.8817	-17.1787	-2.44688	39.6058	-7.70515	-6.67723	50.6783	14.7222
1094	-2.31098	-0.517322	17.6995	-1.05531	-0.0344696	2.03487	-1.05531	-0.0343596	7.8553	-0.786737	-0.0926232	11.7285	-0.249896	-2.71178	18.4886	-1.33643	-4.87254	-1.64232	-1.98862	0.257674	-5.68783	20.8081	-0.364961	40.0793	-27.4739	53.8863	51.987	6.02159	-21.214	-26.335	-9.37149	-0.268845	-0.543127	4.9833	21.3477	37.5228	8.03368	72.5514	49.2312	5.79658	-15.4769	-29.9478	-17.2844	-1.73158	39.5928	-7.99771	-7.01248	50.4689	14.6899
1096	-2.25125	-0.462734	17.8167	-1.02466	-0.0149519	2.08741	-1.02467	-0.0148472	7.90784	-0.765084	-0.0760079	11.7679	-0.104485	-3.00277	18.5702	-1.16163	-5.45178	-1.4853	-2.03966	-0.326701	-5.68441	21.4382	-1.86667	39.3712	-26.5422	56.4085	47.5196	7.93317	-23.8448	-29.5137	-9.34751	-0.0901712	-0.590619	5.16119	21.5187	37.7972	7.82681	72.3553	49.156	5.79281	-15.596	-30.007	-17.3405	-0.897222	39.5358	-8.38945	-7.61495	50.2249	14.5856
1098	-2.17086	-0.409517	17.973	-0.985069	0.00239487	2.15738	-0.985069	0.00249649	7.97781	-0.736592	-0.0604206	11.8204	-0.0186565	-3.20709	18.5385	-1.07212	-5.85255	-1.53965	-2.1084	-0.877096	-5.6265	21.8896	-2.93357	38.1751	-25.262	58.5107	44.2003	8.34503	-25.2114	-32.2746	-9.33611	0.151691	-0.72008	5.31188	21.6798	38.1457	7.71579	72.1303	49.1404	5.79294	-15.6569	-30.0505	-17.3308	0.0159836	39.4184	-8.84999	-8.37766	49.9336	14.2767
1100	-2.07321	-0.351237	18.1147	-0.93746	0.0203827	2.22094	-0.937459	0.0204793	8.04137	-0.702147	-0.0438694	11.868	0.0155262	-3.2688	18.4066	-1.03554	-5.9756	-1.78358	-2.10381	-1.60872	-5.5986	22.1855	-4.09743	36.7709	-25.208	59.2748	42.4696	8.44308	-26.1301	-32.8721	-9.31989	0.422749	-0.819242	5.38139	21.8215	38.3589	7.82193	71.8244	49.1712	5.83953	-15.668	-30.093	-17.3342	0.747314	39.1879	-9.1016	-8.75475	49.4263	13.4217
1102	-1.9778	-0.295525	18.2454	-0.891016	0.0373242	2.27952	-0.891013	0.0374165	8.09995	-0.668498	-0.0281893	11.912	0.0379934	-3.22721	18.224	-0.989157	-5.90593	-2.1248	-2.1275	-2.30115	-5.60284	22.463	-5.29397	35.2935	-25.7933	59.9806	41.8407	8.47509	-26.5599	-32.9306	-9.31333	0.681401	-0.959555	5.41095	21.8689	38.5737	7.96616	71.6168	49.2255	5.87809	-15.6824	-30.1114	-17.3428	1.24451	38.9707	-9.23972	-8.96988	49.0015	12.7548
1104	-1.89599	-0.243991	18.3634	-0.850853	0.0534777	2.33239	-0.850848	0.0535655	8.15282	-0.639493	-0.0135108	11.9516	0.0657893	-3.11392	18.0292	-0.909807	-5.70717	-2.49171	-2.1834	-2.87813	-5.62282	22.7058	-6.40896	33.8178	-26.6542	60.8941	42.027	8.4875	-26.5849	-32.844	-9.32155	0.912709	-1.13218	5.41499	21.8399	38.8051	8.10782	71.5313	49.2709	5.89526	-15.7117	-30.1003	-17.3529	1.5524	38.7932	-9.31785	-9.0906	48.7202	12.4082
1106	-1.8513	-0.195602	18.47	-0.827192	0.0713147	2.38005	-0.827186	0.0713999	8.20048	-0.622928	0.00137676	11.9874	0.122237	-3.00739	17.9049	-0.776855	-5.53075	-2.72824	-2.19583	-3.24407	-5.57192	22.6942	-6.93114	32.4273	-26.7086	62.1282	42.3327	8.20261	-26.2501	-32.6681	-9.36176	1.10508	-1.24754	5.4188	21.8872	39.0103	8.2634	71.4866	49.2079	5.88592	-15.7431	-30.061	-17.34	1.95646	38.638	-9.48832	-9.25941	48.5379	12.1485
1108	-1.82687	-0.153162	18.5509	-0.812889	0.0881447	2.41621	-0.812879	0.0882287	8.23664	-0.613289	0.0149068	12.0145	0.182629	-2.93488	17.8597	-0.644487	-5.41827	-2.81683	-2.18024	-3.46556	-5.52974	22.6788	-7.2043	31.2321	-26.8966	62.6214	42.8538	8.2442	-26.1374	-32.3131	-9.37454	1.27818	-1.31639	5.39414	21.9345	39.1535	8.41218	71.4644	49.0692	5.87557	-15.7794	-29.9914	-17.3276	2.25187	38.4705	-9.59363	-9.31721	48.3905	11.974
1110	-1.8166	-0.11355	18.6048	-0.805016	0.104826	2.44036	-0.805005	0.104909	8.26079	-0.608451	0.027904	12.0326	0.245184	-2.90239	17.8812	-0.518675	-5.37977	-2.7801	-2.15227	-3.58264	-5.49272	22.7281	-7.3938	30.2358	-27.3718	62.4466	43.4892	8.59342	-26.1908	-31.8279	-9.33933	1.43589	-1.35114	5.34265	21.9735	39.2404	8.52977	71.4377	48.8752	5.8771	-15.8175	-29.9033	-17.3198	2.43973	38.2931	-9.63918	-9.27474	48.2526	11.8708
1112	-1.81326	-0.0600253	18.636	-0.79899	0.128096	2.45444	-0.798977	0.128179	8.27487	-0.605403	0.0456989	12.0432	0.331406	-2.89211	17.9153	-0.356564	-5.38968	-2.72047	-2.16908	-3.69543	-5.35567	22.9031	-7.8543	29.3126	-27.9487	62.9081	43.9192	8.52636	-25.4896	-31.4312	-9.22063	1.57756	-1.40964	5.28652	22.0292	39.3361	8.54951	71.3218	48.6664	5.9197	-15.8448	-29.8414	-17.3133	2.69636	38.1508	-9.79076	-9.29483	48.0905	11.8275
1114	-1.80484	-0.00989568	18.6805	-0.791021	0.149497	2.47447	-0.791005	0.149578	8.2949	-0.600785	0.0622238	12.0583	0.390662	-2.89501	17.8849	-0.250637	-5.41465	-2.77903	-2.19147	-3.76697	-5.29166	23.0144	-8.37723	28.5789	-28.1965	63.7393	44.1515	8.55362	-24.9656	-31.1632	-9.12456	1.69359	-1.43124	5.2714	22.0828	39.4203	8.45632	71.2322	48.5384	5.95811	-15.8712	-29.7997	-17.2988	2.93843	38.0408	-9.94596	-9.4665	47.9671	11.7967
1116	-1.79325	0.0280345	18.7448	-0.782681	0.165361	2.50321	-0.782664	0.165442	8.32364	-0.59554	0.0746457	12.0798	0.416462	-2.90285	17.7804	-0.210421	-5.43756	-2.9738	-2.21022	-3.80137	-5.29777	23.0333	-8.90285	28.0469	-28.0776	64.7816	44.1542	8.71816	-24.8099	-31.1117	-9.07241	1.77597	-1.41283	5.30129	22.1425	39.4865	8.28888	71.1989	48.524	5.97995	-15.8881	-29.7854	-17.2765	3.14703	37.956	-10.0807	-9.74648	47.8845	11.7503
1118	-1.79952	0.0283264	18.8138	-0.785368	0.166292	2.53384	-0.785351	0.166374	8.35427	-0.597604	0.0752146	12.1028	0.434157	-2.89044	17.644	-0.179536	-5.42087	-3.22791	-2.21655	-3.83153	-5.17572	23.0252	-9.37539	27.6576	-27.9063	65.5677	43.7579	8.71145	-24.972	-31.6236	-9.04148	1.79363	-1.39233	5.34697	22.2647	39.5138	8.21842	71.2165	48.6523	5.98832	-15.8544	-29.8376	-17.2566	3.31894	37.8709	-10.1899	-9.85931	47.7892	11.6131
1120	-1.81821	0.0435183	18.8933	-0.792208	0.17485	2.56919	-0.792189	0.174931	8.38962	-0.603248	0.0812305	12.1293	0.443493	-2.90243	17.5288	-0.171219	-5.44593	-3.44178	-2.23031	-3.87148	-5.11848	23.0499	-9.7754	27.3916	-27.787	65.9357	43.4025	8.75515	-25.1447	-32.0009	-9.02628	1.8179	-1.37677	5.3738	22.3728	39.5502	8.19222	71.352	48.8305	5.93517	-15.7768	-29.8666	-17.2385	3.40584	37.7624	-10.2475	-9.85203	47.7069	11.4772
1122	-1.84655	0.0830504	18.984	-0.801169	0.194941	2.60963	-0.801149	0.195024	8.43006	-0.611198	0.0957475	12.1597	0.439494	-2.93558	17.4413	-0.193286	-5.50509	-3.6031	-2.25274	-3.92094	-5.15793	23.1241	-10.1043	27.2309	-27.7621	65.9511	43.2207	8.86983	-25.2659	-32.1446	-9.0192	1.86303	-1.36678	5.37755	22.4597	39.6075	8.20459	71.6071	49.0216	5.82314	-15.6743	-29.8581	-17.2265	3.39895	37.6198	-10.2435	-9.74656	47.6313	11.3689
1124	-1.87523	0.136287	19.0907	-0.809073	0.221133	2.65723	-0.80905	0.221215	8.47766	-0.618733	0.1149	12.1954	0.395812	-2.93865	17.3355	-0.278353	-5.49588	-3.79774	-2.2724	-3.96115	-5.26676	23.247	-10.41	27.1583	-27.8145	66.0898	43.3126	8.90792	-25.4624	-32.3495	-8.99935	1.92113	-1.35527	5.38331	22.5729	39.6948	8.26877	71.9385	49.1816	5.70359	-15.6256	-29.8413	-17.2355	3.30199	37.4244	-10.1605	-9.62655	47.5128	11.3119
1126	-1.91492	0.179176	19.1779	-0.822675	0.243678	2.69611	-0.82265	0.243764	8.51655	-0.630301	0.130966	12.2246	0.347653	-2.90684	17.2788	-0.357664	-5.4214	-3.90196	-2.27305	-3.98639	-5.30748	23.3766	-10.6037	27.0622	-27.9081	66.2855	43.5813	8.9856	-25.417	-32.5602	-8.97654	1.94271	-1.31866	5.38553	22.678	39.7417	8.34847	72.2308	49.3009	5.61507	-15.5577	-29.8383	-17.2581	3.20587	37.2269	-10.0525	-9.43989	47.4006	11.2563
1128	-1.96389	0.209277	19.2379	-0.841458	0.261328	2.72281	-0.841431	0.261415	8.54324	-0.645437	0.143029	12.2447	0.299477	-2.84328	17.2697	-0.424258	-5.28902	-3.91915	-2.25346	-3.99908	-5.27619	23.4996	-10.6789	26.9447	-28.0312	66.5226	43.9969	9.10067	-25.1267	-32.7622	-8.95461	1.92835	-1.26089	5.3874	22.7581	39.7396	8.42496	72.4633	49.3821	5.56468	-15.4681	-29.8477	-17.2909	3.12976	37.0452	-9.93266	-9.19745	47.303	11.189
1130	-2.0061	0.243042	19.2756	-0.856975	0.279913	2.7397	-0.856946	0.280001	8.56013	-0.658191	0.155984	12.2574	0.232353	-2.77377	17.2426	-0.524043	-5.13928	-3.96902	-2.22515	-4.01612	-5.31243	23.6005	-10.6886	26.9347	-28.1858	66.7111	44.5396	9.13968	-24.9107	-32.9096	-8.94397	1.93098	-1.22456	5.40519	22.7769	39.7328	8.4614	72.6949	49.4506	5.5284	-15.4095	-29.8314	-17.3277	3.0479	36.8973	-9.7903	-8.97715	47.2102	11.1
1132	-2.04789	0.282136	19.3007	-0.871858	0.300745	2.75096	-0.871827	0.300835	8.57139	-0.670612	0.170651	12.2659	0.169091	-2.68972	17.1884	-0.612784	-4.96419	-4.07016	-2.2076	-4.03451	-5.33044	23.7224	-10.6675	26.969	-28.3208	67.0296	45.1219	9.14024	-24.5915	-33.1138	-8.92297	1.94409	-1.18656	5.41877	22.7593	39.6776	8.47987	72.8545	49.5296	5.52656	-15.3757	-29.8388	-17.3693	2.98504	36.7778	-9.66866	-8.76529	47.1118	11.05
1134	-2.08826	0.324149	19.317	-0.885869	0.322695	2.75834	-0.885835	0.322787	8.57877	-0.682451	0.186203	12.2715	0.116507	-2.59347	17.1094	-0.678618	-4.77034	-4.21799	-2.20131	-4.0475	-5.3302	23.8712	-10.6303	27.0418	-28.4413	67.4435	45.7396	9.11405	-24.1662	-33.3561	-8.89297	1.96366	-1.14098	5.42672	22.7092	39.5709	8.48353	72.945	49.6228	5.55933	-15.3673	-29.8735	-17.4114	2.92337	36.6782	-9.56323	-8.57458	47.003	11.0469
1136	-2.11841	0.355692	19.3297	-0.896315	0.339166	2.76408	-0.89628	0.339258	8.58452	-0.691283	0.197877	12.2758	0.079864	-2.49712	17.0307	-0.715116	-4.5817	-4.36571	-2.18512	-4.02484	-5.3888	24.0331	-10.5922	27.1915	-28.6189	67.6399	46.4752	9.07952	-23.7687	-33.4491	-8.88256	1.97204	-1.08208	5.44075	22.6146	39.4387	8.46578	73.0462	49.7174	5.61679	-15.3931	-29.9077	-17.4392	2.77651	36.5641	-9.41203	-8.47593	46.8636	11.0675
1138	-2.14735	0.381605	19.3316	-0.906736	0.35302	2.76503	-0.9067	0.353114	8.58546	-0.699937	0.20759	12.2765	0.0528533	-2.40465	16.975	-0.734403	-4.4035	-4.47104	-2.17056	-4.00634	-5.42481	24.1786	-10.5236	27.3167	-28.7884	67.7631	47.3028	9.07577	-23.3729	-33.5788	-8.86626	1.98016	-1.01524	5.46589	22.5154	39.2796	8.43957	73.1189	49.809	5.66018	-15.4034	-29.9185	-17.4481	2.53233	36.4682	-9.22467	-8.31246	46.7818	11.0834
1140	-2.1739	0.40195	19.3265	-0.916599	0.364199	2.76281	-0.916562	0.364293	8.58324	-0.708007	0.215332	12.2749	0.0297761	-2.31788	16.9443	-0.747539	-4.23715	-4.5297	-2.15779	-3.9964	-5.43402	24.3057	-10.4323	27.4071	-28.9553	67.8397	48.2298	9.10103	-22.9546	-33.7719	-8.84225	1.98857	-0.94557	5.50217	22.4254	39.1081	8.40872	73.1681	49.8949	5.6809	-15.3987	-29.9105	-17.4412	2.24776	36.3875	-9.04097	-8.0774	46.7568	11.091
1142	-2.18407	0.415216	19.3351	-0.91989	0.370924	2.7667	-0.919852	0.371019	8.58713	-0.710884	0.220162	12.2778	-0.00873054	-2.23833	16.917	-0.791116	-4.07864	-4.58158	-2.14165	-3.97486	-5.48228	24.442	-10.3817	27.5336	-29.1985	67.8803	49.3141	9.08407	-22.4187	-33.9838	-8.82222	1.99339	-0.890045	5.54548	22.3592	38.9771	8.37424	73.2403	49.976	5.68416	-15.4363	-29.9307	-17.4362	2.17679	36.282	-9.02598	-7.889	46.6934	11.1076
1144	-2.19064	0.41403	19.3481	-0.922849	0.371034	2.77248	-0.922811	0.37113	8.59291	-0.713102	0.22007	12.2822	-0.0375721	-2.15869	16.914	-0.816253	-3.92342	-4.58852	-2.10268	-3.9487	-5.49649	24.5648	-10.3131	27.6095	-29.4877	67.7802	50.4751	9.16462	-21.9099	-34.117	-8.82474	1.97886	-0.828948	5.58064	22.2925	38.861	8.33556	73.3252	50.0311	5.69714	-15.474	-29.9562	-17.4216	2.16961	36.1738	-9.05247	-7.75353	46.6497	11.1558
1146	-2.19753	0.401831	19.3625	-0.926901	0.366361	2.77878	-0.926863	0.366456	8.59922	-0.715838	0.216333	12.2869	-0.0505109	-2.08396	16.9302	-0.813538	-3.78274	-4.55996	-2.04451	-3.91653	-5.47499	24.6722	-10.2254	27.631	-29.7908	67.5775	51.647	9.33009	-21.4599	-34.1671	-8.84757	1.94746	-0.763126	5.60014	22.2316	38.7589	8.30606	73.4269	50.0579	5.72123	-15.5017	-29.9817	-17.4095	2.19457	36.0685	-9.07797	-7.67662	46.6229	11.2288
1148	-2.2087	0.400927	19.3748	-0.93185	0.366991	2.78426	-0.931812	0.367087	8.60469	-0.719576	0.216505	12.291	-0.0427588	-2.04191	16.9288	-0.784911	-3.70872	-4.56386	-2.00041	-3.86178	-5.48481	24.779	-10.164	27.6752	-30.0199	67.513	52.6536	9.41174	-21.0645	-34.2179	-8.8629	1.92578	-0.714124	5.58647	22.2315	38.6901	8.34803	73.5767	50.0641	5.73285	-15.5183	-30.0047	-17.4607	2.26499	35.9574	-9.05312	-7.66856	46.5428	11.2877
1150	-2.22113	0.396143	19.3729	-0.937706	0.365966	2.78337	-0.937669	0.366063	8.6038	-0.723891	0.215374	12.2903	-0.0392985	-2.016	16.9164	-0.769989	-3.6626	-4.58764	-1.96876	-3.83231	-5.46407	24.8689	-10.1283	27.6541	-30.2287	67.5993	53.5484	9.38957	-20.6216	-34.2758	-8.86806	1.90688	-0.672323	5.5789	22.2308	38.6218	8.37532	73.686	50.0822	5.73915	-15.5141	-30.0217	-17.517	2.26871	35.9171	-8.96023	-7.64087	46.5182	11.2633
1152	-2.23302	0.385398	19.3579	-0.943866	0.362226	2.7766	-0.943829	0.362323	8.59703	-0.728267	0.212183	12.2853	-0.0474687	-1.99671	16.8884	-0.778977	-3.62446	-4.63994	-1.9486	-3.83199	-5.41019	24.9435	-10.1155	27.557	-30.4144	67.8147	54.3105	9.26628	-20.1367	-34.3174	-8.8648	1.88841	-0.636611	5.58724	22.2171	38.5522	8.36853	73.7471	50.1231	5.73833	-15.4907	-30.032	-17.564	2.1909	35.9485	-8.81461	-7.57996	46.5563	11.1762
1154	-2.23982	0.37129	19.3471	-0.948078	0.356591	2.77173	-0.948041	0.356689	8.59216	-0.731069	0.2077	12.2816	-0.0711578	-1.95944	16.8206	-0.811073	-3.54794	-4.76611	-1.92889	-3.83098	-5.36619	25.0228	-10.1054	27.4126	-30.5323	68.0067	54.8822	9.08653	-19.709	-34.2341	-8.8665	1.86237	-0.609126	5.61315	22.1968	38.5088	8.32649	73.8202	50.1911	5.71972	-15.4687	-30.038	-17.5965	2.10324	35.9827	-8.70925	-7.52732	46.5843	11.1815
1156	-2.24413	0.364259	19.337	-0.950587	0.35384	2.76722	-0.950551	0.353938	8.58765	-0.732776	0.20548	12.2782	-0.101362	-1.91942	16.7558	-0.853931	-3.46412	-4.88683	-1.93547	-3.81657	-5.32721	25.1047	-10.1192	27.269	-30.4976	68.3354	55.0212	8.95309	-19.478	-34.1019	-8.87255	1.8443	-0.592118	5.63918	22.1785	38.466	8.29996	73.8834	50.2882	5.68614	-15.4223	-30.0349	-17.6222	1.92311	35.9991	-8.56878	-7.46122	46.6035	11.2313
1158	-2.24652	0.363862	19.3292	-0.951676	0.353836	2.76376	-0.95164	0.353934	8.58419	-0.733591	0.205404	12.2756	-0.132419	-1.88204	16.7025	-0.898893	-3.38484	-4.98603	-1.96405	-3.79416	-5.29249	25.1861	-10.1733	27.1539	-30.3155	68.8204	54.6735	8.83481	-19.4656	-33.951	-8.88447	1.83308	-0.580996	5.66303	22.1664	38.4218	8.29157	73.9366	50.4127	5.63798	-15.3521	-30.0218	-17.6387	1.65806	36.0007	-8.3993	-7.37412	46.6205	11.3225
1160	-2.24772	0.354508	19.3304	-0.953012	0.349853	2.76421	-0.952976	0.349951	8.58464	-0.734342	0.202343	12.276	-0.15198	-1.85392	16.6494	-0.926071	-3.32643	-5.08493	-1.97	-3.80784	-5.24286	25.2437	-10.3173	27.1255	-30.1143	69.4149	53.8464	8.47212	-19.619	-33.8564	-8.90903	1.8078	-0.554665	5.69595	22.1679	38.3931	8.25829	73.9917	50.5553	5.57127	-15.2787	-29.9945	-17.6232	1.39779	36.0314	-8.28694	-7.24353	46.6765	11.4797
1162	-2.24313	0.357314	19.341	-0.950746	0.350734	2.76895	-0.95071	0.350832	8.58939	-0.732701	0.20315	12.2795	-0.164569	-1.83851	16.6088	-0.944633	-3.29368	-5.16046	-1.98631	-3.80936	-5.27594	25.3427	-10.4896	27.1152	-29.7902	69.9806	52.8797	8.06678	-19.8168	-33.5974	-8.92984	1.78444	-0.526579	5.72045	22.1745	38.3644	8.21793	74.06	50.7251	5.51157	-15.2283	-29.9847	-17.6242	1.20527	36.0818	-8.21059	-7.14312	46.7316	11.6276
1164	-2.23532	0.372604	19.3568	-0.945983	0.356822	2.77606	-0.945946	0.356919	8.59649	-0.729515	0.20801	12.2849	-0.158357	-1.85925	16.6128	-0.940477	-3.33368	-5.15269	-2.016	-3.78989	-5.38728	25.4832	-10.6831	27.1232	-29.3009	70.6236	51.736	7.62555	-20.0075	-33.2019	-8.93944	1.76694	-0.498942	5.7347	22.1808	38.3281	8.17473	74.1338	50.908	5.46486	-15.2056	-29.9949	-17.6479	1.07516	36.1445	-8.15238	-7.07832	46.7802	11.748
1166	-2.24056	0.380655	19.3597	-0.947573	0.360812	2.77739	-0.947536	0.36091	8.59782	-0.730951	0.210897	12.2859	-0.0941015	-1.96754	16.7628	-0.857216	-3.55448	-4.87298	-2.0429	-3.75703	-5.45456	25.5763	-10.9426	27.2075	-28.498	72.0806	49.8713	6.9758	-20.1009	-32.9885	-8.92078	1.75277	-0.465564	5.7468	22.1747	38.2652	8.13755	74.1711	51.0387	5.42751	-15.2045	-30.0043	-17.6738	0.89451	36.1929	-8.04083	-6.98742	46.8348	11.8412
1168	-2.24266	0.395433	19.3546	-0.947218	0.367436	2.77519	-0.94718	0.367534	8.59562	-0.731098	0.215869	12.2842	0.0677666	-2.33508	17.0803	-0.679871	-4.28214	-4.27776	-2.07629	-3.72418	-5.55265	25.8082	-11.1379	27.3778	-27.7224	72.9704	47.8081	6.29061	-20.345	-32.8399	-8.90592	1.76921	-0.452595	5.76203	22.152	38.2037	8.07504	74.1848	51.1559	5.39937	-15.1889	-30.0006	-17.6891	0.769276	36.2402	-7.9653	-6.94652	46.8956	11.9414
1170	-2.23709	0.416668	19.3442	-0.942953	0.376196	2.7707	-0.942914	0.376293	8.59113	-0.728455	0.222676	12.2809	0.327324	-2.97333	17.5323	-0.406832	-5.53615	-3.42873	-2.1092	-3.69747	-5.68734	26.2004	-11.2819	27.6415	-27.0494	73.3395	45.6014	5.57939	-20.6678	-32.7816	-8.90791	1.81022	-0.459277	5.78665	22.1158	38.1533	7.98372	74.1768	51.2712	5.37417	-15.1533	-29.9845	-17.692	0.711468	36.2923	-7.94149	-6.96062	46.9606	12.0521
1172	-2.21961	0.431796	19.3342	-0.93401	0.381254	2.76634	-0.93397	0.38135	8.58677	-0.722084	0.227007	12.2776	0.636714	-3.78257	17.9788	-0.0909464	-7.11634	-2.58601	-2.10614	-3.68401	-5.82141	26.66	-11.6085	28.0017	-26.2453	74.6925	43.097	4.73611	-20.4718	-33.0421	-8.94723	1.82655	-0.455786	5.84172	22.083	38.1269	7.87727	74.1437	51.3945	5.32523	-15.1131	-29.9704	-17.6907	0.682458	36.3672	-7.95538	-6.98884	47.0214	12.1476
1174	-2.19977	0.444807	19.3392	-0.924191	0.385251	2.76865	-0.924152	0.385346	8.58908	-0.71499	0.23061	12.2793	0.943483	-4.5541	18.3458	0.238308	-8.62462	-1.89228	-2.08381	-3.69079	-5.975	27.1719	-11.7309	28.5009	-25.3622	75.9887	40.6041	3.90524	-20.3948	-33.2166	-9.00751	1.8208	-0.454706	5.89691	22.0586	38.1106	7.77763	74.113	51.5583	5.28273	-15.0837	-29.9804	-17.6977	0.643645	36.4369	-7.96018	-6.98222	47.0677	12.2629
1176	-2.18031	0.45597	19.3607	-0.914675	0.388548	2.7783	-0.914635	0.388643	8.59873	-0.708076	0.233682	12.2865	1.22941	-5.20968	18.6152	0.567837	-9.91267	-1.38336	-2.05435	-3.71503	-6.13003	27.725	-11.5911	29.1153	-24.4677	77.1074	38.23	3.13745	-20.4975	-33.2911	-9.07959	1.79831	-0.454648	5.94413	22.0397	38.1039	7.69157	74.1036	51.7504	5.25124	-15.0685	-30.0117	-17.7111	0.574419	36.495	-7.93949	-6.9378	47.1064	12.3911
1178	-2.1628	0.464476	19.3903	-0.906229	0.390887	2.79151	-0.906189	0.39098	8.61194	-0.7019	0.235976	12.2964	1.49348	-5.67691	18.8125	0.916461	-10.8489	-1.01621	-2.04951	-3.74698	-6.19681	28.3201	-11.3527	29.6882	-23.7081	78.419	36.1032	2.54219	-20.4409	-33.6496	-9.14535	1.788	-0.438804	5.98324	21.9967	38.1181	7.61281	74.178	51.8854	5.21989	-15.0642	-30.0281	-17.704	0.420577	36.5403	-7.86768	-6.89754	47.1835	12.4685
1180	-2.14404	0.468627	19.4174	-0.897616	0.391197	2.80358	-0.897576	0.39129	8.62401	-0.695473	0.236763	12.3055	1.74982	-6.04129	18.9568	1.28137	-11.5943	-0.7528	-2.0742	-3.73116	-6.22591	28.9349	-10.9137	30.3151	-22.9362	80.0503	34.3292	1.89844	-20.2901	-34.1544	-9.19199	1.7592	-0.431898	6.00173	21.9996	38.1434	7.59199	74.2054	52.0097	5.19386	-15.0567	-30.0439	-17.7095	0.349479	36.5885	-7.85123	-6.8809	47.2394	12.5434
1182	-2.12504	0.467802	19.4399	-0.889341	0.389289	2.81363	-0.8893	0.38938	8.63406	-0.689162	0.235865	12.313	2.00464	-6.33658	19.0545	1.66237	-12.213	-0.580434	-2.11917	-3.65749	-6.27351	29.5205	-10.2867	31.0539	-22.132	81.8638	33.0027	1.20284	-20.0047	-34.6885	-9.21615	1.70672	-0.436022	5.99987	22.042	38.1789	7.61198	74.1657	52.1242	5.17841	-15.0418	-30.0616	-17.7331	0.341194	36.6407	-7.87032	-6.87443	47.2698	12.6249
1184	-2.11337	0.462559	19.4623	-0.884652	0.38608	2.82357	-0.884612	0.386171	8.644	-0.685453	0.233771	12.3205	2.2655	-6.60847	19.0962	2.05718	-12.7916	-0.515045	-2.14097	-3.55481	-6.51489	29.9097	-9.61451	31.9984	-21.3704	83.1356	32.399	0.730474	-19.4367	-34.9175	-9.21914	1.63907	-0.43463	5.99628	22.0184	38.2265	7.53976	74.1122	52.2084	5.19362	-15.0177	-30.0846	-17.769	0.107639	36.6921	-7.70237	-6.77051	47.3175	12.7052
1186	-2.10209	0.448123	19.488	-0.880933	0.378897	2.83491	-0.880894	0.378988	8.65534	-0.682222	0.228649	12.3289	2.54735	-6.88091	19.1304	2.4896	-13.378	-0.467142	-2.14147	-3.38099	-6.90275	30.2289	-8.89064	33.3399	-20.5753	84.3636	31.9812	0.134386	-18.8099	-35.0913	-9.21609	1.55183	-0.443835	5.95859	22.0422	38.3081	7.50785	74.0166	52.2201	5.20798	-14.9867	-30.0879	-17.7902	0.00838765	36.7049	-7.65188	-6.78557	47.3379	12.8007
1188	-2.0899	0.419266	19.5156	-0.878069	0.365332	2.84703	-0.878032	0.365423	8.66746	-0.679233	0.218702	12.338	2.85283	-7.15916	19.1968	2.96678	-13.9816	-0.363756	-2.11638	-3.12261	-7.35595	30.5154	-8.01949	35.1105	-19.6719	85.6019	31.4825	-0.679157	-18.1159	-35.17	-9.21377	1.43766	-0.454533	5.8846	22.1234	38.4244	7.53158	73.8615	52.1291	5.21679	-14.955	-30.063	-17.7994	0.119087	36.6756	-7.76985	-6.95045	47.3278	12.8997
1190	-2.07683	0.361964	19.5372	-0.877307	0.339219	2.85639	-0.877272	0.33931	8.67682	-0.67704	0.199238	12.345	3.17735	-7.43793	19.4053	3.49417	-14.5875	-0.00138981	-2.06452	-2.76779	-7.58758	30.7989	-6.60495	37.25	-18.3982	86.7208	30.4039	-1.83892	-17.0442	-34.8422	-9.22584	1.27088	-0.413538	5.79327	22.194	38.5667	7.54928	73.6086	51.8534	5.22453	-14.9352	-29.9946	-17.8383	0.436361	36.6272	-7.99415	-7.19853	47.305	12.9373
1192	-2.06953	0.274391	19.547	-0.881723	0.30031	2.86031	-0.881692	0.300401	8.68074	-0.677928	0.169876	12.3479	3.50785	-7.66382	19.677	4.05709	-15.0953	0.472666	-1.96401	-2.31958	-7.68161	31.0621	-4.88896	39.5902	-17.0524	87.2996	28.811	-2.66059	-16.328	-34.0489	-9.21997	1.06639	-0.364653	5.69719	22.3058	38.6665	7.60323	73.2319	51.5025	5.27583	-14.974	-29.9481	-17.8801	0.699309	36.5789	-8.15943	-7.385	47.3131	12.9458
1194	-2.06852	0.164251	19.5452	-0.890873	0.252027	2.85903	-0.890847	0.252118	8.67946	-0.681776	0.133203	12.3469	3.83566	-7.82276	19.959	4.63802	-15.4776	0.96109	-1.80837	-1.79058	-7.67661	31.2377	-3.00862	41.9547	-15.6654	87.2574	26.8651	-2.97537	-16.0226	-32.9022	-9.19435	0.831392	-0.312727	5.60819	22.4353	38.7145	7.66033	72.7674	51.1111	5.37329	-15.0888	-29.9268	-17.9209	0.883628	36.5323	-8.25563	-7.52401	47.3476	12.9526
1196	-2.06821	0.0593406	19.5399	-0.899876	0.206076	2.85617	-0.899855	0.206168	8.6766	-0.685659	0.098281	12.3447	4.14315	-7.90894	20.1114	5.18974	-15.7249	1.20755	-1.57739	-1.20047	-7.69287	31.1435	-1.28164	43.8976	-14.1131	86.6233	25.1955	-2.69942	-15.6446	-31.8943	-9.17113	0.563755	-0.23251	5.55819	22.4374	38.7444	7.54375	72.3721	50.6917	5.48601	-15.3165	-29.872	-17.9701	1.19609	36.4674	-8.43974	-7.87553	47.3403	13.0429
1198	-2.07053	-0.0138277	19.5359	-0.907265	0.174247	2.85404	-0.907247	0.174341	8.67447	-0.68921	0.0740207	12.3431	4.446	-7.97598	20.1753	5.72872	-15.9395	1.2887	-1.35278	-0.709456	-7.63946	30.8177	0.215969	45.3181	-12.1963	86.3468	23.8034	-2.55472	-14.9328	-30.6867	-9.15816	0.374938	-0.163475	5.52327	22.4181	38.7708	7.42117	72.0889	50.3428	5.58417	-15.5205	-29.8326	-18.0157	1.42339	36.3996	-8.58073	-8.10416	47.2977	13.161
1200	-2.07977	-0.0588977	19.536	-0.915232	0.155334	2.85386	-0.915216	0.155428	8.67429	-0.693995	0.0593839	12.3429	4.74858	-8.04539	20.1921	6.26093	-16.1609	1.28132	-1.15599	-0.344926	-7.46567	30.327	1.44914	46.0976	-10.03	86.3861	22.7202	-2.66906	-13.9341	-29.4052	-9.16402	0.260436	-0.114369	5.48362	22.4229	38.8097	7.36047	71.9431	50.0937	5.65094	-15.6354	-29.8259	-18.0553	1.51073	36.3347	-8.64458	-8.15588	47.2428	13.2884
1202	-2.11309	-0.128894	19.5472	-0.935901	0.127662	2.85841	-0.935888	0.127759	8.67884	-0.707734	0.0374186	12.3463	5.05594	-8.13394	20.2848	6.80513	-16.4149	1.41361	-0.970433	-0.0272708	-7.0128	29.8617	2.47462	45.9553	-8.21963	85.626	21.9612	-2.91147	-12.9816	-28.7702	-9.2074	0.0687695	-0.0754533	5.37174	22.556	38.8959	7.49315	71.9758	49.9654	5.6618	-15.5283	-29.8897	-18.0919	1.42291	36.2794	-8.60344	-8.11426	47.2758	13.4039
1204	-2.15764	-0.162047	19.547	-0.958286	0.117039	2.85805	-0.958274	0.117137	8.67848	-0.723814	0.0280847	12.346	5.36143	-8.29367	20.5168	7.34218	-16.7894	1.80474	-0.878235	0.147663	-6.56418	29.4196	3.18821	45.1422	-6.99152	83.9019	21.2714	-2.94786	-12.8388	-28.9308	-9.28335	-0.040684	-0.0900924	5.27876	22.6659	39.0559	7.62641	72.104	49.845	5.60336	-15.3627	-29.8953	-18.1227	1.29668	36.2346	-8.54382	-8.09017	47.297	13.4671
1206	-2.20066	-0.170699	19.5454	-0.977863	0.116995	2.8572	-0.977851	0.117095	8.67763	-0.738449	0.0268368	12.3454	5.63173	-8.50634	20.8681	7.81573	-17.2403	2.4225	-0.931259	0.200359	-6.14011	29.127	3.37304	43.8688	-6.60517	82.1875	20.3482	-2.81957	-13.6464	-29.6053	-9.37997	-0.0780467	-0.13868	5.23158	22.7321	39.2681	7.70828	72.2603	49.7371	5.49605	-15.2045	-29.8484	-18.1447	1.16431	36.2166	-8.49002	-8.11165	47.3085	13.4756
1208	-2.21439	-0.270284	19.5949	-0.99254	0.0748612	2.87864	-0.992528	0.0749644	8.69907	-0.746807	-0.00554107	12.3614	5.75339	-8.64916	21.2094	8.03938	-17.516	3.04116	-1.30316	0.342548	-5.47956	29.497	2.01672	42.6138	-7.70254	84.5614	18.0386	-2.76913	-15.4255	-30.053	-9.46164	-0.255167	-0.0740644	5.25778	22.7912	39.3891	7.69319	72.2805	49.7567	5.44929	-15.1525	-29.9008	-18.1504	0.996532	36.2858	-8.43439	-8.15796	47.4025	13.461
1210	-2.15275	-0.354559	19.724	-0.972941	0.0332252	2.93578	-0.972935	0.0333288	8.75621	-0.729582	-0.0353644	12.4042	5.70408	-8.76513	21.4023	7.94152	-17.6993	3.40933	-1.64476	0.226226	-5.02932	29.8446	0.867845	41.6712	-8.23194	90.2614	15.5496	-4.23259	-15.1266	-27.3684	-9.4867	-0.323803	-0.102802	5.2965	22.9766	39.622	7.7725	72.1593	49.9601	5.35186	-15.179	-29.9922	-18.1391	0.894013	36.4203	-8.46513	-8.22904	47.5709	13.4544
1212	-2.00347	-0.390592	19.9409	-0.910855	0.00535076	3.03246	-0.910854	0.00544472	8.85289	-0.681452	-0.0522269	12.4766	5.50439	-8.87377	21.4022	7.54778	-17.8363	3.44218	-1.8959	-0.0661198	-4.89031	30.0257	0.524943	41.0961	-7.50189	97.6767	13.4073	-6.83766	-12.9561	-21.3563	-9.47019	-0.240719	-0.251753	5.33038	23.3129	40.0116	7.95984	71.8931	50.3285	5.20408	-15.2639	-30.098	-18.101	0.861313	36.6032	-8.58287	-8.32933	47.8025	13.4511
1214	-1.7646	-0.348591	20.262	-0.802774	0.00395505	3.17598	-0.802786	0.00403608	8.99641	-0.600587	-0.046416	12.5842	5.25076	-9.01698	21.1783	7.01708	-18.034	3.0701	-2.173	0.118634	-5.0719	30.1257	1.73569	40.6458	-5.47682	101.106	12.0442	-9.30763	-12.1036	-14.477	-9.51804	-0.0569595	-0.445562	5.36746	23.7977	40.5837	8.12709	71.4461	50.7356	5.10209	-15.3498	-30.1667	-17.9946	0.818021	36.786	-8.69908	-8.50444	48.0563	13.381
1216	-1.49196	-0.235409	20.5441	-0.673514	0.0302028	3.30241	-0.67351	0.030268	9.12285	-0.50553	-0.0187001	12.679	5.02221	-9.19129	20.9322	6.51969	-18.2965	2.65536	-2.44679	0.398423	-5.33562	30.069	3.00147	40.4158	-3.23264	102.884	10.6784	-12.0944	-11.8524	-9.30282	-9.59866	0.173165	-0.596428	5.28431	24.1379	41.05	8.19155	71.1403	51.0977	5.0409	-15.4067	-30.2061	-17.8596	0.771091	36.9725	-8.83867	-8.59676	48.303	13.3455
1218	-1.21231	-0.0570457	20.7544	-0.535255	0.0837995	3.39689	-0.535247	0.0838547	9.21733	-0.405419	0.0299459	12.7498	4.85595	-9.39642	20.7173	6.13008	-18.6314	2.29162	-2.72134	0.69288	-5.62609	29.8472	4.03412	40.4256	-1.02243	103.668	9.14483	-15.0713	-11.9784	-6.31397	-9.69243	0.433273	-0.702012	5.07464	24.3086	41.3565	8.16104	71.0086	51.4045	5.01359	-15.4306	-30.2127	-17.7218	0.68184	37.1625	-8.95862	-8.56597	48.5313	13.3614
1220	-0.958282	0.173984	20.9139	-0.403353	0.162358	3.46863	-0.403338	0.162397	9.28908	-0.311567	0.0968068	12.8037	4.79222	-9.64017	20.5284	5.9184	-19.0663	1.96332	-3.03729	1.0094	-6.0219	29.5718	5.13447	40.7931	1.38526	104.419	7.3636	-16.6575	-11.6888	-4.21292	-9.73395	0.745192	-0.863589	4.83157	24.5144	41.5984	8.2131	70.8451	51.734	4.9857	-15.444	-30.1663	-17.6433	0.381512	37.3671	-8.8653	-8.40033	48.7432	13.3921
1222	-0.773191	0.417185	21.0328	-0.300388	0.25222	3.52202	-0.30036	0.252252	9.34245	-0.240021	0.17033	12.8436	4.82237	-9.85189	20.3586	5.88835	-19.4709	1.65515	-3.28413	1.29717	-6.29199	29.2436	6.29133	40.6296	3.64108	104.612	6.21645	-15.8194	-11.8263	-3.97006	-9.75079	1.00462	-0.991083	4.65095	24.6903	41.8092	8.12314	70.7196	51.9984	4.9554	-15.4626	-30.1127	-17.6079	0.0860751	37.5467	-8.73101	-8.21476	48.9076	13.489
1224	-0.674135	0.641775	21.1144	-0.236674	0.341575	3.55864	-0.236639	0.3416	9.37907	-0.1978	0.241055	12.8711	4.93491	-10.0013	20.2215	6.02987	-19.786	1.39139	-3.43704	1.45921	-6.36032	28.9225	7.23969	39.8149	5.30464	104.304	5.98478	-13.2058	-12.3528	-5.82418	-9.74747	1.18363	-1.08116	4.56393	24.8207	42.0148	7.87172	70.6454	52.1656	4.92286	-15.4885	-30.0704	-17.6056	-0.151535	37.6788	-8.60086	-8.04598	49.0118	13.6383
1226	-0.683102	0.782985	21.1547	-0.227743	0.404175	3.57682	-0.2277	0.404199	9.39725	-0.194919	0.288426	12.8847	5.10729	-10.0458	20.1814	6.3242	-19.9242	1.2915	-3.51368	1.15848	-6.10015	28.7146	7.10655	38.7266	5.06229	103.665	6.99543	-12.0335	-11.8645	-10.1114	-9.71033	1.28281	-1.20273	4.58277	24.8759	42.2812	7.55591	70.642	52.1744	4.89694	-15.5166	-30.062	-17.6049	-0.330505	37.7199	-8.49138	-7.91288	49.0375	13.742
1228	-0.738414	0.835598	21.1805	-0.24711	0.432221	3.58844	-0.247066	0.432247	9.40887	-0.211103	0.308229	12.8934	5.23781	-10.0024	20.2	6.5766	-19.8857	1.30248	-3.50569	0.669296	-6.01638	29.0241	5.49865	37.92	3.14142	103.929	8.80557	-12.5124	-10.7647	-13.4008	-9.6744	1.3236	-1.30274	4.65598	24.9253	42.5023	7.37261	70.6435	52.1458	4.87353	-15.5086	-30.0871	-17.6069	-0.447299	37.6769	-8.41695	-7.83022	49.0053	13.8064
1230	-0.822078	0.800377	21.2015	-0.286839	0.424435	3.59776	-0.286795	0.424465	9.41819	-0.240337	0.299993	12.9005	5.29499	-9.89005	20.247	6.71995	-19.6964	1.37453	-3.46004	0.107942	-6.1158	29.8329	2.70856	37.2598	-0.070269	105.197	11.1025	-14.4387	-9.44318	-15.1953	-9.65132	1.30802	-1.36475	4.77057	24.9828	42.6533	7.35053	70.6344	52.1236	4.84888	-15.4591	-30.1461	-17.6137	-0.506562	37.5638	-8.37308	-7.80458	48.9231	13.8346
1232	-0.929563	0.700783	21.2198	-0.342828	0.390668	3.60579	-0.342789	0.3907	9.42621	-0.280154	0.271333	12.9065	5.27658	-9.77248	20.2358	6.71921	-19.4768	1.35156	-3.6037	-0.305806	-5.86954	30.7824	0.496695	35.7013	-2.74429	107.138	13.926	-16.2734	-9.38892	-16.6001	-9.64742	1.21022	-1.36852	4.91409	25.0386	42.7323	7.36117	70.6292	52.1412	4.81154	-15.39	-30.2271	-17.6379	-0.551617	37.4254	-8.30775	-7.83592	48.7987	13.8581
1234	-1.04895	0.498759	21.2787	-0.413264	0.313317	3.63149	-0.41323	0.313369	9.45194	-0.328118	0.209239	12.9259	5.16214	-9.61444	20.1727	6.54852	-19.1558	1.24587	-3.51635	-0.753196	-5.70456	31.5098	-1.45925	34.3308	-5.50356	108.843	16.1762	-17.6995	-10.3528	-17.8327	-9.668	1.10127	-1.3248	5.18191	25.027	42.7911	7.50245	70.5892	52.2901	4.77341	-15.2948	-30.4036	-17.6751	-0.438534	37.3008	-8.33557	-7.96331	48.6466	13.8069
1236	-1.17386	0.221545	21.3585	-0.492988	0.203667	3.66619	-0.492967	0.203718	9.48662	-0.381076	0.122401	12.9519	4.95931	-9.41508	20.0936	6.22758	-18.7318	1.12232	-3.18162	-1.24086	-5.65135	31.9042	-2.892	33.3966	-8.10526	109.673	17.7534	-18.1503	-12.0269	-19.0295	-9.70295	1.00242	-1.27611	5.50793	25.0069	42.8271	7.86543	70.5154	52.5448	4.71958	-15.1605	-30.6303	-17.723	-0.203691	37.1919	-8.43719	-8.14969	48.4918	13.6817
1238	-1.30614	-0.0115657	21.3287	-0.572039	0.113719	3.65213	-0.572031	0.113771	9.47257	-0.434744	0.0503055	12.9413	4.69852	-9.17686	20.1775	5.83469	-18.21	1.3063	-2.92117	-1.66119	-5.41132	31.8839	-2.53326	32.784	-9.1997	107.916	19.465	-15.9772	-12.9848	-19.9836	-9.71044	0.920226	-1.40276	5.52881	25.3718	42.7649	8.88584	70.4098	52.7297	4.55961	-14.9055	-30.6639	-17.7869	-0.125339	37.0563	-8.42942	-8.21261	48.4231	13.5307
1240	-1.37938	-0.116013	21.2922	-0.613549	0.0746214	3.63547	-0.613539	0.0746862	9.45589	-0.46341	0.0185392	12.9288	4.4772	-9.02533	20.1985	5.47949	-17.8628	1.37094	-2.71203	-1.97169	-5.40735	32.0406	-2.51232	32.9194	-10.9487	104.303	21.2886	-12.1575	-14.7785	-22.7199	-9.70777	0.862712	-1.4918	5.44209	25.3663	42.7308	9.35641	70.5302	52.7368	4.4402	-14.7738	-30.5527	-17.7978	-0.138791	36.8976	-8.37294	-8.19494	48.3399	13.4779
1242	-1.39068	-0.0952882	21.2702	-0.616613	0.0846404	3.62574	-0.616605	0.084704	9.44618	-0.466313	0.0258339	12.9215	4.31472	-8.95935	20.1161	5.19255	-17.6953	1.23879	-2.56375	-2.16641	-5.66322	32.4317	-3.00627	33.8925	-13.327	99.3816	23.2562	-7.15112	-17.3511	-27.1833	-9.672	0.833341	-1.50792	5.32848	25.0018	42.7429	9.1559	70.7836	52.5769	4.4031	-14.813	-30.3503	-17.7537	-0.212542	36.7329	-8.2929	-8.121	48.2299	13.5316
1244	-1.3935	-0.0666398	21.2577	-0.615248	0.097382	3.62027	-0.615238	0.0974454	9.4407	-0.466066	0.0354407	12.9174	4.16266	-8.84236	19.9605	4.93041	-17.441	0.966763	-2.49312	-2.29829	-5.86926	32.7611	-2.66917	35.734	-14.6935	94.9484	25.1805	-2.56099	-18.8194	-32.1396	-9.49773	0.835312	-1.50749	5.36091	25.0815	42.7353	8.99609	70.4982	52.4171	4.48587	-14.9938	-30.2463	-17.7134	-0.244184	36.6279	-8.25485	-8.07254	48.132	13.5862
1246	-1.41155	-0.0229927	21.2433	-0.61918	0.118056	3.61397	-0.619167	0.118121	9.4344	-0.470264	0.050658	12.9127	4.09351	-8.71695	19.7983	4.82134	-17.1974	0.67003	-2.43053	-2.21124	-6.12656	32.7257	-1.3899	38.2833	-14.1436	92.1066	26.2944	0.29458	-19.0315	-35.282	-9.29903	0.853598	-1.49065	5.39161	25.1596	42.7521	8.79362	70.2988	52.2833	4.56875	-15.1242	-30.2085	-17.6871	-0.28883	36.5682	-8.21125	-7.99692	48.0703	13.6611
1248	-1.45668	0.0418064	21.2268	-0.633035	0.150427	3.60679	-0.633019	0.150492	9.42722	-0.482594	0.0740174	12.9074	4.12532	-8.60393	19.6482	4.89425	-17.0079	0.382469	-2.33454	-1.92103	-6.36543	32.282	0.653055	41.1511	-11.9545	90.925	26.3353	1.14886	-18.1396	-36.2588	-9.11383	0.894477	-1.45959	5.38176	25.1631	42.7909	8.57726	70.3117	52.1942	4.62079	-15.1559	-30.2166	-17.6805	-0.348576	36.5483	-8.15174	-7.90724	48.0459	13.7537
1250	-1.54336	0.171291	21.2166	-0.659194	0.214861	3.60258	-0.659173	0.21493	9.42301	-0.506079	0.120614	12.9043	4.2674	-8.56124	19.5121	5.1486	-16.9817	0.108701	-2.10808	-1.63979	-6.22441	31.6923	2.70292	43.1075	-9.65206	89.5009	25.4295	1.23533	-18.0698	-35.5325	-8.98423	1.01363	-1.42242	5.30863	25.1586	42.815	8.43142	70.4923	52.1699	4.64244	-15.0933	-30.1883	-17.6996	-0.411078	36.5489	-8.05518	-7.89445	48.0348	13.8609
1252	-1.64902	0.304995	21.2267	-0.69325	0.282924	3.60746	-0.69322	0.282994	9.4279	-0.535683	0.169449	12.9081	4.46122	-8.55422	19.3693	5.48541	-17.0383	-0.183232	-1.87658	-1.31163	-6.06875	31.422	4.2504	44.7288	-8.00242	88.9247	23.9364	0.753369	-17.7364	-34.8423	-8.88972	1.09637	-1.32931	5.17135	25.1193	42.7887	8.29717	70.7242	52.2067	4.65549	-15.0257	-30.1792	-17.722	-0.359817	36.5965	-8.05484	-7.92542	48.031	13.9229
1254	-1.76259	0.419781	21.2535	-0.732456	0.343504	3.61971	-0.732421	0.343579	9.44014	-0.568685	0.21239	12.9173	4.65818	-8.56288	19.2234	5.82259	-17.1257	-0.481189	-1.68487	-0.973216	-5.96895	31.4895	5.20476	46.1073	-7.12421	89.3022	22.1627	0.0888785	-17.0673	-34.3881	-8.82021	1.11685	-1.18667	4.99468	25.0574	42.7124	8.17321	70.9544	52.2912	4.66308	-14.9803	-30.1963	-17.7406	-0.201978	36.6815	-8.15505	-7.98881	48.0314	13.934
1256	-1.86707	0.483074	21.2674	-0.772365	0.380708	3.62606	-0.772326	0.380788	9.44649	-0.600791	0.237798	12.9222	4.74196	-8.53767	19.1008	5.96731	-17.1136	-0.721248	-1.59456	-0.797851	-5.87307	31.3097	5.70652	47.1361	-6.39816	90.4251	20.5541	0.283242	-16.6276	-32.8236	-8.75068	1.07807	-1.06672	4.87094	25.039	42.625	8.1145	71.1112	52.3866	4.65205	-14.9678	-30.2223	-17.7494	-0.066312	36.7526	-8.25486	-8.07465	48.0382	13.932
1258	-1.94578	0.522889	21.2746	-0.803147	0.405286	3.62935	-0.803105	0.405368	9.44978	-0.625305	0.254313	12.9247	4.70696	-8.49615	19.0237	5.9069	-17.0302	-0.860718	-1.56074	-0.658299	-5.78965	31.1967	6.04679	47.6168	-5.83587	91.2916	19.7558	0.421961	-16.2949	-32.5336	-8.67753	1.04264	-0.965848	4.80753	25.0494	42.5583	8.04378	71.1968	52.4334	4.64526	-14.9789	-30.2641	-17.7636	-0.0618593	36.7784	-8.26481	-8.10848	48.0419	13.9371
1260	-1.99429	0.530794	21.2819	-0.823628	0.413178	3.6326	-0.823585	0.413263	9.45303	-0.641101	0.258975	12.9272	4.54994	-8.44327	19.0159	5.63697	-16.8821	-0.854949	-1.5494	-0.518002	-5.7249	31.2071	6.22728	47.6354	-5.57967	91.4543	19.75	0.438477	-16.1319	-33.5104	-8.61286	0.994518	-0.865211	4.80463	25.0854	42.5214	7.95101	71.2209	52.4122	4.64609	-15.0118	-30.3167	-17.7828	-0.163541	36.752	-8.19857	-8.08815	48.0318	13.9466
1262	-2.01254	0.437677	21.3218	-0.840005	0.374305	3.64986	-0.839966	0.374394	9.47029	-0.650981	0.228935	12.9401	4.26614	-8.37723	19.1155	5.15353	-16.6634	-0.633748	-1.45592	-0.3311	-5.70638	31.3366	5.8627	47.7293	-6.34863	89.9257	19.8226	1.08106	-16.5425	-33.4768	-8.62011	0.78293	-0.66775	4.84853	25.1428	42.515	7.86473	71.2312	52.3172	4.64286	-15.0705	-30.3581	-17.7874	-0.126546	36.6848	-8.22962	-8.08574	47.9704	13.9194
1264	-2.02602	0.344017	21.3417	-0.854385	0.334676	3.65823	-0.85435	0.334763	9.47867	-0.659325	0.198431	12.9463	3.96405	-8.37079	19.4563	4.64788	-16.5392	0.0382493	-1.38024	-0.194407	-5.69297	31.5302	5.33548	47.7752	-7.05668	89.1562	19.8137	1.57907	-16.876	-32.8747	-8.61616	0.600673	-0.498297	4.89237	25.205	42.5019	7.80784	71.2144	52.168	4.65305	-15.1354	-30.382	-17.7944	-0.11752	36.599	-8.23119	-8.08009	47.9083	13.8968
1266	-2.04177	0.27872	21.3235	-0.867231	0.307492	3.64982	-0.867199	0.307581	9.47026	-0.667286	0.177308	12.94	3.68677	-8.44613	20.046	4.19224	-16.5653	1.17036	-1.33786	-0.101302	-5.61655	31.7694	4.78873	47.5874	-7.4627	89.338	19.6984	1.88099	-17.0298	-31.9429	-8.59772	0.493857	-0.401235	4.92417	25.2559	42.4747	7.76882	71.1693	51.9818	4.6787	-15.1862	-30.3807	-17.8049	-0.149204	36.5072	-8.19458	-8.07129	47.8582	13.8885
1268	-2.05454	0.25579	21.2422	-0.874984	0.298274	3.61355	-0.874952	0.298363	9.43398	-0.672534	0.169888	12.9128	3.47717	-8.61314	20.7864	3.85288	-16.7784	2.57676	-1.27957	0.0716159	-5.30641	32.0051	4.37755	46.6354	-7.60717	88.9245	19.6275	2.42829	-16.9896	-31.1459	-8.62454	0.455811	-0.43405	4.94295	25.2419	42.425	7.67028	71.0759	51.8043	4.71533	-15.1625	-30.3263	-17.8083	-0.13162	36.4238	-8.19178	-8.0764	47.8204	13.8963
1270	-2.09518	0.274497	21.1378	-0.891169	0.309678	3.56722	-0.891139	0.309772	9.38765	-0.685352	0.177367	12.8781	3.36779	-8.82246	21.5813	3.69422	-17.0993	4.0729	-1.35979	0.280009	-4.43745	32.4514	4.37269	44.2091	-7.83537	87.2805	20.1913	3.38274	-18.133	-31.9529	-8.6973	0.497014	-0.547146	5.00144	25.2476	42.464	7.57249	71.0736	51.6023	4.73643	-15.1194	-30.2868	-17.8115	-0.104892	36.3862	-8.20513	-8.05376	47.807	13.9056
1272	-2.16694	0.329399	21.0417	-0.917696	0.339729	3.52466	-0.917661	0.339824	9.34509	-0.707031	0.198158	12.8462	3.36774	-9.05583	22.3706	3.73185	-17.4963	5.54571	-1.55548	0.405026	-3.26477	33.0673	4.50148	40.5824	-8.36031	85.0773	21.2442	4.87643	-20.4628	-33.9943	-8.80077	0.606573	-0.716031	5.08545	25.2821	42.6172	7.4973	71.1947	51.4199	4.73361	-15.0554	-30.2793	-17.8165	-0.100082	36.4048	-8.21637	-8.00862	47.8159	13.917
1274	-2.26956	0.398457	21.0312	-0.956342	0.379136	3.52018	-0.956301	0.379236	9.34062	-0.738334	0.225268	12.843	3.49422	-9.29924	23.0596	3.98949	-17.9486	6.81626	-1.5607	-0.00642436	-3.19082	33.4097	3.54721	37.6616	-9.8481	85.459	21.4869	7.69051	-22.4755	-34.605	-8.86081	0.735299	-0.896067	5.08144	25.2684	42.8771	7.46769	71.4574	51.4469	4.70363	-14.8961	-30.296	-17.827	-0.218052	36.4742	-8.15385	-8.00434	47.8191	13.9607
1276	-2.29773	0.484611	21.0908	-0.960776	0.419625	3.54708	-0.960725	0.419722	9.3675	-0.744096	0.255319	12.8632	3.58689	-9.58539	23.5929	4.15843	-18.4739	7.8055	-1.82132	-0.415323	-3.3949	33.8704	1.8317	34.9447	-10.6368	89.4898	21.0702	9.57691	-22.7881	-33.0459	-8.9455	0.883385	-1.0471	5.05902	25.4017	43.1539	7.52099	71.6415	51.6441	4.64605	-14.786	-30.3798	-17.8315	-0.356167	36.6153	-8.09868	-8.00864	47.8711	13.9523
1278	-2.21081	0.568948	21.2391	-0.914895	0.449322	3.61355	-0.914848	0.449416	9.43398	-0.711566	0.280431	12.913	3.58968	-9.91817	23.9512	4.13267	-19.0676	8.48632	-2.36847	-0.67306	-3.66664	34.4773	-0.395572	32.5195	-10.1248	96.5191	20.0662	10.2661	-21.616	-29.4804	-9.05085	1.04701	-1.17354	5.05056	25.7009	43.4792	7.64323	71.6255	51.9877	4.56575	-14.7654	-30.5161	-17.8179	-0.491473	36.8162	-8.07165	-8.01196	47.9775	13.8828
1280	-1.9632	0.581718	21.5732	-0.804898	0.433802	3.76229	-0.804855	0.433882	9.5827	-0.628278	0.275715	13.0244	3.43754	-10.2739	24.1176	3.79538	-19.6723	8.83764	-2.91054	-0.693623	-3.89325	35.1506	-2.14799	31.0525	-8.64426	103.08	18.4684	10.2104	-21.5064	-26.1571	-9.09214	1.22196	-1.32542	5.12718	26.0406	44.1017	7.72168	71.1744	52.4101	4.47164	-14.8616	-30.6085	-17.7551	-0.642732	37.0165	-8.06903	-7.99716	48.1085	13.7943
1282	-1.57744	0.534415	21.924	-0.640086	0.379008	3.91829	-0.640067	0.37908	9.73875	-0.501647	0.244899	13.1412	3.22251	-10.6317	24.2155	3.33483	-20.2685	9.07389	-3.44102	-0.613	-3.93461	35.8577	-3.52725	30.1534	-6.72118	107.912	16.9667	9.12763	-21.4805	-21.6262	-9.16347	1.37666	-1.58459	5.24676	26.4967	44.7608	7.90297	70.3488	52.8755	4.42335	-14.9823	-30.6735	-17.6349	-0.716371	37.2018	-8.14821	-7.9904	48.2672	13.7192
1284	-1.09109	0.451362	22.234	-0.434798	0.298558	4.05594	-0.434768	0.298603	9.87637	-0.343162	0.197204	13.2442	3.01432	-10.9787	24.3198	2.89203	-20.8481	9.32291	-3.9226	-0.532174	-3.81737	36.579	-4.4754	29.7413	-4.83272	110.842	15.6464	7.59272	-21.634	-16.5144	-9.26159	1.52275	-1.95425	5.38365	27.0067	45.3765	8.1653	69.2738	53.336	4.43628	-15.109	-30.7117	-17.4694	-0.693769	37.3598	-8.30853	-8.01766	48.4414	13.6774
1286	-0.615158	0.421459	22.4521	-0.229404	0.24155	4.15278	-0.229385	0.241571	9.97323	-0.186078	0.166936	13.3167	2.9869	-11.296	24.5905	2.81268	-21.4118	9.8505	-4.28597	-0.745593	-3.78722	37.276	-4.90794	29.853	-3.54224	113.12	14.2996	8.41267	-22.9264	-14.5709	-9.27116	1.73461	-2.36052	5.44783	27.2788	45.86	8.29927	68.3735	53.67	4.50611	-15.2729	-30.723	-17.3057	-0.576676	37.46	-8.5132	-8.18878	48.5929	13.7022
1288	-0.212692	0.426192	22.5884	-0.0529874	0.206097	4.21315	-0.0529569	0.206104	10.0336	-0.0519485	0.151001	13.3619	3.14758	-11.5723	24.9612	3.10305	-21.9421	10.5303	-4.46208	-0.97139	-3.8966	37.6108	-4.78915	29.956	-2.42055	113.298	13.8688	9.682	-24.3329	-14.3117	-9.33046	1.90285	-2.75434	5.53438	27.4316	46.2882	8.27786	67.6294	53.9132	4.62619	-15.4132	-30.7082	-17.1895	-0.509725	37.5657	-8.61728	-8.26045	48.6896	13.7947
1290	0.0876363	0.454127	22.6568	0.0808804	0.190151	4.24329	0.0809	0.190142	10.0637	0.0491382	0.147074	13.3844	3.48009	-11.7903	25.4014	3.733	-22.3999	11.3042	-4.49844	-1.11872	-4.08991	37.6283	-4.232	29.9585	-1.38536	112.089	14.2396	11.1222	-25.4526	-14.9609	-9.43592	2.00974	-3.12415	5.64808	27.476	46.6794	8.12638	67.0884	54.0833	4.77328	-15.5142	-30.6775	-17.1262	-0.537054	37.682	-8.59602	-8.19941	48.7321	13.9279
1292	0.258431	0.463173	22.7016	0.156379	0.178051	4.26298	0.156399	0.178035	10.0834	0.106346	0.142531	13.3992	3.89909	-11.8958	25.8594	4.54827	-22.6682	12.0871	-4.67387	-1.08182	-4.02782	37.8729	-3.73241	30.1932	-0.354488	113.541	14.1799	13.4332	-25.2266	-14.6114	-9.43288	2.09073	-3.50423	5.74062	27.3362	47.0591	7.98187	66.902	54.2274	4.87171	-15.5756	-30.6742	-17.0825	-0.672472	37.7645	-8.51407	-8.13422	48.752	13.9895
1294	0.345362	0.484884	22.735	0.196422	0.179341	4.27767	0.196442	0.17932	10.0981	0.136228	0.145883	13.4102	4.34147	-11.9759	26.2663	5.40381	-22.8933	12.7686	-4.79423	-0.837685	-3.90657	37.9657	-2.68513	30.2179	1.03711	115.801	13.8868	15.7319	-25.1607	-14.2021	-9.41953	2.11724	-3.73347	5.75635	27.2748	47.3251	7.96102	66.846	54.3021	4.91158	-15.6045	-30.6494	-17.0443	-0.916672	37.8461	-8.36794	-7.89383	48.8048	14.0343
1296	0.373245	0.523432	22.7749	0.212263	0.193521	4.29534	0.212283	0.193499	10.1158	0.147235	0.15743	13.4234	4.7638	-12.0516	26.5724	6.20738	-23.1092	13.2663	-4.8239	-0.449958	-3.78974	37.8204	-1.16548	30.057	2.72527	117.879	13.3527	17.8803	-25.4815	-14.3255	-9.4163	2.10442	-3.80622	5.70808	27.3151	47.4761	8.05695	66.8415	54.3496	4.90455	-15.6085	-30.6055	-17.0144	-1.25131	37.9235	-8.15788	-7.5191	48.8839	14.0668
1298	0.387104	0.578465	22.8769	0.223608	0.216154	4.34064	0.223629	0.21613	10.1611	0.154387	0.175021	13.4574	5.08802	-12.1278	26.6562	6.79571	-23.3168	13.3693	-4.76133	-0.174744	-3.78072	37.3213	0.162132	30.2153	4.17126	116.909	12.5988	20.2825	-25.6786	-16.7351	-9.41483	2.14654	-3.86283	5.72317	27.2723	47.609	8.07807	66.7917	54.5822	4.92389	-15.6163	-30.5985	-17.0317	-1.63015	37.9482	-7.84971	-7.32873	48.8916	14.0653
1300	0.408609	0.59471	22.9738	0.23465	0.221123	4.38362	0.234673	0.2211	10.204	0.16237	0.179386	13.4896	5.31255	-12.1635	26.6475	7.1953	-23.4345	13.3162	-4.74631	-0.103469	-3.76613	37.1233	0.710741	30.937	4.72472	116.568	11.9497	21.8874	-25.838	-17.8782	-9.44419	2.16047	-3.87087	5.68543	27.217	47.6546	8.20596	66.7877	54.854	4.90943	-15.5834	-30.603	-17.0453	-1.91035	37.9807	-7.63448	-7.18667	48.9081	14.0297
1302	0.440308	0.560315	23.0482	0.245325	0.203023	4.41669	0.245346	0.202998	10.2371	0.171446	0.166468	13.5144	5.44755	-12.157	26.601	7.434	-23.4577	13.2063	-4.7749	-0.194998	-3.72944	37.2505	0.622307	32.0652	4.52899	117.279	11.5197	22.5412	-25.8293	-17.1926	-9.50692	2.1316	-3.83461	5.58927	27.1751	47.6122	8.46182	66.8381	55.127	4.85319	-15.4997	-30.6095	-17.0467	-2.05312	38.0304	-7.55528	-7.08081	48.9457	13.9767
1304	0.461427	0.485113	23.0941	0.247473	0.168131	4.4371	0.24749	0.168105	10.2575	0.175135	0.140486	13.5298	5.5445	-12.1381	26.6114	7.61563	-23.445	13.2075	-4.68543	-0.160129	-3.70664	37.1263	1.1435	32.6183	4.7852	117.179	11.2585	22.6463	-25.7098	-15.9699	-9.58316	2.08252	-3.78719	5.50286	27.2055	47.5247	8.80823	66.901	55.3838	4.77159	-15.3506	-30.5986	-17.0506	-2.06845	38.0782	-7.58675	-7.04745	48.9813	13.9784
1306	0.467099	0.382159	23.1334	0.240224	0.12259	4.45465	0.240237	0.122565	10.2751	0.172424	0.105981	13.543	5.61528	-12.1127	26.6112	7.74927	-23.4152	13.1935	-4.49504	-0.0577458	-3.70117	36.9662	1.71544	32.8093	4.96473	116.747	11.2826	22.1727	-25.3415	-14.7586	-9.66945	1.96054	-3.68215	5.47194	27.2343	47.4471	9.00986	66.9655	55.565	4.68107	-15.253	-30.5859	-17.058	-1.96196	38.1257	-7.70344	-7.12221	49.0001	13.9817
1308	0.456775	0.259412	23.1693	0.22409	0.0699276	4.47074	0.224097	0.0699045	10.2912	0.163486	0.0656209	13.555	5.64933	-12.0778	26.5851	7.81367	-23.3616	13.1377	-4.24193	0.071848	-3.69646	36.8221	2.21285	32.8368	4.96177	116.193	11.4987	21.1781	-24.7087	-13.6468	-9.75455	1.77853	-3.5195	5.50771	27.2512	47.3827	9.04812	67.0162	55.6704	4.59044	-15.2206	-30.584	-17.0787	-1.77075	38.1698	-7.86453	-7.29218	48.9998	13.9659
1310	0.438042	0.132356	23.1918	0.203855	0.0162004	4.48089	0.203856	0.0161795	10.3013	0.15154	0.0242233	13.5627	5.57694	-12.0105	26.52	7.68471	-23.2265	13.0268	-4.08445	0.0355934	-3.6255	36.7478	2.44133	33.4363	4.64249	116.184	11.4372	19.8252	-23.7147	-12.0812	-9.79971	1.64782	-3.33403	5.62365	27.2941	47.2636	9.08498	66.992	55.7798	4.51823	-15.199	-30.6374	-17.1517	-1.63366	38.1984	-7.9344	-7.48219	48.986	13.8891
1312	0.397104	-0.0111962	23.2042	0.172344	-0.0426097	4.48657	0.17234	-0.0426279	10.307	0.131459	-0.0216454	13.567	5.46477	-11.92	26.4697	7.49061	-23.0385	12.9491	-3.93936	0.224036	-3.5251	36.6802	2.94892	34.0147	4.43151	115.937	11.2162	18.2876	-23.2255	-10.8755	-9.84897	1.46618	-3.17092	5.63613	27.2962	47.2009	9.18915	67.0836	55.8084	4.42583	-15.1045	-30.6774	-17.2402	-1.47803	38.2212	-8.01524	-7.61926	48.9986	13.798
1314	0.342078	-0.155778	23.2105	0.134579	-0.100523	4.48951	0.134569	-0.100536	10.3099	0.106645	-0.0672114	13.5692	5.33437	-11.8172	26.4323	7.26808	-22.8228	12.8975	-3.80376	0.694231	-3.37324	36.6122	3.82214	34.4314	4.46877	115.221	10.8906	16.6166	-23.2173	-9.99586	-9.89977	1.24414	-3.04601	5.5208	27.2645	47.196	9.3633	67.2796	55.759	4.32409	-14.957	-30.6817	-17.3188	-1.29242	38.24	-8.13467	-7.69806	49.0405	13.7219
1316	0.318803	-0.245297	23.2228	0.115904	-0.137409	4.49501	0.115889	-0.13742	10.3154	0.0948618	-0.0959145	13.5733	5.19464	-11.737	26.3537	7.01741	-22.6492	12.772	-3.72192	1.34754	-3.07038	36.5713	4.96121	34.6552	4.89194	113.567	10.6257	14.4446	-22.8016	-8.55119	-9.91268	1.10196	-2.97068	5.35513	27.2923	47.1181	9.58185	67.3576	55.7383	4.29133	-14.9197	-30.6269	-17.3187	-1.06734	38.2534	-8.33098	-7.78237	49.0867	13.7329
1318	0.309445	-0.22072	23.2419	0.114142	-0.125801	4.50351	0.114129	-0.125814	10.3239	0.0928535	-0.0873396	13.5797	5.12224	-11.6681	26.2104	6.87646	-22.5161	12.5161	-3.69259	1.84161	-2.59449	36.5805	5.64691	34.5709	5.5574	113.04	10.2299	13.3181	-22.3479	-7.67513	-9.84074	1.06084	-2.93774	5.22731	27.3363	47.1752	9.4965	67.3089	55.5688	4.30709	-14.9982	-30.5385	-17.2836	-0.903541	38.2657	-8.4924	-7.90264	49.1153	13.794
1320	0.29212	-0.0966888	23.2704	0.11836	-0.0700101	4.51606	0.118353	-0.0700224	10.3365	0.092698	-0.0453536	13.5891	5.13858	-11.6041	26.0168	6.88812	-22.4164	12.1525	-3.69283	2.09572	-2.05706	36.6366	5.72965	34.226	6.22394	113.628	9.74715	13.3437	-21.9668	-7.45578	-9.69668	1.10108	-2.91114	5.17978	27.3723	47.3767	9.07081	67.1742	55.2707	4.35411	-15.1456	-30.4403	-17.2322	-0.846242	38.2775	-8.57093	-8.02432	49.1123	13.8894
1322	0.185711	0.0136471	23.3201	0.0823917	-0.0117306	4.53815	0.0823922	-0.0117413	10.3586	0.062336	-0.00389437	13.6056	5.2781	-11.5238	25.8584	7.13306	-22.3142	11.8322	-3.63864	2.18712	-1.94083	36.697	5.29267	33.8504	6.09954	113.102	9.43307	13.3875	-22.0329	-7.42925	-9.57184	1.10682	-2.73501	5.28447	27.3192	47.5859	8.44303	67.1378	55.0492	4.38086	-15.1521	-30.3906	-17.1958	-0.973577	38.285	-8.4863	-7.96591	49.0366	13.9946
1324	0.0715542	0.0606997	23.3511	0.0370282	0.0196863	4.55191	0.0370294	0.0196839	10.3723	0.0265328	0.0169236	13.6159	5.32844	-11.4252	25.7151	7.22251	-22.1567	11.5541	-3.62205	2.06143	-1.95896	36.6473	5.02102	33.8044	5.8247	112.898	9.47858	12.9259	-22.3633	-7.25362	-9.51173	1.1216	-2.62706	5.44943	27.3612	47.692	8.16215	67.1614	55.0836	4.35862	-15.0972	-30.4442	-17.2007	-1.19396	38.3076	-8.31989	-7.83425	48.9834	14.0681
1326	-0.0291997	0.0436394	23.358	-0.00859007	0.0218381	4.55499	-0.00858782	0.021839	10.3754	-0.00772028	0.0158282	13.6183	5.26258	-11.3248	25.5966	7.10536	-21.9652	11.3414	-3.63694	1.7796	-2.04391	36.4947	5.00962	34.0727	5.48959	112.968	9.78481	12.0852	-22.8421	-6.97881	-9.52912	1.14228	-2.61232	5.61592	27.4759	47.683	8.2856	67.2609	55.3449	4.2816	-14.9945	-30.5671	-17.2462	-1.47701	38.3341	-8.10014	-7.65208	48.9679	14.1083
1328	-0.112582	0.0244013	23.3599	-0.0468318	0.0213864	4.55585	-0.0468297	0.0213911	10.3763	-0.0363025	0.0132243	13.6189	5.1821	-11.2952	25.5506	6.95805	-21.8946	11.2684	-3.56238	1.61867	-2.16094	36.3789	4.93452	34.1784	4.81809	111.794	9.71323	12.1208	-23.1456	-7.29643	-9.6294	1.13047	-2.58149	5.6409	27.3911	47.6438	8.46374	67.5526	55.528	4.1516	-14.8296	-30.5616	-17.3025	-1.81425	38.3015	-7.8439	-7.40045	48.9612	14.1675
1330	-0.159755	0.0214707	23.3603	-0.0677091	0.0246037	4.55599	-0.0677066	0.0246107	10.3764	-0.0521115	0.0143942	13.619	5.12251	-11.301	25.5415	6.84699	-21.8912	11.2618	-3.51174	1.484	-2.3153	36.3022	4.6233	34.2667	4.3119	111.176	9.73607	12.3219	-23.295	-7.58065	-9.70747	1.12765	-2.57503	5.56475	27.2535	47.6103	8.6159	67.7607	55.5738	4.05504	-14.7089	-30.4995	-17.3439	-2.07726	38.2326	-7.65545	-7.21488	48.9471	14.1674
1332	-0.168656	0.024845	23.3607	-0.0712737	0.0269257	4.55619	-0.0712709	0.026933	10.3766	-0.0549157	0.0159202	13.6192	5.08836	-11.3211	25.5436	6.7809	-21.9194	11.2723	-3.49111	1.37228	-2.47768	36.2697	4.15011	34.3556	4.02493	111.145	9.87176	12.5447	-23.365	-7.77628	-9.74038	1.12606	-2.58007	5.43899	27.1139	47.5892	8.70571	67.8018	55.4794	4.01923	-14.66	-30.4102	-17.3631	-2.21513	38.1461	-7.57034	-7.12245	48.9232	14.1147
1334	-0.148804	-0.0379861	23.3621	-0.0685951	-0.00240074	4.5568	-0.0685954	-0.00239351	10.3772	-0.0511743	-0.00586012	13.6196	5.04005	-11.2991	25.4876	6.68892	-21.871	11.1757	-3.41621	1.33378	-2.53911	36.2825	4.09759	34.4448	3.65462	110.044	9.8096	12.8042	-23.6783	-8.18409	-9.74968	1.04934	-2.51764	5.44167	27.0603	47.5505	8.72537	67.5957	55.3451	4.07332	-14.6876	-30.3631	-17.3604	-2.16463	38.103	-7.61934	-7.06871	48.902	14.105
1336	-0.121485	-0.112224	23.3589	-0.0637428	-0.0374212	4.55535	-0.0637466	-0.0374146	10.3758	-0.045469	-0.031772	13.6185	5.01677	-11.2629	25.3986	6.64041	-21.805	11.0133	-3.35202	1.2842	-2.5459	36.2981	3.83535	34.4945	3.32173	109.294	9.89227	13.2299	-24.1603	-8.88409	-9.73068	0.978137	-2.42753	5.51491	27.0306	47.5326	8.68275	67.3851	55.1697	4.11377	-14.729	-30.323	-17.3661	-1.99633	38.0646	-7.73101	-7.17508	48.8587	14.1354
1338	-0.0957229	-0.187475	23.3484	-0.0596632	-0.0727377	4.55068	-0.0596707	-0.0727315	10.3711	-0.0403239	-0.0579511	13.615	5.02658	-11.2181	25.292	6.65122	-21.7326	10.8124	-3.30621	1.21047	-2.51295	36.3252	3.29743	34.5043	2.99758	109.068	10.1547	13.7444	-24.6726	-9.76258	-9.693	0.924616	-2.32737	5.63036	27.01	47.5365	8.59878	67.2367	54.9753	4.12366	-14.7592	-30.2942	-17.3814	-1.75542	38.0253	-7.87782	-7.4182	48.8007	14.1909
1340	-0.0808115	-0.275009	23.3256	-0.0614811	-0.112385	4.54054	-0.0614927	-0.112379	10.361	-0.0393322	-0.0877207	13.6074	5.06752	-11.1634	25.2062	6.72427	-21.6486	10.6444	-3.25541	1.13828	-2.45584	36.4604	2.73756	34.5173	2.45601	108.884	10.4759	13.894	-24.6164	-10.2333	-9.67278	0.85857	-2.25218	5.71912	26.9941	47.536	8.53636	67.1604	54.8216	4.14059	-14.7474	-30.3229	-17.3766	-1.52523	37.9968	-8.04522	-7.61605	48.7825	14.2013
1342	-0.0783493	-0.343664	23.2957	-0.0669237	-0.142606	4.52724	-0.0669385	-0.142599	10.3477	-0.0416093	-0.110652	13.5974	5.12413	-11.1197	25.1588	6.82941	-21.5861	10.5453	-3.18319	1.09311	-2.43035	36.5663	2.47808	34.5115	1.95992	108.283	10.681	14.1104	-24.6192	-10.5441	-9.67698	0.811073	-2.20774	5.74936	26.966	47.5002	8.54973	67.1687	54.7286	4.16126	-14.7108	-30.3551	-17.3751	-1.43173	37.9644	-8.12041	-7.65481	48.781	14.2005
1344	-0.0891331	-0.386317	23.2636	-0.0756665	-0.160214	4.51297	-0.075683	-0.160206	10.3334	-0.0471016	-0.124344	13.5867	5.18656	-11.0907	25.1492	6.94791	-21.5494	10.5159	-3.09954	1.07611	-2.44752	36.6072	2.51843	34.503	1.62042	107.381	10.7734	14.4322	-24.759	-10.7809	-9.70091	0.782611	-2.19006	5.72275	26.9143	47.4315	8.62741	67.2453	54.6929	4.17882	-14.659	-30.3718	-17.3842	-1.47989	37.9277	-8.09272	-7.5563	48.7882	14.2021
1346	-0.115201	-0.403781	23.2443	-0.0886943	-0.165367	4.50438	-0.0887114	-0.165357	10.3248	-0.0565397	-0.128973	13.5803	5.23876	-11.0671	25.1543	7.04886	-21.519	10.5156	-3.06608	1.06205	-2.49643	36.5653	2.48946	34.5599	1.65576	107.219	10.955	14.6275	-24.7399	-11.1098	-9.7136	0.749082	-2.17373	5.68519	26.805	47.3748	8.65788	67.3232	54.6748	4.16102	-14.6154	-30.3474	-17.415	-1.54941	37.8995	-8.03604	-7.56531	48.7871	14.2407
1348	-0.141579	-0.420071	23.2278	-0.101747	-0.169979	4.49699	-0.101765	-0.169968	10.3174	-0.0660283	-0.133199	13.5747	5.26109	-11.0552	25.1608	7.0931	-21.5025	10.5234	-3.04474	1.05638	-2.52309	36.5192	2.40404	34.6577	1.67092	107.1	11.0191	14.8609	-24.7965	-11.5282	-9.71824	0.701586	-2.15675	5.6616	26.7177	47.3187	8.67289	67.3449	54.6586	4.1434	-14.5798	-30.3065	-17.4414	-1.62172	37.8752	-7.98033	-7.52936	48.7832	14.2576
1350	-0.162908	-0.437768	23.2124	-0.112729	-0.175686	4.49012	-0.112747	-0.175675	10.3106	-0.073903	-0.138121	13.5696	5.25471	-11.0523	25.161	7.08217	-21.4956	10.5246	-3.02887	1.05425	-2.525	36.4929	2.2911	34.7743	1.59994	106.881	10.9824	15.1346	-24.9417	-12.0055	-9.71428	0.64712	-2.13931	5.65844	26.6673	47.272	8.67579	67.3156	54.6319	4.13094	-14.555	-30.2622	-17.4586	-1.69256	37.8535	-7.93035	-7.43591	48.7783	14.2481
1352	-0.174355	-0.438201	23.1991	-0.117757	-0.174794	4.48422	-0.117775	-0.174782	10.3047	-0.0777153	-0.137753	13.5651	5.24675	-11.0446	25.1464	7.06714	-21.4804	10.4986	-3.02483	1.03451	-2.55029	36.4943	2.331	34.8281	1.57375	106.545	11.1006	15.3127	-25.0286	-12.4086	-9.69883	0.630971	-2.13313	5.66718	26.6341	47.2818	8.6636	67.3306	54.5637	4.10872	-14.5489	-30.2416	-17.4752	-1.80195	37.832	-7.84535	-7.34196	48.7755	14.2451
1354	-0.17718	-0.446865	23.1951	-0.119809	-0.178312	4.48241	-0.119828	-0.178299	10.3028	-0.0790416	-0.140506	13.5638	5.23385	-11.0254	25.1022	7.04111	-21.4451	10.4181	-3.02029	1.01399	-2.57937	36.5397	2.3244	34.9154	1.51787	106.43	11.2445	15.4376	-25.0029	-12.7102	-9.68978	0.6053	-2.10481	5.68829	26.6071	47.2867	8.64043	67.339	54.5147	4.09201	-14.5467	-30.2369	-17.4793	-1.83479	37.8196	-7.83154	-7.32394	48.7756	14.2713
1356	-0.173443	-0.466735	23.1996	-0.120069	-0.187341	4.48444	-0.120088	-0.187329	10.3049	-0.0787003	-0.147277	13.5653	5.21926	-10.9973	25.0316	7.00991	-21.3949	10.2886	-3.00815	0.985648	-2.63469	36.6177	2.22663	35.0674	1.40391	106.513	11.4238	15.5538	-24.8534	-13.0031	-9.68917	0.561762	-2.05701	5.71231	26.5862	47.2743	8.61328	67.3377	54.4992	4.08543	-14.5458	-30.2476	-17.4724	-1.7786	37.8179	-7.89793	-7.38643	48.7782	14.3247
1358	-0.168602	-0.486324	23.2028	-0.119818	-0.196354	4.48583	-0.119839	-0.196342	10.3063	-0.0779784	-0.154004	13.5663	5.22715	-10.9837	24.987	7.02043	-21.375	10.2043	-2.983	0.936863	-2.80511	36.6592	2.07294	35.2947	1.31952	106.566	11.6966	15.7409	-24.687	-13.4718	-9.68654	0.512067	-2.04028	5.69607	26.5859	47.2564	8.61312	67.3583	54.5175	4.09267	-14.5489	-30.2766	-17.4712	-1.67957	37.8307	-7.99081	-7.47427	48.7853	14.3664
1360	-0.17369	-0.502699	23.2115	-0.123605	-0.203017	4.48971	-0.123626	-0.203004	10.3101	-0.0804166	-0.159212	13.5692	5.18985	-10.9524	24.8479	6.93824	-21.3172	9.95182	-2.8881	0.712767	-3.10861	36.7244	1.74629	35.7121	0.549957	105.504	12.3843	16.4067	-23.9409	-15.1343	-9.68527	0.444764	-1.99808	5.69594	26.5991	47.2218	8.5808	67.3641	54.5353	4.1136	-14.5716	-30.3169	-17.4692	-1.65537	37.8192	-8.02056	-7.50405	48.7719	14.42
1362	-0.187191	-0.511526	23.2282	-0.130357	-0.20558	4.49711	-0.130378	-0.205566	10.3175	-0.0853183	-0.161529	13.5748	5.04471	-10.8968	24.4882	6.63169	-21.2022	9.30779	-2.73866	0.27234	-3.56097	36.8063	1.108	36.3242	-1.17514	102.969	13.8143	17.9064	-22.9854	-18.6119	-9.68732	0.377834	-1.91468	5.74081	26.6145	47.1552	8.5011	67.3387	54.5658	4.14166	-14.6166	-30.3602	-17.4626	-1.71286	37.7743	-7.97745	-7.47273	48.7254	14.4815
1364	-0.188523	-0.48719	23.268	-0.128667	-0.194804	4.51481	-0.128688	-0.19479	10.3352	-0.0847014	-0.153364	13.5881	4.61011	-10.8311	23.4737	5.70159	-21.0286	7.50026	-2.65256	-0.425509	-4.25799	36.8323	-0.384934	37.0474	-4.20279	98.6454	16.9951	21.3315	-23.769	-25.6845	-9.7017	0.39919	-1.76343	5.90418	26.5994	47.0089	8.33175	67.2432	54.7154	4.15324	-14.6919	-30.3789	-17.4386	-1.75237	37.7075	-7.92013	-7.47358	48.617	14.5204
1366	-0.190264	-0.518989	23.2545	-0.132433	-0.208532	4.50878	-0.132451	-0.208517	10.3292	-0.0866962	-0.163857	13.5835	3.99384	-10.6745	22.3699	4.45197	-20.6293	5.5505	-2.58622	-1.08221	-4.74903	36.8193	-1.72977	37.8366	-8.1146	92.9438	21.1495	24.1475	-26.5248	-33.805	-9.71313	0.436316	-1.66698	6.07173	26.5389	46.7962	8.33986	67.1406	54.8329	4.14868	-14.71	-30.4004	-17.416	-1.7628	37.5849	-7.88214	-7.4308	48.4938	14.5328
1368	-0.216978	-0.626166	23.1744	-0.15419	-0.252843	4.47311	-0.154216	-0.252827	10.2935	-0.100332	-0.198305	13.5568	3.29408	-10.4027	21.3886	3.10471	-19.9721	3.82854	-2.50055	-1.53933	-4.92037	36.7272	-2.5078	38.6699	-11.9893	86.5805	25.903	25.3021	-30.0839	-41.5861	-9.70048	0.43667	-1.63397	6.197	26.4195	46.5422	8.54813	67.0922	54.8458	4.11803	-14.6512	-30.4125	-17.409	-1.77978	37.401	-7.84322	-7.33131	48.3719	14.5229
1370	-0.353481	-0.815389	23.0545	-0.231556	-0.322638	4.4195	-0.231585	-0.32262	10.2399	-0.154026	-0.255137	13.5165	2.75594	-10.011	20.8428	2.15419	-19.1166	2.87062	-2.30599	-1.46353	-4.76719	36.3089	-2.00002	39.4817	-13.5599	82.5657	29.9939	23.1977	-29.9033	-45.8172	-9.58373	0.249001	-1.61394	6.20222	26.1973	46.3703	8.82351	67.2754	54.6146	4.02135	-14.5182	-30.3408	-17.4593	-1.98624	37.1535	-7.66449	-7.17855	48.263	14.5144
1372	-0.562893	-0.942573	22.8974	-0.33476	-0.358574	4.34902	-0.334803	-0.358538	10.1695	-0.229064	-0.288181	13.4635	2.43688	-9.6606	20.4819	1.62208	-18.3907	2.2219	-2.09637	-1.21379	-4.50268	35.8643	-1.20579	40.3977	-13.8288	81.3521	32.4329	20.2161	-27.8055	-46.3167	-9.47218	0.0108701	-1.37316	6.19643	25.9779	46.0478	8.89012	67.595	54.2349	3.90587	-14.3909	-30.2305	-17.522	-2.2061	36.9265	-7.49288	-7.036	48.1813	14.5073
1374	-0.825664	-0.986737	22.7122	-0.453329	-0.353449	4.26587	-0.453365	-0.353402	10.0863	-0.318001	-0.291468	13.4011	2.31532	-9.39712	20.206	1.4389	-17.879	1.70822	-1.88105	-0.879141	-4.21523	35.4537	-0.302446	41.4035	-13.3382	82.7332	33.0279	16.7403	-24.8339	-43.7547	-9.3913	-0.243059	-0.916885	6.20282	25.7694	45.5631	8.70633	68.0221	53.7873	3.78722	-14.2835	-30.1095	-17.5933	-2.38186	36.758	-7.36696	-6.92736	48.1381	14.5026
1376	-1.1001	-1.02062	22.5213	-0.576022	-0.342966	4.18004	-0.576063	-0.342909	10.0005	-0.410357	-0.291033	13.3368	2.24011	-9.21776	19.8264	1.30434	-17.5357	1.00286	-1.60107	-0.457884	-4.01508	35.0212	1.02216	42.352	-12.5724	85.1156	32.2292	13.2567	-21.9649	-41.5778	-9.35293	-0.529922	-0.516204	6.20993	25.4911	45.0876	8.38035	68.5168	53.5038	3.68156	-14.1662	-30.0483	-17.7036	-2.44617	36.7085	-7.30373	-6.87289	48.1639	14.4949
1378	-1.36538	-1.01857	22.357	-0.691402	-0.317771	4.10605	-0.691433	-0.317698	9.92649	-0.498113	-0.279163	13.2813	2.147	-9.0854	19.4029	1.11933	-17.2724	0.222173	-1.31231	-0.0210061	-3.9	34.5776	2.3641	43.0788	-11.8121	87.0129	31.0045	9.6565	-19.3959	-38.6002	-9.333	-0.744641	-0.127078	6.17425	25.2479	44.6338	8.10761	69.0697	53.316	3.58844	-14.0379	-30.0205	-17.8155	-2.4399	36.7195	-7.28775	-6.87831	48.2077	14.5155
1380	-1.60907	-0.977987	22.2258	-0.79386	-0.277815	4.04689	-0.793889	-0.277733	9.86732	-0.577115	-0.255497	13.237	2.01927	-8.98237	18.9639	0.862159	-17.0506	-0.58099	-1.05605	0.388038	-3.86463	34.1303	3.50033	43.5681	-11.187	88.132	29.6501	6.21408	-17.4463	-35.3105	-9.31827	-0.858902	0.237512	6.0943	25.0699	44.2146	7.93213	69.6423	53.2112	3.50844	-13.8976	-30.0223	-17.9157	-2.39223	36.7681	-7.30524	-6.92943	48.2568	14.5618
1382	-1.81735	-0.900162	22.1113	-0.877466	-0.224929	3.99545	-0.877492	-0.224837	9.81589	-0.642805	-0.221032	13.1985	1.89376	-8.88001	18.5885	0.618087	-16.8285	-1.26724	-0.950851	0.684247	-3.87082	33.6649	3.91295	43.9273	-10.8624	89.2657	28.1796	4.15984	-16.6716	-34.0188	-9.27	-0.862424	0.535958	6.00629	24.9728	43.824	7.82017	70.1277	53.174	3.43843	-13.7359	-30.0584	-17.9881	-2.38812	36.822	-7.31171	-6.96209	48.314	14.5929
1384	-1.97594	-0.807501	22.0344	-0.93808	-0.170088	3.96099	-0.938094	-0.169991	9.78142	-0.691417	-0.183712	13.1727	1.73631	-8.79231	18.2599	0.318292	-16.6211	-1.86249	-0.937222	0.904097	-3.90569	33.2212	3.96752	44.2255	-10.5672	90.0697	26.9729	2.24215	-16.0456	-32.9752	-9.21368	-0.834103	0.744644	5.94127	24.9524	43.5655	7.68218	70.4456	53.1563	3.38809	-13.6246	-30.1067	-18.038	-2.37088	36.8727	-7.34683	-7.00686	48.3686	14.6129
1386	-2.08615	-0.70748	21.9959	-0.976955	-0.116368	3.94393	-0.976967	-0.116268	9.76436	-0.723728	-0.1459	13.1601	1.54677	-8.7236	17.9886	-0.0380466	-16.4361	-2.34707	-0.986895	1.05367	-3.97022	32.8312	3.7936	44.504	-10.2979	90.4787	26.098	0.159227	-15.3741	-32.0169	-9.15489	-0.798002	0.874151	5.91158	24.9959	43.4487	7.48753	70.5932	53.1348	3.35898	-13.5811	-30.158	-18.067	-2.34561	36.9146	-7.40484	-7.05027	48.4152	14.6217
1388	-2.16791	-0.602682	21.986	-1.00299	-0.0630711	3.9397	-1.003	-0.0629682	9.76013	-0.746411	-0.107612	13.157	1.35153	-8.6839	17.8073	-0.402529	-16.3007	-2.66255	-1.04528	1.12815	-4.09188	32.5941	3.52723	44.8366	-10.3219	90.509	25.4212	-2.27657	-14.6256	-32.0332	-9.09594	-0.76304	0.995351	5.93891	25.0519	43.4148	7.1864	70.6472	53.0773	3.34909	-13.6045	-30.2009	-18.0779	-2.38385	36.9433	-7.42894	-7.00578	48.4456	14.6182
1390	-2.22876	-0.500702	21.9704	-1.02016	-0.012967	3.93304	-1.02016	-0.0128611	9.75347	-0.762271	-0.0711806	13.1521	1.17158	-8.67333	17.7601	-0.732002	-16.2227	-2.73006	-1.06868	1.15362	-4.23779	32.3863	3.44804	45.1227	-10.3394	89.9502	24.7778	-3.70342	-14.4144	-31.7793	-9.04257	-0.705469	1.07877	5.95383	25.1379	43.3943	6.96589	70.6745	52.9845	3.34963	-13.651	-30.2316	-18.081	-2.41615	36.9628	-7.44669	-6.99239	48.4679	14.6273
1392	-2.27824	-0.407441	21.9476	-1.03317	0.0322359	3.9232	-1.03317	0.0323425	9.74363	-0.774723	-0.0381726	13.1448	1.02273	-8.68483	17.8552	-0.994917	-16.1955	-2.53633	-1.06471	1.1571	-4.37536	32.1838	3.56732	45.3366	-10.2494	89.0167	24.1249	-3.95436	-14.7141	-31.1256	-8.99104	-0.629192	1.12876	5.94133	25.2305	43.376	6.85101	70.715	52.8668	3.35783	-13.6994	-30.2546	-18.0827	-2.43335	36.9739	-7.45628	-7.01964	48.4795	14.6506
1394	-2.34314	-0.335344	21.954	-1.05488	0.06976	3.92617	-1.05487	0.0698683	9.7466	-0.793221	-0.0114109	13.1471	0.94125	-8.68965	18.0669	-1.11904	-16.1784	-2.13534	-1.12857	1.21837	-4.39895	32.0059	3.59951	45.4434	-9.85686	88.8013	23.4886	-3.56471	-14.8005	-31.0172	-8.91468	-0.568261	1.18213	5.91103	25.2247	43.4112	6.74371	70.849	52.7658	3.37125	-13.714	-30.2925	-18.0943	-2.46771	36.9749	-7.42476	-7.00784	48.4579	14.665
1396	-2.40358	-0.287214	21.9497	-1.07685	0.0963484	3.92432	-1.07684	0.0964597	9.74475	-0.81126	0.00714892	13.1458	0.889993	-8.6994	18.4314	-1.17124	-16.181	-1.45476	-1.16308	1.28496	-4.42049	31.9097	3.6815	45.6604	-9.54381	88.6673	22.7887	-3.673	-14.7678	-30.5013	-8.85553	-0.525939	1.21774	5.87283	25.2023	43.4203	6.71168	70.9713	52.6795	3.40323	-13.7081	-30.3408	-18.1128	-2.47236	36.9669	-7.40282	-7.01613	48.4394	14.6919
1398	-2.45548	-0.260297	21.9312	-1.09705	0.112802	3.91608	-1.09704	0.112915	9.73651	-0.827359	0.0182221	13.1396	0.862633	-8.72461	18.9367	-1.16757	-16.2196	-0.515305	-1.15482	1.34961	-4.44567	31.8926	3.84438	45.9946	-9.35347	88.4895	22.0212	-4.32297	-14.6441	-29.6369	-8.82392	-0.503159	1.23711	5.83676	25.1672	43.3945	6.7415	71.0706	52.6116	3.44727	-13.6879	-30.3917	-18.1354	-2.45805	36.9509	-7.39013	-7.03783	48.4303	14.73
1400	-2.50165	-0.241679	21.92	-1.11551	0.125136	3.91108	-1.11549	0.125251	9.73151	-0.841908	0.0263251	13.1359	0.873121	-8.79819	19.5268	-1.09866	-16.3584	0.581005	-1.13935	1.43282	-4.3866	31.8906	4.10005	46.2482	-9.09734	88.2781	21.2366	-4.37038	-14.5199	-29.5999	-8.82045	-0.498147	1.26721	5.82946	25.0387	43.3739	6.71418	71.2233	52.5648	3.46288	-13.6705	-30.4159	-18.1537	-2.50631	36.9273	-7.33834	-6.99971	48.4196	14.7568
1402	-2.52867	-0.221224	21.914	-1.12543	0.136533	3.90844	-1.12541	0.13665	9.72887	-0.850018	0.0342465	13.134	0.891164	-8.90882	20.0892	-1.02891	-16.5662	1.6284	-1.10126	1.48468	-4.32473	31.8694	4.51667	46.5115	-8.71343	87.8918	20.5166	-4.37697	-14.546	-29.3844	-8.8391	-0.486221	1.2689	5.84324	25.0099	43.3653	6.74745	71.2606	52.569	3.47744	-13.6365	-30.4295	-18.1629	-2.61956	36.9118	-7.25306	-6.90615	48.414	14.7706
1404	-2.53747	-0.195276	21.9153	-1.12688	0.148689	3.90913	-1.12687	0.148805	9.72956	-0.851839	0.0432515	13.1345	0.912494	-9.04382	20.5748	-0.967881	-16.8191	2.5354	-1.05356	1.49874	-4.281	31.8383	5.00888	46.7848	-8.24452	87.4755	19.8873	-4.29423	-14.6946	-28.9797	-8.86935	-0.467773	1.24302	5.87007	25.0881	43.3747	6.83044	71.1907	52.621	3.49091	-13.5975	-30.4374	-18.1645	-2.77413	36.911	-7.15112	-6.78022	48.4129	14.7753
1406	-2.54549	-0.161871	21.9322	-1.1273	0.164116	3.9168	-1.12728	0.164232	9.73723	-0.853082	0.0547793	13.1403	0.949943	-9.15909	20.9199	-0.888093	-17.0401	3.17907	-1.06287	1.50328	-4.2567	31.8944	5.17091	47.0256	-7.93142	87.8194	19.3141	-3.39412	-14.7042	-29.2827	-8.8748	-0.474233	1.2304	5.8813	25.1045	43.4114	6.81168	71.2203	52.6846	3.47848	-13.6213	-30.4459	-18.1727	-2.8723	36.9358	-7.09263	-6.71207	48.4083	14.794
1408	-2.54622	-0.126577	21.955	-1.12436	0.179729	3.92711	-1.12434	0.179845	9.74754	-0.851822	0.0666535	13.1481	0.99434	-9.27449	21.1812	-0.80537	-17.2631	3.66675	-1.0706	1.46751	-4.28687	31.9463	5.19962	47.124	-7.66981	88.1769	19.1579	-2.71949	-14.6864	-29.6775	-8.88325	-0.473013	1.21435	5.89622	25.1466	43.4773	6.7764	71.23	52.7243	3.4633	-13.644	-30.4508	-18.1764	-2.89944	36.9634	-7.0911	-6.69922	48.4086	14.8079
1410	-2.5399	-0.0954381	21.979	-1.11872	0.192882	3.93798	-1.1187	0.192998	9.75841	-0.848393	0.076852	13.1562	1.03678	-9.39017	21.39	-0.732245	-17.4859	4.05774	-1.07261	1.39916	-4.35959	31.9828	5.13474	47.1028	-7.47797	88.4237	19.3816	-2.45298	-14.6252	-30.0106	-8.89646	-0.46374	1.19213	5.91819	25.2198	43.5597	6.74508	71.2056	52.7402	3.45077	-13.6557	-30.4559	-18.1767	-2.86001	36.9866	-7.13949	-6.73484	48.4157	14.8151
1412	-2.53016	-0.0884501	21.9955	-1.11381	0.195126	3.94541	-1.11379	0.195241	9.76584	-0.844857	0.0788403	13.1618	1.04785	-9.49619	21.6189	-0.71037	-17.6821	4.48883	-1.10714	1.34921	-4.39506	32.059	4.94989	47.1821	-7.53335	88.7199	19.4939	-2.34892	-14.3863	-30.2294	-8.89986	-0.476206	1.1619	5.95196	25.2815	43.6077	6.72748	71.1818	52.782	3.44242	-13.6761	-30.4849	-18.1895	-2.79892	36.9986	-7.18818	-6.78211	48.43	14.824
1414	-2.52317	-0.0842579	22.0072	-1.11036	0.196375	3.95064	-1.11034	0.19649	9.77107	-0.842353	0.0799917	13.1657	1.0602	-9.58028	21.8403	-0.680721	-17.8383	4.90379	-1.13464	1.33753	-4.39928	32.0715	4.89759	47.2303	-7.4739	89.1242	19.5634	-2.29005	-14.2832	-30.3904	-8.88962	-0.489082	1.13898	5.95328	25.336	43.635	6.73856	71.1666	52.8019	3.42682	-13.6895	-30.4949	-18.2024	-2.72667	37.0065	-7.24423	-6.84183	48.4451	14.8257
1416	-2.52019	-0.0790409	22.0163	-1.10857	0.198428	3.95473	-1.10855	0.198543	9.77516	-0.841137	0.0816427	13.1688	1.079	-9.63795	22.0512	-0.633321	-17.9478	5.2961	-1.15286	1.36976	-4.37074	32.0016	5.00406	47.2358	-7.22522	89.6444	19.5782	-2.21197	-14.3385	-30.5837	-8.8653	-0.50198	1.12727	5.91871	25.3801	43.6505	6.76808	71.1565	52.7917	3.40649	-13.6924	-30.4803	-18.2129	-2.64901	37.0133	-7.30764	-6.9077	48.4573	14.8191
1418	-2.51852	-0.0790604	22.032	-1.10784	0.198351	3.9617	-1.10782	0.198465	9.78213	-0.840582	0.0816421	13.174	1.09721	-9.66308	22.2534	-0.579465	-17.9973	5.66962	-1.18261	1.44285	-4.31613	31.8796	5.0995	47.25	-6.86761	90.1789	19.5122	-1.92447	-14.3185	-31.1285	-8.83236	-0.536779	1.12674	5.87273	25.3987	43.6842	6.75538	71.1259	52.7594	3.40312	-13.6817	-30.4548	-18.2206	-2.55664	37.0251	-7.39081	-6.96651	48.4579	14.8092
1420	-2.52183	-0.0704519	22.044	-1.10848	0.202484	3.96707	-1.10846	0.202598	9.7875	-0.841313	0.0847044	13.1781	1.10504	-9.68348	22.4603	-0.542536	-18.0353	6.05254	-1.25949	1.52504	-4.19883	31.6939	5.20949	47.2941	-6.40412	90.9386	19.2955	-1.9263	-14.3909	-31.7949	-8.78129	-0.549172	1.13239	5.8604	25.4316	43.7154	6.73742	71.06	52.7215	3.40778	-13.6828	-30.4536	-18.2342	-2.52403	37.0378	-7.42035	-6.99514	48.4546	14.7882
1422	-2.52758	-0.0574753	22.0471	-1.10979	0.208702	3.9685	-1.10977	0.208816	9.78893	-0.842669	0.0892787	13.1791	1.0951	-9.70407	22.6795	-0.536327	-18.0688	6.46044	-1.37557	1.61466	-4.02408	31.4232	5.50155	47.3687	-5.6322	92.2421	18.9765	-2.69819	-14.4374	-32.4084	-8.72168	-0.544417	1.13962	5.87679	25.4786	43.7308	6.73657	70.9869	52.6911	3.41062	-13.6933	-30.4809	-18.2554	-2.56335	37.0508	-7.39081	-6.98583	48.4559	14.7595
1424	-2.5203	-0.068604	22.028	-1.10765	0.203062	3.95999	-1.10763	0.203176	9.78042	-0.840728	0.0851736	13.1727	1.0443	-9.71184	22.9274	-0.597418	-18.0682	6.92527	-1.4792	1.75979	-3.82272	30.9239	6.76209	47.4637	-3.4876	95.5703	18.6985	-5.785	-13.822	-32.4943	-8.69662	-0.586781	1.13678	5.85018	25.4994	43.6879	6.81122	71.035	52.7035	3.37583	-13.6792	-30.5182	-18.2833	-2.65483	37.0699	-7.35165	-6.92712	48.4943	14.745
1426	-2.51905	-0.101901	22.0079	-1.11019	0.18829	3.95084	-1.11017	0.188405	9.77127	-0.841738	0.0739553	13.1659	0.995099	-9.73495	23.1894	-0.657422	-18.0962	7.41755	-1.47936	1.83804	-3.7345	30.6294	7.86994	47.4261	-1.97953	97.7236	19.1968	-9.20739	-13.0761	-31.6609	-8.70743	-0.647344	1.125	5.80912	25.4982	43.6487	6.93157	71.1573	52.7192	3.33997	-13.6327	-30.5467	-18.3075	-2.73575	37.0641	-7.3198	-6.87908	48.5142	14.7224
1428	-2.52686	-0.159277	21.9897	-1.11891	0.163846	3.9424	-1.11889	0.163962	9.76283	-0.846786	0.0551314	13.1595	0.94807	-9.77323	23.4606	-0.715702	-18.1528	7.92766	-1.35241	1.80845	-3.79881	30.6802	8.44269	47.2946	-1.74722	97.9249	20.4561	-12.4069	-12.3126	-30.1997	-8.74797	-0.724153	1.10059	5.77596	25.4899	43.6296	7.08055	71.305	52.7243	3.31305	-13.5643	-30.5579	-18.3264	-2.7955	37.0251	-7.29318	-6.84722	48.5023	14.6988
1430	-2.5385	-0.261689	21.9646	-1.13345	0.120041	3.93064	-1.13344	0.120156	9.75107	-0.855024	0.0214667	13.1506	0.854691	-9.78941	23.7362	-0.852464	-18.1578	8.45001	-1.08801	1.62311	-4.04261	31.1991	7.92981	47.3203	-3.54328	96.1009	22.0201	-15.6562	-10.7728	-28.988	-8.79464	-0.853307	1.05778	5.82697	25.5413	43.6231	7.23623	71.3183	52.7083	3.30118	-13.5274	-30.5486	-18.3483	-2.87715	36.9465	-7.22753	-6.77855	48.4587	14.7257
1432	-2.55127	-0.304558	21.9363	-1.14299	0.102337	3.91779	-1.14298	0.102456	9.73822	-0.861088	0.00762936	13.141	0.791678	-9.85232	24.007	-0.945143	-18.2564	8.96377	-0.852308	1.36778	-4.28869	31.8335	7.07023	47.2727	-5.71673	93.0709	22.7491	-15.4483	-9.85032	-28.9713	-8.8042	-0.878299	0.945262	5.87231	25.5811	43.6966	7.28911	71.2615	52.6194	3.29543	-13.5084	-30.4793	-18.351	-2.88451	36.8657	-7.19791	-6.76552	48.3978	14.7506
1434	-2.5614	-0.274907	21.9147	-1.14468	0.116103	3.90831	-1.14467	0.116222	9.72874	-0.863186	0.0178044	13.1339	0.768737	-9.96161	24.2524	-0.978414	-18.4499	9.43002	-0.704621	1.08351	-4.50384	32.4431	6.12358	47.0879	-7.67325	89.5452	22.6503	-11.3994	-10.1079	-30.1087	-8.77475	-0.791299	0.77639	5.90757	25.597	43.8486	7.20488	71.14	52.4844	3.29791	-13.5092	-30.3639	-18.3332	-2.80179	36.8013	-7.22079	-6.81822	48.3258	14.7677
1436	-2.56082	-0.221916	21.94	-1.13954	0.139342	3.91988	-1.13953	0.139458	9.74031	-0.860743	0.0355157	13.1426	0.754668	-10.0543	24.3991	-1.00474	-18.6157	9.71118	-0.713331	0.853489	-4.72891	32.8182	5.46143	46.6876	-8.29216	87.2862	22.9131	-5.63716	-12.9412	-32.9958	-8.73879	-0.715776	0.659599	6.00479	25.5972	44.0182	6.92435	70.9084	52.4608	3.3274	-13.5469	-30.2918	-18.3105	-2.63807	36.7964	-7.3077	-6.89604	48.2488	14.8026
1438	-2.53765	-0.179173	21.963	-1.12547	0.156005	3.93039	-1.12545	0.156121	9.75082	-0.85122	0.048849	13.1505	0.695391	-10.1437	24.4952	-1.11949	-18.7654	9.90481	-0.735769	0.569399	-5.01175	33.1689	4.55671	46.3603	-9.45645	84.0696	23.5019	-1.60001	-16.2832	-35.3477	-8.75661	-0.642563	0.543236	6.10078	25.6354	44.138	6.76715	70.7232	52.5089	3.36164	-13.5919	-30.2705	-18.2974	-2.53962	36.7752	-7.33041	-6.95265	48.1738	14.8539
1440	-2.49503	-0.160799	21.9738	-1.10514	0.160154	3.93546	-1.10513	0.160268	9.75589	-0.836269	0.0531864	13.1543	0.593912	-10.2315	24.5759	-1.31275	-18.903	10.0755	-0.736975	0.239782	-5.33083	33.5299	3.41196	46.17	-11.2575	80.1283	24.3298	0.185419	-18.9357	-36.4368	-8.8304	-0.588031	0.428041	6.17439	25.7017	44.1957	6.78043	70.6262	52.6038	3.39269	-13.6271	-30.2972	-18.2947	-2.54209	36.7244	-7.27458	-6.96601	48.1092	14.913
1442	-2.45684	-0.182086	21.9803	-1.09042	0.147359	3.93834	-1.0904	0.147472	9.75877	-0.824482	0.0445096	13.1564	0.512192	-10.319	24.74	-1.45774	-19.0444	10.3977	-0.714959	-0.00927951	-5.55558	33.8831	2.48213	46.1284	-12.4362	78.4773	24.6657	0.860286	-19.1085	-36.6167	-8.90867	-0.614627	0.358732	6.19453	25.6875	44.2195	6.82313	70.6438	52.673	3.40928	-13.6053	-30.343	-18.2873	-2.64147	36.6569	-7.20898	-6.89528	48.082	14.9469
1444	-2.42766	-0.212635	21.9876	-1.08048	0.131355	3.94149	-1.08047	0.131467	9.76192	-0.816089	0.0331435	13.1587	0.50226	-10.4126	24.9286	-1.46922	-19.2132	10.7564	-0.689172	-0.163784	-5.69664	34.1387	1.91151	46.0109	-12.8896	78.3606	24.7584	1.15911	-19.0386	-36.5933	-8.95223	-0.656277	0.295429	6.20122	25.7077	44.2346	6.89499	70.6304	52.7244	3.42654	-13.6032	-30.3847	-18.2765	-2.74182	36.6097	-7.16561	-6.83511	48.059	14.9546
1446	-2.40747	-0.23865	21.9927	-1.07407	0.118151	3.94369	-1.07405	0.118262	9.76412	-0.810492	0.0236582	13.1603	0.568817	-10.5111	25.1195	-1.34135	-19.4076	11.1094	-0.662657	-0.243038	-5.77561	34.3133	1.69904	45.7725	-12.7819	79.0746	24.7569	1.34326	-19.257	-36.5124	-8.95572	-0.684509	0.224915	6.20963	25.7701	44.2507	6.97017	70.554	52.7518	3.44582	-13.631	-30.4092	-18.2646	-2.81517	36.5874	-7.14547	-6.8022	48.0313	14.9403
1448	-2.38779	-0.232049	21.9771	-1.06486	0.119135	3.93687	-1.06485	0.119245	9.7573	-0.803665	0.0249372	13.1552	0.675059	-10.6085	25.2758	-1.1455	-19.6086	11.3929	-0.628078	-0.357395	-5.8836	34.5715	1.66077	45.4182	-13.0785	78.1266	25.0429	1.39384	-19.7738	-36.136	-8.94423	-0.640566	0.127826	6.24094	25.8023	44.2749	6.9653	70.4337	52.7332	3.46009	-13.6594	-30.392	-18.2615	-2.8636	36.5699	-7.09908	-6.75719	47.9937	14.9191
1450	-2.36863	-0.231456	21.9528	-1.05643	0.117497	3.92611	-1.05642	0.117606	9.74654	-0.797264	0.024201	13.1471	0.773098	-10.6863	25.3942	-0.96565	-19.7714	11.6054	-0.590312	-0.469946	-5.99438	34.7834	1.51172	45.1856	-13.4463	77.1888	25.2464	1.49163	-20.0082	-36.0381	-8.93499	-0.600959	0.0378825	6.28922	25.8202	44.3	6.94277	70.3101	52.6935	3.46109	-13.6747	-30.3633	-18.2602	-2.8356	36.5495	-7.10032	-6.77726	47.9618	14.9251
1452	-2.3502	-0.243967	21.9229	-1.04954	0.110176	3.91285	-1.04953	0.110285	9.73328	-0.791664	0.0191183	13.1372	0.848239	-10.7388	25.4732	-0.82794	-19.8833	11.7457	-0.555085	-0.566948	-6.09754	34.9186	1.22719	45.112	-13.7485	76.6982	25.3096	1.63494	-19.9197	-36.2708	-8.93436	-0.583478	-0.0396835	6.34323	25.8269	44.3194	6.92553	70.2079	52.6457	3.45177	-13.6758	-30.3389	-18.259	-2.74809	36.5228	-7.14745	-6.85818	47.9399	14.9574
1454	-2.33387	-0.263607	21.8883	-1.04421	0.0999112	3.89739	-1.0442	0.100019	9.71782	-0.787061	0.0117347	13.1256	0.900393	-10.7652	25.5172	-0.731805	-19.9424	11.8222	-0.540187	-0.611307	-6.16383	34.952	1.02995	45.0976	-13.5583	77.1875	25.3091	1.57142	-19.8921	-36.4338	-8.94478	-0.589176	-0.118896	6.36127	25.8318	44.3149	6.95545	70.1776	52.613	3.45193	-13.6746	-30.3548	-18.2596	-2.71041	36.4878	-7.16904	-6.92308	47.9336	14.9711
1456	-2.32322	-0.277226	21.8644	-1.04081	0.092857	3.88675	-1.0408	0.0929645	9.70718	-0.784089	0.0066461	13.1176	0.941101	-10.7695	25.5264	-0.657115	-19.9589	11.8339	-0.538761	-0.637065	-6.21362	35.0352	0.923273	45.1473	-13.5577	77.2558	25.4298	1.59873	-19.9049	-36.6534	-8.96277	-0.598664	-0.182649	6.36193	25.808	44.294	6.98271	70.1988	52.6109	3.46119	-13.6775	-30.3796	-18.2493	-2.74786	36.446	-7.15995	-6.89938	47.9224	14.9953
1458	-2.32019	-0.278704	21.8516	-1.03962	0.0918672	3.88104	-1.03961	0.0919744	9.70147	-0.783142	0.00596746	13.1133	0.970805	-10.7473	25.5024	-0.601956	-19.9249	11.7832	-0.555178	-0.675628	-6.25464	35.1963	0.91172	45.2258	-13.9835	76.5738	25.902	1.75746	-19.9496	-37.0058	-8.97792	-0.60142	-0.228474	6.35552	25.7646	44.2578	6.99398	70.2475	52.6357	3.48107	-13.6885	-30.405	-18.2299	-2.85503	36.4003	-7.11638	-6.79895	47.8985	15.0311
1460	-2.33099	-0.254941	21.8336	-1.04216	0.103153	3.87315	-1.04215	0.103261	9.69358	-0.785718	0.0142424	13.1074	0.999657	-10.7018	25.4711	-0.544422	-19.8481	11.7172	-0.613921	-0.818704	-6.30202	35.3805	1.01031	45.2397	-14.9627	75.2747	27.2766	1.92065	-19.9145	-37.7616	-8.94604	-0.570627	-0.268898	6.36082	25.774	44.2117	6.99042	70.2464	52.6479	3.51758	-13.715	-30.4269	-18.2214	-2.97892	36.3614	-7.03182	-6.75779	47.8508	15.0617
1462	-2.33677	-0.232202	21.8155	-1.04259	0.113528	3.86519	-1.04258	0.113635	9.68562	-0.786668	0.0219621	13.1014	0.920107	-10.5337	25.3417	-0.672975	-19.5239	11.4736	-0.682978	-1.02894	-6.34875	35.6516	0.992281	45.0352	-17.0292	72.998	30.3365	2.18701	-20.0402	-38.5689	-8.93009	-0.54933	-0.264244	6.4176	25.7514	44.1178	6.91884	70.2104	52.6849	3.54838	-13.7564	-30.4371	-18.2173	-3.05698	36.3237	-6.96485	-6.72319	47.7877	15.0756
1464	-2.33685	-0.230081	21.7997	-1.04243	0.114381	3.8582	-1.04242	0.114489	9.67863	-0.7866	0.022598	13.0962	0.677051	-10.1103	24.9783	-1.07776	-18.6968	10.7958	-0.754816	-1.27385	-6.35702	36.013	0.842539	44.608	-20.0897	69.7724	35.2792	2.58425	-20.1581	-39.1863	-8.93767	-0.555766	-0.214869	6.53147	25.6807	43.9654	6.81433	70.1487	52.7844	3.57102	-13.8032	-30.4489	-18.2196	-3.09761	36.2947	-6.91757	-6.67594	47.7249	15.0726
1466	-2.34239	-0.296054	21.8062	-1.05091	0.0861038	3.86073	-1.0509	0.0862169	9.68116	-0.791238	0.000947339	13.098	0.142674	-8.99738	23.934	-1.94049	-16.5337	8.82968	-0.84096	-1.48948	-6.17173	36.4687	0.728771	44.0926	-23.7174	66.5502	41.7378	2.98933	-19.3965	-39.1104	-8.93948	-0.609365	-0.152305	6.70651	25.5811	43.7627	6.84022	70.0642	53.0881	3.60202	-13.8247	-30.5348	-18.2401	-3.20676	36.3128	-6.83475	-6.5722	47.7083	15.0616
1468	-2.37883	-0.426982	21.7514	-1.07886	0.031953	3.83555	-1.07886	0.03206	9.65599	-0.808867	-0.0413	13.0791	-0.36633	-7.49666	22.4492	-2.66828	-13.6436	6.00044	-0.878748	-1.49017	-5.94671	36.746	0.707815	43.6395	-27.4695	63.104	48.7206	3.30208	-18.5245	-37.9166	-8.94139	-0.762609	-0.120947	6.76843	25.4261	43.4407	7.11314	70.1282	53.375	3.61853	-13.7834	-30.6053	-18.2656	-3.34058	36.332	-6.76336	-6.45969	47.7688	15.0762
1470	-2.45182	-0.600899	21.6225	-1.12664	-0.038025	3.77706	-1.12665	-0.0379088	9.59749	-0.840361	-0.0966262	13.0351	-0.751986	-5.76715	20.6798	-3.06173	-10.34	2.61426	-0.861177	-1.23988	-5.7178	36.7125	0.858375	43.3562	-30.9879	59.4675	55.7026	3.03913	-17.71	-35.7478	-8.93283	-0.996636	-0.133904	6.69627	25.2014	43.0289	7.58392	70.3764	53.567	3.61246	-13.6935	-30.629	-18.3038	-3.53234	36.3357	-6.66741	-6.3195	47.8981	15.1237
1472	-2.55747	-0.744889	21.459	-1.18584	-0.0921977	3.70316	-1.18585	-0.0920809	9.5236	-0.881326	-0.140875	12.9796	-1.07183	-4.13479	18.97	-3.26957	-7.22041	-0.651452	-0.79752	-0.772916	-5.51294	36.1986	1.3395	43.4946	-33.5826	56.068	61.6519	0.655968	-16.9361	-33.5085	-8.86336	-1.19925	-0.215157	6.58148	24.861	42.7258	7.95083	70.7777	53.5845	3.56546	-13.646	-30.5634	-18.4017	-3.98106	36.298	-6.34072	-6.00619	48.0292	15.2143
1474	-2.67702	-0.79143	21.2342	-1.24211	-0.102952	3.60248	-1.24212	-0.10282	9.4229	-0.922721	-0.152517	12.9041	-1.29892	-2.75785	17.5341	-3.30085	-4.59627	-3.3861	-0.81494	-0.308074	-5.1264	34.9917	2.27702	43.7324	-34.7946	52.8328	66.4152	-3.31717	-15.9602	-32.0464	-8.80594	-1.30128	-0.194803	6.49318	24.532	42.3446	8.14098	71.2209	53.3645	3.52489	-13.6582	-30.4537	-18.513	-4.35294	36.2588	-6.03234	-5.76082	48.1464	15.2247
1476	-2.79347	-0.744745	20.9481	-1.28852	-0.0737501	3.47507	-1.28852	-0.0736171	9.2955	-0.959151	-0.133771	12.8087	-1.46004	-1.69964	16.4474	-3.26047	-2.58347	-5.44854	-0.933999	0.117768	-4.58701	33.0935	3.53157	43.9946	-34.834	49.912	69.7032	-8.08721	-14.8217	-31.5277	-8.77832	-1.28729	-0.0697437	6.44367	24.2133	41.8591	8.15732	71.662	52.9263	3.5172	-13.7232	-30.3206	-18.6231	-4.60942	36.2226	-5.78234	-5.59813	48.2445	15.1692
1478	-2.86567	-0.704808	20.6141	-1.31622	-0.0519042	3.3266	-1.31623	-0.0517704	9.14703	-0.981153	-0.119444	12.6974	-1.60245	-0.959055	15.7245	-3.2657	-1.165	-6.81696	-1.06947	0.631503	-4.29963	30.784	4.63797	44.6019	-34.7503	46.7382	71.3921	-11.1134	-14.029	-30.8915	-8.7912	-1.19617	-0.00165096	6.39324	23.7623	41.3349	8.10549	72.0699	52.4182	3.59235	-13.7774	-30.1936	-18.7227	-4.93813	36.1664	-5.49311	-5.32198	48.3207	15.2187
1480	-2.90166	-0.644856	20.2824	-1.32637	-0.0245942	3.17948	-1.32637	-0.024452	8.99991	-0.990363	-0.0999473	12.5871	-1.69801	-0.479289	15.2356	-3.26669	-0.244237	-7.7399	-1.39239	1.08294	-3.58359	28.2721	5.3688	44.5409	-35.0357	43.7939	72.1067	-12.3083	-13.6813	-31.1754	-8.7845	-0.985383	0.0355739	6.30499	23.3101	40.7863	8.1282	72.3693	51.8764	3.74652	-13.8581	-30.117	-18.791	-5.18674	36.1127	-5.30134	-5.15373	48.4012	15.3824
1482	-2.9067	-0.572632	19.9538	-1.32201	0.00531982	3.0339	-1.32201	0.00545621	8.85433	-0.988907	-0.0776319	12.478	-1.74283	-0.203823	14.9348	-3.24604	0.281242	-8.30605	-1.90779	1.44179	-2.42251	25.5072	5.77791	43.611	-35.1543	43.2373	71.2781	-11.0802	-13.1539	-33.6406	-8.74884	-0.700742	0.0754559	6.18372	22.8854	40.173	8.20078	72.506	51.3217	3.98526	-13.9795	-30.12	-18.832	-5.34308	36.0751	-5.21466	-5.10842	48.5084	15.6207
1484	-2.90008	-0.534984	19.5619	-1.31565	0.018696	2.86004	-1.31565	0.0188276	8.68047	-0.984943	-0.0676176	12.3477	-1.72216	0.0253472	14.8034	-3.12209	0.693574	-8.55457	-2.49931	1.8184	-1.31162	21.8951	6.30582	41.8522	-31.7789	53.7252	65.9915	-5.69508	-10.182	-43.9592	-8.69859	-0.576003	0.279652	6.08268	22.5069	39.2541	8.08162	72.2953	50.7297	4.34677	-14.1948	-30.3023	-18.8858	-5.49022	36.0843	-5.12509	-5.04033	48.6924	15.725
1486	-2.87333	-0.475749	19.2042	-1.29866	0.0400209	2.70162	-1.29866	0.040158	8.52205	-0.97352	-0.0509416	12.2289	-1.66157	0.158535	14.7009	-2.96123	0.915338	-8.74629	-3.02442	1.89506	-0.646053	18.0917	6.88056	39.9147	-26.4355	66.049	61.0738	-0.182159	-8.72786	-52.585	-8.64825	-0.419345	0.379062	6.08376	21.9571	38.4532	7.68104	72.2211	50.3336	4.71747	-14.3306	-30.3673	-18.9284	-5.63256	36.1384	-5.09395	-4.99535	48.9739	15.8958
1488	-2.8229	-0.394317	18.9076	-1.26952	0.0694541	2.57058	-1.26951	0.0695851	8.39101	-0.953542	-0.027397	12.1306	-1.59588	0.200763	14.5906	-2.82512	0.969648	-8.95056	-3.42528	1.6773	-0.439824	14.5369	7.55344	38.1275	-20.3278	76.3205	58.0729	3.83725	-8.81283	-57.5077	-8.61995	-0.196399	0.328436	6.16038	21.355	37.9138	7.18725	72.4011	50.12	5.00595	-14.3284	-30.2827	-18.9527	-5.74185	36.2179	-5.14193	-4.9982	49.3322	16.1718
1490	-2.7325	-0.33094	18.69	-1.2245	0.0881343	2.47458	-1.22449	0.0882635	8.29501	-0.921033	-0.0108046	12.0586	-1.63156	0.181142	14.4723	-2.89662	0.950096	-9.17072	-3.71509	1.42508	-0.285742	12.209	8.39065	37.0446	-16.4029	77.6925	57.4455	4.80267	-8.61317	-57.7931	-8.69114	0.0921338	0.188702	6.10806	21.4123	37.8235	7.49307	72.8342	49.8197	4.94771	-14.1455	-30.2175	-18.9501	-5.6753	36.254	-5.32271	-5.14761	49.6947	16.5746
1492	-2.66101	-0.331891	18.4942	-1.19328	0.080472	2.38784	-1.19327	0.0805903	8.20827	-0.897202	-0.0147592	11.9935	-1.70877	0.181369	14.4448	-3.03665	0.980574	-9.22354	-3.81484	1.25815	-0.176857	10.9912	8.6481	36.4041	-15.0183	76.7601	56.9915	5.78271	-8.58187	-57.7279	-8.75262	0.273294	0.0774719	6.0029	21.6682	37.8496	8.05169	73.2967	49.4481	4.81972	-13.8605	-30.0971	-18.93	-5.56651	36.2245	-5.5026	-5.24491	49.8652	16.8127
1494	-2.62842	-0.388892	18.3092	-1.18381	0.0516934	2.30543	-1.1838	0.0518155	8.12586	-0.888304	-0.0358324	11.9317	-1.79281	0.213546	14.5224	-3.17773	1.06931	-9.08177	-3.73394	1.17867	-0.144421	10.7242	8.18528	36.18	-15.8667	75.4861	56.268	7.14648	-8.93874	-58.2279	-8.77547	0.332329	0.0256947	5.89761	21.9104	37.8832	8.60792	73.7147	49.0366	4.72892	-13.5195	-29.9067	-18.8949	-5.50772	36.1245	-5.6113	-5.21963	49.8257	16.8743
1496	-2.65415	-0.417177	18.1483	-1.19742	0.0405489	2.23366	-1.19742	0.0406727	8.05409	-0.897773	-0.0451611	11.8778	-1.78893	0.234597	14.6729	-3.16388	1.10252	-8.80234	-3.55781	1.00959	-0.426479	10.8784	6.99021	36.4174	-17.4767	76.3615	55.1836	7.4819	-10.1806	-58.3766	-8.74546	0.385246	0.0443736	5.97203	21.6409	37.8059	8.53368	74.0498	48.7367	4.86295	-13.2151	-29.6341	-18.8442	-5.76212	35.9541	-5.50473	-4.95162	49.7034	17.0284
1498	-2.70796	-0.438423	18.0152	-1.22273	0.0349845	2.17422	-1.22273	0.0351107	7.99465	-0.916329	-0.0510349	11.8333	-1.79777	0.257294	14.8216	-3.17259	1.1436	-8.5267	-3.40346	0.877941	-0.622342	11.0215	6.50349	36.4889	-18.5313	76.7683	54.4822	7.69037	-11.2008	-58.364	-8.71599	0.446297	-0.0261511	6.04149	21.4196	37.8027	8.57897	74.2859	48.5343	4.97068	-12.9437	-29.358	-18.794	-6.06524	35.8075	-5.31591	-4.72322	49.5953	17.0712
1500	-2.77398	-0.45121	17.9048	-1.25268	0.0342519	2.12483	-1.25268	0.0343811	7.94526	-0.938667	-0.0535751	11.7962	-1.82929	0.278261	14.9515	-3.22313	1.19046	-8.2864	-3.3098	0.798534	-0.678525	11.0261	6.85086	36.3401	-18.8197	76.3496	54.2545	7.95371	-11.7701	-58.2815	-8.69905	0.520215	-0.19629	6.06119	21.3252	37.8778	8.84478	74.4251	48.4197	5.0171	-12.716	-29.1063	-18.7591	-6.33958	35.7144	-5.08717	-4.57688	49.5223	16.9706
1502	-2.82096	-0.441361	17.7899	-1.27241	0.0417838	2.07366	-1.27241	0.0419153	7.89409	-0.953881	-0.0492975	11.7579	-1.83576	0.274643	15.0894	-3.2374	1.18294	-8.03024	-3.29283	0.720641	-0.767214	10.9759	7.01891	36.3751	-19.0923	76.1611	53.9653	8.22012	-12.073	-58.4448	-8.68693	0.595761	-0.342763	6.01445	21.1588	37.8754	9.06439	74.4983	48.343	5.09404	-12.5416	-28.8915	-18.784	-6.51812	35.6817	-4.86053	-4.38838	49.4224	16.7406
1504	-2.85653	-0.41404	17.6909	-1.2857	0.0560944	2.02973	-1.28569	0.0562273	7.85016	-0.96471	-0.0395327	11.725	-1.81087	0.26537	15.1897	-3.19639	1.15435	-7.8431	-3.30153	0.665362	-0.899068	10.9124	7.11639	36.46	-19.1834	76.303	53.7794	8.30946	-12.198	-58.6104	-8.67946	0.661825	-0.49602	6.00606	20.9623	37.8433	9.1674	74.5392	48.3498	5.19452	-12.5011	-28.7848	-18.8373	-6.65147	35.7315	-4.65496	-4.24594	49.4305	16.5704
1506	-2.87964	-0.37547	17.6108	-1.29261	0.0744023	1.99428	-1.2926	0.0745356	7.81471	-0.971031	-0.0263603	11.6985	-1.76	0.258692	15.2443	-3.10674	1.12201	-7.74044	-3.31654	0.636871	-1.06101	10.848	7.16335	36.5537	-19.1141	76.6935	53.7087	8.25	-12.1936	-58.7463	-8.67703	0.71251	-0.651195	6.04276	20.7611	37.7983	9.15712	74.575	48.4264	5.29733	-12.5844	-28.7858	-18.899	-6.78145	35.8637	-4.48419	-4.16277	49.6048	16.5583
1508	-2.88259	-0.343004	17.5427	-1.29121	0.0884367	1.96422	-1.2912	0.0885699	7.78465	-0.970873	-0.0158439	11.6759	-1.72002	0.271641	15.257	-3.02932	1.13046	-7.7162	-3.31082	0.63599	-1.16861	10.7633	7.30055	36.5697	-18.9999	76.7215	53.7363	8.35715	-12.1105	-58.9459	-8.68564	0.741071	-0.780734	6.03685	20.629	37.7777	9.16216	74.6839	48.4912	5.30941	-12.6755	-28.8235	-18.9232	-7.05624	36.0586	-4.34468	-4.10972	50.0334	16.9051
1510	-2.87715	-0.327935	17.4926	-1.28758	0.0942714	1.94212	-1.28757	0.0944041	7.76255	-0.968527	-0.0112989	11.6594	-1.66096	0.289951	15.2854	-2.91533	1.14128	-7.6624	-3.31138	0.663573	-1.24081	10.7501	7.33544	36.6005	-18.9964	76.8389	53.6934	8.3926	-12.0934	-59.123	-8.6841	0.735159	-0.872066	6.07207	20.5791	37.7828	9.12063	74.7388	48.5211	5.30106	-12.7585	-28.8628	-18.8925	-7.23419	36.2943	-4.43079	-4.11627	50.7162	17.3731
1512	-2.86645	-0.330282	17.4595	-1.28308	0.09215	1.9274	-1.28307	0.0922824	7.74783	-0.96503	-0.0126298	11.6483	-1.58559	0.303993	15.3434	-2.77347	1.13771	-7.55316	-3.31522	0.710614	-1.29019	10.8086	7.26789	36.6587	-19.1017	77.0586	53.5741	8.34582	-12.1559	-59.2447	-8.6737	0.699409	-0.928227	6.14874	20.5984	37.8095	9.03409	74.7281	48.5166	5.28711	-12.8246	-28.8911	-18.8145	-7.34173	36.5382	-4.65757	-4.14964	51.5316	17.7727
1514	-2.85038	-0.334413	17.4367	-1.27638	0.0888705	1.91729	-1.27637	0.0890022	7.73772	-0.959813	-0.0146767	11.6407	-1.52855	0.287523	15.4232	-2.67635	1.08505	-7.40357	-3.2852	0.738702	-1.36156	10.8561	7.27048	36.7145	-19.1425	77.0356	53.5456	8.38468	-12.1935	-59.2479	-8.68319	0.664097	-0.977837	6.19707	20.6129	37.8373	8.93789	74.7275	48.5233	5.26322	-12.8769	-28.9109	-18.7363	-7.73087	36.6887	-4.46876	-4.11276	51.9981	17.5968
1516	-2.83242	-0.350355	17.4056	-1.26983	0.0802124	1.90348	-1.26982	0.0803433	7.72391	-0.95436	-0.0207612	11.6304	-1.4831	0.257395	15.5252	-2.60544	1.01147	-7.21275	-3.24826	0.779944	-1.42195	10.8448	7.33087	36.7423	-19.0665	76.9861	53.5103	8.42191	-12.2093	-59.2421	-8.68647	0.628687	-1.01441	6.21349	20.6411	37.8522	8.91321	74.715	48.4847	5.2407	-12.9141	-28.9106	-18.6758	-8.15892	36.7955	-4.18198	-3.86366	52.2633	17.2543
1518	-2.81595	-0.374931	17.3626	-1.26463	0.0678237	1.88427	-1.26463	0.0679542	7.7047	-0.949686	-0.0297312	11.6159	-1.45142	0.223152	15.6357	-2.56103	0.935371	-7.00633	-3.21403	0.83475	-1.46458	10.7786	7.41956	36.7407	-18.9034	76.9691	53.4502	8.44454	-12.2114	-59.2606	-8.68005	0.596895	-1.04174	6.2094	20.6783	37.8569	8.9512	74.6895	48.4064	5.22211	-12.9392	-28.8944	-18.636	-8.56665	36.8892	-3.87529	-3.40242	52.4165	16.8376
1520	-2.81159	-0.392804	17.3133	-1.26419	0.0593319	1.86224	-1.26418	0.0594623	7.68267	-0.948808	-0.0360961	11.5994	-1.44679	0.207479	15.7112	-2.55877	0.90368	-6.86581	-3.1939	0.879532	-1.4851	10.7286	7.40016	36.7274	-18.8447	77.0551	53.3652	8.46188	-12.242	-59.3319	-8.67477	0.576624	-1.08052	6.24332	20.7048	37.8791	8.93028	74.6503	48.3574	5.20108	-12.9671	-28.8856	-18.5972	-8.90496	37.0254	-3.59287	-2.82413	52.6551	16.3153
1522	-2.80458	-0.378931	17.2598	-1.25997	0.064503	1.83861	-1.25996	0.0646328	7.65904	-0.945981	-0.0320111	11.5817	-1.44213	0.206399	15.7138	-2.5507	0.899965	-6.86087	-3.20088	0.909637	-1.51471	10.7146	7.38004	36.7473	-18.8579	77.0974	53.3144	8.52132	-12.2953	-59.4124	-8.65727	0.573607	-1.09248	6.29646	20.6907	37.9159	8.86897	74.6467	48.3391	5.20526	-12.9823	-28.9024	-18.5864	-9.31006	37.3132	-3.33375	-2.59937	53.3317	15.6765
1524	-2.79544	-0.33712	17.2031	-1.25253	0.0817199	1.81371	-1.25252	0.0818492	7.63414	-0.941513	-0.0187184	11.563	-1.43275	0.213968	15.6528	-2.53048	0.911503	-6.97414	-3.22822	0.921793	-1.57121	10.7367	7.37431	36.8016	-18.9255	77.0855	53.3076	8.61067	-12.37	-59.4886	-8.63569	0.590191	-1.08991	6.35748	20.6339	37.9654	8.78221	74.6941	48.3511	5.23207	-12.9826	-28.9397	-18.5826	-9.84899	37.8023	-3.11184	-2.73819	54.418	15.2157
1526	-2.80049	-0.312945	17.1402	-1.25276	0.09234	1.78587	-1.25275	0.0924696	7.6063	-0.942358	-0.0108512	11.5422	-1.42675	0.20843	15.6078	-2.52129	0.900084	-7.05749	-3.23454	0.911641	-1.70128	10.7672	7.34488	36.8427	-18.9865	77.1221	53.3307	8.6257	-12.4647	-59.544	-8.65803	0.629244	-1.16461	6.39654	20.5586	38.0215	8.7189	74.8056	48.3857	5.24211	-12.97	-28.9576	-18.4881	-10.6461	38.6117	-3.04936	-2.71695	55.5143	16.4285
1528	-2.81016	-0.277761	17.0911	-1.25412	0.108245	1.76426	-1.25411	0.108374	7.58469	-0.944389	0.000905938	11.526	-1.4263	0.193615	15.5668	-2.52563	0.873727	-7.13351	-3.23435	0.879649	-1.8255	10.7855	7.33405	36.8982	-19.0376	77.1579	53.3374	8.64695	-12.5538	-59.625	-8.68218	0.68397	-1.23933	6.40147	20.4694	38.0731	8.70925	74.9482	48.4105	5.25513	-12.9665	-28.9557	-18.2861	-11.638	39.3831	-2.6618	-2.91908	56.0893	18.9002
1530	-2.82298	-0.227634	17.0544	-1.25564	0.131027	1.74821	-1.25563	0.131156	7.56864	-0.946979	0.0178046	11.514	-1.42901	0.173706	15.5388	-2.53769	0.839006	-7.18527	-3.22823	0.839739	-1.91968	10.7866	7.35307	36.9688	-19.0746	77.1869	53.3031	8.67544	-12.634	-59.7135	-8.69497	0.741369	-1.29266	6.37838	20.3834	38.1072	8.7581	75.0733	48.4107	5.27797	-12.9694	-28.9322	-17.9995	-12.7261	40.0069	-1.75254	-3.3191	55.9705	21.8635
1532	-2.84377	-0.166292	16.9972	-1.25976	0.159246	1.72315	-1.25975	0.159375	7.54358	-0.95186	0.0385821	11.4953	-1.42236	0.16615	15.5612	-2.52847	0.822383	-7.14337	-3.20451	0.84629	-1.97009	10.7657	7.41083	37.0409	-19.0805	77.2282	53.1745	8.64252	-12.7182	-59.6821	-8.6798	0.759412	-1.30479	6.35746	20.3586	38.0765	8.86522	75.0102	48.3614	5.33239	-12.9344	-28.8799	-17.7568	-13.6065	40.4562	0.0723585	-3.75133	55.07	22.4043
1534	-2.85343	-0.115052	16.9665	-1.25983	0.182294	1.70979	-1.25981	0.182425	7.53022	-0.953384	0.0557795	11.4853	-1.41238	0.153537	15.6012	-2.51514	0.795008	-7.06881	-3.19566	0.876593	-1.96784	10.7927	7.4676	37.0831	-19.1496	77.2417	53.029	8.60496	-12.8107	-59.6527	-8.65824	0.748914	-1.31159	6.39433	20.3586	38.0662	8.89761	74.9257	48.2899	5.3522	-12.9391	-28.8495	-17.4558	-14.235	40.6504	1.78587	-2.75189	53.8497	22.6629
1536	-2.84652	-0.0818386	16.9675	-1.2541	0.196286	1.71045	-1.25408	0.196415	7.53088	-0.94999	0.0666057	11.4858	-1.39757	0.135171	15.6479	-2.49511	0.75527	-6.98157	-3.21212	0.914926	-1.91604	10.8734	7.52344	37.0831	-19.2836	77.2228	52.9009	8.5722	-12.8981	-59.6499	-8.644	0.714176	-1.32195	6.49959	20.3834	38.0871	8.83389	74.8533	48.2108	5.32492	-12.9936	-28.8491	-17.1136	-14.7452	40.5715	3.24485	-0.525428	52.4453	23.0299
1538	-2.82311	-0.0739819	16.9807	-1.24319	0.197899	1.71646	-1.24317	0.198027	7.53689	-0.94194	0.0685206	11.4903	-1.36514	0.125682	15.6916	-2.43974	0.725356	-6.89964	-3.26272	0.919156	-1.83573	10.9621	7.61961	37.0349	-19.4076	77.1913	52.8383	8.52539	-12.9301	-59.6618	-8.66564	0.658612	-1.33912	6.6569	20.4718	38.1111	8.7279	74.7646	48.1439	5.26319	-13.0617	-28.8588	-16.9208	-15.8059	40.2107	5.28096	0.726283	50.9549	23.0489
1540	-2.77443	-0.0873687	16.9873	-1.22294	0.1881	1.71944	-1.22293	0.188226	7.53987	-0.926181	0.0624951	11.4925	-1.3353	0.110146	15.7222	-2.39122	0.685647	-6.84213	-3.33363	0.884327	-1.73479	11.0476	7.74209	36.9036	-19.4518	77.144	52.8856	8.50673	-12.8858	-59.677	-8.73811	0.632954	-1.33815	6.83477	20.5443	38.075	8.59175	74.7112	48.1374	5.19577	-13.1559	-28.8743	-16.5682	-16.8565	39.7401	6.87429	1.4171	49.9499	22.9818
1542	-2.70091	-0.12136	16.979	-1.1935	0.167159	1.71575	-1.19349	0.167282	7.53618	-0.902836	0.0487158	11.4897	-1.31085	0.0844831	15.7305	-2.35605	0.62987	-6.82601	-3.40922	0.818953	-1.63192	11.1188	7.85401	36.7062	-19.4129	77.1081	53.0321	8.52147	-12.7724	-59.7052	-8.85639	0.644192	-1.32619	7.00169	20.5845	37.9833	8.44976	74.7051	48.1974	5.13823	-13.2607	-28.894	-15.9712	-17.6973	39.1982	7.70722	1.69899	49.6086	22.8908
1544	-2.61014	-0.178842	16.9433	-1.15842	0.134367	1.69978	-1.15841	0.134487	7.52021	-0.874517	0.026416	11.4776	-1.27841	0.0446283	15.6947	-2.31133	0.546118	-6.89146	-3.45291	0.76009	-1.58709	11.1528	7.8167	36.5389	-19.3567	77.1925	53.1898	8.55148	-12.6376	-59.7931	-8.98834	0.669968	-1.35456	7.07373	20.6096	37.9216	8.36725	74.7486	48.2952	5.11572	-13.3065	-28.9204	-15.066	-18.0058	38.5659	7.34126	2.10904	50.1071	22.5726
1546	-2.51958	-0.243376	16.9082	-1.12399	0.0985134	1.68409	-1.12398	0.0986292	7.50453	-0.846488	0.00178651	11.4657	-1.27252	0.00444129	15.6161	-2.31497	0.472158	-7.03668	-3.42179	0.755357	-1.57769	11.144	7.72438	36.4069	-19.2893	77.3193	53.35	8.58532	-12.5159	-59.9628	-9.10193	0.685644	-1.41027	7.07347	20.6093	37.8725	8.35852	74.7916	48.4279	5.13347	-13.3318	-28.9547	-14.0398	-18.0887	37.757	6.44653	3.60417	49.9273	22.948
1548	-2.43481	-0.30809	16.8874	-1.09211	0.0631433	1.67473	-1.0921	0.063256	7.49516	-0.820395	-0.0226302	11.4586	-1.292	-0.033656	15.5215	-2.36407	0.411578	-7.21223	-3.32585	0.771776	-1.59843	11.1016	7.6147	36.3363	-19.2516	77.4616	53.4904	8.60418	-12.4281	-60.1586	-9.17683	0.700032	-1.49356	7.02392	20.5787	37.8517	8.40207	74.8168	48.5646	5.17825	-13.3564	-28.9807	-13.0645	-18.1816	36.9781	5.44629	5.53369	49.1014	23.8243
1550	-2.3624	-0.363777	16.9132	-1.06491	0.0329805	1.68614	-1.06491	0.0330898	7.50656	-0.798138	-0.043418	11.4671	-1.30112	-0.0792563	15.4987	-2.39729	0.3323	-7.2539	-3.25314	0.590762	-1.67563	11.0452	7.53443	36.4428	-19.4035	77.6021	53.5581	8.54314	-12.41	-60.1125	-9.14551	0.788815	-1.63478	6.99023	20.4884	37.9439	8.38719	74.8104	48.6052	5.18962	-13.4268	-28.923	-12.6561	-19.0563	37.2319	5.63772	3.98733	49.3217	23.751
1552	-2.27082	-0.415998	16.9247	-1.02903	0.00269625	1.69124	-1.02903	0.00280264	7.51167	-0.769382	-0.0637516	11.4708	-1.29387	-0.107252	15.6188	-2.39458	0.276516	-7.03025	-3.18237	0.513085	-1.58901	11.1331	7.58976	36.4405	-19.5602	77.6191	53.5153	8.47409	-12.4402	-60.0614	-9.21224	0.846398	-1.67286	7.03318	20.4672	37.9871	8.36956	74.7595	48.509	5.19097	-13.5281	-28.8772	-12.4079	-19.3324	37.2687	5.62049	2.98804	49.3218	23.4029
1554	-2.16535	-0.474804	16.9043	-0.98759	-0.0317644	1.68222	-0.987594	-0.0316625	7.50265	-0.7362	-0.0868765	11.464	-1.26514	-0.109852	15.8457	-2.34354	0.257303	-6.60833	-3.12423	0.574249	-1.34684	11.3637	7.75981	36.31	-19.7049	77.5207	53.3904	8.41238	-12.4966	-60.0429	-9.3883	0.842563	-1.61364	7.15066	20.5044	37.9687	8.34588	74.7107	48.3237	5.18253	-13.662	-28.8658	-12.2062	-18.9641	36.9607	5.20163	3.19052	48.9722	22.9816
1556	-2.09893	-0.57611	16.839	-0.966682	-0.081869	1.65292	-0.96669	-0.0817698	7.47336	-0.717358	-0.123039	11.4419	-1.20252	-0.0732198	15.9589	-2.21648	0.299489	-6.39789	-3.14169	0.62248	-1.18787	11.5915	7.85834	36.2547	-19.9766	77.4572	53.3274	8.34288	-12.5085	-59.9924	-9.52072	0.750663	-1.64879	7.28209	20.4227	38.008	8.24166	74.8817	48.2849	5.14024	-13.8687	-28.9016	-11.9159	-19.0934	36.9543	4.87062	3.61971	48.8287	23.1475
1558	-2.04183	-0.694229	16.7608	-0.951174	-0.138626	1.61787	-0.951188	-0.138528	7.4383	-0.702121	-0.164524	11.4155	-1.14154	-0.0445804	15.9972	-2.09518	0.329085	-6.32647	-3.12925	0.710942	-1.1625	11.6877	7.84852	36.2286	-20.1122	77.4562	53.3394	8.31892	-12.5216	-59.9396	-9.60432	0.657442	-1.68561	7.31021	20.3028	38.0003	8.22489	75.0526	48.3506	5.1403	-13.968	-28.8907	-11.7068	-19.2062	37.0407	4.72848	3.84545	48.5164	22.9451
1560	-1.99469	-0.81858	16.6871	-0.940502	-0.197277	1.58471	-0.940522	-0.19718	7.40514	-0.690371	-0.20773	11.3905	-1.08908	-0.0316853	15.9705	-1.99495	0.334111	-6.3756	-3.07321	0.836533	-1.25481	11.6343	7.72923	36.2253	-20.0861	77.5268	53.395	8.33356	-12.5467	-59.9029	-9.62902	0.590332	-1.71374	7.23094	20.1652	37.9396	8.32511	75.1998	48.4988	5.17542	-13.9499	-28.8303	-11.6014	-19.2101	37.1601	4.77061	3.78678	48.0035	22.2509
1562	-1.99073	-0.92759	16.6525	-0.947536	-0.245525	1.56892	-0.947562	-0.245428	7.38935	-0.692529	-0.244268	11.3786	-1.03783	-0.016864	15.9068	-1.89614	0.343564	-6.49355	-3.02442	0.964241	-1.33335	11.478	7.56406	36.2402	-19.999	77.6681	53.3407	8.30401	-12.5832	-59.9367	-9.56607	0.573289	-1.76914	7.15181	20.028	37.8888	8.51798	75.4455	48.6605	5.13426	-13.9611	-28.8033	-11.5572	-19.0804	37.211	4.83565	3.68273	47.4593	21.2867
1564	-1.97398	-1.04858	16.6392	-0.94995	-0.299964	1.56255	-0.949981	-0.299866	7.38298	-0.690839	-0.285123	11.3737	-0.982508	-0.00521427	15.8293	-1.79102	0.345864	-6.63698	-2.97413	1.05039	-1.31256	11.4662	7.33489	36.266	-20.1902	77.7659	53.2098	8.27284	-12.679	-59.974	-9.5401	0.563112	-1.78172	7.10955	19.8994	37.8545	8.64855	75.6686	48.7946	5.09396	-13.9489	-28.7984	-11.4488	-19.0485	37.1879	4.74479	3.65291	47.0199	21.0061
1566	-1.93823	-1.17356	16.6443	-0.944391	-0.357605	1.56449	-0.944428	-0.357507	7.38492	-0.682989	-0.327848	11.3751	-0.922084	-0.0032095	15.7662	-1.68013	0.328448	-6.75371	-2.92185	1.08602	-1.21416	11.6302	7.11771	36.3124	-20.6216	77.7708	53.0525	8.23357	-12.8141	-59.9973	-9.58082	0.544382	-1.75121	7.11277	19.8103	37.8479	8.68083	75.8154	48.8899	5.05579	-13.9057	-28.8029	-11.2759	-19.115	37.1143	4.50698	3.69971	46.7505	21.4638
1568	-1.9157	-1.24937	16.6819	-0.940727	-0.392487	1.58099	-0.940767	-0.392391	7.40142	-0.678027	-0.353664	11.3874	-0.853411	-0.0373225	15.7904	-1.56749	0.241134	-6.70763	-2.85999	1.08745	-1.24676	11.8446	7.22841	36.4459	-20.787	77.589	53.0829	8.11572	-12.8616	-60.0163	-9.69128	0.484642	-1.74424	7.15009	19.8852	37.9007	8.61581	75.7694	48.9861	4.9511	-13.818	-28.7697	-11.1623	-19.0552	37.1091	4.39504	3.69552	46.7814	21.8617
1570	-1.88209	-1.27742	16.6781	-0.928257	-0.407517	1.57932	-0.928299	-0.407421	7.39975	-0.667742	-0.364099	11.3861	-0.808735	-0.0736858	15.9005	-1.4994	0.157482	-6.50241	-2.82251	1.0424	-1.25677	11.9884	7.47748	36.5469	-20.7608	77.341	53.0832	8.02759	-12.8618	-59.9336	-9.77455	0.49034	-1.75878	7.1484	19.9725	37.986	8.62815	75.7214	48.9262	4.85625	-13.8039	-28.6956	-11.1342	-18.8704	37.1108	4.21718	3.53306	46.7413	22.1482
1572	-1.8438	-1.28141	16.6266	-0.911678	-0.41259	1.5566	-0.911721	-0.412496	7.37704	-0.655005	-0.366862	11.369	-0.797036	-0.0918144	16.0762	-1.48474	0.118289	-6.17576	-2.80702	1.00385	-1.21772	12.0521	7.75293	36.6095	-20.6177	77.0959	52.9792	7.98236	-12.841	-59.7525	-9.80423	0.529051	-1.76532	7.0881	20.0363	38.0571	8.74408	75.6905	48.7187	4.80464	-13.8599	-28.5989	-11.1896	-18.5852	37.1197	3.99711	3.25841	46.584	22.2678
1574	-1.85023	-1.36895	16.5764	-0.921445	-0.450651	1.53394	-0.921492	-0.450557	7.35437	-0.659845	-0.39597	11.352	-0.825233	-0.0368666	16.2523	-1.51666	0.226501	-5.84959	-2.76939	1.21757	-1.13608	12.1584	7.76474	36.7315	-20.652	77.011	52.6458	7.92336	-12.8829	-59.5655	-9.77816	0.343818	-1.61785	6.94943	20.0741	37.9333	8.91312	75.5588	48.5427	4.86813	-13.8391	-28.56	-11.2906	-18.2969	37.1949	3.99498	3.17402	46.5276	22.1448
1576	-1.85935	-1.44053	16.531	-0.931096	-0.481484	1.51346	-0.931146	-0.481388	7.33389	-0.66506	-0.419663	11.3365	-0.860985	0.0205127	16.3165	-1.56152	0.34301	-5.73117	-2.7337	1.40294	-1.13926	12.2116	7.68509	36.866	-20.7143	76.9791	52.38	7.89835	-12.9261	-59.4713	-9.70289	0.180829	-1.51351	6.8803	20.1255	37.8347	8.96253	75.4162	48.4169	4.92858	-13.8664	-28.5614	-11.3538	-18.1411	37.234	4.01047	3.26839	46.3656	22.0512
1578	-1.85875	-1.47483	16.4979	-0.933506	-0.496711	1.49865	-0.933557	-0.496615	7.31908	-0.665869	-0.43122	11.3254	-0.887255	0.0643893	16.2538	-1.59363	0.433058	-5.84839	-2.708	1.49113	-1.22276	12.2113	7.55887	36.9781	-20.7857	76.9794	52.2594	7.90319	-12.9641	-59.4807	-9.59672	0.0977969	-1.48811	6.90951	20.1821	37.8196	8.85214	75.2914	48.3472	4.95647	-13.944	-28.5911	-11.3583	-18.1501	37.2194	4.00879	3.47605	46.099	22.0144
1580	-1.83428	-1.47429	16.4965	-0.922734	-0.498451	1.49812	-0.922785	-0.498356	7.31855	-0.657705	-0.43183	11.325	-0.872645	0.0952905	16.118	-1.55558	0.485763	-6.10066	-2.71206	1.46247	-1.23035	12.2336	7.40929	36.9471	-20.9019	77.0341	52.3053	7.88948	-13.032	-59.5185	-9.50674	0.112378	-1.49828	7.0164	20.157	37.9317	8.5618	75.2	48.292	4.95592	-13.9766	-28.6055	-11.3075	-18.3146	37.1763	4.0355	3.49245	45.8965	21.8592
1582	-1.81249	-1.4563	16.5107	-0.911773	-0.492263	1.50462	-0.911823	-0.492169	7.32505	-0.649916	-0.426492	11.3299	-0.84315	0.132776	15.9958	-1.48798	0.544868	-6.32765	-2.72548	1.40414	-1.23834	12.29	7.34139	36.9468	-21.0642	77.0495	52.4072	7.82064	-13.0587	-59.5909	-9.48974	0.122709	-1.52979	7.07116	20.1776	38.0122	8.45261	75.2212	48.3488	4.89185	-13.965	-28.6324	-11.2798	-18.4749	37.1235	4.04527	3.54501	45.8397	21.7848
1584	-1.79781	-1.43107	16.5287	-0.903353	-0.482313	1.51279	-0.903403	-0.48222	7.33322	-0.644269	-0.418503	11.336	-0.80757	0.172991	15.922	-1.40841	0.606112	-6.46469	-2.74467	1.34309	-1.257	12.3742	7.36604	37	-21.2489	77.0139	52.5198	7.7139	-13.0362	-59.6708	-9.54616	0.110245	-1.57303	7.05796	20.2371	38.0247	8.55626	75.3387	48.5078	4.78466	-13.919	-28.6637	-11.2897	-18.5742	37.0708	4.02986	3.62771	45.9092	21.8053
1586	-1.78289	-1.41497	16.5168	-0.895487	-0.47651	1.50762	-0.895537	-0.476418	7.32805	-0.638757	-0.413668	11.3322	-0.775219	0.177612	15.9341	-1.34788	0.602738	-6.44192	-2.7805	1.28931	-1.27291	12.4442	7.41465	37.0271	-21.3724	76.9781	52.5896	7.68214	-13.0012	-59.6544	-9.62114	0.107866	-1.61615	7.06132	20.1763	37.9777	8.61968	75.4125	48.6613	4.74739	-13.887	-28.6456	-11.3156	-18.5643	37.0274	3.9922	3.50803	45.9274	21.8049
1588	-1.76311	-1.42842	16.499	-0.887853	-0.484077	1.49976	-0.887903	-0.483985	7.32019	-0.632557	-0.418844	11.3263	-0.760376	0.180929	15.9897	-1.31989	0.602876	-6.33847	-2.79144	1.2784	-1.27494	12.4648	7.46768	37.0783	-21.3912	76.9526	52.5654	7.68007	-12.9572	-59.6012	-9.66338	0.0925524	-1.63341	7.01735	20.125	37.9347	8.71774	75.4363	48.7121	4.75334	-13.8764	-28.6107	-11.3407	-18.476	37.016	3.96601	3.3999	45.9022	21.7815
1590	-1.74073	-1.47303	16.4786	-0.881576	-0.505517	1.49066	-0.881629	-0.505426	7.31109	-0.62648	-0.434479	11.3194	-0.762758	0.188678	16.0687	-1.32179	0.617055	-6.1918	-2.77312	1.31225	-1.25847	12.4396	7.51177	37.1505	-21.3238	76.9433	52.4479	7.69577	-12.9199	-59.5432	-9.65872	0.0660327	-1.62105	6.93581	20.1147	37.9198	8.83481	75.3955	48.6369	4.79572	-13.8889	-28.5676	-11.3483	-18.3244	37.0382	3.95297	3.33765	45.8322	21.7318
1592	-1.72705	-1.53447	16.4438	-0.880427	-0.533691	1.47506	-0.880482	-0.533601	7.29549	-0.623795	-0.455484	11.3076	-0.767345	0.192581	16.1401	-1.32906	0.625092	-6.05937	-2.74249	1.3613	-1.21566	12.4159	7.52701	37.1868	-21.2865	76.9558	52.2941	7.71535	-12.9409	-59.567	-9.61078	0.0579007	-1.5896	6.90066	20.1647	37.9678	8.87944	75.2563	48.4413	4.85828	-13.9136	-28.522	-11.2873	-18.1295	37.0932	3.91364	3.26023	45.7378	21.6595
1594	-1.7375	-1.59256	16.4282	-0.88963	-0.558373	1.46787	-0.889687	-0.558281	7.28831	-0.62908	-0.474533	11.3022	-0.759488	0.196606	16.1635	-1.31341	0.629379	-6.01581	-2.74827	1.4136	-1.16939	12.4384	7.52951	37.2252	-21.3175	76.9729	52.147	7.72816	-13.0011	-59.5795	-9.5488	0.0403069	-1.56356	6.93477	20.1944	38.0146	8.81533	75.0713	48.2764	4.9502	-13.9575	-28.4768	-11.2292	-17.9672	37.0696	3.92049	3.19713	45.5867	21.5857
1596	-1.76858	-1.64158	16.4357	-0.907214	-0.577327	1.47084	-0.907273	-0.577234	7.29127	-0.641009	-0.489826	11.3044	-0.738382	0.20312	16.1429	-1.27254	0.633906	-6.05388	-2.78841	1.46129	-1.1284	12.5093	7.51493	37.2761	-21.429	76.9893	52.0184	7.73229	-13.0781	-59.5779	-9.49546	0.00842651	-1.54828	7.0171	20.1923	38.0396	8.68301	74.8931	48.184	5.05221	-14.0139	-28.4393	-11.181	-17.8556	36.9529	3.96856	3.17404	45.3887	21.5102
1598	-1.79105	-1.68318	16.4493	-0.920449	-0.593693	1.47665	-0.92051	-0.593598	7.29708	-0.649856	-0.502901	11.3087	-0.716301	0.219708	16.1352	-1.22635	0.656302	-6.06813	-2.80204	1.49305	-1.10327	12.5897	7.43464	37.3586	-21.6274	77.0145	51.8883	7.73345	-13.0939	-59.6485	-9.50472	-0.0348653	-1.53222	7.02342	20.1978	38.0241	8.69735	74.8839	48.163	5.07988	-14.0604	-28.436	-11.1047	-17.7869	36.808	3.97912	3.28208	45.2229	21.422
1600	-1.80262	-1.7189	16.4594	-0.928428	-0.608375	1.48095	-0.928491	-0.608279	7.30138	-0.654883	-0.514381	11.3119	-0.705561	0.231128	16.164	-1.20284	0.673005	-6.01446	-2.80495	1.50897	-1.08854	12.6509	7.42299	37.3972	-21.7806	76.9623	51.8205	7.73341	-13.0981	-59.6811	-9.56544	-0.0704201	-1.54411	7.03157	20.1789	37.9857	8.7399	74.9014	48.1984	5.08474	-14.0528	-28.4386	-11.0034	-17.7095	36.599	3.92111	3.38564	44.9964	21.2508
1602	-1.80291	-1.74768	16.4625	-0.930878	-0.620954	1.48219	-0.930942	-0.620858	7.30262	-0.655907	-0.52394	11.3128	-0.707723	0.236371	16.2184	-1.20517	0.682829	-5.91354	-2.79982	1.50585	-1.07922	12.699	7.47654	37.3875	-21.891	76.8466	51.815	7.73704	-13.1017	-59.6653	-9.66723	-0.0935009	-1.584	7.05686	20.1421	37.9321	8.77935	74.9072	48.2784	5.09257	-14.0004	-28.4485	-10.8782	-17.594	36.3316	3.78652	3.45537	44.6764	20.9824
1604	-1.79569	-1.76293	16.4593	-0.928928	-0.628231	1.48078	-0.928993	-0.628135	7.30121	-0.65398	-0.529255	11.3117	-0.714838	0.246755	16.2188	-1.21444	0.704282	-5.91296	-2.78576	1.46088	-1.06119	12.8014	7.43992	37.3892	-22.137	76.8115	51.8078	7.76571	-13.1091	-59.6552	-9.78154	-0.100906	-1.63239	7.10276	20.1407	37.8758	8.78655	74.871	48.38	5.17099	-13.9911	-28.4984	-10.7215	-17.3696	36.0299	3.56667	3.5112	44.1887	20.6067
1606	-1.7894	-1.77226	16.4402	-0.926859	-0.632908	1.47227	-0.926924	-0.632813	7.2927	-0.652122	-0.53263	11.3053	-0.721753	0.257411	16.2085	-1.22319	0.726257	-5.93227	-2.78931	1.45801	-1.02338	12.8948	7.42155	37.3662	-22.2757	76.8169	51.8126	7.77722	-13.1121	-59.6839	-9.86928	-0.126732	-1.64044	7.13253	20.1521	37.8187	8.76885	74.8427	48.4652	5.23776	-13.9864	-28.5666	-10.6287	-17.1458	35.8349	3.40486	3.52968	43.751	20.3234
1608	-1.79082	-1.77831	16.4095	-0.927861	-0.635578	1.45859	-0.927927	-0.635483	7.27903	-0.652684	-0.534709	11.2951	-0.727001	0.267995	16.199	-1.22893	0.747502	-5.94996	-2.80948	1.5082	-0.991543	12.9596	7.4212	37.3347	-22.2787	76.8483	51.8312	7.76865	-13.1082	-59.7481	-9.91046	-0.176999	-1.61531	7.1301	20.1713	37.7706	8.73408	74.8332	48.527	5.27791	-13.9821	-28.6395	-10.6052	-16.9596	35.7708	3.34194	3.51915	43.429	20.1464
1610	-1.81742	-1.78842	16.3923	-0.940277	-0.637946	1.45078	-0.940343	-0.637849	7.27121	-0.661803	-0.537288	11.2892	-0.730138	0.281571	16.1954	-1.22978	0.77339	-5.95676	-2.81742	1.57425	-1.08706	12.9757	7.34349	37.3891	-22.2584	76.8759	51.8739	7.76914	-13.0902	-59.7989	-9.86548	-0.245484	-1.64612	7.06285	20.1959	37.7666	8.70656	74.8385	48.5933	5.3088	-13.9882	-28.6889	-10.5731	-16.8529	35.8165	3.39983	3.5189	43.309	19.9037
1612	-1.85656	-1.77467	16.3925	-0.956328	-0.628769	1.45069	-0.956393	-0.62867	7.27112	-0.67439	-0.53146	11.2891	-0.741079	0.292474	16.2328	-1.24603	0.796801	-5.88751	-2.80174	1.63462	-1.2152	12.957	7.24451	37.4742	-22.2228	76.8812	51.8906	7.77823	-13.0953	-59.8108	-9.80802	-0.295058	-1.65923	6.99466	20.2161	37.7848	8.70038	74.8524	48.5961	5.33339	-14.0017	-28.6937	-10.5342	-16.8033	35.7612	3.45243	3.55211	43.0394	19.6776
1614	-1.9012	-1.73436	16.4117	-0.972726	-0.607424	1.45912	-0.972788	-0.607324	7.27955	-0.688029	-0.516548	11.2955	-0.758929	0.297325	16.3183	-1.27732	0.811168	-5.72879	-2.76489	1.67491	-1.33819	12.9248	7.16235	37.5696	-22.1905	76.8495	51.8702	7.78118	-13.132	-59.7766	-9.76347	-0.318767	-1.64745	6.94273	20.2346	37.8175	8.71955	74.8692	48.5322	5.34287	-14.0135	-28.6569	-10.4892	-16.7969	35.5525	3.46683	3.64958	42.5839	19.467
1616	-1.93272	-1.6835	16.4476	-0.982569	-0.582429	1.47511	-0.982629	-0.582328	7.29554	-0.697011	-0.498476	11.3075	-0.771662	0.286927	16.4516	-1.30497	0.795416	-5.48133	-2.73001	1.6622	-1.38891	12.9448	7.20613	37.6414	-22.2024	76.746	51.8098	7.70785	-13.1992	-59.6948	-9.75399	-0.324011	-1.64946	6.9105	20.2732	37.8575	8.76443	74.8724	48.4413	5.28668	-13.9946	-28.6082	-10.4501	-16.8212	35.2018	3.45532	3.94501	42.1519	19.1795
1618	-1.97187	-1.62605	16.503	-0.995276	-0.553838	1.49972	-0.995333	-0.553735	7.32015	-0.708373	-0.477883	11.3261	-0.773346	0.275727	16.573	-1.31266	0.774387	-5.25579	-2.70339	1.6491	-1.41254	13.0233	7.28764	37.7012	-22.2864	76.5978	51.7788	7.64205	-13.2761	-59.6184	-9.79646	-0.348785	-1.63661	6.89697	20.314	37.868	8.80879	74.8773	48.3999	5.25418	-13.9345	-28.599	-10.4378	-16.7151	34.7846	3.38194	4.10642	41.719	18.9761
1620	-2.01723	-1.57091	16.5769	-1.01093	-0.525663	1.53253	-1.01099	-0.525558	7.35296	-0.72192	-0.45778	11.3507	-0.764556	0.266083	16.6601	-1.30049	0.752852	-5.09394	-2.68651	1.64443	-1.41742	13.1349	7.38185	37.7396	-22.4016	76.4359	51.8019	7.60249	-13.3406	-59.5601	-9.88188	-0.393299	-1.60663	6.90413	20.361	37.8387	8.84622	74.884	48.4363	5.25416	-13.8516	-28.6336	-10.4388	-16.48	34.3413	3.24986	4.09056	41.3019	18.8949
1622	-2.04564	-1.54651	16.669	-1.02168	-0.512235	1.5734	-1.02173	-0.512129	7.39383	-0.730856	-0.448369	11.3814	-0.754031	0.253072	16.6844	-1.28598	0.725207	-5.04864	-2.67249	1.62403	-1.39266	13.159	7.47342	37.7071	-22.3508	76.3567	51.9024	7.59033	-13.3303	-59.4983	-9.95768	-0.413735	-1.57335	6.9434	20.4518	37.7615	8.89133	74.8795	48.5856	5.23835	-13.84	-28.668	-10.3801	-16.2888	33.9282	3.09315	4.0865	40.939	18.9408
1624	-2.05928	-1.53559	16.7483	-1.027	-0.505962	1.60863	-1.02705	-0.505857	7.42906	-0.73527	-0.443966	11.4078	-0.745579	0.239251	16.6873	-1.27542	0.697025	-5.04308	-2.67343	1.64936	-1.38646	13.1801	7.52989	37.6603	-22.2302	76.3181	52.0531	7.56091	-13.2614	-59.5248	-10.0214	-0.447509	-1.54302	6.98463	20.5366	37.7015	8.86928	74.8726	48.7543	5.18766	-13.8145	-28.7236	-10.2977	-16.1238	33.6296	2.94059	3.86561	40.7338	19.002
1626	-2.05902	-1.53017	16.8062	-1.02661	-0.503329	1.63436	-1.02666	-0.503223	7.45479	-0.735173	-0.441932	11.4272	-0.743949	0.22773	16.6928	-1.27651	0.675397	-5.03276	-2.69568	1.70653	-1.40603	13.2027	7.55186	37.6168	-22.073	76.3201	52.228	7.51358	-13.1459	-59.6275	-10.0626	-0.488545	-1.52374	7.01994	20.5998	37.6708	8.78235	74.8478	48.9039	5.11942	-13.7668	-28.7951	-10.2133	-16.0066	33.4465	2.81631	3.52591	40.6622	19.0275
1628	-2.04765	-1.51154	16.8389	-1.0202	-0.495934	1.64904	-1.02025	-0.495828	7.46947	-0.730871	-0.435971	11.4382	-0.766295	0.225742	16.7593	-1.31826	0.678927	-4.90941	-2.76014	1.67215	-1.42882	13.1725	7.58031	37.5873	-21.9388	76.4032	52.3525	7.49352	-13.0185	-59.6721	-10.0502	-0.475708	-1.54503	7.06093	20.6257	37.6486	8.69986	74.7246	48.9796	5.1344	-13.7403	-28.8531	-10.1868	-16.0209	33.2926	2.78048	3.69021	40.5358	18.9098
1630	-2.03606	-1.49703	16.8688	-1.01402	-0.490378	1.66246	-1.01408	-0.490274	7.48289	-0.726625	-0.431403	11.4483	-0.77996	0.247203	16.8316	-1.33605	0.722087	-4.77542	-2.81189	1.642	-1.46532	13.122	7.59882	37.5992	-21.8	76.4739	52.4517	7.46747	-12.8898	-59.6721	-10.013	-0.461823	-1.55243	7.03622	20.6296	37.6333	8.69566	74.625	49.0092	5.15285	-13.7145	-28.8724	-10.1734	-16.0874	33.1356	2.78251	3.91021	40.3073	18.7754
1632	-2.02815	-1.48993	16.8984	-1.01006	-0.487772	1.67565	-1.01011	-0.487668	7.49608	-0.723841	-0.429182	11.4582	-0.776346	0.287965	16.9045	-1.31568	0.794418	-4.64025	-2.83615	1.63397	-1.50788	13.0613	7.61191	37.6437	-21.6589	76.5142	52.5223	7.43139	-12.777	-59.6314	-9.96613	-0.458638	-1.53717	6.95121	20.6254	37.6197	8.77429	74.5681	49.002	5.15976	-13.6896	-28.8544	-10.1604	-16.1719	32.9705	2.80512	4.07253	39.9954	18.6521
1634	-2.02766	-1.48823	16.9129	-1.00975	-0.486997	1.68213	-1.0098	-0.486893	7.50256	-0.723664	-0.428572	11.463	-0.752681	0.317709	17.0141	-1.26287	0.839381	-4.43657	-2.82728	1.64025	-1.51519	12.9988	7.65274	37.6519	-21.5368	76.5477	52.5314	7.3966	-12.7333	-59.57	-9.94206	-0.466381	-1.51618	6.89607	20.6599	37.5895	8.88337	74.5141	48.9695	5.16399	-13.6844	-28.8294	-10.1334	-16.2162	32.8188	2.83166	4.09877	39.7381	18.5231
1636	-2.02671	-1.49036	16.922	-1.00953	-0.487964	1.68617	-1.00958	-0.48786	7.5066	-0.723443	-0.429275	11.466	-0.717797	0.338752	17.1022	-1.19253	0.864893	-4.27272	-2.8116	1.63061	-1.52688	12.9561	7.67643	37.6681	-21.4694	76.5667	52.5353	7.36833	-12.7061	-59.491	-9.92308	-0.476489	-1.49583	6.86738	20.6753	37.5682	8.91806	74.4597	48.9458	5.17456	-13.6807	-28.8208	-10.111	-16.2346	32.7231	2.8477	4.11975	39.5784	18.4221
1638	-2.02252	-1.49426	16.9296	-1.00803	-0.489981	1.68953	-1.00808	-0.489877	7.50996	-0.722196	-0.430681	11.4686	-0.676053	0.349802	17.1596	-1.11295	0.870178	-4.16559	-2.79677	1.60641	-1.54721	12.9346	7.67979	37.693	-21.4429	76.5718	52.5476	7.35146	-12.6803	-59.4074	-9.90931	-0.485212	-1.48206	6.85755	20.6725	37.5585	8.88393	74.4102	48.9428	5.1879	-13.6751	-28.8295	-10.097	-16.231	32.6757	2.84934	4.15165	39.5094	18.3484
1640	-2.00992	-1.49425	16.9431	-1.00254	-0.490942	1.69563	-1.00259	-0.490839	7.51606	-0.718039	-0.43104	11.4731	-0.633693	0.348049	17.205	-1.03657	0.852065	-4.0808	-2.78446	1.60602	-1.55615	12.9185	7.69332	37.6943	-21.3651	76.5661	52.5645	7.36181	-12.6462	-59.3651	-9.9158	-0.483766	-1.49105	6.82545	20.7124	37.5493	8.92736	74.396	48.9694	5.178	-13.6703	-28.8293	-10.0944	-16.2139	32.6037	2.84263	4.1279	39.4476	18.2726
1642	-2.00336	-1.49091	16.9578	-0.999435	-0.489943	1.7022	-0.999486	-0.489839	7.52263	-0.715787	-0.430084	11.4781	-0.598816	0.337299	17.2521	-0.976916	0.820142	-3.9931	-2.78083	1.61213	-1.56839	12.892	7.70185	37.6773	-21.2624	76.574	52.5934	7.36627	-12.5964	-59.3362	-9.92726	-0.494208	-1.50186	6.79117	20.7475	37.5334	8.96092	74.3952	49.0028	5.16779	-13.6652	-28.8312	-10.0735	-16.189	32.5004	2.80729	4.12414	39.3545	18.1736
1644	-2.00572	-1.48388	16.9726	-0.999941	-0.486602	1.70879	-0.999991	-0.486498	7.52922	-0.716385	-0.427609	11.483	-0.57571	0.319628	17.3006	-0.941085	0.779648	-3.90262	-2.78587	1.62046	-1.58562	12.853	7.70446	37.6458	-21.1394	76.5956	52.6347	7.36216	-12.5331	-59.3155	-9.93804	-0.5157	-1.50779	6.7611	20.7717	37.5091	8.97223	74.3969	49.04	5.15903	-13.6562	-28.8345	-10.0353	-16.163	32.3688	2.75058	4.13995	39.2181	18.0667
1646	-2.01433	-1.47146	16.9884	-1.00274	-0.48038	1.71581	-1.00279	-0.480277	7.53624	-0.718883	-0.423127	11.4883	-0.572719	0.297597	17.3311	-0.943311	0.738213	-3.84586	-2.79329	1.62599	-1.59876	12.8095	7.71128	37.6129	-20.995	76.6028	52.6835	7.37729	-12.4698	-59.3079	-9.94283	-0.523331	-1.49839	6.752	20.8054	37.4766	8.97793	74.3727	49.0965	5.13766	-13.6315	-28.8256	-10.0136	-16.1532	32.2281	2.71738	4.08424	39.0263	18.0675
1648	-2.02607	-1.459	17.0002	-1.0069	-0.473906	1.72105	-1.00695	-0.473802	7.54148	-0.722411	-0.418545	11.4922	-0.575106	0.280555	17.3639	-0.95364	0.707698	-3.7849	-2.80064	1.63554	-1.62952	12.7715	7.70446	37.58	-20.8633	76.6172	52.7409	7.36689	-12.4236	-59.2979	-9.92829	-0.525115	-1.50393	6.71591	20.8288	37.4604	9.00358	74.3682	49.1371	5.11236	-13.5957	-28.8233	-9.99785	-16.1515	32.1389	2.71449	4.11384	38.9175	17.9727
1650	-2.03959	-1.44826	17.0057	-1.01197	-0.468072	1.72347	-1.01201	-0.467968	7.5439	-0.726571	-0.414504	11.4941	-0.581197	0.270295	17.4048	-0.968446	0.69075	-3.70901	-2.80379	1.64979	-1.67613	12.7419	7.68553	37.5527	-20.7605	76.6333	52.7937	7.32886	-12.4024	-59.2761	-9.8968	-0.524196	-1.52491	6.65476	20.8392	37.462	9.04625	74.3808	49.1538	5.0868	-13.5512	-28.8249	-9.9895	-16.1534	32.1036	2.73948	4.22263	38.8966	17.7721
1652	-2.05354	-1.44038	16.9997	-1.01742	-0.463505	1.72077	-1.01746	-0.4634	7.5412	-0.730936	-0.411442	11.492	-0.59979	0.264747	17.4569	-1.0045	0.686549	-3.61237	-2.78997	1.66769	-1.71098	12.7211	7.6794	37.5526	-20.7136	76.6096	52.7887	7.29246	-12.4179	-59.223	-9.87199	-0.52906	-1.53369	6.62367	20.8446	37.465	9.06577	74.3553	49.1485	5.06511	-13.5003	-28.7977	-10.0035	-16.1496	32.0705	2.77431	4.23231	38.8405	17.6157
1654	-2.0676	-1.43639	16.9909	-1.02323	-0.460653	1.7168	-1.02328	-0.460548	7.53723	-0.735459	-0.409688	11.4891	-0.622115	0.25503	17.522	-1.04884	0.675875	-3.49163	-2.76768	1.67351	-1.73909	12.7047	7.66509	37.5499	-20.6996	76.5784	52.7553	7.28423	-12.4509	-59.1402	-9.84882	-0.530814	-1.53616	6.60476	20.8469	37.4495	9.07425	74.32	49.1394	5.06161	-13.4592	-28.7829	-10.0124	-16.1371	32.0229	2.78895	4.22407	38.7768	17.5221
1656	-2.08092	-1.43497	16.9829	-1.02893	-0.458981	1.71318	-1.02898	-0.458875	7.53361	-0.739823	-0.408808	11.4864	-0.644807	0.23928	17.5972	-1.09592	0.654187	-3.35209	-2.7416	1.66758	-1.76309	12.6886	7.6464	37.5406	-20.694	76.5477	52.7066	7.30461	-12.4911	-59.0397	-9.82913	-0.526384	-1.53448	6.59133	20.8511	37.4179	9.07968	74.2848	49.1293	5.07391	-13.4299	-28.7865	-10.0114	-16.1169	31.9588	2.78044	4.21432	38.7136	17.4841
1658	-2.0909	-1.42909	16.9822	-1.03282	-0.455592	1.71282	-1.03287	-0.455485	7.53325	-0.742948	-0.406523	11.4861	-0.661721	0.218099	17.6671	-1.13423	0.620637	-3.22232	-2.72256	1.66547	-1.79275	12.6663	7.66199	37.5406	-20.6246	76.5125	52.6694	7.32307	-12.5212	-58.9647	-9.82304	-0.509106	-1.53585	6.56754	20.8774	37.4042	9.11077	74.2691	49.1066	5.07549	-13.4042	-28.7949	-10.0076	-16.0936	31.8938	2.76873	4.21068	38.675	17.4373
1660	-2.09844	-1.42484	16.9813	-1.03578	-0.453118	1.71241	-1.03582	-0.453012	7.53284	-0.745315	-0.404864	11.4858	-0.683705	0.203539	17.7491	-1.17958	0.600725	-3.07028	-2.70695	1.67739	-1.81905	12.619	7.66172	37.5205	-20.5117	76.5179	52.6386	7.34684	-12.5284	-58.9322	-9.81708	-0.49917	-1.53118	6.53993	20.8926	37.3791	9.1299	74.2524	49.0944	5.08413	-13.3726	-28.8052	-10.0064	-16.0866	31.8356	2.76917	4.19784	38.6363	17.371
1662	-2.1032	-1.42215	16.9784	-1.03764	-0.451564	1.71109	-1.03768	-0.451457	7.53152	-0.746804	-0.403823	11.4848	-0.71028	0.195223	17.8405	-1.23124	0.593601	-2.90067	-2.69445	1.70074	-1.84525	12.5461	7.63856	37.4818	-20.3614	76.567	52.6191	7.37171	-12.5075	-58.9337	-9.80751	-0.498018	-1.52404	6.51141	20.8941	37.3432	9.13111	74.2333	49.0967	5.09858	-13.3372	-28.8164	-10.0079	-16.0978	31.7879	2.78092	4.17259	38.5963	17.2931
1664	-2.10261	-1.41489	16.9722	-1.03677	-0.44846	1.7084	-1.03682	-0.448353	7.52883	-0.746351	-0.401452	11.4828	-0.729108	0.179011	17.9192	-1.27132	0.569538	-2.7546	-2.68714	1.71305	-1.896	12.4657	7.6122	37.4582	-20.1794	76.6269	52.634	7.37849	-12.4513	-58.9093	-9.79277	-0.49113	-1.53839	6.48639	20.9003	37.3243	9.12705	74.2309	49.1075	5.0998	-13.3173	-28.8318	-10.0049	-16.1143	31.7568	2.78122	4.13412	38.5766	17.2543
1666	-2.10235	-1.40886	16.9647	-1.03615	-0.445878	1.70507	-1.03619	-0.445771	7.5255	-0.746048	-0.399487	11.4803	-0.744995	0.159332	17.9743	-1.30707	0.538357	-2.65214	-2.6749	1.71862	-1.93642	12.3705	7.57524	37.4329	-20.0081	76.6922	52.6472	7.37669	-12.3875	-58.8884	-9.77289	-0.483392	-1.55272	6.47978	20.923	37.3146	9.10903	74.2007	49.1149	5.09334	-13.3011	-28.846	-10.0013	-16.134	31.7314	2.78018	4.09555	38.5487	17.2442
1668	-2.10369	-1.40432	16.9564	-1.03634	-0.443818	1.7014	-1.03639	-0.443711	7.52183	-0.746321	-0.397965	11.4776	-0.759289	0.138483	18.0084	-1.34021	0.504699	-2.58885	-2.6592	1.71673	-1.96222	12.2732	7.5319	37.4081	-19.8691	76.7554	52.6506	7.37087	-12.3304	-58.8715	-9.7489	-0.473468	-1.56454	6.489	20.9558	37.3102	9.08102	74.1449	49.1191	5.08249	-13.2872	-28.859	-9.99647	-16.1568	31.7082	2.77761	4.06928	38.5103	17.2551
1670	-2.1056	-1.39687	16.9478	-1.03655	-0.44044	1.6976	-1.03659	-0.440333	7.51803	-0.746689	-0.39546	11.4747	-0.774668	0.122119	18.0456	-1.37382	0.479538	-2.51979	-2.65861	1.70243	-1.98884	12.2314	7.50016	37.4066	-19.8056	76.7994	52.6461	7.37045	-12.3085	-58.8376	-9.72291	-0.451165	-1.58434	6.48838	20.9565	37.2998	9.06439	74.1147	49.1348	5.07654	-13.2802	-28.8755	-9.98395	-16.186	31.6862	2.76407	4.10151	38.4799	17.2587
1672	-2.10916	-1.38872	16.9431	-1.03743	-0.436601	1.69553	-1.03748	-0.436494	7.51597	-0.747593	-0.39265	11.4732	-0.78569	0.11277	18.0767	-1.39714	0.46579	-2.4621	-2.65031	1.68441	-2.01886	12.1975	7.49106	37.4132	-19.756	76.8236	52.643	7.37949	-12.2998	-58.8081	-9.70694	-0.432589	-1.6024	6.48363	20.9586	37.2895	9.05844	74.1005	49.152	5.07463	-13.2718	-28.8947	-9.9715	-16.2133	31.6555	2.75232	4.09889	38.4505	17.2728
1674	-2.11409	-1.381	16.9423	-1.03897	-0.432822	1.69518	-1.03901	-0.432715	7.51561	-0.74898	-0.389924	11.4729	-0.793175	0.108938	18.1037	-1.41215	0.460981	-2.41184	-2.63366	1.66983	-2.04988	12.1651	7.50311	37.4232	-19.7062	76.8338	52.6397	7.39275	-12.2971	-58.7865	-9.70201	-0.422269	-1.61554	6.4754	20.9648	37.2788	9.06177	74.0975	49.1653	5.07886	-13.2612	-28.9153	-9.96075	-16.2394	31.6149	2.74659	4.05355	38.4209	17.2947
1676	-2.11846	-1.37691	16.9404	-1.04054	-0.43068	1.69436	-1.04059	-0.430572	7.51479	-0.750295	-0.388425	11.4723	-0.806087	0.100528	18.1422	-1.43861	0.449475	-2.34036	-2.62642	1.68147	-2.06801	12.158	7.51817	37.4323	-19.662	76.8536	52.6203	7.38088	-12.2949	-58.7655	-9.70079	-0.424756	-1.61841	6.46464	20.9561	37.2588	9.06432	74.087	49.1649	5.09895	-13.2526	-28.9328	-9.95089	-16.2737	31.5698	2.75146	4.01814	38.3906	17.305
1678	-2.12267	-1.37216	16.94	-1.042	-0.42826	1.69417	-1.04204	-0.428152	7.51461	-0.751537	-0.386709	11.4722	-0.818072	0.0949225	18.1783	-1.46245	0.442794	-2.27352	-2.62867	1.68725	-2.07524	12.1307	7.52881	37.4394	-19.6057	76.8939	52.5869	7.37608	-12.2782	-58.7597	-9.69457	-0.422247	-1.6252	6.44759	20.9464	37.2533	9.08344	74.0941	49.1431	5.11551	-13.2556	-28.953	-9.94088	-16.3164	31.5242	2.76203	4.02549	38.357	17.2854
1680	-2.1256	-1.36665	16.9414	-1.04284	-0.425597	1.69479	-1.04288	-0.425489	7.51522	-0.752334	-0.384771	11.4726	-0.826795	0.0940923	18.2058	-1.47872	0.443844	-2.22244	-2.63715	1.68224	-2.07449	12.0802	7.53581	37.4438	-19.5365	76.9492	52.55	7.37702	-12.2484	-58.764	-9.6831	-0.412337	-1.63621	6.42835	20.9382	37.2651	9.11233	74.1062	49.1024	5.12681	-13.2645	-28.9707	-9.93109	-16.367	31.481	2.77675	4.07247	38.3201	17.2422
1682	-2.12278	-1.36362	16.9435	-1.04136	-0.424492	1.69576	-1.0414	-0.424384	7.51619	-0.751301	-0.383849	11.4734	-0.829059	0.100343	18.2147	-1.48083	0.455904	-2.20597	-2.63614	1.67638	-2.07901	12.0353	7.55653	37.4444	-19.4649	76.986	52.5524	7.34262	-12.2294	-58.7431	-9.6748	-0.402343	-1.63922	6.4274	20.9327	37.2836	9.10725	74.0431	49.0571	5.14592	-13.2437	-28.9558	-9.9247	-16.423	31.4467	2.79573	4.10744	38.2837	17.2219
1684	-2.11676	-1.36329	16.9502	-1.03871	-0.424803	1.69878	-1.03876	-0.424696	7.51921	-0.749306	-0.383908	11.4756	-0.823349	0.107979	18.2054	-1.46786	0.468074	-2.22326	-2.63397	1.67495	-2.07295	12.0116	7.56363	37.4429	-19.4243	76.9973	52.5656	7.32849	-12.2058	-58.7215	-9.6723	-0.398714	-1.63378	6.43162	20.9168	37.2967	9.08812	73.9889	49.0303	5.16514	-13.2211	-28.9459	-9.91582	-16.4758	31.415	2.80906	4.13053	38.2487	17.2044
1686	-2.10828	-1.36499	16.9611	-1.03516	-0.426188	1.70366	-1.0352	-0.426081	7.52409	-0.746566	-0.384708	11.4793	-0.810429	0.113738	18.1807	-1.4423	0.474606	-2.269	-2.63268	1.6767	-2.05565	12.0035	7.55716	37.4391	-19.4056	76.9908	52.5837	7.34024	-12.1744	-58.7012	-9.67744	-0.401373	-1.62124	6.43574	20.8937	37.3021	9.06583	73.9618	49.025	5.18122	-13.2039	-28.9486	-9.9055	-16.5196	31.3852	2.81457	4.14158	38.216	17.1888
1688	-2.0979	-1.36531	16.9705	-1.03066	-0.427133	1.70789	-1.0307	-0.427026	7.52832	-0.743145	-0.38512	11.4825	-0.794324	0.109701	18.1506	-1.41413	0.46225	-2.32476	-2.633	1.66821	-2.03997	11.9657	7.5644	37.4312	-19.3368	77.01	52.6094	7.34535	-12.1363	-58.6688	-9.69418	-0.401808	-1.61004	6.42906	20.8897	37.3067	9.07274	73.9611	49.027	5.1839	-13.1975	-28.96	-9.90462	-16.5411	31.3615	2.81411	4.1512	38.1881	17.1875
1690	-2.0865	-1.36685	16.9821	-1.02582	-0.428679	1.71308	-1.02586	-0.428573	7.53352	-0.739434	-0.385959	11.4864	-0.779798	0.104577	18.1246	-1.38923	0.448376	-2.37291	-2.63972	1.66391	-2.01473	11.9302	7.57011	37.4134	-19.2445	77.0331	52.6318	7.36653	-12.0876	-58.6368	-9.71555	-0.405064	-1.59114	6.42239	20.8925	37.3007	9.06706	73.9444	49.0369	5.20266	-13.1916	-28.971	-9.90257	-16.5481	31.34	2.81008	4.13808	38.1631	17.1832
1692	-2.07543	-1.36918	16.9956	-1.02119	-0.430543	1.71911	-1.02123	-0.430438	7.53955	-0.735859	-0.387047	11.4909	-0.768972	0.10172	18.1072	-1.37035	0.439765	-2.40512	-2.65307	1.66643	-1.98221	11.9005	7.57048	37.3869	-19.1356	77.0613	52.6491	7.39904	-12.0313	-58.6088	-9.73653	-0.411119	-1.56559	6.41658	20.8993	37.2872	9.04606	73.9101	49.0485	5.2364	-13.1857	-28.9795	-9.89901	-16.545	31.32	2.8043	4.10582	38.14	17.1737
1694	-2.06891	-1.36887	17.0069	-1.01834	-0.430882	1.72419	-1.01838	-0.430777	7.54462	-0.733709	-0.38711	11.4947	-0.763334	0.107131	18.1038	-1.35826	0.447817	-2.4114	-2.67	1.6746	-1.96065	11.8647	7.56108	37.3612	-19.017	77.1189	52.6647	7.40526	-11.9833	-58.5862	-9.74402	-0.415949	-1.5457	6.40624	20.9069	37.2879	9.03584	73.8939	49.0375	5.25488	-13.1884	-28.9883	-9.90268	-16.5409	31.3028	2.80019	4.09003	38.1178	17.1665
1696	-2.06364	-1.3655	17.0184	-1.01578	-0.429783	1.72933	-1.01583	-0.429678	7.54976	-0.731874	-0.386117	11.4985	-0.767394	0.112481	18.1114	-1.36393	0.458849	-2.39738	-2.68376	1.67851	-1.94365	11.8218	7.55523	37.3413	-18.8989	77.1728	52.6824	7.39998	-11.9354	-58.5819	-9.74712	-0.42064	-1.52563	6.38621	20.9211	37.2939	9.0409	73.9046	49.024	5.24524	-13.1931	-28.9903	-9.90631	-16.5459	31.2866	2.80125	4.0696	38.0943	17.1693
1698	-2.05912	-1.36012	17.0293	-1.01339	-0.427746	1.73421	-1.01343	-0.427641	7.55464	-0.730218	-0.384434	11.5022	-0.780076	0.115956	18.1273	-1.38599	0.469218	-2.36806	-2.69234	1.67466	-1.93178	11.7753	7.55143	37.3297	-18.798	77.2117	52.7019	7.39112	-11.8898	-58.5878	-9.74855	-0.425738	-1.50621	6.36263	20.9394	37.3022	9.05374	73.9268	49.014	5.21644	-13.1938	-28.9845	-9.90833	-16.5617	31.2713	2.80751	4.04867	38.0693	17.1798
1700	-2.05656	-1.35746	17.0342	-1.01206	-0.426762	1.73641	-1.0121	-0.426657	7.55684	-0.729292	-0.383611	11.5039	-0.793454	0.118396	18.1459	-1.40966	0.477891	-2.33351	-2.69612	1.65864	-1.93396	11.7401	7.52445	37.3303	-18.7732	77.223	52.7189	7.40221	-11.8624	-58.5572	-9.75011	-0.433019	-1.49646	6.36752	20.9474	37.3058	9.03331	73.88	49.0134	5.2226	-13.1705	-28.9708	-9.90935	-16.5836	31.2587	2.81666	4.06089	38.0452	17.178
1702	-2.05356	-1.35755	17.0412	-1.01077	-0.427016	1.73956	-1.01081	-0.426912	7.55999	-0.728313	-0.383713	11.5062	-0.803665	0.11952	18.1537	-1.42796	0.48323	-2.31923	-2.69143	1.64301	-1.92876	11.7134	7.52186	37.3398	-18.7586	77.2152	52.7343	7.40557	-11.8408	-58.5222	-9.75948	-0.441576	-1.48258	6.37684	20.9472	37.3101	9.01385	73.8333	49.0155	5.2349	-13.1448	-28.9725	-9.90699	-16.6074	31.2433	2.81747	4.089	38.0226	17.1775
1704	-2.04891	-1.35916	17.051	-1.00889	-0.428055	1.74392	-1.00893	-0.427951	7.56435	-0.726843	-0.384363	11.5095	-0.80787	0.119182	18.1497	-1.43574	0.484044	-2.32672	-2.68227	1.62976	-1.91532	11.6948	7.54739	37.3549	-18.7369	77.1971	52.7489	7.40305	-11.8226	-58.493	-9.7759	-0.4483	-1.46381	6.38187	20.9433	37.3127	9.00761	73.8018	49.0198	5.24965	-13.1228	-28.9909	-9.90244	-16.631	31.2259	2.81046	4.11652	38.0013	17.1835
1706	-2.03987	-1.3559	17.0581	-1.00467	-0.427333	1.74713	-1.00472	-0.427229	7.56756	-0.723744	-0.38355	11.5119	-0.800594	0.116648	18.1459	-1.42328	0.477057	-2.3337	-2.68919	1.61369	-1.91197	11.6867	7.57215	37.3663	-18.7014	77.1953	52.7659	7.43072	-11.8113	-58.4834	-9.78845	-0.439914	-1.4499	6.36598	20.9536	37.2963	9.03669	73.781	49.0343	5.27995	-13.1051	-29.0089	-9.90301	-16.6527	31.2142	2.80971	4.08365	37.9789	17.2092
1708	-2.03083	-1.35455	17.0622	-1.00061	-0.427463	1.74899	-1.00066	-0.42736	7.56942	-0.720701	-0.383384	11.5133	-0.784459	0.115072	18.1407	-1.39432	0.46891	-2.34317	-2.69578	1.59819	-1.91021	11.6665	7.58787	37.3751	-18.6576	77.2108	52.7744	7.45414	-11.7921	-58.4789	-9.79783	-0.433953	-1.44062	6.35606	20.9665	37.2893	9.06497	73.7893	49.0374	5.28518	-13.1178	-29.016	-9.90499	-16.668	31.2072	2.81163	4.0694	37.9564	17.2222
1710	-2.02272	-1.35589	17.0636	-0.997176	-0.428707	1.74965	-0.99722	-0.428604	7.57008	-0.718053	-0.384094	11.5138	-0.761213	0.113623	18.1354	-1.35234	0.458645	-2.35285	-2.69859	1.58406	-1.90879	11.6312	7.5928	37.3827	-18.6091	77.2405	52.7724	7.46244	-11.7639	-58.4762	-9.8042	-0.432283	-1.43506	6.35642	20.9779	37.2954	9.08381	73.8159	49.0264	5.26187	-13.1508	-29.0097	-9.90747	-16.6782	31.2027	2.81591	4.08879	37.9335	17.2146
1712	-2.01477	-1.35662	17.0648	-0.993751	-0.429671	1.75023	-0.993796	-0.429568	7.57067	-0.715432	-0.384595	11.5142	-0.734245	0.105587	18.1353	-1.30575	0.435071	-2.35277	-2.69875	1.57052	-1.90898	11.5904	7.59231	37.396	-18.5634	77.2691	52.7612	7.44082	-11.737	-58.4775	-9.80815	-0.424477	-1.42808	6.35784	20.9795	37.3033	9.09427	73.7974	49.0092	5.23479	-13.1336	-28.9908	-9.90944	-16.6937	31.1915	2.82274	4.13834	37.908	17.1796
1714	-2.00842	-1.35905	17.0663	-0.991172	-0.43125	1.75093	-0.991216	-0.431148	7.57136	-0.713404	-0.38561	11.5147	-0.710873	0.0946853	18.1333	-1.26667	0.407468	-2.35609	-2.69381	1.56315	-1.91081	11.5589	7.59198	37.4089	-18.5352	77.2867	52.7519	7.41846	-11.7182	-58.4699	-9.8155	-0.421194	-1.42414	6.3648	20.9764	37.3086	9.09809	73.7755	48.9999	5.21408	-13.1147	-28.9801	-9.91323	-16.7107	31.1789	2.83295	4.13748	37.8862	17.1652
1716	-2.00388	-1.36295	17.0685	-0.989508	-0.433318	1.75191	-0.989552	-0.433216	7.57234	-0.712029	-0.387048	11.5155	-0.692615	0.0837735	18.1273	-1.23692	0.381573	-2.36702	-2.68502	1.56175	-1.91283	11.5408	7.5943	37.4203	-18.5252	77.2866	52.7494	7.40245	-11.7071	-58.4491	-9.82633	-0.424377	-1.42199	6.37557	20.9725	37.3093	9.09687	73.755	49.0013	5.2041	-13.1014	-28.9812	-9.91859	-16.7283	31.1658	2.84414	4.09377	37.8677	17.1754
1718	-2.00064	-1.36605	17.0722	-0.988352	-0.434923	1.75357	-0.988397	-0.434821	7.574	-0.711064	-0.388172	11.5167	-0.676768	0.080891	18.114	-1.20891	0.371199	-2.39154	-2.6784	1.56057	-1.90984	11.5356	7.6044	37.4323	-18.522	77.248	52.7627	7.3895	-11.6935	-58.4055	-9.83561	-0.43379	-1.41137	6.38147	20.9808	37.3018	9.09299	73.7143	49.0108	5.20886	-13.0801	-28.9896	-9.92233	-16.7458	31.1517	2.84585	4.12853	37.8452	17.1766
1720	-1.99786	-1.36527	17.0768	-0.98708	-0.43479	1.75562	-0.987125	-0.434688	7.57605	-0.710124	-0.387988	11.5182	-0.664695	0.0834448	18.1008	-1.18599	0.371993	-2.41608	-2.68044	1.55638	-1.89948	11.537	7.60525	37.4361	-18.5154	77.2262	52.7712	7.39402	-11.6825	-58.3778	-9.83941	-0.437085	-1.4062	6.37684	20.9871	37.3028	9.09833	73.698	49.0173	5.21339	-13.0728	-28.987	-9.92531	-16.7617	31.1396	2.84391	4.15705	37.8252	17.1813
1722	-1.99508	-1.36073	17.081	-0.985502	-0.43301	1.75752	-0.985547	-0.432909	7.57795	-0.709059	-0.386554	11.5197	-0.655775	0.0894131	18.0914	-1.16771	0.380025	-2.43354	-2.68987	1.54987	-1.88548	11.5373	7.59661	37.43	-18.4961	77.2281	52.7731	7.41717	-11.6735	-58.3732	-9.83873	-0.432749	-1.40768	6.36402	20.9914	37.3137	9.11119	73.7065	49.0158	5.21635	-13.0792	-28.9755	-9.92849	-16.7749	31.1302	2.84119	4.16007	37.8073	17.1921
1724	-1.99164	-1.3562	17.0801	-0.98362	-0.431312	1.75712	-0.983665	-0.43121	7.57755	-0.707761	-0.385165	11.5194	-0.646621	0.0925662	18.0945	-1.14997	0.382727	-2.42767	-2.69379	1.54791	-1.88642	11.5107	7.59639	37.4146	-18.435	77.2216	52.7827	7.4553	-11.6605	-58.3829	-9.84316	-0.42686	-1.40725	6.35979	21.0072	37.3229	9.11256	73.6997	48.9969	5.22861	-13.0797	-28.9846	-9.93541	-16.7828	31.1228	2.84551	4.12274	37.7844	17.2146
1726	-1.98746	-1.35189	17.0786	-0.981433	-0.429772	1.7565	-0.981478	-0.429671	7.57693	-0.706223	-0.383876	11.5189	-0.637933	0.0937579	18.0989	-1.13372	0.381993	-2.41947	-2.69812	1.5491	-1.88975	11.4846	7.58816	37.4015	-18.3725	77.2418	52.7913	7.46661	-11.6427	-58.3953	-9.84476	-0.424357	-1.40797	6.35529	21.0222	37.3318	9.10717	73.682	48.9796	5.24161	-13.0707	-28.9935	-9.9442	-16.7858	31.1167	2.84523	4.12208	37.765	17.2298
1728	-1.98293	-1.3484	17.0773	-0.979161	-0.428618	1.75595	-0.979205	-0.428517	7.57638	-0.704598	-0.382869	11.5185	-0.630296	0.094979	18.1031	-1.11939	0.381662	-2.41159	-2.7031	1.55174	-1.89309	11.463	7.57113	37.3944	-18.3206	77.2868	52.7967	7.44853	-11.6202	-58.4053	-9.84334	-0.426479	-1.41028	6.35107	21.0298	37.3395	9.09283	73.6539	48.9692	5.25251	-13.0512	-28.9987	-9.95413	-16.7854	31.1119	2.84135	4.15902	37.751	17.2335
1730	-1.98001	-1.34761	17.0746	-0.977811	-0.428526	1.75479	-0.977855	-0.428426	7.57522	-0.703593	-0.382716	11.5176	-0.626485	0.104047	18.1132	-1.10946	0.396875	-2.39299	-2.70565	1.54978	-1.89738	11.4362	7.55529	37.3961	-18.2897	77.3184	52.793	7.43556	-11.5939	-58.4124	-9.84531	-0.43313	-1.41428	6.35805	21.0135	37.3442	9.05282	73.6169	48.9675	5.25693	-13.0215	-29.0034	-9.964	-16.7868	31.11	2.85043	4.1584	37.7434	17.2241
1732	-1.97618	-1.34612	17.0725	-0.976006	-0.428195	1.75387	-0.97605	-0.428094	7.5743	-0.702265	-0.382354	11.5169	-0.621172	0.118141	18.1217	-1.09513	0.420782	-2.37722	-2.7052	1.54496	-1.90336	11.4152	7.5472	37.4005	-18.264	77.3405	52.803	7.41582	-11.5682	-58.3906	-9.84635	-0.436356	-1.41827	6.35893	20.9995	37.3425	9.03209	73.5813	48.9725	5.26256	-12.9968	-29.0069	-9.97262	-16.7904	31.1074	2.85588	4.14908	37.7305	17.2313
1734	-1.97152	-1.34317	17.0711	-0.973716	-0.427289	1.75331	-0.97376	-0.427188	7.57374	-0.70061	-0.381532	11.5165	-0.613944	0.13571	18.1264	-1.07614	0.450434	-2.36851	-2.70427	1.5383	-1.90936	11.4028	7.54516	37.405	-18.2404	77.353	52.8259	7.39779	-11.5432	-58.3429	-9.84615	-0.434836	-1.42179	6.35248	20.994	37.3347	9.03666	73.5514	48.9828	5.26982	-12.9818	-29.0083	-9.9804	-16.7955	31.1034	2.85563	4.1374	37.711	17.256
1736	-1.96878	-1.33892	17.0699	-0.972166	-0.42566	1.7528	-0.97221	-0.42556	7.57323	-0.699555	-0.380216	11.5161	-0.609059	0.153568	18.1248	-1.06133	0.481441	-2.37159	-2.71512	1.53227	-1.90726	11.4034	7.5327	37.4042	-18.229	77.3506	52.8366	7.42759	-11.5137	-58.3069	-9.84711	-0.431594	-1.42448	6.35213	20.9956	37.3258	9.04683	73.5345	48.9965	5.27015	-12.981	-29.0023	-9.99169	-16.7962	31.0992	2.85689	4.12999	37.6914	17.271
1738	-1.96576	-1.33486	17.0684	-0.970508	-0.424133	1.75215	-0.970551	-0.424033	7.57259	-0.698412	-0.37897	11.5157	-0.600867	0.166819	18.1219	-1.04199	0.502953	-2.37697	-2.72413	1.52837	-1.90682	11.3912	7.52382	37.4009	-18.1832	77.3758	52.8397	7.45038	-11.4895	-58.2705	-9.84829	-0.427496	-1.42943	6.34275	20.9993	37.3227	9.05521	73.5194	49.0003	5.28646	-12.9788	-29.0075	-9.99715	-16.8032	31.095	2.85464	4.1165	37.6743	17.2906
1740	-1.9624	-1.33151	17.0666	-0.968757	-0.422951	1.75138	-0.968801	-0.422851	7.57181	-0.697178	-0.377976	11.5151	-0.589478	0.173887	18.1199	-1.01885	0.512113	-2.3805	-2.72932	1.52781	-1.90917	11.3647	7.52073	37.3961	-18.1037	77.4311	52.8353	7.45495	-11.4715	-58.2402	-9.84953	-0.423351	-1.43548	6.32575	21.0052	37.3248	9.06284	73.508	48.9923	5.31394	-12.9757	-29.0247	-9.99701	-16.8171	31.0898	2.85025	4.10158	37.6599	17.312
1742	-1.96037	-1.3296	17.0647	-0.967708	-0.422286	1.75057	-0.967752	-0.422186	7.571	-0.696436	-0.377413	11.5145	-0.580802	0.173647	18.1235	-1.0031	0.508782	-2.37378	-2.73577	1.53423	-1.90952	11.3437	7.52212	37.3918	-18.0379	77.4842	52.82	7.44834	-11.4537	-58.2533	-9.85119	-0.420594	-1.43382	6.32185	21.0242	37.3218	9.08825	73.5238	48.9784	5.30833	-12.9945	-29.0409	-10.0008	-16.8299	31.0796	2.85383	4.1147	37.6447	17.3124
1744	-1.95901	-1.32754	17.0631	-0.966942	-0.421502	1.74987	-0.966985	-0.421402	7.57031	-0.695912	-0.376779	11.514	-0.571347	0.171664	18.1256	-0.986501	0.502024	-2.36994	-2.74053	1.53976	-1.91028	11.3281	7.5129	37.3883	-17.9935	77.5305	52.8068	7.4309	-11.442	-58.2576	-9.84982	-0.419896	-1.43489	6.31406	21.0303	37.3198	9.10248	73.5267	48.9686	5.30356	-12.9952	-29.0472	-10.008	-16.8402	31.0682	2.85829	4.13311	37.6276	17.3113
1746	-1.95758	-1.32583	17.0626	-0.966173	-0.420874	1.74966	-0.966217	-0.420774	7.5701	-0.695378	-0.376261	11.5138	-0.561888	0.170258	18.1233	-0.969688	0.49635	-2.37398	-2.74242	1.54407	-1.9118	11.3204	7.4949	37.3873	-17.9726	77.5639	52.8007	7.40653	-11.4349	-58.245	-9.84755	-0.42308	-1.43779	6.30227	21.0216	37.3186	9.1022	73.5115	48.9667	5.30415	-12.9746	-29.0429	-10.0181	-16.8473	31.0567	2.86239	4.15012	37.6089	17.3121
1748	-1.95326	-1.32881	17.0664	-0.964532	-0.422516	1.75137	-0.964575	-0.422417	7.5718	-0.694047	-0.377381	11.5151	-0.559707	0.173067	18.1122	-0.964741	0.500841	-2.39475	-2.73756	1.55412	-1.91353	11.3301	7.49216	37.3983	-17.9731	77.5691	52.8094	7.38665	-11.4213	-58.236	-9.85804	-0.4389	-1.4276	6.30289	21.0147	37.3132	9.10082	73.497	48.9776	5.29581	-12.9588	-29.0339	-10.0293	-16.8506	31.0472	2.86779	4.15902	37.5932	17.3119
1750	-1.94938	-1.32934	17.0705	-0.962886	-0.423047	1.75317	-0.96293	-0.422948	7.5736	-0.692785	-0.37767	11.5164	-0.552517	0.176075	18.1006	-0.950581	0.504043	-2.41615	-2.73861	1.56488	-1.91664	11.3393	7.48885	37.4053	-17.9557	77.5618	52.8236	7.38165	-11.405	-58.2122	-9.86503	-0.447193	-1.42096	6.29566	21.0141	37.3066	9.10402	73.4759	48.9883	5.30173	-12.9404	-29.0329	-10.0361	-16.8553	31.0381	2.87095	4.16408	37.5762	17.3102
1752	-1.94697	-1.32685	17.0736	-0.961633	-0.422141	1.7546	-0.961677	-0.422042	7.57504	-0.691907	-0.376911	11.5175	-0.539425	0.178094	18.0916	-0.925979	0.503465	-2.43271	-2.74664	1.57532	-1.92097	11.3415	7.48559	37.4054	-17.9094	77.5523	52.8372	7.39252	-11.3882	-58.1762	-9.86573	-0.446188	-1.41933	6.28173	21.0216	37.3005	9.11012	73.4506	48.9951	5.32149	-12.9237	-29.0404	-10.038	-16.8627	31.0292	2.87162	4.16707	37.5575	17.3084
1754	-1.94707	-1.32624	17.0758	-0.961634	-0.421853	1.75557	-0.961677	-0.421754	7.576	-0.691927	-0.376694	11.5182	-0.528197	0.178029	18.0883	-0.905491	0.499656	-2.43887	-2.75355	1.58717	-1.9251	11.3261	7.5014	37.402	-17.8237	77.566	52.8345	7.41507	-11.3782	-58.1556	-9.86382	-0.449894	-1.4125	6.28865	21.0396	37.3003	9.0982	73.4311	48.9955	5.33379	-12.9319	-29.0458	-10.0394	-16.8732	31.0215	2.87243	4.17268	37.539	17.3121
1756	-1.94781	-1.32456	17.0772	-0.961821	-0.421049	1.75619	-0.961865	-0.420949	7.57662	-0.692119	-0.376104	11.5187	-0.519574	0.176869	18.089	-0.890134	0.494682	-2.43754	-2.75932	1.5911	-1.92743	11.3185	7.50552	37.4023	-17.7695	77.5898	52.8245	7.42152	-11.3695	-58.135	-9.86255	-0.447565	-1.40645	6.28095	21.0514	37.2914	9.11586	73.4413	48.9985	5.32695	-12.9429	-29.0488	-10.0413	-16.8836	31.0122	2.8724	4.1728	37.5212	17.3193
1758	-1.94882	-1.32179	17.0779	-0.962039	-0.419751	1.75651	-0.962083	-0.419652	7.57694	-0.692365	-0.375148	11.5189	-0.514469	0.17565	18.0925	-0.881228	0.490745	-2.43093	-2.76346	1.58845	-1.92859	11.3198	7.49585	37.4078	-17.7505	77.6226	52.8098	7.40565	-11.3599	-58.1133	-9.86255	-0.44063	-1.40239	6.25525	21.0537	37.2744	9.16227	73.4717	49.0051	5.30595	-12.9456	-29.0513	-10.0449	-16.8922	31.0012	2.87228	4.1679	37.5046	17.3277
1760	-1.95076	-1.32057	17.0781	-0.962791	-0.419059	1.75658	-0.962834	-0.418959	7.57701	-0.692971	-0.374678	11.519	-0.514956	0.177752	18.0962	-0.881435	0.494718	-2.42405	-2.76473	1.59437	-1.93209	11.3099	7.49397	37.4153	-17.7058	77.6736	52.792	7.36989	-11.3472	-58.0986	-9.86285	-0.444052	-1.40041	6.22966	21.0519	37.2669	9.18791	73.4557	49.0086	5.30815	-12.9103	-29.0648	-10.0539	-16.8949	30.9911	2.87583	4.168	37.4904	17.329
1762	-1.95222	-1.31805	17.079	-0.963229	-0.41783	1.757	-0.963272	-0.417731	7.57743	-0.693377	-0.373787	11.5193	-0.516782	0.18036	18.096	-0.883906	0.500085	-2.42453	-2.76656	1.60016	-1.94192	11.3004	7.49223	37.4284	-17.665	77.7203	52.7856	7.33723	-11.326	-58.0888	-9.86144	-0.450561	-1.39964	6.21054	21.0495	37.2601	9.20794	73.4396	49.0141	5.30478	-12.889	-29.0669	-10.0629	-16.8999	30.9815	2.88051	4.16701	37.4786	17.3307
1764	-1.95285	-1.31386	17.0811	-0.963165	-0.415932	1.75795	-0.963208	-0.415832	7.57838	-0.693452	-0.372362	11.52	-0.518963	0.183164	18.0924	-0.886948	0.50595	-2.43125	-2.77013	1.60518	-1.95634	11.2955	7.49036	37.4459	-17.6316	77.7557	52.794	7.31238	-11.296	-58.0745	-9.85782	-0.458754	-1.39957	6.19748	21.0457	37.2519	9.22296	73.4293	49.0237	5.29432	-12.8883	-29.0567	-10.0709	-16.9087	30.9719	2.88558	4.16342	37.4676	17.3352
1766	-1.9526	-1.30891	17.0847	-0.962657	-0.413769	1.75956	-0.9627	-0.41367	7.57999	-0.693211	-0.370711	11.5212	-0.523319	0.187856	18.0928	-0.893352	0.515954	-2.43052	-2.77805	1.61434	-1.96014	11.3046	7.491	37.4558	-17.6014	77.7722	52.8176	7.28778	-11.2621	-58.0188	-9.85155	-0.468754	-1.39969	6.17945	21.0292	37.2407	9.22341	73.407	49.0418	5.2969	-12.881	-29.0507	-10.0791	-16.9214	30.9601	2.89103	4.15258	37.4493	17.3478
1768	-1.95202	-1.30435	17.0879	-0.96204	-0.4118	1.76099	-0.962083	-0.411701	7.58142	-0.692877	-0.369198	11.5223	-0.520468	0.191247	18.0927	-0.887027	0.521203	-2.43067	-2.77933	1.62179	-1.98363	11.3041	7.49997	37.4881	-17.5494	77.7932	52.8341	7.27385	-11.2248	-57.9512	-9.8476	-0.479044	-1.39606	6.16038	21.0243	37.2262	9.23552	73.397	49.0588	5.29414	-12.8913	-29.0536	-10.0859	-16.93	30.9499	2.89218	4.16176	37.4305	17.3544
1770	-1.95121	-1.30073	17.0901	-0.961392	-0.410273	1.762	-0.961434	-0.410173	7.58243	-0.692491	-0.368013	11.5231	-0.510375	0.191987	18.0919	-0.868352	0.519224	-2.43216	-2.77552	1.62881	-2.02127	11.2955	7.5142	37.5372	-17.4792	77.8275	52.8388	7.26751	-11.1841	-57.8854	-9.84726	-0.489829	-1.38927	6.13853	21.031	37.208	9.26232	73.3985	49.0727	5.28855	-12.9174	-29.0642	-10.0916	-16.9322	30.942	2.88928	4.18484	37.4134	17.3548
1772	-1.94994	-1.29874	17.0908	-0.960675	-0.409504	1.76231	-0.960717	-0.409405	7.58274	-0.692004	-0.367393	11.5233	-0.5019	0.187015	18.0929	-0.854526	0.507337	-2.43014	-2.7838	1.64489	-2.02231	11.3067	7.51728	37.5514	-17.4311	77.8828	52.8358	7.25093	-11.1397	-57.8551	-9.85078	-0.503648	-1.38594	6.10305	21.0263	37.184	9.29052	73.3873	49.0844	5.30946	-12.932	-29.0699	-10.1002	-16.9255	30.9364	2.88831	4.16648	37.402	17.3616
1774	-1.94762	-1.29912	17.0918	-0.959691	-0.409853	1.7628	-0.959734	-0.409754	7.58323	-0.691247	-0.36759	11.5237	-0.496262	0.183647	18.0954	-0.845354	0.499307	-2.4255	-2.79756	1.67011	-2.00548	11.3304	7.5037	37.5563	-17.393	77.9702	52.8237	7.20885	-11.0897	-57.8153	-9.85461	-0.519093	-1.38308	6.06909	21.0164	37.1577	9.31566	73.3639	49.0971	5.32701	-12.9426	-29.0784	-10.1083	-16.9193	30.9275	2.88581	4.14968	37.388	17.3703
1776	-1.94489	-1.30163	17.0938	-0.958705	-0.411169	1.76369	-0.958748	-0.41107	7.58412	-0.690427	-0.368509	11.5243	-0.493029	0.183335	18.0981	-0.839564	0.49765	-2.42039	-2.8158	1.70667	-1.97645	11.3691	7.47381	37.5573	-17.3646	78.086	52.809	7.13079	-11.034	-57.7497	-9.8583	-0.535669	-1.38103	6.03939	21.0021	37.1301	9.33957	73.3332	49.1124	5.33234	-12.9539	-29.0877	-10.1151	-16.9162	30.9146	2.88275	4.14278	37.3714	17.3779
1778	-1.94551	-1.30407	17.0966	-0.959184	-0.412173	1.76491	-0.959227	-0.412074	7.58534	-0.690722	-0.369289	11.5253	-0.487918	0.184384	18.0984	-0.829886	0.497875	-2.41991	-2.84429	1.76925	-1.94308	11.4405	7.43597	37.5474	-17.3391	78.208	52.821	6.99796	-10.9715	-57.6458	-9.86344	-0.551413	-1.38427	6.01153	20.9841	37.102	9.37413	73.3149	49.1337	5.31862	-12.9778	-29.0858	-10.1207	-16.9154	30.9021	2.88652	4.14005	37.3603	17.3753
1780	-1.94383	-1.31001	17.1026	-0.95895	-0.414885	1.76755	-0.958992	-0.414786	7.58798	-0.690376	-0.371297	11.5272	-0.481915	0.186702	18.0876	-0.818124	0.500191	-2.43988	-2.84786	1.80519	-1.9173	11.5144	7.39902	37.589	-17.3802	78.3208	52.8269	6.80032	-10.9092	-57.4663	-9.87196	-0.573863	-1.3842	5.97556	20.96	37.0739	9.42826	73.3224	49.1582	5.285	-13.0215	-29.0698	-10.1238	-16.9199	30.8893	2.88863	4.15225	37.3455	17.3715
1782	-1.94004	-1.32002	17.1105	-0.958126	-0.419546	1.77104	-0.95817	-0.419448	7.59147	-0.689466	-0.374724	11.5298	-0.475171	0.192403	18.0664	-0.803851	0.5085	-2.47917	-2.82507	1.80829	-1.89371	11.5932	7.35792	37.6791	-17.5094	78.4151	52.8125	6.5579	-10.8669	-57.2141	-9.88197	-0.603902	-1.3783	5.93599	20.9323	37.0446	9.49271	73.3456	49.181	5.24306	-13.0844	-29.0496	-10.1255	-16.9278	30.8765	2.88796	4.17397	37.325	17.3702
1784	-1.93972	-1.33471	17.1126	-0.959192	-0.426002	1.77193	-0.959236	-0.425903	7.59236	-0.689852	-0.379616	11.5305	-0.469058	0.213096	18.0454	-0.785765	0.544384	-2.51817	-2.80478	1.80544	-1.83142	11.7313	7.26878	37.7477	-17.783	78.4681	52.7462	6.34773	-10.9185	-56.9099	-9.88388	-0.641566	-1.36277	5.92073	20.9112	37.0059	9.51598	73.318	49.1838	5.24604	-13.1566	-29.0725	-10.1299	-16.9297	30.8651	2.88805	4.17376	37.3001	17.3784
1786	-1.94418	-1.3429	17.1128	-0.961819	-0.429223	1.77196	-0.961863	-0.429124	7.59239	-0.69161	-0.382191	11.5305	-0.455778	0.225663	18.0282	-0.75729	0.563029	-2.55022	-2.78958	1.80393	-1.78126	11.8234	7.22995	37.7792	-17.9499	78.5336	52.6736	6.22513	-10.9783	-56.7399	-9.88214	-0.660321	-1.35461	5.92217	20.905	36.9826	9.54571	73.3288	49.1801	5.2346	-13.2411	-29.0958	-10.136	-16.9223	30.8511	2.88714	4.16246	37.275	17.389
1788	-1.95188	-1.34338	17.1115	-0.965225	-0.42881	1.77132	-0.96527	-0.428711	7.59175	-0.694182	-0.382101	11.53	-0.436616	0.225228	18.0147	-0.722401	0.555958	-2.57506	-2.78203	1.8071	-1.75446	11.8478	7.25291	37.7732	-17.9598	78.6117	52.6143	6.18814	-11.0141	-56.7212	-9.87818	-0.660095	-1.35508	5.92993	20.9146	36.9764	9.59042	73.3838	49.1742	5.20218	-13.3219	-29.1099	-10.1427	-16.9072	30.8355	2.88504	4.14547	37.2521	17.3991
1790	-1.95531	-1.34316	17.1065	-0.966699	-0.428453	1.7691	-0.966743	-0.428353	7.58953	-0.695304	-0.381931	11.5284	-0.423278	0.212372	18.0003	-0.702259	0.528142	-2.60172	-2.78568	1.81692	-1.74683	11.8172	7.29802	37.7485	-17.8532	78.6497	52.6039	6.15787	-10.9877	-56.7275	-9.87379	-0.66716	-1.35211	5.90525	20.9382	36.9723	9.64896	73.4295	49.1677	5.17231	-13.3287	-29.1119	-10.147	-16.8951	30.825	2.8814	4.13802	37.236	17.4044
1792	-1.95248	-1.34097	17.1033	-0.965274	-0.427738	1.76771	-0.965318	-0.427638	7.58814	-0.694284	-0.381307	11.5273	-0.41984	0.207186	17.9856	-0.697651	0.517614	-2.62897	-2.79195	1.82633	-1.75954	11.7771	7.2972	37.733	-17.7605	78.6679	52.6229	6.18114	-10.9144	-56.7456	-9.87326	-0.681674	-1.3475	5.8785	20.9424	36.9528	9.67109	73.4478	49.18	5.16963	-13.3239	-29.1181	-10.1556	-16.8876	30.8187	2.88246	4.12752	37.2257	17.4113
1794	-1.94447	-1.33658	17.1027	-0.961402	-0.426475	1.76749	-0.961446	-0.426376	7.58793	-0.69147	-0.380117	11.5272	-0.422111	0.213713	17.9715	-0.699578	0.53036	-2.65519	-2.80041	1.83536	-1.78782	11.7387	7.2546	37.7327	-17.6883	78.7018	52.6627	6.23695	-10.8042	-56.7662	-9.87305	-0.702471	-1.34344	5.85277	20.9272	36.9165	9.65685	73.4293	49.2102	5.19369	-13.3239	-29.133	-10.1671	-16.8878	30.8153	2.88775	4.11805	37.2188	17.419
1796	-1.93825	-1.3287	17.1025	-0.958034	-0.423535	1.76745	-0.958077	-0.423436	7.58788	-0.689139	-0.377704	11.5271	-0.406693	0.229192	17.9607	-0.666246	0.553551	-2.6751	-2.81982	1.85126	-1.81465	11.693	7.2598	37.7372	-17.5145	78.8972	52.7048	6.20491	-10.6865	-56.7927	-9.85361	-0.720449	-1.3503	5.80964	20.9328	36.8782	9.66328	73.3583	49.2349	5.21948	-13.3322	-29.1598	-10.1691	-16.906	30.8097	2.88856	4.14173	37.2056	17.4169
1798	-1.93396	-1.32175	17.1021	-0.955583	-0.420842	1.76732	-0.955626	-0.420743	7.58775	-0.687479	-0.375535	11.527	-0.388909	0.236107	17.9551	-0.631462	0.560289	-2.68543	-2.8357	1.87249	-1.83345	11.6493	7.3101	37.7442	-17.3025	79.0577	52.7611	6.15142	-10.5349	-56.8017	-9.82858	-0.740764	-1.35118	5.78443	20.9237	36.8342	9.64409	73.2907	49.2579	5.21775	-13.3788	-29.1832	-10.1707	-16.926	30.805	2.89127	4.1505	37.1944	17.4183
1800	-1.93224	-1.31666	17.1008	-0.954411	-0.418759	1.76679	-0.954454	-0.41866	7.58722	-0.686735	-0.373904	11.5267	-0.372351	0.232404	17.9557	-0.60247	0.548022	-2.68431	-2.84512	1.89439	-1.84473	11.6117	7.38801	37.7579	-17.0871	79.1646	52.8219	6.08466	-10.3594	-56.775	-9.80238	-0.762387	-1.34656	5.77982	20.8973	36.7813	9.60416	73.2345	49.2846	5.18842	-13.4628	-29.2001	-10.1738	-16.9424	30.8009	2.89565	4.14016	37.1852	17.4254
1802	-1.93447	-1.31243	17.0968	-0.95503	-0.416741	1.76501	-0.955073	-0.416642	7.58544	-0.687325	-0.372438	11.5253	-0.358628	0.227816	17.9651	-0.578981	0.535041	-2.66666	-2.85193	1.8977	-1.85932	11.5894	7.40838	37.8003	-16.9588	79.3424	52.8411	5.97267	-10.2174	-56.6546	-9.77864	-0.77591	-1.35613	5.77481	20.8757	36.7063	9.6031	73.1578	49.3376	5.16083	-13.5539	-29.2092	-10.1773	-16.9504	30.7933	2.89508	4.14106	37.1694	17.4348
1804	-1.93896	-1.3103	17.0921	-0.956815	-0.41546	1.76293	-0.956858	-0.415361	7.58336	-0.688739	-0.371597	11.5238	-0.345663	0.226806	17.9755	-0.555688	0.528845	-2.64729	-2.84789	1.90076	-1.88124	11.5652	7.44588	37.8526	-16.8451	79.4609	52.8456	5.90661	-10.1025	-56.5434	-9.76866	-0.794555	-1.36248	5.75739	20.842	36.6294	9.60937	73.1044	49.3955	5.15875	-13.6198	-29.2453	-10.1822	-16.9502	30.7877	2.89387	4.13712	37.158	17.4395
1806	-1.945	-1.30965	17.087	-0.959394	-0.414702	1.7606	-0.959437	-0.414603	7.58103	-0.690714	-0.371199	11.522	-0.333533	0.229284	17.9842	-0.532755	0.529303	-2.63106	-2.83515	1.90706	-1.90722	11.5383	7.50466	37.9027	-16.7339	79.5115	52.8425	5.8895	-10.0179	-56.4563	-9.77062	-0.818822	-1.36295	5.72382	20.8014	36.5562	9.62384	73.083	49.4506	5.18173	-13.6565	-29.3064	-10.189	-16.9426	30.7847	2.89233	4.12771	37.1512	17.4408
1808	-1.9518	-1.30666	17.0795	-0.962112	-0.412873	1.75725	-0.962155	-0.412774	7.57768	-0.692859	-0.37001	11.5195	-0.323729	0.227779	17.9887	-0.515373	0.523282	-2.62262	-2.8303	1.91499	-1.91866	11.5235	7.53879	37.9188	-16.6356	79.576	52.8413	5.83876	-9.97722	-56.3449	-9.76642	-0.837149	-1.36259	5.6729	20.7906	36.4902	9.68165	73.0885	49.4931	5.19919	-13.6875	-29.3504	-10.199	-16.9315	30.78	2.88767	4.12425	37.14	17.4531
1810	-1.95665	-1.30437	17.0701	-0.964028	-0.411511	1.75308	-0.96407	-0.411412	7.57352	-0.694374	-0.36912	11.5164	-0.319886	0.230921	17.9939	-0.507334	0.52772	-2.61296	-2.82609	1.91773	-1.92191	11.5153	7.5464	37.9208	-16.5769	79.6529	52.8285	5.79655	-9.95828	-56.2618	-9.75231	-0.860682	-1.35968	5.62186	20.7817	36.4287	9.7219	73.0985	49.5268	5.21504	-13.7149	-29.3748	-10.2106	-16.9232	30.7775	2.88439	4.1129	37.1262	17.4649
1812	-1.95942	-1.30242	17.0596	-0.965057	-0.410479	1.7484	-0.965099	-0.410379	7.56883	-0.695205	-0.368421	11.5129	-0.319302	0.238059	17.9991	-0.50392	0.540537	-2.60325	-2.82159	1.91664	-1.92236	11.5108	7.53437	37.9137	-16.5483	79.7379	52.8093	5.76567	-9.94881	-56.2174	-9.72919	-0.887822	-1.35573	5.57785	20.7728	36.3752	9.73504	73.103	49.55	5.22876	-13.7392	-29.3833	-10.2219	-16.9193	30.7768	2.88269	4.09577	37.1116	17.4741
1814	-1.96307	-1.29691	17.0504	-0.966186	-0.407808	1.74434	-0.966228	-0.407708	7.56477	-0.696216	-0.366503	11.5098	-0.307025	0.239345	17.9956	-0.481067	0.538824	-2.60973	-2.81783	1.92629	-1.93797	11.5027	7.53884	37.8998	-16.4835	79.8044	52.8183	5.72452	-9.92538	-56.2073	-9.70626	-0.903729	-1.35658	5.55087	20.7836	36.3468	9.74237	73.0876	49.5524	5.23858	-13.7578	-29.4009	-10.2268	-16.918	30.7746	2.87826	4.09511	37.102	17.4823
1816	-1.964	-1.28972	17.0394	-0.965982	-0.40463	1.73945	-0.966023	-0.40453	7.55988	-0.696262	-0.364121	11.5062	-0.29159	0.234525	17.9968	-0.454495	0.524898	-2.60743	-2.81746	1.92925	-1.95386	11.4905	7.54255	37.8862	-16.4201	79.8649	52.8336	5.68289	-9.88692	-56.2067	-9.68729	-0.90629	-1.36727	5.5332	20.7847	36.3271	9.74271	73.0622	49.5516	5.25178	-13.7658	-29.4167	-10.2328	-16.9212	30.7711	2.87719	4.09564	37.0902	17.4905
1818	-1.9621	-1.28133	17.0264	-0.964433	-0.401171	1.73372	-0.964475	-0.401071	7.55415	-0.695321	-0.361445	11.5019	-0.275864	0.225393	18.0044	-0.428842	0.502982	-2.59327	-2.81755	1.92155	-1.97276	11.4681	7.54303	37.8766	-16.3603	79.917	52.8528	5.64835	-9.83763	-56.2026	-9.67389	-0.89738	-1.38639	5.52324	20.7728	36.3118	9.74067	73.0368	49.5532	5.26225	-13.7659	-29.4232	-10.2409	-16.9272	30.7666	2.87947	4.0916	37.0762	17.4995
1820	-1.95979	-1.27262	17.0147	-0.962685	-0.397596	1.72856	-0.962726	-0.397497	7.54899	-0.694238	-0.358669	11.498	-0.264775	0.220814	18.0119	-0.410145	0.49092	-2.57924	-2.80189	1.90394	-2.02168	11.4093	7.54273	37.8795	-16.2798	79.9464	52.8879	5.64205	-9.79702	-56.1691	-9.66878	-0.889355	-1.40234	5.5223	20.7613	36.2992	9.75393	73.0445	49.5642	5.23389	-13.7734	-29.3923	-10.2476	-16.9269	30.7634	2.87923	4.0698	37.0675	17.5111
1822	-1.95896	-1.26107	17.0028	-0.961352	-0.392659	1.72331	-0.961393	-0.392559	7.54375	-0.693552	-0.354901	11.4941	-0.253111	0.216517	18.021	-0.390307	0.479178	-2.56219	-2.78874	1.87667	-2.06764	11.3489	7.54241	37.8804	-16.2082	79.9414	52.9192	5.65943	-9.77058	-56.1324	-9.65875	-0.874294	-1.41905	5.52331	20.7563	36.2927	9.76477	73.0563	49.5681	5.21087	-13.7784	-29.3726	-10.2545	-16.9259	30.7603	2.87949	4.05791	37.0569	17.5216
1824	-1.96005	-1.24712	16.99	-0.96066	-0.386513	1.71771	-0.9607	-0.386414	7.53814	-0.693423	-0.350272	11.4899	-0.240474	0.212016	18.0318	-0.368765	0.466741	-2.5422	-2.78129	1.84377	-2.10442	11.2942	7.54323	37.8763	-16.1467	79.9128	52.9405	5.69518	-9.75793	-56.0997	-9.64162	-0.852526	-1.43684	5.52403	20.7585	36.2904	9.77019	73.064	49.5637	5.20439	-13.7792	-29.3743	-10.2618	-16.9251	30.7571	2.8801	4.05887	37.0435	17.5305
1826	-1.96244	-1.23458	16.9748	-0.960653	-0.380891	1.71099	-0.960692	-0.380792	7.53142	-0.693771	-0.346079	11.4849	-0.230705	0.209092	18.0441	-0.351942	0.458132	-2.51929	-2.77618	1.82066	-2.13873	11.2406	7.54877	37.8674	-16.0693	79.9178	52.9468	5.73182	-9.74976	-56.0735	-9.62102	-0.830493	-1.45527	5.52187	20.7626	36.2827	9.77417	73.0548	49.5618	5.22149	-13.7721	-29.3934	-10.2703	-16.9226	30.754	2.87838	4.05752	37.0299	17.5401
1828	-1.96552	-1.22396	16.9607	-0.961109	-0.376051	1.70473	-0.961148	-0.375952	7.52516	-0.694416	-0.342499	11.4802	-0.217813	0.203363	18.0522	-0.330329	0.443381	-2.5041	-2.76655	1.79963	-2.17115	11.1937	7.55676	37.8621	-16.0069	79.9263	52.9473	5.76815	-9.74141	-56.0653	-9.60497	-0.812612	-1.47109	5.52674	20.7625	36.2677	9.77657	73.0688	49.5672	5.2282	-13.7898	-29.4054	-10.277	-16.9212	30.7507	2.87429	4.05728	37.0182	17.5515
1830	-1.96917	-1.2148	16.9483	-0.961933	-0.371797	1.69924	-0.961971	-0.371698	7.51968	-0.695299	-0.339381	11.4761	-0.201357	0.194383	18.0563	-0.303271	0.421529	-2.49642	-2.75454	1.78019	-2.19805	11.1566	7.56522	37.8587	-15.9621	79.9392	52.9436	5.79905	-9.73419	-56.0738	-9.59424	-0.798154	-1.48476	5.53817	20.7584	36.2479	9.77834	73.1048	49.5792	5.2219	-13.829	-29.4089	-10.282	-16.9211	30.7469	2.86907	4.05578	37.0075	17.5651
1832	-1.97412	-1.20367	16.9368	-0.963172	-0.366568	1.69419	-0.96321	-0.366468	7.51462	-0.696556	-0.335558	11.4723	-0.184357	0.183796	18.0628	-0.275758	0.396559	-2.48431	-2.7575	1.76591	-2.20252	11.1371	7.56982	37.8414	-15.9163	79.9877	52.9297	5.80824	-9.74133	-56.0799	-9.58185	-0.77778	-1.5022	5.54375	20.76	36.234	9.78347	73.1144	49.592	5.22917	-13.8424	-29.4259	-10.2893	-16.921	30.7424	2.8685	4.03932	36.9934	17.5836
1834	-1.97717	-1.19472	16.9272	-0.963759	-0.362443	1.68993	-0.963796	-0.362343	7.51036	-0.697254	-0.332519	11.4691	-0.171641	0.177275	18.0701	-0.25472	0.38043	-2.47066	-2.76033	1.75753	-2.19991	11.123	7.56337	37.815	-15.8798	80.0287	52.9254	5.8088	-9.74788	-56.0969	-9.57491	-0.759731	-1.51819	5.5519	20.7582	36.2383	9.78654	73.1333	49.5909	5.22658	-13.8477	-29.4346	-10.2958	-16.918	30.7382	2.86723	4.03363	36.9781	17.5941
1836	-1.97723	-1.18833	16.9204	-0.963252	-0.359666	1.68692	-0.963289	-0.359566	7.50735	-0.697051	-0.330415	11.4669	-0.164762	0.175712	18.0769	-0.242696	0.375289	-2.45809	-2.76027	1.75056	-2.19367	11.1044	7.54887	37.7812	-15.8474	80.0536	52.9357	5.80664	-9.75205	-56.1234	-9.57441	-0.744904	-1.52966	5.56393	20.7532	36.2597	9.78546	73.1621	49.5776	5.21282	-13.8443	-29.431	-10.3009	-16.9122	30.7345	2.8648	4.04129	36.9621	17.5955
1838	-1.97327	-1.18208	16.9199	-0.961004	-0.357252	1.68677	-0.961041	-0.357153	7.5072	-0.695525	-0.328468	11.4668	-0.165633	0.177058	18.0779	-0.243845	0.378032	-2.4563	-2.76027	1.72713	-2.18212	11.0529	7.54844	37.7421	-15.785	80.0697	52.9623	5.81219	-9.76127	-56.1433	-9.57908	-0.730279	-1.52775	5.57767	20.7489	36.278	9.77258	73.1716	49.5797	5.20666	-13.8135	-29.4193	-10.3051	-16.9058	30.7317	2.86361	4.04995	36.9459	17.5953
1840	-1.96702	-1.17625	16.9215	-0.957795	-0.355202	1.68752	-0.957832	-0.355104	7.50795	-0.693257	-0.326729	11.4673	-0.164176	0.176898	18.0776	-0.241237	0.377258	-2.4568	-2.75731	1.68926	-2.17463	10.989	7.53938	37.7107	-15.7391	80.0808	52.9928	5.8272	-9.77047	-56.1681	-9.58062	-0.711205	-1.52633	5.59631	20.7735	36.3119	9.78024	73.1801	49.5656	5.18254	-13.7913	-29.394	-10.3081	-16.9069	30.7303	2.86577	4.04538	36.9256	17.6013
1842	-1.95922	-1.17197	16.9246	-0.954035	-0.353946	1.68896	-0.954072	-0.353848	7.5094	-0.690528	-0.325548	11.4684	-0.158629	0.175345	18.0771	-0.231622	0.372591	-2.45773	-2.75113	1.64415	-2.16974	10.9231	7.52169	37.6899	-15.7176	80.081	53.0224	5.85167	-9.77842	-56.1926	-9.57906	-0.690941	-1.52484	5.61777	20.8213	36.3574	9.80728	73.1909	49.5372	5.14169	-13.7806	-29.3586	-10.3101	-16.9167	30.7292	2.87125	4.03246	36.9003	17.6122
1844	-1.95058	-1.17403	16.9321	-0.950431	-0.35552	1.69232	-0.950467	-0.355422	7.51275	-0.687736	-0.326489	11.4709	-0.153157	0.178009	18.0772	-0.220751	0.375643	-2.4574	-2.74333	1.62015	-2.15119	10.8791	7.5157	37.6767	-15.7109	80.0385	53.0445	5.88304	-9.78717	-56.1886	-9.58291	-0.687619	-1.50729	5.63177	20.8384	36.3839	9.81497	73.204	49.5296	5.1096	-13.7561	-29.3306	-10.3112	-16.9327	30.723	2.87789	4.04969	36.8702	17.6137
1846	-1.94325	-1.17816	16.9423	-0.947576	-0.357882	1.69684	-0.947612	-0.357785	7.51727	-0.685454	-0.328066	11.4743	-0.143205	0.182117	18.0718	-0.201207	0.379861	-2.46741	-2.73438	1.6074	-2.13099	10.8447	7.51343	37.6723	-15.7018	79.9897	53.0654	5.91486	-9.78153	-56.1561	-9.59332	-0.693001	-1.48347	5.63925	20.8505	36.3982	9.82623	73.1991	49.5282	5.09626	-13.7325	-29.3147	-10.3127	-16.9447	30.7148	2.88338	4.06693	36.8437	17.6094
1848	-1.93797	-1.18237	16.9542	-0.94563	-0.360106	1.70216	-0.945667	-0.360008	7.52259	-0.683862	-0.329596	11.4783	-0.12821	0.185946	18.06	-0.172532	0.381908	-2.48931	-2.72692	1.60241	-2.10857	10.8171	7.51485	37.6738	-15.6807	79.9495	53.0842	5.94296	-9.7594	-56.1019	-9.60963	-0.703636	-1.45761	5.63829	20.8582	36.402	9.84428	73.1827	49.5331	5.10006	-13.7155	-29.3087	-10.3149	-16.9514	30.7056	2.88699	4.07557	36.8216	17.6037
1850	-1.93546	-1.18207	16.9661	-0.944531	-0.360126	1.70745	-0.944569	-0.360029	7.52788	-0.683044	-0.329533	11.4823	-0.107975	0.183401	18.0449	-0.136391	0.370582	-2.51723	-2.73124	1.59633	-2.0699	10.7965	7.52579	37.6699	-15.6307	79.9388	53.0913	5.95955	-9.72581	-56.0557	-9.62708	-0.711515	-1.43937	5.62102	20.8404	36.3983	9.86106	73.2036	49.5555	5.10192	-13.7156	-29.2942	-10.3172	-16.9598	30.6961	2.88891	4.06596	36.798	17.6146
1852	-1.93327	-1.18358	16.9786	-0.943719	-0.360909	1.71301	-0.943756	-0.360812	7.53344	-0.682391	-0.330058	11.4864	-0.09638	0.185641	18.0258	-0.114428	0.370851	-2.55278	-2.73674	1.59931	-2.03038	10.7736	7.54142	37.6642	-15.558	79.9692	53.0978	5.96173	-9.69672	-56.0166	-9.64562	-0.723355	-1.41696	5.59792	20.8342	36.3866	9.89695	73.2336	49.5842	5.09577	-13.7184	-29.2882	-10.3207	-16.9615	30.688	2.88721	4.05656	36.7753	17.6284
1854	-1.9311	-1.18687	16.9912	-0.943065	-0.362474	1.71861	-0.943103	-0.362377	7.53904	-0.681806	-0.331178	11.4906	-0.0947489	0.194928	18.0027	-0.108307	0.387285	-2.59559	-2.74307	1.61129	-1.99227	10.7494	7.55521	37.6556	-15.4732	80.027	53.1063	5.95758	-9.67258	-55.9871	-9.66335	-0.738244	-1.3896	5.57518	20.8436	36.3706	9.944	73.2628	49.6141	5.08556	-13.7207	-29.294	-10.3254	-16.957	30.6821	2.88262	4.05104	36.7531	17.643
[truncated: 2,099 more rows]
[truncated: 56 more columns]

## Sheet: Joint Angles ZXY (WO)
Frame	L5S1 Lateral Bending	L5S1 Axial Bending	L5S1 Flexion/Extension	L4L3 Lateral Bending	L4L3 Axial Rotation	L4L3 Flexion/Extension	L1T12 Lateral Bending	L1T12 Axial Rotation	L1T12 Flexion/Extension	T9T8 Lateral Bending	T9T8 Axial Rotation	T9T8 Flexion/Extension	T1C7 Lateral Bending	T1C7 Axial Rotation	T1C7 Flexion/Extension	C1 Head Lateral Bending	C1 Head Axial Rotation	C1 Head Flexion/Extension	Right T4 Shoulder Abduction/Adduction	Right T4 Shoulder Internal/External Rotation	Right T4 Shoulder Flexion/Extension	Right Shoulder Abduction/Adduction	Right Shoulder Internal/External Rotation	Right Shoulder Flexion/Extension	Right Elbow Ulnar Deviation/Radial Deviation	Right Elbow Pronation/Supination	Right Elbow Flexion/Extension	Right Wrist Ulnar Deviation/Radial Deviation	Right Wrist Pronation/Supination	Right Wrist Flexion/Extension	Left T4 Shoulder Abduction/Adduction	Left T4 Shoulder Internal/External Rotation	Left T4 Shoulder Flexion/Extension	Left Shoulder Abduction/Adduction	Left Shoulder Internal/External Rotation	Left Shoulder Flexion/Extension	Left Elbow Ulnar Deviation/Radial Deviation	Left Elbow Pronation/Supination	Left Elbow Flexion/Extension	Left Wrist Ulnar Deviation/Radial Deviation	Left Wrist Pronation/Supination	Left Wrist Flexion/Extension	Right Hip Abduction/Adduction	Right Hip Internal/External Rotation	Right Hip Flexion/Extension	Right Knee Abduction/Adduction	Right Knee Internal/External Rotation	Right Knee Flexion/Extension	Right Ankle Abduction/Adduction
[truncated: 3,059 more rows]
[truncated: 56 more columns]
