# Supplementary material for: “Doctor, when can I drive?” – Can we compensate an immobilization of the right wrist while driving a car: A pilot study
Source: PLoS One. 2026 Feb 18;21(2):e0341628. doi: 10.1371/journal.pone.0341628 (PMC12915907; doi:10.1371/journal.pone.0341628)
Supplement: S5 File — (XLSX) [file pone.0341628.s005.xlsx]

## Sheet: Joint Angles ZXY (NI)
Frame	L5S1 Lateral Bending	L5S1 Axial Bending	L5S1 Flexion/Extension	L4L3 Lateral Bending	L4L3 Axial Rotation	L4L3 Flexion/Extension	L1T12 Lateral Bending	L1T12 Axial Rotation	L1T12 Flexion/Extension	T9T8 Lateral Bending	T9T8 Axial Rotation	T9T8 Flexion/Extension	T1C7 Lateral Bending	T1C7 Axial Rotation	T1C7 Flexion/Extension	C1 Head Lateral Bending	C1 Head Axial Rotation	C1 Head Flexion/Extension	Right T4 Shoulder Abduction/Adduction	Right T4 Shoulder Internal/External Rotation	Right T4 Shoulder Flexion/Extension	Right Shoulder Abduction/Adduction	Right Shoulder Internal/External Rotation	Right Shoulder Flexion/Extension	Right Elbow Ulnar Deviation/Radial Deviation	Right Elbow Pronation/Supination	Right Elbow Flexion/Extension	Right Wrist Ulnar Deviation/Radial Deviation	Right Wrist Pronation/Supination	Right Wrist Flexion/Extension	Left T4 Shoulder Abduction/Adduction	Left T4 Shoulder Internal/External Rotation	Left T4 Shoulder Flexion/Extension	Left Shoulder Abduction/Adduction	Left Shoulder Internal/External Rotation	Left Shoulder Flexion/Extension	Left Elbow Ulnar Deviation/Radial Deviation	Left Elbow Pronation/Supination	Left Elbow Flexion/Extension	Left Wrist Ulnar Deviation/Radial Deviation	Left Wrist Pronation/Supination	Left Wrist Flexion/Extension	Right Hip Abduction/Adduction	Right Hip Internal/External Rotation	Right Hip Flexion/Extension	Right Knee Abduction/Adduction	Right Knee Internal/External Rotation	Right Knee Flexion/Extension	Right Ankle Abduction/Adduction
0	0.28377	1.96095	17.6627	0.287125	0.835452	2.02304	0.287211	0.835422	7.84347	0.161708	0.642756	11.7186	2.08183	-1.77774	20.4523	3.27851	-3.87445	1.90953	-5.69787	-4.1302	-5.93493	12.0796	8.31368	24.994	-21.4485	63.8879	68.7395	22.8259	-17.7318	-50.8067	-3.42027	2.74205	-3.2083	16.8886	23.5043	21.1837	-34.3807	48.4881	70.7946	36.4974	-43.3932	-41.633	-4.18563	2.97371	35.1945	-1.04368	-1.01461	51.2195	-10.9216
2	0.235975	1.8782	17.6274	0.259177	0.803206	2.00758	0.25926	0.803179	7.82802	0.142836	0.616883	11.7071	2.126	-1.76132	20.5815	3.3677	-3.85417	2.14805	-5.79665	-4.06487	-6.05981	12.0277	8.23738	24.8545	-21.6075	64.0779	68.6945	22.8536	-17.8323	-50.9445	-3.3793	2.69363	-3.36103	16.8958	23.4526	21.2066	-34.4058	48.5723	70.6285	36.514	-43.3952	-41.5517	-4.02422	3.10926	34.7804	-1.26906	-1.22826	51.0334	-10.8619
4	0.198137	1.80883	17.5969	0.23673	0.775984	1.99417	0.23681	0.77596	7.8146	0.127764	0.595113	11.6971	2.16575	-1.74463	20.6919	3.44831	-3.83248	2.3517	-5.8924	-3.99742	-6.22332	11.9756	8.17678	24.7765	-21.7142	64.2592	68.6834	22.8579	-17.9038	-51.0343	-3.34631	2.66021	-3.49717	16.8905	23.4433	21.2234	-34.3763	48.6456	70.4964	36.5268	-43.3998	-41.488	-3.88196	3.19897	34.4557	-1.44831	-1.38501	50.8886	-10.8167
6	0.171489	1.75399	17.5717	0.220416	0.754187	1.98309	0.220494	0.754164	7.80352	0.116936	0.577786	11.6888	2.19945	-1.72817	20.779	3.51714	-3.80991	2.51236	-5.98329	-3.92666	-6.41241	11.9353	8.11928	24.7674	-21.7943	64.4065	68.6991	22.8496	-17.9384	-51.0767	-3.32174	2.64066	-3.61103	16.8759	23.4678	21.2345	-34.3049	48.704	70.4017	36.5357	-43.4079	-41.4457	-3.76502	3.24091	34.2313	-1.57755	-1.47998	50.7911	-10.7848
8	0.147729	1.70038	17.5477	0.20548	0.732686	1.97251	0.205555	0.732665	7.79294	0.107121	0.560768	11.6809	2.22855	-1.70706	20.8593	3.5787	-3.77759	2.66062	-6.06412	-3.84606	-6.55462	11.9698	7.97847	24.8112	-22.0625	64.4095	68.6595	22.9681	-17.9636	-51.2064	-3.29854	2.61341	-3.70601	16.8832	23.4376	21.2507	-34.3038	48.744	70.3197	36.5435	-43.4154	-41.4216	-3.67256	3.27668	34.0455	-1.69814	-1.56376	50.7141	-10.7486
10	0.129167	1.6611	17.53	0.194034	0.717028	1.96472	0.194108	0.717008	7.78515	0.0995482	0.548337	11.6751	2.23603	-1.72142	20.8739	3.58857	-3.80567	2.68745	-6.16019	-3.79043	-6.48707	11.928	7.92356	24.6956	-22.1074	64.4973	68.6344	22.7387	-17.8622	-51.0377	-3.27722	2.58154	-3.75745	16.8821	23.4108	21.2522	-34.3383	48.7769	70.2369	36.5598	-43.438	-41.3942	-3.59897	3.30909	33.8868	-1.80176	-1.62152	50.647	-10.6957
12	0.118552	1.64024	17.5262	0.187644	0.708771	1.96305	0.187717	0.708751	7.78348	0.0952936	0.541759	11.6738	2.22172	-1.78263	20.8052	3.54262	-3.91542	2.55983	-6.2488	-3.7633	-6.35447	11.8453	7.91468	24.4941	-21.8903	64.6237	68.735	22.1199	-17.5718	-50.2421	-3.25467	2.53491	-3.75864	16.8536	23.4171	21.251	-34.4087	48.8085	70.1455	36.5955	-43.4907	-41.375	-3.53869	3.33688	33.7544	-1.8891	-1.65852	50.5899	-10.6312
14	0.127707	1.64622	17.566	0.19229	0.710607	1.98072	0.192363	0.710587	7.80116	0.0986709	0.543423	11.6871	2.19623	-1.90401	20.6237	3.45509	-4.1351	2.22282	-6.20286	-3.74205	-6.97626	11.9568	7.75209	24.7545	-21.5712	64.2776	69.4956	21.2974	-17.0143	-48.0251	-3.2197	2.42909	-3.69078	16.7404	23.5575	21.3134	-34.5125	48.8393	70.0403	36.6744	-43.6097	-41.4311	-3.47635	3.34593	33.6732	-1.96715	-1.70287	50.5609	-10.5878
16	0.137558	1.64991	17.6061	0.197053	0.71138	1.99852	0.197126	0.71136	7.81895	0.102204	0.544301	11.7004	2.19307	-2.01222	20.4634	3.4124	-4.33657	1.92461	-6.14638	-3.71865	-7.58563	12.4409	6.87019	25.047	-21.5904	64.3474	69.7045	20.9473	-15.9564	-44.1496	-3.17544	2.31344	-3.67159	16.6286	23.5918	21.4132	-34.7889	48.9329	69.8893	36.8296	-43.8163	-41.5455	-3.41844	3.33686	33.6009	-2.02062	-1.73983	50.5336	-10.5731
18	0.143184	1.64194	17.633	0.19895	0.707401	2.01043	0.199023	0.707381	7.83086	0.103889	0.541445	11.7094	2.21992	-2.08841	20.3674	3.43573	-4.48671	1.74494	-6.11379	-3.69379	-7.9774	13.3576	5.07097	25.2018	-22.1038	64.7987	69.1253	21.0399	-14.5374	-39.0457	-3.13172	2.20237	-3.72302	16.5484	23.4946	21.5283	-35.2179	49.0989	69.697	37.0547	-44.092	-41.7002	-3.37025	3.31641	33.5246	-2.05001	-1.76908	50.5005	-10.5825
20	0.145317	1.61593	17.6338	0.197729	0.695829	2.01078	0.197801	0.695809	7.83122	0.10371	0.532716	11.7096	2.26603	-2.12387	20.361	3.50922	-4.56572	1.73076	-6.13802	-3.67746	-8.02649	14.7655	2.14381	24.9168	-23.3512	64.5203	68.1355	20.644	-13.5615	-34.448	-3.12726	2.10221	-3.8167	16.541	23.4056	21.5962	-35.6026	49.318	69.5084	37.306	-44.352	-41.8359	-3.34934	3.30739	33.4344	-2.06709	-1.79673	50.4592	-10.587
22	0.137719	1.57562	17.6276	0.191036	0.678807	2.00804	0.191106	0.678788	7.82847	0.0997824	0.519568	11.7076	2.34063	-2.1874	20.4414	3.62931	-4.70215	1.87657	-6.1516	-3.70867	-7.89726	16.3975	-1.31384	24.5747	-24.6127	64.7614	65.7755	20.7099	-13.3839	-32.1789	-3.13186	2.03591	-3.90511	16.5464	23.2683	21.6059	-35.8728	49.4857	69.3926	37.4928	-44.5333	-41.9579	-3.33935	3.33131	33.3414	-2.09875	-1.84615	50.4044	-10.5837
24	0.117356	1.52165	17.6137	0.177593	0.656861	2.00192	0.177661	0.656843	7.82235	0.0911169	0.50231	11.7031	2.4498	-2.30827	20.6262	3.79938	-4.95048	2.21447	-6.1424	-3.78378	-7.62552	18.0661	-4.94025	24.2455	-25.332	66.31	61.5898	21.0474	-13.8381	-32.307	-3.1391	1.99994	-3.9742	16.5487	23.1016	21.5498	-35.9819	49.5841	69.3563	37.5899	-44.6114	-42.0432	-3.33679	3.37808	33.2456	-2.14416	-1.90438	50.3328	-10.5707
26	0.0765627	1.44816	17.5696	0.153492	0.628076	1.98244	0.153556	0.62806	7.80287	0.0749034	0.479265	11.6885	2.60777	-2.52265	20.9874	4.03868	-5.37815	2.87709	-6.12656	-3.86116	-7.18167	19.2665	-8.07166	23.9172	-23.9636	70.5647	55.0454	20.0258	-13.351	-33.1122	-3.14762	1.94991	-4.03256	16.5394	23.0306	21.4193	-35.8087	49.6591	69.3506	37.586	-44.5489	-41.9891	-3.34535	3.38363	33.1323	-2.17029	-1.89213	50.2304	-10.5444
28	0.0318031	1.38957	17.5154	0.128869	0.606137	1.95848	0.128931	0.606123	7.77891	0.0578636	0.461304	11.6706	2.81851	-2.84341	21.4533	4.35079	-6.01058	3.73068	-6.11336	-3.86552	-6.65426	20.3278	-10.2429	23.6544	-21.0341	75.6631	47.0362	18.3735	-12.7178	-33.3912	-3.17059	1.93433	-4.02045	16.5502	22.9175	21.2076	-35.6831	49.7378	69.3244	37.5951	-44.5184	-41.989	-3.35104	3.36258	33.0381	-2.18492	-1.86091	50.1432	-10.5329
30	-0.00311006	1.35497	17.4631	0.110559	0.593883	1.93531	0.11062	0.593871	7.75575	0.0449312	0.450983	11.6532	3.06598	-3.2642	21.9847	4.70966	-6.83187	4.70248	-6.1079	-3.7884	-6.21646	21.3145	-11.227	23.6007	-16.9054	79.9356	38.4127	16.5426	-12.1957	-32.6428	-3.21355	1.94693	-3.96204	16.5898	22.7657	20.9856	-35.6811	49.813	69.2747	37.6408	-44.5637	-42.0715	-3.349	3.32462	32.9776	-2.19267	-1.82262	50.0877	-10.5377
32	0.0091196	1.34715	17.4378	0.115199	0.589456	1.92407	0.11526	0.589444	7.7445	0.0486708	0.447969	11.6448	3.28739	-3.76647	22.5091	5.00483	-7.79204	5.66208	-6.10305	-3.67361	-6.50397	22.246	-10.5039	24.2811	-13.2832	79.4902	30.6277	15.6175	-12.547	-30.6727	-3.28822	1.92042	-4.03341	16.6802	22.6996	21.0585	-35.7999	49.8212	69.2591	37.6897	-44.6741	-42.1449	-3.33241	3.29916	32.9718	-2.21005	-1.77566	50.0855	-10.5348
34	0.0478986	1.34371	17.4438	0.13192	0.584743	1.92657	0.131981	0.584729	7.74701	0.0614724	0.445508	11.6466	3.45951	-4.22471	22.9894	5.22597	-8.65762	6.54272	-6.15489	-3.56191	-6.87571	22.9682	-10.0024	24.8543	-10.4998	79.2078	23.725	14.9447	-12.8599	-28.4864	-3.37447	1.86742	-4.02467	16.6988	22.7745	21.1395	-35.8209	49.8005	69.215	37.7887	-44.8686	-42.3177	-3.31963	3.29202	32.9991	-2.21891	-1.75464	50.102	-10.5408
36	0.10725	1.33572	17.4848	0.15738	0.576319	1.94465	0.15744	0.576303	7.76508	0.0810575	0.440826	11.6602	3.57907	-4.59855	23.4209	5.37537	-9.35464	7.33639	-6.27012	-3.48108	-7.23384	23.4714	-10.2307	25.1535	-8.52536	79.7194	18.161	14.2904	-13.1176	-26.1453	-3.46016	1.81451	-3.9618	16.6474	22.9573	21.2197	-35.7157	49.7437	69.1638	37.9324	-45.1284	-42.5772	-3.31599	3.30525	33.0483	-2.21605	-1.7629	50.1289	-10.5556
38	0.18257	1.31095	17.5795	0.188593	0.559179	1.9865	0.188648	0.559161	7.80693	0.105515	0.429987	11.6916	3.66435	-4.86555	23.8252	5.49136	-9.84704	8.08191	-6.41017	-3.50728	-7.83095	23.8731	-11.4713	25.4177	-8.739	78.8101	14.6622	12.8399	-13.6629	-22.4592	-3.51313	1.88253	-4.16535	16.6633	23.0308	21.5462	-35.5964	49.5845	69.2685	38.064	-45.3653	-42.7857	-3.32666	3.33522	33.1004	-2.20064	-1.77904	50.1683	-10.5672
40	0.256776	1.27817	17.6492	0.218575	0.538605	2.01724	0.218632	0.538582	7.83767	0.129268	0.416499	11.7146	3.75115	-5.05194	24.261	5.63498	-10.1897	8.88539	-6.61711	-3.50508	-8.20436	23.9191	-11.4105	25.6144	-8.70335	76.5334	11.9471	12.2774	-14.6174	-19.0794	-3.57851	1.91615	-4.34694	16.6853	23.15	21.8425	-35.4511	49.4008	69.3358	38.1699	-45.556	-42.9072	-3.33276	3.38392	33.1446	-2.20159	-1.7931	50.2091	-10.5741
42	0.333369	1.24637	17.6849	0.24958	0.518281	2.03285	0.249633	0.518255	7.85329	0.153746	0.403266	11.7263	3.85109	-5.18415	24.71	5.81871	-10.4344	9.71181	-6.86895	-3.43946	-8.41592	23.659	-10.0961	25.773	-8.27007	73.2757	9.89727	12.7687	-15.858	-16.3024	-3.65826	1.88339	-4.46119	16.687	23.3265	22.1024	-35.331	49.2196	69.3048	38.2401	-45.6905	-42.9377	-3.32674	3.44555	33.1773	-2.22572	-1.80222	50.2494	-10.5761
44	0.447997	1.25076	17.7329	0.300281	0.510619	2.05384	0.300333	0.510587	7.87427	0.192153	0.400741	11.742	3.97782	-5.34214	25.034	6.03752	-10.7382	10.3038	-7.04299	-3.29816	-9.27479	23.4724	-10.2606	26.0984	-8.68968	71.4031	9.30209	13.1535	-16.7691	-13.7403	-3.71514	1.80439	-4.58104	16.6045	23.5072	22.5776	-35.4241	49.0652	69.099	38.2521	-45.77	-42.9213	-3.29571	3.49795	33.1981	-2.27299	-1.81198	50.2948	-10.577
46	0.572065	1.23021	17.7748	0.353024	0.491231	2.07205	0.353075	0.491195	7.89249	0.232827	0.389579	11.7557	4.08245	-5.48408	25.2913	6.21581	-11.0097	10.7733	-7.19691	-3.16728	-9.74663	23.1057	-9.8171	26.3281	-8.59863	70.1012	8.96727	13.695	-17.7233	-12.7026	-3.76439	1.69547	-4.72101	16.5178	23.4961	23.057	-35.6955	48.978	68.8662	38.2494	-45.8071	-42.8605	-3.26224	3.54003	33.2129	-2.31755	-1.80276	50.34	-10.5781
48	0.691765	1.18692	17.81	0.401935	0.462232	2.08737	0.401982	0.46219	7.9078	0.271239	0.370986	11.7672	4.17533	-5.60439	25.4975	6.37438	-11.241	11.1487	-7.35755	-3.04831	-9.76055	22.6425	-8.62545	26.5088	-8.00725	68.9214	8.54776	14.3974	-18.8002	-12.9775	-3.80316	1.58924	-4.88191	16.4422	23.3119	23.4822	-36.0669	48.9518	68.6622	38.2504	-45.8131	-42.7688	-3.2325	3.57292	33.2249	-2.35298	-1.78163	50.384	-10.5751
50	0.780915	1.18559	17.8529	0.440974	0.454132	2.10612	0.44102	0.454086	7.92655	0.300952	0.367388	11.7812	4.34491	-5.71044	25.6709	6.67447	-11.4658	11.4559	-7.59274	-2.84444	-10.0323	22.6117	-7.77262	27.2402	-8.15456	66.5922	7.96817	15.041	-19.621	-12.1214	-3.81039	1.59544	-5.04037	16.3578	23.2183	23.8115	-36.2568	48.911	68.5657	38.2888	-45.8144	-42.6825	-3.20821	3.60235	33.2398	-2.38063	-1.79356	50.427	-10.5475
52	0.838155	1.2198	17.8813	0.468969	0.46428	2.11847	0.469018	0.464231	7.93891	0.321251	0.376736	11.7905	4.58497	-5.79614	25.8148	7.10603	-11.6713	11.7011	-7.83725	-2.70876	-10.1695	22.6933	-7.4333	27.9047	-8.57526	64.2024	7.33466	16.2588	-21.2224	-11.9919	-3.77776	1.6407	-5.21663	16.2494	23.2534	24.1018	-36.3118	48.8775	68.5151	38.3159	-45.817	-42.619	-3.18933	3.65154	33.2577	-2.41209	-1.83788	50.4698	-10.5185
54	0.864594	1.27662	17.8934	0.485324	0.48693	2.12369	0.485374	0.48688	7.94412	0.33205	0.3947	11.7943	4.86952	-5.85616	25.9302	7.62257	-11.8413	11.8888	-8.04684	-2.672	-10.1369	22.749	-7.55073	28.3458	-9.08394	62.0009	6.77198	17.8989	-23.5119	-12.7909	-3.71814	1.70114	-5.398	16.1347	23.3931	24.3519	-36.2658	48.8501	68.4979	38.33	-45.8295	-42.5887	-3.17854	3.71048	33.2735	-2.43914	-1.90022	50.5066	-10.4959
56	0.871153	1.30453	17.9024	0.490551	0.498586	2.12761	0.490602	0.498535	7.94804	0.335225	0.403741	11.7973	5.10329	-5.87924	26.0116	8.05167	-11.9336	12.0176	-8.11032	-2.70424	-10.103	22.4874	-7.56264	28.51	-9.29957	59.6585	6.73203	18.686	-24.791	-13.6215	-3.6917	1.74878	-5.52376	16.0972	23.4648	24.5137	-36.247	48.8168	68.5093	38.3628	-45.8675	-42.5984	-3.18465	3.71331	33.2659	-2.41413	-1.91864	50.515	-10.4876
58	0.850897	1.31525	17.9137	0.482605	0.504952	2.13267	0.482657	0.504902	7.9531	0.328887	0.407995	11.8011	5.25932	-5.85318	26.0898	8.34918	-11.9172	12.1479	-8.04031	-2.80599	-10.0502	21.9516	-7.61412	28.4451	-9.41119	59.4345	6.96775	19.2211	-26.3333	-15.4955	-3.69084	1.77886	-5.58445	16.1352	23.5121	24.5605	-36.2157	48.7577	68.5916	38.4378	-45.9534	-42.6867	-3.21141	3.69846	33.2469	-2.37794	-1.92169	50.502	-10.4951
60	0.807991	1.30883	17.9255	0.463306	0.505702	2.13811	0.463358	0.505654	7.95854	0.314417	0.407332	11.8051	5.31885	-5.78236	26.1673	8.47986	-11.7959	12.287	-7.88657	-2.9414	-9.98016	21.2273	-7.66398	28.2054	-9.4435	61.1397	7.39026	19.4543	-28.1741	-18.274	-3.71281	1.78985	-5.59594	16.2359	23.5499	24.5022	-36.1594	48.661	68.7444	38.5592	-46.0896	-42.8534	-3.25194	3.66927	33.2184	-2.34069	-1.90514	50.4715	-10.5149
62	0.756782	1.28018	17.9201	0.438468	0.497444	2.13594	0.438519	0.497399	7.95637	0.296367	0.399591	11.8035	5.25545	-5.69005	26.2371	8.38969	-11.6066	12.424	-7.85924	-2.98414	-9.89887	20.6025	-7.42633	27.9654	-9.29022	61.6324	7.96793	19.2932	-29.4852	-20.4675	-3.73783	1.78864	-5.64736	16.3434	23.6162	24.4005	-36.0273	48.5073	68.9346	38.7014	-46.2366	-43.0314	-3.27387	3.60364	33.1782	-2.30528	-1.82506	50.4328	-10.5323
64	0.737664	1.23922	17.9236	0.426681	0.4811	2.13762	0.42673	0.481056	7.95805	0.288589	0.386627	11.8048	5.07663	-5.61917	26.2056	8.07552	-11.437	12.3827	-7.78897	-2.92843	-9.75565	20.2607	-7.56677	27.5863	-9.16401	62.3444	8.60328	18.5862	-29.9477	-21.699	-3.81919	1.75015	-5.65277	16.4462	23.7049	24.3076	-35.9888	48.2833	69.0841	38.945	-46.5382	-43.3926	-3.29253	3.5366	33.1246	-2.27221	-1.74537	50.3968	-10.5421
66	0.741094	1.19758	17.9494	0.424764	0.462527	2.14913	0.424812	0.462483	7.96956	0.28834	0.372614	11.8135	4.82278	-5.56902	26.0682	7.61141	-11.2948	12.1507	-7.67723	-2.82162	-9.5546	20.1728	-8.03614	27.142	-9.09444	63.3989	9.17207	17.55	-29.7653	-22.053	-3.9407	1.70488	-5.6117	16.5617	23.8254	24.2198	-36.0188	48.0067	69.2378	39.2721	-46.9921	-43.9249	-3.31261	3.48016	33.068	-2.24206	-1.68379	50.3692	-10.5413
68	0.67957	1.1917	18.0261	0.39751	0.464964	2.18344	0.397559	0.464923	8.00387	0.267841	0.372695	11.8392	4.6389	-5.48807	25.8931	7.27927	-11.1145	11.8423	-7.67469	-2.88676	-9.33974	20.0141	-7.96558	27.0035	-8.93337	64.3585	9.24268	17.1338	-30.1606	-22.4335	-3.98448	1.80385	-5.60212	16.7954	24.0277	24.0471	-35.8313	47.7632	69.6755	39.5386	-47.4396	-44.4073	-3.3389	3.45599	33.0534	-2.22574	-1.65273	50.3604	-10.5211
70	0.619236	1.19594	18.1307	0.371695	0.471709	2.23012	0.371743	0.47167	8.05055	0.248153	0.376085	11.8742	4.49341	-5.41069	25.7399	7.01869	-10.9478	11.5705	-7.70136	-2.97471	-9.24802	19.7978	-7.81044	27.1183	-8.75538	64.9438	9.33209	16.7648	-30.5225	-22.8836	-4.01558	1.94504	-5.57767	17.0125	24.1833	23.8669	-35.643	47.5554	70.1308	39.8124	-47.8932	-44.9023	-3.38495	3.3977	33.0503	-2.15883	-1.61558	50.3536	-10.508
72	0.570577	1.20487	18.2493	0.351427	0.47953	2.28298	0.351476	0.479493	8.10341	0.232553	0.38063	11.9139	4.38316	-5.34407	25.6328	6.82384	-10.8059	11.3812	-7.73419	-3.05664	-9.28126	19.5275	-7.66628	27.405	-8.58951	65.1677	9.53231	16.3888	-30.7585	-23.3948	-4.0487	2.08843	-5.54274	17.1978	24.2706	23.7085	-35.4946	47.3859	70.5538	40.0612	-48.2967	-45.3558	-3.4491	3.29465	33.0535	-2.03675	-1.56144	50.3443	-10.5109
74	0.512122	1.2211	18.3527	0.327456	0.491421	2.32912	0.327507	0.491388	8.14955	0.213924	0.387992	11.9485	4.31199	-5.28955	25.5857	6.70239	-10.6918	11.2998	-7.7621	-3.12297	-9.28434	19.2396	-7.49796	27.523	-8.42657	65.2049	9.8056	16.2383	-30.9242	-23.6819	-4.09468	2.17413	-5.55654	17.4424	24.3205	23.6111	-35.3594	47.2474	71.0146	40.1069	-48.4402	-45.5324	-3.51622	3.17311	33.0706	-1.90302	-1.48544	50.3314	-10.5333
76	0.484375	1.22906	18.4243	0.316159	0.497156	2.36102	0.31621	0.497123	8.18145	0.205144	0.391555	11.9724	4.23583	-5.23696	25.6204	6.57752	-10.5752	11.3709	-7.69858	-3.30648	-9.3479	19.0485	-7.802	27.7234	-8.57636	66.5339	9.70065	16.1828	-31.3409	-24.2216	-4.13223	2.16846	-5.56995	17.5957	24.3988	23.5856	-35.2056	47.1709	71.3326	40.0558	-48.4071	-45.481	-3.55537	3.01519	33.0825	-1.76742	-1.3828	50.3171	-10.5993
78	0.497291	1.22552	18.4651	0.321619	0.494457	2.3791	0.32167	0.494424	8.19953	0.209411	0.389873	11.986	4.14944	-5.1802	25.7308	6.44028	-10.4444	11.5836	-7.51205	-3.62442	-9.55012	19.0006	-8.14161	28.135	-8.98638	68.7459	9.18425	16.2108	-31.7944	-24.9041	-4.14936	2.06501	-5.55905	17.6101	24.5008	23.6421	-35.0822	47.159	71.4422	39.9539	-48.2547	-45.2619	-3.55551	2.84044	33.0846	-1.654	-1.26593	50.3027	-10.6959
80	0.552898	1.21298	18.5029	0.344997	0.484195	2.39575	0.345047	0.48416	8.21618	0.227548	0.383661	11.9985	4.06773	-5.10241	25.8764	6.31863	-10.2745	11.8609	-7.12239	-4.06352	-10.2299	19.1291	-6.08348	29.2153	-9.19769	68.7088	8.58829	16.4317	-31.0681	-24.8084	-4.11902	1.86851	-5.45348	17.4308	24.531	23.793	-35.2222	47.1962	71.2547	39.8991	-48.1415	-45.084	-3.50495	2.72074	33.0778	-1.63376	-1.17548	50.2894	-10.7525
82	0.625862	1.19553	18.52	0.375505	0.470335	2.40312	0.375554	0.470296	8.22355	0.251235	0.375209	12.004	4.05305	-5.02741	26.0254	6.31887	-10.1254	12.139	-6.87827	-4.28422	-10.5903	19.5204	-3.74586	29.9099	-9.50719	67.1614	8.19791	17.0939	-29.9205	-24.4179	-4.04928	1.68482	-5.40771	17.1807	24.5044	24.0662	-35.4748	47.2804	70.9135	39.8312	-48.0226	-44.8977	-3.43393	2.73071	33.0748	-1.70041	-1.1703	50.2882	-10.769
84	0.700742	1.1797	18.5161	0.406938	0.457052	2.40114	0.406985	0.45701	8.22157	0.275567	0.367252	12.0025	4.11949	-4.9663	26.1523	6.46276	-10.0215	12.3698	-6.84325	-4.2433	-10.5442	20.112	-1.99575	30.0465	-9.96448	64.8442	8.07995	18.0893	-28.8156	-24.0729	-3.95232	1.53977	-5.45103	16.918	24.4372	24.4351	-35.7851	47.4009	70.5061	39.7469	-47.8925	-44.6954	-3.36209	2.8827	33.0822	-1.84318	-1.25833	50.302	-10.7346
86	0.743526	1.19284	18.5031	0.426755	0.459197	2.39518	0.426802	0.459153	8.21561	0.290243	0.370103	11.998	4.27252	-4.94364	26.1989	6.75098	-10.0125	12.4441	-6.96808	-4.13311	-10.5267	20.6352	-2.50987	30.0539	-10.6757	64.4203	7.99291	18.8892	-29.1021	-24.9284	-3.85673	1.41821	-5.56855	16.7353	24.3973	24.8041	-36.0809	47.5259	70.2213	39.6709	-47.7305	-44.4336	-3.32998	3.14665	33.1185	-2.0278	-1.4102	50.3358	-10.6132
88	0.777334	1.18463	18.4882	0.440825	0.452761	2.38847	0.440872	0.452716	8.20891	0.301162	0.366178	11.993	4.39108	-4.93384	26.1938	6.96977	-10.0221	12.4252	-7.01216	-4.05985	-10.5415	20.5484	-3.67217	29.7128	-10.8659	64.4884	8.44653	19.1455	-29.7689	-25.7725	-3.83171	1.31712	-5.60998	16.6505	24.3511	25.0007	-36.3227	47.6	70.0554	39.6311	-47.6493	-44.2992	-3.3496	3.46337	33.1354	-2.20278	-1.58489	50.3686	-10.456
90	0.802318	1.1462	18.4714	0.448468	0.43385	2.38099	0.448513	0.433804	8.20142	0.308057	0.352524	11.9874	4.43756	-4.92656	26.166	7.0545	-10.0212	12.3698	-6.95731	-4.06038	-10.5474	19.9381	-4.9238	29.0955	-10.5985	64.6083	9.40353	18.8951	-30.3348	-26.1809	-3.88152	1.24792	-5.58342	16.6527	24.3085	24.9884	-36.4403	47.6134	70.0232	39.6431	-47.6767	-44.3306	-3.41745	3.76418	33.1238	-2.32715	-1.74862	50.3906	-10.3011
92	0.797969	1.07807	18.4429	0.440728	0.404444	2.36842	0.440769	0.404398	8.18885	0.304107	0.330059	11.978	4.38464	-4.90106	26.2071	6.96601	-9.95969	12.4506	-7.00755	-4.15433	-10.2701	19.8001	-5.5627	28.5153	-10.8602	64.0096	10.2287	18.7066	-29.7875	-25.5412	-3.9643	1.27187	-5.69179	16.672	24.3057	24.7601	-36.1673	47.6021	70.2021	39.7557	-47.8361	-44.5311	-3.5181	3.85308	33.0945	-2.28887	-1.82981	50.3827	-10.2468
94	0.787314	1.06627	18.4016	0.434976	0.400261	2.35011	0.435018	0.400218	8.17054	0.300056	0.326585	11.9643	4.30736	-4.88988	26.2698	6.83133	-9.91771	12.5735	-7.00843	-4.2118	-10.0716	19.8018	-6.08104	28.0448	-11.1196	63.3976	10.7161	18.5495	-29.0174	-24.5747	-3.97456	1.29164	-5.8005	16.6616	24.4578	24.7082	-35.9071	47.5274	70.2494	39.812	-47.934	-44.6243	-3.54804	3.81081	33.0683	-2.22847	-1.7944	50.3749	-10.2429
96	0.778934	1.12018	18.358	0.435772	0.424663	2.33071	0.435816	0.424618	8.15114	0.299102	0.344889	11.9497	4.23149	-4.88684	26.3353	6.6976	-9.89095	12.7014	-6.9522	-4.1892	-10.0701	19.9105	-6.53813	27.7602	-11.2646	63.0879	10.8303	18.4581	-28.3626	-23.5383	-3.90345	1.27609	-5.86233	16.6162	24.7243	24.9033	-35.809	47.4109	70.0892	39.7899	-47.9398	-44.5675	-3.50222	3.67877	33.0482	-2.17789	-1.67164	50.3667	-10.275
98	0.781738	1.19793	18.3557	0.443565	0.458473	2.32956	0.443613	0.458427	8.15	0.302803	0.370657	11.9488	4.18705	-4.84026	26.3664	6.62842	-9.79364	12.7629	-6.94551	-4.01702	-10.4716	20.2383	-6.83288	27.8572	-11.2535	63.8205	10.735	18.4989	-28.4759	-22.7743	-3.82255	1.17762	-5.78601	16.5693	24.8589	25.2558	-36.102	47.3793	69.7278	39.7459	-47.9246	-44.458	-3.46629	3.56165	33.021	-2.13435	-1.63262	50.3242	-10.3283
100	0.807254	1.23096	18.3734	0.457573	0.470744	2.3373	0.457622	0.470698	8.15773	0.31251	0.380708	11.9546	4.11658	-4.75104	26.3664	6.51867	-9.61408	12.7688	-6.91956	-3.95542	-10.635	20.5314	-6.66884	27.985	-11.179	64.2764	10.5722	18.5521	-28.4585	-22.1245	-3.80142	1.14238	-5.72064	16.559	24.7019	25.4618	-36.4768	47.3812	69.4788	39.7666	-47.9619	-44.4685	-3.45781	3.42585	32.994	-2.05994	-1.54454	50.2832	-10.3831
102	0.849891	1.22219	18.4064	0.475582	0.463225	2.3518	0.475629	0.463176	8.17224	0.326459	0.376208	11.9655	4.03915	-4.64574	26.3431	6.39811	-9.40483	12.7318	-6.90873	-4.00712	-10.4829	20.7665	-6.16052	28.1652	-11.0522	64.5527	10.2535	18.5988	-28.2713	-21.8013	-3.83627	1.2101	-5.71485	16.573	24.3218	25.4702	-36.7677	47.4087	69.4257	39.8479	-48.039	-44.5905	-3.46869	3.29439	32.9743	-1.97925	-1.41316	50.2495	-10.4373
104	0.875295	1.26538	18.4561	0.490486	0.479878	2.37373	0.490535	0.479828	8.19416	0.336575	0.38958	11.9819	4.08259	-4.63386	26.3248	6.47901	-9.39394	12.6945	-7.11956	-3.94182	-10.3167	21.1347	-6.12742	28.833	-10.7813	66.6923	9.20997	18.6243	-28.6421	-22.885	-3.83547	1.42801	-5.83447	16.512	24.179	25.3793	-36.5598	47.4802	69.6088	39.8829	-48.0201	-44.6015	-3.43348	3.28037	32.9858	-2.03844	-1.37349	50.2093	-10.5112
106	0.889756	1.30799	18.4934	0.500524	0.497225	2.39019	0.500576	0.497173	8.21062	0.343006	0.403166	11.9942	4.20417	-4.67569	26.3292	6.69279	-9.49799	12.6934	-7.3659	-3.70444	-10.3063	21.4599	-5.97257	29.6332	-10.5089	67.4244	8.11052	19.2643	-29.0838	-24.0461	-3.78472	1.53437	-5.92186	16.393	24.1615	25.4061	-36.4278	47.5423	69.6865	39.8667	-47.9362	-44.5312	-3.38747	3.28752	33.0025	-2.10741	-1.36627	50.1955	-10.5775
108	0.894604	1.3334	18.5174	0.504866	0.507884	2.4008	0.504918	0.507832	8.22123	0.345593	0.411401	12.0021	4.37108	-4.74443	26.3507	6.98488	-9.66075	12.7198	-7.57835	-3.32642	-10.4678	21.667	-5.6315	30.4404	-10.2517	66.5863	7.13725	20.4177	-29.5328	-25.0586	-3.69179	1.49175	-5.95427	16.2431	24.1957	25.57	-36.4963	47.5968	69.621	39.8065	-47.8041	-44.4	-3.35006	3.29541	33.0161	-2.14718	-1.38655	50.2096	-10.6196
110	0.893055	1.3133	18.5572	0.502585	0.499123	2.41852	0.502637	0.499071	8.23895	0.344454	0.404695	12.0154	4.49033	-4.7614	26.3441	7.19904	-9.71948	12.698	-7.64075	-3.00635	-10.6541	21.5892	-5.30465	31.0862	-9.75125	66.6777	6.43903	20.8113	-29.9694	-26.3006	-3.60068	1.39933	-5.99674	16.1551	24.0315	25.7362	-36.7579	47.7177	69.5978	39.742	-47.6558	-44.2662	-3.37308	3.30512	33.016	-2.11189	-1.46835	50.2277	-10.5942
112	0.887493	1.29045	18.594	0.498303	0.489511	2.43492	0.498354	0.48946	8.25535	0.34187	0.397229	12.0278	4.54799	-4.75632	26.3251	7.3044	-9.72454	12.6582	-7.7004	-2.79677	-10.8152	21.5251	-5.19434	31.6552	-9.4847	66.8872	5.89967	21.0338	-30.4897	-27.476	-3.56606	1.3865	-6.04435	16.1377	23.8405	25.7704	-36.9246	47.8181	69.6921	39.7274	-47.6025	-44.249	-3.41313	3.34179	33.0172	-2.08425	-1.53384	50.2477	-10.5535
114	0.878534	1.27612	18.6253	0.493242	0.483931	2.44888	0.493292	0.48388	8.26931	0.338448	0.392729	12.0382	4.54121	-4.7386	26.3059	7.29458	-9.69172	12.6233	-7.78997	-2.68205	-10.9362	21.5206	-5.28336	32.1921	-9.45292	67.1752	5.4342	21.2694	-31.0741	-28.5574	-3.59277	1.46252	-6.08812	16.1732	23.6868	25.6577	-36.9183	47.8759	69.9027	39.7663	-47.6434	-44.3455	-3.45557	3.40166	33.025	-2.08164	-1.56388	50.2649	-10.5217
116	0.861938	1.2747	18.6588	0.48594	0.484649	2.46385	0.48599	0.484599	8.28428	0.332957	0.392798	12.0495	4.4883	-4.72819	26.3241	7.20118	-9.65938	12.6613	-7.89726	-2.52582	-11.0483	21.4388	-5.34856	32.7829	-9.19538	67.8914	4.7568	21.9868	-31.7006	-29.7503	-3.64626	1.52588	-6.08518	16.1782	23.6939	25.4716	-36.6917	47.8826	70.1431	39.8136	-47.6565	-44.4187	-3.48233	3.4575	33.0479	-2.10217	-1.58365	50.2638	-10.548
118	0.861018	1.27069	18.6839	0.485259	0.482917	2.47502	0.485308	0.482867	8.29546	0.332566	0.391453	12.0578	4.39431	-4.70908	26.3701	7.03632	-9.60004	12.7544	-8.03697	-2.27465	-11.0621	21.4969	-5.05874	33.4669	-8.95589	68.588	4.32398	21.8385	-31.3583	-30.8389	-3.68727	1.52108	-6.06757	16.1482	23.7002	25.3529	-36.5512	47.8727	70.294	39.8483	-47.6595	-44.4628	-3.49822	3.44348	33.0665	-2.08469	-1.45228	50.2636	-10.5849
120	0.877533	1.27599	18.6934	0.492965	0.483807	2.47918	0.493015	0.483756	8.29961	0.338275	0.392598	12.061	4.27264	-4.6724	26.4345	6.82572	-9.50131	12.8839	-8.15074	-2.01987	-11.0013	21.626	-4.20637	34.4507	-8.69624	69.193	3.98344	20.1325	-30.1949	-31.6582	-3.66246	1.43848	-6.07822	16.0456	23.7211	25.3997	-36.5519	47.8648	70.2869	39.8558	-47.6571	-44.4603	-3.49716	3.35349	33.0875	-2.0245	-1.19507	50.2933	-10.6231
122	0.906177	1.34437	18.6706	0.511274	0.511352	2.46881	0.511327	0.511297	8.28923	0.350231	0.414342	12.0531	4.13262	-4.58996	26.48	6.59002	-9.31587	12.9799	-7.97112	-2.26814	-11.0074	21.2905	-2.14301	36.742	-8.08778	70.1162	2.64437	14.6152	-30.2703	-32.0749	-3.39527	1.30957	-6.32844	15.7106	23.952	25.8808	-36.575	47.8998	70.0004	39.8083	-47.6721	-44.367	-3.45133	3.211	33.1618	-1.9528	-1.02807	50.4706	-10.6866
124	0.869691	1.50718	18.6123	0.508995	0.585882	2.4428	0.509055	0.585838	8.26326	0.343828	0.469957	12.0336	4.17994	-4.51142	26.561	6.69863	-9.17799	13.1273	-7.75231	-2.33355	-11.2581	20.944	-0.722229	38.2593	-7.0262	69.3875	1.14113	11.5154	-29.209	-30.7273	-3.04727	1.14852	-6.26486	15.3776	24.4175	26.3583	-36.7624	47.9735	69.4306	39.7358	-47.6896	-44.2339	-3.3821	3.17537	33.2402	-1.95384	-1.0409	50.6125	-10.6707
126	0.781164	1.72469	18.5393	0.488482	0.688795	2.41047	0.488553	0.688745	8.2309	0.322003	0.545624	12.0091	4.40028	-4.45333	26.6493	7.11981	-9.11538	13.276	-7.56611	-2.1948	-11.7494	20.8221	-0.408031	38.7377	-5.84278	67.2633	-0.203436	11.5267	-26.9207	-28.0936	-2.72525	1.01066	-5.91251	15.149	24.9246	26.7213	-37.1297	48.0949	68.7426	39.6424	-47.6595	-44.0536	-3.32136	3.25511	33.3073	-2.01119	-1.2066	50.6825	-10.5625
128	0.777005	1.80833	18.5433	0.493778	0.725758	2.41216	0.493853	0.725704	8.23258	0.323646	0.573586	12.0103	4.54668	-4.44495	26.5656	7.3844	-9.13803	13.1095	-7.46978	-2.44012	-12.316	21.2052	-1.50596	39.1201	-5.86433	67.2487	-0.647842	11.1919	-24.7793	-26.5902	-2.68785	1.07492	-5.94511	15.2515	24.5961	27.0247	-37.702	48.3088	68.5904	39.4933	-47.3498	-43.7031	-3.3863	3.30372	33.3505	-1.94206	-1.30005	50.7101	-10.3938
130	0.792646	1.79286	18.5586	0.499368	0.717625	2.41892	0.499442	0.717575	8.23935	0.328344	0.567858	12.0154	4.52094	-4.41795	26.5348	7.34117	-9.08471	13.0545	-7.33986	-2.74628	-12.7049	21.4006	-2.26099	39.1019	-6.27959	65.4058	-0.177953	12.332	-25.2481	-25.8531	-2.82439	1.20977	-6.02353	15.4642	24.2412	26.914	-37.8489	48.3826	68.8331	39.4301	-47.1672	-43.5243	-3.45589	3.41842	33.3658	-1.94342	-1.36491	50.7287	-10.2956
132	0.811234	1.70271	18.5629	0.499863	0.676563	2.42085	0.499933	0.676511	8.24128	0.331292	0.537185	12.0169	4.33874	-4.36334	26.6178	7.02433	-8.9385	13.223	-7.17827	-3.01093	-12.8298	21.3943	-2.48698	38.6823	-6.86159	61.833	0.928709	14.6678	-27.9143	-25.1432	-3.06048	1.34798	-6.09686	15.6715	24.0832	26.4446	-37.4901	48.2822	69.3169	39.4735	-47.1779	-43.5622	-3.49461	3.57661	33.3466	-2.03508	-1.40682	50.7393	-10.2994
134	0.816664	1.61503	18.517	0.494641	0.637812	2.40053	0.494707	0.637759	8.22097	0.329796	0.507896	12.0018	4.18657	-4.31206	26.8775	6.77218	-8.79528	13.7174	-7.11955	-3.10111	-12.6357	21.803	-3.43875	37.9461	-7.48817	60.616	1.42944	15.7568	-28.4692	-21.968	-3.1921	1.32111	-6.24379	15.6175	24.3779	26.1724	-36.8546	48.0584	69.5159	39.5749	-47.2826	-43.6908	-3.46499	3.62135	33.2625	-2.13379	-1.4483	50.702	-10.405
136	0.802905	1.56699	18.4811	0.484425	0.618025	2.38468	0.484488	0.617975	8.20511	0.32338	0.492476	11.9899	4.09483	-4.27307	27.0675	6.62361	-8.69285	14.0776	-7.16862	-2.99646	-12.2959	22.2649	-3.90935	36.9647	-7.93774	59.996	1.71141	15.7826	-27.9294	-17.9098	-3.22103	1.29217	-6.33133	15.57	24.4649	26.1104	-36.6137	47.9743	69.4905	39.611	-47.3194	-43.7253	-3.43438	3.55311	33.2015	-2.15093	-1.42083	50.6664	-10.4772
138	0.774204	1.57048	18.4667	0.472108	0.622017	2.37842	0.472173	0.621968	8.19885	0.313915	0.494691	11.9852	4.06654	-4.24637	27.1135	6.57999	-8.63513	14.1653	-7.32817	-2.7258	-11.922	22.6831	-3.86481	35.8283	-8.21054	59.8006	1.96385	15.0976	-26.9007	-13.9352	-3.16129	1.30286	-6.34556	15.5959	24.2517	26.2432	-36.8634	48.0501	69.3035	39.5709	-47.2721	-43.6477	-3.42416	3.4018	33.1849	-2.07863	-1.33463	50.6479	-10.4813
140	0.756918	1.62241	18.4659	0.468939	0.646222	2.37806	0.469005	0.646174	8.19849	0.310025	0.512589	11.9849	4.05022	-4.22659	26.9461	6.54439	-8.60483	13.8552	-7.5926	-2.40688	-11.785	23.0104	-4.26672	34.7625	-8.64719	60.5041	2.66166	15.1678	-26.7556	-12.0054	-3.09435	1.36712	-6.3551	15.7373	23.9718	26.4462	-37.3251	48.1015	69.1996	39.5357	-47.2447	-43.5738	-3.45817	3.29201	33.2121	-1.97329	-1.28954	50.6598	-10.4144
142	0.739252	1.69787	18.4558	0.467564	0.680781	2.37358	0.467634	0.680733	8.19401	0.306822	0.538344	11.9815	4.03869	-4.18906	26.7795	6.52141	-8.5429	13.5467	-7.87607	-2.17442	-11.6856	23.0058	-4.67993	33.7456	-8.83322	62.2379	3.63603	15.591	-28.0768	-13.141	-3.04455	1.49881	-6.38628	15.823	23.9271	26.5151	-37.4718	48.1014	69.2062	39.5738	-47.33	-43.6443	-3.4855	3.27683	33.2475	-1.9401	-1.30381	50.6958	-10.3583
144	0.71351	1.77766	18.4337	0.462973	0.717944	2.36376	0.463047	0.717896	8.1842	0.301043	0.565845	11.9741	4.03063	-4.1307	26.6851	6.51352	-8.43944	13.3723	-8.12308	-2.08568	-11.547	22.6077	-5.05537	32.8209	-8.71212	65.1202	4.69736	15.8459	-30.1957	-16.5522	-3.0181	1.68132	-6.43057	15.8459	24.1111	26.4031	-37.2568	48.0455	69.3281	39.6865	-47.5221	-43.8622	-3.50379	3.33899	33.2755	-1.97579	-1.35888	50.7457	-10.3354
146	0.660906	1.81344	18.4115	0.442886	0.738109	2.35413	0.442962	0.738063	8.17456	0.284746	0.579665	11.9669	4.02954	-4.05785	26.7284	6.52938	-8.30321	13.4537	-8.20905	-2.21429	-11.2181	21.8008	-5.70245	32.1541	-8.28653	69.9337	5.12179	15.059	-29.1309	-17.0104	-3.00211	1.83459	-6.40898	15.9475	24.1478	26.1401	-37.0903	47.9656	69.5208	39.8077	-47.6962	-44.089	-3.55509	3.35088	33.2686	-1.95872	-1.35004	50.7778	-10.3455
148	0.564223	1.83543	18.3963	0.402356	0.755949	2.34784	0.402434	0.755908	8.16827	0.253315	0.590461	11.9622	4.08706	-4.02185	26.8568	6.64951	-8.24245	13.6891	-8.19385	-2.43701	-10.8759	20.7167	-5.4891	31.3567	-8.3198	72.924	6.09616	14.0516	-29.5739	-19.5554	-2.98224	1.98923	-6.39398	16.1208	24.1566	25.875	-36.8815	47.9033	69.7693	39.8989	-47.8185	-44.2699	-3.61361	3.26264	33.2723	-1.86169	-1.30891	50.7804	-10.3859
150	0.451133	1.84368	18.3893	0.353507	0.769145	2.34521	0.353587	0.769109	8.16564	0.215961	0.597258	11.9602	4.16715	-4.03076	27.0182	6.80327	-8.26697	13.9838	-8.12725	-2.62967	-10.6132	19.6557	-4.68117	30.5234	-8.73776	73.8688	7.39373	13.0737	-31.5322	-23.8064	-2.96184	2.10753	-6.40003	16.3011	24.1505	25.6733	-36.6659	47.8808	70.0066	39.9417	-47.8641	-44.3665	-3.67061	3.07273	33.2893	-1.68956	-1.23604	50.7584	-10.4558
152	0.455523	1.80813	18.3858	0.35241	0.753213	2.34365	0.352487	0.753177	8.16408	0.21614	0.585279	11.9591	4.06593	-4.07508	27.0556	6.61086	-8.32421	14.0596	-8.17463	-2.37655	-10.6623	19.6536	-5.79648	30.4992	-8.52968	75.8362	6.8917	13.5428	-31.1447	-23.496	-2.97213	2.00248	-6.41559	16.1851	24.1243	25.6237	-36.586	47.9467	69.9785	39.9041	-47.7754	-44.3005	-3.72503	2.80916	33.2831	-1.47101	-1.10041	50.7434	-10.5605
154	0.490312	1.77956	18.381	0.365208	0.737765	2.34138	0.365284	0.737727	8.16181	0.226676	0.574535	11.9574	3.92789	-4.08809	27.01	6.3528	-8.32077	13.9838	-8.16615	-2.19423	-10.6697	19.898	-5.98503	30.7757	-8.25895	77.0804	6.22008	13.5939	-30.6401	-22.9153	-3.00476	1.88412	-6.45601	16.1442	24.0186	25.7043	-36.7584	47.9853	69.9238	39.8739	-47.6939	-44.1852	-3.701	2.70766	33.2831	-1.43299	-1.01831	50.7588	-10.6651
156	0.531321	1.77652	18.3814	0.382909	0.732963	2.34139	0.382985	0.732923	8.16182	0.240212	0.572056	11.9574	3.80227	-4.05796	26.9119	6.1235	-8.24362	13.8098	-8.09984	-2.14224	-10.6271	20.1187	-4.9585	31.265	-7.99247	77.348	5.67351	13.0601	-30.4281	-22.9198	-3.04139	1.81602	-6.51162	16.1997	23.8863	25.8771	-37.0838	47.9847	69.8898	39.8684	-47.6499	-44.0693	-3.61239	2.78007	33.3004	-1.56801	-1.00908	50.8052	-10.7441
158	0.55164	1.82535	18.4207	0.396085	0.752562	2.35872	0.396163	0.752521	8.17915	0.248854	0.587528	11.9703	3.76342	-4.00854	26.8639	6.05998	-8.1471	13.7235	-8.10731	-1.96603	-10.8537	19.938	-4.10563	31.9984	-7.3494	76.875	5.11733	13.2828	-30.4849	-23.4626	-3.01196	1.8618	-6.52477	16.0856	24.0244	25.9964	-36.9881	48.0075	69.8535	39.8674	-47.6221	-44.0411	-3.59431	2.82608	33.351	-1.60989	-1.03139	50.8501	-10.7242
160	0.585978	1.88967	18.4698	0.41676	0.777734	2.38033	0.41684	0.77769	8.20076	0.262759	0.607635	11.9865	3.75248	-3.9623	26.8087	6.04658	-8.06281	13.6219	-8.19968	-1.80038	-11.1455	19.8609	-3.83266	33.0349	-6.8148	76.3489	4.45937	13.2237	-30.2036	-23.7538	-2.96006	1.92243	-6.54993	15.927	24.1433	26.179	-36.9643	48.0595	69.778	39.8699	-47.6039	-44.0171	-3.59356	2.85618	33.4264	-1.60056	-1.08123	50.9136	-10.699
162	0.64259	1.9564	18.5198	0.447406	0.802056	2.40223	0.447489	0.80201	8.22266	0.284175	0.627731	12.0028	3.74862	-3.92775	26.747	6.04339	-8.00185	13.5079	-8.36214	-1.64433	-11.4551	20.0128	-3.94505	34.4571	-6.43922	75.9478	3.64402	12.4579	-29.2597	-23.616	-2.90841	1.96845	-6.59361	15.7575	24.1906	26.4233	-37.0868	48.1327	69.6718	39.8694	-47.5937	-43.983	-3.59137	2.8883	33.5166	-1.57717	-1.15156	50.9986	-10.6885
164	0.728899	1.99478	18.5622	0.488628	0.811447	2.42059	0.488711	0.811397	8.24101	0.314431	0.637329	12.0165	3.71198	-3.91068	26.7274	5.97883	-7.96356	13.4737	-8.53187	-1.38432	-11.8026	20.5477	-3.08615	36.6326	-6.27845	75.7389	2.62786	9.73718	-26.4598	-22.9188	-2.9457	1.96844	-6.62298	15.6419	24.1822	26.5926	-37.24	48.1776	69.6346	39.8458	-47.5942	-43.9629	-3.55122	3.029	33.5888	-1.69646	-1.22754	51.1023	-10.6814
166	0.805035	2.10888	18.5953	0.531798	0.854851	2.43478	0.531886	0.854796	8.25522	0.344008	0.672474	12.0271	3.69757	-3.90583	26.7156	5.95282	-7.9521	13.4528	-8.5583	-1.09767	-11.9363	20.2215	-1.56119	38.6443	-4.58943	74.6081	0.551731	8.44522	-26.1437	-23.6	-2.80654	2.01373	-6.73873	15.374	24.406	26.9613	-37.2779	48.2096	69.4655	39.7926	-47.6132	-43.9081	-3.47342	3.13292	33.6558	-1.80636	-1.30183	51.2212	-10.695
168	0.845539	2.28508	18.6336	0.564696	0.928457	2.45136	0.564792	0.928399	8.27179	0.364017	0.729556	12.0393	3.75102	-3.91275	26.6998	6.04839	-7.97734	13.42	-8.41564	-0.835493	-11.9534	19.1828	-0.00470359	40.1555	-1.99145	72.7164	-2.23076	8.9459	-28.2261	-25.0627	-2.5216	2.07482	-6.86072	15.0076	24.785	27.4694	-37.2731	48.253	69.1936	39.7215	-47.6218	-43.8127	-3.38633	3.18623	33.7303	-1.87558	-1.3755	51.3328	-10.7089
170	0.780273	2.38074	18.7464	0.544823	0.97564	2.50173	0.544927	0.97558	8.32216	0.346293	0.763549	12.077	4.04745	-3.93598	26.6678	6.58458	-8.08704	13.3411	-8.14025	-0.701637	-12.6608	19.3704	-0.818587	41.0513	-2.28107	72.5048	-2.90543	10.1382	-28.1127	-23.1515	-2.46829	1.93866	-6.54832	14.9714	24.7318	27.6835	-37.7513	48.4062	69.0787	39.6785	-47.4801	-43.6883	-3.40936	3.29882	33.864	-1.93342	-1.49115	51.3471	-10.6124
172	0.71585	2.36137	18.8487	0.515468	0.972456	2.54765	0.515568	0.972408	8.36808	0.324615	0.759315	12.1115	4.22806	-3.96119	26.5905	6.90577	-8.17792	13.185	-7.93618	-0.845814	-12.7382	19.7969	-0.855856	41.1084	-3.16415	72.4539	-2.57195	9.62285	-26.6721	-21.1925	-2.60023	1.79155	-6.23325	15.1198	24.4898	27.4242	-38.0491	48.5743	69.3324	39.7093	-47.376	-43.6354	-3.47994	3.25315	33.9756	-1.86748	-1.44793	51.3372	-10.5278
174	0.679808	2.24236	18.9097	0.48979	0.923314	2.57505	0.489885	0.923263	8.39549	0.308532	0.720943	12.1322	4.1998	-3.97387	26.4933	6.84589	-8.20051	13.0059	-7.82722	-1.16658	-12.145	20.2901	0.00945829	40.4914	-4.17102	72.2949	-1.58547	7.4419	-24.4311	-20.0017	-2.8618	1.63813	-6.00412	15.3459	24.2168	26.7849	-38.0186	48.7013	69.8642	39.7861	-47.3228	-43.6356	-3.56007	3.08365	34.0416	-1.72889	-1.27426	51.3212	-10.4877
176	0.677547	2.13649	18.8807	0.479596	0.877218	2.56228	0.479687	0.877167	8.38271	0.303771	0.685846	12.1227	3.93529	-3.93854	26.5383	6.37162	-8.07403	13.1076	-7.66461	-1.10737	-11.9798	20.9433	-0.741115	39.9864	-5.3516	72.2509	-0.773142	6.27393	-22.3674	-19.0366	-3.05324	1.3286	-5.81905	15.3413	24.4312	26.3412	-37.6168	48.6233	70.0971	39.7498	-47.2028	-43.5177	-3.54361	3.15443	34.0468	-1.85382	-1.30584	51.3113	-10.517
178	0.694343	2.02969	18.8242	0.477565	0.829144	2.53718	0.477651	0.829094	8.35761	0.30522	0.649793	12.104	3.56959	-3.80278	26.4781	5.7276	-7.74693	13.0202	-7.58604	-0.878563	-11.9039	21.4467	-2.19905	39.0632	-6.22472	73.1441	0.829505	6.90686	-21.4017	-21.4445	-3.14059	0.961991	-5.70611	15.188	24.6941	26.2035	-37.3235	48.6267	69.9598	39.6188	-47.0313	-43.3153	-3.50305	3.22499	34.0094	-1.97267	-1.29454	51.2791	-10.5396
180	0.717607	1.92945	18.7607	0.478923	0.783397	2.50892	0.479003	0.783348	8.32935	0.309056	0.615692	12.0828	3.15509	-3.56172	26.2391	5.00816	-7.22365	12.6021	-7.60009	-0.628258	-11.868	21.6601	-4.2082	37.5831	-6.99657	74.8356	3.86572	9.34893	-21.8689	-27.6458	-3.14199	0.619021	-5.66128	14.9989	24.828	26.3208	-37.2798	48.7345	69.5585	39.4268	-46.8329	-43.0634	-3.48396	3.25016	33.9464	-2.00741	-1.21835	51.2221	-10.5327
182	0.711885	1.87091	18.7154	0.471245	0.758353	2.48889	0.471323	0.758307	8.30931	0.304855	0.596504	12.0679	2.76164	-3.25808	25.7544	4.33125	-6.59737	11.7243	-7.63261	-0.782948	-11.9106	21.4255	-6.9167	35.3471	-8.94895	75.822	10.0437	12.5864	-24.1202	-37.0466	-3.17834	0.531003	-5.63351	15.21	24.4588	26.3453	-37.6626	48.7889	69.4286	39.302	-46.6979	-42.8757	-3.61986	3.2495	33.9145	-1.86339	-1.21936	51.1606	-10.4732
184	0.698493	1.78006	18.652	0.457401	0.719843	2.46086	0.457475	0.719795	8.28129	0.296881	0.566856	12.0469	2.30384	-2.92004	25.1759	3.54446	-5.89143	10.6727	-7.59799	-1.2535	-11.7322	20.6992	-9.16032	32.7901	-11.23	76.5193	17.8365	15.3424	-25.4571	-44.3938	-3.30795	0.563062	-5.65084	15.4936	24.2089	26.0406	-37.5818	48.7371	69.5966	39.2376	-46.6097	-42.785	-3.76375	3.23547	33.8465	-1.72594	-1.13923	51.0769	-10.4248
186	0.678839	1.63851	18.5652	0.43645	0.659705	2.42255	0.436518	0.65966	8.24298	0.28494	0.520604	12.0183	1.77891	-2.5503	24.5591	2.64617	-5.10474	9.54951	-7.48407	-1.90423	-11.307	19.702	-10.378	30.3142	-13.6711	76.5747	26.5198	17.5416	-25.1834	-48.1754	-3.52025	0.647655	-5.72004	15.7578	24.1611	25.4264	-36.9411	48.5932	70.0047	39.2166	-46.5485	-42.7656	-3.86659	3.21544	33.7417	-1.65335	-0.953909	50.983	-10.4242
188	0.646658	1.41561	18.4688	0.403142	0.56501	2.38006	0.403203	0.564961	8.20051	0.265938	0.447729	11.9866	1.1964	-2.11357	23.9809	1.66654	-4.17223	8.49465	-7.33478	-2.26938	-10.8332	19.0545	-9.47858	29.0116	-16.0187	74.2617	34.7508	20.1268	-24.1842	-48.8332	-3.72565	0.619877	-5.88384	15.9484	24.0324	24.832	-36.2051	48.4603	70.3796	39.1764	-46.4467	-42.6705	-3.88137	3.21781	33.6362	-1.69833	-0.727246	50.9366	-10.558
190	0.578298	1.31363	18.3626	0.364278	0.526329	2.33318	0.364331	0.526293	8.1536	0.239259	0.416405	11.9515	0.832897	-1.74442	23.3602	1.07692	-3.41109	7.35018	-7.3099	-2.35271	-10.3444	19.0438	-8.81619	28.4413	-18.7904	72.0936	42.2471	21.5813	-22.6691	-48.1664	-3.75857	0.600081	-5.91512	16.0434	24.0913	24.4792	-35.6539	48.3932	70.5067	39.0298	-46.2994	-42.5221	-3.7791	3.17301	33.6483	-1.81923	-0.387898	50.9542	-10.7363
192	0.471035	1.37578	18.2409	0.322219	0.562779	2.27946	0.322277	0.562746	8.09989	0.205472	0.441032	11.9112	0.722739	-1.47975	22.6893	0.929047	-2.90375	6.10495	-7.43111	-2.21664	-9.88093	19.3867	-8.55595	28.4626	-21.6968	70.2369	49.0767	21.8961	-20.7255	-46.7974	-3.59476	0.636477	-5.79731	16.0553	24.3194	24.4117	-35.4101	48.4221	70.3408	38.7804	-46.1153	-42.3273	-3.58195	2.97698	33.8036	-1.89103	0.0871424	51.0323	-10.9458
194	0.336129	1.58688	18.0735	0.280376	0.666791	2.20546	0.280445	0.66677	8.02591	0.167556	0.516196	11.8556	0.748592	-1.30913	21.9806	1.0085	-2.60445	4.78727	-7.65046	-2.14223	-9.50623	18.69	-6.80614	28.8048	-21.9122	67.9841	55.9572	22.5437	-17.4663	-43.8645	-3.30885	0.837045	-5.68741	16.0382	24.3973	24.5559	-35.6421	48.6289	69.9092	38.5433	-45.9513	-42.0984	-3.41037	2.24739	34.0879	-1.42672	0.755235	51.1192	-11.2155
196	0.182511	1.78267	17.9118	0.228911	0.765558	2.13421	0.228989	0.765534	7.95464	0.122759	0.586792	11.8021	0.79451	-1.12223	21.2884	1.13298	-2.28189	3.50024	-7.69778	-2.11315	-9.3065	17.3699	-5.87286	29.2741	-22.0854	66.9146	61.953	22.1756	-14.6073	-41.6713	-3.05795	1.0245	-5.55404	16.0584	24.378	24.6174	-35.9176	48.8672	69.5772	38.3003	-45.7457	-41.9272	-3.23792	1.4417	34.3878	-0.861297	1.38528	51.26	-11.5575
198	0.0211693	1.92634	17.7695	0.16966	0.842042	2.07168	0.169747	0.842025	7.89212	0.0735443	0.640235	11.7552	0.840038	-0.908042	20.6322	1.26873	-1.90977	2.28045	-7.56103	-2.13615	-9.28136	15.6199	-5.97601	29.7346	-22.8677	66.6736	67.0249	20.871	-12.4419	-40.6118	-2.88312	1.16052	-5.40696	16.1025	24.3232	24.5006	-36.0314	49.1054	69.4619	38.0238	-45.4388	-41.7641	-3.06291	0.692186	34.667	-0.326229	1.89796	51.4481	-11.9401
200	-0.120922	2.06142	17.6441	0.118105	0.913074	2.0167	0.118199	0.913064	7.83713	0.0304225	0.690078	11.714	0.945375	-0.757274	20.0364	1.49901	-1.67224	1.17223	-7.48705	-2.23113	-9.2987	13.8329	-5.91171	29.7646	-23.3805	65.6357	71.6348	18.8901	-10.5788	-38.9815	-2.76296	1.28784	-5.29896	16.0267	24.5025	24.1372	-35.5475	49.3846	69.6448	37.5864	-44.8338	-41.2907	-2.89629	0.0639631	34.9024	0.0799549	2.2213	51.623	-12.2287
202	-0.240267	2.12242	17.5658	0.0705261	0.949697	1.9825	0.0706255	0.949688	7.80293	-0.00751649	0.714434	11.6883	1.01438	-0.60138	19.4375	1.66667	-1.41605	0.0594641	-7.33725	-2.32309	-9.52825	11.9131	-5.41958	29.6691	-23.2981	65.402	75.3813	16.0692	-8.31315	-38.4399	-2.71752	1.27346	-5.12095	15.9365	24.5879	23.6884	-35.0849	49.6559	69.9437	37.1357	-44.1567	-40.7826	-2.69105	-0.345492	35.1474	0.225078	2.43396	51.7827	-12.4411
204	-0.329735	2.10402	17.5222	0.0296055	0.949037	1.96353	0.0297034	0.949034	7.78396	-0.0380976	0.711345	11.6742	1.02707	-0.425817	18.8459	1.74018	-1.10697	-1.03848	-7.10914	-2.40523	-9.88683	9.98823	-4.63648	29.3916	-22.7614	66.4231	77.9714	12.8665	-5.56877	-39.3291	-2.74031	1.11938	-4.8798	15.8445	24.481	23.2251	-34.8581	49.9126	70.2394	36.7713	-43.5531	-40.378	-2.40997	-0.568023	35.4117	0.10325	2.58107	51.9247	-12.6477
206	-0.362459	2.04156	17.4453	0.00975738	0.924357	1.92938	0.00985393	0.924356	7.74982	-0.0514185	0.691629	11.6486	0.982395	-0.238993	18.3575	1.71594	-0.757708	-1.94354	-6.87662	-2.53772	-9.93514	8.47199	-4.68405	28.5316	-22.4014	69.0547	78.7554	10.6517	-2.79964	-41.7195	-2.79944	0.953244	-4.7112	15.7027	24.0608	22.8723	-35.1681	50.1762	70.2362	36.7756	-43.4093	-40.406	-1.95507	-0.783292	35.6556	-0.204548	2.72568	52.0095	-13.0933
208	-0.401282	1.96981	17.2831	-0.0138825	0.896066	1.85735	-0.0137931	0.896065	7.67778	-0.067405	0.66896	11.5947	0.947067	-0.0489293	17.975	1.71262	-0.40398	-2.6518	-6.76417	-2.63432	-9.6085	7.59647	-4.48667	27.3423	-22.3586	71.0007	78.1865	10.1154	-2.65615	-44.7306	-2.85623	0.821284	-4.56789	15.5908	23.6406	22.47	-35.5013	50.4604	70.149	36.8263	-43.3576	-40.4792	-1.36263	-1.28909	36.0109	-0.356157	3.06896	52.2254	-13.9331
210	-0.446986	1.92008	17.0613	-0.0389347	0.877923	1.75889	-0.0388442	0.877927	7.57932	-0.0851134	0.653783	11.5209	0.926787	0.136841	17.6543	1.73735	-0.062215	-3.24502	-6.77504	-2.64676	-9.03396	7.40404	-4.00333	26.0238	-22.7625	71.7258	76.6099	11.0039	-5.36112	-47.9839	-2.90965	0.727462	-4.42683	15.524	23.3022	22.0641	-35.8028	50.7478	69.9933	36.8816	-43.3511	-40.5546	-0.704152	-2.12607	36.5462	-0.312522	3.60439	52.7047	-14.8897
212	-0.434911	1.96744	16.9431	-0.0302852	0.897635	1.70639	-0.0301917	0.897639	7.52682	-0.07998	0.669059	11.4815	0.873624	0.30123	17.2104	1.69673	0.250098	-4.06713	-6.76093	-2.4359	-8.8111	7.84249	-3.93068	25.132	-24.1648	71.1057	74.9717	12.353	-8.35363	-50.9165	-3.02072	0.591659	-4.20499	15.4856	23.0305	21.9763	-36.4192	50.9645	69.5979	37.1251	-43.579	-40.8771	-0.219462	-3.18368	37.4787	-0.361894	4.31632	53.8749	-14.7939
214	-0.41542	2.10112	16.8793	-0.0111467	0.954607	1.67815	-0.0110482	0.954608	7.49859	-0.0693582	0.712862	11.4602	0.80506	0.45418	16.6938	1.6264	0.546543	-5.02425	-6.85323	-2.23831	-8.91008	8.11631	-4.19815	24.6356	-24.7575	71.5	73.8822	14.2031	-10.4121	-52.3711	-3.05649	0.589796	-4.06591	15.4488	22.9666	22.1269	-36.8094	51.1225	69.2736	37.1975	-43.648	-40.9722	0.111243	-4.07191	38.3405	-0.0898736	3.69258	54.9973	-13.2373
216	-0.405748	2.28754	16.8479	0.00809712	1.03551	1.66444	0.00820393	1.03551	7.48487	-0.0601677	0.774563	11.4498	0.724896	0.615341	16.1564	1.54029	0.862242	-6.01977	-7.05537	-2.12	-9.20866	8.11406	-4.77799	24.4778	-24.5168	73.0816	73.327	16.4025	-11.3825	-52.6723	-3.01156	0.73008	-4.034	15.4259	23.0944	22.4235	-36.9004	51.197	69.0822	37.1041	-43.5644	-40.8456	0.310985	-4.63442	38.9863	0.50936	1.92721	55.7851	-10.645
218	-0.430706	2.40242	16.7887	0.00618381	1.08786	1.63848	0.00629598	1.08786	7.45892	-0.0649918	0.813571	11.4303	0.635436	0.864782	15.7632	1.47044	1.34449	-6.74584	-7.27986	-2.133	-9.14195	8.24506	-5.62005	24.3808	-25.4745	74.4583	72.3986	18.2197	-12.7874	-54.2177	-2.99673	0.892085	-4.04825	15.528	23.2045	22.5424	-36.9244	51.1021	68.9494	37.211	-43.7543	-40.9959	0.530513	-4.62757	39.3136	1.16907	1.23866	55.9005	-9.12235
220	-0.460208	2.45536	16.7304	-0.00276551	1.11343	1.61278	-0.00265072	1.11343	7.43321	-0.073364	0.832105	11.411	0.599879	1.12051	15.5212	1.50168	1.82042	-7.19051	-7.45791	-2.13557	-9.08701	8.51574	-6.43644	24.293	-26.8071	75.0915	71.5931	19.2549	-14.1985	-55.6847	-2.96233	0.978209	-4.10698	15.5503	23.3923	22.6149	-36.8043	50.9594	68.7902	37.4035	-44.0694	-41.2448	0.633277	-4.55508	39.2887	2.01436	1.62795	55.4382	-8.76997
222	-0.481405	2.45733	16.6793	-0.0121719	1.11599	1.5902	-0.0120568	1.11599	7.41064	-0.0806	0.833412	11.3941	0.626654	1.35047	15.4042	1.63644	2.22801	-7.40253	-7.57409	-2.10113	-9.12385	8.88803	-7.0598	24.1492	-28.1802	74.859	71.0353	19.6337	-15.4857	-56.7887	-2.90993	0.975326	-4.20021	15.4902	23.6015	22.6911	-36.6464	50.8061	68.5882	37.6427	-44.4417	-41.5244	0.636094	-4.50025	38.9454	2.91965	2.81768	54.4434	-9.42863
224	-0.471235	2.46149	16.6434	-0.00757274	1.11698	1.57419	-0.00745756	1.11698	7.39462	-0.0772543	0.834438	11.3821	0.68352	1.50707	15.2847	1.79964	2.49071	-7.62001	-7.63917	-2.05074	-9.27199	9.21062	-7.13416	23.7838	-28.8575	73.8327	70.7659	20.2568	-16.5618	-57.7282	-2.87967	0.939359	-4.29175	15.5442	23.5174	22.8886	-36.9868	50.6619	68.3515	37.8817	-44.7397	-41.7293	0.705737	-4.29041	38.4641	3.38381	3.41023	53.08	-10.0319
226	-0.443861	2.44751	16.6102	0.0031178	1.10863	1.5593	0.00323212	1.10863	7.37973	-0.0687552	0.828881	11.3709	0.770105	1.60835	15.1375	1.99748	2.6411	-7.88969	-7.74633	-2.09162	-9.40463	9.20816	-6.95509	23.4407	-28.7787	73.7991	70.7577	20.8107	-17.0495	-58.2327	-2.85854	0.947745	-4.45209	15.6119	23.4561	23.1143	-37.1236	50.5993	68.2631	37.9008	-44.7225	-41.5857	0.835305	-4.02042	37.8416	3.50172	3.60164	51.6771	-10.5052
228	-0.406529	2.41906	16.5739	0.0169912	1.09313	1.54293	0.0171039	1.09313	7.36336	-0.0574206	0.818185	11.3586	0.879506	1.65934	14.9742	2.21873	2.69078	-8.1905	-7.90272	-2.23444	-9.49454	8.91222	-6.70102	23.1852	-28.1894	74.7549	70.9119	21.3081	-17.0005	-58.3575	-2.84337	1.01901	-4.67343	15.6633	23.5067	23.3433	-36.9651	50.5993	68.3021	37.735	-44.4623	-41.1755	1.0158	-3.66108	37.1339	3.3182	3.44619	50.3828	-10.8663
230	-0.376397	2.41195	16.5219	0.0293503	1.08757	1.51964	0.0294626	1.08757	7.34008	-0.0478671	0.814819	11.3411	0.993906	1.66112	14.8778	2.42942	2.64972	-8.36854	-8.04262	-2.41896	-9.57431	8.72206	-6.82283	23.0616	-28.2531	74.7171	70.8946	22.0267	-17.0521	-58.505	-2.82843	1.14906	-4.85598	15.6519	23.788	23.5562	-36.7718	50.4967	68.2019	37.7707	-44.5224	-41.1363	1.19714	-3.01875	36.5263	2.9714	3.20289	49.3924	-11.5762
232	-0.344899	2.35316	16.4706	0.0381559	1.05926	1.49657	0.0382651	1.05925	7.317	-0.0395078	0.794213	11.3238	1.10796	1.66529	14.8798	2.63835	2.61475	-8.36389	-8.14449	-2.58501	-9.59556	8.6936	-7.11793	22.9796	-28.6748	74.83	70.7069	22.4756	-17.2541	-58.7842	-2.82628	1.24221	-5.06251	15.6533	23.8851	23.7784	-36.749	50.4694	68.0274	37.82	-44.619	-41.1412	1.39559	-2.13802	35.9294	2.32094	2.78816	48.447	-11.5671
234	-0.308124	2.24306	16.4221	0.0451795	1.00803	1.47467	0.0452835	1.00803	7.2951	-0.0310041	0.756371	11.3074	1.22358	1.67855	14.9882	2.85144	2.59797	-8.16145	-8.19122	-2.7118	-9.55641	8.8108	-7.51488	22.9114	-29.3344	75.2254	70.3652	22.6303	-17.5977	-59.1564	-2.85064	1.28522	-5.26668	15.6863	23.7599	23.9774	-36.8995	50.5143	67.8105	37.8516	-44.6855	-41.1227	1.58507	-1.0448	35.4288	1.40985	2.18478	47.6421	-10.7639
236	-0.254054	2.1513	16.3689	0.0612591	0.963462	1.45068	0.0613587	0.963455	7.27111	-0.0161588	0.724088	11.2895	1.36157	1.67016	15.19	3.09539	2.53597	-7.78611	-8.13873	-2.78827	-9.48566	8.8971	-7.8899	22.8489	-29.9324	75.4967	69.9634	22.8962	-17.9228	-59.2635	-2.94707	1.3171	-5.30271	15.7603	23.6529	24.0037	-37.0189	50.4391	67.6441	37.882	-44.6577	-41.0551	1.64394	0.205848	35.4679	0.438565	1.40844	47.6817	-9.76291
238	-0.203776	2.07161	16.3186	0.0766786	0.924498	1.428	0.076774	0.92449	7.24843	-0.00216307	0.695954	11.2725	1.48145	1.65193	15.4638	3.30158	2.46517	-7.27765	-8.08661	-2.84803	-9.4265	8.93116	-8.19327	22.7365	-30.3307	75.7851	69.6856	23.0544	-18.1029	-59.2926	-3.05739	1.39123	-5.31749	15.7913	23.6761	23.9231	-36.9298	50.384	67.5307	37.9024	-44.649	-40.9926	1.6158	1.51346	35.563	-0.303602	0.405905	47.8451	-9.44225
240	-0.158234	2.00451	16.2762	0.0910824	0.891442	1.40889	0.0911743	0.891432	7.22932	0.0107016	0.672172	11.2582	1.57394	1.63059	15.7771	3.4563	2.40045	-6.69613	-8.05499	-2.89614	-9.39295	8.91779	-8.42252	22.5892	-30.5326	76.0735	69.5529	23.1029	-18.1318	-59.2911	-3.1606	1.50659	-5.3417	15.7743	23.8072	23.7921	-36.6739	50.3704	67.448	37.9155	-44.6839	-40.9556	1.55366	2.77811	35.5764	-0.836976	-0.701027	47.9297	-9.7184
242	-0.0996749	1.94768	16.2549	0.112116	0.861846	1.39911	0.112205	0.861835	7.21955	0.0283141	0.651405	11.2508	1.64177	1.62593	16.046	3.57315	2.37451	-6.19661	-8.01866	-2.91889	-9.3897	8.92776	-8.63954	22.5339	-30.7396	76.2205	69.4097	23.1974	-18.1278	-59.3014	-3.22732	1.60217	-5.3627	15.7719	23.8109	23.7836	-36.6264	50.3666	67.2726	37.9476	-44.7665	-40.9889	1.63732	3.78754	35.4024	-1.66321	-1.3827	47.7243	-9.16444
244	-0.0398645	1.89812	16.245	0.134331	0.835337	1.39441	0.134417	0.835323	7.21484	0.046619	0.633021	11.2473	1.6864	1.61608	16.2184	3.64777	2.3452	-5.87658	-8.01148	-2.91475	-9.40172	8.94983	-8.85095	22.4634	-30.9331	76.2936	69.3813	23.3212	-18.1524	-59.3286	-3.28577	1.66656	-5.39038	15.8075	23.7432	23.8213	-36.6954	50.3746	67.1568	37.9449	-44.7931	-40.9695	1.72451	4.3459	35.2644	-2.15895	-1.83748	47.5193	-8.84715
246	0.017391	1.85793	16.2494	0.156236	0.813136	1.39609	0.15632	0.81312	7.21652	0.0644233	0.617837	11.2485	1.71464	1.59866	16.2868	3.69179	2.30527	-5.75014	-8.03144	-2.88553	-9.43249	8.98317	-9.04757	22.3762	-31.1005	76.3106	69.4686	23.4654	-18.2254	-59.3629	-3.33861	1.70075	-5.42749	15.8729	23.633	23.8768	-36.8337	50.3914	67.1327	37.9113	-44.7529	-40.8877	1.78713	4.45428	35.1865	-2.25795	-2.08518	47.3835	-8.89974
248	0.0682294	1.84198	16.2907	0.17741	0.80205	1.4142	0.177493	0.802032	7.23464	0.0809881	0.610911	11.2621	1.75019	1.58299	16.2784	3.75116	2.26385	-5.76619	-8.04227	-2.84059	-9.51905	9.02939	-9.17868	22.3596	-31.172	76.2897	69.5823	23.5985	-18.3613	-59.3482	-3.36968	1.73068	-5.47853	15.9042	23.5655	23.9012	-36.9113	50.4094	67.1859	37.9176	-44.7097	-40.824	1.8403	4.34491	35.0444	-2.25817	-2.07643	47.2757	-8.95755
250	0.107891	1.82499	16.3415	0.193636	0.791393	1.43665	0.193717	0.791373	7.25708	0.0938318	0.603986	11.2789	1.78939	1.57095	16.2666	3.81852	2.22767	-5.78864	-8.03165	-2.78109	-9.59139	9.07157	-9.25	22.3753	-31.2053	76.2303	69.661	23.678	-18.401	-59.327	-3.40069	1.74605	-5.51453	15.9085	23.5415	23.8552	-36.8815	50.4194	67.3023	37.9168	-44.6669	-40.7869	1.91298	4.03106	34.9232	-2.15603	-1.964	47.255	-9.01951
252	0.136444	1.80128	16.3925	0.204448	0.778673	1.45917	0.204528	0.778652	7.2796	0.102761	0.595171	11.2958	1.82731	1.56158	16.2751	3.88414	2.19737	-5.77329	-7.99901	-2.71203	-9.64356	9.1026	-9.27289	22.4271	-31.2211	76.164	69.6667	23.6994	-18.3599	-59.3211	-3.43114	1.74476	-5.53532	15.8911	23.5517	23.7505	-36.7576	50.4225	67.4533	37.898	-44.6206	-40.7658	1.99933	3.55309	34.8307	-1.96492	-1.7698	47.3093	-9.07166
254	0.159133	1.77355	16.4332	0.212322	0.764665	1.47717	0.212401	0.764643	7.29761	0.10957	0.585202	11.3093	1.84621	1.5469	16.3137	3.9127	2.165	-5.70211	-7.95852	-2.65401	-9.72618	9.10964	-9.29709	22.5733	-31.2561	76.22	69.5171	23.6892	-18.4711	-59.3846	-3.43948	1.726	-5.57148	15.8732	23.5556	23.6799	-36.645	50.4301	67.5547	37.8543	-44.5374	-40.6935	2.04689	2.98509	34.733	-1.6783	-1.37938	47.3433	-9.11971
256	0.179709	1.7421	16.463	0.218923	0.749197	1.4903	0.219	0.749174	7.31074	0.115514	0.574062	11.3192	1.84382	1.53529	16.3733	3.90324	2.14638	-5.59195	-7.92129	-2.57167	-9.78978	9.11338	-9.27923	22.6961	-31.2528	76.2804	69.3405	23.6733	-18.6032	-59.4735	-3.42223	1.68529	-5.60369	15.8495	23.5055	23.6373	-36.6062	50.4511	67.5814	37.8133	-44.4598	-40.6239	2.05221	2.44497	34.6059	-1.40259	-1.06966	47.3391	-9.12532
258	0.199908	1.70522	16.4811	0.224876	0.731392	1.49824	0.224951	0.731369	7.31867	0.121117	0.561134	11.3252	1.82137	1.52932	16.4379	3.85911	2.14525	-5.47195	-7.88862	-2.46135	-9.83461	9.11916	-9.22393	22.7726	-31.208	76.3042	69.1856	23.6762	-18.7169	-59.5481	-3.39387	1.63122	-5.63182	15.8322	23.4009	23.6121	-36.6425	50.4811	67.5561	37.7809	-44.3978	-40.5681	2.03067	1.98256	34.458	-1.1703	-0.876367	47.2996	-9.10973
260	0.226726	1.65207	16.4916	0.23239	0.705925	1.50281	0.232463	0.705901	7.32324	0.128376	0.54258	11.3286	1.78126	1.53089	16.4495	3.78638	2.16258	-5.4503	-7.84514	-2.35094	-9.89601	9.12239	-9.18149	22.8066	-31.1667	76.2147	69.1486	23.7783	-18.7557	-59.4633	-3.42141	1.5902	-5.66331	15.8741	23.2935	23.5501	-36.6866	50.4879	67.6193	37.7425	-44.3406	-40.5104	2.06022	1.63887	34.3452	-0.986748	-0.65494	47.2747	-9.21925
262	0.228407	1.61187	16.4704	0.229819	0.688186	1.49341	0.229889	0.688162	7.31384	0.127581	0.529157	11.3216	1.77105	1.54094	16.4553	3.7712	2.18466	-5.43912	-7.8302	-2.1755	-10.043	9.16238	-9.16296	22.9503	-31.0867	76.1785	69.0367	23.8266	-18.774	-59.4582	-3.45757	1.62132	-5.74375	15.9307	23.19	23.5021	-36.6842	50.507	67.6556	37.7576	-44.3533	-40.5339	2.08013	1.44411	34.287	-0.869216	-0.48003	47.2037	-9.26324
264	0.197007	1.58424	16.4152	0.213646	0.678647	1.469	0.213716	0.678625	7.28943	0.116077	0.520994	11.3033	1.79324	1.55923	16.4863	3.81755	2.21109	-5.38093	-7.84893	-1.95719	-10.2185	9.23333	-9.16997	23.2026	-30.9941	76.2447	68.7335	23.8219	-18.8161	-59.5691	-3.47937	1.71829	-5.86271	15.9919	23.0744	23.4765	-36.6589	50.5447	67.6142	37.8241	-44.4335	-40.6359	2.07899	1.39983	34.2665	-0.819649	-0.382271	47.0799	-9.21133
266	0.125568	1.53803	16.3374	0.178361	0.664179	1.43465	0.178428	0.664161	7.25508	0.0905929	0.507917	11.2776	1.81421	1.58712	16.6333	3.86296	2.25879	-5.1065	-7.89153	-1.85114	-10.103	9.26686	-9.18429	23.4223	-31.032	76.4607	67.8977	23.93	-19.0276	-59.7241	-3.42405	1.79609	-5.93332	16.0554	22.8629	23.4694	-36.7693	50.5909	67.3788	37.8772	-44.5082	-40.7302	2.05658	1.49735	34.1864	-0.839094	-0.450159	46.9261	-9.10407
268	0.0681874	1.48617	16.2531	0.148781	0.646088	1.39738	0.148848	0.646073	7.21781	0.0696085	0.492497	11.2497	1.79877	1.60429	16.7904	3.83797	2.29995	-4.81396	-7.92409	-1.77483	-9.93534	9.30742	-9.24894	23.5162	-31.1096	76.6983	67.1202	24.0141	-19.211	-59.8513	-3.39818	1.85266	-5.96858	16.1324	22.6229	23.4329	-36.9649	50.6601	67.1103	37.9174	-44.5786	-40.7918	2.05929	1.59163	34.0909	-0.840349	-0.476591	46.7807	-9.05193
270	0.0379084	1.43566	16.1799	0.131241	0.626398	1.36494	0.131305	0.626385	7.18538	0.0577311	0.476653	11.2254	1.74527	1.60957	16.9136	3.73999	2.33155	-4.58482	-7.93698	-1.69694	-9.79512	9.3604	-9.34561	23.4874	-31.178	76.8973	66.5858	24.0468	-19.3248	-59.9352	-3.41825	1.87939	-5.97868	16.2065	22.403	23.3706	-37.1854	50.7409	66.8771	37.942	-44.6292	-40.8111	2.08897	1.63151	33.9855	-0.799023	-0.43625	46.6464	-9.06995
272	0.0320357	1.40374	16.1676	0.12608	0.612876	1.35947	0.126143	0.612863	7.17991	0.0547397	0.466215	11.2213	1.68267	1.61994	16.9306	3.62912	2.37256	-4.55288	-7.92557	-1.54952	-9.79697	9.41444	-9.36813	23.4584	-31.1207	76.946	66.4655	24.0317	-19.3892	-59.9975	-3.45231	1.8493	-6.0029	16.1968	22.3485	23.3482	-37.2156	50.7622	66.8011	37.9429	-44.6019	-40.7867	2.10628	1.58636	33.8555	-0.716515	-0.455377	46.4838	-9.08743
274	0.03175	1.39066	16.1885	0.124973	0.607156	1.36874	0.125036	0.607144	7.18917	0.0542906	0.461867	11.2283	1.63939	1.63277	16.8784	3.55563	2.40958	-4.64956	-7.93213	-1.42336	-9.84229	9.44137	-9.32405	23.4538	-30.9819	76.9398	66.5067	24.0105	-19.4491	-60.0757	-3.47241	1.83785	-6.03634	16.1747	22.3052	23.3432	-37.2058	50.8088	66.7896	37.96	-44.5807	-40.7525	2.1145	1.4172	33.7326	-0.571877	-0.375695	46.3307	-9.15615
276	0.0315265	1.39063	16.228	0.124991	0.607147	1.38632	0.125054	0.607134	7.20675	0.0543222	0.46186	11.2414	1.62173	1.64608	16.7855	3.52981	2.4376	-4.82177	-7.95899	-1.34479	-9.89397	9.43153	-9.21985	23.482	-30.7874	76.9166	66.6006	24.0017	-19.5129	-60.1616	-3.47201	1.85439	-6.06611	16.1637	22.2335	23.3446	-37.2136	50.886	66.8059	38.0007	-44.5875	-40.7257	2.11664	1.14238	33.6242	-0.377212	-0.201085	46.1964	-9.26039
278	0.0292655	1.37844	16.2519	0.123096	0.601974	1.39692	0.123158	0.601961	7.21735	0.0532496	0.45787	11.2494	1.6234	1.6527	16.7294	3.53624	2.44764	-4.92575	-7.97447	-1.33966	-9.88592	9.36692	-9.06841	23.5322	-30.5894	76.9414	66.5589	24.0448	-19.5778	-60.179	-3.45581	1.86237	-6.03365	16.1981	22.1081	23.3197	-37.3519	50.9429	66.7846	38.054	-44.6294	-40.7369	2.12694	0.852757	33.5246	-0.183364	-0.0877704	46.0791	-9.29113
280	0.0313042	1.362	16.2724	0.122735	0.594593	1.40605	0.122796	0.594581	7.22649	0.0534634	0.45233	11.2563	1.62099	1.65254	16.7125	3.53212	2.44775	-4.95709	-7.97168	-1.34604	-9.88839	9.32236	-8.99799	23.5946	-30.5025	76.9734	66.498	24.0499	-19.5462	-60.1682	-3.4492	1.8558	-6.00362	16.2268	22.0062	23.3036	-37.4997	50.9547	66.7555	38.1152	-44.6886	-40.7827	2.14705	0.680906	33.446	-0.0750759	-0.0312273	46.0117	-9.30766
282	0.0382748	1.34108	16.2892	0.124165	0.584859	1.41346	0.124225	0.584846	7.23389	0.0551661	0.445145	11.2618	1.60793	1.65143	16.7406	3.50737	2.45099	-4.90494	-7.95423	-1.34364	-9.8993	9.31173	-9.01813	23.64	-30.5318	76.9959	66.4457	24.0237	-19.4304	-60.1316	-3.45482	1.83423	-5.99017	16.239	21.9514	23.2932	-37.6077	50.9206	66.7312	38.1755	-44.7552	-40.8514	2.16814	0.633049	33.3862	-0.0483516	-0.0217505	45.9958	-9.31549
284	0.0457542	1.31012	16.2904	0.124968	0.570688	1.41398	0.125027	0.570675	7.23442	0.0566793	0.434605	11.2622	1.58158	1.67547	16.8277	3.466	2.50624	-4.74236	-7.95038	-1.31196	-9.84612	9.31603	-9.03987	23.5619	-30.5826	76.9663	66.4208	24.0924	-19.3781	-60.0326	-3.4542	1.80693	-5.99118	16.2385	21.9713	23.2399	-37.5791	50.8624	66.7453	38.2071	-44.8109	-40.9013	2.14873	0.591646	33.3305	-0.00146929	9.10767e-05	46.0074	-9.28563
286	0.0599943	1.27442	16.2951	0.128364	0.553892	1.41601	0.128422	0.553879	7.23644	0.0603007	0.422269	11.2638	1.56064	1.70051	16.9219	3.43463	2.56156	-4.56628	-7.93821	-1.27841	-9.76564	9.31544	-9.01832	23.4353	-30.5838	76.9475	66.4113	24.1358	-19.3553	-59.9856	-3.46097	1.77495	-5.99101	16.2377	21.9798	23.184	-37.5455	50.8263	66.7572	38.2176	-44.8363	-40.9158	2.1165	0.506301	33.2485	0.099964	0.00287924	46.0096	-9.25176
288	0.0813237	1.23929	16.3079	0.134936	0.536778	1.42165	0.134991	0.536765	7.24208	0.066319	0.4099	11.268	1.5511	1.7171	16.9973	3.42144	2.59701	-4.42564	-7.91544	-1.25378	-9.68292	9.30044	-8.94295	23.2961	-30.5146	76.9495	66.4229	24.1381	-19.3596	-60.005	-3.47581	1.74109	-5.98795	16.2399	21.9629	23.1405	-37.5402	50.8176	66.7646	38.2128	-44.8307	-40.896	2.08385	0.375691	33.1477	0.246548	0.00376537	45.9997	-9.23139
290	0.105748	1.22208	16.3305	0.144323	0.527264	1.43159	0.144377	0.527249	7.25203	0.0739564	0.40339	11.2754	1.55835	1.70809	17.0001	3.4315	2.57814	-4.42081	-7.89159	-1.25712	-9.66838	9.25328	-8.82617	23.2181	-30.3671	76.9543	66.4949	24.1425	-19.393	-60.027	-3.48987	1.71433	-5.98982	16.2464	21.9454	23.1366	-37.5854	50.8035	66.7941	38.2118	-44.8143	-40.8748	2.07703	0.253638	33.0901	0.360407	0.112297	46.0153	-9.26413
292	0.131473	1.20559	16.3519	0.154334	0.517963	1.44105	0.154388	0.517947	7.26149	0.0820458	0.397081	11.2825	1.5692	1.69367	16.9857	3.44659	2.54772	-4.44806	-7.86351	-1.26769	-9.68711	9.20869	-8.71698	23.191	-30.2578	76.9566	66.5612	24.1583	-19.4551	-60.0879	-3.5066	1.68478	-6.00881	16.2378	21.9668	23.1315	-37.5586	50.8021	66.8515	38.1998	-44.7815	-40.8226	2.0832	0.200758	33.0526	0.402196	0.160251	46.0215	-9.3086
294	0.15556	1.18822	16.3701	0.163546	0.508403	1.44904	0.163598	0.508386	7.26947	0.0895527	0.390527	11.2885	1.58114	1.679	16.9743	3.46354	2.51654	-4.46973	-7.83551	-1.28073	-9.71544	9.1773	-8.62549	23.1966	-30.2018	76.9539	66.6084	24.1792	-19.5296	-60.1775	-3.5241	1.65442	-6.03715	16.2163	22.0232	23.1176	-37.4571	50.8108	66.926	38.1768	-44.7359	-40.7439	2.09546	0.221411	33.0254	0.378085	0.132573	46.0044	-9.35671
296	0.168525	1.17955	16.3872	0.168576	0.503551	1.45661	0.168628	0.503534	7.27704	0.0936312	0.387222	11.2942	1.59925	1.66584	16.9956	3.49161	2.48682	-4.4306	-7.82755	-1.29637	-9.68711	9.17014	-8.5415	23.1632	-30.1437	76.95	66.648	24.1563	-19.5491	-60.2388	-3.53243	1.64089	-6.03009	16.2096	22.0602	23.1023	-37.388	50.8018	66.9677	38.156	-44.6914	-40.6785	2.09449	0.264239	32.9863	0.36635	0.128549	45.94	-9.41979
298	0.178701	1.17264	16.4035	0.172523	0.499696	1.46385	0.172575	0.499678	7.28428	0.0968356	0.384593	11.2996	1.61238	1.65219	17.0295	3.51018	2.45824	-4.36804	-7.82218	-1.31547	-9.62824	9.15943	-8.4347	23.1172	-30.058	76.9101	66.6717	24.1664	-19.5779	-60.2182	-3.53743	1.62996	-6.01001	16.2102	22.0616	23.0943	-37.3648	50.8	66.985	38.1299	-44.6524	-40.6253	2.10015	0.320684	32.9397	0.33627	0.13313	45.8515	-9.4637
300	0.188724	1.16597	16.4194	0.17642	0.495955	1.47087	0.176471	0.495937	7.2913	0.0999945	0.382046	11.3049	1.61794	1.637	17.0645	3.51442	2.42949	-4.30366	-7.8163	-1.33619	-9.55115	9.14329	-8.31256	23.0625	-29.9553	76.8337	66.6874	24.2161	-19.6117	-60.1336	-3.54067	1.61865	-5.98258	16.2121	22.039	23.0876	-37.3745	50.8054	66.9892	38.105	-44.6249	-40.5902	2.10947	0.378647	32.8898	0.296499	0.14021	45.7517	-9.4866
302	0.200787	1.15924	16.4345	0.181204	0.492024	1.47755	0.181255	0.492005	7.29798	0.103829	0.379414	11.3099	1.61708	1.61816	17.0727	3.50621	2.3956	-4.28916	-7.81429	-1.34891	-9.4818	9.14489	-8.23726	22.9956	-29.915	76.7516	66.7332	24.2544	-19.5666	-60.1291	-3.54315	1.60663	-5.94936	16.1925	22.0667	23.0434	-37.3298	50.7986	67.0227	38.1147	-44.6297	-40.5951	2.09212	0.409521	32.8525	0.299094	0.124872	45.6691	-9.50735
304	0.217396	1.15533	16.4529	0.188215	0.48896	1.4857	0.188265	0.488941	7.30613	0.109273	0.377573	11.316	1.61067	1.59369	17.0575	3.4864	2.35276	-4.3184	-7.8088	-1.36896	-9.44389	9.13878	-8.18607	22.9451	-29.8888	76.668	66.7958	24.3151	-19.5323	-60.0868	-3.54695	1.60205	-5.93336	16.1842	22.1017	23.0132	-37.296	50.7774	67.0776	38.1244	-44.6359	-40.6011	2.068	0.420218	32.8143	0.332678	0.112526	45.5898	-9.57802
306	0.240173	1.15335	16.4744	0.198092	0.486243	1.49518	0.198142	0.486223	7.31561	0.116838	0.376174	11.3231	1.59912	1.56795	17.0251	3.45707	2.30892	-4.37955	-7.79687	-1.39843	-9.42993	9.12128	-8.14406	22.9087	-29.8598	76.5996	66.8632	24.3863	-19.5333	-60.0197	-3.55235	1.60353	-5.93337	16.1869	22.135	23.0006	-37.2783	50.7506	67.1442	38.1255	-44.636	-40.5972	2.04138	0.424126	32.7719	0.376769	0.105256	45.5115	-9.68294
308	0.272028	1.1478	16.4931	0.211654	0.481231	1.50338	0.211704	0.481209	7.32381	0.127304	0.373297	11.3293	1.58242	1.56013	17.0002	3.42438	2.29975	-4.42617	-7.77518	-1.43378	-9.37685	9.09991	-8.06434	22.8463	-29.7994	76.612	66.8893	24.3912	-19.592	-60.093	-3.55697	1.59995	-5.91854	16.1697	22.1651	22.9689	-37.2418	50.7613	67.1847	38.1154	-44.6339	-40.5803	2.01302	0.476089	32.7212	0.347119	0.093455	45.427	-9.69333
310	0.313222	1.13484	16.5128	0.228714	0.472213	1.51202	0.228763	0.472189	7.33245	0.140642	0.367649	11.3358	1.5637	1.56267	16.9795	3.39149	2.31032	-4.46456	-7.74012	-1.45657	-9.33173	9.08373	-7.98654	22.7778	-29.7321	76.6186	66.9444	24.3777	-19.6432	-60.1613	-3.56837	1.57844	-5.90726	16.1366	22.1941	22.9422	-37.2054	50.7647	67.2248	38.1064	-44.6073	-40.5401	1.97797	0.518512	32.6853	0.335306	0.0452234	45.3814	-9.72322
312	0.360954	1.11749	16.5354	0.248292	0.460738	1.52194	0.248339	0.460712	7.34237	0.15602	0.360325	11.3432	1.54545	1.57101	16.9591	3.36145	2.33135	-4.50215	-7.69536	-1.46781	-9.30984	9.07259	-7.91853	22.7165	-29.6678	76.5995	67.0416	24.3614	-19.6754	-60.196	-3.58538	1.54399	-5.90522	16.0938	22.2222	22.932	-37.1733	50.7567	67.2688	38.0975	-44.5587	-40.481	1.94028	0.548875	32.6696	0.345319	-0.0303181	45.3827	-9.78394
314	0.405076	1.11328	16.5678	0.267367	0.455299	1.53622	0.267414	0.455271	7.35666	0.170639	0.357479	11.3539	1.53465	1.57209	16.9183	3.3429	2.33606	-4.57795	-7.65832	-1.49014	-9.33742	9.05539	-7.8611	22.7008	-29.6284	76.5527	67.1746	24.3735	-19.7219	-60.2163	-3.59599	1.53111	-5.92379	16.0641	22.2477	22.97	-37.1485	50.7649	67.3133	38.0686	-44.5175	-40.4291	1.92216	0.608823	32.6725	0.30606	-0.0555588	45.4235	-9.81948
316	0.441872	1.11024	16.5905	0.283302	0.450968	1.54623	0.283348	0.450939	7.36666	0.182836	0.355261	11.3614	1.52339	1.57358	16.8936	3.32333	2.34207	-4.62392	-7.62755	-1.52398	-9.36308	9.03443	-7.78624	22.7025	-29.5712	76.5194	67.2891	24.3355	-19.6861	-60.2118	-3.60333	1.52776	-5.93523	16.0414	22.276	22.9994	-37.1195	50.764	67.3479	38.0494	-44.4937	-40.3922	1.90412	0.686385	32.6863	0.26646	-0.110996	45.4554	-9.85918
318	0.470219	1.10532	16.601	0.295353	0.446509	1.55079	0.295399	0.446479	7.37122	0.192133	0.352699	11.3648	1.51111	1.57621	16.8912	3.30188	2.35105	-4.62834	-7.60409	-1.56594	-9.3691	9.01093	-7.69207	22.7106	-29.4942	76.4985	67.3645	24.2643	-19.5823	-60.1839	-3.60829	1.53089	-5.93237	16.0241	22.3026	23.0063	-37.089	50.7519	67.3687	38.0477	-44.4913	-40.3755	1.88259	0.776922	32.7027	0.235754	-0.194764	45.4604	-9.90378
320	0.491209	1.09574	16.6069	0.303794	0.440609	1.55336	0.303839	0.440578	7.37379	0.198823	0.348829	11.3667	1.50262	1.5772	16.9037	3.28652	2.3561	-4.60498	-7.59081	-1.60031	-9.33213	8.98716	-7.59245	22.7076	-29.4241	76.4396	67.3723	24.3118	-19.5678	-60.1391	-3.61369	1.53711	-5.91203	16.0074	22.2994	22.9867	-37.081	50.7417	67.3688	38.0729	-44.5179	-40.3931	1.8613	0.870323	32.698	0.207643	-0.219743	45.4162	-9.93506
322	0.50684	1.08863	16.6152	0.310089	0.436219	1.55701	0.310134	0.436187	7.37744	0.203813	0.34595	11.3695	1.49762	1.57634	16.9114	3.27697	2.35644	-4.59077	-7.58478	-1.6254	-9.29569	8.97344	-7.53132	22.6929	-29.3905	76.3813	67.3764	24.3681	-19.5502	-60.12	-3.61385	1.54091	-5.89491	15.9968	22.2995	22.9781	-37.0768	50.7343	67.3691	38.0767	-44.5308	-40.3955	1.8353	0.964458	32.68	0.187391	-0.26487	45.3586	-9.95204
324	0.518121	1.08495	16.6277	0.314764	0.433676	1.56254	0.314808	0.433644	7.38297	0.207474	0.344346	11.3736	1.49539	1.57399	16.9099	3.27212	2.35289	-4.59376	-7.58531	-1.64238	-9.2631	8.96956	-7.51044	22.6607	-29.394	76.3338	67.3921	24.4165	-19.5328	-60.1419	-3.60964	1.54204	-5.88313	15.9922	22.3132	22.9802	-37.0615	50.7297	67.3804	38.0535	-44.5186	-40.3705	1.80859	1.05198	32.6555	0.175196	-0.331148	45.3031	-9.95898
326	0.526556	1.08058	16.642	0.318139	0.431059	1.56887	0.318184	0.431026	7.3893	0.21017	0.342603	11.3784	1.49257	1.57247	16.906	3.26652	2.35099	-4.60108	-7.59371	-1.65792	-9.20137	8.96414	-7.4939	22.5854	-29.4084	76.3048	67.4152	24.4889	-19.606	-60.2214	-3.61061	1.54569	-5.8624	15.9899	22.3526	22.947	-36.9887	50.7261	67.4282	38.029	-44.4759	-40.3157	1.79929	1.11334	32.6458	0.165951	-0.351872	45.2764	-9.97875
328	0.531993	1.0819	16.6636	0.320677	0.431171	1.57846	0.320722	0.431138	7.39889	0.212067	0.342846	11.3856	1.49123	1.56928	16.8881	3.26329	2.34521	-4.63433	-7.60185	-1.68143	-9.14354	8.95592	-7.4545	22.5227	-29.3975	76.276	67.4498	24.5556	-19.6919	-60.3081	-3.60977	1.55283	-5.84346	15.976	22.3912	22.9258	-36.9212	50.7232	67.4726	38.0166	-44.4441	-40.2799	1.81413	1.12821	32.6437	0.16594	-0.356516	45.2609	-9.99129
330	0.534473	1.08906	16.6906	0.322403	0.434068	1.59043	0.322448	0.434035	7.41086	0.213181	0.345117	11.3945	1.49174	1.56349	16.8592	3.26276	2.33378	-4.68833	-7.60717	-1.71718	-9.10182	8.94259	-7.40294	22.4931	-29.3801	76.2601	67.478	24.604	-19.7837	-60.4082	-3.60405	1.5619	-5.83472	15.9479	22.4352	22.9315	-36.8436	50.7242	67.5086	37.9987	-44.4024	-40.2285	1.84673	1.10406	32.6477	0.172914	-0.35283	45.2527	-9.99542
332	0.533218	1.09879	16.7104	0.322684	0.438405	1.59926	0.32273	0.438372	7.41969	0.21312	0.348373	11.4012	1.49465	1.55332	16.8402	3.26488	2.31375	-4.724	-7.61003	-1.77619	-9.10298	8.9103	-7.42829	22.5319	-29.4747	76.3429	67.4238	24.6027	-19.9102	-60.5938	-3.58401	1.57	-5.8646	15.9167	22.5268	22.9975	-36.6602	50.7423	67.5413	37.8953	-44.2371	-39.9728	1.8609	1.08693	32.6536	0.177717	-0.344909	45.2496	-10.0049
334	0.531841	1.09754	16.725	0.322012	0.43795	1.60574	0.322057	0.437916	7.42617	0.212652	0.347987	11.406	1.49687	1.54242	16.8285	3.26536	2.29282	-4.74598	-7.60059	-1.81679	-9.0723	8.9109	-7.40143	22.5543	-29.5794	76.3746	67.3415	24.609	-20.1041	-60.8057	-3.57499	1.54503	-5.88635	15.8445	22.6949	22.9999	-36.2792	50.7673	67.6488	37.7082	-43.9538	-39.6244	1.8831	1.10718	32.6784	0.148705	-0.363795	45.2534	-10.0092
336	0.535303	1.0854	16.7335	0.322565	0.432335	1.60952	0.322609	0.432302	7.42996	0.213428	0.343823	11.4089	1.49522	1.52988	16.8244	3.25807	2.27041	-4.75406	-7.57864	-1.83998	-9.01286	8.95567	-7.35305	22.5545	-29.7842	76.3364	67.2125	24.6801	-20.4679	-61.168	-3.579	1.49556	-5.90196	15.7311	22.9152	22.9375	-35.7139	50.8069	67.83	37.4267	-43.5437	-39.2044	1.90739	1.15599	32.7227	0.0961662	-0.400053	45.2675	-10.0096
338	0.560346	1.07968	16.7317	0.333074	0.427803	1.60863	0.333118	0.427769	7.42906	0.221573	0.341109	11.4082	1.47919	1.50513	16.8291	3.22017	2.2309	-4.74637	-7.55153	-1.89687	-9.03404	9.01757	-7.52708	22.6083	-30.5493	76.3058	66.9153	25	-21.4177	-62.3059	-3.57934	1.4957	-5.97425	15.6131	23.0576	22.9368	-35.1189	50.8906	68.0092	37.0122	-42.9781	-38.7158	1.88396	1.15304	32.7749	0.105407	-0.370605	45.305	-10.023
340	0.591605	1.05915	16.7301	0.345107	0.416274	1.60784	0.34515	0.416238	7.42827	0.231305	0.333262	11.4076	1.46073	1.49406	16.833	3.1826	2.21721	-4.73958	-7.53151	-1.9403	-8.94359	9.23056	-7.83203	22.5921	-31.5808	76.2666	66.4837	25.3293	-22.4909	-63.426	-3.57635	1.4739	-6.01871	15.4678	23.1683	22.9206	-34.4674	51.033	68.1615	36.526	-42.2772	-38.0687	1.863	1.16562	32.8187	0.078919	-0.384223	45.3539	-10.0316
342	0.624912	1.0294	16.7326	0.3573	0.400531	1.60889	0.357341	0.400494	7.42932	0.241428	0.322274	11.4084	1.44465	1.49607	16.8347	3.15395	2.22649	-4.73639	-7.5198	-1.96112	-8.76436	9.5373	-8.16259	22.5029	-32.6342	76.1964	66.0187	25.6278	-23.5004	-64.3418	-3.56926	1.42651	-6.0205	15.3074	23.2565	22.8859	-33.8258	51.2025	68.275	36.0319	-41.5307	-37.3324	1.85485	1.20661	32.8495	0.00585473	-0.452021	45.4084	-10.0349
344	0.659455	1.03573	16.7448	0.372977	0.400485	1.6142	0.373018	0.400446	7.43463	0.253153	0.323241	11.4124	1.4405	1.47874	16.838	3.1403	2.19638	-4.73087	-7.50672	-1.96217	-8.78934	9.5683	-8.16431	22.453	-32.9982	75.9571	65.9138	25.9729	-24.202	-65.129	-3.55559	1.40521	-5.99939	15.2036	23.3189	22.8926	-33.4582	51.2569	68.3385	35.7133	-41.0144	-36.8191	1.8552	1.26939	32.8681	-0.071671	-0.51984	45.4602	-10.0441
346	0.686694	1.03715	16.7567	0.385055	0.398877	1.61943	0.385096	0.398837	7.43986	0.262289	0.32281	11.4163	1.43269	1.47935	16.8451	3.12616	2.20037	-4.71761	-7.49487	-1.9706	-8.79815	9.50871	-8.02222	22.4037	-32.9687	75.7876	65.9251	26.1608	-24.5183	-65.5234	-3.54574	1.38003	-5.96423	15.0882	23.4285	22.8587	-33.2009	51.265	68.348	35.5774	-40.7853	-36.599	1.85917	1.34323	32.8761	-0.13625	-0.577721	45.4926	-10.0666
348	0.703472	1.02494	16.7651	0.391436	0.39215	1.62314	0.391476	0.392109	7.44357	0.267491	0.318188	11.4191	1.41924	1.50118	16.8571	3.10899	2.24515	-4.69465	-7.4824	-1.9902	-8.74648	9.42255	-7.8305	22.3607	-32.7229	75.7506	65.9464	26.1738	-24.5038	-65.5414	-3.54208	1.34686	-5.92474	14.9624	23.5755	22.7831	-33.0212	51.2415	68.3129	35.6032	-40.8103	-36.6407	1.86377	1.42061	32.8751	-0.178845	-0.625599	45.4983	-10.105
350	0.705496	0.997602	16.7654	0.390106	0.380004	1.62329	0.390145	0.379964	7.44372	0.267275	0.309024	11.4192	1.40684	1.52811	16.8805	3.09531	2.29911	-4.65034	-7.45834	-2.00854	-8.63305	9.42355	-7.82244	22.3732	-32.7557	75.87	65.7449	26.1248	-24.4968	-65.4966	-3.54522	1.314	-5.90667	14.8943	23.6416	22.7318	-32.9363	51.1854	68.2744	35.69	-40.891	-36.7378	1.85886	1.48279	32.8685	-0.179293	-0.687232	45.4655	-10.1635
352	0.703798	0.980843	16.7676	0.388007	0.372794	1.62428	0.388046	0.372754	7.44471	0.266169	0.303499	11.42	1.39634	1.53094	16.8812	3.07713	2.30793	-4.64887	-7.44386	-2.01782	-8.56858	9.44865	-7.86978	22.4172	-32.856	75.9884	65.5666	26.0664	-24.4989	-65.49	-3.54178	1.27508	-5.89668	14.8296	23.6945	22.7335	-32.8695	51.1543	68.2106	35.7329	-40.9239	-36.7606	1.8755	1.55281	32.8578	-0.214114	-0.720199	45.4221	-10.2142
354	0.703052	0.979106	16.7756	0.387555	0.372079	1.62784	0.387593	0.372039	7.44827	0.265879	0.302934	11.4226	1.38676	1.50907	16.85	3.05264	2.27063	-4.70769	-7.44205	-2.02009	-8.56513	9.47068	-7.91173	22.4723	-32.9436	76.0557	65.4773	26.0255	-24.5195	-65.5387	-3.53341	1.23532	-5.89007	14.766	23.7412	22.7816	-32.7996	51.1603	68.1358	35.7027	-40.877	-36.676	1.90889	1.61979	32.8473	-0.276565	-0.725399	45.3807	-10.2541
356	0.71106	0.9848	16.7969	0.391568	0.373887	1.63727	0.391606	0.373846	7.4577	0.268769	0.304537	11.4297	1.37123	1.49042	16.7792	3.0191	2.24042	-4.83996	-7.44628	-2.03352	-8.55749	9.42043	-7.78494	22.4735	-32.8083	76.0358	65.5365	26.0299	-24.5321	-65.5383	-3.54246	1.22309	-5.87781	14.7488	23.7429	22.8142	-32.7368	51.1953	68.124	35.5987	-40.7553	-36.5077	1.90543	1.61529	32.8523	-0.252601	-0.75331	45.3613	-10.3071
358	0.718802	0.988425	16.8164	0.395293	0.374812	1.64594	0.395332	0.374771	7.46637	0.271501	0.305462	11.4362	1.35934	1.48429	16.7095	2.99651	2.23185	-4.96959	-7.44733	-2.04707	-8.54591	9.3869	-7.69382	22.4793	-32.756	75.9775	65.5678	26.0713	-24.5621	-65.5853	-3.5485	1.21141	-5.8679	14.711	23.7946	22.8283	-32.612	51.2155	68.1265	35.534	-40.6699	-36.3954	1.9096	1.59894	32.86	-0.246935	-0.744594	45.3568	-10.3307
360	0.726079	0.987461	16.8291	0.398429	0.373775	1.65155	0.398468	0.373734	7.47198	0.273915	0.304885	11.4404	1.3527	1.48965	16.6563	2.98721	2.24278	-5.0683	-7.44268	-2.06191	-8.52831	9.38592	-7.69221	22.5	-32.8519	75.9141	65.5235	26.1418	-24.6124	-65.6778	-3.54769	1.19663	-5.85893	14.6416	23.9008	22.8202	-32.4249	51.2187	68.1255	35.5131	-40.6313	-36.3538	1.92643	1.58507	32.868	-0.272836	-0.704756	45.3656	-10.3264
362	0.740034	0.984786	16.8279	0.404325	0.371471	1.65097	0.404363	0.371429	7.4714	0.278469	0.30354	11.44	1.35014	1.4877	16.6393	2.98215	2.23975	-5.10007	-7.43444	-2.09179	-8.51374	9.3985	-7.81442	22.5306	-33.0722	75.9271	65.3907	26.2248	-24.6658	-65.7038	-3.54038	1.1893	-5.83107	14.5588	23.9847	22.7853	-32.2563	51.2467	68.0803	35.4376	-40.5772	-36.3111	1.93672	1.57248	32.8773	-0.287025	-0.708305	45.3879	-10.3403
364	0.759125	0.97089	16.8258	0.411559	0.363834	1.65001	0.411597	0.363791	7.47044	0.284365	0.298294	11.4393	1.3398	1.48905	16.6313	2.96391	2.24565	-5.11482	-7.41546	-2.12763	-8.45256	9.41695	-7.94497	22.5358	-33.3267	76.0101	65.1993	26.2631	-24.7526	-65.8006	-3.54495	1.18249	-5.83806	14.4844	24.0716	22.7535	-32.0317	51.2668	68.0759	35.331	-40.4615	-36.1645	1.94748	1.5837	32.887	-0.312114	-0.734216	45.4135	-10.3571
366	0.782352	0.94668	16.8258	0.419772	0.351336	1.64998	0.419808	0.351293	7.47041	0.291303	0.289478	11.4392	1.32334	1.49287	16.6261	2.93535	2.25828	-5.12451	-7.38635	-2.16776	-8.35073	9.44223	-8.06691	22.5179	-33.6148	76.15	64.9594	26.2599	-24.9105	-66.0189	-3.56012	1.17422	-5.88085	14.412	24.1741	22.7299	-31.7259	51.2693	68.1224	35.1803	-40.2551	-35.8999	1.96046	1.62102	32.8957	-0.351956	-0.776424	45.4384	-10.3767
368	0.806969	0.924873	16.8267	0.428791	0.339777	1.65032	0.428826	0.339733	7.47076	0.298784	0.281414	11.4395	1.31879	1.48832	16.6252	2.92546	2.25155	-5.1263	-7.35422	-2.21719	-8.28553	9.48376	-8.23772	22.5267	-34.0532	76.2991	64.672	26.2971	-25.2829	-66.4667	-3.56133	1.16364	-5.91209	14.29	24.3357	22.7029	-31.2883	51.2327	68.1851	34.913	-39.8868	-35.5775	1.97827	1.67085	32.9003	-0.406218	-0.819765	45.4583	-10.4084
370	0.831386	0.902316	16.8267	0.43766	0.327907	1.6503	0.437693	0.327862	7.47073	0.306173	0.273109	11.4395	1.32533	1.47642	16.6217	2.93329	2.22748	-5.13308	-7.33043	-2.25452	-8.20133	9.57648	-8.40436	22.5193	-34.5012	76.4158	64.3825	26.314	-25.6612	-66.8664	-3.55932	1.14495	-5.93326	14.146	24.4792	22.6739	-30.8454	51.2335	68.2253	34.6355	-39.4762	-35.1986	1.99771	1.72437	32.9001	-0.458993	-0.884284	45.4695	-10.4432
372	0.85368	0.882727	16.8271	0.44584	0.31751	1.65046	0.445873	0.317464	7.47089	0.312953	0.26586	11.4396	1.34064	1.45816	16.6111	2.95498	2.18858	-5.15333	-7.31866	-2.27093	-8.11327	9.68994	-8.52274	22.4967	-34.8455	76.482	64.1423	26.3077	-25.9661	-67.1354	-3.55415	1.1207	-5.94272	14.0042	24.5817	22.6528	-30.4699	51.2732	68.2322	34.3893	-39.0917	-34.8128	2.01446	1.7824	32.8965	-0.507514	-0.965649	45.4745	-10.4767
374	0.868488	0.883579	16.8352	0.452413	0.316663	1.65402	0.452445	0.316616	7.47445	0.317923	0.265645	11.4423	1.35543	1.43585	16.5833	2.97459	2.14209	-5.20569	-7.31985	-2.24933	-8.13558	9.66389	-8.46804	22.505	-34.7652	76.4718	64.1045	26.3229	-26.0945	-67.228	-3.53727	1.10642	-5.93914	13.9432	24.6207	22.6856	-30.3315	51.2825	68.2036	34.2283	-38.8723	-34.5913	2.01311	1.86753	32.897	-0.564159	-1.0322	45.4911	-10.498
376	0.879695	0.886008	16.8441	0.457536	0.316798	1.65791	0.457569	0.316751	7.47834	0.321746	0.266071	11.4452	1.36237	1.42121	16.5423	2.98279	2.11207	-5.28231	-7.33204	-2.22924	-8.16301	9.58378	-8.30764	22.4911	-34.4629	76.4679	64.1667	26.2815	-26.0766	-67.2152	-3.52	1.10212	-5.93034	13.8908	24.6617	22.7022	-30.2611	51.2893	68.1604	34.1663	-38.7943	-34.5159	2.00918	1.91922	32.8913	-0.58415	-1.07377	45.4953	-10.5305
378	0.887198	0.886913	16.8524	0.460912	0.316566	1.66161	0.460945	0.316519	7.48204	0.324287	0.266111	11.448	1.36191	1.41658	16.4923	2.98114	2.10269	-5.37546	-7.35084	-2.21697	-8.18141	9.4871	-8.09888	22.4624	-34.0561	76.4796	64.2784	26.1905	-25.9471	-67.1127	-3.50491	1.10183	-5.9168	13.8297	24.7215	22.6945	-30.2131	51.2967	68.1076	34.1895	-38.829	-34.5628	2.00833	1.94394	32.8778	-0.57771	-1.09638	45.4831	-10.5739
380	0.886589	0.892898	16.8623	0.461149	0.319218	1.666	0.461182	0.31917	7.48644	0.324297	0.268106	11.4513	1.36486	1.41825	16.4408	2.98795	2.10357	-5.47103	-7.36119	-2.1997	-8.23641	9.45894	-8.02713	22.5076	-33.8737	76.4407	64.3239	26.1854	-25.8648	-66.9537	-3.49183	1.07912	-5.89118	13.7565	24.8044	22.6976	-30.1582	51.297	68.0447	34.2231	-38.8724	-34.6397	2.0185	2.03673	32.861	-0.63726	-1.14201	45.4606	-10.6039
382	0.884554	0.893218	16.8705	0.460297	0.319506	1.66963	0.46033	0.319459	7.49006	0.323644	0.268264	11.454	1.36905	1.42555	16.4179	2.99854	2.11491	-5.51338	-7.36991	-2.1719	-8.26567	9.43476	-7.93541	22.5299	-33.572	76.4559	64.3897	26.0172	-25.5373	-66.5044	-3.47647	1.04977	-5.86418	13.6755	24.8718	22.6995	-30.134	51.2957	67.959	34.2709	-38.9305	-34.7358	2.03573	2.10345	32.8374	-0.680647	-1.17797	45.4285	-10.6373
384	0.882471	0.887426	16.8776	0.458925	0.317122	1.67282	0.458958	0.317075	7.49325	0.322773	0.266392	11.4564	1.37321	1.43715	16.4256	3.01008	2.13477	-5.49862	-7.37824	-2.12995	-8.27831	9.3878	-7.76941	22.5295	-33.061	76.5233	64.5045	25.669	-24.9468	-65.7511	-3.45771	1.01773	-5.8338	13.5941	24.914	22.6978	-30.1545	51.2928	67.8505	34.3326	-39.01	-34.8462	2.0575	2.13694	32.8087	-0.702478	-1.19951	45.3914	-10.6724
386	0.877114	0.886051	16.8905	0.456487	0.316929	1.67854	0.45652	0.316882	7.49897	0.320966	0.266088	11.4607	1.37645	1.44795	16.4445	3.01948	2.15375	-5.46317	-7.39168	-2.06704	-8.3517	9.25822	-7.43549	22.5889	-32.286	76.5055	64.6874	25.3914	-24.3628	-64.9265	-3.43327	0.989722	-5.78013	13.5396	24.9325	22.6903	-30.2381	51.2817	67.7324	34.4106	-39.1404	-34.9724	2.07647	2.19852	32.7826	-0.757272	-1.21871	45.3652	-10.69
388	0.881315	0.878577	16.905	0.457745	0.313281	1.68501	0.457777	0.313234	7.50544	0.322143	0.263437	11.4655	1.36056	1.46449	16.4486	2.99628	2.18959	-5.45507	-7.38065	-1.98621	-8.58565	9.1288	-7.06394	22.7264	-31.3131	76.6147	65.0916	24.6721	-23.2121	-63.5681	-3.41857	0.946421	-5.71661	13.4823	24.9454	22.6721	-30.364	51.2762	67.6027	34.5143	-39.3267	-35.13	2.09866	2.23997	32.7634	-0.805597	-1.21508	45.3487	-10.6947
390	0.898482	0.853094	16.9162	0.463212	0.300691	1.68999	0.463243	0.300644	7.51042	0.327037	0.254372	11.4693	1.31747	1.49457	16.4329	2.92865	2.2593	-5.48326	-7.32621	-1.89794	-8.89845	9.02872	-6.76371	22.9266	-30.3429	76.9088	65.5789	23.589	-21.662	-61.8567	-3.41821	0.866196	-5.66401	13.4225	24.9305	22.6545	-30.6113	51.2636	67.4465	34.7119	-39.6591	-35.4342	2.12195	2.25788	32.7525	-0.840418	-1.19357	45.3442	-10.6922
392	0.93218	0.764428	16.9071	0.470748	0.25911	1.68602	0.470775	0.259062	7.50645	0.335326	0.223775	11.4664	1.22803	1.57008	16.4043	2.79282	2.42794	-5.53437	-7.17354	-1.83408	-8.83618	8.98262	-6.81389	23.0888	-30.083	77.3996	65.4306	23.0482	-20.7894	-60.836	-3.43288	0.662789	-5.70383	13.3713	24.7803	22.696	-31.3161	51.1846	67.2007	35.2733	-40.5184	-36.3739	2.13283	2.28201	32.7513	-0.868251	-1.19724	45.3621	-10.7015
394	0.958548	0.685299	16.8879	0.475838	0.222329	1.67753	0.475861	0.22228	7.49796	0.341478	0.196612	11.46	1.14662	1.63121	16.3914	2.66629	2.56788	-5.55687	-7.03712	-1.80901	-8.70519	9.02122	-7.2321	23.292	-30.2777	77.9548	65.1463	22.6508	-19.9154	-59.9932	-3.46839	0.508034	-5.72477	13.442	24.5368	22.7329	-32.294	51.0594	66.9134	35.9526	-41.5721	-37.4393	2.13938	2.29428	32.7478	-0.8876	-1.18315	45.3784	-10.7134
396	0.973979	0.624476	16.8617	0.477623	0.194477	1.66601	0.477643	0.194428	7.48644	0.344588	0.175916	11.4514	1.08397	1.66986	16.395	2.5657	2.66053	-5.54931	-6.93446	-1.82078	-8.57202	9.13412	-7.91261	23.5563	-30.7856	78.5282	64.8072	22.3409	-18.9921	-59.2577	-3.52619	0.422283	-5.71701	13.6132	24.2769	22.7344	-33.3689	50.8813	66.6327	36.6776	-42.699	-38.5087	2.14136	2.29442	32.744	-0.895726	-1.15394	45.3893	-10.7282
398	0.99003	0.541274	16.8294	0.477864	0.156782	1.65178	0.47788	0.156732	7.47221	0.347174	0.147764	11.4408	1.02483	1.71528	16.3877	2.47413	2.76408	-5.56192	-6.81551	-1.83881	-8.43146	9.23249	-8.42362	23.8995	-31.2571	79.0942	64.3045	22.2184	-18.3595	-58.722	-3.6146	0.308409	-5.75066	13.6852	24.2717	22.6316	-34.0268	50.58	66.5028	37.4182	-43.7738	-39.6281	2.12746	2.29713	32.7648	-0.879286	-1.16247	45.4067	-10.7553
400	0.997573	0.477869	16.8162	0.476008	0.128413	1.64603	0.476021	0.128364	7.46646	0.3476	0.126445	11.4365	0.989371	1.74885	16.3691	2.42178	2.83748	-5.5958	-6.73974	-1.88221	-8.33749	9.3364	-8.70086	24.3117	-31.5653	79.5246	63.8061	22.1399	-17.889	-58.3287	-3.68515	0.250809	-5.78916	13.7011	24.3855	22.5151	-34.3432	50.3032	66.4589	37.9956	-44.6226	-40.5052	2.12619	2.28588	32.7709	-0.863194	-1.15916	45.4099	-10.7837
402	0.996919	0.439168	16.8218	0.472583	0.111492	1.6486	0.472595	0.111443	7.46903	0.346123	0.113575	11.4384	0.979044	1.76841	16.3539	2.41021	2.87652	-5.62338	-6.70835	-1.93641	-8.29723	9.43073	-8.76345	24.7364	-31.6966	79.8009	63.3656	22.085	-17.5872	-58.072	-3.72839	0.249659	-5.82173	13.6739	24.5715	22.4089	-34.3497	50.0889	66.4771	38.3521	-45.1585	-41.0465	2.14014	2.27167	32.7582	-0.858551	-1.14838	45.3979	-10.8119
404	0.995787	0.405763	16.8176	0.469371	0.0969541	1.64681	0.469381	0.0969056	7.46725	0.344651	0.102504	11.4371	0.982842	1.78077	16.4097	2.42026	2.89868	-5.5193	-6.66997	-1.92467	-8.28877	9.46516	-8.84754	24.9713	-31.8232	80.0237	62.9983	22.1222	-17.5942	-57.9972	-3.75991	0.23311	-5.83484	13.6341	24.7757	22.3142	-34.1257	49.929	66.5333	38.4243	-45.2811	-41.2128	2.1526	2.31807	32.7482	-0.888376	-1.199	45.3858	-10.8448
406	0.999019	0.380491	16.8125	0.468732	0.0856274	1.64459	0.468741	0.0855791	7.46502	0.344898	0.0939979	11.4355	0.988239	1.78748	16.4788	2.43092	2.91023	-5.39071	-6.65118	-1.90065	-8.24114	9.45009	-8.74986	25.024	-31.7268	80.0513	62.7828	22.1914	-17.6862	-57.9632	-3.76525	0.212834	-5.83045	13.599	24.8593	22.2697	-33.9462	49.8566	66.5444	38.3638	-45.1861	-41.1533	2.158	2.36226	32.732	-0.913724	-1.23661	45.3726	-10.8743
408	1.00874	0.364288	16.81	0.471677	0.0777423	1.64347	0.471685	0.0776937	7.4639	0.347604	0.0882931	11.4346	0.990951	1.78788	16.5351	2.43474	2.911	-5.28604	-6.64936	-1.87713	-8.172	9.38088	-8.47095	24.9496	-31.3863	79.9184	62.73	22.259	-17.7839	-57.9167	-3.74627	0.190839	-5.81396	13.5749	24.7977	22.289	-33.9188	49.8622	66.4903	38.2503	-44.9926	-40.9765	2.15788	2.39375	32.7146	-0.929337	-1.25284	45.3623	-10.9008
410	1.02825	0.3626	16.8197	0.480094	0.0753963	1.64775	0.480102	0.0753468	7.46819	0.354046	0.0870748	11.4378	0.988788	1.77415	16.5262	2.42617	2.88656	-5.3031	-6.63441	-1.85716	-8.25041	9.21201	-8.14794	24.991	-30.8552	79.8884	62.8219	22.248	-17.8017	-57.7934	-3.71728	0.172274	-5.80516	13.5614	24.6298	22.4032	-34.1908	49.8898	66.3641	38.2404	-44.9535	-40.9324	2.16686	2.43042	32.7248	-0.955479	-1.28614	45.3722	-10.9302
412	1.04712	0.363129	16.8313	0.488414	0.0740675	1.65288	0.488422	0.0740171	7.47331	0.360352	0.0866098	11.4417	0.987351	1.76349	16.4865	2.42069	2.86694	-5.37723	-6.61719	-1.85129	-8.27355	9.11757	-7.96476	25.0147	-30.5044	79.9085	62.8908	22.2073	-17.7638	-57.6484	-3.70904	0.166554	-5.80534	13.5683	24.4913	22.4733	-34.4528	49.8863	66.2987	38.2922	-44.9935	-40.9676	2.17805	2.45385	32.7404	-0.964773	-1.30578	45.3793	-10.9811
414	1.06224	0.360292	16.8408	0.494815	0.071573	1.65708	0.494823	0.071522	7.47752	0.365297	0.0851514	11.4448	0.987787	1.76128	16.4342	2.42185	2.86183	-5.47442	-6.59731	-1.85623	-8.22029	9.12694	-7.96583	25.0125	-30.4259	79.9729	62.8834	22.157	-17.7038	-57.5049	-3.72621	0.169895	-5.81148	13.5857	24.4293	22.4651	-34.6072	49.8392	66.3222	38.3799	-45.081	-41.0641	2.1887	2.46555	32.7537	-0.955719	-1.3144	45.3736	-11.055
416	1.07138	0.344011	16.8421	0.497496	0.0636927	1.6577	0.497503	0.0636414	7.47813	0.367805	0.0794319	11.4453	0.991349	1.77348	16.4082	2.43322	2.88237	-5.52219	-6.56542	-1.84845	-8.19648	9.18902	-8.1336	25.053	-30.6146	80.0845	62.7595	22.1368	-17.753	-57.3985	-3.75127	0.152099	-5.8084	13.5525	24.5	22.3805	-34.5464	49.7701	66.4079	38.4258	-45.1297	-41.1664	2.19066	2.48878	32.7505	-0.944542	-1.3507	45.3327	-11.1453
418	1.08024	0.323281	16.8371	0.499694	0.0538995	1.65549	0.4997	0.0538479	7.47592	0.370074	0.0722538	11.4437	0.983921	1.78238	16.4169	2.42263	2.90136	-5.50591	-6.53173	-1.82976	-8.16653	9.24935	-8.29961	25.089	-30.8076	80.2015	62.6193	22.1304	-17.8016	-57.366	-3.79356	0.153727	-5.79312	13.5769	24.5219	22.2739	-34.5301	49.6775	66.5202	38.4215	-45.151	-41.2762	2.20287	2.51216	32.746	-0.950079	-1.39096	45.2889	-11.2044
420	1.08962	0.302334	16.8279	0.502098	0.0439798	1.65146	0.502102	0.043928	7.47189	0.372505	0.0649959	11.4407	0.966023	1.78529	16.4531	2.39023	2.9136	-5.43885	-6.50087	-1.80481	-8.13215	9.28404	-8.39832	25.1174	-30.9073	80.3044	62.4998	22.1293	-17.8232	-57.3887	-3.84538	0.176742	-5.76984	13.6627	24.468	22.1678	-34.6041	49.5719	66.6404	38.3758	-45.1507	-41.3794	2.22414	2.53665	32.7487	-0.973084	-1.4274	45.2587	-11.2281
422	1.09662	0.289246	16.8224	0.504103	0.0376881	1.64904	0.504107	0.0376361	7.46947	0.374406	0.0604231	11.4388	0.953909	1.78933	16.4769	2.36905	2.92564	-5.39458	-6.48109	-1.79302	-8.12169	9.25928	-8.33896	25.1666	-30.7849	80.3651	62.4494	22.1043	-17.8047	-57.3388	-3.87132	0.192717	-5.76067	13.7275	24.4013	22.0912	-34.7082	49.498	66.7366	38.3426	-45.1507	-41.4196	2.23092	2.5805	32.7805	-0.995568	-1.44765	45.2793	-11.2555
424	1.10386	0.283996	16.8197	0.506847	0.0348061	1.64782	0.506851	0.0347538	7.46825	0.376641	0.0584455	11.4379	0.945399	1.79402	16.4831	2.35505	2.93729	-5.38295	-6.46927	-1.78969	-8.12407	9.23258	-8.27508	25.2207	-30.6723	80.3841	62.4237	22.1127	-17.7919	-57.3296	-3.87588	0.199605	-5.75382	13.7569	24.3933	22.0367	-34.7548	49.4141	66.8218	38.3168	-45.1647	-41.4788	2.23378	2.59956	32.8196	-1.01409	-1.46553	45.3129	-11.2576
426	1.11258	0.283996	16.8175	0.51067	0.034103	1.64681	0.510673	0.0340504	7.46724	0.379544	0.0581653	11.4372	0.939282	1.8	16.4751	2.34619	2.9502	-5.39778	-6.46202	-1.79287	-8.13632	9.21882	-8.25502	25.2771	-30.6319	80.3807	62.4005	22.1537	-17.7917	-57.3596	-3.86691	0.200716	-5.75003	13.755	24.4476	21.9985	-34.7324	49.32	66.8976	38.3003	-45.1923	-41.5601	2.23568	2.58649	32.8608	-1.02677	-1.4796	45.3509	-11.2369
428	1.12526	0.277993	16.8068	0.515735	0.0304691	1.64207	0.515738	0.0304159	7.4625	0.383561	0.055777	11.4336	0.929668	1.8103	16.4767	2.33225	2.9724	-5.39448	-6.44793	-1.79924	-8.15454	9.22001	-8.32899	25.3382	-30.6903	80.4412	62.3299	22.1683	-17.7879	-57.3146	-3.87736	0.217493	-5.76119	13.762	24.5015	21.9558	-34.6851	49.2514	66.9604	38.3003	-45.2133	-41.5959	2.2432	2.55284	32.9033	-1.03048	-1.46744	45.3949	-11.2276
430	1.14111	0.269322	16.7893	0.521974	0.0254257	1.63427	0.521976	0.0253718	7.45471	0.388547	0.0524128	11.4278	0.92306	1.81744	16.4863	2.3225	2.9879	-5.37645	-6.43128	-1.79606	-8.18209	9.2363	-8.41724	25.4055	-30.7903	80.4901	62.2483	22.189	-17.7662	-57.3078	-3.88768	0.229973	-5.78172	13.7896	24.5241	21.9188	-34.6689	49.1904	67.0202	38.2962	-45.2362	-41.626	2.23923	2.52052	32.9513	-1.04093	-1.46365	45.4417	-11.2239
432	1.15856	0.259253	16.7667	0.528798	0.0196542	1.62423	0.5288	0.0195996	7.44466	0.394015	0.048544	11.4203	0.923634	1.81939	16.5009	2.3239	2.9915	-5.34932	-6.4202	-1.77944	-8.20808	9.26032	-8.48551	25.4676	-30.8876	80.5107	62.1759	22.2113	-17.721	-57.328	-3.88587	0.233192	-5.80871	13.829	24.5093	21.8924	-34.6907	49.1389	67.0733	38.2837	-45.2596	-41.6547	2.21536	2.49248	33.0088	-1.0618	-1.47515	45.49	-11.2219
434	1.17254	0.250471	16.7457	0.534206	0.014726	1.61492	0.534208	0.0146709	7.43535	0.398372	0.0452146	11.4133	0.943926	1.81486	16.507	2.35915	2.97621	-5.33801	-6.44764	-1.74417	-8.18343	9.25682	-8.4612	25.4785	-30.8376	80.5038	62.1669	22.185	-17.6375	-57.1979	-3.83232	0.221312	-5.83639	13.8221	24.469	21.8913	-34.7213	49.1215	67.088	38.2731	-45.2833	-41.6775	2.14619	2.45633	33.0937	-1.09768	-1.50242	45.5417	-11.2067
436	1.18141	0.246036	16.7256	0.537728	0.0121157	1.60596	0.537729	0.0120603	7.42639	0.401171	0.0434969	11.4066	0.965122	1.80994	16.5073	2.39604	2.95981	-5.33734	-6.476	-1.71834	-8.15661	9.26757	-8.45307	25.4571	-30.8392	80.4582	62.181	22.1744	-17.5727	-57.1751	-3.79419	0.222541	-5.85649	13.8261	24.436	21.886	-34.7121	49.1014	67.115	38.2191	-45.2423	-41.6394	2.10111	2.4084	33.1649	-1.10527	-1.5022	45.5794	-11.1934
438	1.18506	0.244452	16.7044	0.539194	0.0111813	1.59653	0.539196	0.0111257	7.41696	0.402326	0.0429005	11.3995	0.98194	1.80687	16.506	2.42564	2.94828	-5.33958	-6.49593	-1.71055	-8.13032	9.31836	-8.52542	25.4181	-30.9959	80.4055	62.1621	22.1946	-17.5709	-57.2995	-3.78395	0.242496	-5.87532	13.8396	24.4334	21.8656	-34.6204	49.0779	67.1633	38.1157	-45.1251	-41.5281	2.09466	2.35467	33.2112	-1.08426	-1.47132	45.5999	-11.1889
440	1.18524	0.23616	16.6751	0.538598	0.00760837	1.58352	0.538599	0.00755278	7.40396	0.402107	0.0402029	11.3897	0.991256	1.80962	16.5195	2.44328	2.95027	-5.31431	-6.5043	-1.7306	-8.07333	9.48352	-8.85562	25.4107	-31.5768	80.5029	61.8989	22.2432	-17.7826	-57.4947	-3.78909	0.278756	-5.93337	13.7985	24.5342	21.8106	-34.2886	49.0892	67.2278	37.9715	-44.9309	-41.3276	2.11745	2.32224	33.2241	-1.07497	-1.43783	45.604	-11.2105
442	1.18395	0.224977	16.6376	0.53712	0.00290942	1.56689	0.53712	0.00285395	7.38732	0.401302	0.0366103	11.3773	0.998581	1.80681	16.5372	2.45525	2.94289	-5.28145	-6.51229	-1.74145	-7.98461	9.65783	-9.18323	25.3821	-32.1439	80.5648	61.6215	22.3218	-17.9068	-57.6983	-3.78896	0.301432	-5.97939	13.7736	24.585	21.7713	-34.0883	49.0827	67.2517	37.8751	-44.8198	-41.2162	2.15085	2.30799	33.2445	-1.0858	-1.42349	45.6168	-11.2261
444	1.18273	0.212313	16.598	0.535554	-0.00243948	1.54933	0.535554	-0.00249472	7.36976	0.400472	0.0325271	11.3641	1.00626	1.79767	16.5516	2.4657	2.92377	-5.25501	-6.52548	-1.7338	-7.88019	9.80308	-9.42976	25.3292	-32.5637	80.5623	61.4034	22.4178	-17.9196	-57.8905	-3.77845	0.308402	-6.00033	13.7742	24.5705	21.7533	-34.0609	49.0491	67.2368	37.8318	-44.794	-41.1965	2.18299	2.30613	33.2762	-1.11197	-1.43145	45.6418	-11.2258
446	1.18539	0.199495	16.5813	0.535682	-0.008229	1.54197	0.535681	-0.00828422	7.3624	0.400939	0.0282143	11.3586	1.01787	1.79087	16.5439	2.48465	2.90716	-5.26929	-6.55522	-1.70296	-7.81902	9.86136	-9.51649	25.28	-32.7013	80.5712	61.3178	22.4794	-18.0291	-58.0682	-3.75686	0.316026	-5.98765	13.77	24.5732	21.729	-34.0268	49.0005	67.2449	37.7783	-44.7133	-41.1149	2.18097	2.29631	33.2972	-1.12074	-1.44759	45.6685	-11.1985
448	1.18969	0.195971	16.5784	0.537282	-0.0101132	1.54066	0.537281	-0.0101688	7.36109	0.402256	0.0269094	11.3576	1.03502	1.78036	16.5071	2.51304	2.88133	-5.33791	-6.5894	-1.69153	-7.83681	9.91524	-9.61296	25.2585	-32.8403	80.524	61.3064	22.5269	-18.1025	-58.2477	-3.75345	0.364154	-5.98114	13.7767	24.615	21.7056	-33.8923	48.9632	67.2824	37.6634	-44.5296	-40.9169	2.20678	2.26066	33.2778	-1.11383	-1.46852	45.6802	-11.1745
450	1.19209	0.201023	16.5795	0.538744	-0.00809548	1.54112	0.538743	-0.00815105	7.36156	0.403219	0.0285112	11.358	1.05375	1.76893	16.4545	2.54431	2.85295	-5.43588	-6.62659	-1.70085	-7.90251	10.0004	-9.77861	25.2493	-33.0944	80.4654	61.2977	22.5562	-18.1835	-58.4767	-3.76699	0.450875	-5.9914	13.7855	24.7073	21.6739	-33.6056	48.9509	67.3533	37.4662	-44.2245	-40.5847	2.26753	2.22063	33.2283	-1.10836	-1.49343	45.6759	-11.1585
452	1.17846	0.20107	16.5509	0.532771	-0.00690136	1.52846	0.53277	-0.00695623	7.34889	0.398676	0.0290316	11.3485	1.05536	1.77639	16.4577	2.5498	2.86604	-5.42958	-6.67256	-1.68897	-7.84159	10.1819	-10.094	25.1598	-33.6448	80.6674	61.0412	22.5185	-18.5691	-58.9473	-3.76141	0.525059	-6.02333	13.7411	24.8903	21.5829	-33.0394	48.9826	67.4699	37.16	-43.7837	-40.1136	2.33861	2.30686	33.2243	-1.19384	-1.53359	45.6693	-11.1357
454	1.16675	0.203782	16.5188	0.527849	-0.00468581	1.51421	0.527848	-0.00474041	7.33464	0.394853	0.0303837	11.3378	1.05309	1.77383	16.4362	2.54524	2.86177	-5.46957	-6.72068	-1.69135	-7.75895	10.4161	-10.439	25.0491	-34.3203	80.8044	60.7464	22.5408	-19.0179	-59.4261	-3.75458	0.599503	-6.04438	13.7221	24.952	21.523	-32.5832	49.0654	67.5471	36.8366	-43.3055	-39.6069	2.37954	2.31896	33.2352	-1.21382	-1.53258	45.6621	-11.1232
456	1.16239	0.211538	16.4895	0.526559	-0.000860012	1.50115	0.526559	-0.000914329	7.32159	0.393642	0.033172	11.328	1.05776	1.75112	16.3726	2.54713	2.81754	-5.58842	-6.76986	-1.71646	-7.69583	10.6536	-10.7419	24.9397	-34.9947	80.816	60.4972	22.6433	-19.4802	-59.8655	-3.74588	0.677475	-6.05062	13.7367	24.8744	21.5101	-32.2957	49.2008	67.5808	36.5074	-42.8096	-39.0817	2.39408	2.22139	33.2605	-1.15199	-1.4882	45.6597	-11.1226
458	1.16868	0.229718	16.4653	0.530774	0.00666503	1.49033	0.530775	0.00661042	7.31076	0.396308	0.0390769	11.3198	1.10214	1.69157	16.2664	2.60916	2.69129	-5.78742	-6.8266	-1.77176	-7.73325	10.7378	-10.8413	24.8744	-35.3357	80.7753	60.432	22.7738	-19.9879	-60.3072	-3.72031	0.773269	-6.06012	13.7522	24.7961	21.5159	-32.0076	49.4033	67.6488	36.0937	-42.2399	-38.4581	2.44701	2.0469	33.3167	-1.08245	-1.44155	45.6762	-11.1279
460	1.18913	0.245033	16.4437	0.540963	0.0117888	1.48069	0.540965	0.011733	7.30113	0.403594	0.0435695	11.3126	1.16085	1.63219	16.159	2.69717	2.56009	-5.98848	-6.86514	-1.81904	-7.81451	10.7432	-10.7998	24.8244	-35.4447	80.6213	60.498	22.9339	-20.4214	-60.683	-3.67916	0.840856	-6.06685	13.7234	24.7378	21.5573	-31.7865	49.588	67.6752	35.7856	-41.8055	-37.9991	2.49387	1.91224	33.3973	-1.06419	-1.4277	45.7148	-11.1169
462	1.22255	0.250871	16.4229	0.55608	0.0117155	1.47136	0.556082	0.0116581	7.2918	0.414897	0.0444944	11.3056	1.22533	1.58497	16.0683	2.79953	2.4492	-6.158	-6.87821	-1.8483	-7.90638	10.6945	-10.6438	24.7729	-35.3582	80.3742	60.6645	23.0991	-20.7323	-60.9662	-3.62774	0.871762	-6.07267	13.6461	24.6926	21.631	-31.655	49.7391	67.6401	35.6193	-41.543	-37.7393	2.52423	1.85453	33.4963	-1.10606	-1.45636	45.774	-11.0916
464	1.26168	0.234716	16.3978	0.571929	0.00155843	1.46017	0.571929	0.00149946	7.28061	0.427395	0.0379315	11.2973	1.28498	1.56011	16.0181	2.90023	2.3815	-6.25194	-6.86288	-1.85933	-7.9241	10.6234	-10.4032	24.6678	-35.1231	80.1487	60.8732	23.17	-20.8494	-61.1249	-3.58475	0.877404	-6.0893	13.5449	24.5842	21.7216	-31.6646	49.8923	67.52	35.548	-41.4095	-37.5636	2.5296	1.90116	33.5997	-1.17015	-1.5265	45.8429	-11.0861
466	1.29984	0.202531	16.3645	0.586067	-0.0155198	1.4454	0.586066	-0.0155803	7.26583	0.439059	0.0260891	11.2862	1.33765	1.54982	16.0108	2.9926	2.34374	-6.26562	-6.82614	-1.85629	-7.91853	10.5749	-10.2668	24.5999	-34.9764	79.9999	60.9861	23.2364	-20.8562	-61.1552	-3.55855	0.868387	-6.10844	13.4858	24.4802	21.7729	-31.7359	49.9743	67.4315	35.5165	-41.3628	-37.4809	2.54382	1.96654	33.6962	-1.26155	-1.61053	45.918	-11.0742
468	1.33272	0.160905	16.3231	0.597143	-0.0362853	1.4271	0.59714	-0.0363469	7.24754	0.448672	0.0112982	11.2725	1.38238	1.54788	16.0355	3.07294	2.32473	-6.21963	-6.7781	-1.84685	-7.89523	10.5638	-10.2766	24.5787	-34.9894	79.9437	60.9697	23.3103	-20.8056	-61.1019	-3.54658	0.85361	-6.12625	13.4679	24.4068	21.7715	-31.814	49.9881	67.3962	35.5068	-41.373	-37.4714	2.56842	2.01545	33.7831	-1.36212	-1.68566	45.9912	-11.0566
470	1.35205	0.131193	16.2784	0.603236	-0.0507274	1.40727	0.603231	-0.0507896	7.2277	0.454155	0.000915191	11.2576	1.42214	1.53717	16.0473	3.14132	2.29125	-6.19796	-6.74886	-1.85666	-7.83075	10.603	-10.4153	24.5556	-35.2082	79.9867	60.821	23.3576	-20.8201	-61.1527	-3.52628	0.853497	-6.13309	13.4091	24.4174	21.7227	-31.7488	50.0124	67.3774	35.5188	-41.3809	-37.4774	2.57349	1.9989	33.8634	-1.40588	-1.68661	46.0382	-11.0572
472	1.36441	0.103902	16.2347	0.606475	-0.0635513	1.38792	0.606469	-0.0636139	7.20835	0.457401	-0.00844215	11.2431	1.44327	1.51989	16.0357	3.17381	2.25192	-6.21999	-6.7347	-1.87658	-7.76942	10.6365	-10.5123	24.5259	-35.3944	80.0176	60.703	23.4089	-20.8797	-61.2094	-3.51051	0.864674	-6.14492	13.3747	24.4087	21.6609	-31.6824	50.0544	67.3881	35.5345	-41.3803	-37.4587	2.57698	1.92913	33.9404	-1.40094	-1.6873	46.0689	-11.0604
474	1.36727	0.0784198	16.194	0.605697	-0.0748298	1.36991	0.605689	-0.0748923	7.19034	0.457546	-0.0169043	11.2296	1.44722	1.49893	16.0015	3.1741	2.21151	-6.28428	-6.73944	-1.90074	-7.72122	10.651	-10.5286	24.4823	-35.4792	80.0166	60.6606	23.4593	-20.9638	-61.2521	-3.49873	0.884372	-6.16051	13.3726	24.3633	21.6022	-31.6536	50.1119	67.4138	35.5532	-41.3756	-37.4164	2.58849	1.82284	34.0052	-1.35179	-1.69063	46.0755	-11.0697
476	1.35057	0.0597078	16.1541	0.596889	-0.0815821	1.35225	0.596881	-0.0816436	7.17268	0.451398	-0.0225011	11.2164	1.45043	1.4845	15.9638	3.1754	2.18316	-6.35491	-6.77154	-1.90963	-7.68873	10.643	-10.5015	24.4083	-35.435	80.0287	60.7048	23.4621	-20.9858	-61.2757	-3.47934	0.901434	-6.15771	13.3796	24.3135	21.5716	-31.6994	50.1498	67.3933	35.5954	-41.4069	-37.417	2.62818	1.7219	34.0401	-1.27388	-1.63035	46.0362	-11.1149
478	1.28418	0.040588	16.1396	0.566262	-0.084627	1.34595	0.566253	-0.0846855	7.16639	0.428702	-0.0267457	11.2117	1.46598	1.48309	15.9297	3.20381	2.17421	-6.41819	-6.85896	-1.92515	-7.61845	10.6737	-10.4034	24.3056	-35.3267	80.032	60.7533	23.4354	-21.0231	-61.2866	-3.45395	0.924296	-6.15774	13.3856	24.2643	21.5548	-31.7282	50.2149	67.328	35.6348	-41.4194	-37.3799	2.70464	1.71877	33.9309	-1.18479	-1.58937	45.8748	-11.1619
480	1.17793	0.0170823	16.1505	0.5178	-0.0864844	1.351	0.517791	-0.0865378	7.17143	0.392599	-0.0312628	11.2154	1.49473	1.49151	15.9027	3.25965	2.17858	-6.4681	-6.98921	-1.94684	-7.51424	10.74	-10.2287	24.1914	-35.1607	80.0167	60.7913	23.3841	-21.0796	-61.2693	-3.4256	0.949537	-6.16436	13.3865	24.2089	21.5483	-31.7354	50.3074	67.2266	35.6665	-41.4041	-37.3015	2.8054	1.82285	33.6888	-1.10024	-1.58737	45.6126	-11.1973
482	1.10079	-0.0209019	16.1644	0.480945	-0.0970155	1.35735	0.480935	-0.0970651	7.17778	0.365731	-0.0415151	11.2202	1.52512	1.49103	15.8838	3.31514	2.16632	-6.50312	-7.08376	-1.93746	-7.47262	10.7624	-9.97466	24.1543	-34.8863	79.9737	60.8442	23.3169	-21.125	-61.1702	-3.40726	0.955132	-6.17716	13.3806	24.0943	21.5542	-31.8086	50.3933	67.1197	35.7021	-41.3897	-37.2559	2.86414	1.97193	33.4655	-1.05604	-1.62376	45.4088	-11.1989
484	1.03965	-0.0593513	16.1659	0.451071	-0.108995	1.35814	0.45106	-0.109041	7.17857	0.344174	-0.0523949	11.2208	1.55047	1.47493	15.8776	3.35561	2.12768	-6.51524	-7.17425	-1.99322	-7.29841	10.7878	-9.66955	24.0118	-34.588	79.8342	60.9248	23.233	-21.0396	-60.9476	-3.38802	0.962983	-6.17427	13.375	24.0302	21.5476	-31.8332	50.4348	67.0551	35.6993	-41.3043	-37.1357	2.92632	2.15586	33.2919	-1.05326	-1.68911	45.2353	-11.1878
486	0.989988	-0.0922561	16.1566	0.426677	-0.119438	1.35414	0.426665	-0.119482	7.17457	0.326614	-0.06177	11.2178	1.56721	1.44707	15.8788	3.37604	2.0709	-6.51405	-7.25807	-2.14089	-6.99246	10.835	-9.35998	23.7881	-34.3535	79.6285	61.0024	23.1059	-20.813	-60.6002	-3.36513	0.971777	-6.14234	13.3583	24.0504	21.5156	-31.7712	50.4292	67.0427	35.6504	-41.1385	-36.9466	2.99282	2.38047	33.1786	-1.092	-1.7851	45.0897	-11.1628
488	0.935816	-0.11359	16.1583	0.401224	-0.124471	1.35499	0.401211	-0.124512	7.17542	0.307914	-0.0671721	11.2184	1.56844	1.43625	15.8634	3.37463	2.05036	-6.54295	-7.3003	-2.43509	-6.68551	10.8935	-9.13702	23.7351	-34.398	79.7817	60.8705	22.7191	-20.439	-60.4799	-3.34301	0.954223	-6.04688	13.2787	24.1892	21.4032	-31.5222	50.4491	67.0784	35.5279	-40.908	-36.7841	3.03099	2.69348	33.1121	-1.16435	-1.93247	44.9637	-11.1042
490	0.888799	-0.102733	16.1931	0.381461	-0.116027	1.37042	0.381449	-0.116067	7.19086	0.292597	-0.0621466	11.2299	1.56959	1.40991	15.8334	3.36768	2.00118	-6.59968	-7.3504	-2.56143	-6.7168	11.2373	-9.28589	23.8877	-34.9135	78.8013	61.0589	22.8241	-20.456	-58.592	-3.28313	0.935604	-5.93398	13.1604	24.3544	21.4304	-31.5143	50.2313	67.0586	35.6231	-40.7245	-36.7975	3.05107	3.05994	33.0733	-1.28274	-2.09193	44.8694	-10.9947
492	0.852233	-0.0623791	16.2604	0.36863	-0.0955366	1.40031	0.36862	-0.0955747	7.22074	0.281683	-0.0476755	11.2523	1.57544	1.36396	15.7923	3.36238	1.91431	-6.67761	-7.43113	-2.45286	-7.1084	11.889	-9.87117	24.1559	-35.7546	76.2814	61.6677	23.5326	-20.9398	-54.845	-3.19435	0.922754	-5.83424	13.0225	24.5206	21.6087	-31.7438	49.8356	66.9989	35.8962	-40.5935	-36.9447	3.06224	3.4354	33.056	-1.42614	-2.25585	44.8133	-10.8552
494	0.827323	-0.024574	16.3376	0.360714	-0.0771087	1.43455	0.360706	-0.0771471	7.25498	0.274578	-0.0344336	11.278	1.59478	1.30815	15.7521	3.37797	1.80458	-6.75442	-7.59097	-2.13136	-7.61168	12.7033	-10.9588	24.079	-36.4603	71.7294	62.7784	24.6132	-21.9015	-50.379	-3.14995	0.92943	-5.82624	12.9392	24.6807	21.7666	-31.7724	49.751	67.0831	35.893	-40.4099	-36.895	3.09665	3.67805	33.0697	-1.49864	-2.44406	44.8162	-10.789
496	0.825059	0.0208802	16.4032	0.363356	-0.057116	1.4636	0.36335	-0.0571533	7.28404	0.275266	-0.0193356	11.2998	1.59533	1.25963	15.7285	3.36173	1.71539	-6.79979	-7.7198	-1.88307	-8.05495	13.3398	-11.6733	24.1502	-35.4961	68.1481	62.4871	25.8678	-23.4382	-48.7057	-3.11912	0.889347	-5.85765	12.7828	24.8742	21.9199	-31.6724	49.8678	67.1325	35.7274	-40.2162	-36.7725	3.12486	3.85362	33.0569	-1.55737	-2.58518	44.8346	-10.7453
498	0.842956	0.0599134	16.4503	0.374333	-0.0415298	1.48448	0.374329	-0.0415684	7.30491	0.282469	-0.00699301	11.3154	1.5613	1.24112	15.7342	3.29298	1.69411	-6.78986	-7.79005	-1.76171	-8.34019	13.7932	-11.871	24.4832	-32.4893	67.3326	59.8204	26.8684	-25.2978	-50.4625	-3.10215	0.800137	-5.91346	12.5694	25.0363	22.0532	-31.5312	50.1538	67.1104	35.4697	-40.0631	-36.6359	3.15164	3.97518	32.9995	-1.6195	-2.67835	44.8491	-10.7207
500	0.861432	0.0271936	16.4797	0.379797	-0.0574126	1.49757	0.379791	-0.0574513	7.318	0.287574	-0.0185213	11.3253	1.46081	1.32466	15.7936	3.13941	1.88414	-6.67648	-7.78764	-1.69135	-8.28571	14.3433	-12.0707	24.9735	-26.8603	72.8853	53.9195	26.3067	-24.4709	-53.8371	-3.11709	0.7232	-5.99113	12.4874	24.8379	22.1302	-31.7137	50.5605	67.0174	35.3314	-40.126	-36.6352	3.23257	4.03198	32.8709	-1.70324	-2.79997	44.8152	-10.748
502	0.876614	-0.021565	16.488	0.382525	-0.0800244	1.50135	0.382516	-0.0800647	7.32179	0.291065	-0.035252	11.3281	1.33347	1.45681	15.9219	2.95315	2.17377	-6.4339	-7.76269	-1.52448	-8.10151	15.0032	-11.4297	25.8483	-19.5431	80.5021	45.9438	23.5452	-21.6387	-56.3055	-3.17589	0.622913	-6.0142	12.4457	24.645	22.112	-31.8636	50.8908	66.9256	35.3002	-40.2519	-36.6911	3.28032	4.11571	32.7827	-1.81735	-2.87508	44.8244	-10.7591
504	0.892958	-0.063638	16.4905	0.386302	-0.0997856	1.50251	0.386292	-0.0998255	7.32295	0.295157	-0.0497799	11.329	1.17803	1.60876	16.0946	2.72137	2.50999	-6.10871	-7.72193	-1.20917	-7.9828	15.8512	-10.0356	27.1686	-11.3942	87.8806	36.9403	18.3948	-16.313	-55.6585	-3.27271	0.483516	-5.96886	12.4212	24.5679	22.0169	-31.9013	51.0896	66.8703	35.3467	-40.4004	-36.7871	3.27111	4.26166	32.7504	-1.97798	-2.91655	44.9082	-10.7351
506	0.939326	-0.0699835	16.5509	0.406094	-0.10642	1.52935	0.406083	-0.10646	7.34978	0.310374	-0.0534836	11.3491	0.952038	1.71945	16.2113	2.34676	2.79437	-5.89016	-7.62603	-0.634085	-8.58461	17.3117	-8.87678	29.0417	-5.58587	92.4646	28.7876	9.07194	-6.77057	-47.9232	-3.37778	0.236378	-5.87146	12.3646	24.7043	21.955	-31.8362	51.18	66.8939	35.3326	-40.5482	-36.923	3.20487	4.51361	32.7117	-2.24214	-3.03771	45.0917	-10.6763
508	0.979616	0.00531618	16.6329	0.429806	-0.0768384	1.56562	0.429798	-0.0768834	7.38605	0.326199	-0.0298802	11.3763	0.687788	1.78757	16.2293	1.88913	3.01268	-5.85775	-7.50795	-0.333203	-9.06302	18.9248	-8.96674	30.4907	-3.89941	93.3707	21.6876	3.58687	-3.35845	-39.8235	-3.46789	0.124992	-5.80786	12.4538	24.9575	21.9392	-31.7032	51.0876	67.0618	35.3249	-40.7127	-37.0434	3.03567	4.82138	32.7236	-2.54705	-3.22527	45.3982	-10.5452
510	1.0029	0.1635	16.7241	0.452804	-0.00958962	1.60574	0.452803	-0.00963633	7.42617	0.339081	0.0218332	11.4064	0.413158	1.82423	16.1716	1.40325	3.17641	-5.96802	-7.40685	-0.367884	-9.28747	20.3727	-9.83084	31.3251	-5.60463	91.3788	15.7976	3.02188	-5.5511	-32.3217	-3.52787	0.18578	-5.78035	12.6849	25.3274	21.9585	-31.459	50.8227	67.3663	35.3208	-40.8913	-37.1452	2.77059	5.15206	32.8071	-2.86148	-3.442	45.8128	-10.3705
512	1.00569	0.375354	16.8048	0.471237	0.0828512	1.64114	0.471246	0.0828015	7.46157	0.346948	0.0920838	11.4329	0.207621	1.87474	16.1786	1.04664	3.34165	-5.95744	-7.40299	-0.473372	-9.52998	20.7133	-7.91581	32.0586	-4.97435	87.6172	11.7053	3.2553	-5.85881	-25.5265	-3.53492	0.343121	-5.699	12.8899	25.9468	21.9089	-30.8398	50.4778	67.773	35.2387	-41.0498	-37.2667	2.46721	5.47381	33.032	-3.15025	-3.58277	46.2759	-10.3266
514	0.959381	0.53276	16.8797	0.463785	0.155433	1.67419	0.463801	0.155387	7.49462	0.336744	0.145841	11.4576	0.0313048	1.96372	16.2392	0.75554	3.56684	-5.84656	-7.48952	-0.494525	-9.77409	20.6721	-6.66579	32.5692	-4.10434	86.2927	8.80987	3.64524	-6.02167	-22.5738	-3.45387	0.421536	-5.61951	12.9717	26.4749	21.9734	-30.3134	50.1512	67.8727	35.259	-41.2737	-37.4551	2.22193	5.53159	33.1442	-3.24448	-3.44932	46.6659	-10.1784
516	0.871183	0.613585	16.9418	0.431776	0.197903	1.70183	0.431797	0.197859	7.52226	0.310113	0.175521	11.4783	-0.12634	2.08361	16.3504	0.507733	3.84163	-5.64094	-7.65204	-0.437102	-9.94801	20.4908	-6.60614	32.8204	-3.15528	87.523	6.97568	4.07113	-6.55682	-23.3899	-3.30535	0.405667	-5.55996	12.9493	26.8073	22.1811	-30.0282	49.8682	67.6299	35.386	-41.5572	-37.6832	2.07647	5.28059	33.1258	-3.11879	-3.02475	47.0041	-9.90766
518	0.796443	0.64681	16.9583	0.40175	0.218523	1.70927	0.401773	0.218481	7.5297	0.286354	0.189011	11.4838	-0.286518	2.17633	16.509	0.243879	4.0674	-5.3486	-7.85788	-0.54338	-9.72283	20.4516	-6.81758	32.7198	-3.08382	86.9144	6.12712	5.24455	-7.19118	-24.5983	-3.19987	0.426283	-5.55823	13.0348	26.871	22.5122	-30.1221	49.6301	67.2775	35.4711	-41.795	-37.7848	2.07828	4.76864	33.1668	-2.84555	-2.41699	47.5203	-9.67347
520	0.730204	0.66069	16.9734	0.373872	0.229981	1.71612	0.373896	0.229942	7.53656	0.264786	0.195792	11.489	-0.381421	2.2356	16.6238	0.0881461	4.20874	-5.13705	-7.98563	-0.657742	-9.40015	20.3871	-6.7816	32.5216	-3.09559	85.6676	5.29787	6.3153	-8.81096	-25.3641	-3.15859	0.48622	-5.5107	13.1534	26.7895	22.7258	-30.319	49.4981	66.9992	35.5149	-41.9706	-37.8297	2.17045	4.27633	33.1946	-2.54811	-1.88956	48.0581	-9.46287
522	0.675493	0.670855	17.0048	0.350765	0.238847	1.73017	0.35079	0.238811	7.5506	0.246954	0.200936	11.4995	-0.398842	2.25313	16.6611	0.0613558	4.24678	-5.06784	-8.04192	-0.723067	-9.10162	20.3527	-6.49097	32.3424	-3.05825	84.4482	4.27221	7.26276	-11.1983	-25.3056	-3.17978	0.573766	-5.41699	13.2686	26.65	22.8041	-30.5067	49.4676	66.8412	35.5219	-42.0737	-37.8299	2.30699	3.87454	33.1824	-2.26399	-1.46764	48.5335	-9.24084
524	0.644447	0.708922	17.085	0.340376	0.257938	1.76583	0.340403	0.257903	7.58626	0.237986	0.214525	11.5262	-0.345149	2.20361	16.581	0.144398	4.13773	-5.216	-8.1988	-0.627338	-9.07313	20.7344	-6.71567	32.4059	-3.02111	85.6204	3.21395	9.19023	-12.8709	-24.2668	-3.22106	0.617613	-5.38168	13.2669	26.6971	22.9458	-30.505	49.4631	66.7523	35.5267	-42.0912	-37.778	2.35614	3.57507	33.0516	-1.99283	-0.976192	48.7139	-8.85087
526	0.608989	0.728694	17.1614	0.326564	0.269389	1.79984	0.326592	0.269356	7.62027	0.226948	0.222189	11.5517	-0.314023	2.15004	16.4474	0.18637	4.02912	-5.46446	-8.3218	-0.552864	-8.94303	21.0956	-6.38454	32.49	-2.97705	86.1945	2.38012	9.84233	-13.9483	-23.9082	-3.26981	0.664868	-5.35044	13.3071	26.6676	23.035	-30.541	49.4637	66.7467	35.5396	-42.0718	-37.7118	2.43031	3.09502	32.9704	-1.70006	-0.363196	48.9463	-8.22235
528	0.55454	0.727106	17.2152	0.302653	0.273083	1.82387	0.302681	0.273051	7.6443	0.208851	0.223415	11.5698	-0.316884	2.10833	16.2973	0.170909	3.95406	-5.74411	-8.40432	-0.549691	-8.63955	21.3255	-5.50016	32.5003	-2.9925	85.7657	1.88063	9.08508	-14.5241	-24.4401	-3.29825	0.729995	-5.31567	13.411	26.548	23.0507	-30.6249	49.4528	66.8133	35.5642	-42.045	-37.6595	2.51606	2.4061	32.9692	-1.33051	0.391555	49.2665	-7.47557
530	0.443714	0.724019	17.2229	0.253852	0.280818	1.82755	0.253881	0.280791	7.64798	0.17188	0.226088	11.5725	-0.299478	2.07959	16.2194	0.194705	3.89548	-5.88885	-8.56105	-0.615947	-8.24123	21.4245	-5.10025	32.3417	-3.16671	85.4959	1.80079	8.88094	-15.0287	-25.4295	-3.20618	0.831915	-5.29861	13.5037	26.5174	23.0113	-30.5775	49.3955	66.9063	35.5964	-42.0707	-37.687	2.47562	1.6421	33.0236	-0.668011	1.41999	49.4847	-7.11715
532	0.345708	0.786524	17.1988	0.215998	0.316273	1.81699	0.21603	0.316251	7.63742	0.141317	0.250185	11.5646	-0.262753	2.04512	16.1434	0.251524	3.81954	-6.02969	-8.58294	-0.880949	-7.67373	21.2873	-4.70342	31.5017	-3.36349	85.3181	2.59342	8.35552	-14.9997	-26.6375	-3.11567	0.960449	-5.23281	13.6664	26.5484	22.8666	-30.5193	49.3403	67.0102	35.6417	-42.14	-37.7876	2.28648	1.0667	33.0101	-0.13885	1.91162	49.6385	-6.78269
534	0.271408	0.903158	17.1614	0.192941	0.373505	1.80049	0.192979	0.373485	7.62092	0.120426	0.291503	11.5522	-0.224324	2.00053	16.036	0.308617	3.72443	-6.22906	-8.46278	-1.2907	-7.04998	20.9997	-4.42326	30.0634	-3.6406	85.2901	4.12527	7.63121	-14.603	-27.8224	-3.06176	1.09311	-5.12615	13.9094	26.6077	22.6508	-30.5027	49.2985	67.13	35.7027	-42.2493	-37.9434	2.00077	0.722925	32.9152	0.177852	1.83508	49.7401	-6.45405
536	0.191943	0.958175	17.1719	0.162651	0.404118	1.80534	0.162694	0.404101	7.62577	0.0958365	0.312455	11.5558	-0.252479	1.94331	15.8274	0.242526	3.63006	-6.61845	-8.41003	-1.49987	-6.87455	21.0261	-5.21724	28.8581	-4.51092	85.6866	5.37755	7.75603	-15.0799	-28.3516	-3.06586	1.1512	-5.06725	14.2134	26.5599	22.5459	-30.662	49.2724	67.2955	35.792	-42.3874	-38.0757	1.86726	0.512174	32.8126	0.378409	1.8788	49.8137	-6.3178
538	0.138199	0.984187	17.2149	0.141322	0.419901	1.82454	0.141365	0.419887	7.64497	0.0788985	0.322892	11.5702	-0.361005	1.9018	15.5425	0.0376053	3.59381	-7.15087	-8.28132	-1.66421	-6.88519	20.8453	-5.92825	27.7758	-5.12597	85.4465	6.75147	8.36177	-15.5486	-28.8595	-3.10902	1.15799	-5.08388	14.4934	26.511	22.4909	-30.7578	49.2356	67.5881	35.8737	-42.5295	-38.2321	1.79111	0.237818	32.7557	0.597894	1.93112	49.8461	-6.29569
540	0.102806	0.977365	17.2774	0.125385	0.419786	1.85243	0.125429	0.419773	7.67286	0.0670129	0.321788	11.5912	-0.522465	1.89573	15.2195	-0.249666	3.64255	-7.75504	-8.03359	-1.83589	-6.99214	20.4894	-6.43723	26.712	-5.53136	84.7792	8.30307	9.24966	-15.9504	-29.4001	-3.17619	1.10196	-5.13865	14.727	26.4981	22.4369	-30.7261	49.1809	67.9865	35.9303	-42.6645	-38.4284	1.75197	-0.154814	32.74	0.868049	2.00149	49.8246	-6.36392
542	0.0240683	0.907899	17.3225	0.085265	0.395812	1.87261	0.0853067	0.395806	7.69304	0.0385615	0.301315	11.6063	-0.601169	1.98164	14.9807	-0.354284	3.82874	-8.19931	-7.56935	-2.11187	-7.14336	20.4159	-7.20337	25.1434	-6.70735	85.3557	10.1945	9.71105	-16.804	-29.6666	-3.21327	0.905064	-5.02048	14.9116	26.6331	22.2097	-30.4886	49.0884	68.3376	35.9109	-42.7646	-38.6993	1.71402	-0.683432	32.6746	1.17621	2.15926	49.7027	-6.50532
544	-0.045984	0.771398	17.3233	0.0433378	0.341764	1.87309	0.0433725	0.341757	7.69353	0.0106561	0.258236	11.6068	-0.675929	2.06097	14.8442	-0.456594	4.00146	-8.45355	-7.24854	-2.40011	-6.69129	21.0653	-9.46889	23.5471	-8.97041	87.6481	10.62	11.0165	-17.7937	-29.8783	-3.32077	0.71561	-4.95657	15.1287	26.5026	21.982	-30.462	49.0828	68.596	35.9674	-42.9333	-38.9827	1.78587	-1.14791	32.617	1.39611	2.22823	49.5484	-6.61197
546	-0.0920975	0.624963	17.2925	0.0110404	0.281402	1.8594	0.0110694	0.281401	7.67983	-0.00965385	0.211062	11.5965	-0.768969	2.08539	14.774	-0.614482	4.08113	-8.5865	-7.08645	-2.70202	-5.85486	22.1615	-12.6925	22.193	-11.6941	91.1234	9.57735	12.8917	-18.7255	-30.1113	-3.44915	0.595632	-4.96923	15.3457	26.1273	21.8502	-30.7153	49.1596	68.7346	36.0881	-43.1427	-39.2286	1.97275	-1.50902	32.5929	1.50491	2.19001	49.4126	-6.67039
548	-0.0921994	0.715398	17.3196	0.0184743	0.321034	1.87149	0.0185071	0.321031	7.69192	-0.00661245	0.24116	11.6056	-0.919487	1.93969	14.5833	-0.937326	3.87432	-8.94769	-6.74015	-3.15219	-6.31931	22.0362	-13.1443	22.2576	-12.3457	92.3742	9.81471	12.8798	-19.0727	-30.3444	-3.28344	0.657213	-4.95786	15.3363	26.0079	22.076	-31.1097	49.1774	68.7182	36.0691	-43.1633	-39.2716	2.21107	-1.79719	32.6768	1.51438	2.15226	49.4516	-6.74053
550	-0.107911	0.84585	17.3304	0.0223463	0.379486	1.87639	0.0223856	0.379485	7.69682	-0.00743316	0.285107	11.6092	-1.00615	1.80413	14.3882	-1.14078	3.66251	-9.31432	-6.53138	-3.52186	-6.58135	21.8365	-12.4214	21.8255	-12.565	92.4054	10.6195	12.7086	-19.4804	-30.9948	-3.06854	0.752849	-4.85086	15.3066	25.9681	22.3343	-31.5353	49.2391	68.5467	36.0297	-43.1708	-39.3567	2.37874	-2.16175	32.7127	1.62993	2.07185	49.4268	-6.83633
552	-0.152899	0.938919	17.3141	0.0102625	0.423964	1.86927	0.0103062	0.423963	7.6897	-0.0193004	0.317585	11.6039	-1.01627	1.73319	14.2217	-1.1818	3.53898	-9.62468	-6.42586	-3.77931	-6.41875	21.9595	-11.6003	20.5005	-13.1145	92.1758	11.6173	12.8615	-20.1984	-31.9428	-2.9092	0.818633	-4.67665	15.3473	25.8979	22.4959	-31.9555	49.3545	68.3324	36.0045	-43.1854	-39.5088	2.44933	-2.60428	32.6821	1.8811	1.95938	49.3062	-6.96195
554	-0.223918	0.842228	17.2862	-0.0288632	0.387433	1.85695	-0.0288239	0.387435	7.67739	-0.0462331	0.287783	11.5947	-1.01011	1.79278	14.1151	-1.14487	3.64583	-9.82179	-5.99531	-4.03244	-6.29172	23.1056	-14.3768	18.3178	-16.201	95.4145	11.5561	14.0573	-21.993	-32.307	-3.03671	0.706323	-4.59813	15.6711	25.396	22.3074	-32.4273	49.4956	68.536	36.0296	-43.096	-39.5568	2.45099	-2.97261	32.6649	2.18332	1.89782	49.179	-7.09849
556	-0.29121	0.74426	17.2871	-0.0663994	0.350044	1.85735	-0.0663629	0.350052	7.67778	-0.0719121	0.257449	11.595	-1.04632	1.80093	14.0845	-1.20668	3.67488	-9.87974	-5.70222	-4.31369	-6.11045	23.7437	-15.6989	16.7766	-18.2902	97.3975	11.8073	14.6981	-22.1466	-32.135	-3.10961	0.677787	-4.80553	15.9405	25.0598	22.1985	-32.581	49.5072	68.9031	36.1207	-43.1938	-39.7928	2.44714	-3.29535	32.6342	2.47374	1.72948	49.1306	-7.35788
558	-0.33967	0.71491	17.3136	-0.090003	0.341181	1.86918	-0.0899678	0.341191	7.68961	-0.0889869	0.249322	11.6039	-1.13327	1.71593	14.1562	-1.3992	3.5533	-9.75022	-5.62183	-4.56202	-5.98366	23.6847	-14.6482	16.2676	-18.6372	97.1163	12.7211	14.5956	-20.7926	-31.6603	-3.04971	0.769523	-5.18056	16.0318	25.1126	22.2436	-32.3567	49.3636	69.2415	36.2519	-43.4739	-40.1853	2.49328	-3.57588	32.5858	2.69038	1.5376	49.1523	-7.76062
560	-0.335649	0.88568	17.3133	-0.0741916	0.415671	1.8692	-0.0741489	0.415679	7.68964	-0.0819063	0.306012	11.6039	-1.24598	1.52902	14.4398	-1.6826	3.25355	-9.22841	-5.62599	-4.45777	-6.44979	23.0954	-12.2255	16.4164	-17.0342	95.1367	13.6759	14.7643	-21.3386	-32.2861	-2.83972	0.885201	-5.00013	15.7134	26.0266	22.3355	-31.7882	49.048	68.9719	36.295	-43.63	-40.3326	2.74718	-3.79753	32.5285	2.62708	1.87096	49.1517	-8.21184
562	-0.33296	0.990996	17.2879	-0.064404	0.461584	1.85802	-0.0643565	0.461592	7.67844	-0.0775191	0.340957	11.5955	-1.27216	1.4255	14.7253	-1.77607	3.07153	-8.69956	-5.75319	-4.31959	-6.75993	23.0067	-10.9404	16.2583	-16.1855	94.3403	14.3017	14.6772	-21.6039	-32.6437	-2.68712	0.978419	-4.71984	15.4759	26.4918	22.3771	-31.6366	48.9543	68.5254	36.3464	-43.695	-40.3156	3.04864	-4.14048	32.4053	2.6624	2.10602	48.899	-9.12149
564	-0.335037	0.974995	17.2395	-0.0667353	0.454719	1.83652	-0.0666884	0.454726	7.65695	-0.0788401	0.335671	11.5793	-1.22064	1.43251	14.9303	-1.68442	3.06214	-8.31712	-5.96681	-4.21074	-6.74409	23.4422	-11.0929	15.699	-16.3639	95.1657	14.6269	14.3219	-21.2092	-32.6377	-2.64156	1.03127	-4.50505	15.4438	26.2701	22.359	-32.0105	49.111	68.0985	36.4366	-43.7025	-40.2144	3.32383	-4.52073	32.2339	2.78357	2.065	48.3759	-10.3245
566	-0.303106	0.850083	17.1697	-0.0631348	0.397333	1.80531	-0.0630931	0.397337	7.62574	-0.0725129	0.292993	11.556	-1.24998	1.48602	14.9499	-1.71822	3.17019	-8.28143	-6.1077	-4.09079	-6.3508	23.4118	-11.2257	15.3337	-15.7488	96.7826	14.6029	13.9638	-20.4203	-33.2959	-2.7111	1.0314	-4.65084	15.6533	25.5825	22.3205	-32.6606	49.2001	68.1201	36.6188	-43.8132	-40.3465	3.42044	-4.40082	32.132	2.61947	1.5291	47.6943	-11.0052
568	-0.248365	0.809985	17.1597	-0.0424531	0.375274	1.80073	-0.0424149	0.375278	7.62117	-0.0556523	0.277823	11.5525	-1.22875	1.44599	14.8382	-1.69201	3.09091	-8.4884	-6.28851	-3.93941	-6.25521	23.1473	-10.7954	15.1838	-14.5436	97.0284	15.1686	13.5576	-19.3557	-33.466	-2.73575	1.06084	-4.85356	15.6787	25.3273	22.3841	-32.848	49.2236	68.2556	36.7695	-43.8711	-40.4131	3.5067	-4.11613	32.1318	2.10188	1.18156	47.3382	-10.6058
570	-0.175519	0.861235	17.2045	-0.00624814	0.39177	1.82056	-0.00620773	0.39177	7.64099	-0.0296256	0.292463	11.5674	-1.13992	1.31686	14.6497	-1.575	2.82497	-8.83647	-6.51112	-3.72918	-6.5052	22.7756	-9.89598	15.1473	-12.9178	96.0231	16.2614	13.0982	-18.111	-33.036	-2.70515	1.10358	-5.02732	15.4676	25.6141	22.545	-32.5169	49.1973	68.3955	36.8557	-43.8488	-40.3687	3.62278	-3.75619	32.231	1.3564	1.11032	47.3625	-9.50427
572	-0.0907808	0.823418	17.1989	0.0277691	0.368248	1.81789	0.0278073	0.368245	7.63832	-0.00269968	0.277047	11.5653	-1.02112	1.26345	14.5497	-1.37721	2.68398	-9.01913	-6.70242	-3.34927	-6.64756	22.7034	-9.72688	14.7525	-11.6713	96.5895	16.9727	12.5364	-16.728	-32.5351	-2.76143	0.997199	-5.10771	15.2178	25.963	22.6386	-32.195	49.226	68.4051	36.8545	-43.7658	-40.2879	3.78116	-3.36974	32.3958	1.0529	0.946743	47.5218	-9.81127
574	-0.0239102	0.755236	17.1735	0.0514355	0.33289	1.80648	0.05147	0.332884	7.62691	0.017238	0.252122	11.5568	-0.910723	1.28724	14.5208	-1.16699	2.68556	-9.06981	-6.89336	-3.05727	-6.46105	22.6236	-9.60181	14.1912	-10.7105	96.9284	17.3393	12.0053	-15.8546	-31.9277	-2.7979	0.913026	-5.13993	15.0516	26.0171	22.7134	-32.1687	49.264	68.2849	36.8867	-43.7253	-40.2482	3.94191	-3.08883	32.4491	0.738779	0.860607	47.489	-9.89728
576	0.021962	0.680549	17.1419	0.0653668	0.29641	1.79232	0.0653974	0.296403	7.61275	0.0299693	0.225741	11.5462	-0.812372	1.37155	14.5412	-0.956672	2.8013	-9.02882	-7.09424	-2.89601	-6.00248	22.4663	-9.36568	13.5807	-9.93756	96.8645	17.4008	11.5249	-15.4654	-31.3179	-2.79768	0.892225	-5.14272	14.9931	25.7484	22.7844	-32.4505	49.3132	68.0713	36.9586	-43.7309	-40.2488	4.07208	-2.9437	32.3852	0.389666	0.874595	47.2435	-9.5543
578	0.0613716	0.658566	17.1378	0.0808291	0.28355	1.79042	0.0808584	0.283542	7.61085	0.0423466	0.217115	11.5447	-0.690599	1.42711	14.5253	-0.713955	2.85615	-9.05496	-7.32999	-2.78468	-5.76946	22.2143	-9.01718	13.2205	-8.94868	97.2614	17.4572	11.1022	-14.6933	-31.1641	-2.77611	0.948198	-5.14932	14.9868	25.4375	22.8848	-32.7632	49.4258	67.9093	36.9709	-43.6841	-40.1903	4.06683	-2.92229	32.3705	0.298669	1.01334	47.071	-9.3343
580	0.130413	0.656595	17.1583	0.110949	0.277021	1.79945	0.110978	0.277009	7.61988	0.0652825	0.214152	11.5515	-0.580033	1.47063	14.434	-0.494526	2.89366	-9.22134	-7.48081	-2.66892	-5.74891	21.8558	-8.19372	13.1905	-7.83215	97.3699	17.2687	10.4633	-14.3057	-30.1616	-2.80301	1.00998	-5.1824	14.9715	25.3585	22.9651	-32.8435	49.4732	67.8998	36.9546	-43.6164	-40.1331	4.05407	-2.85694	32.3743	0.213245	0.962677	46.9985	-9.24894
582	0.226063	0.668238	17.196	0.153868	0.274261	1.81605	0.153896	0.274246	7.63648	0.0975494	0.214822	11.5639	-0.480896	1.51159	14.2872	-0.295581	2.93073	-9.49107	-7.54927	-2.53423	-5.90729	21.381	-6.85628	13.4541	-6.58054	96.9911	16.8439	9.80162	-14.4538	-28.697	-2.87387	1.06514	-5.23654	14.9319	25.5364	23.0112	-32.6619	49.4394	68.0276	36.9218	-43.5523	-40.0946	4.05181	-2.71332	32.3955	0.0774907	0.716625	47.03	-9.28139
584	0.297683	0.697057	17.223	0.187652	0.280992	1.82789	0.187681	0.280973	7.64832	0.122382	0.222002	11.5728	-0.358927	1.58045	14.2094	-0.0459011	3.00926	-9.63175	-7.67083	-2.39278	-6.06897	20.7192	-5.09948	13.7964	-5.0034	95.8351	16.4295	10.2314	-15.1695	-29.7121	-2.90051	1.14073	-5.25471	14.8802	25.7686	23.012	-32.3892	49.3839	68.1127	36.9015	-43.5749	-40.0908	4.014	-2.51917	32.4545	-0.122058	0.591287	47.1292	-9.29323
586	0.353866	0.719001	17.2314	0.214083	0.285988	1.83149	0.214112	0.285966	7.65192	0.141823	0.227419	11.5755	-0.24383	1.68682	14.2055	0.204046	3.15838	-9.63471	-7.78047	-2.26043	-6.17118	20.1862	-3.71708	14.0219	-3.7693	95.3686	16.1541	9.97741	-15.1627	-31.4584	-2.88414	1.20419	-5.28701	14.8251	25.9105	23.0006	-32.1978	49.3552	68.1265	36.8739	-43.6127	-40.1226	3.93202	-2.38736	32.4423	-0.240745	0.408472	47.1783	-9.35743
588	0.398276	0.721249	17.22	0.23371	0.283337	1.82636	0.233739	0.283313	7.64679	0.156661	0.226689	11.5716	-0.136759	1.82582	14.2555	0.450561	3.37007	-9.53669	-7.86193	-2.13837	-6.18869	19.8629	-2.92643	14.1	-3.02071	95.8985	16.041	8.91009	-14.3307	-33.2605	-2.84793	1.24646	-5.34246	14.7878	25.9252	22.9858	-32.1363	49.3634	68.0856	36.8367	-43.6446	-40.172	3.83052	-2.32372	32.3508	-0.273819	0.157187	47.1485	-9.45638
590	0.444579	0.671885	17.1918	0.249909	0.257938	1.81376	0.249935	0.257912	7.63419	0.170382	0.208738	11.5622	-0.0202149	1.97535	14.2689	0.719101	3.5973	-9.50579	-7.88784	-2.0051	-6.10734	19.7706	-2.83021	14.0828	-2.81231	97.2063	15.8804	8.09331	-13.9498	-33.9093	-2.90171	1.2526	-5.41373	14.8567	25.8393	22.9669	-32.2048	49.3882	68.1103	36.7903	-43.6512	-40.1614	3.82673	-2.24404	32.2477	-0.350023	-0.0763704	47.042	-9.47776
592	0.484693	0.632925	17.1791	0.264275	0.237592	1.80808	0.264299	0.237565	7.62851	0.182415	0.194447	11.558	0.121472	2.07333	14.2082	1.01567	3.72083	-9.6129	-7.93745	-1.90612	-6.01845	19.6334	-2.75049	14.0554	-2.33671	98.4471	15.799	7.25053	-13.2686	-34.5728	-2.95612	1.29682	-5.49493	14.8909	25.7435	22.9444	-32.2552	49.4473	68.1658	36.7777	-43.6545	-40.1581	3.83093	-2.08099	32.1845	-0.444304	-0.255185	46.9597	-9.46297
594	0.517209	0.619876	17.1897	0.277465	0.229194	1.81273	0.277489	0.229166	7.63316	0.192812	0.189008	11.5615	0.291213	2.1073	14.072	1.34083	3.71631	-9.86108	-8.02182	-1.8454	-5.95456	19.4162	-2.51937	14.04	-1.57026	99.2583	15.8251	6.44439	-12.3298	-35.3929	-2.99003	1.38161	-5.57473	14.873	25.6631	22.9266	-32.2712	49.5271	68.2429	36.7975	-43.6524	-40.166	3.8192	-1.84663	32.1604	-0.544756	-0.376511	46.9105	-9.41982
596	0.541537	0.63517	17.2216	0.289419	0.233858	1.82683	0.289443	0.233828	7.64726	0.201457	0.193249	11.572	0.487748	2.09294	13.8957	1.69709	3.61251	-10.1852	-8.10826	-1.8018	-5.93762	19.2764	-2.14205	14.0385	-1.28409	99.0722	15.9076	6.12485	-12.0987	-35.8752	-2.99798	1.44645	-5.61456	14.8719	25.5969	22.9394	-32.3469	49.5537	68.3367	36.8018	-43.6145	-40.1444	3.76865	-1.65466	32.1108	-0.616966	-0.496087	46.8222	-9.33618
598	0.563941	0.655897	17.2573	0.300982	0.241051	1.84266	0.301007	0.24102	7.66309	0.20965	0.199356	11.5839	0.678106	2.06307	13.7648	2.03462	3.48268	-10.4262	-8.19527	-1.72842	-6.01429	19.1508	-1.8857	14.0257	-1.06512	98.734	16.3194	5.46071	-11.5406	-36.3468	-2.99342	1.47835	-5.64205	14.8629	25.5321	22.9922	-32.4509	49.5908	68.3751	36.7877	-43.5749	-40.0877	3.7259	-1.5658	32.0311	-0.637743	-0.513491	46.7127	-9.2716
600	0.585779	0.675558	17.2855	0.312203	0.247831	1.85513	0.312229	0.247799	7.67556	0.217612	0.205133	11.5932	0.841731	2.02938	13.7053	2.32011	3.35692	-10.5357	-8.28117	-1.62012	-6.17077	19.0205	-1.79365	13.9713	-0.821586	98.4356	17.1464	4.1943	-10.3515	-36.8603	-2.98312	1.4717	-5.65711	14.839	25.4834	23.0697	-32.5556	49.6376	68.3519	36.7535	-43.5381	-40.0053	3.70443	-1.57744	31.9427	-0.611606	-0.43438	46.6032	-9.24472
602	0.60253	0.694922	17.2805	0.321127	0.254946	1.85286	0.321153	0.254913	7.67329	0.223829	0.211021	11.5915	0.941643	1.99827	13.7292	2.48879	3.26196	-10.491	-8.37569	-1.51023	-6.28328	18.8592	-1.64231	13.8206	-0.257216	98.2734	18.255	1.63115	-7.92228	-36.5223	-2.96771	1.42983	-5.62623	14.7804	25.5096	23.0976	-32.5792	49.6432	68.3137	36.6974	-43.4808	-39.9413	3.7189	-1.59451	31.9484	-0.593096	-0.377467	46.5693	-9.269
604	0.635049	0.702983	17.2547	0.336004	0.255843	1.84127	0.33603	0.255809	7.6617	0.234888	0.212644	11.5828	0.952496	1.96573	13.775	2.49472	3.19946	-10.4071	-8.43282	-1.36185	-6.49899	18.6048	-2.15057	13.2978	-0.820071	97.3115	20.6546	1.10864	-6.80589	-40.7837	-3.01853	1.33548	-5.61165	14.7357	25.6649	23.1183	-32.514	49.5799	68.2887	36.6606	-43.4651	-39.8997	3.7205	-1.66594	31.9764	-0.512185	-0.304843	46.5663	-9.31623
606	0.68483	0.691114	17.2109	0.356783	0.246624	1.82173	0.356808	0.246587	7.64216	0.250999	0.207085	11.5682	0.872624	1.93985	13.8174	2.33862	3.18417	-10.3301	-8.40573	-1.26343	-6.81402	18.4099	-3.49844	12.5909	-3.44559	95.1062	24.7276	3.2387	-8.01157	-49.2112	-3.14783	1.21776	-5.66359	14.7505	25.8961	23.1486	-32.3824	49.4552	68.3112	36.6429	-43.4989	-39.8813	3.69831	-1.78139	32.0043	-0.373863	-0.21586	46.5745	-9.37202
608	0.746781	0.629079	17.1477	0.378764	0.214468	1.7936	0.378788	0.214428	7.61403	0.269469	0.184462	11.5471	0.698232	1.96168	13.8011	2.03084	3.2912	-10.3618	-8.12726	-1.61469	-7.15306	19.0698	-6.12482	12.6924	-10.7043	90.3715	31.1136	5.75488	-12.8522	-55.9466	-3.35626	1.19324	-5.95184	14.9709	25.9152	23.2508	-32.3206	49.3343	68.4814	36.6007	-43.5646	-39.8901	3.65904	-1.88217	32.0068	-0.251446	-0.108988	46.5542	-9.40988
610	0.756547	0.58073	17.0936	0.379023	0.192579	1.76961	0.379042	0.19254	7.59004	0.271045	0.168132	11.5291	0.612416	1.97813	13.8754	1.87954	3.35542	-10.2245	-7.88333	-2.1067	-7.07074	19.8836	-7.3053	12.9765	-17.9386	83.7446	38.8254	9.13938	-17.3402	-57.8825	-3.47415	1.30888	-6.18829	15.2482	25.9204	23.2189	-32.1099	49.1935	68.741	36.5428	-43.5849	-39.8451	3.60281	-1.88725	31.9883	-0.183262	-0.104977	46.5187	-9.42839
612	0.713702	0.56307	17.0521	0.358762	0.188416	1.75126	0.358781	0.188379	7.5717	0.256159	0.163737	11.5154	0.654305	1.96971	14.0671	1.94755	3.32664	-9.8682	-7.72464	-2.60447	-6.6015	20.6455	-6.33908	13.4238	-23.1652	76.0344	47.7854	12.5189	-19.8988	-55.3246	-3.46332	1.52909	-6.29756	15.4862	25.9724	23.0365	-31.7348	49.0543	69.0159	36.4692	-43.5466	-39.753	3.53342	-1.7991	31.9583	-0.17416	-0.200739	46.4766	-9.43375
614	0.680279	0.583143	17.0011	0.345699	0.200027	1.72867	0.345719	0.199992	7.5491	0.245644	0.171596	11.4984	0.794544	1.90963	14.3566	2.17226	3.16818	-9.33056	-7.59081	-2.85546	-6.32604	21.2113	-3.29292	14.1951	-25.2461	69.8063	56.787	15.2622	-20.473	-53.6802	-3.34076	1.65709	-6.24814	15.4232	26.1854	22.8295	-31.2953	49.0091	69.0603	36.3694	-43.4807	-39.7298	3.4616	-1.71583	31.9546	-0.195261	-0.258248	46.4557	-9.46129
616	0.66392	0.609924	16.975	0.340687	0.213138	1.71706	0.340709	0.213102	7.53749	0.241057	0.181081	11.4897	0.963199	1.83501	14.5932	2.44499	2.97255	-8.89181	-7.49	-3.01623	-6.20314	21.3249	0.906267	15.6053	-24.9501	64.8163	64.723	16.7623	-19.9664	-51.625	-3.21472	1.76049	-6.15909	15.3374	26.3	22.6855	-31.0462	48.9873	69.0535	36.3051	-43.3807	-39.687	3.39877	-1.64795	31.9519	-0.22603	-0.315669	46.4325	-9.46743
618	0.668733	0.628127	16.9758	0.344281	0.220721	1.71736	0.344304	0.220686	7.53779	0.243258	0.18698	11.4899	1.13141	1.75785	14.7381	2.71859	2.77163	-8.62389	-7.40446	-3.1242	-6.21447	20.8376	5.53085	17.5196	-23.1043	61.7482	70.7999	16.8838	-18.8112	-49.427	-3.12079	1.83557	-6.07006	15.2813	26.2537	22.6157	-31.0439	48.99	69.038	36.2845	-43.2686	-39.6329	3.35198	-1.58858	31.9511	-0.267833	-0.380628	46.4089	-9.45601
620	0.695196	0.607118	16.9801	0.35417	0.209349	1.71924	0.354191	0.209312	7.53968	0.251377	0.179109	11.4913	1.27092	1.69309	14.8012	2.94668	2.60278	-8.50801	-7.25853	-3.19993	-6.25005	19.6665	8.89941	19.3249	-21.4044	61.8424	74.4758	16.1097	-17.0847	-47.9359	-3.08179	1.82224	-6.00713	15.2063	26.038	22.5526	-31.2523	49.0812	69.0253	36.2731	-43.2225	-39.6794	3.33339	-1.48777	31.9816	-0.34946	-0.46326	46.4166	-9.48777
622	0.725498	0.576976	16.9873	0.364998	0.193656	1.72242	0.365018	0.193618	7.54285	0.260475	0.168068	11.4937	1.37188	1.62631	14.8085	3.10512	2.44359	-8.49639	-7.09977	-3.2624	-6.28998	18.085	11.476	20.7666	-19.4189	64.3697	75.9541	14.0961	-13.9563	-48.3073	-3.07043	1.79362	-6.00893	15.1265	25.7932	22.5057	-31.4978	49.2429	69.0314	36.2939	-43.2651	-39.7614	3.34586	-1.33427	32.0025	-0.487685	-0.566754	46.4123	-9.50953
624	0.753909	0.54842	16.9947	0.375126	0.178811	1.7257	0.375145	0.178772	7.54613	0.268995	0.157616	11.4962	1.42793	1.55485	14.7794	3.18076	2.29185	-8.5529	-6.95018	-3.29779	-6.31355	16.2887	13.5635	21.723	-17.1546	67.8462	75.6083	11.9035	-10.1759	-50.3663	-3.08267	1.7688	-6.05256	15.0472	25.5893	22.4547	-31.6893	49.4451	69.0667	36.3407	-43.3608	-39.8471	3.37599	-1.15383	32.0142	-0.651343	-0.685376	46.3985	-9.51405
626	0.777219	0.53635	16.9957	0.384358	0.171618	1.72612	0.384375	0.171578	7.54655	0.276355	0.152828	11.4965	1.43537	1.47381	14.7616	3.16417	2.14113	-8.58894	-6.85782	-3.2279	-6.24795	14.5936	16.173	21.9886	-15.1087	67.0238	74.1121	13.4341	-11.0066	-52.6227	-3.13433	1.76274	-5.9954	14.9811	25.5707	22.2983	-31.6463	49.5792	69.1555	36.392	-43.3611	-39.8853	3.3645	-1.06275	32.056	-0.695533	-0.804277	46.4291	-9.51546
628	0.797416	0.533655	16.9997	0.392992	0.168781	1.72787	0.39301	0.16874	7.5483	0.282992	0.151258	11.4978	1.37166	1.42365	14.7279	3.03002	2.07302	-8.65331	-6.79704	-3.06538	-6.33808	13.2199	18.4452	21.924	-12.8727	67.3376	72.4499	16.4533	-13.52	-56.0625	-3.171	1.70468	-5.94148	14.9199	25.553	22.2083	-31.5462	49.6964	69.2823	36.3245	-43.1553	-39.7717	3.34834	-1.02866	32.1146	-0.700414	-0.851236	46.4705	-9.53584
630	0.814303	0.536622	17.0023	0.400637	0.168698	1.72896	0.400654	0.168657	7.54939	0.288712	0.151684	11.4987	1.23492	1.41572	14.683	2.77912	2.10906	-8.73703	-6.7534	-2.86846	-6.5597	12.2411	20.1613	21.7232	-10.5663	69.2777	70.9867	19.6958	-16.6826	-60.2272	-3.18212	1.59627	-5.90191	14.8719	25.4849	22.2157	-31.4786	49.8117	69.401	36.141	-42.7911	-39.523	3.33637	-1.04788	32.1821	-0.677454	-0.82395	46.507	-9.57835
632	0.832471	0.539744	16.9742	0.408826	0.168637	1.71643	0.408843	0.168594	7.53687	0.294833	0.152168	11.4893	1.02888	1.45404	14.6604	2.41932	2.25596	-8.77855	-6.68883	-2.86546	-6.58536	11.5538	21.2201	21.652	-9.01544	69.8544	70.0746	21.2685	-18.1709	-60.9253	-3.18036	1.50835	-5.84653	14.8726	25.3316	22.2931	-31.6162	49.9723	69.3517	35.9307	-42.5262	-39.2551	3.32022	-1.12894	32.2352	-0.605001	-0.793448	46.5221	-9.6326
634	0.807365	0.521166	16.9448	0.396282	0.162598	1.70347	0.396299	0.162557	7.5239	0.285837	0.146861	11.4795	0.831005	1.5228	14.6749	2.08523	2.45579	-8.7508	-6.65859	-2.92548	-6.45527	11.4623	21.3125	21.7277	-9.05518	69.6505	69.5628	22.2106	-18.9925	-60.958	-3.17288	1.45456	-5.6977	14.941	25.1532	22.3413	-32.0018	50.0169	69.156	36.0203	-42.6455	-39.3172	3.38342	-1.22142	32.2844	-0.520229	-0.724888	46.4203	-9.68348
636	0.746582	0.478476	16.92	0.366145	0.148887	1.69262	0.366161	0.148849	7.51305	0.264182	0.134693	11.4714	0.664144	1.60759	14.7239	1.81281	2.67348	-8.659	-6.65528	-3.01614	-6.216	11.866	20.5861	21.9202	-10.4082	69.0724	69.3477	22.6417	-19.244	-60.7699	-3.16823	1.44306	-5.47394	15.0474	24.9834	22.3313	-32.5502	49.9453	68.8582	36.4122	-43.1378	-39.7193	3.52612	-1.30733	32.3319	-0.445496	-0.631044	46.2134	-9.72731
638	0.723983	0.426457	16.8961	0.351988	0.127971	1.68212	0.352001	0.127935	7.50255	0.254933	0.11816	11.4636	0.532343	1.67021	14.776	1.5956	2.83752	-8.56222	-6.59859	-3.12646	-6.04233	12.0862	19.861	22.0563	-11.0564	69.5667	69.0917	22.3404	-18.4181	-59.5448	-3.18836	1.4922	-5.32987	15.0396	24.88	22.2544	-32.874	49.9226	68.6084	36.7957	-43.6524	-40.138	3.6703	-1.37472	32.3781	-0.426	-0.588167	46.0415	-9.76966
640	0.720185	0.360877	16.8697	0.344971	0.0995835	1.67051	0.344981	0.0995477	7.49094	0.2515	0.096497	11.4549	0.435732	1.72814	14.8438	1.44014	2.97983	-8.43598	-6.52765	-3.17749	-5.95211	12.1892	19.3167	22.1636	-11.3824	70.0827	68.9436	21.9173	-17.4786	-58.5171	-3.2373	1.51112	-5.22038	15.061	24.9046	22.1543	-33.0276	49.7958	68.505	37.0901	-44.0634	-40.4773	3.79431	-1.40745	32.4298	-0.448921	-0.561573	45.9126	-9.79544
642	0.735367	0.286967	16.8399	0.345601	0.0660075	1.65735	0.345608	0.0659719	7.47778	0.254115	0.0714466	11.445	0.373247	1.78211	14.9323	1.34465	3.10223	-8.2712	-6.44742	-3.1624	-5.94421	12.169	19.0424	22.254	-11.4494	70.4018	68.8735	21.6127	-16.7928	-58.0142	-3.30324	1.48981	-5.14667	15.1024	25.0494	22.0516	-32.9799	49.5858	68.5522	37.2256	-44.2665	-40.6433	3.89052	-1.39754	32.4953	-0.511721	-0.560213	45.8327	-9.80817
644	0.784264	0.22509	16.8069	0.361993	0.034974	1.64272	0.361997	0.0349369	7.46315	0.268352	0.0493064	11.4341	0.340432	1.82109	15.0529	1.29662	3.18651	-8.0468	-6.33708	-3.14291	-5.98256	12.035	19.0867	22.3817	-11.4074	70.5463	68.675	21.7446	-16.9377	-58.1628	-3.33664	1.48976	-5.13864	14.9934	25.2222	21.9737	-32.5751	49.5175	68.6536	37.0374	-44.0372	-40.4142	3.97198	-1.33299	32.6167	-0.618272	-0.653401	45.7975	-9.83892
646	0.830018	0.177879	16.77	0.378206	0.0106351	1.62633	0.378207	0.0105959	7.44676	0.282026	0.03216	11.4218	0.332658	1.86283	15.1984	1.2944	3.26668	-7.77556	-6.26882	-3.08666	-5.97542	11.8953	19.1749	22.4226	-11.3272	70.6291	68.4019	21.929	-17.2935	-58.451	-3.33742	1.44809	-5.17306	14.8458	25.3854	21.9515	-32.1164	49.4743	68.7148	36.7363	-43.6334	-40.0229	3.98924	-1.22796	32.6739	-0.724838	-0.748213	45.7882	-9.85695
648	0.859202	0.144711	16.7317	0.388303	-0.00619641	1.60936	0.388302	-0.00623647	7.42979	0.29065	0.020236	11.4091	0.342112	1.90349	15.3486	1.32284	3.3386	-7.49547	-6.24762	-3.00781	-5.91674	11.7758	19.2642	22.3768	-11.1967	70.6771	68.1001	22.0458	-17.6295	-58.6888	-3.31258	1.37297	-5.22552	14.6952	25.4988	21.9847	-31.7457	49.4461	68.6934	36.426	-43.2003	-39.6031	3.96	-1.09564	32.6528	-0.808298	-0.822677	45.777	-9.86998
650	0.862431	0.117728	16.6965	0.387531	-0.0182176	1.59374	0.387529	-0.0182577	7.41418	0.290842	0.0112106	11.3974	0.344813	1.91	15.4394	1.32785	3.3503	-7.32671	-6.21259	-2.98382	-5.8927	11.6447	19.4963	22.3611	-10.8178	70.6405	67.9395	21.9776	-17.5648	-58.6339	-3.29365	1.35062	-5.20742	14.5805	25.46	22.0429	-31.7306	49.4848	68.5225	36.3069	-43.0456	-39.4547	4.00118	-0.969674	32.6492	-0.826878	-0.889729	45.687	-9.94193
652	0.811703	0.0965565	16.7008	0.363581	-0.023397	1.59577	0.363579	-0.0234343	7.4162	0.273272	0.00580388	11.3989	0.352911	1.90221	15.4442	1.33962	3.33321	-7.31786	-6.2191	-3.00021	-5.82591	11.5913	19.6738	22.3669	-10.5561	70.7805	67.7491	21.808	-17.4936	-58.5353	-3.29179	1.36474	-5.2448	14.5332	25.3273	22.0866	-31.8535	49.5742	68.3495	36.3431	-43.0735	-39.43	4.08303	-0.858242	32.4538	-0.783166	-0.887545	45.494	-10.0051
654	0.715698	0.0792467	16.7437	0.320103	-0.0232778	1.61492	0.3201	-0.0233108	7.43536	0.240765	0.00309716	11.4133	0.368423	1.88407	15.3747	1.36293	3.29383	-7.44706	-6.2611	-3.04068	-5.73957	11.6066	19.7581	22.4038	-10.4695	71.0982	67.5056	21.6214	-17.5155	-58.4655	-3.30784	1.40105	-5.34474	14.5423	25.1625	22.0957	-32.01	49.6873	68.2241	36.4863	-43.2169	-39.4728	4.19315	-0.754786	32.068	-0.703002	-0.834367	45.2222	-10.0544
656	0.636156	0.0622597	16.7876	0.283862	-0.0243361	1.63452	0.28386	-0.0243654	7.45495	0.213744	-2.36475e-05	11.4279	0.394772	1.85006	15.3039	1.40012	3.22156	-7.57904	-6.26566	-3.05235	-5.81373	11.5672	19.7658	22.5253	-10.4611	71.3348	67.2618	21.6913	-17.6729	-58.4957	-3.329	1.41514	-5.42209	14.5281	25.1572	22.035	-31.9854	49.7262	68.203	36.5664	-43.2702	-39.4771	4.2983	-0.630827	31.6799	-0.680214	-0.858984	44.9981	-10.1385
658	0.568771	0.0342566	16.8083	0.252056	-0.0311664	1.64384	0.252053	-0.0311925	7.46427	0.190406	-0.00716894	11.4349	0.405933	1.83164	15.2729	1.41439	3.18361	-7.63681	-6.2609	-3.00139	-5.84247	11.498	19.8375	22.5302	-10.3452	71.5298	67.045	21.8145	-17.9089	-58.5705	-3.35209	1.37567	-5.47038	14.5024	25.2466	21.9401	-31.8351	49.738	68.22	36.5742	-43.2607	-39.4222	4.37552	-0.404121	31.3524	-0.732708	-0.956461	44.8146	-10.1965
660	0.515301	-0.00196008	16.8053	0.225682	-0.0426939	1.64256	0.225677	-0.0427172	7.46299	0.171429	-0.0174727	11.434	0.395447	1.83138	15.2803	1.39504	3.18707	-7.62334	-6.26147	-2.9127	-5.80196	11.4031	19.9909	22.4186	-10.1088	71.6675	66.8582	21.954	-18.1727	-58.6757	-3.3734	1.29993	-5.4949	14.4741	25.3754	21.8433	-31.6279	49.7414	68.2428	36.5167	-43.2006	-39.3215	4.41927	-0.0880037	31.1021	-0.845582	-1.10499	44.6673	-10.2126
662	0.47854	-0.0246928	16.8076	0.207725	-0.0496748	1.64363	0.207719	-0.0496963	7.46406	0.158452	-0.0238404	11.4348	0.362009	1.82803	15.2663	1.33331	3.19314	-7.65002	-6.3077	-2.9345	-5.79065	11.2893	20.1414	22.3976	-9.9234	71.666	66.6784	22.1565	-18.3063	-58.8229	-3.38726	1.29921	-5.53423	14.486	25.3571	21.8402	-31.6088	49.7717	68.2113	36.4455	-43.1268	-39.2552	4.43707	0.164132	30.8967	-0.92233	-1.19611	44.5263	-10.179
664	0.446827	-0.034274	16.8042	0.193049	-0.0512959	1.64212	0.193043	-0.0513157	7.46255	0.147586	-0.0259906	11.4336	0.326871	1.81751	15.2359	1.26623	3.18667	-7.70728	-6.36361	-2.96086	-5.76849	11.1734	20.3369	22.387	-9.64516	71.7201	66.4934	22.2879	-18.4478	-58.875	-3.37952	1.30762	-5.58741	14.472	25.3197	21.8804	-31.6666	49.8275	68.1296	36.4378	-43.1395	-39.2638	4.43669	0.465816	30.738	-1.03324	-1.32403	44.3948	-10.1369
666	0.415593	-0.027976	16.7973	0.179872	-0.0459939	1.63907	0.179867	-0.0460124	7.4595	0.137397	-0.0228697	11.4313	0.295825	1.79908	15.1935	1.20395	3.16421	-7.78706	-6.42086	-2.97956	-5.73324	11.0721	20.5529	22.3725	-9.30779	71.8614	66.3055	22.3329	-18.6291	-58.8297	-3.35206	1.31279	-5.64978	14.4367	25.2746	21.9418	-31.7877	49.9036	68.0122	36.4947	-43.2353	-39.3335	4.41139	0.813377	30.6063	-1.17169	-1.48739	44.2713	-10.0896
668	0.380223	0.00191578	16.8036	0.166796	-0.0300276	1.64187	0.166793	-0.0300449	7.4623	0.126601	-0.0117726	11.4334	0.269016	1.77441	15.1572	1.14691	3.12892	-7.85548	-6.48069	-3.04624	-5.69088	11.0344	20.6516	22.3515	-9.1728	72.0212	66.1379	22.3544	-18.8156	-58.7861	-3.32298	1.32487	-5.69344	14.4629	25.1383	21.9883	-32.04	49.9752	67.9019	36.5417	-43.3025	-39.366	4.32375	1.1012	30.4318	-1.25766	-1.60144	44.1523	-9.9969
670	0.337687	0.0470932	16.8122	0.151821	-0.00678129	1.64565	0.151821	-0.00679709	7.46608	0.11392	0.00464481	11.4363	0.246454	1.76191	15.1344	1.10178	3.11434	-7.89869	-6.52879	-3.04779	-5.72119	11.0152	20.7245	22.3231	-9.08548	72.2906	65.9868	22.3984	-19.2092	-58.9184	-3.31846	1.3027	-5.75806	14.5023	25.0857	21.9649	-32.1357	50.0439	67.9112	36.5357	-43.2912	-39.3289	4.19487	1.34952	30.2229	-1.30141	-1.68684	44.0486	-9.9481
672	0.286853	0.110458	16.8268	0.13469	0.0251082	1.65214	0.134693	0.0250943	7.47257	0.0990746	0.0273848	11.4411	0.225495	1.76293	15.1271	1.0642	3.12391	-7.91258	-6.56494	-2.98367	-5.82244	11.0057	20.8107	22.3036	-9.06699	72.4639	65.8485	22.5318	-19.9929	-59.27	-3.33596	1.24733	-5.84348	14.5391	25.1422	21.8782	-32.0443	50.1064	68.0359	36.4826	-43.2146	-39.2337	4.03502	1.56153	29.9856	-1.31199	-1.7419	43.9625	-9.93991
674	0.227777	0.21356	16.8754	0.117194	0.0750672	1.67371	0.117202	0.0750553	7.49414	0.0828037	0.0636063	11.4573	0.196454	1.76216	15.1324	1.01096	3.1333	-7.90325	-6.60215	-2.96899	-5.88811	11.0365	21.0135	22.3684	-9.42799	71.4289	65.697	23.0789	-21.9888	-59.8818	-3.33538	1.2063	-5.91541	14.5453	25.2465	21.8165	-31.9219	50.159	68.1412	36.4592	-43.1926	-39.1734	3.85938	1.74132	29.7467	-1.32388	-1.74412	43.8947	-9.86103
676	0.158149	0.331234	16.9249	0.0962836	0.13228	1.69573	0.0962972	0.13227	7.51616	0.0635201	0.105033	11.4738	0.158275	1.76829	15.1547	0.943253	3.15875	-7.86228	-6.64628	-2.9307	-6.05175	10.9348	21.1347	22.429	-9.39871	71.0622	65.6523	23.1998	-22.8971	-60.1912	-3.3263	1.15683	-5.96434	14.5607	25.3333	21.7636	-31.8478	50.1785	68.2181	36.4612	-43.1769	-39.1202	3.70665	1.90423	29.4902	-1.33866	-1.75787	43.8184	-9.82295
678	0.0795175	0.45419	16.9702	0.0718815	0.192556	1.71591	0.0719013	0.192548	7.53634	0.0414341	0.148529	11.4889	0.110059	1.78259	15.1986	0.859774	3.20287	-7.78142	-6.69409	-2.86948	-6.29297	10.7243	21.1395	22.4617	-8.97868	71.5413	65.707	22.8608	-22.4873	-60.1233	-3.31376	1.09709	-5.99597	14.5902	25.391	21.7174	-31.8278	50.1726	68.2624	36.484	-43.1709	-39.0799	3.57163	2.05382	29.2149	-1.34228	-1.76967	43.7358	-9.82826
680	0.00155457	0.572922	17.0138	0.0474518	0.250937	1.73539	0.0474778	0.250931	7.55582	0.0194522	0.190608	11.5035	0.0461415	1.80532	15.2814	0.749858	3.26826	-7.62842	-6.72893	-2.85411	-6.40583	10.6674	21.1005	22.4463	-8.9118	71.7792	65.7524	22.726	-22.1197	-59.8714	-3.31353	1.0334	-6.05844	14.6087	25.46	21.6796	-31.769	50.2008	68.2824	36.5085	-43.2269	-39.0969	3.37767	2.1659	28.9506	-1.25726	-1.64516	43.6919	-9.78898
682	-0.0915977	0.676495	17.1074	0.0152216	0.303937	1.77716	0.0152526	0.303936	7.59759	-0.00800343	0.228172	11.5348	-0.00165241	1.82207	15.3663	0.666951	3.31672	-7.4714	-6.73959	-2.82669	-6.49222	10.7151	20.8653	22.4666	-9.14707	71.9077	65.7729	22.6781	-21.8311	-59.6427	-3.32093	0.984311	-6.06811	14.6767	25.479	21.6123	-31.7669	50.2229	68.3128	36.4996	-43.2863	-39.1084	3.22584	2.37743	28.5428	-1.20555	-1.5348	43.6107	-9.72263
684	-0.193184	0.758528	17.2431	-0.0223503	0.348224	1.83766	-0.0223144	0.348227	7.65809	-0.0388793	0.258888	11.5802	-0.0291134	1.83144	15.4532	0.618242	3.34423	-7.31032	-6.72191	-2.76756	-6.55893	10.8184	20.5076	22.5073	-9.55504	71.9251	65.7703	22.7057	-21.6639	-59.5016	-3.33364	0.944534	-6.01979	14.7826	25.4778	21.5018	-31.7804	50.2165	68.3778	36.447	-43.3244	-39.101	3.12599	2.68233	28.0227	-1.20439	-1.48382	43.5009	-9.64523
686	-0.259793	0.805474	17.3433	-0.0475004	0.374302	1.88234	-0.0474618	0.374307	7.70277	-0.0593136	0.276788	11.6137	-0.0494472	1.84221	15.5816	0.581926	3.37175	-7.07209	-6.66505	-2.63687	-6.54839	10.7758	20.5033	22.4152	-9.48811	71.8294	65.7901	22.7972	-21.5153	-59.4137	-3.34826	0.864924	-5.95882	14.8224	25.6264	21.332	-31.5875	50.1226	68.529	36.3487	-43.3102	-39.0968	3.01885	2.92682	27.6516	-1.2142	-1.55228	43.4668	-9.61642
688	-0.318797	0.841224	17.3896	-0.0703206	0.394842	1.90305	-0.0702798	0.394848	7.72349	-0.0776659	0.290694	11.6293	-0.0822382	1.85906	15.7243	0.524725	3.41484	-6.80757	-6.63102	-2.53704	-6.54296	10.7751	20.446	22.3279	-9.68153	71.7581	65.7957	22.8621	-21.5337	-59.5876	-3.34891	0.808833	-5.96691	14.8365	25.8947	21.1251	-31.1134	49.9949	68.7692	36.2241	-43.2067	-39.0139	2.88892	3.10903	27.4196	-1.18929	-1.56666	43.4905	-9.59666
690	-0.371169	0.86908	17.3876	-0.090974	0.411365	1.90228	-0.0909316	0.411374	7.72271	-0.0941562	0.301734	11.6287	-0.125962	1.87614	15.8492	0.448069	3.46212	-6.57621	-6.63396	-2.49538	-6.54294	10.8899	20.2043	22.2828	-10.3266	71.7388	65.7792	22.8918	-21.7354	-60.0235	-3.33599	0.796516	-6.03732	14.84	26.2054	20.9242	-30.4553	49.8747	69.0468	36.0745	-43.0044	-38.829	2.74439	3.21275	27.3219	-1.10809	-1.50432	43.5476	-9.58148
692	-0.39998	0.874235	17.3879	-0.103171	0.415998	1.90246	-0.103129	0.416009	7.72289	-0.103569	0.304422	11.6288	-0.155944	1.86774	15.8546	0.390309	3.45766	-6.56716	-6.67421	-2.52533	-6.43777	11.2747	19.5663	22.2975	-11.6177	71.7213	65.724	22.9669	-22.0786	-60.5571	-3.3267	0.856366	-6.05042	14.8668	26.2569	20.8761	-30.0881	49.8612	69.1643	35.8792	-42.6902	-38.5176	2.63263	3.15805	27.3209	-0.895063	-1.42498	43.5437	-9.59382
694	-0.408423	0.889523	17.3947	-0.105597	0.423397	1.90548	-0.105554	0.423407	7.72591	-0.105851	0.309799	11.6311	-0.155088	1.8233	15.7892	0.377501	3.37627	-6.6895	-6.69452	-2.55656	-6.46488	11.6641	18.955	22.3889	-12.7163	71.8007	65.7367	22.989	-22.3569	-60.9226	-3.31727	0.919888	-6.04697	14.8836	26.2157	20.9235	-29.9277	49.9147	69.1937	35.6797	-42.3772	-38.1945	2.6029	3.25978	27.3529	-0.874441	-1.46925	43.5288	-9.5745
696	-0.399365	0.911944	17.4021	-0.0997645	0.432478	1.90878	-0.0997199	0.432488	7.72921	-0.102065	0.31696	11.6336	-0.12516	1.75447	15.6899	0.409517	3.23987	-6.8745	-6.68738	-2.57476	-6.63579	11.9583	18.5165	22.5221	-13.3686	71.9555	65.8338	22.931	-22.45	-61.0633	-3.30708	0.961867	-6.04134	14.8805	26.1535	21.0274	-29.9135	49.9965	69.162	35.5049	-42.1172	-37.9132	2.64532	3.51689	27.3913	-1.04946	-1.62498	43.5158	-9.52613
698	-0.380696	0.895923	17.3712	-0.0929687	0.423901	1.895	-0.0929249	0.423911	7.71543	-0.0964491	0.310977	11.6232	-0.0940704	1.71958	15.6666	0.454006	3.16498	-6.91784	-6.67934	-2.60154	-6.78262	12.0252	18.3925	22.5485	-13.4428	72.0353	65.9717	22.7459	-22.0619	-61.0533	-3.29176	0.947404	-6.06783	14.8419	26.2387	21.0784	-29.8238	49.9711	69.1171	35.4333	-42.007	-37.7775	2.66321	3.61228	27.4036	-1.11108	-1.68421	43.5217	-9.51983
700	-0.362147	0.864218	17.3393	-0.0875162	0.408463	1.8808	-0.087474	0.408472	7.70123	-0.0914007	0.299779	11.6126	-0.0529622	1.71151	15.6635	0.525978	3.13534	-6.92292	-6.68237	-2.59293	-6.83041	11.9799	18.6028	22.4418	-13.0606	71.9878	66.166	22.6227	-21.7028	-61.0032	-3.29571	0.92314	-6.09881	14.8204	26.287	21.083	-29.7321	49.9507	69.1241	35.3755	-41.9168	-37.6608	2.67928	3.61604	27.4311	-1.11538	-1.749	43.5198	-9.5177
702	-0.34632	0.827938	17.3167	-0.0836111	0.391253	1.87069	-0.0835708	0.391261	7.69112	-0.0873932	0.28716	11.605	0.00153569	1.71571	15.6627	0.626734	3.1232	-6.92317	-6.69651	-2.57228	-6.77968	11.8797	19.0604	22.2471	-12.3948	71.8282	66.392	22.576	-21.4806	-60.948	-3.31123	0.908202	-6.11991	14.8095	26.2732	21.0716	-29.6523	49.9566	69.1647	35.3067	-41.8042	-37.5285	2.7074	3.54267	27.4889	-1.07823	-1.80986	43.5023	-9.5203
704	-0.330618	0.813926	17.3119	-0.0778932	0.383819	1.86848	-0.0778536	0.383827	7.68891	-0.0826472	0.281966	11.6034	0.0829783	1.66858	15.6303	0.758605	3.00763	-6.98274	-6.70382	-2.68517	-6.73277	11.8171	19.4321	22.1876	-11.9376	71.6817	66.5617	22.4668	-21.3265	-60.8885	-3.28299	0.937761	-6.09824	14.7229	26.2598	21.1854	-29.6096	49.9781	69.0829	35.2218	-41.6243	-37.3665	2.80338	3.40134	27.6051	-1.04065	-1.73255	43.4623	-9.56605
706	-0.321803	0.806842	17.305	-0.0746263	0.379987	1.86541	-0.0745871	0.379994	7.68584	-0.0799632	0.279309	11.601	0.155751	1.62576	15.6057	0.876039	2.90305	-7.02812	-6.71984	-2.8085	-6.68555	11.9132	19.5681	22.2447	-11.9427	71.4714	66.6366	22.3648	-21.2411	-60.9046	-3.23073	0.970603	-6.04871	14.6317	26.2591	21.2964	-29.5323	49.9947	68.978	35.0703	-41.3944	-37.1558	2.88437	3.32704	27.7179	-1.05125	-1.71145	43.4113	-9.59439
708	-0.317	0.796453	17.2865	-0.0734098	0.37503	1.85715	-0.0733711	0.375038	7.67758	-0.0787433	0.275679	11.5949	0.208737	1.60195	15.6038	0.963866	2.84041	-7.03129	-6.73798	-2.91011	-6.64142	12.1611	19.4376	22.3759	-12.3762	71.2611	66.6273	22.2691	-21.1614	-60.9292	-3.17244	0.994111	-5.99361	14.5602	26.2625	21.3701	-29.4292	50.0114	68.8821	34.8756	-41.1571	-36.9227	2.93355	3.33055	27.8186	-1.1026	-1.76491	43.3618	-9.59867
710	-0.300504	0.75448	17.2391	-0.0697133	0.35526	1.83602	-0.0696766	0.355266	7.65645	-0.0747335	0.26113	11.579	0.23002	1.61177	15.6575	1.00503	2.85091	-6.93103	-6.71504	-2.96937	-6.58731	12.4148	19.0486	22.4044	-12.9066	71.3665	66.5953	22.1208	-20.8366	-60.7321	-3.17897	0.996978	-6.01735	14.551	26.1894	21.3671	-29.4062	50.089	68.8387	34.7835	-41.065	-36.7806	2.95801	3.31921	27.9035	-1.10913	-1.78065	43.3469	-9.60934
712	-0.265201	0.693514	17.1586	-0.0593768	0.325622	1.80016	-0.0593435	0.32563	7.62059	-0.0651389	0.239631	11.5521	0.254049	1.61225	15.6914	1.04822	2.8433	-6.86771	-6.69134	-3.02637	-6.59791	12.5327	19.008	22.3686	-12.6226	71.6477	66.6945	21.9069	-20.4009	-59.6972	-3.14012	0.977163	-6.02332	14.5202	26.2399	21.4054	-29.3964	50.0789	68.8382	34.7378	-41.048	-36.7361	3.00185	3.25284	28.1704	-1.09571	-1.77791	43.3873	-9.63113
714	-0.211269	0.624881	17.0668	-0.041497	0.291097	1.75924	-0.0414669	0.291101	7.57967	-0.0495913	0.214954	11.5214	0.286899	1.5919	15.6765	1.10095	2.79422	-6.89539	-6.68501	-3.06556	-6.71481	12.6377	19.1909	22.2982	-11.7235	71.9785	66.8459	21.78	-20.0592	-57.916	-3.04124	0.957259	-6.02669	14.4493	26.3742	21.5505	-29.4489	50.017	68.8389	34.7255	-41.085	-36.7686	3.074	3.14344	28.6012	-1.0718	-1.7743	43.4637	-9.65958
716	-0.148708	0.585582	17.059	-0.0173047	0.268759	1.75568	-0.0172769	0.26876	7.57611	-0.0300832	0.199799	11.5187	0.314992	1.54762	15.5698	1.13819	2.70254	-7.09398	-6.73454	-2.96269	-7.06652	13.3478	18.6254	22.2875	-11.8001	71.8575	66.731	22.4451	-20.4728	-56.3759	-2.91523	1.04734	-6.20324	14.3324	26.2431	21.9722	-29.7888	50.2165	68.6671	34.7331	-41.1516	-36.7694	3.15059	3.07388	28.9262	-1.04698	-1.821	43.4681	-9.66019
718	-0.0740707	0.551387	17.0745	0.0126256	0.247675	1.76248	0.012651	0.247673	7.58291	-0.00636202	0.185947	11.5238	0.359384	1.48611	15.4184	1.19953	2.57307	-7.37601	-6.79048	-2.92621	-7.35049	14.5306	16.7756	22.2829	-13.3671	72.2233	65.5074	23.3709	-20.918	-54.822	-2.83701	1.09096	-6.30447	14.2846	25.9336	22.4024	-30.4926	50.4047	68.4556	34.7787	-41.2411	-36.8108	3.27051	3.11439	29.1976	-1.09665	-1.98475	43.4753	-9.69557
720	0.00861686	0.510248	17.094	0.0455174	0.222885	1.77104	0.0455404	0.222881	7.59147	0.0198101	0.169515	11.5302	0.411242	1.42387	15.26	1.274	2.43932	-7.67086	-6.84696	-2.97178	-7.43409	16.1514	13.5168	22.0928	-16.4924	73.4136	63.054	24.2733	-21.4019	-53.565	-2.82548	1.0601	-6.30547	14.2838	25.5818	22.7259	-31.3073	50.5374	68.2969	34.7997	-41.2707	-36.8427	3.4317	3.26632	29.4177	-1.23232	-2.24001	43.4968	-9.76462
722	0.0844238	0.430784	17.092	0.0722337	0.181864	1.77005	0.0722527	0.181857	7.59048	0.0423973	0.140555	11.5295	0.417452	1.41569	15.192	1.28353	2.42151	-7.79732	-6.93171	-2.95795	-7.04964	18.199	8.98882	21.0662	-21.0514	74.9739	60.0961	24.4065	-22.9049	-53.808	-2.8726	0.985057	-6.35197	14.1114	25.7221	22.7423	-31.0545	50.6711	68.4892	34.4948	-40.8784	-36.5726	3.60707	3.45842	29.5853	-1.43268	-2.40604	43.5101	-9.80194
724	0.146606	0.35246	17.0794	0.0930655	0.14246	1.76441	0.0930802	0.142451	7.58485	0.0604812	0.112429	11.5253	0.399142	1.45352	15.217	1.26373	2.49735	-7.7502	-6.97702	-2.92074	-6.68088	20.2522	3.78223	19.8729	-25.1448	78.9757	55.2891	23.8325	-23.8741	-55.1051	-2.92814	0.893172	-6.34846	13.9215	25.8594	22.6397	-30.7136	50.7931	68.642	34.2418	-40.5342	-36.3683	3.70477	3.65994	29.6994	-1.61611	-2.57997	43.5593	-9.84
726	0.190473	0.282705	17.058	0.106572	0.108316	1.75485	0.106583	0.108305	7.57528	0.0727535	0.0877685	11.5181	0.356486	1.52888	15.3226	1.21185	2.65116	-7.55289	-6.99439	-2.88533	-6.36018	22.0578	-1.53864	18.6422	-27.3005	86.3628	48.4065	21.9742	-23.202	-56.758	-2.97027	0.798883	-6.27285	13.7586	25.8972	22.4732	-30.5078	50.9025	68.6658	34.1245	-40.3618	-36.3127	3.71724	3.81551	29.7748	-1.73842	-2.74121	43.633	-9.88172
728	0.20085	0.210039	17.0218	0.105165	0.0756434	1.7388	0.105172	0.0756325	7.55923	0.0737831	0.0632573	11.5061	0.281745	1.6154	15.4591	1.10477	2.8372	-7.29849	-7.11223	-2.95441	-5.65813	23.1071	-5.44404	17.3123	-24.6892	97.9182	40.3163	17.3338	-17.7635	-56.4375	-2.95772	0.729339	-6.10554	13.6771	25.8899	22.2688	-30.4831	51.0056	68.5638	34.1308	-40.4498	-36.419	3.70464	3.73174	29.8613	-1.69114	-2.7247	43.6274	-9.91578
730	0.226108	0.160089	17.0011	0.11215	0.0517024	1.7296	0.112156	0.0516909	7.55003	0.0805337	0.0458089	11.4992	0.153258	1.68375	15.5417	0.894063	3.00916	-7.14576	-7.16498	-2.96793	-5.26633	23.7529	-8.46739	16.2893	-20.3682	108.419	33.4581	10.6374	-10.5584	-53.8469	-2.97868	0.648854	-5.93787	13.5823	25.8984	22.1311	-30.4407	51.111	68.4437	34.1169	-40.5227	-36.5221	3.73047	3.6464	29.9735	-1.68233	-2.68501	43.6581	-9.94091
732	0.277394	0.137493	16.9995	0.13278	0.037616	1.72889	0.132784	0.0376023	7.54932	0.0968537	0.0365962	11.4987	-0.0336931	1.72706	15.5465	0.569483	3.15624	-7.13951	-7.13441	-2.90134	-5.2358	24.0753	-10.6555	15.6032	-15.8753	116.196	27.7657	3.34108	-4.30684	-49.757	-3.0599	0.562102	-5.80394	13.4962	25.9378	22.0688	-30.353	51.1958	68.3733	34.0595	-40.5378	-36.5856	3.79314	3.60387	30.1186	-1.74814	-2.65514	43.7572	-9.95499
734	0.353292	0.126874	17.0053	0.165175	0.0267646	1.73143	0.165178	0.0267477	7.55187	0.121762	0.0305524	11.5006	-0.29019	1.75369	15.469	0.114262	3.29831	-7.28836	-7.09131	-2.8134	-5.03897	24.1439	-11.8395	14.8857	-12.9202	118.539	22.3268	0.67741	-5.50837	-45.9613	-3.24485	0.521591	-5.74468	13.6216	25.973	21.9939	-30.3257	51.1646	68.5203	34.0125	-40.6102	-36.635	3.82284	3.56523	30.2938	-1.83561	-2.62475	43.9471	-9.95026
736	0.423461	0.179185	16.9968	0.200192	0.043969	1.72752	0.200196	0.0439484	7.54795	0.146839	0.0456497	11.4976	-0.52206	1.77353	15.3764	-0.298077	3.41962	-7.46587	-7.09819	-2.75177	-5.22177	23.8438	-12.4132	14.5435	-9.95694	119.889	17.9514	1.09744	-7.24001	-43.654	-3.3516	0.510752	-5.72429	13.7098	26.1702	21.9535	-30.1845	51.0235	68.7132	34.0049	-40.6711	-36.6873	3.7734	3.48993	30.5442	-1.91428	-2.59867	44.1941	-9.94555
738	0.483379	0.285098	16.9658	0.235075	0.0855275	1.71359	0.235084	0.0855032	7.53402	0.170259	0.0789476	11.4872	-0.701412	1.79632	15.3014	-0.614073	3.52746	-7.60958	-7.16503	-2.71401	-5.74067	23.2604	-12.556	14.5286	-6.88735	120.997	14.8587	3.51081	-8.37456	-43.3183	-3.34818	0.522687	-5.72561	13.713	26.4903	21.9612	-29.9546	50.8182	68.8619	34.0353	-40.7192	-36.7505	3.63703	3.33637	30.8597	-1.93714	-2.56073	44.4729	-9.95164
740	0.54777	0.354086	16.8987	0.268875	0.110593	1.68362	0.268886	0.110565	7.50405	0.193916	0.099855	11.4647	-0.826143	1.85838	15.3155	-0.818521	3.68631	-7.58635	-7.26363	-2.61061	-5.92619	22.8115	-12.6476	14.2237	-5.03027	120.872	12.4502	5.74245	-10.309	-43.6393	-3.29069	0.529216	-5.71243	13.6601	26.6195	22.028	-29.8877	50.7284	68.7532	34.0721	-40.8311	-36.86	3.42498	2.96523	31.153	-1.73166	-2.43753	44.7227	-10.0017
742	0.611991	0.441314	16.8486	0.30408	0.143666	1.66116	0.304095	0.143634	7.48159	0.218112	0.126839	11.4478	-0.861562	1.89136	15.296	-0.87028	3.75952	-7.62318	-7.33673	-2.59334	-6.07478	22.389	-12.0763	14.2444	-3.79138	120.001	11.117	7.63333	-11.9094	-44.2525	-3.20167	0.604244	-5.6994	13.6591	26.6026	22.1855	-30.0143	50.6832	68.625	34.0549	-40.8391	-36.8449	3.25142	2.60178	31.4642	-1.54835	-2.27462	44.9322	-10.0114
744	0.676472	0.546274	16.8206	0.340841	0.184467	1.64849	0.34086	0.184432	7.46892	0.242977	0.159695	11.4383	-0.801088	1.87982	15.2298	-0.762677	3.71662	-7.74439	-7.37178	-2.66891	-6.2283	21.9683	-10.836	14.6402	-2.95631	118.791	10.6895	8.99129	-12.9479	-45.0758	-3.091	0.749655	-5.68792	13.7075	26.5098	22.4036	-30.2378	50.6526	68.5413	33.9715	-40.71	-36.6922	3.12862	2.32284	31.8018	-1.459	-2.13622	45.123	-9.97973
746	0.751329	0.630395	16.7772	0.380427	0.215331	1.62891	0.380449	0.215292	7.44934	0.270583	0.185311	11.4236	-0.63988	1.8307	15.1766	-0.486141	3.56783	-7.83916	-7.37416	-2.73458	-6.33727	21.5087	-9.39534	15.1621	-2.25286	118.438	10.229	9.45219	-13.4922	-46.366	-2.95187	0.913683	-5.67329	13.6824	26.622	22.5345	-30.1084	50.5514	68.5448	33.8361	-40.4717	-36.5213	2.96622	2.20509	32.2119	-1.5204	-2.26211	45.4288	-9.99438
748	0.804027	0.663832	16.7529	0.406208	0.225753	1.61795	0.406232	0.22571	7.43838	0.289185	0.194756	11.4153	-0.475099	1.74343	15.1626	-0.218338	3.34805	-7.86197	-7.39476	-2.72691	-6.44616	20.962	-7.96967	15.3678	-1.54418	117.455	9.82779	10.0482	-14.3854	-48.639	-2.86019	1.04007	-5.67058	13.5887	26.786	22.619	-29.833	50.4736	68.5368	33.6899	-40.186	-36.3404	2.88533	2.20176	32.4377	-1.5754	-2.38966	45.616	-9.97126
750	0.834325	0.645234	16.7562	0.417982	0.215139	1.6194	0.418005	0.215096	7.43983	0.298665	0.187576	11.4164	-0.344678	1.63181	15.1653	-0.0224712	3.09665	-7.85574	-7.43348	-2.62887	-6.58962	20.3845	-6.72117	15.2427	-0.877783	115.805	9.43942	10.7906	-15.7608	-51.5084	-2.84005	1.10153	-5.69207	13.4597	26.9446	22.6806	-29.4999	50.4437	68.5216	33.5136	-39.8589	-36.1401	2.89446	2.3215	32.4495	-1.62459	-2.5014	45.6621	-9.90162
752	0.878888	0.59432	16.7864	0.433418	0.189149	1.63279	0.433437	0.189104	7.45322	0.311872	0.169128	11.4265	-0.298562	1.54589	15.0536	0.0320584	2.92326	-8.06348	-7.4302	-2.4394	-6.89165	20.0347	-6.06016	15.2227	-0.667114	114.724	8.94596	10.8378	-17.0453	-52.9357	-2.91823	1.04371	-5.78307	13.4319	26.9917	22.7943	-29.2933	50.4763	68.6268	33.1597	-39.4176	-35.8506	2.92109	2.6141	32.3888	-1.80066	-2.77044	45.6831	-9.83718
754	0.896469	0.57861	16.8486	0.439912	0.180708	1.66044	0.439931	0.180662	7.48087	0.317277	0.163214	11.4473	-0.275933	1.47758	14.9136	0.0507378	2.79059	-8.32408	-7.44576	-2.27377	-7.11181	19.6563	-5.3542	15.3294	-0.174791	113.931	8.47134	10.4951	-17.7329	-53.0729	-2.99591	0.99438	-5.84296	13.4789	26.9783	22.9287	-29.199	50.5389	68.6967	32.8364	-39.0573	-35.5279	2.97634	3.12865	32.2856	-2.21799	-3.11171	45.7497	-9.69255
756	0.872085	0.611971	16.9441	0.432043	0.197118	1.70288	0.432063	0.197073	7.52331	0.310363	0.17495	11.4791	-0.260875	1.42942	14.7799	0.0628215	2.69734	-8.57279	-7.47851	-2.16143	-7.21981	19.2149	-4.43156	15.6026	0.657877	113.258	8.03647	9.90012	-17.8085	-52.2031	-3.05092	0.984774	-5.84443	13.5908	26.9327	23.0447	-29.1905	50.6044	68.7194	32.6076	-38.8375	-35.2299	3.04177	3.87619	32.1535	-2.86797	-3.49567	45.8927	-9.47663
758	0.784758	0.684016	17.0856	0.399824	0.235548	1.76581	0.399849	0.235508	7.58624	0.283854	0.201582	11.5262	-0.242458	1.41087	14.7111	0.0907066	2.65668	-8.70038	-7.45333	-2.10717	-7.33341	18.8049	-3.11783	16.1562	1.33196	112.026	7.70501	9.37015	-17.8189	-51.4673	-3.09948	1.01398	-5.77523	13.7458	26.9064	23.0108	-29.1875	50.5996	68.8005	32.528	-38.7966	-35.1275	3.02911	5.02517	31.967	-3.68991	-4.01977	46.125	-9.32941
760	0.650438	0.728162	17.184	0.344715	0.265721	1.80982	0.344743	0.265686	7.63025	0.240755	0.220599	11.5592	-0.253902	1.42393	14.7166	0.0747138	2.68473	-8.6902	-7.44932	-2.03492	-7.41985	18.4319	-2.11522	16.7407	1.95751	111.549	7.25618	8.60916	-17.5075	-50.9312	-3.1365	1.05125	-5.68321	13.8737	27.0363	22.8743	-28.9554	50.5667	68.8597	32.5181	-38.9057	-35.2112	3.0837	5.39946	31.8486	-4.01668	-3.75525	46.5797	-8.99791
762	0.483737	0.735855	17.2262	0.272364	0.282714	1.82894	0.272393	0.282686	7.64937	0.185598	0.228684	11.5736	-0.299159	1.45791	14.7682	0.00415467	2.76355	-8.59482	-7.50483	-1.94046	-7.46336	18.1149	-1.53795	17.2633	2.54215	111.857	6.71602	7.70561	-16.9442	-50.6143	-3.15392	1.09571	-5.57871	13.9754	27.2642	22.681	-28.5584	50.5236	68.8772	32.5623	-39.1232	-35.4362	3.20731	4.88346	31.8363	-3.74867	-2.75406	47.2303	-8.49979
764	0.316976	0.735468	17.239	0.199284	0.296223	1.83496	0.199315	0.296203	7.65539	0.130111	0.234127	11.5781	-0.367907	1.47437	14.7492	-0.114256	2.81934	-8.63135	-7.7215	-1.89121	-7.36857	17.8871	-1.1481	17.5496	3.10744	111.814	6.32401	7.29604	-16.5882	-50.377	-3.11731	1.17814	-5.45017	14.1413	27.2095	22.5606	-28.4859	50.5029	68.8517	32.6944	-39.3265	-35.627	3.25429	4.15063	32.0027	-3.20061	-2.14152	47.8527	-8.30731
766	0.193404	0.780673	17.3076	0.14896	0.32614	1.86566	0.148993	0.326124	7.68609	0.0906034	0.25328	11.6011	-0.417334	1.4461	14.6266	-0.212205	2.78678	-8.86035	-7.90528	-1.83975	-7.49818	17.781	-0.875267	18.0029	3.47799	111.789	6.25425	6.79064	-16.16	-50.0786	-3.0865	1.2783	-5.31915	14.2936	27.0272	22.6022	-28.686	50.5124	68.7635	32.806	-39.4715	-35.7515	3.34301	3.6116	32.023	-2.80446	-1.5401	48.1495	-8.17727
768	0.120226	0.864757	17.4303	0.124042	0.368943	1.92034	0.12408	0.36893	7.74078	0.0692871	0.283686	11.6421	-0.43607	1.38546	14.4359	-0.265338	2.68406	-9.21558	-8.0152	-1.76266	-7.84602	17.7739	-0.599831	18.6423	3.67537	111.713	6.42199	6.14057	-15.6791	-49.7086	-3.07354	1.36833	-5.19864	14.4027	26.8053	22.7778	-29.0584	50.5365	68.6236	32.8688	-39.5403	-35.7935	3.48744	3.2958	31.8534	-2.64174	-0.918566	48.1586	-7.9895
770	0.0785	0.903009	17.5115	0.109074	0.389114	1.95649	0.109114	0.389103	7.77692	0.0568398	0.297811	11.6692	-0.417188	1.37382	14.3654	-0.234052	2.65586	-9.34638	-8.0729	-1.60148	-8.01787	17.7197	0.0704564	19.1255	3.96834	111.031	6.24225	5.70226	-15.4571	-49.4373	-3.06577	1.35092	-5.11121	14.4132	26.7855	22.8742	-29.2009	50.4942	68.4778	32.8697	-39.5169	-35.738	3.66567	2.7656	31.6107	-2.53394	-0.415454	48.3278	-7.4592
772	0.0497283	0.918531	17.5535	0.0978361	0.398279	1.97523	0.0978774	0.398269	7.79566	0.0478698	0.303947	11.6833	-0.417734	1.39237	14.3568	-0.2278	2.6898	-9.36203	-8.1299	-1.46373	-8.17977	17.7309	0.716375	19.6185	4.23165	110.359	6.13567	5.2804	-15.1622	-49.0054	-3.07227	1.30998	-5.08299	14.3963	26.8288	22.8897	-29.2196	50.418	68.4463	32.8986	-39.5245	-35.7196	3.7389	2.23452	31.566	-2.23963	0.0325062	48.7011	-7.1649
774	0.0300164	0.916953	17.5645	0.0890911	0.399217	1.98016	0.0891323	0.399208	7.80059	0.0412758	0.304094	11.687	-0.44877	1.43184	14.3747	-0.269514	2.77332	-9.32896	-8.21453	-1.38685	-8.34845	17.894	1.2235	20.2598	4.40699	109.807	6.17544	4.71656	-14.7433	-48.2031	-3.08487	1.27405	-5.11436	14.3725	26.8902	22.8586	-29.1597	50.3261	68.5114	32.9695	-39.5948	-35.7657	3.7051	1.76278	31.7013	-1.78391	0.388338	49.1622	-7.10456
776	0.0306812	0.906236	17.5924	0.0885486	0.39446	1.99256	0.088589	0.394451	7.81299	0.0411798	0.300502	11.6963	-0.494207	1.46409	14.2992	-0.338181	2.84948	-9.46976	-8.38036	-1.42108	-8.48571	18.4106	1.70479	21.3511	4.36681	109.087	6.5026	3.58601	-14.391	-46.4361	-3.07244	1.28201	-5.17645	14.358	26.909	22.9424	-29.1264	50.2711	68.4928	33.0438	-39.7192	-35.8418	3.69495	1.47566	31.6294	-1.60301	0.405491	49.1176	-6.70089
778	0.0245976	0.898661	17.5937	0.0852593	0.391644	1.99314	0.0853001	0.391635	7.81357	0.0389009	0.298187	11.6967	-0.561823	1.49826	14.2657	-0.447239	2.93756	-9.53308	-8.61255	-1.47867	-8.54753	19.4523	1.08875	23.5109	3.98929	108.964	5.76737	1.57007	-13.493	-44.2091	-2.99415	1.30475	-5.28001	14.3184	26.8634	23.1346	-29.224	50.1968	68.3066	33.1411	-39.9116	-35.9651	3.68085	0.979493	31.5316	-1.20762	0.677937	49.0485	-6.46882
780	0.0124559	0.904399	17.5701	0.0803694	0.395171	1.9827	0.0804102	0.395162	7.80314	0.0350142	0.300515	11.6889	-0.627487	1.52492	14.2632	-0.556282	3.01116	-9.53904	-8.84883	-1.55579	-8.51676	20.8718	-0.498213	26.3931	3.54193	109.929	3.82984	-0.673178	-12.2197	-41.9208	-2.85929	1.33579	-5.39116	14.2685	26.7538	23.4024	-29.4878	50.1131	68.0005	33.2512	-40.1422	-36.1145	3.66968	0.304882	31.466	-0.609079	1.19148	49.0613	-6.48276
782	0.0275864	0.941902	17.5522	0.0900684	0.410355	1.97473	0.0901108	0.410348	7.79516	0.0412957	0.312486	11.6829	-0.599862	1.50924	14.1498	-0.509587	2.97254	-9.74903	-8.84998	-1.76515	-8.18129	21.7248	-2.16186	27.912	4.15318	113.914	1.31209	0.499922	-11.8311	-40.0089	-2.73522	1.36063	-5.37546	14.2808	26.5921	23.6232	-29.9786	50.1076	67.8359	33.3148	-40.2715	-36.1816	3.70549	-0.0412129	31.5402	-0.294162	1.29871	49.1944	-6.60532
784	0.0351994	1.05117	17.6212	0.102606	0.457562	2.00541	0.102654	0.457545	7.82585	0.0476996	0.348555	11.7059	-0.455239	1.4203	13.8198	-0.274229	2.75616	-10.3597	-8.7367	-1.76221	-8.94266	21.7207	-1.3333	29.2494	4.79898	114.162	0.246523	1.13441	-12.3529	-38.9953	-2.69446	1.46772	-5.25109	14.4209	26.5562	23.7085	-30.3231	50.1322	67.9512	33.3883	-40.3975	-36.2668	3.7063	-0.204713	31.6137	-0.149235	1.28046	49.2955	-6.69592
786	0.0336145	1.18514	17.7632	0.113384	0.516337	2.06856	0.113437	0.516325	7.88899	0.052083	0.393182	11.7532	-0.263878	1.28658	13.3403	0.0299709	2.43886	-11.248	-8.60248	-1.57178	-10.5058	21.0858	1.48297	30.5571	5.11964	110.814	0.542942	0.463482	-13.3614	-38.673	-2.74407	1.63828	-5.10462	14.6604	26.6128	23.657	-30.4305	50.152	68.3317	33.4865	-40.5537	-36.4133	3.66643	-0.265839	31.6662	-0.100334	1.22835	49.3486	-6.74121
788	0.0432137	1.09513	17.8383	0.110272	0.476089	2.10188	0.110321	0.476082	7.92231	0.052329	0.3629	11.7782	-0.335076	1.27726	13.1009	-0.0985083	2.4503	-11.694	-8.72178	-1.65717	-10.1096	21.1035	1.31384	31.3232	5.02621	111.46	0.365695	-0.633238	-12.9256	-37.9682	-2.83794	1.71901	-5.28714	14.8344	26.4006	23.5039	-30.2878	50.0738	68.8016	33.6334	-40.8161	-36.7522	3.6189	-0.475351	31.755	0.124646	1.33319	49.4552	-6.8678
790	0.101898	1.00522	17.8706	0.128548	0.43179	2.11609	0.128594	0.431776	7.93652	0.068807	0.330929	11.7889	-0.511076	1.23722	13.0202	-0.432183	2.44814	-11.8477	-8.91547	-1.64096	-9.87601	21.3333	1.02236	33.1956	5.32565	112.737	-0.644253	-2.05246	-11.5904	-36.5127	-2.89725	1.70322	-5.57509	14.8331	26.3173	23.6533	-30.1907	49.962	69.0054	33.7159	-40.9847	-36.8979	3.7088	-0.635403	31.8215	0.249564	1.28838	49.4997	-6.97668
792	0.192921	0.976977	17.8782	0.166073	0.411815	2.11923	0.166116	0.411798	7.93966	0.0981237	0.318369	11.7912	-0.684123	1.14888	13.0089	-0.781094	2.35723	-11.8731	-9.01526	-1.49735	-10.1671	21.416	1.3633	35.8602	6.14506	113.412	-2.33107	-3.2992	-10.1623	-34.7703	-2.89014	1.60531	-5.81641	14.6785	26.4115	24.1029	-30.2687	49.8437	68.8925	33.7298	-41.0309	-36.8247	3.94285	-0.72277	31.871	0.229655	1.07801	49.4804	-7.05265
794	0.201568	1.08285	17.9296	0.178817	0.457429	2.14202	0.178864	0.457407	7.96246	0.104786	0.353265	11.8083	-0.530948	1.07486	12.7289	-0.5284	2.16282	-12.3906	-8.39364	-1.43938	-10.6699	19.9599	3.1536	36.2386	7.16381	110.438	-3.71266	-2.34408	-11.8036	-35.3596	-2.75661	1.49881	-5.51137	14.566	26.6139	24.4367	-30.7375	49.751	68.608	33.7447	-41.0238	-36.7964	4.21921	-0.777903	31.9956	0.0860332	0.903166	49.5181	-7.07858
796	0.214998	1.09525	17.9897	0.185877	0.4617	2.1687	0.185925	0.461684	7.98913	0.109814	0.356909	11.8283	-0.290078	1.06407	12.378	-0.0908043	2.04625	-13.0382	-8.13485	-1.46135	-10.8873	19.4388	4.40127	36.4298	7.42376	108.747	-4.36906	-1.4178	-12.8411	-35.3677	-2.7101	1.44292	-5.40111	14.5395	26.2903	24.6135	-31.3493	49.8921	68.4837	33.8995	-41.0979	-36.8918	4.38667	-1.03526	32.0482	0.150407	0.86175	49.441	-7.30901
798	0.242826	0.984912	18.0383	0.188925	0.411001	2.19028	0.188967	0.410982	8.01071	0.115309	0.319189	11.8445	-0.0583117	1.10809	12.0462	0.352068	2.03043	-13.6504	-8.31878	-1.52611	-10.7059	20.1556	4.55246	36.6602	6.89234	109.115	-4.05378	-1.11466	-12.4007	-34.2455	-2.77823	1.39739	-5.56568	14.604	25.5193	24.6185	-31.9704	50.2015	68.5787	34.1636	-41.2635	-37.1129	4.44778	-1.44017	32.0005	0.418785	0.923099	49.1879	-7.93226
800	0.243837	0.856267	18.0202	0.17855	0.354587	2.18227	0.178586	0.354567	8.0027	0.111107	0.276359	11.8386	-0.0386382	1.10871	11.9182	0.389882	2.02305	-13.888	-8.20332	-1.51533	-10.1936	21.012	3.2587	36.0125	5.97158	109.961	-2.73948	-1.96487	-10.449	-32.1988	-2.86069	1.11821	-5.61984	14.7388	25.2316	24.478	-32.3685	50.1854	68.8221	34.2643	-41.4235	-37.3729	4.59252	-1.52336	31.8914	0.561373	0.888328	48.6635	-9.61533
802	0.250744	0.732305	17.9792	0.171124	0.299745	2.16406	0.171155	0.299726	7.98449	0.109008	0.234894	11.8249	-0.0438547	1.11182	11.9236	0.381643	2.03084	-13.8779	-8.13922	-1.35229	-9.72263	22.1455	1.82725	34.583	4.2458	109.685	-0.16071	-3.10156	-7.81564	-31.3052	-2.97176	0.761693	-5.61819	14.7156	25.3907	24.3316	-32.2892	50.1311	68.9023	34.2808	-41.4724	-37.4851	4.75036	-1.47027	31.6629	0.463183	0.430237	48.0564	-10.8516
804	0.265471	0.61963	17.9297	0.168079	0.249199	2.14207	0.168105	0.249182	7.9625	0.109913	0.19692	11.8085	-0.0604325	1.13018	12.0107	0.357896	2.07119	-13.7161	-8.20524	-1.08688	-9.39217	23.4204	0.136422	32.3881	1.60928	107.999	3.98953	-3.45722	-5.51933	-32.6604	-3.09501	0.420345	-5.62327	14.5636	25.8257	24.2386	-31.8581	50.091	68.8113	34.2548	-41.4385	-37.4563	4.89857	-1.38115	31.3753	0.212942	-0.305011	47.5061	-11.3087
806	0.26451	0.506641	17.8916	0.158173	0.199819	2.12519	0.158194	0.199804	7.94562	0.10562	0.159383	11.7958	-0.204587	1.17436	12.0245	0.114956	2.2108	-13.6919	-8.47575	-0.978203	-9.21287	24.3277	-3.76582	29.3858	-2.18632	105.777	10.5333	0.701608	-7.2211	-38.5743	-3.16864	0.34234	-5.87975	14.6531	25.7293	24.2813	-31.9289	50.0501	68.8601	34.3157	-41.5815	-37.5389	4.98826	-1.54388	31.3388	0.347865	-0.328873	47.4182	-11.1998
808	0.2704	0.375407	17.8487	0.14976	0.141873	2.10617	0.149775	0.141857	7.9266	0.102989	0.115532	11.7816	-0.390554	1.29144	11.9969	-0.172833	2.49965	-13.745	-8.71999	-1.10725	-8.94064	25.0038	-7.48869	26.3673	-7.82914	102.612	18.7033	4.99663	-9.68603	-44.3811	-3.25003	0.332214	-6.28317	14.7851	25.63	24.4092	-31.8167	49.9423	68.9706	34.3506	-41.6584	-37.5592	5.06797	-1.72572	31.2869	0.419185	-0.208664	47.3236	-10.9672
810	0.284759	0.236116	17.7892	0.144402	0.0797039	2.07977	0.14441	0.079689	7.9002	0.10291	0.0687229	11.7618	-0.564566	1.47076	11.9564	-0.41282	2.8964	-13.8215	-8.89527	-1.39541	-8.55897	25.7041	-10.8487	23.6872	-15.3953	98.2539	27.9592	8.51226	-11.9866	-48.8224	-3.34064	0.335943	-6.75648	14.9045	25.6611	24.5809	-31.4269	49.765	69.0975	34.3511	-41.6528	-37.5112	5.13374	-1.8129	31.187	0.316971	-0.0609838	47.1249	-10.7448
812	0.29441	0.14509	17.6705	0.141018	0.0391038	2.02708	0.141023	0.0390863	7.84752	0.102945	0.038164	11.7223	-0.606157	1.62883	12.0247	-0.424304	3.19956	-13.6936	-9.08558	-1.39677	-8.25977	27.0481	-16.0441	21.662	-26.1605	93.307	36.204	11.7668	-15.1896	-51.3621	-3.39951	0.294918	-7.08281	14.9459	25.9703	24.6636	-30.9025	49.5487	69.1126	34.3838	-41.7291	-37.5267	5.11616	-1.49643	31.1473	-0.0563432	0.147676	46.8521	-10.5939
814	0.298846	0.100958	17.575	0.139282	0.0194735	1.98467	0.139284	0.0194613	7.8051	0.102887	0.0233959	11.6905	-0.510273	1.73285	12.063	-0.208738	3.34821	-13.6185	-9.1927	-1.3954	-8.01472	28.5007	-19.2775	20.609	-35.5225	87.7407	44.195	14.1569	-16.627	-51.7112	-3.38862	0.294041	-7.31006	14.9502	26.1391	24.8016	-30.6688	49.4269	69.0235	34.4026	-41.7624	-37.4858	5.12402	-1.3059	31.1272	-0.278537	0.141574	46.6248	-10.5356
816	0.294037	0.0990967	17.5199	0.137014	0.0190898	1.96019	0.137016	0.0190757	7.78062	0.101215	0.0229673	11.6722	-0.289063	1.77724	12.0447	0.210495	3.33729	-13.6461	-9.20527	-1.44057	-7.79348	29.8031	-19.4985	20.5897	-41.8763	81.7423	52.4745	15.2568	-16.272	-50.3908	-3.30878	0.354388	-7.43693	14.942	26.1046	24.9757	-30.7553	49.4228	68.8713	34.4072	-41.7448	-37.4005	5.15745	-1.32393	31.1158	-0.289585	-0.0384292	46.4615	-10.5167
818	0.257417	0.12133	17.4928	0.122805	0.0318757	1.94813	0.122808	0.0318634	7.76857	0.0897795	0.0316264	11.6631	0.00385931	1.78537	11.9968	0.745306	3.2309	-13.7288	-9.1904	-1.49785	-7.43746	30.1351	-16.422	21.1078	-44.1928	73.9625	61.5751	15.6612	-16.2481	-49.3215	-3.19151	0.494932	-7.42968	14.9919	26.0233	24.9775	-30.8292	49.4992	68.8119	34.4334	-41.7594	-37.4355	5.10386	-1.39139	31.0984	-0.2549	0.0877805	46.3037	-10.3402
820	0.256768	0.130125	17.4854	0.123246	0.0357861	1.94486	0.123249	0.035773	7.76529	0.0898615	0.0345773	11.6607	0.27499	1.77411	11.9048	1.2336	3.09769	-13.8951	-9.04508	-1.58618	-7.28526	29.3778	-11.544	22.2135	-43.0621	67.4178	69.4163	15.3551	-15.5501	-47.9474	-3.1531	0.624522	-7.39861	15.0237	25.9573	24.9201	-30.8739	49.5466	68.8395	34.4854	-41.7475	-37.473	5.06671	-1.36108	31.084	-0.315024	0.0977865	46.1522	-10.0423
822	0.301805	0.117502	17.496	0.141935	0.0265267	1.94954	0.141938	0.0265121	7.76997	0.104421	0.0288416	11.6642	0.48856	1.75243	11.7807	1.61394	2.96849	-14.1231	-8.79703	-1.68297	-7.35769	27.629	-5.80337	23.6352	-39.6366	63.7399	74.6604	14.4368	-14.273	-46.7683	-3.20341	0.708115	-7.37743	15.0195	25.9125	24.8365	-30.8726	49.5672	68.9386	34.532	-41.6899	-37.4622	5.05266	-1.22428	31.0736	-0.483968	-0.0504812	46.0269	-9.68359
824	0.365048	0.0960608	17.5336	0.167875	0.0118745	1.96622	0.167876	0.0118575	7.78665	0.124744	0.0195311	11.6767	0.622102	1.73412	11.6714	1.85033	2.87829	-14.325	-8.64575	-1.68937	-7.42215	25.6272	-0.862153	25.0054	-36.1005	64.0083	76.9676	13.4443	-12.7545	-47.766	-3.25938	0.696962	-7.38955	14.9779	25.8018	24.7698	-30.8326	49.7162	69.0357	34.4229	-41.5485	-37.275	4.99031	-1.10489	31.0602	-0.667937	-0.154387	46.0222	-9.49734
826	0.433452	0.058551	17.5594	0.194737	-0.0102435	1.97767	0.194736	-0.0102636	7.7981	0.146229	0.00469694	11.6853	0.656601	1.70775	11.6202	1.90282	2.81542	-14.4207	-8.51473	-1.62687	-7.41089	23.3044	3.82468	26.0052	-32.6889	64.4824	77.0398	13.2527	-13.3729	-51.0861	-3.30538	0.657254	-7.37672	14.9064	25.7788	24.6887	-30.7491	49.7812	69.12	34.3536	-41.4597	-37.1829	4.92717	-1.07563	31.085	-0.763236	-0.237365	46.0618	-9.46506
828	0.503135	0.0117046	17.5663	0.221385	-0.0365441	1.98079	0.221381	-0.0365669	7.80122	0.167818	-0.0132749	11.6876	0.601773	1.6716	11.6221	1.78847	2.77293	-14.4187	-8.40313	-1.49739	-7.36879	20.8401	8.15488	26.5543	-29.2659	64.5668	75.4672	14.3095	-16.2537	-56.1922	-3.33988	0.609819	-7.33733	14.8082	25.8642	24.6008	-30.5836	49.7554	69.1984	34.3033	-41.3604	-37.145	4.87578	-1.15451	31.1323	-0.756153	-0.286319	46.098	-9.5301
830	0.578698	-0.00796364	17.569	0.252858	-0.0514224	1.98194	0.252853	-0.0514485	7.80238	0.192291	-0.0224013	11.6885	0.514352	1.62335	11.6125	1.61032	2.72201	-14.4387	-8.3679	-1.28158	-7.62274	18.7108	11.5708	26.8264	-24.9615	67.0194	72.7689	18.1657	-18.8751	-60.9744	-3.40185	0.588585	-7.31894	14.6996	26.032	24.544	-30.1145	49.8106	69.3562	33.9616	-40.8382	-36.6998	4.83846	-1.37203	31.0912	-0.674988	-0.214102	45.9992	-9.43278
832	0.651932	-0.0434947	17.5568	0.282001	-0.0730363	1.97653	0.281993	-0.0730653	7.79696	0.215448	-0.0367078	11.6845	0.406218	1.59381	11.5712	1.40318	2.71333	-14.5174	-8.3048	-1.11641	-7.76094	17.3209	13.8059	26.8566	-21.6264	69.3179	70.7314	20.5903	-20.9799	-64.0968	-3.38287	0.489883	-7.33254	14.4811	26.0422	24.6018	-29.8483	49.9156	69.3792	33.6727	-40.2312	-36.2435	4.85111	-1.35482	31.051	-0.791231	-0.319895	45.8884	-9.41187
834	0.714437	-0.0935175	17.5299	0.305252	-0.100085	1.96464	0.305242	-0.100117	7.78507	0.234547	-0.0554474	11.6756	0.291076	1.59018	11.5036	1.19475	2.75436	-14.6445	-8.19524	-1.03306	-7.75482	16.7484	14.768	26.775	-19.8915	70.9434	69.6898	21.1378	-21.8731	-64.9724	-3.29331	0.308826	-7.33449	14.2299	25.8165	24.7669	-30.0469	50.0298	69.2086	33.5878	-39.781	-35.9772	4.89158	-1.09302	31.0339	-1.07904	-0.599287	45.8059	-9.48535
836	0.742306	-0.108704	17.4946	0.316219	-0.108989	1.94896	0.316208	-0.109022	7.76939	0.243313	-0.0613988	11.6638	0.196951	1.60379	11.4627	1.03107	2.81816	-14.7215	-8.06176	-0.987247	-7.90518	16.9619	14.2361	26.7608	-20.2831	70.7896	69.8487	21.1044	-21.0521	-64.3428	-3.27144	0.102205	-7.09375	14.3817	25.1972	24.9621	-31.4689	49.9968	68.7462	34.0377	-40.2048	-36.4241	4.82584	-0.914837	31.0537	-1.15642	-0.732947	45.8117	-9.52537
838	0.743495	-0.135188	17.4696	0.314563	-0.120651	1.93787	0.314551	-0.120683	7.7583	0.242816	-0.070216	11.6555	0.122589	1.65953	11.4314	0.920707	2.95004	-14.7795	-7.91951	-1.13652	-7.9462	17.1429	13.4741	27.0448	-21.0835	70.8243	69.7468	20.9185	-20.0054	-63.2217	-3.32294	0.0171457	-6.95659	14.5651	24.9687	24.9186	-32.301	50.0061	68.5384	34.4816	-40.8655	-36.9072	4.75239	-0.848003	31.0704	-1.12349	-0.811498	45.8184	-9.51546
840	0.7281	-0.175867	17.4567	0.304465	-0.13718	1.93223	0.30445	-0.137211	7.75266	0.236318	-0.083211	11.6513	0.0642232	1.74577	11.4189	0.85173	3.13051	-14.8016	-7.77986	-1.44561	-7.84039	17.1032	12.8867	27.5647	-21.7627	71.3386	69.1665	20.7593	-19.1742	-62.1372	-3.43642	0.0642436	-6.97306	14.6983	25.2087	24.6335	-32.2616	50.0677	68.6572	34.7646	-41.5278	-37.2228	4.6939	-0.8871	31.0825	-1.02068	-0.854684	45.824	-9.47089
842	0.727755	-0.202908	17.4436	0.302088	-0.148978	1.92646	0.302073	-0.14901	7.7469	0.235292	-0.092179	11.647	0.00157841	1.79826	11.4675	0.759359	3.25211	-14.7114	-7.66391	-1.63834	-7.63744	16.9693	12.7628	27.8176	-22.0022	71.539	68.7391	20.6487	-18.6276	-61.8964	-3.54575	0.136911	-7.01852	14.8024	25.4683	24.3477	-31.992	50.103	68.8279	34.7993	-41.8959	-37.2213	4.65712	-0.923382	31.127	-0.957616	-0.905076	45.9087	-9.49339
844	0.744893	-0.213698	17.4278	0.308716	-0.155096	1.91943	0.3087	-0.155128	7.73987	0.240636	-0.0963275	11.6417	-0.0475069	1.80861	11.5813	0.672134	3.29205	-14.5007	-7.58988	-1.70727	-7.55379	16.7682	12.7122	27.9242	-22.1514	71.809	68.3306	20.7763	-18.7501	-62.2371	-3.61638	0.167435	-7.06102	14.8828	25.6117	24.2083	-31.7418	50.1485	68.9685	34.6414	-41.8934	-37.0407	4.62479	-1.0404	31.1554	-0.899612	-0.865192	46.0083	-9.51993
846	0.780391	-0.210966	17.409	0.324506	-0.156798	1.91108	0.32449	-0.156831	7.73151	0.25255	-0.0965916	11.6354	-0.0799495	1.78399	11.744	0.59918	3.26186	-14.1998	-7.55665	-1.6689	-7.62108	16.5203	12.6889	27.9252	-22.2351	72.1695	67.9476	21.1099	-19.479	-62.981	-3.63999	0.141429	-7.09033	14.9276	25.6134	24.2423	-31.5792	50.2142	69.0444	34.3351	-41.5573	-36.7338	4.59754	-1.21961	31.1713	-0.853292	-0.755005	46.1083	-9.54106
848	0.831614	-0.211115	17.3907	0.346948	-0.161056	1.90293	0.346931	-0.161092	7.72337	0.269599	-0.0983439	11.6293	-0.101321	1.76861	11.8846	0.550697	3.24353	-13.9395	-7.54002	-1.6324	-7.73181	16.2626	12.8609	27.9168	-22.0965	72.3907	67.6593	21.3883	-20.2162	-63.6349	-3.62557	0.0844195	-7.11867	14.8765	25.5775	24.3743	-31.3844	50.3255	69.0426	33.9766	-41.0876	-36.3246	4.60042	-1.32945	31.2335	-0.866864	-0.750141	46.2097	-9.57108
850	0.886921	-0.213534	17.376	0.37099	-0.166648	1.89638	0.370973	-0.166687	7.71681	0.287928	-0.100992	11.6244	-0.101446	1.76622	12.0076	0.5465	3.23976	-13.7112	-7.52062	-1.5945	-7.88798	15.9588	13.177	27.934	-21.5641	72.6434	67.5277	21.4584	-20.5298	-63.8404	-3.61237	0.0385281	-7.1469	14.8203	25.4921	24.5272	-31.3552	50.4193	69.0067	33.762	-40.8153	-36.1229	4.58498	-1.36031	31.3253	-0.896129	-0.756734	46.3114	-9.60545
852	0.940654	-0.21901	17.3654	0.394088	-0.173455	1.89167	0.39407	-0.173496	7.7121	0.305629	-0.104608	11.6209	-0.0779557	1.77387	12.1148	0.589588	3.24441	-13.5115	-7.49194	-1.56278	-8.05614	15.6383	13.5716	27.9859	-20.752	72.9165	67.5251	21.37	-20.4162	-63.6299	-3.61405	0.0153524	-7.17543	14.7781	25.4006	24.6486	-31.4748	50.4713	68.9694	33.7459	-40.8213	-36.1966	4.54202	-1.32238	31.4297	-0.925178	-0.765414	46.4076	-9.63389
854	0.984356	-0.228649	17.3586	0.412446	-0.181265	1.88865	0.412428	-0.181307	7.70908	0.31985	-0.109277	11.6187	-0.0288422	1.77061	12.2157	0.674743	3.21881	-13.3233	-7.45387	-1.55212	-8.12029	15.4336	13.8521	28.0645	-20.2477	73.0179	67.4639	21.503	-20.4073	-63.5852	-3.64211	0.0145701	-7.20678	14.7362	25.4742	24.6225	-31.5007	50.4399	69.0177	33.9444	-41.0999	-36.5355	4.47928	-1.28404	31.4885	-0.926094	-0.813647	46.4761	-9.61349
856	1.01951	-0.241632	17.3482	0.426788	-0.189827	1.88406	0.426769	-0.189871	7.70449	0.331117	-0.114762	11.6152	0.0312016	1.75244	12.334	0.773232	3.16196	-13.1028	-7.40536	-1.54821	-8.13743	15.3455	13.9238	28.1294	-20.1343	73.017	67.3773	21.6896	-20.4728	-63.6038	-3.67912	0.0144335	-7.22238	14.6918	25.6046	24.5378	-31.4176	50.3946	69.0986	34.1201	-41.3293	-36.8221	4.42141	-1.23405	31.5273	-0.945946	-0.871857	46.5394	-9.5968
858	1.04715	-0.255633	17.334	0.437758	-0.198206	1.87774	0.437737	-0.198251	7.69817	0.339851	-0.120323	11.6105	0.0910613	1.71888	12.4686	0.86485	3.07758	-12.8526	-7.35167	-1.54444	-8.12715	15.3505	13.817	28.1701	-20.3484	72.9503	67.2736	21.8872	-20.6135	-63.6903	-3.71672	0.00914129	-7.21526	14.6537	25.734	24.4323	-31.2659	50.3595	69.1895	34.2099	-41.4247	-36.9664	4.37646	-1.1795	31.5569	-0.98394	-0.93351	46.5993	-9.59757
860	1.0703	-0.26189	17.3219	0.447394	-0.202826	1.8724	0.447374	-0.202872	7.69283	0.34735	-0.12316	11.6065	0.124847	1.67297	12.5934	0.904604	2.98148	-12.6214	-7.3122	-1.5251	-8.125	15.3494	13.7566	28.1887	-20.5054	72.9025	67.183	22.0458	-20.7807	-63.8845	-3.74133	-0.00141209	-7.17139	14.6697	25.7118	24.3744	-31.268	50.3609	69.2489	34.2039	-41.391	-36.944	4.35087	-1.1367	31.6009	-0.997834	-1.0113	46.6435	-9.62372
862	1.0939	-0.267288	17.3114	0.457299	-0.207109	1.86772	0.457278	-0.207156	7.68815	0.355028	-0.125728	11.603	0.134797	1.62959	12.689	0.902988	2.89947	-12.4446	-7.29224	-1.51436	-8.10674	15.2901	13.8134	28.1961	-20.4812	72.9028	67.0815	22.2028	-20.9868	-64.1239	-3.74314	-0.0140292	-7.13585	14.6584	25.6924	24.3565	-31.2742	50.3742	69.2719	34.183	-41.3478	-36.904	4.32671	-1.16894	31.6548	-0.968748	-1.03035	46.6781	-9.64983
864	1.11819	-0.27044	17.302	0.46769	-0.210466	1.86355	0.467668	-0.210514	7.68398	0.36301	-0.127573	11.5999	0.126516	1.59309	12.7503	0.871936	2.83704	-12.3316	-7.28885	-1.51695	-8.0828	15.1676	13.9908	28.2044	-20.2586	72.962	66.9743	22.3421	-21.2072	-64.3622	-3.72718	-0.0228537	-7.11826	14.6125	25.7032	24.3669	-31.2497	50.3902	69.2714	34.1643	-41.3102	-36.8658	4.29891	-1.2654	31.7171	-0.903791	-0.992691	46.7067	-9.67248
866	1.13703	-0.25765	17.293	0.477006	-0.206391	1.85948	0.476984	-0.20644	7.67991	0.369716	-0.12393	11.5968	0.124568	1.56253	12.7746	0.855583	2.78257	-12.2873	-7.28575	-1.52809	-8.11912	15.0203	14.2117	28.2508	-19.9195	73.0945	66.9065	22.3735	-21.3434	-64.4654	-3.72687	-0.00513919	-7.10937	14.5821	25.7228	24.3537	-31.1682	50.3914	69.3164	34.134	-41.2059	-36.7389	4.26307	-1.30719	31.7884	-0.856549	-0.990637	46.7365	-9.70415
868	1.1597	-0.248685	17.283	0.48768	-0.204302	1.85503	0.487659	-0.204352	7.67546	0.377563	-0.121686	11.5935	0.116107	1.54413	12.8106	0.832093	2.75283	-12.2209	-7.2659	-1.55332	-8.15204	14.9206	14.369	28.318	-19.7305	73.1884	66.8328	22.3341	-21.4154	-64.5751	-3.72069	0.0118601	-7.11691	14.5553	25.6806	24.3538	-31.1447	50.399	69.3439	34.0887	-41.1036	-36.637	4.235	-1.38848	31.8328	-0.806311	-0.944847	46.767	-9.73731
870	1.1875	-0.249757	17.2689	0.499787	-0.207022	1.84875	0.499766	-0.207074	7.66919	0.386788	-0.122944	11.5888	0.0973409	1.54087	12.8742	0.795457	2.75486	-12.1032	-7.2265	-1.58148	-8.15835	14.8813	14.4351	28.3863	-19.7404	73.2238	66.7347	22.2596	-21.4462	-64.7113	-3.71067	0.0154452	-7.13634	14.5279	25.6018	24.3622	-31.156	50.4042	69.3498	34.0255	-41.0066	-36.5604	4.21928	-1.50418	31.8454	-0.764039	-0.86076	46.7992	-9.76765
872	1.21755	-0.268463	17.2387	0.511442	-0.21761	1.83536	0.51142	-0.217663	7.6558	0.396178	-0.130105	11.5788	0.0609433	1.55987	12.9807	0.734856	2.80449	-11.9056	-7.17184	-1.55658	-8.10646	14.8706	14.4172	28.3883	-19.8644	73.2375	66.5772	22.2634	-21.5281	-64.8334	-3.72494	-0.0255067	-7.14693	14.4913	25.6636	24.3321	-30.987	50.3477	69.3749	33.9253	-40.8512	-36.3817	4.22048	-1.55867	31.8388	-0.790208	-0.828032	46.8337	-9.78423
874	1.24528	-0.286408	17.203	0.522151	-0.227656	1.81951	0.522127	-0.22771	7.63994	0.404827	-0.136918	11.5669	0.0230999	1.58606	13.0852	0.674466	2.86764	-11.7117	-7.1378	-1.54434	-8.00146	14.8954	14.3953	28.3531	-19.9872	73.2192	66.4182	22.2925	-21.5803	-64.8857	-3.73301	-0.0543596	-7.13175	14.4299	25.7818	24.2669	-30.7677	50.2826	69.3892	33.8676	-40.7531	-36.2804	4.21893	-1.56481	31.8597	-0.829218	-0.810603	46.8864	-9.79658
876	1.26977	-0.2988	17.1648	0.531901	-0.234993	1.80258	0.531877	-0.235048	7.62302	0.412588	-0.141766	11.5542	-0.014016	1.61177	13.1663	0.61562	2.92944	-11.5612	-7.12651	-1.56504	-7.86422	14.9339	14.3952	28.302	-20.0743	73.1897	66.2673	22.3295	-21.5937	-64.8876	-3.73019	-0.0592812	-7.09818	14.3448	25.9144	24.1833	-30.552	50.232	69.3844	33.8587	-40.7217	-36.2732	4.21373	-1.52653	31.911	-0.87164	-0.811389	46.9496	-9.80238
878	1.29628	-0.30441	17.1255	0.543099	-0.239517	1.78511	0.543075	-0.239573	7.60554	0.421252	-0.144418	11.5411	-0.0621042	1.62163	13.1812	0.531983	2.9665	-11.5343	-7.10721	-1.6498	-7.77141	14.8932	14.4344	28.3025	-20.1388	73.2446	66.0959	22.3433	-21.6037	-64.9959	-3.72598	-0.0468924	-7.09825	14.2518	25.9598	24.1492	-30.4429	50.244	69.3491	33.8409	-40.6872	-36.2654	4.22068	-1.45352	31.9611	-0.940829	-0.878351	46.9808	-9.77869
880	1.30734	-0.306746	17.0933	0.547784	-0.241358	1.77079	0.547759	-0.241415	7.59122	0.424875	-0.145482	11.5304	-0.0923464	1.62387	13.1781	0.478084	2.98255	-11.5405	-7.09231	-1.7067	-7.72268	14.8539	14.4804	28.3067	-20.1245	73.2847	65.9851	22.3432	-21.5914	-65.038	-3.7176	-0.031577	-7.10088	14.1871	25.9577	24.1456	-30.4146	50.2612	69.308	33.8216	-40.6448	-36.2292	4.22849	-1.38971	31.9861	-0.965053	-0.915275	46.9893	-9.76828
882	1.28526	-0.316738	17.0747	0.537309	-0.24388	1.76257	0.537284	-0.243935	7.583	0.417209	-0.148028	11.5242	-0.106083	1.62726	13.189	0.454272	2.99419	-11.5205	-7.08982	-1.70602	-7.69026	14.8222	14.552	28.2898	-20.0084	73.306	65.9077	22.3404	-21.593	-65.031	-3.70864	-0.0177868	-7.09395	14.1546	25.9261	24.1453	-30.4233	50.278	69.259	33.8044	-40.5938	-36.1582	4.26347	-1.32634	31.9343	-0.936691	-0.90914	46.9304	-9.78077
884	1.16802	-0.379623	17.0878	0.480778	-0.261881	1.76864	0.480751	-0.26193	7.58907	0.376096	-0.165096	11.5287	-0.139027	1.66407	13.3052	0.406461	3.07441	-11.3047	-7.12611	-1.60364	-7.53469	14.7491	14.7707	28.1671	-19.7291	73.3851	65.6628	22.3814	-21.7866	-65.2173	-3.71691	-0.00906552	-7.04778	14.1301	25.9179	24.0338	-30.2896	50.3227	69.1666	33.8089	-40.549	-36.0687	4.45503	-1.16976	31.6034	-0.89761	-0.904125	46.5974	-9.81079
886	1.05026	-0.437725	17.1114	0.424396	-0.27776	1.7793	0.424368	-0.277804	7.59973	0.334959	-0.18057	11.5367	-0.168155	1.69519	13.417	0.363292	3.14268	-11.097	-7.16668	-1.55333	-7.42977	14.6682	14.9733	28.1417	-19.5009	73.4747	65.4072	22.3962	-21.962	-65.3847	-3.72066	0.0120202	-7.02146	14.1098	25.8702	23.9687	-30.2001	50.3955	69.0685	33.8048	-40.4986	-35.9697	4.64665	-1.03472	31.2753	-0.840806	-0.879717	46.2622	-9.86654
888	0.954217	-0.481469	17.1376	0.378696	-0.289119	1.79103	0.378667	-0.289158	7.61146	0.301517	-0.191983	11.5455	-0.18994	1.71336	13.506	0.328803	3.18445	-10.932	-7.2013	-1.56721	-7.40083	14.5963	15.1265	28.2267	-19.3572	73.5607	65.1845	22.3755	-22.0797	-65.4943	-3.71781	0.0414955	-7.01797	14.0915	25.7913	23.9639	-30.1767	50.4799	68.9814	33.7896	-40.4423	-35.8733	4.8068	-0.92611	31.0083	-0.785701	-0.856493	45.9884	-9.93676
890	0.874019	-0.527215	17.1594	0.339778	-0.302635	1.80077	0.339747	-0.30267	7.6212	0.273282	-0.204574	11.5528	-0.207045	1.72387	13.5939	0.299772	3.21042	-10.7688	-7.22436	-1.53715	-7.39128	14.5728	15.2613	28.283	-19.204	73.6254	65.0321	22.3362	-22.1881	-65.583	-3.72024	0.0454388	-6.98845	14.0782	25.7577	23.9347	-30.1541	50.5048	68.9354	33.7813	-40.3856	-35.8094	4.97493	-0.756659	30.7584	-0.818634	-0.941228	45.7649	-9.96634
892	0.814588	-0.571896	17.1526	0.310085	-0.317332	1.79781	0.310053	-0.317364	7.61824	0.252023	-0.217451	11.5505	-0.239176	1.74243	13.7204	0.245643	3.25691	-10.5343	-7.24362	-1.49833	-7.387	14.5658	15.3236	28.2856	-19.1088	73.6625	64.9194	22.3347	-22.2461	-65.645	-3.72467	0.0407102	-6.96733	14.0398	25.8223	23.8515	-30.0307	50.5062	68.9247	33.7844	-40.3535	-35.7857	5.07467	-0.582998	30.561	-0.836992	-1.01833	45.5989	-10.0058
894	0.773023	-0.610111	17.1227	0.288786	-0.330626	1.78461	0.288752	-0.330656	7.60504	0.236955	-0.22874	11.5406	-0.284252	1.76892	13.8743	0.170314	3.32274	-10.2491	-7.26838	-1.46883	-7.35998	14.5632	15.3525	28.2253	-19.0371	73.675	64.8313	22.376	-22.2639	-65.7016	-3.72809	0.036478	-6.95813	13.9812	25.9385	23.7262	-29.8505	50.5057	68.9388	33.8005	-40.3467	-35.7983	5.09968	-0.402755	30.4135	-0.838435	-1.076	45.4787	-10.0469
896	0.735675	-0.624532	17.1168	0.271248	-0.33388	1.78197	0.271213	-0.333908	7.6024	0.224053	-0.232289	11.5386	-0.316531	1.78871	13.9702	0.11696	3.37127	-10.0714	-7.32833	-1.50156	-7.20345	14.5455	15.5471	28.0947	-18.8042	73.6875	64.7324	22.4292	-22.3241	-65.8412	-3.72335	0.0543152	-6.94397	13.9512	25.8531	23.6478	-29.9086	50.5586	68.9361	33.8342	-40.346	-35.8254	5.10145	-0.151551	30.276	-0.915326	-1.17868	45.3533	-10.0055
898	0.694271	-0.611603	17.1252	0.254151	-0.324838	1.78563	0.254117	-0.324864	7.60606	0.210695	-0.226621	11.5413	-0.323384	1.79013	14.028	0.103599	3.37651	-9.96417	-7.40268	-1.55296	-7.09175	14.5093	15.861	28.0311	-18.4428	73.6588	64.645	22.4269	-22.3533	-66.0009	-3.69783	0.0932103	-6.94121	13.9309	25.7021	23.5979	-30.0457	50.6508	68.9403	33.8491	-40.326	-35.8468	5.07237	0.0849573	30.1449	-0.992744	-1.28175	45.2255	-9.96033
900	0.64217	-0.569488	17.1472	0.234738	-0.302145	1.79532	0.234707	-0.30217	7.61575	0.194732	-0.2109	11.5486	-0.303998	1.77078	14.0592	0.130572	3.33392	-9.90626	-7.49094	-1.60833	-7.0576	14.464	16.2553	28.0517	-17.9921	73.5856	64.5734	22.366	-22.3497	-66.1499	-3.6508	0.151225	-6.94601	13.9185	25.5318	23.5537	-30.1989	50.7668	68.9679	33.8346	-40.2693	-35.8388	5.01384	0.282643	30.0055	-1.04778	-1.37153	45.0959	-9.92916
902	0.564836	-0.49564	17.1854	0.206855	-0.263495	1.81215	0.206828	-0.263516	7.63258	0.171419	-0.183792	11.5612	-0.266853	1.73027	14.0992	0.181455	3.24605	-9.83179	-7.61263	-1.66287	-7.06685	14.4542	16.6346	28.1041	-17.571	73.4796	64.5092	22.3077	-22.3762	-66.2149	-3.58884	0.231991	-6.93199	13.9206	25.3976	23.4394	-30.2682	50.8552	69.0607	33.792	-40.1377	-35.7318	4.93664	0.416256	29.8075	-1.04821	-1.43305	44.9673	-9.9159
904	0.471014	-0.405048	17.2232	0.173135	-0.216141	1.82878	0.173113	-0.216159	7.64921	0.14319	-0.150547	11.5736	-0.244122	1.70468	14.1424	0.211869	3.19087	-9.75148	-7.72981	-1.63848	-7.08123	14.4617	16.8021	28.0488	-17.2954	73.4397	64.5163	22.2404	-22.377	-66.2711	-3.5429	0.246156	-6.88673	13.926	25.4018	23.2515	-30.1744	50.9227	69.2211	33.6942	-39.9673	-35.5783	4.80584	0.583213	29.6063	-1.06934	-1.47779	44.8704	-9.88766
906	0.36302	-0.300133	17.2602	0.1344	-0.161333	1.84508	0.134384	-0.161346	7.66551	0.11074	-0.112047	11.5858	-0.245528	1.69911	14.1839	0.206186	3.18133	-9.67455	-7.84027	-1.52953	-7.10276	14.4766	16.7673	27.8907	-17.1583	73.4663	64.5901	22.1702	-22.3553	-66.3454	-3.51529	0.207333	-6.82467	13.9432	25.518	23.0005	-29.9252	50.9807	69.4469	33.5369	-39.7648	-35.3891	4.62131	0.778464	29.4025	-1.10665	-1.50375	44.8044	-9.83972
908	0.241131	-0.167752	17.3181	0.0918469	-0.0933405	1.87064	0.0918379	-0.0933497	7.69107	0.0745986	-0.0639329	11.605	-0.274542	1.69143	14.2068	0.14999	3.17853	-9.63298	-7.97504	-1.39532	-7.20039	14.4693	16.7852	27.8145	-16.9858	73.4562	64.6542	22.1203	-22.3723	-66.4745	-3.48452	0.271612	-6.82918	14.0169	25.5264	22.744	-29.6372	51.0811	69.7335	33.3168	-39.5162	-35.1531	4.40951	0.888981	29.1415	-1.06852	-1.49789	44.7319	-9.78649
910	0.114627	-0.054848	17.3585	0.0457037	-0.0334742	1.88855	0.0456999	-0.0334791	7.70898	0.0362937	-0.0221175	11.6184	-0.317399	1.70746	14.2067	0.0782795	3.2241	-9.6337	-8.11277	-1.22316	-7.24652	14.4739	16.809	27.6873	-16.8519	73.4226	64.6834	22.0868	-22.3946	-66.6419	-3.43853	0.318204	-6.80438	14.1124	25.5109	22.4559	-29.3525	51.1349	70.0201	33.13	-39.258	-34.9127	4.20404	0.92197	28.8933	-0.991992	-1.43797	44.6792	-9.73047
912	-0.00905717	0.0352677	17.3784	-0.0010615	0.0161983	1.89741	-0.00105983	0.0161984	7.71784	-0.00182331	0.0120416	11.6251	-0.36492	1.75657	14.1816	0.0113958	3.33156	-9.68056	-8.24233	-1.04086	-7.23366	14.4912	16.8186	27.5197	-16.7998	73.375	64.653	22.0846	-22.4461	-66.8455	-3.37978	0.333766	-6.75252	14.1908	25.4737	22.1665	-29.099	51.1706	70.24	32.9995	-39.0116	-34.6701	4.01134	0.894828	28.6581	-0.8887	-1.34061	44.6472	-9.6669
914	-0.110207	0.140291	17.3956	-0.0367166	0.070551	1.90507	-0.0367094	0.0705545	7.7255	-0.0319321	0.0504064	11.6308	-0.397851	1.85605	14.1229	-0.00872512	3.52496	-9.78853	-8.33918	-0.966139	-7.25062	14.4979	16.7445	27.4723	-16.9832	73.3474	64.4858	22.1882	-22.6804	-67.1293	-3.33163	0.370467	-6.77818	14.1061	25.3368	22.0206	-28.9391	51.4265	70.1612	32.9266	-38.8264	-34.3806	3.80362	0.84975	28.3835	-0.755633	-1.28749	44.6229	-9.56686
916	-0.209595	0.232863	17.4509	-0.0725982	0.119329	1.92972	-0.0725856	0.119337	7.75015	-0.0618506	0.0845944	11.6493	-0.410624	1.97011	14.08	0.0131042	3.73709	-9.86637	-8.40258	-0.894434	-7.30472	14.4862	16.6125	27.4314	-17.1221	73.3638	64.3421	22.263	-22.825	-67.2301	-3.29841	0.399835	-6.79504	14.0771	25.336	21.8933	-28.7393	51.5431	70.1535	32.8187	-38.661	-34.1235	3.67412	0.979111	27.9932	-0.726695	-1.28028	44.5803	-9.47413
918	-0.303529	0.306934	17.5389	-0.10757	0.159586	1.96889	-0.107554	0.159597	7.78932	-0.0905425	0.112475	11.6787	-0.407957	2.07805	14.0621	0.0600048	3.93214	-9.89735	-8.42858	-0.802285	-7.39828	14.4519	16.4539	27.3788	-17.1425	73.4186	64.2623	22.2915	-22.8412	-67.1271	-3.28541	0.411601	-6.78977	14.1295	25.4894	21.7691	-28.5017	51.4897	70.2553	32.6701	-38.535	-33.9382	3.63382	1.32025	27.5195	-0.834069	-1.34567	44.5187	-9.3998
920	-0.355264	0.357853	17.5953	-0.125973	0.186213	1.99402	-0.125954	0.186226	7.81445	-0.105983	0.131218	11.6976	-0.417848	2.13567	14.0602	0.0642794	4.04063	-9.89987	-8.39378	-0.684817	-7.51777	14.3827	16.3883	27.336	-16.9985	73.4504	64.2468	22.3394	-22.8553	-67.0003	-3.31087	0.382941	-6.78224	14.1568	25.6215	21.7026	-28.3883	51.491	70.2626	32.552	-38.5722	-33.9048	3.64365	1.84947	27.1627	-1.09446	-1.60504	44.4572	-9.34847
922	-0.399464	0.414859	17.6238	-0.140582	0.214871	2.0068	-0.140559	0.214885	7.82723	-0.118717	0.151719	11.7071	-0.426295	2.16204	14.0366	0.0598117	4.09178	-9.94333	-8.38511	-0.579979	-7.68187	14.3331	16.2784	27.3166	-16.904	73.5553	64.2846	22.3428	-22.7782	-66.875	-3.33164	0.353348	-6.79163	14.1787	25.8575	21.6592	-28.1846	51.4248	70.2781	32.4719	-38.6409	-33.9473	3.60111	2.33322	26.9145	-1.29767	-1.81486	44.4293	-9.30032
924	-0.443789	0.48295	17.6242	-0.154351	0.248376	2.00708	-0.154325	0.248392	7.82751	-0.131134	0.175894	11.7074	-0.423476	2.15929	13.9808	0.0655775	4.08569	-10.0469	-8.42205	-0.507328	-7.86346	14.3151	16.0985	27.3174	-16.9291	73.7347	64.3459	22.3131	-22.6388	-66.7801	-3.33401	0.340628	-6.81312	14.1968	26.1733	21.6291	-27.8835	51.3006	70.303	32.4217	-38.7017	-34.0217	3.49493	2.66857	26.7711	-1.3716	-1.92	44.4314	-9.25693
926	-0.489013	0.550626	17.598	-0.168583	0.281749	1.99554	-0.168554	0.281766	7.81598	-0.143894	0.199936	11.6987	-0.38045	2.1241	13.8902	0.13284	4.0051	-10.2147	-8.49601	-0.511266	-7.92461	14.3176	15.8816	27.3073	-17.1341	73.911	64.3077	22.3509	-22.6215	-66.7791	-3.30452	0.37182	-6.80052	14.2011	26.3953	21.5923	-27.6223	51.2502	70.2616	32.3534	-38.7219	-34.0253	3.38353	2.68693	26.7054	-1.22438	-1.94918	44.4105	-9.24619
928	-0.522827	0.625961	17.568	-0.177196	0.317525	1.98234	-0.177163	0.317544	7.80278	-0.152608	0.226131	11.6888	-0.316315	2.05089	13.7834	0.22401	3.84714	-10.4128	-8.58101	-0.52953	-8.01899	14.3565	15.5615	27.311	-17.4527	74.0641	64.3293	22.4299	-22.6727	-66.8014	-3.27003	0.458331	-6.79893	14.2694	26.4353	21.6275	-27.5926	51.2146	70.216	32.2867	-38.7224	-33.9989	3.33862	2.604	26.6808	-1.10163	-1.88763	44.3752	-9.24391
930	-0.541282	0.70206	17.5398	-0.179024	0.352363	1.96993	-0.178988	0.352381	7.79036	-0.156192	0.252054	11.6795	-0.240044	1.94954	13.683	0.325801	3.63321	-10.5995	-8.6656	-0.544915	-8.15915	14.4216	15.179	27.3188	-17.8098	74.1891	64.426	22.5275	-22.7477	-66.8117	-3.23637	0.580021	-6.81933	14.3826	26.3237	21.7294	-27.7624	51.1763	70.1782	32.2195	-38.6979	-33.9466	3.36943	2.47633	26.6716	-1.05354	-1.75929	44.3282	-9.25172
932	-0.53849	0.746769	17.5095	-0.174154	0.371688	1.95651	-0.174115	0.371706	7.77694	-0.153784	0.266806	11.6694	-0.169297	1.85744	13.6513	0.419102	3.43829	-10.6586	-8.73607	-0.553096	-8.26129	14.4695	14.9418	27.27	-17.9955	74.3075	64.5242	22.5703	-22.7106	-66.746	-3.19776	0.646873	-6.86775	14.3835	26.2839	21.81	-27.8043	51.1006	70.1326	32.1322	-38.6018	-33.8538	3.43763	2.30929	26.6215	-1.03728	-1.66476	44.2793	-9.30314
934	-0.534417	0.765976	17.4794	-0.170834	0.379737	1.94316	-0.170795	0.379754	7.76359	-0.151822	0.273027	11.6594	-0.101183	1.8	13.6968	0.519168	3.30756	-10.5739	-8.78159	-0.540983	-8.30909	14.466	14.8569	27.1991	-17.9636	74.3881	64.5766	22.5672	-22.5424	-66.5742	-3.17408	0.669199	-6.91846	14.343	26.3305	21.8333	-27.7077	51.034	70.1225	32.0247	-38.5129	-33.7593	3.48856	2.16968	26.5571	-1.01186	-1.58738	44.2204	-9.34896
936	-0.534277	0.763839	17.4522	-0.170998	0.378763	1.93108	-0.170959	0.378781	7.75151	-0.151889	0.272285	11.6504	-0.0336018	1.77858	13.8061	0.630839	3.24279	-10.37	-8.80066	-0.516336	-8.30403	14.4107	14.9184	27.1283	-17.7391	74.4299	64.5656	22.5244	-22.2918	-66.3395	-3.16239	0.654799	-6.96008	14.2753	26.4363	21.8133	-27.5207	50.9964	70.1258	31.9153	-38.4535	-33.6776	3.51055	2.09053	26.4895	-0.980549	-1.54049	44.1531	-9.38081
938	-0.536847	0.751802	17.4366	-0.173145	0.373687	1.92414	-0.173107	0.373704	7.74457	-0.153176	0.268352	11.6452	0.0452175	1.77422	13.916	0.76961	3.20486	-10.1646	-8.79763	-0.520213	-8.2852	14.3273	15.0955	27.1178	-17.4449	74.4552	64.4817	22.4671	-22.176	-66.2291	-3.12865	0.627709	-6.96688	14.1703	26.4542	21.8593	-27.4996	51.0241	69.9925	31.9043	-38.465	-33.6648	3.52189	2.12871	26.4414	-1.00722	-1.58398	44.0927	-9.41386
940	-0.548677	0.747332	17.428	-0.178712	0.372696	1.92031	-0.178674	0.372714	7.74074	-0.157277	0.267256	11.6423	0.109561	1.74832	14.006	0.874311	3.13347	-9.99672	-8.79527	-0.565237	-8.20946	14.3046	15.2021	27.1442	-17.3847	74.4591	64.3367	22.4032	-22.1835	-66.2972	-3.09705	0.6434	-7.00031	14.1218	26.3719	21.9222	-27.5072	51.0884	69.9126	31.7815	-38.3394	-33.4592	3.5213	2.23148	26.407	-1.05122	-1.6423	44.0275	-9.44182
942	-0.568045	0.752311	17.4219	-0.186798	0.376469	1.91761	-0.186759	0.376488	7.73804	-0.163562	0.269562	11.6403	0.155325	1.66319	14.0683	0.923196	2.96158	-9.88212	-8.80091	-0.637136	-8.10009	14.3631	15.1678	27.1926	-17.6307	74.4547	64.1592	22.3429	-22.3074	-66.5279	-3.07233	0.697626	-7.05708	14.1418	26.2195	21.9819	-27.5037	51.169	69.9164	31.527	-38.056	-33.0501	3.51021	2.36102	26.3774	-1.09265	-1.70362	43.952	-9.46315
944	-0.582397	0.754307	17.4025	-0.192955	0.378507	1.90904	-0.192916	0.378527	7.72947	-0.1683	0.27069	11.6339	0.196027	1.41998	14.0989	0.902889	2.50424	-9.82989	-8.82224	-0.663665	-8.08312	14.5041	14.8817	27.2223	-18.1898	74.4966	64.0367	22.3102	-22.5191	-66.7999	-3.05057	0.713029	-7.06063	14.1833	26.1516	21.9922	-27.4316	51.2076	69.9453	31.2582	-37.7132	-32.624	3.48742	2.41788	26.3197	-1.08102	-1.80764	43.8515	-9.47215
946	-0.590238	0.750522	17.3868	-0.19673	0.377478	1.90205	-0.196691	0.377498	7.72248	-0.171061	0.269679	11.6286	0.200911	1.04827	14.1375	0.768169	1.82722	-9.76477	-8.83271	-0.651571	-8.12377	14.6093	14.6354	27.221	-18.6152	74.5343	64.0013	22.33	-22.7153	-66.9917	-3.04782	0.704756	-7.06176	14.2192	26.0953	21.9895	-27.353	51.2542	70.0103	31.0313	-37.4283	-32.3135	3.48539	2.44599	26.259	-1.08116	-1.84978	43.754	-9.49644
948	-0.592463	0.7438	17.3788	-0.198273	0.374708	1.89849	-0.198234	0.374728	7.71892	-0.17204	0.267508	11.6259	0.170336	0.575755	14.1933	0.530511	0.9807	-9.66711	-8.82821	-0.6143	-8.20777	14.6363	14.5223	27.2024	-18.7769	74.5503	64.0431	22.3919	-22.853	-67.0812	-3.06338	0.68538	-7.06513	14.2392	26.0481	21.9802	-27.2777	51.3093	70.0964	30.8715	-37.2405	-32.1516	3.50805	2.44941	26.2023	-1.10005	-1.82627	43.668	-9.53273
950	-0.595029	0.752027	17.3827	-0.198712	0.378528	1.90025	-0.198673	0.378548	7.72068	-0.17261	0.270337	11.6273	0.131066	0.0768781	14.2563	0.267602	0.0894817	-9.55309	-8.81594	-0.611307	-8.30987	14.5279	14.6447	27.2475	-18.6072	74.5162	64.0809	22.4356	-22.8906	-67.146	-3.0829	0.70204	-7.04528	14.2396	26.0481	21.9557	-27.1829	51.3376	70.1488	30.7916	-37.1614	-32.0971	3.53764	2.41447	26.1556	-1.10657	-1.83342	43.6013	-9.53371
952	-0.603219	0.755549	17.3762	-0.202022	0.380738	1.89738	-0.201982	0.380759	7.71781	-0.175226	0.271778	11.6251	0.10111	-0.381797	14.3549	0.0380104	-0.732433	-9.36967	-8.81861	-0.601399	-8.35668	14.4308	14.7563	27.2614	-18.3731	74.5169	64.0963	22.4136	-22.7928	-67.0806	-3.08276	0.723062	-7.02128	14.228	26.107	21.9268	-27.1022	51.3149	70.151	30.8065	-37.2164	-32.1824	3.57187	2.34685	26.1133	-1.09499	-1.79822	43.5397	-9.55064
954	-0.615627	0.752279	17.3578	-0.20776	0.380307	1.88922	-0.207721	0.380329	7.70965	-0.179493	0.271087	11.619	0.0800108	-0.766996	14.4831	-0.145982	-1.42454	-9.12903	-8.83281	-0.582448	-8.34467	14.3787	14.7984	27.2415	-18.1674	74.564	64.0799	22.3295	-22.5873	-66.8888	-3.06145	0.740598	-6.99922	14.2061	26.2009	21.9022	-27.0585	51.2591	70.1009	30.8992	-37.3861	-32.3769	3.6081	2.26042	26.0731	-1.0733	-1.72854	43.4801	-9.58203
956	-0.620087	0.752322	17.3438	-0.209736	0.380677	1.88298	-0.209696	0.380699	7.70341	-0.180997	0.271235	11.6143	0.0393683	-1.04702	14.5984	-0.32455	-1.91835	-8.91154	-8.81786	-0.58176	-8.33922	14.3628	14.7739	27.2713	-18.1009	74.6215	64.015	22.2535	-22.423	-66.6757	-3.03726	0.752164	-6.99043	14.1676	26.2182	21.9108	-27.1105	51.2741	70.0059	30.9963	-37.5808	-32.5459	3.64446	2.20665	26.0293	-1.09075	-1.71929	43.4218	-9.56769
958	-0.622562	0.749571	17.3326	-0.211066	0.379663	1.87799	-0.211027	0.379684	7.69842	-0.18193	0.27039	11.6106	0.0108886	-1.17841	14.6689	-0.424877	-2.14666	-8.77837	-8.80563	-0.577493	-8.33782	14.3556	14.7581	27.286	-18.0101	74.6815	63.9868	22.1871	-22.2608	-66.4465	-3.02317	0.744911	-6.9637	14.1593	26.2145	21.9116	-27.2184	51.2914	69.9308	31.0701	-37.7363	-32.6702	3.66286	2.14603	25.9887	-1.07719	-1.71818	43.377	-9.57759
960	-0.62293	0.746393	17.3278	-0.211498	0.378295	1.87586	-0.211459	0.378317	7.69629	-0.182167	0.26934	11.609	-0.00162671	-1.15035	14.6841	-0.436808	-2.09097	-8.75054	-8.79986	-0.566461	-8.34897	14.3357	14.7981	27.2768	-17.8206	74.7389	64.023	22.1383	-22.1074	-66.2347	-3.02215	0.72234	-6.91849	14.1755	26.2087	21.8995	-27.3519	51.3023	69.8906	31.1225	-37.8464	-32.7533	3.66613	2.0828	25.9569	-1.03414	-1.71615	43.3478	-9.61627
962	-0.615707	0.757905	17.3446	-0.207356	0.382763	1.88332	-0.207316	0.382785	7.70375	-0.17935	0.272946	11.6146	-0.00869464	-0.970456	14.6393	-0.382427	-1.76109	-8.83605	-8.78598	-0.552875	-8.40413	14.243	15.0218	27.2652	-17.3602	74.7917	64.152	22.1272	-22.0064	-66.1542	-3.03054	0.711137	-6.88076	14.1457	26.2263	21.8911	-27.4408	51.3341	69.8741	31.2058	-37.9806	-32.8574	3.68664	2.07443	25.9503	-1.03967	-1.7193	43.3335	-9.6352
964	-0.606962	0.772122	17.366	-0.202314	0.388296	1.89288	-0.202274	0.388317	7.71331	-0.175928	0.277407	11.6217	-0.0279695	-0.655795	14.5627	-0.2993	-1.18155	-8.98119	-8.77952	-0.550857	-8.45181	14.1447	15.2403	27.2488	-16.9204	74.8174	64.2974	22.1376	-21.9332	-66.1086	-3.0406	0.709046	-6.85955	14.0923	26.3072	21.8955	-27.4227	51.3496	69.8779	31.2779	-38.0694	-32.9316	3.70142	2.0455	25.9515	-1.02568	-1.72079	43.3183	-9.66098
966	-0.598564	0.785667	17.3856	-0.197483	0.393561	1.9016	-0.197442	0.393581	7.72204	-0.172646	0.281653	11.6283	-0.0549138	-0.23483	14.4717	-0.189078	-0.405959	-9.15264	-8.78157	-0.56014	-8.4821	14.061	15.4006	27.2295	-16.5833	74.819	64.4303	22.1584	-21.8789	-66.0711	-3.04838	0.711505	-6.85146	14.0258	26.4393	21.9131	-27.3162	51.3441	69.8916	31.3286	-38.1075	-32.9735	3.70855	1.99681	25.9558	-0.992084	-1.72013	43.3004	-9.69769
968	-0.592884	0.796563	17.3922	-0.194084	0.397874	1.90451	-0.194043	0.397894	7.72494	-0.170377	0.285095	11.6305	-0.0497814	0.22124	14.4027	-0.00616619	0.421062	-9.28116	-8.78387	-0.565813	-8.50951	14.0069	15.4734	27.2147	-16.3882	74.8355	64.5101	22.1595	-21.8308	-66.0214	-3.04616	0.698483	-6.82832	13.9727	26.5352	21.9315	-27.2627	51.3315	69.881	31.3492	-38.1321	-33.0157	3.71784	2.00444	25.9622	-0.998475	-1.72193	43.2892	-9.7449
970	-0.584369	0.800938	17.3977	-0.189982	0.399094	1.90698	-0.189941	0.399114	7.72741	-0.167387	0.286269	11.6323	-0.0409137	0.640997	14.349	0.170366	1.1805	-9.37877	-8.7769	-0.5644	-8.50984	13.992	15.4996	27.1893	-16.293	74.8421	64.5829	22.1574	-21.7718	-65.9689	-3.04503	0.679616	-6.8088	13.9296	26.5896	21.9681	-27.2559	51.3307	69.8505	31.3755	-38.1686	-33.0575	3.73906	2.02847	25.9671	-1.02568	-1.73038	43.2769	-9.77492
972	-0.571548	0.80013	17.4056	-0.184417	0.397691	1.91045	-0.184376	0.39771	7.73088	-0.163136	0.285575	11.6349	-0.0387207	0.993713	14.3062	0.309559	1.82058	-9.45486	-8.76075	-0.556835	-8.48598	14.0068	15.5054	27.1498	-16.2529	74.8293	64.6643	22.1631	-21.7002	-65.9105	-3.04911	0.659152	-6.79509	13.8942	26.6013	22.0197	-27.2927	51.3433	69.8077	31.4125	-38.2155	-33.0945	3.76754	2.05268	25.9709	-1.05527	-1.73615	43.2614	-9.78651
974	-0.553106	0.80348	17.4186	-0.176036	0.397651	1.91623	-0.175995	0.397669	7.73666	-0.156865	0.28608	11.6392	-0.0620187	1.24849	14.2574	0.365423	2.29236	-9.54222	-8.7441	-0.554735	-8.47056	14.009	15.552	27.0993	-16.1396	74.7743	64.7782	22.209	-21.6275	-65.822	-3.06609	0.646953	-6.77962	13.8572	26.5666	22.0592	-27.3643	51.3564	69.7818	31.4453	-38.2329	-33.1037	3.77236	2.03523	25.9803	-1.01383	-1.68669	43.2428	-9.80916
976	-0.535959	0.809235	17.4274	-0.168033	0.398767	1.9201	-0.167991	0.398784	7.74053	-0.15095	0.287424	11.6421	-0.0854277	1.43515	14.2051	0.395363	2.64037	-9.63677	-8.74342	-0.538209	-8.46487	13.9764	15.6372	27.028	-15.9427	74.7247	64.894	22.2681	-21.5634	-65.7538	-3.08011	0.634681	-6.76846	13.809	26.604	22.0927	-27.3521	51.349	69.762	31.4648	-38.2457	-33.1105	3.77319	2.06073	25.9816	-1.01911	-1.67452	43.2148	-9.79945
978	-0.522246	0.818179	17.4307	-0.16128	0.401557	1.9216	-0.161239	0.401573	7.74203	-0.146078	0.289939	11.6432	-0.100315	1.56469	14.1495	0.419172	2.88129	-9.73795	-8.75782	-0.518492	-8.46875	13.9113	15.7449	26.9491	-15.6979	74.6942	64.9944	22.3235	-21.5085	-65.7198	-3.08674	0.627234	-6.76659	13.7529	26.7175	22.1218	-27.2474	51.3209	69.7496	31.4674	-38.251	-33.1115	3.77218	2.11442	25.9736	-1.06426	-1.70089	43.1809	-9.76553
980	-0.513102	0.838067	17.4345	-0.155625	0.409519	1.92329	-0.155583	0.409535	7.74373	-0.142356	0.296251	11.6445	-0.0981699	1.64838	14.088	0.456607	3.03234	-9.85058	-8.7679	-0.568928	-8.48412	13.8401	15.8097	26.9289	-15.5655	74.6916	65.0428	22.3322	-21.4458	-65.7314	-3.08026	0.65709	-6.79231	13.7113	26.8061	22.1554	-27.1364	51.2953	69.7549	31.4484	-38.2158	-33.0703	3.75673	2.04035	25.965	-0.993972	-1.6747	43.1617	-9.78609
982	-0.50764	0.838033	17.4348	-0.153235	0.409053	1.92339	-0.153193	0.409069	7.74382	-0.140539	0.296054	11.6446	-0.0784285	1.71278	14.0483	0.518181	3.1416	-9.9226	-8.7625	-0.594434	-8.44978	13.8247	15.8263	26.9034	-15.5491	74.6846	65.0416	22.3187	-21.4203	-65.7333	-3.08872	0.671114	-6.81248	13.6907	26.8592	22.1602	-27.0382	51.2667	69.7817	31.4272	-38.1632	-33.0095	3.7626	1.99924	25.955	-0.969803	-1.6638	43.1473	-9.79588
984	-0.505387	0.818833	17.432	-0.153838	0.400453	1.92215	-0.153796	0.400469	7.74258	-0.140444	0.289587	11.6437	-0.0420487	1.76332	14.033	0.6041	3.21934	-9.94923	-8.74378	-0.583354	-8.37403	13.8691	15.7932	26.8682	-15.6405	74.6749	65.0055	22.2885	-21.4468	-65.7279	-3.11237	0.664637	-6.81765	13.6901	26.8753	22.1367	-26.9662	51.2283	69.8285	31.3936	-38.0903	-32.9122	3.78888	2.01525	25.9431	-1.00849	-1.68506	43.1333	-9.78551
986	-0.506873	0.814038	17.4302	-0.154888	0.398473	1.92132	-0.154847	0.398489	7.74175	-0.141104	0.28804	11.643	0.00848509	1.7899	14.0213	0.706409	3.24808	-9.96927	-8.73832	-0.571292	-8.35206	13.9244	15.7072	26.8569	-15.7793	74.712	64.9933	22.2458	-21.5322	-65.7814	-3.12304	0.673695	-6.80411	13.6915	26.864	22.1369	-26.9873	51.1784	69.8414	31.4002	-38.0829	-32.8279	3.79427	2.038	25.9264	-1.02769	-1.75668	43.1077	-9.7727
988	-0.501891	0.817224	17.4386	-0.152426	0.399465	1.92508	-0.152385	0.399481	7.74551	-0.139324	0.288939	11.6459	0.0541892	1.79348	14.0246	0.790722	3.23699	-9.96221	-8.71716	-0.603671	-8.35563	13.9657	15.6593	26.8888	-15.9781	74.7113	64.9886	22.1818	-21.7057	-65.8815	-3.13308	0.672389	-6.7742	13.7136	26.9135	22.0249	-26.7196	50.9623	70.1265	30.6982	-37.3443	-31.8694	3.80326	2.07203	25.9106	-1.05708	-1.80227	43.0832	-9.76569
990	-0.489879	0.823644	17.456	-0.146601	0.401302	1.93277	-0.146559	0.401317	7.7532	-0.135082	0.290684	11.6516	0.0866574	1.7821	14.0503	0.844685	3.20395	-9.91416	-8.6757	-0.666406	-8.37818	13.9888	15.6546	26.954	-16.2118	74.651	64.9853	22.1138	-21.9393	-65.9848	-3.14443	0.644104	-6.72474	13.7746	26.9592	21.8595	-26.3214	50.6485	70.5957	29.3942	-36.0976	-30.2952	3.82098	2.11413	25.8959	-1.10011	-1.81423	43.0608	-9.76779
992	-0.477926	0.814262	17.4661	-0.14212	0.396212	1.93726	-0.142079	0.396227	7.75769	-0.131406	0.287166	11.655	0.0916364	1.78084	14.1282	0.851373	3.20022	-9.76944	-8.61597	-0.64563	-8.41751	14.0243	15.5907	26.9966	-16.432	74.5025	64.9771	22.1248	-22.0805	-65.95	-3.1552	0.528397	-6.63549	13.9353	26.6256	22.0356	-26.8745	50.6589	70.5905	28.8037	-35.7879	-29.7955	3.85154	2.16543	25.8767	-1.16156	-1.84773	43.0353	-9.78148
994	-0.473079	0.810447	17.4741	-0.140297	0.394147	1.94079	-0.140256	0.394162	7.76122	-0.12991	0.285739	11.6576	0.0920212	1.8125	14.1912	0.862692	3.25798	-9.65173	-8.57648	-0.62187	-8.42244	13.9749	15.6706	26.9931	-16.3362	74.464	64.8912	22.1354	-22.2569	-65.7041	-3.16787	0.460281	-6.5505	14.1316	26.2332	22.197	-27.5527	50.7343	70.503	28.5626	-35.8223	-29.6379	3.87077	2.15549	25.8584	-1.17262	-1.84005	42.9985	-9.79997
996	-0.475051	0.812939	17.4805	-0.140943	0.395407	1.94364	-0.140902	0.395422	7.76407	-0.130471	0.286641	11.6598	0.0893642	1.8791	14.2224	0.8826	3.38023	-9.59218	-8.56051	-0.612782	-8.38522	13.8593	15.8774	26.9485	-15.9747	74.5007	64.7423	22.1304	-22.4824	-65.2436	-3.18622	0.460114	-6.48716	14.2946	25.9313	22.2573	-28.0821	50.8003	70.424	28.6348	-36.0979	-29.7594	3.8774	2.08803	25.8451	-1.13518	-1.79325	42.9562	-9.82096
998	-0.474586	0.80392	17.4852	-0.141475	0.391421	1.94574	-0.141435	0.391436	7.76617	-0.130615	0.283628	11.6613	0.0674098	1.96617	14.2219	0.876052	3.54685	-9.59135	-8.54091	-0.620005	-8.3185	13.8588	15.9537	26.9168	-15.9131	74.155	64.6679	22.1344	-22.7794	-64.6626	-3.2221	0.476001	-6.46827	14.2068	26.0276	22.1983	-28.1328	50.7429	70.3906	29.1674	-36.683	-30.5412	3.89428	2.05062	25.8516	-1.13146	-1.77099	42.9414	-9.84125
1000	-0.472352	0.797477	17.4862	-0.141027	0.388415	1.94614	-0.140987	0.38843	7.76657	-0.130089	0.281409	11.6616	0.0352754	2.04139	14.2004	0.847057	3.69572	-9.63002	-8.51666	-0.640141	-8.29538	13.8274	15.9734	26.8807	-15.6629	74.3814	64.5951	22.0119	-22.6395	-63.895	-3.26931	0.50653	-6.48884	14.0315	26.3401	22.015	-27.7035	50.7669	70.4489	29.5106	-37.0763	-30.9742	3.89488	2.02031	25.8544	-1.11184	-1.76641	42.927	-9.8685
1002	-0.468692	0.795217	17.4861	-0.139611	0.387123	1.9461	-0.139571	0.387137	7.76653	-0.128948	0.280533	11.6616	-0.00287754	2.09458	14.1675	0.799061	3.80682	-9.69073	-8.49492	-0.668697	-8.31748	13.7811	15.9156	26.8409	-15.2518	75.1804	64.5265	21.8177	-22.0854	-62.9351	-3.31791	0.544942	-6.53658	13.8512	26.7521	21.762	-26.9445	50.9117	70.5836	29.5225	-37.1495	-30.8813	3.87975	1.99138	25.8464	-1.0724	-1.77158	42.903	-9.90312
1004	-0.466305	0.791471	17.5002	-0.138849	0.385295	1.95235	-0.13881	0.38531	7.77278	-0.128258	0.279217	11.6663	-0.0388259	2.12141	14.1422	0.744778	3.86921	-9.73779	-8.51232	-0.694231	-8.30983	13.9134	15.6457	26.8085	-15.2056	75.7251	64.4725	21.9243	-21.6804	-61.735	-3.3317	0.576724	-6.57018	13.8411	26.9896	21.6549	-26.4132	51.1696	70.6877	29.2389	-36.9343	-30.5672	3.87416	1.9426	25.8188	-1.03044	-1.74432	42.8497	-9.94238
1006	-0.460545	0.786507	17.5104	-0.136718	0.382653	1.95687	-0.136679	0.382667	7.7773	-0.126495	0.277378	11.6697	-0.0749136	2.13502	14.1553	0.684065	3.90785	-9.71394	-8.53225	-0.700826	-8.31137	14.1205	15.3011	26.7841	-15.4288	75.7121	64.6012	22.0713	-21.2343	-60.707	-3.34122	0.592563	-6.57401	13.9285	26.9122	21.6887	-26.4195	51.2802	70.6966	29.0801	-36.752	-30.3229	3.87809	1.94077	25.7953	-1.02392	-1.75588	42.8039	-9.96715
1008	-0.451389	0.779626	17.5136	-0.13327	0.378883	1.95828	-0.133231	0.378897	7.77871	-0.123677	0.27478	11.6707	-0.109025	2.14245	14.2099	0.623343	3.93467	-9.61328	-8.54622	-0.687465	-8.32151	14.3354	14.9897	26.7611	-15.7812	75.186	64.8962	22.1967	-20.7387	-59.9767	-3.35244	0.593584	-6.55621	14.0516	26.6119	21.8202	-26.8422	51.2374	70.6103	29.1295	-36.6916	-30.2353	3.88863	1.98269	25.7812	-1.04828	-1.80448	42.7734	-9.97906
1010	-0.443302	0.768487	17.511	-0.130653	0.373333	1.95711	-0.130614	0.373346	7.77754	-0.121369	0.270796	11.6699	-0.134534	2.15789	14.2877	0.580602	3.9728	-9.4692	-8.55158	-0.6695	-8.30448	14.3611	15.0371	26.707	-15.7167	74.7369	65.1349	22.2943	-20.2653	-59.621	-3.3606	0.594541	-6.57189	14.0101	26.6443	21.8597	-26.7931	51.295	70.4982	29.2754	-36.7871	-30.301	3.88591	2.00212	25.781	-1.04221	-1.82009	42.757	-10.0186
1012	-0.434627	0.755754	17.5221	-0.127886	0.367045	1.962	-0.127848	0.367059	7.78243	-0.118899	0.266273	11.6735	-0.14002	2.17587	14.3583	0.575375	4.00784	-9.33781	-8.56949	-0.640288	-8.30005	14.3838	15.1003	26.6769	-15.6096	74.4503	65.2975	22.4891	-19.9986	-59.4362	-3.37518	0.603832	-6.60048	13.9219	26.7717	21.8541	-26.5683	51.3327	70.4425	29.4772	-36.8788	-30.4465	3.90522	1.95042	25.7467	-1.03959	-1.79835	42.731	-9.98801
1014	-0.423626	0.740735	17.5498	-0.124263	0.359576	1.97427	-0.124225	0.359589	7.7947	-0.115709	0.260922	11.6827	-0.125628	2.19464	14.4147	0.606967	4.03672	-9.23219	-8.59621	-0.597761	-8.3102	14.4425	15.1132	26.6777	-15.55	74.3275	65.3869	22.7603	-19.9351	-59.4122	-3.39503	0.620123	-6.63365	13.8185	26.9121	21.8259	-26.2814	51.3457	70.4385	29.7042	-36.9392	-30.6204	3.94968	1.8119	25.6663	-1.03517	-1.73195	42.6791	-9.88557
1016	-0.402041	0.716374	17.5885	-0.116759	0.347144	1.99144	-0.116723	0.347156	7.81187	-0.109302	0.252109	11.6956	-0.105664	2.21167	14.4618	0.648282	4.06029	-9.1438	-8.59493	-0.533082	-8.30937	14.5336	15.1203	26.6895	-15.5879	74.2098	65.4746	22.8823	-19.8623	-59.777	-3.40677	0.63131	-6.65647	13.7187	26.9094	21.8484	-26.1972	51.4127	70.3573	29.9264	-37.0576	-30.7332	4.00349	1.56078	25.5285	-0.975553	-1.59001	42.5493	-9.79063
1018	-0.388917	0.697007	17.6185	-0.112567	0.337593	2.00473	-0.112532	0.337604	7.82516	-0.105555	0.245238	11.7056	-0.070426	2.22125	14.519	0.714204	4.06461	-9.03633	-8.58414	-0.482822	-8.28488	14.5997	15.1691	26.6861	-15.6247	74.0077	65.5152	23.0344	-19.7964	-60.0699	-3.41002	0.613995	-6.64648	13.6742	26.827	21.8719	-26.2369	51.4351	70.3067	29.965	-36.99	-30.6293	4.03335	1.37015	25.4248	-0.921575	-1.49405	42.4437	-9.73854
1020	-0.386653	0.685026	17.6348	-0.112543	0.332167	2.01197	-0.112509	0.332179	7.8324	-0.10519	0.241186	11.711	-0.0256315	2.22231	14.5881	0.793919	4.04996	-8.90694	-8.56986	-0.450833	-8.24302	14.6297	15.2539	26.6623	-15.635	73.7666	65.5009	23.2252	-19.7755	-60.223	-3.40974	0.571975	-6.60969	13.6913	26.6996	21.886	-26.3562	51.4085	70.309	29.8229	-36.7435	-30.3417	4.03923	1.28309	25.3758	-0.893781	-1.4687	42.3866	-9.73225
1022	-0.386302	0.675908	17.639	-0.11314	0.328146	2.01379	-0.113106	0.328158	7.83423	-0.105379	0.238142	11.7124	0.000638583	2.21549	14.657	0.837009	4.02804	-8.77854	-8.56252	-0.412873	-8.22257	14.6456	15.291	26.6203	-15.6203	73.806	65.4272	23.3279	-20.0065	-60.4377	-3.42963	0.544313	-6.59397	13.7489	26.6138	21.8916	-26.4313	51.4058	70.3675	29.6858	-36.5657	-30.1511	4.05863	1.29224	25.3699	-0.919949	-1.48713	42.378	-9.73836
1024	-0.385922	0.668995	17.6413	-0.113543	0.325088	2.01483	-0.113509	0.3251	7.83526	-0.105487	0.235831	11.7131	0.0090224	2.21012	14.7124	0.848555	4.01544	-8.67546	-8.54964	-0.386454	-8.2283	14.6165	15.3658	26.6123	-15.5351	73.8414	65.3571	23.4373	-20.1546	-60.623	-3.44834	0.530172	-6.59205	13.77	26.577	21.8885	-26.458	51.4147	70.4113	29.6352	-36.502	-30.1108	4.07024	1.35722	25.3742	-0.972087	-1.53729	42.3766	-9.73214
1026	-0.386251	0.663901	17.642	-0.114109	0.322884	2.01514	-0.114075	0.322896	7.83557	-0.10577	0.234147	11.7134	0.00187163	2.21007	14.7528	0.834318	4.01826	-8.60071	-8.53243	-0.375059	-8.25186	14.5509	15.4638	26.6381	-15.4098	73.8551	65.2987	23.5411	-20.1886	-60.7557	-3.4614	0.528541	-6.60063	13.7468	26.6014	21.8721	-26.4193	51.4275	70.4317	29.6792	-36.5497	-30.2086	4.06976	1.44636	25.3811	-1.02934	-1.60507	42.3746	-9.71409
1028	-0.394499	0.660035	17.629	-0.118063	0.321866	2.00935	-0.11803	0.321878	7.82979	-0.108664	0.233134	11.709	-0.010056	2.22188	14.7898	0.815944	4.04444	-8.53191	-8.52666	-0.377979	-8.24536	14.4992	15.461	26.6389	-15.3906	74.0588	65.2092	23.487	-20.318	-60.8168	-3.4701	0.530484	-6.60536	13.7298	26.732	21.8129	-26.2448	51.4117	70.4764	29.7328	-36.615	-30.2966	4.05471	1.48289	25.3998	-1.0317	-1.6545	42.3867	-9.72591
1030	-0.402953	0.660708	17.6146	-0.121732	0.322852	2.00297	-0.121699	0.322865	7.8234	-0.111473	0.233637	11.7043	-0.0171105	2.23318	14.8046	0.806903	4.06771	-8.50443	-8.5289	-0.391765	-8.25601	14.5107	15.3409	26.6615	-15.5456	74.2035	65.1369	23.4513	-20.4126	-60.8155	-3.47518	0.536753	-6.62173	13.731	26.8287	21.7895	-26.1473	51.3976	70.4892	29.8119	-36.7155	-30.4277	4.04225	1.48453	25.4086	-1.02821	-1.68849	42.4012	-9.70734
1032	-0.407882	0.664385	17.6046	-0.123602	0.324865	1.99854	-0.123568	0.324877	7.81897	-0.113	0.235022	11.7009	-0.0173577	2.23961	14.796	0.809127	4.07946	-8.52025	-8.53389	-0.408903	-8.2817	14.5747	15.1475	26.7038	-15.8213	74.2504	65.093	23.4613	-20.4432	-60.775	-3.47826	0.543782	-6.64514	13.7476	26.8623	21.8106	-26.1588	51.3894	70.4665	29.9066	-36.8359	-30.5862	4.03614	1.46182	25.4032	-1.03307	-1.71098	42.4152	-9.64249
1034	-0.400248	0.660532	17.6117	-0.120566	0.322549	2.00168	-0.120533	0.322561	7.82211	-0.110583	0.233484	11.7033	-0.0190649	2.23701	14.7776	0.805609	4.07526	-8.55448	-8.51985	-0.403096	-8.26635	14.5938	15.0822	26.7192	-15.9262	74.2787	65.0792	23.4523	-20.3881	-60.7808	-3.48628	0.537176	-6.64349	13.7472	26.8555	21.8319	-26.1925	51.3793	70.4454	29.9786	-36.9133	-30.6766	4.03457	1.45041	25.3841	-1.06432	-1.74745	42.4212	-9.5166
1036	-0.394081	0.660816	17.6196	-0.117829	0.322167	2.00516	-0.117796	0.322179	7.8256	-0.108511	0.233373	11.7059	0.00220067	2.22433	14.7482	0.840409	4.04405	-8.60889	-8.51121	-0.391427	-8.2684	14.5795	15.097	26.7263	-15.8965	74.2758	65.0835	23.4737	-20.3499	-60.7875	-3.48633	0.53053	-6.63106	13.7456	26.8395	21.8645	-26.257	51.3666	70.4111	30.0437	-36.9845	-30.7555	4.02772	1.43338	25.3813	-1.07964	-1.74273	42.4572	-9.40227
1038	-0.392425	0.666635	17.6244	-0.116614	0.324582	2.00732	-0.11658	0.324594	7.82775	-0.107754	0.235256	11.7075	0.044827	2.20223	14.7106	0.910736	3.98763	-8.67825	-8.51197	-0.379112	-8.29027	14.5366	15.1761	26.7273	-15.7589	74.237	65.0931	23.5494	-20.3598	-60.7899	-3.47809	0.529157	-6.61347	13.7441	26.8259	21.897	-26.3285	51.3542	70.372	30.0942	-37.046	-30.8222	4.01964	1.41662	25.3976	-1.08545	-1.70403	42.5251	-9.31292
1040	-0.394346	0.673615	17.6273	-0.116872	0.327801	2.0086	-0.116838	0.327813	7.82903	-0.10815	0.237646	11.7085	0.08203	2.17271	14.6739	0.968354	3.91972	-8.74632	-8.5175	-0.369735	-8.29613	14.4843	15.2874	26.7267	-15.6111	74.129	65.0707	23.7465	-20.4303	-60.8089	-3.4723	0.54606	-6.60214	13.7353	26.8188	21.877	-26.3152	51.3577	70.3749	30.0826	-37.0514	-30.825	4.04031	1.44327	25.415	-1.15836	-1.71215	42.5982	-9.23166
1042	-0.395443	0.677283	17.6259	-0.11705	0.329498	2.00797	-0.117016	0.32951	7.82841	-0.108391	0.238903	11.708	0.0992701	2.14995	14.6407	0.99209	3.8716	-8.8082	-8.51466	-0.378072	-8.24967	14.4307	15.3708	26.6692	-15.506	74.0523	65.0292	23.9338	-20.5884	-60.7917	-3.46993	0.546822	-6.59497	13.7292	26.8439	21.8496	-26.2733	51.3514	70.3843	30.074	-37.0499	-30.8109	4.05475	1.44451	25.421	-1.20809	-1.74578	42.6605	-9.13245
1044	-0.396119	0.679149	17.6201	-0.1172	0.330367	2.00544	-0.117166	0.33038	7.82587	-0.10856	0.239543	11.7061	0.0976626	2.13814	14.6113	0.985567	3.85052	-8.86316	-8.50684	-0.405044	-8.15679	14.3823	15.4041	26.5622	-15.4619	74.0431	64.9725	24.0583	-20.7839	-60.7416	-3.46574	0.531888	-6.58925	13.7268	26.8983	21.8277	-26.225	51.3307	70.3891	30.0796	-37.0544	-30.7985	4.05733	1.40701	25.4174	-1.21779	-1.78667	42.7144	-9.02292
1046	-0.403175	0.691552	17.6122	-0.119276	0.33638	2.00191	-0.119241	0.336393	7.82235	-0.110495	0.243906	11.7035	0.102245	2.13873	14.5824	0.994957	3.84968	-8.91665	-8.52527	-0.438093	-8.08016	14.3516	15.3664	26.4866	-15.4745	74.1551	64.9074	24.027	-20.7741	-60.722	-3.43236	0.537287	-6.57304	13.7198	26.9462	21.8223	-26.2157	51.3011	70.3753	30.0799	-37.0727	-30.826	4.05729	1.34445	25.4273	-1.20408	-1.76904	42.7923	-8.96261
1048	-0.410609	0.703178	17.6039	-0.121582	0.342084	1.99828	-0.121546	0.342097	7.81871	-0.112582	0.248023	11.7007	0.0971554	2.1464	14.5552	0.989389	3.86535	-8.96703	-8.53632	-0.482726	-8.01751	14.3374	15.3002	26.4448	-15.5544	74.2662	64.8316	23.9807	-20.7587	-60.7168	-3.40782	0.549719	-6.56032	13.7247	26.9814	21.8143	-26.2063	51.277	70.3579	30.0917	-37.0816	-30.8224	4.06109	1.26061	25.442	-1.1765	-1.74675	42.8724	-8.91638
1050	-0.417312	0.711343	17.5962	-0.123853	0.346211	1.99486	-0.123818	0.346224	7.81529	-0.114544	0.250963	11.6982	0.0837379	2.15589	14.529	0.969358	3.88751	-9.01579	-8.53622	-0.530154	-7.97713	14.3315	15.2304	26.4384	-15.6713	74.357	64.7493	23.952	-20.7889	-60.7359	-3.39907	0.564821	-6.55533	13.741	27.0029	21.7996	-26.186	51.2634	70.3457	30.1136	-37.0782	-30.7825	4.0667	1.15972	25.4596	-1.13433	-1.72954	42.9461	-8.88325
1052	-0.424924	0.71544	17.5893	-0.12686	0.348632	1.99182	-0.126824	0.348645	7.81225	-0.116947	0.252581	11.6959	0.0788308	2.15304	14.4979	0.960266	3.88396	-9.07377	-8.54152	-0.54036	-7.98608	14.2965	15.2107	26.4638	-15.6944	74.4845	64.6723	23.9292	-20.8898	-60.8402	-3.39957	0.574976	-6.56248	13.7544	27.0196	21.7766	-26.142	51.2644	70.3658	30.1314	-37.076	-30.7549	4.05521	1.04236	25.4794	-1.05168	-1.71178	42.9986	-8.89128
1054	-0.429302	0.718046	17.5835	-0.128571	0.350132	1.98922	-0.128535	0.350145	7.80965	-0.118323	0.253593	11.6939	0.082224	2.13918	14.4776	0.961768	3.85735	-9.11159	-8.54441	-0.544847	-8.01614	14.2643	15.2327	26.4854	-15.6755	74.5575	64.6336	23.9454	-21.0688	-60.9014	-3.39515	0.579563	-6.57335	13.7543	27.0315	21.7692	-26.1016	51.2833	70.3682	30.1028	-37.0718	-30.7239	4.05342	0.966643	25.4894	-1.00614	-1.67412	43.0307	-8.89927
1056	-0.429872	0.718839	17.5788	-0.128763	0.350523	1.98713	-0.128727	0.350536	7.80757	-0.118492	0.253872	11.6924	0.092089	2.11735	14.4708	0.971617	3.81387	-9.12471	-8.54214	-0.552148	-8.04778	14.2571	15.2537	26.4958	-15.6928	74.557	64.6365	23.9808	-21.2573	-60.919	-3.38527	0.578515	-6.58481	13.7414	27.0331	21.7817	-26.0832	51.2738	70.3527	30.0601	-37.0341	-30.6844	4.06189	0.940017	25.4883	-1.00412	-1.62881	43.0455	-8.89642
1058	-0.4281	0.713515	17.5757	-0.128433	0.348041	1.98574	-0.128397	0.348055	7.80618	-0.118089	0.252038	11.6913	0.0997759	2.09964	14.4727	0.978816	3.77877	-9.12139	-8.52896	-0.565981	-8.03094	14.3418	15.0973	26.5053	-16.0387	74.4884	64.6639	23.9144	-21.1624	-61.0302	-3.38344	0.571562	-6.5924	13.7287	27.0059	21.8043	-26.1194	51.0445	70.3687	30.1692	-36.8108	-30.5922	4.05573	0.928849	25.4839	-0.989133	-1.65289	43.0549	-8.88092
1060	-0.426501	0.70678	17.5731	-0.128295	0.344956	1.98461	-0.128259	0.344969	7.80504	-0.11779	0.24974	11.6905	0.103532	2.0845	14.473	0.979892	3.74983	-9.12119	-8.51184	-0.599973	-7.9895	14.4462	14.8999	26.5157	-16.4493	74.4044	64.6837	23.8375	-20.9728	-61.0901	-3.38628	0.571525	-6.60162	13.733	26.9254	21.8526	-26.2906	50.7001	70.3875	30.4095	-36.6398	-30.6724	4.05402	0.945192	25.4795	-0.998196	-1.66214	43.0592	-8.85824
1062	-0.426006	0.700117	17.5703	-0.128635	0.341994	1.98333	-0.128599	0.342008	7.80376	-0.117857	0.247504	11.6895	0.103092	2.07299	14.4698	0.974821	3.72905	-9.12752	-8.49515	-0.647889	-7.93282	14.546	14.7046	26.5243	-16.8382	74.3266	64.6841	23.7872	-20.7902	-61.0959	-3.39182	0.579523	-6.61302	13.7407	26.8279	21.9083	-26.5209	50.3474	70.4015	30.7042	-36.5862	-30.9129	4.0596	0.985517	25.4768	-1.03218	-1.65097	43.0598	-8.83306
1064	-0.427433	0.694594	17.5642	-0.129727	0.339689	1.98064	-0.129692	0.339702	7.80107	-0.118529	0.24571	11.6875	0.100217	2.06835	14.4679	0.967887	3.72169	-9.1312	-8.48781	-0.671648	-7.87676	14.6166	14.5529	26.5215	-17.127	74.266	64.6505	23.8571	-20.8833	-61.175	-3.39424	0.587458	-6.62526	13.6655	26.8978	21.8786	-26.3958	50.3363	70.3986	30.7364	-36.6779	-31.0408	4.06727	1.03913	25.4784	-1.06958	-1.6807	43.0605	-8.81805
1066	-0.429641	0.691406	17.5581	-0.130968	0.33847	1.97792	-0.130933	0.338484	7.79835	-0.119381	0.24472	11.6855	0.0980519	2.07199	14.4649	0.965417	3.7291	-9.1368	-8.4955	-0.677596	-7.83621	14.6457	14.4738	26.4839	-17.2245	74.3169	64.6331	23.844	-20.9648	-61.2404	-3.39365	0.590559	-6.62879	13.6212	26.9677	21.8464	-26.2714	50.4302	70.3845	30.6839	-36.8291	-31.1272	4.07756	1.04827	25.4699	-1.08578	-1.69184	43.0541	-8.80914
1068	-0.431987	0.69087	17.5529	-0.132048	0.338426	1.9756	-0.132014	0.338439	7.79603	-0.120187	0.244617	11.6837	0.096463	2.08161	14.4593	0.966335	3.74716	-9.14685	-8.51485	-0.671588	-7.81098	14.6342	14.4739	26.4157	-17.1407	74.4534	64.6393	23.7458	-20.9932	-61.2791	-3.39036	0.589704	-6.62389	13.6228	26.9966	21.829	-26.222	50.5636	70.3634	30.5949	-36.995	-31.1802	4.08835	1.0077	25.4523	-1.07585	-1.676	43.0412	-8.80682
1070	-0.432813	0.692904	17.5497	-0.132247	0.339383	1.97418	-0.132212	0.339396	7.79461	-0.120397	0.24532	11.6827	0.0896832	2.08741	14.4471	0.95656	3.76019	-9.16956	-8.52425	-0.676445	-7.78074	14.5934	14.5579	26.3563	-16.9993	74.4752	64.6465	23.7597	-21.075	-61.3084	-3.38693	0.59513	-6.62127	13.6261	26.9633	21.8187	-26.2378	50.6865	70.346	30.51	-37.0923	-31.2044	4.0913	0.956264	25.4441	-1.04768	-1.6517	43.0317	-8.81674
1072	-0.434149	0.6963	17.5472	-0.132555	0.340979	1.97307	-0.13252	0.340993	7.7935	-0.120729	0.246493	11.6818	0.0896259	2.08678	14.4365	0.956513	3.75899	-9.18917	-8.53897	-0.678119	-7.75777	14.5843	14.6175	26.3067	-16.9219	74.442	64.664	23.7853	-21.1398	-61.3653	-3.37941	0.599795	-6.6214	13.6181	26.9473	21.8154	-26.2347	50.7621	70.3297	30.46	-37.1312	-31.1803	4.09223	0.90251	25.4369	-1.01477	-1.62869	43.0211	-8.82428
1074	-0.436455	0.700336	17.5453	-0.133234	0.342937	1.97225	-0.133199	0.34295	7.79268	-0.121361	0.247914	11.6812	0.0970959	2.08029	14.4297	0.967818	3.74431	-9.20195	-8.55909	-0.676303	-7.74261	14.6125	14.6292	26.2703	-16.9308	74.3786	64.6886	23.802	-21.1709	-61.4477	-3.36827	0.602351	-6.62212	13.5971	26.9616	21.8149	-26.1973	50.7901	70.316	30.4415	-37.1177	-31.1166	4.0917	0.861248	25.4304	-0.983108	-1.61479	43.0069	-8.83554
1076	-0.439984	0.703821	17.5442	-0.134494	0.344755	1.97176	-0.134458	0.344768	7.7922	-0.122418	0.249193	11.6809	0.103692	2.07379	14.428	0.977385	3.72999	-9.20515	-8.57258	-0.681513	-7.72502	14.6354	14.6109	26.2506	-16.971	74.3508	64.6983	23.8035	-21.1592	-61.5066	-3.35814	0.603431	-6.61105	13.5746	26.9821	21.798	-26.146	50.8175	70.3095	30.3975	-37.07	-31.0605	4.08628	0.880945	25.4298	-0.962582	-1.63436	42.9805	-8.8857
1078	-0.442142	0.705018	17.5493	-0.135331	0.345461	1.97405	-0.135296	0.345475	7.79448	-0.123088	0.249668	11.6826	0.110729	2.07068	14.4171	0.989291	3.72158	-9.2252	-8.58083	-0.685246	-7.72387	14.6562	14.597	26.2565	-17.004	74.3372	64.717	23.7961	-21.1371	-61.5613	-3.35324	0.602023	-6.60413	13.5669	26.988	21.7942	-26.1182	50.8431	70.317	30.3601	-37.0305	-31.0174	4.08155	0.901309	25.4344	-0.931843	-1.633	42.9545	-8.98319
1080	-0.443795	0.705781	17.5591	-0.135977	0.34594	1.97841	-0.135941	0.345954	7.79884	-0.123599	0.249987	11.6858	0.119337	2.06989	14.3995	1.00513	3.71674	-9.25777	-8.58737	-0.685908	-7.74253	14.67	14.5948	26.285	-17.0149	74.3302	64.7453	23.7907	-21.1104	-61.6051	-3.35183	0.600823	-6.6025	13.5751	26.9819	21.8059	-26.1179	50.8668	70.3338	30.3378	-37.0181	-30.9985	4.08102	0.909521	25.4402	-0.895967	-1.60433	42.9273	-9.1075
1082	-0.451031	0.716564	17.562	-0.138249	0.351265	1.97972	-0.138213	0.35128	7.80015	-0.125635	0.253824	11.6868	0.135298	2.06209	14.3975	1.03122	3.69649	-9.26141	-8.60647	-0.683967	-7.78213	14.6591	14.5922	26.3195	-16.9936	74.3177	64.7651	23.8293	-21.074	-61.6081	-3.34339	0.611535	-6.59486	13.5867	27.0029	21.8145	-26.1169	50.8828	70.3344	30.3399	-37.0633	-31.0378	4.0959	0.91203	25.432	-0.901712	-1.57305	42.8782	-9.16025
1084	-0.461537	0.726154	17.5603	-0.14206	0.356335	1.97898	-0.142023	0.35635	7.79942	-0.128806	0.257372	11.6863	0.147908	2.05424	14.4121	1.05075	3.67754	-9.23412	-8.63144	-0.68547	-7.80184	14.6418	14.6003	26.3349	-16.9535	74.27	64.7787	23.8658	-20.9963	-61.5272	-3.32259	0.628589	-6.58969	13.5885	27.0145	21.8181	-26.1215	50.8865	70.3247	30.3483	-37.1112	-31.0943	4.10157	0.905881	25.4223	-0.888662	-1.55671	42.8378	-9.2077
1086	-0.473371	0.731493	17.5549	-0.146811	0.35965	1.97661	-0.146774	0.359665	7.79705	-0.132569	0.259548	11.6845	0.154014	2.04979	14.4386	1.05942	3.66733	-9.18502	-8.65836	-0.687074	-7.79978	14.6229	14.6157	26.3294	-16.9004	74.1937	64.7838	23.898	-20.8876	-61.3806	-3.29436	0.647109	-6.58934	13.588	27.0085	21.8171	-26.1426	50.8798	70.3118	30.359	-37.1529	-31.153	4.09716	0.898695	25.4132	-0.857789	-1.55718	42.8111	-9.25847
1088	-0.480277	0.72859	17.5482	-0.150088	0.358944	1.97364	-0.150051	0.358959	7.79408	-0.134976	0.258811	11.6823	0.149223	2.05749	14.4536	1.05323	3.68326	-9.15695	-8.67471	-0.66626	-7.81034	14.6077	14.6073	26.3256	-16.855	74.1465	64.7669	23.9615	-20.8174	-61.2837	-3.28748	0.648892	-6.59769	13.6397	26.9797	21.8184	-26.2355	50.8755	70.3235	30.376	-37.2141	-31.1955	4.10528	0.929014	25.4018	-0.876173	-1.55926	42.789	-9.29262
1090	-0.486295	0.734028	17.543	-0.152284	0.36182	1.97134	-0.152246	0.361835	7.79177	-0.136801	0.260821	11.6806	0.151681	2.06535	14.4622	1.06043	3.69668	-9.14069	-8.69975	-0.650114	-7.82775	14.5775	14.6231	26.3093	-16.7663	74.1039	64.7635	24.0497	-20.794	-61.2328	-3.27636	0.662719	-6.6009	13.6665	26.9751	21.8068	-26.2796	50.8708	70.3345	30.3819	-37.2465	-31.2212	4.1067	0.940999	25.392	-0.877701	-1.57129	42.7715	-9.31254
1092	-0.492538	0.748661	17.5404	-0.153812	0.368744	1.97021	-0.153774	0.36876	7.79064	-0.138383	0.2659	11.6797	0.163628	2.07089	14.4663	1.08413	3.70224	-9.13273	-8.73262	-0.643692	-7.85561	14.5242	14.6889	26.2885	-16.5939	74.0705	64.7819	24.1244	-20.7842	-61.186	-3.25576	0.688649	-6.5972	13.6581	26.9913	21.7869	-26.2799	50.8631	70.3367	30.382	-37.2523	-31.2444	4.10004	0.930955	25.3847	-0.85475	-1.58809	42.7553	-9.32692
1094	-0.500449	0.76045	17.5425	-0.156298	0.374566	1.97115	-0.15626	0.374582	7.79158	-0.140611	0.270094	11.6804	0.176491	2.07552	14.4696	1.10918	3.70582	-9.12615	-8.75299	-0.643167	-7.90847	14.4309	14.8698	26.301	-16.2084	74.0799	64.8279	24.0226	-20.6284	-60.9484	-3.22559	0.701581	-6.59332	13.6396	26.9707	21.7901	-26.3655	50.8395	70.3256	30.4126	-37.278	-31.327	4.09551	0.936754	25.3813	-0.834585	-1.58056	42.7291	-9.37049
1096	-0.507281	0.765106	17.5423	-0.158906	0.377171	1.97108	-0.158868	0.377187	7.79151	-0.142726	0.271877	11.6804	0.185923	2.08015	14.4826	1.12771	3.71077	-9.10167	-8.7612	-0.6399	-7.98234	14.3266	15.0822	26.3604	-15.7946	74.1261	64.8478	23.9123	-20.4661	-60.7147	-3.20033	0.698808	-6.59068	13.6506	26.9065	21.813	-26.5465	50.8286	70.2787	30.4797	-37.3677	-31.4268	4.09914	0.949874	25.3716	-0.826575	-1.57714	42.6992	-9.42387
1098	-0.512465	0.761436	17.538	-0.161489	0.375988	1.96919	-0.16145	0.376005	7.78962	-0.144582	0.270828	11.6789	0.190111	2.08637	14.5099	1.13691	3.7207	-9.05074	-8.75772	-0.629444	-8.06784	14.2343	15.2661	26.458	-15.4406	74.205	64.8382	23.8187	-20.3094	-60.5112	-3.18293	0.680014	-6.58707	13.6884	26.8179	21.8456	-26.7929	50.8262	70.1988	30.5822	-37.5222	-31.5431	4.10863	0.965921	25.3546	-0.827453	-1.58187	42.6682	-9.47954
1100	-0.516296	0.750698	17.5294	-0.164071	0.371593	1.96534	-0.164032	0.37161	7.78578	-0.146236	0.267377	11.6761	0.187484	2.09909	14.5625	1.13548	3.74526	-8.95283	-8.74713	-0.5969	-8.13547	14.2215	15.2595	26.5375	-15.3212	74.3121	64.8462	23.6808	-20.094	-60.2894	-3.17181	0.649437	-6.56642	13.6995	26.7954	21.8442	-26.9408	50.7964	70.1218	30.6838	-37.6767	-31.6799	4.10587	0.972944	25.3343	-0.809051	-1.58993	42.6393	-9.52438
1102	-0.519471	0.735489	17.5184	-0.166739	0.365182	1.96044	-0.166701	0.365199	7.78088	-0.147826	0.262414	11.6724	0.181174	2.11802	14.6053	1.12995	3.7824	-8.87292	-8.72876	-0.592863	-8.16858	14.2204	15.1852	26.6351	-15.2973	74.3947	64.8224	23.5436	-19.7805	-59.9229	-3.15346	0.612301	-6.56879	13.6816	26.8108	21.8491	-27.138	50.6922	70.0475	30.9138	-37.9284	-32.0024	4.106	0.963661	25.3185	-0.790897	-1.56831	42.6205	-9.56079
1104	-0.522707	0.719262	17.5057	-0.16952	0.358329	1.95476	-0.169483	0.358346	7.77519	-0.149474	0.257112	11.6681	0.174371	2.13882	14.6323	1.12466	3.82301	-8.82242	-8.70675	-0.620083	-8.16986	14.2149	15.0874	26.7499	-15.3039	74.451	64.7704	23.421	-19.3733	-59.4327	-3.12942	0.576255	-6.58749	13.6652	26.8132	21.8724	-27.4702	50.5249	69.9637	31.2754	-38.3017	-32.5134	4.11068	0.944102	25.3082	-0.780123	-1.5275	42.6119	-9.58223
1106	-0.528262	0.712973	17.4907	-0.172499	0.356019	1.94811	-0.172462	0.356036	7.76855	-0.151557	0.255193	11.6631	0.176701	2.14408	14.6544	1.13024	3.83187	-8.78113	-8.6965	-0.640111	-8.1722	14.2008	15.0373	26.8535	-15.1962	74.5357	64.7503	23.3287	-18.9115	-59.0222	-3.11893	0.56199	-6.54729	13.796	26.5879	21.9358	-28.221	50.3897	69.7964	31.6739	-38.8243	-33.0848	4.11375	0.94649	25.2972	-0.790091	-1.54846	42.6049	-9.55713
1108	-0.533296	0.708338	17.4783	-0.175108	0.354392	1.94257	-0.175071	0.35441	7.763	-0.153407	0.25381	11.659	0.181137	2.14221	14.6733	1.13705	3.82694	-8.74593	-8.69296	-0.655831	-8.16463	14.1957	14.9921	26.9369	-15.0982	74.602	64.7337	23.2831	-18.5162	-58.6838	-3.1191	0.576263	-6.5346	13.9114	26.4151	21.9627	-28.7949	50.2879	69.6721	32.0281	-39.2647	-33.5168	4.11326	0.96353	25.2908	-0.801907	-1.56943	42.6051	-9.53753
1110	-0.53823	0.703403	17.4691	-0.177692	0.352629	1.93849	-0.177656	0.352647	7.75892	-0.15523	0.252326	11.6559	0.187426	2.13682	14.6902	1.14597	3.81491	-8.71462	-8.69529	-0.663803	-8.14725	14.205	14.9451	26.9908	-15.049	74.637	64.712	23.2852	-18.2516	-58.4443	-3.12926	0.612581	-6.56078	13.9701	26.3609	21.9366	-29.0373	50.2265	69.6236	32.2884	-39.5448	-33.7613	4.11113	0.989854	25.2883	-0.813621	-1.58075	42.6111	-9.52865
1112	-0.547708	0.696533	17.4614	-0.182425	0.350394	1.93507	-0.182389	0.350412	7.7555	-0.158628	0.250353	11.6534	0.202581	2.13657	14.7056	1.17299	3.80889	-8.68572	-8.7023	-0.653727	-8.12147	14.2386	14.8972	26.9887	-15.1085	74.6268	64.6709	23.3178	-18.2357	-58.3816	-3.15134	0.637131	-6.59365	13.9555	26.4418	21.8559	-28.8917	50.2272	69.6714	32.3478	-39.6117	-33.8797	4.11903	1.01142	25.2831	-0.841585	-1.59989	42.6131	-9.49415
1114	-0.557761	0.694633	17.4565	-0.186994	0.350387	1.93291	-0.186958	0.350406	7.75334	-0.162044	0.250057	11.6518	0.21169	2.13264	14.7222	1.1876	3.79846	-8.65472	-8.71979	-0.629288	-8.11656	14.2616	14.8796	26.9641	-15.1707	74.6046	64.6228	23.3825	-18.3939	-58.4812	-3.15608	0.652426	-6.62391	13.9163	26.5219	21.7924	-28.6597	50.2579	69.725	32.3087	-39.5301	-33.8261	4.12446	1.00646	25.2753	-0.840893	-1.60637	42.6111	-9.48654
1116	-0.566839	0.698463	17.4532	-0.190661	0.352811	1.93146	-0.190624	0.35283	7.75189	-0.16494	0.251636	11.6507	0.210235	2.12697	14.7406	1.1823	3.78885	-8.62083	-8.74538	-0.5971	-8.13833	14.261	14.9016	26.9347	-15.1933	74.5769	64.5755	23.4682	-18.648	-58.6852	-3.14038	0.658533	-6.64426	13.8862	26.5439	21.7743	-28.4885	50.2984	69.7512	32.2144	-39.3629	-33.6475	4.12577	0.980808	25.2649	-0.812827	-1.601	42.605	-9.5085
1118	-0.572239	0.705112	17.4455	-0.19249	0.356162	1.92807	-0.192454	0.356181	7.7485	-0.166522	0.254023	11.6481	0.194159	2.13397	14.7608	1.15512	3.80777	-8.58341	-8.7654	-0.57956	-8.18226	14.2142	14.9855	26.9368	-15.0908	74.5264	64.55	23.5492	-18.7618	-58.7811	-3.12022	0.656361	-6.63721	13.9615	26.3967	21.8509	-28.6892	50.3001	69.7036	32.1352	-39.2847	-33.5538	4.12871	0.986587	25.2529	-0.811169	-1.60855	42.5963	-9.51941
1120	-0.576613	0.708588	17.4357	-0.194136	0.358035	1.92371	-0.194099	0.358055	7.74414	-0.167874	0.255317	11.6449	0.172867	2.15502	14.7761	1.12386	3.85417	-8.55493	-8.77751	-0.572895	-8.22248	14.1743	15.0176	26.9548	-15.0326	74.5199	64.526	23.568	-18.7722	-58.7961	-3.10635	0.660517	-6.63423	14.0226	26.3023	21.8981	-28.8287	50.2944	69.664	32.0832	-39.2572	-33.5153	4.12591	0.97737	25.2415	-0.791951	-1.60569	42.5853	-9.53942
1122	-0.580043	0.708342	17.4267	-0.195674	0.3582	1.91969	-0.195637	0.35822	7.74012	-0.169036	0.255342	11.6418	0.152697	2.18281	14.7787	1.09753	3.9123	-8.54968	-8.78228	-0.575073	-8.25422	14.1638	14.9673	26.9848	-15.0772	74.5579	64.5073	23.5306	-18.7131	-58.7589	-3.10374	0.673893	-6.64346	14.0415	26.3106	21.8911	-28.8013	50.2899	69.6592	32.0564	-39.2603	-33.5153	4.11947	0.950857	25.2324	-0.755919	-1.59059	42.5738	-9.56695
1124	-0.579596	0.708643	17.4303	-0.195447	0.358299	1.92129	-0.19541	0.358319	7.74172	-0.168872	0.255431	11.643	0.148019	2.18628	14.7397	1.09148	3.92007	-8.62224	-8.78506	-0.576339	-8.29349	14.2241	14.8207	27.0269	-15.3	74.5761	64.539	23.5195	-18.7074	-58.7851	-3.12152	0.691483	-6.66885	14.0135	26.415	21.8528	-28.5742	50.2962	69.7246	32.0261	-39.2308	-33.4893	4.12596	0.939623	25.2308	-0.745938	-1.57766	42.5684	-9.58088
1126	-0.58189	0.710947	17.429	-0.196264	0.359497	1.92073	-0.196227	0.359517	7.74116	-0.169559	0.256274	11.6426	0.157592	2.17162	14.7111	1.10422	3.88958	-8.67553	-8.79444	-0.594485	-8.29749	14.2906	14.6613	27.0485	-15.5882	74.5811	64.5275	23.5459	-18.7753	-58.8528	-3.13286	0.718532	-6.6906	13.9902	26.5133	21.8053	-28.3386	50.3	69.7941	31.9784	-39.1701	-33.4297	4.12919	0.926649	25.2309	-0.733037	-1.55771	42.5607	-9.58984
1128	-0.587755	0.714512	17.4208	-0.198554	0.361534	1.91711	-0.198516	0.361554	7.73754	-0.171402	0.257649	11.6399	0.17832	2.14429	14.7039	1.13183	3.83203	-8.68915	-8.81093	-0.624187	-8.26495	14.3445	14.5218	27.0427	-15.8786	74.5705	64.4649	23.6047	-18.8976	-58.9438	-3.13148	0.751086	-6.70149	13.9882	26.562	21.7636	-28.1746	50.298	69.8449	31.9144	-39.0862	-33.344	4.12728	0.910712	25.229	-0.714336	-1.5331	42.5492	-9.59631
1130	-0.594505	0.71366	17.4139	-0.201593	0.361709	1.91403	-0.201556	0.36173	7.73447	-0.173687	0.257586	11.6376	0.19913	2.12244	14.7146	1.16114	3.78456	-8.66942	-8.82727	-0.627288	-8.2269	14.3793	14.4327	27.0129	-16.0519	74.5317	64.4027	23.6526	-18.9628	-58.996	-3.11904	0.771246	-6.68979	14.0267	26.4823	21.7602	-28.2179	50.2913	69.8474	31.8542	-39.0144	-33.2737	4.12728	0.903121	25.2143	-0.704638	-1.52117	42.5359	-9.60308
1132	-0.598782	0.714018	17.4105	-0.203443	0.362215	1.91255	-0.203406	0.362236	7.73298	-0.175103	0.257847	11.6365	0.212634	2.10793	14.714	1.18026	3.7531	-8.67076	-8.84162	-0.619905	-8.21514	14.3651	14.4368	26.9818	-16.0479	74.4885	64.3804	23.6997	-18.9894	-59.0021	-3.10093	0.772614	-6.68549	14.0497	26.4278	21.775	-28.2853	50.2778	69.8469	31.8107	-38.9729	-33.2412	4.12883	0.881922	25.2012	-0.687019	-1.51086	42.5241	-9.61497
1134	-0.600498	0.717122	17.4104	-0.203939	0.363716	1.91249	-0.203901	0.363737	7.73292	-0.175569	0.258937	11.6365	0.217069	2.10229	14.6979	1.18666	3.74103	-8.70074	-8.85305	-0.611057	-8.23266	14.3032	14.5253	26.9556	-15.886	74.4565	64.4	23.735	-18.9837	-58.971	-3.08025	0.760046	-6.69172	14.051	26.4251	21.7976	-28.3358	50.2579	69.8525	31.7916	-38.9654	-33.2449	4.13156	0.843769	25.1928	-0.658836	-1.49838	42.5144	-9.633
1136	-0.603448	0.725172	17.4083	-0.204571	0.367484	1.91157	-0.204533	0.367506	7.732	-0.176281	0.261713	11.6358	0.214565	2.10711	14.6807	1.1844	3.7506	-8.73251	-8.86174	-0.625049	-8.25664	14.2183	14.6371	26.9321	-15.6937	74.4569	64.4226	23.7401	-18.9778	-58.9808	-3.06468	0.764405	-6.68984	14.0682	26.4311	21.7999	-28.3787	50.2333	69.86	31.8112	-38.9816	-33.2432	4.13279	0.7944	25.1878	-0.623109	-1.47466	42.507	-9.65481
1138	-0.605136	0.729114	17.4063	-0.204989	0.369349	1.91071	-0.204951	0.36937	7.73114	-0.176713	0.26308	11.6351	0.20993	2.11688	14.6631	1.18015	3.76997	-8.76506	-8.86452	-0.64998	-8.26809	14.1803	14.6439	26.9255	-15.618	74.5913	64.4385	23.5494	-18.9195	-58.854	-3.04123	0.759086	-6.69386	14.0563	26.433	21.8118	-28.4322	50.2182	69.8455	31.8538	-39.0192	-33.2898	4.13731	0.749577	25.1809	-0.594318	-1.46481	42.4924	-9.68502
1140	-0.605644	0.728049	17.4045	-0.205302	0.368922	1.90988	-0.205264	0.368943	7.73031	-0.17692	0.262741	11.6345	0.205128	2.12702	14.6483	1.17566	3.79008	-8.79222	-8.86129	-0.681586	-8.26545	14.1992	14.5369	26.9361	-15.677	74.829	64.4519	23.1885	-18.7883	-58.5805	-3.01365	0.742626	-6.70173	14.0299	26.4168	21.8377	-28.5175	50.2118	69.8107	31.9075	-39.0736	-33.3724	4.14597	0.713053	25.1718	-0.574633	-1.4681	42.471	-9.72127
1142	-0.607331	0.727399	17.4	-0.206102	0.368771	1.90791	-0.206064	0.368792	7.72834	-0.17751	0.262576	11.633	0.201186	2.12527	14.6468	1.16788	3.78837	-8.79529	-8.85375	-0.71499	-8.26524	14.2413	14.4134	26.9513	-15.7733	74.9448	64.5028	22.9016	-18.496	-58.244	-3.01076	0.731172	-6.69229	14.1043	26.3294	21.8752	-28.7371	50.1899	69.7855	31.945	-39.1375	-33.3915	4.15836	0.680969	25.1655	-0.556368	-1.45607	42.454	-9.74902
1144	-0.609441	0.727047	17.3997	-0.207056	0.36879	1.90775	-0.207018	0.368812	7.72818	-0.178225	0.26253	11.6329	0.20438	2.11793	14.6542	1.17071	3.77388	-8.78162	-8.84868	-0.733448	-8.26902	14.2839	14.3217	26.9748	-15.8855	75.0042	64.5195	22.7849	-18.3911	-58.1178	-3.00877	0.726671	-6.68084	14.132	26.3032	21.8818	-28.8097	50.1944	69.7734	31.9583	-39.1724	-33.4071	4.16902	0.657574	25.1591	-0.542542	-1.44261	42.4364	-9.78126
1146	-0.611218	0.727664	17.404	-0.207777	0.369212	1.90969	-0.207739	0.369233	7.73012	-0.178789	0.2628	11.6344	0.213747	2.10799	14.667	1.18363	3.75239	-8.75797	-8.84737	-0.735889	-8.27709	14.3132	14.2858	26.998	-15.9828	75.003	64.5028	22.8521	-18.502	-58.2269	-3.00458	0.728701	-6.67233	14.0935	26.3586	21.8566	-28.6959	50.2246	69.777	31.9428	-39.1641	-33.4129	4.17766	0.645142	25.153	-0.535646	-1.43149	42.4193	-9.81439
1148	-0.60994	0.731511	17.4095	-0.20689	0.370798	1.91211	-0.206852	0.37082	7.73254	-0.178226	0.264043	11.6362	0.219	2.10179	14.6742	1.19064	3.73921	-8.74459	-8.84723	-0.736915	-8.28868	14.3017	14.3438	26.9844	-15.9771	74.8754	64.5299	23.0258	-18.6	-58.3902	-3.00645	0.73113	-6.67439	14.0418	26.4595	21.8395	-28.494	50.2378	69.7986	31.8842	-39.0891	-33.3264	4.19011	0.651106	25.1495	-0.54641	-1.42805	42.4108	-9.82052
1150	-0.608176	0.735349	17.4153	-0.205791	0.372341	1.91471	-0.205752	0.372362	7.73514	-0.1775	0.265268	11.6381	0.222128	2.10053	14.6762	1.1958	3.73575	-8.74095	-8.84968	-0.731276	-8.28953	14.2858	14.4085	26.9604	-15.9553	74.7338	64.5509	23.2273	-18.7223	-58.5571	-3.0135	0.736266	-6.67567	14.0169	26.5181	21.8214	-28.3598	50.2433	69.8388	31.844	-39.0263	-33.2415	4.19755	0.656011	25.1512	-0.550894	-1.42395	42.4031	-9.82714
1152	-0.606318	0.738246	17.4209	-0.204728	0.373463	1.91722	-0.204689	0.373484	7.73766	-0.176776	0.266175	11.64	0.223092	2.10297	14.6737	1.19854	3.7398	-8.7454	-8.85329	-0.720958	-8.28006	14.2739	14.4562	26.933	-15.9367	74.6181	64.5608	23.4067	-18.8468	-58.694	-3.0252	0.742319	-6.6742	14.0243	26.522	21.8046	-28.3198	50.2459	69.8885	31.8281	-38.9901	-33.1805	4.20019	0.656304	25.1563	-0.546855	-1.41845	42.3945	-9.83848
1154	-0.603445	0.740216	17.4258	-0.203298	0.374095	1.91938	-0.20326	0.374116	7.73981	-0.175746	0.266739	11.6416	0.221334	2.10127	14.6698	1.19481	3.73734	-8.75268	-8.85136	-0.717375	-8.27894	14.2635	14.4853	26.9073	-15.9093	74.576	64.5858	23.46	-18.8715	-58.7388	-3.04072	0.741618	-6.6715	14.043	26.5121	21.8027	-28.3142	50.2657	69.9098	31.7943	-38.9629	-33.1492	4.20823	0.659511	25.1563	-0.551711	-1.41723	42.3868	-9.84508
1156	-0.600867	0.737906	17.4281	-0.202355	0.372873	1.9204	-0.202317	0.372893	7.74084	-0.174962	0.265886	11.6424	0.216887	2.10271	14.677	1.18707	3.7417	-8.73941	-8.84792	-0.71227	-8.26689	14.2647	14.485	26.8785	-15.9295	74.5659	64.5882	23.4895	-18.927	-58.8086	-3.05108	0.732967	-6.67647	14.0351	26.5425	21.7933	-28.2502	50.2715	69.9314	31.7648	-38.9154	-33.1005	4.21183	0.652201	25.1519	-0.543862	-1.41267	42.3728	-9.85556
1158	-0.598679	0.731888	17.428	-0.201894	0.370056	1.92035	-0.201855	0.370076	7.74078	-0.174438	0.263809	11.6423	0.211127	2.10765	14.6944	1.17797	3.75299	-8.70721	-8.84385	-0.705658	-8.24615	14.2764	14.4611	26.8503	-15.9955	74.5726	64.5676	23.517	-19.0249	-58.9128	-3.05613	0.718642	-6.68871	14.0041	26.6097	21.7755	-28.1302	50.2592	69.9589	31.7411	-38.8462	-33.0291	4.21105	0.635972	25.145	-0.524479	-1.40603	42.354	-9.87261
1160	-0.59627	0.727652	17.4276	-0.201188	0.368	1.92014	-0.20115	0.368021	7.74057	-0.173781	0.262317	11.6422	0.209736	2.1116	14.7055	1.17661	3.76079	-8.68638	-8.8398	-0.704302	-8.24173	14.2878	14.4441	26.8404	-16.0507	74.5692	64.5561	23.5375	-19.0885	-58.973	-3.06498	0.710231	-6.69653	14.0072	26.6364	21.7663	-28.07	50.2368	69.9924	31.7109	-38.7781	-32.9595	4.21527	0.63102	25.1441	-0.519056	-1.40998	42.344	-9.90317
1162	-0.59216	0.725441	17.4283	-0.199569	0.366693	1.92045	-0.199531	0.366714	7.74088	-0.172487	0.261443	11.6424	0.208523	2.11271	14.7113	1.17466	3.7633	-8.67569	-8.83348	-0.707637	-8.25051	14.2844	14.448	26.8422	-16.0668	74.5802	64.5531	23.5473	-19.1357	-59.0296	-3.07438	0.702963	-6.70867	14.0135	26.6515	21.7708	-28.0355	50.2278	70.0158	31.6822	-38.7314	-32.9104	4.21866	0.623531	25.1419	-0.513015	-1.41642	42.3335	-9.91592
1164	-0.58611	0.723585	17.4305	-0.197068	0.365383	1.92142	-0.19703	0.365404	7.74185	-0.170533	0.260623	11.6431	0.206293	2.11194	14.712	1.1703	3.76275	-8.67449	-8.82338	-0.711539	-8.27141	14.267	14.4734	26.8521	-16.0421	74.6013	64.5626	23.5472	-19.1663	-59.0818	-3.08381	0.691651	-6.72281	14.0148	26.6627	21.7866	-28.0171	50.234	70.0271	31.6559	-38.7067	-32.8826	4.22071	0.615005	25.1385	-0.505309	-1.42285	42.3225	-9.91226
1166	-0.57894	0.713321	17.4328	-0.194769	0.360297	1.92244	-0.194732	0.360318	7.74287	-0.168492	0.256968	11.6439	0.201549	2.11594	14.7118	1.16318	3.77181	-8.67469	-8.80541	-0.697587	-8.30176	14.2543	14.5081	26.8587	-15.9983	74.5967	64.5988	23.5377	-19.1662	-59.0889	-3.09171	0.656273	-6.72098	14.0007	26.6825	21.7964	-27.9964	50.2368	70.0321	31.6284	-38.6812	-32.8574	4.22423	0.624709	25.1416	-0.502719	-1.42663	42.3198	-9.93352
1168	-0.569364	0.704913	17.4409	-0.191255	0.355832	1.92598	-0.191218	0.355852	7.74642	-0.165578	0.253854	11.6466	0.197271	2.12131	14.7017	1.1577	3.78309	-8.69338	-8.78364	-0.685159	-8.3301	14.2513	14.5278	26.8717	-15.9894	74.5726	64.6421	23.5527	-19.173	-59.1062	-3.10917	0.622995	-6.72155	13.9907	26.7051	21.8127	-27.9718	50.2417	70.048	31.6037	-38.659	-32.8288	4.22873	0.632892	25.1427	-0.506826	-1.42714	42.3165	-9.93919
1170	-0.559169	0.700472	17.4528	-0.187135	0.353057	1.93127	-0.187099	0.353076	7.7517	-0.16232	0.252044	11.6505	0.194073	2.12662	14.6859	1.15434	3.79383	-8.72274	-8.76196	-0.679497	-8.35002	14.2566	14.5285	26.888	-16.0212	74.5322	64.6806	23.596	-19.1954	-59.1377	-3.13422	0.598628	-6.7247	13.9903	26.73	21.8314	-27.9444	50.2459	70.0764	31.5812	-38.641	-32.8008	4.2331	0.634735	25.1415	-0.514196	-1.42407	42.3112	-9.92639
1172	-0.556799	0.699471	17.4562	-0.186174	0.352426	1.93278	-0.186138	0.352446	7.75321	-0.16156	0.251634	11.6517	0.192584	2.12841	14.6901	1.15219	3.79768	-8.715	-8.75218	-0.684645	-8.3516	14.2572	14.5222	26.8898	-16.0565	74.4845	64.688	23.6494	-19.2327	-59.1452	-3.14791	0.585741	-6.71436	14.0045	26.7638	21.8257	-27.9205	50.233	70.1082	31.5536	-38.6295	-32.7993	4.23228	0.62639	25.1458	-0.505804	-1.41454	42.3061	-9.92004
1174	-0.557157	0.697373	17.4565	-0.186503	0.351537	1.93293	-0.186467	0.351556	7.75336	-0.16175	0.250948	11.6518	0.186056	2.13059	14.7023	1.14079	3.8042	-8.69242	-8.74729	-0.690684	-8.32578	14.2568	14.5116	26.8739	-16.0977	74.4453	64.6679	23.6909	-19.2566	-59.1567	-3.15599	0.578962	-6.69563	14.0176	26.771	21.8095	-27.921	50.2268	70.1236	31.5306	-38.6236	-32.8056	4.23378	0.630575	25.146	-0.509624	-1.41901	42.3008	-9.91199
1176	-0.557961	0.692386	17.4549	-0.18727	0.349417	1.9322	-0.187234	0.349436	7.75263	-0.162189	0.249314	11.6512	0.172445	2.1352	14.7163	1.11738	3.8178	-8.6665	-8.74283	-0.693761	-8.2797	14.2555	14.4997	26.8432	-16.1392	74.4197	64.6289	23.7154	-19.2641	-59.1727	-3.16124	0.571606	-6.67748	14.0256	26.756	21.7901	-27.9445	50.2275	70.125	31.5183	-38.6261	-32.8181	4.23754	0.644932	25.1415	-0.523775	-1.43534	42.2955	-9.90451
1178	-0.553938	0.68028	17.451	-0.186514	0.343777	1.93044	-0.186478	0.343797	7.75088	-0.161266	0.245146	11.6499	0.148648	2.14768	14.7166	1.0788	3.84945	-8.66618	-8.72394	-0.687241	-8.2496	14.2521	14.4917	26.8133	-16.1684	74.4073	64.6026	23.7288	-19.2706	-59.1692	-3.17268	0.538397	-6.69761	14.0255	26.7809	21.7846	-27.951	50.2145	70.1471	31.5346	-38.6522	-32.8516	4.23573	0.635682	25.1386	-0.512708	-1.4318	42.2908	-9.91213
1180	-0.550401	0.676264	17.4481	-0.185301	0.341723	1.92912	-0.185265	0.341742	7.74955	-0.160229	0.243686	11.6489	0.129916	2.15899	14.7112	1.04915	3.87701	-8.67625	-8.71588	-0.682843	-8.23681	14.2476	14.4913	26.785	-16.1579	74.4146	64.5962	23.7406	-19.2917	-59.1649	-3.17885	0.517285	-6.70266	14.0479	26.7685	21.7936	-28.0251	50.1932	70.1558	31.5477	-38.6725	-32.8682	4.2349	0.625433	25.1369	-0.502342	-1.4343	42.2868	-9.92138
1182	-0.547976	0.680608	17.4475	-0.18388	0.343425	1.92888	-0.183845	0.343444	7.74931	-0.159276	0.245049	11.6487	0.118184	2.16734	14.702	1.03123	3.89654	-8.69338	-8.7196	-0.682684	-8.23909	14.2408	14.5044	26.763	-16.1059	74.44	64.6061	23.7452	-19.3277	-59.1635	-3.1798	0.51268	-6.68872	14.0855	26.7189	21.8121	-28.1481	50.173	70.1469	31.5513	-38.6772	-32.862	4.23523	0.614584	25.1359	-0.492663	-1.44235	42.282	-9.93132
1184	-0.544205	0.679402	17.4526	-0.182319	0.342591	1.93115	-0.182284	0.34261	7.75158	-0.158055	0.244525	11.6504	0.104728	2.17555	14.6886	1.01025	3.91644	-8.71843	-8.71557	-0.684549	-8.23701	14.2256	14.5524	26.7615	-16.0367	74.4726	64.604	23.7078	-19.3669	-59.1695	-3.18512	0.507574	-6.69076	14.0737	26.7	21.818	-28.1629	50.194	70.1307	31.5504	-38.6545	-32.8455	4.23042	0.580375	25.1324	-0.456058	-1.42886	42.2687	-9.95226
1186	-0.541068	0.675138	17.4553	-0.181293	0.340466	1.93234	-0.181258	0.340485	7.75277	-0.157152	0.243003	11.6513	0.0957882	2.17765	14.6784	0.995089	3.92355	-8.7374	-8.70507	-0.683738	-8.25883	14.2	14.6133	26.7788	-15.9462	74.5043	64.6106	23.6561	-19.3692	-59.15	-3.19883	0.495805	-6.69841	14.0657	26.7137	21.8149	-28.1376	50.2014	70.1334	31.5517	-38.6347	-32.8245	4.23048	0.567152	25.1322	-0.438678	-1.42186	42.2606	-9.96771
1188	-0.538612	0.668386	17.4546	-0.180776	0.337305	1.93201	-0.180741	0.337323	7.75245	-0.156565	0.240672	11.6511	0.091687	2.17299	14.6742	0.986003	3.91659	-8.74549	-8.6898	-0.678537	-8.30143	14.1714	14.6712	26.8077	-15.8534	74.5281	64.6282	23.6051	-19.335	-59.1028	-3.21899	0.477222	-6.70858	14.0689	26.7513	21.8051	-28.0933	50.191	70.1542	31.5549	-38.6257	-32.805	4.23548	0.576293	25.1345	-0.443035	-1.42368	42.2587	-9.97606
1190	-0.535153	0.660182	17.4543	-0.179938	0.333424	1.93186	-0.179904	0.333443	7.7523	-0.155692	0.237825	11.651	0.0886356	2.16459	14.6795	0.977139	3.9025	-8.73593	-8.6773	-0.665795	-8.32732	14.1747	14.6801	26.8201	-15.8378	74.5284	64.6503	23.5854	-19.3078	-59.0488	-3.23245	0.459172	-6.7158	14.064	26.7671	21.7957	-28.0621	50.1984	70.1604	31.5505	-38.6283	-32.8042	4.2355	0.570707	25.1296	-0.434466	-1.418	42.2547	-9.9881
1192	-0.531994	0.654309	17.4543	-0.179039	0.330591	1.93186	-0.179005	0.330609	7.75229	-0.15484	0.235763	11.651	0.0862738	2.15381	14.6823	0.968707	3.88379	-8.73117	-8.66829	-0.657142	-8.34413	14.1773	14.6821	26.8247	-15.8362	74.5052	64.6681	23.5973	-19.2873	-59.0058	-3.24429	0.445233	-6.71703	14.0676	26.7782	21.7899	-28.0473	50.2041	70.1645	31.5448	-38.634	-32.7965	4.23728	0.55623	25.1246	-0.423559	-1.40919	42.2502	-9.9937
1194	-0.529448	0.65188	17.4548	-0.178124	0.329317	1.93208	-0.17809	0.329335	7.75251	-0.154075	0.234869	11.6511	0.0843946	2.14245	14.6796	0.961094	3.86383	-8.73648	-8.66369	-0.655227	-8.35335	14.1716	14.6881	26.8226	-15.8317	74.4631	64.6802	23.638	-19.2737	-58.98	-3.2546	0.437593	-6.71294	14.08	26.7866	21.7871	-28.0473	50.207	70.1682	31.5395	-38.6435	-32.7843	4.24079	0.537581	25.1217	-0.412677	-1.39836	42.2464	-9.9933
1196	-0.527768	0.653952	17.4566	-0.177213	0.330088	1.93288	-0.177179	0.330106	7.75331	-0.153443	0.235504	11.6517	0.0836479	2.13456	14.6708	0.957024	3.8497	-8.75313	-8.66609	-0.659115	-8.36137	14.1535	14.7072	26.8164	-15.8062	74.4163	64.694	23.6984	-19.2572	-58.9704	-3.26	0.442308	-6.7095	14.0881	26.787	21.7804	-28.0506	50.2198	70.1704	31.5359	-38.6712	-32.8069	4.23973	0.532826	25.1244	-0.404163	-1.38605	42.2472	-9.99899
1198	-0.525845	0.653983	17.4553	-0.176371	0.329941	1.9323	-0.176337	0.329959	7.75273	-0.152804	0.235447	11.6513	0.0808305	2.13438	14.6674	0.951932	3.85041	-8.75949	-8.66838	-0.665323	-8.34913	14.1452	14.7119	26.7916	-15.8155	74.3873	64.6906	23.7429	-19.2565	-59.0015	-3.26511	0.441088	-6.70947	14.0878	26.8005	21.7675	-28.0335	50.2303	70.1699	31.5356	-38.6857	-32.8146	4.24013	0.534054	25.1278	-0.403445	-1.38213	42.2485	-9.99695
1200	-0.523217	0.650916	17.4509	-0.175479	0.328376	1.93033	-0.175445	0.328394	7.75076	-0.152039	0.234333	11.6498	0.0764555	2.14112	14.6721	0.946381	3.86435	-8.7507	-8.66912	-0.671119	-8.31838	14.1499	14.6993	26.7502	-15.8602	74.3813	64.67	23.7648	-19.2769	-59.0626	-3.27044	0.43138	-6.71374	14.0807	26.8243	21.7516	-28.0017	50.2342	70.1669	31.5374	-38.6805	-32.7999	4.24217	0.536713	25.1304	-0.407706	-1.38621	42.2492	-9.9894
1202	-0.518841	0.647141	17.4475	-0.173879	0.326358	1.92881	-0.173845	0.326376	7.74924	-0.150715	0.232926	11.6487	0.0754578	2.14763	14.6844	0.946658	3.87665	-8.72757	-8.67004	-0.667542	-8.29293	14.1589	14.682	26.7115	-15.8878	74.3938	64.651	23.7785	-19.3259	-59.0843	-3.27362	0.421091	-6.72112	14.0796	26.8218	21.7482	-28.0097	50.2222	70.1648	31.5357	-38.659	-32.7803	4.24079	0.527879	25.1318	-0.399135	-1.38627	42.2489	-9.99981
1204	-0.515439	0.643422	17.4452	-0.172699	0.324445	1.92775	-0.172665	0.324463	7.74818	-0.149712	0.23157	11.6479	0.0779605	2.1502	14.6949	0.95187	3.88044	-8.7081	-8.66929	-0.672057	-8.27345	14.1666	14.6706	26.6843	-15.9169	74.4152	64.6322	23.776	-19.3681	-59.1087	-3.27497	0.411369	-6.73604	14.0734	26.8246	21.7504	-28.0054	50.2205	70.1559	31.5338	-38.6391	-32.7504	4.24054	0.515613	25.1316	-0.388168	-1.38352	42.2494	-10.0058
1206	-0.513426	0.640813	17.4442	-0.172034	0.323135	1.92732	-0.172001	0.323153	7.74775	-0.149132	0.230633	11.6476	0.0835337	2.14797	14.7013	0.960974	3.87433	-8.69602	-8.66742	-0.685354	-8.26551	14.1715	14.6653	26.6741	-15.947	74.4463	64.6154	23.7554	-19.398	-59.1402	-3.2749	0.403417	-6.75718	14.063	26.8368	21.7569	-27.9831	50.2296	70.1431	31.5315	-38.622	-32.7124	4.24124	0.506656	25.1311	-0.379819	-1.38389	42.2515	-10.0045
1208	-0.511983	0.643215	17.4453	-0.171202	0.32407	1.92782	-0.171168	0.324087	7.74825	-0.148569	0.231385	11.6479	0.0907724	2.14121	14.706	0.971457	3.85936	-8.68728	-8.66912	-0.693646	-8.28874	14.1744	14.6499	26.6932	-15.9654	74.5089	64.6043	23.7094	-19.436	-59.1635	-3.27467	0.401046	-6.77642	14.0617	26.8459	21.7691	-27.9654	50.2255	70.1459	31.5248	-38.591	-32.6758	4.23723	0.525199	25.1363	-0.387076	-1.41716	42.2568	-10.0052
1210	-0.509843	0.642925	17.4471	-0.170285	0.323767	1.9286	-0.170252	0.323785	7.74903	-0.147864	0.231217	11.6485	0.0932953	2.13891	14.7111	0.975028	3.85425	-8.67779	-8.66751	-0.698946	-8.31832	14.1732	14.6462	26.7176	-15.9748	74.5456	64.6043	23.6748	-19.4445	-59.177	-3.27573	0.393365	-6.78848	14.0593	26.8564	21.7789	-27.9499	50.2217	70.1469	31.5131	-38.5718	-32.6525	4.23665	0.533928	25.1399	-0.393234	-1.43357	42.2645	-10.0008
1212	-0.506351	0.639407	17.4502	-0.169041	0.321941	1.92996	-0.169008	0.321958	7.7504	-0.146818	0.229931	11.6495	0.0899747	2.14375	14.7146	0.970711	3.86433	-8.67131	-8.66221	-0.700968	-8.34672	14.1685	14.6536	26.7385	-15.977	74.5465	64.6189	23.6623	-19.423	-59.1758	-3.27961	0.378901	-6.79217	14.056	26.8701	21.7849	-27.9359	50.22	70.146	31.4974	-38.5673	-32.6434	4.23978	0.527553	25.1411	-0.396532	-1.42714	42.2734	-9.98742
1214	-0.499562	0.637143	17.4595	-0.16624	0.320397	1.9341	-0.166207	0.320414	7.75453	-0.144624	0.228957	11.6526	0.0817981	2.15871	14.7043	0.961773	3.89455	-8.69029	-8.65709	-0.695493	-8.3704	14.1644	14.6493	26.7436	-15.9764	74.5275	64.6607	23.6762	-19.4032	-59.1402	-3.29191	0.359088	-6.78941	14.0601	26.892	21.7922	-27.9214	50.216	70.159	31.4831	-38.5626	-32.6366	4.23988	0.519445	25.1425	-0.405978	-1.42424	42.2798	-9.95166
1216	-0.495551	0.640769	17.4693	-0.164169	0.321663	1.93848	-0.164135	0.32168	7.75891	-0.143153	0.230036	11.6559	0.0793244	2.16985	14.6946	0.961748	3.91566	-8.70803	-8.65827	-0.703836	-8.37963	14.1583	14.642	26.7455	-15.9839	74.4961	64.6883	23.7069	-19.3899	-59.1076	-3.30153	0.356979	-6.78241	14.0722	26.9153	21.7902	-27.9057	50.2076	70.1833	31.4724	-38.57	-32.6434	4.24028	0.516663	25.15	-0.417155	-1.40473	42.2902	-9.92571
1218	-0.495243	0.649341	17.4776	-0.163313	0.325401	1.94217	-0.163279	0.325418	7.7626	-0.142749	0.232886	11.6587	0.0824022	2.17393	14.6902	0.969007	3.9219	-8.7159	-8.66632	-0.725633	-8.36856	14.1512	14.6341	26.7406	-15.9999	74.4578	64.6924	23.7496	-19.3855	-59.0846	-3.30669	0.372829	-6.77108	14.0889	26.9377	21.7753	-27.89	50.1945	70.2136	31.469	-38.5941	-32.6685	4.2412	0.517639	25.1622	-0.426885	-1.3764	42.3029	-9.91448
1220	-0.49699	0.653905	17.4807	-0.163697	0.327548	1.94355	-0.163663	0.327564	7.76398	-0.143172	0.234467	11.6597	0.0798998	2.17115	14.6995	0.963139	3.91785	-8.69889	-8.67801	-0.737903	-8.32024	14.1495	14.6315	26.6989	-16.0058	74.438	64.6731	23.7831	-19.3912	-59.0518	-3.30994	0.383253	-6.74859	14.0936	26.9519	21.7428	-27.8891	50.1812	70.2208	31.4863	-38.6476	-32.7247	4.24085	0.507777	25.1653	-0.426058	-1.39253	42.3007	-9.90473
1222	-0.495621	0.655833	17.4851	-0.16293	0.328283	1.94551	-0.162897	0.3283	7.76594	-0.142645	0.235066	11.6612	0.0709086	2.17177	14.6985	0.947053	3.92234	-8.70081	-8.68335	-0.747098	-8.2742	14.153	14.6198	26.6579	-16.0674	74.327	64.6724	23.9048	-19.3874	-59.0638	-3.32111	0.395641	-6.73922	14.1027	26.9908	21.696	-27.8454	50.1401	70.2693	31.5023	-38.6871	-32.7762	4.23984	0.487837	25.1736	-0.41907	-1.3941	42.3108	-9.90392
1224	-0.491101	0.656573	17.4928	-0.160877	0.32824	1.9489	-0.160844	0.328257	7.76934	-0.141105	0.235166	11.6637	0.0572237	2.17775	14.6818	0.924921	3.93826	-8.73211	-8.68375	-0.754492	-8.2437	14.1588	14.6009	26.6281	-16.17	74.1538	64.6941	24.0916	-19.3849	-59.1237	-3.33618	0.409124	-6.74818	14.1126	27.058	21.6438	-27.7515	50.0852	70.3554	31.5115	-38.7051	-32.8109	4.23974	0.458878	25.1869	-0.410081	-1.37953	42.3336	-9.90571
1226	-0.4891	0.662262	17.506	-0.15951	0.330579	1.95481	-0.159476	0.330596	7.77524	-0.140229	0.237003	11.6682	0.0489439	2.18656	14.6475	0.914201	3.95717	-8.79566	-8.6968	-0.76176	-8.243	14.1557	14.5918	26.6161	-16.1965	74.1437	64.7101	24.1592	-19.4562	-59.2024	-3.32761	0.418485	-6.77775	14.0877	27.1495	21.6131	-27.6084	50.1051	70.4095	31.5107	-38.7161	-32.8171	4.24733	0.425907	25.1905	-0.414759	-1.40265	42.3454	-9.87415
1228	-0.487061	0.667275	17.5169	-0.158185	0.332616	1.95962	-0.158151	0.332632	7.78005	-0.139365	0.238611	11.6718	0.0387761	2.19456	14.6176	0.89963	3.97538	-8.85132	-8.70931	-0.769653	-8.24895	14.1369	14.6119	26.6073	-16.1502	74.2	64.7132	24.1457	-19.5108	-59.2292	-3.31374	0.411991	-6.78407	14.0839	27.1717	21.619	-27.5939	50.125	70.4102	31.5208	-38.7238	-32.8026	4.25213	0.389777	25.1951	-0.408753	-1.40539	42.3565	-9.85773
1230	-0.484568	0.670547	17.5237	-0.156812	0.33385	1.96268	-0.156777	0.333866	7.78311	-0.138415	0.239621	11.6741	0.0274936	2.20138	14.5971	0.882304	3.9919	-8.88932	-8.71863	-0.776897	-8.26018	14.1068	14.6553	26.6035	-16.0501	74.2896	64.7054	24.0729	-19.5284	-59.1924	-3.29992	0.391829	-6.76421	14.1075	27.1211	21.655	-27.7138	50.1295	70.3661	31.5387	-38.7293	-32.7783	4.25334	0.354651	25.2024	-0.393581	-1.38451	42.3687	-9.85999
1232	-0.481514	0.673027	17.5291	-0.15526	0.334688	1.96505	-0.155226	0.334704	7.78548	-0.137307	0.240347	11.6758	0.0236381	2.21038	14.5839	0.879093	4.00965	-8.91375	-8.72537	-0.778061	-8.29671	14.0915	14.6743	26.6292	-15.9874	74.358	64.7041	24.009	-19.5164	-59.1209	-3.29219	0.380255	-6.75128	14.1352	27.0738	21.6782	-27.8156	50.1208	70.3428	31.5266	-38.7264	-32.7786	4.25823	0.335496	25.2086	-0.400928	-1.38241	42.3831	-9.84712
1234	-0.47996	0.673836	17.5323	-0.154507	0.334917	1.96649	-0.154473	0.334933	7.78692	-0.136758	0.240567	11.6769	0.0266987	2.21617	14.5775	0.887034	4.01898	-8.92534	-8.73087	-0.772302	-8.33125	14.0814	14.6942	26.6524	-15.9212	74.3927	64.709	23.9586	-19.4659	-59.0456	-3.28453	0.364226	-6.74316	14.1392	27.0637	21.687	-27.8691	50.1164	70.3195	31.532	-38.7515	-32.8059	4.26153	0.321086	25.2187	-0.401644	-1.37283	42.3975	-9.84337
1236	-0.479997	0.673145	17.5344	-0.154577	0.334619	1.96743	-0.154543	0.334635	7.78786	-0.136791	0.24034	11.6776	0.0353044	2.21741	14.5764	0.903176	4.01798	-8.9271	-8.73725	-0.75816	-8.35646	14.073	14.7238	26.6629	-15.8381	74.3911	64.7212	23.9304	-19.3896	-58.9697	-3.27705	0.344765	-6.73864	14.121	27.0905	21.6802	-27.8725	50.1207	70.2985	31.5563	-38.8045	-32.8574	4.26321	0.310165	25.2326	-0.394091	-1.35658	42.4104	-9.85141
1238	-0.479975	0.671838	17.5393	-0.154668	0.334049	1.96959	-0.154634	0.334065	7.79003	-0.136822	0.239909	11.6792	0.044544	2.21323	14.5769	0.918379	4.00689	-8.92625	-8.75206	-0.728232	-8.36685	14.057	14.7823	26.6491	-15.7088	74.3541	64.739	23.9582	-19.3528	-58.8746	-3.27697	0.337815	-6.73262	14.119	27.1116	21.6575	-27.8562	50.1337	70.306	31.5545	-38.8439	-32.9127	4.26817	0.308206	25.2448	-0.399241	-1.36086	42.4185	-9.86119
1240	-0.479802	0.673075	17.5457	-0.15448	0.334582	1.97242	-0.154446	0.334598	7.79286	-0.136714	0.24032	11.6814	0.0495874	2.20919	14.5689	0.92626	3.99759	-8.94104	-8.76735	-0.706562	-8.38582	14.0439	14.8396	26.633	-15.5682	74.3487	64.7815	23.9254	-19.2919	-58.7261	-3.27134	0.325944	-6.71267	14.124	27.1021	21.6458	-27.9174	50.1501	70.296	31.5752	-38.9039	-32.9844	4.27161	0.307808	25.2609	-0.400219	-1.35733	42.4263	-9.87586
1242	-0.478755	0.677199	17.5528	-0.153669	0.336308	1.97562	-0.153634	0.336324	7.79605	-0.136215	0.241663	11.6838	0.0491294	2.20839	14.5532	0.925594	3.99621	-8.97011	-8.78127	-0.6978	-8.41338	14.0457	14.8763	26.6193	-15.442	74.3908	64.8497	23.8109	-19.1855	-58.5248	-3.25848	0.307003	-6.67806	14.1358	27.0553	21.6532	-28.0811	50.1653	70.256	31.6295	-38.9965	-33.0786	4.27375	0.307226	25.2814	-0.396355	-1.34629	42.4347	-9.89296
1244	-0.473659	0.682929	17.5593	-0.150952	0.338402	1.9785	-0.150917	0.338418	7.79894	-0.134315	0.243402	11.6859	0.0430384	2.21686	14.5425	0.918049	4.01384	-8.98998	-8.79456	-0.696595	-8.42734	14.1065	14.8357	26.6013	-15.4013	74.4798	64.9401	23.6275	-18.9827	-58.2912	-3.24375	0.288579	-6.63458	14.1591	26.9666	21.6884	-28.3624	50.1654	70.1731	31.7175	-39.143	-33.2107	4.28048	0.307026	25.3025	-0.400718	-1.3576	42.4414	-9.89921
1246	-0.470446	0.685291	17.5635	-0.149342	0.339174	1.98037	-0.149307	0.33919	7.8008	-0.13316	0.244082	11.6873	0.0380253	2.23398	14.54	0.915485	4.04684	-8.9942	-8.80307	-0.697548	-8.42616	14.1614	14.7867	26.6048	-15.4017	74.5491	64.9753	23.5199	-18.8463	-58.1354	-3.23008	0.268439	-6.61311	14.1716	26.9158	21.7132	-28.588	50.1635	70.1026	31.8294	-39.3051	-33.363	4.28542	0.306148	25.3284	-0.402278	-1.36152	42.4515	-9.91359
1248	-0.4697	0.683719	17.5653	-0.149142	0.338426	1.98114	-0.149107	0.338441	7.80158	-0.132963	0.243535	11.6879	0.0361279	2.25484	14.5453	0.919764	4.08553	-8.98378	-8.80747	-0.699921	-8.4154	14.1881	14.7667	26.6304	-15.3961	74.5901	64.9538	23.4944	-18.7902	-58.0623	-3.21845	0.246555	-6.61429	14.17	26.9105	21.7244	-28.7313	50.1613	70.0501	31.9579	-39.4658	-33.5218	4.28729	0.304802	25.3607	-0.399665	-1.3563	42.4653	-9.9354
1250	-0.46832	0.681182	17.566	-0.148747	0.3372	1.98146	-0.148712	0.337216	7.80189	-0.132589	0.242644	11.6881	0.0383224	2.26067	14.5516	0.925767	4.09535	-8.97203	-8.81601	-0.706375	-8.41993	14.1532	14.8706	26.6511	-15.2147	74.6422	64.9501	23.4163	-18.7095	-57.9749	-3.20876	0.223036	-6.60785	14.1638	26.8966	21.7498	-28.8693	50.1545	69.9769	32.0923	-39.5985	-33.6494	4.28447	0.303711	25.4001	-0.396566	-1.36338	42.4777	-9.94072
1252	-0.465147	0.678845	17.5658	-0.14755	0.335914	1.98138	-0.147516	0.335929	7.80181	-0.131613	0.241758	11.6881	0.042783	2.25593	14.5575	0.931898	4.08508	-8.96098	-8.81814	-0.720929	-8.4398	14.1203	14.9694	26.6868	-15.0522	74.6725	64.9571	23.3467	-18.6312	-57.8979	-3.20074	0.204176	-6.59783	14.1539	26.8887	21.7694	-28.9865	50.1442	69.9181	32.1966	-39.7018	-33.7694	4.29225	0.309662	25.4493	-0.394995	-1.36621	42.4938	-9.95753
1254	-0.459257	0.676488	17.5622	-0.145171	0.33439	1.97974	-0.145137	0.334405	7.80017	-0.129739	0.24077	11.6868	0.0484559	2.24425	14.5623	0.937649	4.06173	-8.95224	-8.81304	-0.744682	-8.47266	14.109	15.0286	26.7411	-14.9621	74.6833	64.9704	23.2951	-18.5642	-57.8331	-3.19508	0.190505	-6.58633	14.1411	26.8828	21.7859	-29.0852	50.1389	69.873	32.2635	-39.7756	-33.8712	4.31481	0.323805	25.5161	-0.397722	-1.36436	42.5153	-9.98995
1256	-0.448267	0.676257	17.5492	-0.140396	0.333368	1.97395	-0.140362	0.333382	7.79438	-0.126107	0.240306	11.6825	0.0520376	2.23736	14.5668	0.941418	4.04788	-8.94395	-8.80112	-0.775224	-8.5231	14.1317	15.0274	26.8202	-14.9777	74.7186	64.9757	23.2476	-18.5256	-57.7716	-3.19677	0.174923	-6.58638	14.1309	26.8539	21.8303	-29.1849	50.1739	69.8105	32.2976	-39.8236	-33.8846	4.35036	0.344727	25.6095	-0.414472	-1.3701	42.5466	-10.0291
1258	-0.435938	0.648019	17.5013	-0.137404	0.319941	1.95265	-0.137371	0.319955	7.77308	-0.123029	0.230452	11.6665	0.058661	2.23708	14.5609	0.953531	4.04483	-8.95479	-8.81678	-0.821819	-8.48213	14.1929	15.0255	26.864	-15.0502	74.7276	64.9432	23.2494	-18.5395	-57.7392	-3.19362	0.171185	-6.56613	14.0988	26.8367	21.8678	-29.2414	50.2148	69.7303	32.3541	-39.8741	-33.912	4.4133	0.362196	25.8299	-0.434383	-1.38061	42.5722	-10.0717
1260	-0.424618	0.593896	17.4211	-0.137031	0.295232	1.91692	-0.137001	0.295246	7.73735	-0.121198	0.211994	11.6397	0.0744948	2.23652	14.5384	0.982777	4.03767	-8.99616	-8.8701	-0.894237	-8.34295	14.286	15.0421	26.8801	-15.1631	74.6961	64.8641	23.3088	-18.6071	-57.7547	-3.17837	0.190309	-6.52544	14.038	26.8185	21.9062	-29.2586	50.2664	69.6222	32.4307	-39.9167	-33.9527	4.49354	0.379743	26.1843	-0.443561	-1.39555	42.588	-10.1134
1262	-0.420112	0.556162	17.3489	-0.138265	0.278271	1.88478	-0.138236	0.278285	7.70521	-0.121056	0.199228	11.6156	0.121979	2.2034	14.4746	1.05845	3.95902	-9.1145	-8.96714	-1.02631	-8.19732	14.3744	15.0937	26.9738	-15.2968	74.6065	64.7451	23.4218	-18.7012	-57.8739	-3.13457	0.26512	-6.48997	13.9451	26.7142	22.0109	-29.2902	50.3869	69.4518	32.4549	-39.8729	-33.8983	4.53271	0.393308	26.6023	-0.377246	-1.39339	42.5967	-10.1495
1264	-0.419516	0.50407	17.248	-0.142412	0.255323	1.83986	-0.142385	0.255339	7.66029	-0.122714	0.181798	11.5819	0.170116	2.16024	14.4502	1.13028	3.86211	-9.15991	-9.0878	-1.17202	-7.99152	14.499	15.1628	27.0248	-15.4577	74.5225	64.5509	23.5238	-18.8531	-58.0276	-3.0718	0.361223	-6.48535	13.8328	26.5878	22.1382	-29.3249	50.503	69.2295	32.4881	-39.8169	-33.8358	4.57374	0.575771	27.0498	-0.389453	-1.51272	42.5828	-10.1406
1266	-0.415207	0.433533	17.1233	-0.146448	0.223962	1.78438	-0.146424	0.223977	7.60481	-0.123753	0.158081	11.5403	0.214177	2.11482	14.4779	1.19233	3.76305	-9.10884	-9.20862	-1.31369	-7.73797	14.6528	15.2385	27.0173	-15.6377	74.4585	64.2976	23.5973	-19.0488	-58.1846	-2.99959	0.45912	-6.50451	13.7196	26.42	22.2652	-29.4037	50.608	68.971	32.5305	-39.7616	-33.7737	4.6183	0.909951	27.4874	-0.493546	-1.75098	42.5606	-10.0929
1268	-0.376997	0.353434	17.0221	-0.136349	0.185663	1.73928	-0.13633	0.185677	7.55971	-0.113775	0.130083	11.5065	0.266213	2.07685	14.533	1.27099	3.6748	-9.00656	-9.26418	-1.44061	-7.50624	14.7808	15.2941	26.9939	-15.8249	74.3993	64.0609	23.6453	-19.2087	-58.2849	-2.93962	0.518947	-6.48547	13.6629	26.0356	22.3419	-29.7361	50.7588	68.7058	32.5324	-39.692	-33.6686	4.62896	1.15714	27.8147	-0.595268	-1.96038	42.6042	-10.0713
1270	-0.332012	0.266894	16.953	-0.123746	0.14402	1.7085	-0.123731	0.144033	7.52894	-0.101702	0.0997513	11.4834	0.315916	2.04872	14.5718	1.34963	3.60523	-8.93434	-9.26247	-1.46198	-7.39625	14.856	15.3393	26.9745	-15.8915	74.3765	63.9385	23.6755	-19.3545	-58.3866	-2.92925	0.533413	-6.47362	13.6477	25.7676	22.3819	-29.9628	50.8684	68.5735	32.4937	-39.6051	-33.5418	4.6809	1.34754	28.0693	-0.712203	-2.15853	42.6684	-10.0591
1272	-0.286631	0.174955	16.9145	-0.111369	0.10001	1.69128	-0.111359	0.100022	7.51171	-0.0896411	0.0676411	11.4705	0.354505	2.03471	14.5866	1.41408	3.56532	-8.90656	-9.21903	-1.38492	-7.40449	14.8789	15.3779	26.9615	-15.8294	74.3861	63.94	23.6838	-19.4682	-58.4814	-2.96881	0.511317	-6.47908	13.6549	25.6985	22.3826	-29.9758	50.9121	68.5979	32.4201	-39.5029	-33.4062	4.78198	1.46316	28.2663	-0.823493	-2.3198	42.7364	-10.0595
1274	-0.240505	0.072117	16.8833	-0.0995346	0.0511713	1.67734	-0.0995293	0.0511816	7.49778	-0.077674	0.0318875	11.46	0.356533	2.04878	14.598	1.42277	3.59027	-8.88484	-9.19138	-1.32642	-7.40749	14.8887	15.4163	26.9277	-15.7336	74.3874	64.0096	23.6331	-19.4591	-58.474	-3.02437	0.496154	-6.51135	13.6208	25.8598	22.3156	-29.6488	50.8761	68.7426	32.3303	-39.3838	-33.2834	4.89736	1.41887	28.4363	-0.83731	-2.33041	42.7783	-10.0941
1276	-0.202087	-0.0127281	16.8639	-0.0896009	0.0108534	1.6687	-0.0895998	0.0108625	7.48913	-0.067671	0.00238334	11.4535	0.337841	2.07433	14.5952	1.39852	3.64375	-8.88965	-9.17809	-1.29872	-7.40451	14.8711	15.4765	26.9439	-15.6355	74.3735	64.0311	23.6198	-19.4427	-58.4759	-3.06219	0.504344	-6.51281	13.5712	26.0004	22.2666	-29.3577	50.8505	68.8155	32.2866	-39.3206	-33.2284	4.99349	1.38462	28.6022	-0.839761	-2.36527	42.8191	-10.1339
1278	-0.172435	-0.0734795	16.8528	-0.0815439	-0.0181862	1.66374	-0.0815458	-0.0181778	7.48417	-0.0597912	-0.0188093	11.4498	0.306468	2.10302	14.5829	1.35266	3.70765	-8.91228	-9.1795	-1.30405	-7.39303	14.8408	15.5309	27.016	-15.5838	74.3509	63.9781	23.6481	-19.438	-58.499	-3.07241	0.536138	-6.48092	13.5271	26.0366	22.2602	-29.2273	50.8542	68.7799	32.2925	-39.3193	-33.2389	5.05606	1.39284	28.7632	-0.847054	-2.44213	42.8641	-10.1712
1280	-0.146874	-0.112799	16.8364	-0.0735343	-0.0375018	1.65646	-0.0735382	-0.0374942	7.4769	-0.0525682	-0.0327363	11.4444	0.27843	2.11798	14.5887	1.30718	3.74548	-8.9017	-9.19072	-1.32569	-7.38603	14.8654	15.4383	27.1091	-15.7343	74.3646	63.867	23.6321	-19.4069	-58.4873	-3.05282	0.572684	-6.46361	13.56	25.8779	22.3173	-29.4045	50.8782	68.6818	32.2936	-39.3321	-33.2496	5.06384	1.39708	28.882	-0.83877	-2.45156	42.9142	-10.2032
1282	-0.125163	-0.154211	16.8118	-0.0673769	-0.0574227	1.64552	-0.0673828	-0.0574158	7.46595	-0.0466901	-0.0472345	11.4361	0.261095	2.12824	14.5982	1.27928	3.77077	-8.88405	-9.19869	-1.32755	-7.37085	14.9118	15.3103	27.1548	-15.9252	74.3681	63.7766	23.6392	-19.3854	-58.4454	-3.0404	0.5903	-6.452	13.6147	25.7239	22.347	-29.5867	50.8968	68.6189	32.2876	-39.3461	-33.2541	5.07561	1.44256	28.9951	-0.866469	-2.50302	42.9617	-10.2333
1284	-0.106358	-0.200414	16.7788	-0.0628733	-0.0792079	1.63086	-0.0628815	-0.0792014	7.45129	-0.0419277	-0.0632319	11.4251	0.255435	2.13484	14.6069	1.27124	3.785	-8.8679	-9.20158	-1.30379	-7.34724	14.9647	15.1935	27.143	-16.0858	74.3518	63.7238	23.6745	-19.3802	-58.3916	-3.0434	0.589441	-6.44499	13.6628	25.6367	22.3259	-29.6773	50.9034	68.6135	32.2755	-39.3519	-33.2499	5.10233	1.51806	29.1146	-0.923071	-2.59315	43.0054	-10.2598
1286	-0.0867458	-0.239393	16.7411	-0.0574214	-0.0978922	1.61411	-0.0574315	-0.0978863	7.43454	-0.0366536	-0.0768507	11.4126	0.254949	2.13667	14.6117	1.2709	3.78855	-8.85888	-9.20239	-1.26156	-7.33203	14.9907	15.1679	27.102	-16.0821	74.3207	63.7019	23.6927	-19.3751	-58.3988	-3.05915	0.594449	-6.44426	13.6342	25.6876	22.2435	-29.5616	50.8996	68.6535	32.2701	-39.3317	-33.2462	5.13328	1.53383	29.2509	-0.930807	-2.60881	43.0492	-10.2694
1288	-0.0739921	-0.25678	16.7075	-0.0532229	-0.106554	1.59918	-0.0532339	-0.106548	7.41961	-0.032958	-0.0830568	11.4014	0.259491	2.12505	14.5874	1.27547	3.76548	-8.90426	-9.23199	-1.27255	-7.27008	14.9934	15.2408	27.0782	-15.9983	74.2755	63.6327	23.7461	-19.4303	-58.4469	-3.06301	0.632758	-6.42156	13.6152	25.6929	22.1778	-29.496	50.905	68.6686	32.2767	-39.3073	-33.2389	5.13742	1.55183	29.4265	-0.910996	-2.5912	43.096	-10.2843
1290	-0.0682796	-0.256424	16.6799	-0.0506755	-0.106866	1.5869	-0.0506865	-0.106861	7.40733	-0.0310315	-0.0831281	11.3922	0.264424	2.10219	14.5357	1.27725	3.72159	-9.0009	-9.2788	-1.3284	-7.1899	14.9801	15.3649	27.1053	-15.9004	74.2297	63.5006	23.8306	-19.5518	-58.5345	-3.05312	0.697945	-6.38414	13.6209	25.6033	22.1535	-29.5442	50.9318	68.6372	32.2905	-39.2786	-33.2219	5.11661	1.5751	29.6304	-0.868402	-2.56495	43.1476	-10.3089
1292	-0.0650061	-0.270078	16.6585	-0.0503332	-0.113119	1.5774	-0.0503448	-0.113114	7.39784	-0.030373	-0.0877809	11.385	0.255928	2.08156	14.4826	1.25548	3.68681	-9.10023	-9.26804	-1.31926	-7.2747	14.9765	15.3388	27.2887	-15.9728	74.2318	63.3172	23.8914	-19.7106	-58.6755	-3.04402	0.738676	-6.39296	13.6312	25.3796	22.2032	-29.7352	51.0229	68.5316	32.2878	-39.2252	-33.1702	5.11394	1.55214	29.7942	-0.794864	-2.60413	43.2027	-10.3427
1294	-0.0532367	-0.286928	16.6245	-0.0465171	-0.121463	1.56229	-0.0465297	-0.121459	7.38273	-0.0269828	-0.0937746	11.3737	0.224722	2.08397	14.4668	1.20011	3.70288	-9.13008	-9.21655	-1.28399	-7.3459	15.0084	15.2179	27.4085	-16.164	74.2847	63.1514	23.8898	-19.8473	-58.7903	-3.05523	0.733445	-6.40125	13.6463	25.2331	22.1977	-29.8509	51.0724	68.4785	32.2611	-39.1641	-33.1115	5.10401	1.55954	29.9342	-0.778461	-2.62913	43.2895	-10.3562
1296	-0.0311476	-0.301976	16.5755	-0.0380193	-0.129851	1.54055	-0.0380327	-0.129847	7.36099	-0.0200882	-0.0994995	11.3574	0.169071	2.11231	14.4884	1.10911	3.77567	-9.09039	-9.12861	-1.24283	-7.37873	15.0533	15.0384	27.436	-16.4349	74.3823	63.0082	23.8589	-19.9702	-58.8776	-3.09316	0.690103	-6.40786	13.6658	25.204	22.1109	-29.84	51.0681	68.5117	32.2163	-39.106	-33.0602	5.0821	1.66344	30.0682	-0.864822	-2.68665	43.433	-10.3479
1298	-0.00227339	-0.308319	16.5228	-0.0258398	-0.134965	1.51714	-0.0258536	-0.134963	7.33757	-0.0106507	-0.102542	11.3398	0.0918407	2.15871	14.51	0.985707	3.88943	-9.05083	-9.00837	-1.2427	-7.43508	15.0034	14.9083	27.4611	-16.6719	74.4835	62.8473	23.9698	-20.1749	-59.0203	-3.16823	0.66272	-6.45462	13.6931	25.2372	21.9552	-29.7119	51.0744	68.6483	32.1834	-39.0772	-33.045	5.06143	2.05137	30.2435	-1.15447	-3.0611	43.694	-10.3563
1300	0.0241269	-0.273507	16.4654	-0.0114279	-0.121833	1.49166	-0.0114401	-0.121832	7.31209	-0.000715831	-0.0918003	11.3207	0.00736782	2.1928	14.4965	0.845493	3.98332	-9.07687	-8.89037	-1.31093	-7.51324	14.8304	14.8573	27.5677	-16.7975	74.6193	62.5867	24.1844	-20.4674	-59.1782	-3.22629	0.674447	-6.4897	13.7106	25.3153	21.8378	-29.5641	51.0512	68.7715	32.1714	-39.0618	-33.0599	4.98547	2.62767	30.5213	-1.52785	-3.45981	44.0489	-10.3368
1302	0.0452285	-0.191349	16.3963	0.00446059	-0.0875136	1.46092	0.00445157	-0.087514	7.28135	0.00895975	-0.0651263	11.2977	-0.0767753	2.20911	14.4534	0.700063	4.04464	-9.15869	-8.78953	-1.43969	-7.60119	14.5686	14.757	27.7242	-16.9166	74.8296	62.2401	24.4674	-20.8165	-59.3259	-3.25454	0.728711	-6.49679	13.7227	25.4079	21.7868	-29.4527	51.0036	68.8275	32.1816	-39.0652	-33.1115	4.79273	3.28109	30.9375	-1.87931	-3.74185	44.5551	-10.1494
1304	0.0623863	-0.0807711	16.2839	0.0208831	-0.0404033	1.41096	0.0208789	-0.0404053	7.23139	0.0182096	-0.0288555	11.2602	-0.151485	2.22209	14.4439	0.569518	4.09655	-9.17799	-8.7371	-1.55841	-7.61811	14.4102	14.015	27.6756	-17.59	75.2859	61.9435	24.7057	-21.0955	-59.3844	-3.26274	0.813532	-6.45073	13.7665	25.4334	21.7865	-29.4696	50.9807	68.7207	32.2053	-39.1209	-33.227	4.2911	3.62474	31.5395	-1.88081	-3.62518	45.4285	-9.20879
1306	0.0758502	0.112857	16.1606	0.0422581	0.0434252	1.35612	0.0422625	0.0434209	7.17655	0.028787	0.0351821	11.2191	-0.194538	2.21309	14.4315	0.488237	4.09649	-9.20235	-8.62407	-1.71678	-7.76038	14.2041	13.1629	27.7276	-18.2809	75.6931	61.6821	24.8959	-21.2327	-59.4196	-3.23472	0.883062	-6.43129	13.8081	25.3472	21.9124	-29.7321	51.0002	68.5564	32.2418	-39.2201	-33.406	3.64433	4.01308	32.435	-1.83949	-3.34026	46.7595	-8.11509
1308	0.0517732	0.361945	16.0285	0.0514797	0.154581	1.2974	0.0514956	0.154576	7.11783	0.0284994	0.118861	11.175	-0.20532	2.18904	14.4418	0.459203	4.0569	-9.18408	-8.50143	-1.89292	-8.03318	13.9382	12.3638	27.8977	-18.8513	76.0258	61.418	25.0351	-21.2574	-59.4536	-3.16167	0.922013	-6.43419	13.8538	25.2127	22.112	-30.1349	51.0361	68.3574	32.2819	-39.3297	-33.5995	2.97963	4.40913	33.5335	-1.78872	-2.85251	48.417	-6.99664
1310	-0.164982	0.499303	15.8536	-0.0328297	0.232	1.21993	-0.032808	0.232005	7.04036	-0.0395466	0.171278	11.117	-0.195077	2.19799	14.6256	0.475625	4.06985	-8.84232	-8.69345	-1.9467	-8.30877	13.6731	11.7959	27.9775	-19.2032	76.4904	60.9808	25.1335	-21.3798	-59.5298	-3.00461	0.908828	-6.37159	13.9638	25.363	22.0964	-30.1223	50.9343	68.1211	32.2841	-39.309	-33.6028	2.7295	4.40377	34.3435	-1.48741	-1.73493	49.6323	-5.91567
1312	-0.362244	0.632762	15.7245	-0.108957	0.30605	1.16285	-0.108924	0.306059	6.98327	-0.101255	0.221683	11.0742	-0.232033	2.20527	14.7867	0.406243	4.09745	-8.54409	-8.92856	-2.02037	-8.30797	13.5129	11.2991	28.016	-19.6281	76.982	60.4383	25.208	-21.5222	-59.5462	-2.90889	0.940974	-6.22629	14.0648	25.5064	22.0301	-29.9645	50.8784	67.8303	32.3281	-39.3189	-33.5665	2.34019	4.14439	35.2631	-1.50661	-0.841276	51.5768	-5.21815
1314	-0.502231	0.777188	15.6643	-0.159065	0.38037	1.13644	-0.159025	0.380387	6.95687	-0.143536	0.273979	11.0544	-0.31399	2.2	14.8595	0.253019	4.11869	-8.41145	-9.14201	-2.11769	-8.06996	13.4794	10.8519	28.042	-20.1303	77.4483	59.89	25.2697	-21.6732	-59.5162	-2.90189	1.03026	-6.01585	14.1598	25.5785	21.9653	-29.774	50.891	67.5251	32.4222	-39.3771	-33.5211	1.78837	3.66468	36.303	-1.87811	-0.354112	54.2451	-5.1942
1316	-0.641278	0.907934	15.6781	-0.209722	0.44867	1.14297	-0.209675	0.448693	6.9634	-0.185819	0.321746	11.0593	-0.362883	2.16948	14.7617	0.155685	4.08142	-8.595	-9.31895	-2.10428	-8.04684	13.5506	10.4972	28.1437	-20.4533	77.7546	59.6939	25.3357	-21.845	-59.6042	-2.94823	1.12769	-5.8252	14.3306	25.5834	21.9787	-29.802	50.894	67.3641	32.5379	-39.4098	-33.456	1.50315	2.9923	37.2005	-2.1503	-0.3116	56.5611	-6.4842
1318	-0.746169	1.02651	15.7349	-0.246246	0.509003	1.16859	-0.246194	0.509029	6.98902	-0.217007	0.364484	11.0786	-0.37613	2.13942	14.6068	0.125	4.03168	-8.88371	-9.48507	-2.08651	-8.16845	13.6193	10.2751	28.3426	-20.6297	77.9232	59.6711	25.4098	-22.0037	-59.6745	-3.01237	1.23869	-5.70424	14.5331	25.5408	22.0319	-29.8898	50.9239	67.3389	32.58	-39.4045	-33.3851	1.25229	2.41356	37.871	-2.67954	0.699935	58.4129	-7.85653
1320	-0.809651	1.12483	15.8241	-0.266097	0.557254	1.20855	-0.26604	0.557282	7.02898	-0.234934	0.399283	11.1085	-0.364368	2.11836	14.4505	0.143095	3.98886	-9.17406	-9.6299	-2.07632	-8.38513	13.647	10.1849	28.5961	-20.6546	77.9697	59.7648	25.4826	-22.1122	-59.6956	-3.07688	1.34749	-5.65572	14.7322	25.4923	22.1164	-29.9683	50.9662	67.4117	32.5373	-39.3686	-33.3109	0.992607	2.07071	38.2801	-3.44069	2.43983	59.7093	-8.99303
1322	-0.831318	1.17647	15.9438	-0.271188	0.581791	1.26192	-0.271129	0.581818	7.08236	-0.24028	0.417322	11.1486	-0.380648	2.11242	14.3947	0.112921	3.98423	-9.27822	-9.68651	-2.0356	-8.51378	13.5831	10.1952	28.7096	-20.4824	77.948	59.8934	25.51	-22.0597	-59.6702	-3.11521	1.39879	-5.62068	14.8277	25.5703	22.234	-29.9116	50.9502	67.4116	32.4755	-39.367	-33.2321	0.758496	2.161	38.4333	-4.15884	2.29808	60.2475	-10.0428
1324	-0.81967	1.16766	16.053	-0.266483	0.577166	1.31039	-0.266424	0.577193	7.13082	-0.236421	0.414197	11.1849	-0.420595	2.13139	14.4485	0.0459251	4.0339	-9.17901	-9.70314	-1.94007	-8.59797	13.5581	10.1937	28.7279	-20.3269	77.8747	60.0483	25.5038	-21.9105	-59.5655	-3.15792	1.38843	-5.63869	14.8583	25.7869	22.3408	-29.6725	50.8347	67.4533	32.3454	-39.2877	-33.1218	0.477847	2.80675	38.2808	-4.70373	1.98831	59.8477	-10.9632
1326	-0.778615	1.10822	16.1455	-0.252974	0.54797	1.3513	-0.252917	0.547996	7.17173	-0.224405	0.393268	11.2156	-0.477505	2.16931	14.5875	-0.0473747	4.12433	-8.92193	-9.69457	-1.80295	-8.60074	13.5945	10.1727	28.6587	-20.2255	77.7669	60.1887	25.4647	-21.7027	-59.3982	-3.21511	1.33364	-5.67561	14.8416	26.1063	22.4118	-29.2803	50.6453	67.525	32.1687	-39.1454	-32.9935	0.0727094	4.0001	37.87	-5.09018	1.69177	58.7395	-11.5301
1328	-0.706139	1.04494	16.2385	-0.22602	0.514564	1.39237	-0.225967	0.514588	7.21281	-0.202073	0.370056	11.2464	-0.522762	2.19872	14.7087	-0.12232	4.19475	-8.69766	-9.66804	-1.69648	-8.32376	13.6512	10.2526	28.4844	-20.0703	77.6479	60.1813	25.3709	-21.5045	-59.2455	-3.30237	1.3036	-5.54416	14.8154	26.388	22.3807	-28.8801	50.5125	67.4958	32.0603	-39.1023	-32.9219	-0.745516	5.75024	37.441	-5.75031	0.641149	57.9402	-10.8367
1330	-0.65184	1.01862	16.3524	-0.204052	0.498822	1.44288	-0.204001	0.498843	7.26331	-0.184601	0.359726	11.2842	-0.558124	2.19459	14.7412	-0.189171	4.20049	-8.63848	-9.68025	-1.6528	-8.08701	13.7449	10.2409	28.4046	-20.1124	77.5998	60.0815	25.3705	-21.4543	-59.2087	-3.38719	1.33052	-5.45457	14.7986	26.5183	22.3797	-28.643	50.488	67.4086	32.0441	-39.1005	-32.8911	-1.57163	6.84954	36.8766	-5.83731	-0.0925044	57.3575	-10.1311
1332	-0.616934	1.03632	16.4971	-0.186985	0.503933	1.50714	-0.186933	0.503953	7.32757	-0.172122	0.36467	11.3324	-0.576963	2.15222	14.6643	-0.236963	4.13072	-8.7827	-9.72435	-1.65975	-7.97303	13.8651	10.1545	28.4537	-20.2993	77.6127	59.9546	25.4539	-21.5391	-59.2753	-3.4586	1.41863	-5.45866	14.81	26.425	22.4482	-28.6648	50.5763	67.2976	32.1068	-39.1247	-32.8943	-2.23719	7.06614	36.236	-5.37284	-0.240472	56.9508	-9.57033
1334	-0.545974	1.08636	16.699	-0.15135	0.520341	1.59683	-0.151297	0.520356	7.41727	-0.146468	0.379252	11.3996	-0.56015	2.07321	14.4523	-0.229864	3.9812	-9.17735	-9.71696	-1.64335	-8.01467	13.9717	10.2184	28.5861	-20.2159	77.5646	60.0292	25.4435	-21.5683	-59.2952	-3.50611	1.57277	-5.58754	14.9112	25.898	22.6321	-29.1914	50.747	67.2685	32.176	-39.1734	-32.9355	-2.40499	6.67591	35.7624	-5.19589	0.324638	56.3838	-8.5049
1336	-0.500353	1.09601	16.8687	-0.130154	0.521016	1.67216	-0.130099	0.521031	7.49259	-0.130602	0.381143	11.4561	-0.497135	2.02194	14.3527	-0.131953	3.8642	-9.3614	-9.67345	-1.4953	-8.06386	13.992	10.5107	28.6197	-19.7839	77.4308	60.1421	25.3184	-21.493	-59.2229	-3.52889	1.56624	-5.68269	14.9799	25.4525	22.7692	-29.6532	50.856	67.2578	32.1334	-39.1024	-32.8536	-2.56058	6.25948	35.3321	-4.94801	0.366562	55.9942	-8.00184
1338	-0.49181	1.05921	16.985	-0.129123	0.504288	1.72377	-0.129071	0.504302	7.5442	-0.128723	0.368718	11.4948	-0.404818	2.00592	14.4003	0.0283271	3.79987	-9.27084	-9.61177	-1.243	-8.06315	13.9276	10.9571	28.5314	-19.105	77.2476	60.2262	25.1154	-21.3353	-59.061	-3.5314	1.39928	-5.69993	14.9856	25.2727	22.8102	-29.841	50.8571	67.2633	31.9847	-38.9253	-32.6655	-2.74612	6.01852	34.9414	-4.67095	-0.129275	55.768	-8.11767
1340	-0.517774	1.02592	17.0525	-0.14306	0.491871	1.75377	-0.143009	0.491886	7.5742	-0.138325	0.358555	11.5173	-0.354389	1.98719	14.5032	0.109952	3.74668	-9.07884	-9.60388	-1.1113	-7.90505	13.8639	11.151	28.3954	-18.719	77.1908	60.1505	25.0344	-21.2862	-58.9011	-3.52356	1.30022	-5.6085	14.9192	25.6296	22.697	-29.4238	50.7078	67.3295	31.8694	-38.8222	-32.5862	-2.64614	6.11497	34.6681	-4.85915	0.188769	55.3518	-8.15537
1342	-0.523559	1.01751	17.1032	-0.146164	0.488708	1.77631	-0.146114	0.488723	7.59674	-0.140427	0.356001	11.5343	-0.371007	1.97169	14.484	0.0744056	3.72479	-9.11518	-9.58105	-1.06752	-7.86685	13.8084	11.2637	28.4262	-18.4454	77.1838	60.1149	24.9398	-21.1204	-58.635	-3.5423	1.27024	-5.56243	14.827	25.9596	22.6254	-29.0425	50.6206	67.3624	31.8795	-38.855	-32.6315	-2.54193	6.2087	34.464	-5.03264	0.0790423	54.8759	-8.22057
1344	-0.503325	1.03367	17.1451	-0.135877	0.494167	1.79493	-0.135826	0.494181	7.61536	-0.13307	0.360743	11.5482	-0.44712	1.96399	14.3278	-0.0624629	3.73984	-9.40745	-9.53724	-1.08846	-7.95833	13.7653	11.3349	28.6095	-18.2431	77.2064	60.1485	24.8307	-20.8363	-58.2896	-3.58397	1.2969	-5.57708	14.7527	26.0867	22.6365	-28.9263	50.6322	67.3351	32.0179	-39.0314	-32.7973	-2.49208	6.20718	34.3201	-5.0806	-0.461002	54.4255	-8.27661
1346	-0.49198	1.04837	17.172	-0.129637	0.499702	1.80691	-0.129586	0.499715	7.62734	-0.128749	0.365283	11.5572	-0.521213	1.98307	14.1623	-0.185101	3.8031	-9.71631	-9.51196	-1.0932	-7.936	13.7194	11.4141	28.6557	-18.0441	77.2309	60.1764	24.8217	-20.6183	-58.0566	-3.58459	1.29717	-5.54434	14.8202	25.8326	22.7015	-29.4145	50.6921	67.203	32.1956	-39.32	-33.049	-2.46986	6.07099	34.2669	-5.03623	-0.313324	54.2742	-8.30972
1348	-0.482384	1.03522	17.2012	-0.126443	0.493175	1.81982	-0.126392	0.493188	7.64025	-0.125935	0.360611	11.5669	-0.582121	2.01269	14.0371	-0.280738	3.88061	-9.95005	-9.48838	-1.04604	-7.93439	13.713	11.415	28.6471	-17.9393	77.2659	60.2154	24.844	-20.4742	-57.8973	-3.61845	1.28549	-5.56503	14.9696	25.5621	22.7563	-29.9077	50.717	67.1435	32.3359	-39.5351	-33.1971	-2.4716	5.86362	34.1552	-4.84366	-0.0818237	54.1651	-8.38335
1350	-0.469938	0.997366	17.242	-0.124002	0.475599	1.83786	-0.123953	0.475612	7.65829	-0.122978	0.347634	11.5804	-0.61944	2.04377	13.9657	-0.334425	3.95167	-10.0831	-9.46689	-0.954432	-7.94655	13.7482	11.3563	28.5933	-17.9206	77.289	60.2585	24.8775	-20.4129	-57.8174	-3.68195	1.26893	-5.63923	15.125	25.3993	22.7834	-30.1902	50.6945	67.174	32.4071	-39.6187	-33.2091	-2.51347	5.65376	33.9396	-4.55645	0.0616894	53.9984	-8.44229
1352	-0.435276	0.979264	17.3196	-0.110128	0.464875	1.87226	-0.11008	0.464887	7.6927	-0.111898	0.34051	11.6062	-0.612118	2.0565	13.9251	-0.315005	3.97207	-10.158	-9.4618	-0.897465	-7.82628	13.7991	11.395	28.4784	-17.8779	77.1969	60.2765	24.9001	-20.4398	-57.8557	-3.6927	1.27152	-5.68037	15.0151	25.4878	22.7822	-29.9596	50.6882	67.1822	32.3713	-39.5399	-33.1718	-2.69433	5.64595	33.5627	-4.42992	-0.11162	53.5812	-8.13114
1354	-0.409226	0.963643	17.3848	-0.0998593	0.45593	1.90119	-0.0998124	0.45594	7.72162	-0.103632	0.334483	11.6279	-0.590207	2.0556	13.9425	-0.276084	3.9619	-10.1251	-9.46188	-0.852933	-7.71969	13.8248	11.4498	28.3826	-17.8215	77.1202	60.2439	24.9115	-20.5008	-57.9562	-3.68026	1.29232	-5.70014	14.8866	25.6597	22.7767	-29.6041	50.6324	67.1676	32.2943	-39.4034	-33.0516	-2.78458	5.78803	33.2689	-4.42624	-0.318074	53.2307	-8.12182
1356	-0.395431	0.949499	17.4291	-0.0948855	0.448624	1.92086	-0.0948392	0.448634	7.74129	-0.0994354	0.329343	11.6426	-0.56295	2.04207	14.0027	-0.233589	3.92665	-10.0128	-9.46489	-0.821207	-7.65426	13.8244	11.502	28.331	-17.7575	77.0817	60.1636	24.9128	-20.5695	-58.0775	-3.65382	1.33013	-5.7065	14.7985	25.8225	22.7909	-29.2906	50.5418	67.1166	32.2043	-39.2622	-32.8838	-2.75101	6.0047	33.0937	-4.51113	-0.476808	52.9979	-8.45248
1358	-0.378483	0.944927	17.4657	-0.0877601	0.445244	1.93707	-0.0877142	0.445253	7.7575	-0.0938826	0.327272	11.6548	-0.53837	2.01728	14.0269	-0.199218	3.87209	-9.96762	-9.47549	-0.820248	-7.6029	13.8454	11.5374	28.3434	-17.7207	77.0523	60.0703	24.9115	-20.6033	-58.1154	-3.62887	1.3833	-5.73285	14.7665	25.759	22.9043	-29.3257	50.5368	66.9828	32.148	-39.2174	-32.8288	-2.68153	6.02046	32.94	-4.54939	-0.510719	52.8021	-8.6098
1360	-0.361977	0.942728	17.5037	-0.0806294	0.442938	1.95394	-0.0805837	0.442947	7.77437	-0.0883937	0.326005	11.6674	-0.508176	1.98619	14.0185	-0.156134	3.80397	-9.98287	-9.47078	-0.804828	-7.58092	13.8581	11.5891	28.3698	-17.664	77.016	60.0143	24.9166	-20.6077	-58.1106	-3.60897	1.41676	-5.75931	14.7652	25.6273	23.0195	-29.4637	50.5488	66.867	32.1063	-39.1993	-32.8036	-2.62729	6.01096	32.7526	-4.57375	-0.556941	52.5309	-8.77801
1362	-0.34899	0.940482	17.5417	-0.0750457	0.4409	1.97078	-0.0750002	0.440908	7.79122	-0.0840783	0.32484	11.6801	-0.473238	1.9515	13.9834	-0.105085	3.72751	-10.0479	-9.45299	-0.772024	-7.57824	13.8564	11.6473	28.3866	-17.597	76.9749	59.9978	24.932	-20.5919	-58.0779	-3.5941	1.42347	-5.7807	14.7777	25.5023	23.1021	-29.5994	50.5603	66.7973	32.0757	-39.1936	-32.7925	-2.60281	5.98962	32.5369	-4.56562	-0.648802	52.1973	-8.98728
1364	-0.350993	0.933704	17.5602	-0.0764454	0.438107	1.97901	-0.0764002	0.438114	7.79944	-0.0849417	0.322664	11.6862	-0.442386	1.91808	13.955	-0.0611911	3.65491	-10.1003	-9.4552	-0.753573	-7.53548	13.839	11.6333	28.3408	-17.6108	76.9632	59.9662	24.964	-20.5947	-58.0474	-3.57538	1.40698	-5.79149	14.7578	25.5604	23.1039	-29.5101	50.5584	66.7844	32.0496	-39.2023	-32.7992	-2.60124	5.84781	32.3868	-4.42334	-0.806721	51.9831	-9.26185
1366	-0.356701	0.934636	17.5788	-0.0788298	0.438997	1.98729	-0.0787845	0.439005	7.80773	-0.0867749	0.32318	11.6924	-0.420268	1.88192	13.908	-0.0337443	3.58071	-10.1877	-9.46034	-0.752965	-7.52262	13.815	11.6365	28.3198	-17.6048	76.9382	59.9576	25.0043	-20.5859	-58.019	-3.56877	1.41129	-5.79948	14.7495	25.6176	23.0759	-29.4202	50.5443	66.8098	32.0576	-39.2142	-32.8109	-2.59567	5.75244	32.2691	-4.31623	-0.882181	51.8048	-9.46833
1368	-0.36214	0.942151	17.5989	-0.0805472	0.442751	1.99622	-0.0805015	0.442759	7.81665	-0.0882906	0.32588	11.6991	-0.408947	1.84666	13.8476	-0.0252529	3.51232	-10.3003	-9.46368	-0.765892	-7.54131	13.7902	11.6604	28.332	-17.5753	76.9041	59.9645	25.0443	-20.5674	-57.9965	-3.57331	1.43747	-5.80704	14.7564	25.6369	23.0418	-29.3778	50.5238	66.8487	32.0918	-39.2246	-32.8222	-2.5857	5.72552	32.1743	-4.26288	-0.859927	51.6462	-9.59552
1370	-0.362371	0.940235	17.6067	-0.0807906	0.441935	1.9997	-0.080745	0.441943	7.82013	-0.0884184	0.325255	11.7018	-0.412327	1.82991	13.8144	-0.0370287	3.48322	-10.3622	-9.45877	-0.767261	-7.53514	13.7761	11.6316	28.3298	-17.6081	76.9192	59.9221	25.0599	-20.5687	-57.9851	-3.57054	1.44154	-5.81588	14.7545	25.6411	23.0479	-29.3705	50.5207	66.8193	32.0907	-39.229	-32.8291	-2.60058	5.68411	32.086	-4.1642	-0.807967	51.5045	-9.72411
1372	-0.358314	0.932391	17.6125	-0.0796517	0.438166	2.00228	-0.0796065	0.438174	7.82272	-0.0873262	0.32251	11.7037	-0.414828	1.82337	13.7992	-0.0437131	3.47233	-10.3907	-9.45523	-0.767653	-7.51388	13.7768	11.6121	28.31	-17.6299	76.9516	59.8797	25.0529	-20.5964	-58.0057	-3.56343	1.44582	-5.82536	14.7502	25.6181	23.0664	-29.3989	50.5254	66.7728	32.0929	-39.2214	-32.8117	-2.62371	5.70086	32.0125	-4.0991	-0.85314	51.3894	-9.83592
1374	-0.350445	0.919905	17.6213	-0.0772216	0.432048	2.00614	-0.077177	0.432056	7.82657	-0.085119	0.318092	11.7066	-0.410925	1.8216	13.7961	-0.0372353	3.4676	-10.3964	-9.45556	-0.766366	-7.48698	13.7907	11.6173	28.278	-17.6187	76.9807	59.8563	25.0292	-20.6383	-58.0491	-3.5528	1.45457	-5.83769	14.7424	25.5752	23.0921	-29.4476	50.535	66.7251	32.0992	-39.2021	-32.7743	-2.64931	5.76605	31.9423	-4.06637	-0.986078	51.2871	-9.93717
1376	-0.339712	0.905382	17.6439	-0.0736785	0.424808	2.01616	-0.0736347	0.424815	7.83659	-0.0820045	0.312905	11.7141	-0.393807	1.80895	13.7857	-0.0108096	3.43798	-10.4154	-9.46202	-0.753755	-7.49296	13.8054	11.654	28.2674	-17.5496	76.9488	59.8871	25.0121	-20.633	-58.0533	-3.5406	1.46939	-5.8653	14.7233	25.5483	23.1297	-29.4569	50.5439	66.6994	32.0804	-39.1791	-32.7573	-2.66965	5.77248	31.8219	-3.98791	-1.00779	51.1287	-10.0601
1378	-0.330977	0.895172	17.6684	-0.07065	0.419622	2.02704	-0.0706067	0.41963	7.84747	-0.0794046	0.309223	11.7223	-0.374863	1.79562	13.7816	0.0185044	3.4064	-10.4229	-9.46216	-0.733886	-7.49213	13.8185	11.7086	28.2517	-17.4591	76.8972	59.925	24.9967	-20.6218	-58.0591	-3.53168	1.47613	-5.87985	14.6945	25.5358	23.1637	-29.4503	50.5556	66.6706	32.0555	-39.1543	-32.7332	-2.68451	5.79236	31.7071	-3.92393	-1.10412	50.9711	-10.2049
1380	-0.324649	0.889744	17.6937	-0.0682782	0.416731	2.03823	-0.0682352	0.416738	7.85866	-0.0774409	0.307214	11.7306	-0.35876	1.78333	13.7843	0.0428885	3.37782	-10.4176	-9.4574	-0.707274	-7.48544	13.8345	11.762	28.2301	-17.3723	76.8327	59.9641	24.9869	-20.6084	-58.0711	-3.52799	1.47728	-5.88278	14.6647	25.5298	23.1943	-29.4404	50.5717	66.639	32.0305	-39.1305	-32.7018	-2.68435	5.83448	31.603	-3.89718	-1.26777	50.8244	-10.3507
1382	-0.316152	0.883272	17.7273	-0.0650273	0.413206	2.05315	-0.0649847	0.413212	7.87358	-0.0747774	0.304787	11.7418	-0.353365	1.76926	13.7834	0.0472356	3.35017	-10.4196	-9.46594	-0.669944	-7.52293	13.8799	11.7479	28.2258	-17.3555	76.7452	60.0379	24.9987	-20.5688	-58.0754	-3.53429	1.49931	-5.9127	14.674	25.4853	23.2431	-29.4737	50.5974	66.6306	32.0143	-39.1172	-32.6859	-2.62394	5.88003	31.478	-3.96336	-1.29012	50.6806	-10.4107
1384	-0.31139	0.880294	17.7576	-0.0631291	0.411519	2.06662	-0.0630867	0.411526	7.88705	-0.0732427	0.30365	11.7519	-0.351081	1.763	13.797	0.0486056	3.33791	-10.3943	-9.48042	-0.641279	-7.51901	13.9206	11.731	28.2032	-17.3541	76.6547	60.0698	25.0262	-20.5476	-58.0645	-3.53037	1.5174	-5.92444	14.6616	25.4835	23.273	-29.4539	50.6123	66.618	31.9895	-39.0954	-32.6707	-2.58693	5.89583	31.3438	-3.9878	-1.34928	50.5197	-10.4695
1386	-0.311415	0.880619	17.7801	-0.0630688	0.411674	2.07662	-0.0630264	0.41168	7.89706	-0.0732009	0.303771	11.7594	-0.34981	1.76322	13.8268	0.0502528	3.33781	-10.3389	-9.49699	-0.626741	-7.46793	13.9474	11.7256	28.1605	-17.3556	76.5729	60.048	25.063	-20.5525	-58.0497	-3.51704	1.52817	-5.91299	14.6263	25.5237	23.278	-29.3848	50.6153	66.5959	31.9587	-39.0653	-32.6523	-2.58178	5.87706	31.214	-3.94798	-1.44935	50.3512	-10.5464
1388	-0.316688	0.880226	17.785	-0.0654017	0.411943	2.0788	-0.0653592	0.41195	7.89923	-0.0749605	0.303825	11.7611	-0.347201	1.75752	13.8662	0.051795	3.32645	-10.2658	-9.50621	-0.629886	-7.42433	13.953	11.7339	28.12	-17.3537	76.5193	59.994	25.092	-20.5687	-58.0875	-3.51735	1.53936	-5.89492	14.6253	25.5247	23.2637	-29.3784	50.6243	66.5658	31.9482	-39.0455	-32.6253	-2.55963	5.82774	31.141	-3.87771	-1.44269	50.2413	-10.652
1390	-0.315112	0.877083	17.7959	-0.0649517	0.41044	2.08366	-0.0649093	0.410447	7.90409	-0.0745258	0.302731	11.7647	-0.351152	1.73534	13.8879	0.0354864	3.28771	-10.226	-9.50958	-0.632953	-7.40529	13.9684	11.7139	28.1077	-17.3797	76.5115	59.9522	25.1062	-20.6087	-58.1339	-3.52585	1.55672	-5.90188	14.6198	25.5259	23.2697	-29.3702	50.6306	66.5457	31.9529	-39.0263	-32.6059	-2.53705	5.8255	31.0662	-3.84235	-1.42929	50.1216	-10.7343
1392	-0.304673	0.870558	17.8205	-0.0608746	0.406723	2.09454	-0.0608327	0.406729	7.91498	-0.0712356	0.300212	11.7729	-0.357811	1.6972	13.8897	0.00856909	3.22103	-10.2234	-9.50556	-0.630602	-7.41225	13.9986	11.6703	28.1266	-17.4257	76.5393	59.9342	25.1051	-20.6666	-58.18	-3.54176	1.57821	-5.93184	14.6043	25.5254	23.3035	-29.3595	50.6373	66.5338	31.9648	-39.0036	-32.5901	-2.51481	5.9128	30.9679	-3.87407	-1.45952	49.9723	-10.7964
1394	-0.289085	0.860881	17.8692	-0.0547599	0.401205	2.11617	-0.0547186	0.40121	7.9366	-0.0663016	0.296477	11.7891	-0.344134	1.65752	13.8871	0.0180863	3.14367	-10.2286	-9.48473	-0.620785	-7.42549	14.0331	11.6687	28.1629	-17.4302	76.5391	59.9368	25.0984	-20.7112	-58.235	-3.56753	1.5882	-5.93889	14.5907	25.4762	23.3527	-29.4028	50.6677	66.5055	31.9555	-38.9659	-32.5408	-2.47968	6.20549	30.8062	-4.05566	-1.67685	49.7722	-10.8996
1396	-0.274866	0.848541	17.9066	-0.0494907	0.394628	2.13276	-0.0494499	0.394633	7.95319	-0.0619358	0.291896	11.8015	-0.321361	1.6165	13.9108	0.0429928	3.06034	-10.1848	-9.47182	-0.600705	-7.44537	14.0652	11.6657	28.1916	-17.4092	76.5477	59.9373	25.0723	-20.742	-58.2663	-3.58368	1.59566	-5.95311	14.5699	25.4585	23.4127	-29.4234	50.687	66.4683	31.931	-38.9332	-32.5041	-2.47225	6.44239	30.6596	-4.15226	-1.81859	49.573	-11.0429
1398	-0.263565	0.835616	17.9272	-0.0455825	0.388029	2.14187	-0.0455424	0.388034	7.9623	-0.0585915	0.287211	11.8084	-0.292759	1.57359	13.9595	0.0772297	2.97134	-10.0945	-9.47095	-0.578748	-7.46529	14.0962	11.6504	28.2114	-17.3834	76.5608	59.9289	25.034	-20.7525	-58.265	-3.5867	1.60489	-5.97612	14.5409	25.4757	23.4777	-29.4168	50.6938	66.4229	31.8992	-38.9137	-32.4928	-2.4963	6.57858	30.5429	-4.138	-1.86088	49.3859	-11.2032
1400	-0.254036	0.830471	17.9443	-0.0418072	0.384985	2.14948	-0.0417675	0.38499	7.96991	-0.0555721	0.285175	11.8141	-0.2609	1.5244	13.9942	0.115318	2.86969	-10.0303	-9.47552	-0.597774	-7.45763	14.1429	11.6132	28.2469	-17.4338	76.5296	59.9079	25.0219	-20.7141	-58.22	-3.57992	1.62815	-5.9892	14.5036	25.4659	23.5331	-29.4356	50.7155	66.3645	31.8926	-38.9248	-32.522	-2.53327	6.6925	30.4407	-4.13656	-1.98017	49.1996	-11.2626
1402	-0.243826	0.823986	17.96	-0.0378493	0.381297	2.15642	-0.03781	0.3813	7.97685	-0.052376	0.282668	11.8193	-0.235779	1.46786	14.021	0.138551	2.75731	-9.98095	-9.47231	-0.597161	-7.46613	14.1842	11.5724	28.2774	-17.4775	76.4986	59.8908	25.0285	-20.696	-58.196	-3.58498	1.64322	-6.00198	14.4832	25.442	23.5795	-29.4738	50.7405	66.3195	31.8832	-38.9288	-32.5261	-2.53045	6.80801	30.3425	-4.17372	-2.05093	49.0271	-11.3439
1404	-0.233166	0.815139	17.9768	-0.0338899	0.376535	2.16386	-0.0338511	0.376538	7.98429	-0.0491107	0.279359	11.8249	-0.218967	1.40712	14.0404	0.145264	2.64051	-9.94541	-9.46281	-0.573443	-7.48907	14.2176	11.5343	28.297	-17.498	76.4739	59.879	25.0496	-20.7062	-58.1988	-3.6022	1.64982	-6.0168	14.4817	25.4106	23.618	-29.5267	50.7637	66.2948	31.8682	-38.9196	-32.5028	-2.49346	6.89922	30.2391	-4.21727	-2.06407	48.8605	-11.4686
1406	-0.225755	0.807855	18.0019	-0.0312088	0.372731	2.17498	-0.0311704	0.372735	7.99541	-0.0468594	0.276687	11.8332	-0.205794	1.35475	14.0554	0.148706	2.54031	-9.91818	-9.46798	-0.570742	-7.47719	14.2521	11.5046	28.3004	-17.502	76.4371	59.8626	25.0706	-20.7017	-58.1783	-3.61008	1.66871	-6.03665	14.4825	25.3931	23.6554	-29.5801	50.7707	66.2934	31.8616	-38.9105	-32.5126	-2.50592	6.80403	30.103	-4.07094	-2.09201	48.6567	-11.6093
1408	-0.219383	0.804011	18.0273	-0.0286943	0.370521	2.18626	-0.0286561	0.370524	8.00669	-0.0448333	0.275194	11.8417	-0.193758	1.31384	14.0608	0.1547	2.46136	-9.90853	-9.47836	-0.57218	-7.45312	14.2842	11.4852	28.2987	-17.5061	76.4129	59.8382	25.0955	-20.7321	-58.1901	-3.6116	1.69005	-6.05067	14.4677	25.3829	23.6845	-29.6061	50.7862	66.2867	31.8547	-38.8933	-32.5199	-2.51876	6.75431	29.9727	-3.96941	-2.09119	48.4397	-11.7461
1410	-0.213941	0.801523	18.0498	-0.0264793	0.368981	2.19625	-0.0264412	0.368984	8.01668	-0.0430743	0.274184	11.8491	-0.183397	1.28514	14.0583	0.162501	2.40523	-9.91331	-9.48982	-0.572006	-7.42616	14.3167	11.4664	28.2965	-17.5226	76.4095	59.8071	25.1172	-20.7984	-58.2382	-3.61078	1.71048	-6.06089	14.4426	25.3804	23.7045	-29.6042	50.8101	66.2747	31.8501	-38.8689	-32.5156	-2.52437	6.76689	29.8608	-3.93041	-2.06338	48.2298	-11.8776
1412	-0.211523	0.788126	18.0644	-0.0265184	0.362915	2.20272	-0.0264809	0.362918	8.02315	-0.042717	0.269647	11.854	-0.179977	1.26812	14.0617	0.162093	2.37299	-9.90735	-9.4927	-0.556492	-7.4172	14.3647	11.3979	28.3033	-17.5911	76.4424	59.7721	25.1028	-20.8579	-58.2899	-3.62448	1.72422	-6.089	14.4497	25.4007	23.7184	-29.5897	50.8137	66.2903	31.8673	-38.8465	-32.4883	-2.53273	6.67927	29.7797	-3.79786	-2.04649	48.0895	-12.0241
1414	-0.206488	0.778349	18.0722	-0.02512	0.358213	2.20618	-0.025083	0.358215	8.02661	-0.041373	0.26622	11.8566	-0.182018	1.25052	14.0528	0.151759	2.34181	-9.9241	-9.49268	-0.546935	-7.40776	14.4115	11.3664	28.2949	-17.6312	76.4638	59.7655	25.0886	-20.9289	-58.3392	-3.63954	1.73345	-6.10962	14.4751	25.3682	23.7339	-29.6445	50.8308	66.305	31.882	-38.8288	-32.4702	-2.54294	6.59652	29.7134	-3.67781	-2.02986	47.9702	-12.1338
1416	-0.199114	0.775417	18.0736	-0.0221344	0.35631	2.20679	-0.0220977	0.356312	8.02722	-0.0390206	0.264986	11.8571	-0.189484	1.23016	14.0275	0.130782	2.30767	-9.97138	-9.49348	-0.54741	-7.40232	14.4526	11.3706	28.2732	-17.6416	76.468	59.7945	25.0848	-21.0068	-58.3865	-3.65232	1.74105	-6.11685	14.5147	25.2843	23.7506	-29.7691	50.8695	66.3133	31.8927	-38.8246	-32.4716	-2.55509	6.53547	29.6668	-3.58936	-2.01286	47.8766	-12.1887
1418	-0.195689	0.779244	18.0682	-0.0203225	0.357698	2.20438	-0.0202856	0.3577	8.02481	-0.0377549	0.266138	11.8552	-0.202839	1.21054	13.9848	0.0996842	2.27717	-10.0513	-9.50448	-0.553448	-7.43951	14.4864	11.3198	28.2695	-17.6956	76.4835	59.8554	25.0961	-21.0623	-58.4541	-3.65984	1.75641	-6.10992	14.5601	25.2316	23.76	-29.8845	50.9384	66.3119	31.9165	-38.8661	-32.5012	-2.57017	6.47813	29.677	-3.52207	-2.0014	47.878	-12.1583
1420	-0.196567	0.783945	18.0658	-0.0203166	0.35983	2.20332	-0.0202795	0.359832	8.02375	-0.0378855	0.267732	11.8544	-0.22349	1.19789	13.9335	0.0581552	2.26216	-10.147	-9.52637	-0.565289	-7.47239	14.5142	11.2584	28.2748	-17.7699	76.4944	59.9229	25.1233	-21.1018	-58.477	-3.66547	1.77924	-6.09888	14.6216	25.1873	23.7519	-29.9702	50.9793	66.353	31.942	-38.9152	-32.546	-2.58552	6.40607	29.7071	-3.44743	-1.97143	47.8911	-12.1306
1422	-0.201384	0.788542	18.0656	-0.0220409	0.362247	2.20326	-0.0220035	0.362249	8.02369	-0.0393271	0.26943	11.8544	-0.247997	1.19212	13.8856	0.0122239	2.26117	-10.2363	-9.55568	-0.583711	-7.48675	14.5346	11.1934	28.281	-17.861	76.4995	59.981	25.1679	-21.1279	-58.4538	-3.66759	1.80533	-6.08591	14.6879	25.1565	23.7253	-30.0166	50.9893	66.4295	31.969	-38.9667	-32.6017	-2.5934	6.31702	29.746	-3.37076	-1.9191	47.8981	-12.1195
1424	-0.207488	0.794868	18.0542	-0.0242037	0.365526	2.19822	-0.024166	0.365529	8.01865	-0.0411539	0.271745	11.8506	-0.264033	1.18697	13.8807	-0.018809	2.25805	-10.2457	-9.57592	-0.612595	-7.47216	14.5385	11.122	28.2642	-17.967	76.5005	59.9918	25.2414	-21.1453	-58.4361	-3.65645	1.81689	-6.07165	14.6976	25.1781	23.6885	-30.0077	51.0219	66.4553	32.0085	-39.0415	-32.6716	-2.56253	6.22621	29.7806	-3.35219	-1.8511	47.9032	-12.0808
1426	-0.215207	0.80555	18.037	-0.0267193	0.370848	2.19058	-0.026681	0.37085	8.01101	-0.0433748	0.275563	11.8449	-0.263467	1.17921	13.8871	-0.0208986	2.24374	-10.234	-9.59842	-0.647351	-7.42758	14.5477	11.0263	28.2121	-18.099	76.5298	59.9926	25.2931	-21.1668	-58.4449	-3.63968	1.82156	-6.038	14.7214	25.1893	23.6396	-30.0277	51.0311	66.4828	32.0512	-39.0945	-32.7127	-2.5285	6.11504	29.8369	-3.31945	-1.78524	47.9359	-12.0959
1428	-0.224235	0.820935	18.017	-0.0294196	0.378337	2.18173	-0.0293806	0.37834	8.00216	-0.0458716	0.280991	11.8383	-0.24402	1.16466	13.8914	0.00870176	2.20977	-10.2258	-9.62585	-0.685795	-7.36663	14.5635	10.9134	28.1329	-18.2465	76.5898	59.9982	25.319	-21.2066	-58.488	-3.62004	1.82598	-5.99243	14.7673	25.1778	23.5841	-30.0867	51.0243	66.5197	32.099	-39.1248	-32.7266	-2.50456	5.98181	29.9104	-3.25567	-1.72549	47.993	-12.1504
1430	-0.234233	0.840829	18.0015	-0.0321604	0.387883	2.17485	-0.0321204	0.387887	7.99528	-0.0485274	0.287954	11.8331	-0.20402	1.13066	13.8666	0.0685488	2.1325	-10.2717	-9.66136	-0.729601	-7.33939	14.5666	10.8309	28.0698	-18.3573	76.6596	60.0294	25.3559	-21.3132	-58.5729	-3.60041	1.85445	-5.98261	14.7993	25.1582	23.5402	-30.136	51.0739	66.5536	32.1699	-39.175	-32.7657	-2.51047	5.82545	29.9604	-3.15559	-1.66334	48.0318	-12.1006
1432	-0.241234	0.856725	17.9937	-0.0339104	0.395429	2.17143	-0.0338696	0.395433	7.99186	-0.0503142	0.293485	11.8305	-0.166367	1.08782	13.8403	0.120693	2.04006	-10.3205	-9.69223	-0.744141	-7.35752	14.5875	10.751	28.0283	-18.453	76.7122	60.1053	25.3879	-21.4142	-58.6495	-3.58636	1.87344	-5.98974	14.8376	25.1163	23.5212	-30.203	51.13	66.5918	32.2382	-39.2237	-32.8054	-2.53032	5.7197	29.9969	-3.07229	-1.6241	48.0714	-12.0494
1434	-0.244574	0.866326	17.9961	-0.0345647	0.399914	2.17248	-0.0345235	0.399918	7.99291	-0.0510858	0.296797	11.8313	-0.1355	1.0426	13.8237	0.159417	1.94594	-10.3514	-9.71507	-0.724034	-7.42238	14.6257	10.6733	28.0204	-18.532	76.7454	60.21	25.4083	-21.4944	-58.7075	-3.57958	1.87786	-6.00981	14.8782	25.0553	23.5307	-30.2813	51.1824	66.6282	32.2925	-39.2608	-32.8353	-2.55908	5.66366	30.0119	-3.00687	-1.60341	48.104	-12.0192
1436	-0.244241	0.868761	18.0154	-0.0341776	0.400959	2.18108	-0.0341362	0.400963	8.00151	-0.0508568	0.297603	11.8378	-0.104626	1.01017	13.8303	0.202777	1.87505	-10.3392	-9.72822	-0.678075	-7.53249	14.6495	10.6147	28.0861	-18.5725	76.7937	60.2636	25.399	-21.5756	-58.768	-3.58311	1.87779	-6.04482	14.8896	24.9921	23.5714	-30.3329	51.2411	66.6323	32.317	-39.2634	-32.8328	-2.5939	5.57722	29.9609	-2.90785	-1.56076	48.0813	-12.0056
1438	-0.251288	0.871394	18.0317	-0.0370116	0.402708	2.18835	-0.03697	0.402712	8.00878	-0.0530811	0.298733	11.8432	-0.0734377	0.987061	13.8849	0.249682	1.82106	-10.2377	-9.74213	-0.64723	-7.60189	14.6705	10.5964	28.1675	-18.5888	76.7871	60.2583	25.3824	-21.5878	-58.7703	-3.57711	1.87992	-6.06226	14.8857	24.973	23.6085	-30.3214	51.2578	66.6253	32.2984	-39.2366	-32.8098	-2.61891	5.47167	29.9168	-2.78792	-1.4939	48.057	-12.0462
1440	-0.265521	0.875309	18.0395	-0.0429019	0.405619	2.19183	-0.0428601	0.405623	8.01226	-0.0576662	0.300538	11.8458	-0.0455622	0.972556	13.9867	0.293315	1.78411	-10.0485	-9.75868	-0.637884	-7.61665	14.6917	10.6	28.2435	-18.6011	76.7329	60.1937	25.3636	-21.5309	-58.7169	-3.55924	1.88948	-6.05804	14.8699	24.9991	23.6288	-30.2512	51.2315	66.6058	32.2487	-39.1935	-32.7778	-2.62755	5.38041	29.887	-2.68338	-1.42849	48.0345	-12.1244
1442	-0.274943	0.877872	18.0362	-0.0468201	0.40753	2.19036	-0.0467781	0.407535	8.01079	-0.0607171	0.301719	11.8447	-0.0376607	0.964922	14.1153	0.303012	1.76746	-9.80969	-9.77469	-0.634847	-7.60919	14.7173	10.5247	28.2868	-18.6806	76.7289	60.0827	25.337	-21.4637	-58.6726	-3.53828	1.92272	-6.04539	14.84	25.0329	23.6108	-30.1718	51.2039	66.547	32.2302	-39.1862	-32.7743	-2.60615	5.45746	29.8307	-2.75449	-1.49482	47.9736	-12.1333
1444	-0.281368	0.874557	18.0327	-0.0499186	0.406615	2.18882	-0.0498767	0.40662	8.00926	-0.0629768	0.30084	11.8436	-0.0343742	0.964158	14.211	0.30742	1.76501	-9.63182	-9.78524	-0.612068	-7.60143	14.7446	10.4437	28.3152	-18.7622	76.7334	59.9633	25.3306	-21.4316	-58.6521	-3.52785	1.94312	-6.05189	14.8232	25.0296	23.6092	-30.1432	51.1946	66.4858	32.2137	-39.1775	-32.7659	-2.59739	5.49331	29.7579	-2.78249	-1.5035	47.9125	-12.1298
1446	-0.285105	0.866968	18.0319	-0.0521929	0.403604	2.18848	-0.0521513	0.40361	8.00892	-0.0644873	0.298445	11.8433	-0.0309282	0.966147	14.2573	0.313831	1.7674	-9.54579	-9.7926	-0.567063	-7.60586	14.7774	10.3673	28.3349	-18.8335	76.7414	59.8575	25.345	-21.4437	-58.6608	-3.52922	1.95221	-6.08306	14.8251	24.981	23.6319	-30.1757	51.2078	66.433	32.2018	-39.1621	-32.7499	-2.61128	5.45702	29.673	-2.72626	-1.43756	47.8536	-12.1379
1448	-0.287961	0.867223	18.0328	-0.0534209	0.403956	2.1889	-0.0533792	0.403961	8.00933	-0.0654273	0.29863	11.8436	-0.0208939	0.955463	14.2524	0.328037	1.74414	-9.55493	-9.81242	-0.519201	-7.64118	14.8355	10.2649	28.3488	-18.91	76.7644	59.8123	25.357	-21.4806	-58.6962	-3.53401	1.99432	-6.12741	14.8413	24.9115	23.6489	-30.2381	51.2289	66.4017	32.2317	-39.1522	-32.7494	-2.64341	5.4086	29.5971	-2.61566	-1.401	47.7858	-12.2191
1450	-0.284839	0.866459	18.0427	-0.0520985	0.403364	2.19329	-0.0520569	0.403369	8.01372	-0.0643984	0.298272	11.8469	-0.0165584	0.938171	14.223	0.32967	1.71099	-9.60978	-9.83126	-0.466849	-7.71067	14.8898	10.2013	28.4058	-18.945	76.7844	59.7772	25.3554	-21.5292	-58.7468	-3.53058	2.04215	-6.20237	14.8505	24.7887	23.7142	-30.3398	51.2759	66.3474	32.2536	-39.1359	-32.7298	-2.69533	5.44071	29.4668	-2.54839	-1.42493	47.614	-12.2656
1452	-0.277579	0.861626	18.0558	-0.0492989	0.400643	2.19906	-0.0492576	0.400648	8.01949	-0.0621301	0.296416	11.8513	-0.0192496	0.918974	14.1924	0.317806	1.67707	-9.66675	-9.84408	-0.412756	-7.79799	14.9324	10.1812	28.4944	-18.9362	76.7978	59.7363	25.3363	-21.5747	-58.7925	-3.51839	2.08015	-6.29111	14.8444	24.6403	23.8156	-30.4575	51.3359	66.2622	32.2558	-39.1101	-32.6892	-2.75606	5.5441	29.3011	-2.52873	-1.49964	47.3719	-12.2838
1454	-0.278265	0.84615	18.0411	-0.0509248	0.393917	2.19254	-0.0508842	0.393922	8.01297	-0.0629254	0.291283	11.8464	-0.0238564	0.913238	14.2322	0.306736	1.6685	-9.59292	-9.84027	-0.362045	-7.83333	14.9587	10.1701	28.5174	-18.9065	76.805	59.6661	25.2951	-21.5756	-58.761	-3.50972	2.06426	-6.3112	14.8097	24.6003	23.8591	-30.5019	51.3405	66.1475	32.2367	-39.0689	-32.6484	-2.7845	5.58997	29.237	-2.46907	-1.55025	47.293	-12.4237
1456	-0.282759	0.836164	18.0144	-0.0537809	0.38991	2.18064	-0.0537408	0.389915	8.00108	-0.0648155	0.288105	11.8375	-0.0225698	0.909231	14.2649	0.307132	1.6608	-9.53234	-9.84464	-0.336381	-7.84679	14.9864	10.1069	28.5091	-18.9404	76.8269	59.617	25.2596	-21.5554	-58.7303	-3.49637	2.05023	-6.30009	14.7766	24.6332	23.8518	-30.472	51.319	66.0847	32.2107	-39.0435	-32.6271	-2.78993	5.5402	29.2294	-2.3994	-1.52611	47.2738	-12.4904
1458	-0.289829	0.834176	17.9826	-0.0571031	0.389618	2.16656	-0.0570629	0.389624	7.98699	-0.0672893	0.287675	11.8269	-0.0144524	0.900951	14.2622	0.318745	1.64264	-9.53732	-9.85592	-0.339085	-7.83944	15.017	9.99513	28.4764	-19.043	76.8591	59.6025	25.2384	-21.5252	-58.7141	-3.48222	2.04822	-6.27147	14.7555	24.7158	23.7982	-30.3834	51.2892	66.0945	32.1902	-39.0434	-32.633	-2.7713	5.41202	29.2698	-2.33686	-1.44242	47.2908	-12.4741
1460	-0.297806	0.833639	17.9614	-0.0606813	0.390041	2.15711	-0.0606411	0.390047	7.97754	-0.069997	0.287764	11.8198	-0.00330462	0.876215	14.1835	0.330471	1.59324	-9.6836	-9.84235	-0.365237	-7.78501	15.0414	9.91458	28.427	-19.1541	76.8646	59.6183	25.2303	-21.5029	-58.6884	-3.4896	2.04527	-6.25184	14.7482	24.7966	23.7169	-30.2793	51.2948	66.1772	32.2071	-39.073	-32.6739	-2.71684	5.33907	29.3587	-2.33783	-1.43262	47.3288	-12.5244
1462	-0.303126	0.837666	17.948	-0.0626998	0.392244	2.15121	-0.0626593	0.39225	7.97164	-0.0716488	0.289282	11.8154	0.00294954	0.832669	14.0602	0.326513	1.51144	-9.91294	-9.83127	-0.378729	-7.75421	15.0484	9.86211	28.3534	-19.2114	76.8386	59.7115	25.2711	-21.524	-58.6882	-3.50616	2.04737	-6.22939	14.8017	24.7617	23.6445	-30.345	51.3497	66.2844	32.2503	-39.1302	-32.7282	-2.65859	5.2329	29.442	-2.33209	-1.39065	47.375	-12.5535
1464	-0.306508	0.847331	17.9432	-0.0633815	0.396758	2.14906	-0.0633406	0.396764	7.96949	-0.072445	0.292613	11.8138	-0.000450091	0.775255	13.9099	0.299786	1.40813	-10.1927	-9.82866	-0.373309	-7.76004	15.0398	9.83738	28.2629	-19.2098	76.7881	59.8756	25.3577	-21.5941	-58.7236	-3.52746	2.05538	-6.20771	14.9154	24.6086	23.5921	-30.5828	51.4479	66.4001	32.3123	-39.2079	-32.7859	-2.61187	5.08905	29.5052	-2.29912	-1.30757	47.4219	-12.5487
1466	-0.315507	0.865612	17.9492	-0.0657829	0.40552	2.15175	-0.065741	0.405527	7.97218	-0.0747919	0.299013	11.8158	-0.0234195	0.724067	13.7603	0.239711	1.32382	-10.4713	-9.83234	-0.361101	-7.78078	15.0322	9.8429	28.1747	-19.188	76.7425	60.0555	25.4512	-21.7088	-58.812	-3.54878	2.06646	-6.21142	15.0532	24.4345	23.563	-30.8312	51.5613	66.524	32.374	-39.2877	-32.8324	-2.60823	4.94282	29.5556	-2.20519	-1.23266	47.4649	-12.5326
1468	-0.323246	0.885413	17.9615	-0.0674915	0.414846	2.15725	-0.0674488	0.414852	7.97768	-0.0766547	0.305878	11.8199	-0.0568798	0.691092	13.6752	0.166922	1.27689	-10.6298	-9.85108	-0.355726	-7.83459	15.0412	9.78988	28.1679	-19.2382	76.7342	60.1669	25.5023	-21.7822	-58.8782	-3.5547	2.09193	-6.21161	15.14	24.3448	23.5505	-30.9512	51.6139	66.6014	32.4226	-39.3315	-32.8605	-2.60287	4.89599	29.5634	-2.18879	-1.1864	47.4658	-12.4887
1470	-0.327863	0.900889	17.9742	-0.0681929	0.422017	2.16293	-0.0681494	0.422024	7.98336	-0.0776281	0.311196	11.8242	-0.0942299	0.681019	13.6784	0.0951484	1.2732	-10.6243	-9.8776	-0.360337	-7.89138	15.0683	9.68737	28.2286	-19.3588	76.7598	60.1885	25.4944	-21.7911	-58.8997	-3.54432	2.12207	-6.2005	15.1542	24.3653	23.5465	-30.91	51.5933	66.6207	32.45	-39.332	-32.8656	-2.58786	4.95081	29.5385	-2.25564	-1.17429	47.4301	-12.4334
1472	-0.328213	0.893282	17.9679	-0.0689956	0.418711	2.16014	-0.0689524	0.418718	7.98058	-0.0780213	0.308673	11.8221	-0.122108	0.701186	13.8082	0.0511379	1.32075	-10.3834	-9.87054	-0.372109	-7.79866	15.0987	9.6789	28.2109	-19.4333	76.7635	60.1146	25.4123	-21.7302	-58.8596	-3.53144	2.1042	-6.17238	15.0841	24.4851	23.5172	-30.7204	51.5237	66.5892	32.4369	-39.2957	-32.8346	-2.57644	5.02007	29.5468	-2.29309	-1.19686	47.418	-12.4498
1474	-0.326106	0.891079	17.9567	-0.0682798	0.417564	2.15514	-0.0682367	0.417571	7.97557	-0.0774171	0.30786	11.8183	-0.125128	0.716654	13.9268	0.0504735	1.35005	-10.163	-9.87114	-0.38739	-7.74235	15.1539	9.61075	28.2024	-19.5548	76.7984	60.0853	25.3198	-21.6542	-58.8092	-3.51001	2.08253	-6.14622	15.0193	24.5958	23.5132	-30.5781	51.4688	66.5397	32.427	-39.2793	-32.8077	-2.55388	5.02796	29.5781	-2.3033	-1.20375	47.4176	-12.4713
1476	-0.320873	0.896348	17.9464	-0.0655673	0.419429	2.15058	-0.0655241	0.419436	7.97101	-0.0755101	0.309425	11.8149	-0.101475	0.716697	13.9947	0.0927651	1.341	-10.0368	-9.88043	-0.399366	-7.74576	15.2194	9.49747	28.2035	-19.69	76.854	60.132	25.2423	-21.5879	-58.7696	-3.48671	2.06392	-6.12592	14.9854	24.6532	23.5373	-30.5412	51.4493	66.4922	32.431	-39.2926	-32.7971	-2.52348	4.97423	29.6203	-2.2902	-1.18902	47.4247	-12.4805
1478	-0.306982	0.887868	17.9491	-0.0601873	0.414555	2.15171	-0.0601445	0.414561	7.97215	-0.0711794	0.306121	11.8158	-0.0615242	0.696019	13.9967	0.157316	1.288	-10.0328	-9.86193	-0.381065	-7.71901	15.2163	9.54718	28.1404	-19.6165	76.8437	60.228	25.2094	-21.5743	-58.7757	-3.49371	2.03209	-6.10436	14.9895	24.5883	23.5511	-30.6407	51.4769	66.4855	32.4478	-39.3131	-32.8103	-2.50982	4.94434	29.623	-2.28396	-1.17776	47.4233	-12.4619
1480	-0.293857	0.88652	17.958	-0.0545337	0.41287	2.15567	-0.0544911	0.412876	7.9761	-0.0668437	0.305219	11.8187	-0.010946	0.652573	13.9566	0.232747	1.18947	-10.1073	-9.85187	-0.371088	-7.74371	15.1966	9.60983	28.085	-19.4981	76.7951	60.3906	25.2229	-21.5671	-58.7807	-3.50467	2.01999	-6.10469	15.0135	24.5163	23.5746	-30.7655	51.5267	66.5182	32.4746	-39.3486	-32.8369	-2.51744	4.95779	29.629	-2.27524	-1.19675	47.4329	-12.4569
1482	-0.284542	0.893974	17.9706	-0.0498053	0.415361	2.16125	-0.0497624	0.415366	7.98169	-0.0634623	0.30738	11.8229	0.0416583	0.595667	13.8978	0.30673	1.06562	-10.2165	-9.85295	-0.376483	-7.81256	15.1738	9.65214	28.054	-19.3889	76.7262	60.5821	25.2697	-21.561	-58.7791	-3.51392	2.02761	-6.12374	15.043	24.4718	23.6036	-30.8661	51.5831	66.5794	32.503	-39.3884	-32.8647	-2.54106	5.00826	29.6448	-2.26588	-1.2388	47.4519	-12.4651
1484	-0.282193	0.900277	17.9835	-0.0482228	0.41793	2.16698	-0.0481797	0.417935	7.98742	-0.0624376	0.309402	11.8272	0.0739822	0.561348	13.8806	0.352248	0.990713	-10.2484	-9.84395	-0.389586	-7.83462	15.1567	9.66592	28.0564	-19.3641	76.6919	60.6459	25.2949	-21.584	-58.7995	-3.52229	2.02585	-6.12798	15.0389	24.4784	23.6069	-30.8592	51.6175	66.6267	32.5035	-39.387	-32.8562	-2.55763	5.03796	29.6592	-2.26386	-1.23824	47.4548	-12.435
1486	-0.281808	0.893037	17.9858	-0.0486556	0.414727	2.16802	-0.0486128	0.414732	7.98845	-0.0625583	0.306981	11.828	0.0793509	0.55495	13.9369	0.359102	0.977159	-10.1439	-9.82329	-0.401811	-7.77742	15.1467	9.69529	28.0254	-19.3569	76.6534	60.6221	25.3038	-21.5832	-58.7962	-3.53051	2.00104	-6.11612	15.0215	24.5207	23.5972	-30.8076	51.6039	66.6431	32.4867	-39.3601	-32.8269	-2.54189	5.06522	29.6658	-2.28712	-1.25787	47.4578	-12.4424
1488	-0.281785	0.874072	17.9765	-0.0502514	0.406416	2.16387	-0.0502095	0.406421	7.98431	-0.0632293	0.300665	11.8249	0.0592997	0.573154	14.0499	0.328873	1.01825	-9.93415	-9.79415	-0.411956	-7.66096	15.1434	9.73379	27.9582	-19.3602	76.6165	60.5435	25.297	-21.56	-58.7723	-3.53798	1.95821	-6.09063	14.9975	24.5928	23.5759	-30.7262	51.5499	66.6351	32.4602	-39.3179	-32.784	-2.48852	5.0859	29.6706	-2.33803	-1.30003	47.4653	-12.4933
1490	-0.280691	0.864015	17.9616	-0.050643	0.401914	2.15723	-0.0506015	0.401919	7.97766	-0.063242	0.297274	11.8199	0.0285391	0.594176	14.1212	0.280537	1.06845	-9.80172	-9.77328	-0.424364	-7.60758	15.1445	9.70865	27.9083	-19.4064	76.6377	60.5161	25.276	-21.5668	-58.7854	-3.54016	1.93471	-6.06421	14.9732	24.6939	23.5371	-30.6098	51.512	66.6481	32.4412	-39.2872	-32.7402	-2.39537	5.07573	29.7056	-2.41939	-1.31958	47.4806	-12.5463
1492	-0.278955	0.861024	17.9509	-0.0501538	0.400454	2.15246	-0.0501125	0.400459	7.9729	-0.0627872	0.296213	11.8163	-0.00425923	0.611678	14.1262	0.227646	1.11288	-9.79243	-9.75512	-0.447887	-7.58856	15.14	9.67191	27.8834	-19.4695	76.6832	60.5271	25.2673	-21.6165	-58.8125	-3.55013	1.92442	-6.05342	14.9682	24.7661	23.5	-30.5221	51.4963	66.6948	32.4518	-39.2795	-32.7203	-2.33757	5.03279	29.7527	-2.44438	-1.32281	47.5099	-12.5739
1494	-0.27645	0.864558	17.9456	-0.0487713	0.40179	2.15009	-0.0487299	0.401795	7.97052	-0.0618395	0.297299	11.8145	-0.0326079	0.622251	14.0691	0.180703	1.14292	-9.89865	-9.73972	-0.478995	-7.60646	15.1272	9.63581	27.8805	-19.5321	76.7379	60.5854	25.2712	-21.6896	-58.8443	-3.56801	1.9225	-6.06027	14.9893	24.7978	23.4748	-30.4875	51.5002	66.7729	32.4876	-39.2962	-32.7282	-2.32965	4.96963	29.8052	-2.40814	-1.3138	47.5528	-12.569
1496	-0.272633	0.873729	17.9387	-0.0463454	0.405485	2.14705	-0.0463036	0.40549	7.96749	-0.0602613	0.300214	11.8123	-0.0419582	0.620914	13.998	0.163813	1.14402	-10.0308	-9.73306	-0.494984	-7.69352	15.1052	9.59582	27.8725	-19.5508	76.7765	60.7384	25.2569	-21.6821	-58.8613	-3.5795	1.91314	-6.07526	15.0502	24.7987	23.4873	-30.5512	51.497	66.8561	32.5099	-39.3326	-32.7586	-2.35622	4.93305	29.8521	-2.37272	-1.30195	47.6041	-12.5376
1498	-0.26696	0.873181	17.9319	-0.0439199	0.404769	2.14399	-0.0438781	0.404773	7.96442	-0.0584047	0.299831	11.81	-0.0472597	0.622787	13.9529	0.155295	1.14942	-10.1145	-9.71572	-0.499676	-7.76443	15.0771	9.60089	27.8638	-19.5309	76.7816	60.8622	25.2568	-21.6778	-58.8659	-3.60132	1.88621	-6.08693	15.0936	24.8037	23.4845	-30.5817	51.505	66.9345	32.5086	-39.3476	-32.7605	-2.37357	4.95659	29.8887	-2.38886	-1.32817	47.6448	-12.4891
1500	-0.26034	0.861042	17.9248	-0.0420489	0.398896	2.14085	-0.0420078	0.3989	7.96128	-0.056637	0.295558	11.8076	-0.0520557	0.631758	13.9514	0.150071	1.16757	-10.1174	-9.68698	-0.493534	-7.79855	15.0457	9.65301	27.8514	-19.4751	76.7481	60.9303	25.2737	-21.6793	-58.8514	-3.63117	1.84254	-6.09116	15.1039	24.8274	23.4615	-30.5522	51.5169	66.9955	32.486	-39.337	-32.7352	-2.36908	5.01414	29.9112	-2.44092	-1.37584	47.6696	-12.4562
1502	-0.25725	0.845656	17.917	-0.0419963	0.391896	2.13734	-0.0419559	0.3919	7.95778	-0.0561576	0.290327	11.805	-0.0565117	0.648631	14.017	0.147921	1.20001	-9.99538	-9.6641	-0.474121	-7.80233	15.0167	9.71524	27.8249	-19.385	76.6699	60.9637	25.2902	-21.6164	-58.7837	-3.64397	1.79627	-6.08601	15.0753	24.8948	23.4528	-30.4828	51.4817	67.0017	32.4673	-39.328	-32.7476	-2.34337	4.94554	29.9095	-2.38991	-1.31813	47.6762	-12.5652
1504	-0.25399	0.829183	17.9073	-0.0419634	0.384405	2.133	-0.0419237	0.384409	7.95343	-0.0556624	0.284729	11.8017	-0.0620193	0.667021	14.0951	0.144297	1.23561	-9.85021	-9.63986	-0.465196	-7.77392	15.0033	9.75921	27.7872	-19.3313	76.5984	60.9604	25.3082	-21.5678	-58.7308	-3.65401	1.75664	-6.07104	15.0393	24.9605	23.4381	-30.413	51.4565	66.987	32.4471	-39.3153	-32.7407	-2.28976	4.90975	29.9105	-2.37995	-1.31632	47.6812	-12.6989
1506	-0.250428	0.815035	17.8966	-0.0416046	0.377907	2.12824	-0.0415656	0.377911	7.94867	-0.0549864	0.279893	11.7981	-0.0686765	0.683291	14.1617	0.137838	1.2678	-9.72642	-9.61483	-0.470472	-7.7232	15.006	9.7768	27.7402	-19.3263	76.55	60.9387	25.322	-21.5496	-58.7103	-3.66471	1.72726	-6.05057	15.0095	25.0084	23.4156	-30.3608	51.4515	66.9687	32.4311	-39.3006	-32.7111	-2.22152	4.93166	29.9221	-2.42726	-1.38079	47.691	-12.8113
1508	-0.249757	0.813743	17.8899	-0.0414312	0.377282	2.12526	-0.0413923	0.377287	7.94569	-0.0548191	0.279436	11.7959	-0.0750779	0.689809	14.1776	0.128561	1.28211	-9.69698	-9.59662	-0.481016	-7.6832	15.0163	9.76668	27.6871	-19.3533	76.5362	60.9607	25.3108	-21.555	-58.7295	-3.67768	1.71252	-6.04119	15.0087	25.0158	23.395	-30.3589	51.4559	66.9809	32.4454	-39.2937	-32.6953	-2.19641	4.97034	29.9495	-2.46994	-1.39954	47.7113	-12.8224
1510	-0.247453	0.81482	17.8856	-0.0403395	0.37756	2.12334	-0.0403006	0.377565	7.94377	-0.0540218	0.279713	11.7945	-0.0826147	0.69028	14.1645	0.115175	1.28585	-9.72138	-9.57941	-0.489541	-7.68032	15.0175	9.76517	27.6347	-19.354	76.5407	61.0418	25.2817	-21.5634	-58.7571	-3.69501	1.69494	-6.04322	15.0146	25.026	23.3727	-30.3536	51.462	67.0268	32.4589	-39.2821	-32.6814	-2.19612	5.00704	29.9862	-2.4932	-1.42318	47.7529	-12.8058
1512	-0.243199	0.816	17.8833	-0.0383821	0.377721	2.12231	-0.0383431	0.377725	7.94275	-0.0525691	0.279957	11.7937	-0.0912583	0.688142	14.1361	0.0989236	1.28527	-9.7743	-9.56225	-0.495773	-7.71434	15.0036	9.78486	27.5872	-19.3136	76.5543	61.1713	25.2437	-21.5725	-58.7784	-3.71501	1.67076	-6.05333	15.0225	25.0511	23.3492	-30.3303	51.4676	67.1002	32.4636	-39.2661	-32.6654	-2.21246	5.03451	30.0268	-2.50022	-1.45746	47.8144	-12.7692
1514	-0.239877	0.818635	17.8826	-0.036708	0.378598	2.12199	-0.036669	0.378602	7.94242	-0.0513732	0.280718	11.7935	-0.0997727	0.693495	14.1251	0.0856216	1.29827	-9.79474	-9.54734	-0.506422	-7.75655	14.9669	9.8441	27.5523	-19.2246	76.5549	61.2929	25.2282	-21.5993	-58.7658	-3.72915	1.64291	-6.05773	15.0372	25.0958	23.3286	-30.2843	51.475	67.1712	32.4568	-39.2577	-32.6334	-2.22493	5.04704	30.0563	-2.52774	-1.48907	47.8802	-12.6675
1516	-0.237905	0.818335	17.8827	-0.0358695	0.378302	2.12203	-0.0358305	0.378306	7.94246	-0.0507276	0.28055	11.7935	-0.107738	0.705852	14.1399	0.0757584	1.32379	-9.76723	-9.52841	-0.526304	-7.78192	14.9288	9.88589	27.5363	-19.1734	76.5635	61.3677	25.2168	-21.6144	-58.7466	-3.73677	1.61247	-6.04854	15.0413	25.1609	23.3015	-30.215	51.4686	67.2334	32.4477	-39.2585	-32.6197	-2.23496	5.06156	30.0842	-2.5592	-1.5102	47.9484	-12.5907
1518	-0.236736	0.813648	17.8827	-0.0357486	0.376151	2.12206	-0.0357098	0.376155	7.94249	-0.0505013	0.278949	11.7935	-0.115103	0.722524	14.1791	0.0683924	1.35692	-9.69438	-9.50406	-0.554148	-7.78709	14.8956	9.9019	27.5357	-19.1706	76.5762	61.3955	25.2063	-21.6055	-58.7214	-3.74087	1.57978	-6.02621	15.0364	25.2368	23.2668	-30.1372	51.4495	67.2842	32.4397	-39.2694	-32.6282	-2.23965	5.09715	30.1098	-2.60554	-1.54039	48.0165	-12.5427
1520	-0.233104	0.802761	17.8804	-0.0350711	0.371079	2.121	-0.0350329	0.371082	7.94143	-0.0496748	0.2752	11.7927	-0.121852	0.731785	14.226	0.0592044	1.37636	-9.60724	-9.47427	-0.579898	-7.79236	14.8717	9.91546	27.5323	-19.1725	76.5595	61.4238	25.191	-21.5399	-58.6624	-3.75628	1.5444	-6.00266	15.0492	25.2831	23.2304	-30.1122	51.438	67.3242	32.4364	-39.2951	-32.6423	-2.22404	5.22352	30.121	-2.74061	-1.6787	48.0799	-12.4359
1522	-0.229987	0.790819	17.8767	-0.0347093	0.365587	2.11935	-0.0346716	0.36559	7.93978	-0.0490581	0.271117	11.7915	-0.13067	0.738792	14.2681	0.0454307	1.39248	-9.52904	-9.44579	-0.601249	-7.77833	14.8513	9.92805	27.5075	-19.1733	76.5323	61.4445	25.2134	-21.5162	-58.6147	-3.7693	1.50702	-5.97667	15.0481	25.3262	23.1913	-30.0903	51.4322	67.3526	32.4435	-39.3143	-32.6551	-2.23197	5.33246	30.1424	-2.80975	-1.80394	48.1349	-12.3891
1524	-0.227465	0.780562	17.8742	-0.0344655	0.360883	2.11821	-0.0344282	0.360886	7.93865	-0.0485792	0.267616	11.7906	-0.141063	0.745994	14.2972	0.0289964	1.40954	-9.47515	-9.42054	-0.619939	-7.74795	14.8295	9.94773	27.4607	-19.1601	76.4996	61.4705	25.2678	-21.5388	-58.589	-3.78002	1.47001	-5.95037	15.0348	25.3669	23.1535	-30.0684	51.431	67.378	32.4589	-39.3215	-32.6626	-2.26146	5.40905	30.177	-2.80885	-1.89362	48.1818	-12.4049
1526	-0.222726	0.777583	17.8824	-0.0326242	0.359185	2.12184	-0.0325872	0.359188	7.94228	-0.0470932	0.266463	11.7934	-0.148284	0.759965	14.2921	0.0212713	1.43769	-9.48449	-9.39858	-0.648157	-7.72819	14.792	10.0031	27.4089	-19.0914	76.4615	61.5596	25.2894	-21.5226	-58.5817	-3.80319	1.44097	-5.9297	15.0484	25.3824	23.133	-30.0846	51.4298	67.4376	32.4688	-39.3184	-32.661	-2.25912	5.50875	30.216	-2.88345	-1.97813	48.2262	-12.3821
1528	-0.219511	0.776656	17.8921	-0.0312768	0.358513	2.12614	-0.0312398	0.358516	7.94658	-0.046041	0.266046	11.7966	-0.155203	0.775133	14.2921	0.014501	1.4679	-9.48437	-9.37964	-0.670218	-7.71356	14.7547	10.0669	27.3612	-19.0103	76.4429	61.6462	25.2914	-21.5224	-58.6072	-3.82115	1.41879	-5.9188	15.0624	25.4104	23.115	-30.0719	51.4259	67.5033	32.4697	-39.3068	-32.6447	-2.25498	5.55067	30.2468	-2.92449	-2.01367	48.2655	-12.358
1530	-0.21952	0.781358	17.9011	-0.0308722	0.360576	2.13016	-0.030835	0.360579	7.95059	-0.0458665	0.267615	11.7996	-0.159456	0.787578	14.3095	0.0113385	1.49214	-9.45208	-9.36607	-0.693874	-7.7225	14.7182	10.1304	27.3446	-18.9305	76.4467	61.7118	25.2753	-21.5395	-58.65	-3.82553	1.41005	-5.92266	15.0669	25.4467	23.1081	-30.0289	51.4186	67.5573	32.4552	-39.28	-32.6071	-2.25576	5.54138	30.2652	-2.92749	-2.00843	48.2985	-12.339
1532	-0.226425	0.818204	17.9104	-0.0308016	0.377294	2.13433	-0.0307627	0.377297	7.95476	-0.0468677	0.280118	11.8027	-0.145743	0.780685	14.3424	0.0332596	1.47438	-9.3909	-9.37323	-0.776925	-7.8539	14.6694	10.1667	27.4742	-18.8852	76.4697	61.7508	25.2453	-21.5469	-58.6454	-3.7937	1.45534	-5.96221	15.0459	25.414	23.1726	-30.0441	51.4191	67.547	32.4103	-39.2071	-32.5255	-2.26834	5.57265	30.2717	-2.9583	-2.03305	48.3203	-12.3244
1534	-0.234843	0.826517	17.9138	-0.0337879	0.381639	2.13585	-0.0337485	0.381643	7.95628	-0.0493739	0.283178	11.8038	-0.143231	0.799726	14.4563	0.0438088	1.50804	-9.17919	-9.35816	-0.81516	-7.90712	14.617	10.2988	27.5565	-18.7362	76.4337	61.7349	25.1886	-21.4732	-58.5534	-3.77751	1.44265	-5.98768	15.0022	25.4883	23.2007	-29.9125	51.3536	67.5459	32.3258	-39.1197	-32.4384	-2.26472	5.67686	30.2517	-3.05266	-2.07945	48.3364	-12.3245
1536	-0.242688	0.802543	17.91	-0.0392344	0.371793	2.13417	-0.039196	0.371797	7.9546	-0.0528245	0.275473	11.8026	-0.156814	0.847745	14.6472	0.0350943	1.6005	-8.82451	-9.31936	-0.799679	-7.8594	14.5653	10.5166	27.5599	-18.49	76.3372	61.6689	25.1123	-21.3217	-58.3877	-3.77941	1.36836	-5.98588	14.93	25.6854	23.1749	-29.6191	51.2278	67.5505	32.2141	-39.0315	-32.3595	-2.2399	5.85002	30.2099	-3.20883	-2.14394	48.3447	-12.3388
1538	-0.247369	0.78943	17.8988	-0.0424001	0.366437	2.12919	-0.0423623	0.366441	7.94962	-0.0548557	0.271268	11.7989	-0.176695	0.893708	14.8497	0.0137434	1.69155	-8.44816	-9.29266	-0.790727	-7.80754	14.5182	10.6712	27.534	-18.2886	76.2525	61.5965	25.0543	-21.1766	-58.2459	-3.75499	1.32387	-5.94636	14.7905	25.9268	23.1151	-29.2611	51.1284	67.4785	32.1302	-38.9646	-32.303	-2.20303	6.04015	30.1784	-3.38105	-2.21751	48.3345	-12.3592
1540	-0.247428	0.786714	17.893	-0.0426628	0.36525	2.12662	-0.0426251	0.365255	7.94705	-0.0549786	0.270364	11.7969	-0.201152	0.93696	14.9709	-0.0161339	1.77933	-8.22306	-9.28243	-0.807237	-7.79649	14.5182	10.7222	27.5584	-18.2273	76.1806	61.5491	25.0179	-21.049	-58.1301	-3.73538	1.31725	-5.92891	14.6955	26.029	23.1276	-29.0988	51.0811	67.3741	32.076	-38.9228	-32.2641	-2.14481	6.19004	30.1529	-3.53637	-2.24893	48.3038	-12.3603
1542	-0.243427	0.792866	17.8935	-0.0403955	0.367611	2.12682	-0.0403576	0.367615	7.94726	-0.0534327	0.272272	11.7971	-0.224642	0.9747	14.996	-0.0451224	1.85673	-8.17645	-9.28604	-0.846214	-7.82527	14.562	10.6815	27.6251	-18.2918	76.1281	61.5383	25.002	-20.9517	-58.0486	-3.72654	1.3415	-5.93893	14.6649	25.976	23.2131	-29.1613	51.0845	67.26	32.0522	-38.9054	-32.2396	-2.08028	6.29566	30.1334	-3.65734	-2.24993	48.2614	-12.3451
1544	-0.239227	0.796656	17.889	-0.0382477	0.368919	2.12482	-0.0382096	0.368923	7.94525	-0.0519108	0.273385	11.7956	-0.230099	1.00378	14.9678	-0.0438023	1.91168	-8.22858	-9.28297	-0.869556	-7.82394	14.5927	10.6478	27.614	-18.3214	76.1161	61.5567	25	-20.9151	-58.0221	-3.72497	1.34962	-5.93332	14.6736	25.8871	23.2658	-29.3109	51.0963	67.1798	32.0551	-38.9087	-32.2253	-2.07944	6.4256	30.1203	-3.72569	-2.33669	48.2441	-12.3515
1546	-0.235751	0.796732	17.889	-0.0367187	0.368662	2.12483	-0.0366806	0.368665	7.94526	-0.0507515	0.273289	11.7956	-0.221253	1.01219	14.9322	-0.0240616	1.9237	-8.29444	-9.28309	-0.872201	-7.84255	14.6235	10.6654	27.5584	-18.2703	76.0836	61.6749	24.9702	-20.876	-57.9926	-3.73187	1.34224	-5.9444	14.6661	25.8723	23.2705	-29.3398	51.1019	67.1801	32.0518	-38.8917	-32.1925	-2.09871	6.46533	30.1074	-3.70508	-2.37228	48.2413	-12.379
1548	-0.233	0.79371	17.8955	-0.0357545	0.36711	2.1277	-0.0357167	0.367114	7.94813	-0.0499309	0.272191	11.7977	-0.202278	1.00112	14.9098	0.00662786	1.89647	-8.33591	-9.28284	-0.858429	-7.88436	14.6485	10.7413	27.4874	-18.1349	76.0272	61.8642	24.9118	-20.8272	-57.9511	-3.7443	1.32187	-5.97307	14.6286	25.9454	23.2394	-29.2217	51.0915	67.2468	32.0321	-38.8461	-32.1391	-2.11577	6.41913	30.093	-3.62544	-2.34579	48.2442	-12.4185
1550	-0.228945	0.794968	17.9097	-0.0338483	0.367327	2.13403	-0.0338104	0.36733	7.95446	-0.0485158	0.272474	11.8025	-0.185893	0.984699	14.9212	0.0301266	1.86047	-8.31466	-9.26021	-0.855691	-7.93193	14.6347	10.8408	27.5056	-17.968	75.9984	61.9465	24.869	-20.8075	-57.93	-3.74981	1.30669	-5.99981	14.5624	26.043	23.2532	-29.0707	51.0438	67.2775	31.9894	-38.7786	-32.089	-2.07526	6.40806	30.0782	-3.64468	-2.34239	48.2222	-12.4256
1552	-0.226587	0.786482	17.9167	-0.0335122	0.363415	2.1371	-0.0334747	0.363419	7.95753	-0.0480155	0.269571	11.8048	-0.180324	0.981226	14.9774	0.0381765	1.85208	-8.21031	-9.22982	-0.858209	-7.91383	14.6286	10.9714	27.5082	-17.799	75.9413	61.9578	24.8231	-20.7722	-57.862	-3.75399	1.27968	-6.00173	14.5142	26.0711	23.278	-29.0095	51.0124	67.247	31.9456	-38.7164	-32.0319	-2.02068	6.42729	30.0619	-3.70272	-2.32517	48.196	-12.4488
1554	-0.226503	0.770851	17.9171	-0.0347812	0.356562	2.13726	-0.0347444	0.356566	7.95769	-0.0485312	0.264368	11.8049	-0.185586	0.990871	15.0638	0.0309946	1.87158	-8.04986	-9.20243	-0.861309	-7.84556	14.6502	11.0948	27.4881	-17.6673	75.8617	61.9306	24.7686	-20.7107	-57.7424	-3.75824	1.24599	-5.98317	14.494	26.0263	23.3071	-29.0452	51.0057	67.1703	31.906	-38.6678	-31.9734	-1.97515	6.46149	30.0393	-3.76259	-2.29416	48.1665	-12.4826
1556	-0.228486	0.77251	17.9283	-0.0354918	0.357457	2.14226	-0.035455	0.357461	7.96269	-0.0491161	0.264993	11.8087	-0.191978	0.993145	15.1063	0.0196155	1.87808	-7.97092	-9.21101	-0.836772	-7.88939	14.7519	11.0042	27.5176	-17.7406	75.8462	61.9867	24.7061	-20.6341	-57.6474	-3.76541	1.24698	-5.99078	14.4992	25.9941	23.3378	-29.0699	51.0055	67.1483	31.8686	-38.6354	-31.9427	-1.98666	6.4372	29.9912	-3.72387	-2.28807	48.1187	-12.4661
1558	-0.230308	0.778103	17.9521	-0.0357811	0.360067	2.15284	-0.035744	0.360071	7.97327	-0.0494912	0.266927	11.8166	-0.19546	0.991899	15.1462	0.0122594	1.8771	-7.8969	-9.22058	-0.8759	-7.83011	14.778	11.1594	27.5222	-17.5847	75.7693	62.0445	24.6012	-20.5032	-57.4182	-3.76832	1.22834	-5.99255	14.4822	26.017	23.3693	-29.0404	50.9989	67.1447	31.832	-38.6163	-31.9223	-2.06389	6.37176	29.9361	-3.59194	-2.20397	48.0707	-12.3953
1560	-0.230152	0.782349	17.9859	-0.0352986	0.361924	2.16786	-0.0352613	0.361927	7.98829	-0.049239	0.268348	11.8279	-0.189992	0.989279	15.1976	0.0205146	1.8703	-7.80134	-9.22161	-0.964477	-7.66958	14.7771	11.4935	27.4941	-17.2291	75.6692	62.1142	24.4127	-20.259	-56.9332	-3.76609	1.17969	-5.97942	14.4294	26.0903	23.3965	-28.9733	50.9867	67.1391	31.8086	-38.6206	-31.9146	-2.19297	6.30844	29.8823	-3.40913	-2.06758	48.0233	-12.2865
1562	-0.222354	0.77272	18.0165	-0.0326368	0.357063	2.18146	-0.0325999	0.357066	8.00189	-0.0469343	0.264883	11.8381	-0.160367	0.996819	15.2839	0.075996	1.87308	-7.64072	-9.20715	-0.949351	-7.60548	15.1122	11.2958	27.4885	-17.2699	75.8544	62.3025	24.0025	-19.7339	-56.0347	-3.7613	1.10727	-5.93621	14.327	26.1358	23.3982	-28.9848	50.9958	67.0648	31.8493	-38.6884	-31.9413	-2.31114	6.4326	29.8432	-3.35951	-2.10018	47.957	-12.2076
1564	-0.215702	0.770431	18.0428	-0.0298701	0.35551	2.19313	-0.0298334	0.355513	8.01356	-0.0447612	0.263898	11.8468	-0.0973205	0.984847	15.3934	0.184797	1.82815	-7.43663	-9.19825	-0.926682	-7.63826	15.5127	10.8634	27.3765	-17.1645	75.9748	62.6614	23.4253	-18.8749	-53.9156	-3.75626	1.03892	-5.9078	14.2511	26.1993	23.4022	-29.0793	50.975	67.0145	31.9165	-38.8024	-31.995	-2.39582	6.51815	29.826	-3.30569	-2.09818	47.9111	-12.1731
1566	-0.210899	0.773409	18.0629	-0.0274823	0.356417	2.20206	-0.0274456	0.35642	8.02249	-0.0430282	0.264728	11.8535	-0.0135046	0.954057	15.5269	0.324275	1.74161	-7.18809	-9.19188	-0.913541	-7.73925	15.9571	10.212	27.1434	-16.9228	75.7635	63.0164	22.9517	-17.8866	-50.5247	-3.76143	0.97857	-5.90843	14.2257	26.2771	23.4067	-29.2626	50.919	67.006	32.0234	-38.9768	-32.0915	-2.4388	6.53339	29.8295	-3.23842	-2.04974	47.8883	-12.1863
1568	-0.20018	0.748167	18.0713	-0.0248916	0.344465	2.20576	-0.0248561	0.344467	8.0262	-0.0403354	0.255956	11.8563	0.0285129	0.938012	15.6945	0.392747	1.69748	-6.87655	-9.14572	-0.911201	-7.75459	16.5797	9.27777	26.8665	-17.0615	74.2281	62.6594	23.9376	-17.3921	-45.879	-3.82476	0.906913	-5.9602	14.2742	26.3198	23.3768	-29.5424	50.8524	67.0273	32.2606	-39.291	-32.3065	-2.44634	6.56801	29.8371	-3.23207	-2.10246	47.8594	-12.2394
1570	-0.199492	0.738491	18.0837	-0.0253818	0.340172	2.21125	-0.0253467	0.340175	8.03168	-0.040428	0.252717	11.8604	0.0600923	0.90914	15.8981	0.437253	1.63405	-6.4984	-9.13747	-0.830467	-7.82431	17.4571	7.65177	26.4785	-17.5524	73.5788	61.6858	24.3645	-17.168	-43.1442	-3.86315	0.856034	-5.98137	14.3297	26.3369	23.3362	-29.8853	50.7969	67.0336	32.5439	-39.6546	-32.5602	-2.39571	6.57936	29.8638	-3.28563	-2.12364	47.8481	-12.3054
1572	-0.209251	0.75145	18.1016	-0.028538	0.346672	2.21925	-0.0285022	0.346675	8.03968	-0.0431931	0.257378	11.8664	0.0809927	0.870804	16.1289	0.458784	1.55741	-6.07012	-9.16873	-0.700161	-7.93022	18.5115	5.38767	25.9966	-18.1221	74.2938	59.9258	24.2223	-17.3711	-42.887	-3.86195	0.829762	-5.95428	14.3639	26.352	23.2887	-30.2143	50.7494	67.0224	32.8276	-40.0068	-32.8159	-2.30431	6.55636	29.9046	-3.37351	-2.09679	47.8527	-12.3653
1574	-0.213926	0.777097	18.1179	-0.0284037	0.358301	2.22653	-0.0283667	0.358304	8.04696	-0.0438217	0.266081	11.8719	0.0652281	0.857331	16.3479	0.422711	1.53911	-5.66375	-9.16528	-0.730704	-7.89579	19.4513	3.07571	25.6314	-17.9094	75.846	56.7773	25.29	-18.2262	-43.861	-3.84004	0.808842	-5.8848	14.3213	26.4679	23.2349	-30.2713	50.6533	67.025	33.0324	-40.2091	-33.0275	-2.2641	6.47155	29.9271	-3.37683	-2.07131	47.8439	-12.3681
1576	-0.229469	0.793928	18.1222	-0.0337894	0.366979	2.22844	-0.0337516	0.366982	8.04887	-0.0483942	0.27223	11.8733	0.0290938	0.866876	16.5812	0.3575	1.56985	-5.2307	-9.19646	-0.818248	-7.66047	20.123	1.20363	25.3399	-16.211	78.4916	52.2241	25.4417	-18.5046	-45.1222	-3.82707	0.82367	-5.82507	14.3036	26.5578	23.1266	-30.1164	50.6399	67.0985	33.058	-40.226	-33.0639	-2.22656	6.44199	29.9516	-3.40871	-2.06446	47.8414	-12.3804
1578	-0.250996	0.800887	18.1156	-0.0426439	0.371833	2.22558	-0.0426055	0.371837	8.04601	-0.0553215	0.2753	11.8712	-0.0186168	0.886253	16.8234	0.274382	1.62232	-4.78124	-9.25962	-0.905019	-7.33401	20.54	-0.259968	25.1656	-12.9531	82.2496	46.653	23.8483	-17.2303	-45.816	-3.82149	0.861396	-5.78371	14.3162	26.5959	22.997	-29.8585	50.7083	67.2093	32.9413	-40.1123	-32.9573	-2.18781	6.47332	29.9837	-3.47432	-2.07254	47.8507	-12.4075
1580	-0.243191	0.825614	18.1142	-0.0371513	0.382005	2.22494	-0.0371119	0.382009	8.04537	-0.0518568	0.283251	11.8707	-0.0561638	0.857175	17.0367	0.19328	1.58258	-4.38586	-9.29458	-0.817199	-7.48389	20.8504	-2.07216	25.1754	-8.63272	88.1699	41.074	18.973	-12.1789	-44.5137	-3.77233	0.84568	-5.7457	14.2718	26.6036	23.052	-29.9192	50.7208	67.1413	32.9484	-40.1458	-32.9821	-2.16696	6.46426	30.0298	-3.49151	-2.05444	47.8758	-12.4049
1582	-0.232183	0.810762	18.1206	-0.0335662	0.374579	2.22778	-0.0335276	0.374582	8.04821	-0.0487067	0.277926	11.8728	-0.0956526	0.83055	17.2127	0.110039	1.54772	-4.05959	-9.25927	-0.774743	-7.58187	21.4234	-4.16955	25.4688	-5.47907	93.6101	35.4012	13.2592	-6.20806	-40.6562	-3.76735	0.783776	-5.66596	14.2659	26.5627	23.0507	-30.0061	50.7308	67.1048	32.9609	-40.1929	-33.0178	-2.16845	6.46782	30.0823	-3.49939	-2.03097	47.9148	-12.4135
1584	-0.225405	0.758557	18.1384	-0.0349541	0.351152	2.23562	-0.0349179	0.351155	8.05605	-0.0482631	0.260325	11.8787	-0.126874	0.803241	17.3553	0.0421313	1.50858	-3.79538	-9.17218	-0.809769	-7.51413	22.3533	-6.31665	25.9797	-4.06696	98.1483	29.483	7.20397	-0.881307	-34.8779	-3.80874	0.710892	-5.55409	14.3116	26.4875	22.955	-30.033	50.7406	67.1526	32.9619	-40.2304	-33.047	-2.18544	6.50311	30.1398	-3.51782	-2.01593	47.9653	-12.4343
1586	-0.231995	0.723754	18.1752	-0.0407056	0.336477	2.25198	-0.0406707	0.336482	8.07241	-0.0516293	0.248995	11.891	-0.10371	0.726475	17.4956	0.056814	1.36066	-3.53521	-9.14618	-0.874727	-7.24694	23.6704	-7.80099	26.4321	-4.50987	101.329	23.8791	0.470843	1.43656	-28.577	-3.83048	0.777356	-5.51285	14.3915	26.4275	22.8201	-29.8879	50.7299	67.3282	32.9659	-40.2665	-33.0885	-2.18683	6.61721	30.2001	-3.60365	-2.05367	48.0173	-12.4319
1588	-0.234689	0.748869	18.2268	-0.0396868	0.347716	2.27494	-0.0396511	0.347719	8.09537	-0.051563	0.257462	11.9082	-0.0175152	0.576662	17.6147	0.162403	1.05821	-3.31432	-9.20681	-0.778549	-7.17185	24.4481	-7.20183	26.9765	-3.56123	103.529	18.5588	-2.90238	3.48857	-23.55	-3.80431	0.871204	-5.40145	14.3927	26.4984	22.7368	-29.7234	50.686	67.4443	32.9762	-40.2837	-33.1158	-2.16815	6.71335	30.2951	-3.68215	-2.08956	48.0865	-12.4371
1590	-0.227439	0.829355	18.2859	-0.0296222	0.38237	2.30122	-0.0295827	0.382373	8.12165	-0.046204	0.284009	11.9279	0.121437	0.367275	17.712	0.344927	0.629518	-3.13415	-9.33841	-0.530951	-7.37092	24.5081	-4.8418	27.611	-1.1338	104.569	13.823	-1.8546	5.53504	-21.1781	-3.72741	0.954197	-5.22837	14.3008	26.6775	22.7486	-29.613	50.6218	67.4502	32.9903	-40.284	-33.1236	-2.13428	6.75966	30.4181	-3.72825	-2.10518	48.1696	-12.4529
1592	-0.204899	0.902148	18.3301	-0.013522	0.412355	2.3209	-0.0134796	0.412356	8.14133	-0.0360405	0.307441	11.9426	0.263802	0.171745	17.8006	0.53894	0.225222	-2.97049	-9.44501	-0.355532	-7.80484	24.0658	-3.27874	28.1161	1.16466	105.051	10.7925	4.38481	3.79896	-24.3076	-3.61798	0.975324	-5.15442	14.1753	26.7606	22.9352	-29.7018	50.6074	67.3294	32.9888	-40.2938	-33.1158	-2.11489	6.71178	30.5133	-3.70215	-2.06923	48.2396	-12.4607
1594	-0.156824	0.939071	18.3516	0.0106935	0.424465	2.33037	0.0107375	0.424465	8.1508	-0.0186906	0.31802	11.9497	0.36472	0.015267	17.8864	0.670824	-0.0937077	-2.81214	-9.52904	-0.323553	-8.18733	23.9916	-3.58783	28.8017	1.75116	105.937	8.93531	9.19622	0.181582	-28.2418	-3.52385	0.933866	-5.14874	14.0152	26.7247	23.164	-29.9136	50.5986	67.1472	33.0056	-40.3054	-33.1016	-2.09396	6.68496	30.5822	-3.69808	-2.05978	48.3037	-12.486
1596	-0.0897958	0.94362	18.3548	0.0404357	0.420793	2.33169	0.0404791	0.420788	8.15212	0.00377728	0.317143	11.9507	0.425279	-0.101623	17.9593	0.742566	-0.326856	-2.67757	-9.60157	-0.412303	-8.41509	24.3538	-5.05592	29.7906	1.02596	106.971	7.76011	10.7395	-3.25409	-30.6639	-3.45305	0.864312	-5.2018	13.8447	26.5864	23.3975	-30.1989	50.5892	66.9472	33.0432	-40.321	-33.0847	-2.06666	6.70609	30.632	-3.73515	-2.0892	48.3663	-12.5242
1598	-0.0400991	0.961595	18.3666	0.0637417	0.424463	2.33681	0.0637857	0.424457	8.15724	0.0209748	0.321353	11.9545	0.501003	-0.207986	17.9717	0.845498	-0.546122	-2.65536	-9.71501	-0.465072	-8.35339	24.3501	-3.08572	31.2753	2.18355	105.317	5.87957	6.77109	-1.35219	-28.5514	-3.38154	0.904549	-5.29362	13.7458	26.4413	23.6196	-30.4387	50.5915	66.8264	33.0829	-40.3592	-33.0735	-2.02666	6.76852	30.694	-3.7957	-2.12933	48.4368	-12.5335
1600	0.000673034	1.02492	18.3967	0.0870142	0.448733	2.35012	0.0870601	0.448723	8.17056	0.0368581	0.340958	11.9644	0.612872	-0.334302	17.9398	1.00757	-0.814139	-2.71594	-9.86143	-0.24539	-8.32991	24.5836	-1.257	32.8701	3.27965	103.388	2.95431	4.48973	-1.05739	-25.249	-3.32459	1.02869	-5.35939	13.6893	26.4165	23.8351	-30.587	50.5724	66.7888	33.0974	-40.3699	-33.0273	-1.97075	6.85548	30.7835	-3.88096	-2.18732	48.5354	-12.526
1602	0.0304893	1.133	18.4452	0.109334	0.493523	2.37165	0.109385	0.493512	8.19208	0.0507491	0.375847	11.9805	0.755654	-0.475002	17.8612	1.22078	-1.11926	-2.86394	-10.0148	0.216837	-8.46488	25.128	-0.346243	34.443	3.88355	101.76	-0.552307	5.19329	-2.94705	-21.749	-3.27603	1.21185	-5.38786	13.6602	26.5348	24.0373	-30.6272	50.5269	66.8283	33.0879	-40.3545	-32.9581	-1.91085	6.93696	30.8925	-3.96326	-2.24777	48.6547	-12.5029
1604	0.0409004	1.25547	18.5071	0.124434	0.54624	2.39915	0.12449	0.546225	8.21959	0.0587529	0.416203	12.0011	0.890431	-0.57909	17.697	1.43045	-1.35609	-3.17131	-10.0945	0.61125	-9.00914	25.6709	-0.725267	35.8911	3.96299	100.617	-2.42894	6.07349	-4.17235	-20.0167	-3.19636	1.37872	-5.40193	13.6134	26.77	24.2141	-30.545	50.4625	66.9067	33.0903	-40.3671	-32.9548	-1.90052	6.90898	30.9698	-3.92644	-2.24865	48.7464	-12.458
1606	0.0247942	1.32354	18.5267	0.123215	0.577408	2.40795	0.123275	0.577396	8.22838	0.0558944	0.439434	12.0077	0.954351	-0.622942	17.5912	1.53125	-1.45891	-3.3689	-10.0434	0.531076	-9.14773	25.6978	-0.185723	36.7451	4.04274	99.4166	-3.35882	6.63452	-4.34765	-19.3818	-3.12581	1.46339	-5.44078	13.608	26.8919	24.2861	-30.4745	50.4302	66.9976	33.1058	-40.4	-32.9753	-1.89883	6.85047	31.0341	-3.87827	-2.21339	48.8135	-12.4202
1608	-0.0170638	1.33199	18.4963	0.105516	0.584666	2.39459	0.105577	0.584655	8.21502	0.0421932	0.443749	11.9977	0.956426	-0.611718	17.5827	1.53874	-1.43922	-3.38468	-9.86871	0.02347	-8.86069	25.268	1.26657	36.8961	4.01371	98.1895	-3.34651	6.65375	-3.43931	-19.7179	-3.06904	1.46274	-5.49389	13.6475	26.882	24.2526	-30.4415	50.4271	67.0697	33.1286	-40.439	-33.002	-1.89667	6.7728	31.0816	-3.83729	-2.15453	48.849	-12.3944
1610	-0.0788141	1.33729	18.4389	0.0787618	0.592237	2.36926	0.0788223	0.592229	8.18969	0.0216893	0.44773	11.9787	1.00495	-0.595456	17.6872	1.63384	-1.42463	-3.19142	-9.65074	-0.277222	-8.88204	25.3067	1.43609	36.4303	2.87002	97.4347	-1.83163	5.98674	-1.71283	-20.991	-3.00382	1.44378	-5.46453	13.695	26.9216	24.1866	-30.3976	50.38	67.024	33.1272	-40.4247	-32.9972	-1.89215	6.64015	31.0853	-3.77494	-2.10246	48.826	-12.3668
1612	-0.132128	1.32772	18.3898	0.0544642	0.592561	2.34755	0.0545253	0.592556	8.16798	0.00348267	0.446446	11.9625	1.04033	-0.581941	17.801	1.70408	-1.41037	-2.98051	-9.52053	-0.418676	-8.95397	25.5988	1.06112	35.5662	1.74028	98.0013	-0.136854	5.61968	-0.923397	-22.2197	-2.95215	1.40841	-5.44583	13.7367	26.9103	24.1299	-30.3967	50.3657	66.9678	33.1169	-40.4028	-32.9754	-1.8934	6.54175	31.0665	-3.72857	-2.06325	48.7863	-12.3593
1614	-0.165148	1.30362	18.3553	0.0378691	0.584803	2.33232	0.0379294	0.5848	8.15275	-0.00845165	0.439602	11.951	1.04058	-0.571566	17.8914	1.7089	-1.39032	-2.81247	-9.4801	-0.433968	-9.04836	26.029	0.356102	34.396	0.825642	99.4697	1.46892	5.77176	-1.26173	-23.2232	-2.9207	1.35542	-5.45979	13.761	26.8494	24.1016	-30.4412	50.3845	66.9212	33.1028	-40.3862	-32.9452	-1.90056	6.50444	31.0305	-3.71022	-2.04706	48.7416	-12.3677
1616	-0.15838	1.27938	18.3185	0.038681	0.573615	2.3159	0.0387405	0.573611	8.13633	-0.00715631	0.431288	11.9387	0.954508	-0.556692	17.9379	1.55719	-1.33388	-2.72472	-9.40838	-0.48246	-9.25714	26.2157	-0.0216898	33.0969	0.107323	98.7135	3.3748	6.71942	-1.41202	-24.4501	-2.90021	1.27369	-5.53266	13.7264	26.845	24.1606	-30.4904	50.3561	66.8496	33.0894	-40.3879	-32.9307	-1.90592	6.54835	30.9763	-3.73155	-2.08829	48.7002	-12.3521
1618	-0.150666	1.19083	18.2899	0.0345063	0.534185	2.30314	0.0345612	0.53418	8.12357	-0.00780944	0.401544	11.9292	0.878942	-0.483712	17.9558	1.44368	-1.17528	-2.68996	-9.19341	-0.638399	-9.32189	26.6543	-1.8232	31.3715	-1.16149	99.7476	5.45091	7.39368	-2.36829	-25.3762	-2.98507	1.12363	-5.49414	13.7483	26.725	24.024	-30.5557	50.3841	66.8538	33.1058	-40.379	-32.9304	-1.91529	6.62063	30.917	-3.77867	-2.12685	48.6355	-12.3491
1620	-0.150158	1.04293	18.2724	0.0222087	0.469375	2.29522	0.0222572	0.469373	8.11565	-0.0129321	0.352317	11.9233	0.823339	-0.372874	17.9593	1.37905	-0.954403	-2.68221	-8.87114	-0.870135	-9.18587	27.2623	-4.68434	29.3225	-2.82168	102.511	7.36242	7.46944	-3.80015	-25.4196	-3.16356	0.934799	-5.35849	13.8513	26.4625	23.6848	-30.6329	50.4744	66.9614	33.1475	-40.3645	-32.9486	-1.92933	6.7053	30.8597	-3.84589	-2.15415	48.554	-12.3645
1622	-0.151798	0.907629	18.2678	0.0100698	0.410264	2.29309	0.0101122	0.410263	8.11353	-0.0182893	0.30736	11.9217	0.724454	-0.352221	17.9919	1.20561	-0.883499	-2.62035	-8.71395	-0.955938	-8.82625	27.5701	-5.20361	27.8153	-2.92548	103.101	8.20647	6.90083	-3.46726	-22.1109	-3.31389	0.879444	-5.36439	14.048	26.0536	23.3634	-30.7208	50.5726	67.2081	33.1742	-40.4042	-33.0166	-1.95424	6.79196	30.8131	-3.91875	-2.19515	48.5041	-12.3929
1624	-0.148786	0.834282	18.2693	0.00520619	0.37789	2.29372	0.00524516	0.37789	8.11414	-0.019888	0.28285	11.9222	0.633013	-0.419299	18.0226	1.01664	-0.975349	-2.56258	-8.64694	-0.97111	-8.6696	27.6914	-5.50703	26.8387	-2.67978	103.83	8.97851	5.65514	-3.46816	-19.9044	-3.38898	0.817775	-5.40561	14.1529	25.9154	23.2297	-30.6868	50.5766	67.3996	33.143	-40.402	-33.0184	-1.93268	6.89823	30.8016	-4.04465	-2.24095	48.4812	-12.4048
1626	-0.138471	0.823964	18.272	0.00885781	0.372502	2.29491	0.00889624	0.372501	8.11535	-0.0168181	0.279052	11.9231	0.566063	-0.558611	18.0559	0.84853	-1.20724	-2.50022	-8.65657	-0.938526	-8.77088	27.6851	-6.02305	26.387	-2.48186	104.64	9.82444	4.2125	-4.03873	-19.6691	-3.38116	0.725479	-5.45987	14.1221	26.0858	23.304	-30.5325	50.4889	67.467	33.072	-40.3573	-32.9515	-1.8739	7.00181	30.8169	-4.19119	-2.28459	48.4779	-12.3996
1628	-0.11865	0.822761	18.265	0.0174235	0.370303	2.29177	0.0174616	0.370302	8.1122	-0.0102778	0.277947	11.9208	0.54637	-0.700727	18.1332	0.766368	-1.45969	-2.35635	-8.7464	-0.889959	-8.92296	27.8042	-6.69908	26.3696	-2.84579	103.229	10.3599	4.41448	-4.32815	-20.6002	-3.31373	0.623175	-5.51519	13.9308	26.3147	23.4679	-30.371	50.4246	67.3165	33.0846	-40.3541	-32.9191	-1.87673	6.98649	30.7976	-4.16976	-2.30215	48.4645	-12.4093
1630	-0.088367	0.814662	18.2472	0.0299705	0.364203	2.28378	0.0300084	0.364199	8.10421	-0.000517484	0.274175	11.9148	0.545393	-0.822778	18.2366	0.725585	-1.68158	-2.16405	-8.83296	-0.85566	-9.01608	27.986	-7.48095	26.6142	-3.20193	102.067	11.0657	5.85462	-4.45715	-22.712	-3.28885	0.541185	-5.56462	13.8252	26.3702	23.6041	-30.3997	50.3981	67.1616	33.1275	-40.3903	-32.9193	-1.87989	6.98621	30.776	-4.15579	-2.32356	48.4473	-12.4126
1632	-0.0524984	0.790831	18.2231	0.0436279	0.350746	2.27302	0.043664	0.350742	8.09345	0.0105335	0.264974	11.9067	0.566149	-0.918135	18.3557	0.733796	-1.86179	-1.94282	-8.89284	-0.845506	-9.02329	28.2351	-8.19397	27.0875	-3.59362	101.314	12.1646	8.10156	-4.57635	-25.5902	-3.32247	0.481927	-5.6093	13.8498	26.2335	23.6845	-30.6106	50.4004	67.0649	33.1819	-40.4546	-32.9413	-1.8751	7.01852	30.7549	-4.17409	-2.34969	48.4245	-12.4065
1634	-0.0289377	0.739602	18.2129	0.0496138	0.326328	2.26843	0.0496475	0.326322	8.08886	0.0165437	0.247095	11.9033	0.644061	-0.991117	18.4573	0.853726	-2.01984	-1.75506	-8.92005	-0.862516	-8.99943	28.5959	-8.25049	27.8407	-4.68637	99.1668	14.2212	9.51218	-4.98577	-27.9045	-3.37333	0.416736	-5.66693	13.9376	26.0867	23.7477	-30.7804	50.3547	67.0631	33.2113	-40.4913	-32.9202	-1.87889	7.02019	30.722	-4.15939	-2.35009	48.3884	-12.3966
1636	-0.0240087	0.684366	18.2145	0.047123	0.301724	2.26911	0.047154	0.301719	8.08955	0.016231	0.228544	11.9038	0.779996	-1.07443	18.5922	1.07703	-2.21508	-1.50691	-8.95108	-0.876736	-8.85774	28.922	-7.6614	28.9892	-5.55853	97.0479	16.325	10.806	-5.36109	-29.9431	-3.39894	0.375926	-5.71923	13.9827	26.0159	23.7437	-30.7816	50.3139	67.1088	33.2396	-40.5324	-32.9293	-1.88936	7.06152	30.6761	-4.16855	-2.3716	48.3412	-12.3875
1638	-0.0372786	0.641496	18.2242	0.0377148	0.284066	2.27342	0.0377441	0.284063	8.09385	0.0103112	0.21475	11.907	0.969333	-1.1835	18.7638	1.39065	-2.47373	-1.19188	-8.99547	-0.885059	-8.62612	29.1708	-6.54081	30.5566	-6.06048	95.287	18.2088	11.955	-5.60708	-31.5792	-3.38322	0.363866	-5.75625	13.9596	26.0593	23.6883	-30.6077	50.2805	67.1706	33.2652	-40.5744	-32.9685	-1.90385	7.14278	30.6244	-4.20584	-2.41758	48.2897	-12.3756
1640	-0.0595274	0.653894	18.2252	0.0290173	0.29137	2.27391	0.0290474	0.291367	8.09434	0.00334907	0.219663	11.9074	1.19737	-1.349	18.9479	1.75782	-2.84689	-0.855381	-9.05583	-0.907399	-8.50163	29.3916	-5.42148	32.513	-6.47097	93.6878	19.8362	12.5099	-5.69329	-32.1504	-3.30842	0.370045	-5.75181	13.8774	26.2825	23.6844	-30.3632	50.2077	67.1686	33.26	-40.5747	-32.9698	-1.91122	7.21279	30.5978	-4.24863	-2.46268	48.2575	-12.3361
1642	-0.081455	0.687937	18.2293	0.0222888	0.308125	2.27578	0.0223206	0.308123	8.09621	-0.0027353	0.231766	11.9088	1.41597	-1.52477	19.0966	2.10466	-3.23543	-0.585335	-9.10855	-0.93288	-8.36002	29.5892	-4.1034	34.758	-6.58944	92.7852	20.8273	12.4519	-5.43926	-32.3973	-3.22516	0.399963	-5.74217	13.8238	26.4157	23.7122	-30.2677	50.189	67.1505	33.2536	-40.5749	-32.959	-1.92138	7.21154	30.5809	-4.23353	-2.47643	48.2379	-12.3121
1644	-0.0990731	0.732865	18.2408	0.0183771	0.329285	2.28093	0.018411	0.329283	8.10136	-0.00698921	0.24734	11.9126	1.61192	-1.6983	19.1976	2.41033	-3.61291	-0.40394	-9.13946	-0.949694	-8.21875	29.7225	-2.57314	37.2301	-6.40396	92.5426	21.1019	11.9314	-4.86347	-32.5058	-3.14908	0.445527	-5.73254	13.8113	26.419	23.7656	-30.3471	50.2328	67.1338	33.2517	-40.5797	-32.942	-1.93337	7.1362	30.5744	-4.15771	-2.45122	48.2326	-12.3099
1646	-0.107745	0.777307	18.269	0.0183727	0.349479	2.2935	0.0184087	0.349477	8.11393	-0.00825646	0.262437	11.9221	1.79038	-1.86746	19.2527	2.68465	-3.97745	-0.308136	-9.11965	-0.904223	-8.27896	29.6546	-0.810157	39.86	-5.77522	92.0915	20.82	11.547	-4.17111	-32.4318	-3.08961	0.472051	-5.70905	13.799	26.3942	23.8323	-30.4779	50.2864	67.1482	33.2489	-40.5702	-32.921	-1.93367	7.03372	30.5934	-4.07104	-2.37811	48.2528	-12.3147
1648	-0.113243	0.817262	18.2976	0.0193862	0.367441	2.30621	0.0194241	0.367439	8.12664	-0.00862143	0.27593	11.9316	1.94575	-2.0144	19.2913	2.9235	-4.29429	-0.242452	-9.05415	-0.925902	-8.24704	29.5192	0.555476	42.3157	-5.14525	92.5232	19.8367	11.3754	-3.80036	-32.6471	-3.04103	0.490748	-5.67886	13.7632	26.4274	23.8742	-30.5321	50.3289	67.1801	33.2505	-40.5533	-32.9104	-1.93411	6.96959	30.6248	-4.01324	-2.36041	48.283	-12.323
1650	-0.12014	0.849843	18.3226	0.019162	0.382292	2.31736	0.0192014	0.38229	8.13779	-0.00971633	0.28702	11.9399	2.07592	-2.1358	19.3319	3.12452	-4.55635	-0.172643	-8.95523	-1.00205	-8.09689	29.3513	1.49495	44.4876	-4.57429	93.7806	18.2541	11.2843	-3.64266	-33.068	-3.0055	0.505276	-5.63608	13.7127	26.5215	23.8732	-30.4904	50.3538	67.23	33.2559	-40.5295	-32.9092	-1.93643	6.95807	30.6641	-3.99431	-2.40162	48.3169	-12.3302
1652	-0.142963	0.869966	18.344	0.0109081	0.393032	2.32695	0.0109487	0.393031	8.14738	-0.0165565	0.294532	11.9471	2.18194	-2.23824	19.4189	3.2891	-4.7748	-0.0157772	-8.87093	-0.954709	-7.9984	29.0664	2.59284	46.3438	-3.77241	94.6924	16.419	10.5169	-2.74835	-32.7193	-2.99783	0.528356	-5.54992	13.7164	26.5825	23.7894	-30.4218	50.3647	67.3191	33.2579	-40.4911	-32.8966	-1.93605	6.98171	30.7061	-4.00704	-2.40498	48.344	-12.3212
1654	-0.163626	0.883791	18.3679	0.00307474	0.400836	2.33763	0.00311614	0.400835	8.15806	-0.0228967	0.299874	11.9552	2.24834	-2.32282	19.4972	3.38681	-4.94819	0.126478	-8.78333	-0.846223	-7.93063	28.7546	3.49025	47.7155	-2.98413	95.6392	14.6988	9.88443	-1.80072	-32.6263	-2.99538	0.526057	-5.44525	13.7161	26.6419	23.7173	-30.3694	50.3736	67.3775	33.2628	-40.4674	-32.888	-1.94133	7.01426	30.748	-4.02207	-2.42169	48.3669	-12.3259
1656	-0.177223	0.893444	18.3952	-0.00200943	0.406217	2.34978	-0.00196752	0.406217	8.17021	-0.0270281	0.303579	11.9643	2.2695	-2.38857	19.5506	3.40694	-5.07356	0.224639	-8.68442	-0.726286	-7.9065	28.4342	4.07264	48.6022	-2.43096	96.3735	13.2555	9.6477	-1.21571	-33.11	-2.99707	0.498883	-5.33252	13.7087	26.6985	23.6753	-30.3475	50.3804	67.4002	33.2723	-40.4661	-32.8869	-1.95017	7.04784	30.7887	-4.03601	-2.45279	48.387	-12.3427
1658	-0.183879	0.903049	18.4247	-0.00405268	0.41099	2.36291	-0.00401032	0.410991	8.18334	-0.028847	0.30702	11.9741	2.23903	-2.42838	19.5628	3.33938	-5.13642	0.248779	-8.5375	-0.771444	-7.97503	28.0319	4.1138	49.1305	-2.9309	95.4981	12.2579	10.3541	-2.34559	-34.7321	-3.02479	0.484991	-5.22135	13.7448	26.731	23.6347	-30.3558	50.3692	67.4468	33.2875	-40.4869	-32.8905	-1.9464	7.08564	30.8283	-4.07104	-2.46268	48.4085	-12.3299
1660	-0.170104	0.899773	18.4474	0.00174677	0.408393	2.37294	0.00178887	0.408393	8.19338	-0.0243412	0.305444	11.9816	2.16406	-2.44797	19.5723	3.19667	-5.14849	0.270054	-8.45733	-0.775784	-8.10227	27.6819	4.0245	49.5193	-3.19848	95.0436	11.6547	10.2258	-3.02048	-35.7192	-3.04671	0.455309	-5.1639	13.7346	26.7305	23.6431	-30.3948	50.3647	67.4468	33.3101	-40.5273	-32.9267	-1.93578	7.10885	30.8666	-4.10113	-2.47012	48.4374	-12.3412
1662	-0.137449	0.886615	18.4628	0.0149604	0.399866	2.37974	0.0150017	0.399865	8.20017	-0.0139221	0.299899	11.9867	2.06102	-2.45044	19.5876	3.00821	-5.12036	0.303509	-8.45823	-0.702139	-8.26562	27.4372	3.91751	49.8513	-3.05244	95.2908	11.3101	9.17858	-2.89563	-35.7157	-3.0569	0.409986	-5.16116	13.6736	26.7055	23.709	-30.462	50.3709	67.393	33.3342	-40.5779	-32.9847	-1.91825	7.11413	30.9039	-4.12134	-2.47268	48.4742	-12.3785
1664	-0.105005	0.886391	18.4768	0.0291749	0.397019	2.3859	0.0292159	0.397016	8.20634	-0.00311172	0.298663	11.9913	1.98116	-2.44192	19.6093	2.86572	-5.07931	0.347424	-8.48992	-0.580011	-8.4006	27.4176	3.80002	50.1753	-3.0948	95.4451	10.752	8.59414	-2.81121	-34.829	-3.06325	0.370295	-5.16508	13.6319	26.6952	23.8263	-30.5565	50.3814	67.3157	33.3322	-40.6046	-32.9914	-1.88924	7.10474	30.9398	-4.13533	-2.44047	48.513	-12.4014
1666	-0.0736261	0.899577	18.5056	0.0440883	0.40013	2.39862	0.0441294	0.400125	8.21905	0.00785095	0.301925	12.0009	1.93589	-2.42335	19.6048	2.78857	-5.03133	0.340994	-8.51658	-0.497875	-8.5791	27.33	3.81634	50.5346	-2.89888	95.6024	10.2898	8.55094	-3.00864	-34.6457	-3.06061	0.348172	-5.15537	13.5787	26.7241	23.9524	-30.6216	50.3887	67.2523	33.3324	-40.6211	-32.9883	-1.85429	7.10194	30.9814	-4.15407	-2.42234	48.5531	-12.4087
1668	-0.044953	0.92253	18.5463	0.0586721	0.407742	2.41669	0.0587142	0.407736	8.23712	0.0182893	0.308532	12.0144	1.922	-2.39493	19.578	2.77102	-4.97566	0.291773	-8.53311	-0.478991	-8.78316	27.1321	3.92136	50.9408	-2.46429	95.8405	9.98443	8.90554	-3.42976	-35.382	-3.05144	0.352003	-5.13705	13.5198	26.7787	24.069	-30.6485	50.39	67.2148	33.3423	-40.6353	-32.9891	-1.82142	7.11257	31.027	-4.17628	-2.42789	48.5919	-12.4074
1670	-0.0201811	0.936944	18.5706	0.0707918	0.411945	2.42744	0.0708342	0.411938	8.24787	0.0270944	0.312433	12.0225	1.90688	-2.35129	19.576	2.75683	-4.89121	0.288582	-8.57776	-0.504412	-8.86437	26.9686	3.6567	51.342	-2.16779	96.5034	9.88236	9.02306	-3.36821	-36.312	-3.05161	0.401735	-5.16602	13.4995	26.771	24.1547	-30.6633	50.3832	67.209	33.3654	-40.6682	-33.0149	-1.82008	7.14199	31.0642	-4.18111	-2.44933	48.6223	-12.43
1672	-0.00204843	0.952358	18.5902	0.0800812	0.417148	2.43611	0.0801242	0.41714	8.25654	0.0337194	0.316906	12.0289	1.89944	-2.3188	19.5937	2.75392	-4.8291	0.321736	-8.55666	-0.647271	-8.98411	26.7072	3.94622	52.0268	-1.77971	97.3559	9.61182	8.06785	-3.67209	-36.7662	-3.04185	0.467917	-5.17952	13.4911	26.7558	24.2036	-30.6568	50.3695	67.2039	33.3939	-40.7105	-33.0491	-1.81446	7.17678	31.0932	-4.20114	-2.47664	48.6463	-12.4672
1674	0.00326779	0.962308	18.6055	0.0832864	0.421049	2.44289	0.0833298	0.42104	8.26332	0.035876	0.320023	12.034	1.89792	-2.30133	19.6296	2.7578	-4.79588	0.388358	-8.46252	-0.889458	-9.13187	26.2835	4.93661	52.9611	-1.16004	98.268	9.13723	6.04822	-4.29505	-36.594	-3.02409	0.539745	-5.16541	13.5068	26.7149	24.198	-30.6435	50.3548	67.2067	33.4272	-40.7633	-33.0943	-1.80115	7.20521	31.112	-4.23442	-2.49804	48.6616	-12.5145
1676	-0.0299137	0.936383	18.6129	0.0665685	0.41252	2.44624	0.0666112	0.412514	8.26667	0.0239137	0.312599	12.0366	1.89405	-2.28718	19.6762	2.75671	-4.76775	0.474984	-8.36904	-1.08975	-9.10956	25.5043	6.50918	53.7653	0.274622	99.1723	8.54727	4.00754	-4.41264	-36.4177	-3.01824	0.615804	-5.1337	13.6318	26.5157	24.0777	-30.7003	50.3659	67.2861	33.4772	-40.8489	-33.1854	-1.80054	7.18826	31.1155	-4.23782	-2.47487	48.6607	-12.5641
1678	-0.0591843	0.876758	18.5985	0.0486529	0.388905	2.43989	0.0486932	0.388899	8.26033	0.0119953	0.293818	12.0318	1.87425	-2.27848	19.7325	2.72513	-4.74442	0.580401	-8.17848	-1.27209	-9.07956	24.9591	7.51248	54.4239	1.01939	98.7273	8.73529	1.4254	-3.84111	-34.5301	-3.04837	0.625857	-5.08671	13.7283	26.317	23.8806	-30.7105	50.3609	67.357	33.5006	-40.888	-33.2457	-1.80159	7.18554	31.0987	-4.25683	-2.45358	48.636	-12.5982
1680	-0.0813474	0.793278	18.5596	0.0317821	0.354241	2.4226	0.0318186	0.354238	8.24304	0.00154433	0.266844	12.0189	1.84135	-2.26819	19.7887	2.67008	-4.71416	0.686168	-7.90481	-1.43805	-8.98325	24.881	7.7341	54.8185	0.768179	96.8333	9.90093	-1.50237	-2.13918	-31.3035	-3.1084	0.566787	-5.03227	13.7802	26.172	23.636	-30.6541	50.3341	67.4026	33.4905	-40.8706	-33.2582	-1.80328	7.20107	31.0605	-4.29146	-2.44102	48.5874	-12.6096
1682	-0.123693	0.713556	18.496	0.00636795	0.322925	2.39439	0.00640107	0.322923	8.21482	-0.0155075	0.241832	11.9977	1.81858	-2.22388	19.826	2.64333	-4.6253	0.756289	-7.65967	-1.62637	-8.40094	25.5656	7.52162	54.4728	-0.476012	94.2058	11.9762	-3.24751	3.37818	-28.9649	-3.15454	0.490798	-4.99521	13.8611	26.1109	23.4039	-30.5712	50.2963	67.4322	33.463	-40.834	-33.2277	-1.81005	7.19862	30.993	-4.30741	-2.42163	48.515	-12.5907
1684	-0.185895	0.703916	18.4337	-0.0217825	0.32397	2.36677	-0.0217498	0.323975	8.18721	-0.0366357	0.24085	11.9771	1.82908	-2.18818	19.7592	2.67125	-4.56475	0.631564	-7.60477	-1.62187	-7.78659	26.6237	6.91013	53.721	-1.65895	92.4693	13.9132	-4.11002	7.73964	-27.8548	-3.15741	0.451794	-4.98539	13.9317	26.2942	23.2699	-30.3913	50.2809	67.4757	33.4163	-40.7938	-33.1911	-1.82079	7.1605	30.9635	-4.27686	-2.39329	48.4679	-12.5399
1686	-0.255781	0.765798	18.3851	-0.0472257	0.356965	2.3453	-0.0471889	0.35697	8.16573	-0.0577414	0.263914	11.961	1.84641	-2.1601	19.5751	2.70554	-4.52286	0.288851	-7.75162	-1.40998	-7.36688	27.8004	5.90511	52.6267	-2.64612	91.5697	15.7855	-3.61259	9.5493	-28.1774	-3.12197	0.452407	-4.98901	13.9818	26.6679	23.2498	-30.1753	50.2918	67.5208	33.3578	-40.7543	-33.1554	-1.84068	7.09097	30.979	-4.19432	-2.36192	48.4571	-12.4663
1688	-0.285435	0.847134	18.3781	-0.053344	0.395086	2.34235	-0.0533031	0.395091	8.16278	-0.0647131	0.29203	11.9587	1.75991	-2.10748	19.2935	2.5548	-4.40554	-0.230818	-7.97179	-1.08242	-7.72644	28.5148	4.63213	51.3364	-3.48654	88.9738	18.9265	-0.51502	7.60015	-30.948	-3.09083	0.437221	-4.90706	13.9893	26.8728	23.3292	-30.2549	50.3079	67.4667	33.3103	-40.7032	-33.1031	-1.89737	7.02123	31.0059	-4.05393	-2.35421	48.4771	-12.4021
1690	-0.277686	0.859731	18.3562	-0.0489276	0.399938	2.33258	-0.048886	0.399942	8.15301	-0.0617219	0.295932	11.9514	1.49666	-1.95342	19.05	2.11499	-4.04519	-0.673426	-8.18115	-0.904356	-7.89738	28.8284	2.31545	49.2418	-5.17708	87.2153	23.4118	2.02858	5.3686	-34.1054	-3.13336	0.42197	-4.96906	14.0353	26.8775	23.358	-30.3443	50.3294	67.4901	33.2991	-40.6858	-33.0726	-1.94017	6.99556	30.9975	-3.9719	-2.36374	48.5016	-12.3728
1692	-0.243231	0.801328	18.3121	-0.0388554	0.371438	2.31288	-0.0388171	0.371442	8.13331	-0.0524123	0.275256	11.9366	1.08001	-1.69733	18.8781	1.43071	-3.44664	-0.980339	-8.36267	-0.912936	-7.70496	28.7266	-0.807908	46.2331	-8.17876	85.9987	29.1739	3.50044	3.61579	-36.7115	-3.24824	0.41437	-5.17213	14.1273	26.7298	23.3063	-30.3581	50.3346	67.6036	33.3155	-40.6976	-33.0609	-1.95045	7.02144	30.9526	-3.98017	-2.38141	48.5193	-12.3766
1694	-0.231506	0.766012	18.2721	-0.0367708	0.35497	2.29504	-0.0367342	0.354974	8.11547	-0.0498282	0.263073	11.9233	0.678987	-1.42982	18.7815	0.781572	-2.83019	-1.15095	-8.56714	-0.977173	-7.34156	28.3821	-3.24138	42.3471	-12.5075	82.3159	36.2575	4.76731	1.11567	-36.974	-3.3581	0.456381	-5.29087	14.2314	26.6996	23.202	-30.1882	50.2322	67.7127	33.2967	-40.6763	-33.0196	-1.8942	7.08823	30.9184	-4.10454	-2.37258	48.511	-12.3763
1696	-0.202143	0.717191	18.2403	-0.028081	0.331108	2.28086	-0.0280468	0.331111	8.10129	-0.0418374	0.245778	11.9126	0.277058	-1.14165	18.6555	0.137721	-2.17489	-1.37981	-8.71211	-0.907128	-7.13331	27.7031	-4.79096	38.092	-16.6548	77.2515	44.2418	6.08269	-0.858468	-36.4686	-3.43902	0.401775	-5.32758	14.2198	26.7374	23.1639	-30.0422	50.1238	67.676	33.2595	-40.6352	-32.9623	-1.8526	7.12037	30.8992	-4.18095	-2.367	48.5127	-12.3768
1698	-0.153235	0.650358	18.2152	-0.0123317	0.297714	2.26957	-0.012301	0.297715	8.09	-0.027966	0.221802	11.9042	-0.112536	-0.826805	18.4681	-0.474475	-1.47351	-1.72618	-8.78383	-0.707624	-7.09383	26.7682	-5.56904	33.7697	-20.2775	71.7807	52.6232	7.41476	-2.40872	-35.7033	-3.48929	0.242261	-5.30939	14.0998	26.8015	23.2032	-29.9762	50.039	67.5085	33.2157	-40.5886	-32.9052	-1.84825	7.10869	30.8988	-4.17944	-2.36201	48.5425	-12.3708
1700	-0.106572	0.561623	18.1773	0.000582945	0.25492	2.25264	0.000609469	0.254919	8.07308	-0.0156225	0.190619	11.8915	-0.468004	-0.446044	18.2055	-1.00128	-0.660553	-2.21628	-8.80175	-0.63884	-6.79789	25.8683	-6.84889	29.7754	-24.8911	68.5367	59.3322	8.78443	-5.47416	-35.5403	-3.54367	0.0828352	-5.38371	14.0389	26.7025	23.2375	-30.0405	50.0041	67.4157	33.2055	-40.5933	-32.9089	-1.89302	7.10574	30.9163	-4.15543	-2.3203	48.6367	-12.3265
1702	-0.0833726	0.512515	18.1586	0.0065898	0.231463	2.2443	0.00661339	0.231463	8.06473	-0.00965826	0.173463	11.8852	-0.69814	-0.0874787	17.8825	-1.3035	0.0731048	-2.82042	-8.79606	-0.504988	-7.07809	24.3495	-6.14248	27.1721	-27.283	64.913	65.1967	9.8146	-7.90319	-35.0145	-3.58752	-0.044493	-5.4359	13.9877	26.7335	23.258	-29.9798	49.9843	67.4109	33.1949	-40.5913	-32.91	-1.95253	7.05293	30.9766	-4.07621	-2.2627	48.7739	-12.2837
1704	-0.0869271	0.518536	18.1673	0.00554954	0.234398	2.24815	0.00557372	0.234398	8.06859	-0.0106189	0.175591	11.8881	-0.79363	0.225409	17.5022	-1.37172	0.680105	-3.53003	-8.78613	-0.29	-7.83171	22.4753	-3.47227	25.9506	-27.3123	61.5747	69.9617	10.5004	-9.43844	-34.4481	-3.60535	-0.126336	-5.43405	13.9308	26.9165	23.267	-29.7959	49.9811	67.4746	33.1803	-40.5763	-32.9022	-2.00723	6.96255	31.0827	-3.96905	-2.20821	48.9424	-12.249
1706	-0.101027	0.578979	18.2088	0.0045122	0.262058	2.26662	0.00453926	0.262057	8.08705	-0.0131292	0.196205	11.9019	-0.808732	0.496471	17.044	-1.3036	1.18449	-4.38258	-8.84502	-0.0645001	-7.83769	21.5187	-1.3993	25.1649	-28.2479	61.8989	72.456	11.8572	-10.563	-35.776	-3.54193	-0.16902	-5.35062	13.8101	27.0606	23.3104	-29.7611	50.0417	67.4725	33.1747	-40.5767	-32.9236	-2.01316	6.94789	31.2218	-3.98179	-2.22114	49.1068	-12.2104
1708	-0.151492	0.666734	18.2507	-0.0101368	0.304743	2.28538	-0.0101051	0.304744	8.10582	-0.0267593	0.227196	11.916	-0.760056	0.723462	16.6065	-1.13148	1.5855	-5.19472	-8.84653	0.0264022	-7.58994	20.4913	1.58363	25.4403	-28.4169	62.4312	73.0521	13.6099	-13.3667	-40.7937	-3.45559	-0.124283	-5.2105	13.791	27.2135	23.291	-29.7507	50.0913	67.5347	33.1689	-40.5683	-32.9074	-2.00539	6.89296	31.3915	-3.95983	-2.22146	49.3199	-12.1751
1710	-0.234855	0.766406	18.2847	-0.0381827	0.35543	2.30067	-0.0381461	0.355433	8.12111	-0.0509095	0.263328	11.9275	-0.678977	0.907078	16.2172	-0.913844	1.89454	-5.91611	-8.77841	-0.0253538	-7.31555	19.0287	5.19993	26.5647	-27.3867	62.3589	72.2455	15.4189	-17.7481	-48.641	-3.36952	0.00038549	-5.02899	13.8848	27.3714	23.1891	-29.7507	50.1118	67.661	33.1933	-40.5922	-32.898	-1.99473	6.78601	31.5787	-3.89192	-2.19662	49.5851	-12.1132
1712	-0.319707	0.858628	18.3178	-0.0674955	0.402989	2.31557	-0.0674536	0.402996	8.136	-0.0758067	0.297044	11.9387	-0.64265	1.04736	15.8784	-0.79234	2.13933	-6.54406	-8.71535	-0.0796557	-7.6595	16.6921	7.48495	27.4958	-24.5168	61.7154	71.2409	17.819	-20.235	-53.5567	-3.31325	0.141865	-4.81511	13.9835	27.51	23.019	-29.8338	50.0942	67.7262	33.406	-40.8747	-33.174	-1.99704	6.66983	31.7401	-3.86237	-2.16694	49.8833	-11.8691
1714	-0.376753	0.884166	18.3086	-0.0903384	0.418982	2.31162	-0.0902956	0.41899	8.13205	-0.0938946	0.307562	11.9357	-0.712834	1.19739	15.595	-0.860886	2.43983	-7.07083	-8.66546	-0.203284	-7.75225	14.6554	8.26928	28.0035	-22.458	62.5338	69.5274	20.1961	-21.9381	-56.8704	-3.31231	0.216492	-4.743	14.0361	27.567	22.7873	-29.7418	50.1087	67.8465	33.565	-41.0648	-33.4021	-1.99724	6.61824	31.8816	-3.8966	-2.14468	50.118	-11.7277
1716	-0.406549	0.852948	18.2597	-0.106116	0.407795	2.28991	-0.106074	0.407806	8.11034	-0.105	0.298201	11.9194	-0.86831	1.35542	15.3695	-1.08161	2.78623	-7.49224	-8.62332	-0.384153	-7.51695	13.1486	8.04735	28.122	-21.3343	64.9172	67.3273	22.099	-22.9388	-58.9403	-3.34596	0.214271	-4.80064	14.0364	27.5507	22.5444	-29.4531	50.1664	68.0053	33.5729	-41.0438	-33.4604	-1.96428	6.65553	32.007	-4.04651	-2.12676	50.2855	-11.701
1718	-0.446231	0.871048	18.2253	-0.122035	0.419041	2.27469	-0.121992	0.419054	8.09512	-0.117619	0.305603	11.908	-0.960751	1.44958	15.2051	-1.21154	2.9932	-7.79931	-8.5555	-0.533611	-7.46583	11.8655	9.28204	28.1322	-18.9486	67.1895	65.9189	22.4526	-23.4142	-60.4299	-3.30571	0.203141	-4.76472	14.0376	27.5704	22.4806	-29.0943	50.2361	68.0512	33.2385	-40.6452	-33.1487	-1.77142	6.85567	32.1282	-4.54425	-2.10092	50.4544	-11.5608
1720	-0.492476	0.887598	18.175	-0.140996	0.430141	2.25243	-0.140952	0.430155	8.07286	-0.132509	0.312701	11.8913	-1.0082	1.51865	15.1101	-1.27009	3.1374	-7.97658	-8.47076	-0.630625	-7.44862	10.9864	10.2605	28.1173	-17.2676	68.4714	64.8837	22.7591	-23.527	-61.179	-3.21836	0.127041	-4.65804	14.0112	27.539	22.494	-28.9391	50.3138	67.9383	32.9045	-40.2584	-32.8241	-1.59117	6.81254	32.2621	-4.86943	-2.0097	50.7167	-11.3495
1722	-0.54809	0.897643	18.103	-0.164655	0.439149	2.22055	-0.164609	0.439166	8.04098	-0.150786	0.317934	11.8675	-1.01866	1.57285	15.0668	-1.26796	3.24031	-8.05681	-8.39458	-0.684273	-7.41503	10.5274	10.604	28.1113	-16.7267	68.8028	64.084	23.2969	-23.5365	-61.39	-3.10228	0.00779462	-4.51666	13.9705	27.4652	22.533	-28.9961	50.3928	67.7121	32.6713	-40.0016	-32.6011	-1.44625	6.45053	32.4264	-4.90632	-1.79919	51.113	-11.1645
1724	-0.62477	0.915006	18.0054	-0.196987	0.453083	2.17731	-0.196941	0.453103	7.99774	-0.175868	0.326294	11.8351	-1.02202	1.62213	15.0076	-1.25428	3.33179	-8.16647	-8.43825	-0.765267	-7.21409	10.4697	10.1363	28.0044	-17.363	69.2584	63.41	23.6859	-24.0955	-61.7775	-3.01431	-0.0295824	-4.49643	13.9939	27.4405	22.4752	-29.0155	50.4559	67.6125	32.5996	-39.9647	-32.5861	-1.26184	5.8869	32.6628	-4.68601	-1.28807	51.6704	-11.3198
1726	-0.697281	0.955918	17.9139	-0.225521	0.476957	2.13681	-0.225472	0.47698	7.95725	-0.198735	0.342323	11.8047	-1.0446	1.65683	14.9022	-1.27976	3.4044	-8.36255	-8.44962	-0.861952	-7.14684	10.4251	9.64025	28.008	-17.9852	69.7528	62.9247	23.9167	-24.4473	-62.0784	-2.96672	-0.000289544	-4.50051	14.0017	27.5434	22.3677	-28.9134	50.4965	67.6059	32.6219	-40.0561	-32.74	-1.08445	5.179	33.0193	-4.46808	-0.780529	52.4954	-11.8665
1728	-0.76072	1.02139	17.8349	-0.248026	0.510822	2.10192	-0.247973	0.510847	7.92236	-0.217727	0.3662	11.7786	-1.09301	1.68366	14.7566	-1.35399	3.47289	-8.63436	-8.41394	-0.963598	-7.24143	10.2997	9.32612	28.13	-18.2942	70.242	62.6266	24.0041	-24.5008	-62.2687	-2.95524	0.0782382	-4.5127	13.9894	27.7359	22.237	-28.7015	50.5259	67.6702	32.6688	-40.1847	-32.9433	-0.893989	4.29481	33.5186	-4.24298	-0.242015	53.5765	-12.8876
1730	-0.821127	1.0978	17.7644	-0.268294	0.549224	2.07084	-0.268237	0.549252	7.89128	-0.235333	0.393611	11.7553	-1.16436	1.73581	14.6246	-1.46057	3.59613	-8.8813	-8.41084	-1.0411	-7.32569	10.1548	9.21437	28.216	-18.401	70.5057	62.4468	24.056	-24.5948	-62.4174	-2.94987	0.14181	-4.55652	14.0198	27.7758	22.1455	-28.5319	50.5883	67.7472	32.5379	-40.0669	-32.7194	-0.578044	3.00233	34.2006	-3.68228	0.781864	54.7361	-14.7309
1732	-0.877109	1.1821	17.6759	-0.286043	0.590662	2.0318	-0.285982	0.590691	7.85223	-0.251261	0.423443	11.726	-1.22438	1.80427	14.5585	-1.54195	3.74409	-9.00548	-8.438	-1.05319	-7.36625	10.0033	9.29881	28.1579	-18.1809	70.7571	62.3549	24.0095	-24.6481	-62.5651	-2.90327	0.1689	-4.56736	14.0075	27.7508	22.1493	-28.4697	50.716	67.6708	32.2797	-39.8771	-32.4682	-0.145332	1.55565	34.9722	-3.02869	2.04957	56.0765	-16.2618
1734	-0.927276	1.27124	17.5723	-0.300922	0.633703	1.9861	-0.300857	0.633734	7.80653	-0.265155	0.454649	11.6917	-1.26679	1.88119	14.5604	-1.58995	3.9	-9.00278	-8.48912	-1.01998	-7.39029	9.85209	9.50182	28.0029	-17.7406	71.0068	62.3185	23.9167	-24.684	-62.7053	-2.81885	0.169167	-4.53387	13.951	27.68	22.2451	-28.527	50.8841	67.4357	31.953	-39.6599	-32.2698	0.375157	0.121279	35.7782	-2.37349	3.25039	57.522	-16.7555
1736	-0.967147	1.36266	17.4924	-0.31107	0.676913	1.95091	-0.311	0.676946	7.77134	-0.275519	0.486286	11.6654	-1.30438	1.93928	14.5807	-1.63689	4.0196	-8.966	-8.53428	-1.06716	-7.5925	9.70456	9.52528	28.0933	-17.6055	71.0799	62.2614	24.0494	-24.8471	-62.7378	-2.76523	0.214631	-4.46553	13.9355	27.5712	22.354	-28.6847	50.9425	67.2033	31.7491	-39.4227	-32.0715	0.86602	-0.95334	36.565	-2.02765	3.67038	58.8722	-14.0235
1738	-1.00102	1.43815	17.4284	-0.319884	0.712668	1.92272	-0.31981	0.7127	7.74315	-0.284407	0.512435	11.6442	-1.33486	1.99701	14.5937	-1.67082	4.13593	-8.94242	-8.56549	-1.14798	-7.72588	9.58105	9.44642	28.1818	-17.6568	71.2184	62.1575	24.1579	-24.9999	-62.8654	-2.71716	0.271888	-4.43338	13.8544	27.508	22.4789	-28.7658	51.028	66.9425	31.6783	-39.3258	-31.9905	1.31119	-1.51999	37.0982	-1.26212	1.76117	59.245	-11.3412
1740	-1.03017	1.48871	17.3789	-0.328653	0.737127	1.90095	-0.328577	0.737161	7.72138	-0.292542	0.530148	11.6279	-1.35123	2.06071	14.6048	-1.67685	4.25778	-8.92177	-8.58478	-1.24135	-7.76486	9.49432	9.31039	28.2231	-17.8261	71.429	62.0333	24.2095	-25.0947	-63.0491	-2.6666	0.325568	-4.4553	13.7104	27.4843	22.6042	-28.7683	51.1481	66.6771	31.7323	-39.3821	-32.0282	1.69393	-1.53624	37.2765	-0.0519108	-1.58629	58.5553	-9.62811
1742	-1.05213	1.50129	17.3516	-0.337336	0.744398	1.88888	-0.33726	0.744433	7.70931	-0.299509	0.535023	11.6189	-1.33055	2.1392	14.6614	-1.61144	4.3919	-8.81498	-8.61358	-1.3	-7.85117	9.48873	9.24666	28.2723	-17.9118	71.4885	62.0504	24.3096	-25.0415	-62.9008	-2.60335	0.343426	-4.5236	13.6106	27.3876	22.6816	-28.8802	51.2109	66.5053	31.8469	-39.4791	-32.0738	2.0319	-0.983163	36.945	0.880212	-1.10088	57.1755	-9.3659
1744	-1.08881	1.47176	17.2797	-0.356085	0.734334	1.85691	-0.356009	0.73437	7.67735	-0.312921	0.526282	11.5949	-1.26287	2.23502	14.8006	-1.45703	4.53886	-8.5527	-8.6547	-1.30554	-7.8643	9.4393	9.28855	28.1655	-17.8672	71.5733	62.0542	24.3712	-25.0463	-62.793	-2.50681	0.319843	-4.63928	13.5364	27.2628	22.7134	-29.0114	51.2871	66.374	31.9735	-39.5987	-32.1573	2.20812	-0.274553	36.2448	1.77169	0.152991	54.9903	-10.1469
1746	-1.14163	1.40697	17.1627	-0.38494	0.710041	1.80486	-0.384866	0.710081	7.62529	-0.333001	0.506247	11.5559	-1.15227	2.3382	15.0042	-1.22438	4.6828	-8.16879	-8.70903	-1.26809	-7.83058	9.33101	9.42421	27.9242	-17.6994	71.6941	62.04	24.3952	-25.1427	-62.8077	-2.37944	0.263851	-4.79245	13.4847	27.1108	22.7184	-29.1721	51.3892	66.2651	32.096	-39.7212	-32.2642	2.27879	0.473476	35.2443	2.5052	1.28928	52.1625	-11.6494
1748	-1.19765	1.34218	17.0614	-0.415118	0.686015	1.75974	-0.415048	0.686059	7.58017	-0.354076	0.486328	11.5221	-1.01933	2.40793	15.165	-0.9624	4.75872	-7.86385	-8.77573	-1.24306	-7.96069	9.23143	9.5681	27.788	-17.4974	71.7247	62.1356	24.4613	-25.2589	-62.929	-2.25071	0.215427	-4.94051	13.449	26.8825	22.7711	-29.4957	51.5147	66.1392	32.223	-39.8093	-32.3223	2.54589	1.26943	34.0596	2.53114	1.11163	49.1541	-13.2491
1750	-1.23602	1.24449	16.995	-0.440117	0.646185	1.73	-0.44005	0.646231	7.55042	-0.37025	0.454934	11.4999	-0.900559	2.44692	15.2595	-0.735338	4.78498	-7.68303	-8.84007	-1.27587	-8.15356	9.10593	9.65746	27.7277	-17.3619	71.8075	62.2376	24.5291	-25.3977	-63.1421	-2.11871	0.198826	-5.12682	13.4221	26.7229	22.8631	-29.7643	51.6051	66.0686	32.3196	-39.8711	-32.374	3.03319	1.99749	32.8047	1.72146	0.979238	46.8279	-12.6702
1752	-1.24733	1.12508	16.9692	-0.454888	0.594719	1.71817	-0.454827	0.594766	7.5386	-0.378017	0.415508	11.491	-0.808298	2.45912	15.3011	-0.56451	4.77289	-7.60206	-8.88677	-1.35895	-8.38087	8.97757	9.64566	27.7451	-17.3479	71.9603	62.3324	24.5873	-25.54	-63.3939	-2.00699	0.212057	-5.33228	13.3892	26.6667	22.9866	-29.9159	51.6453	66.053	32.3822	-39.9028	-32.4166	3.62361	2.52571	31.7278	0.453457	0.982899	45.4858	-10.3227
1754	-1.21519	1.06444	16.9787	-0.445722	0.565551	1.72216	-0.445664	0.565597	7.5426	-0.369299	0.394293	11.494	-0.754784	2.45809	15.3724	-0.470066	4.75095	-7.46771	-8.8651	-1.41244	-8.64419	8.96891	9.37824	27.8709	-17.5996	72.1408	62.478	24.6277	-25.6212	-63.4886	-2.01632	0.224325	-5.44767	13.305	26.7091	23.1206	-29.9184	51.6376	66.0248	32.4422	-39.8877	-32.407	3.78376	2.42656	31.7511	0.624291	-0.0139937	45.5131	-10.315
1756	-1.17262	0.977578	17.005	-0.434085	0.524077	1.73353	-0.434031	0.524122	7.55396	-0.357943	0.364043	11.5025	-0.690629	2.47828	15.5142	-0.350999	4.76364	-7.2017	-8.83362	-1.43107	-8.72037	8.9901	9.24807	27.8955	-17.7291	72.2456	62.53	24.6292	-25.6493	-63.5496	-2.03207	0.196557	-5.50973	13.1754	26.8068	23.1838	-29.7935	51.6141	65.9805	32.4413	-39.8277	-32.3613	3.87199	2.43335	31.849	0.771906	-0.0383411	45.7719	-10.4563
1758	-1.12604	0.863976	17.04	-0.422871	0.470575	1.7487	-0.422822	0.470618	7.56913	-0.346134	0.324777	11.5138	-0.60634	2.51928	15.7264	-0.19028	4.80695	-6.80383	-8.80176	-1.41423	-8.59617	9.01817	9.32474	27.8022	-17.6588	72.2561	62.4687	24.5982	-25.6417	-63.5906	-2.03367	0.13143	-5.51866	13.0228	26.9032	23.1775	-29.6169	51.5982	65.9068	32.3836	-39.7377	-32.2892	3.95883	2.60447	31.7728	0.651222	0.899393	45.88	-10.2928
1760	-1.0659	0.797825	17.0732	-0.401856	0.436747	1.76326	-0.401811	0.436789	7.58369	-0.328257	0.300843	11.5247	-0.509136	2.54429	15.9725	-0.0131803	4.81702	-6.34283	-8.74892	-1.37002	-8.42641	9.03393	9.52702	27.7261	-17.4323	72.1942	62.3431	24.5827	-25.6698	-63.5531	-2.04497	0.0755758	-5.43135	12.936	26.8162	23.1921	-29.673	51.6472	65.7509	32.3257	-39.664	-32.2027	4.04008	2.46444	31.4531	0.466054	0.81674	45.4635	-9.53989
1762	-1.00523	0.758565	17.1069	-0.378413	0.414651	1.77806	-0.378371	0.41469	7.59849	-0.309315	0.285831	11.5358	-0.426416	2.54256	16.1397	0.130846	4.78414	-6.02966	-8.71396	-1.3602	-8.35077	9.06773	9.61386	27.7338	-17.3296	72.1846	62.2409	24.5636	-25.6994	-63.5413	-2.06798	0.0813858	-5.40278	12.8777	26.6783	23.2215	-29.7941	51.7357	65.6276	32.3438	-39.6579	-32.1862	4.00935	2.19385	31.2352	0.635384	0.648913	45.1622	-9.31694
1764	-0.942585	0.732582	17.1429	-0.353024	0.398207	1.79395	-0.352983	0.398244	7.61439	-0.289278	0.275168	11.5477	-0.366369	2.51775	16.201	0.229192	4.71759	-5.91454	-8.69469	-1.39152	-8.38393	9.11153	9.57893	27.8204	-17.3624	72.2322	62.1875	24.5434	-25.7212	-63.5653	-2.10377	0.138301	-5.45274	12.839	26.5369	23.2586	-29.9276	51.8439	65.5699	32.4359	-39.7161	-32.2441	3.87906	1.95106	31.154	1.06666	0.584739	45.0633	-9.67177
1766	-0.857132	0.674769	17.193	-0.320231	0.36596	1.81604	-0.320193	0.365993	7.63647	-0.262697	0.253166	11.5642	-0.333094	2.49927	16.1566	0.284783	4.67202	-5.99635	-8.64518	-1.43105	-8.41876	9.09962	9.67769	27.8863	-17.2668	72.2138	62.1872	24.5447	-25.7179	-63.5575	-2.15161	0.141658	-5.50549	12.8143	26.4583	23.2676	-30.0123	51.9197	65.6022	32.5157	-39.7756	-32.3115	3.79991	2.21765	30.9946	0.944587	0.787455	44.9109	-9.66442
1768	-0.770991	0.621413	17.2306	-0.286805	0.335576	1.83259	-0.286771	0.335606	7.65302	-0.235767	0.232592	11.5766	-0.31532	2.4886	16.1445	0.313772	4.64624	-6.01844	-8.57822	-1.43501	-8.43365	9.08633	9.73878	27.9103	-17.1859	72.1949	62.1867	24.5529	-25.7348	-63.5637	-2.21365	0.13371	-5.54518	12.7851	26.4468	23.2631	-30.0092	51.9529	65.6561	32.5484	-39.791	-32.3459	3.72171	2.85961	30.8355	0.535125	0.404828	44.7089	-9.53502
1770	-0.694529	0.576324	17.2498	-0.256977	0.309568	1.84096	-0.256945	0.309595	7.66139	-0.211809	0.215054	11.5828	-0.310536	2.49032	16.1959	0.321311	4.64774	-5.92291	-8.50825	-1.39815	-8.42618	9.08782	9.72662	27.891	-17.1592	72.2042	62.1668	24.5523	-25.773	-63.5921	-2.27695	0.122579	-5.57406	12.7462	26.4982	23.2481	-29.913	51.9425	65.7054	32.5322	-39.7587	-32.3361	3.63978	3.70726	30.6939	0.000448098	-0.496952	44.4856	-9.35908
1772	-0.649663	0.524162	17.2506	-0.241601	0.28303	1.84122	-0.241572	0.283055	7.66165	-0.198625	0.196194	11.583	-0.32312	2.51821	16.2978	0.304712	4.70315	-5.73336	-8.49086	-1.34433	-8.43378	9.12234	9.62254	27.8587	-17.2461	72.3191	62.1052	24.4859	-25.7878	-63.6473	-2.2848	0.113384	-5.63402	12.6963	26.6076	23.2161	-29.7199	51.8909	65.7252	32.504	-39.7176	-32.2834	3.55273	4.18691	30.588	-0.207753	-0.779174	44.4079	-9.38106
1774	-0.612427	0.466221	17.2511	-0.230045	0.254585	1.84132	-0.230019	0.254609	7.66175	-0.188176	0.175666	11.5831	-0.337048	2.55231	16.3739	0.288689	4.7703	-5.59159	-8.46764	-1.3128	-8.39727	9.16454	9.57486	27.8195	-17.3161	72.4056	62.0264	24.4257	-25.8145	-63.6585	-2.28717	0.0943528	-5.68061	12.6454	26.6132	23.2236	-29.6599	51.8836	65.671	32.4931	-39.6993	-32.2521	3.51132	4.41102	30.4993	-0.236508	-0.895906	44.3556	-9.51035
1776	-0.574448	0.409113	17.2568	-0.218089	0.22645	1.84374	-0.218066	0.226472	7.66417	-0.177446	0.155396	11.5849	-0.343118	2.58092	16.3978	0.286871	4.82462	-5.54672	-8.42815	-1.31054	-8.32542	9.20441	9.60832	27.7841	-17.3361	72.4287	61.9565	24.3931	-25.8516	-63.6323	-2.30046	0.0706851	-5.70226	12.6053	26.5009	23.2712	-29.7636	51.9276	65.5609	32.5083	-39.7063	-32.252	3.52282	4.44228	30.4239	-0.162798	-0.949087	44.29	-9.69396
1778	-0.522786	0.380509	17.2706	-0.19779	0.209687	1.84982	-0.197768	0.209707	7.67026	-0.161203	0.14416	11.5894	-0.319747	2.57509	16.3405	0.329454	4.80567	-5.65241	-8.38293	-1.32702	-8.30749	9.2314	9.67113	27.787	-17.3038	72.3731	61.9798	24.4062	-25.8609	-63.6783	-2.34964	0.0805268	-5.68957	12.6199	26.3648	23.3123	-29.9434	51.9656	65.5098	32.5537	-39.7066	-32.2497	3.57186	4.50196	30.367	-0.213544	-1.04093	44.1502	-9.79576
1780	-0.476581	0.361119	17.2905	-0.17912	0.197412	1.85861	-0.1791	0.197431	7.67905	-0.146462	0.136176	11.596	-0.292231	2.56342	16.2649	0.378156	4.77453	-5.7922	-8.33962	-1.32152	-8.32202	9.22326	9.74314	27.7924	-17.2358	72.3078	62.0301	24.4417	-25.8665	-63.6886	-2.39156	0.0675058	-5.67934	12.6144	26.3305	23.3091	-29.9944	51.9769	65.5196	32.583	-39.7188	-32.2795	3.60147	4.49631	30.2888	-0.261874	-1.07121	44.0228	-9.83435
1782	-0.442117	0.344093	17.3106	-0.165403	0.187137	1.86752	-0.165384	0.187154	7.68795	-0.135552	0.129369	11.6027	-0.27101	2.55516	16.2017	0.416135	4.75184	-5.90898	-8.30049	-1.28579	-8.3471	9.18564	9.81228	27.775	-17.1466	72.2517	62.0849	24.4871	-25.8679	-63.6452	-2.4179	0.0233879	-5.67785	12.5848	26.4045	23.2575	-29.8983	51.9584	65.5803	32.5831	-39.7389	-32.3274	3.60198	4.44613	30.2021	-0.290936	-1.04562	43.9504	-9.83296
1784	-0.426431	0.3169	17.307	-0.16077	0.173928	1.8659	-0.160752	0.173945	7.68633	-0.131249	0.11979	11.6015	-0.27473	2.56328	16.2171	0.411692	4.76798	-5.88039	-8.26339	-1.22403	-8.3015	9.16565	9.85917	27.652	-17.0728	72.2052	62.1179	24.5175	-25.84	-63.5624	-2.43601	-0.0369162	-5.67327	12.5857	26.4766	23.1781	-29.7982	51.9228	65.637	32.5438	-39.7348	-32.3025	3.59419	4.4967	30.2036	-0.330595	-1.07613	44.0394	-9.88942
1786	-0.42123	0.297433	17.3079	-0.160092	0.164972	1.86627	-0.160075	0.164989	7.68671	-0.130172	0.113138	11.6018	-0.287359	2.56715	16.2302	0.389598	4.77955	-5.85633	-8.23784	-1.18685	-8.24999	9.14467	9.9059	27.5718	-17.0108	72.1821	62.1128	24.5328	-25.8178	-63.5176	-2.45575	-0.0773816	-5.66158	12.6059	26.5063	23.1279	-29.7542	51.8991	65.678	32.5136	-39.7264	-32.2748	3.60453	4.5622	30.2191	-0.366342	-1.0942	44.1043	-9.93025
1788	-0.423232	0.288381	17.3136	-0.16171	0.161175	1.86881	-0.161693	0.161192	7.68924	-0.131139	0.110198	11.6037	-0.302838	2.5629	16.2242	0.360108	4.77728	-5.86805	-8.2287	-1.18411	-8.20478	9.12804	9.94917	27.5567	-16.9721	72.1848	62.071	24.5319	-25.8135	-63.5238	-2.47484	-0.0899546	-5.64536	12.6293	26.5036	23.1134	-29.7517	51.8949	65.6945	32.5061	-39.7199	-32.258	3.63416	4.60782	30.2419	-0.381387	-1.08516	44.1124	-9.94998
1790	-0.432415	0.285154	17.2969	-0.166011	0.160503	1.86139	-0.165994	0.16052	7.68182	-0.134313	0.109419	11.5981	-0.312131	2.55502	16.2062	0.341029	4.7662	-5.90203	-8.25128	-1.20108	-8.15295	9.15051	9.95379	27.5517	-17.0001	72.2128	62.0105	24.5098	-25.8422	-63.5532	-2.47007	-0.0806595	-5.63584	12.5856	26.5937	23.0887	-29.6126	51.9068	65.6706	32.5265	-39.7248	-32.2472	3.66593	4.55311	30.3194	-0.316434	-1.04155	44.1134	-9.98174
1792	-0.420094	0.279475	17.2849	-0.161088	0.156991	1.85604	-0.161072	0.157008	7.67647	-0.130411	0.107106	11.5941	-0.316764	2.54168	16.1844	0.328631	4.74352	-5.9431	-8.26828	-1.23523	-8.1238	9.18759	9.94668	27.5631	-17.066	72.2324	61.9808	24.4962	-25.8865	-63.5793	-2.46705	-0.0658271	-5.65752	12.5708	26.5651	23.1202	-29.6332	51.9414	65.6286	32.5611	-39.7356	-32.2397	3.64609	4.50376	30.3785	-0.223138	-0.986977	44.1078	-10.0624
1794	-0.380604	0.266884	17.2835	-0.144822	0.148227	1.85537	-0.144806	0.148242	7.67581	-0.117694	0.101589	11.5936	-0.315962	2.52288	16.1695	0.32393	4.70896	-5.97113	-8.26321	-1.26984	-8.12803	9.22406	9.94104	27.5814	-17.1348	72.2404	61.9949	24.4886	-25.9322	-63.5964	-2.4741	-0.0589954	-5.70476	12.5925	26.4238	23.197	-29.8117	51.9818	65.5884	32.5921	-39.7362	-32.2243	3.58081	4.50511	30.3962	-0.152492	-0.959373	44.0995	-10.1736
1796	-0.318148	0.238741	17.294	-0.119763	0.130768	1.86001	-0.11975	0.13078	7.68044	-0.0978496	0.0901334	11.597	-0.304349	2.4985	16.1919	0.335623	4.66042	-5.92985	-8.20327	-1.24054	-8.18966	9.2197	9.96515	27.5755	-17.0885	72.269	62.0546	24.4364	-25.9405	-63.6203	-2.50283	-0.0970212	-5.72776	12.5958	26.3842	23.219	-29.8762	51.95	65.6099	32.5583	-39.6558	-32.1493	3.55201	4.64803	30.3413	-0.270825	-1.1012	44.0904	-10.193
1798	-0.258996	0.203799	17.2958	-0.0967188	0.110595	1.86077	-0.0967074	0.110605	7.68121	-0.0793389	0.0765196	11.5976	-0.299108	2.47729	16.2571	0.335372	4.62003	-5.8092	-8.13931	-1.20115	-8.22753	9.20363	10.0045	27.5384	-17.022	72.2529	62.1112	24.4127	-25.922	-63.6012	-2.53016	-0.148215	-5.75072	12.5701	26.4486	23.1982	-29.7962	51.9002	65.6557	32.5132	-39.6041	-32.1006	3.53664	4.81263	30.3052	-0.427217	-1.23689	44.1154	-10.1997
1800	-0.211653	0.165774	17.2878	-0.0791057	0.0900372	1.85717	-0.0790964	0.0900454	7.67761	-0.0648647	0.0622724	11.5949	-0.303083	2.4601	16.3475	0.318927	4.59023	-5.642	-8.08498	-1.16985	-8.21612	9.18401	10.0552	27.474	-16.9627	72.1878	62.1485	24.4312	-25.8854	-63.5436	-2.55195	-0.201845	-5.76599	12.52	26.5881	23.1448	-29.6085	51.855	65.7042	32.4762	-39.6021	-32.0953	3.53075	4.95525	30.3121	-0.563071	-1.32912	44.1746	-10.2182
1802	-0.180385	0.128355	17.2856	-0.0684828	0.0710701	1.8562	-0.0684754	0.0710772	7.67663	-0.0557167	0.0487696	11.5942	-0.312429	2.44137	16.3884	0.293886	4.55945	-5.56689	-8.04302	-1.17117	-8.12324	9.16649	10.1172	27.3987	-16.9361	72.1167	62.1511	24.4784	-25.8518	-63.5153	-2.57528	-0.248282	-5.71747	12.4764	26.6675	23.092	-29.5134	51.8545	65.6997	32.4775	-39.6317	-32.1212	3.52663	5.01444	30.3757	-0.570929	-1.39611	44.2417	-10.2904
1804	-0.161372	0.107939	17.2924	-0.0618291	0.0605636	1.85919	-0.0618229	0.06057	7.67962	-0.0500739	0.0413393	11.5964	-0.310645	2.41987	16.3816	0.289779	4.51962	-5.57992	-8.01917	-1.19415	-8.06396	9.16051	10.1621	27.3784	-16.9345	72.0498	62.1472	24.5374	-25.8587	-63.4912	-2.59449	-0.264538	-5.68321	12.4666	26.6659	23.0935	-29.5385	51.8812	65.6795	32.4906	-39.6696	-32.16	3.55237	5.04782	30.4137	-0.580764	-1.44634	44.258	-10.3155
1806	-0.152715	0.103509	17.3056	-0.0583968	0.0579151	1.86508	-0.0583908	0.0579211	7.68552	-0.047339	0.0395785	11.6008	-0.29853	2.39734	16.3394	0.305314	4.47424	-5.65853	-8.01087	-1.22698	-8.0484	9.16502	10.189	27.4018	-16.948	71.9923	62.1466	24.5967	-25.899	-63.4704	-2.60845	-0.255441	-5.67538	12.4897	26.5957	23.1397	-29.6616	51.9287	65.6579	32.5078	-39.7125	-32.2067	3.59951	5.0702	30.4154	-0.605133	-1.47986	44.2267	-10.2989
1808	-0.151198	0.0928466	17.3095	-0.0586085	0.0531195	1.86677	-0.058603	0.0531255	7.6872	-0.0471921	0.0359803	11.6021	-0.297454	2.38156	16.3172	0.302434	4.44508	-5.70013	-8.00217	-1.23176	-7.99446	9.16752	10.224	27.3451	-16.9476	71.9445	62.1613	24.6335	-25.9057	-63.4689	-2.61674	-0.264405	-5.66772	12.5106	26.5387	23.1306	-29.7481	51.9932	65.6556	32.5225	-39.7807	-32.2688	3.60695	5.09579	30.4246	-0.570707	-1.48144	44.2277	-10.3749
1810	-0.152322	0.0851955	17.3192	-0.0597281	0.0498627	1.87109	-0.0597229	0.049869	7.69152	-0.0478215	0.0334751	11.6053	-0.296682	2.37576	16.3034	0.302249	4.43422	-5.72593	-7.99225	-1.21596	-7.96262	9.15524	10.2643	27.2953	-16.9033	71.9216	62.192	24.6419	-25.8873	-63.4462	-2.62603	-0.287068	-5.6649	12.533	26.5263	23.1036	-29.773	52.0174	65.6996	32.5285	-39.8272	-32.3101	3.59912	5.07561	30.4165	-0.52353	-1.48959	44.2295	-10.4082
1812	-0.15316	0.0813077	17.3344	-0.060412	0.0482329	1.87784	-0.060407	0.0482391	7.69827	-0.0482286	0.0322138	11.6104	-0.296726	2.3795	16.3	0.303602	4.44105	-5.73201	-7.98145	-1.18925	-7.9533	9.12936	10.3082	27.2672	-16.824	71.9218	62.2234	24.6289	-25.8549	-63.4051	-2.63724	-0.317357	-5.6626	12.5521	26.5645	23.0674	-29.7303	51.9957	65.7776	32.5236	-39.8402	-32.3203	3.58666	5.01672	30.3979	-0.478983	-1.50291	44.2304	-10.3977
1814	-0.148005	0.0785965	17.34	-0.0583754	0.0466223	1.88032	-0.0583706	0.0466283	7.70076	-0.0466036	0.0311396	11.6123	-0.307471	2.38663	16.3223	0.285811	4.45787	-5.6908	-7.97409	-1.18651	-7.91849	9.10656	10.3522	27.2459	-16.7719	71.923	62.191	24.63	-25.8559	-63.4009	-2.64877	-0.328627	-5.64048	12.5483	26.6459	23.0255	-29.6235	51.9623	65.8159	32.5036	-39.8141	-32.2881	3.59653	4.99214	30.4149	-0.454304	-1.469	44.2447	-10.4738
1816	-0.139031	0.0737029	17.3402	-0.0548466	0.0437395	1.88041	-0.0548421	0.0437451	7.70084	-0.0437823	0.029209	11.6123	-0.326622	2.3982	16.3409	0.254389	4.48574	-5.65653	-7.97384	-1.20017	-7.8588	9.10237	10.372	27.2318	-16.7746	71.925	62.1261	24.6349	-25.8575	-63.3936	-2.6487	-0.3356	-5.62139	12.543	26.6737	23.0166	-29.5914	51.9434	65.807	32.4942	-39.8037	-32.2818	3.60789	4.99019	30.446	-0.465987	-1.45666	44.2644	-10.5066
1818	-0.126564	0.0664568	17.337	-0.0499813	0.0395373	1.879	-0.0499772	0.0395425	7.69944	-0.0398781	0.026377	11.6113	-0.348569	2.41141	16.3458	0.218917	4.51759	-5.64785	-7.97734	-1.22394	-7.79261	9.11434	10.3644	27.2255	-16.8288	71.9241	62.0558	24.6448	-25.8528	-63.3827	-2.63938	-0.341838	-5.61103	12.5445	26.6404	23.0389	-29.6459	51.9448	65.765	32.4965	-39.8166	-32.3046	3.61378	5.00934	30.4833	-0.507054	-1.4756	44.2918	-10.4853
1820	-0.11031	0.0603335	17.337	-0.0433639	0.0355163	1.87899	-0.0433603	0.0355208	7.69943	-0.0346755	0.023792	11.6113	-0.351898	2.41512	16.3233	0.214925	4.52551	-5.68968	-7.96672	-1.239	-7.80415	9.11299	10.3366	27.2389	-16.8945	71.9094	62.0596	24.6729	-25.8418	-63.4063	-2.64238	-0.349097	-5.61166	12.57	26.6134	23.0472	-29.6978	51.9567	65.7629	32.4866	-39.8249	-32.296	3.60255	5.04606	30.5103	-0.528765	-1.49891	44.3421	-10.4862
1822	-0.0920831	0.053298	17.3326	-0.035958	0.0309323	1.87705	-0.0359548	0.030936	7.69748	-0.0288477	0.0208362	11.6098	-0.349886	2.41652	16.3005	0.219861	4.52734	-5.73182	-7.95129	-1.23182	-7.82127	9.11472	10.3268	27.2129	-16.9125	71.8924	62.1163	24.6867	-25.83	-63.4122	-2.65146	-0.361409	-5.61406	12.5813	26.6187	23.0299	-29.7033	51.9672	65.7865	32.481	-39.8413	-32.2993	3.59236	5.09104	30.547	-0.554902	-1.53266	44.4053	-10.4845
1824	-0.07233	0.0443902	17.3246	-0.0280375	0.0254022	1.87347	-0.0280348	0.0254051	7.6939	-0.0225752	0.0172058	11.6071	-0.344887	2.41719	16.2847	0.229737	4.52677	-5.76101	-7.93359	-1.20583	-7.82852	9.11776	10.347	27.1465	-16.8732	71.8753	62.2066	24.6836	-25.8208	-63.3987	-2.66388	-0.379088	-5.61691	12.575	26.6505	22.9916	-29.6656	51.9747	65.8273	32.4791	-39.8607	-32.3132	3.58891	5.13761	30.5925	-0.591698	-1.57449	44.476	-10.4778
1826	-0.049557	0.0297899	17.3223	-0.0192615	0.0171307	1.87245	-0.0192597	0.0171327	7.69288	-0.0154886	0.0115807	11.6063	-0.334856	2.41752	16.2763	0.24841	4.52381	-5.77629	-7.9147	-1.19147	-7.82797	9.09929	10.4107	27.0924	-16.7969	71.8545	62.2705	24.6865	-25.821	-63.4035	-2.67427	-0.399901	-5.62871	12.5755	26.6455	22.9691	-29.6562	51.9883	65.8616	32.462	-39.8538	-32.296	3.59925	5.17772	30.6251	-0.65562	-1.617	44.543	-10.4688
1828	-0.0319267	0.0221903	17.3215	-0.0121623	0.01235	1.87212	-0.012161	0.0123512	7.69256	-0.0098775	0.00845848	11.6061	-0.323343	2.41532	16.2792	0.268508	4.51574	-5.7707	-7.90551	-1.17997	-7.82647	9.08749	10.4544	27.0623	-16.7497	71.8379	62.3014	24.6905	-25.8283	-63.4378	-2.67177	-0.416695	-5.61871	12.5684	26.6383	22.9553	-29.6571	51.9943	65.8618	32.4525	-39.8392	-32.265	3.60509	5.17233	30.6577	-0.680587	-1.63983	44.6001	-10.4694
1830	-0.0202554	0.0209291	17.3206	-0.00715245	0.0108369	1.87172	-0.00715134	0.0108376	7.69215	-0.00603617	0.00764605	11.6058	-0.314547	2.41352	16.2919	0.283461	4.50934	-5.74682	-7.90567	-1.17087	-7.82441	9.08925	10.4619	27.0551	-16.7523	71.8346	62.2996	24.6897	-25.8444	-63.4973	-2.65848	-0.428902	-5.58911	12.5556	26.6364	22.9461	-29.6585	51.9891	65.8352	32.4502	-39.8139	-32.2206	3.60699	5.12565	30.6927	-0.666269	-1.64023	44.6473	-10.4802
1832	-0.00957153	0.00957942	17.3151	-0.00340553	0.00498475	1.86925	-0.00340502	0.0049851	7.68968	-0.00286292	0.00350965	11.6039	-0.322551	2.42682	16.3058	0.273119	4.53643	-5.72093	-7.9021	-1.1687	-7.81367	9.10807	10.4321	27.0476	-16.8245	71.8717	62.2762	24.6635	-25.8778	-63.5485	-2.65535	-0.441225	-5.58118	12.5596	26.6395	22.9261	-29.6285	51.9702	65.8466	32.432	-39.7481	-32.1489	3.62647	5.0959	30.7316	-0.680998	-1.62618	44.6939	-10.489
1834	0.000614661	0.000516756	17.3124	0.000311844	0.000175838	1.86806	0.000311868	0.000175809	7.68849	0.000221935	0.000151294	11.6031	-0.332592	2.44135	16.3179	0.25956	4.56648	-5.6984	-7.89797	-1.15851	-7.81466	9.12242	10.3949	27.0348	-16.8794	71.9434	62.264	24.6149	-25.9204	-63.5954	-2.65303	-0.459279	-5.5695	12.555	26.6545	22.9069	-29.593	51.9501	65.8553	32.4076	-39.6774	-32.0757	3.64684	5.06623	30.756	-0.686568	-1.62	44.7292	-10.5097
1836	0.0101397	-0.00437701	17.313	0.00408254	-0.00275204	1.8683	0.00408226	-0.00275247	7.68873	0.00322697	-0.00179754	11.6032	-0.340823	2.454	16.3287	0.24867	4.59245	-5.67823	-7.89644	-1.14062	-7.82908	9.13019	10.3586	27.0177	-16.9031	72.0371	62.267	24.5506	-25.9705	-63.6428	-2.6492	-0.481163	-5.55179	12.538	26.6813	22.8918	-29.554	51.9275	65.8569	32.3808	-39.6021	-32.0004	3.66421	5.03723	30.7674	-0.679362	-1.62126	44.7526	-10.542
1838	0.0168299	-0.00745929	17.3104	0.00676026	-0.00465289	1.86719	0.00675977	-0.00465359	7.68762	0.00534961	-0.00304814	11.6024	-0.346164	2.46532	16.3453	0.242373	4.61498	-5.64744	-7.91229	-1.13091	-7.84816	9.14808	10.3164	27.0111	-16.9391	72.1085	62.2675	24.4941	-26.0276	-63.7157	-2.64007	-0.491541	-5.5389	12.5162	26.715	22.8842	-29.4938	51.8815	65.8654	32.3615	-39.4839	-31.8899	3.67721	5.01518	30.7901	-0.672078	-1.59537	44.7707	-10.5733
1840	0.0227959	-0.0138498	17.31	0.0088485	-0.0079437	1.86699	0.00884769	-0.00794461	7.68742	0.00712005	-0.0053753	11.6023	-0.346878	2.4748	16.3635	0.243788	4.63252	-5.61341	-7.91536	-1.12607	-7.84636	9.15291	10.3237	27.0034	-16.9313	72.1559	62.2456	24.4497	-26.102	-63.7667	-2.63593	-0.504888	-5.53114	12.4944	26.7414	22.8774	-29.4327	51.8449	65.8835	32.3295	-39.3662	-31.7832	3.69185	5.02309	30.8166	-0.67738	-1.60549	44.7928	-10.5986
1842	0.0290216	-0.0229157	17.3113	0.0108303	-0.0124282	1.86757	0.0108291	-0.0124293	7.688	0.00888686	-0.00860156	11.6027	-0.343793	2.4807	16.3811	0.250879	4.6422	-5.58039	-7.90483	-1.12612	-7.81721	9.14569	10.3757	26.9877	-16.885	72.1889	62.2009	24.4119	-26.1907	-63.7984	-2.63598	-0.521903	-5.52762	12.4749	26.7524	22.8736	-29.3851	51.8232	65.9071	32.2857	-39.261	-31.6931	3.70761	5.06	30.8471	-0.69783	-1.65122	44.8184	-10.617
1844	0.0360731	-0.0255912	17.3073	0.0137	-0.0141803	1.8658	0.0136986	-0.0141817	7.68623	0.0111436	-0.00972874	11.6014	-0.340981	2.47488	16.3952	0.253461	4.63061	-5.55437	-7.90991	-1.13414	-7.75611	9.15329	10.3925	26.9432	-16.8755	72.2691	62.1466	24.337	-26.2721	-63.8817	-2.62393	-0.53	-5.52204	12.4612	26.7296	22.8881	-29.3918	51.8022	65.9153	32.2544	-39.1727	-31.6327	3.71569	5.10286	30.8883	-0.732381	-1.66944	44.8326	-10.631
1846	0.0516386	-0.0311179	17.3093	0.0200652	-0.0178825	1.86668	0.0200634	-0.0178846	7.68711	0.0161374	-0.0120913	11.602	-0.345149	2.47306	16.3908	0.245377	4.62877	-5.5626	-7.90179	-1.13671	-7.71219	9.16007	10.4206	26.8998	-16.8534	72.2797	62.1366	24.3237	-26.3515	-63.898	-2.62526	-0.549211	-5.52308	12.4428	26.6972	22.9125	-29.4164	51.805	65.9242	32.2175	-39.1065	-31.5927	3.72694	5.12539	30.9241	-0.755229	-1.6841	44.8544	-10.6562
1848	0.0754813	-0.0395881	17.3171	0.0298142	-0.0235565	1.87013	0.0298118	-0.0235595	7.69056	0.0237861	-0.0157128	11.6046	-0.354907	2.47821	16.373	0.230034	4.64157	-5.59587	-7.87946	-1.13174	-7.70221	9.16087	10.4537	26.8703	-16.8227	72.2246	62.1721	24.3728	-26.4219	-63.8463	-2.6399	-0.578883	-5.53116	12.4198	26.6739	22.9408	-29.4346	51.8288	65.9396	32.1692	-39.065	-31.5707	3.73694	5.12195	30.9524	-0.76031	-1.69861	44.888	-10.692
1850	0.0993958	-0.0412759	17.3195	0.0401531	-0.0262643	1.87123	0.0401503	-0.0262684	7.69166	0.031687	-0.0170794	11.6054	-0.356991	2.48702	16.3738	0.229322	4.65837	-5.59425	-7.86583	-1.12392	-7.75877	9.14477	10.4175	26.8868	-16.85	72.2486	62.2024	24.3845	-26.46	-63.844	-2.64243	-0.597515	-5.53923	12.4041	26.7167	22.9579	-29.3775	51.8401	65.9724	32.0975	-39.0491	-31.5596	3.71143	5.09533	30.981	-0.744553	-1.71179	44.9337	-10.7175
1852	0.12014	-0.0506577	17.3184	0.04847	-0.0320817	1.87072	0.0484667	-0.0320867	7.69115	0.0382744	-0.020899	11.6051	-0.35681	2.49681	16.3999	0.232191	4.67616	-5.54542	-7.84737	-1.11805	-7.74778	9.13686	10.4279	26.8717	-16.8469	72.1983	62.2129	24.4173	-26.4405	-63.7995	-2.64634	-0.611713	-5.55436	12.3842	26.7596	22.9644	-29.3037	51.851	66.0009	32.0325	-39.0717	-31.5943	3.70687	5.09136	31.0118	-0.754977	-1.71825	44.9767	-10.7533
1854	0.138164	-0.0685209	17.3149	0.0548979	-0.0413905	1.86917	0.0548936	-0.0413962	7.6896	0.0436719	-0.0274487	11.6039	-0.356291	2.50487	16.4448	0.234406	4.6907	-5.462	-7.82124	-1.11526	-7.66245	9.13684	10.4977	26.8205	-16.7985	72.0683	62.206	24.4725	-26.3666	-63.7118	-2.65389	-0.622669	-5.57168	12.3612	26.7825	22.9645	-29.2411	51.8659	66.0145	31.981	-39.1291	-31.667	3.73096	5.11078	31.0426	-0.793247	-1.71827	45.0105	-10.799
1856	0.16039	-0.0855336	17.3149	0.0632363	-0.0506734	1.86919	0.0632311	-0.0506799	7.68962	0.0504958	-0.0338576	11.6039	-0.359839	2.50316	16.4752	0.22627	4.68885	-5.40572	-7.78399	-1.11282	-7.60828	9.11658	10.5723	26.7908	-16.7198	71.9762	62.2093	24.5081	-26.2721	-63.6537	-2.66433	-0.631904	-5.56571	12.3497	26.7625	22.9775	-29.2547	51.8959	65.9873	31.9398	-39.1989	-31.7166	3.76613	5.10554	31.0557	-0.821434	-1.71672	45.0238	-10.8326
1858	0.181927	-0.0960416	17.3107	0.071809	-0.0570479	1.86732	0.0718031	-0.0570553	7.68775	0.0573099	-0.0380772	11.6025	-0.361972	2.50106	16.4721	0.221752	4.68576	-5.41151	-7.75663	-1.12131	-7.57674	9.10111	10.6294	26.7695	-16.6729	71.8909	62.2412	24.5586	-26.2035	-63.6102	-2.67322	-0.635422	-5.54768	12.3457	26.7466	22.9812	-29.2718	51.9338	65.9639	31.9036	-39.2568	-31.7468	3.77503	5.10562	31.095	-0.822923	-1.72668	45.0413	-10.8724
1860	0.202162	-0.100219	17.302	0.0803334	-0.0605395	1.86346	0.0803272	-0.0605478	7.6839	0.0639048	-0.0401444	11.5996	-0.361363	2.50003	16.4372	0.223723	4.68366	-5.47625	-7.74144	-1.14048	-7.56622	9.09435	10.664	26.7569	-16.6676	71.8125	62.2966	24.6198	-26.1636	-63.5861	-2.67931	-0.635048	-5.52542	12.3473	26.741	22.9747	-29.2799	51.9715	65.9548	31.8737	-39.2932	-31.7562	3.75553	5.1113	31.1594	-0.801561	-1.74309	45.0688	-10.9132
1862	0.222372	-0.105652	17.2953	0.0887437	-0.0645794	1.86048	0.088737	-0.0645885	7.68091	0.0704491	-0.0426288	11.5974	-0.35831	2.49671	16.3955	0.229578	4.67651	-5.55366	-7.72633	-1.15966	-7.5634	9.09098	10.6877	26.7631	-16.6831	71.7518	62.3309	24.6498	-26.1071	-63.6114	-2.68275	-0.641793	-5.52406	12.3527	26.7181	22.9766	-29.3018	51.9841	65.9593	31.8652	-39.3007	-31.7466	3.73901	5.09233	31.202	-0.790099	-1.72207	45.103	-10.9132
[truncated: 2,436 more rows]
[truncated: 56 more columns]

## Sheet: Joint Angles ZXY (WO)
Frame	L5S1 Lateral Bending	L5S1 Axial Bending	L5S1 Flexion/Extension	L4L3 Lateral Bending	L4L3 Axial Rotation	L4L3 Flexion/Extension	L1T12 Lateral Bending	L1T12 Axial Rotation	L1T12 Flexion/Extension	T9T8 Lateral Bending	T9T8 Axial Rotation	T9T8 Flexion/Extension	T1C7 Lateral Bending	T1C7 Axial Rotation	T1C7 Flexion/Extension	C1 Head Lateral Bending	C1 Head Axial Rotation	C1 Head Flexion/Extension	Right T4 Shoulder Abduction/Adduction	Right T4 Shoulder Internal/External Rotation	Right T4 Shoulder Flexion/Extension	Right Shoulder Abduction/Adduction	Right Shoulder Internal/External Rotation	Right Shoulder Flexion/Extension	Right Elbow Ulnar Deviation/Radial Deviation	Right Elbow Pronation/Supination	Right Elbow Flexion/Extension	Right Wrist Ulnar Deviation/Radial Deviation	Right Wrist Pronation/Supination	Right Wrist Flexion/Extension	Left T4 Shoulder Abduction/Adduction	Left T4 Shoulder Internal/External Rotation	Left T4 Shoulder Flexion/Extension	Left Shoulder Abduction/Adduction	Left Shoulder Internal/External Rotation	Left Shoulder Flexion/Extension	Left Elbow Ulnar Deviation/Radial Deviation	Left Elbow Pronation/Supination	Left Elbow Flexion/Extension	Left Wrist Ulnar Deviation/Radial Deviation	Left Wrist Pronation/Supination	Left Wrist Flexion/Extension	Right Hip Abduction/Adduction	Right Hip Internal/External Rotation	Right Hip Flexion/Extension	Right Knee Abduction/Adduction	Right Knee Internal/External Rotation	Right Knee Flexion/Extension	Right Ankle Abduction/Adduction
[truncated: 3,409 more rows]
[truncated: 56 more columns]
