# Supplementary material for: “Doctor, when can I drive?” – Can we compensate an immobilization of the right wrist while driving a car: A pilot study
Source: PLoS One. 2026 Feb 18;21(2):e0341628. doi: 10.1371/journal.pone.0341628 (PMC12915907; doi:10.1371/journal.pone.0341628)
Supplement: S6 File — (XLSX) [file pone.0341628.s006.xlsx]

## Sheet: Joint Angles ZXY (NI)
Frame	L5S1 Lateral Bending	L5S1 Axial Bending	L5S1 Flexion/Extension	L4L3 Lateral Bending	L4L3 Axial Rotation	L4L3 Flexion/Extension	L1T12 Lateral Bending	L1T12 Axial Rotation	L1T12 Flexion/Extension	T9T8 Lateral Bending	T9T8 Axial Rotation	T9T8 Flexion/Extension	T1C7 Lateral Bending	T1C7 Axial Rotation	T1C7 Flexion/Extension	C1 Head Lateral Bending	C1 Head Axial Rotation	C1 Head Flexion/Extension	Right T4 Shoulder Abduction/Adduction	Right T4 Shoulder Internal/External Rotation	Right T4 Shoulder Flexion/Extension	Right Shoulder Abduction/Adduction	Right Shoulder Internal/External Rotation	Right Shoulder Flexion/Extension	Right Elbow Ulnar Deviation/Radial Deviation	Right Elbow Pronation/Supination	Right Elbow Flexion/Extension	Right Wrist Ulnar Deviation/Radial Deviation	Right Wrist Pronation/Supination	Right Wrist Flexion/Extension	Left T4 Shoulder Abduction/Adduction	Left T4 Shoulder Internal/External Rotation	Left T4 Shoulder Flexion/Extension	Left Shoulder Abduction/Adduction	Left Shoulder Internal/External Rotation	Left Shoulder Flexion/Extension	Left Elbow Ulnar Deviation/Radial Deviation	Left Elbow Pronation/Supination	Left Elbow Flexion/Extension	Left Wrist Ulnar Deviation/Radial Deviation	Left Wrist Pronation/Supination	Left Wrist Flexion/Extension	Right Hip Abduction/Adduction	Right Hip Internal/External Rotation	Right Hip Flexion/Extension	Right Knee Abduction/Adduction	Right Knee Internal/External Rotation	Right Knee Flexion/Extension	Right Ankle Abduction/Adduction
0	-0.192614	-0.57103	15.2082	-0.128888	-0.23551	0.932626	-0.128912	-0.235497	6.75306	-0.0809837	-0.184406	10.9014	7.82388	-27.6546	9.42165	2.62269	-53.1702	-16.3943	-3.52441	0.364589	-6.46836	17.6493	15.9577	49.135	0.179437	76.2008	38.5012	19.7533	-3.19067	-42.4064	-7.5118	6.81544	1.44334	3.9502	23.939	38.6261	-3.28494	67.8598	46.6821	18.3124	-5.97705	-15.4513	3.91833	8.3358	38.8687	-1.31927	-1.22216	47.0776	-10.6372
2	-0.0548905	-0.707	15.2228	-0.0790681	-0.305858	0.93935	-0.0791001	-0.305849	6.75979	-0.0391724	-0.233734	10.9064	8.00993	-28.337	9.44373	2.72744	-54.471	-16.2597	-3.15215	0.479725	-6.57056	17.3207	16.1839	49.2484	0.229784	76.2504	38.2994	19.6833	-3.2792	-42.5316	-7.67397	6.56583	1.57566	3.92366	23.9323	38.4754	-3.19266	67.8043	46.4992	18.3679	-6.00488	-15.454	3.95143	8.38058	38.5896	-1.68301	-1.35867	46.8826	-10.4205
4	0.0422787	-0.804394	15.225	-0.0440238	-0.356139	0.940511	-0.0440604	-0.356134	6.76094	-0.00970651	-0.269031	10.9073	8.17952	-28.601	9.52307	2.96638	-55.0134	-16.122	-2.89535	0.588159	-6.74794	17.0408	16.3235	49.3969	0.286203	76.3153	38.1578	19.629	-3.31266	-42.6469	-7.67925	6.44568	1.43777	3.84236	23.8345	38.6316	-3.12514	67.7671	46.2461	18.4289	-6.0223	-15.4289	3.99552	8.42376	38.3264	-1.97497	-1.45791	46.7033	-10.2495
6	0.0970871	-0.860479	15.2103	-0.0243168	-0.385003	0.934096	-0.0243565	-0.385	6.75453	0.00690539	-0.289319	10.9025	8.32495	-28.4261	9.65732	3.32586	-54.7574	-15.9881	-2.76585	0.682958	-7.00835	16.8195	16.3545	49.5898	0.328167	76.4073	38.083	19.5943	-3.28194	-42.7488	-7.53395	6.45051	1.04846	3.70462	23.6558	39.0704	-3.07774	67.7517	45.9286	18.4936	-6.03166	-15.3772	4.04843	8.473	38.0912	-2.18707	-1.5201	46.5482	-10.1301
8	0.14987	-0.913041	15.1721	-0.00517355	-0.41216	0.91725	-0.00521577	-0.41216	6.73768	0.022993	-0.308367	10.8899	8.42926	-28.2181	9.7494	3.60919	-54.4263	-15.9192	-2.67238	0.749441	-7.29722	16.633	16.2716	49.8297	0.252457	76.5693	38.019	19.5756	-3.21296	-42.8354	-7.4398	6.39901	0.786141	3.55231	23.5448	39.352	-3.00088	67.7522	45.638	18.5489	-6.05465	-15.3318	4.08901	8.56861	37.9125	-2.37544	-1.59175	46.434	-10.0305
10	0.193559	-0.94786	15.1452	0.0113427	-0.430821	0.905399	0.0112981	-0.430822	6.72583	0.03656	-0.321235	10.881	8.50286	-28.036	9.80266	3.81576	-54.1296	-15.8993	-2.6186	0.77732	-7.54215	16.4835	16.2246	50.0202	0.204073	76.6713	38.031	19.5615	-3.13394	-42.9055	-7.34847	6.36393	0.678408	3.42458	23.4804	39.471	-2.9286	67.7443	45.4331	18.5952	-6.08496	-15.3123	4.11675	8.65325	37.7577	-2.52518	-1.67778	46.3278	-9.94008
12	0.229271	-0.970901	15.1325	0.0252479	-0.443697	0.899839	0.0252022	-0.4437	6.72027	0.0477957	-0.329951	10.8768	8.54928	-27.8701	9.85073	3.96875	-53.851	-15.873	-2.59338	0.784638	-7.7418	16.3714	16.2407	50.1543	0.206284	76.7026	38.113	19.5448	-3.06225	-42.9642	-7.26079	6.34888	0.697536	3.3351	23.4595	39.452	-2.86336	67.7222	45.3253	18.632	-6.11861	-15.3228	4.13448	8.70687	37.6196	-2.63537	-1.76675	46.2242	-9.85933
14	0.265206	-1.02061	15.1066	0.0372136	-0.468283	0.888435	0.0371654	-0.468287	6.70887	0.0583499	-0.347544	10.8683	8.55991	-27.572	10.0405	4.15795	-53.3178	-15.6125	-2.5558	0.871892	-7.99243	16.3081	16.2781	50.3131	0.221534	76.7412	38.1883	19.508	-3.03099	-43.0307	-7.20226	6.31285	0.642814	3.29666	23.4721	39.4601	-2.78251	67.6794	45.2939	18.6593	-6.14414	-15.3567	4.15629	8.70121	37.5006	-2.70376	-1.80218	46.1349	-9.81011
16	0.279412	-1.04495	15.0929	0.04159	-0.480055	0.882422	0.0415404	-0.480059	6.70285	0.0623926	-0.356055	10.8637	8.62429	-27.11	10.2972	4.51919	-52.5123	-15.2908	-2.56719	0.885336	-8.16297	16.2427	16.2788	50.4426	0.199669	76.8203	38.2309	19.476	-3.02674	-43.1103	-7.15171	6.32024	0.609156	3.26579	23.4885	39.4715	-2.71457	67.6817	45.2648	18.6767	-6.16079	-15.3867	4.18444	8.67867	37.4005	-2.76418	-1.79983	46.0546	-9.76724
18	0.270519	-1.03469	15.0968	0.038475	-0.474868	0.884109	0.038426	-0.474872	6.70454	0.0597252	-0.352382	10.865	8.74459	-26.4653	10.5965	5.05233	-51.4015	-14.9525	-2.63431	0.80406	-8.24586	16.1634	16.2386	50.5392	0.150045	76.9396	38.2581	19.4495	-3.03181	-43.1989	-7.09056	6.37602	0.589709	3.22711	23.4966	39.5064	-2.6749	67.7333	45.232	18.6799	-6.17166	-15.408	4.21585	8.65809	37.3219	-2.8253	-1.7829	45.9838	-9.72602
20	0.253055	-1.00338	15.1153	0.0331993	-0.459785	0.892272	0.0331519	-0.459789	6.7127	0.0547925	-0.341455	10.8711	8.85551	-25.6057	10.9121	5.64706	-49.9015	-14.6189	-2.72094	0.686274	-8.34102	16.0706	16.1999	50.6388	0.163149	77.0666	38.3757	19.4047	-2.99213	-43.2741	-6.95841	6.42976	0.479659	3.1544	23.4716	39.6516	-2.70582	67.7978	45.257	18.6495	-6.18939	-15.4301	4.23528	8.6729	37.2782	-2.88653	-1.8432	45.9301	-9.69296
22	0.232858	-0.943966	15.1522	0.0288701	-0.432166	0.908592	0.0288257	-0.43217	6.72903	0.0497453	-0.3211	10.8834	8.87497	-24.6887	11.1579	6.07657	-48.2602	-14.376	-2.85729	0.543014	-8.37774	16.0062	16.2096	50.7015	0.232444	77.1153	38.5449	19.3701	-2.89243	-43.3287	-6.82333	6.55263	0.386305	3.12845	23.5103	39.8103	-2.72871	67.7927	45.3057	18.6106	-6.22233	-15.4621	4.2387	8.70651	37.2419	-2.93583	-1.88243	45.8869	-9.65869
24	0.212603	-0.869052	15.1974	0.0257133	-0.397742	0.928586	0.0256723	-0.397744	6.74902	0.045129	-0.295579	10.8984	8.79879	-23.7046	11.3616	6.35077	-46.4593	-14.1741	-3.0244	0.402033	-8.36368	15.9757	16.2444	50.7228	0.326737	77.0937	38.741	19.3513	-2.74681	-43.3614	-6.70214	6.72261	0.326353	3.14357	23.6033	39.9515	-2.73021	67.7295	45.3599	18.5732	-6.26693	-15.5017	4.23117	8.74557	37.205	-2.97111	-1.89113	45.849	-9.62287
26	0.19502	-0.835488	15.2039	0.0205969	-0.381653	0.931404	0.0205574	-0.381655	6.75184	0.0402551	-0.283889	10.9005	8.69248	-22.4565	11.7626	6.72899	-44.1631	-13.6431	-3.12487	0.363835	-8.39437	15.9644	16.1421	50.7189	0.30784	77.1243	38.8958	19.3494	-2.62587	-43.3738	-6.59684	6.78031	0.253523	3.09305	23.6145	40.0493	-2.73611	67.7483	45.375	18.5506	-6.30324	-15.5291	4.24118	8.75119	37.1641	-2.99703	-1.92762	45.8018	-9.59408
28	0.172344	-0.801807	15.2167	0.0132459	-0.365118	0.93704	0.0132083	-0.36512	6.75747	0.0336813	-0.272012	10.9047	8.57471	-20.9949	12.0963	7.13952	-41.4789	-13.2482	-3.19349	0.300466	-8.4049	15.9213	16.0603	50.7073	0.286104	77.1713	39.0239	19.3256	-2.55445	-43.3871	-6.51414	6.83221	0.25819	3.0422	23.6022	40.0857	-2.73965	67.7772	45.371	18.5499	-6.3104	-15.55	4.24423	8.7316	37.1246	-3.00867	-1.93347	45.7593	-9.56497
30	0.146317	-0.765433	15.2446	0.00461063	-0.347143	0.949362	0.00457482	-0.347143	6.76979	0.0260497	-0.25914	10.914	8.47109	-19.3121	12.3371	7.62889	-38.4061	-13.0337	-3.23587	0.204149	-8.38084	15.8504	16.0257	50.6917	0.277144	77.2305	39.1319	19.27	-2.53374	-43.4058	-6.45578	6.88527	0.347362	3.00115	23.5834	40.0625	-2.73659	67.8024	45.3651	18.5626	-6.29002	-15.5669	4.23802	8.69949	37.0885	-3.012	-1.91084	45.7227	-9.53537
32	0.131254	-0.752205	15.2811	-0.00102742	-0.340171	0.96556	-0.00106257	-0.340171	6.78599	0.0213731	-0.254298	10.9261	8.43917	-17.3342	12.6178	8.37	-34.8292	-12.7752	-3.25018	0.163991	-8.31737	15.8228	16.0156	50.6679	0.251018	77.296	39.234	19.1896	-2.53769	-43.4213	-6.42264	6.87254	0.468247	2.95772	23.5907	39.9949	-2.70904	67.8182	45.4193	18.5467	-6.27042	-15.5865	4.23765	8.70587	37.0605	-3.03947	-1.92479	45.6874	-9.51079
34	0.122523	-0.74619	15.3276	-0.00446458	-0.336857	0.986208	-0.00449933	-0.336856	6.80664	0.0185773	-0.252046	10.9416	8.45575	-15.1811	12.9786	9.29034	-30.9492	-12.3523	-3.23986	0.14155	-8.23173	15.7715	15.9628	50.5904	0.255913	77.4278	39.3895	19.0684	-2.53397	-43.4541	-6.40125	6.84938	0.584137	2.90956	23.5743	39.9659	-2.69313	67.8637	45.4512	18.5191	-6.25917	-15.6008	4.22114	8.70525	37.0231	-3.04711	-1.92724	45.6432	-9.49114
36	0.117405	-0.737118	15.383	-0.00609119	-0.332483	1.01084	-0.00612549	-0.332482	6.83127	0.0170637	-0.248884	10.9601	8.48602	-13.004	13.4711	10.2688	-27.0118	-11.6327	-3.24905	0.140886	-8.13503	15.8097	15.7988	50.5681	0.0930893	77.5842	39.5373	18.8821	-2.49941	-43.4924	-6.37043	6.84941	0.681312	2.85736	23.5124	39.9937	-2.70352	67.9562	45.445	18.4799	-6.26447	-15.6182	4.18901	8.69214	36.9682	-3.03101	-1.91631	45.5855	-9.47582
38	0.101241	-0.680905	15.4566	-0.00889871	-0.306569	1.0435	-0.00893015	-0.306568	6.86393	0.0132647	-0.229701	10.9846	8.43395	-11.215	14.2352	10.994	-23.704	-10.3076	-3.49854	0.200825	-8.01897	16.4582	15.2558	51.1289	-1.13103	77.4963	39.3264	18.6314	-2.33821	-43.6167	-6.23999	6.9929	0.740455	2.79825	23.3527	40.0976	-2.75984	68.1182	45.4092	18.4267	-6.28537	-15.6661	4.16211	8.68404	36.8798	-3.01328	-1.92711	45.5084	-9.46003
40	0.120315	-0.697182	15.4594	-0.001812	-0.315201	1.04475	-0.00184439	-0.315201	6.86518	0.0191213	-0.235692	10.9855	8.29748	-9.94225	15.1408	11.3691	-21.2683	-8.64628	-3.56889	0.326756	-8.11688	17.3589	14.9664	51.7226	-2.55114	77.5408	39.1697	17.8893	-2.40684	-43.1008	-6.17955	7.00853	0.853324	2.78766	23.2089	40.0205	-2.84768	68.3627	45.3828	18.3196	-6.43674	-15.7931	4.14788	8.67998	36.7819	-3.01079	-1.93859	45.4046	-9.45541
42	0.17801	-0.809685	15.3908	0.014808	-0.369048	1.01443	0.0147699	-0.369049	6.83486	0.0350583	-0.274854	10.9628	8.10844	-9.21773	16.1094	11.437	-19.7923	-6.82443	-3.41128	0.516809	-8.3551	18.4394	14.9252	52.1518	-3.97588	77.7511	39.2023	16.5625	-2.71473	-41.3984	-6.22258	6.8162	1.03653	2.84072	23.1095	39.7627	-2.99975	68.6823	45.377	18.1364	-6.72387	-16.0229	4.14129	8.67986	36.6838	-3.02253	-1.94208	45.2813	-9.46413
44	0.261638	-1.03347	15.3241	0.034153	-0.473718	0.985142	0.0341037	-0.473723	6.80559	0.0563427	-0.351823	10.9408	7.94774	-8.96028	16.9689	11.3589	-19.1847	-5.19966	-3.20946	0.821991	-8.19344	19.7218	14.4645	52.3085	-5.58971	78.1772	39.3165	14.5325	-3.00504	-37.0291	-6.38096	6.29184	1.30086	2.9897	23.0813	39.5275	-3.34465	69.0269	45.3968	17.8693	-7.10278	-16.432	4.1059	8.68094	36.5957	-3.02145	-1.91016	45.1725	-9.48942
46	0.248784	-1.09686	15.3402	0.0235337	-0.500523	0.992306	0.0234833	-0.500526	6.81274	0.0501464	-0.372544	10.9461	7.97437	-9.08082	17.6433	11.4615	-19.3534	-3.94972	-3.14297	0.86141	-7.90864	21.3086	14.1248	51.1942	-6.33346	77.04	40.7956	12.6788	-2.71993	-31.4719	-6.3425	6.00534	1.37152	3.01638	22.9286	39.7021	-3.87212	69.4617	45.3855	17.3495	-7.25944	-16.781	4.09194	8.68819	36.5293	-3.02944	-1.9191	45.0771	-9.49057
48	0.139087	-0.973635	15.4456	-0.0151919	-0.43792	1.03881	-0.0152371	-0.437919	6.85924	0.017097	-0.328279	10.981	8.1746	-9.48947	18.1129	11.7559	-20.1294	-3.10911	-3.2712	0.504288	-7.549	23.1555	13.6446	48.844	-6.25769	74.3759	43.3265	11.2959	-2.25184	-26.1101	-6.16045	6.00579	1.3491	2.98877	22.6595	40.1554	-4.59636	69.9137	45.4279	16.4934	-7.12484	-16.9474	4.09961	8.70364	36.4922	-3.0443	-1.97427	45.0016	-9.46587
50	0.053923	-0.826603	15.5655	-0.0412519	-0.366761	1.09189	-0.0412885	-0.366759	6.91233	-0.00703259	-0.276793	11.0208	8.30506	-10.0339	18.3986	11.858	-21.1417	-2.59531	-3.63081	-0.381074	-7.1034	25.0523	11.7767	46.4063	-7.02843	71.8791	44.7639	11.6751	-4.36564	-24.7794	-6.36448	5.95218	1.88595	3.42835	22.5159	39.9895	-5.62113	69.9489	45.8645	15.2593	-6.85421	-16.7162	4.08147	8.72453	36.4983	-3.03471	-2.01843	44.9702	-9.44542
52	-0.0183954	-0.711999	15.7473	-0.0642474	-0.310783	1.17248	-0.064276	-0.310781	6.9929	-0.0278884	-0.236447	11.0813	8.31763	-10.5452	18.5442	11.7394	-22.0628	-2.31674	-4.19143	-1.52823	-6.45507	26.7661	8.78352	44.0911	-7.73559	71.1278	44.2741	12.1558	-5.91685	-25.3875	-6.68594	5.68738	2.9072	3.99647	22.4358	39.2609	-6.51746	70.3147	46.9056	12.9171	-5.92169	-16.1029	4.05872	8.79246	36.5469	-3.03826	-2.0948	44.9466	-9.45239
54	-0.0273543	-0.695468	15.9687	-0.0672034	-0.302772	1.27091	-0.0672346	-0.302765	7.09134	-0.0306729	-0.23064	11.1551	8.15294	-10.9527	18.5782	11.3177	-22.7394	-2.20835	-4.77988	-2.72038	-5.65276	28.3051	4.93724	42.0384	-8.21292	72.2698	41.7062	11.9332	-6.48802	-27.2334	-6.99639	5.08337	4.22236	4.53451	22.307	38.0928	-7.2868	70.8747	48.5491	9.68247	-4.60594	-15.248	4.04285	8.89839	36.6462	-3.06537	-2.1683	44.9312	-9.49194
56	0.23779	-0.983771	16.0912	0.0259052	-0.450264	1.32598	0.0258605	-0.450264	7.14645	0.0484073	-0.334868	11.1965	7.62912	-11.1675	18.5572	10.2996	-22.9393	-2.13035	-4.72094	-3.35981	-5.00967	30.0838	0.884336	40.3515	-9.22632	73.6046	37.3704	9.41962	-6.52729	-29.1328	-6.9227	3.71203	5.07349	4.53108	21.6763	37.0201	-8.35803	70.3997	50.528	7.09625	-4.34743	-14.5367	4.06521	8.96316	36.837	-3.1288	-2.04168	44.9683	-9.55965
58	0.551609	-1.24395	16.2602	0.142296	-0.589477	1.40207	0.142233	-0.589491	7.22249	0.144305	-0.431443	11.2535	7.118	-11.3501	18.4551	9.3013	-23.0937	-2.20675	-4.57432	-3.76991	-4.53841	31.8606	-2.07686	39.1596	-9.53374	75.6673	31.4528	5.28901	-6.65105	-29.6552	-7.20292	2.7332	5.64359	5.04471	21.1645	35.8782	-9.2914	69.439	52.7917	5.30897	-4.12809	-14.3351	4.10248	9.01622	37.0365	-3.17905	-1.94581	44.9913	-9.62846
60	0.873555	-1.41292	16.4957	0.269156	-0.689665	1.50785	0.269085	-0.689693	7.32828	0.245467	-0.498223	11.333	6.69639	-11.5413	18.2769	8.44884	-23.3028	-2.44098	-4.42427	-3.97481	-4.29396	33.5346	-3.46188	38.4573	-8.80416	78.1678	24.5152	0.172837	-6.82904	-28.139	-7.83369	2.33128	5.8844	6.1055	20.7625	34.7965	-10.0711	68.2533	55.1904	4.41007	-3.83612	-14.6699	4.14702	9.07742	37.241	-3.2115	-1.91698	45.005	-9.68771
62	1.25816	-1.57797	16.7344	0.423581	-0.79351	1.61534	0.423502	-0.793547	7.43577	0.367437	-0.566008	11.4139	6.28437	-11.7468	18.0552	7.60131	-23.5436	-2.75594	-4.07705	-3.7867	-4.49249	34.807	-2.83161	37.928	-7.17028	80.1207	17.8972	-3.73298	-6.77617	-24.9039	-7.97647	2.06304	5.38326	6.73539	19.9785	34.3334	-11.0423	67.4471	57.2632	4.29971	-4.04386	-15.2564	4.1925	9.20564	37.5182	-3.26162	-1.88233	45.0943	-9.72824
64	1.66251	-1.64865	17.0344	0.593886	-0.858185	1.74981	0.593791	-0.858254	7.57024	0.498697	-0.603622	11.515	5.93839	-11.9769	17.7108	6.84301	-23.8584	-3.30734	-3.85809	-3.41099	-4.57279	35.6459	-1.56849	37.2243	-4.72048	82.927	12.2464	-7.99957	-7.26153	-19.5478	-8.28179	1.99298	4.65234	7.46563	19.2075	34.2161	-12.1615	66.4824	59.1453	5.01226	-4.43936	-15.8528	4.21343	9.36612	37.8445	-3.296	-1.86019	45.2149	-9.74016
66	2.07646	-1.62189	17.3883	0.77607	-0.88167	1.90779	0.775979	-0.88175	7.72822	0.636188	-0.609762	11.6339	5.65307	-12.2185	17.2431	6.16737	-24.2203	-4.0949	-3.79869	-2.91358	-4.4826	36.066	-0.228848	36.3046	-1.59475	86.0016	7.83506	-12.0462	-8.73785	-12.2935	-8.79187	2.08598	3.79626	8.28406	18.5452	34.3846	-13.3027	65.3813	60.8709	6.33435	-4.91137	-16.373	4.21613	9.55424	38.2064	-3.31904	-1.85855	45.3502	-9.72957
68	2.51131	-1.56889	17.7216	0.969631	-0.895939	2.0562	0.969532	-0.896042	7.87664	0.781595	-0.608387	11.7456	5.35488	-12.4136	16.7031	5.46848	-24.4927	-5.01436	-3.6816	-2.3395	-4.58772	36.1705	0.6601	35.5796	0.976731	86.0899	4.63014	-14.4702	-11.9457	-5.32859	-9.16271	2.17193	2.60603	8.68421	18.0838	34.9227	-13.936	64.7522	62.4886	7.46823	-5.25608	-16.8252	4.25847	9.79092	38.5758	-3.38545	-1.91343	45.4695	-9.73247
70	2.91917	-1.48324	18.0158	1.15428	-0.894054	2.18672	1.15419	-0.894177	8.00715	0.919376	-0.595546	11.8439	5.10781	-12.5838	16.1914	4.87327	-24.7335	-5.89219	-3.70866	-2.04939	-4.62877	36.1547	0.551414	34.9725	2.57196	85.2104	2.72807	-14.1588	-14.0016	-1.15148	-9.46009	2.27406	1.92234	9.00379	17.6884	34.983	-14.3947	64.082	63.9782	8.46127	-5.54736	-17.0946	4.28912	9.9983	38.9181	-3.42365	-1.91751	45.5959	-9.7337
72	3.29506	-1.38609	18.2615	1.32613	-0.884639	2.29526	1.32603	-0.884776	8.11569	1.04712	-0.577903	11.9257	4.90859	-12.7257	15.7456	4.38443	-24.9345	-6.65949	-3.86836	-2.07957	-4.57268	36.089	-0.413425	34.5201	3.25712	84.2451	2.10764	-11.7245	-14.51	-0.0916612	-9.70341	2.37538	1.78461	9.31463	17.3242	34.5271	-14.7333	63.3183	65.3454	9.28219	-5.76984	-17.1811	4.30559	10.1613	39.2213	-3.42588	-1.86571	45.7244	-9.73203
74	3.67184	-1.33975	18.4577	1.49429	-0.897585	2.3819	1.49419	-0.897742	8.20233	1.17355	-0.577221	11.9911	4.6942	-12.8155	15.392	3.90205	-25.0298	-7.25846	-3.92278	-2.2497	-4.52877	36.1163	-1.21461	34.2484	3.41829	84.7005	2.35402	-9.48202	-14.5989	0.144673	-9.9167	2.52532	1.47318	9.59331	16.9549	34.2842	-14.8657	62.7107	66.6193	9.89929	-5.81939	-17.2053	4.34275	10.2941	39.476	-3.42377	-1.85206	45.8114	-9.7357
76	4.02854	-1.38116	18.5752	1.64653	-0.946879	2.43421	1.64644	-0.947047	8.25464	1.29043	-0.604644	12.0308	4.45238	-12.8288	15.1494	3.41718	-24.971	-7.65539	-3.86052	-2.32907	-4.53883	36.1222	-1.44048	34.1132	3.46357	84.9846	2.80478	-7.26117	-14.484	0.251484	-10.1655	2.59687	1.19873	9.95737	16.5185	34.055	-15.0105	62.1629	67.7644	10.2954	-5.9197	-17.2631	4.39189	10.4455	39.7414	-3.44666	-1.80118	45.913	-9.72257
78	4.36179	-1.50786	18.6334	1.78143	-1.03113	2.46104	1.78132	-1.03132	8.28147	1.39652	-0.659252	12.0515	4.19148	-12.7682	14.9953	2.93996	-24.7678	-7.89454	-3.6842	-2.26383	-4.59824	36.1186	-1.15895	34.1021	3.4689	84.8803	3.25448	-5.10778	-14.2464	0.379538	-10.4511	2.56306	0.995731	10.4084	16.0335	33.8078	-15.1947	61.6322	68.7876	10.5337	-6.09658	-17.3668	4.43637	10.6141	40.0018	-3.4816	-1.71732	46.0185	-9.69774
80	4.67425	-1.6641	18.7437	1.90443	-1.1271	2.51143	1.90431	-1.1273	8.33186	1.49442	-0.723448	12.0899	3.96078	-12.6661	14.818	2.5278	-24.5005	-8.18746	-3.45763	-2.09991	-4.62001	36.208	-1.18161	34.308	3.30166	84.7931	3.53881	-3.01472	-13.8634	0.0657471	-10.697	2.44337	0.916172	10.8378	15.6541	33.5137	-15.298	60.9923	69.7396	10.865	-6.21897	-17.4371	4.41423	10.7397	40.1292	-3.43636	-1.67991	46.0317	-9.70005
82	4.96456	-1.84242	18.8479	2.0158	-1.23091	2.55952	2.01567	-1.23111	8.37995	1.58411	-0.794243	12.1265	3.75841	-12.5286	14.6493	2.18126	-24.1789	-8.47486	-3.1863	-1.92255	-4.61772	36.2662	-1.40545	34.4278	2.67911	85.8565	4.4517	-0.608632	-13.6189	-1.06189	-10.9042	2.27233	0.773272	11.2405	15.3109	33.2901	-15.3802	60.4877	70.5987	11.2876	-6.39164	-17.5163	4.37286	10.8487	40.2078	-3.38706	-1.67891	45.9975	-9.73144
84	5.22913	-2.03737	18.9336	2.11448	-1.33968	2.59978	2.11434	-1.3399	8.42021	1.66462	-0.869534	12.1573	3.58179	-12.3586	14.5024	1.89721	-23.8068	-8.73142	-2.88872	-1.69286	-4.58675	36.3502	-1.85553	34.2935	1.61218	88.1939	6.1285	1.49346	-13.7528	-3.11605	-11.1025	2.0534	0.556028	11.6218	14.9888	33.1505	-15.4619	60.1826	71.3552	11.808	-6.6132	-17.6322	4.31985	10.967	40.2732	-3.35258	-1.69193	45.9418	-9.79458
86	5.46078	-2.23666	18.9986	2.19843	-1.44736	2.63107	2.19827	-1.44758	8.45149	1.73404	-0.944907	12.1813	3.41588	-12.1594	14.4042	1.65219	-23.3844	-8.90415	-2.62225	-1.11765	-4.50853	36.8517	-2.70889	33.4484	0.548436	91.2548	8.70665	0.235717	-15.1459	-5.92692	-11.4185	1.74242	0.433279	12.0132	14.7196	33.0403	-15.5698	60.1174	71.96	12.4421	-6.78969	-17.8742	4.24957	11.1803	40.4058	-3.34494	-1.6112	45.9369	-9.89622
88	5.63257	-2.49622	19.0227	2.25122	-1.57583	2.64524	2.25106	-1.57607	8.46567	1.78151	-1.03772	12.1925	3.25255	-11.9038	14.4007	1.44872	-22.8593	-8.90996	-2.32749	-0.596619	-4.43526	37.2549	-3.33194	32.7285	-0.58243	94.063	10.607	-1.02692	-15.5073	-8.3462	-11.7641	1.41562	0.21975	12.4639	14.2508	32.9132	-15.7355	60.0761	72.5825	12.9985	-6.94124	-18.071	4.13006	11.4257	40.4976	-3.32645	-1.6042	45.9206	-10.0055
90	5.74377	-2.81757	19.0216	2.27232	-1.72581	2.64919	2.27214	-1.72605	8.46962	1.80662	-1.14854	12.1959	3.09608	-11.6008	14.4733	1.28736	-22.2496	-8.78228	-1.99819	-0.216293	-4.35904	37.4474	-3.53466	32.4159	-1.6843	96.3004	11.5074	-1.54886	-14.7656	-10.179	-12.1183	1.08412	-0.0585528	12.9476	13.5724	32.7123	-15.9109	60.0154	73.2865	13.43	-7.04577	-18.1814	3.97007	11.6798	40.5424	-3.29474	-1.67452	45.8878	-10.1057
92	5.82271	-3.17423	19.0829	2.27576	-1.88918	2.68155	2.27557	-1.88941	8.502	1.81931	-1.2706	12.2206	2.96598	-11.2841	14.4956	1.17002	-21.6256	-8.75325	-1.64251	0.0561485	-4.18141	37.4244	-3.22665	32.8464	-2.67383	97.88	11.6905	-1.99542	-14.4397	-11.5938	-12.4852	0.666796	-0.116759	13.3371	12.8754	32.2575	-15.8867	60.0013	74.1802	13.7388	-7.0092	-18.2142	3.83124	11.9226	40.6214	-3.28681	-1.67858	45.8731	-10.1655
94	5.84946	-3.42104	19.1435	2.26572	-2.00008	2.71197	2.26551	-2.00032	8.53239	1.81861	-1.35428	12.2435	2.92666	-11.0726	14.5374	1.18158	-21.2264	-8.69177	-1.34789	0.297836	-4.16912	37.2166	-2.96329	33.2712	-3.38454	98.3757	11.6142	-2.16951	-14.1873	-13.0163	-12.7188	0.459208	-0.188553	13.5626	12.3385	31.8307	-15.6494	59.9777	75.0062	13.9924	-6.93942	-18.2621	3.71465	12.0564	40.6757	-3.23439	-1.65679	45.8461	-10.1916
96	5.83961	-3.54657	19.1819	2.25025	-2.05455	2.73083	2.25004	-2.05478	8.55126	1.81038	-1.39604	12.2577	2.95893	-10.9863	14.6073	1.28193	-21.0808	-8.57676	-1.11761	0.503678	-4.21903	36.965	-2.83587	33.3293	-3.93528	97.6517	11.477	-1.93099	-14.0506	-14.4112	-12.8457	0.456723	-0.30114	13.6398	12.0174	31.4916	-15.2354	59.9732	75.6772	14.2154	-6.86777	-18.3329	3.62567	12.0679	40.7044	-3.13822	-1.61483	45.811	-10.1902
98	5.8652	-3.67789	19.1524	2.25042	-2.11379	2.71967	2.2502	-2.11402	8.5401	1.81423	-1.44028	12.2494	2.91179	-10.9725	14.7033	1.21679	-21.037	-8.39362	-0.927339	0.557108	-3.48021	37.2088	-2.72409	32.2096	-5.17177	95.7441	11.4205	-0.809578	-14.4366	-15.2879	-13.157	0.336692	-0.345345	13.7316	11.9205	31.1567	-14.7636	60.1168	76.1188	14.4357	-6.80752	-18.3626	3.56218	11.9959	40.752	-3.05581	-1.55123	45.8156	-10.1839
100	5.9338	-3.68605	19.1648	2.27963	-2.12339	2.72546	2.27941	-2.12363	8.5459	1.83665	-1.44566	12.2539	2.8704	-11.0451	14.7129	1.11759	-21.1533	-8.36209	-0.538815	0.661771	-3.37049	37.4727	-2.04539	31.1534	-5.57137	91.9933	11.7104	0.305851	-14.2325	-14.9026	-13.3688	0.243576	-0.333279	13.5844	11.835	31.0209	-14.5964	60.4991	76.3269	14.6259	-6.79575	-18.3596	3.59382	11.9229	40.8069	-3.03226	-1.47642	45.8142	-10.1514
102	6.03392	-3.58717	19.2214	2.33147	-2.08944	2.74936	2.33125	-2.08968	8.56979	1.87323	-1.41713	12.272	2.85348	-11.1734	14.6533	1.03174	-21.3808	-8.45609	0.00114557	0.851442	-3.99075	37.6823	-0.933851	30.4903	-4.9666	87.2551	12.2187	1.03377	-13.3272	-13.5337	-13.4514	0.185106	-0.31514	13.2541	11.732	31.111	-14.7768	60.9958	76.3478	14.7434	-6.82323	-18.3084	3.7042	11.9081	40.8583	-3.08395	-1.42889	45.8025	-10.0956
104	6.10959	-3.57212	19.2131	2.36597	-2.08926	2.74558	2.36575	-2.0895	8.56601	1.89902	-1.41483	12.2694	2.86336	-11.2326	14.7111	1.03764	-21.4916	-8.34486	0.279991	1.20832	-4.40012	37.9646	-0.457365	30.2723	-3.97856	85.4449	12.4218	1.05963	-12.6456	-13.0959	-13.5651	0.050156	-0.479623	13.2068	11.7302	31.3433	-15.1024	60.9714	76.3815	14.6401	-6.82211	-18.1537	3.75907	12.1116	40.8806	-3.24292	-1.56167	45.8144	-10.0413
106	6.13369	-3.48998	19.2346	2.38341	-2.0557	2.75394	2.3832	-2.05595	8.57438	1.90996	-1.38869	12.2757	2.92757	-11.2917	14.7999	1.14679	-21.6217	-8.18567	0.211041	1.10992	-4.67758	38.1647	-0.715341	30.6825	-3.39908	85.5475	12.6577	0.956286	-11.5169	-12.8339	-13.5224	0.12371	-0.743862	13.2371	11.7208	31.7192	-15.4452	60.9396	76.3362	14.4066	-6.7508	-17.8688	3.79444	12.3083	40.8167	-3.33242	-1.72108	45.778	-9.9996
108	6.119	-3.34972	19.2894	2.3886	-1.99382	2.77613	2.38839	-1.99407	8.59656	1.90993	-1.34219	12.2922	3.01508	-11.3433	14.8984	1.30239	-21.7465	-8.01289	-0.11894	0.58412	-4.81951	38.2597	-1.54819	31.5373	-3.36418	87.0889	13.0203	0.704484	-10.1535	-12.6434	-13.3135	0.395212	-1.08631	13.2671	11.662	32.1968	-15.7592	60.9838	76.2112	14.1433	-6.63508	-17.4913	3.81785	12.4466	40.6853	-3.33799	-1.86009	45.6975	-9.98234
110	6.1577	-3.30497	19.3093	2.40924	-1.97785	2.78437	2.40903	-1.9781	8.6048	1.92434	-1.329	12.2985	2.97147	-11.3125	14.9867	1.24877	-21.6733	-7.84634	-0.215293	0.340825	-4.87394	38.3234	-2.14539	31.9199	-3.34656	88.8714	13.4548	-0.44781	-10.04	-12.6371	-13.0568	0.576671	-1.52333	13.1039	11.4552	32.6521	-16.0548	60.9973	76.0487	14.1763	-6.62408	-17.1755	3.84379	12.5489	40.6256	-3.39541	-1.94475	45.662	-10.0177
112	6.1874	-3.35845	19.3071	2.41764	-2.00374	2.78425	2.41743	-2.00399	8.60468	1.93224	-1.34784	12.2985	2.86901	-11.2165	15.0901	1.11405	-21.4601	-7.64923	-0.149723	0.317819	-4.90992	38.1835	-2.43989	32.0246	-3.60745	90.1171	13.8994	-1.1311	-9.97061	-13.0896	-12.89	0.601023	-1.83533	13.0404	11.3558	33.004	-16.2243	60.92	75.9332	14.2832	-6.65171	-17.0251	3.85517	12.5532	40.5695	-3.4063	-1.93016	45.6076	-10.1059
114	6.18881	-3.48847	19.2905	2.40717	-2.06047	2.77884	2.40695	-2.06072	8.59927	1.92794	-1.39088	12.2945	2.74122	-11.0733	15.2017	0.951072	-21.1519	-7.43802	0.00276377	0.460364	-4.92622	37.8549	-2.38323	32.0291	-4.01611	91.0064	14.2183	-1.18865	-9.82532	-13.9294	-12.8293	0.491226	-1.99213	13.1142	11.4086	33.2324	-16.2339	60.7744	75.8875	14.4147	-6.70034	-17.0388	3.85364	12.4701	40.5125	-3.37361	-1.83046	45.5355	-10.2252
116	6.12971	-3.59629	19.2793	2.37208	-2.10237	2.77541	2.37187	-2.10261	8.59585	1.90432	-1.42438	12.2918	2.66642	-10.9372	15.2877	0.876923	-20.8764	-7.28174	-0.0625141	0.507163	-4.821	37.5209	-1.90498	32.6041	-3.89883	93.4233	13.959	-1.38493	-10.2963	-14.5536	-12.762	0.438645	-2.10435	13.2151	11.536	33.3668	-16.0502	60.7294	75.8945	14.5575	-6.74571	-17.0829	3.8643	12.3994	40.4868	-3.39752	-1.74643	45.5084	-10.2842
118	6.08207	-3.64726	19.3068	2.34656	-2.12087	2.78826	2.34634	-2.12111	8.60868	1.88635	-1.43986	12.3013	2.61724	-10.8322	15.278	0.823236	-20.6678	-7.3026	-0.173893	0.564313	-4.75008	37.3747	-1.67901	33.2167	-3.77055	95.8284	13.5618	-1.2403	-10.4046	-14.9881	-12.7302	0.416652	-2.12501	13.2585	11.7069	33.4075	-15.7877	60.7143	75.9726	14.7423	-6.78478	-17.1521	3.85835	12.3334	40.4773	-3.4068	-1.7002	45.4758	-10.3375
120	6.05089	-3.64108	19.3687	2.33287	-2.11625	2.8156	2.33265	-2.11649	8.63603	1.87574	-1.43737	12.3218	2.59733	-10.7623	15.1929	0.798724	-20.5342	-7.46356	-0.2849	0.638312	-4.756	37.4041	-1.74587	33.7575	-3.7081	97.8357	13.1668	-0.842734	-10.0721	-15.2507	-12.725	0.423244	-2.07415	13.2393	11.88	33.3729	-15.5084	60.6992	76.1128	14.9594	-6.80017	-17.2218	3.83357	12.2666	40.4771	-3.38423	-1.67467	45.435	-10.3938
122	5.98576	-3.62252	19.417	2.30552	-2.1031	2.83661	2.3053	-2.10334	8.65704	1.85442	-1.42934	12.3374	2.64173	-10.7098	15.1831	0.895985	-20.455	-7.49357	-0.349414	0.676377	-4.88056	37.3143	-1.6137	34.2918	-3.60367	99.2878	12.8747	-1.01403	-9.84579	-15.3465	-12.6716	0.459965	-2.06453	13.2249	11.9307	33.33	-15.3413	60.6005	76.2659	15.1606	-6.71466	-17.2316	3.81098	12.1555	40.469	-3.31269	-1.54791	45.4169	-10.4502
124	5.90031	-3.62554	19.4313	2.26771	-2.09722	2.84279	2.26749	-2.09746	8.66322	1.82576	-1.42732	12.3418	2.68937	-10.658	15.2296	1.00738	-20.3777	-7.42011	-0.390694	0.751429	-4.95261	37.1346	-1.30195	34.4179	-3.54678	100.281	12.8854	-1.46813	-9.81229	-15.8399	-12.6884	0.440519	-2.04894	13.3023	11.9792	33.2524	-15.1935	60.5313	76.4241	15.2612	-6.66887	-17.1704	3.76497	12.1025	40.4668	-3.26503	-1.45827	45.4298	-10.4725
126	5.7991	-3.64472	19.4215	2.22184	-2.09675	2.83851	2.22162	-2.09698	8.65894	1.79144	-1.42981	12.3384	2.73262	-10.6083	15.3056	1.11455	-20.3021	-7.29149	-0.422875	0.850871	-4.9182	36.8616	-0.988172	34.0532	-3.5432	100.918	13.1784	-1.90813	-10.0306	-16.8278	-12.7886	0.365482	-1.98873	13.469	12.038	33.1238	-15.0542	60.5224	76.5853	15.2711	-6.66866	-17.0486	3.6945	12.1094	40.4752	-3.24383	-1.43457	45.4679	-10.4514
128	5.68671	-3.61402	19.4615	2.17493	-2.07409	2.85553	2.17472	-2.07432	8.67596	1.75492	-1.41585	12.3508	2.81056	-10.5869	15.2954	1.26144	-20.2917	-7.32423	-0.495444	0.855019	-4.71118	36.4665	-1.38974	33.2687	-3.47658	101.635	13.4545	-1.23372	-10.683	-18.1312	-12.9116	0.329308	-1.73968	13.6182	12.0322	32.8763	-14.9702	60.601	76.761	15.3317	-6.59461	-16.9016	3.61474	12.0787	40.5039	-3.18113	-1.48036	45.495	-10.3774
130	5.58995	-3.56961	19.4899	2.13617	-2.04664	2.86732	2.13596	-2.04686	8.68775	1.7242	-1.39778	12.3594	2.8693	-10.5818	15.29	1.36866	-20.3039	-7.34368	-0.533408	0.834512	-4.57793	36.0649	-2.40425	32.2974	-3.75176	101.785	13.8284	-0.440356	-11.2208	-19.7239	-13.0637	0.305095	-1.52312	13.7518	12.1035	32.6497	-14.8414	60.6565	76.9411	15.3751	-6.51207	-16.8443	3.54577	12.0644	40.532	-3.12823	-1.47097	45.5215	-10.3071
132	5.53682	-3.52647	19.4974	2.11659	-2.02328	2.86993	2.11638	-2.02349	8.69036	1.7081	-1.38154	12.3613	2.87378	-10.5875	15.2977	1.37591	-20.3159	-7.32958	-0.488364	0.796441	-4.49302	35.8101	-3.76047	31.1152	-4.44135	100.879	14.2398	0.663816	-11.6905	-21.3003	-13.2634	0.26374	-1.40083	13.8522	12.2578	32.5136	-14.6839	60.6852	77.093	15.3837	-6.44499	-16.8784	3.49725	12.0657	40.5593	-3.08553	-1.39611	45.5522	-10.2577
134	5.6048	-3.52065	19.4972	2.14686	-2.02661	2.86992	2.14665	-2.02683	8.69035	1.73094	-1.38215	12.3614	2.72132	-10.5899	15.2702	1.09523	-20.265	-7.35689	-0.266508	0.637	-3.99513	36.3258	-4.6136	29.2552	-5.75638	97.4217	14.332	3.69004	-13.0054	-21.934	-13.6105	0.110648	-1.41571	13.8872	12.3924	32.6247	-14.6313	60.7804	77.0878	15.3442	-6.43416	-16.8934	3.47902	12.0112	40.6099	-2.9888	-1.33182	45.6062	-10.2436
136	5.77471	-3.50418	19.4964	2.22267	-2.0341	2.86969	2.22246	-2.03433	8.69013	1.78809	-1.38304	12.3616	2.55696	-10.61	15.2489	0.787731	-20.242	-7.3694	0.281017	0.88282	-3.96515	36.7197	-4.11104	27.2516	-5.50391	93.1102	14.7688	7.13981	-13.4495	-21.0008	-13.9226	-0.139121	-1.43897	13.7205	12.4498	32.7372	-14.7999	60.9295	77.0602	15.2101	-6.47644	-16.8691	3.50866	12.0739	40.6563	-2.98997	-1.33444	45.6341	-10.2192
138	5.99393	-3.46316	19.507	2.3221	-2.03526	2.87422	2.32189	-2.0355	8.69465	1.8625	-1.37774	12.3655	2.45173	-10.6486	15.2407	0.582599	-20.2742	-7.36492	0.953916	1.42768	-4.44464	36.8699	-2.6702	25.6166	-3.73455	89.1535	15.3785	10.0736	-12.8858	-18.8904	-14.1278	-0.423215	-1.46815	13.4314	12.4448	32.8662	-15.1856	61.0994	77.0207	14.9996	-6.55135	-16.7859	3.57976	12.2862	40.6968	-3.11242	-1.42929	45.6332	-10.1776
140	6.06014	-3.38923	19.5678	2.35697	-2.00943	2.90022	2.35676	-2.00967	8.72064	1.8869	-1.35636	12.3851	2.5634	-10.6873	15.2404	0.770937	-20.3851	-7.37838	0.745238	1.39528	-4.78516	37.0793	-3.04842	25.8754	-2.97278	89.057	15.8243	10.1223	-12.9326	-17.5221	-14.1125	-0.514835	-1.6505	13.483	12.5176	33.3789	-15.6774	61.1567	76.8685	14.8266	-6.5782	-16.6158	3.65503	12.6444	40.7607	-3.33206	-1.68593	45.6472	-10.1314
142	6.09696	-3.27651	19.6652	2.38206	-1.96458	2.94186	2.38186	-1.96483	8.7623	1.90278	-1.32146	12.4164	2.70322	-10.7433	15.1998	0.997901	-20.5381	-7.46891	0.329234	1.01237	-4.91593	37.1765	-3.98098	26.8031	-2.73766	89.5755	15.8976	9.80267	-12.5359	-16.502	-14.0062	-0.419426	-1.68902	13.6342	12.5902	33.7192	-16.0314	61.1647	76.7814	14.6847	-6.57341	-16.3315	3.69345	12.8864	40.7645	-3.4192	-1.81117	45.6211	-10.1198
144	6.13615	-3.16384	19.7644	2.40821	-1.91999	2.98425	2.40801	-1.92024	8.80468	1.91946	-1.28667	12.4482	2.80541	-10.8027	15.144	1.15317	-20.6841	-7.58164	-0.0544583	0.453862	-4.87056	37.1252	-4.96274	27.9365	-2.80242	89.9692	15.7293	9.28409	-11.7264	-15.6762	-13.8614	-0.191639	-1.62232	13.7984	12.6187	33.8387	-16.2058	61.1493	76.7615	14.6175	-6.55777	-15.9851	3.70708	12.9662	40.7185	-3.37891	-1.78847	45.5672	-10.1484
146	6.22048	-3.21673	19.726	2.44082	-1.94996	2.96805	2.44062	-1.95021	8.78847	1.94574	-1.30698	12.4363	2.77778	-10.7969	15.2251	1.11776	-20.6624	-7.42829	0.0084822	0.286375	-5.02001	36.8698	-4.90059	28.5168	-2.36623	90.0594	16.3514	6.86706	-11.6336	-14.3643	-13.7661	-0.0679177	-1.91772	13.7972	12.4418	34.0817	-16.348	61.1885	76.6313	14.8126	-6.61521	-15.7927	3.80591	12.9818	40.7584	-3.49744	-1.87654	45.5913	-10.1962
148	6.22737	-3.32585	19.6791	2.43472	-1.99764	2.94891	2.43451	-1.99789	8.76935	1.94418	-1.34293	12.422	2.73913	-10.7434	15.3684	1.08856	-20.5495	-7.16347	0.0747808	0.417181	-4.93625	36.7009	-4.47637	28.8906	-2.2199	91.1322	16.8092	4.19455	-11.8609	-14.1761	-13.6348	-3.95977e-05	-2.27207	13.8036	12.4003	34.3507	-16.2401	61.139	76.5641	14.9926	-6.66769	-15.7761	3.86027	12.9257	40.7576	-3.5523	-1.83682	45.5988	-10.2692
150	6.14781	-3.44746	19.6573	2.38948	-2.04358	2.94096	2.38927	-2.04382	8.76139	1.91321	-1.38005	12.4159	2.71625	-10.6619	15.5206	1.09872	-20.3913	-6.8872	0.0522281	0.726605	-4.60017	36.6366	-3.90522	29.2267	-2.42338	93.3176	16.8532	1.80919	-12.1171	-15.0455	-13.4716	0.0446351	-2.58272	13.8397	12.5089	34.5898	-15.8909	61.0061	76.5773	15.1091	-6.69676	-15.8948	3.85028	12.8136	40.703	-3.51626	-1.67554	45.5734	-10.3526
152	6.05956	-3.505	19.673	2.34569	-2.06125	2.94866	2.34548	-2.06149	8.76909	1.88154	-1.39602	12.4215	2.70862	-10.622	15.5348	1.10095	-20.3157	-6.86381	-0.0088106	0.733278	-4.28807	36.4134	-3.49115	29.9322	-2.41716	96.0509	16.3521	0.421401	-11.9004	-15.5899	-13.3611	0.207279	-2.69168	13.8549	12.4833	34.6191	-15.5119	60.9554	76.5741	15.2345	-6.7009	-15.9333	3.81782	12.6974	40.6459	-3.47444	-1.63457	45.5287	-10.3775
154	5.99306	-3.51865	19.7295	2.31488	-2.06212	2.97383	2.31467	-2.06236	8.79426	1.85848	-1.39868	12.4402	2.70271	-10.5956	15.4555	1.08748	-20.2666	-7.01164	-0.0706913	0.743209	-4.18229	36.3969	-3.2306	30.8502	-2.51206	98.5175	15.7051	-0.415483	-11.578	-15.8316	-13.258	0.311959	-2.71845	13.7612	12.4258	34.6075	-15.2313	60.8743	76.6425	15.3974	-6.64337	-15.9853	3.75537	12.5665	40.6318	-3.39185	-1.59268	45.5038	-10.4302
156	5.94484	-3.4959	19.8111	2.29503	-2.04896	3.00961	2.29482	-2.0492	8.83004	1.84272	-1.39023	12.4669	2.70259	-10.5799	15.3208	1.07248	-20.2395	-7.26159	-0.125551	0.801855	-4.28136	36.5775	-3.01672	31.8485	-2.70504	100.236	15.0613	-0.791239	-11.2956	-15.8559	-13.175	0.339249	-2.68226	13.6147	12.4091	34.5809	-15.0456	60.7469	76.7815	15.575	-6.55134	-16.0664	3.67906	12.4412	40.6689	-3.29009	-1.51675	45.5102	-10.5111
158	5.84279	-3.45726	19.8466	2.25343	-2.0236	3.02461	2.25322	-2.02384	8.84505	1.81001	-1.3739	12.4779	2.75714	-10.5801	15.2602	1.16195	-20.2604	-7.38159	-0.193393	0.839463	-4.36602	36.5719	-2.438	32.2897	-2.68794	100.241	14.7291	-0.950663	-11.5427	-16.1968	-13.1736	0.380626	-2.59327	13.7231	12.6919	34.5075	-14.7203	60.5921	76.9328	15.6123	-6.57323	-16.1926	3.66249	12.4048	40.738	-3.28751	-1.34486	45.5544	-10.548
160	5.79066	-3.41201	19.885	2.23424	-1.99972	3.04091	2.23403	-1.99995	8.86133	1.79413	-1.3573	12.49	2.72669	-10.5925	15.1974	1.09306	-20.2725	-7.49163	-0.235705	0.812745	-4.39372	36.4216	-1.64213	33.6635	-3.19784	98.9107	13.7504	0.920935	-10.1304	-16.222	-13.3826	0.372761	-2.17297	14.0566	12.8629	34.2068	-14.6445	60.4803	76.9933	15.7466	-6.6257	-16.2733	3.60221	12.3995	40.8026	-3.26015	-1.24623	45.5974	-10.5353
162	5.83047	-3.32802	19.9387	2.25857	-1.96714	3.06364	2.25837	-1.96738	8.88407	1.81026	-1.33153	12.5071	2.60059	-10.6299	15.098	0.836869	-20.2955	-7.65228	-0.263182	0.876132	-4.31927	36.0723	-0.505964	35.8793	-3.61405	97.6824	12.4296	2.9829	-7.90287	-15.8779	-13.7289	0.357181	-1.66296	14.4305	12.9466	33.9204	-14.7944	60.4256	76.9515	15.9375	-6.68805	-16.2774	3.52931	12.4314	40.8756	-3.22941	-1.25283	45.6423	-10.4767
164	6.03508	-3.06614	20.0076	2.37054	-1.87148	3.09065	2.37035	-1.87171	8.91107	1.88802	-1.25316	12.5277	2.45793	-10.7471	14.889	0.505754	-20.4582	-8.00436	-0.467139	1.73853	-3.96689	35.2063	1.91837	37.3146	-0.434854	103.565	12.9814	-5.12685	-11.968	-16.3921	-13.7341	0.602372	-2.48142	14.0223	13.4215	34.8971	-14.6551	60.457	76.8933	15.818	-6.75836	-16.1778	3.684	12.5908	41.069	-3.42932	-1.33313	45.7618	-10.3927
166	6.33035	-2.66981	20.1473	2.5336	-1.72615	3.14686	2.53343	-1.72646	8.96736	2.00089	-1.13475	12.5704	2.36999	-10.9279	14.5829	0.235298	-20.756	-8.53669	-0.05023	2.83176	-3.94837	35.2414	2.93175	37.2822	1.58355	103.778	12.9156	-8.98543	-11.0027	-16.112	-13.8523	0.825021	-2.90521	13.6455	14.1845	35.8734	-14.6776	60.2485	76.6763	15.4598	-6.74804	-15.9876	3.8292	12.7231	41.2273	-3.51667	-1.40566	45.8061	-10.3379
168	6.62813	-2.23388	20.333	2.70113	-1.56453	3.22205	2.70097	-1.56481	9.04247	2.11606	-1.00384	12.6269	2.38055	-11.1115	14.2526	0.136789	-21.0954	-9.12718	0.96424	3.79635	-4.27265	36.1665	2.6916	36.1587	1.76077	97.729	11.9884	-7.00858	-5.08659	-15.887	-14.1237	0.907926	-2.71926	13.5036	15.0255	36.5569	-14.9944	59.86	76.3611	14.8697	-6.62928	-15.6995	3.92837	12.8344	41.3191	-3.482	-1.47009	45.7744	-10.3191
170	6.65438	-2.11073	20.4018	2.7231	-1.51402	3.25056	2.72294	-1.51429	9.07096	2.12932	-0.96484	12.6482	2.6295	-11.0617	14.1866	0.594007	-21.0985	-9.29251	1.70529	3.77533	-4.32334	36.6295	4.88192	36.3311	1.59078	96.2719	11.2517	-6.61857	-4.89922	-14.4608	-14.227	0.61323	-2.66721	13.6932	15.1512	36.936	-15.7614	59.8609	76.3357	13.9252	-6.33589	-15.2391	4.09013	13.1525	41.3692	-3.67286	-1.64089	45.8122	-10.2921
172	6.55938	-2.13046	20.4493	2.6795	-1.51487	3.27217	2.67935	-1.51514	9.09261	2.09674	-0.968276	12.6643	2.79149	-10.9312	14.2459	0.943057	-20.9218	-9.2222	2.07082	3.36201	-4.50785	36.4358	6.38607	36.8785	1.41514	95.7393	10.7536	-6.28989	-5.87379	-13.7175	-14.2496	0.382205	-2.43416	14.1274	14.823	36.9757	-16.5715	60.002	76.3061	13.4609	-6.26237	-14.8159	4.02024	13.2697	41.3995	-3.59355	-1.7145	45.8492	-10.3255
174	6.42517	-2.24499	20.4811	2.6104	-1.55338	3.28831	2.61024	-1.55365	9.10873	2.04739	-1.0014	12.6762	2.7823	-10.7853	14.3767	0.999739	-20.6521	-8.99452	2.06388	2.88111	-4.77861	35.7625	6.66418	37.5826	1.3858	95.5265	10.3519	-5.99648	-6.79039	-13.8046	-14.2146	0.297251	-2.09114	14.6178	14.2674	36.7379	-17.1571	60.1703	76.2457	13.6212	-6.43382	-14.5409	3.76647	13.1491	41.4298	-3.27154	-1.65864	45.8796	-10.4215
176	6.46598	-2.41979	20.4263	2.61309	-1.63259	3.26662	2.61292	-1.63286	9.08706	2.0543	-1.06037	12.6602	2.57374	-10.7511	14.4885	0.652546	-20.5111	-8.75997	1.89737	3.18786	-4.58059	35.6984	6.38986	38.4852	1.46983	95.5493	9.30141	-5.90116	-5.86783	-13.7122	-14.1923	0.213225	-2.15992	14.4869	14.2133	36.4775	-16.8376	60.0767	76.3497	14.1835	-6.61093	-14.6553	3.80553	13.0193	41.5064	-3.2706	-1.52266	45.9231	-10.5293
178	6.53125	-2.49043	20.4193	2.63541	-1.66913	3.26454	2.63523	-1.6694	9.08497	2.07324	-1.08631	12.6588	2.38942	-10.7839	14.4993	0.309401	-20.5022	-8.70887	1.75641	3.38553	-4.39593	35.8749	6.2308	39.4867	1.67271	95.8005	8.0811	-5.50723	-5.29015	-12.8921	-14.075	0.348503	-2.24873	14.1025	14.4965	36.4469	-16.1551	59.9284	76.3535	14.6139	-6.71348	-14.9517	3.99133	12.9663	41.6431	-3.48623	-1.43787	46.0048	-10.6302
180	6.59071	-2.45391	20.4592	2.66439	-1.659	3.2816	2.66422	-1.65928	9.10203	2.09426	-1.07703	12.6717	2.27417	-10.8529	14.4296	0.065645	-20.5851	-8.81272	1.74046	3.36612	-4.29032	36.1079	6.43154	40.2192	2.00935	95.9519	7.01062	-4.74385	-5.4685	-11.5959	-13.878	0.665634	-2.30217	13.6498	14.9151	36.6412	-15.4422	59.7778	76.2271	14.7826	-6.7299	-15.294	4.23497	12.9699	41.7984	-3.79882	-1.39279	46.1145	-10.7108
182	6.65159	-2.48873	20.3933	2.68839	-1.6787	3.25284	2.68822	-1.67898	9.07327	2.11347	-1.09014	12.6503	2.15914	-10.8656	14.4872	-0.137937	-20.5655	-8.68799	2.0456	3.51939	-4.07008	35.842	7.35679	39.1879	2.65357	94.6073	6.95834	-3.82499	-6.13883	-11.5036	-13.7705	0.832833	-2.49015	13.6085	14.7009	36.7666	-15.5869	59.6323	76.0936	14.7739	-6.7622	-15.3686	4.26817	12.7633	41.7766	-3.72427	-1.13749	46.1803	-10.7714
184	6.69962	-2.49638	20.375	2.70886	-1.68605	3.24479	2.70868	-1.68633	9.06521	2.12924	-1.09434	12.6444	2.1249	-10.8576	14.4109	-0.208602	-20.5386	-8.82456	2.21485	3.69818	-4.06121	35.7472	7.63487	38.2325	3.12361	93.2577	7.24164	-2.96249	-7.11588	-12.2596	-13.689	0.835038	-2.46535	13.4942	14.475	36.7579	-15.8586	59.6515	75.9477	14.6122	-6.66141	-15.1133	4.22317	12.8043	41.7249	-3.7271	-1.12283	46.2277	-10.6539
186	6.72871	-2.45233	20.4237	2.72515	-1.67007	3.26563	2.72498	-1.67035	9.08606	2.1404	-1.08149	12.66	2.18368	-10.8439	14.1861	-0.131805	-20.5356	-9.24918	2.13346	3.81987	-4.23617	35.9401	6.95877	37.6846	3.2848	92.437	7.75303	-2.29812	-8.28714	-13.6068	-13.5848	0.772694	-2.28532	13.2522	14.3611	36.6985	-16.0661	59.8187	75.8144	14.3377	-6.4486	-14.6172	4.1397	13.1357	41.684	-3.87161	-1.41578	46.2645	-10.3869
188	6.7348	-2.32331	20.4854	2.73886	-1.61515	3.29092	2.73869	-1.61544	9.11135	2.14724	-1.03971	12.6789	2.32448	-10.8639	13.968	0.0816915	-20.6254	-9.67009	1.7689	3.68137	-4.14063	36.3292	5.39421	37.0688	3.05691	92.9395	8.62561	-2.05129	-9.51118	-14.8188	-13.2836	1.13733	-2.55504	13.0736	14.3038	37.0905	-16.0896	59.9117	75.7809	14.035	-6.31649	-14.306	4.05959	13.56	41.6881	-4.02106	-1.94314	46.3	-10.2285
190	6.69636	-2.21889	20.5189	2.73111	-1.56661	3.3042	2.73095	-1.56689	9.12462	2.13844	-1.00394	12.6887	2.44209	-10.8695	13.8878	0.27962	-20.6801	-9.83508	1.34371	3.32028	-4.1038	36.6448	3.99285	36.9633	2.52322	93.7929	9.44547	-2.45152	-10.0844	-15.627	-13.0102	1.52169	-2.80765	13.081	14.3534	37.3718	-16.0282	59.8993	75.8147	13.9203	-6.3316	-14.2282	4.07504	13.6598	41.7147	-4.04594	-2.0842	46.3626	-10.205
192	6.60679	-2.16635	20.5174	2.69662	-1.53569	3.30289	2.69646	-1.53597	9.12332	2.11075	-0.982936	12.6874	2.51299	-10.8467	13.9689	0.428464	-20.6652	-9.69871	0.952478	2.82006	-4.1385	36.8047	3.10446	37.3366	1.84594	94.6111	10.0672	-3.48813	-9.97745	-15.8255	-12.8182	1.815	-2.92663	13.265	14.4523	37.3951	-15.9315	59.8159	75.9057	14.0128	-6.46516	-14.3446	4.17457	13.4096	41.7672	-3.94981	-1.77968	46.4644	-10.2762
194	6.44939	-2.15663	20.5005	2.62874	-1.51721	3.29552	2.62858	-1.51748	9.11595	2.05887	-0.973263	12.6816	2.56264	-10.7868	14.1609	0.569462	-20.5742	-9.35854	0.733519	2.45501	-4.01652	36.7196	2.97758	37.4763	1.56128	94.8279	10.4497	-5.0861	-9.87957	-14.9632	-12.6749	1.9497	-2.85092	13.4583	14.3237	37.0647	-15.898	59.852	76.0586	14.1445	-6.5128	-14.3823	4.21354	13.1707	41.8891	-3.91118	-1.39079	46.6484	-10.2072
196	6.3188	-2.22034	20.4925	2.566	-1.53331	3.29316	2.56584	-1.53357	9.11359	2.01294	-0.989146	12.6796	2.54077	-10.7076	14.3281	0.584278	-20.4209	-9.05519	0.646856	2.34296	-3.82022	36.6031	3.13091	37.7306	1.56071	94.6784	10.4005	-6.10207	-9.53559	-13.5089	-12.6984	1.83251	-2.58818	13.5845	14.0471	36.6731	-16.0201	60.0038	76.1274	14.3625	-6.53772	-14.424	4.19583	12.8755	41.9452	-3.80721	-1.28728	46.7099	-10.1545
198	6.23157	-2.32852	20.5006	2.51816	-1.57289	3.29852	2.518	-1.57315	9.11895	1.97958	-1.02171	12.6835	2.45977	-10.6381	14.4359	0.479531	-20.2637	-8.85126	0.65912	2.46898	-3.62066	36.5553	3.45487	38.186	1.77082	94.1893	9.98419	-6.34135	-8.93512	-11.8179	-12.8489	1.54905	-2.2271	13.6142	13.7328	36.3425	-16.2067	60.21	76.1149	14.6554	-6.55145	-14.4982	4.14598	12.5961	41.9584	-3.67707	-1.43281	46.6718	-10.1321
200	6.15175	-2.33184	20.5305	2.48275	-1.56763	3.31195	2.48259	-1.56788	9.13238	1.95275	-1.02001	12.6934	2.41703	-10.6781	14.4904	0.396081	-20.3201	-8.74036	0.667795	2.56612	-3.67799	36.7732	3.99118	39.0646	1.93885	93.2715	9.65627	-5.94841	-8.17851	-11.0304	-12.8605	1.55369	-2.10168	13.5264	13.7674	36.2503	-16.0019	60.1911	76.1927	15.0055	-6.57315	-14.7089	4.19336	12.6482	42.1904	-3.79514	-1.20075	46.866	-10.07
202	6.10459	-2.32932	20.5374	2.4623	-1.56242	3.31501	2.46214	-1.56267	9.13544	1.93713	-1.01739	12.6956	2.37242	-10.7331	14.5914	0.310944	-20.4032	-8.54178	0.723665	2.95953	-3.64477	37.1173	4.82099	39.4649	2.14482	92.3834	9.22506	-6.51475	-8.02149	-9.34908	-12.8895	1.65362	-2.23871	13.4123	13.9889	36.2797	-15.486	60.1522	76.3091	15.1397	-6.54875	-14.8008	4.19592	12.7584	42.3233	-3.87949	-1.07694	47.0053	-10.0001
204	6.07853	-2.32022	20.5144	2.45186	-1.55583	3.3047	2.4517	-1.55609	9.12512	1.92894	-1.01306	12.6878	2.34936	-10.7884	14.7473	0.273218	-20.4943	-8.24508	0.825487	3.56183	-3.58295	37.4589	5.72207	39.2188	2.374	91.1216	9.07043	-8.13867	-8.61934	-6.96293	-12.9386	1.80376	-2.58128	13.2842	14.2717	36.4079	-14.8499	60.1316	76.3939	14.9937	-6.46842	-14.7291	4.156	12.8711	42.3264	-3.90779	-1.13016	47.0558	-9.96994
206	6.02232	-2.20635	20.4946	2.43753	-1.50086	3.29432	2.43738	-1.50111	9.11475	1.91489	-0.972786	12.6798	2.47799	-10.8785	14.8734	0.492909	-20.7047	-8.02262	1.01457	3.80103	-4.1119	37.3572	5.97591	38.3826	2.98401	87.0471	10.9269	-10.016	-9.77853	-6.17671	-12.9134	1.96858	-2.84615	13.0753	14.2467	36.6887	-14.8302	60.057	76.2171	14.5928	-6.35097	-14.5198	4.21096	13.0651	42.4052	-4.08764	-1.2682	47.1424	-10.0836
208	5.8761	-2.11609	20.3966	2.38219	-1.44724	3.24972	2.38205	-1.44748	9.07014	1.87029	-0.935901	12.646	2.62699	-10.9405	15.0616	0.769392	-20.8704	-7.69192	0.855155	3.52079	-4.68987	37.4912	4.63412	38.4809	1.9454	83.6187	13.0943	-10.4917	-9.83649	-7.62629	-12.7901	2.09021	-3.01579	12.9086	14.0056	36.8219	-15.0839	60.196	75.7758	14.1109	-6.21466	-14.4781	4.28217	13.0248	42.3121	-4.1052	-1.16464	47.1796	-10.6005
210	5.61575	-2.08039	20.1953	2.27265	-1.40622	3.1602	2.27251	-1.40645	8.98063	1.78602	-0.911616	12.5783	2.7763	-10.9562	15.3498	1.07857	-20.9502	-7.18232	0.31468	2.74553	-5.13513	37.7817	1.88909	39.4827	-0.838994	81.4741	15.4098	-9.18973	-8.61629	-11.1283	-12.5361	2.18595	-3.10842	12.8278	13.6427	36.735	-15.4032	60.6497	75.1288	13.5039	-6.03544	-14.6612	4.3957	12.6297	42.084	-3.91963	-0.8009	47.2746	-11.5983
212	5.19934	-2.08857	19.8471	2.09175	-1.3693	3.00606	2.09159	-1.36951	8.82649	1.64871	-0.894601	12.462	2.98358	-10.9248	15.8326	1.53955	-20.9607	-6.328	-0.372932	1.7025	-5.19361	37.1685	-0.518827	39.8368	-3.22583	80.6277	19.0004	-7.41329	-7.17095	-15.9328	-12.0056	2.44104	-3.31206	12.8833	13.4586	36.4166	-15.2278	61.5476	74.5542	12.3637	-5.66261	-14.9436	4.67491	11.7726	42.0582	-3.66265	-0.509174	47.8884	-13.1184
214	4.77366	-2.21035	19.5464	1.89662	-1.38233	2.87409	1.89649	-1.38254	8.69453	1.5039	-0.915992	12.3623	3.1324	-10.8041	16.2558	1.91531	-20.7872	-5.58268	-0.673251	0.955365	-5.20433	36.2254	-1.94802	39.8598	-5.1266	79.5549	24.0013	-5.37397	-5.80587	-20.6991	-11.5942	2.47103	-3.24726	12.9435	13.507	36.0849	-14.8346	62.6208	73.9576	11.1111	-5.4083	-15.4918	5.31709	10.3466	42.2876	-3.30909	0.047143	48.9425	-15.1647
216	4.36201	-2.42582	19.3158	1.69915	-1.43875	2.77378	1.699	-1.43892	8.59421	1.35992	-0.970119	12.2865	3.22054	-10.5927	16.572	2.19435	-20.4272	-5.03234	-0.558254	0.610781	-5.25275	35.1206	-2.28039	39.6958	-6.49026	78.0882	30.2286	-3.19778	-4.59292	-25.092	-11.3539	2.24408	-2.92908	12.9474	13.7397	35.8294	-14.371	63.7589	73.3086	9.8028	-5.2745	-16.3045	6.31445	8.40558	42.7505	-2.81042	0.948388	50.3962	-17.6906
218	3.89497	-2.59551	19.036	1.48187	-1.47048	2.65052	1.48171	-1.47064	8.47096	1.19968	-1.00705	12.1933	3.36452	-10.3406	16.885	2.58611	-20.0113	-4.49874	-0.44742	0.410152	-5.40787	34.0974	-2.07311	39.7073	-8.32014	76.8981	36.4181	-0.405903	-3.70102	-29.4557	-11.122	1.99109	-2.82384	12.7981	13.8887	35.8106	-14.1894	64.774	72.5533	8.26126	-4.96347	-17.3614	7.42615	6.11928	43.3356	-1.99178	2.46723	52.2439	-20.8214
220	3.48364	-2.68171	18.7697	1.29615	-1.47109	2.53203	1.29599	-1.47122	8.35245	1.0611	-1.0188	12.1038	3.46318	-9.9142	16.9974	2.92251	-19.2672	-4.34074	-0.302973	0.291693	-5.34237	33.0706	-1.4545	39.8508	-10.3648	75.5165	42.32	2.57662	-2.92919	-32.0928	-10.989	1.73283	-2.55172	12.5639	13.8946	35.7336	-14.194	65.9461	71.6431	6.76818	-4.76138	-18.0129	8.44542	4.3092	43.9892	-1.57204	3.1552	53.8572	-20.9696
222	3.1364	-2.66461	18.5355	1.1471	-1.4326	2.4269	1.14695	-1.43272	8.24733	0.947475	-0.999132	12.0244	3.52208	-9.28557	16.8681	3.22125	-18.1472	-4.63367	-0.185637	0.22908	-5.10939	32.0518	-0.500204	40.2674	-12.5145	73.7554	47.737	5.3219	-2.38155	-32.7534	-10.8888	1.53665	-2.10494	12.2603	13.7835	35.5823	-14.3285	67.2262	70.6179	5.40162	-4.69429	-18.1687	9.25056	3.21974	44.5716	-1.47781	2.58207	54.7073	-18.0994
224	2.77042	-2.50591	18.3653	1.00134	-1.33123	2.34898	1.00121	-1.33133	8.16942	0.832298	-0.932335	11.9655	3.62876	-8.46149	16.5263	3.65013	-16.696	-5.33323	-0.317917	0.246584	-5.28485	31.1894	0.737283	41.5725	-14.5957	71.2249	52.4008	7.12104	-2.53312	-32.1324	-10.5152	1.60201	-1.77686	11.8724	13.7418	35.5993	-14.4961	68.1618	69.6639	4.19924	-4.53896	-18.1685	9.65573	2.8184	44.5762	-0.291592	-0.0908997	53.2192	-16.3093
226	2.4372	-2.34158	18.2119	0.87017	-1.23046	2.27872	0.870044	-1.23055	8.09915	0.728025	-0.865131	11.9124	3.74149	-7.51793	16.0731	4.12938	-15.0358	-6.23728	-0.466419	0.304328	-5.41314	30.209	2.42252	43.074	-16.1084	68.5931	56.1328	8.14281	-2.69722	-30.9312	-9.94945	1.83309	-1.52527	11.4358	13.9014	35.5286	-14.3415	68.8144	68.8883	3.04811	-4.31098	-18.0558	9.80111	3.53678	44.1392	0.65741	-1.28122	50.8843	-14.234
228	2.13554	-2.19285	18.069	0.751326	-1.13941	2.21347	0.751209	-1.13949	8.0339	0.633552	-0.804452	11.8631	3.85785	-6.52345	15.5483	4.63979	-13.2898	-7.265	-0.606712	0.387171	-5.39185	29.0491	4.50243	44.5709	-16.8937	66.4264	58.8475	8.16191	-2.66294	-29.4971	-9.23046	2.17434	-1.28972	10.978	14.2543	35.3573	-13.8926	69.3185	68.2141	2.02198	-4.05726	-17.8732	9.72124	5.09356	43.2977	1.27631	-0.415798	48.1416	-12.5196
230	1.82006	-2.00278	17.967	0.629586	-1.02941	2.1663	0.629487	-1.02948	7.98674	0.535687	-0.729845	11.8275	3.99477	-5.63422	14.9715	5.16023	-11.7486	-8.3769	-0.857346	0.497357	-5.18905	27.7694	6.75663	45.9797	-16.6386	66.0637	60.5437	6.16557	-2.20565	-28.1862	-8.43205	2.49409	-0.815906	10.5659	14.6176	35.2715	-13.6086	70.2458	67.1579	1.58366	-3.98043	-17.6616	9.31377	5.94226	42.1041	2.66772	1.76752	45.4981	-13.9807
232	1.51526	-1.78533	17.8159	0.514899	-0.908258	2.09738	0.514801	-0.908308	7.91782	0.442372	-0.646432	11.7755	4.11884	-4.92962	14.4716	5.60805	-10.538	-9.33182	-1.18338	0.564189	-4.97325	26.6151	8.7982	47.3351	-16.3033	66.3244	61.2347	3.25686	-1.50742	-27.2597	-7.77899	2.80876	-0.342692	10.2304	14.9335	35.2245	-13.4997	71.2296	66.0289	1.16185	-3.97268	-17.464	8.95836	6.78367	40.8776	3.5693	3.22188	43.2618	-15.6575
234	1.22805	-1.56313	17.5832	0.40847	-0.786492	1.99242	0.408389	-0.786534	7.81286	0.355238	-0.562051	11.6966	4.21977	-4.41721	14.0933	5.95839	-9.66444	-10.0506	-1.53688	0.585092	-4.82908	25.6201	10.4169	48.6049	-15.9838	67.2092	60.9388	-0.12843	-0.236548	-27.2113	-7.30588	3.11661	0.00657369	9.92443	15.2006	35.1918	-13.4885	72.1698	64.9082	0.667597	-3.99265	-17.2987	8.79415	7.65399	39.7117	3.74249	3.44252	41.5884	-16.5316
236	0.95994	-1.42201	17.2038	0.303946	-0.701793	1.82279	0.303859	-0.701809	7.64322	0.271885	-0.505237	11.5693	4.30046	-4.0328	13.8797	6.23842	-9.00889	-10.4575	-1.7515	0.641817	-4.9756	24.6027	11.1294	49.6571	-15.1539	70.4189	59.4009	-3.48741	3.5244	-30.1206	-6.90213	3.44295	-0.0884309	9.40443	15.4876	35.1088	-13.177	72.9509	63.8385	0.26843	-3.94951	-17.187	9.0043	8.22417	38.5693	3.1388	2.82614	40.5914	-15.4814
238	0.738361	-1.28541	16.9077	0.218954	-0.623431	1.69036	0.218898	-0.62346	7.51079	0.203527	-0.452034	11.4698	4.37381	-3.75044	13.6537	6.46672	-8.53696	-10.8849	-1.93921	0.616942	-4.91461	23.7688	11.568	50.2439	-13.9959	72.8327	57.8274	-5.55177	5.80097	-32.276	-6.51729	3.71371	-0.0953886	8.84659	15.8397	34.9076	-12.7779	73.5971	62.9894	0.0712151	-3.93179	-17.0952	9.1814	8.59641	37.6696	2.61318	1.74006	39.3963	-14.5134
240	0.5865	-1.15181	16.7281	0.163739	-0.552337	1.60993	0.163682	-0.552353	7.43037	0.157766	-0.402381	11.4095	4.41695	-3.54314	13.3898	6.61005	-8.19144	-11.3791	-2.08288	0.536033	-4.67407	23.166	11.8506	50.4342	-12.6443	74.1359	56.5278	-6.48129	6.006	-33.0638	-6.17367	3.90363	0.0318884	8.3022	16.261	34.6647	-12.3489	74.138	62.352	0.0462665	-3.97139	-17.0172	9.26791	8.84329	37.1453	2.3215	0.536905	38.1512	-14.107
242	0.578896	-1.0873	16.5567	0.166057	-0.52328	1.53364	0.166004	-0.523298	7.35407	0.157702	-0.380486	11.3523	4.31766	-3.33888	13.1625	6.49786	-7.79162	-11.7914	-2.01156	0.663284	-4.89968	22.8499	11.76	50.8296	-11.4813	76.3742	55.4333	-8.13853	6.94777	-33.5067	-6.05433	3.94357	-0.0834989	7.80737	16.7209	34.8	-11.9189	74.7216	61.7084	-0.0673416	-4.13833	-16.976	9.48183	9.17814	37.3769	1.80361	0.0665378	38.432	-14.3032
244	0.56738	-1.0211	16.4671	0.166563	-0.493247	1.49371	0.166515	-0.493267	7.31414	0.156186	-0.357991	11.3223	4.25663	-3.17159	12.9739	6.44352	-7.47235	-12.1354	-2.01552	0.740326	-5.04573	22.6773	11.6142	50.9074	-10.6485	77.3971	54.7416	-8.61382	7.32753	-33.712	-5.86347	4.02183	-0.0770825	7.38953	17.102	34.893	-11.5491	75.0262	61.1554	-0.111521	-4.23078	-16.8676	9.55518	9.38935	37.5972	1.49403	0.677468	38.8463	-14.4623
246	0.523811	-0.947496	16.4488	0.153422	-0.45746	1.48537	0.153374	-0.457476	7.3058	0.144066	-0.33208	11.3161	4.25283	-3.04207	12.8497	6.48194	-7.24204	-12.3651	-2.13159	0.725859	-5.0169	22.5577	11.4367	50.6245	-10.1812	77.1977	54.3343	-7.8205	7.01195	-33.7975	-5.57626	4.14078	0.152778	7.05678	17.3706	34.8364	-11.2618	75.0922	60.6556	-0.0405763	-4.24284	-16.7222	9.43398	9.48536	37.6212	1.44936	1.89089	39.0501	-14.4923
248	0.484596	-0.906053	16.4103	0.139646	-0.436107	1.46815	0.139602	-0.43612	7.28858	0.132411	-0.316996	11.3031	4.21374	-2.92622	12.8817	6.45955	-7.0143	-12.3013	-2.237	0.681555	-4.89654	22.3293	10.9642	50.2163	-9.96628	77.6808	53.7163	-6.95305	6.50388	-33.834	-5.40875	4.0835	0.811598	6.84831	17.5801	34.4993	-11.0955	75.3673	59.9733	0.242829	-4.37403	-16.7799	9.12786	9.7457	37.4463	1.46287	1.18934	38.8771	-14.8028
250	0.44057	-0.921397	16.3216	0.119295	-0.439238	1.42866	0.119248	-0.439254	7.2491	0.117425	-0.320641	11.2735	4.13692	-2.81352	13.0101	6.37234	-6.77213	-12.0548	-2.29846	0.692831	-4.81146	21.9324	10.5566	49.9676	-9.8267	78.161	52.8918	-6.35135	6.08368	-33.9234	-5.03214	4.10831	0.868711	6.39632	17.3298	34.5292	-10.8493	75.8134	59.3671	0.422103	-4.44292	-16.8344	8.83216	9.75546	37.3735	1.57819	0.646956	38.8673	-15.0506
252	0.385549	-0.978887	16.1818	0.0908762	-0.459945	1.36648	0.0908287	-0.459955	7.18692	0.0975619	-0.337927	11.2268	4.03705	-2.70979	13.1964	6.24217	-6.53427	-11.699	-2.3209	0.772199	-4.80068	21.4067	10.323	49.8952	-9.63823	78.5312	51.9368	-6.10337	5.80892	-34.028	-4.53948	4.23408	0.401626	5.78199	16.7287	34.8057	-10.4773	76.3475	58.9031	0.4645	-4.4174	-16.845	8.59814	9.4692	37.4446	1.76181	0.691667	39.0997	-15.1446
254	0.29182	-0.992821	16.0242	0.0490153	-0.458512	1.29629	0.0489649	-0.458518	7.11672	0.066228	-0.339543	11.1742	3.98996	-2.65345	13.358	6.18701	-6.40532	-11.394	-2.38502	0.865342	-4.89166	20.9682	10.3754	49.7341	-9.12223	78.7677	51.2252	-6.05656	5.5076	-33.8821	-4.5738	4.35823	0.868948	5.67495	16.5759	33.9912	-9.98112	76.6077	58.6143	0.573235	-4.32409	-16.8451	8.42202	9.05376	37.5189	1.89727	1.35741	39.4078	-14.9656
256	0.227983	-0.977364	15.8918	0.0225445	-0.446624	1.23729	0.0224995	-0.446626	7.05772	0.0457242	-0.332356	11.1299	3.96	-2.62854	13.4386	6.14642	-6.34426	-11.2415	-2.3934	0.995117	-4.9512	20.6462	10.5513	49.5404	-8.46026	79.0565	50.6416	-5.94571	5.24192	-33.7819	-5.01159	4.31757	1.12323	5.82883	16.8017	33.5833	-9.60033	76.798	58.2889	0.605266	-4.2379	-16.8154	8.24398	8.80723	37.5752	1.97483	1.55213	39.5649	-14.9224
258	0.208728	-0.939982	15.7984	0.0172548	-0.428688	1.19571	0.0172106	-0.42869	7.01615	0.0406384	-0.319289	11.0987	3.93742	-2.62666	13.4314	6.10589	-6.33206	-11.2532	-2.34152	1.15156	-4.94902	20.437	10.7918	49.3391	-7.72395	79.4188	50.1664	-5.75318	5.03008	-33.771	-5.64765	4.13748	0.99701	6.07434	17.2485	33.7956	-9.37397	76.9521	57.8999	0.540562	-4.16893	-16.7418	8.05484	8.79023	37.6117	1.99269	1.20192	39.5508	-15.063
260	0.222331	-0.90101	15.7563	0.0263844	-0.412662	1.17701	0.0263423	-0.412664	6.99745	0.0464376	-0.306716	11.0847	3.91313	-2.62853	13.3685	6.05817	-6.32851	-11.3681	-2.30075	1.27856	-4.8829	20.2611	11.0478	49.2041	-7.00984	79.7774	49.7863	-5.6994	4.9088	-33.7514	-5.67275	4.12738	0.773376	5.88336	17.1651	34.1429	-9.22484	77.0413	57.5623	0.4037	-4.06868	-16.5698	7.88411	8.92796	37.6655	1.96815	1.1272	39.5368	-15.186
262	0.271017	-0.896361	15.6962	0.0482201	-0.414444	1.15038	0.0481778	-0.41445	6.97081	0.0628914	-0.306633	11.0647	3.86473	-2.61361	13.3372	5.97488	-6.28326	-11.4226	-2.23927	1.41978	-4.9033	20.1329	11.177	49.1188	-6.49419	79.9823	49.5204	-5.76369	4.86943	-33.6366	-5.71182	4.09657	0.601232	5.70628	17.1224	34.337	-9.03439	77.0671	57.2752	0.31101	-3.98758	-16.4097	7.7225	9.0207	37.7111	2.00967	1.19429	39.5737	-15.2871
264	0.346261	-0.920442	15.6135	0.079491	-0.430889	1.1138	0.0794466	-0.430898	6.93423	0.0873528	-0.316889	11.0373	3.79593	-2.58509	13.3429	5.86179	-6.2034	-11.4063	-2.17195	1.55163	-5.00051	20.0435	11.1618	49.0775	-6.20539	80.0435	49.3411	-5.90528	4.89767	-33.4396	-5.85738	4.03168	0.538345	5.6181	17.2137	34.3225	-8.79061	77.0599	57.0292	0.27482	-3.94688	-16.2915	7.58641	9.05055	37.7598	2.09374	1.32311	39.6775	-15.3483
266	0.412014	-0.903955	15.5622	0.109729	-0.428793	1.0911	0.109685	-0.428803	6.91153	0.109832	-0.313354	11.0203	3.74792	-2.58592	13.3089	5.77289	-6.18698	-11.4659	-2.1908	1.5253	-4.97112	19.9523	11.0672	49.0633	-6.07389	80.1738	49.119	-5.96254	4.94197	-33.3085	-5.93885	4.04447	0.632761	5.52869	17.3296	34.2448	-8.57398	77.1528	56.7623	0.21241	-3.99511	-16.2263	7.55646	9.18088	37.8856	1.99373	1.19647	39.8452	-15.3207
268	0.500005	-0.906738	15.5217	0.148185	-0.436886	1.07323	0.14814	-0.436902	6.89366	0.139111	-0.316904	11.007	3.69159	-2.57215	13.2695	5.67447	-6.14088	-11.5348	-2.1809	1.5311	-4.93803	19.8921	11.0314	49.0704	-5.95959	80.2029	48.9384	-5.96258	5.02	-33.2192	-6.02049	4.02179	0.713071	5.43605	17.4135	34.1721	-8.39661	77.2161	56.559	0.160827	-4.03211	-16.1994	7.52379	9.29619	37.9931	1.9091	1.0747	39.9794	-15.329
270	0.606401	-0.930068	15.4914	0.193084	-0.455427	1.05999	0.193037	-0.455447	6.88043	0.17388	-0.32784	10.9971	3.63385	-2.53992	13.229	5.58081	-6.06072	-11.6055	-2.13835	1.59021	-4.92444	19.8548	11.0846	49.0871	-5.79489	80.1329	48.8206	-5.9049	5.12411	-33.1652	-6.10427	3.96075	0.748221	5.34767	17.4573	34.1282	-8.26564	77.2347	56.4302	0.129925	-4.04256	-16.2029	7.46977	9.36923	38.0692	1.87229	1.0194	40.065	-15.3918
272	0.689604	-0.923564	15.4856	0.230098	-0.459085	1.05753	0.23005	-0.459109	6.87796	0.201783	-0.328169	10.9953	3.62772	-2.51577	13.1779	5.57702	-6.01657	-11.6997	-2.15798	1.6004	-4.9229	19.7899	11.1883	49.0769	-5.47882	80.1115	48.7991	-5.78737	5.21436	-33.1245	-6.14939	3.95758	0.788999	5.31219	17.5011	34.1192	-8.19621	77.2664	56.3429	0.135734	-4.07175	-16.2197	7.4271	9.39265	38.1502	1.82708	1.06	40.1418	-15.4562
274	0.764413	-0.925113	15.4843	0.26279	-0.465622	1.05703	0.262742	-0.465649	6.87746	0.226642	-0.330931	10.9949	3.63469	-2.48223	13.128	5.60081	-5.96067	-11.7928	-2.17707	1.63267	-4.92139	19.6742	11.3415	49.06	-5.04387	80.1398	48.7612	-5.60572	5.31246	-33.108	-6.19836	3.9443	0.833562	5.26804	17.5394	34.0932	-8.10976	77.2762	56.2838	0.139879	-4.06559	-16.2508	7.36891	9.3758	38.2375	1.82344	1.0969	40.2207	-15.5409
276	0.830885	-0.935581	15.4826	0.291128	-0.475417	1.0564	0.291079	-0.475447	6.87683	0.248457	-0.336411	10.9945	3.64772	-2.43995	13.0849	5.63939	-5.8911	-11.8735	-2.19141	1.68698	-4.92189	19.5121	11.5265	49.0585	-4.53243	80.1926	48.672	-5.37732	5.42705	-33.1034	-6.24729	3.91894	0.875831	5.19491	17.5749	34.0397	-7.97801	77.2643	56.2461	0.148583	-4.02077	-16.2911	7.29215	9.3229	38.3307	1.8623	1.11327	40.3066	-15.6298
278	0.881049	-0.925055	15.4826	0.313955	-0.474729	1.05644	0.313906	-0.474761	6.87687	0.265473	-0.334414	10.9945	3.67062	-2.40581	13.0562	5.69328	-5.83974	-11.9283	-2.23898	1.70067	-4.94788	19.347	11.687	49.1603	-4.0846	80.1501	48.5009	-5.16853	5.58479	-33.0515	-6.23324	3.92967	0.884987	5.06157	17.6182	33.9685	-7.76712	77.2583	56.233	0.228661	-3.97392	-16.3257	7.2076	9.2219	38.4262	1.91029	1.15162	40.4073	-15.6334
280	0.914543	-0.909959	15.4779	0.329838	-0.470723	1.05434	0.329789	-0.470757	6.87477	0.277085	-0.330388	10.993	3.70985	-2.37421	13.0539	5.77689	-5.79854	-11.9351	-2.29186	1.71168	-4.96911	19.1931	11.8207	49.2367	-3.68326	80.0501	48.309	-4.98313	5.73756	-32.9986	-6.23623	3.96979	0.886838	4.94522	17.6674	33.8993	-7.52555	77.2605	56.1965	0.323587	-3.9211	-16.3494	7.11819	9.20451	38.5032	1.92737	1.13995	40.4856	-15.6846
282	0.931858	-0.894848	15.4658	0.338642	-0.46543	1.04896	0.338594	-0.465465	6.86939	0.283325	-0.325856	10.9889	3.76084	-2.34422	13.0766	5.88224	-5.76395	-11.8963	-2.33892	1.72584	-4.98134	19.0581	11.9188	49.2704	-3.34366	79.9313	48.1003	-4.82844	5.85376	-32.9491	-6.26984	4.02735	0.894003	4.85974	17.7154	33.843	-7.28435	77.2766	56.1099	0.415921	-3.86747	-16.3557	7.034	9.27495	38.5565	1.91014	1.08614	40.5301	-15.7935
284	0.933117	-0.884554	15.4417	0.340051	-0.46097	1.03823	0.340003	-0.461005	6.85866	0.284095	-0.322425	10.9809	3.80145	-2.31442	13.1064	5.969	-5.72512	-11.8434	-2.35949	1.73577	-5.00145	18.9423	11.9458	49.3156	-3.1224	79.94	47.8289	-4.71377	5.85217	-32.8813	-6.3174	4.054	0.937344	4.78549	17.7303	33.8194	-7.12354	77.3216	55.9143	0.491486	-3.82724	-16.3254	6.99328	9.30314	38.5896	1.89848	1.10859	40.5303	-15.8759
286	0.936654	-0.874915	15.4165	0.34241	-0.456974	1.02704	0.342362	-0.457009	6.84747	0.285606	-0.319277	10.9725	3.82734	-2.29252	13.1395	6.02607	-5.69446	-11.7836	-2.37602	1.73757	-4.99187	18.8791	11.9994	49.3555	-2.96031	79.9072	47.5383	-4.65375	5.80282	-32.7931	-6.34594	4.08389	0.978128	4.70888	17.7542	33.8245	-6.97733	77.3872	55.6804	0.536514	-3.8179	-16.285	6.96384	9.39084	38.6065	1.84455	1.04499	40.5181	-15.9421
288	0.949822	-0.868567	15.3908	0.348736	-0.455172	1.01558	0.348689	-0.455208	6.83601	0.290225	-0.317512	10.9639	3.83529	-2.27656	13.1754	6.04836	-5.66709	-11.7172	-2.38514	1.74187	-4.95948	18.8665	12.0819	49.3938	-2.84438	79.8175	47.239	-4.64084	5.72713	-32.6881	-6.354	4.11518	1.00734	4.62666	17.7987	33.849	-6.82916	77.4664	55.4309	0.551446	-3.84004	-16.2485	6.93053	9.52303	38.609	1.76724	0.90658	40.5023	-15.9925
290	0.984833	-0.881304	15.354	0.363175	-0.463423	0.999307	0.363128	-0.46346	6.81974	0.301564	-0.322729	10.9517	3.81724	-2.2509	13.2227	6.02785	-5.61106	-11.6274	-2.34792	1.80053	-4.9724	18.8677	12.0997	49.4599	-2.78591	79.7668	46.9325	-4.63531	5.64787	-32.5854	-6.37361	4.11081	1.02155	4.54071	17.873	33.8616	-6.66322	77.5451	55.1849	0.5535	-3.88163	-16.2486	6.85735	9.55915	38.5947	1.78901	0.884903	40.4823	-16.0321
292	1.01592	-0.894393	15.315	0.375875	-0.471513	0.982048	0.375826	-0.471552	6.80248	0.311593	-0.327938	10.9388	3.8	-2.22205	13.2651	6.00986	-5.54979	-11.5471	-2.31505	1.86103	-4.97833	18.8661	12.1236	49.5083	-2.71768	79.7155	46.6203	-4.61421	5.54429	-32.4843	-6.38932	4.09295	1.05172	4.4661	17.9447	33.8524	-6.52777	77.5952	54.9517	0.545654	-3.90786	-16.2464	6.79201	9.52249	38.5884	1.82825	0.946777	40.4749	-16.0565
294	1.03502	-0.901549	15.2763	0.383779	-0.476063	0.9649	0.383729	-0.476103	6.78533	0.317808	-0.330811	10.9259	3.79112	-2.19342	13.2967	6.00644	-5.49281	-11.4872	-2.29854	1.90759	-4.9691	18.8527	12.1438	49.5306	-2.63752	79.6734	46.3087	-4.58173	5.42235	-32.388	-6.39744	4.07496	1.09655	4.40669	18.0001	33.8286	-6.43624	77.6188	54.7311	0.539742	-3.91237	-16.2317	6.74644	9.44183	38.5981	1.85589	1.04797	40.4834	-16.0697
296	1.03249	-0.892918	15.2395	0.383421	-0.472007	0.948509	0.383372	-0.472046	6.76894	0.317288	-0.327791	10.9136	3.79439	-2.17528	13.3094	6.02009	-5.46064	-11.4635	-2.30638	1.91853	-4.95426	18.8128	12.0501	49.5421	-2.61402	79.7249	46.0121	-4.58871	5.31916	-32.3039	-6.39145	4.0975	1.12129	4.36397	18.0117	33.8327	-6.40175	77.6609	54.5031	0.582481	-3.91156	-16.1977	6.72642	9.42412	38.6321	1.82216	1.0142	40.507	-16.0907
298	1.03594	-0.892933	15.2056	0.385005	-0.472213	0.93346	0.384957	-0.472253	6.75389	0.318497	-0.327831	10.9024	3.79306	-2.15448	13.3209	6.0264	-5.42182	-11.4417	-2.27442	1.95596	-4.95304	18.7776	11.9528	49.5159	-2.5777	79.7224	45.7795	-4.59268	5.23791	-32.2468	-6.399	4.09713	1.12441	4.32068	18.042	33.8535	-6.36097	77.6681	54.3061	0.606514	-3.88826	-16.1597	6.70349	9.44116	38.6624	1.77233	0.964853	40.5266	-16.1009
300	1.04703	-0.899695	15.1758	0.389412	-0.475981	0.92024	0.389363	-0.476021	6.74067	0.322044	-0.33035	10.8925	3.79054	-2.1321	13.3358	6.03131	-5.3795	-11.4134	-2.20692	2.01897	-4.96188	18.7569	11.8749	49.4566	-2.5198	79.6567	45.6065	-4.59252	5.17459	-32.2063	-6.41735	4.07783	1.11335	4.27209	18.0931	33.8806	-6.30324	77.6496	54.1416	0.610578	-3.84767	-16.1239	6.66836	9.47661	38.6798	1.72936	0.927976	40.5331	-16.1117
302	1.04442	-0.880045	15.1549	0.389836	-0.467116	0.910909	0.389788	-0.467156	6.73134	0.32179	-0.323691	10.8855	3.81932	-2.12491	13.3536	6.08703	-5.37729	-11.3824	-2.18446	2.04433	-4.94626	18.7619	11.8091	49.4112	-2.45757	79.6428	45.4245	-4.63019	5.10112	-32.1194	-6.41047	4.11715	1.12511	4.21719	18.1141	33.8801	-6.24796	77.6897	53.977	0.655865	-3.82268	-16.0987	6.61141	9.46357	38.6726	1.7562	0.926008	40.5067	-16.1906
304	1.03786	-0.856598	15.1263	0.388839	-0.456263	0.898089	0.388792	-0.456303	6.71852	0.320346	-0.315636	10.8758	3.85218	-2.12438	13.3804	6.14787	-5.38836	-11.3349	-2.1861	2.04135	-4.9222	18.7746	11.732	49.3507	-2.44335	79.5956	45.2497	-4.63595	5.0504	-32.0414	-6.37878	4.17614	1.1332	4.16584	18.1081	33.8656	-6.21294	77.7627	53.8242	0.708559	-3.81643	-16.0812	6.55355	9.52874	38.6734	1.74126	0.874597	40.488	-16.2586
306	1.03161	-0.83388	15.0903	0.387934	-0.445741	0.882055	0.387888	-0.445781	6.70249	0.318994	-0.30782	10.8638	3.88158	-2.12836	13.4138	6.20093	-5.4059	-11.2749	-2.20731	2.01194	-4.88308	18.7893	11.6415	49.2692	-2.47838	79.522	45.0826	-4.58951	5.01678	-31.9852	-6.32494	4.24672	1.14444	4.11737	18.0814	33.8334	-6.19531	77.8601	53.6867	0.754311	-3.82939	-16.0726	6.50069	9.66191	38.6852	1.68326	0.778418	40.478	-16.3045
308	1.03424	-0.810686	15.0668	0.390932	-0.435723	0.871548	0.390887	-0.435764	6.69198	0.320588	-0.30013	10.8559	3.90354	-2.1361	13.4378	6.23865	-5.42768	-11.232	-2.2439	1.96065	-4.77929	18.8048	11.5497	49.1597	-2.52261	79.5209	44.9102	-4.46466	4.94451	-31.9581	-6.2648	4.32944	1.21375	4.05717	18.0571	33.7542	-6.15804	77.9692	53.5745	0.752327	-3.85514	-16.0781	6.45248	9.69805	38.687	1.69285	0.742378	40.4398	-16.3594
310	1.04739	-0.786882	15.0448	0.398584	-0.426253	0.86173	0.39854	-0.426294	6.68216	0.325695	-0.292545	10.8486	3.91105	-2.14269	13.4579	6.25047	-5.44173	-11.1953	-2.27325	1.90394	-4.70825	18.7988	11.4721	49.0639	-2.51147	79.5544	44.784	-4.36356	4.87535	-31.9183	-6.19048	4.40713	1.27895	3.99865	18.0558	33.6751	-6.13869	78.0604	53.4621	0.792445	-3.89435	-16.1034	6.42569	9.71771	38.6896	1.67864	0.715308	40.3982	-16.3977
312	1.06781	-0.760065	15.0245	0.409659	-0.416027	0.852635	0.409617	-0.416069	6.67307	0.33331	-0.284173	10.8418	3.90787	-2.14762	13.4717	6.24332	-5.44875	-11.1695	-2.29699	1.8471	-4.679	18.7756	11.4124	48.9881	-2.43729	79.6026	44.71	-4.30513	4.82261	-31.8647	-6.10531	4.48181	1.32509	3.95217	18.0769	33.6156	-6.14937	78.1145	53.3483	0.879799	-3.93775	-16.135	6.4209	9.73618	38.6997	1.62965	0.684895	40.3656	-16.4198
314	1.08056	-0.717755	15.0165	0.418541	-0.398435	0.848999	0.4185	-0.398478	6.66943	0.338801	-0.270444	10.839	3.918	-2.15521	13.4634	6.25834	-5.46701	-11.1858	-2.34957	1.78795	-4.62939	18.78	11.3754	48.9148	-2.33503	79.6065	44.6642	-4.25506	4.80642	-31.8373	-6.02378	4.58906	1.34798	3.9485	18.0967	33.6138	-6.20611	78.0803	53.2533	0.95099	-3.94998	-16.1073	6.42759	9.75564	38.7405	1.5775	0.633583	40.375	-16.4509
316	1.08732	-0.684457	15.0048	0.4241	-0.384324	0.843694	0.42406	-0.384368	6.66413	0.342037	-0.259532	10.8351	3.92566	-2.15873	13.4578	6.27061	-5.47674	-11.1967	-2.39785	1.74615	-4.58959	18.7655	11.3103	48.8409	-2.25152	79.6471	44.621	-4.2453	4.78992	-31.8139	-5.96483	4.66097	1.3742	3.962	18.0975	33.6072	-6.28412	78.044	53.1666	0.999755	-3.94491	-16.0783	6.41844	9.76142	38.7686	1.54413	0.620418	40.3805	-16.4772
318	1.08855	-0.664104	14.9874	0.426243	-0.375454	0.835914	0.426204	-0.375498	6.65635	0.343064	-0.252756	10.8292	3.92814	-2.15785	13.458	6.27546	-5.47614	-11.1966	-2.43159	1.72295	-4.56351	18.7303	11.2092	48.7655	-2.20762	79.725	44.5781	-4.27163	4.76817	-31.7926	-5.93024	4.69138	1.40383	3.97539	18.0698	33.5834	-6.36364	78.0344	53.0903	1.02779	-3.92574	-16.062	6.39015	9.75277	38.7781	1.53624	0.638746	40.3703	-16.5025
320	1.08694	-0.649399	14.9728	0.426696	-0.368846	0.829367	0.426658	-0.36889	6.6498	0.342974	-0.247784	10.8243	3.92581	-2.15697	13.4494	6.27124	-5.474	-11.2124	-2.43668	1.70434	-4.54543	18.7047	11.086	48.6913	-2.23455	79.7696	44.5564	-4.28788	4.76057	-31.7833	-5.90821	4.71783	1.41033	3.94023	17.9867	33.5543	-6.39853	78.0874	53.0405	1.05352	-3.89163	-16.0641	6.35792	9.72972	38.7871	1.56507	0.601988	40.3381	-16.5608
322	1.08081	-0.633409	14.9575	0.425268	-0.361325	0.822539	0.425231	-0.361369	6.64297	0.34142	-0.242251	10.8192	3.92972	-2.15991	13.446	6.27702	-5.48108	-11.219	-2.44373	1.68455	-4.52583	18.7073	10.9945	48.6128	-2.28178	79.7917	44.5445	-4.31849	4.74038	-31.7812	-5.87959	4.75679	1.40432	3.89867	17.9401	33.5112	-6.36853	78.1343	53.0146	1.10233	-3.86551	-16.0698	6.33648	9.76235	38.8026	1.5413	0.555469	40.3185	-16.5741
324	1.0707	-0.613654	14.9429	0.422381	-0.351847	0.815997	0.422345	-0.35189	6.63643	0.338646	-0.235351	10.8143	3.94154	-2.16705	13.4473	6.29569	-5.49876	-11.2176	-2.46129	1.65851	-4.49928	18.7333	10.9389	48.5287	-2.33892	79.7894	44.5418	-4.3594	4.70707	-31.7842	-5.83908	4.80983	1.39686	3.86341	17.9329	33.4543	-6.29426	78.171	53.0074	1.16848	-3.85475	-16.0748	6.31858	9.85211	38.8202	1.47035	0.503614	40.3087	-16.5519
326	1.05831	-0.5886	14.9361	0.418888	-0.339885	0.812891	0.418853	-0.339928	6.63332	0.335256	-0.226637	10.8119	3.95743	-2.17489	13.4391	6.32105	-5.51978	-11.2341	-2.49363	1.61417	-4.45767	18.7396	10.876	48.4365	-2.41704	79.7471	44.5581	-4.37984	4.68742	-31.788	-5.78623	4.86104	1.42248	3.84763	17.8798	33.3915	-6.28345	78.2522	53.0003	1.19397	-3.86394	-16.0743	6.25124	9.94533	38.81	1.46527	0.412716	40.2625	-16.6169
328	1.05252	-0.561104	14.9356	0.418469	-0.327375	0.812606	0.418435	-0.327418	6.63304	0.334125	-0.217315	10.8117	3.97076	-2.18567	13.4185	6.34012	-5.54573	-11.2736	-2.53131	1.56299	-4.39263	18.7521	10.8199	48.3487	-2.49697	79.7154	44.5679	-4.37178	4.65199	-31.7866	-5.73586	4.90943	1.4694	3.84077	17.8301	33.33	-6.29752	78.335	52.9874	1.23885	-3.88515	-16.0835	6.19653	9.96776	38.7979	1.49247	0.402451	40.1985	-16.6595
330	1.05425	-0.533423	14.9394	0.42136	-0.315373	0.814205	0.421327	-0.315416	6.63464	0.335501	-0.208158	10.8129	3.97975	-2.19883	13.3901	6.35001	-5.57461	-11.3274	-2.56961	1.50777	-4.30946	18.7681	10.7699	48.2642	-2.56745	79.7147	44.5717	-4.34217	4.59877	-31.7813	-5.69184	4.95126	1.53998	3.84135	17.7931	33.2646	-6.3316	78.4068	52.9671	1.30268	-3.91256	-16.1039	6.16825	9.92561	38.7954	1.52996	0.466075	40.1351	-16.6641
332	1.05707	-0.510418	14.9399	0.424372	-0.305499	0.814405	0.42434	-0.305543	6.63484	0.337106	-0.200583	10.8131	3.98608	-2.21094	13.3753	6.35608	-5.59986	-11.3556	-2.60003	1.4452	-4.23679	18.7588	10.7125	48.1618	-2.61071	79.7746	44.6017	-4.32694	4.54846	-31.7868	-5.65122	4.97492	1.66086	3.85396	17.7679	33.1515	-6.39526	78.4616	52.9479	1.32989	-3.93857	-16.131	6.16247	9.93363	38.8274	1.50873	0.447188	40.1382	-16.6656
334	1.06519	-0.497676	14.9369	0.428921	-0.300529	0.813046	0.42889	-0.300573	6.63348	0.340182	-0.19657	10.812	3.98288	-2.21885	13.3737	6.34709	-5.61299	-11.3584	-2.62239	1.40289	-4.17759	18.7301	10.6803	48.0689	-2.58915	79.871	44.6234	-4.34054	4.48128	-31.7847	-5.62942	4.98881	1.7516	3.86867	17.7449	33.0926	-6.45713	78.4701	52.9033	1.33969	-3.92062	-16.142	6.18007	9.92926	38.8657	1.47084	0.45517	40.1428	-16.6633
336	1.07765	-0.491891	14.9328	0.434839	-0.298943	0.811202	0.434808	-0.298988	6.63163	0.344502	-0.194997	10.8107	3.97168	-2.22456	13.3844	6.32496	-5.61832	-11.3378	-2.63966	1.37466	-4.12983	18.6887	10.6618	47.9906	-2.53021	79.973	44.6326	-4.37517	4.40621	-31.7796	-5.6215	5.00197	1.80984	3.87685	17.7234	33.0888	-6.49933	78.4385	52.8341	1.339	-3.85989	-16.1341	6.21179	9.90027	38.8956	1.43739	0.498546	40.1273	-16.6612
338	1.08719	-0.47179	14.9405	0.440565	-0.290878	0.814552	0.440535	-0.290923	6.63498	0.348253	-0.188598	10.8132	3.96543	-2.24129	13.4001	6.30768	-5.64541	-11.3084	-2.66402	1.3038	-4.0819	18.6576	10.5759	47.9207	-2.58285	79.9716	44.652	-4.37807	4.38047	-31.8094	-5.59275	5.04653	1.90998	3.85429	17.7147	33.0428	-6.48165	78.4168	52.7689	1.34612	-3.80228	-16.1206	6.22352	9.82882	38.8821	1.46942	0.528623	40.0581	-16.6767
340	1.09738	-0.456958	14.9428	0.446178	-0.285163	0.815544	0.446148	-0.285208	6.63598	0.352074	-0.183961	10.8139	3.9581	-2.25463	13.4255	6.29017	-5.66546	-11.2609	-2.69413	1.23683	-4.01151	18.6391	10.4819	47.8606	-2.68924	79.9819	44.624	-4.3779	4.34935	-31.8342	-5.55711	5.08504	2.00821	3.81443	17.6896	32.9915	-6.44135	78.4276	52.6968	1.32992	-3.76104	-16.0973	6.21417	9.8377	38.87	1.46435	0.505729	40.0015	-16.6637
342	1.10883	-0.447925	14.941	0.4519	-0.282079	0.814714	0.451871	-0.282126	6.63515	0.356149	-0.181282	10.8133	3.94984	-2.2626	13.4547	6.27329	-5.67521	-11.206	-2.72889	1.17727	-3.91842	18.6318	10.395	47.8084	-2.82636	80.0133	44.5552	-4.37374	4.30754	-31.8487	-5.51839	5.11392	2.10919	3.76699	17.654	32.9311	-6.39023	78.4685	52.6201	1.30125	-3.74195	-16.0696	6.18934	9.9258	38.8645	1.41739	0.435334	39.9649	-16.6269
344	1.12408	-0.433608	14.953	0.45968	-0.277002	0.820005	0.459651	-0.277049	6.64044	0.361629	-0.176983	10.8173	3.94111	-2.26898	13.4634	6.25531	-5.68285	-11.1893	-2.75633	1.10415	-3.82987	18.6256	10.3168	47.7541	-2.95633	79.9937	44.5312	-4.34115	4.28526	-31.8674	-5.4884	5.14645	2.26641	3.74084	17.6636	32.8135	-6.3372	78.4977	52.5605	1.33365	-3.7479	-16.0602	6.17707	9.96187	38.8431	1.40915	0.387222	39.9128	-16.6316
346	1.12488	-0.391936	14.9908	0.463208	-0.258872	0.83669	0.463182	-0.258921	6.65712	0.363077	-0.163219	10.8298	3.95885	-2.28276	13.4495	6.28142	-5.71568	-11.2167	-2.82676	0.987378	-3.71737	18.6162	10.2862	47.7173	-3.01924	79.9711	44.5166	-4.28015	4.26061	-31.8919	-5.42731	5.22167	2.46496	3.71336	17.682	32.7118	-6.3058	78.5344	52.4789	1.38624	-3.76281	-16.0597	6.17121	9.99484	38.8146	1.4015	0.342031	39.859	-16.6413
348	1.11169	-0.327024	15.0447	0.462385	-0.229501	0.860492	0.462361	-0.229548	6.68092	0.360537	-0.14134	10.8476	4.0036	-2.30315	13.4285	6.35359	-5.77177	-11.2594	-2.93448	0.841709	-3.58916	18.5981	10.3079	47.699	-2.99999	79.9558	44.4871	-4.20615	4.22722	-31.9155	-5.33867	5.33803	2.66901	3.68152	17.7041	32.6545	-6.2887	78.5753	52.3594	1.44366	-3.78292	-16.0638	6.16802	10.0325	38.7813	1.38744	0.299797	39.8103	-16.6499
350	1.10313	-0.274742	15.0637	0.46266	-0.205947	0.868823	0.462638	-0.205995	6.68926	0.359203	-0.123726	10.8538	4.05466	-2.31904	13.4668	6.44151	-5.81939	-11.1922	-3.01511	0.755306	-3.49625	18.5542	10.3708	47.6798	-2.89309	79.9442	44.3704	-4.18276	4.18041	-31.9079	-5.27314	5.45419	2.75065	3.65584	17.7449	32.6841	-6.23123	78.601	52.1698	1.47926	-3.81648	-16.0636	6.15185	10.0735	38.7445	1.36962	0.26954	39.7864	-16.6637
352	1.10419	-0.251684	15.0574	0.464914	-0.1959	0.865965	0.464894	-0.195948	6.6864	0.360233	-0.116068	10.8517	4.08678	-2.32232	13.5386	6.50155	-5.83479	-11.0613	-3.04317	0.719623	-3.46428	18.5017	10.4084	47.691	-2.80964	79.9518	44.2109	-4.18214	4.11614	-31.8853	-5.2151	5.53063	2.73788	3.61178	17.764	32.7602	-6.15259	78.5719	51.9711	1.49799	-3.82312	-16.0495	6.14777	10.1256	38.7089	1.3335	0.249675	39.7613	-16.667
354	1.11552	-0.256919	15.0332	0.469501	-0.199018	0.855213	0.469481	-0.199066	6.67564	0.363867	-0.11809	10.8436	4.09576	-2.3134	13.6304	6.5253	-5.81769	-10.891	-3.02543	0.726026	-3.48798	18.4493	10.4097	47.742	-2.77752	79.9795	44.0153	-4.19048	4.0396	-31.8545	-5.16331	5.56337	2.66248	3.54762	17.7596	32.855	-6.05631	78.4941	51.7796	1.50439	-3.80049	-16.0227	6.15497	10.1767	38.6693	1.28816	0.235665	39.7251	-16.6632
356	1.13242	-0.26463	15.017	0.476331	-0.203669	0.847996	0.47631	-0.203718	6.66843	0.369276	-0.121114	10.8382	4.09378	-2.30297	13.7119	6.52931	-5.79394	-10.7391	-3.02557	0.740239	-3.51865	18.4183	10.3972	47.8455	-2.79398	80.0238	43.7681	-4.17595	3.97262	-31.8305	-5.12052	5.58353	2.63183	3.47999	17.7621	32.8997	-5.94551	78.4294	51.5975	1.51459	-3.77652	-15.9968	6.14342	10.1575	38.5961	1.29388	0.212381	39.6597	-16.6819
358	1.15059	-0.275146	15.005	0.483499	-0.209658	0.842718	0.483477	-0.209708	6.66315	0.375026	-0.125118	10.8343	4.08916	-2.29355	13.7675	6.527	-5.77223	-10.6351	-3.01614	0.740999	-3.52549	18.3838	10.4122	47.9527	-2.81758	80.0165	43.5049	-4.13801	3.92699	-31.7979	-5.09352	5.59705	2.65029	3.40526	17.7876	32.9004	-5.81139	78.3995	51.4205	1.5294	-3.77212	-15.9806	6.14201	10.1821	38.5272	1.26716	0.177625	39.5987	-16.704
360	1.16965	-0.289924	14.9957	0.490727	-0.217592	0.83862	0.490705	-0.217643	6.65905	0.380947	-0.130572	10.8312	4.08611	-2.28496	13.7936	6.52594	-5.75412	-10.5862	-2.9927	0.735723	-3.51301	18.3457	10.4554	48.0523	-2.83548	79.9525	43.2482	-4.07491	3.90022	-31.7598	-5.08334	5.60001	2.69791	3.32621	17.8359	32.8718	-5.65928	78.4019	51.2631	1.54392	-3.78407	-15.9802	6.15404	10.2668	38.4716	1.19626	0.124589	39.5443	-16.7271
362	1.19438	-0.320405	14.9814	0.499232	-0.232839	0.832327	0.499208	-0.23289	6.65276	0.3883	-0.141405	10.8265	4.09	-2.27108	13.7954	6.53848	-5.73037	-10.583	-2.95363	0.784089	-3.53851	18.3305	10.4885	48.1546	-2.8434	79.8806	43.0418	-3.97932	3.86188	-31.7381	-5.0885	5.56353	2.67186	3.2543	17.8931	32.8788	-5.51234	78.3857	51.1868	1.52115	-3.76871	-16.0064	6.17159	10.3697	38.4329	1.10772	0.0293195	39.4741	-16.7616
364	1.21797	-0.352317	14.966	0.507136	-0.248622	0.825561	0.50711	-0.248674	6.64599	0.395239	-0.152679	10.8215	4.0991	-2.25993	13.786	6.55895	-5.71422	-10.601	-2.91777	0.850284	-3.59001	18.3008	10.4891	48.2339	-2.82756	79.8142	42.9069	-3.8914	3.84982	-31.7426	-5.09722	5.51295	2.62373	3.19156	17.9188	32.8774	-5.39659	78.4253	51.1431	1.56742	-3.77371	-16.0593	6.16666	10.4741	38.3853	1.03033	-0.0867433	39.3891	-16.776
366	1.23814	-0.379269	14.9526	0.513917	-0.261968	0.819687	0.51389	-0.262021	6.64012	0.401181	-0.162205	10.8171	4.11177	-2.25403	13.7647	6.58334	-5.70963	-10.6415	-2.89289	0.916283	-3.65219	18.2555	10.4601	48.2864	-2.78522	79.7714	42.8396	-3.83252	3.86508	-31.7614	-5.10635	5.4612	2.57643	3.13089	17.9066	32.8522	-5.31392	78.5139	51.1247	1.67753	-3.79242	-16.1221	6.13473	10.5682	38.3252	0.981882	-0.194422	39.293	-16.7741
368	1.25351	-0.390822	14.9483	0.519772	-0.268212	0.817812	0.519744	-0.268265	6.63824	0.405965	-0.166486	10.8157	4.1225	-2.25611	13.7162	6.59991	-5.72013	-10.7325	-2.88936	0.943913	-3.67484	18.2245	10.4396	48.3264	-2.72093	79.8054	42.7913	-3.844	3.87661	-31.7335	-5.11619	5.43555	2.57181	3.0313	17.8653	32.7731	-5.23707	78.562	51.1519	1.72047	-3.74949	-16.1238	6.08333	10.617	38.2636	1.01087	-0.185072	39.1996	-16.8065
370	1.25882	-0.386224	14.9627	0.522442	-0.266643	0.824184	0.522415	-0.266697	6.64462	0.407856	-0.165145	10.8205	4.13369	-2.26235	13.6317	6.61418	-5.74017	-10.8907	-2.90435	0.931418	-3.6445	18.2047	10.4355	48.3328	-2.63928	79.8594	42.7909	-3.90814	3.89757	-31.6852	-5.12929	5.42696	2.64693	2.96772	17.8578	32.6867	-5.1983	78.5603	51.1621	1.7828	-3.70494	-16.1171	6.04507	10.7264	38.2116	1.00634	-0.191349	39.1131	-16.8375
372	1.25467	-0.369636	14.9927	0.521868	-0.259123	0.837459	0.521841	-0.259177	6.65789	0.406931	-0.159575	10.8304	4.14349	-2.26833	13.5187	6.62478	-5.76062	-11.1017	-2.93194	0.888986	-3.57397	18.1927	10.4439	48.3044	-2.55014	79.9143	42.8415	-4.00278	3.92969	-31.6342	-5.14291	5.426	2.78695	2.94369	17.8953	32.604	-5.18758	78.5231	51.1568	1.85238	-3.67254	-16.1043	6.02467	10.892	38.1711	0.956325	-0.247009	39.0341	-16.8602
374	1.24844	-0.358736	15.0157	0.519955	-0.25392	0.84764	0.519928	-0.253974	6.66807	0.405159	-0.15582	10.838	4.14542	-2.25981	13.4116	6.62706	-5.75129	-11.3009	-2.94985	0.863579	-3.53521	18.1721	10.4388	48.2483	-2.47716	79.9515	42.9465	-4.05855	3.96989	-31.6356	-5.14222	5.40103	2.8869	2.90052	17.9659	32.5307	-5.13245	78.5248	51.2061	1.80469	-3.65607	-16.0382	6.00456	10.9928	38.1344	0.920351	-0.382811	38.9539	-16.8755
376	1.2414	-0.352164	15.0375	0.517352	-0.250549	0.857316	0.517326	-0.250602	6.67775	0.40299	-0.15348	10.8453	4.13125	-2.24617	13.3354	6.60353	-5.72459	-11.4414	-2.97391	0.842272	-3.50233	18.1605	10.41	48.2223	-2.46387	79.9527	43.023	-4.07816	4.02727	-31.6476	-5.13856	5.3642	2.99404	2.85704	17.9989	32.4238	-5.09234	78.5662	51.2888	1.73703	-3.63834	-16.0124	5.9873	11.0637	38.111	0.898346	-0.43527	38.9074	-16.905
378	1.23468	-0.351175	15.0587	0.514456	-0.249649	0.866731	0.514431	-0.249702	6.68716	0.400765	-0.153004	10.8523	4.09935	-2.22949	13.2951	6.55064	-5.68336	-11.5137	-3.00281	0.826636	-3.47208	18.1554	10.362	48.2344	-2.50174	79.9213	43.0594	-4.06678	4.09571	-31.6608	-5.13844	5.31709	3.11165	2.81149	17.9847	32.2737	-5.06441	78.6512	51.4109	1.653	-3.61696	-16.0344	5.97666	11.1048	38.1011	0.887957	-0.394831	38.8916	-16.9437
380	1.23159	-0.362628	15.0787	0.512192	-0.254485	0.875662	0.512166	-0.254538	6.69609	0.399385	-0.156774	10.859	4.04762	-2.20784	13.2817	6.46493	-5.6237	-11.5343	-3.01477	0.832658	-3.44738	18.125	10.3257	48.2562	-2.5054	79.9017	43.0948	-4.05775	4.1429	-31.6705	-5.16171	5.24866	3.22737	2.74183	17.9558	32.0667	-4.98245	78.7965	51.6258	1.45469	-3.60143	-16.0421	5.98986	11.0953	38.0997	0.871533	-0.386881	38.8625	-16.9467
382	1.22077	-0.360898	15.1	0.507556	-0.252943	0.885124	0.50753	-0.252995	6.70556	0.395817	-0.155932	10.8661	4.01203	-2.19796	13.2737	6.40405	-5.59171	-11.5463	-3.04343	0.826789	-3.42642	18.1126	10.3009	48.2771	-2.52016	79.8314	43.1345	-4.01807	4.18154	-31.7044	-5.17082	5.22445	3.30037	2.68072	17.9435	31.9319	-4.89481	78.9093	51.7908	1.3547	-3.58255	-16.0563	6.00344	11.0663	38.0898	0.859293	-0.40122	38.8185	-16.9431
384	1.20279	-0.345573	15.1202	0.500838	-0.244877	0.894075	0.500813	-0.244929	6.71451	0.390268	-0.15035	10.8728	3.9933	-2.19888	13.2686	6.36952	-5.58601	-11.5544	-3.08584	0.808044	-3.40829	18.12	10.2838	48.2868	-2.54887	79.7254	43.1772	-3.93403	4.20909	-31.7594	-5.17009	5.24068	3.32876	2.64031	17.9536	31.8798	-4.81671	78.9737	51.8907	1.35658	-3.55879	-16.0724	6.01253	11.0324	38.0695	0.850318	-0.425855	38.7591	-16.9336
386	1.19112	-0.340114	15.126	0.496135	-0.241592	0.896619	0.49611	-0.241643	6.71705	0.386538	-0.148204	10.8747	3.95679	-2.19086	13.2846	6.30721	-5.55587	-11.5218	-3.09728	0.804325	-3.38959	18.1116	10.2511	48.2533	-2.56698	79.7047	43.2086	-3.79946	4.20084	-31.7851	-5.2177	5.21387	3.35417	2.64204	17.9838	31.813	-4.76171	79.026	52.0111	1.24841	-3.53399	-16.058	6.02137	11.0167	38.0497	0.832046	-0.393225	38.6891	-16.8926
388	1.1822	-0.343184	15.1327	0.491974	-0.242263	0.899617	0.491949	-0.242313	6.72005	0.383472	-0.148979	10.877	3.91011	-2.17056	13.2945	6.23109	-5.49963	-11.4996	-3.09962	0.816801	-3.38389	18.1034	10.2357	48.2385	-2.59898	79.6902	43.2055	-3.4988	4.21076	-31.8769	-5.25769	5.17714	3.3342	2.64209	17.9516	31.7964	-4.76915	79.0556	52.1185	1.19735	-3.49518	-16.0469	6.02322	11.0288	38.0263	0.816852	-0.409472	38.6121	-16.8699
390	1.17566	-0.350139	15.147	0.488555	-0.244842	0.906025	0.48853	-0.244892	6.72646	0.381082	-0.151135	10.8818	3.85948	-2.14237	13.29	6.15034	-5.42816	-11.5038	-3.10444	0.834038	-3.38326	18.1005	10.2417	48.2468	-2.63644	79.6828	43.1874	-3.08872	4.2408	-32.0247	-5.28043	5.14387	3.28857	2.63044	17.8713	31.8106	-4.816	79.0548	52.2192	1.22487	-3.44147	-16.0437	6.02128	11.0643	38.0002	0.803185	-0.473257	38.5364	-16.8653
392	1.17184	-0.340015	15.1829	0.487627	-0.240192	0.921937	0.487602	-0.240242	6.74237	0.380081	-0.147734	10.8937	3.82658	-2.13044	13.263	6.09437	-5.39441	-11.5515	-3.14153	0.803846	-3.33998	18.1126	10.2564	48.2328	-2.61544	79.7627	43.2691	-2.95421	4.24325	-32.0837	-5.29117	5.14696	3.32491	2.60595	17.8839	31.7271	-4.76493	78.9928	52.3716	1.27231	-3.37444	-16.0383	6.03537	11.0927	37.9777	0.771247	-0.474408	38.4906	-16.8223
394	1.16981	-0.325644	15.2202	0.487815	-0.233821	0.938462	0.487791	-0.233871	6.75889	0.379802	-0.142974	10.9061	3.80044	-2.12154	13.2299	6.0492	-5.36917	-11.611	-3.19273	0.762242	-3.29234	18.1235	10.2657	48.2287	-2.61746	79.8182	43.3351	-2.69461	4.27111	-32.1921	-5.33522	5.15444	3.442	2.60838	17.9363	31.5982	-4.69474	78.928	52.4892	1.34058	-3.34222	-16.0214	6.05321	11.1138	37.9569	0.742378	-0.474468	38.4493	-16.805
396	1.17029	-0.310609	15.255	0.489164	-0.227349	0.953888	0.489141	-0.227399	6.77432	0.380384	-0.138062	10.9177	3.77977	-2.11378	13.1972	6.01354	-5.34819	-11.6702	-3.24993	0.718297	-3.25038	18.1309	10.2666	48.2355	-2.65032	79.8389	43.3653	-2.23042	4.32271	-32.3612	-5.41248	5.15855	3.61837	2.63617	18.0136	31.4474	-4.62116	78.8771	52.561	1.43651	-3.35421	-15.9954	6.07104	11.1334	37.9366	0.719018	-0.488484	38.4065	-16.8174
398	1.17562	-0.295456	15.2946	0.492645	-0.221215	0.97144	0.492622	-0.221266	6.79187	0.382582	-0.133266	10.9308	3.7713	-2.11194	13.1695	5.99782	-5.34266	-11.7211	-3.29879	0.669322	-3.21565	18.1411	10.2684	48.2204	-2.66207	79.8948	43.4096	-1.64699	4.3453	-32.5122	-5.47795	5.16247	3.77866	2.64339	18.0995	31.3092	-4.53995	78.848	52.6349	1.5837	-3.39356	-15.9829	6.08614	11.175	37.9108	0.691765	-0.531638	38.3567	-16.8146
400	1.19459	-0.300336	15.3164	0.500564	-0.224887	0.981141	0.500541	-0.224939	6.80157	0.388736	-0.135504	10.9381	3.74934	-2.10104	13.1696	5.96237	-5.31395	-11.7193	-3.32736	0.668052	-3.217	18.1642	10.2443	48.2554	-2.70885	79.9468	43.3188	-0.751037	4.36038	-32.685	-5.52377	5.13618	3.79873	2.63725	18.1638	31.3108	-4.47473	78.8426	52.6443	1.83681	-3.47633	-15.9634	6.08668	11.252	37.8981	0.660172	-0.566293	38.3252	-16.8185
402	1.22359	-0.320635	15.3215	0.511699	-0.236066	0.98345	0.511674	-0.236119	6.80388	0.397785	-0.143136	10.9399	3.71372	-2.08269	13.195	5.90614	-5.26506	-11.6692	-3.34112	0.704772	-3.23932	18.1958	10.1948	48.3328	-2.79264	79.9801	43.0848	0.450833	4.37513	-32.8866	-5.54894	5.08843	3.71028	2.61971	18.2011	31.4221	-4.43274	78.8551	52.5881	2.18644	-3.5943	-15.9361	6.07712	11.3552	37.897	0.623563	-0.587285	38.3103	-16.828
404	1.23941	-0.315917	15.3378	0.518986	-0.235272	0.990664	0.518961	-0.235325	6.8111	0.403177	-0.142074	10.9453	3.69002	-2.07969	13.2153	5.86518	-5.2491	-11.6298	-3.38	0.682939	-3.18415	18.2078	10.1424	48.3511	-2.88072	79.9774	42.8124	1.77791	4.42036	-33.1324	-5.5606	5.08621	3.79669	2.59232	18.2215	31.369	-4.41824	78.8652	52.5202	2.54773	-3.70702	-15.9117	6.08848	11.4389	37.8831	0.575979	-0.611904	38.2811	-16.8212
406	1.24971	-0.307322	15.3484	0.524167	-0.232334	0.995354	0.524144	-0.232388	6.81579	0.406858	-0.139546	10.9488	3.67006	-2.07466	13.2215	5.83126	-5.23161	-11.6168	-3.4103	0.659497	-3.14209	18.2185	10.1195	48.3527	-2.91952	79.8791	42.5609	3.07163	4.42995	-33.2939	-5.58237	5.08977	3.84501	2.59577	18.2652	31.3579	-4.41991	78.8447	52.4475	2.87473	-3.79473	-15.9005	6.10479	11.4694	37.8667	0.552882	-0.634755	38.2494	-16.8205
408	1.25495	-0.301174	15.3555	0.526936	-0.230064	0.998519	0.526912	-0.230119	6.81895	0.408778	-0.137673	10.9512	3.65126	-2.06395	13.2086	5.80094	-5.20512	-11.6393	-3.42485	0.646101	-3.12394	18.2334	10.1153	48.3452	-2.92726	79.7152	42.346	4.28159	4.39718	-33.367	-5.61476	5.08559	3.84021	2.62392	18.3221	31.4022	-4.42732	78.8116	52.3845	3.16301	-3.86327	-15.8947	6.12355	11.454	37.8485	0.554271	-0.650778	38.2158	-16.8298
410	1.25132	-0.303448	15.3836	0.525143	-0.230853	1.01098	0.525119	-0.230907	6.83141	0.407486	-0.13839	10.9605	3.63134	-2.04896	13.1686	5.76927	-5.17157	-11.7122	-3.42648	0.638373	-3.08856	18.2641	10.0405	48.3194	-3.03731	79.6855	42.1479	5.44692	4.3463	-33.4682	-5.62703	5.05209	3.91463	2.60238	18.299	31.3711	-4.41944	78.8833	52.3724	3.45004	-3.96503	-15.8494	6.14714	11.4625	37.8235	0.546234	-0.63947	38.1749	-16.8486
412	1.24765	-0.3286	15.4075	0.521544	-0.241659	1.02167	0.521519	-0.241713	6.84211	0.405495	-0.146709	10.9686	3.59096	-2.02443	13.1243	5.70419	-5.11258	-11.7914	-3.40353	0.667302	-3.06795	18.2742	9.98983	48.3447	-3.17347	79.6169	41.9737	6.36333	4.27363	-33.5818	-5.67213	4.99676	3.95363	2.60413	18.291	31.3628	-4.35961	78.915	52.3764	3.77224	-4.06004	-15.7996	6.17643	11.4748	37.7999	0.523078	-0.635679	38.1264	-16.8486
414	1.2445	-0.369714	15.425	0.516927	-0.25949	1.02959	0.5169	-0.259543	6.85003	0.403201	-0.160343	10.9745	3.53608	-1.9949	13.08	5.61487	-5.03859	-11.8696	-3.36529	0.724058	-3.06114	18.2633	9.98301	48.4294	-3.30708	79.482	41.8169	7.02097	4.19648	-33.6899	-5.74818	4.93778	3.94778	2.6365	18.3259	31.3818	-4.23633	78.91	52.3878	4.14345	-4.16332	-15.7724	6.207	11.4824	37.777	0.492866	-0.643721	38.0692	-16.8334
416	1.23481	-0.381694	15.4528	0.51171	-0.264058	1.04197	0.511683	-0.264111	6.86241	0.399595	-0.164107	10.9838	3.50994	-1.98473	13.0254	5.56953	-5.01179	-11.9692	-3.36525	0.740126	-3.03378	18.2656	10.0204	48.5473	-3.37899	79.3054	41.6284	7.61874	4.18748	-33.7279	-5.79783	4.9484	3.97249	2.66948	18.4441	31.3476	-4.03319	79.0093	52.4085	4.5859	-4.38263	-15.8469	6.21889	11.4594	37.7432	0.502337	-0.650489	37.997	-16.852
418	1.22272	-0.393001	15.4712	0.505499	-0.268117	1.05019	0.505471	-0.268169	6.87063	0.395214	-0.167551	10.9899	3.49865	-1.9768	12.9887	5.55089	-4.99434	-12.0366	-3.34936	0.753058	-3.01725	18.2656	10.0299	48.6169	-3.45476	79.208	41.5352	7.93112	4.16679	-33.7465	-5.831	4.95622	3.92906	2.67194	18.5151	31.3716	-3.84244	79.1963	52.4026	5.01747	-4.58849	-15.981	6.22972	11.4321	37.7066	0.508194	-0.631303	37.9316	-16.8491
420	1.2111	-0.411151	15.4754	0.498978	-0.275178	1.0521	0.49895	-0.275229	6.87253	0.390799	-0.173253	10.9914	3.4956	-1.96808	12.9743	5.54832	-4.97788	-12.063	-3.31081	0.771319	-3.01375	18.2618	10.0087	48.6346	-3.54686	79.1909	41.5323	7.97207	4.12562	-33.7477	-5.85714	4.94136	3.82819	2.64082	18.5159	31.4442	-3.69085	79.442	52.3746	5.38898	-4.74056	-16.1545	6.24448	11.4067	37.6687	0.50213	-0.601482	37.8736	-16.8196
422	1.20665	-0.442784	15.462	0.494567	-0.288669	1.04623	0.494537	-0.28872	6.86666	0.38838	-0.183618	10.987	3.48436	-1.96111	12.9725	5.53069	-4.96074	-12.0656	-3.27011	0.798124	-3.00361	18.2571	10.0239	48.6751	-3.65251	79.1112	41.4649	8.0098	4.104	-33.6928	-5.91431	4.88786	3.81174	2.60282	18.4789	31.4174	-3.60232	79.6205	52.3739	5.58057	-4.79782	-16.3269	6.26947	11.3804	37.6277	0.488016	-0.660935	37.8004	-16.791
424	1.21299	-0.482913	15.4492	0.494222	-0.306733	1.04066	0.494191	-0.306784	6.8611	0.389298	-0.197136	10.9828	3.46385	-1.9552	12.9749	5.49599	-4.94155	-12.0598	-3.22936	0.837261	-2.99569	18.2676	10.0366	48.7195	-3.73479	79.1346	41.452	7.88566	4.07551	-33.5955	-5.96493	4.82763	3.7743	2.54277	18.4502	31.3799	-3.46349	79.8468	52.4032	5.73982	-4.80319	-16.491	6.28615	11.3683	37.5928	0.480682	-0.692113	37.7351	-16.7845
426	1.2298	-0.527005	15.4421	0.498154	-0.327368	1.03767	0.49812	-0.327419	6.8581	0.393578	-0.2123	10.9806	3.43368	-1.94924	12.9767	5.44378	-4.91836	-12.0543	-3.19338	0.88648	-2.99406	18.2891	10.0424	48.7686	-3.7808	79.2466	41.5075	7.62511	4.05911	-33.4673	-6.0088	4.76799	3.71448	2.47387	18.4418	31.3429	-3.27985	80.1047	52.4653	5.8872	-4.78169	-16.6383	6.29416	11.3697	37.565	0.47897	-0.678813	37.6819	-16.7961
428	1.2529	-0.563037	15.442	0.505466	-0.344977	1.03771	0.505431	-0.345029	6.85814	0.400188	-0.224986	10.9806	3.39386	-1.93877	12.9715	5.37566	-4.88335	-12.0613	-3.17532	0.936164	-3.01043	18.2886	10.0617	48.8389	-3.77166	79.2298	41.5849	7.44616	4.16456	-33.3388	-6.08223	4.7038	3.71862	2.46021	18.4468	31.2695	-3.18517	80.2403	52.5707	5.95432	-4.79174	-16.754	6.30793	11.373	37.5419	0.460111	-0.661882	37.6421	-16.7803
430	1.27105	-0.586796	15.448	0.511557	-0.356833	1.04047	0.511521	-0.356885	6.8609	0.405509	-0.233453	10.9827	3.36111	-1.9299	12.9524	5.31919	-4.85468	-12.0944	-3.17151	0.966082	-3.02644	18.2779	10.0436	48.8965	-3.76404	79.2311	41.6936	7.27334	4.27782	-33.2339	-6.14331	4.6509	3.73992	2.46931	18.4643	31.2321	-3.14935	80.2606	52.6363	6.03925	-4.79701	-16.8251	6.33811	11.3417	37.5089	0.446694	-0.660815	37.5851	-16.7639
432	1.28329	-0.599926	15.458	0.515882	-0.363575	1.04493	0.515844	-0.363628	6.86536	0.409177	-0.238215	10.9861	3.33644	-1.9229	12.9228	5.27622	-4.8331	-12.1479	-3.1755	0.976906	-3.03663	18.262	9.9952	48.9377	-3.769	79.2555	41.822	7.10457	4.3782	-33.1533	-6.1886	4.60825	3.76516	2.48799	18.4899	31.2362	-3.15339	80.2104	52.6527	6.15301	-4.80926	-16.8579	6.38238	11.2821	37.4641	0.440578	-0.671703	37.5091	-16.7545
434	1.29901	-0.614364	15.4629	0.521642	-0.371151	1.04719	0.521604	-0.371205	6.86762	0.413973	-0.243505	10.9878	3.30531	-1.91305	12.9025	5.22306	-4.80334	-12.1834	-3.16226	0.994219	-3.03821	18.2528	9.99308	48.9815	-3.77384	79.1901	41.919	6.98421	4.49456	-33.0724	-6.24868	4.55373	3.78517	2.49033	18.5071	31.2295	-3.13891	80.2907	52.6642	6.24112	-4.91131	-16.8874	6.41878	11.2614	37.4146	0.426794	-0.654471	37.4388	-16.766
436	1.31349	-0.630931	15.4681	0.526684	-0.379563	1.04954	0.526645	-0.379618	6.86997	0.418286	-0.249467	10.9895	3.27543	-1.90211	12.8883	5.17281	-4.77185	-12.2079	-3.15181	1.00827	-3.02911	18.2458	10.0159	49.014	-3.76468	79.1478	42.026	6.83712	4.58732	-32.9854	-6.27992	4.50489	3.76878	2.48222	18.5367	31.2471	-3.10677	80.3532	52.6954	6.33482	-5.01035	-16.9303	6.45366	11.236	37.3692	0.422459	-0.612992	37.3776	-16.7649
438	1.32356	-0.650982	15.4752	0.529521	-0.389165	1.05274	0.529481	-0.389219	6.87318	0.421028	-0.256461	10.9919	3.25176	-1.89109	12.8784	5.13403	-4.74259	-12.2246	-3.14849	1.01975	-3.01154	18.2397	10.0497	49.0369	-3.74056	79.1553	42.1448	6.64969	4.64701	-32.8899	-6.28362	4.46574	3.73101	2.46609	18.5715	31.2794	-3.06196	80.3806	52.744	6.43192	-5.08521	-16.9828	6.48924	11.2051	37.3256	0.431407	-0.560755	37.3176	-16.7453
440	1.31927	-0.679441	15.4875	0.525388	-0.401343	1.05832	0.525347	-0.401397	6.87875	0.418728	-0.265837	10.9961	3.24981	-1.88237	12.8644	5.1335	-4.72652	-12.2505	-3.15144	1.04032	-2.99918	18.2321	10.047	49.0732	-3.71082	79.2239	42.2516	6.42574	4.67006	-32.7796	-6.30775	4.43582	3.77304	2.44758	18.5586	31.2526	-3.03088	80.4384	52.7738	6.49411	-5.1394	-17.0064	6.53289	11.2007	37.2665	0.455871	-0.555367	37.2165	-16.7147
442	1.31321	-0.698544	15.4979	0.521214	-0.409273	1.063	0.521172	-0.409327	6.88343	0.41612	-0.272039	10.9996	3.25025	-1.87724	12.864	5.13635	-4.71742	-12.2512	-3.16372	1.05026	-2.97418	18.2261	10.0529	49.0928	-3.68753	79.2685	42.3226	6.2656	4.69953	-32.7009	-6.32437	4.41729	3.80504	2.43851	18.5565	31.2457	-3.01666	80.4382	52.7682	6.56824	-5.17209	-17.0246	6.56764	11.211	37.1869	0.473821	-0.55588	37.1167	-16.6886
444	1.30858	-0.706384	15.5076	0.51855	-0.412374	1.06733	0.518507	-0.412428	6.88776	0.414328	-0.274534	11.0029	3.24706	-1.87491	12.8762	5.13194	-4.71141	-12.2282	-3.18448	1.04239	-2.92896	18.222	10.0695	49.0911	-3.67466	79.2923	42.3624	6.17565	4.73895	-32.6629	-6.327	4.41141	3.82211	2.43448	18.5671	31.2625	-3.02138	80.3876	52.7306	6.6527	-5.19052	-17.039	6.59869	11.2271	37.0909	0.483892	-0.548415	37.0238	-16.6707
446	1.30767	-0.714355	15.5287	0.517487	-0.415854	1.07672	0.517444	-0.415908	6.89715	0.413754	-0.277212	11.0099	3.23065	-1.8702	12.8813	5.10428	-4.69599	-12.2178	-3.2056	1.0044	-2.8462	18.2135	10.0658	49.0741	-3.67302	79.4117	42.4189	6.06896	4.74969	-32.6544	-6.31367	4.41819	3.89429	2.40175	18.5383	31.2343	-3.04734	80.4098	52.7003	6.69738	-5.22615	-17.0374	6.66326	11.2142	37.004	0.50739	-0.503996	36.9209	-16.6601
448	1.30015	-0.714274	15.555	0.514148	-0.415298	1.08843	0.514105	-0.415351	6.90886	0.411216	-0.277025	11.0187	3.23139	-1.86696	12.8746	5.10669	-4.69065	-12.2301	-3.24162	0.963896	-2.76127	18.2297	10.0541	49.0709	-3.69081	79.4891	42.4576	6.00901	4.78238	-32.669	-6.27761	4.45315	3.93478	2.37161	18.5282	31.261	-3.07881	80.3933	52.6574	6.72075	-5.24946	-17.0229	6.74326	11.2321	36.9114	0.51432	-0.49099	36.8131	-16.647
450	1.28391	-0.707064	15.5831	0.507542	-0.410935	1.10088	0.507499	-0.410988	6.92131	0.405988	-0.274204	11.028	3.25145	-1.86507	12.8606	5.14331	-4.69596	-12.2574	-3.28634	0.928083	-2.68544	18.2632	10.0399	49.0755	-3.71498	79.5059	42.4824	5.99141	4.83914	-32.6961	-6.22461	4.51026	3.93374	2.35195	18.5386	31.3464	-3.11604	80.3395	52.6005	6.735	-5.26295	-17.0034	6.83336	11.286	36.8046	0.503063	-0.514669	36.6976	-16.6306
452	1.26241	-0.700895	15.6027	0.498561	-0.406591	1.10957	0.498519	-0.406643	6.93	0.398989	-0.271547	11.0345	3.26922	-1.86065	12.8681	5.17755	-4.69491	-12.2446	-3.29632	0.89885	-2.63233	18.2535	10.0378	49.0234	-3.67866	79.5047	42.543	5.95267	4.88535	-32.7048	-6.18404	4.55236	3.91907	2.34673	18.5217	31.4257	-3.18339	80.3529	52.5343	6.77553	-5.30064	-17.0081	6.92361	11.3437	36.6552	0.493423	-0.534716	36.5609	-16.6169
454	1.22798	-0.705916	15.6244	0.483026	-0.406141	1.11922	0.482984	-0.406191	6.93965	0.387344	-0.272227	11.0418	3.29082	-1.85769	12.8608	5.21762	-4.69866	-12.2594	-3.3234	0.866799	-2.56874	18.2353	10.0274	48.9967	-3.66095	79.5548	42.579	5.87246	4.90366	-32.6924	-6.15187	4.57988	3.9789	2.3447	18.5147	31.4246	-3.22386	80.3938	52.4814	6.82427	-5.36257	-17.0283	7.03061	11.3775	36.5104	0.493165	-0.521298	36.4139	-16.6156
456	1.18136	-0.722785	15.6505	0.461205	-0.409935	1.13084	0.461163	-0.409983	6.95127	0.371275	-0.276487	11.0505	3.3152	-1.85765	12.8355	5.2609	-4.70955	-12.3081	-3.37294	0.83344	-2.48661	18.2166	10.0118	48.996	-3.66601	79.6597	42.5885	5.7592	4.89472	-32.6633	-6.12239	4.59685	4.10221	2.34341	18.5139	31.3556	-3.23875	80.4406	52.4463	6.88308	-5.43546	-17.0578	7.15649	11.3875	36.3781	0.497624	-0.48049	36.2613	-16.6185
458	1.13246	-0.742799	15.681	0.438128	-0.414933	1.14441	0.438085	-0.414979	6.96484	0.354343	-0.28173	11.0606	3.33633	-1.86326	12.8101	5.29602	-4.72938	-12.3566	-3.41985	0.814685	-2.386	18.2033	10.0262	48.9507	-3.63584	79.7529	42.6177	5.68567	4.88443	-32.6429	-6.07115	4.62501	4.15498	2.34665	18.4756	31.3481	-3.28539	80.4335	52.4277	6.98031	-5.46518	-17.0768	7.29614	11.4153	36.2477	0.473255	-0.475916	36.1142	-16.5838
460	1.07868	-0.76633	15.7101	0.412636	-0.42108	1.15736	0.412592	-0.421122	6.97779	0.335681	-0.287985	11.0703	3.35029	-1.86893	12.7942	5.31846	-4.74601	-12.3871	-3.46061	0.802204	-2.27526	18.1839	10.0349	48.8707	-3.59313	79.8683	42.657	5.57256	4.86497	-32.618	-6.01506	4.65252	4.1461	2.34154	18.3956	31.4131	-3.37178	80.4173	52.3865	7.05533	-5.45707	-17.0873	7.4507	11.4029	36.0979	0.461616	-0.468125	35.9479	-16.5244
462	1.02604	-0.782663	15.7376	0.388209	-0.424149	1.16957	0.388165	-0.424189	6.99001	0.317615	-0.29187	11.0794	3.35629	-1.87318	12.7865	5.32734	-4.75649	-12.4019	-3.49447	0.788409	-2.16529	18.1617	10.0306	48.7633	-3.55843	79.9968	42.7094	5.41321	4.84338	-32.5932	-5.96262	4.67244	4.10578	2.32694	18.2884	31.51	-3.48848	80.4	52.3259	7.10419	-5.42168	-17.0907	7.58575	11.3626	35.9244	0.463513	-0.4586	35.7813	-16.4466
464	1.00069	-0.749394	15.7667	0.379665	-0.407619	1.18242	0.379623	-0.407658	7.00285	0.310151	-0.280078	11.0891	3.35517	-1.87496	12.7729	5.3241	-4.7598	-12.4272	-3.52457	0.755972	-2.09436	18.1585	10.0188	48.6549	-3.59418	80.0887	42.7845	5.25429	4.84648	-32.6085	-5.93234	4.66421	4.1563	2.30989	18.2163	31.4523	-3.5846	80.3705	52.2954	7.17045	-5.39569	-17.0911	7.55582	11.3931	35.7316	0.443824	-0.48603	35.7207	-16.3618
466	0.979981	-0.696574	15.8081	0.374679	-0.382902	1.20065	0.37464	-0.382941	7.02108	0.304815	-0.26194	11.1027	3.35456	-1.88074	12.7392	5.31948	-4.77137	-12.4898	-3.55969	0.675387	-2.01423	18.1682	10.0015	48.5452	-3.68065	80.1029	42.9132	5.07301	4.88969	-32.5723	-5.92052	4.65699	4.29318	2.29679	18.1862	31.2911	-3.66069	80.3637	52.302	7.24701	-5.40774	-17.0969	7.50052	11.4674	35.5314	0.4224	-0.523705	35.6675	-16.3032
468	0.95938	-0.634602	15.8627	0.370456	-0.354204	1.22477	0.370419	-0.354243	7.0452	0.299789	-0.240781	11.1208	3.35639	-1.88969	12.6859	5.31726	-4.79048	-12.5891	-3.59746	0.559901	-1.92638	18.1946	9.96744	48.4438	-3.81386	80.0406	43.0951	4.88275	4.96884	-32.473	-5.91928	4.65231	4.48378	2.28886	18.192	31.0766	-3.72496	80.3953	52.3469	7.32835	-5.46302	-17.1157	7.44721	11.6025	35.3307	0.391758	-0.581267	35.6004	-16.2726
470	0.94514	-0.580191	15.9248	0.368426	-0.329337	1.25226	0.368392	-0.329374	7.07269	0.296651	-0.222343	11.1414	3.35782	-1.89072	12.629	5.31738	-4.79519	-12.6951	-3.61841	0.497278	-1.87455	18.2598	9.85847	48.3856	-4.00459	79.9622	43.2985	4.73088	5.06255	-32.3495	-5.90416	4.62622	4.5776	2.28667	18.1862	30.9875	-3.82195	80.5074	52.4227	7.3928	-5.55148	-17.1734	7.3783	11.8832	35.1363	0.301001	-0.728204	35.5138	-16.2354
472	0.913164	-0.515907	15.9835	0.359424	-0.298724	1.27818	0.359394	-0.298761	7.09861	0.287935	-0.200061	11.1608	3.37265	-1.89544	12.5811	5.3406	-4.81179	-12.7852	-3.63739	0.441336	-1.88768	18.3302	9.77141	48.343	-4.15279	79.8191	43.5013	4.72748	5.09945	-32.232	-5.84946	4.60202	4.68416	2.25948	18.222	30.9011	-3.89635	80.6114	52.5111	7.44737	-5.6408	-17.2185	7.28695	12.243	34.9777	0.208056	-0.882464	35.4729	-16.2283
474	0.858782	-0.440825	16.0393	0.341477	-0.261582	1.30279	0.34145	-0.261617	7.12323	0.272113	-0.173475	11.1793	3.39852	-1.9061	12.5455	5.38182	-4.84322	-12.8532	-3.65176	0.376264	-1.9487	18.3982	9.71529	48.292	-4.25309	79.6264	43.7017	4.87583	5.06501	-32.1068	-5.75819	4.58412	4.83186	2.2204	18.3114	30.8041	-3.96686	80.6017	52.5955	7.51856	-5.7056	-17.2728	7.185	12.6379	34.8487	0.129746	-1.00776	35.4769	-16.2534
476	0.783904	-0.361948	16.1105	0.314851	-0.221158	1.33427	0.314828	-0.221191	7.1547	0.249594	-0.144998	11.2028	3.41684	-1.92479	12.5207	5.40647	-4.88567	-12.9008	-3.63591	0.262517	-1.94245	18.4484	9.6302	48.1533	-4.38842	79.5212	43.9269	5.04078	5.00267	-31.9764	-5.65915	4.58218	5.0602	2.24507	18.4754	30.7503	-4.12228	80.1941	52.6136	7.72661	-5.69682	-17.4999	7.13378	12.966	34.6944	0.0795801	-1.02874	35.4557	-16.2938
478	0.717441	-0.305928	16.1672	0.290129	-0.191385	1.35934	0.290109	-0.191415	7.17978	0.229189	-0.12435	11.2216	3.40397	-1.92352	12.5035	5.38305	-4.87875	-12.9318	-3.61684	0.19948	-1.98958	18.579	9.56076	48.0241	-4.51743	79.2422	44.1387	5.36938	4.80395	-31.2941	-5.62627	4.5043	5.21856	2.34647	18.5592	30.7018	-4.52801	79.2873	52.715	7.85794	-5.54593	-17.6497	7.06502	13.2093	34.5392	0.048582	-1.05134	35.4353	-16.3129
480	0.665623	-0.271153	16.2153	0.270149	-0.172069	1.38066	0.270131	-0.172097	7.20109	0.213005	-0.111211	11.2376	3.36574	-1.90564	12.4769	5.32018	-4.83158	-12.9785	-3.59523	0.181183	-2.08958	18.8313	9.46841	47.9007	-4.71206	78.6685	44.3297	5.95903	4.37251	-30.0556	-5.66669	4.35131	5.30856	2.51325	18.5395	30.6143	-5.17939	77.9764	52.9341	7.98669	-5.3134	-17.7153	6.98689	13.3751	34.3802	0.0278827	-1.09811	35.4096	-16.3045
482	0.621651	-0.212506	16.3119	0.255499	-0.142967	1.4235	0.255484	-0.142994	7.24393	0.200173	-0.0904224	11.2697	3.35805	-1.91824	12.3727	5.29732	-4.85536	-13.1719	-3.54421	0.0758734	-2.14025	19.2741	9.16564	47.6843	-5.33707	77.4318	44.5576	7.27555	3.277	-28.6977	-5.71469	4.23243	5.47625	2.66489	18.4601	30.3618	-5.93525	76.7571	53.2437	8.58595	-5.28578	-17.9486	6.99212	13.5147	34.1762	-0.00645566	-1.16185	35.341	-16.2811
484	0.580467	-0.200538	16.4051	0.238349	-0.134535	1.46494	0.238335	-0.13456	7.28537	0.186804	-0.0852396	11.3008	3.33276	-1.91758	12.2571	5.24762	-4.84819	-13.3852	-3.51647	-0.00811623	-2.12718	19.7904	8.73874	47.388	-5.85533	76.7545	44.4898	7.63449	2.68455	-27.8909	-5.86198	4.0605	5.76902	2.88462	18.4906	29.9111	-6.49372	75.5621	53.5752	9.67209	-5.49329	-17.8895	7.06359	13.6913	34.0181	-0.0643629	-1.20953	35.2283	-16.2666
486	0.552622	-0.259532	16.4809	0.221352	-0.158243	1.4987	0.221336	-0.158266	7.31913	0.175617	-0.104066	11.3261	3.27047	-1.88371	12.1443	5.14476	-4.7652	-13.5905	-3.49838	-0.0504575	-2.07638	20.3641	8.20969	46.9824	-6.3738	76.468	44.2092	7.27675	2.44804	-27.4598	-6.10277	3.81141	6.09307	3.19412	18.5772	29.3285	-6.83515	74.5863	53.9352	11.0386	-5.9361	-17.5794	7.16459	13.9061	33.93	-0.139427	-1.24561	35.0984	-16.264
488	0.586754	-0.432375	16.5211	0.222359	-0.236803	1.5168	0.222335	-0.236827	7.33724	0.181409	-0.162732	11.3397	3.12801	-1.77114	12.0385	4.92984	-4.50566	-13.7769	-3.36499	-0.0643789	-2.11637	21.06	7.61263	46.3346	-7.94694	74.2663	44.3794	9.08383	0.874296	-25.5651	-6.32005	3.45829	5.9349	3.56164	18.319	28.9913	-7.14454	74.8435	54.3819	11.8369	-6.69186	-17.6749	7.16457	14.1059	33.9197	-0.194753	-1.32854	35.0621	-16.2604
490	0.647518	-0.592235	16.5936	0.236014	-0.311856	1.54931	0.235983	-0.311878	7.36974	0.196418	-0.217964	11.3641	2.988	-1.64379	11.8809	4.72422	-4.22193	-14.0602	-3.29853	-0.0761568	-2.21382	21.7886	6.83359	45.6023	-9.61186	73.5165	44.9617	10.6227	-0.226191	-24.7836	-6.65067	3.09894	5.97561	4.17458	17.9511	28.3026	-7.81963	74.2327	55.2297	12.3352	-7.1084	-17.861	7.06336	14.2153	33.9472	-0.239007	-1.39544	35.0906	-16.2396
492	0.724541	-0.727453	16.6953	0.258679	-0.377484	1.59483	0.25864	-0.377511	7.41526	0.217543	-0.265593	11.3982	2.85899	-1.51607	11.6844	4.53814	-3.94312	-14.4168	-3.30514	-0.0723213	-2.35644	22.4599	5.95221	44.8595	-11.1059	74.3861	45.8332	11.5489	-0.783997	-25.4332	-7.08134	2.74616	6.25781	5.0005	17.4976	27.2679	-8.89375	72.4381	56.4603	12.6362	-7.21774	-18.0323	6.90927	14.225	33.9893	-0.267075	-1.43318	35.1459	-16.2126
494	0.814492	-0.941303	16.7345	0.280707	-0.478552	1.61278	0.280658	-0.478581	7.43322	0.240472	-0.339739	11.4118	2.67567	-1.37161	11.559	4.26367	-3.60819	-14.6384	-3.21741	0.0438302	-2.52761	22.8441	5.40804	44.2569	-12.4698	74.4419	46.6147	12.7379	-1.61658	-26.033	-7.47912	2.32264	6.31077	5.77268	16.8915	26.4169	-10.1234	70.098	57.6844	12.929	-7.91974	-18.0822	6.92349	14.1706	33.9931	-0.250846	-1.44608	35.0849	-16.2497
496	0.880742	-1.07963	16.8036	0.29836	-0.544656	1.6439	0.298304	-0.544687	7.46433	0.257874	-0.388039	11.4351	2.56372	-1.28354	11.4596	4.0957	-3.40441	-14.8165	-3.21322	0.124607	-2.59777	23.0627	5.05868	43.7957	-13.3639	74.1494	47.3368	13.7063	-2.18844	-26.5069	-7.76611	2.08853	6.21583	6.27048	16.2807	25.9271	-11.0702	68.4327	58.6561	13.3847	-8.43529	-18.087	6.93444	14.1407	34.004	-0.231436	-1.44752	35.0237	-16.2721
498	0.919971	-1.12204	16.9056	0.311842	-0.5666	1.6894	0.311783	-0.566632	7.50983	0.269316	-0.403607	11.4692	2.53393	-1.25936	11.3874	4.0502	-3.35019	-14.949	-3.28694	0.148546	-2.58905	23.1326	4.85915	43.4769	-13.7324	73.6552	47.9937	14.3984	-2.4443	-26.8001	-7.9518	2.06058	6.04813	6.46081	15.7829	25.7629	-11.5955	67.7135	59.3019	13.9507	-8.65153	-18.0605	6.93348	14.1575	34.0154	-0.218257	-1.4477	34.9759	-16.2758
500	0.962502	-1.13519	16.9647	0.329251	-0.575931	1.71578	0.329191	-0.575965	7.53621	0.282902	-0.409487	11.489	2.50644	-1.25599	11.3771	4.00168	-3.3327	-14.9668	-3.23523	0.171901	-2.74447	23.0122	4.71156	43.2882	-13.696	73.4175	48.5884	14.9984	-2.64189	-27.0648	-8.20569	2.0214	6.17042	6.45323	15.6783	25.4236	-11.6117	67.6613	59.7263	14.266	-8.80595	-17.9446	7.05004	14.2112	33.9558	-0.205661	-1.47165	34.89	-16.3251
502	0.984653	-1.11138	17.0245	0.340744	-0.567412	1.7423	0.340686	-0.567448	7.56273	0.290928	-0.402403	11.5089	2.50901	-1.25708	11.3944	4.00629	-3.33526	-14.9348	-3.213	0.148854	-2.85342	22.7903	4.67086	43.1467	-13.3967	73.2188	49.1391	15.3454	-2.64424	-27.2159	-8.30086	2.14746	5.94265	6.39659	15.7947	25.582	-11.3726	67.6993	60.0541	14.133	-8.83431	-17.9172	7.12494	14.2708	33.8972	-0.214596	-1.51384	34.8169	-16.3448
504	0.98486	-1.06436	17.0857	0.344518	-0.546938	1.7694	0.344462	-0.546973	7.58983	0.29242	-0.386875	11.5293	2.53689	-1.25362	11.4349	4.05917	-3.33965	-14.8609	-3.24051	0.0831413	-2.89272	22.5318	4.71476	43.0328	-12.9865	73.007	49.6232	15.4963	-2.49892	-27.2772	-8.24543	2.38785	5.44047	6.36786	16.0306	26.1319	-11.0484	67.692	60.3298	13.5892	-8.76087	-17.9935	7.13728	14.3137	33.8558	-0.240192	-1.55494	34.7659	-16.3287
506	0.974605	-1.04304	17.1175	0.341689	-0.536817	1.78345	0.341634	-0.536852	7.60388	0.289648	-0.379499	11.5398	2.55834	-1.23418	11.5096	4.10803	-3.31132	-14.7228	-3.27338	0.0220235	-2.95524	22.3898	4.73718	42.9659	-12.8678	72.6901	49.9322	15.8332	-2.48111	-27.4028	-8.30127	2.38745	5.63595	6.5123	16.1538	25.9778	-11.0467	67.7559	60.5908	12.9968	-8.71188	-18.0734	7.14968	14.2771	33.8397	-0.240206	-1.51204	34.7327	-16.3191
508	0.968213	-1.0411	17.1335	0.339007	-0.535473	1.79056	0.338952	-0.535508	7.61099	0.287552	-0.37867	11.5451	2.56483	-1.21319	11.628	4.13153	-3.27246	-14.5028	-3.2641	-0.0287543	-3.02036	22.3194	4.66783	42.9229	-12.9534	72.5147	50.1338	16.0735	-2.60525	-27.5649	-8.36838	2.32284	5.76947	6.62746	16.1304	25.8792	-11.2063	67.929	60.7538	12.5137	-8.67492	-18.1056	7.18315	14.236	33.7867	-0.241664	-1.47794	34.6725	-16.3169
510	0.967662	-1.05214	17.1347	0.337858	-0.540269	1.79113	0.337802	-0.540304	7.61156	0.286999	-0.382329	11.5456	2.55597	-1.19608	11.7909	4.12667	-3.23275	-14.1995	-3.21309	-0.0657803	-3.08842	22.3062	4.52546	42.9086	-13.1866	72.4746	50.2377	16.1982	-2.80946	-27.739	-8.41619	2.24587	5.69132	6.66527	15.999	25.9773	-11.4412	68.1518	60.8101	12.2051	-8.63799	-18.0919	7.23166	14.2095	33.696	-0.252687	-1.47465	34.591	-16.3151
512	0.96585	-1.05142	17.1128	0.337179	-0.539762	1.78137	0.337123	-0.539796	7.6018	0.286467	-0.381986	11.5382	2.54174	-1.18901	12.003	4.109	-3.20749	-13.8046	-3.1732	-0.0823508	-3.16803	22.3198	4.47095	42.9748	-13.3754	72.3021	50.2055	16.3684	-2.7723	-27.8034	-8.39019	2.22254	5.44163	6.62717	15.9792	26.2261	-11.5339	68.1156	60.7939	12.1227	-8.52671	-18.1064	7.23786	14.2053	33.6272	-0.286762	-1.50594	34.5617	-16.2761
514	0.949237	-1.03785	17.0817	0.331086	-0.532401	1.76748	0.331031	-0.532435	7.58791	0.281453	-0.376863	11.5278	2.54001	-1.1964	12.1942	4.10744	-3.21427	-13.4492	-3.16166	-0.124404	-3.26016	22.3493	4.47249	43.0478	-13.5545	72.0899	50.1835	16.5355	-2.73051	-27.9503	-8.31968	2.25323	5.2028	6.53171	16.0289	26.417	-11.4612	68.1074	60.7766	12.0426	-8.47668	-18.1269	7.23983	14.2062	33.5603	-0.313078	-1.54714	34.5276	-16.2383
516	0.921867	-1.0165	17.0523	0.320909	-0.520756	1.75435	0.320856	-0.520789	7.57478	0.273114	-0.3688	11.518	2.54744	-1.21328	12.3321	4.11731	-3.2437	-13.1934	-3.17204	-0.191919	-3.36329	22.4009	4.51155	43.101	-13.736	71.8752	50.2134	16.7401	-2.79592	-28.2125	-8.24203	2.31011	5.0574	6.41347	16.1173	26.4913	-11.2794	68.1715	60.7745	11.9299	-8.49494	-18.1462	7.24493	14.2066	33.494	-0.327712	-1.58421	34.4798	-16.2117
518	0.915477	-1.01745	17.0523	0.318031	-0.52065	1.75435	0.317978	-0.520683	7.57478	0.270956	-0.368904	11.518	2.52575	-1.21346	12.3655	4.07876	-3.23403	-13.1303	-3.14686	-0.23432	-3.4675	22.5032	4.54198	43.1136	-14.0032	71.6995	50.354	17.0334	-3.07048	-28.5916	-8.28903	2.26589	5.12588	6.39363	16.1187	26.4507	-11.2788	68.2263	60.7707	11.8774	-8.47688	-18.142	7.24953	14.2051	33.4353	-0.346442	-1.58541	34.4325	-16.2003
520	0.911975	-0.999712	17.0739	0.317895	-0.512631	1.76389	0.317842	-0.512663	7.58432	0.270335	-0.362924	11.5251	2.51517	-1.21919	12.3231	4.05623	-3.24135	-13.2088	-3.14354	-0.286468	-3.59226	22.7181	4.45912	43.025	-14.1101	71.9431	50.3192	18.0738	-4.23915	-28.6682	-8.35825	2.2072	5.39086	6.37977	16.1663	26.2576	-11.279	68.2973	60.7559	11.8547	-8.46298	-18.1655	7.2586	14.1766	33.3793	-0.357628	-1.57617	34.3741	-16.2019
522	0.910501	-0.954599	17.1158	0.320842	-0.492814	1.78241	0.320791	-0.492848	7.60285	0.27126	-0.347934	11.539	2.52148	-1.23545	12.2183	4.05841	-3.27659	-13.404	-3.16285	-0.362241	-3.72041	23.0542	4.29685	42.8362	-13.9844	72.2649	49.9633	20.1598	-6.47197	-28.7355	-8.42814	2.17479	5.75463	6.3662	16.2871	25.9945	-11.2481	68.3578	60.7484	11.8561	-8.45766	-18.2231	7.274	14.1333	33.3345	-0.36844	-1.56928	34.3119	-16.2085
524	0.920705	-0.88639	17.1785	0.330763	-0.463873	1.8101	0.330715	-0.463907	7.63053	0.276812	-0.325684	11.5598	2.53334	-1.26302	12.0775	4.06503	-3.33573	-13.6666	-3.15779	-0.493122	-3.78253	23.4861	4.39647	42.6112	-13.6723	70.743	49.1362	23.9676	-10.1322	-30.1914	-8.49234	2.26355	5.83451	6.40684	16.4783	26.0072	-11.1877	68.2562	60.8507	11.8978	-8.45356	-18.2894	7.29803	14.1566	33.3434	-0.423018	-1.59646	34.2906	-16.1868
526	0.943925	-0.801112	17.2506	0.347788	-0.428542	1.84198	0.347743	-0.428578	7.66241	0.287267	-0.298209	11.5837	2.53668	-1.29362	11.9194	4.05438	-3.39731	-13.9608	-3.13476	-0.629042	-3.71303	23.9729	4.10871	42.3986	-13.048	69.2825	47.1912	27.1737	-12.969	-32.494	-8.59561	2.39382	5.75395	6.46932	16.6425	26.2844	-11.2154	68.2579	60.8914	11.8546	-8.44664	-18.3755	7.32952	14.1616	33.3526	-0.459738	-1.61833	34.2555	-16.1674
528	0.98133	-0.696618	17.3328	0.372617	-0.38599	1.87828	0.372578	-0.386029	7.69871	0.303099	-0.264845	11.6109	2.52896	-1.32897	11.7489	4.02129	-3.46318	-14.2778	-3.08537	-0.75833	-3.52206	24.5184	3.39254	42.2735	-12.1066	68.3094	43.9178	29.2059	-14.7528	-35.248	-8.77227	2.52148	5.7094	6.57387	16.8109	26.6403	-11.338	68.3432	60.8658	11.7148	-8.42146	-18.4703	7.36512	14.153	33.3569	-0.481262	-1.63864	34.2057	-16.1539
530	1.0356	-0.55657	17.4353	0.407775	-0.329312	1.92353	0.407741	-0.329353	7.74396	0.325756	-0.220269	11.6449	2.51732	-1.38455	11.5632	3.97203	-3.56437	-14.6228	-2.97661	-0.899045	-3.32257	25.2004	2.63844	42.4994	-11.0456	67.6436	39.1569	30.0742	-17.0107	-37.4963	-9.17781	2.5208	6.5482	6.88124	17.222	26.1657	-11.4636	68.1599	60.9176	11.5537	-8.3073	-18.5242	7.39111	14.2418	33.3847	-0.565051	-1.72123	34.1896	-16.1309
532	1.099	-0.3963	17.5788	0.448618	-0.26466	1.98691	0.44859	-0.264709	7.80735	0.352159	-0.169399	11.6924	2.49813	-1.45165	11.3364	3.90284	-3.6842	-15.0439	-2.84997	-0.962704	-3.11416	25.9772	2.22835	42.8671	-9.44302	67.9056	33.6044	29.4397	-17.8787	-39.2492	-9.36799	2.55129	6.94335	7.01327	17.6917	26.1815	-11.5745	67.9616	61.0097	11.4189	-8.24079	-18.5645	7.42438	14.2946	33.4344	-0.628231	-1.76127	34.1747	-16.1138
534	1.16854	-0.218246	17.7555	0.493699	-0.192857	2.06493	0.493679	-0.192908	7.88536	0.38129	-0.112924	11.7509	2.47405	-1.53149	11.0713	3.81788	-3.8258	-15.5358	-2.72399	-0.930094	-2.90726	26.8373	2.26244	43.2986	-7.33871	68.9374	27.6301	27.1263	-17.0998	-40.2401	-9.33401	2.63437	6.86925	6.962	18.1487	26.6947	-11.6997	67.7997	61.132	11.3168	-8.235	-18.5951	7.46235	14.2952	33.5067	-0.653387	-1.7498	34.1607	-16.1066
536	1.23737	-0.0153821	17.9129	0.540681	-0.110149	2.13425	0.540671	-0.110205	7.95468	0.411175	-0.0481817	11.8029	2.46373	-1.63637	10.8059	3.74642	-4.01825	-16.0289	-2.63957	-0.810843	-2.71416	27.8121	2.68576	43.6659	-5.55369	69.9579	21.6186	22.272	-15.9386	-39.6195	-9.68188	2.69439	7.60759	7.26082	18.5269	26.381	-12.0046	67.6517	61.2631	11.2058	-8.20414	-18.618	7.47695	14.2974	33.5937	-0.640711	-1.7522	34.1638	-16.1117
538	1.33257	0.190883	18.0627	0.599629	-0.0282027	2.20009	0.599625	-0.0282627	8.02052	0.450067	0.0167444	11.8522	2.43146	-1.75536	10.5321	3.6282	-4.22649	-16.5364	-2.52388	-0.643786	-2.58768	28.6851	3.29478	43.9659	-3.78774	71.2038	16.029	15.9859	-13.3604	-37.2647	-9.09522	2.64933	7.92882	6.60686	18.577	26.4213	-12.3049	67.556	61.4061	11.1171	-8.20297	-18.5948	7.49447	14.3241	33.7489	-0.642721	-1.75084	34.2368	-16.1208
540	1.45283	0.40124	18.214	0.670017	0.0533361	2.26646	0.670022	0.053267	8.08689	0.497563	0.0820693	11.9019	2.37414	-1.8861	10.2438	3.45836	-4.44474	-17.0691	-2.39897	-0.449752	-2.5165	29.3836	3.97514	44.1783	-1.93171	72.699	11.0298	9.01376	-9.99114	-33.6356	-7.78488	2.53312	7.77543	5.21133	18.4122	26.8798	-12.5501	67.4946	61.5969	11.0603	-8.22539	-18.5342	7.52197	14.3794	33.9657	-0.66879	-1.74853	34.3653	-16.1349
542	1.56432	0.637755	18.3914	0.738937	0.146887	2.34419	0.738954	0.146815	8.16462	0.543231	0.156265	11.9601	2.31261	-2.02997	9.92429	3.27311	-4.68477	-17.6591	-2.42233	-0.24938	-2.39496	29.8394	4.54742	44.2522	0.237069	74.5762	6.67119	2.86492	-8.12011	-29.3731	-8.08322	2.6086	8.07973	5.36778	18.8631	26.8609	-12.7108	67.3453	61.9852	11.0473	-8.19052	-18.505	7.56468	14.4494	34.1601	-0.702238	-1.76872	34.4298	-16.1681
544	1.68594	0.905704	18.628	0.815211	0.252984	2.44804	0.815235	0.252891	8.26848	0.593645	0.240227	12.0379	2.25122	-2.19353	9.55188	3.07619	-4.96056	-18.3466	-2.50096	-0.114104	-2.26392	30.1636	4.95614	44.2525	2.29887	75.9863	2.99069	-1.83288	-7.00223	-25.3459	-7.86648	2.81633	7.87632	5.09017	19.1546	27.3811	-12.8092	67.2241	62.453	11.0523	-8.20982	-18.5078	7.61439	14.526	34.3845	-0.732948	-1.77775	34.5114	-16.202
546	1.81892	1.1944	18.9128	0.898605	0.366842	2.57297	0.898643	0.366749	8.3934	0.648959	0.33042	12.1314	2.1885	-2.36838	9.13529	2.86859	-5.25583	-19.1154	-2.61651	-0.0534227	-2.13741	30.4001	5.19543	44.1778	4.0443	76.7023	0.0105268	-4.99509	-6.50205	-21.9034	-7.00618	3.12189	7.23775	4.28282	19.1882	28.3659	-12.8752	67.1367	62.9895	11.0588	-8.29246	-18.5379	7.66884	14.6091	34.6385	-0.760798	-1.77501	34.6175	-16.2296
548	1.95821	1.45555	19.1626	0.982621	0.468047	2.68229	0.982669	0.467945	8.50272	0.705559	0.411171	12.2132	2.1143	-2.51715	8.73002	2.65097	-5.49734	-19.8621	-2.77916	-0.0146378	-2.03823	30.6237	5.3377	43.9367	5.22821	76.5099	-2.1528	-6.7817	-6.85579	-18.8939	-6.9963	3.55257	7.22707	4.38868	19.327	28.6057	-13.0022	66.9984	63.6659	11.0255	-8.37328	-18.5639	7.7302	14.7079	34.8774	-0.801616	-1.79184	34.7087	-16.2363
550	2.09027	1.69997	19.4043	1.06226	0.562409	2.78793	1.06232	0.562298	8.60836	0.759348	0.486513	12.2922	2.03195	-2.65114	8.3355	2.42462	-5.70696	-20.588	-2.93551	-0.0880364	-1.99967	30.7229	5.3295	43.6678	6.00118	76.2134	-3.51726	-8.03282	-7.42704	-16.5315	-6.95999	3.79218	7.47757	4.42788	19.4966	28.5761	-13.1865	66.845	64.3826	10.9901	-8.44687	-18.6021	7.78262	14.8251	35.1209	-0.830277	-1.80738	34.8076	-16.262
552	2.21355	1.91727	19.6438	1.13592	0.645511	2.89263	1.13598	0.645394	8.71306	0.809397	0.553046	12.3705	1.94335	-2.76498	7.9588	2.1961	-5.87582	-21.2802	-3.07714	-0.243265	-2.01832	30.7023	5.2163	43.4508	6.46198	76.0113	-4.1908	-8.93029	-8.03852	-14.7714	-6.81346	3.80724	7.74606	4.3053	19.7057	28.5358	-13.4102	66.6845	65.1329	10.9583	-8.5107	-18.6556	7.82009	14.9607	35.3745	-0.844521	-1.81379	34.9199	-16.309
554	2.33864	2.06213	19.8945	1.20426	0.696547	3.00253	1.20433	0.696423	8.82296	0.857486	0.59524	12.4527	1.85079	-2.83015	7.6107	1.98384	-5.95385	-21.9198	-3.21936	-0.272864	-2.05177	30.6917	5.19358	43.4629	6.73764	75.7556	-4.59671	-9.16465	-8.56659	-13.2192	-6.92907	3.79851	7.24089	4.46807	20.0291	29.2409	-13.5897	66.5329	65.9937	10.9131	-8.57671	-18.7206	7.83503	15.116	35.6518	-0.860154	-1.79951	35.0531	-16.3458
556	2.45574	2.16861	20.1225	1.26576	0.731481	3.10245	1.26584	0.731353	8.92288	0.901469	0.624972	12.5275	1.76755	-2.86752	7.32625	1.80409	-5.98468	-22.4423	-3.34522	-0.266173	-2.07549	30.6328	5.19857	43.5044	6.91328	75.6692	-4.76345	-9.07364	-8.89171	-12.0611	-7.1038	3.89493	6.59976	4.76243	20.2442	29.9992	-13.747	66.3404	66.8864	10.9014	-8.60779	-18.8206	7.83934	15.2616	35.9186	-0.868044	-1.75692	35.1825	-16.3892
558	2.56312	2.24926	20.3201	1.32068	0.756039	3.18904	1.32076	0.755903	9.00947	0.941156	0.646542	12.5924	1.69923	-2.88455	7.1123	1.66385	-5.98481	-22.8352	-3.45123	-0.23683	-2.0815	30.5236	5.24429	43.5337	7.03944	75.7772	-4.74093	-8.9289	-8.9418	-11.3649	-7.27263	4.08089	6.03924	5.10876	20.3216	30.5951	-13.8896	66.1078	67.7772	10.9178	-8.59978	-18.9464	7.83655	15.3898	36.1723	-0.871343	-1.69969	35.3071	-16.4339
560	2.66244	2.32149	20.4895	1.37126	0.777709	3.26313	1.37134	0.777568	9.08356	0.977764	0.665702	12.6479	1.64996	-2.88825	6.95928	1.56693	-5.96923	-23.1164	-3.54716	-0.178473	-2.06213	30.3893	5.42981	43.5563	7.14362	75.8267	-4.57026	-9.42014	-8.62428	-11.2364	-7.35152	4.13106	5.88068	5.2889	20.349	30.7654	-14.0331	65.8929	68.616	10.8966	-8.57698	-19.0369	7.82527	15.5015	36.4409	-0.892095	-1.69514	35.4568	-16.4389
562	2.75372	2.38783	20.6487	1.4178	0.797517	3.33274	1.41788	0.797372	9.15317	1.01146	0.68322	12.7	1.62282	-2.89069	6.85235	1.51235	-5.9615	-23.3133	-3.59125	-0.0787262	-2.08095	30.2661	5.61153	43.6897	7.44131	76.7636	-4.46138	-10.3644	-7.6702	-11.6884	-7.41754	4.13562	5.77286	5.40731	20.3846	30.9164	-14.1946	65.6367	69.3815	10.857	-8.51705	-19.126	7.83007	15.6026	36.6865	-0.907366	-1.68571	35.5732	-16.4682
564	2.83307	2.4624	20.8046	1.45988	0.821945	3.40091	1.45996	0.821795	9.22134	1.04155	0.703911	12.751	1.6257	-2.90265	6.77841	1.50839	-5.98497	-23.4505	-3.5747	0.0627723	-2.14505	30.1604	5.79563	43.8599	7.92605	78.3361	-4.38966	-11.6728	-6.34421	-12.7123	-7.47305	4.13192	5.65428	5.49279	20.453	31.1215	-14.3714	65.3312	70.0834	10.7918	-8.42353	-19.207	7.83892	15.6926	36.9098	-0.913057	-1.66984	35.6609	-16.5206
566	2.88514	2.6033	20.9675	1.49609	0.87772	3.47199	1.49618	0.877562	9.29242	1.06534	0.747666	12.8041	1.68621	-2.95793	6.70449	1.58659	-6.114	-23.5897	-3.496	0.248515	-2.20714	30.0644	6.16773	43.583	8.32416	78.4899	-3.96054	-13.11	-6.13908	-14.3469	-7.45494	4.21329	5.61564	5.57829	20.5788	31.2701	-14.532	64.9772	70.7973	10.6567	-8.32523	-19.2227	7.78354	15.7826	37.1488	-0.92534	-1.70783	35.7765	-16.5206
568	2.91489	2.72775	21.1168	1.52108	0.928388	3.53733	1.52118	0.928232	9.35776	1.08106	0.78694	12.8529	1.78872	-2.99923	6.64357	1.74716	-6.23842	-23.7077	-3.41851	0.40997	-2.34104	29.9321	6.47933	43.4661	8.80366	78.9012	-3.70138	-14.7842	-5.88688	-16.3621	-7.43411	4.25704	5.5443	5.6847	20.7321	31.4702	-14.6741	64.6971	71.4583	10.5137	-8.23929	-19.2283	7.66444	15.7601	37.3876	-0.873698	-1.69419	35.9829	-16.5554
570	2.92747	2.81825	21.2476	1.53546	0.96588	3.59478	1.53556	0.965722	9.41522	1.08964	0.815718	12.8959	1.90803	-3.01765	6.60198	1.94969	-6.33	-23.7916	-3.37175	0.529782	-2.51744	29.7813	6.66752	43.6123	9.30877	79.6338	-3.76057	-16.7623	-5.51526	-18.2541	-7.43695	4.24043	5.43221	5.81529	20.8758	31.7151	-14.8047	64.5213	72.0578	10.3717	-8.16737	-19.236	7.4901	15.5977	37.646	-0.752259	-1.56934	36.3538	-16.6091
572	2.93993	2.87992	21.3583	1.5471	0.990912	3.6435	1.54721	0.990753	9.46393	1.09692	0.835034	12.9323	1.96185	-3.03198	6.6	2.03891	-6.38194	-23.7983	-3.41305	0.609228	-2.53013	29.7474	6.71442	43.8918	9.47927	79.4458	-4.3025	-19.4746	-6.05486	-17.9929	-7.50674	4.17929	5.37306	5.96936	20.8774	31.8791	-14.9762	64.4435	72.6019	10.2118	-8.09437	-19.2407	7.28602	15.298	37.9983	-0.577712	-1.18547	37.088	-16.5981
574	2.94168	2.95038	21.4618	1.55486	1.02081	3.68902	1.55496	1.02065	9.50945	1.101	0.857757	12.9663	1.97199	-3.05509	6.60677	2.04618	-6.42815	-23.7858	-3.43306	0.668756	-2.61651	29.6817	6.61462	44.0544	9.63214	79.0648	-4.83938	-21.2467	-6.31061	-18.293	-7.56856	4.12928	5.23932	6.05856	20.8876	31.9963	-15.0498	64.4102	73.197	9.99602	-8.01507	-19.2686	7.1405	14.9288	38.4897	-0.538907	-0.710133	38.1853	-16.1423
576	2.92215	3.02406	21.5696	1.55367	1.05403	3.7367	1.55378	1.05387	9.55713	1.09819	0.882421	13.002	1.95117	-3.08159	6.60272	1.99589	-6.46547	-23.7914	-3.43622	0.722017	-2.76748	29.575	6.42176	44.0258	9.87886	78.9107	-5.18682	-21.7393	-6.04069	-19.5856	-7.60636	4.09198	5.04296	6.08107	20.9439	32.0926	-15.0053	64.4098	73.8389	9.72562	-7.93677	-19.3158	7.07946	14.4892	39.0784	-0.59693	-0.254884	39.4974	-15.314
578	2.84893	3.03999	21.7198	1.52401	1.06668	3.80408	1.52412	1.06652	9.62451	1.07538	0.889935	13.0525	1.93809	-3.07419	6.53023	1.97253	-6.44671	-23.9253	-3.55342	0.793563	-2.72467	29.5118	6.37249	43.7676	10.4568	80.2611	-5.0492	-21.143	-5.62659	-20.887	-7.62664	4.00751	4.96398	6.11277	21.0661	32.2439	-14.888	64.4562	74.4159	9.44038	-7.89986	-19.3418	7.1187	13.8616	39.5819	-0.443015	-0.149492	40.4535	-14.7502
580	2.73951	3.02026	21.8675	1.47524	1.06715	3.87091	1.47535	1.067	9.69134	1.03901	0.887198	13.1027	1.92332	-3.04417	6.47472	1.95801	-6.38648	-24.0281	-3.68568	0.925914	-2.62208	29.5813	6.26417	43.5159	10.8097	81.1627	-4.95737	-20.7112	-4.9126	-21.9728	-7.66693	3.92602	4.87847	6.18596	21.1767	32.4585	-14.7665	64.4943	74.8798	9.1662	-7.86313	-19.3438	7.1364	13.3503	39.8814	-0.158665	-0.0298711	41.0005	-14.4679
582	2.60319	2.9699	21.9867	1.41173	1.05699	3.92543	1.41184	1.05685	9.74586	0.992232	0.875652	13.1436	1.90363	-3.00188	6.47922	1.94359	-6.30113	-24.0196	-3.82115	1.1233	-2.49207	29.7776	5.97777	43.2508	10.8379	81.3212	-4.9931	-20.4047	-3.95089	-22.891	-7.70573	3.87711	4.69982	6.28243	21.2372	32.7606	-14.6606	64.5209	75.1988	8.9277	-7.82616	-19.3264	7.11851	13.0368	39.9655	0.195246	0.22368	41.187	-14.3563
584	2.45866	2.88948	22.0086	1.34129	1.03512	3.93693	1.34139	1.03498	9.75736	0.940882	0.855026	13.1524	1.86632	-2.97664	6.64498	1.89699	-6.23577	-23.7102	-3.99405	1.36178	-2.33306	29.9877	5.22193	42.6704	10.6889	81.2814	-5.07302	-18.626	-3.09329	-24.2311	-7.63043	3.94297	4.15488	6.30681	21.1789	33.2503	-14.5672	64.5783	75.2978	8.79458	-7.83454	-19.3144	7.15563	12.9397	39.9233	0.453994	0.826837	41.3392	-13.9468
586	2.3127	2.82229	22.0259	1.27141	1.0192	3.94628	1.27151	1.01907	9.76671	0.889589	0.838898	13.1595	1.84205	-2.98949	6.82808	1.85604	-6.24481	-23.3686	-4.235	1.60379	-2.27761	30.1695	4.20099	41.7976	10.6211	81.8801	-4.36924	-17.2281	-2.61011	-25.5779	-7.4264	4.00996	3.61884	6.18267	21.0149	33.7116	-14.502	64.6817	75.332	8.68197	-7.80688	-19.3132	7.17015	12.9854	39.8481	0.623912	1.07728	41.4147	-13.3678
588	2.18139	2.75274	22.0335	1.20765	1.00094	3.95112	1.20775	1.00082	9.77155	0.84301	0.821394	13.1633	1.82329	-3.01959	7.00438	1.81635	-6.28763	-23.0395	-4.51151	1.82599	-2.37868	30.2644	2.98834	40.6991	10.613	83.3736	-2.75038	-16.4916	-2.39604	-26.9008	-7.11162	4.028	3.12884	5.92321	20.7592	34.0942	-14.433	64.8218	75.3536	8.5751	-7.73777	-19.3263	7.13852	13.1351	39.7818	0.703958	0.906083	41.4181	-12.7345
590	2.11769	2.56057	21.9146	1.16147	0.9235	3.89962	1.16156	0.923375	9.72006	0.813043	0.760771	13.1249	1.74381	-2.95252	7.21872	1.71615	-6.1269	-22.6386	-4.63592	2.00979	-2.73711	30.1534	1.66538	39.6014	10.2489	85.9649	-0.442749	-15.703	-1.87435	-28.2293	-6.78398	3.89317	2.41339	5.65775	20.4583	34.4568	-14.2086	64.9533	75.4128	8.49051	-7.68929	-19.3509	7.05273	13.3384	39.7923	0.684282	0.699879	41.3413	-12.3984
592	2.08809	2.38734	21.7797	1.13193	0.851246	3.84062	1.13202	0.851134	9.66104	0.795205	0.705063	13.0809	1.65714	-2.88149	7.4323	1.60436	-5.95589	-22.239	-4.87104	1.95328	-3.07366	29.8442	0.530212	38.8054	10.1005	88.4427	1.56265	-15.0345	-1.54065	-29.6611	-6.45895	3.78338	1.94735	5.45815	20.1577	34.5283	-13.9524	65.0175	75.4722	8.45662	-7.62059	-19.4193	6.81447	13.4583	39.7166	0.783555	0.642889	41.2535	-12.2774
594	2.07352	2.2348	21.6386	1.11095	0.786642	3.77866	1.11103	0.786528	9.59909	0.783323	0.655572	13.0346	1.57627	-2.81444	7.64685	1.50058	-5.79517	-21.8378	-5.20528	1.72743	-3.31403	29.4172	-0.518842	38.0963	10.1478	90.4057	3.18341	-14.5907	-1.41018	-31.2354	-6.14986	3.71711	1.72818	5.32082	19.8498	34.3274	-13.6877	65.0327	75.5245	8.45707	-7.5208	-19.5181	6.48977	13.4781	39.574	0.987345	0.754735	41.1813	-12.2944
596	2.03583	1.96879	21.4165	1.06929	0.674931	3.68131	1.06937	0.674812	9.50175	0.75881	0.569646	12.9619	1.4811	-2.69869	7.90654	1.39529	-5.54022	-21.3534	-5.34295	1.92479	-3.44957	29.2112	-2.26101	36.1826	9.58846	91.1398	5.01772	-14.9922	-0.932121	-33.1181	-5.89238	3.58595	1.17494	5.13163	19.4426	34.2681	-13.3781	65.1421	75.6052	8.39014	-7.38193	-19.5633	6.45654	13.5008	39.6299	0.988969	0.880468	41.1742	-12.1232
598	1.92711	1.71119	21.2197	0.997659	0.573188	3.59556	0.997713	0.573091	9.41599	0.711286	0.489358	12.8979	1.51559	-2.5843	8.17756	1.52165	-5.34841	-20.8544	-5.38175	1.66448	-3.50305	28.5607	-4.03585	34.27	9.03142	93.278	7.09915	-14.2838	-1.16833	-34.3567	-5.72004	3.43135	1.18107	5.01238	19.02	33.8137	-13.1576	65.2717	75.505	8.32975	-7.20078	-19.5904	6.46476	13.4003	39.5845	1.03857	0.897906	41.0755	-12.1207
600	1.77053	1.47985	21.049	0.907769	0.486992	3.52143	0.907819	0.486899	9.34186	0.649235	0.419521	12.8425	1.65631	-2.4778	8.45152	1.83461	-5.21939	-20.3548	-5.3882	1.00794	-3.521	27.6043	-5.54728	32.6417	8.47651	96.3637	9.11203	-12.2493	-1.93434	-35.0457	-5.60153	3.2669	1.64008	4.9611	18.5568	33.0598	-13.0694	65.413	75.2347	8.29421	-7.00367	-19.6034	6.45359	13.1932	39.3942	1.1629	0.833583	40.8619	-12.3372
602	1.71958	1.21685	20.7854	0.861158	0.37767	3.40549	0.861198	0.377566	9.22594	0.62095	0.335053	12.7558	1.64803	-2.34643	8.73079	1.89076	-4.97587	-19.838	-5.63685	1.10717	-3.69468	27.5822	-6.144	31.3498	7.55304	95.2822	9.50085	-9.40088	-1.29462	-36.3554	-5.42515	3.06029	1.1664	4.85903	17.8193	32.9486	-13.224	65.5975	75.0465	8.29301	-6.89457	-19.5884	6.37806	13.0456	39.1297	1.26899	0.967392	40.5629	-12.6982
604	1.66558	1.03709	20.5931	0.821067	0.304688	3.32093	0.821098	0.304611	9.14135	0.595363	0.278167	12.6924	1.69773	-2.28584	8.92321	2.01501	-4.88705	-19.484	-5.71995	0.992524	-3.70939	27.1477	-7.79695	29.9813	7.04442	96.7514	10.5052	-8.1755	-1.75045	-37.003	-5.26499	3.06588	1.01779	4.81772	17.405	32.6641	-13.0946	65.7751	74.8823	8.31342	-6.83434	-19.5842	6.33636	13.0023	38.9969	1.26065	1.01656	40.4046	-12.9603
606	1.6012	0.9592	20.4652	0.785738	0.276849	3.26458	0.785766	0.276768	9.08501	0.570615	0.25524	12.6502	1.79954	-2.31242	9.04516	2.19061	-4.97955	-19.2623	-5.64356	0.600816	-3.57685	26.3199	-10.2481	28.6936	6.86126	100.656	12.0229	-8.57635	-3.31164	-37.0199	-5.11869	3.29924	1.2285	4.83878	17.3498	32.1847	-12.6854	65.9299	74.7053	8.3536	-6.83286	-19.5884	6.36421	12.9968	39.0038	1.16111	1.00036	40.4173	-13.0734
608	1.58901	0.939229	20.1958	0.778194	0.27019	3.14498	0.778226	0.270111	8.96541	0.565316	0.249945	12.5605	1.72084	-2.39687	9.2788	2.01975	-5.0924	-18.8234	-5.86222	0.543278	-3.67037	26.7184	-10.5748	28.5065	6.19626	100.028	11.3757	-7.61194	-3.87431	-37.3439	-4.92596	3.56744	0.708717	4.85514	17.2002	32.2063	-12.5456	66.0231	74.3887	8.43085	-6.95826	-19.5456	6.52336	12.6463	38.9507	1.19195	1.30886	40.4995	-13.1134
610	1.57313	1.00038	20.0008	0.776308	0.299057	3.05819	0.776337	0.29898	8.87863	0.562064	0.271522	12.4954	1.72557	-2.52239	9.40033	1.97675	-5.3189	-18.5961	-5.99715	0.428142	-3.76811	26.7384	-10.9515	28.3026	5.91294	99.5452	10.7978	-7.18204	-4.76763	-37.2771	-4.80243	3.80705	0.518252	4.8737	17.1807	32.1283	-12.5028	66.2473	73.9953	8.46025	-7.14214	-19.5086	6.66853	12.4109	38.9358	1.16486	1.43869	40.5462	-13.1259
612	1.55557	1.11399	19.916	0.778461	0.350607	3.02021	0.778497	0.350526	8.84064	0.56047	0.310242	12.4668	1.83596	-2.66443	9.3965	2.11165	-5.62449	-18.6068	-6.03987	0.270846	-3.72321	26.4689	-11.3958	27.886	5.8817	99.4157	10.6633	-8.0089	-6.0229	-36.3604	-4.78997	3.98599	0.774463	4.88908	17.2578	31.9029	-12.5399	66.677	73.4919	8.43311	-7.37583	-19.5015	6.76984	12.4096	38.9258	1.02468	1.31417	40.4897	-13.1207
614	1.60198	1.16403	19.9046	0.803139	0.368456	3.01478	0.803178	0.368373	8.83521	0.577819	0.325121	12.4627	1.90193	-2.75583	9.40879	2.19	-5.81864	-18.5862	-6.36776	0.55149	-2.99362	28.0476	-9.97295	27.388	4.6748	96.3298	10.1879	-11.2766	-7.29734	-33.0018	-4.99215	4.09333	0.982844	4.90529	17.1109	31.9131	-12.7329	67.4973	72.678	8.38787	-7.72856	-19.6047	6.8677	12.7296	38.7012	0.694006	1.07639	40.1658	-13.0382
616	1.6382	1.13435	19.8583	0.816282	0.352462	2.99415	0.816318	0.352379	8.81458	0.588617	0.314001	12.4473	1.93324	-2.76514	9.47893	2.2453	-5.84842	-18.4575	-6.34452	0.406463	-2.69813	28.6484	-8.29502	27.5185	4.08366	93.2541	11.5447	-17.7203	-5.92428	-30.2158	-4.97614	4.01567	1.30528	4.82558	17.0466	31.7941	-12.7856	68.0484	71.7791	8.42401	-7.93229	-19.5882	6.88299	13.0091	38.4372	0.402301	0.899385	39.8355	-13.1548
618	1.6477	1.00561	19.7313	0.808918	0.295791	2.93811	0.808949	0.295707	8.75854	0.586576	0.271236	12.4054	1.92836	-2.69037	9.63523	2.27667	-5.70908	-18.1683	-5.99347	-0.228988	-2.94787	27.9998	-7.1744	28.2154	4.06318	90.9626	15.3413	-25.5086	-2.08517	-29.8302	-4.66902	3.77996	1.70773	4.66354	17.0547	31.4953	-12.6663	68.2319	70.8684	8.49165	-7.96069	-19.4475	6.82922	13.1422	38.1752	0.217369	0.831474	39.5385	-13.4683
620	1.62313	0.73626	19.4729	0.774294	0.181066	2.82432	0.774304	0.180999	8.64474	0.567716	0.183465	12.3202	1.89632	-2.56893	9.91181	2.28442	-5.47153	-17.6549	-6.07548	-0.799984	-3.097	27.7255	-8.39885	28.5839	2.18659	89.8199	22.364	-25.7838	0.220099	-32.2956	-4.18833	3.58808	1.99212	4.58605	16.8618	31.1542	-12.5072	68.3472	70.0255	8.27135	-7.99555	-19.3811	6.84217	13.0726	37.9227	0.190496	0.8526	39.1469	-13.7051
622	1.63966	0.367841	19.0643	0.749357	0.019865	2.64399	0.749369	0.019762	8.46444	0.559079	0.0615453	12.1852	1.81669	-2.38665	10.3364	2.23769	-5.10078	-16.8647	-6.07768	-1.46872	-3.1941	27.2496	-9.8803	29.2821	-1.34707	87.428	30.1057	-21.0373	0.627819	-35.9402	-3.84847	3.42296	2.08454	4.50526	16.331	30.6861	-12.3889	68.4211	69.1747	7.88268	-7.93099	-19.3511	6.85165	12.9178	37.6847	0.208775	0.941874	38.8776	-13.8325
624	1.69772	-0.0598876	18.5422	0.73825	-0.170409	2.41346	0.738232	-0.170486	8.23389	0.562647	-0.0810907	12.0125	1.70824	-2.1597	10.8802	2.15999	-4.63537	-15.8522	-5.90492	-2.11625	-3.23899	26.5731	-10.8721	30.3047	-5.95602	82.7873	37.761	-12.2215	-1.07418	-39.0354	-3.74037	3.27994	1.96308	4.41683	15.5505	30.176	-12.2992	68.5236	68.2777	7.41091	-7.78849	-19.3504	6.86045	12.6923	37.435	0.25222	1.06485	38.7106	-13.8703
626	1.73733	-0.440408	18.0698	0.723939	-0.338655	2.20498	0.723911	-0.338739	8.02541	0.562598	-0.20753	11.8563	1.65467	-1.94565	11.4178	2.17206	-4.21717	-14.8533	-5.64848	-2.19569	-3.27348	25.9985	-10.3179	31.0823	-10.2693	75.188	45.0652	-2.61428	-5.00446	-38.8368	-3.90718	3.13576	1.68605	4.35854	15.0147	29.9367	-12.0974	68.8954	67.2372	7.10601	-7.74277	-19.3754	6.93402	12.3045	37.039	0.374363	1.12545	38.3486	-13.9766
628	1.73882	-0.744742	17.6408	0.699917	-0.470503	2.01557	0.699863	-0.470569	7.836	0.553051	-0.307361	11.7143	1.70145	-1.76965	11.8908	2.34471	-3.91059	-13.978	-5.30824	-2.0286	-3.36425	25.6035	-8.5701	32.1448	-13.5165	67.4256	51.2474	5.89909	-8.16816	-36.8091	-4.01397	3.04465	0.934872	4.34497	14.7711	30.321	-11.8189	69.0877	66.1863	6.87251	-7.68384	-19.2741	7.011	11.996	36.6863	0.435213	1.0835	37.9517	-14.0649
630	1.69852	-0.952527	17.2693	0.665943	-0.556908	1.85137	0.665886	-0.556977	7.6718	0.533266	-0.373921	11.5912	1.84779	-1.64792	12.2645	2.67055	-3.74394	-13.2904	-4.90984	-1.71924	-3.51241	25.338	-5.9326	33.5816	-15.5452	61.2662	55.9553	11.9001	-9.69484	-33.8978	-4.00192	2.9981	-0.0980166	4.35801	14.7915	31.1835	-11.5448	69.0641	65.1155	6.72183	-7.61899	-19.0284	7.08957	11.7979	36.4283	0.423194	0.976239	37.574	-14.1284
632	1.62601	-1.03374	16.9913	0.628228	-0.585627	1.7281	0.628167	-0.585691	7.54853	0.507001	-0.397649	11.4987	2.03242	-1.60985	12.477	3.02641	-3.74639	-12.9037	-4.52714	-1.40012	-3.66534	25.0103	-3.28578	35.2518	-15.7317	60.4111	58.7406	12.8268	-8.7241	-31.9707	-3.95508	2.89107	-0.328739	4.30988	14.821	31.563	-11.5768	69.1061	63.8527	6.80023	-7.66076	-18.7091	7.22424	11.5741	36.2961	0.422174	1.02364	37.3099	-14.2082
634	1.53216	-1.02144	16.7603	0.5887	-0.571877	1.62531	0.588642	-0.571932	7.44574	0.476659	-0.389777	11.4215	2.23199	-1.63397	12.6238	3.38228	-3.86825	-12.6401	-4.22232	-1.11488	-3.75124	24.7974	-1.09567	36.9959	-15.868	60.7449	60.0499	11.8892	-7.67192	-30.5123	-3.95594	2.84787	-0.187864	4.24977	14.9105	31.7265	-11.6429	69.29	62.5534	6.77486	-7.77566	-18.3952	7.34517	11.4445	36.192	0.432298	1.06949	37.0554	-14.2484
636	1.43265	-0.932962	16.5642	0.55272	-0.524482	1.53775	0.552666	-0.524539	7.35818	0.446796	-0.356574	11.3558	2.42769	-1.69959	12.7355	3.71357	-4.06406	-12.4422	-3.99766	-0.877552	-3.77248	24.7046	0.557159	38.7119	-16.1458	61.2678	60.2019	10.1294	-6.75264	-29.624	-4.00288	2.89351	0.131942	4.16792	15.0551	31.77	-11.6479	69.582	61.298	6.61939	-7.92656	-18.1163	7.40965	11.4103	36.0868	0.462172	1.07399	36.8076	-14.2589
638	1.37922	-0.792397	16.4034	0.540965	-0.458119	1.46574	0.540918	-0.458175	7.28617	0.433797	-0.307654	11.3017	2.58544	-1.7502	12.8436	3.98232	-4.21689	-12.2498	-3.78265	-0.660955	-3.82456	24.4995	1.9643	40.2153	-15.9596	62.4573	59.5089	8.17126	-4.54132	-30.2152	-3.93992	3.03766	0.120195	3.95223	15.2086	31.9934	-11.4501	69.7203	60.2522	6.53599	-7.97597	-17.8854	7.30231	11.3701	35.9613	0.532728	0.994648	36.6545	-14.327
640	1.32216	-0.659911	16.2591	0.526842	-0.395075	1.40115	0.5268	-0.39513	7.22158	0.419222	-0.261379	11.2533	2.71213	-1.78396	12.916	4.20062	-4.32733	-12.1222	-3.61498	-0.500273	-3.82685	24.2498	3.0175	41.3392	-15.7463	63.6543	58.2121	6.83341	-3.44786	-31.4699	-4.06202	3.09471	0.301156	3.87941	15.5115	31.9458	-11.2558	69.8192	59.3526	6.6134	-8.0322	-17.749	7.1718	11.3568	35.841	0.616088	0.968258	36.5183	-14.4256
642	1.26152	-0.563025	16.1259	0.508213	-0.34741	1.34166	0.508177	-0.347462	7.16209	0.402257	-0.226897	11.2086	2.80042	-1.7936	12.9446	4.35767	-4.37972	-12.074	-3.48233	-0.388614	-3.78715	23.9779	3.71809	42.052	-15.567	64.8314	56.583	6.09633	-3.54178	-33.0357	-4.33285	3.03443	0.667148	3.93175	15.8777	31.6442	-11.128	69.9415	58.5989	6.83219	-8.11371	-17.6976	7.0639	11.3747	35.7439	0.678435	0.992892	36.3921	-14.54
644	1.24009	-0.541776	16.0038	0.500689	-0.336077	1.28732	0.500654	-0.336129	7.10775	0.395928	-0.218865	11.1678	2.81887	-1.76078	12.9199	4.40349	-4.32852	-12.1206	-3.30993	-0.266918	-3.79763	23.6961	4.14615	42.4191	-15.3324	66.8181	55.1928	4.74438	-2.53375	-34.3311	-4.30595	2.93709	0.704326	3.74355	15.7964	31.5935	-11.1313	70.2921	58.0293	7.0088	-8.21016	-17.6532	7.02738	11.445	35.7252	0.594648	0.915177	36.323	-14.6222
646	1.25756	-0.563098	15.8897	0.506827	-0.34652	1.23667	0.506792	-0.346573	7.0571	0.401214	-0.22623	11.1298	2.79656	-1.70434	12.8701	4.38416	-4.21876	-12.2115	-3.12906	-0.133903	-3.87313	23.4902	4.22293	42.5173	-15.2021	67.9382	54.387	3.94952	-2.13601	-35.0762	-4.26011	2.81182	0.743096	3.55509	15.6748	31.5024	-11.1427	70.5122	57.628	7.11414	-8.23784	-17.584	6.97523	11.4255	35.7136	0.543251	0.842118	36.2652	-14.6881
648	1.30506	-0.61085	15.7837	0.524047	-0.370936	1.18973	0.524009	-0.37099	7.01016	0.415685	-0.24332	11.0947	2.74875	-1.63505	12.8097	4.32358	-4.07563	-12.3204	-2.96195	-0.00940226	-3.98767	23.3757	3.98683	42.4465	-15.2449	68.0921	54.0788	3.83864	-2.49884	-35.2248	-4.22183	2.6868	0.811588	3.41519	15.5995	31.3575	-11.127	70.5595	57.3808	7.14792	-8.20559	-17.4974	6.88643	11.298	35.7046	0.563122	0.808612	36.222	-14.7498
650	1.34181	-0.647764	15.6889	0.53741	-0.389766	1.14772	0.53737	-0.389821	6.96815	0.426913	-0.256488	11.0632	2.70834	-1.57896	12.767	4.27172	-3.95883	-12.3972	-2.88639	0.000203194	-4.00521	23.3288	3.55977	42.4815	-15.5468	68.4784	53.4545	3.86652	-2.62388	-34.7858	-4.04981	2.66336	0.75675	3.32825	15.5803	31.3276	-11.0441	70.5983	57.2608	7.16099	-8.24164	-17.4714	6.75137	11.1178	35.7451	0.657817	0.874069	36.2501	-14.8545
652	1.38751	-0.707098	15.6087	0.552927	-0.419158	1.1123	0.552884	-0.419216	6.93274	0.440436	-0.277417	11.0367	2.65311	-1.5185	12.7312	4.19503	-3.82784	-12.4604	-2.80251	0.0581797	-4.01456	23.2993	3.39492	42.5858	-15.6955	68.9593	52.8522	3.95926	-2.78403	-34.4644	-3.9179	2.62084	0.573784	3.22706	15.442	31.4182	-11.0076	70.7142	57.1832	7.1955	-8.27755	-17.4812	6.64603	10.9953	35.8376	0.688227	0.927002	36.3252	-14.9466
654	1.44115	-0.782558	15.5473	0.570645	-0.456286	1.08528	0.570598	-0.456344	6.90571	0.456103	-0.303988	11.0164	2.59097	-1.45979	12.7015	4.10536	-3.69696	-12.5118	-2.69075	0.187131	-4.03797	23.2626	3.55957	42.7282	-15.5835	69.4471	52.3639	4.05088	-2.97732	-34.4056	-3.87086	2.5472	0.327474	3.10626	15.2054	31.5619	-11.0014	70.9145	57.1313	7.25963	-8.30582	-17.5193	6.58023	10.9508	35.9584	0.640239	0.928367	36.4154	-15.0122
656	1.48568	-0.818859	15.5213	0.587381	-0.47562	1.07389	0.587332	-0.47568	6.89432	0.469873	-0.317339	11.0079	2.57251	-1.44288	12.6755	4.07805	-3.65956	-12.559	-2.563	0.324171	-4.09416	23.1917	3.84403	42.7586	-15.1683	69.5593	52.1478	4.05612	-3.05932	-34.4388	-3.9267	2.50766	0.317867	3.01617	15.1387	31.439	-10.8421	71.1294	57.154	7.33003	-8.3566	-17.572	6.5128	10.9346	36.0117	0.603194	0.828503	36.415	-15.0417
658	1.5246	-0.853387	15.4936	0.601803	-0.493727	1.06175	0.601752	-0.493789	6.88218	0.481835	-0.329923	10.9988	2.56038	-1.43889	12.6894	4.05806	-3.64695	-12.5327	-2.44389	0.453525	-4.15887	23.0755	4.1	42.8172	-14.7231	69.6369	51.9067	4.03339	-3.06106	-34.4329	-3.99032	2.4862	0.271726	2.90424	15.0869	31.3534	-10.657	71.2689	57.1315	7.42769	-8.3721	-17.6314	6.46	10.9793	36.0099	0.556379	0.681579	36.356	-15.0899
660	1.55955	-0.896517	15.4539	0.613846	-0.515255	1.04425	0.613793	-0.515318	6.86468	0.492246	-0.345211	10.9857	2.54566	-1.43728	12.7453	4.03358	-3.63634	-12.4279	-2.34189	0.56978	-4.21809	22.9329	4.28222	42.9292	-14.3493	69.7758	51.5759	3.99121	-2.99987	-34.3701	-4.05502	2.46383	0.182788	2.78147	15.0316	31.3147	-10.484	71.329	57.0454	7.54912	-8.35959	-17.691	6.42204	11.0796	35.973	0.504624	0.532593	36.2717	-15.1658
662	1.59671	-0.958599	15.3947	0.62543	-0.5452	1.01824	0.625374	-0.545264	6.83867	0.502869	-0.36681	10.9663	2.52361	-1.4214	12.821	4.00207	-3.59628	-12.2861	-2.26445	0.676269	-4.23272	22.8554	4.40672	43.0738	-14.1721	70.0656	51.1681	3.91278	-2.9163	-34.3456	-4.20152	2.3652	0.303532	2.73938	15.0281	31.0422	-10.3648	71.401	56.9423	7.66819	-8.40877	-17.7491	6.38346	11.2054	35.984	0.472593	0.513815	36.2844	-15.2567
664	1.63173	-1.03082	15.3411	0.635285	-0.579432	0.994724	0.635225	-0.579497	6.81516	0.512479	-0.391726	10.9487	2.50584	-1.39965	12.8918	3.98052	-3.54752	-12.1533	-2.18931	0.785936	-4.26213	22.8003	4.47675	43.2384	-14.0678	70.3684	50.787	3.80414	-2.88933	-34.2981	-4.33449	2.2669	0.315123	2.73662	15.0233	30.9279	-10.2855	71.4463	56.8309	7.75463	-8.45384	-17.7419	6.38113	11.2669	35.9963	0.457821	0.532859	36.2973	-15.3133
666	1.65713	-1.09821	15.3033	0.641271	-0.610846	0.978219	0.641208	-0.610912	6.79865	0.51901	-0.414795	10.9363	2.50116	-1.37999	12.9451	3.98133	-3.50837	-12.054	-2.12624	0.885104	-4.30523	22.7474	4.51102	43.3934	-13.9712	70.6107	50.4731	3.68851	-2.92143	-34.2203	-4.42646	2.20419	0.193735	2.75513	15.0047	31.0179	-10.2377	71.4718	56.7115	7.79673	-8.48002	-17.6731	6.41996	11.2611	35.9951	0.451	0.558382	36.2867	-15.3266
668	1.64453	-1.10206	15.2998	0.635455	-0.611541	0.976678	0.635391	-0.611606	6.79711	0.51471	-0.415691	10.9351	2.53836	-1.39238	12.9596	4.04416	-3.54547	-12.0288	-2.14215	0.89624	-4.3028	22.644	4.58428	43.4345	-13.7164	70.5979	50.2874	3.64929	-2.92555	-34.1191	-4.45414	2.25514	0.157193	2.76478	14.9654	31.1273	-10.2095	71.5371	56.5601	7.7757	-8.48559	-17.6212	6.48141	11.2707	35.9608	0.414032	0.545349	36.2501	-15.3078
670	1.62546	-1.11968	15.3002	0.625716	-0.617783	0.976913	0.625652	-0.617848	6.79734	0.507837	-0.420991	10.9353	2.56786	-1.39271	12.9534	4.09735	-3.55819	-12.0419	-2.171	0.92024	-4.2701	22.5357	4.62279	43.4351	-13.4993	70.6542	50.1166	3.65897	-2.96178	-34.0983	-4.44054	2.29415	0.0667904	2.7131	14.939	31.2575	-10.112	71.5817	56.4488	7.75584	-8.47996	-17.574	6.58083	11.2982	35.8897	0.358786	0.511047	36.1543	-15.3066
672	1.60458	-1.15745	15.3003	0.613614	-0.632724	0.977071	0.613549	-0.632787	6.7975	0.499765	-0.432945	10.9354	2.58307	-1.37709	12.9293	4.13055	-3.53676	-12.0871	-2.20597	0.968423	-4.22087	22.4369	4.61329	43.4213	-13.3556	70.8283	49.9437	3.7103	-3.03	-34.1604	-4.40449	2.30518	-0.078642	2.61613	14.9378	31.3869	-9.94837	71.5907	56.3875	7.76417	-8.47029	-17.5347	6.70108	11.3426	35.7802	0.306713	0.468044	35.9985	-15.3267
674	1.57436	-1.16814	15.3089	0.599501	-0.635082	0.980889	0.599436	-0.635144	6.80132	0.489367	-0.435629	10.9383	2.60305	-1.37019	12.8852	4.16836	-3.53373	-12.1701	-2.2785	0.995007	-4.2119	22.3622	4.55123	43.4363	-13.2619	71.0026	49.8037	3.80946	-3.07786	-34.2095	-4.39986	2.34549	-0.190725	2.59883	14.9897	31.4634	-9.81333	71.5504	56.3466	7.85214	-8.47805	-17.5167	6.75231	11.3748	35.6241	0.344937	0.453387	35.8093	-15.3333
676	1.51541	-1.16663	15.349	0.573642	-0.629948	0.998616	0.573577	-0.630008	6.81905	0.469691	-0.433496	10.9515	2.64263	-1.37749	12.8139	4.23526	-3.56528	-12.3045	-2.39	0.981057	-4.14819	22.315	4.55467	43.4425	-13.1314	71.18	49.721	3.84084	-3.13509	-34.2491	-4.38969	2.40328	-0.173158	2.60042	14.9888	31.4832	-9.75963	71.545	56.3014	7.91867	-8.47803	-17.5066	6.83846	11.4683	35.4873	0.374451	0.470228	35.6172	-15.3145
678	1.43717	-1.15679	15.4142	0.539912	-0.619711	1.02746	0.539848	-0.619767	6.84789	0.44379	-0.428067	10.9731	2.69722	-1.39482	12.7242	4.32476	-3.62184	-12.4741	-2.5184	0.940464	-4.04004	22.2963	4.63492	43.4351	-12.9647	71.3318	49.6973	3.79364	-3.19356	-34.2706	-4.37935	2.46091	-0.0511796	2.60621	14.9401	31.4561	-9.77281	71.5747	56.2538	7.95455	-8.4619	-17.5004	6.95701	11.6115	35.3715	0.377581	0.502068	35.4331	-15.2827
680	1.39803	-1.1474	15.4523	0.523369	-0.61264	1.04432	0.523306	-0.612693	6.86475	0.430952	-0.423873	10.9857	2.72891	-1.39376	12.6567	4.38078	-3.63508	-12.6012	-2.56225	0.964865	-4.03258	22.3038	4.72475	43.4339	-12.8494	71.3537	49.7113	3.7408	-3.20005	-34.248	-4.43189	2.4375	-0.025728	2.60387	14.9733	31.4145	-9.7294	71.551	56.2404	8.02603	-8.41216	-17.4966	7.00167	11.6867	35.2106	0.375734	0.469987	35.2633	-15.3064
682	1.37041	-1.11364	15.4968	0.513776	-0.595793	1.06393	0.513714	-0.595846	6.88436	0.422671	-0.411925	11.0004	2.76628	-1.40214	12.5928	4.44332	-3.66768	-12.722	-2.63104	0.951056	-3.9848	22.3364	4.77197	43.3985	-12.8024	71.3265	49.7553	3.70301	-3.18096	-34.2182	-4.44456	2.46398	-0.0764393	2.60002	15.0369	31.44	-9.6492	71.5112	56.2594	8.08687	-8.38657	-17.4927	7.02064	11.7324	35.047	0.364703	0.444298	35.0944	-15.3221
684	1.34807	-1.05718	15.5475	0.508268	-0.569417	1.08624	0.508209	-0.569469	6.90667	0.416823	-0.39259	11.0171	2.80895	-1.4205	12.5363	4.51158	-3.72039	-12.8295	-2.73475	0.891654	-3.89052	22.3797	4.76063	43.3342	-12.8197	71.286	49.8175	3.6948	-3.13278	-34.1994	-4.38985	2.55884	-0.239199	2.59237	15.0779	31.5825	-9.56941	71.4787	56.3003	8.13195	-8.39629	-17.4862	7.02089	11.7628	34.8969	0.350542	0.437948	34.9355	-15.3221
686	1.32677	-1.00785	15.5821	0.502713	-0.546204	1.10144	0.502656	-0.546256	6.92187	0.411153	-0.375616	11.0285	2.83355	-1.42611	12.5134	4.5532	-3.74145	-12.8734	-2.81324	0.852551	-3.84874	22.3824	4.68249	43.3111	-12.8668	71.3055	49.8588	3.74483	-3.00587	-34.2384	-4.15811	2.72762	-0.848531	2.51438	14.83	32.151	-9.64601	71.5252	56.3205	8.18447	-8.4288	-17.4675	6.99221	11.8125	34.7919	0.362135	0.442672	34.8389	-15.3372
688	1.31	-0.965482	15.5744	0.498703	-0.526287	1.09786	0.498649	-0.526339	6.91829	0.406867	-0.360987	11.0258	2.83556	-1.42488	12.5222	4.55759	-3.73975	-12.8571	-2.88186	0.822404	-3.85975	22.3437	4.62123	43.2436	-12.8717	71.3229	49.9214	3.80663	-2.91955	-34.2333	-4.45977	2.57582	-0.461667	2.73861	15.0145	31.7039	-9.73448	71.575	56.3307	8.2121	-8.46963	-17.4498	6.95731	11.8653	34.7021	0.361519	0.438997	34.7545	-15.319
690	1.28997	-0.917028	15.5418	0.493799	-0.503382	1.08321	0.493747	-0.503433	6.90364	0.401727	-0.344173	11.0148	2.82652	-1.4263	12.5456	4.54129	-3.7378	-12.8132	-2.96263	0.768584	-3.88421	22.2836	4.59254	43.1225	-12.8456	71.3308	50.0112	3.86625	-2.89551	-34.1816	-5.20257	2.1538	0.862035	3.22405	15.5856	30.3254	-9.80971	71.6245	56.3412	8.21846	-8.51473	-17.4402	6.92077	11.913	34.6108	0.355913	0.427642	34.6754	-15.2698
692	1.22813	-0.794678	15.586	0.476189	-0.444984	1.10242	0.476144	-0.445034	6.92286	0.384764	-0.301688	11.0292	2.8639	-1.47183	12.5154	4.58959	-3.83673	-12.8719	-3.15416	0.536409	-3.73542	22.2931	4.56144	42.9819	-12.9322	71.3572	50.1028	3.92816	-2.90248	-34.1759	-5.30084	2.17701	1.38707	3.37166	15.6575	29.8008	-9.91732	71.7409	56.3769	8.25566	-8.57969	-17.4532	6.87138	11.9194	34.4625	0.424369	0.42778	34.6101	-15.2428
694	1.17327	-0.703264	15.6489	0.459195	-0.400734	1.13007	0.459154	-0.400781	6.95051	0.369176	-0.26974	11.0499	2.8967	-1.49801	12.4565	4.63663	-3.89973	-12.9835	-3.28954	0.369753	-3.59498	22.3133	4.59322	42.8711	-12.9648	71.3663	50.2586	3.91264	-2.93113	-34.1584	-5.3599	2.16695	1.79677	3.41208	15.7037	29.4099	-9.9561	71.8388	56.4816	8.26502	-8.57499	-17.4872	6.84608	11.9855	34.3887	0.441835	0.471666	34.6116	-15.2307
696	1.13227	-0.660995	15.7181	0.444426	-0.379131	1.16068	0.444387	-0.379176	6.98111	0.356721	-0.254576	11.0728	2.91584	-1.49723	12.3866	4.66954	-3.90866	-13.1144	-3.34035	0.316318	-3.51847	22.3259	4.67202	42.8019	-12.9112	71.3601	50.4862	3.83021	-2.9631	-34.1359	-5.49008	2.04831	2.17942	3.40979	15.8227	29.0442	-9.90432	71.8598	56.6699	8.22068	-8.49027	-17.5317	6.85023	12.1447	34.39	0.392793	0.530372	34.6663	-15.2304
698	1.08584	-0.642241	15.7923	0.425417	-0.367407	1.19359	0.425379	-0.367451	7.01402	0.341738	-0.24707	11.0975	2.93112	-1.49896	12.355	4.69558	-3.91922	-13.1739	-3.34417	0.33756	-3.56854	22.3123	4.6579	42.7586	-12.8123	71.3868	50.7762	3.81402	-2.94727	-34.1958	-5.6694	1.93108	2.38329	3.45409	16.054	28.7789	-9.74902	71.6656	56.9689	8.10911	-8.39036	-17.5485	6.87545	12.4318	34.3447	0.333845	0.44979	34.6626	-15.2292
700	1.04221	-0.626493	15.8616	0.407421	-0.357202	1.22432	0.407384	-0.357245	7.04475	0.327612	-0.240631	11.1205	2.9373	-1.50569	12.363	4.70426	-3.9337	-13.1596	-3.3527	0.358717	-3.63822	22.2418	4.6927	42.7692	-12.5833	71.3921	50.9874	3.76022	-2.86594	-34.2201	-5.87554	1.80376	2.73988	3.54334	16.2805	28.4521	-9.68037	71.2773	57.2328	7.7564	-8.17727	-17.5376	6.88009	12.796	34.262	0.262925	0.323337	34.6613	-15.2337
702	1.00439	-0.612535	15.9213	0.391847	-0.348208	1.25081	0.391811	-0.348249	7.07124	0.315377	-0.234934	11.1403	2.93319	-1.51339	12.4051	4.6949	-3.94448	-13.0812	-3.37774	0.367199	-3.68196	22.1345	4.79356	42.828	-12.2723	71.3589	51.0808	3.66877	-2.73542	-34.1976	-6.03881	1.67915	3.21182	3.62636	16.4698	28.117	-9.69707	70.7322	57.4437	7.12658	-7.87383	-17.5262	6.85518	13.1877	34.1596	0.187503	0.173731	34.6699	-15.2328
704	0.977391	-0.619799	15.9657	0.379364	-0.34934	1.27054	0.379328	-0.349379	7.09097	0.306111	-0.2366	11.1551	2.91876	-1.49978	12.4533	4.67574	-3.91215	-12.9907	-3.41257	0.392636	-3.60428	22.1045	4.91509	42.8802	-12.1479	71.2448	51.0526	3.62481	-2.63747	-34.1901	-5.86409	1.61798	3.28344	3.44417	16.5996	28.1891	-9.58137	70.223	57.6649	6.27132	-7.65403	-17.5965	6.80052	13.4685	34.1245	0.12724	0.00327424	34.681	-15.1789
706	0.962982	-0.653428	15.9934	0.370331	-0.362994	1.28293	0.370293	-0.363032	7.10336	0.300234	-0.247397	11.1644	2.88876	-1.4705	12.501	4.63475	-3.84505	-12.8998	-3.40567	0.462551	-3.58039	22.0995	4.96811	42.9911	-12.1164	71.2239	50.9404	3.6134	-2.58895	-34.215	-5.7878	1.53892	3.38365	3.38664	16.7688	28.2108	-9.51628	69.4241	57.9703	5.2232	-7.49276	-17.7618	6.77813	13.6761	34.0713	0.0986092	-0.121447	34.6425	-15.0881
708	0.952847	-0.699148	16.01	0.362226	-0.382267	1.29038	0.362187	-0.382304	7.11081	0.295417	-0.262331	11.17	2.85686	-1.43469	12.5454	4.59283	-3.7655	-12.8153	-3.36172	0.557286	-3.62404	22.0929	4.96316	43.146	-12.1165	71.2922	50.7677	3.62424	-2.59259	-34.2544	-5.83792	1.44611	3.57087	3.47137	16.96	28.1444	-9.53169	68.3206	58.3766	3.89637	-7.28749	-18.0599	6.80384	13.8184	33.983	0.0851736	-0.20348	34.5488	-14.9857
710	0.906961	-0.686558	16.0448	0.343049	-0.373163	1.3058	0.34301	-0.373198	7.12623	0.280488	-0.256774	11.1816	2.88623	-1.42824	12.5806	4.64964	-3.76465	-12.7514	-3.36188	0.551227	-3.60901	22.0057	5.04452	43.2219	-11.9518	71.2548	50.5851	3.62687	-2.62844	-34.2115	-5.70859	1.43436	3.74116	3.40374	16.9904	28.2239	-9.64653	67.0136	58.8564	1.8127	-6.58638	-18.5939	6.88522	13.9085	33.8641	-0.00431494	-0.331109	34.4273	-14.9604
712	0.873281	-0.687366	16.0493	0.328209	-0.370846	1.30775	0.328171	-0.37088	7.12818	0.269245	-0.256002	11.183	2.92279	-1.41623	12.6459	4.72257	-3.7556	-12.6316	-3.32964	0.598569	-3.65147	21.9472	5.14525	43.305	-11.7966	71.1802	50.3795	3.59289	-2.69969	-34.1286	-5.52992	1.45978	3.64463	3.24096	17.0049	28.5829	-9.5221	66.4367	59.4202	-0.27321	-5.81833	-19.4892	6.94258	13.9479	33.7419	-0.0996639	-0.446843	34.3009	-14.979
714	0.859803	-0.709133	16.0235	0.320613	-0.379274	1.29634	0.320574	-0.379307	7.11678	0.264118	-0.262784	11.1744	2.95197	-1.39388	12.7393	4.7871	-3.72369	-12.4593	-3.26516	0.70644	-3.74178	21.9366	5.23578	43.4137	-11.6993	71.093	50.146	3.52178	-2.78577	-34.0133	-5.32042	1.50846	3.30036	3.01408	17.0349	29.2675	-9.19381	66.5645	59.9821	-2.03042	-5.14944	-20.4206	6.95525	13.9469	33.6245	-0.174468	-0.539447	34.1826	-15.0201
716	0.857931	-0.718367	16.0131	0.319076	-0.383157	1.29173	0.319037	-0.38319	7.11216	0.263222	-0.265783	11.171	2.96043	-1.37101	12.8167	4.8138	-3.68288	-12.3156	-3.23371	0.765391	-3.73889	21.955	5.24326	43.5523	-11.71	71.0452	49.8678	3.44136	-2.80598	-33.8587	-5.01619	1.53966	3.05683	2.79649	17.0661	30.2779	-9.11045	66.1188	60.2466	-2.84224	-5.04011	-20.1406	6.9172	13.9299	33.5174	-0.178485	-0.614938	34.0959	-15.0228
718	0.841357	-0.717525	16.0123	0.311877	-0.381469	1.29138	0.311838	-0.381501	7.11181	0.257733	-0.264986	11.1707	2.98307	-1.35795	12.8659	4.86144	-3.66664	-12.225	-3.23513	0.782832	-3.70534	21.9466	5.23368	43.684	-11.7134	71.0159	49.5656	3.37161	-2.79933	-33.7212	-4.91347	1.71485	2.78759	2.73963	17.1653	31.6042	-8.96477	66.4644	60.1701	-3.29726	-5.06477	-19.5144	6.8927	13.9453	33.4034	-0.179348	-0.651304	34.022	-14.9937
720	0.807595	-0.704847	16.0231	0.298063	-0.373245	1.29612	0.298024	-0.373276	7.11655	0.246874	-0.259733	11.1743	3.02369	-1.35835	12.8781	4.93521	-3.68346	-12.2044	-3.25897	0.749747	-3.65424	21.893	5.22664	43.795	-11.6807	70.9971	49.2684	3.31706	-2.78572	-33.61	-5.00109	2.04193	2.5332	2.81474	17.39	33.1717	-8.71716	67.541	59.7422	-3.54415	-5.05903	-18.7221	6.89494	13.9941	33.2825	-0.197088	-0.675221	33.9484	-14.9442
722	0.77423	-0.674639	16.0534	0.285786	-0.357394	1.3095	0.285749	-0.357423	7.12993	0.236668	-0.248686	11.1843	3.06539	-1.37445	12.8354	5.00312	-3.73124	-12.2865	-3.25179	0.634732	-3.59307	21.7697	5.23467	43.8679	-11.6063	70.9751	49.0692	3.27209	-2.81538	-33.4994	-4.9384	2.38988	2.53859	2.7565	17.8358	34.7259	-8.39121	67.7837	59.0052	-3.76197	-4.69269	-17.8058	6.90761	14.0268	33.1705	-0.248677	-0.826794	33.8427	-14.9183
724	0.744005	-0.634515	16.0892	0.27567	-0.337449	1.32532	0.275636	-0.337478	7.14575	0.227812	-0.23444	11.1961	3.09869	-1.40389	12.765	5.04958	-3.80089	-12.4197	-3.25845	0.484042	-3.51447	21.6809	5.29131	43.9252	-11.5365	70.9336	48.9292	3.22021	-2.85618	-33.4053	-4.83659	2.77559	2.65867	2.59003	18.4523	36.2559	-7.8629	68.3151	57.9775	-3.51219	-4.66811	-16.5157	6.93867	14.0473	33.0713	-0.312603	-0.965303	33.7177	-14.9238
726	0.72302	-0.597874	16.1234	0.269338	-0.319761	1.34039	0.269305	-0.319789	7.16082	0.221931	-0.221635	11.2074	3.11633	-1.43704	12.6851	5.06583	-3.87124	-12.5697	-3.27502	0.328144	-3.42121	21.641	5.38688	43.9769	-11.4873	70.9016	48.8205	3.1622	-2.91979	-33.3177	-4.72226	3.17654	2.84001	2.32824	19.1791	37.7215	-7.17137	69.14	56.7344	-2.89328	-4.96345	-14.7757	6.97795	14.0561	32.987	-0.372864	-1.05373	33.5897	-14.9505
728	0.734388	-0.61582	16.1398	0.272867	-0.328559	1.34773	0.272833	-0.328587	7.16816	0.225132	-0.227986	11.2129	3.0969	-1.43509	12.64	5.03014	-3.86144	-12.6524	-3.23871	0.253307	-3.32847	21.606	5.45242	44.0451	-11.4707	71.0357	48.6552	3.11089	-3.09251	-33.1813	-4.63029	3.50017	2.98271	2.05126	19.868	39.0601	-6.51899	69.3289	55.5362	-2.85676	-4.86516	-12.2074	6.97679	14.0549	32.9178	-0.38201	-1.06125	33.5098	-14.9438
730	0.738015	-0.627143	16.1573	0.273527	-0.333838	1.35556	0.273493	-0.333866	7.17599	0.225963	-0.231894	11.2188	3.08763	-1.43447	12.6049	5.01257	-3.85783	-12.7172	-3.22901	0.145374	-3.23861	21.5453	5.46781	44.1044	-11.494	71.119	48.5024	3.10682	-3.23431	-33.0366	-4.55634	3.8368	3.1839	1.74682	20.3608	40.1434	-6.11595	69.3608	54.3043	-3.12164	-4.73327	-10.1991	6.97699	14.071	32.8641	-0.391443	-1.0901	33.4707	-14.9236
732	0.72501	-0.619746	16.1776	0.268385	-0.329586	1.36455	0.268351	-0.329614	7.18498	0.221841	-0.229052	11.2255	3.0993	-1.44401	12.5733	5.02891	-3.88112	-12.7768	-3.25988	-0.012341	-3.15418	21.4525	5.4393	44.1228	-11.5436	71.1198	48.3912	3.16538	-3.34436	-32.9139	-4.50506	4.19207	3.42811	1.41964	20.6847	40.9308	-5.8802	69.4714	53.0926	-3.68905	-4.46625	-9.16966	6.97822	14.1098	32.8274	-0.406791	-1.15617	33.466	-14.8951
734	0.697678	-0.601603	16.1895	0.257833	-0.319466	1.36979	0.2578	-0.319493	7.19022	0.213299	-0.22217	11.2295	3.13227	-1.46605	12.5373	5.0786	-3.93602	-12.8459	-3.314	-0.182905	-3.07963	21.3336	5.44259	44.0043	-11.5405	71.118	48.3693	3.29027	-3.5568	-32.9003	-4.49255	4.52086	3.58076	1.04598	21.1625	41.4199	-5.21508	70.2766	52.0602	-4.90827	-3.14551	-9.47805	6.93552	14.1693	32.8135	-0.402832	-1.2276	33.4722	-14.862
736	0.668364	-0.580071	16.2005	0.246685	-0.3077	1.3746	0.246653	-0.307725	7.19504	0.204206	-0.214096	11.2331	3.15693	-1.49682	12.5049	5.10977	-4.00319	-12.9079	-3.37969	-0.354407	-3.0085	21.2289	5.34192	43.7491	-11.6123	71.0802	48.4726	3.55914	-3.83463	-32.9295	-4.47577	4.76431	3.64857	0.765081	21.5424	41.5261	-4.53729	70.9898	51.5628	-5.17785	-2.85332	-9.87695	6.91101	14.2044	32.8177	-0.390013	-1.25935	33.491	-14.8423
738	0.644457	-0.562481	16.2065	0.237601	-0.298086	1.37721	0.23757	-0.298111	7.19764	0.196796	-0.207497	11.235	3.16009	-1.52762	12.4842	5.10231	-4.06112	-12.9471	-3.45002	-0.496996	-2.95139	21.1351	5.12072	43.4216	-11.7647	71.0568	48.6627	3.93818	-4.10323	-33.0009	-4.48338	4.89495	3.63037	0.60905	21.7283	41.3109	-4.02355	71.6624	51.5448	-4.2528	-3.68723	-10.2102	6.90748	14.2116	32.8354	-0.373414	-1.24963	33.5221	-14.8339
740	0.643699	-0.571094	16.182	0.236614	-0.301771	1.36634	0.236583	-0.301796	7.18677	0.196301	-0.21031	11.2269	3.11715	-1.52751	12.5024	5.02514	-4.0425	-12.9108	-3.51455	-0.506744	-2.96779	21.001	4.79821	43.2921	-11.9445	71.3116	48.7422	4.23678	-4.08367	-33.1929	-4.68733	4.85607	3.50325	0.568443	21.4945	41.093	-4.08541	73.334	51.3719	-2.58858	-3.93462	-11.2496	6.87199	14.2266	32.8559	-0.366323	-1.24187	33.5717	-14.8037
742	0.644069	-0.581577	16.1578	0.235974	-0.306366	1.3556	0.235942	-0.30639	7.17603	0.196123	-0.213781	11.2188	3.06598	-1.51419	12.5269	4.93865	-3.99634	-12.8621	-3.57019	-0.46555	-2.96088	20.8298	4.65831	43.2185	-11.873	71.4621	48.8013	4.38673	-3.94214	-33.3206	-4.9249	4.79696	3.46896	0.497956	21.3271	40.7254	-3.98395	74.7079	51.3472	-1.27713	-4.04916	-12.1226	6.85471	14.2338	32.8682	-0.356914	-1.22985	33.6166	-14.7877
744	0.640444	-0.58701	16.1419	0.233973	-0.308439	1.34856	0.233941	-0.308464	7.16899	0.194764	-0.215456	11.2135	3.02142	-1.49341	12.5475	4.86703	-3.93956	-12.821	-3.61378	-0.407204	-2.91785	20.638	4.71545	43.1473	-11.5621	71.4521	48.8833	4.4183	-3.74442	-33.3756	-5.14053	4.75833	3.55675	0.384631	21.3185	40.2435	-3.6341	75.4468	51.5003	-0.588433	-4.04266	-12.6115	6.85983	14.2318	32.872	-0.344362	-1.2178	33.6504	-14.7891
746	0.629285	-0.579827	16.1362	0.229661	-0.304393	1.346	0.22963	-0.304417	7.16643	0.191282	-0.212709	11.2116	3.01153	-1.47498	12.557	4.85689	-3.90173	-12.8025	-3.63734	-0.394172	-2.88278	20.4839	4.74412	42.9685	-11.3293	71.3999	49.1036	4.54776	-3.60255	-33.507	-5.2411	4.76483	3.65276	0.307286	21.349	39.898	-3.34311	75.3584	51.7318	-0.499643	-3.81563	-12.7681	6.85968	14.2238	32.8795	-0.334156	-1.22606	33.6737	-14.7906
748	0.637404	-0.58112	16.1425	0.233109	-0.305615	1.34879	0.233077	-0.305639	7.16923	0.193936	-0.213401	11.2137	2.98114	-1.44659	12.5489	4.81318	-3.83807	-12.8155	-3.64925	-0.385937	-2.84061	20.3924	4.70579	42.8114	-11.2599	71.4134	49.2985	4.72962	-3.55689	-33.667	-5.42666	4.71466	3.88871	0.357564	21.4357	39.5239	-3.22187	75.2663	51.9262	-0.504516	-3.64896	-12.8931	6.85516	14.2197	32.8789	-0.332807	-1.21757	33.6835	-14.7863
750	0.666695	-0.594532	16.1605	0.244856	-0.313855	1.35685	0.244823	-0.31388	7.17728	0.203244	-0.218806	11.2198	2.92576	-1.40869	12.5216	4.72752	-3.74754	-12.8627	-3.65358	-0.378419	-2.78385	20.3574	4.58336	42.695	-11.3607	71.5177	49.4411	4.9402	-3.59568	-33.8319	-5.70507	4.60143	4.26954	0.527329	21.5752	39.0899	-3.25261	75.3584	52.0649	-0.466531	-3.62164	-13.0485	6.85211	14.2293	32.8699	-0.342875	-1.19427	33.6798	-14.7793
752	0.700204	-0.617118	16.1877	0.257704	-0.326467	1.369	0.25767	-0.326494	7.18944	0.213654	-0.227411	11.2289	2.87844	-1.37232	12.4741	4.65534	-3.6638	-12.948	-3.65371	-0.386815	-2.68647	20.3219	4.36515	42.5691	-11.5413	71.702	49.5784	5.11253	-3.61505	-33.9374	-5.92269	4.49957	4.71505	0.680269	21.7594	38.5835	-3.20846	75.5669	52.2081	-0.386762	-3.7838	-13.1399	6.88238	14.2879	32.8618	-0.37027	-1.20141	33.6636	-14.7937
754	0.723072	-0.62493	16.2212	0.267055	-0.331765	1.38391	0.267021	-0.331793	7.20434	0.220978	-0.230776	11.2401	2.84675	-1.34449	12.4269	4.60802	-3.60193	-13.0338	-3.68032	-0.413739	-2.59578	20.2939	4.19887	42.4863	-11.6711	71.8445	49.7106	5.21168	-3.61526	-33.9969	-6.08248	4.43502	5.11458	0.830982	21.9629	38.1397	-3.16047	75.6496	52.355	-0.256776	-3.86068	-13.2509	6.89454	14.3285	32.8546	-0.389203	-1.20932	33.6512	-14.7971
756	0.734863	-0.619637	16.2549	0.272597	-0.330435	1.39888	0.272563	-0.330463	7.21932	0.225027	-0.229432	11.2513	2.82711	-1.32349	12.3883	4.58001	-3.55709	-13.1042	-3.72097	-0.443331	-2.52958	20.2703	4.115	42.4428	-11.7131	71.9303	49.8439	5.24077	-3.60011	-34.0293	-6.19772	4.40515	5.40133	0.966664	22.1535	37.8154	-3.1145	75.6251	52.5001	-0.0789607	-3.82645	-13.3841	6.88785	14.3396	32.8495	-0.398135	-1.21727	33.6441	-14.7884
758	0.754138	-0.636418	16.2653	0.279688	-0.339349	1.40358	0.279653	-0.339378	7.22401	0.230899	-0.235641	11.2548	2.79036	-1.29209	12.3707	4.52586	-3.48561	-13.1345	-3.6859	-0.400053	-2.52034	20.2341	4.0825	42.3768	-11.6658	72.037	49.9917	5.26125	-3.60538	-34.1127	-6.34615	4.34904	5.46823	1.04523	22.2315	37.6688	-3.05574	75.8462	52.6076	0.121997	-3.87027	-13.4781	6.91284	14.3425	32.849	-0.421693	-1.25496	33.6289	-14.7959
760	0.764117	-0.643352	16.2853	0.283477	-0.343217	1.41247	0.283442	-0.343246	7.2329	0.233976	-0.238293	11.2615	2.76285	-1.26405	12.3568	4.48716	-3.42391	-13.1587	-3.66406	-0.370436	-2.49223	20.2258	4.0747	42.3044	-11.6228	72.0954	50.1597	5.24701	-3.59322	-34.1643	-6.44474	4.33864	5.22932	1.08866	22.2683	37.8257	-2.9876	76.0395	52.7305	0.343241	-3.87326	-13.5463	6.92574	14.3195	32.849	-0.423891	-1.26005	33.6194	-14.7979
762	0.763515	-0.637871	16.3146	0.283606	-0.340809	1.42551	0.283571	-0.340838	7.24594	0.23391	-0.236492	11.2713	2.74558	-1.23974	12.3452	4.46556	-3.37309	-13.179	-3.66594	-0.364828	-2.44216	20.2487	4.06742	42.2322	-11.6178	72.1161	50.3357	5.19983	-3.56476	-34.1801	-6.49325	4.36401	4.80769	1.0975	22.2813	38.1677	-2.90675	76.1737	52.8676	0.568147	-3.82934	-13.59	6.92261	14.2829	32.8521	-0.407719	-1.23133	33.6197	-14.7913
764	0.761791	-0.638991	16.3199	0.282752	-0.34117	1.42786	0.282717	-0.341199	7.24829	0.233294	-0.236818	11.273	2.71896	-1.20696	12.3491	4.43088	-3.30257	-13.1699	-3.65019	-0.341882	-2.43938	20.2805	3.99305	42.1878	-11.6974	72.2142	50.4583	5.1305	-3.56031	-34.2177	-6.56788	4.31096	4.80722	1.05079	22.2687	38.0708	-2.79908	76.3614	52.9641	0.740853	-3.80437	-13.612	6.92695	14.2974	32.875	-0.421226	-1.22317	33.636	-14.781
766	0.758274	-0.635424	16.3281	0.281483	-0.339337	1.4315	0.281448	-0.339366	7.25193	0.232226	-0.235531	11.2758	2.69398	-1.18033	12.3525	4.39664	-3.24388	-13.1621	-3.6424	-0.327786	-2.41887	20.3009	3.92657	42.107	-11.7538	72.2647	50.589	5.11295	-3.55193	-34.2657	-6.63804	4.27736	4.87191	1.00886	22.2843	37.9228	-2.65884	76.5796	53.0452	0.870285	-3.82069	-13.6091	6.92947	14.3261	32.8883	-0.433863	-1.23184	33.647	-14.7752
768	0.754041	-0.626839	16.3428	0.280294	-0.335255	1.438	0.280259	-0.335284	7.25843	0.231071	-0.23256	11.2806	2.67022	-1.16277	12.3543	4.36085	-3.20219	-13.1574	-3.64714	-0.326758	-2.37151	20.3022	3.86879	41.9845	-11.7759	72.2624	50.7337	5.15771	-3.53295	-34.3177	-6.69695	4.27513	4.93085	0.992877	22.3341	37.8031	-2.51047	76.8041	53.1141	0.966915	-3.87688	-13.5932	6.93051	14.3546	32.8869	-0.438509	-1.24966	33.647	-14.7754
770	0.752378	-0.621162	16.3547	0.280002	-0.332651	1.44326	0.279967	-0.33268	7.26369	0.230683	-0.230635	11.2846	2.63688	-1.1534	12.3685	4.30466	-3.17098	-13.1292	-3.66081	-0.334831	-2.31828	20.2798	3.7503	41.8562	-11.8315	72.2981	50.8644	5.23378	-3.49852	-34.3533	-6.73633	4.2652	4.98666	1.02595	22.3875	37.7137	-2.45818	76.942	53.1634	1.07778	-3.93264	-13.6115	6.9391	14.3585	32.8766	-0.431264	-1.24124	33.6336	-14.7803
772	0.752476	-0.61415	16.3641	0.280593	-0.329599	1.44744	0.280559	-0.329628	7.26787	0.230927	-0.228318	11.2877	2.60108	-1.14396	12.3751	4.24384	-3.1389	-13.1152	-3.68484	-0.344873	-2.26332	20.2376	3.62402	41.755	-11.8739	72.3523	50.9631	5.29479	-3.46464	-34.3636	-6.77093	4.25578	5.05203	1.08113	22.4253	37.6261	-2.45271	77.0853	53.2102	1.14152	-4.01665	-13.647	6.94118	14.3388	32.8725	-0.420222	-1.22772	33.6246	-14.7812
774	0.754065	-0.606519	16.3708	0.281892	-0.326391	1.45041	0.281858	-0.32642	7.27084	0.23169	-0.225838	11.2899	2.56582	-1.1324	12.3726	4.18466	-3.10347	-13.1181	-3.71633	-0.351996	-2.21386	20.1813	3.50541	41.6842	-11.8889	72.416	51.035	5.33654	-3.43563	-34.3523	-6.8114	4.24628	5.12766	1.14948	22.4494	37.5338	-2.47483	77.2298	53.2578	1.16528	-4.10834	-13.6957	6.93861	14.3046	32.8753	-0.410568	-1.21375	33.6211	-14.7768
776	0.756559	-0.604879	16.375	0.283111	-0.325879	1.45225	0.283077	-0.325908	7.27268	0.232567	-0.225378	11.2913	2.53669	-1.11927	12.3704	4.13723	-3.06774	-13.1206	-3.74262	-0.345887	-2.18997	20.1299	3.40856	41.6163	-11.8631	72.4597	51.1251	5.40043	-3.41521	-34.3454	-6.88917	4.23046	5.21471	1.22693	22.4982	37.4325	-2.48642	77.2628	53.3042	1.23228	-4.09798	-13.7557	6.95424	14.2939	32.8722	-0.415348	-1.19769	33.608	-14.7702
778	0.759213	-0.602399	16.3736	0.284475	-0.325002	1.45166	0.284442	-0.325032	7.27209	0.233531	-0.224635	11.2909	2.51194	-1.10698	12.3918	4.09793	-3.0346	-13.0795	-3.77108	-0.32912	-2.18714	20.0727	3.32544	41.5521	-11.7885	72.5034	51.2108	5.45226	-3.38266	-34.3326	-6.96861	4.21677	5.26917	1.28405	22.5219	37.3505	-2.49959	77.3172	53.3308	1.31803	-4.07651	-13.8071	6.96672	14.2918	32.8604	-0.424206	-1.19797	33.5937	-14.7615
780	0.762013	-0.599854	16.3675	0.285916	-0.324102	1.44891	0.285882	-0.324132	7.26934	0.234551	-0.223868	11.2888	2.49066	-1.09539	12.4406	4.06524	-3.00335	-12.9878	-3.80119	-0.301611	-2.19615	20.011	3.25424	41.4966	-11.6787	72.5534	51.2768	5.48575	-3.3377	-34.3206	-7.0282	4.20713	5.26594	1.3033	22.512	37.315	-2.50594	77.4012	53.3316	1.42122	-4.05214	-13.8471	6.97159	14.3002	32.8423	-0.434812	-1.21561	33.5799	-14.752
782	0.765724	-0.607282	16.3609	0.286957	-0.327646	1.446	0.286923	-0.327676	7.26643	0.235558	-0.226449	11.2866	2.46904	-1.08104	12.5101	4.03349	-2.96635	-12.8575	-3.82543	-0.25934	-2.18042	19.9567	3.19251	41.4741	-11.597	72.6217	51.274	5.5012	-3.29878	-34.3423	-7.01593	4.19975	5.14537	1.24414	22.4759	37.4131	-2.46786	77.419	53.3005	1.55066	-3.96695	-13.8889	6.96947	14.3416	32.8356	-0.45039	-1.23735	33.5689	-14.743
784	0.771139	-0.616258	16.3571	0.288616	-0.33201	1.44434	0.288582	-0.332039	7.26477	0.23708	-0.229602	11.2854	2.45473	-1.06706	12.5733	4.01463	-2.93324	-12.7391	-3.84563	-0.21959	-2.17055	19.9141	3.14786	41.4626	-11.5198	72.675	51.2611	5.53364	-3.26967	-34.3767	-6.96756	4.1999	4.99679	1.15905	22.4515	37.5304	-2.39788	77.433	53.2657	1.69756	-3.90608	-13.914	6.96803	14.3643	32.8176	-0.447503	-1.25516	33.543	-14.744
786	0.776605	-0.622999	16.3568	0.290472	-0.335403	1.44424	0.290437	-0.335433	7.26467	0.238685	-0.232019	11.2853	2.45045	-1.05592	12.6239	4.01252	-2.90977	-12.6448	-3.86554	-0.188715	-2.16847	19.8786	3.11732	41.4547	-11.4401	72.7086	51.2492	5.58425	-3.24676	-34.4166	-6.88592	4.21029	4.82724	1.06066	22.4458	37.6669	-2.30576	77.457	53.2255	1.84884	-3.89014	-13.9182	6.9682	14.3656	32.7871	-0.429181	-1.2647	33.5017	-14.7582
788	0.774148	-0.618445	16.3607	0.289754	-0.333215	1.44595	0.28972	-0.333245	7.26638	0.238007	-0.230431	11.2866	2.46216	-1.05569	12.6678	4.03478	-2.91282	-12.5637	-3.90246	-0.177232	-2.15044	19.8253	3.07986	41.4376	-11.3405	72.7403	51.2262	5.61905	-3.21067	-34.452	-6.74077	4.24188	4.55864	0.944341	22.4458	37.9585	-2.22259	77.4885	53.1341	1.9681	-3.92338	-13.8982	6.96584	14.3881	32.7607	-0.433712	-1.25782	33.4609	-14.7929
790	0.771157	-0.617713	16.3574	0.288507	-0.332649	1.44449	0.288472	-0.332679	7.26492	0.237039	-0.230087	11.2855	2.46999	-1.05444	12.6966	4.0501	-2.91288	-12.5105	-3.92823	-0.156422	-2.15472	19.7739	3.05463	41.4391	-11.257	72.7456	51.197	5.66157	-3.15588	-34.4897	-6.61474	4.25386	4.33916	0.83386	22.4431	38.1815	-2.13093	77.5391	53.0654	2.03893	-3.96282	-13.8735	6.95958	14.4066	32.733	-0.433931	-1.25096	33.4114	-14.8174
792	0.768534	-0.62264	16.3459	0.286979	-0.334582	1.43939	0.286944	-0.334611	7.25982	0.236024	-0.231627	11.2817	2.47058	-1.0509	12.7075	4.05284	-2.90636	-12.4902	-3.94032	-0.12477	-2.18638	19.7302	3.04728	41.4596	-11.1932	72.7215	51.1695	5.71251	-3.09233	-34.5274	-6.52941	4.24465	4.19571	0.739643	22.437	38.295	-2.02945	77.6115	53.0354	2.06936	-3.99568	-13.8502	6.95168	14.4128	32.7069	-0.424854	-1.24685	33.3599	-14.8299
794	0.763091	-0.627172	16.3331	0.284249	-0.336113	1.43369	0.284214	-0.336142	7.25413	0.234085	-0.232945	11.2774	2.46978	-1.05119	12.6955	4.05103	-2.90693	-12.5124	-3.95484	-0.102771	-2.23267	19.6983	3.06952	41.4772	-11.1206	72.6773	51.1719	5.75303	-3.06708	-34.5511	-6.48696	4.24561	4.09752	0.679681	22.433	38.341	-1.92391	77.7082	53.0438	2.11384	-4.01708	-13.8304	6.9542	14.3894	32.6971	-0.407449	-1.24096	33.3393	-14.8588
796	0.756479	-0.625866	16.3202	0.281475	-0.334991	1.42795	0.28144	-0.33502	7.24838	0.231942	-0.232281	11.2731	2.47387	-1.05391	12.6749	4.05688	-2.91416	-12.551	-3.97298	-0.0965357	-2.27077	19.6827	3.07629	41.4851	-11.0895	72.6218	51.1825	5.80157	-3.06009	-34.5679	-6.45813	4.25502	3.98427	0.629434	22.44	38.4212	-1.82481	77.8021	53.0393	2.15148	-4.0306	-13.8219	6.95469	14.3742	32.6951	-0.396525	-1.22784	33.3404	-14.8724
798	0.74995	-0.617116	16.3098	0.27933	-0.330617	1.42329	0.279296	-0.330646	7.24373	0.23006	-0.229147	11.2696	2.48476	-1.05897	12.6454	4.07391	-2.92867	-12.6063	-3.9958	-0.105859	-2.29436	19.6838	3.05868	41.4829	-11.0997	72.5701	51.1975	5.8566	-3.06983	-34.5794	-6.44116	4.27631	3.86158	0.588734	22.4599	38.5371	-1.73611	77.8845	53.0147	2.18517	-4.03575	-13.8242	6.95263	14.3753	32.6971	-0.393946	-1.21326	33.3543	-14.8693
800	0.746428	-0.600234	16.3104	0.279137	-0.322935	1.42354	0.279104	-0.322964	7.24397	0.229421	-0.223418	11.2698	2.50375	-1.06725	12.59	4.10374	-2.95315	-12.7102	-4.02458	-0.122083	-2.30407	19.7003	3.0198	41.4813	-11.1127	72.5766	51.2173	5.8943	-3.10845	-34.5885	-6.46048	4.32462	3.81752	0.575472	22.4896	38.5832	-1.65637	77.9558	52.9957	2.23876	-4.02547	-13.825	6.95858	14.3875	32.6943	-0.389883	-1.2284	33.3485	-14.8744
802	0.747892	-0.582351	16.3126	0.281209	-0.315216	1.42448	0.281176	-0.315245	7.24491	0.230472	-0.217516	11.2705	2.52258	-1.07411	12.5276	4.13367	-2.97522	-12.8271	-4.05319	-0.137305	-2.30731	19.7082	3.01185	41.4621	-11.0767	72.5769	51.2633	5.93305	-3.14411	-34.5868	-6.50056	4.3667	3.8249	0.610044	22.5384	38.5866	-1.61516	77.9859	52.9773	2.30748	-4.01735	-13.8377	6.95924	14.41	32.6946	-0.397351	-1.24571	33.3475	-14.8723
804	0.754898	-0.566554	16.3146	0.285543	-0.308855	1.42535	0.285511	-0.308885	7.24579	0.233302	-0.212483	11.2712	2.5381	-1.079	12.4648	4.1584	-2.99241	-12.9447	-4.07888	-0.150425	-2.30877	19.7068	3.03514	41.4331	-11.0001	72.5653	51.3301	5.9719	-3.16965	-34.5767	-6.55627	4.39424	3.87641	0.684918	22.6023	38.5543	-1.60978	77.9739	52.9599	2.37925	-4.01989	-13.856	6.95609	14.4342	32.6967	-0.41286	-1.25742	33.3506	-14.8626
806	0.767239	-0.55808	16.3182	0.291627	-0.306134	1.42692	0.291595	-0.306165	7.24736	0.237674	-0.210059	11.2723	2.54664	-1.08458	12.408	4.17029	-3.0078	-13.0506	-4.0967	-0.167909	-2.32064	19.7195	3.03808	41.4454	-10.9758	72.5756	51.3758	5.99091	-3.18977	-34.5729	-6.62094	4.40691	3.96616	0.753062	22.6586	38.492	-1.60406	77.9216	52.9565	2.38638	-4.05766	-13.835	6.96961	14.4224	32.6882	-0.408146	-1.25427	33.3332	-14.8548
808	0.783841	-0.55044	16.3229	0.299511	-0.304123	1.42901	0.299479	-0.304154	7.24944	0.243437	-0.208049	11.2739	2.55005	-1.09025	12.3606	4.17308	-3.02096	-13.139	-4.11315	-0.181717	-2.32468	19.7385	3.02072	41.4579	-10.9769	72.6182	51.4158	5.99961	-3.20303	-34.5861	-6.69557	4.41273	4.04939	0.795656	22.7044	38.4467	-1.58086	77.9856	52.8944	2.49807	-4.06163	-13.847	6.97789	14.4268	32.6799	-0.409865	-1.26361	33.3175	-14.8563
810	0.801883	-0.540298	16.3287	0.308226	-0.301132	1.43157	0.308195	-0.301164	7.252	0.249757	-0.205254	11.2758	2.55089	-1.09614	12.3224	4.17133	-3.03318	-13.2102	-4.13139	-0.193579	-2.3214	19.7604	2.99149	41.4636	-10.992	72.6753	51.455	6.00711	-3.20921	-34.6191	-6.77629	4.41649	4.12708	0.810778	22.7462	38.4128	-1.53112	78.1813	52.7834	2.70564	-4.02993	-13.9016	6.97683	14.4502	32.6743	-0.419964	-1.28207	33.3097	-14.8652
812	0.811941	-0.518224	16.3355	0.314395	-0.292272	1.43455	0.314365	-0.292305	7.25498	0.253798	-0.198237	11.2781	2.55854	-1.10392	12.2888	4.18122	-3.05148	-13.273	-4.16057	-0.219235	-2.33367	19.7796	2.99567	41.4728	-10.9852	72.659	51.5072	6.03699	-3.20748	-34.6669	-6.84655	4.43293	4.24162	0.813788	22.8192	38.3246	-1.43083	78.4465	52.7296	2.82781	-4.04837	-13.9685	6.96655	14.4542	32.6726	-0.422614	-1.26595	33.3174	-14.8636
814	0.815736	-0.502858	16.3439	0.31728	-0.285854	1.43826	0.317251	-0.285887	7.25869	0.25554	-0.193256	11.2809	2.56577	-1.10801	12.2572	4.1919	-3.06287	-13.3322	-4.1805	-0.244576	-2.32862	19.7831	2.98444	41.4663	-11.0034	72.6272	51.5406	6.1115	-3.20562	-34.7492	-6.92673	4.42849	4.44449	0.832372	22.8964	38.1652	-1.37687	78.5166	52.7259	2.80599	-3.91992	-14.0246	6.97142	14.4481	32.6686	-0.420414	-1.25211	33.3147	-14.8727
816	0.816828	-0.497886	16.3538	0.318145	-0.283779	1.44269	0.318116	-0.283811	7.26312	0.256051	-0.191651	11.2842	2.56748	-1.10699	12.2253	4.19468	-3.06274	-13.3914	-4.18603	-0.264086	-2.30931	19.7785	2.96248	41.4532	-11.0489	72.5825	51.5586	6.21145	-3.20365	-34.8446	-7.01858	4.39881	4.7222	0.86761	22.9658	37.9485	-1.37795	78.4046	52.7586	2.66954	-3.66929	-14.0739	6.99456	14.4404	32.6625	-0.418412	-1.25048	33.2996	-14.8915
818	0.828819	-0.502922	16.3637	0.322985	-0.286964	1.44709	0.322955	-0.286998	7.26752	0.259871	-0.193724	11.2875	2.54572	-1.10015	12.1894	4.15729	-3.04244	-13.4571	-4.17207	-0.265289	-2.32261	19.8059	2.99235	41.4889	-11.0879	72.4859	51.6069	6.23106	-3.19421	-34.8486	-7.11545	4.35009	4.97654	0.890713	22.9891	37.7452	-1.38687	78.4632	52.7578	2.61817	-3.59282	-14.1628	7.02682	14.4647	32.662	-0.439204	-1.27287	33.2884	-14.8966
820	0.845559	-0.494836	16.3812	0.33095	-0.284793	1.45485	0.33092	-0.284827	7.27528	0.265682	-0.191593	11.2933	2.53471	-1.09403	12.1466	4.13889	-3.0281	-13.5362	-4.17467	-0.275993	-2.32762	19.886	3.04858	41.5445	-11.1367	72.3608	51.6608	6.23786	-3.16978	-34.8186	-7.19313	4.34658	5.17189	0.92045	23.0861	37.5632	-1.30551	78.4825	52.8027	2.59004	-3.54454	-14.2556	7.04306	14.484	32.6648	-0.452644	-1.27788	33.2856	-14.8969
822	0.865053	-0.474788	16.4048	0.341075	-0.27761	1.4653	0.341047	-0.277645	7.28573	0.272785	-0.18558	11.3011	2.53718	-1.08773	12.101	4.14493	-3.01913	-13.6208	-4.19295	-0.298219	-2.31716	19.9972	3.11834	41.6057	-11.1856	72.2289	51.7139	6.24177	-3.13312	-34.7697	-7.23743	4.38904	5.25405	0.94819	23.235	37.463	-1.15808	78.4507	52.8891	2.57561	-3.49687	-14.3438	7.04285	14.4929	32.6678	-0.453634	-1.26497	33.2875	-14.8971
824	0.884795	-0.471832	16.4219	0.349947	-0.27793	1.47289	0.349918	-0.277966	7.29332	0.279433	-0.185254	11.3068	2.53063	-1.06937	12.0749	4.14006	-2.98397	-13.6689	-4.18482	-0.315595	-2.29419	20.0269	3.17098	41.634	-11.1823	72.1563	51.7642	6.22434	-3.10495	-34.7118	-7.21249	4.41374	5.03964	0.921449	23.2192	37.6884	-1.16195	78.4896	52.9297	2.57098	-3.44265	-14.4275	7.0535	14.5012	32.6575	-0.447525	-1.27496	33.2685	-14.9114
826	0.900032	-0.474557	16.4301	0.356397	-0.280364	1.47658	0.356368	-0.280401	7.29701	0.28441	-0.186661	11.3096	2.52227	-1.05249	12.0498	4.13134	-2.95068	-13.7149	-4.17398	-0.314671	-2.29291	20.0236	3.20512	41.6743	-11.1671	72.1153	51.7907	6.20913	-3.06816	-34.672	-7.16927	4.42372	4.76237	0.879116	23.1886	37.9669	-1.16169	78.5397	52.9541	2.57086	-3.43478	-14.4965	7.05993	14.5218	32.655	-0.453865	-1.28606	33.2617	-14.9192
828	0.911469	-0.48032	16.4326	0.360944	-0.283814	1.47769	0.360915	-0.283851	7.29812	0.28803	-0.188948	11.3105	2.51491	-1.04163	12.0216	4.12191	-2.92881	-13.7667	-4.16654	-0.298947	-2.31003	20.0052	3.22624	41.7304	-11.1508	72.0984	51.7977	6.19769	-3.0294	-34.6487	-7.13323	4.41735	4.54339	0.840418	23.1829	38.173	-1.12551	78.5809	52.9774	2.57462	-3.46782	-14.5566	7.059	14.549	32.6616	-0.470235	-1.29291	33.2672	-14.9195
830	0.927907	-0.486292	16.4463	0.367652	-0.287779	1.48379	0.367623	-0.287816	7.30422	0.293296	-0.191484	11.315	2.51615	-1.04422	11.9885	4.12234	-2.93504	-13.8284	-4.17029	-0.301515	-2.29108	20.0075	3.26159	41.7743	-11.1403	72.0993	51.8259	6.17342	-3.03288	-34.6046	-7.15335	4.39416	4.65484	0.846267	23.2429	38.0523	-1.05194	78.5747	53.0409	2.58928	-3.4699	-14.6458	7.05013	14.5437	32.6612	-0.464916	-1.29242	33.2511	-14.9282
832	0.942976	-0.493222	16.4586	0.373685	-0.292051	1.48929	0.373655	-0.29209	7.30973	0.298078	-0.194294	11.3192	2.51742	-1.04323	11.9625	4.12447	-2.93459	-13.8768	-4.16711	-0.292732	-2.29056	20.017	3.30313	41.8268	-11.1301	72.0904	51.8516	6.14197	-3.03789	-34.5494	-7.20797	4.36465	4.84128	0.881233	23.281	37.8352	-0.994107	78.5695	53.1292	2.59946	-3.45443	-14.7221	7.03254	14.5325	32.6637	-0.455091	-1.27914	33.2476	-14.9305
834	0.955642	-0.504009	16.4667	0.378359	-0.297814	1.4929	0.378328	-0.297853	7.31334	0.30194	-0.198304	11.3219	2.51515	-1.03376	11.9454	4.12391	-2.91702	-13.9084	-4.14966	-0.266796	-2.31135	20.0298	3.35463	41.8886	-11.1177	72.0713	51.8646	6.10152	-3.03864	-34.4891	-7.28477	4.32591	5.0353	0.932789	23.2777	37.5932	-0.966348	78.5716	53.2276	2.60287	-3.42219	-14.7781	7.01258	14.5249	32.6679	-0.447025	-1.26084	33.2555	-14.9264
836	0.967044	-0.530164	16.4709	0.381247	-0.310204	1.49481	0.381215	-0.310243	7.31525	0.304894	-0.20738	11.3233	2.50353	-1.01279	11.9307	4.11127	-2.87463	-13.9349	-4.10463	-0.226969	-2.31315	20.0361	3.43422	41.9424	-11.0933	72.0689	51.8455	6.04071	-3.04972	-34.4374	-7.35239	4.25399	5.20797	0.958961	23.2369	37.3987	-0.972551	78.5623	53.2876	2.60253	-3.36887	-14.8195	7.01823	14.5366	32.6593	-0.452389	-1.27866	33.2349	-14.9299
838	0.978021	-0.564815	16.463	0.383282	-0.326261	1.49141	0.383249	-0.3263	7.31184	0.307448	-0.219249	11.3208	2.48329	-0.986126	11.9274	4.08564	-2.81799	-13.9397	-4.05462	-0.172059	-2.32593	20.0542	3.53831	42.0133	-11.0845	72.0872	51.7921	5.9691	-3.06153	-34.4182	-7.41618	4.16843	5.33956	0.995281	23.1976	37.224	-0.986265	78.5437	53.3371	2.61679	-3.32355	-14.8792	7.02286	14.5537	32.6582	-0.463032	-1.28672	33.2304	-14.9253
840	0.989236	-0.601892	16.4476	0.385239	-0.343384	1.48464	0.385204	-0.343424	7.30507	0.310014	-0.231918	11.3157	2.45772	-0.958943	11.9308	4.05073	-2.75797	-13.9319	-4.00561	-0.111744	-2.34903	20.0927	3.65359	42.104	-11.1101	72.1197	51.7162	5.89204	-3.06849	-34.4312	-7.46673	4.0825	5.40972	1.03962	23.1698	37.0938	-1.00163	78.5142	53.3797	2.64525	-3.29644	-14.956	7.02234	14.5697	32.6644	-0.474154	-1.28267	33.2423	-14.9146
842	1.00217	-0.622589	16.451	0.389237	-0.353503	1.48621	0.389201	-0.353543	7.30665	0.313652	-0.239225	11.3169	2.43961	-0.946978	11.9139	4.02257	-2.72924	-13.9624	-3.95986	-0.0879727	-2.35192	20.1731	3.7245	42.2035	-11.2296	72.1374	51.6642	5.82069	-3.05636	-34.4502	-7.46807	4.02988	5.38453	1.05558	23.1544	37.1027	-1.02328	78.4635	53.407	2.66847	-3.29925	-15.0104	7.02422	14.5694	32.655	-0.472692	-1.30564	33.2263	-14.9216
844	1.01711	-0.640256	16.4583	0.394356	-0.362464	1.48954	0.394319	-0.362504	7.30997	0.318052	-0.245597	11.3194	2.42491	-0.935376	11.8893	4.00031	-2.70282	-14.0072	-3.90945	-0.0599395	-2.36198	20.256	3.80532	42.2988	-11.3277	72.1275	51.6405	5.75664	-3.04105	-34.4679	-7.42865	3.99857	5.16689	1.04078	23.1207	37.3157	-1.05257	78.422	53.4283	2.68094	-3.30642	-15.057	7.02785	14.5667	32.6552	-0.470988	-1.30029	33.2232	-14.9304
846	1.03221	-0.656106	16.4658	0.399689	-0.370641	1.49289	0.399651	-0.370682	7.31332	0.322562	-0.251369	11.3219	2.41312	-0.921082	11.8623	3.98436	-2.67281	-14.0566	-3.85924	-0.0239787	-2.38188	20.3267	3.90076	42.3847	-11.3785	72.0911	51.6411	5.70225	-3.01746	-34.4818	-7.37283	3.98223	4.83125	1.01119	23.0749	37.6465	-1.07963	78.3998	53.4484	2.68342	-3.31709	-15.0962	7.03239	14.5637	32.665	-0.470663	-1.2675	33.2345	-14.9368
848	1.03939	-0.663336	16.4695	0.402248	-0.374395	1.49456	0.40221	-0.374437	7.31499	0.324715	-0.254012	11.3232	2.40492	-0.904498	11.8446	3.97607	-2.63987	-14.089	-3.83703	-0.00127853	-2.4005	20.3688	3.98681	42.4595	-11.3908	72.0464	51.6407	5.66244	-2.94825	-34.4961	-7.39416	3.96594	4.77903	1.04022	23.08	37.6683	-1.06004	78.4021	53.4805	2.68768	-3.35733	-15.118	7.03483	14.551	32.659	-0.464191	-1.26111	33.2286	-14.9382
850	1.04372	-0.668007	16.4728	0.403764	-0.376798	1.49605	0.403725	-0.37684	7.31649	0.326001	-0.255712	11.3243	2.39602	-0.891006	11.8268	3.96524	-2.61225	-14.1215	-3.82448	0.011048	-2.40227	20.3742	4.03504	42.5093	-11.3911	72.0205	51.638	5.6373	-2.8669	-34.5028	-7.43317	3.94408	4.81232	1.0744	23.0729	37.6116	-1.04342	78.4426	53.5012	2.69028	-3.38839	-15.1389	7.03271	14.5652	32.6557	-0.474383	-1.2769	33.2294	-14.9318
852	1.04716	-0.671125	16.4766	0.405013	-0.378449	1.49776	0.404974	-0.378491	7.31819	0.32704	-0.256867	11.3256	2.3859	-0.882084	11.8064	3.95023	-2.59245	-14.1589	-3.81727	0.0148793	-2.39507	20.3526	4.04938	42.5432	-11.3875	72.0127	51.6368	5.62462	-2.78485	-34.5027	-7.4749	3.9172	4.885	1.0997	23.0546	37.5242	-1.02768	78.5143	53.5129	2.68923	-3.41313	-15.1603	7.02818	14.5977	32.6577	-0.496003	-1.30393	33.2362	-14.9209
854	1.0541	-0.672622	16.4802	0.407932	-0.379672	1.49938	0.407892	-0.379714	7.31981	0.329299	-0.257595	11.3268	2.37416	-0.877403	11.78	3.93044	-2.57983	-14.2075	-3.81198	0.0196161	-2.43494	20.3494	4.07648	42.618	-11.3815	71.9909	51.6575	5.61929	-2.715	-34.5106	-7.51161	3.89271	4.96659	1.10486	23.0868	37.4106	-0.955601	78.5778	53.5468	2.67508	-3.48583	-15.1674	7.03398	14.5707	32.6583	-0.480593	-1.29139	33.224	-14.9236
856	1.05684	-0.661415	16.4932	0.410012	-0.375007	1.5051	0.409974	-0.37505	7.32553	0.330552	-0.253979	11.3311	2.37911	-0.880076	11.7556	3.93779	-2.58746	-14.2531	-3.82283	0.00624355	-2.45238	20.3733	4.11393	42.6793	-11.3805	71.9504	51.6955	5.59803	-2.65996	-34.5098	-7.5299	3.89367	5.05193	1.10503	23.1387	37.3065	-0.868894	78.6217	53.5852	2.67355	-3.54781	-15.1886	7.03692	14.5533	32.6579	-0.479198	-1.2876	33.2194	-14.926
858	1.05594	-0.642716	16.5122	0.411092	-0.366778	1.51348	0.411054	-0.366821	7.33392	0.330826	-0.247765	11.3374	2.39759	-0.887066	11.7385	3.96797	-2.60838	-14.2857	-3.84204	-0.0180049	-2.44411	20.4205	4.15922	42.7242	-11.3893	71.8952	51.7394	5.55585	-2.61927	-34.491	-7.53593	3.91105	5.1268	1.10646	23.1917	37.2251	-0.787317	78.6508	53.6229	2.68105	-3.59262	-15.2256	7.03693	14.553	32.656	-0.495595	-1.29907	33.223	-14.9258
860	1.06167	-0.650526	16.5137	0.412969	-0.370666	1.51419	0.412931	-0.370709	7.33462	0.332479	-0.250551	11.3379	2.39745	-0.881788	11.7432	3.97001	-2.59863	-14.2768	-3.82208	-0.00362182	-2.4615	20.4572	4.19703	42.7924	-11.4199	71.8481	51.7417	5.49686	-2.58369	-34.4261	-7.57185	3.88082	5.14308	1.12001	23.1949	37.1831	-0.751359	78.7059	53.6531	2.65107	-3.65155	-15.2541	7.04797	14.5327	32.6513	-0.497523	-1.3098	33.2119	-14.9261
862	1.06592	-0.65815	16.5112	0.414224	-0.374345	1.51311	0.414186	-0.374388	7.33354	0.333653	-0.253219	11.3371	2.39618	-0.88048	11.7526	3.96845	-2.59545	-14.2593	-3.80129	0.0107884	-2.49002	20.505	4.23561	42.86	-11.4626	71.8171	51.749	5.43294	-2.56854	-34.3696	-7.60505	3.84765	5.15935	1.13693	23.1791	37.1311	-0.74648	78.7585	53.6783	2.64342	-3.69875	-15.3004	7.04965	14.5375	32.6444	-0.500168	-1.31432	33.2058	-14.9223
864	1.0683	-0.660364	16.5099	0.415092	-0.375505	1.51253	0.415053	-0.375547	7.33296	0.334377	-0.25403	11.3367	2.39654	-0.885008	11.7611	3.96738	-2.60355	-14.2435	-3.78599	0.0169429	-2.5219	20.5639	4.27904	42.9197	-11.5053	71.8058	51.7713	5.37392	-2.5752	-34.3336	-7.63172	3.82008	5.19068	1.15797	23.1634	37.0653	-0.760978	78.7989	53.6988	2.66575	-3.73099	-15.3609	7.0424	14.5669	32.6369	-0.505473	-1.31563	33.2058	-14.9153
866	1.07482	-0.660733	16.5193	0.417902	-0.376211	1.51671	0.417863	-0.376254	7.33714	0.33652	-0.25438	11.3398	2.3952	-0.888231	11.7624	3.96364	-2.60878	-14.2412	-3.76496	0.0162692	-2.53397	20.6183	4.34304	42.9653	-11.5097	71.8225	51.8008	5.34447	-2.59991	-34.3138	-7.66923	3.7912	5.24858	1.19731	23.203	37.0144	-0.755206	78.8126	53.716	2.69371	-3.75937	-15.3983	7.04903	14.5776	32.6357	-0.510825	-1.33741	33.199	-14.9144
868	1.07931	-0.652298	16.5345	0.420527	-0.372909	1.52346	0.420488	-0.372953	7.34389	0.338267	-0.251749	11.3449	2.39747	-0.891861	11.7624	3.96623	-2.6163	-14.2413	-3.75845	0.00597304	-2.53918	20.6624	4.38404	42.9842	-11.4933	71.8263	51.8629	5.33129	-2.60948	-34.2997	-7.68522	3.77895	5.28791	1.22561	23.2425	37.0014	-0.763102	78.8168	53.726	2.72224	-3.77683	-15.4269	7.05034	14.5823	32.6326	-0.510045	-1.34531	33.1905	-14.9135
870	1.08164	-0.63679	16.5527	0.422768	-0.366339	1.5315	0.42273	-0.366383	7.35193	0.339516	-0.2467	11.3509	2.40248	-0.895743	11.7641	3.9737	-2.62539	-14.2384	-3.76727	-0.0125649	-2.54372	20.6948	4.39678	42.9811	-11.4653	71.8118	51.9538	5.33262	-2.60246	-34.286	-7.67549	3.78591	5.28469	1.23766	23.2706	37.0409	-0.78569	78.814	53.7305	2.7491	-3.77416	-15.4527	7.04653	14.5814	32.6279	-0.504619	-1.33818	33.1816	-14.9109
872	1.08609	-0.62645	16.5662	0.425528	-0.362195	1.53749	0.425491	-0.362239	7.35792	0.341311	-0.24343	11.3554	2.40174	-0.899289	11.7739	3.97109	-2.63121	-14.2202	-3.7761	-0.0331205	-2.56519	20.7183	4.40301	42.989	-11.4466	71.7962	52.0367	5.35756	-2.61008	-34.2597	-7.65655	3.80623	5.20823	1.24496	23.2943	37.1476	-0.799634	78.7866	53.7402	2.77062	-3.71989	-15.4907	7.05869	14.5675	32.6313	-0.508299	-1.34623	33.1737	-14.9054
874	1.09606	-0.625646	16.5777	0.429947	-0.362672	1.54259	0.42991	-0.362717	7.36302	0.344642	-0.243507	11.3592	2.39757	-0.897765	11.7879	3.96444	-2.62628	-14.194	-3.78082	-0.0445286	-2.57522	20.7334	4.40626	43.0026	-11.4419	71.8041	52.0967	5.36551	-2.61547	-34.2449	-7.61276	3.82614	4.95181	1.22581	23.2995	37.4211	-0.80105	78.8106	53.7512	2.8139	-3.63646	-15.5224	7.05611	14.5635	32.63	-0.508278	-1.34452	33.1704	-14.8981
876	1.11	-0.633018	16.5884	0.435443	-0.367051	1.54738	0.435405	-0.367096	7.36781	0.349028	-0.246432	11.3628	2.39239	-0.892834	11.8031	3.95744	-2.61473	-14.1655	-3.78044	-0.0483399	-2.57191	20.7392	4.40751	43.0186	-11.4476	71.8289	52.137	5.35731	-2.61665	-34.2444	-7.55989	3.83849	4.59936	1.19226	23.2918	37.7866	-0.795935	78.8819	53.7572	2.87671	-3.54001	-15.5514	7.04014	14.573	32.6229	-0.504273	-1.33466	33.169	-14.89
878	1.11808	-0.639288	16.6019	0.43846	-0.370483	1.55339	0.438422	-0.370528	7.37383	0.3515	-0.248808	11.3673	2.39396	-0.894978	11.81	3.95951	-2.61907	-14.1528	-3.77554	-0.0606317	-2.57363	20.7288	4.40565	43.0243	-11.4387	71.8116	52.1914	5.37816	-2.62134	-34.2417	-7.57765	3.82773	4.60039	1.21312	23.3035	37.8441	-0.81963	78.9137	53.7312	2.92247	-3.47416	-15.6164	7.04681	14.5885	32.6198	-0.506638	-1.34605	33.1531	-14.8838
880	1.12108	-0.631977	16.6186	0.440338	-0.367558	1.56078	0.4403	-0.367604	7.38121	0.352713	-0.246507	11.3729	2.40366	-0.906534	11.8204	3.97246	-2.64375	-14.134	-3.78008	-0.0929805	-2.58184	20.7175	4.38461	43.0258	-11.4386	71.8109	52.2539	5.41053	-2.61378	-34.2743	-7.59906	3.82713	4.73308	1.24981	23.356	37.7643	-0.829626	78.8953	53.7098	2.96498	-3.41541	-15.6616	7.05315	14.6041	32.6089	-0.511822	-1.35939	33.1394	-14.8808
882	1.11934	-0.611231	16.6369	0.441221	-0.358366	1.56884	0.441184	-0.358412	7.38928	0.35278	-0.239586	11.3789	2.41908	-0.925114	11.8397	3.99301	-2.68328	-14.099	-3.7967	-0.14271	-2.59511	20.7083	4.35074	43.0255	-11.4455	71.8216	52.3222	5.44808	-2.58951	-34.339	-7.61916	3.84082	4.92608	1.29666	23.4404	37.6137	-0.827222	78.8457	53.6927	3.00654	-3.36905	-15.6767	7.05469	14.6131	32.5905	-0.516221	-1.36739	33.1288	-14.8798
884	1.11437	-0.591484	16.6491	0.440617	-0.349337	1.57424	0.440581	-0.349382	7.39467	0.351747	-0.23288	11.383	2.42896	-0.938063	11.8782	4.00628	-2.70971	-14.0281	-3.82335	-0.18535	-2.60297	20.6961	4.35189	43.0308	-11.425	71.7692	52.3855	5.47636	-2.5437	-34.3892	-7.68017	3.85368	5.06946	1.36761	23.4968	37.5292	-0.858867	78.8638	53.6449	3.04805	-3.37693	-15.6737	7.0524	14.5908	32.5759	-0.506444	-1.3545	33.1109	-14.8728
886	1.10975	-0.573222	16.6621	0.440052	-0.340989	1.57994	0.440016	-0.341034	7.40037	0.350786	-0.226681	11.3872	2.43164	-0.946008	11.929	4.00887	-2.7237	-13.9339	-3.84394	-0.224786	-2.61461	20.6905	4.32796	43.0227	-11.427	71.6973	52.4634	5.50847	-2.49533	-34.4179	-7.74325	3.8602	5.18234	1.42178	23.5302	37.4931	-0.899597	78.9129	53.5698	3.08562	-3.39851	-15.6598	7.04856	14.5772	32.5566	-0.497271	-1.34505	33.0906	-14.8712
888	1.10595	-0.55614	16.6773	0.439745	-0.333229	1.58667	0.439711	-0.333274	7.4071	0.350057	-0.220905	11.3923	2.42967	-0.949787	11.9852	4.00489	-2.72804	-13.8295	-3.85524	-0.265813	-2.62883	20.7011	4.2811	42.9999	-11.4662	71.612	52.5562	5.54977	-2.45581	-34.4284	-7.79427	3.86275	5.2847	1.44649	23.5544	37.473	-0.92518	78.9729	53.4844	3.11622	-3.42121	-15.6409	7.04729	14.5801	32.5318	-0.493492	-1.34814	33.0694	-14.8741
890	1.1003	-0.535803	16.6968	0.438885	-0.323902	1.59528	0.438852	-0.323948	7.41571	0.348812	-0.213995	11.3987	2.43687	-0.953529	12.0243	4.01717	-2.73665	-13.7571	-3.86133	-0.329117	-2.63129	20.7595	4.27819	42.9724	-11.5559	71.4994	52.6482	5.61447	-2.45164	-34.448	-7.81177	3.87897	5.4653	1.42633	23.6254	37.3231	-0.858245	78.9819	53.4593	3.13076	-3.42556	-15.634	7.06591	14.5968	32.5044	-0.502772	-1.38085	33.0477	-14.8677
892	1.09536	-0.51522	16.712	0.438365	-0.314515	1.60198	0.438332	-0.31456	7.42241	0.347819	-0.207017	11.4037	2.44602	-0.958933	12.0588	4.03222	-2.74921	-13.6934	-3.8671	-0.394072	-2.637	20.8272	4.27935	42.9568	-11.6687	71.3812	52.731	5.66684	-2.45851	-34.4689	-7.81961	3.89954	5.62964	1.4197	23.738	37.1834	-0.74692	79.004	53.4409	3.14071	-3.46715	-15.6194	7.07325	14.603	32.4841	-0.505875	-1.40691	33.031	-14.8632
894	1.09194	-0.497731	16.721	0.438269	-0.306593	1.60591	0.438238	-0.306639	7.42634	0.347239	-0.201105	11.4067	2.45548	-0.965885	12.091	4.04713	-2.76477	-13.6341	-3.87032	-0.452884	-2.64995	20.8875	4.27339	42.9494	-11.7895	71.2673	52.8041	5.7083	-2.47431	-34.4872	-7.82457	3.91952	5.74671	1.43489	23.8683	37.0919	-0.6207	79.0565	53.4182	3.14819	-3.54621	-15.5954	7.06749	14.5936	32.4707	-0.500425	-1.41391	33.0188	-14.8625
896	1.09112	-0.49511	16.7245	0.438119	-0.305387	1.60747	0.438088	-0.305432	7.4279	0.347049	-0.200213	11.4079	2.46402	-0.971313	12.121	4.06098	-2.77724	-13.5787	-3.85376	-0.491543	-2.67553	20.9111	4.24587	42.9159	-11.8879	71.1699	52.8799	5.78693	-2.51636	-34.4895	-7.82955	3.92464	5.7728	1.44424	23.9183	37.084	-0.558104	79.1563	53.3894	3.1506	-3.61494	-15.5722	7.07215	14.5705	32.4538	-0.494872	-1.37944	33.0057	-14.8653
898	1.0904	-0.494475	16.7245	0.437853	-0.305049	1.60749	0.437822	-0.305095	7.42792	0.346828	-0.199978	11.4079	2.47347	-0.977221	12.1446	4.07614	-2.79115	-13.5354	-3.8414	-0.53116	-2.68881	20.9186	4.22146	42.8741	-11.9613	71.1093	52.946	5.84063	-2.55379	-34.4907	-7.84433	3.93338	5.78867	1.461	23.9422	37.0582	-0.509076	79.2478	53.3806	3.14735	-3.64979	-15.5511	7.07793	14.5576	32.4298	-0.494687	-1.37443	32.9846	-14.8607
900	1.08994	-0.492273	16.7235	0.437834	-0.304045	1.60701	0.437803	-0.30409	7.42744	0.34675	-0.199229	11.4075	2.48439	-0.983185	12.1591	4.09376	-2.80604	-13.509	-3.8367	-0.575494	-2.68692	20.9165	4.20145	42.8307	-12.0119	71.0846	53.003	5.86321	-2.57777	-34.4909	-7.87141	3.95028	5.80633	1.48877	23.9617	37.0065	-0.458815	79.3181	53.3918	3.14051	-3.65472	-15.5362	7.08151	14.5621	32.3984	-0.500319	-1.40971	32.9558	-14.8489
902	1.09328	-0.48589	16.7269	0.439811	-0.301526	1.60851	0.43978	-0.301572	7.42894	0.348066	-0.19722	11.4086	2.49601	-0.985889	12.1597	4.1137	-2.81575	-13.5085	-3.83219	-0.620456	-2.68698	20.9138	4.16544	42.8014	-12.0572	71.0761	53.0604	5.8865	-2.58354	-34.4748	-7.92397	3.96715	5.87205	1.54084	24.0302	36.9148	-0.3838	79.3658	53.3993	3.13411	-3.68062	-15.5393	7.07341	14.5891	32.36	-0.505694	-1.46407	32.928	-14.8418
904	1.09678	-0.480689	16.7433	0.441745	-0.299567	1.61578	0.441714	-0.299613	7.43622	0.349383	-0.195638	11.4141	2.51663	-0.986984	12.1379	4.15012	-2.82697	-13.55	-3.81909	-0.660358	-2.66203	20.9048	4.13255	42.7664	-12.0839	71.0438	53.139	5.91497	-2.57781	-34.4615	-7.89871	4.04451	5.45091	1.54973	24.0602	37.3486	-0.32937	79.4398	53.3911	3.15768	-3.69268	-15.5619	7.07617	14.61	32.3355	-0.518095	-1.49166	32.9012	-14.8373
906	1.1001	-0.477287	16.7661	0.443447	-0.298397	1.62594	0.443416	-0.298442	7.44637	0.350576	-0.194662	11.4217	2.54508	-0.987053	12.1034	4.20084	-2.83999	-13.6153	-3.79606	-0.691939	-2.62752	20.8916	4.10379	42.7257	-12.0936	70.9917	53.2354	5.95019	-2.56967	-34.454	-7.8109	4.16315	4.66709	1.52319	24.0504	38.1725	-0.300368	79.5369	53.3669	3.20533	-3.68174	-15.5971	7.08833	14.6209	32.3238	-0.536423	-1.49162	32.8759	-14.8326
908	1.10584	-0.472358	16.7583	0.446368	-0.296683	1.62246	0.446338	-0.296729	7.44289	0.352652	-0.193191	11.4191	2.56947	-0.987346	12.1046	4.2449	-2.85064	-13.6142	-3.76735	-0.704774	-2.6798	20.8851	4.06875	42.7003	-12.093	70.9835	53.314	5.98687	-2.58765	-34.4472	-7.84576	4.18603	4.59595	1.56474	24.0919	38.2198	-0.262674	79.594	53.3497	3.20804	-3.63628	-15.6105	7.07985	14.6404	32.299	-0.55165	-1.51399	32.8546	-14.8161
910	1.10967	-0.471219	16.7461	0.448156	-0.296467	1.61703	0.448125	-0.296513	7.43747	0.353976	-0.192911	11.415	2.58671	-0.986276	12.12	4.27687	-2.85538	-13.5863	-3.73668	-0.72911	-2.71674	20.8828	4.01366	42.6579	-12.1395	70.9777	53.3768	6.03159	-2.61998	-34.4372	-7.86667	4.1991	4.574	1.59735	24.0894	38.2297	-0.277159	79.6338	53.286	3.27211	-3.58729	-15.6347	7.07576	14.6372	32.2645	-0.555262	-1.53187	32.8259	-14.8028
912	1.11101	-0.472562	16.7374	0.448647	-0.297145	1.61314	0.448616	-0.297191	7.43357	0.354388	-0.193383	11.4121	2.59717	-0.984048	12.1376	4.29711	-2.85513	-13.5541	-3.70702	-0.771121	-2.71673	20.8952	3.93909	42.5921	-12.2534	70.9548	53.4282	6.10072	-2.67074	-34.4293	-7.85787	4.21913	4.4992	1.61992	24.0345	38.3336	-0.366131	79.6815	53.1624	3.4261	-3.54872	-15.6882	7.07936	14.6067	32.2237	-0.546211	-1.53777	32.7888	-14.7949
914	1.11361	-0.468634	16.7393	0.450103	-0.295638	1.61397	0.450073	-0.295684	7.4344	0.35538	-0.192164	11.4127	2.60392	-0.980849	12.1282	4.31043	-2.85244	-13.5718	-3.6864	-0.823476	-2.6775	20.9546	3.86171	42.5213	-12.4574	70.8959	53.4616	6.23569	-2.75184	-34.463	-7.87833	4.24059	4.47462	1.69742	23.973	38.4718	-0.569465	79.8155	52.9826	3.66974	-3.54871	-15.8238	7.08073	14.5591	32.1904	-0.527408	-1.51554	32.7511	-14.7894
916	1.10492	-0.447695	16.7539	0.447971	-0.28579	1.62043	0.447941	-0.285836	7.44086	0.353153	-0.184944	11.4176	2.62787	-0.988079	12.0893	4.34997	-2.87676	-13.6453	-3.66576	-0.894045	-2.66926	21.0946	3.78935	42.3789	-12.693	70.6879	53.6433	6.44324	-2.8979	-34.4583	-7.88024	4.27427	4.64527	1.77317	23.9233	38.5042	-0.797865	80.0371	52.7303	4.05329	-3.53789	-15.9466	7.08915	14.5143	32.1648	-0.520025	-1.52166	32.7129	-14.7795
918	1.08513	-0.411106	16.7846	0.44223	-0.268219	1.63395	0.442202	-0.268265	7.45438	0.347732	-0.172189	11.4277	2.67042	-1.00945	12.024	4.41672	-2.93536	-13.769	-3.64103	-0.978697	-2.71243	21.3308	3.70918	42.1332	-12.9625	70.2893	53.9909	6.91921	-3.18825	-34.3617	-7.87459	4.31835	5.06123	1.85018	23.9219	38.3637	-1.00253	80.3291	52.4344	4.55011	-3.52274	-16.0635	7.10249	14.4803	32.1473	-0.524145	-1.55708	32.6751	-14.7652
920	1.06517	-0.370819	16.8457	0.436684	-0.249079	1.66103	0.436659	-0.249125	7.48146	0.342353	-0.158258	11.448	2.71851	-1.05226	11.9512	4.48435	-3.03539	-13.9072	-3.60262	-1.05457	-2.81745	21.6871	3.58522	41.7538	-13.316	69.5925	54.4615	8.49291	-3.86717	-33.8945	-7.95904	4.37186	5.83049	2.00161	24.1005	37.8701	-1.06811	80.6282	52.2269	5.01923	-3.57136	-16.303	7.10466	14.4673	32.1339	-0.517328	-1.56855	32.6366	-14.7527
922	1.05689	-0.36572	16.8946	0.433418	-0.246277	1.68276	0.433393	-0.246321	7.50319	0.339725	-0.156387	11.4643	2.75157	-1.08112	11.869	4.53028	-3.10428	-14.0621	-3.56178	-1.11873	-2.94824	22.1059	3.32879	41.1403	-13.843	69.0768	54.702	10.2016	-4.88972	-34.1737	-8.00483	4.31863	6.42904	2.12459	24.3018	37.5446	-1.12685	80.8473	52.0151	5.41757	-3.70187	-16.5403	7.09855	14.4559	32.1397	-0.506252	-1.57497	32.6086	-14.7505
924	1.06109	-0.393868	16.9303	0.432932	-0.259033	1.69867	0.432906	-0.259078	7.5191	0.340173	-0.165966	11.4762	2.76881	-1.09056	11.7773	4.55538	-3.13173	-14.2335	-3.53191	-1.20085	-3.08119	22.5978	2.80892	40.228	-14.6243	68.8848	54.5341	12.0967	-6.39069	-35.1674	-7.99578	4.16078	6.76629	2.21601	24.465	37.4605	-1.24357	80.9696	51.8313	5.74424	-3.88031	-16.7372	7.08634	14.4456	32.1684	-0.495417	-1.57813	32.5961	-14.7586
926	1.06467	-0.405314	16.9956	0.433494	-0.264484	1.72774	0.433467	-0.264528	7.54817	0.340931	-0.170026	11.498	2.79812	-1.09874	11.6663	4.60231	-3.1627	-14.4415	-3.55646	-1.43069	-3.15146	23.2691	1.60145	38.8517	-15.968	68.9449	53.6887	15.7005	-8.82812	-35.5573	-7.99175	4.02066	7.04423	2.37501	24.4954	37.3464	-1.56307	81.0107	51.9065	6.09277	-3.94184	-16.8595	7.07424	14.4539	32.222	-0.498839	-1.5706	32.609	-14.7663
928	1.08063	-0.414528	17.051	0.439673	-0.269947	1.75238	0.439646	-0.269993	7.57281	0.34589	-0.173735	11.5165	2.78758	-1.08434	11.5919	4.58753	-3.13472	-14.5789	-3.61851	-1.70358	-3.25725	23.9768	-0.0191744	37.2067	-16.9939	70.0978	52.1381	18.5057	-11.3811	-36.2184	-8.03457	3.88736	7.16113	2.4892	24.4455	37.4463	-1.93839	81.1157	51.9444	6.25804	-3.98271	-16.9368	7.07052	14.4659	32.2824	-0.509005	-1.56945	32.6252	-14.7807
930	1.11514	-0.423953	17.0912	0.453977	-0.276989	1.77026	0.453949	-0.277036	7.5907	0.357025	-0.1781	11.53	2.72438	-1.04533	11.5528	4.48871	-3.03865	-14.648	-3.70794	-1.98748	-3.3904	24.6542	-1.93234	35.4026	-17.3916	72.3875	49.8088	19.8894	-13.5168	-37.1888	-8.10738	3.78847	7.02071	2.53842	24.3786	37.85	-2.28032	81.2484	51.9252	6.23161	-4.00021	-16.993	7.07426	14.4822	32.3484	-0.523997	-1.58187	32.6425	-14.806
932	1.18031	-0.43408	17.1292	0.481661	-0.28685	1.78718	0.481631	-0.2869	7.60761	0.378342	-0.18372	11.5427	2.60482	-0.992521	11.4866	4.29328	-2.89454	-14.7645	-3.80137	-2.25735	-3.42606	25.2176	-3.94812	33.6479	-17.1566	75.1429	46.4612	19.9416	-13.672	-38.2429	-8.04565	3.85561	6.09109	2.51102	24.5034	38.9297	-2.35245	81.0991	52.0387	6.17185	-3.89096	-17.0911	7.07258	14.5201	32.4353	-0.542841	-1.63037	32.6736	-14.8558
934	1.26914	-0.454254	17.1704	0.518881	-0.30307	1.80554	0.518849	-0.303123	7.62597	0.407192	-0.193488	11.5565	2.46167	-0.928101	11.4105	4.06001	-2.71954	-14.8985	-3.87434	-2.48302	-3.4184	25.7735	-5.77782	32.0928	-16.2994	78.4391	42.1255	20.2091	-14.1525	-38.9054	-8.17306	3.83518	6.0214	2.64518	24.7183	39.0633	-2.36708	80.8621	52.3077	6.09014	-3.79403	-17.2316	7.06871	14.5592	32.5258	-0.561071	-1.63131	32.7163	-14.909
936	1.37933	-0.485797	17.2212	0.564508	-0.326066	1.82819	0.564474	-0.326124	7.64862	0.442756	-0.207793	11.5735	2.31012	-0.854786	11.319	3.8152	-2.52511	-15.0611	-3.92911	-2.63953	-3.39747	26.3242	-7.20495	30.8624	-14.6129	82.2975	36.9711	20.6211	-15.0091	-39.1023	-8.53961	3.68033	7.00621	2.9858	24.9578	38.0874	-2.41751	80.6116	52.719	6.00736	-3.7353	-17.4156	7.059	14.5993	32.6202	-0.578636	-1.58484	32.7694	-14.9667
938	1.51058	-0.527335	17.294	0.618498	-0.355263	1.86065	0.618461	-0.355327	7.68109	0.48496	-0.226215	11.5979	2.17082	-0.77681	11.1872	3.59407	-2.32829	-15.2995	-4.00286	-2.67043	-3.46567	26.7421	-7.71542	30.2642	-11.3724	87.1676	31.4289	19.5788	-14.0772	-39.0102	-9.09606	3.45018	8.41472	3.51737	25.0129	36.731	-2.72066	80.4808	53.1735	5.97431	-3.68323	-17.6438	7.03963	14.6552	32.7261	-0.599729	-1.573	32.8168	-15.0675
940	1.64373	-0.558412	17.4129	0.674094	-0.380231	1.91357	0.674056	-0.3803	7.734	0.528084	-0.241401	11.6377	2.05577	-0.703504	10.9977	3.41418	-2.15139	-15.6464	-4.098	-2.5911	-3.42643	27.0657	-7.64718	30.023	-7.83242	91.1798	25.9999	16.8993	-12.0811	-37.9871	-9.40196	3.30692	8.64514	3.87447	25.1021	36.6392	-2.97055	80.3785	53.6787	5.91737	-3.64971	-17.863	6.94013	14.7426	32.8997	-0.631289	-1.59023	32.9397	-15.1117
942	1.7757	-0.571925	17.5665	0.730544	-0.397602	1.98184	0.730503	-0.397677	7.80227	0.571353	-0.250886	11.689	1.96521	-0.6427	10.7645	3.27298	-2.00826	-16.0758	-4.19959	-2.41868	-3.28316	27.3226	-7.16288	30.0379	-4.61075	93.8685	20.7867	13.0629	-9.64262	-35.9151	-9.47761	3.30114	7.7956	4.0657	25.2698	37.6681	-3.08893	80.2619	54.2413	5.82066	-3.62673	-18.0544	6.76997	14.8492	33.1325	-0.661906	-1.61791	33.1479	-15.0959
944	1.91934	-0.568655	17.6802	0.793547	-0.408517	2.03229	0.793505	-0.408598	7.85273	0.619119	-0.255116	11.7269	1.88275	-0.612167	10.5676	3.13431	-1.92201	-16.4385	-4.23677	-2.20076	-3.24238	27.6211	-6.56274	30.2163	-2.25239	94.9419	16.1483	9.91603	-8.62487	-32.9287	-9.84751	3.38531	8.16498	4.54782	25.4803	37.2782	-3.02296	80.0044	54.9107	5.6951	-3.56529	-18.2071	6.6354	14.9147	33.3186	-0.627805	-1.57685	33.3805	-15.1214
946	2.04693	-0.520183	17.8003	0.85327	-0.398401	2.08534	0.853229	-0.398491	7.90577	0.663101	-0.243852	11.7668	1.81849	-0.613988	10.3487	3.0143	-1.90224	-16.8431	-4.27495	-2.00997	-3.19745	27.8146	-6.07671	30.3057	-0.39023	95.3265	12.4775	8.386	-8.38315	-29.2348	-10.2667	3.48392	8.2415	5.02961	25.7345	37.2097	-3.03141	79.8269	55.5874	5.52938	-3.54713	-18.3075	6.52942	14.9457	33.5735	-0.619128	-1.51123	33.7484	-15.0807
948	2.15552	-0.429812	17.9323	0.908175	-0.368469	2.14344	0.908137	-0.368562	7.96387	0.702229	-0.218087	11.8104	1.77032	-0.639429	10.1073	2.91269	-1.93227	-17.2902	-4.32053	-1.85484	-3.13239	27.8746	-5.74263	30.253	1.11183	95.4382	9.81813	8.40315	-8.54172	-25.3589	-10.6811	3.57624	7.86867	5.45542	25.9815	37.65	-3.1797	79.7548	56.2532	5.32337	-3.56637	-18.3596	6.4478	14.9132	33.9046	-0.63399	-1.40816	34.2664	-14.9701
950	2.26175	-0.339312	18.0607	0.962101	-0.338335	2.19994	0.962066	-0.338435	8.02037	0.74062	-0.192244	11.8528	1.72294	-0.650077	9.89152	2.81933	-1.93507	-17.6897	-4.33944	-1.68586	-3.05346	27.8322	-5.41113	30.1442	2.36598	95.7922	7.79323	8.39222	-8.42672	-22.6616	-11.0556	3.64209	7.635	5.8505	25.9702	37.9312	-3.48895	79.6893	56.9237	5.09265	-3.51887	-18.3924	6.37562	14.704	34.2342	-0.586206	-1.19158	34.8818	-14.8879
952	2.36499	-0.237943	18.1894	1.01568	-0.303257	2.25641	1.01565	-0.303361	8.07684	0.778449	-0.162733	11.8952	1.68788	-0.654011	9.67896	2.75121	-1.93092	-18.0836	-4.34614	-1.50329	-3.04451	27.6242	-5.01789	29.9867	3.6481	96.5466	6.52507	8.5357	-7.96278	-21.8443	-11.48	3.60121	7.6938	6.23478	26.073	37.8972	-3.71482	79.623	57.6625	4.79689	-3.4565	-18.4104	6.24095	14.3894	34.5916	-0.458717	-0.8571	35.6225	-14.7596
954	2.46002	-0.129357	18.326	1.06631	-0.264438	2.3163	1.06629	-0.264548	8.13673	0.813845	-0.130631	11.9401	1.66152	-0.65901	9.46404	2.69827	-1.93242	-18.482	-4.34652	-1.31339	-3.11586	27.3111	-4.58624	29.7809	4.95444	97.5874	5.95242	8.9346	-7.32691	-22.8227	-11.9247	3.50347	7.91091	6.59823	26.3238	37.6956	-3.80718	79.5582	58.461	4.46046	-3.39701	-18.4231	6.07866	14.0006	34.9775	-0.276036	-0.438211	36.4569	-14.5349
956	2.52238	-0.0294078	18.4944	1.10195	-0.226867	2.39044	1.10192	-0.226982	8.21087	0.838114	-0.100438	11.9957	1.6243	-0.696654	9.24192	2.61094	-1.98778	-18.8938	-4.36484	-1.13673	-3.24775	27.1989	-4.3324	29.4707	5.86747	98.2237	5.91814	10.3445	-7.24499	-24.4989	-12.152	3.68424	7.41834	6.85041	26.496	38.2227	-3.81568	79.5317	59.2274	4.22599	-3.37494	-18.4595	6.10845	13.5998	35.3865	-0.186488	-0.0538749	37.2702	-14.097
958	2.57651	0.0504758	18.7107	1.1323	-0.197696	2.48593	1.13228	-0.197814	8.30636	0.858967	-0.0769031	12.0673	1.56527	-0.734759	9.00771	2.48378	-2.03395	-19.3273	-4.32702	-1.03149	-3.26839	27.0452	-3.98279	29.2995	6.78284	98.5752	5.69151	11.8898	-7.65194	-26.1574	-12.4308	3.79368	7.18357	7.09204	26.7165	38.6301	-3.80574	79.449	59.948	3.98126	-3.3426	-18.4864	6.20347	13.1763	35.7661	-0.0630635	0.251445	37.9764	-13.637
960	2.63974	0.107236	18.9562	1.16472	-0.179651	2.59451	1.1647	-0.179771	8.41494	0.88207	-0.0615886	12.1487	1.46559	-0.761856	8.77401	2.28839	-2.04123	-19.7585	-4.22078	-0.967737	-3.16168	26.8741	-3.54955	29.3677	7.73795	98.5573	4.9201	13.0867	-8.2939	-27.292	-12.8057	3.78686	7.1896	7.34406	26.9783	38.9167	-3.82119	79.292	60.6112	3.7196	-3.29935	-18.5005	6.30198	12.7778	36.079	0.136125	0.459138	38.5149	-13.249
962	2.76132	0.125497	19.1253	1.21944	-0.183103	2.66916	1.21943	-0.183219	8.48959	0.9232	-0.0608859	12.2047	1.25692	-0.750173	8.61627	1.91603	-1.92675	-20.0455	-4.03503	-0.742874	-3.048	27.0042	-3.40788	29.8895	8.46897	97.7878	2.89884	12.4468	-7.94465	-26.7732	-13.1718	3.79962	6.36691	7.56921	27.1213	39.9349	-3.96914	79.0843	61.1922	3.50165	-3.27928	-18.5134	6.2468	12.5683	36.2259	0.513268	0.553466	38.7411	-13.1276
964	2.89094	0.232598	19.341	1.28535	-0.1488	2.7639	1.28533	-0.148946	8.58434	0.97034	-0.0313675	12.2758	1.03065	-0.792963	8.38166	1.48604	-1.90217	-20.4755	-4.00119	-0.56453	-2.89266	27.1445	-3.0007	30.3188	9.50433	96.869	0.933838	13.3687	-8.17683	-25.5897	-13.6281	3.9419	5.88467	7.88816	27.3907	40.6506	-4.12403	78.8247	61.7661	3.35623	-3.30801	-18.5357	6.20594	12.5936	36.3171	0.757174	0.645841	38.8887	-12.8995
966	3.02033	0.423049	19.6128	1.35852	-0.0784903	2.8829	1.35851	-0.0786305	8.70333	1.0207	0.0255086	12.365	0.800535	-0.884404	8.05179	1.02523	-1.96235	-21.0827	-4.09693	-0.444635	-2.74456	27.2328	-2.27393	30.5806	10.7756	96.1985	-0.599949	15.9777	-9.12094	-24.4882	-14.1093	4.18637	5.71515	8.25525	27.8008	41.1121	-4.27264	78.5314	62.3514	3.28673	-3.38969	-18.5727	6.23435	12.8269	36.4036	0.805337	0.721427	38.9989	-12.545
968	3.17202	0.5379	19.8615	1.435	-0.0432333	2.99196	1.43499	-0.0433756	8.81239	1.07572	0.0563649	12.4468	0.532227	-0.902334	7.69447	0.529874	-1.87047	-21.7409	-3.96485	-0.23696	-2.82503	27.2677	-1.51407	30.889	11.5812	97.1662	-1.30786	17.2401	-10.0931	-25.4419	-14.179	4.32444	4.41778	8.25019	28.1227	42.7261	-4.50902	78.2942	62.9279	3.28384	-3.52568	-18.6386	6.41007	13.0929	36.6045	0.694843	0.589125	39.0156	-12.3343
970	3.29941	0.678387	20.1267	1.50322	0.00506146	3.10816	1.50322	0.00489901	8.9286	1.12379	0.0963897	12.5339	0.278902	-0.930405	7.31889	0.0569275	-1.80142	-22.4342	-3.93311	-0.0784269	-3.00747	27.3463	-0.686645	31.6207	12.1882	97.2221	-2.01894	18.2923	-10.8432	-27.1296	-14.6439	4.46316	4.28732	8.70854	28.6885	43.2082	-4.62545	77.9236	63.6031	3.23774	-3.60906	-18.6867	6.5861	13.443	36.7387	0.621602	0.413026	38.8716	-12.3334
972	3.39413	0.844602	20.3957	1.55959	0.0673352	3.22593	1.5596	0.0671742	9.04636	1.16216	0.146144	12.6221	0.0553053	-0.97482	6.95599	-0.369958	-1.77332	-23.1049	-4.02916	0.00491863	-3.1867	27.4853	0.089065	32.6595	12.6015	96.0969	-2.7288	19.1366	-11.3373	-29.0364	-15.4248	4.61644	5.20464	9.55739	29.418	42.6514	-4.61532	77.4361	64.3365	3.15996	-3.62156	-18.7196	6.72756	13.8398	36.7949	0.621034	0.239914	38.599	-12.5072
974	3.45776	0.95592	20.591	1.59754	0.108825	3.31148	1.59755	0.10866	9.13191	1.18804	0.17928	12.6861	-0.119394	-0.989008	6.69767	-0.693054	-1.71322	-23.5829	-4.06576	0.0167659	-3.02032	27.5558	0.254643	32.9063	12.8457	95.2892	-2.43954	19.0073	-11.9093	-30.6569	-15.2481	4.89148	4.31648	9.56722	29.6037	43.7561	-4.6717	77.0667	64.8561	3.22921	-3.60217	-18.8016	6.85505	14.1126	36.9009	0.618139	0.0992552	38.3703	-12.6037
976	3.57652	1.05157	20.7306	1.65821	0.138892	3.37205	1.65823	0.138724	9.19248	1.23161	0.205325	12.7315	-0.32265	-0.981294	6.54225	-1.05507	-1.59962	-23.8704	-4.09418	-0.0281415	-2.93672	28.2854	0.475847	34.1832	12.5375	94.0235	-2.44147	17.2103	-11.314	-30.6491	-15.3026	5.02614	3.96687	9.71265	29.6757	44.2248	-4.76482	76.753	65.3301	3.27248	-3.55814	-18.8794	6.84805	14.364	37.0087	0.604176	0.0271635	38.2823	-12.7274
978	3.7603	1.13602	20.8243	1.74628	0.15849	3.41183	1.74629	0.158309	9.23226	1.29629	0.225253	12.7614	-0.563086	-0.959378	6.47012	-1.47555	-1.44261	-24.0043	-4.06888	-0.0452193	-2.89219	29.5843	0.91067	36.363	11.9346	92.4491	-3.08563	14.1784	-9.82868	-29.2969	-15.5913	4.93382	4.3246	9.95021	29.7155	43.8963	-4.84747	76.4655	65.8066	3.28553	-3.50373	-18.9262	6.72636	14.6051	37.1396	0.580276	0.0106402	38.3393	-12.8825
980	3.96017	1.17832	20.8794	1.83756	0.158483	3.43458	1.83758	0.158303	9.255	1.36458	0.230777	12.7785	-0.806008	-0.938335	6.41463	-1.90052	-1.28568	-24.1083	-3.78513	0.338936	-2.186	30.4158	1.2186	37.0437	12.4343	91.4633	-4.84249	12.8038	-9.44854	-28.1119	-15.4276	4.68915	3.80657	9.67863	29.8917	44.3048	-4.67804	76.1125	66.393	3.37217	-3.46673	-18.8793	6.66728	14.7785	37.4183	0.58367	-0.0415441	38.4478	-12.9893
982	4.16152	1.29386	21.0364	1.93622	0.189312	3.50188	1.93623	0.189098	9.32231	1.43651	0.25961	12.829	-0.996874	-0.987078	6.2619	-2.26727	-1.27713	-24.392	-3.27851	0.634111	-1.93289	31.1803	1.86415	36.9663	12.8332	93.0005	-4.87128	11.7208	-9.18466	-26.912	-12.2345	3.23953	4.44885	6.31113	28.5006	43.7983	-4.75698	75.8112	66.6552	3.73068	-3.5182	-18.8037	6.76013	15.0444	37.7512	0.529137	-0.114511	38.5167	-13.2103
984	4.37156	1.48987	21.2924	2.04628	0.253409	3.6121	2.04631	0.253198	9.43253	1.51502	0.313916	12.9115	-1.17013	-1.094	6.00211	-2.63197	-1.37826	-24.8735	-2.67361	0.803769	-2.27238	32.0191	3.03882	36.8837	12.8873	96.1736	-3.49599	10.4297	-8.87758	-25.7188	-7.08549	1.2167	5.84794	0.992245	26.1336	42.7589	-5.06816	75.5421	66.7142	4.26717	-3.66499	-18.7315	6.97412	15.406	38.0798	0.422912	-0.215337	38.4987	-13.5592
986	4.66183	1.69006	21.4913	2.1918	0.312271	3.69597	2.19183	0.312041	9.51642	1.62035	0.36648	12.9743	-1.5702	-1.14857	5.721	-3.37636	-1.27112	-25.3992	-2.47445	1.22786	-2.85169	33.3356	5.75132	40.1904	12.4444	95.1445	-5.66114	7.38748	-8.23528	-24.4419	-7.45306	1.87286	5.39955	1.66531	26.1103	43.2486	-5.07287	75.1114	67.4874	4.37588	-3.87411	-18.7329	7.0651	15.7024	38.2117	0.409761	-0.364312	38.2684	-13.9968
988	4.9065	1.84943	21.6329	2.31366	0.357853	3.7549	2.3137	0.357619	9.57532	1.7088	0.407758	13.0184	-1.79281	-1.1525	5.45285	-3.778	-1.15944	-25.9015	-2.30065	1.98042	-2.55719	33.7916	6.21758	40.3025	12.7982	93.5202	-5.88476	4.90935	-7.77242	-25.0015	-8.04776	2.61686	4.1089	2.71073	26.6745	44.3031	-4.67749	74.5705	68.5316	4.40628	-4.05969	-18.742	7.15983	16.0339	38.485	0.20704	-0.610877	38.2291	-14.1175
990	5.06598	1.95491	21.7302	2.39327	0.388103	3.79541	2.39331	0.387856	9.61583	1.76656	0.435038	13.0487	-1.76983	-1.11872	5.2226	-3.72149	-1.10411	-26.33	-2.09401	2.78913	-1.63598	33.4387	4.35678	37.3168	13.7665	92.4894	-3.74304	3.50203	-7.53012	-26.9737	-7.96445	2.94389	2.58412	3.06297	27.3076	45.4925	-4.05399	74.0681	69.5656	4.41808	-4.17973	-18.7511	7.28346	16.3756	38.8869	-0.187208	-0.899835	38.3734	-13.8912
992	5.0975	2.03332	21.8767	2.41468	0.417731	3.85926	2.41473	0.417481	9.67968	1.78086	0.458244	13.0965	-1.6021	-1.12142	5.06589	-3.42475	-1.18939	-26.618	-1.8674	2.2723	-2.48901	33.902	4.36078	38.5307	12.786	93.8981	-2.72306	2.86695	-7.67832	-27.0802	-8.1109	3.18395	2.62208	3.22431	27.2751	45.7194	-4.13023	74.1572	69.7966	4.3582	-4.15689	-18.7871	7.48675	16.5825	39.0621	-0.556491	-0.980012	38.2851	-13.5945
994	5.08662	1.98712	21.9449	2.40589	0.397791	3.89016	2.40593	0.397545	9.71059	1.77552	0.442688	13.1197	-1.42864	-1.10175	5.1013	-3.10513	-1.24308	-26.5499	-1.95827	1.69447	-2.80639	34.57	4.72655	39.2037	11.6803	94.9702	-1.25633	1.74818	-7.59413	-24.6273	-8.05067	3.26619	2.86037	3.35288	27.0017	45.5449	-4.18989	74.2708	69.9571	4.32278	-4.09742	-18.8431	7.51221	16.4941	38.9966	-0.626648	-0.868985	38.0342	-13.4284
996	5.06232	1.81004	21.9115	2.37887	0.323121	3.87753	2.3789	0.322876	9.69795	1.7598	0.38526	13.1106	-1.30114	-1.05739	5.329	-2.85352	-1.23335	-26.1264	-2.2941	1.31165	-2.34386	35.3393	4.95501	38.7003	10.6333	95.1557	1.13476	-0.896	-7.23245	-20.0108	-7.64794	3.1896	3.04984	3.40929	26.6252	45.1043	-4.02627	74.2794	70.1772	4.29865	-4.0483	-18.919	7.36123	16.1623	38.7613	-0.423696	-0.632593	37.6849	-13.4488
998	5.05107	1.58026	21.8145	2.35259	0.224964	3.83707	2.35261	0.224733	9.65748	1.74602	0.310438	13.0806	-1.24944	-1.04083	5.62323	-2.75063	-1.23601	-25.5796	-2.28468	0.997183	-2.11645	36.2045	3.99382	38.2941	8.76985	94.9743	4.94043	-8.41388	-6.74677	-15.3911	-6.65909	2.97144	3.49192	2.99119	26.4461	44.4148	-3.36286	74.1428	70.3296	4.13978	-4.10596	-19.0405	7.30027	15.9674	38.7145	-0.356366	-0.558691	37.4749	-13.6347
1000	5.06007	1.2338	21.5828	2.32439	0.075446	3.73805	2.32441	0.0751791	9.55851	1.73395	0.197233	13.007	-1.28424	-0.948654	5.96633	-2.76443	-1.06123	-24.9449	-2.34281	0.737138	-2.44522	36.9022	2.2009	37.858	6.19423	93.2017	10.5909	-14.5868	-6.14269	-14.6384	-5.802	2.70642	3.27416	2.59357	25.9455	44.1317	-2.89813	74.1392	70.3796	3.87766	-4.14371	-19.0613	7.27485	15.8188	38.623	-0.332666	-0.542726	37.3339	-13.8463
1002	5.06446	0.812956	21.2506	2.28769	-0.104983	3.59523	2.28768	-0.105219	9.41566	1.71735	0.0606524	12.9005	-1.3695	-0.790346	6.31659	-2.8371	-0.743423	-24.2993	-2.5643	0.392963	-3.26525	37.2677	-0.37491	37.3633	2.92507	90.0451	18.117	-17.2212	-4.60236	-18.2992	-5.2409	2.46417	2.43796	2.34481	25.1202	44.2526	-2.73707	74.3179	70.3469	3.56563	-4.12564	-18.9724	7.273	15.7159	38.4582	-0.334951	-0.564472	37.2325	-14.0188
1004	4.96055	0.54828	21.0137	2.21829	-0.208528	3.49372	2.21826	-0.20875	9.31414	1.67171	-0.0206229	12.8246	-1.34919	-0.710259	6.55263	-2.76073	-0.614919	-23.8624	-3.04973	-0.609252	-3.87701	36.984	-4.01371	36.6435	-1.60173	87.8782	27.2918	-15.3923	-2.47707	-23.7343	-4.86593	2.4693	2.06333	2.24017	24.4296	44.0727	-2.66674	74.6077	70.322	3.42234	-4.00651	-18.8879	7.26425	15.6897	38.2929	-0.328705	-0.603781	37.1117	-14.0557
1006	4.81265	0.283643	20.8234	2.12989	-0.308748	3.41306	2.12986	-0.308964	9.23349	1.61173	-0.100683	12.7643	-1.2701	-0.614415	6.75296	-2.57198	-0.485706	-23.491	-3.54869	-1.62387	-4.25269	36.267	-6.7902	35.9772	-6.18212	85.8026	36.6434	-11.7886	-0.984162	-28.2232	-4.4097	2.57432	1.7395	2.13814	23.9778	43.835	-2.2841	74.9752	70.4168	3.20922	-3.93758	-18.7692	7.28725	15.7172	38.1215	-0.304962	-0.695389	36.8533	-13.994
1008	4.65987	0.00387021	20.6619	2.03817	-0.4156	3.34519	2.03812	-0.41581	9.16561	1.54968	-0.185971	12.7136	-1.14311	-0.484064	6.95846	-2.28116	-0.31723	-23.11	-3.94913	-2.41402	-4.46318	35.2899	-8.19649	35.4396	-10.3452	83.2536	45.7524	-7.42368	-0.590026	-31.3067	-3.88849	2.68105	1.38973	2.01665	23.8001	43.615	-1.58475	75.374	70.5848	2.9142	-3.93708	-18.6288	7.2816	15.7721	37.9648	-0.27606	-0.82657	36.5275	-13.8683
1010	4.6178	-0.232939	20.4744	1.9989	-0.513451	3.26465	1.99885	-0.513666	9.08509	1.52635	-0.261292	12.6534	-0.987683	-0.304392	7.2653	-1.91621	-0.0745184	-22.5407	-4.04757	-2.60765	-4.95181	34.3506	-8.18337	34.9807	-13.7547	77.7871	54.3476	-1.61821	-1.86121	-33.4796	-3.6722	2.49456	0.983535	1.9546	23.8965	43.5458	-0.953869	75.6527	70.5283	2.69023	-3.92544	-18.5451	6.93751	15.7938	37.9121	-0.330221	-0.932361	36.5647	-13.7753
1012	4.54536	-0.389559	20.3078	1.95362	-0.573797	3.1926	1.95356	-0.573995	9.01302	1.49621	-0.308942	12.5994	-0.789443	-0.187833	7.61409	-1.50544	0.0360084	-21.892	-4.07664	-2.5913	-5.34456	33.4169	-7.63866	34.7355	-16.8704	70.6794	61.8494	3.92718	-4.28657	-33.5866	-3.51986	2.35679	0.603203	1.86714	23.9636	43.6366	-0.545679	75.9073	70.2259	2.57421	-3.90744	-18.4497	6.62557	15.6921	37.863	-0.326917	-0.942907	36.6485	-13.7635
1014	4.41527	-0.459585	20.1506	1.89083	-0.591372	3.12399	1.89077	-0.591567	8.94442	1.45039	-0.325734	12.5479	-0.547399	-0.155697	8.01405	-1.05596	-0.0239017	-21.1473	-4.10038	-2.48341	-5.58659	32.5289	-6.864	34.7364	-19.7486	62.7959	68.0852	8.27987	-7.14141	-31.8297	-3.37703	2.35035	0.207932	1.74208	23.9523	43.9212	-0.371755	76.1427	69.6468	2.57812	-3.88215	-18.324	6.4197	15.4744	37.7769	-0.252481	-0.86236	36.7004	-13.8184
1016	4.24558	-0.467116	19.9134	1.81642	-0.577507	3.01931	1.81636	-0.577696	8.83973	1.39394	-0.319635	12.4692	-0.269043	-0.182029	8.56393	-0.567552	-0.203631	-20.1246	-4.14125	-2.38796	-5.80204	31.8665	-5.99944	35.012	-22.3656	56.4508	72.5227	9.78704	-8.94746	-29.9176	-3.25263	2.49542	-0.537142	1.63816	23.9961	44.5917	-0.282244	76.2852	68.7236	2.69726	-3.85147	-18.1455	6.26946	15.2641	37.5919	-0.191494	-0.764792	36.6916	-13.7966
1018	4.06873	-0.415094	19.6704	1.74408	-0.537097	2.91146	1.74403	-0.537271	8.73189	1.33741	-0.293562	12.3881	0.0324288	-0.249413	9.14122	-0.0543895	-0.463719	-19.0523	-4.18562	-2.30789	-5.88909	31.305	-5.35679	35.3524	-24.3551	53.0529	75.1784	9.66753	-9.54467	-28.3405	-3.05918	2.69819	-0.918041	1.36257	24.0338	44.95	-0.175449	76.4839	67.6075	2.86217	-3.81844	-17.9872	6.12936	15.0874	37.3365	-0.110133	-0.788636	36.5741	-13.8765
1020	3.89554	-0.322695	19.4413	1.67675	-0.479651	2.8094	1.6767	-0.479824	8.62983	1.28355	-0.254503	12.3113	0.34359	-0.338048	9.70737	0.469077	-0.762141	-18.0025	-4.22849	-2.24897	-5.8535	30.7976	-4.90094	35.7162	-25.7041	52.8982	75.8758	8.4598	-9.12098	-27.5201	-2.80655	2.91134	-0.853598	0.915011	24.086	44.9205	-0.00914668	76.7354	66.3633	3.04362	-3.79731	-17.8596	6.00183	14.9438	37.0335	-0.0189941	-0.926036	36.3583	-14.066
1022	3.72671	-0.245196	19.2397	1.60989	-0.42947	2.71972	1.60984	-0.429633	8.54015	1.23047	-0.220891	12.2438	0.631213	-0.399322	10.2343	0.964319	-0.996802	-17.0271	-4.2739	-2.20629	-5.80377	30.232	-4.1057	36.1643	-25.5533	55.4086	74.7622	7.02294	-8.08609	-28.4623	-2.60833	3.01845	-0.726783	0.456379	24.3501	44.9277	0.26748	76.8737	65.0584	3.19796	-3.84229	-17.7237	5.95714	14.7798	36.7392	0.0197362	-0.993788	36.1228	-14.2506
1024	3.5791	-0.22019	19.0537	1.5477	-0.404344	2.63733	1.54766	-0.404506	8.45776	1.18244	-0.205773	12.1818	0.871193	-0.430575	10.7107	1.38789	-1.15343	-16.1461	-4.23066	-2.14534	-5.72146	29.6757	-3.37478	36.5892	-25.456	56.3561	72.8291	6.60618	-8.5066	-29.1572	-2.46458	3.01879	-0.433894	0.05227	24.503	44.7709	0.414341	77.0164	63.808	3.38629	-3.90678	-17.6277	5.9323	14.6368	36.4936	0.00647287	-1.02617	35.9586	-14.3757
1026	3.45443	-0.250443	18.877	1.49077	-0.405539	2.55944	1.49073	-0.405693	8.37987	1.13997	-0.21002	12.1233	1.05654	-0.43819	11.1407	1.72344	-1.2417	-15.3507	-4.10738	-2.05869	-5.61286	29.1589	-2.80442	36.952	-25.8445	54.9724	70.5133	7.30401	-10.5173	-29.0372	-2.36676	2.94919	-0.0541513	-0.260246	24.4846	44.4972	0.408322	77.1786	62.6601	3.5865	-3.97812	-17.5714	5.9099	14.5222	36.3056	-0.0522032	-1.04258	35.8791	-14.4303
1028	3.34247	-0.301543	18.6923	1.43765	-0.416986	2.47809	1.43761	-0.417135	8.29852	1.101	-0.221704	12.0622	1.18864	-0.450208	11.562	1.96131	-1.31358	-14.5709	-4.02799	-1.95238	-5.50335	28.7479	-2.43706	37.2167	-26.9555	52.712	68.2085	7.78277	-12.0871	-27.5364	-2.27423	2.97104	0.0247287	-0.437098	24.3504	44.4403	0.393028	77.3014	61.6794	3.64468	-4.05135	-17.5106	5.87831	14.4357	36.1669	-0.128888	-1.10954	35.8442	-14.4376
1030	3.24615	-0.351994	18.5184	1.39146	-0.429647	2.40149	1.39142	-0.42979	8.22192	1.06729	-0.233882	12.0047	1.30999	-0.474885	11.9332	2.17441	-1.40324	-13.8842	-3.96252	-1.87738	-5.38557	28.3323	-2.18174	37.3246	-27.8525	50.4516	66.2271	9.28668	-14.0042	-26.3949	-2.2002	3.01957	0.152327	-0.574884	24.2247	44.3533	0.388801	77.3884	60.748	3.69571	-4.10286	-17.4506	5.83879	14.3408	36.0157	-0.188333	-1.21339	35.759	-14.4448
1032	3.16245	-0.403743	18.3509	1.3507	-0.444065	2.32763	1.35065	-0.444205	8.14806	1.03775	-0.247054	11.9493	1.42434	-0.508528	12.2606	2.37115	-1.50589	-13.279	-3.91159	-1.83033	-5.28213	27.8548	-2.02657	37.2754	-28.22	48.8899	64.6002	11.4073	-16.1286	-25.9624	-2.14654	3.063	0.353287	-0.699165	24.1229	44.2108	0.387328	77.4459	59.8419	3.76211	-4.11931	-17.3818	5.79328	14.2263	35.8335	-0.219483	-1.33241	35.6093	-14.464
1034	3.07864	-0.48913	18.1573	1.30713	-0.473093	2.24241	1.30708	-0.473226	8.06284	1.00705	-0.271304	11.8853	1.50057	-0.523872	12.6001	2.50688	-1.55868	-12.6503	-3.89392	-1.74477	-5.29386	27.1609	-2.01479	37.0938	-27.6433	49.8204	63.1868	11.2475	-17.024	-25.7424	-2.11538	3.01497	0.412911	-0.804834	23.9707	44.1366	0.2979	77.5004	58.9803	3.81546	-4.0718	-17.2693	5.74712	14.0865	35.6101	-0.221368	-1.38949	35.4374	-14.4906
1036	2.99188	-0.616115	17.9358	1.25892	-0.519999	2.14505	1.25887	-0.520133	7.96548	0.97402	-0.309211	11.8123	1.5412	-0.519835	12.9657	2.58641	-1.56082	-11.9722	-3.88952	-1.63664	-5.30937	26.5416	-2.18217	37.0173	-27.4807	51.1145	61.7279	11.2534	-17.7545	-26.1676	-2.09386	2.90464	0.433591	-0.925496	23.7833	44.0102	0.25157	77.5896	58.1681	3.84642	-3.99245	-17.1301	5.72182	13.9284	35.3927	-0.206116	-1.39354	35.2953	-14.5259
1038	2.90411	-0.776729	17.7001	1.20761	-0.581549	2.04154	1.20755	-0.581674	7.86197	0.939621	-0.358245	11.7347	1.55043	-0.499881	13.3452	2.61545	-1.52089	-11.2671	-3.89192	-1.50715	-5.29703	26.0436	-2.39286	37.0806	-27.798	52.2294	60.1884	11.793	-18.4916	-27.1022	-2.07941	2.76077	0.438631	-1.06259	23.5732	43.8263	0.285929	77.7079	57.4143	3.85182	-3.90659	-16.9784	5.72124	13.7532	35.1911	-0.177714	-1.35438	35.1868	-14.5623
1040	2.83172	-0.935338	17.5078	1.16325	-0.643862	1.95721	1.16318	-0.643984	7.77765	0.91047	-0.407472	11.6715	1.54249	-0.479828	13.6787	2.61261	-1.4748	-10.6472	-3.89259	-1.35163	-5.22458	25.5529	-2.00216	37.1912	-27.4419	52.809	58.8661	12.2748	-18.9251	-27.6525	-2.08114	2.67167	0.432851	-1.18934	23.3892	43.6795	0.434827	77.7811	56.74	3.81969	-3.88185	-16.8509	5.74153	13.5479	34.9952	-0.137504	-1.30988	35.0619	-14.5715
1042	2.75216	-1.05565	17.3479	1.11891	-0.689069	1.88702	1.11884	-0.689181	7.70745	0.880258	-0.443937	11.6188	1.54957	-0.473048	13.9363	2.63089	-1.46018	-10.1687	-3.90253	-1.18723	-5.17989	25.0896	-1.68869	37.2006	-26.9248	53.3306	57.7817	12.5666	-19.2444	-27.8538	-2.07568	2.64166	0.471896	-1.29143	23.1929	43.4838	0.58902	77.897	56.1651	3.83494	-3.89578	-16.7667	5.74486	13.3862	34.8106	-0.0909201	-1.26713	34.9535	-14.5573
1044	2.66709	-1.14371	17.2141	1.07481	-0.719909	1.82811	1.07473	-0.72002	7.64854	0.849305	-0.469691	11.5746	1.57537	-0.475934	14.1188	2.67859	-1.47176	-9.83034	-3.90499	-1.01592	-5.17146	24.6791	-1.56381	37.1082	-26.413	53.8818	56.8948	12.694	-19.5159	-27.8168	-2.07361	2.6506	0.529845	-1.37425	22.9765	43.2581	0.720944	78.0569	55.6861	3.90239	-3.92537	-16.7255	5.73804	13.286	34.6339	-0.0455301	-1.22776	34.8566	-14.5259
1046	2.60665	-1.27085	17.0826	1.03834	-0.769952	1.77048	1.03826	-0.77006	7.59092	0.825289	-0.509319	11.5313	1.59122	-0.457366	14.2687	2.71611	-1.44108	-9.55205	-3.81571	-0.818253	-5.15422	24.4009	-1.47276	37.0716	-26.205	54.3669	55.9772	12.9705	-19.8631	-28.105	-2.15366	2.5984	0.420508	-1.47596	22.7239	43.1733	0.829246	78.1852	55.2715	3.94182	-3.88964	-16.7029	5.7883	13.2404	34.4465	-0.0260795	-1.1763	34.7265	-14.4999
1048	2.53592	-1.39161	16.9654	0.99789	-0.816474	1.71912	0.997805	-0.816576	7.53956	0.798078	-0.546581	11.4928	1.62642	-0.43475	14.3756	2.78983	-1.41125	-9.35405	-3.74933	-0.653938	-5.09178	24.1923	-1.3827	37.0019	-26.0824	54.7986	55.1483	13.241	-20.2081	-28.417	-2.19222	2.52484	0.380871	-1.59706	22.552	43.0268	0.944962	78.2886	54.8974	4.05181	-3.83968	-16.6912	5.86015	13.2463	34.255	-0.0142111	-1.1633	34.5665	-14.4798
1050	2.45034	-1.49941	16.8645	0.951982	-0.856234	1.67488	0.951893	-0.856332	7.49531	0.766354	-0.57916	11.4595	1.68206	-0.411053	14.4372	2.9006	-1.38812	-9.24049	-3.72339	-0.534111	-4.97906	24.0337	-1.29135	36.8827	-26.0016	55.1606	54.4341	13.494	-20.5267	-28.6895	-2.17381	2.44604	0.429364	-1.7237	22.4779	42.8196	1.06247	78.3625	54.5579	4.21794	-3.79603	-16.6811	5.96078	13.2955	34.0666	-0.0091689	-1.18912	34.3743	-14.4595
1052	2.3613	-1.60903	16.777	0.904403	-0.896623	1.63651	0.90431	-0.896716	7.45694	0.73342	-0.612332	11.4307	1.73626	-0.384634	14.4496	3.00927	-1.36052	-9.2185	-3.69681	-0.439914	-4.83392	23.9112	-1.23933	36.715	-25.9673	55.3863	53.8454	13.783	-20.7841	-28.8773	-2.16183	2.40162	0.415977	-1.78936	22.4637	42.7481	1.14425	78.3897	54.2605	4.28955	-3.8018	-16.6479	6.15982	13.3632	33.9039	-0.0255794	-1.20203	34.1334	-14.4029
1054	2.28215	-1.70057	16.7158	0.862542	-0.930045	1.60972	0.862446	-0.930134	7.43015	0.704304	-0.639952	11.4105	1.79009	-0.354334	14.4094	3.11826	-1.32694	-9.29404	-3.69006	-0.367634	-4.68431	23.7844	-1.24528	36.5335	-25.9883	55.5229	53.3698	14.1512	-21.0432	-29.1751	-2.12925	2.33816	0.40559	-1.84921	22.4196	42.7303	1.12297	78.4198	54.0102	4.3502	-3.80549	-16.6189	6.34582	13.4433	33.7661	-0.0495745	-1.23499	33.9097	-14.3638
1056	2.21661	-1.76038	16.6823	0.829119	-0.950807	1.59505	0.82902	-0.950892	7.41548	0.68067	-0.65759	11.3994	1.84277	-0.321535	14.3238	3.22571	-1.28954	-9.45386	-3.70616	-0.319062	-4.54993	23.6321	-1.31742	36.3347	-26.0468	55.5887	53.0152	14.6115	-21.3126	-29.6014	-2.07564	2.25786	0.406108	-1.91142	22.3343	42.7357	1.00681	78.4767	53.8186	4.4	-3.80603	-16.5962	6.47495	13.5242	33.6511	-0.0750241	-1.28205	33.7385	-14.3513
1058	2.16242	-1.74936	16.6708	0.806306	-0.941552	1.58978	0.806209	-0.941635	7.41021	0.663032	-0.652127	11.3954	1.89501	-0.29321	14.2223	3.33052	-1.26063	-9.64334	-3.74387	-0.310827	-4.47733	23.4082	-1.47626	36.0554	-26.0777	55.5977	52.8384	15.1958	-21.5608	-30.0662	-2.01444	2.2229	0.386848	-1.95463	22.2569	42.719	0.892683	78.5981	53.7276	4.3701	-3.85048	-16.5582	6.47443	13.568	33.5511	-0.0888531	-1.28392	33.7052	-14.3533
1060	2.12274	-1.7146	16.6668	0.791742	-0.923097	1.58773	0.791647	-0.923179	7.40817	0.650966	-0.639263	11.3939	1.93709	-0.264603	14.1043	3.41692	-1.22788	-9.8631	-3.78822	-0.31425	-4.43212	23.1947	-1.62172	35.7991	-26.0463	55.6365	52.7274	15.6958	-21.7648	-30.3756	-1.97087	2.18544	0.443149	-2.0189	22.214	42.6104	0.811439	78.7805	53.6994	4.31831	-3.90008	-16.5391	6.44878	13.6055	33.4476	-0.115254	-1.32985	33.6749	-14.348
1062	2.0945	-1.66972	16.6709	0.782974	-0.901166	1.58929	0.782881	-0.901246	7.40972	0.643004	-0.623433	11.395	1.96876	-0.234908	13.9702	3.48473	-1.18968	-10.1126	-3.83414	-0.326481	-4.38134	23.0238	-1.73174	35.5762	-25.9714	55.7163	52.6492	16.0723	-21.9266	-30.5162	-1.93877	2.1306	0.605693	-2.11855	22.2022	42.3914	0.762479	78.9985	53.7298	4.25944	-3.93309	-16.5511	6.41821	13.6537	33.3392	-0.146874	-1.41253	33.6208	-14.3354
1064	2.06487	-1.62155	16.7026	0.773756	-0.877788	1.60304	0.773665	-0.877868	7.42347	0.634599	-0.60657	11.4053	1.99746	-0.205784	13.8167	3.54686	-1.15201	-10.3981	-3.88054	-0.367365	-4.20933	22.9513	-1.81272	35.3187	-25.9697	55.7885	52.5815	16.3838	-22.1052	-30.6607	-1.8677	2.05035	0.893563	-2.26924	22.1661	42.084	0.691708	79.1496	53.8298	4.19305	-3.89579	-16.6112	6.36043	13.7489	33.235	-0.121559	-1.40819	33.5615	-14.3446
1066	2.02849	-1.57951	16.7525	0.761022	-0.856626	1.62494	0.760933	-0.856704	7.44537	0.623697	-0.591597	11.4217	2.02954	-0.172252	13.6405	3.61675	-1.10842	-10.7257	-3.91295	-0.415397	-4.06451	22.8891	-1.92803	35.1025	-26.0279	55.8509	52.5565	16.6504	-22.2583	-30.7334	-1.76425	1.89444	1.31286	-2.46457	22.1722	41.6223	0.635819	79.2915	54.027	4.16334	-3.83891	-16.7034	6.29322	13.9017	33.178	-0.128638	-1.4291	33.5436	-14.3534
1068	1.97939	-1.54166	16.8182	0.742319	-0.836316	1.65388	0.742233	-0.836393	7.47432	0.608382	-0.577654	11.4433	2.07051	-0.136964	13.4457	3.70343	-1.06585	-11.0881	-3.93148	-0.463921	-3.9797	22.8061	-2.07808	34.9301	-26.1131	55.8933	52.5858	16.892	-22.3846	-30.748	-1.63313	1.67627	1.82896	-2.69545	22.23	41.0366	0.604531	79.4248	54.3085	4.16142	-3.76525	-16.8088	6.22559	14.0933	33.1619	-0.173856	-1.48403	33.5684	-14.3565
1070	1.89962	-1.48168	16.902	0.711923	-0.803874	1.69067	0.711841	-0.803947	7.51111	0.583544	-0.555398	11.4709	2.13849	-0.115886	13.2419	3.83353	-1.06037	-11.4681	-3.9571	-0.516473	-3.94649	22.6619	-2.20976	34.7376	-26.107	55.8891	52.6915	17.1627	-22.5206	-30.8114	-1.4877	1.49023	2.32959	-2.94841	22.3252	40.4757	0.61417	79.5039	54.6087	4.09771	-3.63483	-16.8674	6.16752	14.2362	33.1146	-0.198216	-1.50724	33.5969	-14.3462
1072	1.8139	-1.45006	16.9784	0.676652	-0.78332	1.72436	0.676571	-0.78339	7.5448	0.555826	-0.542331	11.4961	2.19534	-0.0993939	13.0764	3.94191	-1.058	-11.7771	-3.94915	-0.52361	-3.9426	22.5092	-2.26924	34.5638	-25.9663	55.8203	52.845	17.3962	-22.6381	-30.8863	-1.386	1.36072	2.69756	-3.13927	22.3755	40.0799	0.608521	79.5632	54.8683	4.05782	-3.49863	-16.9144	6.17584	14.3567	33.0699	-0.197988	-1.5242	33.5924	-14.3689
1074	1.73029	-1.45264	17.0338	0.639606	-0.777825	1.74884	0.639526	-0.777891	7.56927	0.527755	-0.540619	11.5143	2.22975	-0.0811217	12.9683	4.01079	-1.0419	-11.9786	-3.90403	-0.471478	-3.96256	22.3649	-2.26237	34.417	-25.72	55.7214	53.0058	17.5662	-22.7325	-30.9678	-1.33602	1.28593	2.88065	-3.2511	22.3472	39.8868	0.574856	79.6245	55.074	4.03525	-3.37638	-16.9522	6.22846	14.46	33.0394	-0.178282	-1.54164	33.573	-14.4185
1076	1.65619	-1.46206	17.0364	0.606355	-0.775912	1.74992	0.606275	-0.775974	7.57035	0.502775	-0.541313	11.5151	2.23682	-0.042946	12.949	4.03877	-0.976052	-12.0137	-3.84745	-0.346551	-4.01479	22.2438	-2.26727	34.2984	-25.5317	55.7584	53.0447	17.6164	-22.8132	-31.0663	-1.29895	1.22492	2.79297	-3.29815	22.1872	39.8895	0.509323	79.7494	55.2509	3.9147	-3.29811	-16.9647	6.15883	14.5546	33.0492	-0.174994	-1.57113	33.6687	-14.4167
1078	1.58584	-1.49026	17.0267	0.573256	-0.7825	1.74559	0.573175	-0.782559	7.56602	0.478459	-0.548345	11.5118	2.21337	-0.0051431	12.9525	4.01143	-0.897906	-12.0057	-3.77376	-0.227996	-4.06593	22.1385	-2.31241	34.2043	-25.4262	55.7959	53.0413	17.6619	-22.8645	-31.1402	-1.3158	1.16839	2.64527	-3.33355	22.033	39.9415	0.475889	79.8795	55.3925	3.82332	-3.23411	-16.9599	6.15582	14.6245	33.0522	-0.158098	-1.58964	33.7361	-14.4427
1080	1.51911	-1.53578	17.0159	0.540334	-0.796968	1.74087	0.540252	-0.797023	7.5613	0.454778	-0.561257	11.5082	2.16451	0.029854	12.9573	3.9369	-0.814581	-11.9944	-3.68902	-0.131322	-4.10416	22.0431	-2.39128	34.1322	-25.3953	55.8095	53.0062	17.728	-22.8875	-31.1726	-1.37162	1.11243	2.50694	-3.3727	21.92	39.9925	0.492195	80.0078	55.4969	3.77997	-3.18342	-16.9477	6.21977	14.6903	33.0392	-0.122656	-1.59575	33.7567	-14.5036
1082	1.45936	-1.58755	17.0121	0.509939	-0.814769	1.73923	0.509855	-0.814822	7.55967	0.433195	-0.576502	11.5069	2.11205	0.0732804	12.9445	3.85913	-0.715038	-12.0159	-3.62203	-0.0296872	-4.11616	21.9443	-2.43566	34.084	-25.3547	55.8179	52.917	17.7881	-22.8885	-31.1242	-1.37522	1.05057	2.44577	-3.41638	21.8523	40.0044	0.563225	80.1556	55.5557	3.74466	-3.16446	-16.9621	6.169	14.8526	33.0163	-0.0649214	-1.60021	33.7863	-14.5593
1084	1.40968	-1.63222	16.9995	0.484571	-0.830258	1.73369	0.484486	-0.830308	7.55412	0.415228	-0.589696	11.5027	2.06155	0.109397	12.9358	3.78202	-0.629422	-12.0299	-3.53669	0.0435346	-4.12121	21.8202	-2.47016	34.0124	-25.3323	55.8365	52.7878	17.9071	-22.9389	-31.1115	-1.341	1.02335	2.36415	-3.46838	21.7922	40.0037	0.663726	80.333	55.6042	3.70677	-3.18992	-16.98	6.12881	15.0361	32.9998	-0.0569691	-1.637	33.8375	-14.5901
1086	1.36953	-1.66335	16.9766	0.464523	-0.840568	1.72354	0.464437	-0.840616	7.54397	0.400913	-0.598673	11.4951	2.01591	0.133768	12.9368	3.70905	-0.566801	-12.0263	-3.43589	0.0816037	-4.11915	21.6725	-2.49981	33.9105	-25.318	55.8683	52.6284	18.0881	-23.0446	-31.153	-1.27689	1.03947	2.24512	-3.51776	21.7239	40.0205	0.759749	80.5193	55.6278	3.66307	-3.26379	-16.9862	6.12504	15.1981	32.9874	-0.097891	-1.70299	33.8947	-14.5961
1088	1.33479	-1.67433	16.9538	0.448493	-0.842489	1.71335	0.448406	-0.842535	7.53378	0.389066	-0.601124	11.4874	1.97508	0.144174	12.9465	3.63924	-0.531224	-12.0071	-3.35487	0.089824	-4.08086	21.5299	-2.52909	33.7935	-25.2588	55.903	52.4625	18.2936	-23.1608	-31.2172	-1.21522	1.08399	2.10943	-3.5221	21.639	40.1558	0.753925	80.6236	55.5315	3.64032	-3.38801	-16.9546	6.16243	15.2284	32.9505	-0.105788	-1.7484	33.8693	-14.6067
1090	1.29645	-1.65641	16.9184	0.43329	-0.831433	1.69747	0.433204	-0.831477	7.5179	0.377015	-0.593816	11.4755	1.94661	0.142052	12.985	3.58691	-0.522588	-11.9349	-3.33555	0.0705609	-4.0795	21.3993	-2.56309	33.7044	-25.1716	55.947	52.2939	18.4527	-23.2387	-31.2289	-1.12951	1.20697	1.96648	-3.46884	21.47	40.3378	0.658522	80.7065	55.3658	3.54655	-3.53809	-16.8184	6.17843	15.2363	32.9121	-0.127057	-1.80174	33.8467	-14.5969
1092	1.25382	-1.61421	16.8693	0.418229	-0.809355	1.6754	0.418146	-0.809398	7.49583	0.364374	-0.578257	11.4589	1.93288	0.131757	13.0509	3.55814	-0.533991	-11.8122	-3.37748	0.0249663	-4.12623	21.2913	-2.59636	33.6691	-25.0619	56.033	52.1074	18.5252	-23.264	-31.1634	-1.02302	1.39299	1.84446	-3.36264	21.1957	40.553	0.437029	80.6734	55.1557	3.22931	-3.72782	-16.5614	6.17151	15.2275	32.871	-0.157467	-1.84978	33.8325	-14.5716
1094	1.21504	-1.57474	16.8138	0.404647	-0.788784	1.65047	0.404566	-0.788826	7.47091	0.352936	-0.563728	11.4402	1.93263	0.129249	13.1186	3.55695	-0.536638	-11.6866	-3.43521	-0.0488951	-4.19884	21.2381	-2.60655	33.7457	-24.9355	56.299	51.8483	18.4136	-23.2429	-31.0083	-0.944489	1.52734	1.86399	-3.24177	20.8034	40.7833	-0.0565488	80.082	54.9481	2.25492	-4.08702	-16.1742	6.20844	15.1106	32.8015	-0.141366	-1.80432	33.7731	-14.5693
1096	1.17311	-1.53313	16.7507	0.389874	-0.767011	1.62224	0.389795	-0.767051	7.44267	0.340532	-0.548375	11.419	1.95925	0.12569	13.1894	3.60411	-0.551831	-11.5557	-3.49054	-0.133945	-4.25573	21.2105	-2.57547	33.8848	-24.8298	56.5919	51.4516	18.3	-23.1737	-30.7927	-0.79723	1.68805	1.82352	-3.0889	20.3117	41.1897	-0.720069	79.2803	54.7806	0.52865	-4.3097	-15.8593	6.21394	15.0091	32.7232	-0.12026	-1.79227	33.6803	-14.5891
1098	1.12673	-1.49411	16.6766	0.372967	-0.745998	1.58906	0.37289	-0.746037	7.40949	0.326587	-0.533726	11.3941	2.01025	0.117132	13.272	3.69355	-0.585426	-11.4036	-3.52777	-0.213773	-4.29439	21.1943	-2.48637	34.0374	-24.7315	56.8459	50.9491	18.2108	-23.0744	-30.519	-0.57172	1.87569	1.69943	-2.92392	19.7816	41.7877	-1.42991	78.3241	54.6912	-2.16079	-4.32229	-15.6274	6.18596	14.9512	32.6423	-0.102919	-1.8315	33.5667	-14.6234
1100	1.07555	-1.47819	16.5708	0.352187	-0.734677	1.54187	0.352111	-0.734713	7.3623	0.310382	-0.526562	11.3586	2.06388	0.0953361	13.4082	3.78284	-0.642476	-11.1523	-3.51057	-0.233217	-4.36069	21.153	-2.2736	34.0509	-24.515	56.9382	50.5431	18.0548	-23.0024	-30.1391	-0.326051	2.02417	1.59363	-2.83203	19.4506	42.4476	-1.76476	77.102	54.8441	-6.74948	-4.22162	-15.2564	6.18445	14.9267	32.5626	-0.0864259	-1.87535	33.4746	-14.6399
1102	1.02609	-1.46355	16.4792	0.332	-0.724101	1.50101	0.331925	-0.724135	7.32144	0.294659	-0.519922	11.328	2.12192	0.0599614	13.5468	3.87492	-0.725676	-10.8969	-3.47803	-0.276961	-4.38587	21.1496	-2.10523	34.0161	-24.4358	56.9627	50.1545	17.9546	-23.0233	-29.8456	-0.0432529	2.20719	1.45303	-2.84195	19.0719	43.4057	-2.09979	75.7418	54.7275	-11.2976	-3.46013	-15.0566	6.19782	14.9406	32.488	-0.0838994	-1.9102	33.4051	-14.6424
1104	0.986495	-1.45134	16.4097	0.31586	-0.715441	1.46998	0.315786	-0.715474	7.29041	0.282074	-0.514466	11.3047	2.17005	0.020045	13.667	3.94728	-0.813601	-10.6759	-3.43229	-0.349213	-4.36579	21.1812	-2.01234	33.9661	-24.5113	56.9555	49.7826	17.926	-23.117	-29.6551	0.249317	2.40264	1.32354	-2.97265	18.6252	44.5804	-2.46911	74.7403	54.2249	-14.8307	-2.0789	-14.9749	6.21705	14.9847	32.4228	-0.0938264	-1.93581	33.3599	-14.6326
1106	0.98661	-1.46603	16.347	0.314943	-0.721779	1.44217	0.314869	-0.721812	7.2626	0.281827	-0.519245	11.2838	2.14775	0.0107453	13.738	3.90358	-0.819652	-10.5435	-3.33814	-0.384536	-4.34987	21.1821	-1.9545	33.9529	-24.5736	56.9522	49.4834	17.9263	-23.122	-29.4343	0.426137	2.44178	1.43265	-3.30244	18.2194	45.4043	-2.68724	76.1837	53.3693	-15.3508	-0.819157	-14.2715	6.20445	15.0274	32.3797	-0.0948353	-1.97446	33.3414	-14.6178
1108	0.981765	-1.49526	16.2966	0.310649	-0.734115	1.41981	0.310574	-0.734147	7.24024	0.279436	-0.528727	11.267	2.12028	0.0242383	13.7556	3.85908	-0.783864	-10.5098	-3.26398	-0.409937	-4.31861	21.1367	-1.90805	33.9944	-24.5908	57.0607	49.1741	17.8668	-23.1415	-29.2259	0.595763	2.50113	1.61347	-3.66203	18.0419	46.2326	-2.73396	77.4558	52.2992	-14.4377	-0.323978	-12.8249	6.21119	15.0572	32.3459	-0.106114	-2.00527	33.3211	-14.6001
1110	0.96657	-1.53621	16.2574	0.300847	-0.750786	1.40249	0.300769	-0.750817	7.22292	0.273201	-0.541807	11.254	2.1034	0.0569952	13.7256	3.84105	-0.718603	-10.5642	-3.21797	-0.432533	-4.27001	21.0442	-1.84614	34.0611	-24.5598	57.2377	48.8686	17.8046	-23.2077	-29.0743	0.778586	2.6237	1.82578	-4.02021	18.1282	47.0984	-2.57566	77.9594	51.08	-12.9459	-0.423217	-10.8124	6.2407	15.0655	32.3178	-0.127247	-2.0266	33.2872	-14.5839
1112	0.960362	-1.58745	16.2226	0.294152	-0.772696	1.38715	0.294072	-0.772726	7.20758	0.269626	-0.558605	11.2425	2.10149	0.0990138	13.6772	3.85378	-0.642919	-10.6532	-3.16561	-0.462733	-4.20448	20.9295	-1.67045	34.0041	-24.5164	57.1648	48.7096	18.0812	-23.356	-29.1301	0.961815	2.83773	2.06121	-4.40995	18.4263	47.8927	-2.09139	77.7322	49.769	-13.1142	0.210322	-8.75439	6.26305	15.0322	32.2932	-0.142172	-2.04873	33.2236	-14.5844
1114	0.97228	-1.65029	16.1946	0.294461	-0.801145	1.3749	0.294379	-0.801176	7.19533	0.271705	-0.579842	11.2333	2.08968	0.145765	13.6212	3.8504	-0.554967	-10.7557	-3.10576	-0.480311	-4.15246	20.7859	-1.5615	33.927	-24.5265	57.1499	48.5868	18.3995	-23.5758	-29.3094	1.13741	2.99417	2.28058	-4.839	18.768	48.4221	-1.65169	77.4941	48.5867	-12.72	0.346953	-6.99638	6.25924	14.9946	32.2623	-0.143017	-2.08245	33.1419	-14.5829
1116	0.996759	-1.72226	16.1728	0.299531	-0.834617	1.36545	0.299445	-0.834648	7.18588	0.277663	-0.604527	11.2262	2.06943	0.194306	13.5607	3.83249	-0.46057	-10.8664	-3.04904	-0.49214	-4.11203	20.6086	-1.55151	33.8424	-24.6211	57.2418	48.4474	18.7507	-23.8907	-29.588	1.29669	3.06104	2.48032	-5.30065	19.0966	48.621	-1.25516	77.4584	47.6538	-11.5936	-0.0933167	-5.74756	6.23122	14.9655	32.2315	-0.129797	-2.12236	33.0595	-14.5784
1118	0.999111	-1.7962	16.1539	0.294739	-0.867184	1.35729	0.294649	-0.867214	7.17773	0.27619	-0.629173	11.2201	2.07057	0.241082	13.4885	3.85273	-0.378143	-10.9995	-3.04763	-0.551635	-4.02761	20.3839	-1.56835	33.7286	-24.857	57.3848	48.1366	19.3729	-24.4317	-29.9517	1.42395	3.0639	2.7247	-5.79597	19.4262	48.3959	-0.412499	77.7668	47.1602	-11.2869	-0.715608	-5.27229	6.20996	14.9586	32.2377	-0.111072	-2.13663	33.0348	-14.5828
1120	0.997448	-1.85877	16.136	0.289093	-0.894453	1.3495	0.289001	-0.894483	7.16993	0.273739	-0.649914	11.2142	2.08759	0.28086	13.417	3.89913	-0.314708	-11.1317	-3.0508	-0.592188	-4.01831	20.1097	-1.76113	33.4982	-25.1524	57.3983	47.9901	20.1304	-24.9539	-30.3219	1.46458	3.02409	2.79603	-6.10474	19.4706	48.1401	-0.0596254	77.8133	47.1879	-10.6999	-0.691876	-5.54652	6.1925	14.9614	32.2548	-0.100838	-2.12483	33.0367	-14.6074
1122	0.995926	-1.90227	16.1197	0.285028	-0.913377	1.34236	0.284934	-0.913406	7.1628	0.27193	-0.664316	11.2089	2.11477	0.309047	13.3517	3.95945	-0.276218	-11.2529	-3.04762	-0.606264	-4.08925	19.7884	-2.12138	33.1775	-25.4368	57.2844	48.0524	20.9202	-25.3608	-30.6656	1.41242	2.95602	2.70427	-6.23792	19.2363	47.9522	-0.249535	77.7325	47.5788	-9.78297	-0.0370396	-6.33871	6.17782	14.9643	32.2739	-0.0958287	-2.09656	33.0539	-14.6459
1124	0.994327	-1.9067	16.1117	0.284009	-0.915176	1.33882	0.283914	-0.915206	7.15925	0.271289	-0.665724	11.2062	2.13597	0.31059	13.3023	3.99842	-0.283308	-11.3452	-3.03987	-0.634607	-4.15229	19.4095	-2.52661	32.9415	-25.5173	57.2668	48.1809	21.4673	-25.5178	-30.9748	1.2917	2.8755	2.70317	-6.47243	18.963	47.8157	-0.35075	78.851	47.5948	-9.28814	0.266225	-6.83303	6.15779	14.9315	32.281	-0.0603193	-2.09207	33.064	-14.6582
1126	1.01032	-1.91589	16.1011	0.290335	-0.920464	1.33421	0.29024	-0.920494	7.15464	0.276365	-0.669265	11.2027	2.12875	0.314825	13.2554	3.98693	-0.274154	-11.432	-3.04149	-0.611643	-4.18208	19.1464	-2.72383	32.814	-25.409	57.1781	48.3229	21.7573	-25.5081	-31.1798	1.19123	2.86804	2.72069	-6.69629	19.1586	47.6486	0.0221235	79.3493	47.6301	-9.19504	0.583608	-7.3028	6.14873	14.9342	32.2855	-0.0500741	-2.11168	33.0821	-14.6684
1128	1.04185	-1.93576	16.09	0.302623	-0.931665	1.32945	0.302527	-0.931696	7.14988	0.28628	-0.676842	11.1992	2.09598	0.328344	13.2019	3.93275	-0.23814	-11.5304	-3.05422	-0.544451	-4.17436	19.0373	-2.69542	32.7816	-25.1746	57.0093	48.4562	21.8164	-25.389	-31.2653	1.13144	2.92616	2.74434	-6.87708	19.7641	47.4416	0.768789	79.0238	47.7479	-9.3809	0.950679	-7.78909	6.15255	14.9748	32.2846	-0.0685813	-2.14727	33.1035	-14.6802
1130	1.06245	-1.94087	16.0999	0.311208	-0.935562	1.33391	0.311111	-0.935594	7.15434	0.292941	-0.679204	11.2025	2.07669	0.344167	13.1146	3.90393	-0.204276	-11.6917	-3.07727	-0.530361	-4.14543	19.0612	-2.62321	32.752	-25.0596	56.844	48.583	21.7984	-25.3222	-31.2299	1.10748	2.94602	2.75604	-6.96173	19.9849	47.2582	1.00244	78.7108	47.9345	-9.30545	1.28913	-8.33989	6.16346	14.9971	32.2584	-0.0793243	-2.16222	33.0951	-14.6898
1132	1.08128	-1.97104	16.1033	0.317043	-0.950294	1.33557	0.316945	-0.950327	7.15601	0.29825	-0.68984	11.2038	2.04657	0.384951	13.0316	3.8655	-0.120604	-11.8442	-3.06482	-0.489193	-4.13798	19.1088	-2.63335	32.7434	-25.0714	56.7603	48.6526	21.7252	-25.2553	-31.1505	1.02672	2.84703	2.79682	-7.01251	20.0393	47.0649	1.01181	78.6911	48.0761	-9.18906	1.42563	-8.80019	6.16763	14.9958	32.2249	-0.0734823	-2.15866	33.0834	-14.694
1134	1.09616	-2.02518	16.0961	0.319287	-0.9752	1.3326	0.319187	-0.975233	7.15303	0.301538	-0.708309	11.2016	2.00257	0.447493	12.9587	3.81073	0.00846578	-11.9771	-3.02379	-0.419358	-4.15797	19.1381	-2.73231	32.7598	-25.1764	56.7705	48.662	21.6274	-25.1882	-31.0701	0.890037	2.64744	2.8714	-7.04708	20.0089	46.8603	0.907471	78.9294	48.1584	-9.08026	1.3965	-9.13543	6.16192	14.9784	32.195	-0.0527905	-2.14696	33.0777	-14.694
1136	1.09141	-2.06292	16.086	0.314245	-0.991348	1.32823	0.314143	-0.99138	7.14866	0.298817	-0.720701	11.1983	1.95517	0.497673	12.8804	3.74495	0.116379	-12.1204	-3.03338	-0.383754	-4.18161	19.1041	-2.79402	32.8226	-25.2073	56.8494	48.6321	21.571	-25.1499	-31.074	0.80115	2.51649	2.95077	-7.06686	20.1018	46.6775	0.937461	78.8541	48.2404	-9.00399	1.53516	-9.35549	6.14753	14.987	32.1968	-0.0366322	-2.17566	33.0928	-14.6987
1138	1.08614	-2.08533	16.0823	0.310171	-1.00075	1.32663	0.310067	-1.00078	7.14706	0.296381	-0.72799	11.1971	1.87998	0.537347	12.8138	3.62467	0.216842	-12.2415	-3.03896	-0.358765	-4.21431	19.0451	-2.7907	32.8674	-25.1417	56.8746	48.6795	21.5312	-25.1112	-31.1231	0.699706	2.41485	3.08018	-7.12784	20.2604	46.4252	1.11453	78.7483	48.3613	-8.9466	1.6996	-9.49094	6.13764	15.0152	32.2049	-0.0323695	-2.19764	33.1132	-14.7043
1140	1.08296	-2.09342	16.0871	0.308109	-1.00405	1.32876	0.308006	-1.00409	7.1492	0.29505	-0.730593	11.1987	1.77505	0.570108	12.7638	3.44777	0.317319	-12.3318	-3.03433	-0.340559	-4.24863	18.9838	-2.73214	32.8808	-25.0125	56.8259	48.8077	21.5114	-25.0716	-31.2032	0.578006	2.33702	3.24799	-7.23633	20.4406	46.1131	1.40702	78.7015	48.5208	-8.8978	1.85721	-9.57575	6.13629	15.0511	32.2132	-0.0386225	-2.20225	33.1315	-14.7102
1142	1.07397	-2.09489	16.0994	0.303992	-1.004	1.33418	0.303888	-1.00403	7.15461	0.29196	-0.730825	11.2027	1.65536	0.611617	12.7313	3.24764	0.440181	-12.3892	-3.04046	-0.329283	-4.25338	18.9775	-2.70384	32.8711	-24.998	56.7457	48.9136	21.5506	-25.0554	-31.2944	0.44905	2.27854	3.36045	-7.36218	20.4858	45.8756	1.635	78.8712	48.6754	-8.81506	1.97383	-9.71852	6.14617	15.0454	32.2228	-0.0375663	-2.18497	33.1332	-14.7181
1144	1.06154	-2.09464	16.1093	0.298512	-1.00292	1.33856	0.298408	-1.00295	7.15899	0.287788	-0.730372	11.206	1.52796	0.665587	12.7177	3.03856	0.589261	-12.4115	-3.05327	-0.328603	-4.24453	18.989	-2.68573	32.8655	-25.0283	56.7017	48.9755	21.5695	-25.0516	-31.3519	0.335454	2.23059	3.48979	-7.49426	20.5108	45.6452	1.86412	79.0584	48.7935	-8.77359	2.09153	-9.80574	6.15889	15.0394	32.224	-0.0443437	-2.18183	33.1217	-14.7226
1146	1.04868	-2.09765	16.1138	0.292613	-1.00322	1.34053	0.292509	-1.00326	7.16097	0.283395	-0.730981	11.2075	1.39808	0.733238	12.7229	2.83043	0.764573	-12.3986	-3.06681	-0.330823	-4.22857	19.0118	-2.67109	32.8711	-25.0845	56.6985	48.9925	21.5539	-25.0541	-31.3669	0.243024	2.18307	3.64066	-7.61975	20.5588	45.4133	2.10462	79.1965	48.8749	-8.77877	2.21458	-9.82874	6.16954	15.0495	32.2188	-0.0619653	-2.19703	33.1019	-14.7243
1148	1.04559	-2.11842	16.1101	0.28962	-1.01208	1.33892	0.289516	-1.01211	7.15936	0.281732	-0.737791	11.2062	1.27245	0.816437	12.7465	2.63612	0.966687	-12.3516	-3.05712	-0.299975	-4.22094	19.0534	-2.63932	32.8896	-25.1491	56.6751	48.9954	21.5295	-25.0547	-31.3584	0.169261	2.10168	3.77512	-7.7073	20.7206	45.1887	2.36915	79.199	48.9599	-8.78586	2.32471	-9.84894	6.16577	15.1115	32.2315	-0.0953195	-2.20793	33.1005	-14.7303
1150	1.04878	-2.14097	16.1075	0.289235	-1.02222	1.33784	0.28913	-1.02225	7.15828	0.282099	-0.745392	11.2054	1.16548	0.892838	12.7815	2.47273	1.14906	-12.284	-3.04529	-0.26505	-4.20186	19.0919	-2.60948	32.898	-25.1691	56.6523	49.0104	21.4767	-25.0242	-31.3177	0.1063	2.0361	3.87599	-7.7634	20.847	45.0069	2.57492	79.1886	49.0369	-8.75942	2.40434	-9.87601	6.16493	15.1604	32.2206	-0.102674	-2.23317	33.0509	-14.7535
1152	1.05525	-2.15742	16.1088	0.290754	-1.02994	1.33849	0.290648	-1.02997	7.15893	0.283732	-0.751071	11.2059	1.08362	0.954502	12.8256	2.34873	1.29467	-12.2003	-3.04429	-0.236519	-4.17048	19.1219	-2.58389	32.8993	-25.1295	56.6371	49.0404	21.3908	-24.9581	-31.2524	0.0545804	1.99959	3.94427	-7.79203	20.9034	44.8759	2.69777	79.1831	49.0989	-8.71057	2.4582	-9.91664	6.16613	15.1855	32.1819	-0.0823723	-2.27075	32.9532	-14.7899
1154	1.05468	-2.15001	16.1153	0.291064	-1.02666	1.34134	0.290958	-1.02669	7.16178	0.283747	-0.748598	11.2081	1.03855	0.993544	12.8815	2.28216	1.38456	-12.0954	-3.09059	-0.23194	-4.13994	19.1419	-2.56028	32.9254	-25.0328	56.6421	49.0608	21.2753	-24.8713	-31.1949	0.028677	2.00128	4.00781	-7.80401	20.8877	44.7933	2.71781	79.1343	49.1193	-8.73253	2.53401	-9.97656	6.14313	15.2054	32.1351	-0.0674252	-2.29901	32.872	-14.8112
1156	1.05528	-2.13762	16.1258	0.292263	-1.0213	1.346	0.292157	-1.02133	7.16644	0.28429	-0.744515	11.2116	1.00214	1.01967	12.9238	2.22617	1.44727	-12.0162	-3.1408	-0.231148	-4.11557	19.1731	-2.50205	32.9824	-24.8727	56.6741	49.0995	21.1045	-24.7625	-31.1482	0.000815142	2.00595	4.05966	-7.81068	20.8757	44.7222	2.72505	79.0744	49.1364	-8.75778	2.57168	-10.0546	6.14766	15.2277	32.0989	-0.0741861	-2.31182	32.7954	-14.8161
1158	1.05884	-2.12471	16.1399	0.294786	-1.01595	1.35224	0.294681	-1.01598	7.17267	0.285821	-0.740357	11.2162	0.972346	1.03718	12.9473	2.1789	1.49137	-11.972	-3.18127	-0.231249	-4.09748	19.2145	-2.41667	33.0631	-24.6753	56.7293	49.1572	20.8933	-24.6407	-31.1214	-0.0312435	2.0046	4.09601	-7.80996	20.882	44.6585	2.7313	79.0254	49.1575	-8.76005	2.55263	-10.15	6.17772	15.2508	32.0712	-0.0959368	-2.31238	32.7161	-14.814
1160	1.06839	-2.11474	16.1558	0.299691	-1.01236	1.35929	0.299586	-1.01239	7.17972	0.289245	-0.737367	11.2215	0.966667	1.05718	12.9567	2.1765	1.53007	-11.9541	-3.19476	-0.234931	-4.08133	19.2386	-2.36855	33.1349	-24.5368	56.7941	49.2168	20.7081	-24.5296	-31.1416	-0.0530233	1.98851	4.10232	-7.7797	20.8925	44.6105	2.7011	79.0455	49.19	-8.68399	2.44813	-10.2703	6.17264	15.2589	32.0207	-0.0827896	-2.31864	32.6088	-14.8467
1162	1.06379	-2.0849	16.1766	0.299957	-0.998951	1.36846	0.299854	-0.998982	7.18889	0.288565	-0.727333	11.2284	0.99575	1.05572	12.9634	2.22858	1.51589	-11.9418	-3.21771	-0.269326	-4.04989	19.2633	-2.35658	33.1677	-24.4841	56.8004	49.2525	20.6237	-24.4783	-31.1976	-0.0453659	2.02304	4.09917	-7.72543	20.8514	44.6729	2.57259	79.1008	49.1333	-8.6162	2.35171	-10.3599	6.16831	15.2524	31.9665	-0.0617878	-2.3518	32.4791	-14.8986
1164	1.04508	-2.03762	16.2007	0.295414	-0.976775	1.37896	0.295313	-0.976805	7.19939	0.283725	-0.711057	11.2363	1.05088	1.03202	12.9691	2.31901	1.45093	-11.9317	-3.2523	-0.332514	-4.00589	19.2887	-2.37402	33.1591	-24.5113	56.7433	49.2694	20.6346	-24.4899	-31.2791	-0.0079681	2.1053	4.09587	-7.66491	20.7755	44.8339	2.376	79.1777	48.9846	-8.5772	2.2798	-10.4054	6.17167	15.2351	31.9116	-0.037593	-2.40276	32.3334	-14.9643
1166	1.03162	-2.00381	16.2186	0.292136	-0.960908	1.38674	0.292036	-0.960938	7.20717	0.28024	-0.699414	11.2421	1.08828	1.0035	12.9702	2.37539	1.38423	-11.9305	-3.27019	-0.391585	-3.97967	19.3023	-2.38124	33.1339	-24.558	56.6671	49.3167	20.6376	-24.5321	-31.3609	0.0413535	2.16188	4.10921	-7.66543	20.7919	44.9597	2.29499	79.2511	48.8224	-8.57618	2.1948	-10.402	6.18253	15.2233	31.8512	-0.00755724	-2.40581	32.1928	-15.0356
1168	1.02551	-1.98227	16.2326	0.291111	-0.950998	1.39288	0.291013	-0.951028	7.21331	0.278828	-0.692077	11.2467	1.10386	0.979308	12.9576	2.39408	1.33388	-11.9547	-3.29175	-0.437858	-3.95269	19.3008	-2.41802	33.0985	-24.5996	56.6296	49.3791	20.6197	-24.5387	-31.411	0.0881974	2.19233	4.13037	-7.69417	20.8349	45.0278	2.27697	79.3143	48.7124	-8.53747	2.14185	-10.4168	6.19241	15.2103	31.7933	0.0277093	-2.41845	32.0516	-15.1098
1170	1.02689	-1.97254	16.2419	0.292455	-0.946862	1.39701	0.292357	-0.946892	7.21744	0.279559	-0.688901	11.2498	1.09773	0.964276	12.932	2.37721	1.30861	-12.0025	-3.32108	-0.467628	-3.92737	19.2852	-2.48871	33.0624	-24.6264	56.6387	49.4487	20.582	-24.4981	-31.4207	0.123892	2.19334	4.15185	-7.73883	20.8856	45.0377	2.30012	79.3648	48.6704	-8.45447	2.12704	-10.4619	6.19832	15.2076	31.7439	0.0606227	-2.44689	31.9169	-15.1796
1172	1.03256	-1.97237	16.2401	0.294962	-0.947236	1.39622	0.294864	-0.947267	7.21666	0.281458	-0.689019	11.2493	1.07771	0.966118	12.9061	2.3419	1.31952	-12.0506	-3.35609	-0.477442	-3.93061	19.2667	-2.58017	33.0558	-24.6457	56.6606	49.501	20.5606	-24.4401	-31.3911	0.130753	2.15395	4.14436	-7.77842	20.9231	45.0318	2.30761	79.4091	48.6811	-8.37198	2.13266	-10.5171	6.19721	15.2704	31.7198	0.0590815	-2.46075	31.8193	-15.2238
1174	1.03456	-1.96142	16.2437	0.296697	-0.942604	1.39779	0.2966	-0.942635	7.21822	0.282455	-0.685446	11.2504	1.0686	0.970536	12.8778	2.32744	1.33069	-12.103	-3.40328	-0.495976	-3.93682	19.2335	-2.66797	33.0499	-24.6066	56.6788	49.5667	20.5384	-24.3638	-31.3437	0.132873	2.1458	4.16303	-7.80517	20.9404	45.0072	2.30347	79.4239	48.7067	-8.32023	2.15364	-10.5689	6.19238	15.3383	31.6971	0.0556642	-2.5008	31.7363	-15.2468
1176	1.03287	-1.94185	16.2538	0.297478	-0.933906	1.40221	0.297382	-0.933937	7.22264	0.282472	-0.678897	11.2538	1.07227	0.976308	12.8508	2.33667	1.33922	-12.1531	-3.45507	-0.517176	-3.93706	19.1872	-2.73498	33.0356	-24.4991	56.6895	49.6465	20.5059	-24.2754	-31.2875	0.133698	2.17071	4.20722	-7.82066	20.9469	44.9676	2.30241	79.3969	48.7362	-8.29288	2.19264	-10.6159	6.18583	15.3955	31.6711	0.0578189	-2.55574	31.6612	-15.2582
1178	1.03718	-1.94558	16.259	0.299047	-0.935897	1.40456	0.29895	-0.935927	7.22499	0.283769	-0.680286	11.2555	1.06941	0.994063	12.8399	2.33874	1.37239	-12.1727	-3.47477	-0.483185	-3.91899	19.1407	-2.73451	32.9994	-24.3164	56.7	49.7213	20.4305	-24.1882	-31.2244	0.120713	2.15883	4.22344	-7.84103	21.0043	44.918	2.37744	79.2847	48.7725	-8.21861	2.27634	-10.6756	6.18272	15.4372	31.6468	0.0649841	-2.53338	31.5861	-15.3001
1180	1.03996	-1.95092	16.2588	0.299837	-0.938459	1.40447	0.29974	-0.93849	7.2249	0.284525	-0.68215	11.2555	1.05863	1.01177	12.8359	2.32637	1.40878	-12.1797	-3.48128	-0.443977	-3.89482	19.1104	-2.74013	32.9659	-24.1943	56.7182	49.7494	20.3798	-24.1453	-31.2158	0.118112	2.15014	4.21587	-7.87437	20.9993	44.8787	2.43919	79.2259	48.8082	-8.1718	2.3445	-10.7025	6.17881	15.4598	31.6211	0.076501	-2.53263	31.5147	-15.3293
1182	1.03888	-1.95273	16.2552	0.299235	-0.93916	1.40291	0.299138	-0.93919	7.22334	0.284123	-0.682712	11.2543	1.04364	1.02628	12.8336	2.30505	1.44108	-12.1836	-3.48031	-0.413813	-3.86652	19.1006	-2.76417	32.9363	-24.1599	56.7396	49.7325	20.3629	-24.1499	-31.26	0.131864	2.15165	4.18996	-7.91577	20.9275	44.8589	2.46818	79.2332	48.8382	-8.16447	2.38529	-10.6941	6.17363	15.4617	31.5971	0.0901163	-2.56051	31.4574	-15.3392
1184	1.03061	-1.94787	16.2601	0.295977	-0.936375	1.40501	0.295881	-0.936405	7.22544	0.281505	-0.680841	11.2558	1.0446	1.03607	12.82	2.31087	1.45822	-12.2088	-3.48112	-0.406132	-3.832	19.1092	-2.78413	32.8905	-24.1817	56.7332	49.7255	20.351	-24.1729	-31.2909	0.16507	2.16084	4.16812	-7.93414	20.8757	44.8788	2.463	79.2105	48.8459	-8.18096	2.41677	-10.6831	6.16761	15.435	31.589	0.0972341	-2.55189	31.4566	-15.3427
1186	1.02146	-1.94549	16.2641	0.292139	-0.93461	1.40677	0.292043	-0.93464	7.2272	0.27852	-0.679771	11.2572	1.04572	1.04519	12.8057	2.31672	1.47405	-12.235	-3.47236	-0.40147	-3.78581	19.1345	-2.8068	32.8495	-24.2358	56.7387	49.6983	20.3377	-24.1918	-31.3047	0.191206	2.16827	4.15977	-7.94242	20.8562	44.8826	2.48335	79.2203	48.8595	-8.1903	2.40494	-10.6696	6.16995	15.4211	31.594	0.102006	-2.54326	31.4708	-15.3485
1188	1.01453	-1.94738	16.2661	0.288938	-0.934885	1.40762	0.288841	-0.934915	7.22805	0.276144	-0.680183	11.2578	1.04193	1.05554	12.7937	2.31416	1.49415	-12.2571	-3.45329	-0.392559	-3.73242	19.168	-2.83214	32.8161	-24.3021	56.7593	49.6588	20.32	-24.1943	-31.2982	0.207491	2.16452	4.15917	-7.9493	20.8674	44.8605	2.53611	79.2616	48.8935	-8.18389	2.35918	-10.6609	6.17571	15.4256	31.6067	0.107209	-2.54436	31.4889	-15.356
1190	1.01833	-1.95491	16.2673	0.289999	-0.938492	1.40822	0.289902	-0.938522	7.22865	0.277169	-0.682811	11.2582	1.02105	1.07286	12.7876	2.28334	1.53385	-12.268	-3.42414	-0.363541	-3.69849	19.1764	-2.85426	32.7846	-24.3359	56.7693	49.6603	20.2973	-24.157	-31.274	0.232053	2.11078	4.11307	-7.98356	20.8781	44.8398	2.59047	79.2764	48.9862	-8.16295	2.34939	-10.6795	6.15051	15.4284	31.6049	0.124087	-2.56971	31.5054	-15.3503
1192	1.01229	-1.94593	16.2748	0.288034	-0.934086	1.41148	0.287937	-0.934115	7.23191	0.275411	-0.679646	11.2607	1.02473	1.08181	12.7713	2.29381	1.54832	-12.2981	-3.42904	-0.35622	-3.65179	19.1938	-2.8841	32.7426	-24.3429	56.7778	49.6792	20.2644	-24.1169	-31.2293	0.249311	2.09961	4.14914	-8.01003	20.8849	44.7533	2.62741	79.3042	49.0658	-8.13211	2.34658	-10.7187	6.14251	15.437	31.6095	0.124938	-2.57617	31.5203	-15.346
1194	0.995262	-1.91838	16.2888	0.282714	-0.920671	1.41759	0.282619	-0.9207	7.23802	0.270562	-0.669965	11.2653	1.0559	1.07917	12.7448	2.34955	1.53052	-12.3473	-3.46678	-0.37558	-3.59257	19.2178	-2.92399	32.6892	-24.3229	56.7881	49.711	20.2229	-24.0806	-31.1722	0.261314	2.14	4.2658	-8.02142	20.889	44.6146	2.64093	79.337	49.1199	-8.09493	2.34735	-10.7729	6.15266	15.4495	31.6209	0.113609	-2.56531	31.5315	-15.3461
1196	0.982069	-1.88353	16.3062	0.279646	-0.904367	1.42515	0.279552	-0.904396	7.24558	0.26721	-0.657981	11.2709	1.08713	1.06619	12.7221	2.40118	1.49398	-12.3899	-3.49076	-0.405589	-3.5478	19.2049	-2.97664	32.6316	-24.2734	56.803	49.7594	20.1874	-24.0324	-31.1332	0.293224	2.18312	4.33021	-8.02065	20.9053	44.5522	2.63058	79.3076	49.1675	-8.05732	2.36298	-10.8256	6.13791	15.4514	31.6224	0.135752	-2.5921	31.5304	-15.3498
1198	0.975105	-1.86144	16.3124	0.278336	-0.894135	1.42784	0.278243	-0.894164	7.24827	0.265568	-0.650419	11.273	1.10834	1.05296	12.7147	2.43438	1.46129	-12.4041	-3.48956	-0.410887	-3.53248	19.1924	-3.01537	32.5889	-24.2196	56.8442	49.7919	20.1419	-24.0109	-31.1213	0.315499	2.1926	4.39114	-8.01716	20.9228	44.4624	2.61209	79.2655	49.2196	-8.03425	2.35526	-10.8697	6.12069	15.4609	31.6227	0.153669	-2.59834	31.5309	-15.3499
1200	0.973643	-1.85422	16.3074	0.278294	-0.890846	1.42559	0.278202	-0.890875	7.24602	0.265329	-0.647962	11.2713	1.11817	1.04242	12.7237	2.44784	1.43836	-12.3876	-3.46775	-0.391323	-3.53785	19.1927	-3.03151	32.5638	-24.1728	56.9051	49.8027	20.0846	-24.0139	-31.1314	0.325457	2.16948	4.45682	-8.01314	20.9286	44.336	2.58729	79.2185	49.2749	-8.02597	2.32863	-10.904	6.10715	15.4796	31.6242	0.160384	-2.58376	31.5355	-15.3472
1202	0.969332	-1.84678	16.3061	0.277006	-0.887237	1.42497	0.276914	-0.887266	7.2454	0.264134	-0.645347	11.2708	1.12606	1.03388	12.7402	2.45852	1.41999	-12.3572	-3.46426	-0.387779	-3.50723	19.2246	-3.01134	32.5451	-24.1471	56.9359	49.8018	20.0188	-23.9947	-31.1276	0.340616	2.16601	4.53518	-8.00555	20.8773	44.2193	2.54258	79.1446	49.3132	-8.01821	2.34735	-10.9355	6.10549	15.4985	31.6312	0.159796	-2.60454	31.5406	-15.3525
1204	0.969552	-1.84644	16.3053	0.277134	-0.887101	1.42461	0.277042	-0.88713	7.24504	0.264222	-0.645237	11.2705	1.1295	1.03481	12.7583	2.46494	1.42063	-12.3236	-3.45319	-0.375807	-3.47887	19.2581	-3.00894	32.5317	-24.1544	56.9603	49.7973	19.9653	-23.967	-31.1371	0.348654	2.14821	4.58363	-8.00353	20.8159	44.1354	2.50603	79.1132	49.3434	-8.00398	2.33715	-10.9517	6.10161	15.5143	31.6284	0.16357	-2.61435	31.5398	-15.3612
1206	0.973821	-1.85058	16.3052	0.278674	-0.889258	1.42458	0.278582	-0.889287	7.24502	0.265512	-0.64675	11.2705	1.13055	1.0431	12.776	2.46999	1.43557	-12.2904	-3.43389	-0.355132	-3.46071	19.2836	-3.03545	32.5195	-24.1858	56.9776	49.7966	19.93	-23.9312	-31.1522	0.351639	2.11957	4.59855	-8.00791	20.7631	44.0892	2.48577	79.1317	49.3656	-7.98325	2.28995	-10.9546	6.09673	15.5239	31.6188	0.170232	-2.60702	31.5352	-15.3712
1208	0.973556	-1.8424	16.3085	0.279199	-0.885658	1.42605	0.279107	-0.885687	7.24648	0.26567	-0.644026	11.2716	1.13882	1.04237	12.7924	2.48452	1.43123	-12.2599	-3.4246	-0.344924	-3.45323	19.2923	-3.0847	32.4982	-24.1939	56.9661	49.8192	19.9145	-23.8772	-31.1192	0.3682	2.12332	4.60892	-8.01321	20.7506	44.0714	2.4855	79.1593	49.3717	-7.96526	2.24088	-10.964	6.11348	15.5185	31.6327	0.154964	-2.59561	31.5442	-15.3764
1210	0.973438	-1.83665	16.3073	0.279613	-0.883125	1.42547	0.279522	-0.883154	7.2459	0.265818	-0.642106	11.2712	1.14807	1.04044	12.8145	2.50027	1.4244	-12.219	-3.41977	-0.333392	-3.44913	19.292	-3.12019	32.4624	-24.176	56.9424	49.8506	19.9107	-23.8281	-31.0668	0.390299	2.13095	4.60755	-8.01678	20.7578	44.0642	2.50117	79.1955	49.3746	-7.94715	2.18966	-10.9708	6.1138	15.5033	31.6355	0.169977	-2.59737	31.5463	-15.3888
1212	0.975239	-1.83619	16.3006	0.280467	-0.883059	1.42252	0.280376	-0.883087	7.24295	0.266456	-0.641999	11.269	1.15455	1.03998	12.8405	2.51156	1.42146	-12.1708	-3.41704	-0.318271	-3.44529	19.2892	-3.14099	32.4168	-24.142	56.9176	49.8805	19.9145	-23.7866	-31.004	0.411049	2.13391	4.59942	-8.01957	20.7747	44.0546	2.52697	79.2324	49.3809	-7.92905	2.14279	-10.976	6.099	15.4878	31.6272	0.207791	-2.61122	31.544	-15.4013
1214	0.983024	-1.84083	16.2926	0.283542	-0.8857	1.41898	0.283451	-0.885729	7.23942	0.26893	-0.643773	11.2663	1.14683	1.04656	12.8566	2.50003	1.43679	-12.1408	-3.40948	-0.297045	-3.4377	19.3012	-3.18602	32.3873	-24.1441	56.9156	49.8821	19.9245	-23.7342	-30.9423	0.408137	2.12055	4.59687	-8.0289	20.781	44.0199	2.54958	79.2465	49.4059	-7.91312	2.12043	-10.9891	6.11155	15.5064	31.644	0.181858	-2.61017	31.5696	-15.3676
1216	0.990059	-1.84006	16.2901	0.286699	-0.88592	1.41789	0.286607	-0.88595	7.23832	0.271304	-0.643734	11.2655	1.14215	1.05356	12.8645	2.49427	1.45153	-12.1258	-3.40525	-0.29217	-3.42376	19.3268	-3.22346	32.3734	-24.143	56.963	49.8678	19.9036	-23.7115	-30.8857	0.398782	2.10845	4.65547	-8.04373	20.7681	43.9329	2.5409	79.2556	49.4289	-7.89636	2.1135	-11.0141	6.13234	15.5348	31.6528	0.163842	-2.62176	31.5827	-15.3548
1218	0.995479	-1.83445	16.2932	0.289511	-0.883902	1.4193	0.289419	-0.883931	7.23973	0.273274	-0.642045	11.2666	1.14332	1.06017	12.8651	2.49905	1.46305	-12.1245	-3.40396	-0.300481	-3.40401	19.3615	-3.24503	32.3694	-24.1309	57.0435	49.8463	19.8567	-23.7174	-30.8388	0.386471	2.0975	4.77229	-8.05838	20.7423	43.8015	2.50158	79.2547	49.4447	-7.88226	2.11513	-11.0445	6.15482	15.5659	31.6494	0.164616	-2.64479	31.5792	-15.3689
1220	1.00266	-1.83846	16.295	0.292329	-0.886236	1.42012	0.292237	-0.886266	7.24055	0.27553	-0.643609	11.2672	1.14504	1.07038	12.8611	2.50632	1.48081	-12.1317	-3.39597	-0.284834	-3.38167	19.3869	-3.24597	32.3479	-24.1141	57.0572	49.8386	19.8481	-23.7097	-30.8149	0.369354	2.06752	4.88012	-8.04946	20.7443	43.6864	2.46445	79.1977	49.4509	-7.89362	2.11001	-11.0489	6.16575	15.5937	31.6462	0.164557	-2.64732	31.5799	-15.3696
1222	1.00907	-1.84034	16.2958	0.294986	-0.887577	1.42052	0.294894	-0.887607	7.24095	0.277602	-0.644441	11.2675	1.14681	1.07591	12.8589	2.51176	1.49009	-12.1356	-3.38849	-0.267591	-3.37179	19.4082	-3.23033	32.3304	-24.0682	57.0727	49.8571	19.8175	-23.6902	-30.7954	0.35372	2.04406	4.97555	-8.03621	20.7266	43.5783	2.42457	79.1788	49.4563	-7.88053	2.07583	-11.0492	6.1814	15.6076	31.6482	0.166193	-2.65539	31.5846	-15.3653
1224	1.0138	-1.83558	16.2974	0.297437	-0.88587	1.42122	0.297346	-0.8859	7.24165	0.279323	-0.643008	11.268	1.15106	1.07438	12.8604	2.51885	1.48563	-12.133	-3.38629	-0.258019	-3.36997	19.427	-3.20831	32.3205	-23.999	57.1001	49.8971	19.7589	-23.6533	-30.7745	0.339391	2.03995	5.04873	-8.0205	20.692	43.4886	2.39552	79.2047	49.4618	-7.84307	2.01142	-11.0474	6.1997	15.6131	31.6539	0.169696	-2.67229	31.593	-15.3599
1226	1.01292	-1.8123	16.3096	0.298861	-0.875616	1.42656	0.298771	-0.875647	7.24699	0.27972	-0.635255	11.272	1.17291	1.06157	12.8638	2.55327	1.45368	-12.1269	-3.40931	-0.280136	-3.33735	19.4495	-3.22395	32.3103	-23.9566	57.1265	49.9254	19.706	-23.5868	-30.7529	0.322337	2.09171	5.07422	-7.99241	20.6938	43.4708	2.43046	79.2131	49.4586	-7.83557	1.93537	-11.0295	6.19606	15.6528	31.6492	0.176024	-2.69514	31.5971	-15.3698
1228	1.02242	-1.80316	16.3111	0.303753	-0.872371	1.42725	0.303663	-0.872403	7.24768	0.283167	-0.632516	11.2726	1.17955	1.05907	12.8768	2.56416	1.44673	-12.1028	-3.39906	-0.286994	-3.32699	19.4576	-3.21119	32.3237	-23.8978	57.1244	49.9511	19.6217	-23.4711	-30.6969	0.283859	2.11672	5.07574	-7.96488	20.7082	43.4373	2.50024	79.1999	49.4683	-7.81525	1.86075	-11.0166	6.19907	15.6603	31.65	0.181706	-2.6861	31.6225	-15.3637
1230	1.04751	-1.8118	16.3036	0.314091	-0.878153	1.42399	0.314001	-0.878185	7.24442	0.291271	-0.63617	11.2701	1.16871	1.06972	12.8945	2.5486	1.47074	-12.0698	-3.36477	-0.272779	-3.32694	19.46	-3.16099	32.3574	-23.8263	57.107	49.9649	19.5042	-23.321	-30.6078	0.229768	2.10633	5.0641	-7.92303	20.7413	43.3887	2.5933	79.1436	49.4822	-7.75717	1.79086	-11.0184	6.18596	15.6232	31.6587	0.188995	-2.63076	31.677	-15.3322
1232	1.0926	-1.81785	16.3109	0.333346	-0.88443	1.42742	0.333255	-0.884464	7.24785	0.306062	-0.639625	11.2727	1.16451	1.08277	12.8969	2.54619	1.49615	-12.0648	-3.40611	-0.254604	-3.2534	19.5083	-3.09535	32.3724	-23.7793	57.1508	49.9323	19.3764	-23.2093	-30.5171	0.194415	2.1187	5.02562	-7.76836	20.8489	43.4554	2.68706	78.9539	49.421	-7.57705	1.71744	-11.0577	6.0353	15.5413	31.6692	0.201545	-2.49915	31.7819	-15.2535
1234	1.15233	-1.83978	16.3413	0.357643	-0.898888	1.44116	0.357551	-0.898924	7.26159	0.325135	-0.648878	11.2831	1.15556	1.09972	12.8529	2.53727	1.52965	-12.1461	-3.45591	-0.267438	-3.05128	19.5794	-3.03736	32.3912	-23.8288	57.2631	49.8202	19.2627	-23.1384	-30.4623	0.223318	2.07501	5.16171	-7.71441	20.9069	43.334	2.79226	78.8039	49.4627	-7.45729	1.66835	-11.0889	5.82473	15.5101	31.6851	0.275259	-2.39272	31.8257	-15.228
1236	1.21819	-1.87505	16.3909	0.383473	-0.91973	1.46356	0.383378	-0.91977	7.28399	0.34575	-0.662814	11.2999	1.14116	1.11731	12.7591	2.51933	1.56557	-12.3198	-3.48539	-0.30399	-2.77399	19.6694	-3.00403	32.4216	-23.958	57.4288	49.6708	19.1646	-23.1056	-30.446	0.290751	1.96881	5.50778	-7.78276	20.9321	42.9687	2.90637	78.7122	49.6239	-7.42785	1.64084	-11.108	5.62477	15.5496	31.7088	0.389293	-2.33459	31.7971	-15.2607
1238	1.26707	-1.89937	16.4343	0.402757	-0.934413	1.48308	0.40266	-0.934455	7.30352	0.361079	-0.672566	11.3146	1.12451	1.12243	12.631	2.49273	1.5792	-12.5576	-3.42938	-0.294444	-2.70706	19.7862	-3.06946	32.4845	-24.0502	57.5992	49.6746	19.0613	-23.0975	-30.4339	0.236773	1.83889	6.02928	-7.86328	21.1323	42.3921	3.03079	78.5782	49.8111	-7.4353	1.60077	-11.1433	5.64677	15.6468	31.7487	0.401794	-2.31092	31.7626	-15.2652
1240	1.27907	-1.9117	16.4787	0.40683	-0.94088	1.50289	0.406733	-0.940922	7.32332	0.36451	-0.677155	11.3295	1.11833	1.12253	12.5082	2.48303	1.5796	-12.7857	-3.37151	-0.285946	-2.68584	19.8943	-2.98141	32.5184	-23.9596	57.5901	49.8563	18.946	-23.0568	-30.444	0.157571	1.73414	6.5152	-7.87939	21.3098	41.9246	3.049	78.447	49.9441	-7.43283	1.52261	-11.1931	5.78898	15.7411	31.7987	0.377836	-2.33654	31.7191	-15.2666
1242	1.25608	-1.92134	16.5132	0.395824	-0.943337	1.51817	0.395726	-0.943378	7.3386	0.356419	-0.679711	11.3409	1.11962	1.12505	12.4181	2.48745	1.58195	-12.9531	-3.32407	-0.269973	-2.68901	19.9885	-2.73794	32.5285	-23.7074	57.4181	50.1574	18.8126	-22.9649	-30.4718	0.0680616	1.65469	6.85303	-7.82638	21.3966	41.657	2.95525	78.3406	50.015	-7.41347	1.41104	-11.2561	6.00869	15.8161	31.8453	0.337725	-2.38941	31.6793	-15.2749
1244	1.22675	-1.97594	16.4859	0.378696	-0.964846	1.50611	0.378597	-0.964885	7.32655	0.345016	-0.696879	11.3318	1.10062	1.15836	12.4264	2.46649	1.65024	-12.9368	-3.25119	-0.15851	-2.76812	20.0918	-2.56192	32.5875	-23.5343	57.3312	50.3134	18.6455	-22.8186	-30.4977	-0.0582973	1.53284	6.80671	-7.76834	21.2917	41.6245	2.8231	78.309	50.081	-7.41629	1.31257	-11.3282	6.23709	15.8768	31.8333	0.311239	-2.3603	31.6659	-15.3218
1246	1.20372	-2.01457	16.4531	0.365641	-0.97986	1.49159	0.36554	-0.979898	7.31202	0.336243	-0.708928	11.3209	1.08589	1.18218	12.4784	2.44885	1.70037	-12.8396	-3.1953	-0.0875223	-2.86342	20.1585	-2.53076	32.7125	-23.4947	57.2993	50.3592	18.4687	-22.593	-30.4603	-0.14717	1.43836	6.66424	-7.758	21.1487	41.6177	2.79066	78.3528	50.1826	-7.36764	1.23264	-11.3929	6.36527	15.9142	31.8185	0.302883	-2.358	31.7588	-15.3535
1248	1.18789	-2.02525	16.4334	0.357935	-0.983228	1.48284	0.357833	-0.983265	7.30328	0.330713	-0.711934	11.3143	1.07978	1.18819	12.546	2.43937	1.71499	-12.7138	-3.16953	-0.0737496	-2.96541	20.1764	-2.60883	32.9053	-23.5307	57.3063	50.3306	18.2764	-22.3049	-30.3473	-0.18057	1.38057	6.53217	-7.8016	21.0329	41.5754	2.88208	78.4358	50.323	-7.2789	1.17828	-11.4533	6.37722	15.907	31.8386	0.310525	-2.38071	31.9896	-15.3394
1250	1.16745	-2.01309	16.4458	0.349896	-0.976283	1.48825	0.349796	-0.976318	7.30868	0.32425	-0.707262	11.3184	1.08063	1.18069	12.5711	2.43754	1.7015	-12.6674	-3.19756	-0.0534753	-3.11623	20.1382	-2.55187	33.1712	-23.3177	57.2931	50.3703	18.005	-22.0252	-30.1579	-0.151587	1.33981	6.55592	-7.86482	21.0617	41.471	3.05652	78.3997	50.4678	-7.28261	1.17069	-11.5384	6.31455	15.7603	31.9978	0.320764	-2.32698	32.406	-15.2077
1252	1.12604	-2.00911	16.4901	0.33186	-0.971295	1.50774	0.331759	-0.971329	7.32817	0.310418	-0.704708	11.333	1.0704	1.16919	12.5588	2.41448	1.68457	-12.6905	-3.18705	-0.0390627	-3.16254	20.0623	-2.3805	33.3442	-22.9932	57.2261	50.4319	17.7954	-21.8359	-30.0071	-0.149432	1.27675	6.68924	-7.9123	21.1269	41.3281	3.19013	78.3653	50.5924	-7.22465	1.16011	-11.6477	6.33324	15.6317	32.2087	0.308763	-2.21756	32.9039	-14.9982
1254	1.06628	-2.01569	16.5537	0.304839	-0.969487	1.53584	0.304739	-0.969519	7.35627	0.290063	-0.705111	11.354	1.05203	1.15929	12.523	2.37764	1.67345	-12.7572	-3.13146	-0.0224732	-3.10978	19.9778	-2.12819	33.4122	-22.6292	57.1113	50.4894	17.6694	-21.7484	-29.9224	-0.175601	1.19732	6.86509	-7.93109	21.1765	41.1976	3.24419	78.3541	50.6752	-7.08617	1.13547	-11.7648	6.4231	15.5639	32.4332	0.276881	-2.07697	33.4347	-14.7461
1256	1.01635	-2.00726	16.587	0.283482	-0.961827	1.55041	0.283383	-0.961857	7.37085	0.273585	-0.700765	11.3649	1.06049	1.16312	12.5184	2.39458	1.67687	-12.7657	-3.09849	0.0367947	-3.13979	19.9789	-1.93079	33.5062	-22.4043	57.0045	50.4713	17.5787	-21.7169	-29.8971	-0.139254	1.16313	6.85585	-7.91819	21.0904	41.2551	3.19255	78.367	50.6558	-6.9231	1.09903	-11.818	6.36767	15.584	32.6076	0.246806	-1.99717	33.9442	-14.5549
1258	0.97037	-1.99581	16.6022	0.264181	-0.953124	1.55698	0.264083	-0.953151	7.37741	0.25859	-0.695502	11.3698	1.05725	1.17079	12.5464	2.39147	1.69259	-12.7136	-3.06732	0.0967534	-3.15705	20.0159	-1.81254	33.5583	-22.2891	56.9619	50.4139	17.4865	-21.7244	-29.898	-0.0918637	1.1876	6.69177	-7.85936	21.0046	41.4537	3.14399	78.2846	50.6177	-6.79905	1.09236	-11.8674	6.28421	15.5711	32.71	0.291755	-1.93057	34.2873	-14.4651
1260	0.928694	-1.99055	16.6011	0.246343	-0.947454	1.55633	0.246246	-0.947479	7.37676	0.244894	-0.692407	11.3692	1.03226	1.18303	12.5969	2.3505	1.72582	-12.6194	-3.03641	0.151251	-3.154	20.0713	-1.75956	33.5735	-22.2645	56.9798	50.3318	17.3895	-21.7534	-29.9146	-0.0537298	1.24603	6.40969	-7.76134	20.9436	41.7505	3.11526	78.1184	50.5822	-6.71231	1.1136	-11.9191	6.21139	15.5137	32.7414	0.396509	-1.88831	34.4426	-14.4689
1262	0.892895	-2.02285	16.5822	0.228129	-0.958699	1.54788	0.22803	-0.958723	7.36831	0.232013	-0.701976	11.3629	0.976923	1.21364	12.6245	2.26225	1.80421	-12.5673	-3.00755	0.218478	-3.17338	20.1211	-1.66111	33.6303	-22.2654	56.9751	50.2395	17.3177	-21.7618	-29.9464	-0.0694123	1.2189	6.13341	-7.65617	20.8697	42.0294	3.05166	78.0322	50.5407	-6.59962	1.09308	-11.9446	6.21834	15.5002	32.7324	0.4104	-1.96217	34.4744	-14.457
1264	0.870271	-2.05306	16.5662	0.215848	-0.970094	1.54076	0.215748	-0.970116	7.36119	0.223575	-0.711277	11.3575	0.925437	1.24198	12.6218	2.18044	1.87638	-12.5716	-2.99988	0.271234	-3.19671	20.1365	-1.60392	33.6556	-22.2657	56.978	50.2031	17.2845	-21.7734	-29.9701	-0.0891718	1.16348	5.96372	-7.59405	20.8324	42.1733	3.02291	77.9925	50.5582	-6.38838	1.16254	-11.9637	6.2088	15.4383	32.7167	0.442091	-2.02496	34.4696	-14.457
1266	0.859985	-2.06897	16.5596	0.210087	-0.976229	1.53785	0.209986	-0.97625	7.35828	0.219667	-0.716231	11.3553	0.889004	1.2595	12.5892	2.12198	1.92238	-12.6319	-3.01586	0.301453	-3.22656	20.1119	-1.60993	33.6346	-22.2529	56.9839	50.243	17.2932	-21.7902	-29.9807	-0.103206	1.1002	5.90903	-7.58274	20.8597	42.167	3.05684	78.0113	50.6459	-6.03504	1.34276	-11.9476	6.17316	15.2937	32.7095	0.521785	-2.03192	34.4611	-14.4751
1268	0.852309	-2.06013	16.566	0.207406	-0.971741	1.54064	0.207306	-0.971763	7.36107	0.217371	-0.71305	11.3574	0.876617	1.25136	12.5383	2.09696	1.91184	-12.7266	-3.04756	0.299922	-3.28637	20.0533	-1.69756	33.572	-22.2123	56.9514	50.3971	17.3107	-21.7799	-29.9902	-0.114119	1.06415	5.89712	-7.62312	21.0135	42.0877	3.21883	78.0958	50.7721	-5.52867	1.61651	-11.746	6.16351	15.0735	32.7296	0.646049	-1.97405	34.4607	-14.5423
1270	0.843567	-2.03374	16.5825	0.205627	-0.959494	1.54788	0.205528	-0.959515	7.36832	0.215244	-0.704014	11.3628	0.877909	1.23394	12.4954	2.09282	1.87906	-12.8067	-3.07961	0.298586	-3.36088	19.9999	-1.81163	33.4882	-22.1903	56.9267	50.4632	17.5043	-21.8907	-29.9512	-0.163705	1.06093	5.83109	-7.53649	21.2814	41.9346	3.35225	78.5502	51.0059	-4.43489	1.81183	-11.5599	6.1668	14.4475	32.7444	0.997011	-1.59264	34.5015	-14.585
1272	0.827967	-1.99255	16.6034	0.20202	-0.940208	1.55697	0.201923	-0.940228	7.3774	0.211297	-0.689833	11.3696	0.891655	1.21536	12.4715	2.11051	1.83943	-12.8516	-3.10902	0.304568	-3.45268	19.9668	-1.92989	33.4023	-22.2003	56.9155	50.3943	17.8883	-22.136	-29.8855	-0.240993	1.07628	5.62109	-7.29207	21.5802	41.8121	3.38038	79.3229	51.2966	-2.85463	1.89637	-11.4904	6.17157	13.4282	32.7942	1.54359	-0.922166	34.6878	-14.4979
1274	0.791623	-1.94523	16.6057	0.1899	-0.916537	1.55778	0.189805	-0.916557	7.37821	0.200719	-0.672918	11.3702	0.921851	1.21358	12.4847	2.16432	1.82413	-12.8269	-3.13062	0.315878	-3.60102	19.9697	-2.05136	33.3442	-22.2814	56.9055	50.208	18.3992	-22.4634	-29.933	-0.254653	1.04034	4.94406	-6.95317	21.6067	42.1703	3.16588	79.9802	51.3896	-1.61385	1.91028	-11.7144	6.15144	12.4361	33.0266	1.99413	-0.394386	35.3513	-13.8104
1276	0.72189	-1.86431	16.614	0.165834	-0.875449	1.561	0.165744	-0.875466	7.38144	0.180091	-0.64375	11.3727	0.973626	1.21216	12.4919	2.25745	1.80061	-12.8136	-3.22388	0.310998	-3.69622	20.0106	-1.99688	33.4288	-22.2264	56.8484	49.9592	18.7431	-22.6264	-29.9971	-0.270406	0.991589	4.47967	-6.58533	21.4336	42.4325	2.72294	80.1589	51.3551	-0.570856	1.88155	-11.7971	6.04315	11.1884	33.6041	2.43768	0.305763	36.6613	-13.6427
1278	0.627052	-1.7552	16.6287	0.133019	-0.819985	1.56697	0.132934	-0.819999	7.3874	0.151998	-0.604398	11.3771	1.0325	1.20832	12.4801	2.36272	1.76951	-12.8356	-3.36313	0.303749	-3.70558	20.066	-1.77273	33.6444	-21.9896	56.7806	49.6803	18.8439	-22.5693	-30.048	-0.306503	0.930616	4.35083	-6.2378	21.1106	42.506	2.10957	79.8766	51.2138	0.22174	1.82912	-11.7149	5.94223	9.65286	34.5528	2.71116	1.05227	38.6008	-13.8378
1280	0.552338	-1.66887	16.6253	0.107259	-0.776107	1.56508	0.107178	-0.776118	7.38551	0.129932	-0.57325	11.3757	1.0333	1.20776	12.448	2.36438	1.7676	-12.8953	-3.36203	0.378056	-3.60501	20.0226	-1.61415	33.8293	-21.5857	56.9355	49.4148	18.6997	-22.3164	-30.051	-0.383172	0.820254	4.3523	-6.00974	20.7398	42.6145	1.49442	79.5912	50.9931	0.474663	1.78361	-11.8691	6.30399	7.92322	35.8104	1.95979	1.10876	40.9414	-12.8678
1282	0.496007	-1.56669	16.651	0.0907343	-0.726789	1.57614	0.0906597	-0.726799	7.39657	0.114406	-0.537449	11.384	1.02289	1.19631	12.3655	2.34194	1.74964	-13.0489	-3.3213	0.4527	-3.45383	20.0318	-1.30382	33.9782	-21.1027	57.0122	49.2655	18.4861	-22.0792	-30.0554	-0.455569	0.729371	4.61354	-5.94761	20.6392	42.4328	1.28582	79.4789	50.8495	0.687347	1.52996	-12.1018	6.64578	6.10381	37.1331	1.05738	1.18296	43.4593	-12.2089
1284	0.454432	-1.45401	16.7061	0.0814429	-0.674076	1.60032	0.0813733	-0.674084	7.42076	0.104056	-0.498649	11.4021	1.01536	1.17425	12.2415	2.32086	1.71056	-13.2797	-3.25996	0.509932	-3.29369	20.114	-0.881461	34.0742	-20.6409	56.9727	49.2488	18.2684	-21.9217	-30.0661	-0.522527	0.662861	5.09396	-6.01212	20.8287	41.9469	1.49196	79.5907	50.828	0.973999	1.0889	-12.3667	6.88029	4.348	38.4025	0.196385	1.37192	45.9875	-12.1085
1286	0.407713	-1.38318	16.7485	0.0665704	-0.639273	1.61895	0.0665044	-0.63928	7.43938	0.0906905	-0.47359	11.4161	1.02388	1.1594	12.1354	2.33153	1.67832	-13.4772	-3.16316	0.553914	-3.22775	20.2165	-0.68008	34.0836	-20.4905	56.9348	49.3536	18.1032	-21.8523	-30.0507	-0.627483	0.562725	5.58906	-5.99416	21.0828	41.3423	1.72129	79.9113	50.9659	1.34572	0.797733	-12.5696	7.13523	3.07412	39.4671	-0.736511	1.4602	48.2543	-12.4544
1288	0.370084	-1.33652	16.7814	0.0537628	-0.61579	1.63342	0.0536994	-0.615796	7.45385	0.0795995	-0.456861	11.4269	1.05944	1.13257	12.0643	2.38574	1.61381	-13.61	-3.10997	0.585863	-3.19806	20.3064	-0.647791	34.0226	-20.5308	56.9342	49.4195	18.0384	-21.9193	-30.0586	-0.720108	0.50236	5.83505	-5.95399	21.1585	40.9984	1.88512	80.2499	50.9702	1.5245	0.332742	-12.8643	7.17306	2.43208	40.1083	-1.45723	1.73624	49.862	-13.5628
1290	0.34688	-1.30989	16.799	0.0457028	-0.602242	1.64114	0.0456407	-0.602246	7.46157	0.0726998	-0.44725	11.4327	1.11613	1.09242	12.0401	2.4721	1.51723	-13.6561	-3.12018	0.606253	-3.20333	20.3715	-0.788459	33.9036	-20.7191	56.9752	49.4341	18.0667	-22.0911	-30.0895	-0.790676	0.492303	5.77744	-5.85966	21.021	40.9549	1.92021	80.4244	50.839	1.50879	-0.321445	-13.2074	6.91126	2.52373	40.3026	-1.96651	2.16236	50.7039	-15.1631
1292	0.347722	-1.30715	16.7783	0.0463545	-0.601099	1.6319	0.0462923	-0.601104	7.45233	0.0731225	-0.446352	11.4258	1.15697	1.05189	12.092	2.52876	1.42793	-13.561	-3.1828	0.6197	-3.28643	20.409	-1.14826	33.7513	-20.9935	57.035	49.5132	18.1041	-22.2151	-30.0931	-0.844337	0.500767	5.52137	-5.53724	20.8157	40.9231	1.71987	79.8571	50.8702	1.59302	-0.948229	-13.2763	6.26574	3.6466	40.1537	-2.52353	2.3755	50.7987	-15.9134
1294	0.361937	-1.27209	16.7515	0.0555044	-0.586872	1.62003	0.0554436	-0.586877	7.44046	0.0790626	-0.435129	11.4169	1.19623	1.00204	12.1357	2.57887	1.32228	-13.4812	-3.32864	0.597925	-3.40619	20.4263	-1.52664	33.641	-21.2258	57.0207	49.6561	18.1457	-22.2053	-30.0945	-0.894892	0.555949	5.01311	-5.12287	20.5752	41.0816	1.41872	79.263	50.9155	1.70757	-1.58416	-13.3697	5.46965	4.94655	39.8976	-2.72455	2.00915	50.5524	-16.4926
1296	0.382794	-1.19774	16.7299	0.0707306	-0.555969	1.61036	0.0706732	-0.555976	7.43079	0.0884745	-0.411053	11.4097	1.23515	0.943909	12.1525	2.62528	1.20126	-13.4518	-3.5385	0.540416	-3.53544	20.4289	-1.85874	33.5704	-21.3652	56.9301	49.8594	18.1829	-22.0793	-30.1034	-0.952216	0.6433	4.38884	-4.67256	20.3226	41.3296	1.04997	78.7895	50.9458	1.87823	-2.21749	-13.5371	4.69242	6.09785	39.6326	-2.58712	1.18105	50.1951	-16.9985
1298	0.396347	-1.11016	16.7272	0.0837734	-0.518681	1.60907	0.08372	-0.51869	7.4295	0.0958373	-0.382345	11.4088	1.26884	0.884715	12.1552	2.6619	1.0802	-13.4485	-3.71282	0.46794	-3.60675	20.428	-2.10466	33.4368	-21.3487	56.8574	50.1019	18.2069	-22.0249	-30.1454	-1.06136	0.687836	4.23784	-4.26944	20.0888	41.1044	0.602547	78.3639	50.9455	2.26464	-2.81189	-13.7067	4.36333	6.71371	39.4528	-2.61947	0.732947	50.0564	-17.2773
1300	0.392146	-1.03892	16.724	0.0877115	-0.487113	1.60755	0.0876612	-0.487122	7.42798	0.0967604	-0.358496	11.4076	1.30447	0.848776	12.1412	2.71176	1.00013	-13.4757	-3.85307	0.406401	-3.66524	20.4255	-2.27857	33.3149	-21.2969	56.7733	50.3323	18.1989	-21.9562	-30.1708	-1.12692	0.686938	4.16629	-3.93915	19.8547	40.8226	0.126913	77.831	50.9807	2.63617	-3.28444	-13.8785	4.22561	6.90257	39.4013	-2.53642	0.766774	50.0968	-17.4143
1302	0.375163	-0.990942	16.7212	0.0841607	-0.464707	1.60623	0.0841127	-0.464716	7.42666	0.0926722	-0.341975	11.4066	1.34484	0.836744	12.1074	2.78015	0.960998	-13.5391	-3.95691	0.358459	-3.71084	20.4239	-2.39813	33.2328	-21.2618	56.6916	50.5217	18.1557	-21.8672	-30.1761	-1.13654	0.644506	4.12862	-3.69963	19.64	40.5484	-0.312779	77.2469	51.0632	2.95122	-3.62426	-14.0559	4.19	6.81139	39.4484	-2.35517	1.13146	50.2458	-17.46
1304	0.380897	-0.958555	16.742	0.0892526	-0.450989	1.61546	0.089206	-0.450999	7.4359	0.0955931	-0.331397	11.4136	1.39463	0.827655	12.0401	2.86702	0.922553	-13.6647	-4.03075	0.300207	-3.69887	20.4315	-2.5356	33.2459	-21.3461	56.6939	50.6086	18.0812	-21.79	-30.2007	-1.13936	0.586512	4.28198	-3.57405	19.5314	40.1705	-0.521328	77.0086	51.1712	3.26271	-3.89369	-14.2649	4.119	6.98128	39.4111	-2.38944	0.957353	50.1989	-17.5413
1306	0.380449	-0.937074	16.7672	0.090744	-0.441553	1.62663	0.0906986	-0.441562	7.44706	0.0960961	-0.32425	11.422	1.44609	0.8091	11.966	2.953	0.866032	-13.8034	-4.07602	0.257762	-3.69023	20.4238	-2.60418	33.2716	-21.395	56.6695	50.6781	18.0055	-21.7356	-30.1956	-1.10865	0.528804	4.48447	-3.54556	19.5101	39.7847	-0.580669	76.9126	51.303	3.55245	-4.05439	-14.5059	4.01344	7.09583	39.3944	-2.37449	0.841258	50.1515	-17.5667
1308	0.368733	-0.925429	16.7915	0.0865029	-0.435513	1.63737	0.086458	-0.435522	7.4578	0.0925318	-0.320009	11.43	1.49638	0.777492	11.8962	3.03135	0.78635	-13.9345	-4.09322	0.235111	-3.69186	20.4017	-2.59803	33.2853	-21.3918	56.6063	50.7432	17.9359	-21.7064	-30.1573	-1.04469	0.482275	4.67405	-3.59847	19.5414	39.4575	-0.533718	76.912	51.4355	3.79807	-4.09033	-14.7597	3.88227	7.13134	39.4026	-2.28494	0.867007	50.1378	-17.5239
1310	0.348339	-0.925997	16.8135	0.0774728	-0.434119	1.64713	0.0774281	-0.434127	7.46756	0.0856858	-0.319547	11.4373	1.54589	0.732851	11.8467	3.1027	0.683775	-14.0282	-4.07751	0.224539	-3.67104	20.3888	-2.56537	33.2669	-21.4086	56.5616	50.778	17.8607	-21.6924	-30.1144	-0.962353	0.469973	4.73118	-3.69703	19.4873	39.3781	-0.489111	76.9818	51.4858	3.90755	-3.94312	-14.9424	3.78633	7.23989	39.3689	-2.25109	0.887931	50.1393	-17.4223
1312	0.333905	-0.935644	16.8205	0.0703489	-0.437178	1.65024	0.0703038	-0.437186	7.47068	0.0805542	-0.32229	11.4397	1.57132	0.692184	11.8139	3.13195	0.598772	-14.0906	-4.05183	0.223167	-3.6464	20.4006	-2.53399	33.2458	-21.4834	56.5156	50.7694	17.8311	-21.7136	-30.0815	-0.897179	0.462159	4.76191	-3.80351	19.4549	39.3478	-0.410014	77.1062	51.4773	4.0235	-3.79542	-15.1189	3.70388	7.3591	39.332	-2.2358	0.831038	50.1272	-17.3576
1314	0.328973	-0.949995	16.8118	0.0670406	-0.443063	1.64635	0.0669949	-0.44307	7.46678	0.0784605	-0.3269	11.4367	1.57035	0.660523	11.7944	3.1171	0.54138	-14.1277	-4.02928	0.226249	-3.6261	20.4329	-2.52902	33.2243	-21.6164	56.4789	50.7334	17.8467	-21.7615	-30.0586	-0.86346	0.448381	4.81032	-3.88751	19.4567	39.2925	-0.319369	77.2683	51.437	4.17539	-3.70414	-15.2996	3.63013	7.46755	39.3018	-2.22884	0.710863	50.099	-17.3414
1316	0.332048	-0.957715	16.7924	0.0678029	-0.446687	1.63774	0.0677569	-0.446694	7.45818	0.0792684	-0.329558	11.4303	1.55508	0.640964	11.7791	3.08138	0.511976	-14.1564	-4.03845	0.223256	-3.63345	20.4521	-2.62076	33.1813	-21.7707	56.5096	50.7492	17.8552	-21.7871	-30.0172	-0.882137	0.411045	4.95112	-3.86366	19.458	39.1003	-0.326716	77.4326	51.4652	4.3443	-3.71513	-15.4707	3.55486	7.52474	39.2879	-2.21208	0.677134	50.0742	-17.32
1318	0.33955	-0.948972	16.7945	0.0717956	-0.443465	1.63872	0.0717497	-0.443473	7.45915	0.0820458	-0.326895	11.431	1.54338	0.620186	11.7493	3.05165	0.478552	-14.212	-4.05435	0.194786	-3.6148	20.4582	-2.71911	33.1467	-21.8753	56.5588	50.7747	17.861	-21.7875	-30.0219	-0.910457	0.38633	5.18087	-3.86247	19.4237	38.8506	-0.379448	77.5907	51.4744	4.52504	-3.71591	-15.6366	3.51449	7.55239	39.2725	-2.18506	0.697168	50.0623	-17.293
1320	0.349575	-0.925792	16.8192	0.0780192	-0.434132	1.64969	0.0779744	-0.434141	7.47012	0.0860933	-0.319523	11.4392	1.54279	0.597702	11.7061	3.04134	0.437101	-14.2929	-4.06923	0.147264	-3.5721	20.4467	-2.78965	33.1247	-21.9058	56.6032	50.8081	17.8678	-21.7706	-30.0778	-0.924057	0.377388	5.46923	-3.90775	19.363	38.5762	-0.44869	77.7305	51.4604	4.70067	-3.70525	-15.7752	3.50093	7.57081	39.2535	-2.15461	0.739335	50.0593	-17.26
1322	0.360191	-0.907939	16.836	0.0840878	-0.427179	1.65713	0.0840437	-0.427188	7.47757	0.0901797	-0.313939	11.4448	1.56027	0.587253	11.6712	3.0687	0.410069	-14.3583	-4.07044	0.130928	-3.57058	20.4007	-2.76853	33.1042	-21.8222	56.5895	50.8828	17.8966	-21.7773	-30.1456	-0.864696	0.357147	5.70272	-3.98002	19.3586	38.3252	-0.454534	77.813	51.4827	4.80717	-3.7972	-15.7833	3.45103	7.6491	39.2406	-2.15747	0.677873	50.0355	-17.2316
1324	0.363531	-0.889577	16.8518	0.0870119	-0.419412	1.66413	0.0869688	-0.419422	7.48456	0.0918643	-0.307948	11.4501	1.60081	0.571235	11.6525	3.1354	0.363658	-14.394	-4.09363	0.105971	-3.5566	20.3645	-2.7733	33.0811	-21.7946	56.5731	50.9415	17.9227	-21.7911	-30.2141	-0.784024	0.365282	5.85348	-4.00697	19.3534	38.162	-0.473433	77.8934	51.5224	4.89184	-3.89332	-15.8014	3.3607	7.71802	39.2265	-2.13711	0.652535	50.0125	-17.1762
1326	0.359331	-0.873677	16.8631	0.0864413	-0.412109	1.66915	0.0863988	-0.412118	7.48958	0.0909672	-0.302526	11.4539	1.65725	0.546703	11.6551	3.22726	0.295655	-14.3907	-4.13377	0.0720014	-3.52518	20.3461	-2.82591	33.0536	-21.8639	56.5686	50.9567	17.9386	-21.8173	-30.272	-0.699511	0.39994	5.91088	-3.98509	19.3281	38.089	-0.510473	77.9986	51.5609	4.98483	-3.95991	-15.8753	3.23656	7.76953	39.2104	-2.09101	0.672193	49.9965	-17.0996
1328	0.353936	-0.875832	16.8525	0.0839224	-0.412609	1.66443	0.0838798	-0.412618	7.48486	0.0891192	-0.303059	11.4503	1.69677	0.519202	11.6903	3.2872	0.230174	-14.3266	-4.13636	0.0607139	-3.49798	20.33	-2.90786	33.0267	-22.0261	56.6026	50.8618	17.9245	-21.8841	-30.2945	-0.628679	0.4221	5.86869	-3.98209	19.2493	38.0719	-0.51724	78.1729	51.5123	5.14785	-3.93793	-16.0537	3.11849	7.83346	39.1977	-2.06522	0.635219	49.9978	-17.0614
1330	0.353212	-0.883204	16.8377	0.0830356	-0.415773	1.65783	0.0829927	-0.415781	7.47826	0.0886632	-0.30548	11.4454	1.72301	0.484086	11.729	3.31997	0.15657	-14.256	-4.11958	0.0648961	-3.50034	20.3365	-2.95839	32.9646	-22.201	56.5501	50.7843	17.9819	-21.9964	-30.2814	-0.59444	0.413748	5.81772	-3.961	19.1857	37.9177	-0.510529	78.4551	51.577	5.44199	-3.95308	-16.2888	2.9949	7.90692	39.171	-2.02873	0.632378	49.9795	-17.0081
1332	0.358593	-0.889277	16.8236	0.0849287	-0.418864	1.6516	0.0848854	-0.418873	7.47203	0.0902801	-0.307668	11.4407	1.74033	0.443822	11.7646	3.33448	0.0773111	-14.1913	-4.09368	0.0812402	-3.53766	20.3654	-2.97975	32.8726	-22.3727	56.4128	50.7502	18.1131	-22.1442	-30.2473	-0.590251	0.369705	5.77632	-3.91913	19.1335	37.6163	-0.511679	78.8044	51.7645	5.87175	-4.02057	-16.5477	2.85967	7.98044	39.1321	-1.98427	0.671145	49.9441	-16.9245
1334	0.36849	-0.879621	16.8152	0.0900669	-0.415431	1.64786	0.0900241	-0.41544	7.46829	0.0939038	-0.304772	11.4379	1.76644	0.411728	11.7988	3.36835	0.00915122	-14.129	-4.091	0.097029	-3.60126	20.4039	-3.052	32.8014	-22.5814	56.3208	50.7422	18.227	-22.2914	-30.2532	-0.559504	0.28667	5.72965	-3.88092	19.0116	37.3229	-0.589704	79.0248	51.92	6.41064	-4.06846	-16.7438	2.69608	8.0154	39.1068	-1.98136	0.684505	49.937	-16.7858
1336	0.383505	-0.862796	16.802	0.0980394	-0.409268	1.64203	0.0979972	-0.409278	7.46246	0.0994726	-0.299654	11.4335	1.7987	0.384639	11.841	3.41549	-0.0522914	-14.0519	-4.07993	0.131932	-3.68739	20.4131	-3.12277	32.7708	-22.7	56.2633	50.7116	18.3272	-22.3943	-30.2793	-0.545154	0.218801	5.62498	-3.80077	18.8469	37.0784	-0.734136	79.1213	52.0483	6.89886	-4.14537	-16.8846	2.50047	8.02381	39.0765	-1.91592	0.790907	49.9471	-16.6827
1338	0.399628	-0.842152	16.7819	0.10682	-0.401516	1.6331	0.106779	-0.401527	7.45353	0.105546	-0.293295	11.4268	1.83507	0.361356	11.8957	3.47168	-0.108197	-13.9515	-4.05322	0.190484	-3.7974	20.3906	-3.1669	32.7871	-22.7019	56.2309	50.6531	18.3975	-22.4435	-30.3176	-0.550694	0.173244	5.44055	-3.67623	18.656	36.9035	-0.925838	79.133	52.1493	7.31028	-4.26093	-16.9783	2.28103	8.03472	39.0411	-1.79899	0.986533	49.9711	-16.5847
1340	0.404243	-0.817843	16.7555	0.110863	-0.391219	1.62134	0.110823	-0.39123	7.44177	0.107916	-0.285336	11.418	1.86795	0.33884	11.975	3.52194	-0.160571	-13.8054	-4.01221	0.275575	-3.95735	20.3667	-3.12601	32.855	-22.588	56.1789	50.6087	18.3762	-22.4394	-30.349	-0.552467	0.121201	5.12869	-3.53892	18.4893	36.8302	-1.09435	79.2367	52.2377	7.71385	-4.42637	-17.0666	2.05264	8.15042	39.0186	-1.77119	1.17411	50.0179	-16.2483
1342	0.382458	-0.828856	16.7254	0.10048	-0.394261	1.60793	0.100439	-0.394271	7.42837	0.100358	-0.288272	11.408	1.89687	0.316852	12.0517	3.56532	-0.210359	-13.664	-3.94735	0.365593	-4.06399	20.3557	-3.04979	32.9075	-22.5218	56.1208	50.5103	18.3481	-22.4826	-30.3718	-0.56608	0.0682241	4.82883	-3.39184	18.3246	36.719	-1.23267	79.368	52.3463	8.11806	-4.5794	-17.1436	1.95031	8.35239	38.9786	-1.80625	1.18223	49.9738	-15.9627
1344	0.336932	-0.869461	16.6964	0.0772934	-0.408355	1.59501	0.0772512	-0.408363	7.41545	0.0839371	-0.300289	11.3982	1.92267	0.292149	12.1164	3.60196	-0.264058	-13.5449	-3.86642	0.442956	-4.1078	20.3665	-2.96403	32.9393	-22.5469	56.0586	50.3617	18.3283	-22.5733	-30.3802	-0.587207	0.0150479	4.5907	-3.2415	18.1529	36.5313	-1.35911	79.4974	52.482	8.51812	-4.7	-17.2075	1.97663	8.60598	38.9168	-1.8878	1.04263	49.8455	-15.7689
1346	0.293485	-0.87609	16.6841	0.0577376	-0.407738	1.5895	0.0576955	-0.407744	7.40993	0.0692834	-0.30108	11.3941	1.94873	0.252554	12.1607	3.63294	-0.34537	-13.4641	-3.8066	0.457541	-4.15343	20.4215	-2.92789	33.0008	-22.6764	55.9962	50.2294	18.2998	-22.6065	-30.356	-0.587232	-0.0361141	4.46228	-3.1029	17.944	36.2555	-1.56906	79.5517	52.6311	8.89548	-4.76857	-17.2449	2.00591	8.77126	38.8407	-1.95209	1.09809	49.7937	-15.5886
1348	0.259174	-0.874209	16.6828	0.0428539	-0.404137	1.58885	0.0428122	-0.404142	7.40928	0.0579277	-0.299342	11.3936	1.98386	0.206473	12.1769	3.67764	-0.442934	-13.436	-3.76718	0.458692	-4.20667	20.4703	-2.90194	33.0784	-22.7853	55.9253	50.1568	18.2303	-22.623	-30.306	-0.566091	-0.0967969	4.44162	-2.97584	17.7682	35.9281	-1.79894	79.5502	52.8235	9.13216	-4.83276	-17.2972	2.0108	8.96961	38.7811	-2.08202	1.08295	49.6657	-15.3165
1350	0.231669	-0.86963	16.6901	0.031155	-0.399907	1.59202	0.0311138	-0.39991	7.41245	0.0489099	-0.29693	11.396	2.02973	0.156718	12.171	3.74021	-0.552196	-13.4493	-3.7445	0.460135	-4.26837	20.4991	-2.87897	33.1567	-22.846	55.8166	50.1548	18.142	-22.6285	-30.2489	-0.532815	-0.162775	4.5	-2.85876	17.6407	35.5923	-2.02408	79.4974	53.0303	9.25686	-4.90465	-17.3696	1.99318	9.18227	38.7375	-2.25632	0.97861	49.4462	-14.9371
1352	0.188158	-0.867122	16.7011	0.0122663	-0.395288	1.59683	0.0122256	-0.395289	7.41726	0.0344919	-0.294688	11.3996	2.08762	0.10621	12.1724	3.82424	-0.66759	-13.4494	-3.72507	0.467648	-4.32829	20.501	-2.86301	33.1809	-22.8838	55.5359	50.2265	18.1684	-22.6119	-30.2593	-0.525824	-0.202771	4.52626	-2.73797	17.551	35.3788	-2.20517	79.399	53.1005	9.53751	-4.98507	-17.4486	2.00983	9.21247	38.6738	-2.31333	0.956338	49.2073	-14.4809
1354	0.150919	-0.871621	16.7129	-0.00444237	-0.394247	1.60202	-0.00448307	-0.394246	7.42246	0.0219321	-0.29498	11.4034	2.12533	0.0605029	12.1951	3.87385	-0.765339	-13.4093	-3.67222	0.500864	-4.37374	20.4951	-2.84925	33.1911	-22.8786	55.3263	50.2646	18.1834	-22.609	-30.27	-0.542301	-0.257027	4.52985	-2.66536	17.4994	35.223	-2.32959	79.2933	53.1525	9.69559	-5.07053	-17.4859	2.04393	9.25415	38.6105	-2.35501	0.857298	48.9686	-14.1685
1356	0.118891	-0.876784	16.7228	-0.0189168	-0.393917	1.60637	-0.0189575	-0.393915	7.4268	0.0110887	-0.295661	11.4067	2.14524	0.0173681	12.2407	3.89245	-0.850398	-13.3261	-3.59992	0.548387	-4.40488	20.4933	-2.8346	33.1955	-22.8429	55.2184	50.2549	18.1641	-22.6264	-30.2701	-0.567372	-0.309543	4.49965	-2.63571	17.4594	35.1177	-2.41704	79.1863	53.2129	9.6968	-5.14837	-17.475	2.08122	9.34282	38.5438	-2.39971	0.716802	48.7364	-13.9614
1358	0.0666839	-0.848653	16.7238	-0.0395218	-0.377358	1.60668	-0.0395607	-0.377354	7.42711	-0.0053741	-0.284603	11.4069	2.19267	-0.0397703	12.2975	3.9553	-0.97183	-13.2232	-3.61015	0.542644	-4.43548	20.5292	-2.813	33.1845	-22.841	55.0995	50.2496	18.1396	-22.6641	-30.275	-0.532662	-0.249273	4.38476	-2.57539	17.3192	35.0844	-2.57028	79.0472	53.2966	9.65762	-5.1753	-17.4328	2.07241	9.43273	38.4358	-2.42443	0.863886	48.5058	-13.4753
1360	0.0115796	-0.8171	16.7226	-0.0611154	-0.359065	1.60605	-0.0611525	-0.359059	7.42648	-0.0226863	-0.272312	11.4064	2.23872	-0.0954384	12.3582	4.01639	-1.08987	-13.1131	-3.62474	0.518327	-4.47638	20.549	-2.78388	33.196	-22.8539	54.9778	50.2774	18.0721	-22.656	-30.2992	-0.511201	-0.188825	4.30876	-2.51474	17.1849	35.1097	-2.72289	78.9643	53.3052	9.55233	-5.16849	-17.417	2.05305	9.58843	38.345	-2.53035	0.874708	48.2655	-12.8916
1362	-0.0404072	-0.797758	16.7179	-0.0823258	-0.346377	1.60387	-0.0823615	-0.346369	7.4243	-0.0393522	-0.264187	11.4048	2.27515	-0.145188	12.4204	4.06257	-1.19313	-12.9999	-3.62261	0.490684	-4.52395	20.5486	-2.74128	33.2368	-22.8878	54.849	50.3181	17.9731	-22.6026	-30.3209	-0.509382	-0.158802	4.29551	-2.46987	17.0903	35.1548	-2.83321	78.9495	53.2479	9.40387	-5.13927	-17.4392	2.03561	9.80434	38.2695	-2.70255	0.689544	47.9988	-12.3027
1364	-0.0833528	-0.8344	16.6942	-0.104074	-0.358968	1.59327	-0.104111	-0.358958	7.4137	-0.0547959	-0.274993	11.3968	2.29023	-0.182167	12.488	4.07542	-1.26429	-12.8755	-3.58434	0.497855	-4.5422	20.5628	-2.65358	33.2992	-22.9833	54.7093	50.2297	17.9151	-22.5699	-30.2224	-0.479778	-0.178812	4.29717	-2.48668	17.0666	35.0963	-2.78783	78.974	53.2551	9.30575	-5.12443	-17.485	2.05606	9.99693	38.1396	-2.78301	0.46476	47.6334	-11.9597
1366	-0.101652	-0.848964	16.684	-0.113255	-0.363874	1.5887	-0.113293	-0.363862	7.40913	-0.0613416	-0.279248	11.3934	2.30934	-0.229881	12.5363	4.0911	-1.35714	-12.7873	-3.54637	0.491501	-4.59084	20.5878	-2.59524	33.3478	-23.0957	54.5244	50.23	17.9189	-22.5732	-30.1414	-0.466276	-0.224279	4.43783	-2.53387	17.1354	34.8841	-2.6679	78.9522	53.3145	9.23758	-5.08121	-17.5219	1.99304	10.1944	38.0155	-2.83174	0.217756	47.3415	-11.7422
1368	-0.0992268	-0.833066	16.6877	-0.110912	-0.357101	1.59033	-0.110949	-0.35709	7.41076	-0.0600253	-0.274035	11.3946	2.33763	-0.291556	12.5646	4.11756	-1.47966	-12.7372	-3.51856	0.469517	-4.68406	20.6126	-2.57627	33.3845	-23.191	54.3343	50.3316	17.9904	-22.5997	-30.1042	-0.482305	-0.280661	4.6929	-2.59004	17.2577	34.5664	-2.5317	78.8882	53.3969	9.206	-5.0095	-17.5531	1.84868	10.3918	37.9142	-2.85506	-0.00210093	47.1426	-11.5765
1370	-0.106379	-0.831882	16.6718	-0.113923	-0.35601	1.58325	-0.11396	-0.355998	7.40368	-0.0623417	-0.273413	11.3893	2.36802	-0.355672	12.5932	4.14692	-1.60745	-12.6863	-3.49937	0.478812	-4.83772	20.5919	-2.57044	33.4676	-23.1853	54.3361	50.3757	18.1143	-22.573	-30.0947	-0.544823	-0.329501	4.8558	-2.6017	17.2459	34.3959	-2.55619	78.9034	53.3815	9.25255	-4.94066	-17.6401	1.74228	10.5445	37.8592	-2.82344	0.00679735	46.9526	-11.2375
1372	-0.13097	-0.812559	16.6676	-0.123131	-0.345554	1.58134	-0.123167	-0.345541	7.40177	-0.0698934	-0.266188	11.3879	2.41595	-0.430781	12.6285	4.20372	-1.76211	-12.624	-3.52248	0.434089	-4.92587	20.5501	-2.52219	33.4987	-23.082	54.4309	50.4179	18.3156	-22.5381	-30.0689	-0.623384	-0.274925	4.93245	-2.57753	17.2227	34.3191	-2.55135	78.8867	53.3273	9.29827	-4.90125	-17.6819	1.70636	10.7116	37.7822	-2.82795	-0.164496	46.7277	-10.9435
1374	-0.160427	-0.782864	16.6708	-0.133645	-0.330153	1.5827	-0.133679	-0.33014	7.40313	-0.0787404	-0.25535	11.3889	2.47167	-0.509152	12.677	4.27359	-1.92541	-12.5376	-3.5693	0.345985	-4.94569	20.5065	-2.45244	33.4732	-22.9381	54.5634	50.4609	18.5935	-22.4602	-30.0117	-0.715307	-0.141922	4.92079	-2.52581	17.2065	34.3102	-2.49359	78.8182	53.2511	9.32066	-4.9017	-17.6685	1.73279	10.9234	37.6728	-2.90247	-0.553998	46.4662	-10.7306
1376	-0.129306	-0.804552	16.6332	-0.121696	-0.342195	1.56606	-0.121731	-0.342183	7.3865	-0.0690265	-0.263587	11.3764	2.47935	-0.552026	12.762	4.27141	-2.00357	-12.3807	-3.5235	0.346703	-5.01838	20.5182	-2.5135	33.458	-22.9958	54.5751	50.4803	18.9522	-22.141	-29.9142	-0.844971	-0.135498	4.82221	-2.47481	17.1566	34.2972	-2.46509	78.7106	53.1738	9.30144	-4.94462	-17.6518	1.73355	11.2783	37.553	-3.11621	-0.951427	46.213	-10.5829
1378	-0.0846518	-0.831084	16.5908	-0.104192	-0.35745	1.5473	-0.104229	-0.357439	7.36773	-0.0549536	-0.273869	11.3624	2.47336	-0.587862	12.8288	4.24711	-2.064	-12.257	-3.48043	0.33515	-5.09498	20.5621	-2.59572	33.4862	-23.091	54.6471	50.484	19.1985	-21.8335	-29.7576	-0.972872	-0.161245	4.75387	-2.43254	17.158	34.2292	-2.42379	78.6201	53.0975	9.30719	-5.05894	-17.6565	1.75793	11.517	37.4488	-3.27738	-1.15122	46.0003	-10.4786
1380	-0.0410004	-0.850979	16.558	-0.0866053	-0.369703	1.53282	-0.0866434	-0.369694	7.35325	-0.0410132	-0.281901	11.3515	2.46843	-0.623326	12.8605	4.22438	-2.12533	-12.1987	-3.46447	0.296448	-5.16179	20.6258	-2.66265	33.5598	-23.1698	54.7764	50.4841	19.3095	-21.5915	-29.5602	-1.07992	-0.195113	4.7604	-2.4002	17.223	34.1008	-2.37323	78.5577	53.0196	9.35154	-5.22667	-17.6871	1.80368	11.6163	37.358	-3.35228	-1.16631	45.8211	-10.4182
1382	-0.0179729	-0.855689	16.5658	-0.0769058	-0.373623	1.5363	-0.0769445	-0.373615	7.35673	-0.0335139	-0.284209	11.3541	2.49575	-0.663523	12.837	4.25734	-2.21007	-12.2442	-3.49966	0.24913	-5.1945	20.685	-2.66187	33.6542	-23.1555	54.7867	50.5287	19.365	-21.3719	-29.3983	-1.13222	-0.212952	4.93969	-2.36344	17.3323	33.9136	-2.36672	78.5014	52.9267	9.42814	-5.35753	-17.7318	1.82572	11.7391	37.2399	-3.38161	-1.28639	45.6035	-10.4302
1384	0.0106621	-0.872485	16.5686	-0.0657144	-0.383295	1.5376	-0.0657539	-0.383288	7.35803	-0.0245286	-0.29072	11.3551	2.53199	-0.68836	12.8218	4.31276	-2.27031	-12.2743	-3.49993	0.250595	-5.2298	20.699	-2.63478	33.6972	-23.0878	54.7455	50.5646	19.5535	-21.2372	-29.3012	-1.14012	-0.208019	4.94554	-2.36118	17.3947	33.9401	-2.33677	78.4773	52.8017	9.48929	-5.42479	-17.7646	1.84509	11.8685	37.1246	-3.44856	-1.51	45.3708	-10.4497
1386	0.0454948	-0.903219	16.5562	-0.0529014	-0.399578	1.53217	-0.0529427	-0.399572	7.35261	-0.013903	-0.302069	11.351	2.5667	-0.696833	12.8291	4.37237	-2.29953	-12.2623	-3.46032	0.299243	-5.27764	20.6702	-2.61447	33.6795	-23.0027	54.6891	50.5717	19.9065	-21.1883	-29.2389	-1.11572	-0.184385	4.72925	-2.39425	17.3873	34.2029	-2.28727	78.4795	52.648	9.53151	-5.42643	-17.7791	1.86132	11.9908	37.0253	-3.54658	-1.7775	45.1494	-10.4595
1388	0.0665147	-0.928153	16.5288	-0.0456436	-0.412204	1.52008	-0.0456861	-0.4122	7.34051	-0.00765948	-0.311042	11.342	2.58038	-0.705849	12.8552	4.394	-2.32058	-12.2145	-3.44406	0.331346	-5.34595	20.6571	-2.69346	33.6434	-23.008	54.7066	50.5137	20.3648	-21.1922	-29.031	-1.10038	-0.165688	4.40572	-2.42913	17.308	34.551	-2.3008	78.4618	52.4921	9.59257	-5.38859	-17.7819	1.85368	12.0466	36.9753	-3.55459	-1.80577	45.0362	-10.4722
1390	0.0720821	-0.954311	16.506	-0.045264	-0.424121	1.50995	-0.0453078	-0.424116	7.33038	-0.0066039	-0.319925	11.3344	2.57009	-0.704861	12.8655	4.37591	-2.31427	-12.195	-3.45417	0.338807	-5.40743	20.6248	-2.84359	33.5975	-23.0861	54.7959	50.4537	20.779	-21.1103	-28.8625	-1.07783	-0.177764	4.23082	-2.47259	17.2435	34.7154	-2.32171	78.4437	52.3709	9.66258	-5.35933	-17.7643	1.85631	12.0579	36.914	-3.54674	-1.73385	44.948	-10.4518
1392	0.0615265	-0.977519	16.4934	-0.0517336	-0.433445	1.50436	-0.0517783	-0.43344	7.3248	-0.010837	-0.32731	11.3302	2.54421	-0.693568	12.8508	4.3333	-2.28377	-12.221	-3.48909	0.320691	-5.4488	20.5792	-3.02296	33.5348	-23.2033	54.9525	50.3928	21.0208	-20.8887	-28.8116	-1.03967	-0.212011	4.2223	-2.52048	17.2158	34.691	-2.33052	78.428	52.2797	9.72838	-5.35956	-17.7303	1.86727	12.038	36.8327	-3.53375	-1.6288	44.8623	-10.4085
1394	0.0353429	-0.97437	16.4961	-0.0629628	-0.429956	1.50547	-0.063007	-0.429949	7.3259	-0.0194552	-0.325422	11.331	2.5441	-0.679853	12.8089	4.33791	-2.26021	-12.2986	-3.53496	0.291937	-5.43699	20.5684	-3.06346	33.4107	-23.1999	55.1643	50.2751	20.6702	-20.4061	-29.1064	-0.95391	-0.192363	4.14291	-2.55737	17.2164	34.7962	-2.29211	78.4107	52.1429	9.73376	-5.41906	-17.702	1.83856	12.026	36.7533	-3.48865	-1.65943	44.7664	-10.4186
1396	0.00412689	-0.9718	16.4954	-0.0764381	-0.426316	1.50512	-0.0764821	-0.426308	7.32555	-0.0297613	-0.323567	11.3307	2.53894	-0.659353	12.764	4.33608	-2.2224	-12.3816	-3.56541	0.245539	-5.43842	20.5903	-3.16081	33.2468	-23.3206	55.3143	50.1283	20.4807	-20.1049	-29.0822	-0.895656	-0.217758	4.19265	-2.56321	17.2643	34.7295	-2.25389	78.4028	52.0719	9.76536	-5.49705	-17.6815	1.83547	12.0039	36.6927	-3.47732	-1.68888	44.6615	-10.4611
1398	-0.0280883	-0.977282	16.4874	-0.0909839	-0.426128	1.50146	-0.0910278	-0.426118	7.32189	-0.0406433	-0.32436	11.328	2.52199	-0.630616	12.7212	4.31629	-2.16477	-12.4598	-3.57723	0.194764	-5.47224	20.6365	-3.33672	33.0671	-23.5739	55.4145	49.962	20.5207	-20.0326	-28.7459	-0.878808	-0.299344	4.34739	-2.54127	17.3258	34.5104	-2.23842	78.4143	52.067	9.82926	-5.57963	-17.6759	1.86203	11.9676	36.6464	-3.49846	-1.69168	44.5414	-10.5312
1400	-0.0575608	-0.997361	16.4725	-0.105488	-0.432563	1.49481	-0.105533	-0.432552	7.31524	-0.0510667	-0.330102	11.323	2.49014	-0.588458	12.674	4.27489	-2.07686	-12.5455	-3.58536	0.201801	-5.55815	20.6744	-3.50504	32.9522	-23.7727	55.666	49.7766	20.2757	-19.9226	-28.8488	-0.890224	-0.401277	4.33258	-2.52027	17.2342	34.4944	-2.31261	78.4841	52.0183	9.86469	-5.66215	-17.7102	1.8731	11.9095	36.5719	-3.47921	-1.67933	44.3739	-10.6243
1402	-0.0850468	-1.01312	16.461	-0.11878	-0.437265	1.48961	-0.118825	-0.437253	7.31004	-0.0606959	-0.334471	11.319	2.46309	-0.552866	12.636	4.23972	-2.00249	-12.6143	-3.60449	0.201603	-5.61919	20.6848	-3.64065	32.8361	-23.8984	55.78	49.6872	20.2767	-19.8852	-28.8101	-0.891063	-0.462882	4.28799	-2.54301	17.1556	34.483	-2.3043	78.5284	52.0089	9.90423	-5.68015	-17.7501	1.8792	11.8589	36.518	-3.45526	-1.68393	44.2302	-10.7221
1404	-0.108032	-1.02185	16.4528	-0.129539	-0.439243	1.48594	-0.129584	-0.43923	7.30637	-0.0686086	-0.336641	11.3163	2.44273	-0.527902	12.612	4.21261	-1.94968	-12.6578	-3.63421	0.186199	-5.64617	20.6711	-3.73458	32.7265	-23.9502	55.7408	49.6983	20.5419	-19.8748	-28.5587	-0.881936	-0.482525	4.26265	-2.60743	17.1308	34.4295	-2.19623	78.5293	52.0332	9.95152	-5.63436	-17.7892	1.8843	11.8145	36.483	-3.42993	-1.69979	44.1106	-10.8096
1406	-0.11792	-1.03065	16.4385	-0.13455	-0.442315	1.47954	-0.134596	-0.442301	7.29998	-0.0721522	-0.339261	11.3115	2.4148	-0.508463	12.6075	4.16983	-1.90316	-12.6646	-3.6591	0.179842	-5.68127	20.6705	-3.79342	32.7143	-23.9659	55.7607	49.7139	20.6764	-19.6289	-28.2897	-0.907022	-0.522272	4.35764	-2.66045	17.1773	34.2882	-2.07751	78.4976	51.9999	9.99827	-5.59414	-17.8428	1.90035	11.7272	36.417	-3.37945	-1.65292	43.9495	-10.8526
1408	-0.11225	-1.04435	16.4196	-0.133125	-0.448786	1.47117	-0.133171	-0.448772	7.29161	-0.0706643	-0.344006	11.3052	2.39437	-0.496007	12.609	4.13789	-1.87219	-12.6608	-3.65864	0.199554	-5.71139	20.6837	-3.81119	32.7301	-23.9537	55.8088	49.7059	20.6984	-19.3074	-28.1053	-0.956693	-0.570309	4.43572	-2.69286	17.22	34.1867	-2.00712	78.4454	51.9307	10.029	-5.55224	-17.8592	1.91608	11.7051	36.3353	-3.37936	-1.67409	43.7424	-10.8455
1410	-0.0921775	-1.06158	16.4001	-0.125666	-0.457962	1.46255	-0.125713	-0.457949	7.28298	-0.064493	-0.350387	11.2987	2.38425	-0.492793	12.6113	4.12089	-1.86215	-12.6561	-3.6322	0.239822	-5.73416	20.7119	-3.79502	32.7519	-23.9226	55.8598	49.674	20.6423	-18.9951	-27.986	-1.02508	-0.621142	4.478	-2.6987	17.2489	34.1452	-1.99153	78.3815	51.8381	10.0319	-5.51366	-17.8308	1.92989	11.7568	36.2453	-3.43329	-1.77972	43.4987	-10.8009
1412	-0.0643801	-1.07151	16.396	-0.114268	-0.464547	1.46081	-0.114316	-0.464536	7.28124	-0.0555491	-0.354577	11.2974	2.38126	-0.506493	12.6078	4.10986	-1.88589	-12.6629	-3.59564	0.260344	-5.74557	20.7567	-3.77139	32.7543	-23.8899	55.8013	49.6582	20.6864	-18.9029	-27.705	-1.09389	-0.656644	4.53383	-2.66718	17.2996	34.1272	-1.98756	78.317	51.7591	9.9692	-5.48864	-17.7742	1.94116	11.8223	36.1638	-3.48472	-1.92975	43.2621	-10.7833
1414	-0.036944	-1.07503	16.3918	-0.102514	-0.468296	1.45898	-0.102563	-0.468285	7.27941	-0.0465209	-0.356623	11.2961	2.38686	-0.533726	12.6006	4.10884	-1.93777	-12.677	-3.57713	0.262324	-5.7616	20.7981	-3.76582	32.7486	-23.8593	55.7634	49.666	20.7255	-18.8621	-27.414	-1.16196	-0.681448	4.61774	-2.64158	17.3704	34.0673	-1.95931	78.3101	51.6981	9.91945	-5.50905	-17.7184	1.97438	11.8452	36.1048	-3.53093	-1.98589	43.0581	-10.7521
1416	-0.0117381	-1.07304	16.384	-0.0912867	-0.469447	1.45561	-0.0913351	-0.469437	7.27604	-0.0380521	-0.356762	11.2935	2.40043	-0.573559	12.5921	4.11713	-2.0158	-12.6941	-3.58279	0.247805	-5.78823	20.8316	-3.7893	32.7435	-23.8376	55.7702	49.6908	20.7556	-18.8393	-27.1506	-1.23127	-0.696175	4.73047	-2.62427	17.4596	33.9572	-1.9039	78.3533	51.6545	9.90067	-5.56758	-17.6791	2.02955	11.8168	36.0693	-3.56731	-1.9298	42.8932	-10.7128
1418	0.0147859	-1.06999	16.3728	-0.0793887	-0.470243	1.45067	-0.0794372	-0.470235	7.2711	-0.0291037	-0.356592	11.2898	2.4171	-0.624782	12.5899	4.12648	-2.11555	-12.6997	-3.60497	0.230286	-5.83633	20.8641	-3.85759	32.7714	-23.8497	55.8038	49.6918	20.8415	-18.8519	-26.9408	-1.32177	-0.702089	4.85498	-2.57564	17.5681	33.8318	-1.84707	78.3415	51.6202	9.90477	-5.59927	-17.6867	2.08375	11.7653	36.0505	-3.58392	-1.82436	42.7658	-10.7136
1420	0.036296	-1.06317	16.3676	-0.0693998	-0.468979	1.44842	-0.0694482	-0.468972	7.26885	-0.021717	-0.355005	11.2882	2.44706	-0.687969	12.5941	4.15518	-2.24223	-12.6942	-3.63736	0.203728	-5.87776	20.8706	-3.93145	32.7786	-23.8455	55.807	49.6874	20.9729	-18.8696	-26.7252	-1.3787	-0.693723	4.97824	-2.54228	17.628	33.7325	-1.82978	78.3831	51.5617	9.93017	-5.63949	-17.7142	2.13377	11.7339	36.009	-3.6001	-1.77139	42.6268	-10.7324
1422	0.0516558	-1.05126	16.3695	-0.0617152	-0.46499	1.44931	-0.0617631	-0.464984	7.26974	-0.0162302	-0.35153	11.2888	2.49208	-0.76116	12.603	4.20718	-2.39306	-12.6809	-3.67839	0.167638	-5.90305	20.8544	-3.99804	32.7612	-23.8175	55.7818	49.6811	21.1073	-18.8903	-26.5033	-1.39885	-0.671623	5.11126	-2.52167	17.644	33.6551	-1.8576	78.4756	51.4767	9.97541	-5.68517	-17.745	2.16705	11.7223	35.9439	-3.60503	-1.77835	42.471	-10.7617
1424	0.0611171	-1.0302	16.3719	-0.0558833	-0.456519	1.45037	-0.0559304	-0.456514	7.2708	-0.0124165	-0.344823	11.2896	2.5523	-0.837292	12.6109	4.2855	-2.55546	-12.67	-3.73309	0.120819	-5.90055	20.8492	-4.05112	32.7542	-23.7852	55.7964	49.6696	21.0709	-18.9487	-26.3224	-1.42669	-0.641675	5.33049	-2.45323	17.7053	33.5229	-1.91163	78.5182	51.3859	10.0445	-5.69923	-17.7366	2.13399	11.6855	35.8934	-3.53547	-1.76935	42.3306	-10.7911
1426	0.075403	-1.00974	16.3809	-0.0479983	-0.448694	1.45439	-0.0480446	-0.448689	7.27483	-0.00702901	-0.338467	11.2927	2.60454	-0.914336	12.6072	4.34879	-2.71664	-12.6803	-3.77768	0.085351	-5.89652	20.8703	-4.06749	32.7605	-23.7487	55.832	49.6812	21.0136	-18.9685	-26.2294	-1.43472	-0.619481	5.50528	-2.40146	17.7784	33.432	-1.96092	78.507	51.3257	10.0932	-5.68743	-17.7153	2.10565	11.6086	35.8531	-3.43682	-1.68187	42.2003	-10.8242
1428	0.0931098	-0.987578	16.3979	-0.0384938	-0.440401	1.46198	-0.0385392	-0.440397	7.28241	-0.00046337	-0.331657	11.2984	2.65244	-0.993544	12.5896	4.40303	-2.88043	-12.7166	-3.81413	0.0574351	-5.89283	20.9176	-4.05385	32.7705	-23.716	55.889	49.7152	20.9749	-18.9572	-26.2209	-1.41679	-0.597013	5.60731	-2.384	17.8565	33.4038	-1.98608	78.456	51.3037	10.1166	-5.65304	-17.6791	2.09298	11.5046	35.8202	-3.33035	-1.53585	42.0736	-10.8507
1430	0.0958068	-0.941587	16.4251	-0.0336737	-0.420456	1.47403	-0.033717	-0.420453	7.29446	0.00184928	-0.31644	11.3074	2.74045	-1.08575	12.5552	4.52421	-3.08482	-12.786	-3.8793	-0.00706296	-5.86383	20.973	-4.06595	32.7332	-23.7181	55.9894	49.7426	20.9646	-19.0227	-26.229	-1.36293	-0.51653	5.63703	-2.41603	17.9328	33.4469	-1.94556	78.4341	51.3142	10.1467	-5.60503	-17.5927	2.07092	11.4454	35.7826	-3.25877	-1.49192	41.9265	-10.8206
1432	0.100249	-0.900915	16.4472	-0.0285016	-0.402984	1.48387	-0.0285431	-0.402981	7.3043	0.00458578	-0.303048	11.3148	2.81792	-1.17269	12.5347	4.62866	-3.27494	-12.8293	-3.93185	-0.0549553	-5.86083	21.0189	-4.05949	32.7017	-23.7284	56.0624	49.7537	21.0534	-19.1131	-26.2695	-1.33309	-0.455257	5.70323	-2.45151	18.0215	33.4603	-1.8795	78.4458	51.3136	10.155	-5.55785	-17.5201	2.04459	11.4118	35.7371	-3.20043	-1.45966	41.7672	-10.8008
1434	0.109251	-0.874873	16.4604	-0.0224861	-0.392292	1.48971	-0.0225265	-0.39229	7.31014	0.00839157	-0.29467	11.3192	2.87248	-1.24723	12.5348	4.69713	-3.43248	-12.833	-3.96339	-0.076704	-5.88892	21.0487	-4.03098	32.6875	-23.7365	56.0948	49.7533	21.2136	-19.2048	-26.3228	-1.33179	-0.428489	5.80735	-2.48452	18.1199	33.432	-1.78947	78.4916	51.2992	10.1399	-5.52135	-17.4741	2.02578	11.3905	35.6883	-3.15626	-1.40314	41.6041	-10.7983
1436	0.118508	-0.873846	16.4646	-0.0183537	-0.392587	1.49159	-0.0183943	-0.392585	7.31203	0.011498	-0.294625	11.3206	2.90199	-1.2996	12.5503	4.72967	-3.53902	-12.8066	-3.97675	-0.08412	-5.91747	21.058	-3.9939	32.6833	-23.7157	56.0967	49.7834	21.2558	-19.2436	-26.2965	-1.3138	-0.425195	5.8483	-2.5409	18.2078	33.4127	-1.63601	78.5676	51.3108	10.1102	-5.52214	-17.4384	2.06742	11.3357	35.661	-3.15341	-1.23452	41.4656	-10.7753
1438	0.131447	-0.882146	16.4595	-0.01334	-0.397266	1.48936	-0.0133809	-0.397264	7.30979	0.0155478	-0.2978	11.3189	2.91516	-1.33455	12.5774	4.74004	-3.60682	-12.7573	-3.98863	-0.0788721	-5.95409	21.0621	-4.01368	32.7147	-23.7428	56.1314	49.7719	21.2805	-19.2524	-26.2845	-1.2921	-0.435055	5.81965	-2.59665	18.2726	33.4347	-1.48918	78.616	51.3132	10.1225	-5.51079	-17.4366	2.09031	11.2758	35.63	-3.12992	-1.10487	41.3297	-10.7586
1440	0.146113	-0.891733	16.4479	-0.00765937	-0.402647	1.48424	-0.0077009	-0.402646	7.30467	0.0201428	-0.301457	11.3151	2.91568	-1.35536	12.6116	4.73344	-3.64354	-12.6941	-4.00241	-0.0652992	-5.99539	21.0577	-4.08355	32.775	-23.8022	56.1979	49.7196	21.3019	-19.2383	-26.3032	-1.27425	-0.446275	5.73003	-2.63778	18.3064	33.5012	-1.37451	78.6296	51.2972	10.1795	-5.48453	-17.4638	2.08365	11.2232	35.5928	-3.08441	-1.03543	41.1945	-10.7491
1442	0.152353	-0.885081	16.4408	-0.00437528	-0.400232	1.4811	-0.00441656	-0.400231	7.30153	0.0224444	-0.299441	11.3128	2.9073	-1.37163	12.6417	4.7125	-3.66853	-12.638	-4.01461	-0.0588991	-6.02839	21.0116	-4.11153	32.8155	-23.7556	56.2245	49.7021	21.2983	-19.2113	-26.3284	-1.28449	-0.421893	5.63284	-2.62678	18.2955	33.5831	-1.32244	78.6438	51.2597	10.2323	-5.48636	-17.4822	2.07973	11.2139	35.5645	-3.08235	-0.972773	41.0706	-10.7265
1444	0.151337	-0.876738	16.4351	-0.00413908	-0.396492	1.47855	-0.00417998	-0.396492	7.29899	0.0223823	-0.29663	11.3108	2.89988	-1.37839	12.6612	4.69683	-3.67706	-12.6014	-4.02051	-0.0398633	-6.0389	20.9646	-4.09995	32.8259	-23.6703	56.2282	49.6791	21.2914	-19.1724	-26.3834	-1.29999	-0.398173	5.51711	-2.61075	18.25	33.6959	-1.31579	78.6333	51.1996	10.2926	-5.46624	-17.482	2.07459	11.164	35.5305	-3.04436	-0.871388	40.9532	-10.7176
1446	0.145206	-0.871513	16.4295	-0.00639596	-0.393708	1.47605	-0.00643658	-0.393708	7.29648	0.0205182	-0.294694	11.309	2.89647	-1.37537	12.6667	4.69204	-3.67	-12.591	-4.01241	-0.00782675	-6.02535	20.9313	-4.05706	32.8075	-23.5828	56.224	49.6389	21.279	-19.1395	-26.4671	-1.31366	-0.388343	5.40456	-2.60728	18.1832	33.8174	-1.3376	78.6043	51.1206	10.3528	-5.41741	-17.4593	2.07466	11.0773	35.4898	-2.97937	-0.75157	40.8377	-10.7264
1448	0.141745	-0.875453	16.4207	-0.00821278	-0.395156	1.47216	-0.00825355	-0.395155	7.29259	0.0192557	-0.295893	11.306	2.89935	-1.36404	12.6525	4.70147	-3.65113	-12.6175	-3.9628	0.0198022	-5.99659	20.9294	-4.02346	32.7821	-23.586	56.2621	49.5639	21.2302	-19.1867	-26.5613	-1.31781	-0.414655	5.39311	-2.64807	18.1316	33.8423	-1.33902	78.6052	51.0325	10.3776	-5.35289	-17.4109	2.10883	11.0563	35.4475	-3.00309	-0.764891	40.7007	-10.7426
1450	0.143433	-0.887046	16.4088	-0.00838138	-0.400373	1.46684	-0.00842266	-0.400372	7.28727	0.0194684	-0.299803	11.3021	2.89646	-1.3488	12.6266	4.70171	-3.62324	-12.6651	-3.90093	0.0531853	-5.96176	20.9551	-4.00279	32.7526	-23.6294	56.3271	49.4846	21.157	-19.2335	-26.6333	-1.3205	-0.447549	5.37466	-2.67324	18.1199	33.861	-1.31628	78.5849	50.968	10.3921	-5.31158	-17.3629	2.13789	11.034	35.4248	-3.02078	-0.750934	40.608	-10.7721
1452	0.149611	-0.904129	16.3938	-0.00701548	-0.408356	1.4602	-0.0070576	-0.408356	7.28064	0.0210069	-0.305682	11.2971	2.88773	-1.33314	12.5928	4.69134	-3.59245	-12.7273	-3.84111	0.0917794	-5.93007	21.0013	-4.0004	32.7243	-23.6965	56.4081	49.4122	21.0775	-19.2648	-26.6768	-1.31998	-0.474821	5.31825	-2.67509	18.1387	33.8992	-1.27353	78.551	50.9364	10.4022	-5.30483	-17.3244	2.1592	10.9972	35.4216	-3.01844	-0.689606	40.5608	-10.813
1454	0.153403	-0.919956	16.3766	-0.00658967	-0.415597	1.45259	-0.00663253	-0.415596	7.27302	0.0217958	-0.311066	11.2914	2.88411	-1.32487	12.5566	4.68718	-3.57725	-12.7943	-3.81329	0.126587	-5.93009	21.047	-4.02485	32.7168	-23.7651	56.4711	49.3614	21.0458	-19.2919	-26.6985	-1.29846	-0.475914	5.19251	-2.68139	18.117	33.9825	-1.23642	78.5789	50.9401	10.4063	-5.34194	-17.3029	2.2025	10.945	35.4159	-3.02245	-0.64529	40.5014	-10.8509
1456	0.159936	-0.931353	16.3623	-0.00461107	-0.421116	1.44623	-0.00465451	-0.421115	7.26666	0.0236339	-0.315063	11.2866	2.88779	-1.3237	12.5176	4.69326	-3.57801	-12.867	-3.79332	0.155397	-5.92537	21.0685	-4.07951	32.6829	-23.8219	56.5225	49.323	21.0805	-19.3306	-26.7421	-1.28872	-0.468814	5.07966	-2.68434	18.0908	34.0656	-1.21183	78.64	50.9523	10.425	-5.3662	-17.297	2.24012	10.9062	35.4131	-3.03245	-0.621721	40.4366	-10.8877
1458	0.168462	-0.935381	16.3523	-0.00117633	-0.423564	1.44182	-0.00122002	-0.423564	7.26225	0.0263617	-0.316672	11.2833	2.89768	-1.33016	12.4746	4.70739	-3.5953	-12.9476	-3.78085	0.173783	-5.90776	21.0598	-4.15794	32.6151	-23.8572	56.5805	49.2875	21.18	-19.3928	-26.8183	-1.28733	-0.449922	4.98445	-2.68535	18.0715	34.1553	-1.19596	78.7228	50.9642	10.4651	-5.36464	-17.3055	2.26453	10.8936	35.4131	-3.04737	-0.618225	40.3636	-10.9249
1460	0.170638	-0.92244	16.3469	0.000826492	-0.418065	1.43945	0.000783363	-0.418065	7.25988	0.0275066	-0.312433	11.2815	2.90738	-1.34793	12.4218	4.71627	-3.63338	-13.0464	-3.79937	0.164782	-5.87633	21.022	-4.23448	32.5294	-23.8447	56.7265	49.2197	21.3151	-19.5101	-26.9257	-1.24703	-0.380528	4.82923	-2.6894	18.0728	34.3422	-1.16376	78.8053	50.9649	10.5329	-5.34538	-17.328	2.26717	10.9424	35.4145	-3.06437	-0.624948	40.2729	-10.9702
1462	0.177903	-0.915347	16.3461	0.00458192	-0.415538	1.43908	0.00453906	-0.415538	7.25951	0.0301514	-0.310302	11.2812	2.90713	-1.35756	12.3653	4.71034	-3.65272	-13.1516	-3.8098	0.161279	-5.85569	20.9915	-4.29223	32.4413	-23.8342	56.8544	49.1726	21.4575	-19.6473	-27.0338	-1.20275	-0.342029	4.7415	-2.72181	18.1165	34.4467	-1.11513	78.8724	50.988	10.6196	-5.30953	-17.3413	2.27479	10.9352	35.4073	-3.0537	-0.60941	40.1727	-11.009
1464	0.187577	-0.912681	16.3501	0.00902865	-0.415146	1.44086	0.00898582	-0.415147	7.26129	0.0334487	-0.309723	11.2826	2.90259	-1.35942	12.3081	4.69978	-3.65622	-13.2577	-3.81093	0.157278	-5.83925	20.9787	-4.337	32.3422	-23.8447	56.9373	49.1597	21.6005	-19.7895	-27.1259	-1.15005	-0.322614	4.70492	-2.77947	18.1872	34.4893	-1.05811	78.9211	51.0282	10.7185	-5.26077	-17.3345	2.30112	10.8712	35.3987	-3.0314	-0.567387	40.071	-11.035
1466	0.176386	-0.882749	16.3628	0.00649873	-0.401129	1.44647	0.00645739	-0.40113	7.26691	0.0306527	-0.29941	11.2868	2.93095	-1.37712	12.254	4.74237	-3.70197	-13.36	-3.84089	0.090019	-5.76684	20.9848	-4.41123	32.1675	-23.8979	56.9599	49.195	21.7607	-19.9121	-27.1771	-1.03145	-0.181129	4.52859	-2.82448	18.1991	34.7351	-1.02479	78.9512	51.0349	10.8068	-5.20711	-17.2868	2.38384	10.8706	35.4356	-3.10516	-0.513201	39.9957	-11.0308
1468	0.166021	-0.858812	16.3669	0.00386746	-0.389804	1.44826	0.00382724	-0.389805	7.2687	0.0279564	-0.291114	11.2881	2.95335	-1.39123	12.2207	4.77618	-3.73802	-13.4235	-3.85573	0.0274828	-5.71526	21.0028	-4.51432	32.0127	-23.9995	57.0025	49.1988	21.8958	-20.0274	-27.1609	-0.922125	-0.0677702	4.30761	-2.85675	18.1814	35.032	-1.02533	79.0142	51.0101	10.9248	-5.16904	-17.2228	2.44085	10.8682	35.4546	-3.14672	-0.4836	39.9109	-11.0526
1470	0.160805	-0.84788	16.3593	0.00247256	-0.384592	1.44486	0.00243289	-0.384593	7.26529	0.0265808	-0.287308	11.2856	2.96127	-1.39733	12.2084	4.78765	-3.7528	-13.4467	-3.84999	-0.014697	-5.6965	21.0325	-4.63312	31.8948	-24.1412	57.0701	49.1665	21.9942	-20.1291	-27.0788	-0.84333	-0.0129343	4.09556	-2.88051	18.1496	35.3082	-1.0441	79.1183	50.9601	11.0706	-5.15293	-17.1532	2.45734	10.8474	35.4468	-3.13226	-0.470702	39.8095	-11.1096
1472	0.157211	-0.848543	16.3437	0.000873012	-0.384593	1.43792	0.000833325	-0.384593	7.25835	0.0253895	-0.287411	11.2804	2.95529	-1.39508	12.1996	4.77752	-3.74657	-13.4628	-3.8415	-0.0357009	-5.68868	21.0789	-4.717	31.7834	-24.2884	57.1048	49.1654	22.0513	-20.1837	-26.9652	-0.80366	-0.00285025	4.0293	-2.92433	18.139	35.4045	-1.0042	79.256	50.9085	11.2098	-5.16917	-17.0909	2.4577	10.7923	35.4369	-3.0867	-0.398018	39.6993	-11.185
1474	0.161055	-0.848868	16.3323	0.00255318	-0.385042	1.43287	0.00251346	-0.385042	7.2533	0.0266774	-0.287638	11.2766	2.94532	-1.38792	12.1981	4.76237	-3.72949	-13.4648	-3.83534	-0.0577996	-5.67473	21.1455	-4.74694	31.7162	-24.4135	57.0934	49.1551	22.0863	-20.2184	-26.8278	-0.801687	-0.0105531	4.06444	-2.93708	18.19	35.3891	-0.93767	79.331	50.889	11.2837	-5.1542	-17.0587	2.42946	10.7286	35.4131	-3.01308	-0.327113	39.5641	-11.2598
1476	0.172435	-0.848186	16.3253	0.00760973	-0.385654	1.42977	0.00756995	-0.385655	7.2502	0.0304983	-0.28777	11.2743	2.93498	-1.37579	12.2057	4.74886	-3.70296	-13.4501	-3.82789	-0.0793978	-5.65351	21.2225	-4.73121	31.691	-24.5056	57.0511	49.1314	22.1008	-20.2442	-26.6845	-0.822853	-0.0218111	4.14522	-2.91739	18.2794	35.319	-0.859947	79.345	50.899	11.2981	-5.11583	-17.0587	2.38012	10.6713	35.385	-2.92772	-0.270798	39.4163	-11.3225
1478	0.186737	-0.858183	16.31	0.0131073	-0.39118	1.42299	0.013067	-0.391181	7.24343	0.0349673	-0.291546	11.2692	2.9267	-1.35172	12.2271	4.74437	-3.65514	-13.4094	-3.79365	-0.0666767	-5.64008	21.2681	-4.72492	31.6657	-24.5515	57.0576	49.109	22.0767	-20.2827	-26.5833	-0.812162	-0.0135689	4.09475	-2.91211	18.2698	35.3561	-0.798403	79.4206	50.8868	11.3412	-5.16029	-17.0782	2.34412	10.6628	35.4012	-2.88726	-0.228855	39.3173	-11.3539
1480	0.201142	-0.865413	16.2896	0.0188819	-0.395499	1.41398	0.0188411	-0.395501	7.23441	0.0395672	-0.294401	11.2624	2.92735	-1.33833	12.2611	4.75198	-3.62995	-13.346	-3.7635	-0.0600661	-5.64019	21.2977	-4.74018	31.6415	-24.5881	57.0859	49.0852	22.0479	-20.3078	-26.5457	-0.784892	0.0179093	3.89837	-2.88963	18.2111	35.5111	-0.804658	79.4292	50.8805	11.4016	-5.18302	-17.0932	2.33273	10.6326	35.4229	-2.87036	-0.181564	39.2574	-11.3475
1482	0.21418	-0.866224	16.2663	0.0245773	-0.396892	1.40366	0.0245363	-0.396895	7.22409	0.0439205	-0.295075	11.2547	2.93629	-1.34016	12.3002	4.76848	-3.63557	-13.2739	-3.74498	-0.0704849	-5.64931	21.3147	-4.77743	31.6095	-24.6224	57.1282	49.0669	22.0291	-20.3155	-26.5581	-0.74547	0.071363	3.57493	-2.84758	18.1209	35.7752	-0.880446	79.3649	50.8814	11.4691	-5.17306	-17.0957	2.34593	10.5663	35.4405	-2.86504	-0.129999	39.2315	-11.3115
1484	0.2239	-0.857328	16.2463	0.0295887	-0.393765	1.39475	0.0295481	-0.393768	7.21519	0.0474706	-0.292414	11.248	2.94374	-1.3548	12.319	4.77648	-3.66452	-13.2396	-3.74036	-0.105683	-5.63938	21.3172	-4.81901	31.5364	-24.6393	57.1721	49.081	22.0456	-20.3164	-26.5433	-0.698823	0.141097	3.21377	-2.80503	18.0305	36.1047	-0.979147	79.314	50.8675	11.5007	-5.17963	-17.0817	2.36828	10.4718	35.4473	-2.83852	-0.0966614	39.2227	-11.2801
1486	0.231822	-0.850248	16.23	0.0336586	-0.39129	1.38754	0.0336183	-0.391293	7.20797	0.0503578	-0.290301	11.2426	2.94978	-1.36424	12.313	4.78338	-3.68435	-13.2513	-3.73572	-0.1418	-5.63315	21.3414	-4.85251	31.4676	-24.6804	57.2048	49.1184	22.0717	-20.2981	-26.4993	-0.674476	0.188923	2.94588	-2.74622	17.9626	36.3513	-1.07916	79.2884	50.877	11.5205	-5.20269	-17.0611	2.39096	10.3773	35.4632	-2.79936	-0.0866851	39.2274	-11.2901
1488	0.238449	-0.848015	16.2169	0.0367672	-0.390836	1.38173	0.0367269	-0.39084	7.20216	0.0526558	-0.289761	11.2383	2.95386	-1.36433	12.2819	4.78986	-3.68731	-13.3092	-3.72904	-0.171904	-5.63947	21.3882	-4.87897	31.4091	-24.747	57.218	49.1855	22.1028	-20.2605	-26.4182	-0.686591	0.20088	2.81539	-2.6697	17.9339	36.4592	-1.1631	79.2892	50.9276	11.538	-5.23774	-17.0397	2.41124	10.2931	35.494	-2.75678	-0.0929286	39.2448	-11.3344
1490	0.245138	-0.852979	16.2013	0.0393328	-0.393542	1.37479	0.0392922	-0.393546	7.19522	0.0547521	-0.291617	11.2331	2.9539	-1.35588	12.2323	4.79204	-3.67379	-13.4014	-3.72438	-0.188615	-5.67873	21.4253	-4.9218	31.3417	-24.8065	57.1976	49.3179	22.1355	-20.2122	-26.2827	-0.762446	0.155975	2.8453	-2.57536	17.9847	36.3661	-1.1982	79.2897	51.0563	11.5753	-5.26387	-17.0281	2.43421	10.2301	35.5459	-2.75101	-0.0813601	39.2846	-11.3413
1492	0.246704	-0.849449	16.1945	0.0403142	-0.392117	1.37179	0.0402737	-0.392121	7.19222	0.0553957	-0.290488	11.2308	2.96056	-1.35523	12.1735	4.80273	-3.67751	-13.5111	-3.73609	-0.222849	-5.70734	21.4473	-4.95192	31.2676	-24.8451	57.1418	49.4711	22.2147	-20.1656	-26.1114	-0.849541	0.115236	2.97449	-2.50397	18.053	36.1818	-1.17955	79.3246	51.2105	11.6053	-5.26438	-17.0382	2.43583	10.16	35.5971	-2.71335	-0.0476667	39.316	-11.3394
1494	0.244851	-0.838358	16.1979	0.0403811	-0.387108	1.37327	0.0403412	-0.387112	7.1937	0.0551222	-0.28674	11.2319	2.97257	-1.36439	12.1128	4.81901	-3.70128	-13.6246	-3.75726	-0.274785	-5.7163	21.4561	-4.96424	31.189	-24.8661	57.0573	49.6281	22.3401	-20.125	-25.9221	-0.931734	0.0822415	3.17125	-2.46658	18.1238	35.9407	-1.11484	79.4001	51.378	11.6255	-5.24619	-17.0714	2.41712	10.0956	35.6449	-2.64863	-0.00262195	39.3366	-11.3351
1496	0.252715	-0.841688	16.2043	0.043551	-0.389198	1.37615	0.0435108	-0.389203	7.19659	0.0576242	-0.288099	11.2341	2.97027	-1.37148	12.0663	4.81063	-3.71483	-13.711	-3.73795	-0.311623	-5.71321	21.4666	-4.96519	31.1158	-24.9038	56.9713	49.7606	22.4736	-20.0899	-25.7615	-0.999774	0.000983343	3.38247	-2.47197	18.1979	35.6538	-1.03374	79.5227	51.5694	11.6489	-5.25969	-17.1225	2.40697	10.1256	35.7044	-2.64779	-0.00446539	39.3714	-11.3376
1498	0.258052	-0.838287	16.2201	0.0461329	-0.388139	1.38315	0.0460928	-0.388144	7.20358	0.0594815	-0.287142	11.2393	2.98376	-1.38955	12.029	4.82651	-3.75455	-13.7814	-3.73986	-0.359628	-5.69982	21.4876	-4.95901	31.0436	-24.9263	56.8837	49.9141	22.5556	-20.0805	-25.6269	-1.04714	-0.0567028	3.58449	-2.46192	18.2874	35.4029	-0.979738	79.5975	51.7406	11.6844	-5.27011	-17.1717	2.3926	10.1359	35.7481	-2.63644	0.0119245	39.3923	-11.3203
1500	0.257437	-0.823168	16.2447	0.0470264	-0.38147	1.3941	0.0469871	-0.381475	7.21453	0.0597132	-0.282101	11.2475	3.02097	-1.42932	12.0098	4.87682	-3.84284	-13.8197	-3.77609	-0.422085	-5.67783	21.5303	-4.95628	30.9672	-24.9459	56.8002	50.0922	22.6175	-20.1143	-25.5632	-1.07311	-0.0765609	3.76566	-2.42418	18.3801	35.2169	-0.976366	79.6177	51.8719	11.7254	-5.27652	-17.2121	2.37609	10.1112	35.7706	-2.60875	0.0470052	39.3954	-11.285
1502	0.249708	-0.797004	16.2722	0.0456816	-0.369391	1.40626	0.0456434	-0.369396	7.22669	0.0579229	-0.273161	11.2567	3.0735	-1.49528	12.0278	4.94502	-3.98364	-13.7902	-3.82082	-0.510897	-5.66861	21.557	-4.9694	30.9225	-25.0631	56.6659	50.253	22.9219	-20.3268	-25.8757	-1.08578	-0.0763237	3.93253	-2.36109	18.4199	35.1078	-1.07633	79.652	51.9328	11.7431	-5.30889	-17.2436	2.37425	10.1033	35.7809	-2.61021	0.0372849	39.3959	-11.2611
1504	0.227169	-0.75463	16.3006	0.0391449	-0.34902	1.41881	0.039109	-0.349024	7.23924	0.051719	-0.258357	11.2661	3.20025	-1.71463	12.1724	5.08835	-4.42852	-13.5317	-4.00928	-0.478442	-5.53169	22.0187	-5.14866	30.5472	-25.2095	56.9115	50.4979	22.9983	-20.1513	-25.6418	-1.06483	-0.0256165	3.99519	-2.33404	18.4145	35.123	-1.18052	79.7	51.944	11.6953	-5.32805	-17.2477	2.37915	10.0642	35.7606	-2.60124	0.0465403	39.3693	-11.259
1506	0.196295	-0.697015	16.3307	0.0301779	-0.321296	1.43212	0.0301448	-0.321299	7.25255	0.0432255	-0.238213	11.2761	3.41912	-2.13589	12.4694	5.32256	-5.27124	-12.9987	-4.30228	-0.354393	-5.34147	22.8506	-5.45111	29.8943	-24.9928	57.6345	50.7958	22.6048	-19.4689	-24.6679	-1.01489	0.0725897	3.94087	-2.35341	18.3666	35.2533	-1.26854	79.7605	51.9305	11.5934	-5.32164	-17.202	2.39091	10.0036	35.7149	-2.58366	0.0708216	39.3197	-11.2844
1508	0.184431	-0.620054	16.3777	0.031082	-0.286619	1.45294	0.0310525	-0.286623	7.27337	0.0416612	-0.212239	11.2917	3.7549	-2.82947	12.9294	5.67014	-6.64786	-12.1737	-4.42179	-0.400638	-5.57764	23.3376	-5.38962	29.5395	-22.8238	59.0102	51.1431	20.7707	-18.2121	-22.8042	-0.950593	0.21118	3.76159	-2.4135	18.2661	35.4718	-1.35394	79.8296	51.9781	11.5326	-5.2658	-17.0114	2.4175	10.0043	35.6782	-2.60268	0.0299228	39.2861	-11.3452
1510	0.216194	-0.605453	16.3808	0.0461732	-0.282768	1.45435	0.0461442	-0.282773	7.27478	0.0526932	-0.208389	11.2928	4.08347	-3.66454	13.4793	5.96374	-8.27193	-11.1816	-4.40815	-0.51693	-5.7764	23.7764	-5.88318	29.4778	-20.2647	59.3371	50.3862	20.9743	-17.5641	-22.0626	-1.0135	0.192859	3.76438	-2.39723	18.2423	35.4366	-1.46021	79.8448	52.0208	11.4711	-5.24497	-16.8858	2.44485	10.0117	35.657	-2.61696	-0.00169403	39.2572	-11.4344
1512	0.290867	-0.659462	16.3443	0.0746273	-0.312421	1.43824	0.074595	-0.312429	7.25867	0.0758755	-0.228721	11.2807	4.37246	-4.58225	14.0789	6.1705	-10.0254	-10.0917	-4.27158	-0.675406	-5.8238	24.2568	-6.93888	29.743	-17.5614	58.5745	48.1462	23.2946	-17.7813	-22.9758	-1.20095	-0.00162536	4.04331	-2.29151	18.3292	35.0778	-1.5883	79.778	52.0585	11.3953	-5.27979	-16.8601	2.4753	10.0285	35.6549	-2.63364	-0.0135517	39.234	-11.5359
1514	0.370409	-0.715552	16.3328	0.10502	-0.343383	1.43329	0.104987	-0.343397	7.25372	0.100592	-0.249912	11.277	4.64341	-5.49618	14.6751	6.36204	-11.7627	-9.00362	-4.06735	-0.866097	-5.68579	24.8888	-7.77821	30.4189	-14.0823	58.1446	44.4033	24.819	-18.2328	-25.6793	-1.36177	-0.204712	4.6246	-2.13765	18.538	34.4975	-1.71604	79.5533	52.1286	11.2702	-5.37302	-16.8644	2.53699	10.1145	35.6826	-2.72571	-0.0274282	39.235	-11.5918
1516	0.497464	-0.831014	16.3935	0.151345	-0.404228	1.4606	0.151302	-0.404239	7.28104	0.139107	-0.292408	11.2975	4.8385	-6.29782	15.1935	6.46523	-13.2686	-8.0499	-3.71924	-0.840823	-5.44498	25.8776	-8.19445	31.3533	-10.6554	57.8231	39.4367	25.6086	-19.1365	-28.895	-1.46878	-0.663355	5.52594	-2.1261	18.745	33.6528	-1.85514	79.4226	52.3116	11.1671	-5.47226	-16.9031	2.58673	10.2196	35.6708	-2.80712	-0.054881	39.2001	-11.6365
1518	0.67129	-0.975763	16.5482	0.215573	-0.481828	1.52982	0.215523	-0.481851	7.35025	0.192055	-0.346321	11.3495	4.95494	-6.97473	15.5744	6.46858	-14.5235	-7.34146	-3.2734	-0.628167	-5.13091	27.2219	-7.99779	32.5204	-7.63231	57.7141	33.442	25.2568	-19.9257	-31.7392	-1.48695	-1.36967	6.74503	-2.2983	18.9911	32.5784	-1.99739	79.3773	52.6197	11.1115	-5.56439	-16.9858	2.61639	10.3495	35.6283	-2.87637	-0.117505	39.1251	-11.683
1520	0.849236	-0.982333	16.8417	0.292361	-0.49952	1.66056	0.292308	-0.499552	7.48099	0.250487	-0.354695	11.4476	5.05363	-7.6029	15.6579	6.43035	-15.6977	-7.18087	-2.97583	-0.631008	-4.74941	28.7381	-6.73385	34.0117	-5.36047	58.0882	26.8083	23.348	-18.6289	-32.45	-1.33574	-2.09424	8.4547	-2.6526	19.5709	31.2794	-2.11694	79.1377	53.0093	11.1419	-5.66221	-17.1671	2.63404	10.5763	35.6386	-3.01433	-0.313184	39.0309	-11.7558
1522	1.04624	-0.931956	17.1298	0.382141	-0.494028	1.78873	0.38209	-0.494069	7.60917	0.317155	-0.344939	11.5438	5.07806	-8.15751	15.6354	6.27296	-16.715	-7.20507	-2.69128	-0.568967	-4.51902	30.241	-5.24398	35.4349	-3.9542	60.0362	20.3626	19.4263	-16.1005	-30.8616	-1.3017	-2.65282	9.43786	-2.8925	20.2549	30.6972	-2.13027	78.7698	53.5182	11.1869	-5.71314	-17.3535	2.64312	10.8356	35.8159	-3.14702	-0.407805	39.0561	-11.8401
1524	1.26188	-0.841915	17.3844	0.483471	-0.472866	1.9018	0.483422	-0.472916	7.72223	0.391477	-0.322757	11.6287	5.03248	-8.63567	15.5636	6.01024	-17.569	-7.31003	-2.40467	-0.384305	-4.47214	31.6085	-3.78114	36.6342	-3.03609	63.6991	14.5507	13.9161	-12.9638	-27.1184	-1.42843	-2.98833	9.46622	-2.9789	20.8942	30.9962	-2.06271	78.3021	54.1189	11.2302	-5.72094	-17.4994	2.65262	11.1028	36.1273	-3.26588	-0.409727	39.1899	-11.9215
1526	1.4927	-0.727772	17.646	0.593501	-0.442674	2.01781	0.593451	-0.442733	7.83824	0.471736	-0.293312	11.7158	4.98459	-9.03278	15.4803	5.77048	-18.2752	-7.43685	-2.15011	-0.0559403	-4.53502	32.602	-2.45567	37.5163	-1.78362	68.5198	9.8614	8.53297	-10.3392	-22.2315	-1.55099	-3.1338	8.75534	-3.05507	21.1617	31.9423	-2.11179	77.7722	54.714	11.2584	-5.7443	-17.5217	2.70119	11.3516	36.3	-3.40862	-0.611534	39.2272	-11.9558
1528	1.70605	-0.546484	17.8783	0.701641	-0.38179	2.12033	0.701604	-0.381858	7.94075	0.54868	-0.241061	11.7928	4.93924	-9.36307	15.374	5.55573	-18.8618	-7.60781	-1.96581	0.280168	-4.50927	32.9576	-1.12973	37.9207	-0.11903	72.3896	6.37557	4.10099	-8.61755	-17.9944	-1.70805	-3.07348	8.23724	-3.05051	21.2684	32.6728	-2.22111	77.4159	55.1439	11.3891	-5.82406	-17.4563	2.74011	11.5417	36.5324	-3.5212	-0.753342	39.3303	-11.9614
1530	1.89772	-0.275969	18.0906	0.807952	-0.280178	2.21336	0.807923	-0.280262	8.0338	0.621704	-0.158511	11.8626	4.90114	-9.65105	15.2256	5.36257	-19.3759	-7.85886	-1.91041	0.562085	-4.35694	32.7756	0.133325	37.9184	1.76745	74.8561	3.85261	0.600978	-7.63731	-14.9608	-1.87796	-2.80611	8.03842	-2.97255	21.3288	33.1005	-2.36387	77.2109	55.3868	11.6159	-5.96442	-17.3242	2.76835	11.6413	36.8056	-3.57913	-0.791146	39.4817	-11.9452
1532	2.08244	0.135502	18.3557	0.923327	-0.116717	2.32897	0.923316	-0.116817	8.1494	0.697655	-0.0292139	11.9492	4.87299	-9.97668	14.9588	5.15552	-19.9665	-8.32638	-2.19545	0.678175	-4.13094	32.7438	1.00049	38.0201	3.53391	76.5408	1.54607	-2.3497	-6.69533	-12.7583	-1.93696	-2.32376	7.61422	-2.93864	21.5922	33.87	-2.45573	76.8111	55.5118	11.7929	-6.13763	-17.1761	2.82803	11.5467	36.8509	-3.51639	-0.768744	39.4505	-11.9218
1534	2.28452	0.622436	18.6184	1.05317	0.0780411	2.44277	1.05318	0.0779288	8.26322	0.78253	0.124365	12.0344	4.86105	-10.3097	14.6257	4.96288	-20.5787	-8.91658	-2.53845	0.692806	-3.93761	32.705	1.80795	38.1147	5.276	77.6427	-0.483846	-5.08168	-5.8784	-11.2727	-2.0439	-1.52238	7.25015	-2.70291	21.8765	34.5881	-2.54559	76.3586	55.6772	11.9801	-6.29478	-17.0146	2.90674	11.463	36.9585	-3.4955	-0.769456	39.4735	-11.8725
1536	2.52107	1.14444	18.8737	1.2016	0.284922	2.55247	1.20163	0.284798	8.3729	0.88061	0.288139	12.1162	4.84625	-10.6347	14.2264	4.75513	-21.1765	-9.62683	-2.86751	0.646209	-3.78379	32.7374	2.55149	38.2058	6.89092	78.2753	-2.24698	-7.47536	-5.24128	-10.3313	-2.26237	-0.480309	6.91899	-2.22076	22.2097	35.2844	-2.6472	75.8484	55.9278	12.1716	-6.44304	-16.8577	3.01097	11.4568	37.1797	-3.55409	-0.821598	39.5804	-11.8141
1538	2.8374	1.61948	19.1552	1.38151	0.463828	2.67299	1.38156	0.463673	8.49344	1.00406	0.432863	12.2062	4.75375	-10.9175	13.7073	4.4007	-21.6696	-10.5456	-3.16658	0.650812	-3.55595	33.2203	2.89779	38.358	7.97843	78.5624	-3.7102	-8.73874	-5.08299	-9.43786	-2.72145	0.424725	6.34461	-1.53987	22.875	36.3879	-2.77844	75.157	56.2409	12.2997	-6.67584	-16.7567	3.1845	11.5859	37.4585	-3.68643	-0.952704	39.6721	-11.837
1540	3.18171	2.0125	19.4043	1.56696	0.604184	2.77872	1.56703	0.604029	8.59915	1.13412	0.549129	12.2851	4.60348	-11.1288	13.1834	3.96556	-22.0079	-11.4663	-3.42079	0.64538	-3.44149	33.8041	3.11257	38.5156	8.79921	78.5116	-4.60165	-8.54732	-5.05536	-9.27189	-3.16168	1.20111	5.27202	-0.816919	23.5271	37.8717	-2.95485	74.3902	56.6969	12.397	-6.90765	-16.7018	3.34058	11.8039	37.7476	-3.83355	-1.06105	39.7799	-11.8541
1542	3.52866	2.31299	19.6122	1.74569	0.703697	2.86608	1.74576	0.703517	8.68651	1.26171	0.634388	12.3503	4.40879	-11.2581	12.6779	3.48281	-22.1763	-12.3512	-3.6426	0.612752	-3.4165	34.4143	3.24531	38.6546	9.40399	78.3597	-4.93619	-7.27416	-5.04025	-9.71407	-3.47309	1.82187	3.87515	-0.160314	24.0548	39.4924	-3.15718	73.6088	57.3066	12.4955	-7.11381	-16.6789	3.45784	12.0866	38.0247	-3.97157	-1.14846	39.9009	-11.8508
1544	3.83127	2.53178	19.8048	1.89801	0.771146	2.94716	1.89808	0.77095	8.76759	1.37156	0.694018	12.4108	4.19649	-11.2996	12.1498	2.99808	-22.1762	-13.2824	-3.89389	0.525349	-3.18845	35.1264	3.26787	38.7811	9.73128	79.0331	-5.069	-6.9594	-4.72145	-9.42941	-3.50598	2.17241	3.15009	0.147729	24.3783	40.2424	-3.30772	72.9304	58.0393	12.7195	-7.27293	-16.631	3.53932	12.3927	38.2614	-4.0716	-1.34334	40.0064	-11.8462
1546	4.0788	2.67794	19.971	2.01988	0.811673	3.01728	2.01996	0.811468	8.8377	1.46031	0.731644	12.4632	3.99843	-11.2878	11.6744	2.56882	-22.0816	-14.1244	-4.09168	0.497745	-2.94415	35.6218	3.18633	38.6125	10.0123	79.5312	-4.96588	-5.63178	-4.82335	-10.0141	-3.49279	2.41154	2.52715	0.396352	24.5425	40.8137	-3.42432	72.4376	58.802	12.891	-7.40747	-16.6138	3.59147	12.6638	38.464	-4.14299	-1.49874	40.0914	-11.8455
1548	4.25559	2.75937	20.1004	2.10499	0.83034	3.0722	2.10507	0.830123	8.89263	1.5229	0.75067	12.5043	3.84551	-11.2356	11.2962	2.25335	-21.9292	-14.7998	-4.22054	0.525911	-2.77201	35.8189	2.89113	38.0452	10.2257	79.7774	-4.4154	-3.25033	-5.33089	-11.8665	-3.51642	2.57876	1.95671	0.659373	24.5968	41.2824	-3.48777	72.1568	59.5526	12.9631	-7.51188	-16.6271	3.60697	12.8743	38.6499	-4.17466	-1.5621	40.1708	-11.848
1550	4.31735	2.80187	20.1555	2.13602	0.842879	3.09559	2.13611	0.842659	8.91602	1.54538	0.761882	12.5218	3.81626	-11.156	11.1268	2.20557	-21.7756	-15.115	-4.28059	0.508657	-2.83555	35.7011	1.93045	36.8734	10.0355	80.2401	-2.48697	-1.06659	-5.22319	-15.222	-3.6905	2.68468	1.66989	0.968309	24.7423	41.392	-3.35874	72.086	60.2493	12.9267	-7.53848	-16.6189	3.54531	13.0043	38.9094	-4.12007	-1.44381	40.3294	-11.848
1552	4.29983	2.7636	20.1954	2.12517	0.827314	3.11386	2.12526	0.827096	8.93428	1.53826	0.749517	12.5356	3.85333	-11.0337	11.0401	2.30787	-21.572	-15.2936	-4.36966	0.311203	-3.16055	35.4041	0.857482	35.969	9.6574	81.764	-0.0429272	-0.0359576	-5.17568	-18.2124	-3.95108	2.58519	1.75097	1.30351	24.6663	41.1649	-3.42954	72.218	60.8433	12.7715	-7.53261	-16.6132	3.45438	13.0107	39.0552	-3.99636	-1.31753	40.4295	-11.8128
1554	4.22855	2.63519	20.2296	2.08281	0.777192	3.13094	2.08289	0.776977	8.95137	1.50969	0.709375	12.5486	3.91133	-10.8657	11.0111	2.47592	-21.2942	-15.3736	-4.50211	-0.0404774	-3.69788	35.0176	-0.187091	35.545	9.08825	84.0232	2.49582	-0.0857943	-5.21509	-20.3999	-4.24335	2.27847	2.08376	1.65828	24.297	40.7075	-3.76549	72.4911	61.3566	12.5283	-7.50413	-16.626	3.34328	12.9293	39.0611	-3.83318	-1.23194	40.4482	-11.7632
1556	4.16705	2.41638	20.2415	2.0366	0.686915	3.13875	2.03667	0.686708	8.95918	1.48071	0.639012	12.5548	3.86015	-10.6511	11.0497	2.47798	-20.8846	-15.3146	-4.64007	-0.334041	-4.22023	34.6913	-1.15389	35.7314	8.39922	84.8099	4.25926	0.600399	-5.31352	-21.7792	-4.4091	1.89991	2.07838	2.03981	23.5738	40.4512	-4.31829	72.7066	61.9289	12.3286	-7.46471	-16.7017	3.19235	12.9309	38.9781	-3.71968	-1.21415	40.4125	-11.8234
1558	4.10714	2.12929	20.212	1.9849	0.567019	3.12875	1.98496	0.566809	8.94918	1.44941	0.5462	12.5478	3.77087	-10.4059	11.1894	2.43948	-20.402	-15.0655	-4.71789	-0.368515	-4.69191	34.5481	-2.342	35.2533	7.37744	85.2272	6.29419	0.43176	-5.23411	-23.773	-4.54921	1.48147	2.01592	2.31177	23.0577	40.1493	-4.46546	72.8732	62.5341	12.1215	-7.32127	-16.8153	3.05581	13.046	38.9821	-3.70481	-1.18769	40.4324	-11.8773
1560	4.05073	1.79415	20.1495	1.93041	0.426116	3.10437	1.93045	0.425917	8.9248	1.4173	0.437573	12.53	3.66378	-10.1458	11.4228	2.3881	-19.8834	-14.6415	-4.69787	-0.259292	-5.17006	34.5469	-3.7193	34.1812	6.018	85.7629	8.559	-0.159068	-5.07893	-26.053	-4.70164	1.07033	1.97766	2.4737	22.8311	39.7696	-4.13921	73.0081	63.1249	11.912	-7.07093	-16.9592	2.94956	13.2502	39.064	-3.7813	-1.17299	40.4976	-11.9035
1562	3.99766	1.4552	20.1082	1.87718	0.28302	3.0894	1.87721	0.282827	8.90984	1.3863	0.327342	12.5193	3.57943	-9.90886	11.7113	2.37456	-19.4155	-14.1171	-4.45433	-0.769092	-6.05618	34.3051	-4.96722	34.1315	4.48274	87.8706	9.9495	2.19609	-5.69466	-25.6673	-5.01608	0.818044	2.09842	2.72393	22.6669	39.3591	-3.69357	73.1737	63.4979	11.7442	-6.77616	-17.1371	2.88027	13.3966	38.9742	-3.85674	-1.36101	40.4284	-11.9189
1564	3.96846	1.15733	20.0693	1.83806	0.15573	3.0749	1.83807	0.155542	8.89531	1.36488	0.229798	12.5088	3.44719	-9.69779	11.9289	2.25256	-18.9755	-13.7137	-4.4259	-1.18595	-6.54487	34.5902	-5.70177	34.2653	2.91673	89.0781	10.7171	3.7358	-6.66916	-24.0492	-4.92032	0.501198	2.20026	2.60255	22.3906	38.9449	-3.32939	73.2965	63.8285	11.629	-6.56115	-17.2809	2.85342	13.5099	38.9311	-3.94562	-1.44357	40.4184	-11.9454
1566	3.97086	0.891013	20.0257	1.8156	0.0394696	3.05786	1.8156	0.0392823	8.87829	1.35525	0.14153	12.4964	3.26716	-9.50569	12.0644	2.02425	-18.5517	-13.453	-4.59816	-1.34383	-6.57813	35.3373	-5.93436	34.3371	1.52098	88.8363	11.377	3.98882	-7.74555	-22.1755	-4.42148	0.0923338	2.24155	2.14599	22.0027	38.5522	-3.1018	73.3542	64.1302	11.5567	-6.46379	-17.3767	2.86112	13.5904	38.9376	-4.03882	-1.40305	40.4618	-11.9888
1568	4.01923	0.542912	19.9621	1.8061	-0.116433	3.03244	1.8061	-0.116622	8.85289	1.35777	0.0244441	12.4778	3.08169	-9.28373	12.2209	1.79998	-18.0719	-13.1562	-4.43028	-1.17757	-6.68336	35.4082	-6.13766	33.7045	1.0348	87.1933	13.8598	4.4394	-7.99801	-23.1144	-4.10359	-0.365555	2.29847	1.92887	21.682	38.1918	-2.95439	73.3381	64.3109	11.4769	-6.49492	-17.4348	2.87104	13.6469	38.808	-4.10581	-1.4815	40.3492	-12.0532
1570	4.06417	0.277438	19.8842	1.80245	-0.235771	3	1.80242	-0.235957	8.82041	1.36239	-0.0649148	12.4538	2.96196	-9.13765	12.3507	1.65946	-17.7571	-12.912	-4.28238	-1.15736	-6.85615	35.7156	-6.65549	33.9274	-0.0218801	85.1025	16.4511	5.6678	-8.4682	-24.8202	-3.85966	-0.604536	2.19868	1.92025	21.4431	38.0303	-2.91676	73.2478	64.3998	11.4052	-6.57106	-17.4899	2.86966	13.6272	38.6336	-4.12325	-1.51431	40.2139	-12.0963
1572	4.08883	0.126382	19.8009	1.80005	-0.303246	2.96429	1.80001	-0.303432	8.78471	1.36477	-0.115408	12.4272	2.92445	-9.0831	12.4398	1.62517	-17.6421	-12.7468	-4.21614	-1.33958	-7.01499	36.3307	-7.35003	35.129	-1.72645	82.7826	18.77	7.76445	-9.19336	-26.7025	-3.67656	-0.591897	1.93747	2.0878	21.2658	38.0804	-2.99604	73.126	64.4123	11.3486	-6.67186	-17.5495	2.85259	13.5588	38.4478	-4.10352	-1.49334	40.0883	-12.1097
1574	4.07175	0.0748255	19.7426	1.78811	-0.323774	2.93893	1.78807	-0.323957	8.75935	1.35711	-0.131419	12.4082	2.95818	-9.09247	12.4646	1.68555	-17.6724	-12.7047	-4.22558	-1.52085	-6.6969	36.7509	-7.3021	36.301	-2.90722	80.4538	20.9823	10.1918	-9.21589	-28.4077	-3.50414	-0.441768	1.63985	2.25907	21.0325	38.2365	-3.21032	73.1386	64.3754	11.3275	-6.82046	-17.6044	2.82528	13.6069	38.3162	-4.13169	-1.52712	39.9949	-12.0992
1576	4.06041	0.00655167	19.6949	1.77723	-0.352218	2.91842	1.77719	-0.352402	8.73885	1.35075	-0.153302	12.3929	3.00031	-9.08549	12.447	1.76194	-17.6771	-12.7437	-4.02468	-1.38278	-6.47824	37.1486	-6.47345	37.5869	-3.56223	78.0656	23.0639	12.473	-9.41408	-29.8299	-3.38893	-0.404259	1.31346	2.35316	20.7675	38.4489	-3.464	73.2373	64.334	11.3172	-6.92498	-17.6664	2.77861	13.6684	38.1727	-4.12319	-1.56832	39.8843	-12.0955
1578	4.05749	-0.0868223	19.6583	1.76784	-0.392471	2.90305	1.76779	-0.392653	8.72348	1.34622	-0.183936	12.3814	3.03997	-9.05116	12.3831	1.83862	-17.632	-12.87	-3.60022	-0.909521	-6.4396	37.5444	-4.917	38.9834	-3.68463	75.6915	24.9155	14.4381	-9.87648	-31.0272	-3.34056	-0.507936	0.992279	2.36638	20.5303	38.6754	-3.69942	73.3751	64.3309	11.3072	-6.95826	-17.7304	2.71884	13.7229	38.0345	-4.07628	-1.59822	39.7724	-12.0984
1580	4.03057	-0.117748	19.643	1.75338	-0.403507	2.89664	1.75333	-0.403688	8.71706	1.33609	-0.193065	12.3766	3.10383	-9.0343	12.231	1.94041	-17.6297	-13.1614	-3.17059	-0.38381	-6.36941	37.9663	-2.93572	40.4562	-3.54194	73.346	26.2189	16.2487	-10.1998	-32.0934	-3.35206	-0.600513	0.778543	2.3961	20.5589	38.8179	-3.78695	73.3803	64.4906	11.2826	-6.90009	-17.7644	2.6794	13.7793	38.0358	-4.06317	-1.56744	39.7774	-12.0693
1582	3.97192	-0.0839915	19.6551	1.73064	-0.383724	2.90195	1.73061	-0.383903	8.72239	1.31787	-0.179699	12.3805	3.17827	-9.03706	12.0536	2.05009	-17.6678	-13.4993	-2.80509	0.116216	-6.33145	38.3356	-0.997379	42.0958	-3.32807	71.5449	26.7848	17.6739	-10.4361	-32.5795	-3.40769	-0.619922	0.651471	2.44788	20.6837	38.9349	-3.83052	73.3961	64.7018	11.2492	-6.83382	-17.7943	2.64478	13.8077	38.0624	-4.03999	-1.57107	39.7851	-12.0494
1584	3.88493	0.00125475	19.6885	1.69999	-0.339121	2.91635	1.69995	-0.339296	8.73678	1.29218	-0.148289	12.3912	3.25462	-9.0539	11.8764	2.15747	-17.7325	-13.836	-2.50375	0.575022	-6.34187	38.6118	0.738794	43.8508	-3.0955	70.4538	26.5969	18.5313	-10.5283	-32.5188	-3.48897	-0.569484	0.575232	2.50091	20.8271	39.052	-3.85643	73.4509	64.9329	11.1988	-6.75776	-17.8133	2.61449	13.7913	38.0936	-3.99869	-1.59613	39.7805	-12.0471
1586	3.79249	0.0728407	19.7098	1.66578	-0.299901	2.92554	1.66574	-0.300073	8.74597	1.26417	-0.121109	12.3979	3.31502	-9.05323	11.7439	2.24893	-17.7585	-14.0895	-2.16303	1.07426	-6.43716	38.6641	2.2193	45.4812	-2.48786	70.4055	25.7794	18.3847	-10.1447	-32.3823	-3.53623	-0.542218	0.388289	2.45188	20.8071	39.2545	-3.88845	73.5179	65.1587	11.0896	-6.56214	-17.765	2.597	13.6811	38.1492	-3.93587	-1.47724	39.8094	-12.0579
1588	3.70661	0.150232	19.7414	1.63494	-0.258793	2.93928	1.63492	-0.258961	8.75971	1.23857	-0.0923193	12.408	3.35263	-9.0481	11.5991	2.29955	-17.7673	-14.3627	-1.8116	1.52745	-6.49367	38.6685	3.51896	46.9191	-1.98863	70.1804	24.5757	17.4811	-9.90644	-32.2837	-3.619	-0.559571	0.329133	2.34446	20.8318	39.3243	-3.84693	73.6954	65.3942	10.977	-6.39902	-17.7165	2.59126	13.5878	38.2246	-3.89762	-1.41865	39.8482	-12.0726
1590	3.63525	0.236986	19.7854	1.61129	-0.214949	2.95842	1.61127	-0.215115	8.77885	1.21817	-0.0610521	12.4222	3.36134	-9.04013	11.4287	2.29589	-17.7592	-14.6795	-1.46127	1.91331	-6.49646	38.679	4.64055	48.167	-1.70765	69.4417	23.1006	16.0148	-9.93381	-32.2817	-3.76095	-0.625448	0.451344	2.21175	20.9631	39.2218	-3.7341	73.9647	65.6324	10.8719	-6.30227	-17.6795	2.59754	13.5437	38.3182	-3.89508	-1.44402	39.892	-12.0858
1592	3.59188	0.33805	19.8311	1.60116	-0.167305	2.97809	1.60114	-0.16747	8.79852	1.20764	-0.0261065	12.4369	3.32337	-9.02752	11.2292	2.20634	-17.7234	-15.0438	-1.13292	2.23106	-6.51402	38.7437	5.52534	49.3549	-1.6911	68.0402	21.4407	14.376	-10.1218	-32.4308	-4.00059	-0.73286	0.773213	2.14264	21.2709	38.9742	-3.61852	74.1565	65.8326	10.7641	-6.26125	-17.6347	2.61861	13.5671	38.4308	-3.92729	-1.45646	39.943	-12.0853
1594	3.57346	0.44841	19.8849	1.60277	-0.117849	3.00118	1.60276	-0.118015	8.82161	1.2058	0.0109114	12.4541	3.27504	-9.00533	11.0236	2.10146	-17.6657	-15.4185	-0.86655	2.47988	-6.49652	38.8034	6.18989	50.3456	-1.57266	66.7097	19.8372	13.3049	-10.32	-32.5428	-4.24803	-0.809002	1.05484	2.12866	21.6139	38.8233	-3.56148	74.3028	66.0014	10.6512	-6.26026	-17.6123	2.64011	13.6371	38.5439	-3.96735	-1.47624	39.9952	-12.0796
1596	3.57607	0.565287	19.9464	1.6142	-0.0674532	3.02756	1.61419	-0.0676197	8.84799	1.21123	0.0492307	12.4737	3.22579	-8.97635	10.8204	1.99822	-17.595	-15.7894	-0.671975	2.65843	-6.44879	38.8478	6.61716	51.106	-1.31326	65.7453	18.412	13.0124	-10.5656	-32.654	-4.47483	-0.837347	1.24268	2.16487	21.9392	38.816	-3.59806	74.4012	66.1393	10.5347	-6.28896	-17.6145	2.66552	13.7268	38.6487	-4.00536	-1.50541	40.0432	-12.0734
1598	3.58719	0.688045	20.011	1.62989	-0.0152671	3.05523	1.62989	-0.0154364	8.87567	1.21975	0.089146	12.4944	3.17692	-8.95996	10.6255	1.8917	-17.5468	-16.144	-0.545936	2.75865	-6.42755	38.9049	6.70757	51.6672	-1.15983	65.6246	17.2944	13.6151	-11.1519	-33.0328	-4.66306	-0.82589	1.37835	2.2361	22.1841	38.8755	-3.79662	74.4389	66.2488	10.4173	-6.32823	-17.62	2.72695	13.75	38.7272	-4.03116	-1.55224	40.0715	-12.0752
1600	3.60248	0.787071	20.0729	1.64534	0.0261905	3.08186	1.64534	0.0260207	8.90229	1.22876	0.121029	12.5142	3.13052	-8.93264	10.4417	1.7958	-17.4795	-16.4794	-0.455923	2.79567	-6.433	38.8755	6.61534	51.7997	-1.06113	65.7845	17.1017	14.0344	-12.144	-34.1386	-4.81276	-0.82581	1.48966	2.33109	22.3557	38.9818	-4.08677	74.4107	66.3314	10.3391	-6.36998	-17.6422	2.7898	13.7506	38.8078	-4.05066	-1.56959	40.0965	-12.0948
1602	3.61917	0.84645	20.1228	1.65793	0.0502767	3.10343	1.65793	0.0501057	8.92386	1.2367	0.139758	12.5303	3.06972	-8.88584	10.2876	1.68637	-17.3702	-16.7596	-0.387275	2.80522	-6.44205	38.7192	6.54796	51.6135	-0.971546	65.8452	17.5733	14.0132	-13.3871	-35.6062	-4.91553	-0.841841	1.56386	2.44323	22.4451	39.1096	-4.40538	74.3174	66.3967	10.3116	-6.40242	-17.6781	2.84531	13.7392	38.8863	-4.06842	-1.5528	40.1178	-12.133
1604	3.63519	0.835982	20.1316	1.66402	0.0442116	3.10736	1.66402	0.044041	8.92778	1.24162	0.135589	12.5333	2.91091	-8.8039	10.2278	1.42823	-17.1539	-16.8555	-0.330867	2.89982	-6.3502	38.3771	7.25031	51.7829	-0.717836	64.7515	17.0148	13.7106	-14.2946	-35.4668	-4.97001	-0.851586	1.55854	2.60581	22.4428	39.1617	-4.60532	74.1337	66.4906	10.3485	-6.39509	-17.7159	2.89156	13.7245	38.9198	-4.09713	-1.52599	40.1179	-12.1829
1606	3.64155	0.771326	20.1126	1.66107	0.0155316	3.09939	1.66108	0.0153597	8.91982	1.24119	0.113982	12.5274	2.77809	-8.72062	10.2535	1.22832	-16.9457	-16.7975	-0.20971	3.09668	-6.22194	37.9675	7.82348	51.9121	-0.402239	63.4017	16.1946	13.5295	-14.8794	-34.7414	-4.81851	-0.769932	1.23477	2.55004	22.2303	39.3698	-4.54919	74.0798	66.533	10.3662	-6.34401	-17.7005	2.93297	13.709	38.9233	-4.13963	-1.52478	40.1126	-12.2359
1608	3.63791	0.669881	20.067	1.6505	-0.028134	3.07998	1.6505	-0.0283043	8.90041	1.23597	0.0807324	12.513	2.69075	-8.64772	10.3528	1.11483	-16.7757	-16.6086	-0.0312941	3.36911	-6.12297	37.6036	8.13077	51.9949	-0.121068	62.1183	15.3313	13.3907	-15.0799	-33.7122	-4.46354	-0.606252	0.606431	2.25365	21.8306	39.762	-4.26299	74.176	66.4788	10.3644	-6.26337	-17.6358	2.96011	13.691	38.8961	-4.18194	-1.54153	40.1032	-12.2886
1610	3.64243	0.579251	19.993	1.64447	-0.0675695	3.04781	1.64446	-0.0677406	8.86824	1.23388	0.0509573	12.4889	2.60061	-8.5951	10.4836	0.99137	-16.6411	-16.3597	0.131212	3.5947	-6.30927	37.5907	8.48944	52.3511	-0.148325	61.4755	14.7356	12.6108	-14.7503	-32.8132	-4.05982	-0.479287	-0.0744799	1.86817	21.4129	40.2734	-4.00291	74.282	66.2191	10.4407	-6.21031	-17.5999	2.93231	13.647	38.8294	-4.15964	-1.494	40.0777	-12.3481
1612	3.59567	0.525722	19.8755	1.61927	-0.0859202	2.9963	1.61926	-0.0860865	8.81673	1.21616	0.0358195	12.4503	2.55982	-8.56429	10.6402	0.950395	-16.5671	-16.0677	0.101878	3.71539	-6.36652	37.8454	8.69594	52.5307	-0.501528	60.6749	14.2514	11.3173	-14.3445	-31.08	-3.65009	-0.368176	-0.554988	1.55189	21.1729	40.5205	-3.73977	74.3672	65.887	10.4932	-6.20168	-17.5414	2.86588	13.6579	38.7163	-4.13191	-1.47993	40.0605	-12.3608
1614	3.48889	0.512469	19.7304	1.57136	-0.0812139	2.93246	1.57135	-0.0813761	8.75289	1.18003	0.0365401	12.4024	2.58379	-8.55309	10.7993	1.01787	-16.5564	-15.7776	-0.125758	3.67544	-6.25801	38.2822	8.59538	52.4229	-1.17178	59.3779	14.0721	9.78669	-13.7695	-28.7083	-3.29792	-0.266339	-0.736222	1.36525	21.1222	40.4577	-3.53045	74.4411	65.483	10.5019	-6.23485	-17.4615	2.77637	13.7161	38.5609	-4.10811	-1.51634	40.0503	-12.3211
1616	3.34012	0.527503	19.6346	1.50756	-0.0608951	2.89046	1.50755	-0.0610479	8.71089	1.13105	0.0478897	12.3708	2.70043	-8.56193	10.8797	1.23399	-16.6216	-15.6432	-0.380441	3.3156	-6.21248	38.6555	7.74538	51.9486	-2.12624	56.5548	15.0883	9.17743	-11.8128	-27.0843	-3.20567	-0.13518	-0.470781	1.39309	21.1071	40.2894	-3.57292	74.6081	64.8515	10.479	-6.28633	-17.4051	2.70836	13.7148	38.3859	-4.07088	-1.5961	40.0188	-12.2557
1618	3.19505	0.497147	19.5553	1.44141	-0.0609382	2.85609	1.4414	-0.0610875	8.67652	1.08159	0.0438338	12.3449	2.79327	-8.53212	10.9367	1.4205	-16.6069	-15.5521	-0.680919	2.90746	-6.28383	38.7716	6.31756	51.575	-2.90241	55.3331	16.5958	8.84148	-10.5799	-27.0164	-3.13125	-0.135195	-0.303159	1.42752	20.9064	40.2573	-3.85387	74.7709	64.2616	10.4401	-6.28617	-17.3596	2.67079	13.6695	38.195	-4.03307	-1.61241	39.9623	-12.2056
1620	3.05902	0.403128	19.4815	1.37369	-0.0897039	2.82458	1.37368	-0.0898457	8.64501	1.03273	0.0181961	12.3213	2.83553	-8.44615	11.0026	1.54047	-16.4691	-15.4427	-0.988933	2.52053	-6.48965	38.5708	4.46739	51.2951	-3.52482	55.833	18.6056	8.91711	-10.3817	-28.4081	-3.03371	-0.274392	-0.332763	1.43105	20.5673	40.3664	-4.23026	74.8988	63.7821	10.406	-6.21939	-17.3267	2.66106	13.5882	37.9948	-4.00077	-1.5579	39.8893	-12.1789
1622	2.90184	0.246448	19.3944	1.29131	-0.144013	2.7875	1.2913	-0.144147	8.60793	0.974506	-0.0274478	12.2935	2.8368	-8.29675	11.1547	1.62335	-16.1983	-15.1733	-1.1453	2.1554	-6.8494	38.0577	2.58566	50.5708	-4.25734	55.2941	21.8708	9.91623	-10.406	-30.1423	-2.99464	-0.420793	-0.408805	1.4738	20.5376	40.3419	-4.12638	74.9293	63.4445	10.4421	-6.10124	-17.3196	2.65679	13.5096	37.801	-3.99711	-1.51978	39.8391	-12.1402
1624	2.73407	0.0876025	19.2933	1.20416	-0.198339	2.74414	1.20414	-0.198464	8.56457	0.912716	-0.0733969	12.261	2.8294	-8.1106	11.3668	1.71232	-15.8566	-14.7943	-1.30508	1.79531	-7.10404	37.3689	1.10664	49.7544	-5.01325	54.961	25.4613	11.4437	-10.8204	-32.0614	-2.92865	-0.568022	-0.480815	1.42951	20.5993	40.2846	-3.80314	75.0151	63.1025	10.5134	-5.95681	-17.3327	2.63455	13.3656	37.6199	-3.93754	-1.45789	39.809	-12.2077
1626	2.56236	-0.0624375	19.1777	1.11612	-0.24848	2.69413	1.1161	-0.248595	8.51456	0.850014	-0.116271	12.2235	2.82083	-7.88671	11.6227	1.81876	-15.4454	-14.3361	-1.48785	1.46345	-7.20749	36.5842	0.133038	48.933	-5.78259	55.1025	29.1509	13.1925	-11.478	-33.9457	-2.84392	-0.6984	-0.527747	1.2929	20.6503	40.2106	-3.36273	75.2121	62.7052	10.5862	-5.80313	-17.3462	2.59586	13.1729	37.4504	-3.83028	-1.36759	39.7971	-12.3894
1628	2.40466	-0.232434	19.0468	1.03258	-0.308585	2.63729	1.03255	-0.308694	8.45772	0.791307	-0.166321	12.1808	2.80952	-7.59753	11.8866	1.94628	-14.9145	-13.8664	-1.63535	1.28216	-7.23858	35.8212	-0.421823	48.1354	-6.53213	55.9126	32.9203	14.4382	-11.8527	-35.2233	-2.86372	-0.772862	-0.540867	1.16624	20.4363	40.1162	-3.00543	75.614	62.2	10.5462	-5.67834	-17.2838	2.57626	13.0726	37.2794	-3.80702	-1.25704	39.7895	-12.5854
1630	2.25365	-0.372064	18.9177	0.954647	-0.35608	2.58092	0.95461	-0.356177	8.40135	0.736021	-0.206597	12.1385	2.78138	-7.24641	12.1094	2.06219	-14.2647	-13.4735	-1.74061	1.12217	-7.26439	34.9796	-0.836534	47.4192	-7.61008	56.7007	36.8424	15.3822	-11.8856	-35.9358	-2.88217	-0.821553	-0.516252	1.03216	20.1872	40.0282	-2.73083	75.9967	61.6264	10.5042	-5.55155	-17.2047	2.55334	12.9414	37.1039	-3.72671	-1.14305	39.8123	-12.899
1632	2.11103	-0.474184	18.7912	0.883655	-0.387987	2.52539	0.883615	-0.388078	8.34582	0.684959	-0.234807	12.0968	2.72769	-6.82936	12.2746	2.15087	-13.4855	-13.1865	-1.80289	0.964024	-7.30373	34.0618	-1.13954	46.8223	-9.09021	57.3299	40.8726	15.9712	-11.5243	-36.0042	-2.86862	-0.850657	-0.464737	0.886999	19.9678	39.9536	-2.52331	76.3204	60.9979	10.4707	-5.42754	-17.1236	2.53486	12.7596	36.9308	-3.58886	-1.02613	39.8711	-13.3067
1634	1.98741	-0.561355	18.651	0.822325	-0.414998	2.46362	0.822282	-0.415083	8.28405	0.640825	-0.258753	12.0504	2.6125	-6.32117	12.376	2.15749	-12.517	-13.0144	-1.82665	0.838416	-7.36401	33.1618	-1.16003	46.4274	-11.0258	58.0405	44.8297	16.0301	-10.7843	-35.3554	-2.79861	-0.853322	-0.453968	0.717663	19.8247	39.9052	-2.27411	76.6689	60.3449	10.3893	-5.35749	-17.053	2.57753	12.5625	36.7934	-3.53363	-0.865119	39.9644	-13.6026
1636	1.87654	-0.622973	18.5118	0.768786	-0.431988	2.40212	0.768741	-0.432067	8.22255	0.601893	-0.274727	12.0043	2.52731	-5.78873	12.4442	2.22432	-11.5173	-12.9058	-1.87291	0.784265	-7.3304	32.2799	-0.818147	46.073	-12.8725	58.8159	48.5844	14.9457	-9.32471	-33.5079	-2.67971	-0.873956	-0.329901	0.534597	19.7551	39.8058	-2.09088	76.8964	59.6399	10.2696	-5.27598	-16.954	2.60303	12.3204	36.6568	-3.4245	-0.819458	40.0903	-13.9993
1638	1.77437	-0.660298	18.3798	0.721129	-0.439178	2.34364	0.721084	-0.439253	8.16407	0.566747	-0.283021	11.9604	2.49263	-5.26329	12.493	2.37753	-10.5511	-12.8346	-1.94067	0.814333	-7.22026	31.429	-0.152579	45.7801	-14.5172	59.6647	51.9868	12.6701	-7.50319	-30.6657	-2.53119	-0.919784	-0.0839364	0.347258	19.729	39.6555	-2.01153	77.0173	58.8931	10.1264	-5.18351	-16.8256	2.61081	12.032	36.5227	-3.25472	-0.891736	40.2503	-14.5248
1640	1.67302	-0.692478	18.2639	0.674249	-0.444301	2.29227	0.674204	-0.444372	8.1127	0.53205	-0.28974	11.9218	2.49448	-4.78485	12.5463	2.57797	-9.68464	-12.7537	-1.94903	0.956837	-7.23245	30.6551	0.609628	45.8287	-16.153	60.4102	54.6789	9.9597	-6.1096	-27.6562	-2.43697	-0.998759	0.166918	0.187934	19.6123	39.54	-2.10831	77.2362	58.1584	10.0234	-5.14886	-16.7007	2.67636	11.725	36.4241	-3.11979	-0.954755	40.4515	-15.1265
1642	1.55798	-0.672941	18.1667	0.625697	-0.425735	2.24901	0.625652	-0.425798	8.06944	0.494606	-0.278863	11.8893	2.5441	-4.39751	12.5707	2.8258	-9.00316	-12.7245	-1.96853	1.09127	-7.21756	29.9007	1.45188	45.9451	-17.4614	61.0865	56.7294	7.37502	-5.1927	-25.3245	-2.30715	-0.98903	0.451035	0.027355	19.5307	39.4065	-2.19004	77.445	57.4902	9.88275	-5.10884	-16.5611	2.75601	11.3411	36.3699	-2.97846	-0.89404	40.7124	-15.5597
1644	1.42568	-0.593401	18.0947	0.574566	-0.37957	2.21672	0.574527	-0.379629	8.03715	0.453488	-0.247541	11.865	2.64143	-4.10972	12.5555	3.11724	-8.52232	-12.7681	-2.02514	1.18092	-7.1543	29.1489	2.32515	46.1049	-18.3015	61.948	58.0722	5.16432	-4.5961	-24.2607	-2.13055	-0.864304	0.772207	-0.136566	19.5074	39.255	-2.21243	77.6271	56.8994	9.70209	-5.05406	-16.4146	2.83283	10.908	36.3525	-2.8372	-0.697988	40.9967	-15.7595
1646	1.27137	-0.453846	18.0726	0.518727	-0.305443	2.20648	0.518696	-0.305496	8.02692	0.407072	-0.195634	11.8572	2.7885	-3.90995	12.4841	3.45982	-8.22287	-12.9164	-2.17534	1.19904	-7.09249	28.3934	3.12763	46.4921	-18.4801	64.0633	58.4403	3.23278	-3.9758	-26.1281	-1.92327	-0.632291	1.16157	-0.287154	19.5312	39.1222	-2.1884	77.808	56.3476	9.52094	-4.99033	-16.2948	2.88699	10.5576	36.3378	-2.75612	-0.408123	41.161	-15.7414
1648	1.1389	-0.338294	18.0662	0.470413	-0.24371	2.20334	0.470388	-0.243759	8.02377	0.367059	-0.152528	11.8548	2.92024	-3.73227	12.395	3.76503	-7.95802	-13.0955	-2.2941	1.22975	-6.96942	27.6166	3.72913	46.8472	-18.0707	66.0097	57.8514	2.42607	-3.65574	-28.4283	-1.76433	-0.423985	1.44386	-0.410318	19.5404	39.0431	-2.14796	77.9606	55.903	9.46258	-5.00074	-16.2445	2.84796	10.4249	36.2749	-2.70833	-0.332378	41.1667	-15.5679
1650	1.03854	-0.273128	18.0661	0.431926	-0.20675	2.20315	0.431904	-0.206795	8.02358	0.335954	-0.127324	11.8546	3.01439	-3.5578	12.2977	4.00087	-7.68407	-13.2859	-2.34705	1.28849	-6.80833	26.8495	4.07697	47.1072	-17.2244	67.34	56.6016	2.72698	-3.72734	-30.3605	-1.67479	-0.291304	1.60114	-0.509061	19.5337	39.0031	-2.08727	78.0821	55.5895	9.53103	-5.07285	-16.2652	2.72873	10.513	36.1773	-2.69674	-0.485818	41.0546	-15.3125
1652	0.966409	-0.276493	18.0697	0.400051	-0.20218	2.20478	0.40003	-0.202221	8.02522	0.311836	-0.125918	11.8558	3.05032	-3.38365	12.1857	4.13091	-7.38722	-13.4987	-2.30767	1.35814	-6.76405	26.2137	4.08866	47.2873	-16.6265	67.7051	55.5596	3.18223	-3.82772	-30.8578	-1.67122	-0.298959	1.74639	-0.60982	19.5722	38.8911	-1.95521	78.1832	55.4487	9.61302	-5.07378	-16.3196	2.64971	10.687	36.155	-2.7519	-0.600701	41.0442	-15.1837
1654	0.909767	-0.298669	18.0663	0.373385	-0.207132	2.20336	0.373364	-0.207171	8.02379	0.292212	-0.131302	11.8547	3.05924	-3.23712	12.0817	4.20168	-7.12898	-13.694	-2.2869	1.40619	-6.73528	25.7153	3.99447	47.2939	-16.0825	67.9533	54.9223	3.52698	-3.85516	-31.0768	-1.6748	-0.321763	1.8441	-0.722885	19.6214	38.8012	-1.79196	78.2936	55.3713	9.70196	-5.03377	-16.388	2.62327	10.8905	36.1757	-2.86889	-0.734018	41.0681	-15.095
1656	0.86591	-0.333211	18.053	0.351292	-0.218557	2.19752	0.35127	-0.218593	8.01795	0.276418	-0.141234	11.8503	3.04658	-3.11883	11.9999	4.22332	-6.91218	-13.846	-2.30064	1.44177	-6.70283	25.3551	3.86987	47.1562	-15.6076	68.251	54.6799	3.6702	-3.8046	-31.2735	-1.67334	-0.336851	1.88639	-0.834651	19.6721	38.7518	-1.61159	78.3961	55.3292	9.78581	-4.96075	-16.4579	2.63962	11.081	36.2209	-3.01352	-0.873565	41.1067	-15.0369
1658	0.842689	-0.410588	18.0266	0.334661	-0.250453	2.18597	0.334635	-0.250488	8.0064	0.266	-0.166122	11.8416	2.99766	-3.00708	11.9702	4.17958	-6.69035	-13.8981	-2.29367	1.54864	-6.68003	25.1356	3.76609	47.0862	-15.3549	68.3782	54.4804	3.67495	-3.84265	-31.4261	-1.70562	-0.376526	1.84128	-0.875467	19.7173	38.7455	-1.41509	78.3878	55.3288	9.84785	-4.87166	-16.5141	2.62456	11.1763	36.2367	-3.04812	-0.957996	41.1156	-15.0197
1660	0.813025	-0.486698	18.0141	0.315306	-0.281278	2.18052	0.315277	-0.28131	8.00096	0.253478	-0.190385	11.8375	2.95582	-2.88975	11.9879	4.15335	-6.45993	-13.8631	-2.30746	1.63299	-6.62524	24.9286	3.66809	47.0199	-15.1452	68.4965	54.1702	3.80857	-3.96183	-31.4312	-1.72561	-0.439881	1.8496	-0.877427	19.754	38.7065	-1.30545	78.309	55.3437	9.87436	-4.77779	-16.5268	2.63067	11.2205	36.2334	-3.07118	-0.992594	41.1313	-15.0823
1662	0.766163	-0.540247	18.0184	0.290289	-0.300812	2.18256	0.290258	-0.300841	8.00299	0.236007	-0.206569	11.8391	2.93987	-2.76836	12.0419	4.17727	-6.23189	-13.7621	-2.35472	1.66519	-6.53773	24.7099	3.5703	46.9376	-14.946	68.6431	53.7501	4.11115	-4.15727	-31.3271	-1.71106	-0.511566	1.95169	-0.862869	19.7659	38.6185	-1.30426	78.2206	55.3517	9.86063	-4.69615	-16.4978	2.66028	11.2171	36.2202	-3.09097	-0.99421	41.1643	-15.2352
1664	0.683113	-0.527313	18.023	0.254993	-0.288195	2.1845	0.254963	-0.288221	8.00493	0.208822	-0.199365	11.8405	2.98752	-2.66305	12.0969	4.30947	-6.0595	-13.6635	-2.45911	1.60251	-6.45725	24.5185	3.43933	46.7962	-14.8347	68.8103	53.4095	4.48038	-4.40767	-31.3731	-1.6099	-0.523504	2.17255	-0.894123	19.6721	38.4903	-1.41274	78.3504	55.2821	9.80539	-4.68549	-16.4632	2.67886	11.1366	36.2251	-3.04305	-1.04435	41.2259	-15.5294
1666	0.603966	-0.494468	18.0395	0.223061	-0.267197	2.19177	0.223034	-0.26722	8.0122	0.183622	-0.185685	11.8459	3.03249	-2.57398	12.1308	4.42907	-5.91598	-13.6038	-2.54238	1.55363	-6.36823	24.3712	3.3839	46.5906	-14.6076	69.0693	53.2683	4.75766	-4.61058	-31.3969	-1.51315	-0.542482	2.42036	-0.953127	19.6451	38.3623	-1.46164	78.4996	55.2455	9.71747	-4.66592	-16.4361	2.70534	11.0518	36.2805	-3.0464	-1.03221	41.311	-15.6221
1668	0.537786	-0.454923	18.0691	0.197359	-0.24436	2.2048	0.197334	-0.244381	8.02523	0.162961	-0.170239	11.8557	3.06189	-2.50513	12.1395	4.511	-5.80335	-13.5894	-2.59493	1.54188	-6.27456	24.2708	3.41067	46.3508	-14.2591	69.3558	53.3164	4.92004	-4.73952	-31.3661	-1.4452	-0.568859	2.64701	-1.02277	19.7065	38.2552	-1.41719	78.6206	55.2676	9.62037	-4.63131	-16.428	2.72611	10.9969	36.3786	-3.10177	-0.968392	41.411	-15.5007
1670	0.479856	-0.414027	18.1081	0.17538	-0.221626	2.22205	0.175358	-0.221644	8.04249	0.14509	-0.154634	11.8686	3.09216	-2.46985	12.1301	4.57989	-5.75245	-13.609	-2.66212	1.55242	-6.2014	24.2199	3.43885	46.2053	-13.966	69.3175	53.373	5.05086	-4.81358	-31.2765	-1.41284	-0.535927	2.75059	-1.04189	19.7877	38.2175	-1.30825	78.7011	55.35	9.59314	-4.63983	-16.4671	2.65689	11.0364	36.4468	-3.08439	-1.00274	41.4876	-15.4656
1672	0.433977	-0.390425	18.1388	0.15724	-0.207462	2.23568	0.157218	-0.207478	8.05611	0.13063	-0.145192	11.8788	3.10417	-2.45111	12.1473	4.61008	-5.72296	-13.5779	-2.70522	1.5678	-6.13984	24.1371	3.48034	46.1025	-13.6971	69.2609	53.4054	5.17956	-4.80864	-31.2393	-1.41023	-0.511847	2.83156	-1.05051	19.7998	38.1623	-1.24858	78.7578	55.4396	9.61671	-4.63324	-16.5211	2.63334	11.1088	36.5255	-3.1183	-1.04946	41.5893	-15.4516
1674	0.398589	-0.384356	18.1557	0.142237	-0.201843	2.24317	0.142216	-0.201857	8.0636	0.119057	-0.141939	11.8844	3.09937	-2.44085	12.1982	4.6078	-5.70062	-13.4829	-2.72458	1.58067	-6.08811	24.0177	3.5179	46.0257	-13.4625	69.2903	53.4004	5.29024	-4.75008	-31.2698	-1.42481	-0.503449	2.90236	-1.06005	19.7351	38.0862	-1.25062	78.7963	55.5127	9.67417	-4.59559	-16.5707	2.67283	11.1632	36.6215	-3.19009	-1.08867	41.7491	-15.4973
1676	0.364135	-0.37531	18.1543	0.12791	-0.194983	2.24252	0.12789	-0.194996	8.06295	0.107914	-0.137713	11.8839	3.1015	-2.42598	12.2674	4.62072	-5.67222	-13.3545	-2.75697	1.57991	-6.04982	23.9213	3.47582	45.9459	-13.3038	69.5947	53.3632	5.26093	-4.76526	-31.3171	-1.41228	-0.471869	2.90917	-1.08783	19.6581	38.0675	-1.23954	78.8253	55.5274	9.71453	-4.50378	-16.5691	2.70029	11.0857	36.7226	-3.1402	-1.14772	42.0399	-15.7755
1678	0.334973	-0.372482	18.1501	0.11538	-0.191289	2.24064	0.11536	-0.191301	8.06107	0.0983145	-0.135741	11.8825	3.1007	-2.40205	12.3289	4.63169	-5.62642	-13.24	-2.78246	1.587	-5.99084	23.8793	3.44265	45.8646	-13.2248	69.7696	53.3268	5.23463	-4.75504	-31.3639	-1.3928	-0.450454	2.94734	-1.09307	19.6186	38.0291	-1.22921	78.8396	55.536	9.7108	-4.45153	-16.5465	2.80381	10.7846	36.8632	-3.01855	-1.03881	42.4685	-16.1774
1680	0.30487	-0.373381	18.1442	0.102126	-0.189149	2.238	0.102107	-0.189159	8.05843	0.0882718	-0.134975	11.8805	3.09909	-2.3682	12.3733	4.64449	-5.56291	-13.1572	-2.79479	1.60377	-5.91133	23.8794	3.42442	45.7738	-13.2009	69.7836	53.3021	5.24208	-4.70822	-31.3968	-1.36711	-0.446964	3.03542	-1.07259	19.6175	37.9558	-1.22839	78.8537	55.5481	9.6641	-4.45864	-16.5186	3.02033	10.1766	37.0691	-2.79281	-0.651598	43.0733	-16.7787
1682	0.251828	-0.362944	18.1256	0.0797898	-0.180111	2.22969	0.0797714	-0.180119	8.05012	0.0710056	-0.129625	11.8743	3.10797	-2.32648	12.3933	4.67845	-5.49034	-13.1206	-2.77514	1.6197	-5.84604	23.8356	3.3481	45.6451	-13.1441	69.9093	53.315	5.23629	-4.64319	-31.3911	-1.33162	-0.471384	3.16221	-1.05267	19.6073	37.854	-1.26423	78.9262	55.5505	9.60932	-4.5139	-16.5195	3.4063	9.02238	37.3995	-2.28413	0.30831	43.9763	-17.9747
1684	0.156458	-0.341623	18.0963	0.039837	-0.162752	2.21656	0.0398201	-0.162756	8.037	0.0400449	-0.119164	11.8644	3.14406	-2.28616	12.3986	4.76048	-5.43207	-13.1129	-2.79179	1.62331	-5.7982	23.7657	3.34194	45.5097	-12.9664	70.0457	53.2528	5.42544	-4.68134	-31.3426	-1.24054	-0.461606	3.26279	-1.03249	19.5269	37.7553	-1.34645	79.0474	55.5696	9.57445	-4.57214	-16.5423	3.95829	7.60743	37.8427	-1.68349	1.35459	45.1565	-19.5871
1686	0.018354	-0.310226	18.0555	-0.0179824	-0.137407	2.19834	-0.0179966	-0.137406	8.01877	-0.00477562	-0.103862	11.8508	3.20518	-2.25048	12.395	4.88554	-5.39291	-13.1234	-2.84799	1.6043	-5.74852	23.6644	3.391	45.3488	-12.6923	70.1875	53.1033	5.80899	-4.82957	-31.2749	-1.10192	-0.410326	3.32795	-1.01426	19.3836	37.6801	-1.46665	79.2033	55.5829	9.57183	-4.61714	-16.5812	4.6526	6.1204	38.3887	-1.12442	2.22528	46.534	-21.1722
1688	-0.15568	-0.280342	17.9916	-0.0916591	-0.109748	2.16981	-0.0916707	-0.109738	7.99024	-0.0615973	-0.0878339	11.8293	3.26947	-2.22144	12.4069	5.01425	-5.36655	-13.1055	-2.88925	1.52769	-5.6151	23.4774	3.29973	45.0432	-12.527	70.3997	52.9111	6.20521	-5.0017	-31.2913	-0.981971	-0.351092	3.35913	-0.999647	19.2887	37.6957	-1.56629	79.3379	55.4677	9.61277	-4.63631	-16.6169	5.48317	4.97672	39.0736	-1.08929	2.5387	47.9188	-21.0162
1690	-0.276169	-0.206556	17.96	-0.138243	-0.0673615	2.15572	-0.138249	-0.0673475	7.97615	-0.0990959	-0.0590905	11.8188	3.30841	-2.2004	12.3568	5.09132	-5.34652	-13.201	-2.92342	1.46519	-5.42037	23.3972	3.22844	44.7494	-12.3813	70.5606	52.8044	6.47085	-5.10237	-31.2912	-0.935668	-0.288445	3.54941	-1.00745	19.1268	37.642	-1.74158	79.4944	55.3319	9.6954	-4.63691	-16.6512	5.85416	4.17617	39.5704	-0.903966	1.65455	48.8368	-19.4138
1692	-0.322659	-0.0959	17.9743	-0.149347	-0.0149953	2.1621	-0.149348	-0.0149798	7.98253	-0.110705	-0.0206407	11.8236	3.31757	-2.18279	12.239	5.11042	-5.32293	-13.4206	-2.94289	1.42626	-5.18509	23.426	3.18918	44.5199	-12.2535	70.6574	52.7879	6.59012	-5.12791	-31.2629	-0.956979	-0.231586	3.92652	-1.03923	18.9068	37.4763	-1.97222	79.6555	55.2208	9.8138	-4.61165	-16.6827	5.64398	3.84943	39.8003	-0.522121	-0.152175	49.1453	-17.2009
1694	-0.301536	-0.00951253	18.04	-0.13286	0.0211172	2.1914	-0.132858	0.0211313	8.01183	-0.100661	0.00740467	11.8456	3.31128	-2.15062	12.0953	5.10659	-5.2675	-13.6868	-2.91167	1.37777	-4.96884	23.3864	3.07796	44.4373	-12.1959	70.7724	52.7341	6.68798	-5.19022	-31.2587	-0.967374	-0.213022	4.44596	-1.0854	18.7418	37.1667	-2.1271	79.7085	55.2216	9.95881	-4.51263	-16.7096	4.98046	4.59144	39.7566	-0.308887	-1.55074	48.7709	-17.9924
1696	-0.279837	0.0126418	18.092	-0.121494	0.0290296	2.21452	-0.121491	0.0290422	8.03495	-0.0926609	0.014042	11.8629	3.30891	-2.0988	11.9877	5.11951	-5.1768	-13.8863	-2.89189	1.31651	-4.8146	23.2683	3.04604	44.3216	-12.1653	70.7871	52.7277	6.67553	-5.2015	-31.2491	-0.882128	-0.170331	4.80398	-1.13316	18.75	36.8765	-2.01723	79.7468	55.2846	10.0508	-4.44573	-16.7231	4.1738	5.37726	39.5277	0.106064	0.109279	48.4364	-18.6999
1698	-0.261413	-0.0270821	18.1109	-0.116761	0.0100972	2.22291	-0.11676	0.0101093	8.04334	-0.0879291	0.000187719	11.8692	3.30549	-2.03438	11.9283	5.13777	-5.06099	-13.9959	-2.88135	1.25091	-4.71656	23.1276	3.07112	44.1503	-12.2058	70.7286	52.7545	6.57797	-5.18408	-31.225	-0.739954	-0.106449	4.95673	-1.16738	18.9073	36.6634	-1.69175	79.7918	55.361	10.0838	-4.42695	-16.7207	3.45288	5.94667	39.2296	0.591687	4.00291	48.2897	-18.5574
1700	-0.190127	-0.0815489	18.086	-0.0901129	-0.019755	2.21184	-0.090115	-0.019746	8.03227	-0.0661239	-0.0204524	11.8609	3.25339	-1.98993	11.8999	5.06095	-4.95965	-14.0449	-2.79959	1.22593	-4.60163	23.2231	2.90121	44.0038	-12.5671	70.8264	52.6818	6.56761	-5.32139	-31.1648	-0.793597	-0.107456	5.04366	-1.14148	18.9882	36.5905	-1.55016	79.8397	55.307	10.1199	-4.40929	-16.6962	3.42343	6.2582	39.1986	0.259777	3.90723	48.333	-17.8167
1702	-0.0889519	-0.0760378	18.0509	-0.045335	-0.0258419	2.19628	-0.0453373	-0.0258369	8.01671	-0.0322621	-0.0221792	11.8492	3.19633	-1.96713	11.8583	4.96571	-4.89584	-14.1182	-2.74115	1.20683	-4.45245	23.4268	2.73246	43.9065	-12.9082	70.9362	52.6089	6.56627	-5.41384	-31.1353	-0.960775	-0.0805037	5.14411	-1.09096	19.0126	36.6006	-1.51549	79.9151	55.133	10.1382	-4.42953	-16.6818	3.39959	6.49032	39.3774	-0.0720676	2.05597	48.5232	-17.5589
1704	0.0275265	-0.0111634	18.0201	0.0111204	-0.00719601	2.1826	0.0111196	-0.00719716	8.00303	0.00876782	-0.00467799	11.839	3.15394	-1.96098	11.8021	4.88954	-4.86888	-14.2199	-2.73902	1.18138	-4.30193	23.6587	2.64028	43.8611	-13.0905	71.0034	52.5713	6.57363	-5.41771	-31.1411	-1.16088	-0.0113137	5.28929	-1.039	18.9909	36.6004	-1.56217	79.9926	54.9044	10.1532	-4.49065	-16.6846	3.24711	6.75662	39.6468	-0.287451	-0.159129	48.7811	-17.7758
1706	0.128091	0.0343266	18.0206	0.0589766	0.00429955	2.1828	0.0589766	0.00429327	8.00323	0.0438194	0.00693601	11.8391	3.16836	-1.94917	11.7725	4.91945	-4.85469	-14.2757	-2.86449	1.12371	-4.3296	23.7055	2.79541	43.8478	-12.8425	70.8972	52.6509	6.64701	-5.33848	-31.1259	-1.10228	0.0725697	5.57594	-1.0606	18.9767	36.1652	-1.62085	79.9413	54.9222	10.2493	-4.57876	-16.7086	3.01228	7.50685	39.5045	-0.766222	1.62161	48.7999	-17.3487
1708	0.171069	0.0171063	18.0068	0.0763575	-0.00683878	2.17667	0.0763571	-0.00684699	7.9971	0.0575175	-0.000293592	11.8345	3.19526	-1.91362	11.7701	4.98284	-4.80181	-14.2817	-2.90562	1.09383	-4.33024	23.6286	2.82719	43.8261	-12.6378	70.914	52.6225	6.75211	-5.22624	-31.1469	-1.05266	0.180391	5.45881	-1.03234	18.9773	36.1623	-1.62184	79.8322	54.8587	10.2981	-4.66042	-16.6894	3.04378	7.4162	39.4376	-0.673683	3.71652	48.9532	-16.844
1710	0.158025	-0.0465813	17.9722	0.065314	-0.0336282	2.16129	0.0653106	-0.033635	7.98173	0.0509525	-0.0210164	11.823	3.21667	-1.865	11.7809	5.04224	-4.72249	-14.2625	-2.83148	1.09937	-4.25732	23.4752	2.67214	43.7697	-12.5615	71.0846	52.475	6.87059	-5.09964	-31.2035	-1.08132	0.299615	4.97542	-0.94002	18.9625	36.6484	-1.62032	79.714	54.6442	10.2833	-4.72367	-16.6242	3.40307	6.53068	39.5646	-0.149098	4.84458	49.2984	-16.0633
1712	0.150979	-0.0435837	17.9281	0.0624866	-0.0317121	2.1417	0.0624847	-0.0317183	7.96213	0.0487202	-0.0197596	11.8083	3.19157	-1.86652	11.7464	4.99499	-4.71588	-14.3249	-2.7054	1.13478	-4.10224	23.3879	2.41932	43.6233	-12.4889	71.2696	52.3576	6.95626	-4.97199	-31.2447	-1.26141	0.362045	4.79739	-0.836243	18.771	37.068	-1.96086	79.7288	54.2722	10.2511	-4.75784	-16.568	4.00823	6.32788	39.9643	-0.721392	3.00407	49.8515	-13.7655
1714	0.0884286	0.0333094	17.9113	0.0415138	0.00719957	2.13425	0.0415139	0.00719476	7.95468	0.03058	0.00800462	11.8027	3.20881	-1.90486	11.6752	5.00758	-4.79524	-14.4588	-2.69572	1.03979	-3.96391	23.3782	2.2067	43.3842	-12.4694	71.3347	52.3905	7.04479	-4.8703	-31.2726	-1.34528	0.484384	4.87811	-0.811573	18.6612	37.1809	-2.21339	79.794	53.9548	10.2562	-4.7884	-16.511	4.57016	6.41691	40.2866	-0.993548	0.506525	49.7901	-10.4141
1716	-0.0151175	0.156956	17.9249	0.00649942	0.07001	2.14028	0.00650665	0.0700093	7.96071	0.000435832	0.05275	11.8072	3.2636	-1.95432	11.5719	5.08209	-4.9119	-14.6549	-2.80823	0.837062	-3.87573	23.4272	2.10007	43.1068	-12.4724	71.2696	52.5696	7.11534	-4.77458	-31.3003	-1.30034	0.635944	5.20022	-0.87036	18.6535	36.9441	-2.31876	79.8733	53.7483	10.3257	-4.822	-16.4665	5.01369	6.774	40.4381	-0.721856	-1.78943	48.9989	-6.94071
1718	-0.0468228	0.201961	17.9471	-0.0036144	0.0923725	2.15016	-0.00360419	0.0923725	7.97059	-0.00853557	0.0688291	11.8146	3.24206	-1.91663	11.4386	5.05412	-4.83954	-14.9009	-2.87244	0.801069	-3.86907	23.4493	2.22686	43.0262	-12.3085	71.1828	52.755	7.04022	-4.56429	-31.3841	-1.26761	0.553656	5.72678	-0.932302	18.5634	36.4629	-2.4917	79.911	53.6493	10.5081	-4.85409	-16.4926	5.41872	7.58925	40.4811	-0.357747	-2.8534	47.7428	-6.78608
1720	-0.0649081	0.190786	17.9412	-0.0124739	0.0889912	2.14755	-0.0124651	0.0889927	7.96798	-0.0149474	0.0657424	11.8127	3.25142	-1.83478	11.376	5.10335	-4.69786	-15.017	-3.00222	0.757285	-3.91385	23.3405	2.35201	42.9904	-12.2386	71.1235	52.8577	6.9917	-4.35899	-31.501	-1.02497	0.538045	5.94759	-0.977079	18.5682	36.1137	-2.40336	79.8424	53.6394	10.7394	-4.91948	-16.5355	5.4528	8.19911	39.999	0.445629	-1.83537	46.1828	-8.47381
1722	-0.0751907	0.129	17.8901	-0.0221597	0.0627827	2.12484	-0.0221532	0.062785	7.94527	-0.0205346	0.0455355	11.7956	3.29843	-1.72845	11.4045	5.23423	-4.5246	-14.9658	-3.19912	0.676548	-4.00047	23.1318	2.40925	42.9769	-12.3439	71.125	52.8425	6.9846	-4.1931	-31.6396	-0.577845	0.62778	5.75304	-0.997952	18.6701	36.0003	-2.06579	79.6817	53.6942	10.961	-5.02064	-16.5783	5.17686	8.52245	38.9912	1.44939	0.784503	44.347	-11.3097
1724	-0.0677741	0.0198832	17.7581	-0.0280327	0.0143558	2.06617	-0.0280328	0.0143601	7.8866	-0.0218684	0.00895876	11.7516	3.31641	-1.64223	11.5165	5.30687	-4.37192	-14.7575	-3.38959	0.579571	-4.14409	23.0658	2.36255	43.0287	-12.7206	71.2568	52.6661	6.91435	-4.09573	-31.7801	-0.102099	0.718884	5.12877	-1.00995	18.7367	36.1965	-1.79164	79.5551	53.7582	10.9963	-5.13464	-16.5974	5.18656	8.97769	37.756	1.55157	2.235	42.1479	-13.3378
1726	0.0172093	-0.0444496	17.631	0.00385042	-0.0209033	2.00964	0.00384873	-0.0209052	7.83007	0.00420473	-0.0153843	11.7092	3.30748	-1.56842	11.5873	5.32409	-4.23176	-14.6241	-3.53089	0.501016	-4.16357	23.0704	2.27704	43.0981	-13.1534	71.463	52.4683	6.8087	-4.02825	-31.8759	0.127686	0.721149	4.93798	-0.914512	18.7119	36.1336	-1.77984	79.4724	53.7532	10.9954	-5.24401	-16.6289	5.13871	8.98038	37.0908	1.38206	1.83295	40.7978	-14.3847
1728	0.187971	-0.0544072	17.5236	0.0778478	-0.0393866	1.96193	0.0778438	-0.0393946	7.78237	0.060696	-0.0245031	11.6735	3.27218	-1.50803	11.5929	5.28582	-4.10723	-14.6106	-3.59469	0.460286	-4.07969	23.1315	2.19164	43.1671	-13.538	71.6905	52.3269	6.67526	-3.96533	-31.9284	0.0684997	0.606571	5.32577	-0.759717	18.6399	35.6677	-1.98653	79.4431	53.6923	10.9803	-5.33393	-16.6579	4.96346	8.59723	37.063	1.12388	-0.0341324	40.4163	-14.2932
1730	0.418895	-0.0767997	17.403	0.177193	-0.0681962	1.90831	0.177186	-0.068216	7.72874	0.136797	-0.0397208	11.6333	3.21321	-1.46015	11.567	5.19854	-3.99648	-14.6544	-3.50613	0.514082	-4.16476	23.2397	2.19342	43.2015	-13.6994	71.7842	52.4103	6.51545	-3.84689	-31.9926	-0.173701	0.328467	6.0036	-0.833853	18.7651	34.7523	-1.97169	79.5034	53.7211	10.8979	-5.36044	-16.5855	4.64534	8.58741	37.0462	1.01377	-0.906553	40.256	-13.9879
1732	0.656156	-0.0552549	17.3148	0.282947	-0.078198	1.86902	0.282939	-0.0782256	7.68946	0.21649	-0.0404529	11.6038	3.17074	-1.45357	11.5352	5.12356	-3.96771	-14.7109	-3.42192	0.506637	-4.31508	23.3512	2.25534	43.2697	-13.6092	71.8121	52.5997	6.41187	-3.68852	-32.0697	-0.362886	0.105126	6.71482	-0.972781	19.0113	33.8737	-1.95003	79.436	53.7349	10.8225	-5.39402	-16.5018	4.3749	8.91795	37.1835	0.757659	-0.614016	40.4275	-13.5113
1734	0.874702	0.0142005	17.264	0.384425	-0.0656559	1.84615	0.384418	-0.0656955	7.66658	0.291552	-0.0246088	11.5867	3.15912	-1.48026	11.5156	5.09074	-4.01181	-14.7471	-3.38037	0.418718	-4.48405	23.4307	2.32732	43.3788	-13.3271	71.8007	52.8227	6.37682	-3.48394	-32.1564	-0.442925	0.0126234	7.26206	-1.12655	19.3148	33.2796	-1.94376	79.2426	53.6902	10.762	-5.44965	-16.4248	4.17661	9.46865	37.4596	0.372526	0.460484	40.844	-13.0317
1736	1.03616	0.106816	17.2313	0.462778	-0.0382721	1.83128	0.462774	-0.0383198	7.65171	0.348381	0.000860819	11.5756	3.20285	-1.48379	11.5436	5.16916	-4.03575	-14.6977	-3.38518	0.317163	-4.55366	23.387	2.21491	43.504	-13.1434	71.8018	52.8982	6.38497	-3.18567	-32.2426	-0.436232	0.132929	7.19422	-1.22498	19.4773	33.4561	-1.87663	79.1491	53.4866	10.6645	-5.52405	-16.341	3.94771	9.73157	37.8161	0.181105	0.164731	41.2516	-13.1123
1738	1.18356	0.163793	17.1949	0.532042	-0.0253179	1.81473	0.532039	-0.025373	7.63516	0.399332	0.0149696	11.5632	3.22453	-1.45143	11.621	5.22429	-3.98341	-14.5546	-3.34871	0.278438	-4.60066	23.2782	2.08521	43.5745	-12.9634	71.7604	52.9235	6.3406	-2.91758	-32.269	-0.368009	0.266487	6.7849	-1.31212	19.4938	33.9388	-1.81898	79.1023	53.2822	10.615	-5.58094	-16.2743	3.75588	9.65065	37.9939	0.123884	-0.259599	41.4292	-13.084
1740	1.31853	0.176711	17.1462	0.592238	-0.0305904	1.79284	0.592235	-0.0306515	7.61327	0.444665	0.0148849	11.5468	3.20862	-1.38462	11.7377	5.22696	-3.8512	-14.3357	-3.26731	0.311293	-4.64397	23.1464	1.97871	43.589	-12.797	71.6837	52.9094	6.23454	-2.72064	-32.2364	-0.256512	0.379357	6.10766	-1.39018	19.3843	34.6154	-1.7647	79.0913	53.1141	10.6151	-5.61515	-16.2314	3.61003	9.2981	37.9845	0.16942	-0.54209	41.3825	-12.9069
1742	1.40662	0.180895	17.0738	0.631174	-0.0357528	1.76052	0.63117	-0.035818	7.58095	0.474097	0.0135412	11.5226	3.1731	-1.31009	11.8579	5.19723	-3.69659	-14.1088	-3.22162	0.364657	-4.70612	23.1093	1.90048	43.6254	-12.7391	71.6472	52.8154	6.14646	-2.63844	-32.2178	-0.117172	0.566005	5.10699	-1.44118	19.2483	35.5861	-1.61358	79.0869	52.9601	10.5812	-5.64658	-16.2094	3.48642	9.07208	38.0314	0.209228	-0.605372	41.4015	-13.0803
1744	1.47276	0.15895	17.0128	0.658368	-0.0505825	1.73335	0.658363	-0.0506506	7.55378	0.495371	0.00422004	11.5022	3.11549	-1.22463	11.9249	5.13039	-3.51499	-13.9794	-3.15755	0.420494	-4.70735	23.1087	1.8902	43.6341	-12.7162	71.6203	52.7142	6.0121	-2.58942	-32.1163	-0.0940492	0.642051	4.54423	-1.47302	19.14	36.0859	-1.49112	79.1427	52.9012	10.5824	-5.66507	-16.2256	3.41373	8.92985	38.102	0.226475	-0.408863	41.4874	-13.2916
1746	1.52402	0.120498	16.9721	0.677695	-0.0714814	1.7153	0.677687	-0.0715513	7.53573	0.511151	-0.0101477	11.4887	3.04458	-1.13323	11.9203	5.03997	-3.31985	-13.9825	-3.07914	0.468829	-4.6568	23.1338	1.93639	43.6197	-12.7157	71.6012	52.6448	5.84269	-2.55118	-31.9509	-0.194753	0.581061	4.55775	-1.50129	19.0931	35.9798	-1.41208	79.236	52.955	10.6336	-5.6604	-16.2756	3.37986	8.86446	38.1835	0.215931	-0.0988136	41.6067	-13.4694
1748	1.56625	0.113968	16.9492	0.695672	-0.0777095	1.70509	0.695664	-0.0777812	7.52552	0.524987	-0.013643	11.4811	2.99227	-1.05257	11.8283	4.97666	-3.15524	-14.1493	-3.04526	0.499591	-4.67614	23.2001	1.94323	43.6424	-12.7784	71.5974	52.6951	5.7195	-2.51124	-31.871	-0.290196	0.440842	4.91919	-1.56646	19.1743	35.4934	-1.31384	79.2243	53.1206	10.7462	-5.59332	-16.3322	3.31636	8.79764	38.2256	0.197811	-0.341825	41.5804	-13.5797
1750	1.59794	0.128683	16.9589	0.710756	-0.0738784	1.7093	0.710749	-0.0739518	7.52973	0.536019	-0.00982075	11.4842	2.95549	-0.985886	11.7203	4.93543	-3.02298	-14.3469	-3.03649	0.502502	-4.68204	23.2187	1.98952	43.6648	-12.7288	71.64	52.7774	5.72902	-2.50202	-31.899	-0.394725	0.294424	5.4512	-1.62993	19.2959	34.8986	-1.22991	79.174	53.303	10.8316	-5.52216	-16.3558	3.21849	8.93807	38.2347	0.133295	-0.680957	41.483	-13.7079
1752	1.61856	0.153016	16.995	0.721772	-0.0650244	1.7252	0.721765	-0.0650988	7.54563	0.543687	-0.00251729	11.4962	2.93426	-0.931708	11.6312	4.91773	-2.9192	-14.5106	-3.0447	0.491114	-4.66353	23.1778	2.07348	43.6862	-12.5545	71.7371	52.8547	5.83392	-2.49374	-32.0381	-0.496659	0.169859	6.01326	-1.68328	19.4201	34.3363	-1.16218	79.1019	53.4637	10.8876	-5.47123	-16.346	3.09793	9.26898	38.208	0.0416071	-0.953746	41.3445	-13.8681
1754	1.62934	0.144009	17.0175	0.725762	-0.0699308	1.73522	0.725754	-0.0700055	7.55566	0.546983	-0.00594183	11.5037	2.92826	-0.874886	11.6253	4.93059	-2.81402	-14.5201	-3.0448	0.54009	-4.6502	23.1185	2.12592	43.7372	-12.368	71.9004	52.8596	5.77973	-2.32053	-32.2826	-0.556207	0.08411	6.28195	-1.73768	19.4782	34.0257	-1.08971	79.0253	53.558	11	-5.4788	-16.3463	3.00247	9.53173	38.1345	0.0401086	-0.854068	41.229	-14.0376
1756	1.61534	0.128787	17.0431	0.718379	-0.075547	1.74669	0.718371	-0.0756211	7.56713	0.541824	-0.0106251	11.5123	2.93305	-0.836609	11.6565	4.95595	-2.7456	-14.4615	-3.0751	0.558479	-4.61426	23.0573	2.13961	43.7861	-12.2444	72.0188	52.8424	5.70662	-2.16267	-32.4425	-0.570907	0.0548523	6.42689	-1.7489	19.5238	33.8703	-1.0362	78.9395	53.6	11.1319	-5.52719	-16.3437	2.98036	9.73999	38.046	0.027369	-0.832087	41.1327	-14.1304
1758	1.56984	0.105522	17.0776	0.696535	-0.0821403	1.76219	0.696526	-0.0822121	7.58262	0.525915	-0.0169657	11.5239	2.94442	-0.819128	11.7066	4.98487	-2.7169	-14.3685	-3.13752	0.541085	-4.54974	23.0122	2.11886	43.8201	-12.1944	72.0778	52.8201	5.64325	-2.06268	-32.4834	-0.553488	0.0785765	6.49282	-1.71421	19.5753	33.8527	-0.994263	78.8564	53.5836	11.263	-5.60848	-16.3336	3.06299	9.89686	37.9341	-0.013134	-0.94455	41.0176	-14.1319
1760	1.47183	0.0394662	17.1365	0.648172	-0.103256	1.78875	0.648161	-0.103323	7.60918	0.491109	-0.0358642	11.5438	2.95514	-0.812556	11.7437	5.00778	-2.70814	-14.2999	-3.21051	0.553182	-4.45568	23.0306	2.092	43.8152	-12.1723	72.1388	52.8214	5.59752	-2.0206	-32.4674	-0.559144	0.125292	6.5212	-1.65795	19.6641	33.9977	-0.913504	78.8221	53.4634	11.339	-5.7101	-16.2971	3.34329	10.0368	37.7199	-0.0604916	-0.992414	40.709	-14.0625
1762	1.39526	-0.0197778	17.1877	0.609748	-0.123094	1.8118	0.609735	-0.123157	7.63224	0.463649	-0.0531663	11.5611	2.94297	-0.814257	11.779	4.98578	-2.70477	-14.2338	-3.25594	0.565261	-4.35062	23.077	2.09295	43.802	-12.1364	72.174	52.809	5.54572	-2.01417	-32.4061	-0.583134	0.168951	6.54317	-1.63527	19.7536	34.1185	-0.811303	78.826	53.3533	11.3979	-5.80319	-16.2785	3.60155	10.176	37.5177	-0.0953683	-1.01507	40.4034	-14.0298
1764	1.35172	-0.0595018	17.2271	0.587394	-0.137042	1.82948	0.58738	-0.137103	7.64991	0.447826	-0.0650348	11.5744	2.90961	-0.818835	11.8092	4.92414	-2.69789	-14.1761	-3.27668	0.570281	-4.24828	23.1364	2.11784	43.7943	-12.0847	72.1913	52.7794	5.49834	-2.02284	-32.3324	-0.61622	0.201104	6.57022	-1.65562	19.8324	34.1749	-0.706131	78.8544	53.2789	11.453	-5.87699	-16.2896	3.78404	10.3319	37.3506	-0.121068	-1.02746	40.1461	-14.0514
1766	1.31232	-0.0769837	17.273	0.568673	-0.141596	1.84996	0.568658	-0.141655	7.67039	0.434119	-0.0696511	11.5897	2.88578	-0.810247	11.8109	4.88464	-2.67225	-14.1715	-3.33213	0.554822	-4.17658	23.1876	2.10963	43.8203	-12.072	72.2286	52.7584	5.502	-1.98469	-32.339	-0.618074	0.214054	6.65422	-1.70576	19.9041	34.1598	-0.651424	78.8702	53.2256	11.526	-5.92649	-16.3399	3.89858	10.5583	37.2046	-0.179472	-1.08409	39.933	-14.0829
1768	1.27973	-0.0844049	17.3068	0.553768	-0.14226	1.86504	0.553754	-0.142317	7.68547	0.423017	-0.0711102	11.601	2.86598	-0.790924	11.8234	4.85712	-2.62848	-14.1471	-3.37368	0.569366	-4.16331	23.2039	2.09394	43.8486	-12.0104	72.3468	52.7143	5.63919	-1.95654	-32.4654	-0.60272	0.262499	6.4626	-1.71505	19.883	34.387	-0.677494	78.806	53.1835	11.6042	-5.9349	-16.3749	3.97608	10.7478	37.0619	-0.222234	-1.10248	39.7596	-14.1021
1770	1.25158	-0.0875448	17.326	0.541166	-0.141372	1.87362	0.541151	-0.141427	7.69406	0.413539	-0.0712557	11.6075	2.8441	-0.762868	11.8534	4.82981	-2.56739	-14.0896	-3.39464	0.61387	-4.18258	23.1819	2.08539	43.8611	-11.8936	72.5443	52.6398	5.88711	-1.93857	-32.6766	-0.582425	0.346267	6.00226	-1.67531	19.7678	34.8383	-0.767214	78.6674	53.1625	11.6791	-5.908	-16.3869	4.02887	10.8892	36.9054	-0.235208	-1.08966	39.6029	-14.1251
1772	1.22168	-0.0976898	17.3332	0.527229	-0.143374	1.87685	0.527214	-0.143429	7.69728	0.403248	-0.0736428	11.6099	2.79264	-0.731595	11.9027	4.75065	-2.48739	-13.9948	-3.40535	0.638561	-4.08731	23.1316	2.13877	43.7953	-11.756	72.7419	52.5323	6.03659	-1.87228	-32.766	-0.595838	0.430783	5.56683	-1.61953	19.6266	35.1835	-0.813368	78.5458	53.2022	11.7196	-5.89496	-16.4014	4.07328	11.0252	36.6763	-0.192195	-1.15904	39.372	-14.2601
1774	1.18568	-0.107503	17.353	0.510634	-0.144758	1.88574	0.510619	-0.14481	7.70617	0.390928	-0.0757393	11.6165	2.7472	-0.706556	11.8953	4.67872	-2.42326	-14.006	-3.43782	0.6579	-4.0089	23.1188	2.12878	43.8032	-11.7559	72.9881	52.3972	6.33632	-1.80706	-32.8833	-0.650399	0.396502	5.4745	-1.62027	19.5257	35.1557	-0.859037	78.4556	53.3372	11.7763	-5.83092	-16.4142	4.10297	11.249	36.4675	-0.191807	-1.22244	39.1388	-14.3701
1776	1.13698	-0.106991	17.3995	0.489318	-0.140636	1.90644	0.489303	-0.140687	7.72687	0.374729	-0.0740316	11.632	2.72452	-0.69843	11.8175	4.63964	-2.40174	-14.1496	-3.49699	0.658635	-3.97934	23.128	2.05401	43.8926	-11.8474	73.2751	52.2804	6.80652	-1.7764	-33.0531	-0.73433	0.245742	5.83933	-1.68657	19.5084	34.6663	-0.898354	78.3912	53.5774	11.857	-5.71557	-16.4314	4.12019	11.5647	36.2978	-0.247574	-1.26874	38.9167	-14.4131
1778	1.04753	-0.0544287	17.514	0.454415	-0.11049	1.95726	0.454404	-0.110538	7.77769	0.346719	-0.0537553	11.6701	2.76538	-0.746759	11.6731	4.69067	-2.51148	-14.4207	-3.58449	0.551413	-3.99533	23.0267	2.00739	43.943	-11.7062	73.5705	52.3601	7.35365	-1.90353	-33.2648	-0.790928	0.123068	6.86823	-1.77344	19.6871	33.5617	-0.877119	78.2925	53.945	11.9722	-5.59414	-16.4802	4.13782	11.904	36.1534	-0.313755	-1.31048	38.6989	-14.3367
1780	0.980283	-0.0180965	17.5922	0.427941	-0.089174	1.99198	0.427932	-0.0892175	7.81241	0.325571	-0.0395222	11.6961	2.79414	-0.783405	11.5991	4.72589	-2.59258	-14.5605	-3.59469	0.560707	-4.13359	22.8701	2.11641	43.988	-11.2973	73.6317	52.5673	7.66467	-1.88514	-33.3927	-0.837371	-0.0243663	7.5465	-1.86225	19.8576	32.8013	-0.827201	78.2477	54.2742	11.9258	-5.53505	-16.5441	4.13894	12.1565	36.0224	-0.403976	-1.4641	38.4748	-14.2439
1782	0.943698	-0.0130185	17.6161	0.412328	-0.0839663	2.00266	0.412319	-0.0840088	7.82309	0.313568	-0.0366277	11.7041	2.79	-0.792566	11.625	4.71507	-2.6065	-14.5123	-3.52124	0.707694	-4.35123	22.7055	2.34268	44.0387	-10.7254	73.4965	52.8167	7.72266	-1.69933	-33.4243	-0.889536	-0.195149	7.70856	-1.93799	19.9574	32.5357	-0.777933	78.2285	54.5255	11.7493	-5.54183	-16.6076	4.12291	12.3334	35.9023	-0.499756	-1.71318	38.2398	-14.1802
1784	0.911009	-0.0359478	17.6182	0.396106	-0.0913034	2.00364	0.396096	-0.0913442	7.82407	0.301906	-0.0431419	11.7049	2.74164	-0.782106	11.7275	4.63398	-2.56357	-14.3193	-3.44336	0.862197	-4.3885	22.6858	2.37037	44.1089	-10.5011	73.5587	52.8367	7.80592	-1.58159	-33.468	-1.02045	-0.356632	7.76507	-1.94166	19.963	32.3497	-0.817102	78.0165	54.7211	11.7779	-5.54136	-16.6114	4.11003	12.6244	35.799	-0.521751	-1.89444	37.9727	-14.2716
1786	0.869013	-0.0698331	17.6027	0.374904	-0.102636	1.99684	0.374893	-0.102675	7.81727	0.286775	-0.0529541	11.6997	2.6775	-0.738962	11.866	4.53858	-2.45374	-14.0582	-3.41784	1.01523	-4.43386	22.6826	2.43091	44.2821	-10.3414	73.6711	52.7359	7.79149	-1.39072	-33.4556	-1.10686	-0.473255	7.54118	-1.94591	19.7778	32.385	-0.924705	77.8525	54.8411	11.8463	-5.60555	-16.6213	4.05669	12.8478	35.6926	-0.501234	-1.90462	37.7817	-14.2697
1788	0.822079	-0.101925	17.581	0.351692	-0.112765	1.98729	0.351681	-0.112801	7.80773	0.270066	-0.061992	11.6926	2.61093	-0.669214	12.0167	4.44976	-2.29451	-13.7738	-3.43242	1.14411	-4.50566	22.6662	2.55501	44.5312	-10.1836	73.7864	52.5686	7.68023	-1.12863	-33.3766	-1.1268	-0.529423	7.09017	-1.97465	19.452	32.5913	-1.05284	77.7873	54.9153	11.9081	-5.74614	-16.6505	3.97187	12.971	35.5718	-0.460188	-1.79785	37.6626	-14.1524
1790	0.806736	-0.0976195	17.5918	0.345323	-0.109626	1.99209	0.345312	-0.109661	7.81252	0.265106	-0.0600522	11.6962	2.56847	-0.607794	12.1345	4.40027	-2.16167	-13.5518	-3.3653	1.18067	-4.50534	22.6231	2.66689	44.6601	-9.99141	73.8163	52.4657	7.55533	-0.900321	-33.2333	-1.09674	-0.485231	6.70263	-2.06118	19.2615	32.7103	-1.01495	77.8183	55.0874	11.9018	-5.9628	-16.6907	3.92991	13.0242	35.4015	-0.459933	-1.93887	37.4822	-14.0572
1792	0.799921	-0.0942892	17.5949	0.342612	-0.107608	1.99349	0.342601	-0.107643	7.81392	0.262951	-0.0587163	11.6972	2.52568	-0.55278	12.2403	4.34711	-2.04078	-13.3523	-3.27095	1.21878	-4.54341	22.6276	2.80054	44.7478	-9.82432	73.7726	52.4346	7.4184	-0.75377	-33.1029	-1.09828	-0.487576	6.50112	-2.1155	19.2533	32.6836	-0.923996	77.8039	55.2552	11.8729	-6.1418	-16.7442	3.92999	13.0335	35.2697	-0.466098	-2.08546	37.322	-14.0314
1794	0.794216	-0.0992422	17.589	0.339705	-0.109294	1.99087	0.339694	-0.109329	7.8113	0.260885	-0.0601601	11.6953	2.4766	-0.506492	12.3343	4.27864	-1.93359	-13.1747	-3.18031	1.26717	-4.6146	22.6834	2.93564	44.8115	-9.71558	73.6852	52.4694	7.27972	-0.683974	-33.0028	-1.13709	-0.563737	6.51564	-2.12662	19.3803	32.5196	-0.843354	77.732	55.3878	11.8373	-6.2515	-16.8103	3.96026	13.0194	35.1958	-0.472957	-2.16599	37.2011	-14.0669
1796	0.776605	-0.105679	17.6093	0.331448	-0.110688	1.9999	0.331437	-0.110722	7.82033	0.254799	-0.0617305	11.702	2.41587	-0.47431	12.3973	4.18271	-1.84826	-13.0547	-3.18502	1.26517	-4.57955	22.7373	2.96902	44.8618	-9.76104	73.6732	52.5251	7.15837	-0.607288	-32.9242	-1.14543	-0.681671	6.72343	-2.13241	19.3656	32.3518	-0.960344	77.6854	55.4388	11.8209	-6.2769	-16.8824	3.9604	13.0302	35.1774	-0.480624	-2.07302	37.1341	-14.063
1798	0.771939	-0.126209	17.6102	0.327701	-0.119296	2.00035	0.327689	-0.11933	7.82079	0.252544	-0.0684041	11.7024	2.36517	-0.447896	12.4748	4.10273	-1.77716	-12.9083	-3.18435	1.27765	-4.59535	22.7647	2.92958	44.9176	-9.80943	73.6858	52.5658	7.07348	-0.538194	-32.8357	-1.14271	-0.796557	6.88423	-2.20148	19.3221	32.1523	-1.02356	77.753	55.5202	11.7967	-6.31408	-16.9696	3.97751	13.0441	35.1519	-0.50632	-2.02124	37.0766	-14.0277
1800	0.779806	-0.151136	17.5922	0.32909	-0.130838	1.99238	0.329077	-0.130872	7.81281	0.254315	-0.0769397	11.6964	2.33527	-0.430994	12.5706	4.05669	-1.73134	-12.7288	-3.16599	1.30496	-4.67219	22.7512	2.8465	44.9724	-9.79444	73.705	52.5889	7.02057	-0.472547	-32.725	-1.12034	-0.869425	6.92744	-2.32675	19.2848	31.9644	-0.985568	77.8992	55.6423	11.7681	-6.37376	-17.0728	4.00418	13.0594	35.1009	-0.543064	-2.05843	37.0123	-13.9704
1802	0.776033	-0.122126	17.6029	0.329837	-0.117835	1.99709	0.329825	-0.117869	7.81753	0.254048	-0.0671745	11.6999	2.35229	-0.45156	12.6555	4.08029	-1.77299	-12.5721	-3.18046	1.27678	-4.7046	22.6665	2.80975	44.972	-9.58426	73.6924	52.6427	6.96251	-0.388937	-32.5703	-1.02653	-0.780897	6.83685	-2.40606	19.3431	31.9642	-0.865192	77.8651	55.7414	11.7718	-6.39542	-17.1957	3.96749	13.0826	35.0197	-0.54661	-2.18451	36.9272	-13.9333
1804	0.761784	-0.112255	17.605	0.324412	-0.112333	1.99802	0.3244	-0.112366	7.81845	0.249644	-0.0634052	11.7006	2.36643	-0.464753	12.7339	4.10162	-1.80027	-12.4271	-3.17295	1.29265	-4.73395	22.5788	2.83773	44.9757	-9.35316	73.6737	52.6446	6.89509	-0.320115	-32.4352	-0.928199	-0.704582	6.654	-2.44821	19.2811	32.0704	-0.853322	77.84	55.7919	11.8006	-6.42853	-17.2917	3.92315	13.1197	34.9124	-0.532232	-2.25198	36.7986	-13.9295
1806	0.739337	-0.133609	17.5915	0.312814	-0.119805	1.99205	0.312802	-0.119838	7.81248	0.241448	-0.0697239	11.6961	2.36738	-0.463242	12.8043	4.1049	-1.79574	-12.2961	-3.13296	1.3622	-4.76246	22.5135	2.91785	44.9935	-9.16365	73.6609	52.5807	6.80166	-0.279918	-32.3202	-0.841629	-0.677148	6.39719	-2.46602	19.0816	32.2473	-0.958967	77.8477	55.805	11.8447	-6.46501	-17.3525	3.88535	13.1634	34.794	-0.505583	-2.23072	36.6436	-13.9531
1808	0.719244	-0.168159	17.5654	0.301163	-0.133236	1.98054	0.301149	-0.133267	7.80097	0.233592	-0.0804977	11.6875	2.36371	-0.461432	12.8616	4.09974	-1.78921	-12.1896	-3.06745	1.43267	-4.76601	22.5074	2.97468	45.009	-9.09574	73.688	52.4721	6.61743	-0.304804	-32.1589	-0.763917	-0.679066	6.07282	-2.51497	18.8771	32.4383	-1.0281	77.8151	55.8596	11.8768	-6.42319	-17.3911	3.86574	13.1767	34.7225	-0.475625	-2.14603	36.5619	-13.9738
1810	0.702679	-0.20154	17.5374	0.291158	-0.146446	1.96814	0.291143	-0.146476	7.78857	0.226953	-0.0910015	11.6782	2.35771	-0.455645	12.9016	4.09173	-1.77506	-12.1149	-2.99889	1.49426	-4.78736	22.5069	2.99006	45.0433	-9.1078	73.693	52.3525	6.42886	-0.290599	-32.0003	-0.702426	-0.694601	5.83806	-2.58107	18.7139	32.5245	-1.02769	77.8108	55.9301	11.856	-6.37612	-17.4272	3.82945	13.1791	34.6525	-0.462283	-2.06622	36.4763	-13.9057
1812	0.689128	-0.228406	17.5105	0.283016	-0.157056	1.95623	0.283	-0.157085	7.77666	0.221542	-0.0994435	11.6693	2.35253	-0.445889	12.9238	4.08655	-1.75458	-12.0731	-2.93177	1.54558	-4.82605	22.5014	2.96648	45.0879	-9.17184	73.669	52.2335	6.26754	-0.235271	-31.8626	-0.657023	-0.706905	5.69633	-2.65789	18.6043	32.5138	-0.949888	77.8412	56.0116	11.7856	-6.33887	-17.4652	3.77601	13.1885	34.5686	-0.46907	-2.02968	36.35	-13.7522
1814	0.672042	-0.244903	17.4856	0.274184	-0.162836	1.94521	0.274167	-0.162864	7.76564	0.215308	-0.10432	11.661	2.35751	-0.432904	12.9287	4.10086	-1.73289	-12.0641	-2.85758	1.59995	-4.83771	22.4975	2.94093	45.0936	-9.2164	73.6523	52.1156	6.17849	-0.237154	-31.7764	-0.622748	-0.666795	5.49897	-2.72965	18.5345	32.5586	-0.802054	77.8702	56.1072	11.7231	-6.30006	-17.4978	3.74047	13.2587	34.4481	-0.49147	-2.12914	36.0991	-13.6092
1816	0.662595	-0.258598	17.461	0.268931	-0.168021	1.9343	0.268913	-0.168049	7.75474	0.211713	-0.108524	11.6528	2.36435	-0.42395	12.9291	4.11685	-1.71939	-12.0634	-2.78747	1.65444	-4.84363	22.5029	2.93399	45.0661	-9.22381	73.5927	52.0264	6.12504	-0.250019	-31.7074	-0.587348	-0.615429	5.24941	-2.77725	18.4506	32.7002	-0.708015	77.8989	56.1582	11.6681	-6.29263	-17.5246	3.69535	13.371	34.3034	-0.499832	-2.19845	35.7969	-13.5126
1818	0.662338	-0.271871	17.4331	0.267742	-0.173777	1.92193	0.267724	-0.173805	7.74236	0.211193	-0.112897	11.6435	2.37131	-0.420494	12.9298	4.13087	-1.71592	-12.0623	-2.72643	1.70303	-4.84806	22.5156	2.93755	45.0123	-9.20946	73.5072	51.9604	6.09078	-0.268901	-31.6485	-0.549967	-0.566529	4.96932	-2.79752	18.3368	32.9207	-0.702221	77.9328	56.1498	11.6184	-6.32304	-17.5498	3.63869	13.5067	34.1424	-0.488159	-2.2217	35.4753	-13.4655
1820	0.666442	-0.287481	17.388	0.268287	-0.180893	1.90191	0.268269	-0.180921	7.72234	0.212057	-0.118173	11.6285	2.37892	-0.42008	12.9361	4.14491	-1.71804	-12.0507	-2.68236	1.72203	-4.85038	22.5179	2.88926	44.9575	-9.27287	73.5054	51.8635	6.05028	-0.308045	-31.6114	-0.522669	-0.543662	4.76053	-2.79568	18.1796	33.0934	-0.810589	78.0076	56.0764	11.5518	-6.3924	-17.5936	3.57933	13.6053	33.9852	-0.459231	-2.29422	35.1987	-13.4169
1822	0.676098	-0.298965	17.3418	0.271609	-0.186656	1.88138	0.27159	-0.186684	7.70182	0.214912	-0.122259	11.6131	2.38874	-0.42606	12.9407	4.16038	-1.73271	-12.0426	-2.65572	1.73021	-4.85801	22.5383	2.82743	44.9108	-9.32755	73.5683	51.7792	5.96987	-0.367691	-31.5407	-0.49279	-0.499557	4.59482	-2.81085	18.0634	33.2	-0.865448	78.0567	56.0134	11.5025	-6.43906	-17.6361	3.55648	13.6864	33.8336	-0.454479	-2.4066	34.9096	-13.3774
1824	0.692444	-0.306331	17.2987	0.2782	-0.191168	1.86223	0.27818	-0.191197	7.68266	0.22013	-0.125204	11.5988	2.39853	-0.434828	12.9435	4.17464	-1.75248	-12.038	-2.64165	1.73589	-4.87093	22.5758	2.77447	44.8743	-9.34778	73.665	51.7159	5.85929	-0.433788	-31.4376	-0.462435	-0.428656	4.45382	-2.84628	17.9978	33.2533	-0.840248	78.0579	55.9744	11.4809	-6.44822	-17.6746	3.56655	13.7595	33.6849	-0.475772	-2.54639	34.6	-13.3555
1826	0.720548	-0.31473	17.2613	0.289855	-0.197105	1.84563	0.289834	-0.197134	7.66606	0.229225	-0.128892	11.5863	2.39841	-0.429564	12.9506	4.17663	-1.74266	-12.0246	-2.61952	1.75589	-4.87998	22.6025	2.79657	44.8398	-9.30069	73.6724	51.6733	5.79705	-0.449518	-31.3638	-0.45361	-0.34984	4.28445	-2.86718	17.9438	33.3391	-0.795731	77.9786	55.9338	11.5026	-6.42298	-17.7183	3.54887	13.8553	33.5184	-0.485183	-2.66906	34.2813	-13.3925
1828	0.752603	-0.331299	17.22	0.302576	-0.206934	1.82729	0.302555	-0.206966	7.64772	0.239366	-0.13542	11.5726	2.38791	-0.41391	12.9631	4.16404	-1.70963	-12.0008	-2.5952	1.7824	-4.89762	22.6151	2.80698	44.8212	-9.25577	73.6867	51.6176	5.74595	-0.438886	-31.2969	-0.447237	-0.29633	4.07766	-2.91114	17.8495	33.4464	-0.774696	77.9116	55.8909	11.5079	-6.39281	-17.7522	3.54939	13.9425	33.3646	-0.505853	-2.73954	33.9913	-13.4366
1830	0.782084	-0.350758	17.1772	0.313937	-0.217812	1.80832	0.313914	-0.217844	7.62875	0.248556	-0.142817	11.5584	2.3745	-0.394627	12.9782	4.14765	-1.66877	-11.9718	-2.57693	1.80444	-4.91706	22.613	2.78418	44.8164	-9.22907	73.7172	51.5421	5.7007	-0.407298	-31.2323	-0.437685	-0.251099	3.83689	-2.97571	17.7157	33.5789	-0.773019	77.8807	55.8469	11.4842	-6.37013	-17.7802	3.57503	14.0015	33.2307	-0.532383	-2.76061	33.7416	-13.4708
1832	0.790962	-0.340902	17.1559	0.318655	-0.214186	1.79883	0.318633	-0.214219	7.61926	0.251855	-0.139801	11.5513	2.39134	-0.399046	12.9808	4.17644	-1.68349	-11.9677	-2.59902	1.77711	-4.89061	22.6032	2.71633	44.7992	-9.2185	73.7229	51.4569	5.66755	-0.35289	-31.1681	-0.422933	-0.0955898	3.59535	-3.0169	17.6008	33.7503	-0.71913	77.8902	55.8097	11.4402	-6.37274	-17.8314	3.62578	13.9755	33.1192	-0.526006	-2.78966	33.5392	-13.4742
1834	0.78979	-0.333473	17.1264	0.318776	-0.210787	1.78573	0.318755	-0.21082	7.60616	0.251733	-0.137245	11.5414	2.41123	-0.402947	12.9961	4.21113	-1.6981	-11.9399	-2.61802	1.76342	-4.89748	22.5712	2.66655	44.7974	-9.19954	73.69	51.3485	5.64771	-0.311768	-31.0983	-0.379228	0.0355124	3.33225	-3.05164	17.5213	33.9341	-0.646377	77.9016	55.7746	11.3971	-6.38564	-17.8889	3.62892	13.9445	33.0016	-0.488224	-2.78871	33.3498	-13.4656
1836	0.782373	-0.339148	17.0831	0.315102	-0.212597	1.76648	0.31508	-0.21263	7.58691	0.249107	-0.138822	11.527	2.42782	-0.399794	13.028	4.24287	-1.69805	-11.8813	-2.61978	1.78078	-4.94307	22.523	2.6491	44.8099	-9.17623	73.6287	51.2118	5.628	-0.303641	-31.0217	-0.311547	0.108508	3.05803	-3.08205	17.4634	34.111	-0.578489	77.9121	55.7396	11.3592	-6.40353	-17.9479	3.57568	13.9348	32.8794	-0.428054	-2.76904	33.1775	-13.4481
1838	0.77601	-0.374078	17.0294	0.30951	-0.227299	1.74268	0.309487	-0.227331	7.56312	0.245872	-0.150156	11.5092	2.4387	-0.382498	13.0686	4.27002	-1.66974	-11.8058	-2.58581	1.84455	-4.97299	22.4953	2.666	44.8088	-9.18469	73.5941	51.0387	5.5507	-0.37148	-30.9355	-0.261162	0.110711	2.81382	-3.10285	17.3422	34.2417	-0.587066	77.9563	55.7056	11.3158	-6.42435	-18.0051	3.50185	13.9849	32.7857	-0.386997	-2.82718	33.0718	-13.4136
1840	0.763288	-0.411512	16.9774	0.300934	-0.242583	1.71964	0.300909	-0.242614	7.54007	0.240444	-0.162115	11.4919	2.45322	-0.372719	13.1031	4.30068	-1.65672	-11.7419	-2.54841	1.90035	-4.9993	22.4832	2.6436	44.807	-9.24648	73.6034	50.8431	5.47008	-0.464506	-30.8655	-0.225454	0.0954971	2.67168	-3.12922	17.2235	34.2901	-0.618175	77.9867	55.6493	11.2987	-6.41496	-18.0581	3.4407	13.9943	32.7158	-0.338587	-2.78502	33.0243	-13.3634
1842	0.743618	-0.441262	16.93	0.289941	-0.253945	1.6986	0.289915	-0.253975	7.51903	0.23296	-0.1713	11.4761	2.47127	-0.373875	13.1264	4.33325	-1.66531	-11.6992	-2.5169	1.93665	-5.0232	22.4818	2.58489	44.8013	-9.33895	73.6518	50.6394	5.39794	-0.566068	-30.819	-0.198417	0.0788285	2.64086	-3.16953	17.1226	34.2503	-0.651892	78.0055	55.5704	11.2998	-6.37617	-18.1019	3.39549	13.9649	32.6631	-0.285224	-2.65341	33.0191	-13.3046
1844	0.719627	-0.446378	16.8836	0.279064	-0.254166	1.678	0.279037	-0.254195	7.49843	0.22485	-0.17215	11.4606	2.48551	-0.380741	13.136	4.35645	-1.68317	-11.682	-2.49929	1.96137	-5.04611	22.4699	2.5841	44.7663	-9.34012	73.6941	50.4713	5.32745	-0.664325	-30.7981	-0.150783	0.0711323	2.6865	-3.24656	17.0382	34.1295	-0.654786	78.0769	55.4885	11.2528	-6.34516	-18.1195	3.33398	14.0158	32.6011	-0.260056	-2.65724	32.9981	-13.2573
1846	0.699919	-0.453101	16.8474	0.269921	-0.255459	1.66191	0.269895	-0.255486	7.48234	0.218105	-0.173692	11.4486	2.48547	-0.376308	13.1305	4.35807	-1.67529	-11.6922	-2.47558	1.98476	-5.05927	22.4575	2.57366	44.7395	-9.33927	73.7355	50.3139	5.28518	-0.734035	-30.7964	-0.115767	0.0519005	2.74622	-3.3135	17.0012	34.0149	-0.651039	78.1162	55.4197	11.2028	-6.31692	-18.1262	3.29158	14.0277	32.5525	-0.227213	-2.64931	32.9871	-13.249
1848	0.686177	-0.469235	16.8203	0.262619	-0.261376	1.64989	0.262592	-0.261403	7.47032	0.213029	-0.178577	11.4395	2.46929	-0.356603	13.114	4.3364	-1.63357	-11.7218	-2.44045	2.01582	-5.06585	22.4466	2.54201	44.7275	-9.35134	73.7755	50.1632	5.27142	-0.767433	-30.8058	-0.0986903	0.0155806	2.78641	-3.36127	16.9983	33.94	-0.651979	78.1177	55.3667	11.1514	-6.2904	-18.1237	3.27626	13.9937	32.5192	-0.188575	-2.60998	32.9874	-13.291
1850	0.6771	-0.504979	16.788	0.255778	-0.276261	1.63561	0.25575	-0.276288	7.45604	0.208874	-0.190135	11.4288	2.43754	-0.321154	13.1058	4.29286	-1.55675	-11.7351	-2.38739	2.08714	-5.09156	22.4371	2.4965	44.7238	-9.35977	73.8197	50.0172	5.25992	-0.756315	-30.8042	-0.090709	-0.046457	2.73444	-3.39967	16.935	33.9553	-0.691168	78.1385	55.3174	11.0611	-6.25978	-18.1036	3.29259	13.9938	32.4889	-0.185862	-2.57871	32.9876	-13.4082
1852	0.662161	-0.525484	16.7633	0.247599	-0.284003	1.62464	0.24757	-0.284028	7.44508	0.20326	-0.19644	11.4206	2.41711	-0.294424	13.0948	4.26636	-1.50039	-11.7543	-2.35287	2.12758	-5.09965	22.4292	2.46542	44.7025	-9.36916	73.8229	49.9031	5.26012	-0.750831	-30.7901	-0.0890875	-0.0880462	2.72055	-3.43137	16.9084	33.9378	-0.695275	78.1629	55.2891	10.9839	-6.2317	-18.0837	3.30005	14.0069	32.4655	-0.192911	-2.57264	32.9873	-13.5065
1854	0.641743	-0.527139	16.7487	0.238535	-0.283055	1.61816	0.238505	-0.283079	7.43859	0.196426	-0.196309	11.4157	2.41098	-0.281288	13.08	4.26033	-1.47456	-11.7813	-2.34051	2.12988	-5.08805	22.4267	2.4528	44.6679	-9.37843	73.7895	49.8243	5.26813	-0.762616	-30.7614	-0.0927793	-0.103669	2.74594	-3.46109	16.9231	33.8905	-0.659572	78.1958	55.2815	10.9291	-6.21217	-18.0733	3.29411	14.0271	32.4477	-0.202592	-2.58963	32.983	-13.5634
1856	0.62754	-0.528565	16.7451	0.232199	-0.282524	1.61652	0.23217	-0.282548	7.43695	0.191657	-0.196317	11.4145	2.40475	-0.277754	13.0641	4.25028	-1.46615	-11.8106	-2.33154	2.12899	-5.08124	22.447	2.44045	44.6664	-9.38683	73.7805	49.7676	5.2626	-0.786473	-30.7116	-0.0999138	-0.114714	2.67789	-3.50507	16.9074	33.9653	-0.638009	78.2717	55.2758	10.8808	-6.22246	-18.0949	3.29906	14.0405	32.4261	-0.205383	-2.59698	32.9616	-13.588
1858	0.621983	-0.540447	16.7414	0.228805	-0.287277	1.61489	0.228776	-0.2873	7.43532	0.189425	-0.200086	11.4133	2.38518	-0.264467	13.0565	4.22002	-1.43442	-11.8237	-2.30031	2.15857	-5.08173	22.4629	2.44901	44.6612	-9.35611	73.7894	49.7313	5.25939	-0.812921	-30.6608	-0.129436	-0.148215	2.63773	-3.54348	16.8967	33.9915	-0.608281	78.3342	55.2843	10.8574	-6.22934	-18.1171	3.31001	14.0632	32.4126	-0.227954	-2.6155	32.9377	-13.5839
1860	0.62221	-0.558257	16.7372	0.227467	-0.295096	1.61307	0.227436	-0.295119	7.4335	0.188926	-0.206016	11.4119	2.35733	-0.241013	13.057	4.1789	-1.38064	-11.8214	-2.2554	2.21223	-5.0872	22.4697	2.48578	44.6532	-9.27703	73.8145	49.7103	5.25194	-0.835878	-30.611	-0.17129	-0.196078	2.64244	-3.57428	16.8954	33.9502	-0.57231	78.3625	55.301	10.8607	-6.22666	-18.1346	3.31969	14.0909	32.4061	-0.262468	-2.63625	32.9162	-13.5614
1862	0.612553	-0.549347	16.7427	0.223949	-0.290415	1.61551	0.223919	-0.290438	7.43594	0.185996	-0.202743	11.4137	2.35673	-0.225512	13.0536	4.18397	-1.35237	-11.8273	-2.26237	2.2243	-5.08421	22.4764	2.57082	44.6791	-9.14096	73.8494	49.694	5.19115	-0.849188	-30.5451	-0.16094	-0.193312	2.64786	-3.61047	16.8916	33.926	-0.554025	78.3235	55.2938	10.8886	-6.22115	-18.1587	3.29752	14.0862	32.3923	-0.244751	-2.59826	32.9056	-13.5619
1864	0.600041	-0.531845	16.752	0.219871	-0.281741	1.61959	0.219842	-0.281764	7.44003	0.182391	-0.196522	11.4168	2.37105	-0.219382	13.0555	4.21241	-1.34695	-11.824	-2.2826	2.21859	-5.06602	22.4745	2.62828	44.7135	-9.03416	73.8773	49.6555	5.16235	-0.813849	-30.5041	-0.160974	-0.175313	2.6807	-3.63226	16.9048	33.8871	-0.534121	78.2753	55.2722	10.8942	-6.21718	-18.1716	3.28112	14.11	32.3682	-0.247336	-2.58807	32.8793	-13.5335
1866	0.587403	-0.512789	16.7603	0.215867	-0.272374	1.62323	0.215839	-0.272396	7.44366	0.178797	-0.189778	11.4195	2.39397	-0.221377	13.0641	4.25325	-1.3595	-11.8088	-2.30241	2.20565	-5.04144	22.4657	2.64945	44.7551	-8.97484	73.8923	49.5927	5.1694	-0.732304	-30.4905	-0.182459	-0.156579	2.72891	-3.63944	16.9268	33.8406	-0.516084	78.2343	55.2395	10.8677	-6.21515	-18.1726	3.27569	14.1582	32.3368	-0.274874	-2.60688	32.8365	-13.4631
1868	0.580171	-0.505413	16.7528	0.213305	-0.268547	1.61991	0.213277	-0.268569	7.44034	0.176638	-0.18708	11.417	2.40805	-0.222258	13.0769	4.27856	-1.36635	-11.7855	-2.29618	2.21234	-5.05896	22.4605	2.67684	44.825	-8.94404	73.8954	49.524	5.14316	-0.649543	-30.4717	-0.214649	-0.168666	2.71887	-3.64997	16.901	33.8386	-0.538078	78.2052	55.1996	10.8181	-6.20892	-18.1759	3.26612	14.1509	32.3159	-0.278358	-2.57219	32.8007	-13.3353
[truncated: 2,091 more rows]
[truncated: 56 more columns]

## Sheet: Joint Angles ZXY (WO)
Frame	L5S1 Lateral Bending	L5S1 Axial Bending	L5S1 Flexion/Extension	L4L3 Lateral Bending	L4L3 Axial Rotation	L4L3 Flexion/Extension	L1T12 Lateral Bending	L1T12 Axial Rotation	L1T12 Flexion/Extension	T9T8 Lateral Bending	T9T8 Axial Rotation	T9T8 Flexion/Extension	T1C7 Lateral Bending	T1C7 Axial Rotation	T1C7 Flexion/Extension	C1 Head Lateral Bending	C1 Head Axial Rotation	C1 Head Flexion/Extension	Right T4 Shoulder Abduction/Adduction	Right T4 Shoulder Internal/External Rotation	Right T4 Shoulder Flexion/Extension	Right Shoulder Abduction/Adduction	Right Shoulder Internal/External Rotation	Right Shoulder Flexion/Extension	Right Elbow Ulnar Deviation/Radial Deviation	Right Elbow Pronation/Supination	Right Elbow Flexion/Extension	Right Wrist Ulnar Deviation/Radial Deviation	Right Wrist Pronation/Supination	Right Wrist Flexion/Extension	Left T4 Shoulder Abduction/Adduction	Left T4 Shoulder Internal/External Rotation	Left T4 Shoulder Flexion/Extension	Left Shoulder Abduction/Adduction	Left Shoulder Internal/External Rotation	Left Shoulder Flexion/Extension	Left Elbow Ulnar Deviation/Radial Deviation	Left Elbow Pronation/Supination	Left Elbow Flexion/Extension	Left Wrist Ulnar Deviation/Radial Deviation	Left Wrist Pronation/Supination	Left Wrist Flexion/Extension	Right Hip Abduction/Adduction	Right Hip Internal/External Rotation	Right Hip Flexion/Extension	Right Knee Abduction/Adduction	Right Knee Internal/External Rotation	Right Knee Flexion/Extension	Right Ankle Abduction/Adduction
[truncated: 3,041 more rows]
[truncated: 56 more columns]
