# Supplementary material for: “Doctor, when can I drive?” – Can we compensate an immobilization of the right wrist while driving a car: A pilot study
Source: PLoS One. 2026 Feb 18;21(2):e0341628. doi: 10.1371/journal.pone.0341628 (PMC12915907; doi:10.1371/journal.pone.0341628)
Supplement: S7 File — (XLSX) [file pone.0341628.s007.xlsx]

## Sheet: Joint Angles ZXY (NI)
Frame	L5S1 Lateral Bending	L5S1 Axial Bending	L5S1 Flexion/Extension	L4L3 Lateral Bending	L4L3 Axial Rotation	L4L3 Flexion/Extension	L1T12 Lateral Bending	L1T12 Axial Rotation	L1T12 Flexion/Extension	T9T8 Lateral Bending	T9T8 Axial Rotation	T9T8 Flexion/Extension	T1C7 Lateral Bending	T1C7 Axial Rotation	T1C7 Flexion/Extension	C1 Head Lateral Bending	C1 Head Axial Rotation	C1 Head Flexion/Extension	Right T4 Shoulder Abduction/Adduction	Right T4 Shoulder Internal/External Rotation	Right T4 Shoulder Flexion/Extension	Right Shoulder Abduction/Adduction	Right Shoulder Internal/External Rotation	Right Shoulder Flexion/Extension	Right Elbow Ulnar Deviation/Radial Deviation	Right Elbow Pronation/Supination	Right Elbow Flexion/Extension	Right Wrist Ulnar Deviation/Radial Deviation	Right Wrist Pronation/Supination	Right Wrist Flexion/Extension	Left T4 Shoulder Abduction/Adduction	Left T4 Shoulder Internal/External Rotation	Left T4 Shoulder Flexion/Extension	Left Shoulder Abduction/Adduction	Left Shoulder Internal/External Rotation	Left Shoulder Flexion/Extension	Left Elbow Ulnar Deviation/Radial Deviation	Left Elbow Pronation/Supination	Left Elbow Flexion/Extension	Left Wrist Ulnar Deviation/Radial Deviation	Left Wrist Pronation/Supination	Left Wrist Flexion/Extension	Right Hip Abduction/Adduction	Right Hip Internal/External Rotation	Right Hip Flexion/Extension	Right Knee Abduction/Adduction	Right Knee Internal/External Rotation	Right Knee Flexion/Extension	Right Ankle Abduction/Adduction
0	1.30218	-0.69951	17.5187	0.512619	-0.414153	1.96109	0.512577	-0.414206	7.78152	0.409502	-0.277068	11.6732	1.26891	-4.13365	16.048	0.83188	-7.98375	-6.19118	-5.23757	-0.0355476	-1.74441	-0.264505	26.8272	44.5795	3.31507	74.7837	27.9372	15.6519	-8.8484	-44.3702	-4.38329	-2.77708	-3.72091	5.46885	20.9879	44.6594	0.347406	77.4269	31.1588	15.7764	-8.57926	-28.1691	-8.17127	-7.14079	28.1347	1.45921	0.475063	37.5748	-4.82894
2	1.3023	-0.667849	17.5142	0.515299	-0.400281	1.95897	0.515258	-0.400334	7.7794	0.410626	-0.266525	11.6716	1.29668	-4.20347	16.0633	0.858481	-8.12072	-6.16203	-5.22057	-0.0687846	-1.73307	-0.295906	26.779	44.6524	3.29319	74.7822	27.8985	15.6286	-8.81256	-44.3643	-4.34197	-2.74001	-3.75346	5.38216	20.9944	44.7022	0.36377	77.4429	31.1396	15.7688	-8.57817	-28.1932	-8.00572	-7.25092	28.0727	1.2719	0.633358	37.4947	-4.7626
4	1.30257	-0.635598	17.5089	0.518092	-0.386161	1.95653	0.518053	-0.386214	7.77697	0.411819	-0.25579	11.6698	1.3256	-4.27721	16.0792	0.885849	-8.26524	-6.13172	-5.20335	-0.103352	-1.72246	-0.327912	26.7291	44.7284	3.26999	74.7798	27.859	15.6047	-8.7745	-44.3576	-4.29898	-2.70173	-3.79093	5.29214	21.0014	44.7496	0.380723	77.4586	31.1201	15.7616	-8.57631	-28.2182	-7.83358	-7.36296	28.0083	1.07536	0.792502	37.4125	-4.69226
6	1.30269	-0.603937	17.5044	0.520771	-0.37229	1.95441	0.520733	-0.372343	7.77485	0.412942	-0.245248	11.6682	1.35342	-4.347	16.0944	0.912637	-8.40216	-6.10267	-5.18632	-0.136582	-1.71121	-0.359056	26.6807	44.8014	3.24811	74.7782	27.8202	15.5814	-8.73869	-44.3517	-4.25755	-2.66472	-3.82335	5.20544	21.0077	44.7924	0.39709	77.4746	31.101	15.754	-8.57521	-28.2423	-7.66829	-7.4734	27.9457	0.887309	0.950362	37.3345	-4.62596
8	1.30237	-0.574047	17.5019	0.523107	-0.359164	1.95324	0.52307	-0.359217	7.77367	0.413855	-0.235286	11.6673	1.37792	-4.40496	16.1078	0.937467	-8.51637	-6.07724	-5.16987	-0.165809	-1.69792	-0.387909	26.6371	44.8653	3.23014	74.779	27.7837	15.5597	-8.7096	-44.3482	-4.22094	-2.63143	-3.84077	5.12865	21.0122	44.8212	0.411697	77.4921	31.0828	15.7456	-8.57643	-28.2634	-7.52324	-7.57867	27.8891	0.725584	1.10488	37.2665	-4.57173
10	1.2995	-0.521833	17.5076	0.526157	-0.336068	1.9556	0.526122	-0.336122	7.77603	0.414668	-0.21783	11.6691	1.4112	-4.46374	16.1257	0.978325	-8.63514	-6.04409	-5.1397	-0.204023	-1.66313	-0.434247	26.5731	44.9508	3.21562	74.7939	27.7212	15.5224	-8.68555	-44.3528	-4.17127	-2.58116	-3.80159	5.02294	21.0122	44.8103	0.431399	77.5348	31.0505	15.7242	-8.59108	-28.2919	-7.32661	-7.7666	27.8046	0.526581	1.40573	37.1757	-4.52187
12	1.29284	-0.456612	17.5281	0.528605	-0.307001	1.9645	0.528573	-0.307055	7.78493	0.414649	-0.195953	11.6757	1.43966	-4.48106	16.1419	1.02501	-8.6767	-6.01531	-5.09829	-0.23958	-1.59427	-0.492376	26.5058	45.0196	3.2112	74.8248	27.6407	15.4809	-8.68544	-44.3735	-4.12636	-2.53142	-3.65736	4.92423	21.0013	44.7124	0.452925	77.6057	31.0107	15.6873	-8.62445	-28.3155	-7.16236	-8.00959	27.7188	0.397124	1.82004	37.0971	-4.5186
14	1.28836	-0.404782	17.5434	0.530914	-0.283966	1.97114	0.530884	-0.284021	7.79157	0.414911	-0.178593	11.6807	1.45945	-4.5023	16.162	1.0548	-8.72225	-5.97851	-5.05756	-0.29244	-1.49904	-0.561556	26.4353	45.0641	3.16376	74.8218	27.559	15.4655	-8.65608	-44.393	-4.08096	-2.50082	-3.54111	4.825	20.9884	44.6294	0.492333	77.6717	30.9869	15.6496	-8.64362	-28.3309	-7.04955	-8.22585	27.6486	0.319728	2.13719	37.0238	-4.50937
16	1.28259	-0.366735	17.5581	0.531517	-0.266861	1.97755	0.53149	-0.266916	7.79798	0.414275	-0.165773	11.6855	1.48072	-4.51448	16.178	1.09024	-8.75188	-5.94992	-5.02215	-0.332604	-1.39444	-0.635055	26.3754	45.0843	3.12905	74.8049	27.4838	15.4686	-8.6292	-44.4007	-4.03766	-2.49438	-3.43418	4.73289	20.9861	44.556	0.524381	77.7073	30.9652	15.6293	-8.64932	-28.3458	-6.99238	-8.34373	27.6034	0.278463	2.34448	36.9742	-4.49496
18	1.276	-0.340082	17.5727	0.530822	-0.254678	1.98397	0.530796	-0.254733	7.80441	0.41298	-0.156716	11.6903	1.51205	-4.51719	16.1748	1.14607	-8.76803	-5.95786	-4.995	-0.36254	-1.28798	-0.707793	26.3311	45.0914	3.11176	74.7834	27.415	15.48	-8.60844	-44.3948	-3.9971	-2.50733	-3.33574	4.6435	21.0005	44.4932	0.549714	77.7076	30.9434	15.6286	-8.64117	-28.3636	-6.98041	-8.35764	27.5819	0.258403	2.44784	36.9481	-4.47083
20	1.27456	-0.31527	17.589	0.532231	-0.243734	1.99116	0.532206	-0.243789	7.81159	0.413337	-0.148452	11.6957	1.56955	-4.51014	16.1013	1.24838	-8.77653	-6.09841	-4.98332	-0.418884	-1.19695	-0.758058	26.3152	45.1291	3.07669	74.7772	27.3471	15.4668	-8.58705	-44.3816	-3.96788	-2.51004	-3.23754	4.54978	21.0381	44.4288	0.591462	77.6768	30.9279	15.6389	-8.61872	-28.3876	-6.99422	-8.30721	27.5761	0.249481	2.48179	36.9388	-4.43208
22	1.26748	-0.299635	17.5998	0.530416	-0.236327	1.99591	0.530391	-0.236382	7.81634	0.411509	-0.143034	11.6992	1.66222	-4.46793	15.9703	1.42347	-8.73457	-6.34932	-4.98223	-0.466372	-1.08483	-0.822978	26.3167	45.1249	3.07239	74.7907	27.2853	15.4468	-8.57135	-44.3743	-3.93447	-2.56727	-3.14469	4.42614	21.1038	44.3688	0.64989	77.6512	30.9095	15.6487	-8.60135	-28.4052	-7.01641	-8.24162	27.5855	0.243674	2.49915	36.9428	-4.40414
24	1.25441	-0.290639	17.6048	0.525433	-0.231317	1.99811	0.525409	-0.231371	7.81854	0.407466	-0.139607	11.7009	1.78539	-4.39127	15.805	1.66426	-8.64175	-6.6671	-4.98683	-0.502651	-0.940091	-0.905174	26.3255	45.0664	3.09925	74.8212	27.2288	15.4223	-8.56013	-44.3743	-3.89692	-2.67151	-3.05574	4.28268	21.1851	44.3132	0.714994	77.6479	30.8892	15.6486	-8.59569	-28.4154	-7.03687	-8.18644	27.6065	0.238239	2.52281	36.9546	-4.39319
26	1.24308	-0.271796	17.6105	0.522023	-0.222137	2.00061	0.522	-0.222191	7.82104	0.404334	-0.132963	11.7027	1.91457	-4.30481	15.6765	1.92211	-8.53341	-6.9174	-4.98212	-0.551334	-0.738682	-0.981796	26.3099	44.9608	3.11558	74.8524	27.1692	15.3855	-8.54345	-44.372	-3.87066	-2.73446	-2.96071	4.1838	21.227	44.2604	0.742019	77.7003	30.8787	15.6129	-8.60733	-28.4266	-7.03918	-8.18362	27.6299	0.235792	2.58153	36.9591	-4.3999
28	1.23936	-0.25331	17.616	0.521925	-0.213746	2.00299	0.521903	-0.2138	7.82343	0.403728	-0.126698	11.7045	2.02106	-4.22186	15.6279	2.14268	-8.42226	-7.01751	-4.97259	-0.595552	-0.580149	-1.04421	26.2987	44.8951	3.11884	74.881	27.1206	15.3529	-8.52229	-44.3734	-3.85335	-2.76534	-2.86079	4.12135	21.2527	44.1914	0.763109	77.7475	30.8783	15.5733	-8.63064	-28.4402	-7.03027	-8.1993	27.646	0.22369	2.64285	36.9615	-4.40655
30	1.24279	-0.237458	17.62	0.524737	-0.207097	2.0047	0.524715	-0.207151	7.82513	0.405408	-0.121551	11.7058	2.09665	-4.14889	15.6683	2.30904	-8.31647	-6.94994	-4.9634	-0.633811	-0.485532	-1.09171	26.296	44.8849	3.10815	74.9024	27.0848	15.3313	-8.49645	-44.3798	-3.84374	-2.76889	-2.76809	4.08929	21.2667	44.115	0.783632	77.7754	30.8842	15.5407	-8.6577	-28.4554	-7.01503	-8.22072	27.6529	0.202184	2.69329	36.962	-4.40822
32	1.24429	-0.225459	17.6164	0.52639	-0.201955	2.00306	0.526369	-0.20201	7.82349	0.406319	-0.117601	11.7046	2.14374	-4.09223	15.7818	2.42209	-8.2284	-6.74406	-4.97441	-0.674483	-0.441766	-1.13195	26.2921	44.9027	3.08651	74.904	27.0568	15.332	-8.46337	-44.3915	-3.8386	-2.76704	-2.73923	4.06674	21.269	44.0938	0.794078	77.7873	30.8807	15.5272	-8.66365	-28.464	-7.00798	-8.22682	27.6542	0.183822	2.7054	36.9566	-4.40381
34	1.24564	-0.213461	17.6137	0.527979	-0.196805	2.00184	0.527958	-0.196859	7.82228	0.40718	-0.113648	11.7036	2.16909	-4.05466	15.9258	2.49046	-8.16639	-6.47957	-4.98205	-0.718151	-0.409497	-1.17651	26.2906	44.9273	3.07129	74.9006	27.0324	15.336	-8.43849	-44.3997	-3.83021	-2.75554	-2.69297	4.03465	21.2788	44.0524	0.820872	77.7802	30.8716	15.5333	-8.65388	-28.4808	-7.00367	-8.22757	27.6568	0.173009	2.71765	36.9562	-4.39816
36	1.24634	-0.200852	17.6127	0.529331	-0.191337	2.00137	0.529311	-0.191392	7.8218	0.407844	-0.109475	11.7033	2.17787	-4.03638	16.0832	2.52247	-8.13307	-6.1885	-4.98023	-0.762577	-0.366933	-1.22722	26.2881	44.939	3.06514	74.8983	27.009	15.3371	-8.42485	-44.4052	-3.81673	-2.7381	-2.6167	3.99307	21.2977	43.9815	0.860484	77.7597	30.8561	15.5541	-8.63473	-28.5045	-7.00198	-8.22618	27.6622	0.170788	2.73763	36.9608	-4.3924
38	1.24369	-0.188708	17.6076	0.529185	-0.185785	1.99907	0.529166	-0.18584	7.81951	0.407384	-0.105331	11.7016	2.18094	-4.03605	16.2437	2.53784	-8.13027	-5.89097	-4.96571	-0.799052	-0.265312	-1.27927	26.2682	44.878	3.05938	74.9045	26.9822	15.3319	-8.41842	-44.422	-3.79846	-2.72949	-2.53456	3.96664	21.3165	43.912	0.871808	77.7435	30.8247	15.572	-8.62625	-28.5158	-7.00712	-8.22825	27.6679	0.175852	2.75739	36.9603	-4.38453
40	1.2409	-0.179152	17.603	0.528755	-0.181355	1.99697	0.528737	-0.181409	7.8174	0.406782	-0.102045	11.7	2.18159	-4.04046	16.3722	2.54519	-8.13585	-5.65246	-4.94944	-0.820542	-0.171651	-1.32462	26.2484	44.8251	3.05797	74.9284	26.9593	15.3071	-8.41947	-44.4314	-3.78279	-2.7252	-2.46144	3.94404	21.3063	43.849	0.872914	77.7718	30.8027	15.5695	-8.6378	-28.5208	-7.00928	-8.23246	27.6736	0.180209	2.78732	36.9593	-4.38563
42	1.23872	-0.171543	17.6	0.528433	-0.177833	1.99562	0.528414	-0.177888	7.81605	0.406318	-0.0994315	11.699	2.18137	-4.04584	16.4637	2.54842	-8.14366	-5.48255	-4.93553	-0.827758	-0.106196	-1.35893	26.23	44.805	3.05741	74.9656	26.9432	15.2641	-8.42231	-44.4338	-3.77173	-2.72198	-2.4071	3.92239	21.2709	43.7996	0.873818	77.8427	30.7994	15.5425	-8.66595	-28.5219	-7.00664	-8.23838	27.6794	0.181708	2.82483	36.9589	-4.39551
44	1.23713	-0.159906	17.5998	0.528704	-0.172604	1.9955	0.528686	-0.172658	7.81593	0.406189	-0.0955048	11.6989	2.18094	-4.05239	16.5381	2.54983	-8.15387	-5.34417	-4.92876	-0.834267	-0.0823616	-1.37324	26.2015	44.8363	3.03966	74.9944	26.938	15.2163	-8.4047	-44.449	-3.76388	-2.70622	-2.38641	3.89711	21.2597	43.7744	0.906605	77.9055	30.8281	15.4931	-8.68538	-28.5242	-7.00183	-8.24589	27.6868	0.18102	2.85169	36.9605	-4.40334
46	1.23646	-0.153708	17.6005	0.528924	-0.169835	1.99583	0.528906	-0.16989	7.81626	0.406177	-0.0934215	11.6991	2.17876	-4.05794	16.5919	2.54715	-8.16209	-5.2441	-4.92572	-0.823552	-0.107598	-1.38225	26.1739	44.9146	3.02332	74.9935	26.9362	15.2004	-8.37997	-44.4657	-3.76921	-2.70394	-2.41661	3.88106	21.2394	43.8042	0.918717	77.9753	30.8704	15.4478	-8.69897	-28.5288	-6.99551	-8.24793	27.6935	0.176447	2.8624	36.9628	-4.40467
48	1.23624	-0.152615	17.6033	0.528913	-0.169345	1.99707	0.528896	-0.169399	7.8175	0.406138	-0.0930566	11.7	2.17613	-4.06291	16.6261	2.54271	-8.16949	-5.18033	-4.92625	-0.795032	-0.167403	-1.38356	26.1452	45.0251	3.00937	74.9659	26.942	15.2103	-8.34956	-44.4784	-3.78441	-2.7155	-2.48575	3.87073	21.2159	43.8807	0.911035	78.039	30.9181	15.4149	-8.70251	-28.5348	-6.98899	-8.24324	27.6993	0.168979	2.86078	36.965	-4.39992
50	1.23379	-0.146474	17.6144	0.528341	-0.16648	2.00198	0.528324	-0.166535	7.82241	0.405528	-0.090956	11.7037	2.18098	-4.07084	16.6414	2.54969	-8.18533	-5.1521	-4.93118	-0.768989	-0.182046	-1.35986	26.0992	45.1039	2.98116	74.9472	26.974	15.181	-8.3064	-44.4722	-3.78605	-2.7224	-2.52372	3.83511	21.2481	43.9372	0.942685	78.027	30.9561	15.3995	-8.67697	-28.5367	-6.98686	-8.23154	27.7058	0.163056	2.86871	36.9629	-4.39706
52	1.23278	-0.137624	17.6273	0.528625	-0.162554	2.00769	0.528608	-0.162608	7.82812	0.40549	-0.0880077	11.708	2.1829	-4.08278	16.6611	2.55022	-8.20735	-5.11541	-4.95022	-0.692364	-0.244276	-1.27572	26.0352	45.2073	2.96316	74.9368	27.0556	15.1304	-8.267	-44.4673	-3.78414	-2.70057	-2.57709	3.81472	21.2558	44.009	0.958907	78.0294	30.9939	15.3841	-8.65268	-28.5355	-6.98285	-8.23144	27.713	0.163967	2.88788	36.9626	-4.39308
54	1.2345	-0.127691	17.6405	0.530196	-0.15838	2.0135	0.530179	-0.158435	7.83393	0.406399	-0.0847934	11.7124	2.17889	-4.09773	16.6969	2.5399	-8.23242	-5.04834	-4.97625	-0.569403	-0.417253	-1.15379	25.9615	45.3948	2.96598	74.9329	27.1769	15.0693	-8.23133	-44.4702	-3.78132	-2.64596	-2.65387	3.8168	21.2216	44.1029	0.954215	78.0672	31.0303	15.3629	-8.63995	-28.5314	-6.97613	-8.24504	27.7203	0.171788	2.91682	36.9653	-4.38999
56	1.24101	-0.121392	17.6545	0.533564	-0.156199	2.01971	0.533547	-0.156254	7.84015	0.408778	-0.0829547	11.717	2.16496	-4.1106	16.7665	2.51429	-8.24951	-4.91787	-4.97095	-0.459949	-0.942965	-1.11908	25.9046	45.9244	3.00917	74.9232	27.2842	15.035	-8.17649	-44.4909	-3.7804	-2.56234	-2.75278	3.83641	21.1412	44.2251	0.949392	78.1464	31.0533	15.3335	-8.65288	-28.526	-6.96928	-8.26284	27.7259	0.181782	2.94471	36.9714	-4.3981
58	1.24829	-0.121481	17.6639	0.536739	-0.156867	2.02387	0.536723	-0.156922	7.8443	0.411194	-0.0832563	11.7201	2.15411	-4.11982	16.8767	2.49809	-8.2602	-4.71247	-4.95632	-0.400714	-1.21019	-1.14146	25.9051	46.2228	3.07844	74.9146	27.3119	14.9883	-8.1526	-44.4974	-3.78607	-2.50346	-2.84137	3.84355	21.1033	44.3326	0.980762	78.2041	31.0651	15.2845	-8.66212	-28.519	-6.9618	-8.27465	27.7274	0.18779	2.97466	36.9737	-4.40997
60	1.25492	-0.126024	17.6701	0.539262	-0.159424	2.02666	0.539246	-0.159479	7.84709	0.413241	-0.0850107	11.7222	2.15406	-4.12734	17.0187	2.50408	-8.27092	-4.44868	-4.93734	-0.391617	-1.16506	-1.1932	25.9494	46.2393	3.14364	74.9068	27.2795	14.9247	-8.15275	-44.4881	-3.79771	-2.47616	-2.91383	3.83379	21.114	44.4171	1.04501	78.2364	31.0783	15.2159	-8.66558	-28.5104	-6.95314	-8.28047	27.7252	0.188453	3.00405	36.971	-4.42154
62	1.25967	-0.123177	17.6843	0.541574	-0.15861	2.03296	0.541557	-0.158666	7.85339	0.414917	-0.0842616	11.727	2.18044	-4.14126	17.1479	2.55527	-8.30272	-4.21044	-4.90008	-0.409834	-1.15927	-1.20382	25.9398	46.3045	3.10013	74.8847	27.3212	14.8794	-8.09999	-44.4901	-3.81384	-2.47011	-2.96306	3.8121	21.1219	44.4773	1.0874	78.2988	31.1359	15.1404	-8.68916	-28.5001	-6.94104	-8.29253	27.7236	0.184968	3.0181	36.9657	-4.42327
64	1.26093	-0.121948	17.7053	0.542216	-0.158232	2.04228	0.5422	-0.158288	7.86271	0.415372	-0.083947	11.734	2.23198	-4.16443	17.2884	2.6499	-8.35972	-3.9529	-4.92857	-0.31788	-1.41872	-1.08672	25.894	46.5975	3.04051	74.9266	27.4721	14.7715	-8.0287	-44.4997	-3.78947	-2.35692	-3.11659	3.84412	21.0295	44.6014	1.13012	78.343	31.2554	15.0589	-8.69238	-28.4884	-6.92718	-8.30576	27.7169	0.180378	3.041	36.9541	-4.41821
66	1.25994	-0.122282	17.7403	0.541734	-0.158391	2.05784	0.541717	-0.158447	7.87828	0.415019	-0.0841102	11.7456	2.30636	-4.2119	17.4434	2.77898	-8.4683	-3.66948	-5.02216	-0.0826398	-1.79198	-0.705408	25.8421	46.9743	2.84079	74.9749	27.83	14.4889	-7.948	-44.4668	-3.72869	-2.1469	-3.35258	3.9244	20.8546	44.7861	1.17687	78.3713	31.4393	14.9353	-8.66805	-28.459	-6.91443	-8.3212	27.7037	0.181996	3.08021	36.9337	-4.41248
68	1.26292	-0.121958	17.8203	0.543018	-0.158709	2.09338	0.543001	-0.158763	7.91381	0.415993	-0.0842971	11.7723	2.3906	-4.32171	17.603	2.9056	-8.69352	-3.37697	-5.07655	0.267941	-1.31539	0.257016	25.952	46.5884	2.03798	74.7064	28.6368	13.7728	-7.89157	-44.4467	-3.69411	-2.01208	-3.46207	3.96766	20.7579	44.9346	1.2282	78.416	31.6606	14.6452	-8.65414	-28.363	-6.91515	-8.34318	27.6817	0.212745	3.14309	36.8943	-4.4303
70	1.26746	-0.0875169	17.9102	0.547837	-0.14425	2.13322	0.547823	-0.144307	7.95365	0.418678	-0.0732228	11.8022	2.50925	-4.55872	17.7977	3.05553	-9.16122	-3.01918	-5.26596	0.770432	-0.854923	2.28128	25.8028	46.0648	0.255717	74.2637	30.2869	12.1134	-7.87284	-43.1612	-3.68797	-1.91192	-3.46198	3.95725	20.7979	45.0205	1.2867	78.573	31.9918	14.1314	-8.47898	-28.1273	-6.9088	-8.39183	27.6698	0.274331	3.21835	36.8641	-4.44892
72	1.28254	-0.0204215	18.0056	0.560011	-0.116386	2.17539	0.559999	-0.116444	7.99583	0.426014	-0.0516609	11.8338	2.66343	-4.95099	18.0309	3.22317	-9.92247	-2.589	-5.60496	1.3391	-0.655518	5.25854	25.2634	45.5068	-2.2117	73.735	32.7616	9.7127	-7.84898	-40.0032	-3.71898	-1.83345	-3.41474	3.92216	20.9608	45.0839	1.3202	78.8485	32.4463	13.4353	-8.15288	-27.7804	-6.89045	-8.45888	27.6645	0.361232	3.28792	36.8547	-4.46319
74	1.34678	0.0399941	18.1278	0.593178	-0.09567	2.22947	0.593168	-0.0957343	8.0499	0.449501	-0.0341376	11.8743	2.83558	-5.5419	18.2768	3.36273	-11.051	-2.13104	-6.01708	1.6511	-0.954795	8.31657	24.3666	44.9484	-3.92603	73.5991	35.5446	7.94706	-7.14544	-33.4922	-3.81703	-1.7355	-3.59476	4.02495	21.1047	45.3494	1.18339	79.1937	33.036	12.7713	-7.82744	-27.4852	-6.85593	-8.50571	27.6184	0.452426	3.29478	36.8842	-4.47461
76	1.42794	0.0945467	18.2315	0.633291	-0.0789162	2.27526	0.633283	-0.0789794	8.09569	0.478434	-0.0191238	11.9087	2.9981	-6.25911	18.5773	3.45377	-12.4042	-1.5651	-6.38957	1.61784	-1.27451	11.1567	22.6394	43.9352	-5.1114	74.0165	38.0567	5.59951	-6.09071	-26.4105	-3.89516	-1.68795	-3.77918	4.06993	21.291	45.5827	1.07393	79.4026	33.5434	12.2455	-7.72099	-27.3203	-6.83755	-8.45743	27.6402	0.521178	3.25138	36.939	-4.47821
78	1.51937	0.14788	18.3142	0.677816	-0.0635442	2.31168	0.67781	-0.0636141	8.13211	0.510756	-0.0048716	11.936	3.13419	-7.08317	18.9735	3.47986	-13.94	-0.812388	-6.69684	1.22279	-1.5138	13.6436	20.1179	42.3717	-5.88096	74.1469	40.0621	3.04712	-5.16079	-19.9189	-3.94527	-1.64907	-3.93453	4.06127	21.4828	45.7317	1.02762	79.4443	33.9668	11.8762	-7.8154	-27.2818	-6.8405	-8.31112	27.7311	0.560331	3.16882	37.0094	-4.46995
80	1.62362	0.233317	18.4095	0.730692	-0.035282	2.3535	0.730689	-0.0353596	8.17393	0.548515	0.0195308	11.9674	3.21236	-8.02121	19.5927	3.40175	-15.6572	0.370179	-6.94643	0.497854	-1.7603	15.8452	17.4464	40.4156	-6.78263	70.0849	41.3574	2.69443	-5.97512	-15.0976	-3.99256	-1.37046	-4.12798	4.18153	21.4958	45.7851	0.994096	79.3923	34.5516	11.5779	-7.80218	-27.2394	-6.85307	-8.1304	27.7961	0.575295	3.081	37.071	-4.44064
82	1.74261	0.280209	18.5163	0.78678	-0.0252321	2.40054	0.786777	-0.0253128	8.22097	0.589821	0.0305126	12.0027	3.24855	-9.00569	20.3545	3.27008	-17.4413	1.83076	-7.23719	-0.189872	-1.96601	17.7478	14.6742	38.3581	-6.81739	66.0641	41.1201	3.46824	-7.21045	-14.148	-4.17673	-1.0592	-4.31765	4.42596	21.3982	45.897	0.933933	79.3838	35.0648	11.4017	-7.79054	-27.3004	-6.86755	-7.96374	27.8262	0.562302	3.00029	37.1193	-4.38974
84	1.88093	0.27375	18.6328	0.846807	-0.0402849	2.45201	0.846803	-0.0403723	8.27244	0.635651	0.022954	12.0413	3.24014	-9.98022	21.1777	3.09119	-19.1917	3.4171	-7.56662	-0.74524	-2.07325	19.3335	11.892	36.3285	-5.89762	62.4613	39.2642	5.44573	-9.29833	-16.6979	-4.50135	-0.774401	-4.48555	4.7605	21.2445	46.0475	0.900328	79.402	35.5028	11.3046	-7.78716	-27.4293	-6.8889	-7.82026	27.8258	0.529094	2.93867	37.1592	-4.30852
86	2.05732	0.220141	18.7444	0.91947	-0.0792774	2.50138	0.919463	-0.079373	8.32181	0.692427	-0.00171955	12.0785	3.14375	-10.8136	21.853	2.79149	-20.665	4.73968	-7.83431	-1.19033	-1.8787	20.4886	9.17384	34.3827	-4.79232	56.2888	36.1135	8.77697	-13.7336	-19.1906	-4.83479	-0.567485	-4.58974	5.03242	21.2382	45.9907	1.20217	79.2086	36.0538	11.0548	-7.7546	-27.378	-6.94672	-7.67017	27.8261	0.507832	2.91278	37.2073	-4.1725
88	2.24561	0.152855	18.8753	0.99613	-0.125442	2.55939	0.996116	-0.12554	8.37983	0.752629	-0.0315237	12.1221	3.07097	-11.4426	22.2669	2.56125	-21.781	5.56539	-8.06802	-1.57868	-1.60222	21.4498	6.94409	32.8392	-3.6941	52.2369	31.809	10.135	-17.1025	-20.5727	-5.17168	-0.43908	-4.6632	5.28606	21.0665	45.8831	1.41981	79.019	36.676	10.9181	-7.70533	-27.3772	-7.02844	-7.53359	27.8776	0.481947	2.97883	37.3291	-3.94244
90	2.43497	0.0976095	19.0276	1.07423	-0.166656	2.62687	1.07421	-0.166767	8.4473	0.813599	-0.0575826	12.1728	3.06233	-11.8658	22.4082	2.46211	-22.5481	5.86378	-8.26852	-1.95945	-1.25791	22.3193	5.26746	31.6414	-2.68322	50.8549	27.0664	9.37364	-18.4894	-20.643	-5.48209	-0.34341	-4.72975	5.52552	20.7278	45.7615	1.50645	78.8607	37.3743	10.8838	-7.66539	-27.4301	-7.12496	-7.42631	27.9906	0.466665	3.12539	37.5251	-3.63772
92	2.60501	0.121086	19.1859	1.15062	-0.171904	2.69658	1.1506	-0.172023	8.517	0.871039	-0.0568723	12.2252	3.18496	-12.1699	22.3606	2.6008	-23.1386	5.78249	-8.39468	-2.53497	-0.598005	23.2323	3.6823	30.1301	-3.44903	50.279	23.4439	8.26435	-20.0034	-18.6742	-5.66627	-0.0753578	-4.86066	5.75925	20.5262	45.6318	1.72574	78.6607	38.2026	10.6294	-7.74429	-27.3222	-7.21148	-7.40358	28.1545	0.543005	3.25362	37.7375	-3.38618
94	2.78441	0.165443	19.3539	1.23291	-0.169009	2.77044	1.23289	-0.169137	8.59087	0.932385	-0.0497326	12.2807	3.36406	-12.4042	22.2656	2.85101	-23.6186	5.59778	-8.59755	-2.81065	-0.34021	23.7988	3.61961	28.8572	-3.55402	49.4256	21.1995	7.09262	-20.9142	-16.1164	-5.8288	0.164634	-4.97968	5.97068	20.2472	45.5735	1.73998	78.4427	38.9754	10.4969	-7.78957	-27.2806	-7.28858	-7.37095	28.322	0.61372	3.35209	37.9096	-3.11327
96	2.98439	0.217174	19.5257	1.32486	-0.164839	2.84573	1.32484	-0.164976	8.66616	1.00088	-0.0410614	12.3372	3.56881	-12.5911	22.1753	3.15986	-24.0193	5.41212	-8.89363	-2.76434	-0.476925	23.9658	4.92242	27.9583	-2.86169	48.1915	20.1353	6.14523	-21.2419	-13.4233	-5.98128	0.354844	-5.0802	6.1251	19.9399	45.5993	1.58109	78.19	39.6111	10.5229	-7.80488	-27.3285	-7.34407	-7.30622	28.4778	0.654573	3.4272	38.0381	-2.85653
98	3.22601	0.27482	19.6805	1.43557	-0.161768	2.91323	1.43555	-0.161917	8.73367	1.08347	-0.0320561	12.388	3.74806	-12.748	22.116	3.43505	-24.3575	5.28476	-9.1807	-2.79614	-0.252271	23.6657	5.56268	27.4691	-2.55167	48.4351	19.0102	5.90783	-20.9406	-10.586	-6.06344	0.5973	-5.20034	6.0925	20.005	45.6681	1.7393	77.8115	39.9796	10.5428	-7.96237	-27.3596	-7.33444	-7.20576	28.6152	0.661431	3.53711	38.1803	-2.82722
100	3.47203	0.328831	19.7983	1.54792	-0.160561	2.9641	1.54791	-0.16072	8.78452	1.16742	-0.0243183	12.4263	3.91101	-12.8656	22.1321	3.70386	-24.617	5.29506	-9.49524	-2.74144	0.139954	23.2651	6.07554	27.4404	-2.35431	48.8491	17.5099	5.57275	-20.9035	-8.22623	-6.13677	0.806729	-5.34466	6.03083	20.0762	45.8411	1.79551	77.5122	40.1377	10.5666	-8.11307	-27.3472	-7.28409	-7.13099	28.7294	0.652559	3.6233	38.3119	-2.88538
102	3.71313	0.388278	19.8848	1.6586	-0.156429	3.00098	1.65858	-0.1566	8.82141	1.24993	-0.014484	12.4541	4.06941	-12.9514	22.1978	3.98147	-24.815	5.39419	-9.82824	-2.57684	0.652313	22.8373	6.60117	27.7463	-2.1754	49.0309	15.7406	5.23819	-21.2152	-6.47208	-6.20243	0.984403	-5.49053	5.96289	20.1087	46.1014	1.69104	77.3063	40.1288	10.6019	-8.23584	-27.2968	-7.19928	-7.09456	28.8273	0.633188	3.67508	38.4337	-2.99063
104	3.95597	0.489083	19.9788	1.77369	-0.134525	3.04065	1.77367	-0.134701	8.86107	1.33464	0.00890382	12.4839	4.25864	-13.034	22.169	4.29859	-25.02	5.31283	-10.1277	-2.28476	1.23462	22.3171	7.48663	27.8364	-1.74011	48.4364	14.5371	6.03518	-20.9518	-4.66215	-6.22599	1.18524	-5.5467	5.82955	20.2635	46.3401	1.56328	77.0534	40.0473	10.6909	-8.38434	-27.2602	-7.07969	-7.0862	28.9425	0.601365	3.70839	38.5695	-3.10891
106	4.16325	0.690256	20.1293	1.88213	-0.0662625	3.10454	1.88212	-0.0664719	8.92498	1.41154	0.0664112	12.5318	4.51342	-13.1231	22.025	4.71138	-25.2611	5.00682	-10.3773	-2.07912	1.65221	21.6149	8.39773	27.8162	-0.997733	48.0832	14.3145	7.57264	-21.6898	-6.87286	-6.10147	1.53203	-5.49805	5.66544	20.4759	46.5761	1.4045	76.7678	40.0019	10.8209	-8.5304	-27.2863	-6.95237	-7.08384	29.06	0.580286	3.68962	38.6913	-3.20868
108	4.31183	0.967134	20.3363	1.97176	0.0396458	3.19289	1.97177	0.0394423	9.01332	1.47208	0.150868	12.5978	4.81046	-13.2005	21.8018	5.18841	-25.499	4.54519	-10.5864	-2.04234	1.8987	20.804	9.02426	27.7519	-0.0624165	48.2731	14.7915	9.38682	-23.4732	-12.4797	-5.83351	2.0064	-5.31914	5.52152	20.6888	46.7355	1.24258	76.4447	40.0736	10.9723	-8.63725	-27.3954	-6.85366	-7.0667	29.1571	0.578466	3.62769	38.7788	-3.27952
110	4.36487	1.17118	20.5474	2.01336	0.122048	3.28432	2.01337	0.121836	9.10474	1.49818	0.214737	12.6661	5.02699	-13.1837	21.6692	5.56027	-25.5386	4.25723	-10.8392	-2.30057	2.18623	20.2371	8.24448	27.9283	0.430361	48.9899	14.3361	10.9927	-24.0752	-14.3415	-5.52148	2.43229	-4.87282	5.54735	20.7461	46.4426	1.16385	75.9975	40.4394	11.0986	-8.58741	-27.6251	-6.89856	-6.96111	29.1523	0.600368	3.57634	38.7738	-3.31128
112	4.25904	1.26207	20.7363	1.97551	0.169465	3.36815	1.97554	0.16927	9.18859	1.46704	0.247628	12.7288	5.21658	-13.087	21.6987	5.93429	-25.4166	4.26638	-11.0089	-2.59134	2.53553	19.6972	7.63008	27.8013	0.670342	50.2354	14.1541	11.7862	-24.4986	-15.8109	-5.34614	2.72902	-4.75658	5.80091	20.6056	46.3886	1.18408	75.926	41.0453	11.0882	-8.39964	-27.8423	-7.02132	-6.89968	29.1097	0.667546	3.59423	38.729	-3.38739
114	4.05166	1.25431	20.8919	1.8844	0.183312	3.43882	1.88442	0.183118	9.25925	1.39809	0.252176	12.7817	5.33672	-12.9395	21.8725	6.22223	-25.1731	4.5519	-11.0667	-2.81725	2.85206	19.2914	7.60219	27.4756	0.762466	51.7664	14.2552	11.6991	-24.7498	-17.2139	-5.34588	2.88218	-5.00669	6.1794	20.3084	46.6396	1.29127	76.2207	41.7452	10.9704	-8.13961	-28.0046	-7.17096	-6.92763	29.0499	0.777716	3.69913	38.6581	-3.49947
116	4.04528	1.26235	21.0103	1.88253	0.186327	3.4914	1.88255	0.186133	9.31183	1.39654	0.254158	12.8211	5.16573	-12.8618	22.0225	5.95988	-24.9727	4.85595	-10.9844	-2.83015	2.67043	19.7076	8.43916	28.0228	1.11044	52.7515	13.5945	11.3459	-24.1139	-17.2202	-5.52099	2.94447	-5.17848	6.18144	20.0191	46.8127	1.44351	76.4037	41.9993	10.9756	-8.05715	-28.0799	-7.19752	-7.12297	28.9926	0.908066	3.90828	38.5582	-3.52205
118	4.06344	1.3105	21.0948	1.89496	0.204953	3.52837	1.89499	0.204756	9.3488	1.40474	0.26873	12.8488	4.95755	-12.7795	22.1515	5.62693	-24.7548	5.12741	-10.9548	-2.83925	2.5664	19.9068	9.16362	28.5355	1.36052	52.584	13.2443	11.2561	-23.8929	-17.3841	-5.56321	2.99819	-5.14868	6.11153	20.1088	46.7738	1.67749	76.1545	42.0647	11.0539	-8.11905	-28.1372	-7.1912	-7.25864	28.9623	1.00826	4.08794	38.4935	-3.54658
120	4.0792	1.39415	21.15	1.90952	0.239563	3.55201	1.90955	0.239366	9.37244	1.41353	0.29543	12.8664	4.78051	-12.6943	22.2624	5.34751	-24.5429	5.35871	-11.0784	-2.81921	2.53944	19.9537	9.52708	28.9069	1.35903	51.4788	13.2946	11.5579	-24.1657	-17.7825	-5.47728	3.05791	-5.01853	6.04317	20.4993	46.6461	1.91586	75.608	42.0047	11.1719	-8.28651	-28.1701	-7.17379	-7.30856	28.9552	1.08053	4.21384	38.4638	-3.57908
122	4.11656	1.45009	21.1907	1.931	0.260234	3.5693	1.93102	0.260035	9.38972	1.42835	0.312143	12.8793	4.65942	-12.6733	22.4066	5.15907	-24.4626	5.64551	-11.6483	-2.38489	1.92821	21.1673	9.47678	29.654	0.665511	50.7231	13.1659	12.3709	-24.0311	-17.2428	-5.6244	3.08984	-5.47006	6.02871	20.3947	47.1978	1.79424	75.7808	41.8855	11.2127	-8.39972	-28.0759	-7.17188	-7.403	28.9189	1.20709	4.34442	38.3907	-3.56557
124	4.22603	1.5086	21.2124	1.9842	0.275628	3.57758	1.98423	0.275423	9.39801	1.46721	0.326865	12.8855	4.60779	-12.7206	22.4567	5.06243	-24.5317	5.75104	-11.8885	-2.26269	1.7411	22.5607	9.61311	30.0641	0.126344	51.7921	12.7272	12.2193	-23.2121	-15.8834	-5.73734	3.11645	-5.68733	5.92369	20.5249	47.5185	1.73312	75.8177	41.7348	11.2521	-8.54056	-27.9758	-7.10149	-7.50197	28.9227	1.2638	4.40589	38.3543	-3.52325
126	4.39744	1.56665	21.2214	2.0644	0.28529	3.57961	2.06443	0.285077	9.40004	1.5266	0.338965	12.887	4.61224	-12.8088	22.4322	5.04411	-24.6953	5.71204	-11.7093	-2.51708	2.04616	23.8303	10.0925	30.0984	-0.0525808	54.719	12.1841	10.9079	-21.8045	-14.0215	-5.78734	3.14988	-5.61567	5.75998	20.9638	47.5403	1.79121	75.6042	41.598	11.2879	-8.71014	-27.9119	-6.96321	-7.5236	28.9779	1.19647	4.3523	38.3672	-3.47102
128	4.54312	1.58241	21.2479	2.12956	0.278632	3.58999	2.12959	0.278412	9.41042	1.57575	0.337916	12.8949	4.60058	-12.8154	22.5319	5.03934	-24.6988	5.8985	-11.483	-2.71247	2.13635	24.603	11.0233	30.27	0.0341876	57.7847	12.5096	8.8692	-20.3052	-12.798	-5.89348	3.23823	-5.81367	5.828	21.3897	47.8653	1.83068	75.4118	41.6169	11.2365	-8.86333	-27.9481	-6.83329	-7.12779	29.0705	0.873754	4.03533	38.4044	-3.48117
130	4.65691	1.61694	21.2509	2.18243	0.283308	3.58998	2.18246	0.283084	9.41041	1.61501	0.344631	12.8949	4.61048	-12.8089	22.7137	5.0917	-24.6804	6.23073	-11.362	-2.68837	2.17669	25.3806	11.669	30.3355	0.0526765	62.0376	12.8763	6.34095	-19.1889	-12.7035	-5.93063	3.32025	-6.00789	5.78881	21.6476	48.0992	1.85188	75.3655	41.669	11.2063	-8.95953	-27.97	-6.74101	-6.72216	29.1708	0.581701	3.76694	38.4678	-3.4615
132	4.73356	1.6802	21.236	2.22163	0.304106	3.58205	2.22166	0.303877	9.40248	1.64306	0.362595	12.8889	4.64395	-12.8083	22.9443	5.19406	-24.6763	6.64919	-11.3529	-2.48488	2.13729	26.1676	11.9424	30.2972	-0.0784953	66.5489	13.1512	3.81664	-18.1732	-13.8237	-5.89625	3.38009	-6.14753	5.61724	21.7321	48.2142	1.82549	75.4598	41.7128	11.2123	-9.00594	-27.9607	-6.69173	-6.44021	29.2644	0.41698	3.61244	38.5504	-3.41407
134	4.76719	1.76199	21.2605	2.24381	0.336495	3.59178	2.24385	0.336261	9.41221	1.65769	0.388128	12.8961	4.70088	-12.8474	23.1152	5.31871	-24.7541	6.95613	-11.2628	-2.49623	1.75356	26.4972	12.2458	30.3042	-0.35563	66.4176	13.6841	3.41797	-15.7403	-16.8182	-5.89932	3.41511	-6.25537	5.52673	21.8058	48.4658	1.60005	75.5515	41.674	11.2036	-9.09021	-27.951	-6.66185	-6.45616	29.3368	0.507887	3.52125	38.6343	-3.43285
136	4.80863	1.8098	21.3218	2.26642	0.352934	3.61814	2.26646	0.352701	9.43856	1.67362	0.401705	12.9158	4.64759	-12.8449	23.2332	5.24387	-24.7286	7.18347	-11.1905	-2.59324	1.68121	26.7169	12.6662	30.8534	-0.628992	66.5378	13.4108	3.62483	-14.224	-18.4683	-5.86299	3.46089	-6.24219	5.46207	21.992	48.5514	1.60069	75.3635	41.7194	11.2467	-9.11972	-28.0168	-6.6644	-6.45935	29.3713	0.572052	3.46438	38.664	-3.4881
138	4.85603	1.82569	21.4098	2.28882	0.354575	3.65659	2.28886	0.354339	9.47702	1.69032	0.404152	12.9447	4.49749	-12.7967	23.3212	4.9989	-24.5955	7.36979	-11.1408	-2.67718	1.87961	26.8394	13.3209	32.012	-0.758614	67.684	12.272	3.92201	-13.8551	-18.5425	-5.79626	3.50259	-6.13254	5.40381	22.255	48.4924	1.84002	74.988	41.8391	11.3194	-9.09372	-28.1305	-6.68678	-6.42045	29.3756	0.552619	3.454	38.6318	-3.54983
140	4.84087	1.86936	21.4791	2.28636	0.374279	3.68704	2.2864	0.374045	9.50746	1.68732	0.418629	12.9674	4.44477	-12.7467	23.4936	4.94596	-24.4812	7.69318	-11.068	-2.44662	1.51067	26.5959	14.5299	33.5629	-0.255228	68.7007	10.9979	4.14547	-13.3339	-19.6016	-5.80177	3.43497	-6.12687	5.29457	22.2625	48.6763	1.94599	75.1584	41.8138	11.256	-9.09078	-28.0918	-6.67832	-6.52088	29.3926	0.496389	3.58641	38.5554	-3.50426
142	4.83642	1.9458	21.5457	2.29158	0.40734	3.71583	2.29162	0.407102	9.53626	1.68925	0.44356	12.9889	4.43515	-12.7703	23.6197	4.94544	-24.5151	7.9289	-10.9572	-2.01736	1.03151	26.4521	15.8724	34.9927	0.0181511	68.1525	10.0736	4.3112	-13.3064	-20.8138	-5.81211	3.36966	-6.0692	5.16935	22.3487	48.7852	2.01478	75.189	41.8421	11.223	-9.08588	-28.0322	-6.60971	-6.71215	29.4531	0.446883	3.73826	38.5249	-3.48903
144	4.86067	2.05445	21.6059	2.31229	0.451893	3.74119	2.31233	0.451654	9.56162	1.70206	0.478041	13.0077	4.44248	-12.8645	23.6739	4.94654	-24.6862	8.03478	-10.8617	-1.46451	0.605937	26.4774	17.1882	36.2124	0.0844006	66.2912	9.49478	4.16978	-13.6996	-21.9056	-5.80728	3.33885	-5.97037	5.04153	22.5477	48.7942	2.04572	75.0515	41.9431	11.2451	-9.08612	-27.9777	-6.48994	-6.95678	29.5569	0.425203	3.87744	38.5613	-3.52291
146	4.93225	2.19087	21.635	2.35614	0.50454	3.75194	2.35619	0.504296	9.57237	1.73169	0.520026	13.0156	4.36894	-12.9466	23.6555	4.79068	-24.8177	8.02093	-11.0663	-0.9676	0.543106	26.4339	18.3263	37.52	0.949868	65.8272	8.42769	2.54001	-13.7311	-22.4294	-5.75956	3.38094	-6.01897	4.92469	22.7075	48.887	1.99422	75.2511	42.0215	11.2797	-9.13239	-27.9206	-6.38385	-7.15201	29.672	0.466569	4.00967	38.6605	-3.57209
148	4.94602	2.27846	21.6468	2.37021	0.541388	3.75609	2.37027	0.541145	9.57651	1.73999	0.548422	13.0185	4.36964	-12.9555	23.7014	4.79824	-24.8317	8.10593	-11.1474	-0.62769	0.519873	26.4431	18.6821	38.3228	1.48437	64.9627	7.7874	0.797563	-13.5503	-21.7867	-5.71033	3.38028	-6.05187	4.85876	22.7547	48.9728	1.86527	75.5689	42.082	11.2718	-9.22701	-27.8553	-6.32417	-7.24808	29.7626	0.515768	4.0637	38.7474	-3.517
150	4.88678	2.30938	21.6529	2.34718	0.560283	3.75912	2.34724	0.560041	9.57955	1.72162	0.561144	13.0207	4.45903	-12.8936	23.8217	4.99645	-24.7358	8.30596	-11.0709	-0.502513	0.473968	26.5328	18.2482	38.5291	1.58155	63.9286	7.78753	-0.677736	-13.2727	-20.2948	-5.67187	3.33604	-6.04356	4.85281	22.7171	49.0364	1.70568	75.9074	42.153	11.2199	-9.31893	-27.8023	-6.31284	-7.22773	29.8241	0.552451	4.0159	38.8049	-3.38089
152	4.79195	2.3338	21.6877	2.30811	0.579309	3.77534	2.30817	0.579071	9.59577	1.69128	0.572948	13.0328	4.56153	-12.848	23.9174	5.21019	-24.674	8.45983	-11.103	-0.701824	0.459927	26.6229	17.6859	38.299	1.86054	65.3726	8.38796	-1.51601	-13.1758	-19.6534	-5.64569	3.36334	-6.03484	4.91268	22.8302	49.0836	1.7114	76.018	42.3757	11.1873	-9.17636	-27.8654	-6.31137	-7.06666	29.8862	0.544155	3.80624	38.8521	-3.39085
154	4.71588	2.35174	21.7399	2.27672	0.5936	3.79911	2.27678	0.593365	9.61954	1.66696	0.58165	13.0505	4.60877	-12.8136	24.0022	5.31905	-24.6187	8.60473	-11.1713	-0.969528	0.368583	27.0049	16.8769	37.8395	1.75973	66.2802	9.55039	-1.96985	-12.8493	-19.1887	-5.65298	3.40149	-6.03059	4.93716	22.8149	49.1573	1.72523	76.1913	42.5807	11.1151	-9.04708	-27.8904	-6.33554	-6.95062	29.9189	0.561402	3.74082	38.8521	-3.42609
156	4.6779	2.35893	21.8005	2.26102	0.599603	3.82636	2.26108	0.59937	9.64679	1.6549	0.585093	13.0709	4.57507	-12.7868	24.0835	5.27853	-24.5566	8.7586	-11.2621	-1.23819	0.195023	27.6207	15.7914	37.2508	1.28739	66.2291	11.0921	-2.02122	-12.3807	-18.7679	-5.69866	3.43307	-6.03282	4.92515	22.6759	49.2496	1.72589	76.4047	42.7296	11.0136	-8.98066	-27.8604	-6.37303	-6.90486	29.9163	0.592918	3.82542	38.8039	-3.45754
158	4.6951	2.32641	21.8444	2.26572	0.58334	3.846	2.26578	0.583107	9.66643	1.65942	0.573146	13.0857	4.43137	-12.7426	24.1932	5.04731	-24.4328	8.98393	-11.3586	-1.51051	0.000918294	28.0082	14.2638	36.6968	0.972244	66.4332	12.5549	-1.30868	-12.4163	-18.1548	-5.79232	3.43017	-6.0415	4.98831	22.6892	49.289	1.75744	76.2867	42.8334	10.9824	-8.94268	-27.8546	-6.36375	-6.83053	29.8772	0.517892	3.75504	38.7322	-3.4604
160	4.72603	2.28811	21.8686	2.2758	0.563492	3.8568	2.27586	0.563257	9.67723	1.66818	0.558873	13.0939	4.26775	-12.6959	24.3092	4.78135	-24.2997	9.22379	-11.4611	-1.75882	-0.0703147	28.1155	12.9896	36.2178	0.647749	66.4871	13.5125	-0.0666318	-13.1561	-17.7076	-5.84875	3.44417	-6.04298	5.038	22.7496	49.2666	1.88394	76.106	42.8772	10.9434	-8.94053	-27.847	-6.34257	-6.7668	29.8268	0.421752	3.71175	38.6893	-3.47496
162	4.75109	2.25955	21.8708	2.28413	0.548675	3.8578	2.28419	0.548439	9.67823	1.6753	0.548291	13.0947	4.13044	-12.657	24.4161	4.5596	-24.1886	9.44243	-11.5614	-1.96391	0.00182925	27.8952	12.2244	35.8199	0.419531	66.3394	13.8665	1.55248	-14.5021	-17.7461	-5.849	3.49019	-6.02905	5.0635	22.8114	49.188	2.07357	75.9508	42.8687	10.8943	-8.95607	-27.8439	-6.32233	-6.74185	29.7817	0.344902	3.73407	38.6877	-3.49424
164	4.73922	2.26728	21.8452	2.27956	0.553426	3.84647	2.27962	0.55319	9.66689	1.67158	0.551608	13.0862	4.10741	-12.654	24.4796	4.52963	-24.1742	9.56335	-11.6229	-2.0784	0.134437	27.2272	12.3135	35.4156	0.748508	65.7717	13.6906	3.10505	-16.0567	-19.3763	-5.81202	3.57647	-5.98008	5.09309	22.7765	49.0932	2.14335	75.9311	42.8335	10.8978	-8.91746	-27.8834	-6.32249	-6.86054	29.7806	0.381746	3.84539	38.716	-3.44706
166	4.68148	2.31289	21.8227	2.25844	0.57893	3.83664	2.2585	0.578697	9.65707	1.65423	0.569442	13.0787	4.15995	-12.6766	24.4734	4.61895	-24.2289	9.54428	-11.7323	-2.16467	0.367187	26.3235	12.4514	35.0055	1.04108	66.1868	13.4026	4.76337	-16.4698	-20.5119	-5.71314	3.70768	-5.91047	5.16909	22.6272	48.9755	2.08845	76.0222	42.8897	10.9037	-8.83943	-27.9703	-6.35213	-6.93354	29.8018	0.430583	3.89733	38.7731	-3.40027
168	4.58841	2.3847	21.8096	2.22432	0.619039	3.83109	2.22439	0.618809	9.65152	1.62628	0.597394	13.0744	4.25506	-12.7132	24.4077	4.77189	-24.3231	9.40882	-11.8862	-2.2206	0.648495	25.2318	12.4715	34.5824	1.37539	67.9083	13.298	6.03047	-15.7959	-21.2595	-5.57278	3.86432	-5.84799	5.27588	22.3858	48.8556	1.957	76.1996	43.0424	10.9022	-8.72991	-28.0866	-6.41139	-6.95234	29.8394	0.485937	3.90051	38.8501	-3.37493
170	4.50346	2.43164	21.7966	2.19147	0.647527	3.82574	2.19154	0.647301	9.64616	1.59998	0.616732	13.0702	4.29033	-12.7223	24.3532	4.82424	-24.3514	9.3028	-12.0037	-2.15763	0.725465	23.7442	12.4915	33.9953	2.83773	71.34	14.4933	4.1979	-16.0522	-24.4068	-5.49486	3.96664	-5.90718	5.32445	22.1452	48.8255	1.96109	76.411	43.2111	10.8947	-8.60316	-28.1579	-6.50133	-7.06717	29.8896	0.636749	4.05732	38.9202	-3.40492
172	4.48446	2.47042	21.7942	2.18672	0.666246	3.82453	2.18679	0.666021	9.64496	1.59529	0.630448	13.0692	4.3138	-12.7324	24.302	4.85548	-24.3785	9.20498	-12.022	-2.10667	0.861442	23.1124	12.6851	34.026	3.25395	72.7317	14.3917	3.69678	-15.6868	-26.6581	-5.41915	4.02454	-5.92496	5.21419	22.0508	48.7799	2.10078	76.4691	43.26	10.9095	-8.52842	-28.1762	-6.54122	-7.23918	29.93	0.754337	4.24453	38.9606	-3.39792
174	4.53258	2.50944	21.8081	2.21139	0.678689	3.8298	2.21146	0.678461	9.65022	1.613	0.641226	13.0731	4.33464	-12.7481	24.2344	4.87778	-24.4161	9.07785	-11.9346	-2.08984	1.02855	23.3865	13.0931	34.726	2.61552	71.8076	12.8935	4.95043	-14.8587	-27.4278	-5.34747	4.04779	-5.87095	4.99929	22.1173	48.7226	2.29933	76.3535	43.1878	10.936	-8.53102	-28.1495	-6.51027	-7.41103	29.9637	0.782142	4.40855	38.9796	-3.34857
176	4.58076	2.5781	21.856	2.23895	0.703707	3.84987	2.23902	0.703475	9.6703	1.63214	0.661529	13.0881	4.36732	-12.7647	24.0698	4.904	-24.4635	8.77004	-11.7871	-2.08054	0.832973	23.5195	13.6618	35.5016	2.87567	71.6817	12.2124	4.61836	-14.4279	-26.7267	-5.33849	4.0756	-5.76665	5.03844	22.2468	48.7759	2.18317	76.1828	43.1515	10.8915	-8.64826	-28.1263	-6.40134	-7.36113	30.0295	0.599658	4.41887	39.0366	-3.33335
178	4.67033	2.61883	21.8864	2.28197	0.712863	3.86199	2.28204	0.712628	9.68242	1.66378	0.670933	13.0971	4.33006	-12.7743	23.8577	4.79639	-24.4825	8.38694	-11.6086	-2.06263	0.768716	23.5697	14.7096	36.5695	2.74936	70.7426	11.2724	4.08394	-13.8149	-26.5938	-5.34221	4.0919	-5.70431	5.02028	22.3557	48.8204	2.14152	75.9938	43.0845	10.8966	-8.75705	-28.1126	-6.3028	-7.28955	30.1088	0.420462	4.46638	39.1037	-3.29713
180	4.80003	2.64955	21.891	2.34147	0.714195	3.86226	2.34155	0.713954	9.68269	1.70821	0.675519	13.0973	4.23047	-12.7866	23.5941	4.5656	-24.4923	7.92081	-11.4617	-1.89729	0.784348	23.5178	16.1968	38.0023	2.37974	68.9621	9.82402	3.62974	-12.8913	-27.4027	-5.31803	4.10321	-5.70083	4.8763	22.4659	48.8626	2.20799	75.8072	42.9541	10.9583	-8.85396	-28.1023	-6.21595	-7.25331	30.2008	0.28691	4.56742	39.1908	-3.21489
182	4.96073	2.83755	21.8879	2.42897	0.781392	3.8571	2.42905	0.781141	9.67754	1.76959	0.731069	13.0932	4.16655	-12.8857	23.2035	4.35598	-24.6753	7.22151	-11.6072	-0.966234	0.125804	23.404	17.9277	40.2057	3.6911	67.1468	7.23651	3.49609	-11.4436	-28.8003	-5.13244	4.1907	-5.75845	4.56553	22.8047	49.086	2.15745	75.6564	42.6555	10.9811	-9.08546	-28.0381	-6.03365	-7.3112	30.3257	0.152948	4.59038	39.3787	-2.99576
184	4.97928	2.85875	21.8808	2.43898	0.789008	3.8535	2.43906	0.788756	9.67393	1.77661	0.737383	13.0904	4.19533	-12.8354	22.841	4.35518	-24.6086	6.5447	-11.5501	-0.177499	-0.399636	23.7633	18.2359	41.5476	3.98925	66.5523	5.66197	2.90073	-10.6854	-28.2049	-4.9671	4.02464	-5.61978	4.38558	23.0433	49.109	2.07793	75.4535	42.3806	11.0725	-9.18888	-28.0465	-5.91697	-7.33029	30.4161	0.0384203	4.65691	39.4965	-2.90857
186	4.84883	2.69579	21.8722	2.36696	0.730064	3.85289	2.36704	0.729819	9.67332	1.7263	0.688958	13.0902	4.2759	-12.6291	22.5086	4.4925	-24.2697	5.90091	-11.2885	0.241198	-0.528871	24.5834	17.417	41.7712	3.10485	67.4181	5.37052	1.79136	-10.7817	-25.7732	-4.86777	3.64371	-5.33736	4.40359	23.1557	48.9242	2.0427	75.2477	42.2603	11.1973	-9.11897	-28.1337	-5.8843	-7.34179	30.467	-0.0222462	4.83615	39.5324	-3.04389
188	4.71713	2.58653	21.8676	2.29936	0.694622	3.85348	2.29943	0.694385	9.67392	1.67788	0.65837	13.0909	4.15697	-12.493	22.0764	4.23465	-24.0079	5.11586	-11.2929	0.152666	0.159629	25.267	18.7814	41.4966	2.30897	69.3357	5.01117	0.910321	-11.1057	-25.0082	-4.84139	3.5536	-5.37518	4.60748	23.4003	48.8529	2.34508	75.2913	42.6858	11.1261	-8.92143	-28.2288	-5.87057	-7.58439	30.5008	0.0817522	5.28999	39.5581	-3.37842
190	4.58769	2.52794	21.8495	2.23734	0.681228	3.84739	2.23741	0.680997	9.66781	1.63229	0.644631	13.0863	3.88688	-12.2615	21.4948	3.70284	-23.533	4.07397	-11.2985	0.437058	0.30102	25.5127	19.9916	41.1413	2.53786	69.6678	5.07531	0.0712879	-11.6818	-24.0086	-4.9614	3.40624	-5.56102	4.7741	23.3084	48.9951	2.36083	75.7058	43.0476	10.9178	-8.7937	-28.152	-5.80308	-8.0187	30.6476	0.35207	5.93863	39.8111	-4.46136
192	4.47104	2.50331	21.8162	2.18397	0.681624	3.83412	2.18404	0.681398	9.65455	1.59232	0.641749	13.0764	3.483	-11.8589	20.709	2.94455	-22.7091	2.66217	-11.2801	1.15231	-0.198578	25.4207	20.1477	40.8678	3.5905	68.3992	5.51953	-0.914857	-12.3145	-22.3144	-5.19885	3.13452	-5.76708	4.81727	22.9534	49.2633	2.08951	76.3296	43.2074	10.6366	-8.76537	-27.9337	-5.61951	-8.61295	30.9657	0.768418	6.68549	40.437	-6.48138
194	4.38925	2.41714	21.7794	2.14017	0.651932	3.81943	2.14024	0.651712	9.63985	1.56133	0.616949	13.0654	2.99605	-11.138	19.5666	2.07911	-21.2791	0.573521	-11.4088	1.59854	-0.315878	25.7932	17.3073	40.9967	3.39307	68.4291	6.01136	-2.73383	-12.452	-19.1914	-5.35579	2.75637	-5.58257	4.60417	23.1023	49.1326	2.18245	76.3349	43.1603	10.5253	-8.73306	-27.8913	-5.12861	-9.22876	31.559	1.18226	7.31391	41.8051	-9.93279
196	4.27872	2.28301	21.7463	2.07943	0.603894	3.80711	2.0795	0.603678	9.62754	1.5188	0.57739	13.0564	2.47921	-10.149	18.2054	1.2349	-19.3391	-1.94749	-11.4833	2.06863	-0.581419	26.0605	15.3266	40.9632	3.02312	68.0385	7.21378	-5.0627	-11.7227	-16.8159	-5.5303	2.30316	-5.36558	4.47995	23.2519	48.9382	2.27644	76.4487	43.2739	10.3645	-8.68705	-27.8697	-4.64232	-10.0651	32.292	1.92944	7.51871	43.4577	-12.9951
198	4.12618	2.12223	21.7188	1.99794	0.54802	3.79778	1.99799	0.547814	9.61821	1.4612	0.530709	13.0496	1.98198	-8.98365	16.7545	0.513533	-17.0645	-4.65914	-11.4877	2.5522	-1.00703	26.0855	14.8517	40.5705	2.8156	67.3509	9.39255	-7.47729	-10.1417	-16.0851	-5.70829	1.83538	-5.18193	4.4939	23.2849	48.7625	2.30108	76.8029	43.5615	10.1239	-8.61021	-27.8263	-4.23914	-10.9909	32.9853	2.89075	6.8457	44.9922	-14.7139
200	3.93289	2.03177	21.7067	1.90514	0.526444	3.79496	1.9052	0.526253	9.61539	1.3931	0.508979	13.0475	1.57573	-7.94859	15.5603	-0.00972953	-15.0428	-6.90351	-11.5858	2.80885	-1.24534	25.8557	14.9062	39.55	3.19012	68.2854	12.7575	-9.14517	-7.79165	-18.4715	-5.74409	1.56639	-4.96473	4.49933	23.1253	48.66	2.25708	77.3307	43.71	9.86736	-8.45009	-27.6979	-3.98849	-11.2493	33.0735	3.30692	3.66218	45.2838	-12.9181
202	3.76355	1.89505	21.6325	1.81838	0.482956	3.76461	1.81843	0.482764	9.58504	1.3308	0.471279	13.0249	1.18611	-7.07909	14.7073	-0.492338	-13.318	-8.5087	-11.6461	2.93448	-1.40708	25.5238	13.9801	38.0447	3.24643	69.7224	17.706	-8.61435	-6.15456	-21.9093	-5.80231	1.31733	-4.83731	4.51251	23.0199	48.5261	2.28075	77.6888	43.7224	9.62737	-8.29583	-27.5901	-3.5598	-11.52	32.8314	3.25043	0.538649	45.0109	-10.6997
204	3.62603	1.70095	21.4899	1.74012	0.411991	3.70392	1.74017	0.411811	9.52435	1.2765	0.413643	12.9796	0.819529	-6.3939	14.2161	-0.948701	-11.933	-9.43578	-11.6563	2.93052	-1.5377	25.0623	12.031	36.2538	2.64355	71.2104	24.1059	-5.76498	-5.61142	-25.7901	-5.89217	1.07209	-4.81977	4.53132	22.9774	48.3387	2.3973	77.8309	43.6157	9.42674	-8.15448	-27.5214	-2.95105	-11.9452	32.3621	2.82775	-1.60129	44.368	-8.92672
206	3.48223	1.51769	21.3332	1.66019	0.346334	3.63679	1.66022	0.346163	9.45722	1.22064	0.359871	12.9294	0.57708	-5.90771	14.0422	-1.2196	-10.9558	-9.77251	-11.6911	2.70337	-1.74704	24.336	10.4712	34.7928	1.71214	72.2211	31.1913	-1.69095	-5.89358	-30.1875	-5.90285	0.947401	-4.88894	4.55873	22.7777	48.1177	2.5601	77.926	43.5105	9.31438	-7.95196	-27.4617	-2.45134	-12.5191	31.9053	2.40172	-1.34344	43.7089	-8.03699
208	3.35194	1.28735	21.1565	1.58196	0.25891	3.5609	1.58198	0.258747	9.38133	1.16738	0.289928	12.8728	0.421078	-5.52207	13.9816	-1.36074	-10.1948	-9.89934	-11.6733	2.51922	-2.00962	23.5429	9.56417	33.6456	0.628094	72.7842	38.4026	2.35861	-6.19582	-33.0359	-5.85537	0.798488	-4.94962	4.56039	22.5627	47.8389	2.75609	78.0383	43.3104	9.23537	-7.81796	-27.4105	-2.20028	-12.9388	31.1892	2.03921	-1.10005	42.6059	-7.21233
210	3.2393	1.01382	20.9584	1.50769	0.151034	3.47558	1.5077	0.150879	9.296	1.11835	0.20494	12.809	0.345575	-5.20584	13.9555	-1.37905	-9.59092	-9.96274	-11.5701	2.44618	-2.30701	22.7929	9.33157	32.8698	-0.557834	72.962	45.3463	5.78157	-6.32709	-33.8436	-5.76976	0.575682	-4.95805	4.52642	22.357	47.503	2.91513	78.1583	43	9.19321	-7.7681	-27.3667	-2.15641	-13.1191	30.3099	1.73216	-1.37432	41.1841	-6.38622
212	3.1458	0.75444	20.7307	1.44326	0.0477061	3.37672	1.44327	0.0475586	9.19715	1.07644	0.123969	12.7351	0.359388	-4.94971	13.8797	-1.26126	-9.13004	-10.1194	-11.3093	2.46883	-2.5843	22.2602	9.35401	32.5933	-2.36691	72.7874	51.3176	8.32837	-6.58219	-32.7139	-5.72367	0.206893	-4.83786	4.45362	22.1365	47.1376	2.76298	78.1494	42.5807	9.24429	-7.73975	-27.3227	-1.91162	-13.0701	29.8498	1.22881	-1.87602	40.3226	-6.10591
214	3.0887	0.543305	20.4627	1.39925	-0.0376427	3.25939	1.39924	-0.0377892	9.07981	1.04871	0.0577132	12.6473	0.397319	-4.71487	13.8251	-1.1059	-8.71741	-10.2362	-11.0132	2.61722	-2.81967	21.9867	9.94341	32.8838	-4.50034	72.4665	55.8381	9.7601	-6.42556	-31.4483	-5.6637	-0.187314	-4.68215	4.36346	21.9258	46.7269	2.5511	78.1222	42.1637	9.41323	-7.7302	-27.3414	-1.90438	-12.6325	29.65	0.836862	-2.26039	39.784	-6.3908
216	3.06192	0.378307	20.1668	1.37284	-0.105406	3.12919	1.37283	-0.105547	8.94962	1.03311	0.00571673	12.5498	0.435403	-4.48294	13.8143	-0.948201	-8.31063	-10.2706	-10.7009	2.8888	-3.03399	21.8539	11.1074	33.7288	-6.64481	72.1809	58.8334	9.8268	-5.90386	-30.4386	-5.58794	-0.578033	-4.53603	4.26219	21.7307	46.2856	2.35086	78.1103	41.7966	9.65968	-7.73942	-27.4143	-2.12033	-11.9983	29.6817	0.637374	-2.33927	39.6088	-7.10165
218	3.01613	0.206909	19.8984	1.33775	-0.174547	3.0113	1.33773	-0.17469	8.83173	1.01112	-0.0478942	12.4615	0.451237	-4.21942	13.879	-0.814076	-7.83835	-10.1646	-10.3124	3.26588	-3.37364	21.3924	12.6846	35.0325	-7.87314	72.3531	60.4671	7.53332	-5.81852	-29.1889	-5.52297	-0.992402	-4.48857	4.14587	21.557	45.8628	2.21852	78.1315	41.5518	9.80116	-7.78432	-27.4489	-2.09351	-12.1561	29.9626	0.686922	-1.60017	40.1978	-7.32355
220	2.99175	0.0610603	19.6639	1.31442	-0.234662	2.90818	1.31439	-0.234794	8.72861	0.997399	-0.0940483	12.3842	0.46339	-3.99668	14.0089	-0.699031	-7.439	-9.93457	-9.92467	3.62378	-3.58725	20.6402	14.2351	36.4169	-8.61806	72.5776	61.0223	4.96724	-5.25947	-28.2088	-5.49867	-1.29774	-4.48943	4.06765	21.3418	45.5571	2.10396	78.2883	41.3436	9.8494	-7.82567	-27.4431	-2.1108	-12.2663	30.1763	0.826725	-1.47877	40.5685	-7.49146
222	2.99204	-0.0509559	19.468	1.30493	-0.282426	2.82188	1.3049	-0.28256	8.64231	0.993278	-0.130167	12.3196	0.469913	-3.83016	14.1809	-0.614118	-7.13962	-9.62293	-9.57518	3.92801	-3.6588	19.6396	15.6042	37.7189	-9.00881	72.686	60.6911	2.93707	-4.22691	-27.9225	-5.51696	-1.46678	-4.50558	4.02069	21.1232	45.3574	2.03706	78.5158	41.1379	9.8456	-7.84609	-27.4114	-2.18371	-12.1933	30.2466	0.947343	-1.99544	40.5533	-7.60111
224	2.99656	-0.119589	19.3072	1.30111	-0.311806	2.7509	1.30108	-0.311938	8.57132	0.99226	-0.152215	12.2664	0.449875	-3.71646	14.3127	-0.600301	-6.92583	-9.38229	-9.32157	4.16971	-3.74281	18.5617	16.7277	38.7646	-9.29532	72.4228	59.8484	2.77624	-3.95396	-29.5614	-5.54934	-1.51442	-4.44258	3.91185	21.151	45.1018	2.21493	78.4208	40.8647	9.97102	-7.79198	-27.4205	-2.10222	-12.1415	30.1965	0.783985	-1.70431	40.4513	-7.2748
226	3.00373	-0.164749	19.2118	1.30044	-0.331574	2.70882	1.30041	-0.331708	8.52925	0.993001	-0.166948	12.2349	0.42239	-3.6066	14.4333	-0.602427	-6.71614	-9.16171	-9.16434	4.41802	-3.89713	17.4144	17.6972	39.6747	-9.13841	71.7834	58.4875	3.76478	-4.13453	-32.1785	-5.57163	-1.54133	-4.37617	3.82578	21.1017	44.8791	2.30298	78.3322	40.6489	10.1291	-7.84771	-27.4866	-2.06655	-12.0402	30.1396	0.627125	-1.73556	40.3367	-6.89245
228	3.01547	-0.190526	19.1791	1.30339	-0.343655	2.69445	1.30336	-0.343789	8.51488	0.995966	-0.175765	12.2241	0.395668	-3.49059	14.554	-0.601206	-6.49556	-8.94108	-9.10314	4.67212	-4.12972	16.2043	18.4508	40.3974	-8.36785	71.272	56.7945	5.55518	-4.71922	-35.2135	-5.56924	-1.56345	-4.32873	3.77767	20.943	44.7053	2.25077	78.2802	40.5135	10.2986	-8.01734	-27.6033	-2.10447	-11.9328	30.0959	0.547084	-2.12432	40.2422	-6.54792
230	3.04432	-0.187088	19.1755	1.31632	-0.344618	2.69271	1.31629	-0.344754	8.51314	1.00569	-0.175676	12.2228	0.389522	-3.37989	14.7018	-0.563695	-6.29248	-8.67069	-9.14412	4.86066	-4.39671	14.8189	18.654	40.6137	-6.3691	73.0161	55.4083	7.42914	-5.1096	-37.4164	-5.5028	-1.52815	-4.32369	3.75569	20.8453	44.5694	2.15422	78.0651	40.4417	10.4881	-8.14351	-27.7356	-2.15892	-12.0522	30.0162	0.565513	-1.99788	40.1635	-6.30654
232	3.0818	-0.194731	19.164	1.33208	-0.351121	2.68756	1.33204	-0.351259	8.50799	1.01788	-0.179545	12.219	0.369113	-3.28037	14.8656	-0.555985	-6.10438	-8.36956	-9.20036	5.01396	-4.66006	13.833	18.4081	40.6732	-4.74822	75.7916	54.1638	8.96852	-5.5295	-39.0173	-5.47879	-1.48562	-4.35012	3.73364	20.7886	44.4949	2.17013	77.9287	40.3535	10.5956	-8.19779	-27.7904	-2.14998	-12.2141	29.9442	0.569464	-1.90545	40.1736	-6.23891
234	3.11742	-0.218849	19.1337	1.34563	-0.364546	2.67419	1.34559	-0.364685	8.49462	1.02885	-0.188708	12.209	0.330682	-3.19903	15.0365	-0.58791	-5.94267	-8.05368	-9.23538	5.13373	-4.88302	13.3294	17.9693	40.6753	-3.7849	78.7745	53.1062	10.0255	-5.93883	-40.0434	-5.50333	-1.4504	-4.37911	3.70041	20.7694	44.4672	2.32035	77.906	40.2145	10.6111	-8.17565	-27.7583	-2.07834	-12.3301	29.8896	0.517272	-1.9461	40.2526	-6.27998
236	3.11648	-0.237599	19.083	1.34366	-0.372331	2.65182	1.34363	-0.37247	8.47225	1.02788	-0.194601	12.1923	0.290027	-3.15704	15.1917	-0.639469	-5.8518	-7.76551	-9.19187	5.19945	-4.95166	13.0599	18.3959	40.6563	-3.00374	79.4188	52.5547	10.5798	-6.23973	-40.5212	-5.48947	-1.43332	-4.28396	3.62329	20.7799	44.4112	2.53853	77.9194	39.9386	10.5947	-8.09713	-27.6935	-2.03244	-12.1906	29.8661	0.335173	-2.08093	40.2619	-6.09888
238	3.10416	-0.263764	19.0373	1.33608	-0.382415	2.6317	1.33604	-0.382553	8.45213	1.02285	-0.202568	12.1772	0.258792	-3.1265	15.3173	-0.679575	-5.78521	-7.53226	-9.14955	5.2687	-5.03505	13.0061	18.5476	40.6971	-2.70176	80.0021	52.1217	10.8821	-6.31435	-40.6495	-5.49346	-1.42136	-4.25024	3.63114	20.7667	44.3252	2.66368	77.9072	39.8068	10.5912	-8.08265	-27.6585	-2.02981	-12.0349	29.7867	0.20349	-2.15375	40.1467	-5.82528
240	3.08419	-0.293176	19.0037	1.32486	-0.393344	2.61705	1.32482	-0.393481	8.43748	1.01514	-0.211407	12.1662	0.247529	-3.10845	15.4084	-0.689516	-5.74861	-7.36332	-9.12839	5.34478	-5.15553	13.0978	18.3255	40.8012	-2.77234	80.8999	51.7437	11.0367	-6.23228	-40.5833	-5.51974	-1.41036	-4.29674	3.72465	20.706	44.2106	2.66256	77.8692	39.8597	10.612	-8.1335	-27.6635	-2.05698	-11.9366	29.6534	0.159122	-2.14487	39.9368	-5.50995
242	3.04652	-0.299848	18.9843	1.30783	-0.392901	2.60855	1.30779	-0.393035	8.42898	1.00238	-0.212119	12.1598	0.289917	-3.13525	15.464	-0.619779	-5.81311	-7.26088	-9.13758	5.37864	-5.22499	13.123	18.3559	40.8719	-2.6414	81.6285	51.4606	11.1938	-6.41449	-40.6845	-5.53664	-1.40076	-4.31969	3.78661	20.5424	44.0737	2.55492	77.8797	39.9896	10.653	-8.12535	-27.676	-2.02961	-11.9837	29.5549	0.177804	-2.13963	39.8126	-5.25526
244	3.0145	-0.290157	18.9795	1.29465	-0.385878	2.60645	1.29461	-0.386012	8.42688	0.992086	-0.207688	12.1582	0.328399	-3.18282	15.4869	-0.566099	-5.91383	-7.2182	-9.14177	5.4135	-5.36016	13.1403	18.5476	40.9733	-2.35848	81.9078	51.3446	11.3185	-6.54712	-40.7727	-5.56653	-1.35825	-4.35991	3.79297	20.4315	44.0002	2.53307	77.9163	40.1218	10.6689	-8.09173	-27.6894	-1.9868	-12.0122	29.5189	0.1961	-2.14224	39.794	-5.07428
246	2.99598	-0.2723	18.9859	1.28806	-0.376514	2.60919	1.28802	-0.376647	8.42962	0.986578	-0.201104	12.1602	0.343905	-3.23886	15.4977	-0.557821	-6.02154	-7.19685	-9.1344	5.45432	-5.55956	13.1488	18.82	41.1031	-1.98917	81.8079	51.368	11.4096	-6.57907	-40.8087	-5.61337	-1.29303	-4.42102	3.74541	20.384	43.9921	2.6185	77.9701	40.2299	10.66	-8.04373	-27.7009	-1.94201	-11.9864	29.5277	0.187959	-2.16372	39.8523	-4.94289
248	3.00004	-0.275556	18.9898	1.28955	-0.378313	2.61095	1.28952	-0.378446	8.43138	0.987806	-0.202359	12.1615	0.314632	-3.27374	15.5735	-0.620329	-6.07463	-7.05369	-9.12629	5.47748	-5.71157	13.115	18.845	41.2027	-1.84414	81.9573	51.3692	11.4587	-6.57546	-40.7643	-5.68041	-1.28366	-4.49563	3.68974	20.2778	43.9706	2.68975	78.0228	40.3119	10.6781	-8.00345	-27.7149	-1.9175	-11.9275	29.4705	0.122675	-2.22229	39.8335	-4.7425
250	3.00928	-0.285967	18.9868	1.29271	-0.383643	2.60965	1.29267	-0.383777	8.43008	0.9905	-0.206145	12.1606	0.273421	-3.3166	15.6779	-0.706066	-6.13813	-6.85666	-9.1073	5.51557	-5.82805	13.0715	18.8734	41.2811	-1.69612	82.0705	51.3291	11.4903	-6.51508	-40.733	-5.7288	-1.2825	-4.54397	3.63483	20.1859	43.9352	2.77311	78.0501	40.3332	10.6747	-7.99058	-27.7015	-1.91792	-11.8171	29.3817	0.00795598	-2.3581	39.7376	-4.43948
252	3.01741	-0.30003	18.9757	1.29508	-0.390424	2.60482	1.29504	-0.390557	8.42525	0.992693	-0.211056	12.157	0.232555	-3.37361	15.7913	-0.795744	-6.2277	-6.64221	-9.07844	5.56972	-5.9139	13.0273	18.9423	41.3434	-1.51849	82.1072	51.242	11.5185	-6.42115	-40.7227	-5.7506	-1.28128	-4.56668	3.58544	20.129	43.8879	2.8673	78.0393	40.2996	10.6498	-8.00415	-27.667	-1.93729	-11.6695	29.2803	-0.128532	-2.53477	39.5918	-4.08773
254	3.01641	-0.315074	18.9587	1.29337	-0.396812	2.59739	1.29333	-0.396945	8.41782	0.991819	-0.215923	12.1514	0.206712	-3.44099	15.8773	-0.862937	-6.34158	-6.47891	-9.05045	5.61816	-5.99453	12.9819	18.9892	41.4109	-1.38976	82.1017	51.1282	11.571	-6.40437	-40.658	-5.7531	-1.28719	-4.60996	3.54117	20.1409	43.8511	2.96946	77.9596	40.261	10.6459	-8.01566	-27.6645	-1.94601	-11.5535	29.2226	-0.184818	-2.54912	39.5308	-3.96449
256	3.01353	-0.326784	18.9409	1.29113	-0.401574	2.58955	1.29109	-0.401707	8.40998	0.990448	-0.219606	12.1455	0.200261	-3.52906	15.8782	-0.906217	-6.4997	-6.47348	-9.03298	5.6367	-6.05065	12.9615	19.0056	41.4639	-1.33533	82.1057	51.0338	11.6434	-6.37707	-40.637	-5.75069	-1.28867	-4.65419	3.50871	20.1292	43.8028	3.00785	77.8998	40.2653	10.6638	-8.03831	-27.6799	-1.94342	-11.4635	29.1827	-0.200367	-2.58139	39.498	-3.89362
258	3.00969	-0.332356	18.927	1.289	-0.403594	2.58342	1.28896	-0.403727	8.40385	0.988978	-0.221236	12.1409	0.212065	-3.64151	15.7821	-0.929873	-6.70826	-6.64762	-9.02912	5.6272	-6.09255	12.9712	19.0006	41.5086	-1.33624	82.1337	50.9746	11.7201	-6.33085	-40.6678	-5.74946	-1.28218	-4.69431	3.48903	20.0844	43.7453	2.97949	77.8704	40.3159	10.7013	-8.06632	-27.7117	-1.92764	-11.4012	29.1501	-0.192872	-2.64911	39.4779	-3.84045
260	3.00261	-0.324824	18.9323	1.28653	-0.399725	2.58576	1.28649	-0.399858	8.40619	0.986893	-0.218502	12.1427	0.235349	-3.78765	15.5958	-0.949812	-6.98182	-6.98811	-9.04215	5.62582	-6.18507	13.0143	19.0268	41.5919	-1.2868	82.1827	50.9735	11.7365	-6.30662	-40.6956	-5.75727	-1.26524	-4.72595	3.48304	20.0622	43.7106	2.93687	77.8223	40.3722	10.7466	-8.06633	-27.7676	-1.89542	-11.3806	29.1025	-0.199283	-2.65144	39.4526	-3.82593
262	2.99188	-0.315798	18.9374	1.28261	-0.394887	2.58797	1.28256	-0.39502	8.4084	0.983654	-0.215136	12.1443	0.244289	-3.93267	15.4073	-0.996283	-7.24801	-7.332	-9.04885	5.61898	-6.2475	13.0146	19.0585	41.6586	-1.19498	82.2525	50.9341	11.7543	-6.29623	-40.7002	-5.76795	-1.24026	-4.74269	3.46529	20.045	43.6669	2.93772	77.7779	40.4141	10.7726	-8.06248	-27.8002	-1.85948	-11.307	29.0411	-0.251139	-2.69914	39.4028	-3.77019
264	2.97471	-0.307131	18.9385	1.27583	-0.389628	2.58843	1.27579	-0.38976	8.40886	0.978258	-0.211628	12.1447	0.233102	-4.06203	15.2543	-1.07233	-7.47845	-7.60916	-9.04679	5.60777	-6.26705	12.97	19.0856	41.6967	-1.07968	82.3429	50.8459	11.7793	-6.28979	-40.6819	-5.77769	-1.21324	-4.74278	3.4303	20.0242	43.6056	2.98602	77.7371	40.4323	10.7821	-8.06142	-27.8057	-1.82211	-11.1912	28.9679	-0.329064	-2.77547	39.332	-3.67845
266	2.93717	-0.293571	18.9406	1.26056	-0.380486	2.58934	1.26052	-0.380616	8.40977	0.966267	-0.205749	12.1453	0.204678	-4.15615	15.1871	-1.16233	-7.63889	-7.72795	-9.05182	5.607	-6.26373	12.9505	19.0811	41.7057	-1.02617	82.4638	50.7613	11.7748	-6.25199	-40.6755	-5.77634	-1.20794	-4.7196	3.38061	19.9749	43.5172	3.03252	77.6841	40.4071	10.8182	-8.06739	-27.8174	-1.77825	-11.171	28.8902	-0.314917	-2.7009	39.275	-3.66148
268	2.908	-0.284701	18.9351	1.24856	-0.374068	2.58692	1.24852	-0.374196	8.40735	0.956896	-0.201695	12.1434	0.175552	-4.22297	15.1922	-1.23951	-7.74989	-7.71386	-9.05309	5.59702	-6.26412	12.9414	19.102	41.721	-0.980724	82.5586	50.6942	11.7708	-6.19355	-40.6434	-5.77094	-1.19685	-4.72204	3.33596	19.9154	43.4315	3.06217	77.6164	40.4112	10.851	-8.08675	-27.8227	-1.73714	-11.2022	28.8205	-0.276514	-2.61744	39.2286	-3.63422
270	2.89074	-0.28029	18.9221	1.24139	-0.370576	2.58116	1.24135	-0.370704	8.40159	0.951324	-0.19952	12.1391	0.155212	-4.26723	15.2466	-1.28954	-7.82346	-7.60964	-9.0501	5.58151	-6.28087	12.9434	19.1455	41.7503	-0.936631	82.6146	50.6504	11.7765	-6.1226	-40.5937	-5.76354	-1.18012	-4.75561	3.29822	19.8574	43.3576	3.07313	77.5453	40.4543	10.8718	-8.11802	-27.8257	-1.69987	-11.2648	28.7638	-0.234402	-2.54939	39.1973	-3.58919
272	2.86925	-0.269756	18.9083	1.23291	-0.364038	2.57501	1.23287	-0.364165	8.39544	0.944572	-0.195149	12.1345	0.166361	-4.30153	15.2691	-1.28048	-7.89018	-7.56664	-9.05109	5.60188	-6.33889	12.9695	19.1376	41.7875	-0.913436	82.6385	50.6321	11.8052	-6.06305	-40.5978	-5.75389	-1.18941	-4.79025	3.2522	19.8346	43.2984	3.07911	77.5218	40.5007	10.8724	-8.14994	-27.8548	-1.66304	-11.3181	28.7274	-0.209993	-2.45179	39.1991	-3.575
274	2.85821	-0.257411	18.9033	1.22914	-0.357659	2.57272	1.2291	-0.357786	8.39315	0.941358	-0.190611	12.1327	0.173916	-4.32568	15.2813	-1.27485	-7.93701	-7.54316	-9.04639	5.58564	-6.3845	12.979	19.1513	41.8242	-0.884214	82.6473	50.6303	11.8245	-6.01499	-40.5927	-5.757	-1.17527	-4.84188	3.21201	19.8105	43.2695	3.09294	77.513	40.5583	10.8586	-8.17678	-27.8701	-1.61457	-11.3194	28.6912	-0.228748	-2.44475	39.2085	-3.54238
276	2.85743	-0.247195	18.9063	1.22967	-0.35314	2.57398	1.22963	-0.353267	8.39441	0.941471	-0.187201	12.1337	0.171609	-4.33938	15.2885	-1.28362	-7.96117	-7.52906	-9.03567	5.53401	-6.40551	12.9688	19.1933	41.8537	-0.847477	82.6416	50.6318	11.8331	-5.97682	-40.5674	-5.77055	-1.13728	-4.90066	3.17781	19.7777	43.2629	3.12123	77.5066	40.6141	10.8362	-8.19495	-27.8608	-1.55733	-11.2725	28.6497	-0.28095	-2.52007	39.2141	-3.49382
278	2.85299	-0.252113	18.9047	1.22731	-0.354902	2.57334	1.22727	-0.355029	8.39377	0.939815	-0.188665	12.1332	0.166856	-4.33665	15.3005	-1.29055	-7.95455	-7.50672	-9.02623	5.52206	-6.40206	12.9689	19.235	41.8574	-0.817653	82.6021	50.5941	11.8529	-5.94288	-40.5268	-5.77011	-1.12117	-4.91151	3.13793	19.7319	43.2279	3.1744	77.485	40.6151	10.8233	-8.19846	-27.8156	-1.51464	-11.2455	28.6011	-0.295927	-2.52107	39.1916	-3.48923
280	2.85033	-0.263693	18.8931	1.22516	-0.35967	2.56824	1.22513	-0.359797	8.38867	0.938512	-0.192354	12.1294	0.167831	-4.33497	15.3259	-1.28665	-7.95207	-7.45961	-9.01613	5.52112	-6.40524	12.958	19.2225	41.8504	-0.826851	82.5692	50.5358	11.8914	-5.88563	-40.5171	-5.76354	-1.11177	-4.92654	3.09424	19.7418	43.1981	3.25091	77.4351	40.5833	10.8068	-8.19407	-27.7844	-1.48247	-11.2066	28.5572	-0.311019	-2.53241	39.1776	-3.47097
282	2.84881	-0.274861	18.8721	1.22357	-0.364301	2.55899	1.22353	-0.364427	8.37942	0.937614	-0.195896	12.1225	0.175976	-4.33936	15.3607	-1.27136	-7.96332	-7.39536	-9.00875	5.52766	-6.42818	12.9375	19.1615	41.8405	-0.867901	82.5234	50.4726	11.9644	-5.80569	-40.5449	-5.75299	-1.1061	-4.95041	3.05237	19.7921	43.177	3.32418	77.3656	40.5358	10.7845	-8.17609	-27.7684	-1.46186	-11.1583	28.5215	-0.329113	-2.55712	39.1787	-3.43553
284	2.8426	-0.263576	18.8516	1.22184	-0.358706	2.54983	1.22181	-0.358832	8.37026	0.935976	-0.191802	12.1156	0.188903	-4.35255	15.3774	-1.25165	-7.99217	-7.36435	-9.01722	5.55231	-6.49571	12.9326	19.1326	41.8462	-0.883124	82.3076	50.4511	12.1524	-5.7277	-40.594	-5.74405	-1.10175	-4.95063	3.0349	19.7404	43.151	3.28188	77.3388	40.5221	10.7505	-8.10944	-27.7141	-1.4603	-11.13	28.4965	-0.333348	-2.54174	39.1864	-3.42124
286	2.83382	-0.247718	18.8354	1.21937	-0.350916	2.54256	1.21934	-0.351042	8.36299	0.933645	-0.186117	12.1101	0.19864	-4.3667	15.3852	-1.23863	-8.02155	-7.34954	-9.04191	5.55361	-6.55495	12.9236	19.1214	41.8463	-0.855475	82.2497	50.4624	12.2266	-5.6952	-40.6158	-5.72253	-1.09784	-4.96311	3.0271	19.7154	43.1281	3.22946	77.2678	40.5348	10.7514	-8.05279	-27.6847	-1.45648	-11.1254	28.4736	-0.329881	-2.50872	39.1897	-3.41242
288	2.82412	-0.233916	18.8235	1.21633	-0.343974	2.53722	1.21629	-0.3441	8.35765	0.930933	-0.181107	12.1061	0.200912	-4.37621	15.3928	-1.2375	-8.03976	-7.33516	-9.07614	5.53411	-6.59824	12.9102	19.1255	41.8426	-0.800208	82.3442	50.4929	12.1926	-5.69425	-40.6136	-5.6934	-1.09737	-4.99339	3.02166	19.7306	43.1112	3.19129	77.1415	40.5686	10.7891	-8.0051	-27.6868	-1.44547	-11.1393	28.453	-0.322669	-2.47189	39.1906	-3.40595
290	2.8192	-0.232901	18.8103	1.21427	-0.343029	2.53132	1.21424	-0.343154	8.35175	0.929341	-0.180517	12.1017	0.18568	-4.36797	15.421	-1.26051	-8.01943	-7.28252	-9.09112	5.54963	-6.65256	12.915	19.143	41.8655	-0.815615	82.1922	50.497	12.3309	-5.60756	-40.6581	-5.69398	-1.1144	-5.03282	3.00804	19.7191	43.1112	3.15666	77.0004	40.605	10.8231	-7.90155	-27.6915	-1.42912	-11.1432	28.4454	-0.323347	-2.47171	39.212	-3.40032
292	2.81323	-0.23718	18.7981	1.21131	-0.344318	2.52595	1.21127	-0.344443	8.34638	0.927206	-0.181655	12.0976	0.171124	-4.34229	15.5023	-1.27278	-7.96802	-7.13221	-9.10158	5.55575	-6.67788	12.8883	19.1365	41.8822	-0.790395	82.2908	50.4553	12.3581	-5.57275	-40.6861	-5.68353	-1.13615	-5.06482	2.95451	19.7366	43.0868	3.20094	76.8122	40.6317	10.8685	-7.79079	-27.6868	-1.4102	-11.144	28.4321	-0.323438	-2.47633	39.2253	-3.3994
294	2.80573	-0.24505	18.7877	1.20737	-0.347058	2.52141	1.20733	-0.347183	8.34184	0.924431	-0.183941	12.0942	0.162452	-4.30438	15.6299	-1.26726	-7.89685	-6.89699	-9.11023	5.55439	-6.68127	12.8346	19.1152	41.8991	-0.713243	82.6203	50.3776	12.2645	-5.58597	-40.6804	-5.6602	-1.16122	-5.08576	2.87008	19.7783	43.0381	3.30566	76.5884	40.6444	10.9184	-7.68959	-27.6746	-1.39213	-11.1396	28.4096	-0.324113	-2.47288	39.2261	-3.3993
296	2.80054	-0.25748	18.7795	1.20404	-0.352006	2.51787	1.204	-0.35213	8.3383	0.922256	-0.187841	12.0916	0.16182	-4.27439	15.7467	-1.25071	-7.8429	-6.68173	-9.11656	5.59505	-6.73259	12.8237	19.1566	41.9743	-0.643644	82.6246	50.3295	12.2742	-5.50447	-40.6216	-5.65534	-1.19578	-5.09864	2.8263	19.7729	43.0031	3.31722	76.3985	40.6441	10.9345	-7.61759	-27.6819	-1.38616	-11.1195	28.3829	-0.336646	-2.43057	39.2248	-3.37988
298	2.79332	-0.264438	18.7776	1.20029	-0.354422	2.51707	1.20025	-0.354546	8.3375	0.919603	-0.189881	12.091	0.171285	-4.25607	15.8276	-1.22216	-7.81353	-6.53295	-9.12207	5.63556	-6.78082	12.8047	19.2189	42.0697	-0.555321	82.6218	50.2778	12.2692	-5.39414	-40.5704	-5.65002	-1.23718	-5.1145	2.78721	19.7709	42.9954	3.31027	76.2246	40.6211	10.9467	-7.5916	-27.6862	-1.38015	-11.0852	28.3509	-0.359526	-2.41162	39.2195	-3.35776
300	2.78379	-0.266185	18.7798	1.19597	-0.354386	2.51808	1.19593	-0.354509	8.33851	0.916367	-0.190126	12.0917	0.189329	-4.24767	15.8771	-1.18343	-7.80505	-6.44259	-9.12704	5.6681	-6.81691	12.7719	19.2904	42.173	-0.455354	82.6559	50.214	12.2394	-5.27687	-40.5319	-5.64164	-1.28123	-5.13359	2.74676	19.7823	43.0068	3.3106	76.0618	40.5772	10.9625	-7.59268	-27.6834	-1.37486	-11.0448	28.3138	-0.384851	-2.42135	39.2096	-3.33858
302	2.77408	-0.273279	18.7725	1.19112	-0.356618	2.51492	1.19108	-0.356741	8.33535	0.912885	-0.192093	12.0893	0.207863	-4.23504	15.9475	-1.14107	-7.78915	-6.31344	-9.1331	5.69987	-6.84827	12.7457	19.361	42.2659	-0.388271	82.6361	50.1291	12.2445	-5.18589	-40.4656	-5.63372	-1.31068	-5.144	2.7087	19.8043	42.9844	3.36444	75.8825	40.5287	10.9755	-7.51035	-27.6859	-1.38747	-11.0352	28.2721	-0.376223	-2.42288	39.1919	-3.32682
304	2.76776	-0.288485	18.7669	1.18706	-0.362699	2.5125	1.18702	-0.362821	8.33294	0.910231	-0.196888	12.0875	0.225342	-4.22282	16.0229	-1.1005	-7.77362	-6.17505	-9.12523	5.72603	-6.87561	12.7174	19.4156	42.3659	-0.346473	82.6672	50.0243	12.2035	-5.13398	-40.3869	-5.63592	-1.3522	-5.15605	2.66699	19.8338	42.9544	3.45396	75.8062	40.4686	11.0531	-7.48748	-27.6414	-1.39138	-11.0099	28.2251	-0.382662	-2.40524	39.1765	-3.33711
306	2.76524	-0.310167	18.7657	1.18411	-0.371966	2.51212	1.18407	-0.372088	8.33255	0.908604	-0.204001	12.0873	0.242258	-4.21328	16.0972	-1.06199	-7.76272	-6.03852	-9.10372	5.749	-6.90153	12.6902	19.4594	42.4736	-0.320175	82.7385	49.9107	12.1224	-5.10301	-40.3061	-5.64573	-1.40728	-5.16841	2.62493	19.8632	42.9268	3.54896	75.811	40.3974	11.1727	-7.53407	-27.56	-1.38176	-10.9611	28.173	-0.411909	-2.38152	39.162	-3.36643
308	2.76411	-0.328117	18.7717	1.18207	-0.37976	2.5149	1.18203	-0.379882	8.33533	0.907567	-0.209961	12.0893	0.263567	-4.21416	16.1555	-1.02012	-7.77222	-5.93145	-9.08284	5.78696	-6.93772	12.6856	19.5336	42.5752	-0.272056	82.6925	49.8362	12.1074	-4.98859	-40.2597	-5.64333	-1.4602	-5.16641	2.60707	19.8535	42.9248	3.52186	75.6935	40.3181	11.1695	-7.56275	-27.5365	-1.364	-10.8952	28.1159	-0.4528	-2.42964	39.1326	-3.38263
310	2.7654	-0.341314	18.7779	1.1815	-0.385683	2.51777	1.18146	-0.385804	8.3382	0.907509	-0.214431	12.0915	0.287566	-4.21294	16.2051	-0.973105	-7.77877	-5.84073	-9.07343	5.80416	-6.96039	12.6771	19.6075	42.6883	-0.216389	82.6945	49.7465	12.0657	-4.91899	-40.1925	-5.63134	-1.49104	-5.15829	2.56659	19.911	42.9215	3.55716	75.4997	40.2473	11.1427	-7.55969	-27.5191	-1.34649	-10.8496	28.0625	-0.47697	-2.45605	39.1023	-3.42468
312	2.76797	-0.352186	18.7819	1.18169	-0.390684	2.51959	1.18165	-0.390806	8.34002	0.907965	-0.218162	12.0929	0.313991	-4.20626	16.2481	-0.920135	-7.77616	-5.76272	-9.07296	5.80208	-6.96963	12.6609	19.6661	42.8051	-0.164196	82.7635	49.6422	11.9889	-4.90089	-40.1005	-5.6156	-1.50393	-5.14964	2.50501	20.0214	42.9104	3.66335	75.2786	40.1916	11.1189	-7.53321	-27.5055	-1.33086	-10.8227	28.0147	-0.486098	-2.45127	39.0755	-3.49156
314	2.76583	-0.373939	18.7797	1.1789	-0.400008	2.51874	1.17886	-0.40013	8.33917	0.906462	-0.225306	12.0923	0.34288	-4.18995	16.2883	-0.859449	-7.75681	-5.69034	-9.05749	5.82214	-6.98721	12.6471	19.6653	42.8726	-0.155191	82.8369	49.5768	11.9182	-4.83504	-40.0173	-5.61967	-1.5389	-5.15687	2.47778	20.0159	42.8896	3.69246	75.2097	40.163	11.1297	-7.54595	-27.5338	-1.31344	-10.7637	27.9721	-0.519516	-2.459	39.058	-3.54755
316	2.76669	-0.395011	18.7769	1.17748	-0.409288	2.51766	1.17744	-0.40941	8.33809	0.905983	-0.232331	12.0915	0.374336	-4.18514	16.3156	-0.798899	-7.75925	-5.64159	-9.03771	5.84443	-7.01602	12.6341	19.693	42.9437	-0.135968	82.8507	49.5141	11.8793	-4.79114	-39.9578	-5.62977	-1.57863	-5.16635	2.4417	20.0071	42.8729	3.73714	75.191	40.1387	11.1073	-7.56288	-27.5389	-1.2964	-10.7212	27.9254	-0.553325	-2.50134	39.0448	-3.5792
318	2.77148	-0.413297	18.7756	1.17802	-0.417693	2.5172	1.17798	-0.417814	8.33763	0.906911	-0.23858	12.0911	0.406589	-4.1953	16.3331	-0.742726	-7.78919	-5.61036	-9.01642	5.86444	-7.05505	12.6192	19.7563	43.0324	-0.0979666	82.8047	49.4357	11.8762	-4.77742	-39.9208	-5.64461	-1.61479	-5.17205	2.39209	20.0169	42.868	3.81215	75.2013	40.0972	11.0576	-7.56721	-27.5103	-1.28135	-10.6884	27.8728	-0.585286	-2.57921	39.0295	-3.59463
320	2.77692	-0.42833	18.7788	1.17911	-0.424755	2.51868	1.17907	-0.424876	8.33911	0.908168	-0.243794	12.0923	0.43372	-4.21482	16.3608	-0.698567	-7.83442	-5.55964	-8.99975	5.87643	-7.09856	12.5953	19.8004	43.1549	-0.0545345	82.7672	49.2973	11.8985	-4.77223	-39.8781	-5.6691	-1.62266	-5.16047	2.34406	20.0431	42.8946	3.90585	75.2443	39.966	11.0817	-7.50661	-27.4703	-1.27194	-10.5907	27.818	-0.626325	-2.67444	38.989	-3.65069
322	2.78253	-0.456205	18.7796	1.17919	-0.437438	2.5192	1.17914	-0.43756	8.33963	0.909017	-0.253274	12.0927	0.451205	-4.22856	16.4072	-0.668816	-7.86576	-5.47377	-8.96829	5.90136	-7.1192	12.5491	19.8192	43.2521	-0.0196413	82.7662	49.1321	11.9039	-4.755	-39.8438	-5.70783	-1.63918	-5.15009	2.31741	20.0418	42.9176	3.97905	75.2801	39.8495	11.0637	-7.49746	-27.4079	-1.27029	-10.4861	27.7543	-0.669436	-2.74435	38.9451	-3.69251
324	2.78664	-0.494705	18.7775	1.1777	-0.454627	2.51854	1.17765	-0.454748	8.33897	0.908982	-0.266217	12.0922	0.462177	-4.23514	16.4654	-0.647703	-7.88178	-5.36601	-8.92455	5.93948	-7.11826	12.4887	19.8089	43.3197	-0.0052936	82.7861	48.9558	11.8931	-4.71929	-39.8208	-5.75254	-1.6693	-5.14158	2.30757	20.0202	42.9328	4.03282	75.2908	39.7615	10.9953	-7.53647	-27.3307	-1.27677	-10.3883	27.6841	-0.711412	-2.78554	38.9047	-3.71272
326	2.7835	-0.520067	18.7774	1.17416	-0.465458	2.51866	1.17411	-0.465579	8.33909	0.907013	-0.274536	12.0923	0.48581	-4.24521	16.5002	-0.606129	-7.9085	-5.30244	-8.89608	5.97555	-7.13217	12.4634	19.7568	43.4047	-0.0552151	82.718	48.7974	11.9208	-4.65282	-39.8128	-5.76268	-1.70371	-5.11839	2.26904	20.0599	42.954	4.11838	75.2321	39.659	10.9458	-7.48545	-27.2735	-1.29137	-10.3001	27.6233	-0.745031	-2.83366	38.8771	-3.7293
328	2.77788	-0.5305	18.7782	1.17081	-0.469548	2.5191	1.17076	-0.469669	8.33953	0.904763	-0.277805	12.0926	0.50905	-4.26067	16.5003	-0.569201	-7.94482	-5.30282	-8.88198	5.98325	-7.13952	12.4382	19.7453	43.4661	-0.0669818	82.6535	48.6693	11.9407	-4.6391	-39.8008	-5.77479	-1.70255	-5.09976	2.24267	20.0895	42.9946	4.19699	75.2346	39.5412	10.9231	-7.46203	-27.2326	-1.30593	-10.2197	27.5716	-0.776206	-2.87278	38.8466	-3.75183
330	2.77162	-0.529833	18.7794	1.16812	-0.468728	2.51962	1.16807	-0.468849	8.34005	0.902702	-0.277362	12.093	0.526275	-4.2803	16.4673	-0.546664	-7.98657	-5.36412	-8.87789	5.9667	-7.14008	12.4075	19.7775	43.4997	-0.0329543	82.5981	48.5727	11.949	-4.67669	-39.785	-5.79645	-1.67022	-5.08757	2.24303	20.0932	43.0576	4.24562	75.32	39.4118	10.9207	-7.48261	-27.2055	-1.31724	-10.1449	27.5276	-0.808117	-2.90686	38.8121	-3.77905
332	2.76743	-0.538241	18.7784	1.16557	-0.472044	2.51923	1.16552	-0.472165	8.33966	0.901002	-0.28	12.0927	0.526235	-4.29526	16.4205	-0.554772	-8.01372	-5.45019	-8.86234	5.96892	-7.14699	12.3778	19.7771	43.5205	-0.0305747	82.489	48.498	11.9667	-4.66855	-39.7835	-5.829	-1.66393	-5.07228	2.30299	20.0582	43.147	4.18984	75.4624	39.2918	10.8919	-7.51379	-27.1825	-1.32089	-10.0678	27.4837	-0.850912	-2.96644	38.7839	-3.79169
334	2.76552	-0.549891	18.7798	1.16374	-0.476988	2.51995	1.16369	-0.477108	8.34038	0.899939	-0.283812	12.0933	0.515953	-4.31157	16.3782	-0.581752	-8.03974	-5.52737	-8.85085	5.99352	-7.1733	12.3505	19.7916	43.5501	-0.00026364	82.3822	48.4237	12.0184	-4.68639	-39.8015	-5.84196	-1.68337	-5.04866	2.3303	20.0727	43.2137	4.17026	75.5368	39.1706	10.8682	-7.52832	-27.1562	-1.32373	-10.0016	27.4368	-0.882685	-3.01469	38.7575	-3.80654
336	2.76513	-0.563391	18.7841	1.16241	-0.482888	2.52194	1.16236	-0.483008	8.34237	0.899314	-0.288311	12.0948	0.496985	-4.32835	16.3434	-0.62427	-8.06356	-5.59007	-8.84503	6.03596	-7.21375	12.3177	19.8212	43.593	0.0676818	82.3015	48.3404	12.0929	-4.72357	-39.8266	-5.83704	-1.7212	-5.01857	2.31499	20.1384	43.2496	4.20876	75.5202	39.0516	10.8565	-7.52045	-27.1227	-1.32687	-9.94682	27.3868	-0.902939	-3.04743	38.7311	-3.82515
338	2.76292	-0.57774	18.788	1.16021	-0.489002	2.52375	1.16016	-0.489121	8.34418	0.89805	-0.293023	12.0961	0.467293	-4.33628	16.307	-0.683314	-8.06746	-5.65556	-8.83874	6.07181	-7.23536	12.2403	19.8224	43.6447	0.168328	82.3014	48.2336	12.1122	-4.68682	-39.796	-5.8563	-1.74246	-4.99594	2.31324	20.1679	43.2729	4.25	75.4548	38.9585	10.8602	-7.50023	-27.0733	-1.32776	-9.88841	27.3362	-0.933498	-3.08724	38.7016	-3.83708
340	2.75842	-0.583847	18.7938	1.1577	-0.491323	2.52639	1.15765	-0.491443	8.34682	0.896322	-0.29492	12.0981	0.442699	-4.3456	16.2625	-0.734059	-8.07561	-5.73637	-8.83271	6.08841	-7.23146	12.1683	19.8447	43.6856	0.253203	82.2801	48.1215	12.1393	-4.6513	-39.7797	-5.86214	-1.74623	-4.97579	2.29593	20.2206	43.2891	4.33468	75.3587	38.868	10.8663	-7.47308	-27.0299	-1.32933	-9.85617	27.2885	-0.952655	-3.09762	38.6696	-3.85539
342	2.75253	-0.581244	18.8006	1.15533	-0.48972	2.5294	1.15528	-0.489839	8.34983	0.894448	-0.293876	12.1004	0.426634	-4.35691	16.2068	-0.770664	-8.09034	-5.83827	-8.82665	6.08263	-7.20552	12.1166	19.8909	43.7135	0.302905	82.2253	48.012	12.1753	-4.63668	-39.781	-5.85081	-1.73679	-4.95798	2.25875	20.2867	43.3044	4.45196	75.2612	38.7721	10.8721	-7.44353	-26.9954	-1.33171	-9.85108	27.2444	-0.95826	-3.08061	38.6378	-3.88569
344	2.74953	-0.576987	18.8019	1.15438	-0.487608	2.52996	1.15433	-0.487727	8.35039	0.893603	-0.292358	12.1008	0.415592	-4.36332	16.132	-0.797569	-8.09783	-5.97607	-8.81958	6.05681	-7.18228	12.1013	19.9293	43.7425	0.288002	82.1861	47.9212	12.1643	-4.65963	-39.7418	-5.83858	-1.73951	-4.94144	2.20118	20.2722	43.3286	4.52621	75.2549	38.6635	10.8754	-7.42038	-26.9567	-1.33272	-9.85318	27.2043	-0.958241	-3.0779	38.6176	-3.94123
346	2.74825	-0.574602	18.8035	1.15402	-0.486464	2.53064	1.15397	-0.486583	8.35107	0.893264	-0.291526	12.1013	0.411495	-4.36554	16.0656	-0.809843	-8.10013	-6.09897	-8.81241	6.02911	-7.1582	12.0772	19.9519	43.762	0.262002	82.1549	47.8288	12.1749	-4.67667	-39.729	-5.83429	-1.73265	-4.95014	2.16234	20.2521	43.3918	4.58325	75.2681	38.5329	10.9088	-7.40655	-26.9424	-1.33246	-9.83742	27.1631	-0.969113	-3.08131	38.6001	-3.99539
348	2.75048	-0.575372	18.8064	1.15493	-0.487009	2.53195	1.15488	-0.487128	8.35238	0.893972	-0.291879	12.1023	0.412929	-4.36538	16.0206	-0.809904	-8.10015	-6.18239	-8.80454	6.00749	-7.13614	12.0367	19.9629	43.7719	0.251177	82.128	47.7367	12.2123	-4.67978	-39.7477	-5.83728	-1.7161	-4.97539	2.14861	20.246	43.4845	4.62728	75.283	38.3821	10.9661	-7.40637	-26.9493	-1.33162	-9.80021	27.119	-0.993464	-3.09168	38.5812	-4.0358
350	2.76604	-0.580699	18.8095	1.16128	-0.490689	2.53334	1.16123	-0.490808	8.35377	0.898951	-0.294236	12.1033	0.41094	-4.37058	16.0287	-0.814881	-8.10896	-6.16701	-8.7906	6.00657	-7.12879	11.9972	19.9949	43.7836	0.313717	82.0918	47.6701	12.2298	-4.68186	-39.7479	-5.83217	-1.70947	-4.95228	2.1418	20.265	43.5286	4.65934	75.28	38.2234	10.9923	-7.42943	-26.9395	-1.33563	-9.75489	27.0673	-1.02356	-3.11864	38.549	-4.03214
352	2.7763	-0.581585	18.8163	1.16568	-0.491993	2.53635	1.16563	-0.492113	8.35678	0.902322	-0.294942	12.1056	0.421055	-4.37489	16.0251	-0.798218	-8.12039	-6.174	-8.78695	5.99894	-7.11901	11.9532	20.0135	43.7812	0.374512	82.0625	47.6243	12.2617	-4.66703	-39.7918	-5.82936	-1.69813	-4.94681	2.15168	20.296	43.5996	4.68219	75.3356	38.0858	10.9931	-7.48736	-26.9037	-1.32693	-9.71178	27.0264	-1.05648	-3.12913	38.5221	-4.05296
354	2.77821	-0.577551	18.8264	1.16684	-0.49045	2.5408	1.16679	-0.49057	8.36123	0.903092	-0.293724	12.1089	0.441477	-4.37874	15.9945	-0.76429	-8.13456	-6.23178	-8.79399	5.97906	-7.10177	11.9055	20.0179	43.7577	0.410172	82.0217	47.5967	12.3156	-4.65227	-39.8809	-5.83395	-1.67779	-4.959	2.18921	20.3324	43.6984	4.69686	75.4656	37.9813	10.9661	-7.56592	-26.841	-1.30632	-9.67816	26.9987	-1.08838	-3.12382	38.5034	-4.09756
356	2.77747	-0.576445	18.834	1.1666	-0.489947	2.54415	1.16655	-0.490067	8.36458	0.902875	-0.29337	12.1114	0.453042	-4.38831	15.9384	-0.750076	-8.15591	-6.33598	-8.79516	5.95114	-7.06897	11.8561	20.0408	43.6976	0.401721	81.8771	47.5764	12.3948	-4.71042	-39.9649	-5.85922	-1.64111	-4.92278	2.30234	20.3642	43.7496	4.69738	75.6339	37.9296	10.9086	-7.59098	-26.7643	-1.29546	-9.66823	26.9751	-1.10974	-3.14446	38.4874	-4.09208
358	2.77701	-0.573213	18.8452	1.16665	-0.488558	2.54914	1.1666	-0.488679	8.36957	0.902824	-0.292339	12.1152	0.447474	-4.40697	15.8708	-0.771013	-8.18765	-6.46032	-8.80495	5.92065	-7.05415	11.834	20.0404	43.6282	0.348347	81.6959	47.585	12.4846	-4.85847	-40.054	-5.88783	-1.61145	-4.90628	2.39453	20.3623	43.8577	4.71631	75.9898	37.8781	10.7903	-7.62989	-26.6624	-1.28132	-9.6814	26.9504	-1.11796	-3.1417	38.4675	-4.08553
360	2.77772	-0.56734	18.8591	1.16744	-0.48613	2.55526	1.16739	-0.48625	8.37569	0.903259	-0.290486	12.1198	0.424136	-4.4321	15.8024	-0.82667	-8.22476	-6.58462	-8.82698	5.88942	-7.05887	11.8415	20.01	43.549	0.25908	81.5062	47.6263	12.5745	-5.07819	-40.1448	-5.91152	-1.59166	-4.91277	2.4414	20.3409	44.0232	4.77264	76.4904	37.8072	10.6317	-7.67657	-26.5309	-1.26138	-9.71115	26.9248	-1.11751	-3.11392	38.4466	-4.08815
362	2.77845	-0.560943	18.8652	1.16829	-0.483429	2.55792	1.16824	-0.483549	8.37835	0.903728	-0.288418	12.1218	0.391899	-4.45049	15.7611	-0.894465	-8.24649	-6.65857	-8.86418	5.85723	-7.05515	11.8627	19.9561	43.4226	0.162422	81.3549	47.7026	12.6301	-5.27869	-40.2216	-5.91083	-1.57165	-4.89189	2.43012	20.399	44.1499	4.93003	76.8159	37.6869	10.5394	-7.63667	-26.3512	-1.23418	-9.72884	26.9079	-1.13304	-3.0981	38.4476	-4.10043
364	2.78364	-0.552988	18.8703	1.17123	-0.480421	2.56014	1.17118	-0.480542	8.38057	0.905739	-0.28599	12.1234	0.350762	-4.4597	15.7336	-0.974306	-8.24832	-6.70679	-8.90554	5.82874	-7.05329	11.8617	19.9111	43.3107	0.114198	81.2516	47.7547	12.7211	-5.44199	-40.301	-5.91871	-1.53958	-4.86878	2.44899	20.4272	44.2752	5.02475	77.1071	37.5518	10.4977	-7.60754	-26.221	-1.21329	-9.7603	26.89	-1.13437	-3.09604	38.4412	-4.11161
366	2.79371	-0.544899	18.8761	1.17633	-0.477779	2.56266	1.17628	-0.4779	8.38309	0.90938	-0.283701	12.1253	0.306093	-4.4586	15.717	-1.0562	-8.23016	-6.7352	-8.94333	5.80401	-7.05022	11.8339	19.8845	43.227	0.119254	81.1948	47.772	12.8377	-5.56009	-40.3809	-5.93692	-1.49711	-4.84635	2.51388	20.4212	44.398	5.03064	77.3651	37.4144	10.4943	-7.61517	-26.1441	-1.2004	-9.79605	26.8695	-1.12422	-3.10645	38.424	-4.12133
368	2.80712	-0.543346	18.8838	1.18231	-0.478293	2.56602	1.18226	-0.478415	8.38645	0.913886	-0.283718	12.1278	0.275334	-4.44497	15.7101	-1.10768	-8.19423	-6.74698	-8.95774	5.77702	-7.02297	11.7984	19.8817	43.165	0.137903	81.1729	47.7723	12.8677	-5.636	-40.4385	-5.93965	-1.46152	-4.8133	2.6003	20.4677	44.4885	5.00381	77.4953	37.288	10.4734	-7.68156	-26.0381	-1.18784	-9.77301	26.8491	-1.14267	-3.11696	38.4115	-4.1398
370	2.81616	-0.543395	18.8908	1.18625	-0.479131	2.56915	1.1862	-0.479253	8.38958	0.916883	-0.284104	12.1302	0.261868	-4.43533	15.7078	-1.12886	-8.1718	-6.75105	-8.9637	5.75887	-7.01044	11.7697	19.8798	43.1273	0.143519	81.1078	47.7779	12.893	-5.6673	-40.4736	-5.94175	-1.4468	-4.79708	2.68036	20.5051	44.5678	4.95762	77.529	37.1822	10.5122	-7.74054	-25.9081	-1.17853	-9.74046	26.8299	-1.16349	-3.12854	38.3962	-4.16176
372	2.82017	-0.54338	18.8957	1.188	-0.479497	2.57131	1.18795	-0.479619	8.39174	0.918213	-0.284273	12.1318	0.262039	-4.43593	15.7033	-1.12904	-8.17292	-6.75937	-8.96529	5.74761	-7.01307	11.7456	19.8748	43.1052	0.138279	80.9994	47.7866	12.9289	-5.67197	-40.4924	-5.94601	-1.44916	-4.79566	2.74551	20.5227	44.6383	4.90932	77.5245	37.0947	10.5965	-7.78851	-25.7675	-1.17266	-9.71096	26.8121	-1.1807	-3.14624	38.3775	-4.17856
374	2.82529	-0.541453	18.8935	1.19041	-0.479079	2.5703	1.19036	-0.479202	8.39073	0.919989	-0.283808	12.1311	0.255766	-4.45449	15.6782	-1.14867	-8.20431	-6.80463	-8.96379	5.7259	-6.99343	11.6957	19.8771	43.0653	0.172134	80.9421	47.7554	12.9667	-5.71872	-40.5212	-5.95037	-1.44042	-4.76881	2.79161	20.5268	44.6837	4.90633	77.7084	37.0018	10.5786	-7.89368	-25.6739	-1.16984	-9.68962	26.795	-1.19247	-3.19924	38.3586	-4.15763
376	2.82749	-0.53591	18.892	1.19186	-0.476833	2.56958	1.19181	-0.476956	8.39001	0.920928	-0.282037	12.1305	0.247876	-4.48209	15.6307	-1.17589	-8.2514	-6.89079	-8.97026	5.69389	-6.97288	11.6545	19.8677	43.0055	0.183679	80.8488	47.7491	13.0014	-5.78963	-40.5553	-5.96324	-1.40502	-4.76443	2.84725	20.5393	44.7498	4.90485	77.841	36.9239	10.6553	-7.93733	-25.6127	-1.166	-9.68217	26.7793	-1.20116	-3.22241	38.3367	-4.131
378	2.82706	-0.526898	18.8925	1.19244	-0.472855	2.56975	1.19239	-0.472978	8.39018	0.921115	-0.279027	12.1307	0.237543	-4.5152	15.5651	-1.21071	-8.30749	-7.01027	-8.98648	5.65646	-6.96075	11.6291	19.8464	42.9267	0.169412	80.7119	47.775	13.0439	-5.89272	-40.6028	-5.98142	-1.3482	-4.77702	2.91386	20.5667	44.8426	4.9009	77.9286	36.8513	10.8214	-7.92076	-25.5755	-1.15968	-9.68311	26.7661	-1.20851	-3.21427	38.3154	-4.1082
380	2.82724	-0.516031	18.8927	1.19345	-0.468116	2.56977	1.1934	-0.468239	8.3902	0.921572	-0.275421	12.1307	0.222007	-4.55014	15.4981	-1.25579	-8.365	-7.1319	-9.00825	5.63507	-6.98012	11.6186	19.8366	42.8388	0.173407	80.5607	47.8028	13.1481	-6.08021	-40.7053	-5.98267	-1.3098	-4.73274	2.9702	20.6101	44.9382	4.91797	78.2476	36.7247	10.8637	-7.98045	-25.5373	-1.14924	-9.66034	26.7592	-1.21958	-3.23769	38.3135	-4.09985
382	2.83366	-0.509674	18.8943	1.1968	-0.465893	2.57042	1.19675	-0.466017	8.39085	0.923938	-0.273551	12.1311	0.189722	-4.57749	15.4475	-1.3276	-8.4027	-7.22247	-9.02981	5.62058	-6.99811	11.6009	19.7963	42.7486	0.177307	80.4969	47.8172	13.2544	-6.24887	-40.7922	-5.98501	-1.28325	-4.71138	3.0085	20.6784	45.0541	4.9441	78.4706	36.5936	10.9281	-7.96899	-25.5026	-1.13812	-9.64735	26.7502	-1.2304	-3.24315	38.3085	-4.08322
384	2.84642	-0.508043	18.8971	1.20252	-0.46629	2.57165	1.20247	-0.466414	8.39208	0.928241	-0.273492	12.1321	0.142571	-4.59632	15.4157	-1.42218	-8.41961	-7.27786	-9.0503	5.61124	-7.00647	11.5732	19.7257	42.658	0.182358	80.5189	47.8189	13.3501	-6.37815	-40.8535	-5.98803	-1.26927	-4.71581	3.02809	20.7686	45.1807	4.97704	78.5587	36.4652	11.0212	-7.89092	-25.4604	-1.12693	-9.64602	26.7386	-1.24047	-3.22786	38.2977	-4.06081
386	2.86068	-0.505138	18.8994	1.209	-0.466254	2.57262	1.20895	-0.466379	8.39306	0.933086	-0.273062	12.1328	0.0979724	-4.61458	15.3914	-1.51145	-8.43643	-7.31949	-9.07444	5.60749	-7.00283	11.5536	19.6591	42.5559	0.200366	80.5076	47.8351	13.4487	-6.49966	-40.921	-5.97315	-1.27256	-4.67788	3.03786	20.8679	45.2649	5.02085	78.6733	36.3189	11.0401	-7.90321	-25.3624	-1.11455	-9.63148	26.7301	-1.2515	-3.22447	38.2912	-4.06565
388	2.87121	-0.50206	18.9024	1.21387	-0.465828	2.57391	1.21382	-0.465954	8.39434	0.9367	-0.272442	12.1338	0.0617778	-4.62593	15.3686	-1.58284	-8.44371	-7.35922	-9.09366	5.60302	-6.99835	11.5105	19.6265	42.497	0.255558	80.5048	47.8425	13.5031	-6.5544	-40.9655	-5.95807	-1.28032	-4.66355	3.03477	20.9336	45.3362	5.05248	78.7135	36.2018	11.071	-7.91887	-25.2749	-1.10198	-9.62316	26.723	-1.26231	-3.21609	38.2884	-4.07623
390	2.87625	-0.49827	18.9052	1.2164	-0.46462	2.57514	1.21635	-0.464745	8.39557	0.938513	-0.271383	12.1347	0.0380917	-4.63064	15.3447	-1.62914	-8.44342	-7.40196	-9.10528	5.59649	-6.99493	11.4429	19.6307	42.4838	0.346308	80.514	47.8382	13.5148	-6.53818	-40.985	-5.94581	-1.29068	-4.67565	3.01912	20.9592	45.3895	5.07307	78.6846	36.1241	11.1188	-7.93056	-25.2108	-1.08978	-9.62719	26.7169	-1.26989	-3.2002	38.2886	-4.08823
392	2.87449	-0.491552	18.9023	1.21621	-0.461511	2.57378	1.21616	-0.461636	8.39421	0.938178	-0.269067	12.1337	0.0351109	-4.63626	15.32	-1.63817	-8.45232	-7.44725	-9.10593	5.59335	-6.99054	11.3702	19.6484	42.4681	0.45301	80.5228	47.828	13.5418	-6.48605	-40.9998	-5.92957	-1.3165	-4.66102	2.98655	20.9653	45.3751	5.11243	78.695	36.0739	11.1214	-7.98747	-25.1531	-1.07866	-9.65648	26.7117	-1.26101	-3.17606	38.2898	-4.10198
394	2.8718	-0.481868	18.9048	1.21586	-0.457058	2.57486	1.21581	-0.457183	8.39529	0.937635	-0.265762	12.1345	0.0390809	-4.63412	15.2838	-1.63247	-8.44949	-7.51476	-9.10721	5.56625	-6.97505	11.3252	19.667	42.479	0.496784	80.5426	47.8211	13.5381	-6.42868	-40.9966	-5.92804	-1.30761	-4.66937	2.97886	20.9522	45.3603	5.1478	78.6762	36.0833	11.1431	-8.01474	-25.1357	-1.0719	-9.66913	26.7067	-1.25634	-3.1668	38.2856	-4.12302
396	2.86879	-0.471442	18.9142	1.21542	-0.452295	2.57899	1.21537	-0.45242	8.39942	0.937007	-0.262237	12.1376	0.0480118	-4.62262	15.2365	-1.61503	-8.43129	-7.60372	-9.10954	5.51961	-6.94863	11.3112	19.6845	42.5085	0.471511	80.5532	47.8215	13.5096	-6.38562	-40.9804	-5.93943	-1.26753	-4.69794	2.99899	20.9327	45.3615	5.17754	78.6302	36.1358	11.1849	-8.0039	-25.1508	-1.06828	-9.6577	26.7017	-1.26145	-3.17781	38.2762	-4.14675
398	2.8604	-0.4693	18.9255	1.21191	-0.450706	2.58399	1.21186	-0.450831	8.40442	0.934279	-0.261279	12.1413	0.0718004	-4.60192	15.1873	-1.56732	-8.40179	-7.69742	-9.10172	5.4979	-6.92025	11.3085	19.713	42.4975	0.430988	80.4473	47.8382	13.5242	-6.40046	-40.9846	-5.93846	-1.26039	-4.69085	3.01492	20.9556	45.3831	5.21931	78.627	36.1333	11.1872	-7.99155	-25.1341	-1.05854	-9.63301	26.6968	-1.27985	-3.21206	38.2709	-4.14944
400	2.85759	-0.47179	18.9344	1.21045	-0.451609	2.58796	1.2104	-0.451733	8.40839	0.933245	-0.262053	12.1443	0.0814752	-4.58165	15.156	-1.54427	-8.36811	-7.75717	-9.09527	5.49022	-6.90263	11.2944	19.7356	42.5005	0.412561	80.3831	47.8362	13.5267	-6.41591	-40.9746	-5.93037	-1.2695	-4.67579	3.03093	20.9891	45.3899	5.24556	78.5885	36.1247	11.1906	-7.97788	-25.1047	-1.05201	-9.60853	26.6849	-1.2985	-3.22781	38.2578	-4.14286
402	2.86098	-0.476352	18.9397	1.21153	-0.453927	2.59033	1.21148	-0.454052	8.41076	0.934198	-0.263724	12.1461	0.0726047	-4.56349	15.1424	-1.55459	-8.33164	-7.78287	-9.09044	5.49018	-6.89518	11.2599	19.7467	42.516	0.429493	80.3834	47.8157	13.5102	-6.41451	-40.9503	-5.92617	-1.27834	-4.65376	3.06236	21.0134	45.3758	5.24027	78.5278	36.1111	11.2147	-7.97523	-25.0809	-1.04798	-9.58985	26.6659	-1.315	-3.22077	38.239	-4.12891
404	2.8634	-0.477022	18.9408	1.21253	-0.454434	2.59082	1.21248	-0.454559	8.41125	0.934976	-0.264042	12.1465	0.0551371	-4.54363	15.1272	-1.58	-8.28891	-7.81132	-9.07491	5.48109	-6.8815	11.1932	19.7342	42.4908	0.49228	80.4043	47.8127	13.4881	-6.36618	-40.9361	-5.97504	-1.22806	-4.60334	3.17112	20.9657	45.3394	5.16802	78.5662	36.0613	11.3145	-8.02628	-25.1351	-1.03463	-9.58099	26.6465	-1.3358	-3.21849	38.2332	-4.10584
406	2.85842	-0.466786	18.9434	1.21123	-0.449544	2.59194	1.21118	-0.449669	8.41237	0.933695	-0.260469	12.1473	0.0410686	-4.52352	15.098	-1.6	-8.24682	-7.8657	-9.07022	5.44847	-6.8636	11.1242	19.7492	42.4433	0.55656	80.3518	47.8224	13.5029	-6.37574	-40.9577	-6.00694	-1.15696	-4.55875	3.31606	20.9385	45.3557	5.04556	78.6573	35.9883	11.3904	-8.10724	-25.1714	-1.02064	-9.59124	26.631	-1.34314	-3.20962	38.2326	-4.07671
408	2.84646	-0.447081	18.9504	1.20767	-0.439937	2.59491	1.20762	-0.440062	8.41534	0.930434	-0.253515	12.1495	0.0304093	-4.50476	15.0493	-1.61549	-8.20823	-7.95662	-9.07772	5.39195	-6.84095	11.0651	19.7837	42.3756	0.589091	80.2238	47.8477	13.5495	-6.46723	-41.0197	-6.0147	-1.07782	-4.53291	3.48893	20.9578	45.4495	4.88801	78.8075	35.8949	11.4303	-8.21288	-25.1708	-1.00805	-9.61448	26.619	-1.33637	-3.19412	38.232	-4.04452
410	2.83601	-0.431762	18.9674	1.20438	-0.432439	2.6024	1.20434	-0.432564	8.42283	0.927505	-0.248129	12.1551	0.0110395	-4.48864	14.9684	-1.64972	-8.17085	-8.10649	-9.0802	5.32435	-6.80847	11.0327	19.7473	42.2895	0.496702	80.142	47.8971	13.5511	-6.62755	-41.1114	-6.04064	-1.01064	-4.55152	3.70358	21.0318	45.6409	4.72709	79.0843	35.7935	11.4893	-8.36395	-25.1599	-0.999521	-9.61757	26.6033	-1.32888	-3.17709	38.2134	-4.01259
412	2.8288	-0.41607	18.985	1.20254	-0.42506	2.61015	1.2025	-0.425184	8.43058	0.925667	-0.242743	12.1609	-0.0219028	-4.49728	14.8961	-1.71722	-8.17359	-8.23845	-9.09306	5.26561	-6.78892	11.0268	19.7251	42.1548	0.384304	79.9023	47.9863	13.5932	-6.86013	-41.2295	-6.04704	-0.939967	-4.54575	3.88617	21.1771	45.8885	4.63305	79.3687	35.6146	11.5019	-8.41969	-25.0719	-0.98081	-9.60683	26.5873	-1.32764	-3.17297	38.1972	-4.01008
414	2.82799	-0.401188	18.9993	1.20344	-0.418563	2.61638	1.2034	-0.418687	8.43681	0.925931	-0.237841	12.1656	-0.0751644	-4.53002	14.8487	-1.82906	-8.21289	-8.32195	-9.11869	5.21782	-6.78457	11.0428	19.7078	41.9712	0.263946	79.5458	48.1028	13.694	-7.13903	-41.3635	-6.03221	-0.863243	-4.51733	4.01366	21.3729	46.1762	4.62673	79.6598	35.3528	11.4726	-8.37125	-24.9105	-0.951541	-9.58542	26.5688	-1.33329	-3.18099	38.1836	-4.03817
416	2.84342	-0.394161	19.0032	1.21079	-0.416838	2.61806	1.21075	-0.416963	8.43849	0.931319	-0.236096	12.1668	-0.173302	-4.56494	14.8502	-2.02025	-8.24014	-8.31216	-9.15629	5.16688	-6.78437	11.0603	19.5789	41.7628	0.0963449	79.4577	48.1713	13.8564	-7.36576	-41.4901	-6.02302	-0.779752	-4.55203	4.07161	21.5216	46.5036	4.71883	80.0944	35.0442	11.4799	-8.32415	-24.7642	-0.925161	-9.56317	26.536	-1.33787	-3.18053	38.1509	-4.07125
418	2.86598	-0.394611	19.0017	1.22063	-0.418963	2.61732	1.22059	-0.419089	8.43775	0.938808	-0.23707	12.1663	-0.27471	-4.58469	14.8732	-2.21044	-8.23892	-8.26328	-9.18431	5.11232	-6.77183	11.082	19.416	41.5534	-0.151311	79.3034	48.2486	14.0049	-7.56577	-41.5677	-6.00691	-0.711003	-4.551	4.09723	21.6447	46.742	4.85731	80.4829	34.7708	11.4804	-8.27208	-24.5777	-0.89453	-9.54278	26.5037	-1.34983	-3.18892	38.1279	-4.10878
420	2.89048	-0.398505	18.997	1.23103	-0.422745	2.61524	1.23099	-0.422872	8.43567	0.946821	-0.239243	12.1648	-0.360363	-4.5851	14.9078	-2.36412	-8.20858	-8.19477	-9.1998	5.04919	-6.74579	11.1133	19.2409	41.3679	-0.488809	79.0168	48.3487	14.1121	-7.71145	-41.5881	-5.98433	-0.656694	-4.51221	4.10515	21.7483	46.879	5.01051	80.7733	34.5522	11.4851	-8.22157	-24.3853	-0.860027	-9.52579	26.4745	-1.36932	-3.20465	38.1162	-4.14922
422	2.90582	-0.388564	18.9957	1.2386	-0.419704	2.61453	1.23856	-0.419832	8.43496	0.95229	-0.236496	12.1642	-0.396857	-4.57211	14.9346	-2.424	-8.17191	-8.14417	-9.21725	4.95905	-6.72623	11.1739	19.0583	41.2822	-0.925816	78.6169	48.4838	14.1552	-7.67349	-41.5621	-5.96575	-0.591953	-4.51937	4.1093	21.8547	47.0016	5.11631	80.9366	34.3723	11.5784	-8.17533	-24.3765	-0.827991	-9.51683	26.4444	-1.38874	-3.20372	38.0945	-4.19468
424	2.91291	-0.377638	18.9913	1.24265	-0.415506	2.61251	1.24261	-0.415634	8.43294	0.955057	-0.233099	12.1627	-0.402007	-4.54443	14.9997	-2.41916	-8.12069	-8.02481	-9.21542	4.85874	-6.67054	11.2677	18.9507	41.2112	-1.38835	78.2078	48.6057	14.1175	-7.59529	-41.544	-5.94588	-0.531594	-4.54015	4.1351	21.9254	47.0943	5.16108	81.062	34.2257	11.6651	-8.20398	-24.4016	-0.798362	-9.49303	26.4158	-1.41485	-3.21465	38.0745	-4.22651
426	2.91114	-0.368446	18.9828	1.24267	-0.411278	2.60866	1.24263	-0.411406	8.42909	0.954813	-0.229929	12.1598	-0.381778	-4.50375	15.1168	-2.36031	-8.05596	-7.81092	-9.19342	4.75924	-6.5851	11.3843	18.9307	41.1377	-1.82085	77.8468	48.7025	14.0079	-7.523	-41.5355	-5.92452	-0.477644	-4.5662	4.18729	21.9544	47.1544	5.14897	81.1551	34.1154	11.7237	-8.29195	-24.421	-0.7731	-9.45693	26.3863	-1.44471	-3.23939	38.0532	-4.24085
428	2.89793	-0.36156	18.9695	1.23751	-0.407049	2.60275	1.23746	-0.407176	8.42318	0.950686	-0.227077	12.1554	-0.344468	-4.4557	15.2994	-2.26387	-7.98495	-7.4766	-9.16523	4.69023	-6.53603	11.4813	18.9743	41.0723	-2.0795	77.6376	48.7706	13.8747	-7.50194	-41.4745	-5.90446	-0.427594	-4.58638	4.26052	21.952	47.1699	5.11076	81.1337	34.0632	11.756	-8.30324	-24.4076	-0.75896	-9.44446	26.3444	-1.4592	-3.25619	38.0073	-4.24493
430	2.88083	-0.351511	18.9602	1.23089	-0.401126	2.59859	1.23085	-0.401253	8.41902	0.945375	-0.223053	12.1522	-0.297174	-4.40626	15.5022	-2.14776	-7.91506	-7.10559	-9.14694	4.62331	-6.49578	11.542	18.9876	41.0093	-2.28017	77.566	48.8102	13.7464	-7.50073	-41.4322	-5.88745	-0.372745	-4.60653	4.31692	21.933	47.1719	5.09631	81.1196	34.0412	11.7805	-8.29419	-24.3905	-0.752507	-9.42348	26.2991	-1.47767	-3.29542	37.9567	-4.21822
432	2.86327	-0.337904	18.9557	1.22438	-0.393637	2.59655	1.22434	-0.393763	8.41698	0.94004	-0.217856	12.1507	-0.244715	-4.35784	15.713	-2.02236	-7.84866	-6.71965	-9.14197	4.55556	-6.46426	11.5625	18.9607	40.9507	-2.43776	77.6014	48.8282	13.6366	-7.5058	-41.4205	-5.87168	-0.314708	-4.62733	4.34481	21.9096	47.1707	5.1195	81.1168	34.0339	11.8008	-8.26711	-24.366	-0.750703	-9.39721	26.2545	-1.49923	-3.34255	37.907	-4.16929
434	2.85046	-0.325087	18.9497	1.21988	-0.386892	2.59379	1.21984	-0.387018	8.41422	0.936255	-0.213089	12.1486	-0.194468	-4.31077	15.9346	-1.90105	-7.78371	-6.31355	-9.14455	4.50609	-6.46676	11.5457	18.9657	40.9121	-2.48464	77.6517	48.8441	13.5642	-7.49426	-41.4252	-5.84584	-0.271473	-4.64758	4.33177	21.9154	47.1753	5.18587	81.0026	34.0061	11.8083	-8.17461	-24.2834	-0.745003	-9.4107	26.2162	-1.50183	-3.30083	37.8595	-4.15106
436	2.84199	-0.310419	18.947	1.21744	-0.37973	2.59253	1.2174	-0.379856	8.41296	0.933981	-0.207885	12.1476	-0.15487	-4.27376	16.1564	-1.80288	-7.73295	-5.90587	-9.1542	4.43748	-6.44883	11.5208	18.939	40.8711	-2.58947	77.5915	48.9058	13.4836	-7.44971	-41.4192	-5.8275	-0.223154	-4.6686	4.33475	21.902	47.1724	5.22868	80.9488	33.9962	11.8237	-8.14777	-24.2393	-0.735122	-9.42036	26.1898	-1.50261	-3.28205	37.8343	-4.1494
438	2.8387	-0.291651	18.9493	1.2176	-0.371248	2.59342	1.21757	-0.371374	8.41385	0.933574	-0.201534	12.1483	-0.124145	-4.252	16.3646	-1.72718	-7.70643	-5.52217	-9.1685	4.34506	-6.40811	11.5213	18.8692	40.8319	-2.82212	77.3664	49.032	13.3862	-7.36899	-41.3745	-5.8181	-0.165101	-4.68609	4.36448	21.8752	47.1681	5.23412	80.9728	34.0015	11.8377	-8.19963	-24.2306	-0.722854	-9.41765	26.1758	-1.50448	-3.29764	37.8305	-4.15395
440	2.84524	-0.265912	18.9583	1.22266	-0.360601	2.59724	1.22263	-0.360727	8.41767	0.93669	-0.193266	12.1511	-0.088878	-4.25369	16.5187	-1.6546	-7.72349	-5.23788	-9.17293	4.25419	-6.40662	11.6154	18.78	40.867	-3.2877	76.9047	49.2256	13.2879	-7.24945	-41.329	-5.80661	-0.108281	-4.67514	4.39914	21.8987	47.1927	5.21553	80.9658	33.9761	11.7961	-8.24246	-24.1467	-0.718047	-9.41079	26.1701	-1.50179	-3.28698	37.8236	-4.13232
442	2.84728	-0.213453	18.9703	1.22804	-0.337893	2.60222	1.22801	-0.33802	8.42265	0.939294	-0.175962	12.1548	-0.0320668	-4.28679	16.6288	-1.55619	-7.8047	-5.03464	-9.21501	4.1227	-6.31786	11.9326	18.5962	40.7512	-3.93039	76.3193	49.5807	13.1695	-7.14437	-40.6924	-5.79696	0.0130284	-4.68853	4.47556	21.9718	47.2574	5.19178	81.0418	33.95	11.7112	-8.34854	-24.0636	-0.710845	-9.38385	26.1656	-1.5111	-3.28088	37.8178	-4.0912
444	2.84325	-0.131795	18.9849	1.23327	-0.301903	2.60819	1.23324	-0.302031	8.42862	0.940956	-0.148739	12.1593	0.0462285	-4.35004	16.6983	-1.43137	-7.94785	-4.9064	-9.29696	3.93624	-6.13516	12.4948	18.301	40.4286	-4.61476	75.6313	50.0869	12.9576	-7.11344	-39.0746	-5.78605	0.206358	-4.73189	4.59284	22.0855	47.3694	5.15763	81.2054	33.9269	11.5791	-8.49876	-23.9829	-0.698386	-9.34244	26.1617	-1.53154	-3.28698	37.8152	-4.03677
446	2.8395	-0.0328495	19.0036	1.24011	-0.258397	2.61586	1.24008	-0.258525	8.43629	0.943351	-0.115799	12.1649	0.133147	-4.43179	16.739	-1.29884	-8.12735	-4.83127	-9.38252	3.69031	-5.95257	13.2567	17.9372	39.9021	-4.84266	74.9463	50.703	12.1566	-7.35765	-35.2297	-5.76004	0.432235	-4.77861	4.71853	22.1971	47.5488	5.06266	81.3798	33.902	11.3592	-8.55706	-23.8396	-0.67884	-9.32364	26.1632	-1.54384	-3.31664	37.823	-3.98896
448	2.84575	0.0934499	19.0308	1.25368	-0.203837	2.62711	1.25366	-0.203967	8.44755	0.950093	-0.0741845	12.1733	0.191445	-4.52638	16.7336	-1.22563	-8.31999	-4.83944	-9.48744	3.32852	-5.77837	14.1292	17.3195	39.2585	-5.02302	73.5322	50.8373	12.5448	-7.56281	-31.73	-5.72173	0.718966	-4.81645	4.82279	22.3259	47.7349	4.97803	81.5484	33.8354	11.1892	-8.57674	-23.7109	-0.65008	-9.31863	26.1678	-1.54772	-3.32845	37.8413	-3.95445
450	2.86503	0.225552	19.0646	1.27346	-0.1479	2.64121	1.27345	-0.148032	8.46164	0.961396	-0.0311555	12.1838	0.198954	-4.61649	16.6793	-1.24653	-8.48658	-4.93594	-9.59108	2.87941	-5.59094	15.0161	16.4347	38.5253	-5.12519	71.3091	50.1809	14.0621	-7.82452	-29.4104	-5.68635	1.02241	-4.83618	4.90495	22.459	47.9009	4.91027	81.6837	33.7423	11.0935	-8.56437	-23.622	-0.616484	-9.31569	26.1747	-1.54921	-3.32574	37.8677	-3.93246
452	2.90102	0.267478	19.0893	1.29282	-0.132811	2.65179	1.29281	-0.132944	8.47222	0.974927	-0.0186881	12.1917	0.104728	-4.63767	16.5777	-1.43195	-8.49177	-5.118	-9.59399	2.49626	-5.28875	15.6669	15.4412	37.6971	-4.59162	68.7329	48.2509	14.8571	-9.56746	-29.192	-5.71003	1.14023	-4.8196	4.99791	22.531	47.9874	4.8066	81.6701	33.7335	11.0321	-8.50904	-23.6061	-0.597211	-9.26757	26.1822	-1.57864	-3.36875	37.8923	-3.90883
454	2.93161	0.284792	19.1299	1.30769	-0.128131	2.66964	1.30768	-0.128266	8.49007	0.985757	-0.0143008	12.2051	-0.0182087	-4.64602	16.441	-1.66743	-8.46293	-5.36433	-9.58854	2.21742	-4.88723	16.1765	14.2465	36.9761	-3.72805	65.0648	45.0716	15.4171	-11.7142	-30.4369	-5.78671	1.21095	-4.77966	5.10335	22.5796	48.1229	4.74061	81.7974	33.7088	10.9826	-8.4489	-23.6033	-0.586427	-9.22553	26.1915	-1.60058	-3.40236	37.9175	-3.89267
456	2.95579	0.291482	19.1924	1.31885	-0.127693	2.69726	1.31883	-0.127829	8.51769	0.994072	-0.0133378	12.2258	-0.14955	-4.65409	16.2719	-1.92013	-8.42978	-5.67057	-9.58399	2.0534	-4.4306	16.6055	12.979	36.4961	-2.71263	61.0362	40.57	15.4644	-13.9127	-32.5546	-5.8961	1.25682	-4.72008	5.20709	22.636	48.3282	4.74021	82.064	33.66	10.9376	-8.37183	-23.5712	-0.58266	-9.19897	26.2044	-1.61083	-3.41512	37.9412	-3.88468
458	2.99309	0.287896	19.278	1.33485	-0.133045	2.7352	1.33484	-0.133183	8.55563	1.00638	-0.0164256	12.2543	-0.283196	-4.66259	16.0585	-2.17994	-8.3954	-6.05901	-9.53711	1.97928	-4.09007	17.0855	12.1447	36.5598	-1.22402	60.2629	34.6669	13.9786	-15.1102	-34.2912	-5.95781	1.25367	-4.6414	5.24858	22.7953	48.5613	4.8514	82.1613	33.6443	10.8972	-8.17373	-23.3998	-0.583617	-9.17414	26.2261	-1.62864	-3.41365	37.951	-3.87862
460	3.03436	0.268901	19.3694	1.35126	-0.145531	2.77576	1.35124	-0.145669	8.59619	1.01942	-0.0248284	12.2848	-0.411037	-4.66128	15.8568	-2.42484	-8.34458	-6.42683	-9.43296	1.997	-3.78518	17.8305	11.8629	37.0233	-0.265789	60.5152	28.3616	10.2516	-15.2587	-33.6964	-6.00283	1.17646	-4.55966	5.24388	22.9888	48.8107	5.01264	82.2888	33.6332	10.8614	-8.00546	-23.1705	-0.589019	-9.17545	26.2613	-1.63052	-3.38438	37.9688	-3.88884
462	3.07496	0.247996	19.4605	1.36719	-0.158813	2.81625	1.36718	-0.158954	8.63668	1.03216	-0.0338617	12.3152	-0.517018	-4.6544	15.6785	-2.6264	-8.29115	-6.75291	-9.28973	2.09101	-3.52248	18.7835	12.1436	37.7626	0.0511675	61.3282	22.1858	4.75175	-14.4198	-30.4975	-6.03992	1.0643	-4.47838	5.21733	23.185	49.0632	5.18968	82.4728	33.6206	10.8346	-7.89527	-22.9123	-0.594183	-9.20311	26.3108	-1.61598	-3.33399	37.9977	-3.908
464	3.10359	0.2831	19.5485	1.38276	-0.146542	2.85496	1.38274	-0.146685	8.67539	1.04304	-0.023809	12.3442	-0.553448	-4.66684	15.5066	-2.70789	-8.29761	-7.06927	-9.19057	2.21012	-3.3899	19.5273	12.8422	38.381	0.459799	62.1784	17.1525	-1.03698	-13.1984	-25.9577	-6.08551	1.09614	-4.38308	5.25286	23.313	49.2708	5.31268	82.6446	33.6063	10.8395	-7.8025	-22.6773	-0.58248	-9.2379	26.3749	-1.60253	-3.29849	38.0295	-3.89487
466	3.12412	0.342879	19.6286	1.39694	-0.122732	2.89008	1.39693	-0.122877	8.71051	1.05217	-0.00520702	12.3705	-0.525246	-4.69598	15.3696	-2.67575	-8.35837	-7.32297	-9.14472	2.33087	-3.31533	20.025	13.6142	38.9739	0.919594	63.1808	12.9493	-5.42616	-12.2756	-21.5494	-6.11707	1.20253	-4.33659	5.33578	23.4479	49.5436	5.38275	82.8726	33.5823	10.8198	-7.77721	-22.3831	-0.556834	-9.2624	26.4366	-1.60076	-3.28619	38.0583	-3.8552
468	3.14202	0.413932	19.6998	1.41098	-0.0937067	2.92115	1.41097	-0.0938523	8.74158	1.06088	0.017295	12.3938	-0.442422	-4.73997	15.2712	-2.54737	-8.46682	-7.50687	-9.15214	2.44987	-3.28322	20.2879	14.2893	39.5375	1.4377	64.2224	9.5631	-8.12778	-11.5752	-17.7858	-6.13238	1.36062	-4.34786	5.44802	23.6101	49.8995	5.42181	83.1705	33.5355	10.7747	-7.79015	-22.0443	-0.52074	-9.27248	26.491	-1.60861	-3.291	38.0842	-3.80354
470	3.17774	0.470408	19.7613	1.43156	-0.0725611	2.94792	1.43155	-0.0727089	8.76835	1.07496	0.0343174	12.4138	-0.346583	-4.79151	15.2026	-2.39631	-8.59445	-7.63572	-9.1928	2.60172	-3.29808	20.4643	14.5947	40.0785	1.87667	64.8723	7.04695	-10.1476	-10.0421	-14.5729	-6.14021	1.52505	-4.38843	5.51636	23.8082	50.2928	5.52338	83.5181	33.4211	10.7553	-7.67627	-21.799	-0.486981	-9.27194	26.5412	-1.60095	-3.26869	38.1189	-3.80158
472	3.21229	0.511812	19.8249	1.45031	-0.0579299	2.97571	1.45031	-0.0580794	8.79614	1.08809	0.0463531	12.4346	-0.216517	-4.84521	15.1409	-2.18352	-8.73883	-7.75365	-9.24961	2.69137	-3.35506	20.492	14.7632	40.3952	2.35758	65.6836	5.68595	-9.96747	-9.02026	-13.6465	-6.17052	1.72497	-4.45664	5.61007	24.0523	50.7746	5.66987	83.9806	33.2675	10.7116	-7.51218	-21.5672	-0.453209	-9.27357	26.567	-1.60365	-3.27203	38.1343	-3.79422
474	3.24759	0.537782	19.8907	1.46805	-0.0501422	3.0046	1.46805	-0.0502936	8.82503	1.10088	0.0532039	12.4563	-0.06759	-4.9062	15.0814	-1.93911	-8.90359	-7.86836	-9.30733	2.70699	-3.44181	20.411	14.9163	40.5172	2.83625	66.5013	5.2846	-7.99431	-8.99853	-14.7385	-6.21387	1.94672	-4.54751	5.72265	24.335	51.3378	5.84531	84.5304	33.0903	10.6399	-7.30235	-21.3006	-0.419405	-9.27483	26.5704	-1.6228	-3.30607	38.1301	-3.77397
476	3.30777	0.545251	19.9454	1.49506	-0.0525678	3.02858	1.49505	-0.0527213	8.849	1.12122	0.0530016	12.4743	0.0272387	-4.99877	15.0408	-1.80349	-9.10646	-7.94343	-9.321	2.68492	-3.5332	20.3957	15.3662	40.7384	2.99583	65.9549	4.93312	-6.92949	-10.6859	-15.4279	-6.20595	2.11472	-4.64554	5.78208	24.5932	51.913	5.99113	85.0199	32.9292	10.5652	-6.98759	-20.8574	-0.38697	-9.24808	26.5757	-1.66032	-3.34723	38.1302	-3.75708
478	3.3822	0.576067	20.004	1.53035	-0.0460855	3.05403	1.53035	-0.0462433	8.87446	1.14722	0.0599637	12.4934	0.0889694	-5.12868	14.9648	-1.74436	-9.36482	-8.07992	-9.34971	2.69679	-3.54348	20.4923	15.7668	41.1529	3.18284	66.0694	4.05402	-7.7353	-11.5407	-14.8478	-6.14595	2.26158	-4.76379	5.74666	24.9482	52.4994	6.1638	85.3676	32.7423	10.5145	-6.71141	-20.4094	-0.34838	-9.22585	26.5959	-1.7041	-3.36769	38.1389	-3.75677
480	3.4665	0.640332	20.0721	1.57292	-0.0259426	3.08335	1.57292	-0.0261049	8.90378	1.17782	0.0775774	12.5154	0.13006	-5.29103	14.8352	-1.73885	-9.67407	-8.31256	-9.39655	2.74756	-3.47084	20.7075	16.0963	41.72	3.42587	66.9035	2.63293	-10.0656	-11.3385	-12.9174	-6.04438	2.38732	-4.89809	5.62133	25.3833	53.071	6.33612	85.5444	32.5521	10.4852	-6.52104	-20.0262	-0.300747	-9.21464	26.6357	-1.74952	-3.37095	38.1581	-3.76751
482	3.55673	0.731461	20.1553	1.62048	0.00527437	3.11913	1.62048	0.00510816	8.93956	1.21147	0.10376	12.5422	0.185712	-5.46108	14.6299	-1.71598	-10.0019	-8.68568	-9.40305	2.77268	-3.37883	21.0173	16.5821	42.1437	3.39357	66.7799	1.25417	-11.5349	-11.6598	-10.5247	-5.95506	2.46276	-5.02774	5.482	25.7428	53.5576	6.34061	85.5341	32.4682	10.4238	-6.46852	-19.806	-0.238672	-9.21051	26.6977	-1.79233	-3.40662	38.1871	-3.75115
484	3.62517	0.861836	20.2594	1.66204	0.0553716	3.16398	1.66204	0.055197	8.98442	1.23948	0.143653	12.5757	0.262402	-5.62835	14.3971	-1.65695	-10.3323	-9.11139	-9.49542	2.80013	-3.39897	21.3047	17.0874	42.4554	3.48451	66.2262	0.39547	-11.6144	-12.1915	-9.23393	-5.84783	2.55131	-5.12597	5.30298	25.9715	53.8808	6.31914	85.4595	32.5632	10.4158	-6.47449	-19.7405	-0.175131	-9.20462	26.7701	-1.83131	-3.44151	38.2131	-3.72455
486	3.66633	1.01488	20.3812	1.69375	0.117632	3.21661	1.69376	0.117457	9.03704	1.2594	0.192021	12.6151	0.349454	-5.77673	14.1601	-1.57344	-10.6325	-9.5466	-9.67814	2.82711	-3.51808	21.5197	17.51	42.6656	3.73353	65.4734	0.0955385	-10.4501	-12.8656	-9.23031	-5.73704	2.65363	-5.20376	5.10678	26.0792	54.0555	6.31623	85.3535	32.8342	10.4545	-6.50457	-19.8057	-0.118623	-9.20408	26.8471	-1.85678	-3.46132	38.2343	-3.69631
488	3.68698	1.12129	20.5082	1.71242	0.161263	3.27201	1.71244	0.161084	9.09244	1.27072	0.225639	12.6565	0.398148	-5.861	13.9499	-1.53392	-10.802	-9.93384	-9.85326	2.79817	-3.52587	21.5788	17.5307	42.8354	3.88822	65.255	-0.0333706	-9.34638	-13.5234	-9.42045	-5.7015	2.72912	-5.35022	5.00508	26.1842	54.2487	6.38548	85.2175	33.212	10.4276	-6.5025	-19.908	-0.0904394	-9.24815	26.9209	-1.82856	-3.43658	38.2573	-3.68775
490	3.70443	1.17003	20.6024	1.72454	0.180229	3.31335	1.72456	0.180053	9.13378	1.27864	0.240456	12.6874	0.400367	-5.88642	13.8242	-1.54978	-10.8477	-10.1653	-9.97749	2.86502	-3.58359	21.5609	17.5744	42.9748	3.95157	64.5435	-0.148089	-8.48683	-14.2483	-9.59315	-5.71015	2.68253	-5.45357	4.88005	26.2278	54.3361	6.46607	85.0399	33.5184	10.4134	-6.47537	-20.0416	-0.0727873	-9.31069	26.9814	-1.79216	-3.38717	38.2826	-3.69202
492	3.72209	1.16775	20.6579	1.73215	0.177185	3.33793	1.73217	0.177007	9.15836	1.28454	0.238576	12.7059	0.36229	-5.86028	13.7936	-1.61131	-10.7853	-10.2212	-10.0476	3.02593	-3.69538	21.493	17.6915	43.075	3.93115	63.3999	-0.264095	-7.9129	-14.9164	-9.76847	-5.74352	2.52238	-5.49921	4.71768	26.204	54.2959	6.54335	84.8177	33.7264	10.4221	-6.45805	-20.2027	-0.0607309	-9.37728	27.0258	-1.76414	-3.32779	38.307	-3.70312
494	3.73389	1.16334	20.6918	1.73697	0.173915	3.35294	1.73699	0.173736	9.17336	1.28835	0.236383	12.7172	0.317944	-5.80855	13.8422	-1.66804	-10.6748	-10.1316	-10.1156	3.12982	-3.74402	21.407	17.6852	43.0794	3.90619	63.0698	-0.219482	-7.3752	-14.9805	-10.5215	-5.73354	2.38096	-5.53228	4.55407	26.1394	54.1406	6.63417	84.5403	33.9196	10.4292	-6.58986	-20.3937	-0.0502482	-9.41179	27.0552	-1.77117	-3.30257	38.315	-3.69934
496	3.73811	1.13699	20.7148	1.73649	0.161827	3.36334	1.73651	0.161648	9.18377	1.28874	0.227286	12.725	0.283953	-5.74261	13.9133	-1.69886	-10.5428	-10.0019	-10.1672	3.20081	-3.73399	21.2897	17.583	43.0328	3.88553	62.7317	-0.140046	-7.04155	-14.879	-11.3514	-5.75892	2.24689	-5.5582	4.48033	25.965	53.9142	6.61879	84.2724	34.1482	10.4285	-6.80506	-20.6465	-0.0452145	-9.44308	27.0748	-1.77261	-3.26925	38.3214	-3.70224
498	3.73488	1.09563	20.7337	1.73141	0.143882	3.3721	1.73142	0.143703	9.19252	1.28604	0.213531	12.7316	0.270539	-5.67952	13.9775	-1.69413	-10.4237	-9.88641	-10.2024	3.23673	-3.67181	21.1556	17.4278	42.9497	3.89725	62.4023	-0.0486819	-6.93238	-14.7448	-12.0587	-5.82394	2.12934	-5.56608	4.48772	25.7038	53.6255	6.50842	84.0053	34.4318	10.4078	-7.04742	-20.951	-0.0435051	-9.47045	27.0886	-1.76526	-3.23143	38.3282	-3.71392
500	3.72894	1.08263	20.7618	1.72768	0.138501	3.38469	1.7277	0.138322	9.20512	1.28359	0.209244	12.7411	0.297844	-5.67408	13.9799	-1.64234	-10.4242	-9.88418	-10.2298	3.22254	-3.59737	21.0683	17.3973	42.8393	4.05633	62.9529	0.0905146	-7.07752	-14.7731	-12.2547	-5.87244	2.06284	-5.48468	4.45239	25.5243	53.249	6.45542	83.6259	34.7809	10.3253	-7.14131	-21.246	-0.0306956	-9.46854	27.1073	-1.77511	-3.24252	38.3295	-3.7268
502	3.70916	1.05565	20.786	1.71665	0.128287	3.39582	1.71666	0.12811	9.21625	1.27597	0.200901	12.7494	0.333959	-5.66655	13.9665	-1.575	-10.4242	-9.91187	-10.2325	3.19816	-3.48499	20.9934	17.3479	42.7465	4.14813	63.2062	0.148038	-7.08663	-14.5888	-12.5078	-5.92812	1.97329	-5.45179	4.37187	25.3345	52.8796	6.50798	83.2598	35.1944	10.2242	-7.18738	-21.5004	-0.0308019	-9.43455	27.1281	-1.79433	-3.26913	38.3325	-3.72254
504	3.67367	1.01053	20.8021	1.6971	0.11163	3.40354	1.69711	0.111455	9.22397	1.26237	0.187228	12.7553	0.367955	-5.65015	13.9529	-1.50815	-10.4072	-9.94053	-10.2163	3.17377	-3.35063	20.9254	17.2329	42.6791	4.1427	63.0666	0.126456	-6.9399	-14.1829	-12.857	-6.00029	1.857	-5.47786	4.25098	25.096	52.5076	6.66262	82.9288	35.6676	10.1239	-7.205	-21.7226	-0.047305	-9.38457	27.1496	-1.81378	-3.29645	38.3379	-3.70287
506	3.62412	0.965193	20.8012	1.67137	0.0962847	3.40381	1.67138	0.096112	9.22424	1.24407	0.174178	12.7555	0.386835	-5.65136	13.9647	-1.47345	-10.4167	-9.91988	-10.2175	3.14476	-3.27411	20.8657	16.9507	42.6187	4.1149	63.2765	0.177141	-7.01334	-13.8257	-12.9215	-6.11628	1.77558	-5.47393	4.13599	24.7004	51.9941	6.83434	82.6122	36.1877	10.0769	-7.17215	-21.9802	-0.0734405	-9.38607	27.1656	-1.80068	-3.29602	38.3392	-3.69429
508	3.57196	0.935667	20.8034	1.64591	0.0880585	3.40534	1.64592	0.0878888	9.22577	1.22553	0.166467	12.7566	0.405331	-5.6697	13.9594	-1.4473	-10.457	-9.92975	-10.2353	3.13245	-3.23342	20.8343	16.8113	42.5619	4.14505	63.6212	0.223218	-7.09414	-13.6685	-12.8304	-6.21205	1.68908	-5.43672	3.98392	24.3553	51.403	7.04225	82.2385	36.7211	9.98685	-7.22836	-22.3025	-0.0942684	-9.41961	27.1851	-1.77997	-3.26939	38.3469	-3.69201
510	3.52251	0.924758	20.8135	1.62333	0.0876632	3.41018	1.62334	0.0874957	9.23061	1.20867	0.164777	12.7602	0.425805	-5.69832	13.9307	-1.42332	-10.5166	-9.98245	-10.2672	3.14005	-3.22146	20.8318	16.8392	42.5058	4.22219	63.9824	0.259598	-7.12782	-13.7122	-12.6555	-6.27493	1.59233	-5.3854	3.7992	24.0944	50.7839	7.25533	81.7852	37.2506	9.85489	-7.39082	-22.6714	-0.104185	-9.47699	27.2093	-1.75953	-3.22362	38.3628	-3.69493
512	3.48462	0.923521	20.83	1.60667	0.0904056	3.41775	1.60668	0.0902399	9.23818	1.19604	0.16579	12.7659	0.44256	-5.70849	13.8945	-1.39966	-10.5412	-10.05	-10.2977	3.16505	-3.22425	20.8453	16.837	42.4456	4.18747	63.9492	0.306313	-7.05738	-13.7624	-12.5846	-6.31155	1.48524	-5.42026	3.61048	23.8335	50.2825	7.35124	81.2126	37.7557	9.77075	-7.58678	-22.9546	-0.0964997	-9.543	27.2358	-1.74766	-3.18426	38.385	-3.70279
514	3.44902	0.936956	20.8517	1.59233	0.099317	3.42749	1.59234	0.0991525	9.24792	1.18478	0.171552	12.7732	0.46792	-5.70661	13.845	-1.35686	-10.547	-10.1436	-10.3371	3.16179	-3.23114	20.8444	16.7536	42.3705	4.21762	64.1266	0.44611	-7.04038	-13.8458	-12.61	-6.37672	1.44855	-5.44134	3.53429	23.6477	49.8482	7.34111	80.7116	38.2001	9.75768	-7.81377	-23.3364	-0.0853838	-9.58251	27.2598	-1.74782	-3.17173	38.4025	-3.69649
516	3.41599	0.958483	20.8752	1.57985	0.111523	3.43797	1.57987	0.11136	9.2584	1.17471	0.179891	12.781	0.497403	-5.69156	13.7858	-1.3023	-10.5304	-10.2565	-10.3803	3.12487	-3.22639	20.8261	16.607	42.2776	4.30919	64.5303	0.663223	-7.07462	-13.9424	-12.7381	-6.4621	1.47371	-5.43488	3.56915	23.5337	49.4816	7.24571	80.3119	38.5763	9.79631	-8.03935	-23.786	-0.0779082	-9.589	27.2816	-1.75725	-3.18683	38.4152	-3.6736
518	3.39469	0.956591	20.8904	1.57039	0.112502	3.44486	1.5704	0.11234	9.26529	1.16758	0.180028	12.7861	0.501537	-5.65252	13.7285	-1.28432	-10.4605	-10.3656	-10.3965	3.08137	-3.15462	20.8104	16.5666	42.1593	4.26095	64.5761	0.808707	-6.94988	-13.9851	-13.0325	-6.47586	1.44217	-5.43601	3.59412	23.4255	49.2133	7.13681	79.927	38.9148	9.75849	-8.14725	-24.0056	-0.0881913	-9.5711	27.309	-1.76158	-3.21488	38.434	-3.64454
520	3.38259	0.958109	20.8954	1.56524	0.114219	3.44714	1.56525	0.114057	9.26757	1.16362	0.180992	12.7878	0.492781	-5.61998	13.7033	-1.28965	-10.3978	-10.4137	-10.4156	3.02585	-3.09546	20.8075	16.4702	42.0773	4.34155	64.9569	0.898213	-7.0051	-13.9801	-13.0999	-6.46535	1.39713	-5.43296	3.54855	23.3194	49.0316	7.05003	79.6243	39.1049	9.76819	-8.19038	-24.1646	-0.105738	-9.56382	27.336	-1.75825	-3.20798	38.4626	-3.60533
522	3.37771	0.966659	20.8904	1.56387	0.118433	3.4449	1.56388	0.118271	9.26533	1.16234	0.184065	12.7861	0.474025	-5.60079	13.7133	-1.3155	-10.3558	-10.3952	-10.4364	2.96035	-3.0536	20.8384	16.308	42.0275	4.51989	65.6206	0.967929	-7.27374	-13.9305	-12.8477	-6.43821	1.34792	-5.42607	3.43209	23.2354	48.9204	7.01222	79.4013	39.1592	9.81808	-8.17106	-24.2872	-0.126107	-9.57797	27.3631	-1.74235	-3.16911	38.5018	-3.5683
524	3.37516	0.97293	20.8798	1.56331	0.121483	3.44014	1.56332	0.121322	9.26057	1.16173	0.186324	12.7826	0.446521	-5.59163	13.74	-1.35979	-10.3288	-10.3445	-10.4227	2.89398	-2.97343	21.0009	16.1678	41.9391	4.37733	65.6774	1.17288	-7.62849	-13.8074	-12.2356	-6.38255	1.30058	-5.42901	3.32438	23.268	48.8438	7.07333	79.208	39.2318	9.75666	-8.05276	-24.3225	-0.140037	-9.61688	27.3961	-1.70038	-3.1815	38.548	-3.58333
526	3.36913	0.977719	20.8629	1.56108	0.124247	3.43263	1.56109	0.124086	9.25306	1.15989	0.188273	12.7769	0.416765	-5.58399	13.7653	-1.40886	-10.3037	-10.296	-10.4154	2.82544	-2.86613	21.0617	16.1575	41.7956	4.36327	65.7077	1.29268	-7.73384	-13.9236	-11.8866	-6.34064	1.26813	-5.40964	3.21279	23.3655	48.7198	7.23553	78.9565	39.3021	9.71682	-7.88822	-24.378	-0.15492	-9.67385	27.4415	-1.6392	-3.10136	38.6133	-3.63155
528	3.35647	0.989825	20.8427	1.55661	0.130831	3.42367	1.55662	0.13067	9.2441	1.15614	0.192946	12.7702	0.395089	-5.58171	13.7804	-1.44613	-10.2914	-10.2667	-10.4319	2.75122	-2.73905	21.0168	16.2176	41.5788	4.49874	65.8789	1.35371	-7.54898	-14.2631	-11.8929	-6.31047	1.26512	-5.3562	3.09926	23.4914	48.516	7.46481	78.6103	39.3827	9.72297	-7.70728	-24.4784	-0.176017	-9.75331	27.5013	-1.55635	-2.92053	38.7032	-3.71107
530	3.33337	1.04893	20.8328	1.5518	0.15882	3.41897	1.55182	0.15866	9.2394	1.15083	0.213595	12.7666	0.415222	-5.61385	13.7703	-1.42273	-10.3575	-10.2847	-10.5066	2.65368	-2.61579	21.0942	15.95	41.2564	4.42505	66.3808	1.66163	-7.31483	-14.4929	-11.746	-6.2071	1.31583	-5.2482	2.92329	23.5574	48.1893	7.66975	78.068	39.5237	9.74067	-7.5325	-24.5691	-0.219422	-9.8659	27.5741	-1.43295	-2.75622	38.8113	-3.86244
532	3.29753	1.1084	20.8147	1.54144	0.188174	3.4107	1.54146	0.188015	9.23113	1.14129	0.234933	12.7603	0.451242	-5.64009	13.7571	-1.36851	-10.4189	-10.3099	-10.59	2.56325	-2.48962	21.1269	15.7735	40.7768	4.4496	66.9736	2.12705	-6.92547	-14.5026	-12.9732	-6.27533	1.52369	-5.13585	3.10798	23.5504	47.7974	7.62592	77.704	39.6961	9.8622	-7.60505	-24.9737	-0.266223	-10.0715	27.6617	-1.31529	-2.51945	39.0193	-3.84176
534	3.23993	1.15434	20.788	1.52034	0.213634	3.39885	1.52036	0.213477	9.21928	1.12394	0.252711	12.7513	0.507952	-5.65102	13.752	-1.27028	-10.4605	-10.3226	-10.6723	2.48749	-2.37722	21.1069	15.6815	40.1441	4.58426	67.6364	2.61501	-6.32715	-14.3261	-15.3989	-6.5076	1.83502	-5.03987	3.70177	23.4136	47.49	7.20728	77.6833	39.8451	10.0097	-7.9113	-25.5447	-0.31189	-10.401	27.7773	-1.17804	-2.17719	39.3703	-3.68876
536	3.11557	1.17418	20.7675	1.46771	0.233641	3.39039	1.46773	0.23349	9.21082	1.08335	0.264475	12.7449	0.641927	-5.64459	13.7835	-1.02241	-10.5006	-10.2741	-10.7667	2.44495	-2.34947	21.0984	15.2462	39.4288	4.68245	68.7933	2.4622	-5.27998	-14.2216	-16.9879	-6.64234	1.91474	-4.98623	4.5409	22.878	47.822	5.9981	78.3642	39.7965	9.74757	-8.2317	-25.3299	-0.346915	-10.9176	27.975	-0.888558	-1.69593	39.9675	-3.79457
538	3.0213	1.19428	20.7598	1.42828	0.250961	3.38738	1.4283	0.250816	9.2078	1.0528	0.275026	12.7426	0.740272	-5.65353	13.799	-0.846292	-10.5548	-10.2517	-10.8469	2.31342	-2.35885	21.3476	14.7643	38.6137	4.27379	68.2776	3.09245	-4.06572	-14.2909	-17.466	-6.68037	2.00348	-4.93698	5.1667	22.7231	48.3752	5.25351	78.9037	39.5242	9.57333	-7.99382	-25.0224	-0.428751	-11.5602	28.2188	-0.428285	-0.968319	40.6358	-4.07107
540	2.97327	1.19712	20.7489	1.40751	0.256589	3.38281	1.40754	0.256444	9.20324	1.03692	0.277972	12.7391	0.764868	-5.65944	13.7994	-0.803931	-10.575	-10.2524	-10.8987	2.09405	-2.37087	21.7711	14.2359	37.7065	3.51932	66.673	4.50287	-2.945	-14.6466	-16.9002	-6.64135	2.11586	-4.8891	5.48905	23.0135	49.0146	5.23174	79.3174	39.065	9.50452	-7.24184	-24.684	-0.562761	-12.2346	28.468	0.138935	-0.0818154	41.2664	-4.45659
542	2.94372	1.07333	20.6598	1.38335	0.205719	3.34418	1.38337	0.205572	9.16462	1.02194	0.238532	12.7103	0.663063	-5.53869	13.8441	-0.938783	-10.3167	-10.1699	-10.8931	1.93456	-2.30814	21.7216	13.3796	36.7863	3.77329	69.1754	5.18569	-2.82171	-16.1283	-16.3847	-6.64691	2.08994	-4.86586	5.67385	23.284	49.5784	5.77294	80.6212	38.5604	9.14301	-6.86977	-23.9524	-0.725363	-12.6394	28.5954	0.542668	0.534626	41.6217	-4.85399
544	2.90722	0.96261	20.5497	1.35734	0.161306	3.29618	1.35735	0.161164	9.11661	1.00518	0.203834	12.6744	0.563147	-5.44697	13.8876	-1.08155	-10.1119	-10.088	-10.8447	1.66946	-2.08585	21.7435	12.7671	35.6077	3.37279	69.5884	6.23911	-2.33798	-16.5812	-15.772	-6.61889	2.09509	-4.84779	5.79556	23.4047	50.0792	6.24894	81.5976	38.0648	8.96881	-6.15406	-23.1229	-0.853503	-12.8529	28.6511	0.678433	0.989913	41.8155	-4.94512
546	2.86241	0.90153	20.4403	1.33216	0.139311	3.24817	1.33217	0.139174	9.0686	0.987674	0.185948	12.6384	0.479703	-5.41082	13.8932	-1.21865	-10.0143	-10.0743	-10.7722	1.30907	-1.77205	21.8733	12.3352	34.3076	2.369	67.7995	7.71191	-1.58739	-15.9094	-15.0287	-6.55133	2.16159	-4.85225	5.87701	23.3974	50.5028	6.56382	82.153	37.6468	8.97973	-5.18061	-22.3521	-0.937959	-12.9033	28.665	0.602991	1.29101	41.8995	-4.77285
548	2.83699	0.906342	20.3703	1.32138	0.144126	3.21716	1.3214	0.14399	9.03759	0.979306	0.188954	12.6151	0.331635	-5.39693	13.7375	-1.49349	-9.93079	-10.354	-10.7406	1.03334	-1.77205	21.7125	11.073	33.6537	2.47657	69.5655	9.07533	-2.10274	-16.0228	-14.223	-6.47678	2.24727	-4.98509	5.86887	23.6178	50.8391	7.06277	83.1232	37.5071	8.7887	-4.98874	-21.99	-1.01692	-12.844	28.7211	0.693605	1.4096	41.9757	-4.85458
550	2.80504	0.924804	20.2983	1.30896	0.155495	3.18524	1.30897	0.155361	9.00567	0.969297	0.196759	12.5911	0.20689	-5.34958	13.5786	-1.71318	-9.7948	-10.6438	-10.7415	0.822598	-1.66329	21.6323	10.6218	33.336	2.74872	70.363	9.62232	-2.47798	-16.3935	-13.4027	-6.41628	2.37809	-5.06211	5.92912	23.5549	50.9193	7.2758	83.8432	37.5267	8.65169	-4.89627	-21.7941	-1.06583	-12.802	28.7772	0.81185	1.41826	42.0413	-4.88378
552	2.76168	0.954706	20.2234	1.29254	0.172888	3.15198	1.29256	0.172754	8.97241	0.955933	0.208823	12.5661	0.14278	-5.27009	13.4533	-1.8077	-9.62395	-10.8774	-10.7632	0.676535	-1.42698	21.7057	11.0417	33.2509	3.00017	69.7467	9.36324	-2.5469	-16.7988	-12.6666	-6.36905	2.54671	-5.06243	6.06423	23.2013	50.7607	7.17126	84.241	37.6707	8.60324	-4.82201	-21.7097	-1.07037	-12.8047	28.835	0.912958	1.31978	42.0993	-4.80552
554	2.70923	1.0471	20.1844	1.27771	0.218182	3.13439	1.27773	0.21805	8.95483	0.942048	0.241816	12.5528	0.208719	-5.22813	13.3476	-1.67942	-9.57205	-11.0802	-10.7553	0.59489	-1.37845	21.8718	10.9757	33.2669	3.0229	69.8875	9.1728	-2.8711	-16.6713	-12.3102	-6.30499	2.70977	-5.07448	6.1403	22.994	50.5865	7.04129	84.6322	37.9285	8.5786	-5.07009	-21.7299	-0.985751	-12.8062	28.9326	0.896142	1.01339	42.1623	-4.61177
556	2.65493	1.13828	20.1277	1.26192	0.26321	3.10894	1.26195	0.263081	8.92937	0.92745	0.274568	12.5336	0.332381	-5.17803	13.308	-1.43855	-9.52894	-11.1643	-10.7842	0.518015	-1.35571	22.0278	11.0268	33.0749	2.98155	70.2484	9.24348	-3.17033	-16.6267	-12.3127	-6.22521	2.84954	-5.1226	6.19589	22.8747	50.4688	6.9234	84.8578	38.1466	8.63465	-5.21535	-21.7661	-0.885191	-12.8668	29.0486	0.881195	0.763763	42.1324	-4.50665
558	2.61969	1.2017	20.0466	1.25195	0.294545	3.07277	1.25198	0.294416	8.8932	0.918039	0.297454	12.5064	0.471209	-5.10945	13.3528	-1.15695	-9.45912	-11.0941	-10.8442	0.443229	-1.32988	22.1394	11.2257	32.6891	2.93451	70.6249	9.54003	-3.36258	-16.7249	-12.5626	-6.1341	2.94621	-5.20467	6.21399	22.8324	50.4087	6.87198	84.917	38.2929	8.76172	-5.16624	-21.7956	-0.809902	-12.9526	29.1417	0.868673	0.605909	41.9362	-4.56054
560	2.67963	1.19443	19.9688	1.27738	0.286543	3.03789	1.27741	0.286411	8.85831	0.93752	0.293107	12.4803	0.522952	-5.01835	13.5117	-1.01651	-9.31509	-10.8078	-10.8562	0.406554	-1.29327	22.1545	11.3265	32.5131	3.02204	70.3834	9.5563	-3.27947	-16.67	-12.5805	-6.04098	2.95197	-5.26554	6.09206	22.8175	50.2891	7.04161	84.9049	38.4146	8.88172	-4.92771	-21.8401	-0.873189	-12.8769	29.0568	0.778994	0.417053	41.3204	-4.96345
562	2.78293	1.13696	19.8746	1.31735	0.25289	2.99582	1.31738	0.252753	8.81625	0.969464	0.270497	12.4489	0.533315	-4.92386	13.73	-0.946066	-9.14891	-10.409	-10.826	0.507295	-1.37717	22.3311	11.0269	32.4125	2.83252	70.356	9.65005	-3.27955	-16.4175	-12.7417	-6.01412	2.87475	-5.38766	5.96456	22.845	50.1991	7.17752	84.9145	38.4712	8.94369	-4.8146	-21.845	-0.873732	-12.7027	28.9351	0.462057	0.179608	40.8192	-4.78268
564	2.91033	1.04964	19.773	1.36527	0.20416	2.95052	1.36529	0.204019	8.77095	1.00827	0.237121	12.415	0.532779	-4.84587	13.9711	-0.900712	-9.00848	-9.96631	-10.771	0.729843	-1.58753	22.6822	10.4452	32.3664	2.4027	70.6371	9.85352	-3.38582	-16.0279	-13.1048	-6.05524	2.74716	-5.54255	5.8651	22.8996	50.1421	7.19787	84.9614	38.4636	8.95962	-4.86468	-21.8241	-0.787789	-12.4711	28.8241	-0.0287339	-0.122533	40.5302	-4.02029
566	3.03836	0.998269	19.7112	1.4167	0.170878	2.92272	1.41671	0.170733	8.74315	1.04877	0.215482	12.3943	0.615592	-4.84159	14.1589	-0.736141	-9.03337	-9.62334	-10.7698	0.922233	-1.83598	23.016	10.4296	32.3698	2.30446	70.964	10.0487	-3.35199	-15.8354	-13.6032	-6.10702	2.6918	-5.52223	5.79258	22.8918	50.0367	6.99857	84.9962	38.4259	9.05691	-4.86526	-21.8961	-0.718155	-12.3009	28.7806	-0.325883	-0.570588	40.3114	-3.60077
568	3.13326	0.953346	19.694	1.45427	0.143031	2.91484	1.45428	0.142881	8.73527	1.07858	0.197003	12.3885	0.70749	-4.87256	14.2549	-0.574564	-9.12498	-9.44926	-10.7648	1.04013	-1.99298	23.2741	10.4622	32.4827	2.25902	70.5374	10.0842	-3.21308	-15.6836	-14.1017	-6.12111	2.66218	-5.52645	5.76314	23.0213	50.0286	6.84348	85.0136	38.3942	9.09929	-5.0649	-21.9339	-0.625881	-12.1627	28.7865	-0.487237	-0.755819	40.2017	-3.45967
570	3.18665	0.909491	19.7088	1.47381	0.11907	2.92145	1.47382	0.118918	8.74188	1.09469	0.180283	12.3935	0.782309	-4.92154	14.2756	-0.45589	-9.2425	-9.41309	-10.7482	1.09374	-2.05411	23.4474	10.4068	32.6922	2.19127	69.4431	9.94047	-2.99818	-15.4507	-14.4474	-6.10004	2.64182	-5.5728	5.77187	23.2673	50.119	6.75171	85.0176	38.3565	9.0857	-5.42057	-21.9281	-0.5228	-12.0125	28.8135	-0.547487	-0.700451	40.1551	-3.54709
572	3.20458	0.864213	19.6935	1.47769	0.0978047	2.91487	1.4777	0.0976524	8.7353	1.0989	0.164638	12.3886	0.799833	-4.95655	14.3499	-0.432161	-9.31296	-9.2747	-10.7332	1.19033	-2.1484	23.5981	10.0827	32.8997	1.97807	68.8459	9.70143	-2.87139	-14.6424	-14.1307	-6.11677	2.58852	-5.54317	5.79003	23.3385	50.1785	6.496	85.0369	38.195	9.13448	-5.53082	-21.9627	-0.48619	-11.6614	28.7593	-0.63278	-0.937449	39.9646	-3.59042
574	3.19527	0.824702	19.681	1.47015	0.0814269	2.90966	1.47016	0.0812752	8.73009	1.09427	0.151937	12.3848	0.796467	-4.97525	14.3686	-0.444019	-9.34569	-9.23881	-10.7417	1.31082	-2.26697	23.681	9.95145	33.065	1.94237	68.6444	9.48381	-2.79174	-14.1606	-13.8828	-6.12369	2.55632	-5.52729	5.77239	23.4502	50.1987	6.41283	85.0542	38.1023	9.18153	-5.57785	-21.9865	-0.447303	-11.3585	28.6788	-0.702671	-1.11975	39.7447	-3.55024
576	3.16951	0.794823	19.6722	1.45626	0.0706765	2.90606	1.45627	0.0705263	8.72649	1.08455	0.143047	12.3821	0.777801	-4.97616	14.2943	-0.483436	-9.34011	-9.37529	-10.7676	1.44972	-2.4124	23.6909	10.046	33.1624	2.10618	68.6761	9.33613	-2.69674	-14.0834	-13.8592	-6.12666	2.54563	-5.53858	5.72104	23.598	50.175	6.50291	85.0847	38.1137	9.20215	-5.59226	-21.9849	-0.397735	-11.1649	28.5882	-0.750118	-1.2064	39.5433	-3.43719
578	3.15822	0.781713	19.6396	1.45015	0.0661579	2.89176	1.45015	0.0660083	8.71219	1.08025	0.139323	12.3714	0.733491	-4.96107	14.0961	-0.571925	-9.29514	-9.74072	-10.757	1.59651	-2.59037	23.6389	10.0651	33.1204	2.25662	68.1335	9.31348	-2.38337	-13.8138	-13.9711	-6.19227	2.5047	-5.55013	5.70096	23.5643	50.0974	6.43707	85.2014	38.1898	9.14349	-5.55345	-21.9382	-0.371673	-11.0931	28.4965	-0.75787	-1.33214	39.4622	-3.36839
580	3.15477	0.785875	19.6282	1.44899	0.0683606	2.88666	1.449	0.0682111	8.70709	1.07925	0.140911	12.3675	0.673694	-4.93919	13.6734	-0.701307	-9.23093	-10.5221	-10.767	1.70944	-2.76232	23.5914	9.94108	33.1616	2.3469	67.9837	9.33246	-2.07808	-13.6321	-14.2869	-6.26402	2.47035	-5.58213	5.66153	23.5414	50.1059	6.38691	85.3988	38.2979	9.06349	-5.5299	-21.8864	-0.318293	-11.0766	28.4715	-0.773848	-1.39603	39.4524	-3.35691
582	3.15446	0.807894	19.6433	1.45079	0.0779127	2.89324	1.4508	0.077763	8.71367	1.08001	0.148149	12.3724	0.596562	-4.90477	13.0536	-0.870211	-9.13476	-11.6685	-10.8008	1.7696	-2.89983	23.5474	9.75242	33.2976	2.39518	68.2722	9.41233	-1.94695	-13.5148	-14.6991	-6.32131	2.45656	-5.61946	5.59618	23.5705	50.1975	6.39059	85.6289	38.396	8.99082	-5.53646	-21.8362	-0.232455	-11.0734	28.5061	-0.813696	-1.39626	39.481	-3.39555
584	3.13728	0.857128	19.6707	1.4476	0.100758	2.90516	1.44761	0.100608	8.72559	1.07621	0.165004	12.3813	0.482213	-4.82325	12.4003	-1.08886	-8.93664	-12.8778	-10.8233	1.73838	-2.92162	23.4276	9.97477	33.3618	2.58223	68.2009	9.64322	-2.3623	-13.2416	-14.557	-6.33097	2.49816	-5.5745	5.52194	23.6572	50.2256	6.47871	85.6974	38.3498	8.98738	-5.55873	-21.7645	-0.132961	-10.9704	28.5049	-0.902644	-1.41263	39.4532	-3.42856
586	3.13316	0.876296	19.6702	1.44747	0.109508	2.90483	1.44748	0.109358	8.72526	1.07557	0.17154	12.381	0.367001	-4.71915	11.9764	-1.28286	-8.69692	-13.6633	-10.8191	1.70044	-2.92636	23.2837	10.0872	33.3319	2.64579	68.5331	10.3105	-3.53104	-12.4679	-15.0127	-6.32553	2.50509	-5.55027	5.44401	23.6973	50.1729	6.56837	85.7035	38.282	8.99899	-5.60723	-21.7413	-0.0737895	-10.9246	28.4646	-0.954211	-1.41688	39.4265	-3.40112
588	3.14202	0.860975	19.6373	1.44997	0.102261	2.89025	1.44998	0.102111	8.71068	1.07788	0.16631	12.3701	0.271774	-4.60711	11.8122	-1.41958	-8.45322	-13.969	-10.7883	1.68123	-2.95161	23.1131	9.9975	33.192	2.60974	69.458	11.5425	-5.20531	-11.1152	-16.3483	-6.31604	2.46329	-5.5577	5.36919	23.6738	50.0442	6.62843	85.6749	38.2278	9.01569	-5.66326	-21.7764	-0.0662396	-10.9334	28.3937	-0.95961	-1.41358	39.4106	-3.33655
590	3.13508	0.850075	19.5957	1.44594	0.0983888	2.8719	1.44595	0.0982393	8.69233	1.0751	0.163208	12.3564	0.242904	-4.5255	11.7446	-1.44233	-8.29274	-14.0974	-10.7499	1.71533	-3.06075	22.8575	9.81802	32.9299	2.87809	71.2044	13.4735	-6.29312	-9.16065	-18.6043	-6.31713	2.39859	-5.53768	5.30934	23.623	49.8871	6.61951	85.6485	38.2135	9.04778	-5.63782	-21.8426	-0.0982026	-10.838	28.3506	-0.967314	-1.43022	39.4099	-3.40468
592	3.12408	0.850605	19.5577	1.44113	0.0998462	2.85507	1.44114	0.0996975	8.6755	1.07141	0.164039	12.3438	0.227207	-4.44362	11.6647	-1.44174	-8.13709	-14.2493	-10.7169	1.6665	-3.16678	22.575	9.55644	32.5416	3.05506	72.6848	16.2817	-6.47062	-7.78189	-20.9558	-6.32416	2.35939	-5.54951	5.29971	23.5704	49.7579	6.56833	85.5883	38.2342	9.08316	-5.6039	-21.915	-0.143694	-10.7172	28.2873	-0.987187	-1.50447	39.358	-3.46927
594	3.11245	0.861706	19.5262	1.43698	0.105936	2.84103	1.43699	0.105787	8.66146	1.06792	0.168367	12.3332	0.214228	-4.35274	11.563	-1.43359	-7.966	-14.4424	-10.6937	1.51756	-3.25029	22.2866	9.25123	32.05	3.01088	73.6186	20.018	-5.59829	-7.1447	-23.2759	-6.32974	2.3555	-5.59519	5.33329	23.5206	49.6705	6.49431	85.5033	38.2612	9.11709	-5.5948	-21.9799	-0.195709	-10.5823	28.1927	-1.02616	-1.62873	39.2409	-3.49578
596	3.10658	0.873428	19.4989	1.43539	0.111765	2.82885	1.43541	0.111617	8.64928	1.06637	0.172656	12.3241	0.21164	-4.24422	11.5391	-1.39452	-7.7682	-14.4925	-10.6882	1.32566	-3.31561	22.0341	9.03301	31.5238	2.61978	73.9731	24.7394	-3.51037	-6.43157	-25.9548	-6.30728	2.37589	-5.62437	5.34391	23.4554	49.6121	6.44525	85.4841	38.186	9.13707	-5.70116	-22.0121	-0.257608	-10.412	28.0605	-1.10192	-1.73298	39.0627	-3.45867
598	3.09926	0.848697	19.4571	1.43	0.101871	2.81051	1.43001	0.101723	8.63094	1.06294	0.164965	12.3103	0.214375	-4.12838	11.5884	-1.33854	-7.56016	-14.4071	-10.6485	1.15677	-3.36958	21.7227	8.75773	31.0723	1.85546	74.1964	30.1021	-0.989624	-6.30071	-28.0188	-6.26646	2.38662	-5.68159	5.35653	23.4041	49.5744	6.4372	85.3347	38.0387	9.18791	-5.72772	-22.0392	-0.328449	-10.2547	27.9212	-1.15697	-1.81945	38.8915	-3.43581
600	3.08246	0.783373	19.3966	1.41692	0.075172	2.78416	1.41693	0.0750258	8.60459	1.0548	0.14425	12.2906	0.227574	-4.01579	11.6997	-1.26172	-7.36291	-14.2069	-10.5712	1.03269	-3.42023	21.3358	8.50771	30.779	0.737998	74.2979	35.8018	1.64814	-6.6653	-29.2806	-6.20494	2.37938	-5.76172	5.37258	23.3599	49.5441	6.4661	85.0546	37.8285	9.2663	-5.67321	-22.0633	-0.397826	-10.1239	27.7875	-1.17838	-1.89221	38.7352	-3.45089
602	3.03238	0.698057	19.3209	1.38755	0.0427095	2.75134	1.38755	0.042566	8.57177	1.03485	0.118226	12.2661	0.272512	-3.93517	11.8275	-1.14012	-7.23672	-13.9757	-10.5012	0.953532	-3.50195	20.8999	8.71796	30.8359	-0.489774	74.0512	41.1903	4.14007	-6.75662	-29.7196	-6.10592	2.35655	-5.80761	5.38622	23.2708	49.4913	6.49344	84.8413	37.5679	9.31569	-5.71652	-22.0608	-0.424687	-10.0293	27.6748	-1.16942	-1.97594	38.5541	-3.52625
604	2.95664	0.61224	19.2287	1.34692	0.0123376	2.71129	1.34692	0.0121991	8.53172	1.00634	0.093079	12.2361	0.362168	-3.88884	11.9426	-0.952627	-7.19074	-13.7685	-10.4053	0.934318	-3.52844	20.4114	9.26316	31.1407	-1.59943	73.5924	45.8654	6.141	-6.53113	-29.2632	-5.98261	2.34595	-5.83336	5.37962	23.1441	49.3782	6.53177	84.5891	37.2877	9.34987	-5.83229	-22.0786	-0.431553	-9.92827	27.5872	-1.15664	-2.07276	38.3398	-3.6073
606	2.86304	0.533008	19.1254	1.29907	-0.0135792	2.66628	1.29906	-0.0137132	8.48671	0.972168	0.0708166	12.2023	0.494652	-3.87472	12.0262	-0.702626	-7.22022	-13.6205	-10.2837	0.990425	-3.5172	19.9056	10.0722	31.6525	-2.58888	72.9046	49.7322	7.55423	-6.13146	-28.1086	-5.85116	2.32427	-5.82927	5.34051	22.9807	49.1708	6.56894	84.2917	37.0371	9.35629	-6.01728	-22.1192	-0.433127	-9.81891	27.5191	-1.14385	-2.16649	38.1026	-3.66135
608	2.77617	0.462692	19.0263	1.25495	-0.0362458	2.62306	1.25495	-0.0363756	8.44349	0.940588	0.0512072	12.1699	0.649575	-3.88035	12.0448	-0.423618	-7.2942	-13.5934	-10.1566	1.17702	-3.62115	19.5446	10.9856	32.3161	-3.79087	71.4857	52.9725	8.70452	-6.07889	-26.9722	-5.75466	2.15653	-5.73433	5.22938	22.789	48.7657	6.55477	84.0131	36.9539	9.25407	-6.26204	-22.1203	-0.476611	-9.73089	27.4403	-1.1195	-2.17825	37.8883	-3.59325
610	2.69284	0.403258	18.9583	1.21336	-0.0546804	2.59348	1.21336	-0.0548054	8.41391	0.910636	0.0348881	12.1477	0.809564	-3.89139	12.0088	-0.140668	-7.37997	-13.668	-10.0569	1.39125	-3.78515	19.2361	11.873	33.0528	-4.89942	70.4618	55.5765	9.09314	-5.99949	-26.0977	-5.71312	1.98946	-5.68393	5.13921	22.5344	48.2983	6.48254	83.6846	37.0832	9.2373	-6.5384	-22.2685	-0.495614	-9.69804	27.3698	-1.07658	-2.18982	37.7258	-3.58334
612	2.6167	0.352839	18.924	1.1757	-0.0700072	2.57882	1.1757	-0.0701285	8.39925	0.883433	0.0211045	12.1367	0.96737	-3.90389	11.9361	0.135621	-7.46771	-13.8109	-9.98322	1.61162	-3.98815	18.941	12.6962	33.814	-5.90041	70.0246	57.539	8.66773	-5.81348	-25.5456	-5.73084	1.84563	-5.68545	5.079	22.2409	47.8295	6.371	83.3199	37.3666	9.33618	-6.83769	-22.5729	-0.486827	-9.69517	27.311	-1.0398	-2.24033	37.6101	-3.64217
614	2.56176	0.300329	18.9075	1.14715	-0.0881793	2.57197	1.14714	-0.0882973	8.39241	0.863222	0.00574753	12.1316	1.12197	-3.92274	11.8797	0.40429	-7.56593	-13.9237	-9.89147	1.85257	-4.17866	18.5752	13.4649	34.5058	-6.75361	69.761	58.9814	7.58677	-5.34497	-24.8976	-5.80368	1.68302	-5.62736	4.99252	22.0275	47.4532	6.31219	83.044	37.5202	9.47797	-7.18413	-22.9094	-0.484109	-9.58363	27.2665	-1.12426	-2.42906	37.4893	-3.62978
616	2.51203	0.260777	18.8906	1.12199	-0.101131	2.56485	1.12198	-0.101247	8.38528	0.845218	-0.00549561	12.1263	1.24752	-3.93247	11.8819	0.627462	-7.63558	-13.9265	-9.81134	2.13096	-4.39542	18.1487	14.2426	35.1985	-7.3353	69.8053	59.7103	5.94027	-4.86537	-25.3782	-5.8573	1.50538	-5.59878	4.9138	21.9152	47.1922	6.29892	82.7325	37.5984	9.61716	-7.36891	-23.1808	-0.567016	-9.41856	27.2029	-1.21371	-2.58219	37.3427	-3.6388
618	2.46881	0.229139	18.8676	1.10037	-0.111148	2.55494	1.10036	-0.111261	8.37537	0.829676	-0.0143184	12.1188	1.33099	-3.92908	11.9451	0.783434	-7.66375	-13.8143	-9.74381	2.44842	-4.63412	17.6444	14.9805	35.8603	-7.62893	70.0329	59.6752	4.28266	-4.46737	-26.978	-5.88368	1.30245	-5.59006	4.85452	21.8901	47.0376	6.31241	82.4284	37.5961	9.72995	-7.39459	-23.3424	-0.73827	-9.2398	27.1216	-1.27128	-2.66631	37.187	-3.66063
620	2.45272	0.167973	18.8375	1.0881	-0.136379	2.54197	1.08808	-0.136492	8.3624	0.822077	-0.0339277	12.1091	1.35029	-3.91261	12.0309	0.830018	-7.64143	-13.657	-9.66177	2.80548	-4.8506	16.9843	15.4366	36.3176	-7.65489	69.6679	58.8427	4.78201	-4.61634	-28.5647	-5.9367	1.02315	-5.47262	4.83487	21.8468	46.9023	6.26884	82.4285	37.4726	9.78109	-7.51057	-23.3225	-0.92832	-9.15664	27.0542	-1.256	-2.72416	37.11	-3.57224
622	2.4511	0.112746	18.8075	1.08267	-0.160251	2.52894	1.08266	-0.160363	8.34937	0.819516	-0.0520913	12.0994	1.32131	-3.89111	12.1108	0.790979	-7.59009	-13.5077	-9.61964	3.12358	-5.04335	16.3265	15.6468	36.6477	-7.54711	70.3219	57.545	5.22527	-4.80057	-30.1766	-5.95841	0.757669	-5.3793	4.83278	21.8884	46.8965	6.20822	82.4959	37.2978	9.78798	-7.51918	-23.2799	-1.11635	-9.18813	27.0442	-1.20658	-2.71742	37.127	-3.48654
624	2.45702	0.0764906	18.7861	1.08217	-0.176511	2.51959	1.08216	-0.176623	8.34002	0.820159	-0.0642624	12.0924	1.24649	-3.87027	12.1626	0.667065	-7.52129	-13.408	-9.62509	3.37658	-5.20339	15.7566	15.713	36.8637	-7.38954	71.7374	55.9733	5.50655	-5.12351	-31.6148	-5.94946	0.544451	-5.32225	4.84164	22.0038	47.0076	6.14344	82.5858	37.124	9.76394	-7.41343	-23.2285	-1.26793	-9.29597	27.0917	-1.14811	-2.66002	37.2127	-3.43025
626	2.45235	0.0790096	18.8004	1.08034	-0.175085	2.52596	1.08032	-0.175196	8.34639	0.818698	-0.0633221	12.0972	1.11714	-3.87017	12.134	0.431475	-7.46803	-13.4535	-9.65304	3.54743	-5.29264	15.4942	16.0182	36.9474	-7.67098	71.0381	54.4236	7.54527	-6.83924	-32.1041	-5.95948	0.44861	-5.21549	4.86505	22.0578	47.0841	6.096	82.742	37.0923	9.73523	-7.33985	-23.0431	-1.27131	-9.28418	27.1533	-1.14713	-2.64041	37.2376	-3.41522
628	2.45305	0.108162	18.8304	1.08313	-0.162546	2.53915	1.08311	-0.162658	8.35958	0.819997	-0.0537973	12.1071	0.960272	-3.84671	12.059	0.153103	-7.36116	-13.5849	-9.7198	3.63855	-5.39222	15.1454	16.4652	36.9151	-7.24411	71.1935	53.448	9.67228	-7.92587	-32.9823	-5.98436	0.407745	-5.15901	4.85803	22.1017	47.1978	6.06573	82.8928	37.1062	9.77275	-7.20677	-22.9102	-1.25089	-9.2748	27.2029	-1.16563	-2.61945	37.268	-3.37294
630	2.46171	0.147334	18.8631	1.09026	-0.146318	2.55344	1.09024	-0.14643	8.37387	0.824315	-0.0412433	12.1177	0.792729	-3.78742	11.9768	-0.130111	-7.18473	-13.7308	-9.81125	3.67139	-5.50798	14.6775	16.8878	36.7889	-6.13727	72.448	53.0945	11.3013	-8.13498	-34.2449	-6.01737	0.395577	-5.15395	4.81788	22.1516	47.3359	6.06678	82.991	37.1078	9.86883	-7.03389	-22.8494	-1.23789	-9.29605	27.2306	-1.18263	-2.58785	37.3048	-3.30554
632	2.4769	0.145694	18.8649	1.09677	-0.148346	2.55419	1.09675	-0.148459	8.37462	0.829308	-0.0423536	12.1183	0.644734	-3.68153	11.9959	-0.353295	-6.932	-13.6923	-9.86817	3.72284	-5.59429	14.3258	16.5956	36.6268	-5.73819	73.1521	53.0217	11.6507	-8.20054	-34.3048	-6.02522	0.372445	-5.10954	4.77136	22.261	47.4029	6.17062	82.9132	36.938	9.90504	-6.96812	-22.7673	-1.23988	-9.37559	27.2359	-1.13625	-2.53014	37.302	-3.29118
634	2.48624	0.0983391	18.8484	1.09681	-0.169784	2.5471	1.09679	-0.169898	8.36753	0.830682	-0.0583678	12.113	0.541833	-3.56689	12.1643	-0.483902	-6.68269	-13.3795	-9.8571	3.79653	-5.59742	14.0526	16.3693	36.5639	-5.59961	73.612	52.7143	12.027	-8.36137	-34.3442	-6.04616	0.308605	-5.07325	4.77732	22.2657	47.4016	6.2236	82.7837	36.7523	9.99676	-6.98077	-22.6467	-1.24906	-9.40555	27.2004	-1.11106	-2.48543	37.2742	-3.30056
636	2.48743	0.0199869	18.8232	1.09064	-0.204041	2.53631	1.09062	-0.204154	8.35674	0.828211	-0.0843458	12.105	0.495064	-3.47672	12.4597	-0.517297	-6.50136	-12.8326	-9.78482	3.88727	-5.53309	13.8668	16.3932	36.6055	-5.56032	73.8608	52.1465	12.609	-8.67419	-34.5659	-6.08281	0.213584	-5.04757	4.83365	22.1705	47.3627	6.2011	82.6652	36.5764	10.1344	-7.05746	-22.4959	-1.25883	-9.37393	27.133	-1.12063	-2.47166	37.229	-3.31975
638	2.48318	-0.0179809	18.8181	1.08554	-0.220267	2.53429	1.08552	-0.220379	8.35472	0.825411	-0.096793	12.1035	0.527964	-3.5039	12.747	-0.454633	-6.56497	-12.2998	-9.7141	3.95805	-5.51856	13.8121	16.7474	36.6348	-5.21097	73.9435	51.8275	12.8429	-8.96481	-34.7024	-6.10847	0.169315	-5.00319	4.86918	22.1546	47.4245	6.14621	82.6944	36.3498	10.1802	-7.16573	-22.3824	-1.24723	-9.34319	27.0854	-1.14099	-2.53159	37.1858	-3.31344
640	2.48565	-0.04841	18.822	1.08401	-0.233817	2.53621	1.08399	-0.233929	8.35664	0.825117	-0.107023	12.105	0.572805	-3.58017	12.9597	-0.393314	-6.72185	-11.9042	-9.66011	4.01297	-5.55604	13.8072	16.9179	36.686	-5.08211	73.9127	51.6331	13.0898	-9.17948	-34.7927	-6.1485	0.108191	-4.97102	4.88477	22.1791	47.4975	6.12248	82.7628	36.2141	10.1762	-7.2337	-22.2692	-1.23639	-9.29235	27.0593	-1.1639	-2.56977	37.146	-3.29858
642	2.49547	-0.0769512	18.8315	1.08586	-0.2472	2.54057	1.08584	-0.247312	8.361	0.827337	-0.116921	12.1083	0.608754	-3.67932	13.085	-0.361177	-6.91635	-11.6695	-9.62891	4.05276	-5.63632	13.8122	16.8531	36.7524	-5.18978	73.8399	51.5282	13.4068	-9.33104	-34.8604	-6.20396	0.0257178	-4.95338	4.88147	22.2225	47.5574	6.13431	82.8518	36.1928	10.1415	-7.24543	-22.1644	-1.22975	-9.22688	27.0558	-1.18467	-2.57801	37.1137	-3.2801
644	2.50307	-0.104246	18.8409	1.08685	-0.259847	2.54488	1.08682	-0.259959	8.36531	0.828865	-0.126322	12.1115	0.623355	-3.76053	13.1602	-0.36294	-7.06966	-11.5275	-9.61948	4.07733	-5.69912	13.7481	16.8694	36.7872	-5.11694	73.9411	51.429	13.6911	-9.54734	-34.9868	-6.25875	-0.0387254	-4.93045	4.87609	22.2034	47.5774	6.11488	82.9829	36.2517	10.1314	-7.21416	-22.1299	-1.22076	-9.17339	27.0706	-1.19981	-2.62645	37.0997	-3.26308
646	2.50435	-0.118641	18.8499	1.08617	-0.266305	2.54894	1.08614	-0.266417	8.36937	0.82876	-0.131201	12.1146	0.628634	-3.81618	13.22	-0.372167	-7.17288	-11.4144	-9.61913	4.11737	-5.78616	13.6736	16.9191	36.8282	-4.99268	74.0097	51.3357	14.0535	-9.80243	-35.1842	-6.3035	-0.0873372	-4.91371	4.85051	22.2251	47.6066	6.15733	83.1419	36.2938	10.1045	-7.18246	-22.1346	-1.21221	-9.16512	27.0919	-1.19355	-2.64284	37.1028	-3.25828
648	2.49979	-0.123388	18.8572	1.08376	-0.268031	2.55225	1.08373	-0.268143	8.37268	0.827064	-0.132648	12.1171	0.622553	-3.8421	13.2795	-0.390205	-7.21766	-11.3027	-9.62222	4.17702	-5.89288	13.5925	17.0018	36.8858	-4.82976	74.0279	51.2271	14.4904	-10.0839	-35.4329	-6.33621	-0.13072	-4.89907	4.80754	22.2888	47.6397	6.25313	83.2988	36.305	10.0633	-7.15594	-22.1658	-1.20523	-9.1987	27.1128	-1.17007	-2.62124	37.1161	-3.26249
650	2.49727	-0.14432	18.8588	1.08087	-0.276984	2.55305	1.08084	-0.277096	8.37348	0.825459	-0.139525	12.1177	0.5842	-3.83339	13.3502	-0.452513	-7.18693	-11.1699	-9.62124	4.24187	-5.96367	13.4637	17.132	36.9679	-4.59731	74.1116	51.0161	14.9232	-10.3715	-35.6454	-6.35962	-0.220573	-4.85654	4.77396	22.3016	47.6042	6.27831	83.3468	36.3393	10.0488	-7.09916	-22.1936	-1.2043	-9.22417	27.12	-1.16157	-2.60059	37.1124	-3.24698
652	2.49316	-0.161913	18.8639	1.07756	-0.28436	2.55546	1.07753	-0.284471	8.37589	0.823445	-0.14525	12.1195	0.541685	-3.82274	13.4423	-0.520499	-7.1512	-10.9974	-9.61967	4.30054	-6.04774	13.3478	17.2216	37.0626	-4.34319	74.2153	50.8739	15.1541	-10.5194	-35.7555	-6.38503	-0.292221	-4.83096	4.74441	22.304	47.5638	6.29253	83.3636	36.3775	10.0596	-7.0955	-22.2549	-1.19272	-9.24523	27.1189	-1.16391	-2.59235	37.1037	-3.24619
654	2.48695	-0.176221	18.8723	1.07361	-0.290135	2.55926	1.07358	-0.290245	8.37969	0.820852	-0.149822	12.1223	0.501117	-3.81649	13.5667	-0.584998	-7.12445	-10.7648	-9.61235	4.35266	-6.14399	13.2588	17.2619	37.1657	-4.1045	74.3046	50.8082	15.1881	-10.522	-35.7536	-6.41507	-0.339938	-4.81951	4.7141	22.3032	47.523	6.31715	83.3496	36.4083	10.0935	-7.13331	-22.3344	-1.17216	-9.25643	27.1101	-1.17412	-2.59829	37.091	-3.26292
656	2.47912	-0.205098	18.8726	1.06771	-0.302103	2.55957	1.06767	-0.302213	8.38	0.817188	-0.15914	12.1226	0.458834	-3.80515	13.7475	-0.647688	-7.08813	-10.4277	-9.57442	4.41575	-6.20787	13.1916	17.3045	37.2762	-3.983	74.2512	50.6794	15.2677	-10.5149	-35.6827	-6.44613	-0.406763	-4.76045	4.65776	22.3011	47.4333	6.40291	83.2193	36.3956	10.1394	-7.07113	-22.3274	-1.16632	-9.23642	27.0926	-1.18073	-2.60812	37.0695	-3.28132
658	2.47083	-0.235533	18.8689	1.06148	-0.314694	2.55814	1.06144	-0.314804	8.37857	0.813317	-0.16894	12.1215	0.415814	-3.79146	14.0036	-0.70694	-7.04783	-9.95105	-9.53343	4.45507	-6.23838	13.1465	17.3654	37.3663	-3.88897	74.2551	50.5459	15.2641	-10.5026	-35.6181	-6.48393	-0.448501	-4.72695	4.63057	22.2794	47.3633	6.46377	83.1333	36.3803	10.1906	-7.04199	-22.3506	-1.16457	-9.22521	27.0682	-1.18168	-2.61619	37.0428	-3.27377
660	2.46152	-0.262052	18.8647	1.05513	-0.32548	2.55642	1.0551	-0.325589	8.37685	0.809251	-0.177398	12.1202	0.375612	-3.77747	14.3246	-0.757708	-7.00855	-9.35415	-9.49481	4.46697	-6.24317	13.1215	17.4352	37.4275	-3.81743	74.3284	50.4279	15.1875	-10.5023	-35.5843	-6.52837	-0.458781	-4.72721	4.64893	22.2412	47.3401	6.47247	83.1339	36.3693	10.2324	-7.063	-22.4025	-1.16314	-9.22174	27.0408	-1.18134	-2.62616	37.0147	-3.24341
662	2.44656	-0.273844	18.8682	1.04757	-0.329378	2.55807	1.04754	-0.329486	8.3785	0.803839	-0.180788	12.1215	0.350855	-3.76922	14.6665	-0.781651	-6.98591	-8.7188	-9.45243	4.47059	-6.26189	13.1103	17.4426	37.455	-3.82905	74.3366	50.3672	15.1579	-10.5342	-35.5744	-6.57255	-0.454338	-4.73535	4.72358	22.2078	47.4051	6.39575	83.2246	36.3531	10.2202	-7.08866	-22.3749	-1.15447	-9.17409	27.0238	-1.20609	-2.66617	36.9969	-3.23455
664	2.43423	-0.279745	18.8873	1.04165	-0.331004	2.56661	1.04161	-0.331111	8.38705	0.799508	-0.18239	12.1279	0.341836	-3.76367	14.9319	-0.782101	-6.9737	-8.2262	-9.41697	4.46265	-6.26128	13.1093	17.4831	37.462	-3.88526	74.2691	50.3099	15.2217	-10.6982	-35.6667	-6.62261	-0.420813	-4.69369	4.84161	22.217	47.5152	6.31016	83.4119	36.3204	10.1531	-7.09491	-22.2796	-1.14381	-9.15729	27.0134	-1.21156	-2.684	36.9778	-3.22798
666	2.42743	-0.28362	18.9195	1.0383	-0.332283	2.58095	1.03826	-0.33239	8.40138	0.797078	-0.18358	12.1386	0.342205	-3.75979	15.103	-0.771052	-6.9676	-7.90877	-9.3926	4.44718	-6.24819	13.1156	17.5603	37.4507	-3.98071	74.1221	50.2506	15.392	-10.9925	-35.8653	-6.67342	-0.371873	-4.61128	4.97801	22.2802	47.6656	6.24173	83.6723	36.2707	10.0458	-7.06772	-22.1192	-1.13248	-9.17366	27.0096	-1.19609	-2.68128	36.9577	-3.22118
668	2.4289	-0.292716	18.9465	1.03813	-0.33653	2.59302	1.03809	-0.336637	8.41345	0.797213	-0.186787	12.1477	0.327222	-3.7553	15.2155	-0.790776	-6.95443	-7.69957	-9.3842	4.44011	-6.27832	13.127	17.6082	37.4211	-4.13745	73.8873	50.2123	15.6757	-11.3197	-36.1164	-6.69807	-0.376391	-4.58881	5.05245	22.4087	47.8874	6.20905	83.9087	36.2129	9.95668	-6.98414	-21.898	-1.12163	-9.15728	27.0163	-1.19687	-2.7248	36.9485	-3.21728
670	2.43846	-0.304474	18.9681	1.04128	-0.342608	2.60267	1.04124	-0.342715	8.4231	0.799945	-0.191152	12.1549	0.293444	-3.75463	15.3077	-0.847156	-6.94127	-7.52694	-9.39303	4.4354	-6.32626	13.1193	17.5866	37.3441	-4.28785	73.719	50.2226	15.9313	-11.5997	-36.3612	-6.71889	-0.384335	-4.58149	5.07672	22.5281	48.1056	6.2442	84.1569	36.1478	9.89754	-6.84794	-21.6837	-1.10884	-9.15289	27.023	-1.19454	-2.72989	36.9454	-3.21702
672	2.45581	-0.318981	18.9846	1.04761	-0.350532	2.61004	1.04757	-0.350641	8.43047	0.805169	-0.196695	12.1605	0.241972	-3.75599	15.3922	-0.936875	-6.92537	-7.36773	-9.41545	4.4331	-6.381	13.0836	17.5142	37.2342	-4.39012	73.6397	50.2719	16.1319	-11.8075	-36.5675	-6.73677	-0.389471	-4.5799	5.05177	22.6227	48.2887	6.34787	84.3872	36.0842	9.87214	-6.67303	-21.5038	-1.09439	-9.16532	27.0276	-1.18783	-2.69449	36.946	-3.22014
674	2.48127	-0.338505	19.0004	1.05705	-0.361346	2.6171	1.05701	-0.361455	8.43754	0.812904	-0.204203	12.1658	0.179635	-3.74831	15.4731	-1.04328	-6.88918	-7.21506	-9.43917	4.43688	-6.41613	13.0111	17.5162	37.1707	-4.35194	73.5693	50.295	16.3374	-11.9582	-36.6823	-6.73012	-0.410138	-4.58044	4.9677	22.7171	48.3948	6.5048	84.4552	36.0485	9.87457	-6.49778	-21.3845	-1.08186	-9.17978	27.0339	-1.18484	-2.68842	36.9458	-3.22577
676	2.50481	-0.358903	19.0136	1.06559	-0.372366	2.62306	1.06555	-0.372476	8.44349	0.819971	-0.21192	12.1703	0.133722	-3.73334	15.5363	-1.1181	-6.84565	-7.09626	-9.4462	4.44641	-6.4564	12.9144	17.5341	37.1542	-4.22062	73.559	50.3226	16.4396	-11.999	-36.7377	-6.74366	-0.434353	-4.57672	4.9135	22.7543	48.4278	6.59959	84.4711	36.0517	9.89828	-6.40305	-21.3615	-1.06843	-9.17803	27.0385	-1.19348	-2.69526	36.9472	-3.22678
678	2.52234	-0.37913	19.0247	1.07151	-0.382783	2.62808	1.07147	-0.382894	8.44851	0.825045	-0.219348	12.1741	0.112141	-3.7142	15.5788	-1.14825	-6.80327	-7.01739	-9.43447	4.46016	-6.49927	12.807	17.5625	37.1828	-4.02947	73.6015	50.3467	16.4407	-11.9431	-36.7467	-6.77929	-0.462653	-4.56546	4.90001	22.7313	48.3943	6.62047	84.4645	36.0958	9.93518	-6.40139	-21.4188	-1.05496	-9.16142	27.0412	-1.20968	-2.70785	36.95	-3.22348
680	2.52819	-0.398423	19.0363	1.07239	-0.391792	2.63334	1.07235	-0.391902	8.45377	0.826269	-0.226038	12.178	0.11902	-3.70172	15.5998	-1.13014	-6.78319	-6.97923	-9.4159	4.47225	-6.509	12.7217	17.629	37.2378	-3.85555	73.6298	50.3063	16.4566	-11.8947	-36.7324	-6.79785	-0.510056	-4.54258	4.8763	22.6876	48.32	6.63745	84.4602	36.1689	9.96381	-6.47039	-21.4548	-1.047	-9.15805	27.043	-1.20715	-2.70155	36.9522	-3.22592
682	2.52837	-0.422004	19.0477	1.07043	-0.402187	2.63853	1.07039	-0.402297	8.45896	0.825445	-0.233943	12.1819	0.129466	-3.70039	15.6126	-1.11	-6.78463	-6.95597	-9.39564	4.48531	-6.52699	12.6861	17.6901	37.3186	-3.76593	73.6389	50.2714	16.4369	-11.8357	-36.6873	-6.82911	-0.554003	-4.50581	4.85856	22.6422	48.2096	6.68442	84.4148	36.2805	9.98312	-6.48091	-21.4879	-1.04434	-9.14819	27.0447	-1.20196	-2.7085	36.9522	-3.22392
684	2.52476	-0.449992	19.0585	1.06642	-0.414182	2.64353	1.06638	-0.414292	8.46396	0.823197	-0.24317	12.1857	0.133201	-3.71197	15.6177	-1.10714	-6.80712	-6.94625	-9.37411	4.49827	-6.55625	12.6934	17.7322	37.4114	-3.76356	73.6428	50.2581	16.3674	-11.7605	-36.6212	-6.87395	-0.592093	-4.46029	4.8417	22.5945	48.0704	6.7728	84.3483	36.4323	9.98524	-6.42005	-21.5191	-1.04476	-9.13278	27.0462	-1.19841	-2.72849	36.9498	-3.2171
686	2.51991	-0.478295	19.0674	1.06185	-0.426197	2.64763	1.06181	-0.426307	8.46806	0.820524	-0.252447	12.1888	0.11836	-3.73965	15.6032	-1.1449	-6.85206	-6.97124	-9.34324	4.50319	-6.5683	12.6925	17.7404	37.4563	-3.79051	73.7112	50.2702	16.2325	-11.6495	-36.5813	-6.90913	-0.637637	-4.42893	4.78995	22.5101	47.919	6.9001	84.3808	36.6175	9.95342	-6.37605	-21.5625	-1.03778	-9.13408	27.0444	-1.20106	-2.73051	36.9472	-3.21258
688	2.5097	-0.503899	19.0768	1.05516	-0.436573	2.652	1.05512	-0.436682	8.47243	0.816168	-0.26063	12.1921	0.0801913	-3.76534	15.5733	-1.22519	-6.88479	-7.02381	-9.31572	4.51198	-6.58471	12.6339	17.7517	37.5217	-3.77922	73.7879	50.267	16.0636	-11.5377	-36.4923	-6.95242	-0.676235	-4.40811	4.75606	22.4343	47.7487	7.06753	84.4337	36.8756	9.85139	-6.32187	-21.539	-1.03414	-9.13005	27.0464	-1.20502	-2.72797	36.9415	-3.21103
690	2.49218	-0.525432	19.095	1.04561	-0.444582	2.66021	1.04556	-0.44469	8.48064	0.809519	-0.267229	12.1982	0.0153285	-3.78145	15.5248	-1.35154	-6.89021	-7.11022	-9.30736	4.53984	-6.60766	12.5346	17.7693	37.6508	-3.69567	73.962	50.2677	15.7037	-11.3377	-36.3952	-7.00134	-0.717532	-4.38313	4.75042	22.385	47.5787	7.25118	84.5189	37.1927	9.64667	-6.29541	-21.4412	-1.03581	-9.11755	27.0517	-1.20696	-2.7238	36.9267	-3.21214
692	2.46259	-0.538624	19.1513	1.03142	-0.448099	2.68537	1.03138	-0.448206	8.5058	0.799118	-0.270788	12.2171	-0.0837169	-3.7823	15.4394	-1.53645	-6.85497	-7.2645	-9.38163	4.63897	-6.62915	12.5088	17.7672	37.9427	-3.45351	74.7909	50.3584	14.4187	-10.6809	-36.5477	-7.04002	-0.807832	-4.29788	4.76363	22.3939	47.4831	7.3927	84.8107	37.5079	9.20783	-6.46694	-21.2919	-1.04046	-9.10471	27.0519	-1.19767	-2.71811	36.8812	-3.21286
694	2.42964	-0.561373	19.2324	1.01489	-0.455626	2.72156	1.01485	-0.45573	8.542	0.787211	-0.277508	12.2442	-0.205699	-3.74417	15.3379	-1.74963	-6.73995	-7.44951	-9.42868	4.7571	-6.6406	12.6044	17.7541	38.3857	-3.37383	74.9619	50.7191	13.1347	-9.67016	-36.6608	-7.01939	-0.953955	-4.16272	4.79471	22.4271	47.4614	7.30709	84.826	37.6395	8.87392	-6.71524	-21.2466	-1.04983	-9.08606	27.0446	-1.18382	-2.72145	36.8164	-3.21368
696	2.39466	-0.599025	19.3144	0.996174	-0.46949	2.75826	0.996125	-0.469593	8.57869	0.774055	-0.289103	12.2717	-0.334022	-3.6666	15.2416	-1.95944	-6.55054	-7.62697	-9.41698	4.88519	-6.63973	12.7693	17.7717	38.9741	-3.33878	74.6008	51.2649	11.9605	-8.37633	-36.7458	-6.94714	-1.14631	-4.01605	4.83588	22.4437	47.4822	7.00756	84.5402	37.587	8.72522	-6.9851	-21.3161	-1.06438	-9.0627	27.0248	-1.16926	-2.73408	36.7413	-3.21597
698	2.35475	-0.662642	19.3127	0.973203	-0.493863	2.75791	0.973152	-0.493965	8.57834	0.758395	-0.308757	12.2715	-0.429065	-3.56209	15.2237	-2.09483	-6.32513	-7.66181	-9.32811	5.05846	-6.63158	12.7321	18.0075	39.6638	-2.54635	75.6766	51.5028	10.443	-6.93	-37.0735	-6.90371	-1.36129	-4.01064	4.86839	22.2853	47.4073	6.6977	84.3183	37.5417	8.76092	-7.19214	-21.3662	-1.0882	-9.04387	26.9737	-1.16198	-2.74274	36.679	-3.22506
700	2.30646	-0.696537	19.2781	0.949207	-0.504347	2.74274	0.949155	-0.504445	8.56317	0.741113	-0.318062	12.2601	-0.429105	-3.49119	15.1947	-2.07022	-6.19557	-7.71901	-9.19506	5.13516	-6.60204	12.5913	18.146	40.587	-1.83652	76.5042	51.5641	8.7844	-5.41788	-36.9114	-6.88406	-1.44475	-4.03956	4.84932	22.2126	47.3271	6.61093	84.1521	37.4756	8.80331	-7.21834	-21.4693	-1.09665	-9.02284	26.9247	-1.16829	-2.77086	36.6417	-3.23905
702	2.24993	-0.688192	19.2244	0.925297	-0.495554	2.71885	0.925246	-0.49565	8.53928	0.722704	-0.312937	12.2421	-0.327837	-3.47276	15.1286	-1.88234	-6.19834	-7.84617	-9.03037	5.09099	-6.54214	12.3768	18.211	41.714	-1.33549	76.8018	51.479	7.11003	-3.94072	-36.2693	-6.88105	-1.37359	-4.07257	4.78077	22.2485	47.259	6.76272	84.089	37.3946	8.80885	-7.08347	-21.6054	-1.08787	-8.9992	26.8875	-1.18717	-2.81654	36.6296	-3.25222
704	2.18863	-0.642867	19.1627	0.902499	-0.470144	2.69125	0.90245	-0.470236	8.51168	0.704091	-0.295313	12.2213	-0.160305	-3.51602	15.0075	-1.59938	-6.33745	-8.07519	-8.84632	4.96148	-6.4151	12.1098	18.6136	42.8376	-0.827755	76.9223	51.3401	5.86296	-2.5613	-35.6817	-6.86497	-1.2063	-4.08457	4.71085	22.2289	47.208	6.96085	84.3184	37.3142	8.78159	-6.99437	-21.6318	-1.07845	-8.97276	26.8691	-1.2105	-2.85375	36.6284	-3.24286
706	2.12619	-0.581947	19.1028	0.880531	-0.437834	2.66436	0.880486	-0.437925	8.4848	0.685668	-0.272483	12.2011	0.00764541	-3.59051	14.8338	-1.33012	-6.53364	-8.40102	-8.67081	4.82913	-6.32008	11.8327	19.2117	43.8437	-0.314478	77.0786	51.2004	4.5382	-1.27659	-35.1443	-6.81117	-1.04438	-4.06362	4.66973	22.23	47.1045	7.08699	84.4326	37.2508	8.80046	-6.91884	-21.6479	-1.07191	-8.96704	26.8585	-1.2173	-2.86998	36.6279	-3.22321
708	2.06604	-0.516472	19.0503	0.859927	-0.403773	2.64077	0.859885	-0.403862	8.4612	0.668151	-0.248266	12.1833	0.150949	-3.68178	14.6099	-1.11499	-6.75145	-8.8185	-8.51841	4.71671	-6.26607	11.5437	19.9105	44.678	0.182524	77.359	50.93	3.2495	-0.152683	-34.8336	-6.72514	-0.918331	-4.01828	4.66282	22.2388	46.9508	7.111	84.3954	37.2155	8.8644	-6.88046	-21.6791	-1.06947	-8.98665	26.8544	-1.20483	-2.86394	36.6289	-3.19997
710	2.01554	-0.464744	19.0133	0.842327	-0.376635	2.62413	0.842288	-0.376722	8.44456	0.653306	-0.229049	12.1708	0.250358	-3.76492	14.3434	-0.979448	-6.9383	-9.31392	-8.40719	4.61735	-6.18034	11.1998	20.4228	45.3104	0.493482	77.8109	49.9045	2.73217	0.7378	-35.3874	-6.65786	-0.830215	-4.00082	4.68367	22.1376	46.831	7.04999	84.5026	37.2346	8.86458	-7.01093	-21.7417	-1.07055	-9.02746	26.8632	-1.18321	-2.84741	36.6483	-3.18939
712	1.9775	-0.422233	18.9936	0.829354	-0.354678	2.6152	0.829318	-0.354764	8.43563	0.64224	-0.213429	12.1641	0.318298	-3.8504	14.0538	-0.903896	-7.11776	-9.8506	-8.34602	4.54336	-6.13959	10.7682	20.8585	45.6343	1.12076	78.5244	48.6112	3.77593	0.45919	-36.3135	-6.59518	-0.7698	-3.99254	4.66326	22.0401	46.6989	7.02618	84.447	37.2986	8.97741	-7.01166	-21.8301	-1.069	-9.07351	26.8744	-1.1676	-2.81937	36.6775	-3.18554
714	1.95638	-0.392209	18.986	0.822696	-0.339692	2.61171	0.822661	-0.339777	8.43214	0.636327	-0.202634	12.1614	0.347634	-3.93196	13.7494	-0.898455	-7.27538	-10.4132	-8.33877	4.49242	-6.16889	10.2838	21.1783	45.6553	2.05244	79.4471	47.4073	5.83143	-0.831598	-37.362	-6.54255	-0.734885	-3.99353	4.57342	21.9837	46.563	7.10618	84.2219	37.379	9.20982	-6.82712	-21.9247	-1.06444	-9.11563	26.8837	-1.16192	-2.78613	36.7116	-3.18878
716	1.96677	-0.390163	18.9684	0.827446	-0.339616	2.60387	0.827411	-0.339702	8.4243	0.639877	-0.20227	12.1556	0.295732	-3.98286	13.4216	-1.03036	-7.34544	-11.0165	-8.39728	4.45085	-6.32844	9.91499	21.0995	45.473	2.70378	80.513	47.3496	5.90366	-1.24849	-37.5084	-6.53283	-0.733798	-4.01806	4.35877	22.0216	46.4929	7.44913	84.0731	37.3784	9.42962	-6.50478	-21.949	-1.06064	-9.13231	26.885	-1.16723	-2.77489	36.7382	-3.20534
718	1.99323	-0.402798	18.9424	0.837979	-0.347309	2.59235	0.837943	-0.347396	8.41278	0.648238	-0.207348	12.1469	0.211116	-3.99232	13.1652	-1.20157	-7.32722	-11.4878	-8.45405	4.37023	-6.38622	9.57824	21.071	45.3082	3.05381	80.7201	47.3112	6.15562	-1.2306	-37.6384	-6.52405	-0.718718	-4.04244	4.16662	22.0653	46.4544	7.7994	83.9646	37.2863	9.59781	-6.21963	-21.9822	-1.06482	-9.15896	26.8823	-1.15828	-2.74699	36.7689	-3.22778
720	2.02754	-0.417831	18.91	0.851754	-0.356693	2.578	0.851718	-0.356781	8.39843	0.659129	-0.213483	12.1362	0.129582	-3.96765	13.0227	-1.34737	-7.24887	-11.7496	-8.49378	4.26005	-6.3319	9.29727	21.1702	45.2129	3.17451	80.1922	47.0935	6.83489	-1.0172	-37.894	-6.49932	-0.678746	-4.06771	4.03954	22.0933	46.4397	8.05662	83.8655	37.1231	9.71861	-6.03114	-22.0288	-1.07557	-9.18984	26.8786	-1.14188	-2.71193	36.801	-3.24408
722	2.05118	-0.399191	18.8809	0.863739	-0.350435	2.56496	0.863703	-0.350524	8.38539	0.667704	-0.208036	12.1264	0.144601	-3.94914	13.0706	-1.31022	-7.22169	-11.6624	-8.52535	4.22091	-6.36352	9.21716	21.2968	45.1404	3.50402	80.5796	46.9669	7.10456	-1.38131	-38.0422	-6.42134	-0.624729	-4.11882	3.99528	22.1191	46.4456	8.06857	83.6207	36.9791	9.88132	-5.97224	-22.0204	-1.07793	-9.16243	26.8803	-1.17798	-2.7491	36.8058	-3.20865
724	2.0791	-0.363287	18.852	0.879074	-0.336985	2.55191	0.879039	-0.337076	8.37234	0.678334	-0.197001	12.1167	0.205376	-3.94215	13.2031	-1.19013	-7.23426	-11.4198	-8.56743	4.14724	-6.3988	9.30153	21.3529	45.1078	3.55719	80.7637	46.9813	7.29216	-1.57894	-38.1331	-6.37188	-0.537124	-4.20031	4.01805	22.0619	46.4455	7.96163	83.536	36.9358	9.99957	-6.05627	-22.0435	-1.08529	-9.14186	26.9036	-1.20185	-2.79101	36.8448	-3.17709
726	2.1106	-0.319392	18.8244	0.896653	-0.320346	2.53939	0.89662	-0.320438	8.35982	0.690442	-0.183442	12.1073	0.296329	-3.95142	13.3733	-1.0196	-7.2882	-11.1077	-8.62565	4.04452	-6.43635	9.52858	21.2942	45.127	3.2745	80.6524	47.1076	7.4113	-1.54289	-38.1414	-6.36954	-0.416937	-4.30519	4.09552	21.952	46.4412	7.81119	83.6097	36.9859	10.0672	-6.23822	-22.1005	-1.09795	-9.13727	26.9457	-1.20032	-2.81598	36.9151	-3.16061
728	2.13194	-0.29418	18.807	0.908171	-0.311058	2.53151	0.908139	-0.311153	8.35194	0.698475	-0.175766	12.1014	0.39737	-3.97598	13.4998	-0.839021	-7.37318	-10.8768	-8.69835	4.02523	-6.54318	9.79323	21.0377	45.2845	2.81877	80.9267	47.1409	7.21067	-1.59023	-38.2419	-6.40651	-0.305091	-4.39111	4.18422	22.0126	46.4625	7.81627	83.5117	37.0123	10.1462	-6.30769	-22.1234	-1.11904	-9.11817	26.9755	-1.1788	-2.80318	36.9476	-3.15489
730	2.13716	-0.263364	18.7802	0.91312	-0.297894	2.51942	0.913089	-0.297988	8.33985	0.701356	-0.165595	12.0923	0.497081	-4.05945	13.631	-0.683339	-7.56432	-10.6347	-8.80485	4.09259	-6.60864	10.3439	20.8332	45.2542	2.49264	80.7153	47.2075	7.14002	-2.07657	-36.7322	-6.48528	-0.0777873	-4.51195	4.36348	22.0233	46.545	7.78972	83.5185	37.0004	10.1617	-6.4307	-22.1038	-1.06825	-9.12596	27.0091	-1.15579	-2.74009	36.9419	-3.13274
732	2.1353	-0.223881	18.7401	0.915718	-0.280271	2.5014	0.915689	-0.280365	8.32183	0.702201	-0.152228	12.0787	0.597524	-4.20392	13.7675	-0.549226	-7.86624	-10.3801	-8.93685	4.17459	-6.59551	11.2275	20.5989	44.889	2.19347	79.6644	47.3606	7.38722	-3.01871	-33.5374	-6.58719	0.261975	-4.68028	4.6076	21.9663	46.6957	7.69273	83.6572	36.9442	10.1069	-6.64035	-22.0682	-0.931332	-9.1891	27.0611	-1.13061	-2.63099	36.9262	-3.10288
734	2.16894	-0.190322	18.6857	0.933362	-0.268199	2.47702	0.933334	-0.268293	8.29745	0.714643	-0.142057	12.0605	0.723206	-4.37806	13.8847	-0.381295	-8.23145	-10.1616	-9.03706	3.9847	-6.44847	12.4276	19.7763	43.9508	1.04342	77.0244	47.7751	8.08217	-4.05592	-29.7231	-6.64256	0.587408	-4.9131	4.743	21.9657	46.9136	7.53921	83.8025	36.8446	10.0086	-6.95105	-22.1598	-0.723971	-9.40362	27.1696	-1.07121	-2.49895	37.0154	-3.12666
736	2.22221	-0.12478	18.6524	0.962296	-0.243897	2.46182	0.96227	-0.243998	8.28226	0.734757	-0.122055	12.0491	0.864367	-4.55916	13.938	-0.191418	-8.61492	-10.0627	-9.15067	3.56595	-6.31567	13.6224	18.5684	42.5514	0.0388322	74.2995	48.0597	9.24485	-5.24273	-27.1812	-6.67144	0.890385	-5.0726	4.83532	21.9832	47.1214	7.3102	83.9344	36.7782	9.95592	-7.19617	-22.1989	-0.516162	-9.56519	27.3535	-1.04965	-2.40185	37.1801	-3.18822
738	2.29999	-0.0307636	18.6399	1.00436	-0.209306	2.45562	1.00434	-0.20941	8.27605	0.76404	-0.0935444	12.0444	0.988314	-4.72215	13.9453	-0.0285846	-8.95871	-10.0491	-9.29845	2.96596	-6.19196	14.719	17.0156	40.7784	-0.543792	72.1609	47.7772	10.6191	-6.63583	-26.5265	-6.66592	1.15558	-5.15196	4.8768	22.0502	47.3112	7.0698	84.0139	36.729	9.95316	-7.33294	-22.1561	-0.352255	-9.6638	27.6002	-1.05137	-2.34516	37.4114	-3.28172
740	2.43555	0.0508748	18.6081	1.07068	-0.18495	2.44072	1.07066	-0.18506	8.26115	0.812098	-0.0711504	12.0333	0.979207	-4.81286	14.0141	-0.075194	-9.11995	-9.91651	-9.53399	2.31239	-5.8931	15.7628	15.1747	38.8126	-0.339861	71.5201	45.9124	11.2501	-8.33068	-28.1193	-6.56559	1.38064	-5.27235	4.78371	22.3411	47.5502	7.09607	83.9046	36.5418	9.90811	-7.36074	-22.0702	-0.317073	-9.89562	27.8446	-0.932498	-2.28733	37.6947	-3.40357
742	2.58965	0.0695409	18.5792	1.13974	-0.189735	2.42737	1.13972	-0.189853	8.2478	0.864038	-0.0703728	12.0233	0.87062	-4.77579	14.189	-0.246242	-9.0111	-9.58688	-9.72084	1.89893	-5.60877	16.7411	12.9637	37.1008	0.390774	72.9963	42.1588	10.0605	-8.85078	-30.9514	-6.49605	1.4026	-5.37184	4.66701	22.604	47.7328	7.20544	83.8241	36.3461	9.89649	-7.34334	-21.9936	-0.438351	-9.99451	28.0518	-0.837794	-2.23912	37.996	-3.48975
744	2.74196	0.0271554	18.5585	1.20284	-0.22112	2.41803	1.20282	-0.221244	8.23846	0.913181	-0.0898597	12.0164	0.692948	-4.62973	14.4612	-0.495539	-8.67865	-9.07835	-9.81448	1.72965	-5.34551	17.6518	10.633	35.7753	1.75864	76.5892	36.8267	6.07032	-7.42751	-33.8005	-6.48439	1.23915	-5.42358	4.56543	22.7813	47.8268	7.33555	83.8092	36.1793	9.9227	-7.29285	-21.95	-0.670659	-9.93707	28.2094	-0.794284	-2.18691	38.2839	-3.52397
746	2.85098	-0.0139001	18.5427	1.2471	-0.248262	2.41095	1.24707	-0.24839	8.23138	0.947976	-0.107359	12.0112	0.54419	-4.49548	14.7541	-0.69675	-8.37967	-8.53279	-9.76093	1.49238	-4.9357	18.4439	9.15881	34.8844	3.4781	81.8755	30.725	-3.92433	-2.77043	-33.1084	-6.50509	1.10916	-5.35703	4.52198	22.8827	47.8006	7.38887	83.7983	36.066	9.94549	-7.16969	-21.9733	-0.811118	-9.8625	28.3148	-0.773463	-2.05824	38.4758	-3.50393
748	2.93243	-0.049751	18.5603	1.2797	-0.270985	2.41876	1.27967	-0.271117	8.23919	0.973773	-0.122318	12.0172	0.42564	-4.41203	14.9736	-0.867581	-8.18473	-8.12321	-9.59425	1.22393	-4.4499	19.5248	8.31088	34.1988	3.95035	86.3374	25.15	-13.4562	0.206044	-29.7382	-6.57647	1.04528	-5.23138	4.51417	22.9489	47.7253	7.43662	83.776	36.03	9.93448	-7.11022	-22.0278	-0.814269	-9.84385	28.3934	-0.770623	-1.98532	38.6103	-3.50864
750	2.98729	-0.0541374	18.6158	1.3033	-0.277926	2.44331	1.30327	-0.278061	8.26374	0.99185	-0.12608	12.0356	0.34988	-4.39368	15.1002	-0.990777	-8.12408	-7.88506	-9.37314	0.952894	-3.97591	20.7977	8.20496	33.5664	3.06743	89.5148	20.5712	-20.2988	0.200705	-24.3393	-6.68489	1.06975	-5.08413	4.52541	22.965	47.6354	7.47581	83.7553	36.0808	9.89164	-7.1257	-22.0942	-0.702645	-9.86586	28.4475	-0.800061	-1.98919	38.7044	-3.52669
752	3.00681	0.0691955	18.7056	1.32228	-0.226196	2.48229	1.32226	-0.226335	8.30272	1.0028	-0.0863039	12.0648	0.35061	-4.45101	15.1576	-1.007	-8.22904	-7.77575	-9.28222	0.794698	-3.80128	21.4894	9.65352	32.5466	3.5076	91.2605	18.2941	-22.0285	0.827193	-21.5982	-6.77085	1.21564	-4.99788	4.5053	22.8116	47.5944	7.41971	83.8387	36.2415	9.85643	-7.11586	-22.1259	-0.616816	-9.73431	28.4572	-0.960262	-2.06594	38.7824	-3.41178
754	3.01272	0.221073	18.7815	1.3378	-0.160725	2.51499	1.33778	-0.160862	8.33542	1.0103	-0.0364496	12.0892	0.364869	-4.48664	15.2303	-0.989629	-8.29959	-7.63975	-9.35971	0.714416	-3.81163	21.904	10.6537	31.8719	3.62576	92.0162	17.0299	-21.7578	0.537359	-20.3974	-6.79855	1.35565	-5.01385	4.48221	22.6435	47.5627	7.40566	83.8094	36.4019	9.85393	-7.13515	-22.1782	-0.688465	-9.74015	28.4445	-1.00147	-1.94826	38.8951	-3.33327
756	3.01421	0.379711	18.8381	1.352	-0.0918035	2.53903	1.35199	-0.091943	8.35946	1.01661	0.0159126	12.1071	0.389239	-4.4902	15.3323	-0.940273	-8.31557	-7.45174	-9.59909	0.69813	-3.90144	22.1022	10.7856	31.5573	3.36337	92.3806	16.501	-20.6186	-0.480063	-20.4875	-6.75368	1.47085	-5.1119	4.45669	22.526	47.5415	7.44984	83.6482	36.5129	9.87489	-7.20648	-22.2411	-0.90153	-9.93874	28.4287	-0.894333	-1.62245	39.0913	-3.30146
758	3.02808	0.547914	18.9006	1.37249	-0.0198025	2.56563	1.37249	-0.0199436	8.38606	1.02743	0.0709671	12.1269	0.479561	-4.51571	15.4374	-0.778742	-8.39549	-7.26057	-9.93642	0.731392	-3.71063	22.2088	10.2341	30.9183	3.61869	94.2857	16.9208	-20.1283	-0.0192748	-21.6874	-6.61409	1.61536	-5.17029	4.40071	22.5863	47.5649	7.50429	83.484	36.4899	9.84621	-7.39854	-22.2216	-1.05361	-10.2792	28.4514	-0.783047	-1.33416	39.4901	-3.16554
760	3.02472	0.748582	18.992	1.38828	0.0676837	2.60492	1.38829	0.0675378	8.42535	1.03379	0.137269	12.1562	0.581492	-4.58926	15.4675	-0.618176	-8.56656	-7.20705	-10.1892	0.65654	-3.58228	22.1992	10.062	30.7702	3.73829	95.0997	16.7486	-18.3496	-0.424456	-23.4046	-6.49292	1.80015	-5.16752	4.38429	22.635	47.6396	7.42137	83.3235	36.4278	9.81965	-7.53899	-22.1802	-1.0812	-10.6902	28.5747	-0.580943	-0.899022	40.1072	-3.2163
762	2.9974	0.958521	19.1035	1.3945	0.161152	2.6532	1.39452	0.161008	8.47363	1.03263	0.207436	12.1922	0.670418	-4.6962	15.4248	-0.498072	-8.79355	-7.28633	-10.312	0.481295	-3.48192	22.0249	10.6422	31.176	3.82987	94.4227	15.4564	-15.1843	-1.8624	-25.4313	-6.40963	2.00075	-5.08918	4.40613	22.6599	47.7378	7.25384	83.1829	36.3517	9.80532	-7.60464	-22.1428	-1.0036	-11.1433	28.8089	-0.270266	-0.314956	40.871	-3.47044
764	2.94122	1.04952	19.1628	1.37784	0.205428	2.67926	1.37786	0.205289	8.49968	1.01742	0.239448	12.2116	0.690668	-4.73698	15.4212	-0.476302	-8.87516	-7.29231	-10.2993	0.386395	-2.86796	21.3237	12.5543	31.6231	5.01723	92.9517	12.2102	-11.7806	-2.75382	-27.6112	-6.31308	2.09633	-4.89049	4.39946	22.8108	47.7079	7.41268	83.0911	36.2502	9.79579	-7.69047	-22.1642	-0.991732	-11.6712	29.1686	0.17776	0.33805	41.5322	-3.73543
766	2.91288	1.17823	19.2525	1.37669	0.263599	2.71846	1.37672	0.263454	8.53889	1.01297	0.282774	12.2408	0.737433	-4.79457	15.3183	-0.419117	-8.99687	-7.48306	-10.33	0.378084	-2.59423	21.0746	13.6453	32.2587	5.36512	91.6225	9.82472	-8.76443	-3.14084	-29.5689	-6.27081	2.18522	-4.79062	4.34131	22.9201	47.8126	7.46932	83.0516	36.2455	9.81417	-7.67404	-22.1828	-1.01846	-11.9245	29.3727	0.429263	0.759196	41.8427	-3.91279
768	2.91916	1.34665	19.3779	1.39427	0.335914	2.77306	1.3943	0.33577	8.59349	1.02166	0.337821	12.2816	0.817322	-4.86596	15.11	-0.314182	-9.1559	-7.87096	-10.4401	0.455872	-2.7496	21.3693	13.7183	33.0856	4.87225	90.7951	8.80552	-6.4893	-3.07602	-31.0772	-6.28846	2.26167	-4.80383	4.25042	22.9822	48.0487	7.37725	83.0548	36.357	9.84502	-7.58768	-22.1914	-1.06477	-11.8804	29.3921	0.425614	0.90267	41.821	-3.96901
770	2.92545	1.41062	19.4811	1.4028	0.36267	2.81851	1.40284	0.362528	8.63894	1.02642	0.358261	12.3156	0.876734	-4.8565	14.8849	-0.218154	-9.16058	-8.29282	-10.5889	0.600693	-2.89894	21.5212	14.0236	33.9369	4.75462	90.4894	8.1603	-5.9652	-3.34858	-31.8177	-6.33412	2.20018	-4.76332	4.24288	23.1452	48.1463	7.3478	83.0621	36.5449	9.79377	-7.68962	-22.2179	-1.05275	-11.7681	29.3856	0.253539	0.863413	41.7853	-3.79285
772	2.9596	1.45847	19.5905	1.42217	0.379883	2.86657	1.42221	0.379737	8.68699	1.03988	0.372223	12.3516	0.885243	-4.86779	14.7205	-0.218178	-9.1842	-8.59761	-10.7065	0.693748	-2.97592	21.383	14.5788	34.7576	5.13927	89.6593	7.45922	-5.60367	-3.8866	-32.8113	-6.37906	2.15896	-4.68714	4.24181	23.2658	48.2329	7.27718	83.0467	36.717	9.76243	-7.76514	-22.2523	-1.01655	-11.8364	29.461	0.280771	0.848973	41.9153	-3.83405
774	3.0336	1.51992	19.7158	1.46022	0.399429	2.92136	1.46026	0.399278	8.74179	1.06717	0.389069	12.3927	0.827253	-4.92193	14.6056	-0.35162	-9.26082	-8.8042	-10.7898	0.709484	-2.89455	21.0332	15.2948	35.6309	6.01098	88.1288	6.37008	-5.23138	-4.65352	-33.9671	-6.40131	2.18917	-4.63183	4.21995	23.3681	48.3668	7.18317	82.9515	36.8732	9.75899	-7.79658	-22.2857	-0.95621	-12.0563	29.6134	0.500533	0.874138	42.1932	-4.09699
776	3.18507	1.63957	19.8765	1.53738	0.43731	2.99094	1.53742	0.437152	8.81138	1.12258	0.422001	12.4448	0.649509	-5.01587	14.4018	-0.723777	-9.36411	-9.16552	-10.9262	0.708949	-2.45262	20.9951	15.6005	37.1129	7.26596	86.0925	4.01351	-5.85792	-5.4441	-33.9949	-6.33913	2.34615	-4.86993	4.11784	23.6904	48.7193	7.2329	82.5611	37.1174	9.71951	-7.91157	-22.279	-0.847596	-12.0119	29.6867	0.490215	0.783482	42.3269	-4.15598
778	3.30525	1.78482	20.0518	1.60324	0.488915	3.06694	1.60329	0.488747	8.88737	1.16874	0.464464	12.5016	0.568351	-5.11125	14.1509	-0.924848	-9.50545	-9.6202	-10.9179	0.508249	-1.75818	21.4041	15.9544	38.3177	7.46679	85.1123	2.10343	-6.08982	-5.31864	-33.0345	-6.28878	2.56366	-4.98291	4.0789	24.0393	48.9912	7.24558	82.1505	37.3881	9.67605	-8.00882	-22.3101	-0.71228	-11.8834	29.7334	0.332591	0.51427	42.3175	-4.08812
780	3.36753	1.95584	20.2375	1.64617	0.556751	3.14777	1.64623	0.556581	8.9682	1.19676	0.51763	12.562	0.624227	-5.20922	13.8704	-0.881002	-9.70325	-10.1382	-10.7825	0.127115	-1.00329	22.1174	16.6816	39.13	6.69123	85.1434	0.979578	-5.79891	-4.44611	-31.4074	-6.25825	2.83289	-4.95974	4.10843	24.3511	49.169	7.2084	81.8126	37.705	9.64796	-8.05355	-22.4096	-0.579373	-11.7241	29.7753	0.0975309	0.138613	42.1974	-3.94889
782	3.35955	2.18936	20.4424	1.66415	0.657964	3.2372	1.66423	0.657791	9.05763	1.20412	0.594187	12.6287	0.788821	-5.35206	13.6059	-0.657041	-10.025	-10.6314	-10.7916	-0.225947	-0.829943	22.3334	18.9854	39.8808	6.70312	84.0169	0.171661	-5.87254	-4.46737	-30.262	-6.16775	3.21521	-5.17784	4.10597	24.5329	49.5101	7.25021	81.6604	38.2222	9.7027	-7.97004	-22.6508	-0.55367	-11.578	29.8674	0.0121755	0.0293274	42.139	-3.94952
784	3.39835	2.41733	20.6362	1.70224	0.752622	3.32134	1.70231	0.752445	9.14177	1.2269	0.667084	12.6915	0.854956	-5.53525	13.378	-0.625652	-10.3824	-11.0478	-10.9013	-0.32177	-1.01425	22.5122	20.2671	40.8164	6.85441	83.2586	-0.469301	-5.70677	-4.81029	-29.7448	-6.0738	3.49235	-5.3333	3.99952	24.6613	49.7971	7.26539	81.5922	38.6963	9.70335	-7.96876	-22.7965	-0.530787	-11.6562	29.9837	0.101933	0.0532576	42.1017	-3.95867
786	3.51434	2.61367	20.8051	1.77131	0.826631	3.39391	1.77139	0.826448	9.21434	1.27415	0.726461	12.7456	0.780444	-5.74109	13.1755	-0.857024	-10.7259	-11.405	-11.0965	-0.094657	-1.46448	22.7529	20.3288	41.9896	7.14376	82.9917	-1.04304	-5.4614	-5.16607	-29.7926	-5.99482	3.61315	-5.40813	3.79255	24.8034	50.0291	7.22374	81.506	39.0502	9.65638	-8.08181	-22.8274	-0.475276	-11.9193	30.102	0.299098	0.100708	42.0492	-4.00388
788	3.73252	2.76349	20.9367	1.88079	0.871268	3.44906	1.88088	0.871071	9.2695	1.3534	0.766365	12.7868	0.579305	-5.92149	12.8974	-1.31478	-10.9718	-11.8936	-11.3902	0.492714	-1.99755	23.1026	21.0362	43.4253	8.00511	82.4659	-1.8702	-6.24916	-4.63766	-29.892	-5.91841	3.6095	-5.6223	3.5569	25.2113	50.4439	7.0793	81.0233	39.2158	9.74345	-8.23985	-22.9053	-0.318883	-12.0247	30.1547	0.301146	-0.200263	41.849	-4.35267
790	3.85522	2.75293	20.9723	1.93366	0.855226	3.46366	1.93375	0.855028	9.28409	1.39396	0.757561	12.7978	0.524281	-5.95312	12.7219	-1.44131	-11.0056	-12.2128	-11.389	1.02383	-2.46779	23.3	21.0657	44.3449	8.24268	81.5047	-2.18707	-7.06817	-4.06332	-29.7147	-5.952	3.41296	-5.74961	3.46939	25.4306	50.6565	6.95769	80.7789	39.2623	9.78353	-8.3789	-22.9829	-0.235829	-11.8358	30.1645	0.0735513	-0.536705	41.6193	-4.54571
792	3.85674	2.58489	20.9215	1.91895	0.782108	3.44242	1.91903	0.78191	9.26285	1.38737	0.702047	12.7822	0.646187	-5.85057	12.6607	-1.18488	-10.8675	-12.342	-11.1217	1.37698	-2.80447	23.3295	20.4094	44.6322	7.83565	80.5595	-1.8302	-7.92456	-3.63515	-29.1103	-6.07531	3.06273	-5.76886	3.53958	25.4173	50.6216	6.9164	80.8265	39.247	9.76323	-8.44436	-23.0561	-0.275721	-11.411	30.1273	-0.307595	-0.840792	41.3629	-4.49152
794	3.82604	2.38407	20.8806	1.88729	0.697488	3.42621	1.88736	0.697291	9.24665	1.36884	0.636881	12.7704	0.798428	-5.80243	12.6112	-0.894185	-10.8407	-12.4483	-11.1144	1.51507	-2.90538	23.3508	20.3293	44.5898	7.83291	81.8879	-1.04084	-9.53322	-3.47683	-27.9189	-6.08073	2.77614	-5.78989	3.61767	25.4157	50.4933	7.08805	80.7403	39.3705	9.81009	-8.25236	-23.165	-0.490072	-11.1463	30.0015	-0.46374	-1.13203	40.9695	-4.25585
796	3.83527	2.19089	20.8444	1.87383	0.612556	3.41155	1.87389	0.612365	9.23197	1.36393	0.572599	12.7597	0.815811	-5.7589	12.4698	-0.856729	-10.768	-12.7144	-11.1139	1.58897	-3.16139	23.4798	19.9442	44.6409	7.94495	83.0777	0.58219	-12.2753	-2.91957	-25.6059	-6.12384	2.50661	-5.88676	3.68437	25.3842	50.5507	7.1824	80.8503	39.3737	9.77766	-8.20757	-23.1084	-0.668	-11.088	29.8671	-0.541519	-1.29449	40.6389	-3.82475
798	3.88749	1.99866	20.8062	1.87926	0.524173	3.39572	1.87932	0.52398	9.21615	1.37338	0.506883	12.7481	0.696847	-5.69294	12.2768	-1.06077	-10.5989	-13.0677	-11.0771	1.65507	-3.56647	23.7215	19.1011	44.7957	8.04102	83.8091	3.05706	-15.8911	-1.95134	-22.6906	-6.22594	2.23761	-6.05081	3.73436	25.3511	50.7929	7.18328	81.0882	39.2015	9.67326	-8.32163	-22.9005	-0.764787	-11.1742	29.7445	-0.580215	-1.33896	40.4201	-3.34255
800	3.91266	1.7044	20.7309	1.86366	0.393974	3.36453	1.86371	0.39378	9.18497	1.36965	0.408658	12.7252	0.618735	-5.51281	12.316	-1.12627	-10.241	-13.0012	-11.0318	1.80826	-3.67712	24.0011	17.8468	44.6771	7.78249	85.3239	5.90077	-18.8341	-0.43449	-21.0834	-6.33628	1.89527	-6.17618	3.78551	25.4673	50.9261	7.31614	80.8273	38.8586	9.65906	-8.2063	-22.8004	-0.814185	-11.0609	29.6445	-0.621636	-1.42365	40.3404	-3.39672
802	3.88471	1.43045	20.6421	1.82671	0.27754	3.32758	1.82674	0.277352	9.148	1.3491	0.319441	12.6979	0.58739	-5.34846	12.507	-1.10245	-9.93203	-12.6554	-10.9726	1.87255	-3.83472	24.0802	16.8623	44.0386	7.43141	85.4418	10.229	-19.1727	0.988984	-22.0309	-6.452	1.63315	-6.17698	3.8382	25.4383	50.8811	7.49937	80.8209	38.4664	9.66049	-8.1998	-22.7185	-0.843921	-10.7872	29.4785	-0.709233	-1.55931	40.1844	-3.56919
804	3.80564	1.19309	20.5455	1.77077	0.181719	3.2872	1.77079	0.181537	9.10763	1.3131	0.244475	12.6679	0.588333	-5.2159	12.7903	-1.02698	-9.69418	-12.1382	-10.9019	1.80717	-4.04991	23.9494	16.1828	42.9267	6.96019	83.9138	16.1995	-16.4178	1.94425	-25.2088	-6.57417	1.47362	-6.05439	3.93504	25.2253	50.6547	7.68541	81.119	38.107	9.65844	-8.30664	-22.6337	-0.863836	-10.4439	29.2354	-0.812051	-1.71376	39.9032	-3.72561
806	3.71879	0.935066	20.4404	1.70967	0.0775742	3.24322	1.70968	0.0773952	9.06365	1.27378	0.162968	12.6351	0.530872	-5.05631	12.987	-1.05372	-9.38326	-11.7792	-10.8411	1.58903	-4.03687	23.8726	15.1273	41.7148	5.31915	81.4421	23.4381	-11.3403	1.21926	-28.6685	-6.73906	1.37039	-5.89603	4.2645	24.932	50.3031	7.71606	81.1798	37.9717	9.64178	-8.22786	-22.5198	-0.878017	-10.4323	28.9566	-0.740738	-1.69717	39.5125	-3.67869
808	3.62145	0.705843	20.35	1.64665	-0.0132156	3.20547	1.64665	-0.0133839	9.0259	1.23221	0.0913162	12.607	0.485091	-4.87749	13.0937	-1.05869	-9.04145	-11.5889	-10.7874	1.43564	-4.11648	23.6987	14.2331	40.7549	3.63469	79.2229	31.2372	-6.07898	0.113357	-31.9449	-6.84211	1.23991	-5.8248	4.57377	24.7516	50.0872	7.74506	81.4026	37.9309	9.54353	-8.20035	-22.3951	-0.902716	-10.3679	28.6743	-0.706431	-1.73531	39.1303	-3.58493
810	3.51519	0.509475	20.2701	1.58273	-0.0889904	3.17209	1.58272	-0.0891537	8.99252	1.18906	0.0308084	12.5821	0.468273	-4.68542	13.1325	-1.01086	-8.6865	-11.5264	-10.7229	1.39587	-4.32008	23.4116	13.6571	40.1866	2.00083	77.4604	39.0788	-1.38505	-1.01554	-34.5571	-6.86694	1.06289	-5.85021	4.79311	24.7041	50.0524	7.81059	81.8373	37.9146	9.37734	-8.20425	-22.2383	-0.932991	-10.2156	28.4128	-0.725777	-1.83212	38.801	-3.50771
812	3.39475	0.3164	20.1617	1.51296	-0.161905	3.12598	1.51294	-0.162061	8.94641	1.14136	-0.0278919	12.5476	0.489025	-4.50183	13.2099	-0.896008	-8.362	-11.3939	-10.5916	1.42629	-4.46731	23.0627	13.4756	40.0848	0.0266526	75.3489	45.9778	2.49907	-2.35413	-34.7283	-6.83718	0.856514	-5.87272	4.88569	24.6388	50.1099	7.93488	82.352	37.7673	9.26502	-7.92876	-21.9318	-0.922733	-10.1877	28.2308	-0.668691	-1.76642	38.5617	-3.58266
814	3.29945	0.145513	20.0299	1.45624	-0.22725	3.06911	1.45621	-0.227402	8.88954	1.10297	-0.0801152	12.5051	0.504714	-4.32903	13.3642	-0.790252	-8.05541	-11.1172	-10.3501	1.57745	-4.65303	22.655	14.0352	40.4391	-1.93123	72.8178	51.4615	5.49169	-3.16383	-33.836	-6.82185	0.608848	-5.84837	4.88321	24.5921	50.1342	8.05795	82.9043	37.4913	9.14978	-7.64908	-21.6595	-0.966321	-10.1945	28.0595	-0.619913	-1.75549	38.4465	-3.62726
816	3.22363	-0.00457881	19.8827	1.40997	-0.285167	3.00508	1.40994	-0.285313	8.82551	1.07196	-0.126125	12.4571	0.507392	-4.17104	13.583	-0.710771	-7.77075	-10.7191	-10.0039	1.83772	-4.86631	22.1119	15.2818	41.2271	-3.60537	70.3614	55.3784	7.37215	-3.43986	-32.407	-6.82872	0.339421	-5.76433	4.83007	24.566	50.0991	8.16038	83.4419	37.1207	9.04525	-7.43676	-21.4569	-1.05124	-10.1756	27.9022	-0.612283	-1.83876	38.4084	-3.59812
818	3.10193	-0.158812	19.749	1.34334	-0.341037	2.94716	1.3433	-0.341178	8.76759	1.0256	-0.171892	12.4137	0.509982	-4.03364	13.7654	-0.642344	-7.52305	-10.387	-9.60542	2.13379	-5.00447	21.1577	16.7034	42.4223	-4.5365	69.8946	57.4374	7.67393	-3.9722	-31.4336	-6.82819	0.126864	-5.63874	4.88243	24.571	50.0563	8.23286	83.8515	36.8194	9.04812	-7.33005	-21.2839	-1.03068	-9.92136	27.8409	-0.728238	-2.00095	38.2097	-3.48103
820	2.9733	-0.278256	19.6285	1.27677	-0.381246	2.8948	1.27672	-0.381376	8.71523	0.978324	-0.20596	12.3744	0.522904	-3.93373	13.9252	-0.571461	-7.34718	-10.0956	-9.27021	2.36687	-5.0706	19.9846	18.1	43.6495	-5.20536	69.895	58.2588	6.50775	-4.09194	-30.2496	-6.76161	-0.0180714	-5.44415	4.91906	24.5228	49.945	8.22188	84.0475	36.4817	9.09601	-7.29153	-21.1514	-0.995781	-9.76661	27.8047	-0.775942	-2.06025	38.0155	-3.4191
822	2.84781	-0.352238	19.5267	1.21555	-0.402039	2.85037	1.21551	-0.402164	8.6708	0.933857	-0.225213	12.341	0.556739	-3.8784	14.0473	-0.482133	-7.26007	-9.87317	-9.03364	2.51919	-5.08788	18.6734	19.3274	44.7571	-5.66683	70.0815	58.1293	4.12843	-3.60549	-28.9649	-6.6352	-0.0801812	-5.21269	4.92796	24.4154	49.7821	8.13446	84.0682	36.1405	9.16772	-7.3062	-21.0557	-0.962979	-9.76479	27.7782	-0.732679	-2.01436	37.8537	-3.40692
824	2.72811	-0.376794	19.4608	1.16113	-0.401975	2.82148	1.16109	-0.402094	8.64191	0.893172	-0.228484	12.3193	0.648228	-3.87836	14.0722	-0.314688	-7.29518	-9.83159	-8.90748	2.63261	-5.14021	17.3596	20.1323	45.5866	-5.83846	70.7783	57.4739	1.30061	-1.77185	-28.4728	-6.53295	-0.0181967	-5.09642	4.97544	24.3075	49.6934	8.03695	84.1786	36.0226	9.23215	-7.37137	-20.9824	-0.917472	-9.81725	27.7663	-0.685662	-2.04862	37.6759	-3.26121
826	2.64471	-0.354286	19.4146	1.12665	-0.384623	2.80096	1.12662	-0.384739	8.62139	0.866327	-0.217613	12.3038	0.726569	-3.9234	14.0465	-0.191149	-7.40706	-9.88157	-8.82711	2.74058	-5.25966	16.0169	20.6612	46.1924	-5.70107	71.4758	56.17	-0.498439	-0.41459	-29.3883	-6.46016	0.0701895	-5.00408	4.9626	24.2313	49.5931	7.99701	84.2141	35.951	9.32019	-7.34818	-20.9107	-0.883107	-9.86423	27.7558	-0.669739	-2.11802	37.6072	-3.13922
828	2.60081	-0.290707	19.3796	1.113	-0.352801	2.78511	1.11297	-0.352915	8.60554	0.854149	-0.194637	12.2919	0.765226	-3.9969	13.9897	-0.15236	-7.55542	-9.98603	-8.7901	2.84431	-5.42186	14.6616	21.0069	46.5593	-5.06221	72.6894	54.1791	-0.416941	0.147568	-31.8048	-6.40359	0.164413	-4.93202	4.8758	24.196	49.484	8.03839	84.196	35.882	9.42287	-7.23979	-20.8434	-0.870381	-9.88855	27.7476	-0.691326	-2.19938	37.6514	-3.07686
830	2.57766	-0.199802	19.3391	1.1108	-0.310796	2.76663	1.11077	-0.31091	8.58707	0.849894	-0.163331	12.2779	0.730735	-4.05211	13.9334	-0.23936	-7.64237	-10.0862	-8.86595	2.8957	-5.46429	13.3433	21.3708	46.5666	-3.1247	77.2512	51.1074	3.3936	0.179934	-36.2384	-6.28921	0.303424	-4.94573	4.74696	24.1958	49.4542	8.19203	84.363	35.7938	9.47905	-7.22732	-20.8188	-0.889928	-9.91015	27.7653	-0.724569	-2.21375	37.7047	-3.08898
832	2.56593	-0.119479	19.298	1.11266	-0.274411	2.74791	1.11263	-0.274526	8.56833	0.849026	-0.135977	12.2638	0.64931	-4.05991	13.8867	-0.392797	-7.62503	-10.1682	-8.94994	2.97787	-5.57471	12.0694	21.8419	46.3504	-0.270435	82.2291	48.8417	6.07037	-0.659047	-38.9344	-6.16844	0.351079	-4.97307	4.62302	24.2228	49.4367	8.30648	84.4676	35.7237	9.51521	-7.11597	-20.8123	-0.97574	-9.86583	27.7742	-0.776771	-2.24017	37.7622	-3.08098
834	2.56207	-0.062338	19.2545	1.11595	-0.248834	2.72827	1.11592	-0.24895	8.5487	0.849898	-0.116611	12.2491	0.529304	-4.01606	13.8504	-0.595715	-7.49893	-10.2311	-9.00665	3.08167	-5.77351	10.9683	22.3301	46.0341	2.65232	86.2046	47.7977	7.06529	-1.65906	-39.2703	-6.06064	0.297656	-4.99034	4.52881	24.2673	49.4026	8.35346	84.4569	35.6644	9.54797	-6.91546	-20.8235	-1.11514	-9.7713	27.7669	-0.832356	-2.27924	37.8169	-3.03284
836	2.56778	-0.032535	19.1984	1.12106	-0.235979	2.70314	1.12104	-0.236095	8.52357	0.852928	-0.106635	12.2302	0.36812	-3.93839	13.8087	-0.86054	-7.29535	-10.3038	-9.00266	3.08543	-5.9878	10.5555	22.3033	45.9906	3.02395	85.5828	47.5725	7.79961	-0.901657	-39.5188	-5.99673	0.243059	-4.97291	4.5094	24.3115	49.3024	8.39496	84.341	35.5397	9.63082	-6.84634	-20.8672	-1.23528	-9.75582	27.746	-0.819761	-2.26087	37.8632	-2.95016
838	2.56978	-0.0393446	19.1423	1.12139	-0.23882	2.67827	1.12136	-0.238936	8.4987	0.853352	-0.108692	12.2116	0.232208	-3.85237	13.7954	-1.07465	-7.08644	-10.3261	-8.94344	3.06115	-6.10699	10.3093	22.1632	46.07	2.9118	85.1116	47.2585	8.23077	-0.539349	-39.6912	-5.97612	0.153048	-4.92442	4.52242	24.3003	49.1293	8.31098	84.1887	35.4804	9.69627	-6.79313	-20.9768	-1.27468	-9.73848	27.7284	-0.81745	-2.22477	37.9174	-2.91763
840	2.5581	-0.0644923	19.0925	1.11415	-0.248543	2.65632	1.11412	-0.248658	8.47675	0.848547	-0.116371	12.1951	0.153001	-3.77552	13.8123	-1.18781	-6.91633	-10.2946	-8.85383	3.0286	-6.12806	10.1116	22.0794	46.2188	2.85741	85.5933	46.7195	8.41439	-0.880314	-39.8789	-5.97576	0.0507142	-4.85776	4.54222	24.221	48.9073	8.12991	84.0222	35.4929	9.74415	-6.74245	-21.1321	-1.24976	-9.72257	27.7186	-0.826919	-2.17924	37.9686	-2.94474
842	2.50278	-0.0152584	19.0628	1.09419	-0.222071	2.64296	1.09417	-0.222183	8.46339	0.831975	-0.0977978	12.185	0.193051	-3.75154	13.837	-1.10459	-6.88844	-10.2516	-8.84072	3.00637	-6.1675	9.98583	22.4228	46.3161	3.16926	85.8415	46.3827	8.44312	-1.16677	-39.9333	-5.88922	0.0554956	-4.83278	4.50505	24.0866	48.7641	8.07773	83.8641	35.4722	9.82826	-6.73794	-21.1988	-1.3133	-9.79846	27.7218	-0.776247	-2.11724	37.9582	-2.98596
844	2.45403	0.0015158	19.0379	1.07431	-0.210403	2.63193	1.07429	-0.210514	8.45236	0.816389	-0.0902955	12.1767	0.250918	-3.71542	13.8615	-0.98437	-6.84533	-10.2104	-8.79505	2.97743	-6.18383	9.85732	22.7145	46.512	3.32353	85.6786	45.9164	8.75363	-1.40552	-40.041	-5.84465	0.0655351	-4.77277	4.44654	23.8894	48.5459	8.06494	83.6461	35.455	9.97355	-6.71113	-21.353	-1.33005	-9.85398	27.6909	-0.729883	-2.08886	37.9128	-3.01123
846	2.42276	-0.0275265	19.0122	1.05815	-0.220288	2.62073	1.05812	-0.220398	8.44116	0.804919	-0.0986751	12.1683	0.309424	-3.65742	13.8762	-0.855059	-6.76264	-10.1882	-8.70501	2.94273	-6.1784	9.69293	22.8662	46.8004	3.28372	85.093	45.3149	9.30655	-1.62113	-40.1753	-5.85477	0.0581214	-4.6721	4.38156	23.6589	48.2218	8.07525	83.3342	35.4673	10.1658	-6.66681	-21.6074	-1.29315	-9.86503	27.6311	-0.701244	-2.10088	37.8523	-3.01715
848	2.40322	-0.0609812	18.975	1.04674	-0.233056	2.60441	1.04672	-0.233165	8.42485	0.797192	-0.108905	12.1561	0.397438	-3.59576	13.8608	-0.672301	-6.68454	-10.2234	-8.6168	2.92074	-6.17316	9.421	22.981	47.0165	3.40809	84.2884	44.8126	9.45686	-2.0684	-40.0469	-5.84987	0.032155	-4.56884	4.34018	23.5402	47.7868	8.13307	82.8101	35.5898	10.3067	-6.67686	-21.85	-1.29736	-9.84372	27.6134	-0.681933	-2.12959	37.8367	-3.02734
850	2.39423	-0.0828046	18.9433	1.04096	-0.241672	2.59047	1.04094	-0.241779	8.41091	0.793409	-0.115683	12.1456	0.517214	-3.55902	13.7951	-0.444008	-6.66396	-10.3522	-8.55375	2.89788	-6.21458	9.23441	23.0349	47.2515	3.47116	83.6061	44.4538	9.53379	-2.21792	-39.811	-5.86489	0.00581138	-4.51458	4.32681	23.3097	47.3931	8.04543	82.4659	35.7844	10.455	-6.7662	-22.1134	-1.29139	-9.78759	27.5976	-0.689127	-2.1627	37.8273	-3.05027
852	2.39395	-0.0904489	18.9175	1.0402	-0.244861	2.57906	1.04017	-0.244968	8.39949	0.793041	-0.118095	12.1371	0.66251	-3.5516	13.6948	-0.182493	-6.70673	-10.5454	-8.51399	2.87564	-6.29623	9.14812	23.0647	47.5166	3.4918	83.2139	44.2121	9.55037	-2.00902	-39.5358	-5.89691	-0.0148547	-4.51861	4.32708	23	47.087	7.82974	82.2951	35.9989	10.6063	-6.9103	-22.3855	-1.26746	-9.70307	27.5761	-0.727312	-2.20498	37.8178	-3.07688
854	2.39884	-0.0980461	18.881	1.04172	-0.248417	2.56288	1.04169	-0.248525	8.38331	0.794404	-0.120631	12.1249	0.80636	-3.55826	13.6449	0.0733823	-6.77491	-10.6449	-8.45685	2.86927	-6.33457	9.0163	23.2339	47.7957	3.74735	83.4541	43.8813	9.26607	-1.68623	-39.3422	-5.91032	-0.0203204	-4.56658	4.27707	22.9775	46.8944	7.76702	81.8369	36.0585	10.6977	-6.96915	-22.6113	-1.22968	-9.61507	27.5501	-0.803758	-2.29627	37.815	-3.05401
856	2.39907	-0.0946317	18.851	1.04214	-0.246788	2.54953	1.04211	-0.246895	8.36996	0.794615	-0.119363	12.1149	0.948745	-3.57823	13.614	0.322328	-6.86685	-10.7087	-8.40617	2.88821	-6.3971	8.95289	23.4038	48.0175	3.98212	83.5772	43.641	9.06078	-1.38918	-39.1961	-5.89972	-0.0387464	-4.60067	4.20416	22.9285	46.7504	7.68364	81.5217	36.0822	10.7717	-7.05541	-22.7666	-1.2102	-9.51614	27.5312	-0.874252	-2.39819	37.8084	-3.03694
858	2.39121	-0.0837145	18.8296	1.03964	-0.241227	2.53996	1.03962	-0.241334	8.36039	0.792406	-0.115345	12.1077	1.07524	-3.60184	13.5938	0.541539	-6.9593	-10.7521	-8.36767	2.92646	-6.48546	8.95768	23.5272	48.1671	4.13038	83.4988	43.5024	9.00191	-1.17327	-39.1051	-5.87674	-0.0757229	-4.60575	4.12646	22.815	46.6324	7.56936	81.3922	36.1008	10.8417	-7.15058	-22.8508	-1.21669	-9.42272	27.5203	-0.918433	-2.48402	37.7988	-3.03242
860	2.37215	-0.0905154	18.8082	1.03074	-0.242464	2.53055	1.03071	-0.242571	8.35098	0.785826	-0.116811	12.1007	1.13794	-3.59271	13.5706	0.657611	-6.96741	-10.7987	-8.34548	2.94763	-6.54949	8.93333	23.522	48.2652	4.1377	83.669	43.3564	8.98155	-1.07266	-39.1122	-5.90441	-0.133117	-4.58483	4.10014	22.7622	46.5064	7.5176	81.2088	36.1507	10.9439	-7.07119	-22.8962	-1.24949	-9.40361	27.5095	-0.897671	-2.47623	37.8031	-3.01464
862	2.34925	-0.0916848	18.7952	1.02062	-0.240951	2.52485	1.0206	-0.241057	8.34528	0.778169	-0.116303	12.0964	1.14272	-3.58288	13.5532	0.669225	-6.95154	-10.8316	-8.32997	2.97228	-6.59985	8.88494	23.5369	48.2907	4.2012	83.6715	43.2485	9.06259	-1.04467	-39.1523	-5.9187	-0.157014	-4.5515	4.08164	22.7338	46.4481	7.52662	81.1903	36.1576	10.9617	-6.99911	-22.8894	-1.276	-9.42056	27.4986	-0.865387	-2.46277	37.8002	-3.00285
864	2.32663	-0.0840159	18.7902	1.01138	-0.235636	2.52263	1.01135	-0.23574	8.34306	0.770925	-0.112903	12.0947	1.09259	-3.57541	13.5433	0.5807	-6.91837	-10.8475	-8.32327	3.00061	-6.6389	8.82934	23.5913	48.2647	4.32385	83.4946	43.1786	9.22751	-1.0751	-39.2036	-5.90672	-0.148508	-4.51744	4.05815	22.7266	46.4558	7.58352	81.3111	36.1173	10.9005	-6.96449	-22.8455	-1.28787	-9.45562	27.4881	-0.838662	-2.45564	37.7878	-3.00143
866	2.3121	-0.0752471	18.7843	1.00577	-0.230527	2.51997	1.00575	-0.230631	8.3404	0.766416	-0.10943	12.0927	0.994249	-3.55362	13.5412	0.410743	-6.84025	-10.8469	-8.34947	3.0226	-6.67461	8.84549	23.6156	48.2853	4.32405	83.4739	43.1182	9.36879	-1.16464	-39.2554	-5.87286	-0.167794	-4.51369	4.01807	22.7638	46.4597	7.63264	81.27	36.0712	10.8969	-6.91006	-22.8274	-1.28687	-9.46228	27.4816	-0.838126	-2.41954	37.7751	-3.01157
868	2.3081	-0.0658562	18.7792	1.00482	-0.226049	2.51769	1.0048	-0.226152	8.33812	0.765427	-0.106137	12.091	0.88131	-3.52804	13.546	0.216133	-6.74951	-10.8331	-8.35836	3.01227	-6.69036	8.88314	23.6293	48.3236	4.24876	83.4707	43.0834	9.45545	-1.20017	-39.253	-5.83433	-0.200532	-4.5214	3.96358	22.7503	46.4251	7.65251	81.2318	36.0817	10.905	-6.91695	-22.8317	-1.2755	-9.50435	27.4769	-0.822755	-2.37148	37.7714	-3.0276
870	2.31161	-0.0565749	18.7745	1.00716	-0.222263	2.51552	1.00713	-0.222367	8.33595	0.766934	-0.103157	12.0893	0.775848	-3.50301	13.5599	0.0353042	-6.66276	-10.803	-8.3444	2.97268	-6.68798	8.92371	23.6417	48.3755	4.1332	83.4638	43.0659	9.4851	-1.16309	-39.1904	-5.79608	-0.23749	-4.53613	3.88985	22.6864	46.3461	7.66331	81.194	36.1481	10.9269	-6.96855	-22.8639	-1.25804	-9.57146	27.4734	-0.795073	-2.3294	37.7752	-3.04232
872	2.30713	-0.0480787	18.7678	1.00593	-0.218129	2.5125	1.00591	-0.218232	8.33293	0.765758	-0.100138	12.0871	0.724581	-3.48494	13.5913	-0.049089	-6.60988	-10.743	-8.33836	2.94339	-6.69349	8.941	23.6795	48.4475	4.08428	83.4575	43.0235	9.50007	-1.0995	-39.1019	-5.75297	-0.252773	-4.55332	3.76058	22.6763	46.2386	7.79398	80.9889	36.2002	11.0102	-6.89971	-22.9393	-1.24803	-9.56162	27.4723	-0.806507	-2.35524	37.7685	-3.03131
874	2.30053	-0.0429901	18.7566	1.00348	-0.215282	2.50753	1.00346	-0.215386	8.32796	0.76375	-0.0981542	12.0833	0.712334	-3.47976	13.6439	-0.0666929	-6.5957	-10.645	-8.31296	2.91716	-6.67894	8.9141	23.7215	48.4941	4.107	83.5058	42.9524	9.4787	-1.01285	-38.9988	-5.74042	-0.231297	-4.59058	3.69608	22.6406	46.1563	7.88614	80.8861	36.2355	11.0634	-6.91905	-23.0509	-1.24137	-9.53015	27.4661	-0.825106	-2.38536	37.7592	-3.02011
876	2.294	-0.0417175	18.743	1.00074	-0.2141	2.50151	1.00072	-0.214203	8.32194	0.761625	-0.0974319	12.0788	0.72932	-3.48813	13.7105	-0.0358334	-6.6175	-10.5218	-8.27022	2.89418	-6.64814	8.85273	23.7572	48.5113	4.17808	83.5947	42.8609	9.43476	-0.925485	-38.8973	-5.75935	-0.180221	-4.63776	3.7176	22.5728	46.1096	7.89895	80.9047	36.253	11.0776	-7.03053	-23.1709	-1.23795	-9.49285	27.4545	-0.841584	-2.41014	37.7496	-3.01131
878	2.29301	-0.0443314	18.738	1.00008	-0.215134	2.49927	1.00006	-0.215237	8.3197	0.761202	-0.0982426	12.0771	0.748287	-3.50619	13.7585	-0.0060513	-6.65767	-10.4331	-8.23991	2.87981	-6.64046	8.8221	23.766	48.5371	4.18197	83.6117	42.7837	9.44165	-0.906162	-38.8368	-5.77413	-0.15124	-4.63333	3.78772	22.509	46.0675	7.80872	80.8283	36.2667	11.1238	-7.04903	-23.1973	-1.23934	-9.46766	27.443	-0.845696	-2.45199	37.7457	-2.99278
880	2.29106	-0.0421848	18.7359	0.999416	-0.214018	2.49833	0.999394	-0.214121	8.31876	0.760633	-0.0974483	12.0764	0.766379	-3.52951	13.7982	0.019726	-6.70702	-10.3595	-8.22503	2.84929	-6.64273	8.79366	23.7486	48.5233	4.17629	83.6308	42.7574	9.43343	-0.959911	-38.8342	-5.81204	-0.101132	-4.63143	3.90299	22.4818	46.1071	7.70666	80.9151	36.2556	11.1038	-7.09079	-23.1752	-1.24419	-9.45091	27.4323	-0.844123	-2.48679	37.7382	-2.96583
882	2.28834	-0.0344776	18.7358	0.998882	-0.210412	2.49825	0.99886	-0.210515	8.31868	0.760008	-0.0947853	12.0764	0.776762	-3.55446	13.8332	0.030678	-6.75634	-10.294	-8.22554	2.80234	-6.65422	8.76017	23.714	48.4629	4.17467	83.6318	42.7837	9.4223	-1.08356	-38.8914	-5.87192	-0.0301056	-4.63805	4.05196	22.4936	46.2355	7.61349	81.1759	36.2119	11.0174	-7.15287	-23.0995	-1.25427	-9.43934	27.4243	-0.837619	-2.51923	37.7279	-2.92475
884	2.29215	-0.0269778	18.7375	1.00119	-0.207464	2.49898	1.00117	-0.207567	8.31941	0.76155	-0.0924377	12.0769	0.759911	-3.5739	13.8708	-0.00550908	-6.78508	-10.2227	-8.23149	2.76168	-6.68177	8.70947	23.7087	48.3752	4.19451	83.4659	42.8259	9.51767	-1.24835	-38.989	-5.93088	0.0279196	-4.62704	4.21075	22.5038	46.4023	7.50248	81.4095	36.1261	10.9627	-7.11702	-22.9313	-1.27963	-9.41236	27.4255	-0.828451	-2.60728	37.7273	-2.83567
886	2.29523	-0.0190106	18.745	1.00321	-0.204276	2.50227	1.00319	-0.20438	8.3227	0.762863	-0.0899335	12.0794	0.732237	-3.58349	13.9169	-0.0570931	-6.79177	-10.1354	-8.25884	2.72958	-6.71046	8.67031	23.6626	48.254	4.18724	83.2646	42.8963	9.64884	-1.4619	-39.1457	-5.96929	0.0605312	-4.61566	4.32585	22.5782	46.6286	7.47099	81.7165	35.9982	10.8585	-7.11329	-22.614	-1.30513	-9.43115	27.4279	-0.786358	-2.62113	37.7265	-2.78842
888	2.29755	-0.0125957	18.7566	1.00477	-0.201724	2.50738	1.00475	-0.201827	8.32781	0.763865	-0.0879363	12.0832	0.696766	-3.58249	13.9732	-0.118236	-6.77628	-10.0293	-8.30252	2.70515	-6.73552	8.64424	23.5776	48.0985	4.14739	83.0404	42.9899	9.8034	-1.72061	-39.3529	-5.98867	0.0701722	-4.61118	4.38765	22.7121	46.9061	7.53357	82.0847	35.8342	10.7129	-7.12922	-22.1704	-1.3265	-9.48829	27.4308	-0.720481	-2.55847	37.7267	-2.78628
890	2.30559	-0.0156094	18.7622	1.00803	-0.203757	2.50985	1.00801	-0.203861	8.33028	0.76643	-0.0892569	12.0851	0.648767	-3.57232	14.0391	-0.198127	-6.73935	-9.90507	-8.32542	2.67786	-6.74981	8.60715	23.5336	47.8972	4.10679	82.7146	43.0857	9.99074	-2.01397	-39.5675	-6.02086	0.0855768	-4.62988	4.42286	22.827	47.1972	7.65199	82.3971	35.6516	10.6188	-6.97649	-21.7489	-1.34209	-9.48679	27.4395	-0.701869	-2.53692	37.7411	-2.75324
892	2.31676	-0.0227676	18.7638	1.01231	-0.207853	2.5106	1.01229	-0.207957	8.33103	0.769884	-0.0920525	12.0856	0.602212	-3.56241	14.1113	-0.275217	-6.70355	-9.76924	-8.3571	2.65645	-6.78005	8.5844	23.4671	47.7203	4.02112	82.3744	43.1691	10.219	-2.30725	-39.7763	-6.04546	0.0912339	-4.6488	4.41774	22.9468	47.4648	7.81954	82.6747	35.4787	10.531	-6.80882	-21.3131	-1.35158	-9.51006	27.4486	-0.674549	-2.52382	37.7596	-2.71299
894	2.33091	-0.0332709	18.7621	1.01761	-0.21365	2.50985	1.01758	-0.213755	8.33029	0.774208	-0.096054	12.0851	0.563318	-3.5557	14.1836	-0.339654	-6.67658	-9.63353	-8.39934	2.64463	-6.82524	8.57481	23.3801	47.5816	3.91083	82.065	43.2405	10.4609	-2.56974	-39.9623	-6.06205	0.0866648	-4.66298	4.38413	23.0637	47.6916	8.00529	82.9124	35.3238	10.4534	-6.66095	-20.907	-1.35486	-9.55643	27.457	-0.638526	-2.51734	37.7786	-2.67531
896	2.35028	-0.0492929	18.7574	1.02472	-0.222295	2.5078	1.0247	-0.2224	8.32823	0.780071	-0.102068	12.0836	0.539943	-3.55241	14.2371	-0.378172	-6.66176	-9.53328	-8.43585	2.64993	-6.85476	8.55444	23.3336	47.4567	3.89382	81.8903	43.3252	10.5949	-2.72516	-40.0841	-6.08673	0.0832514	-4.67182	4.37796	23.1349	47.8545	8.10277	83.0838	35.1798	10.4405	-6.51746	-20.7267	-1.35248	-9.54404	27.4647	-0.643282	-2.53093	37.7941	-2.66342
898	2.36811	-0.0644924	18.7564	1.03123	-0.230465	2.50742	1.03121	-0.230571	8.32785	0.785448	-0.107769	12.0833	0.538406	-3.55673	14.2702	-0.380957	-6.6691	-9.47161	-8.46008	2.66522	-6.87863	8.51435	23.3124	47.3768	3.94005	81.7313	43.3902	10.7178	-2.78702	-40.15	-6.10552	0.0675121	-4.69563	4.37732	23.1937	47.9877	8.16075	83.2247	35.0859	10.4138	-6.469	-20.6056	-1.34323	-9.51917	27.4714	-0.660033	-2.52964	37.8062	-2.67338
900	2.38173	-0.0773293	18.7595	1.03609	-0.237263	2.50883	1.03607	-0.23737	8.32926	0.789509	-0.112549	12.0844	0.556841	-3.56816	14.2881	-0.350935	-6.69694	-9.43885	-8.47245	2.68574	-6.89912	8.4557	23.3076	47.3436	4.0345	81.5873	43.4289	10.8328	-2.76838	-40.1652	-6.11769	0.0397401	-4.73125	4.3775	23.2417	48.0903	8.19013	83.328	35.0469	10.3713	-6.50553	-20.5147	-1.32878	-9.49306	27.4761	-0.680851	-2.5136	37.8139	-2.701
902	2.38757	-0.087806	18.7608	1.03776	-0.242354	2.50944	1.03773	-0.242461	8.32987	0.791071	-0.116252	12.0849	0.582224	-3.58081	14.3131	-0.30839	-6.72964	-9.3931	-8.48407	2.69793	-6.91793	8.3941	23.2873	47.3348	4.13301	81.5765	43.4484	10.8624	-2.70646	-40.1459	-6.1318	0.0125241	-4.74377	4.37672	23.2534	48.1199	8.19019	83.325	35.045	10.3824	-6.49655	-20.4899	-1.31696	-9.47041	27.4756	-0.698831	-2.52315	37.8134	-2.73028
904	2.38838	-0.0991525	18.7603	1.03714	-0.247387	2.5093	1.03712	-0.247494	8.32973	0.790926	-0.120053	12.0848	0.606588	-3.59387	14.3506	-0.26721	-6.7627	-9.32423	-8.49134	2.71734	-6.94389	8.33629	23.2913	47.3485	4.24794	81.57	43.4362	10.8801	-2.65547	-40.1077	-6.14889	-0.0130022	-4.75757	4.36124	23.2638	48.1293	8.2149	83.2991	35.0571	10.4003	-6.46411	-20.4983	-1.30278	-9.46296	27.471	-0.712849	-2.51194	37.8094	-2.76741
906	2.38629	-0.11263	18.758	1.03508	-0.253095	2.50833	1.03505	-0.253202	8.32876	0.78974	-0.124449	12.084	0.624097	-3.60612	14.4021	-0.237442	-6.79168	-9.229	-8.4929	2.74451	-6.97407	8.28753	23.3178	47.378	4.3636	81.5505	43.3937	10.8994	-2.63167	-40.0602	-6.16988	-0.0381177	-4.76912	4.33096	23.2768	48.1231	8.26898	83.2646	35.0745	10.4202	-6.40838	-20.53	-1.28722	-9.46824	27.4633	-0.723168	-2.48289	37.8024	-2.80994
908	2.38718	-0.131485	18.753	1.03386	-0.261398	2.50622	1.03384	-0.261505	8.32665	0.789351	-0.130729	12.0825	0.621796	-3.61445	14.4679	-0.241428	-6.80601	-9.10651	-8.48335	2.76946	-6.98714	8.25799	23.3207	47.4046	4.40824	81.5717	43.3336	10.9076	-2.63848	-40.0173	-6.19889	-0.0743714	-4.73777	4.29906	23.2715	48.0571	8.31698	83.1965	35.094	10.4655	-6.32101	-20.584	-1.27802	-9.46349	27.455	-0.733508	-2.49208	37.79	-2.84546
910	2.3892	-0.143792	18.7522	1.0337	-0.266954	2.50594	1.03367	-0.267061	8.32637	0.789577	-0.134893	12.0823	0.613154	-3.62276	14.5266	-0.257275	-6.81792	-8.99685	-8.47796	2.78392	-6.99414	8.24582	23.3335	47.4327	4.44864	81.6017	43.289	10.8977	-2.63793	-39.9906	-6.21577	-0.0968319	-4.72235	4.26834	23.2763	48.0267	8.34651	83.1108	35.0999	10.5079	-6.24617	-20.625	-1.27214	-9.45492	27.4479	-0.742252	-2.50649	37.7743	-2.8748
912	2.39181	-0.148204	18.7555	1.03446	-0.269125	2.50741	1.03443	-0.269231	8.32784	0.790283	-0.13647	12.0834	0.601415	-3.62986	14.5755	-0.278777	-6.82646	-8.9052	-8.47964	2.78664	-6.9952	8.24217	23.3577	47.4554	4.50051	81.6387	43.2658	10.8738	-2.6223	-39.9803	-6.21818	-0.104526	-4.72689	4.24326	23.2952	48.0366	8.35497	83.018	35.0922	10.5428	-6.19651	-20.6507	-1.26972	-9.44162	27.4428	-0.749969	-2.5191	37.7575	-2.89563
914	2.39363	-0.151719	18.7543	1.03496	-0.270812	2.50689	1.03493	-0.270919	8.32733	0.79076	-0.1377	12.083	0.585182	-3.62671	14.6307	-0.30427	-6.81469	-8.80217	-8.48479	2.78122	-6.97983	8.20943	23.3712	47.4392	4.5695	81.7106	43.2497	10.8592	-2.60273	-39.9724	-6.21723	-0.117446	-4.71063	4.24026	23.3179	48.0069	8.35001	82.9443	35.0887	10.5825	-6.17985	-20.6966	-1.27439	-9.41191	27.4417	-0.762289	-2.52541	37.7455	-2.89995
916	2.39598	-0.150938	18.7567	1.03605	-0.270684	2.50794	1.03603	-0.270791	8.32837	0.791571	-0.137538	12.0838	0.575013	-3.62226	14.6648	-0.319336	-6.80281	-8.73857	-8.49192	2.77897	-6.96882	8.18557	23.3783	47.4355	4.62923	81.7589	43.2426	10.8466	-2.56419	-39.9765	-6.2092	-0.134656	-4.68779	4.22304	23.3297	47.9944	8.33337	82.8827	35.0732	10.6052	-6.16029	-20.7091	-1.27719	-9.40387	27.4439	-0.762714	-2.55025	37.7353	-2.89277
918	2.39971	-0.14753	18.7631	1.03797	-0.269543	2.51078	1.03794	-0.26965	8.33121	0.792931	-0.13657	12.0859	0.571405	-3.61748	14.6754	-0.323563	-6.79278	-8.71899	-8.49967	2.77932	-6.9646	8.17518	23.3805	47.4518	4.66859	81.7769	43.2436	10.8364	-2.51342	-39.986	-6.20079	-0.15393	-4.66453	4.19433	23.3298	48.0036	8.31171	82.8406	35.05	10.6096	-6.14092	-20.6912	-1.2783	-9.41786	27.4496	-0.750822	-2.59045	37.7283	-2.87848
920	2.40724	-0.151326	18.7684	1.04094	-0.271875	2.51312	1.04091	-0.271983	8.33355	0.795297	-0.138131	12.0877	0.564114	-3.60654	14.6777	-0.332589	-6.77015	-8.71468	-8.50437	2.76489	-6.95482	8.15923	23.3819	47.4687	4.66841	81.8003	43.2498	10.8328	-2.49537	-39.9617	-6.22412	-0.164192	-4.65635	4.20443	23.3337	48.0033	8.30767	82.8575	35.05	10.6125	-6.17791	-20.7118	-1.28731	-9.41677	27.4605	-0.741516	-2.60529	37.7341	-2.87151
922	2.41493	-0.152876	18.7746	1.04417	-0.273243	2.51589	1.04414	-0.27335	8.33632	0.797794	-0.138957	12.0897	0.562837	-3.60158	14.6748	-0.333194	-6.76064	-8.72015	-8.5107	2.75774	-6.95287	8.16188	23.3931	47.4918	4.65505	81.7902	43.2628	10.841	-2.46401	-39.9575	-6.24178	-0.171457	-4.653	4.21199	23.3287	48.0116	8.3079	82.8746	35.0587	10.6058	-6.20475	-20.7119	-1.30137	-9.41473	27.471	-0.729076	-2.63086	37.7369	-2.85607
924	2.42264	-0.151519	18.7811	1.04765	-0.273341	2.51872	1.04762	-0.27345	8.33915	0.800406	-0.138817	12.0919	0.567073	-3.60345	14.672	-0.326343	-6.76563	-8.72558	-8.52119	2.76009	-6.95364	8.18447	23.4124	47.5185	4.63292	81.7518	43.2789	10.8585	-2.4169	-39.9669	-6.24711	-0.178275	-4.65242	4.20689	23.3185	48.0197	8.31794	82.8712	35.0768	10.5935	-6.20968	-20.7003	-1.31985	-9.41154	27.4806	-0.715052	-2.67021	37.7365	-2.83315
926	2.43446	-0.153652	18.7827	1.05264	-0.275294	2.51944	1.05261	-0.275402	8.33987	0.80426	-0.139966	12.0924	0.56348	-3.60279	14.6841	-0.332012	-6.7631	-8.70297	-8.54395	2.76092	-6.92047	8.21196	23.4172	47.5311	4.58656	81.7354	43.2807	10.8745	-2.39322	-39.9097	-6.25054	-0.187734	-4.6514	4.18976	23.3337	47.9727	8.3771	82.8247	35.12	10.5972	-6.20766	-20.7658	-1.34542	-9.39523	27.4937	-0.708315	-2.7089	37.7468	-2.8189
928	2.44212	-0.1534	18.7839	1.05602	-0.275844	2.51995	1.05599	-0.275953	8.34038	0.806816	-0.140167	12.0928	0.57383	-3.6067	14.7026	-0.313735	-6.77412	-8.66904	-8.55989	2.75703	-6.89669	8.23396	23.4402	47.5642	4.56852	81.7502	43.2778	10.8619	-2.33506	-39.8432	-6.23823	-0.211938	-4.6738	4.13935	23.334	47.9347	8.42264	82.7463	35.168	10.6126	-6.20428	-20.8493	-1.35604	-9.38379	27.5096	-0.710012	-2.71694	37.7607	-2.8182
930	2.44513	-0.150911	18.7845	1.05755	-0.275015	2.52018	1.05752	-0.275124	8.34061	0.807908	-0.139452	12.093	0.599155	-3.6163	14.7259	-0.270126	-6.80112	-8.62654	-8.56448	2.74867	-6.88808	8.24919	23.4823	47.6214	4.58327	81.8012	43.2712	10.8144	-2.23944	-39.7706	-6.21148	-0.249511	-4.71447	4.05643	23.3168	47.9072	8.44836	82.6314	35.2119	10.6446	-6.19818	-20.9442	-1.34918	-9.37899	27.5272	-0.719478	-2.69922	37.7761	-2.82984
932	2.44954	-0.152409	18.7792	1.05935	-0.27602	2.51783	1.05933	-0.27613	8.33826	0.809324	-0.140086	12.0912	0.623673	-3.63079	14.7558	-0.229467	-6.83669	-8.57165	-8.55729	2.74123	-6.87681	8.26372	23.5142	47.6819	4.59583	81.8903	43.2588	10.7358	-2.14867	-39.649	-6.1871	-0.282576	-4.72595	3.96383	23.3106	47.8327	8.4912	82.4393	35.2304	10.7218	-6.1695	-21.08	-1.33553	-9.371	27.543	-0.733103	-2.7092	37.7931	-2.84228
934	2.45512	-0.152962	18.7753	1.06175	-0.276719	2.5161	1.06173	-0.276828	8.33653	0.811162	-0.140455	12.0899	0.645388	-3.64555	14.7864	-0.193956	-6.87168	-8.51548	-8.55187	2.73673	-6.86946	8.29212	23.5592	47.7627	4.60879	82.0102	43.225	10.6426	-2.05382	-39.5459	-6.1675	-0.311591	-4.74554	3.87109	23.2945	47.7574	8.53685	82.281	35.2697	10.7803	-6.1703	-21.2075	-1.32733	-9.36013	27.5547	-0.742325	-2.72281	37.8032	-2.85394
936	2.46058	-0.152324	18.7739	1.0642	-0.276898	2.51545	1.06417	-0.277008	8.33588	0.813001	-0.140435	12.0894	0.665196	-3.65886	14.8184	-0.161279	-6.90332	-8.45649	-8.54903	2.73639	-6.86717	8.3316	23.6167	47.8561	4.62448	82.1395	43.178	10.5467	-1.96006	-39.4639	-6.1528	-0.339205	-4.77608	3.78138	23.2668	47.6919	8.57859	82.1668	35.3296	10.817	-6.19467	-21.3199	-1.326	-9.34594	27.5625	-0.747176	-2.73406	37.8072	-2.86563
938	2.45956	-0.153854	18.7718	1.06362	-0.27747	2.51456	1.06359	-0.277579	8.33499	0.812606	-0.140897	12.0888	0.693056	-3.66862	14.8618	-0.11204	-6.93148	-8.37702	-8.53603	2.74199	-6.87035	8.35395	23.6665	47.9155	4.65888	82.1997	43.1702	10.4731	-1.89279	-39.3441	-6.13774	-0.379364	-4.79738	3.69217	23.2359	47.6396	8.59555	82.0195	35.3628	10.89	-6.16205	-21.4437	-1.32314	-9.32367	27.5703	-0.758606	-2.73685	37.8175	-2.88564
940	2.45852	-0.155946	18.7715	1.06299	-0.278295	2.51444	1.06296	-0.278405	8.33487	0.812186	-0.141554	12.0887	0.714506	-3.67973	14.9107	-0.0746488	-6.95967	-8.28693	-8.52818	2.7516	-6.87672	8.37814	23.7044	47.9749	4.68191	82.2487	43.1599	10.4269	-1.83083	-39.2359	-6.12716	-0.417423	-4.81116	3.6132	23.2059	47.5845	8.61992	81.8988	35.402	10.9383	-6.14638	-21.5315	-1.31664	-9.32089	27.5776	-0.766588	-2.73114	37.8302	-2.90222
942	2.45887	-0.158261	18.7722	1.06294	-0.279342	2.51473	1.06292	-0.279451	8.33516	0.812216	-0.142339	12.0889	0.726316	-3.69139	14.9637	-0.0547508	-6.98526	-8.18867	-8.52641	2.76412	-6.88419	8.40656	23.7304	48.041	4.68845	82.31	43.1402	10.3978	-1.76526	-39.1433	-6.11613	-0.455103	-4.82318	3.53318	23.1768	47.523	8.66481	81.8002	35.4514	10.9604	-6.15246	-21.5849	-1.30886	-9.33766	27.5853	-0.768501	-2.72271	37.8438	-2.91229
944	2.4602	-0.161679	18.7684	1.06324	-0.280931	2.51307	1.06321	-0.281041	8.3335	0.812535	-0.143506	12.0877	0.727687	-3.69521	15.0222	-0.0506166	-6.99267	-8.08005	-8.52025	2.77908	-6.8865	8.4338	23.7479	48.1082	4.68662	82.4381	43.1193	10.3328	-1.6875	-39.0415	-6.07994	-0.513445	-4.85305	3.40124	23.1479	47.4527	8.74855	81.6518	35.4996	11.0067	-6.13273	-21.6557	-1.31236	-9.34735	27.5976	-0.761379	-2.73879	37.8516	-2.91349
946	2.4624	-0.160015	18.7648	1.06435	-0.280372	2.51144	1.06432	-0.280481	8.33187	0.813329	-0.143016	12.0864	0.731846	-3.69697	15.0742	-0.0409939	-6.99738	-7.98387	-8.51207	2.78613	-6.89115	8.45822	23.7758	48.1939	4.68238	82.529	43.1033	10.285	-1.56214	-38.9168	-6.03063	-0.583229	-4.9228	3.20969	23.0886	47.4007	8.87375	81.4934	35.5502	11.0632	-6.11114	-21.7175	-1.32355	-9.34995	27.6158	-0.758055	-2.74612	37.8679	-2.91815
948	2.46463	-0.152586	18.7611	1.06596	-0.277292	2.50975	1.06593	-0.277402	8.33018	0.814345	-0.140609	12.0852	0.740966	-3.69898	15.1149	-0.0230225	-7.00438	-7.90865	-8.5014	2.78174	-6.8948	8.47438	23.8154	48.2941	4.68085	82.5911	43.0896	10.244	-1.38822	-38.7735	-5.99151	-0.643109	-5.01098	3.00162	23.0025	47.3482	9.02622	81.3383	35.6078	11.1275	-6.10159	-21.7773	-1.34077	-9.34664	27.6374	-0.759207	-2.74255	37.8925	-2.92657
950	2.46494	-0.143329	18.7498	1.0669	-0.273207	2.50468	1.06687	-0.273317	8.32511	0.814792	-0.137487	12.0814	0.747953	-3.7039	15.1419	-0.0107244	-7.0159	-7.85877	-8.48488	2.76534	-6.87504	8.46606	23.8481	48.3761	4.69247	82.789	43.0564	10.1064	-1.19078	-38.6388	-6.05214	-0.613358	-5.00047	2.95643	22.934	47.1659	9.16683	81.1882	35.6912	11.2071	-6.13618	-21.8906	-1.36096	-9.34625	27.6501	-0.754792	-2.75116	37.9129	-2.92747
952	2.45696	-0.129705	18.7502	1.06457	-0.266565	2.50483	1.06454	-0.266675	8.32526	0.812632	-0.132667	12.0815	0.765109	-3.71822	15.1422	0.0152066	-7.04829	-7.85852	-8.46714	2.72552	-6.85924	8.42313	23.8974	48.4554	4.72613	82.8774	43.0332	10.0185	-1.01222	-38.5339	-6.12412	-0.546049	-4.98854	3.02293	22.8604	47.0672	9.18435	81.152	35.7725	11.2477	-6.22454	-21.9876	-1.37577	-9.34504	27.6666	-0.746989	-2.75929	37.9234	-2.92399
954	2.442	-0.113456	18.7626	1.05939	-0.25824	2.51028	1.05937	-0.258349	8.33071	0.808242	-0.126777	12.0855	0.791851	-3.7451	15.1203	0.0527539	-7.10713	-7.89948	-8.45256	2.66666	-6.84654	8.36117	23.9559	48.5119	4.76637	82.8202	43.0299	10.0032	-0.901268	-38.4755	-6.18222	-0.465109	-4.9835	3.17288	22.8026	47.0896	9.0763	81.24	35.8242	11.2348	-6.34972	-22.0403	-1.38477	-9.34381	27.6894	-0.733341	-2.76609	37.9236	-2.91841
956	2.43049	-0.103575	18.768	1.0552	-0.25296	2.51264	1.05517	-0.253069	8.33307	0.804773	-0.123096	12.0873	0.818041	-3.78542	15.107	0.0847782	-7.19018	-7.92406	-8.45102	2.62005	-6.80722	8.35337	23.9794	48.455	4.74448	82.7051	43.0565	10.0084	-1.0121	-38.5025	-6.20746	-0.424988	-4.92574	3.33231	22.8646	47.1793	8.94368	81.3838	35.7573	11.1615	-6.44258	-22.0008	-1.39702	-9.34759	27.721	-0.702663	-2.78346	37.921	-2.91799
958	2.42862	-0.0934708	18.7719	1.05524	-0.248398	2.51431	1.05521	-0.248507	8.33475	0.804518	-0.119686	12.0885	0.827534	-3.84349	15.1007	0.0802536	-7.29936	-7.93409	-8.47195	2.55836	-6.76418	8.37403	23.9474	48.3393	4.66161	82.5495	43.1157	10.0619	-1.19974	-38.577	-6.21748	-0.376479	-4.88956	3.46778	22.953	47.3154	8.83153	81.5783	35.6712	11.091	-6.4732	-21.9175	-1.40281	-9.35934	27.7438	-0.664243	-2.77207	37.911	-2.91927
960	2.43775	-0.0867918	18.7822	1.0598	-0.246309	2.51881	1.05977	-0.246418	8.33924	0.807795	-0.117846	12.0919	0.805361	-3.97283	15.0801	-0.00891971	-7.52648	-7.96601	-8.51518	2.48837	-6.70209	8.40565	23.8711	48.1781	4.54851	82.3768	43.2071	10.1622	-1.41654	-38.6837	-6.21626	-0.320346	-4.85958	3.57423	23.0439	47.4719	8.75038	81.7787	35.5856	11.045	-6.43854	-21.7935	-1.39886	-9.37163	27.757	-0.624604	-2.7381	37.8885	-2.92073
962	2.44825	-0.10366	18.8349	1.06291	-0.254866	2.54232	1.06288	-0.254975	8.36275	0.81065	-0.124091	12.1096	0.746576	-4.3651	14.9531	-0.26833	-8.21821	-8.18168	-8.57201	2.4701	-6.52037	8.39546	23.8217	47.9676	4.54084	82.227	43.3234	10.2864	-1.62392	-38.8031	-6.19579	-0.31796	-4.6655	3.67702	23.127	47.5759	8.66674	81.8334	35.4732	11.0396	-6.35444	-21.575	-1.38147	-9.35325	27.7755	-0.603518	-2.75181	37.8332	-2.91274
964	2.5055	-0.134598	18.8607	1.0853	-0.273445	2.55383	1.08527	-0.273558	8.37426	0.828556	-0.136603	12.1182	0.441147	-5.02613	14.8034	-1.07773	-9.30712	-8.40666	-8.62542	2.41622	-6.39212	8.36937	23.7767	47.7831	4.5437	82.1962	43.4826	10.4087	-1.73298	-38.9194	-6.2143	-0.245275	-4.62697	3.79844	23.2212	47.6812	8.6524	81.7813	35.4217	11.0833	-6.31027	-21.4239	-1.34766	-9.31435	27.7919	-0.573496	-2.74123	37.7792	-2.93936
966	2.60315	-0.169407	18.8543	1.12507	-0.297006	2.55099	1.12504	-0.297122	8.37142	0.859764	-0.151726	12.1162	-0.0834119	-5.8228	14.6372	-2.33851	-10.5605	-8.62962	-8.66934	2.32564	-6.34242	8.33473	23.7305	47.6424	4.54494	82.2761	43.6709	10.5173	-1.74642	-39.0197	-6.26946	-0.10398	-4.7593	3.92407	23.314	47.7923	8.7022	81.6692	35.4283	11.1524	-6.31887	-21.3527	-1.31198	-9.24237	27.804	-0.538661	-2.71457	37.7401	-2.99554
968	2.68089	-0.178093	18.8605	1.15836	-0.3075	2.5536	1.15833	-0.30762	8.37403	0.885306	-0.157495	12.1182	-0.53076	-6.27173	14.3827	-3.33841	-11.2074	-9.03668	-8.69683	2.28089	-6.31949	8.29776	23.6648	47.5345	4.59055	82.3348	43.8349	10.6027	-1.77207	-39.0746	-6.30244	-0.0202339	-4.83159	3.97244	23.3313	47.8912	8.71925	81.68	35.4	11.128	-6.34881	-21.2293	-1.33129	-9.06408	27.8067	-0.548679	-2.77239	37.7428	-3.02107
970	2.69845	-0.158018	18.8872	1.16774	-0.300373	2.56531	1.16771	-0.300494	8.38574	0.891871	-0.151604	12.127	-0.779427	-6.20188	14.1024	-3.78703	-10.9801	-9.5469	-8.73588	2.2253	-6.23282	8.27151	23.6381	47.459	4.59448	82.3618	43.8979	10.6395	-1.81181	-39.1073	-6.27535	0.0227713	-4.80007	3.95542	23.3619	47.9334	8.76531	81.6264	35.3305	11.1609	-6.31065	-21.1829	-1.40097	-8.91938	27.8157	-0.535375	-2.86048	37.7323	-3.01131
972	2.65332	-0.117407	18.9307	1.15142	-0.27898	2.5845	1.15139	-0.279099	8.40493	0.878327	-0.136666	12.1413	-0.807049	-5.64431	13.8372	-3.64635	-9.94714	-10.0835	-8.78446	2.16694	-6.08185	8.25874	23.6561	47.4196	4.54421	82.3527	43.8478	10.6248	-1.85539	-39.1182	-6.19225	0.0220361	-4.68169	3.88586	23.4106	47.919	8.84622	81.5016	35.2388	11.2561	-6.21199	-21.2239	-1.51121	-8.84661	27.8315	-0.489275	-2.93879	37.7044	-2.97507
974	2.58067	-0.0959255	18.9638	1.12143	-0.263529	2.59924	1.1214	-0.263644	8.41967	0.854939	-0.127014	12.1523	-0.69358	-4.89934	13.7006	-3.16423	-8.63134	-10.3985	-8.8078	2.19093	-5.95784	8.25883	23.6872	47.4387	4.46208	82.3144	43.7127	10.5678	-1.84692	-39.085	-6.11231	-0.0396169	-4.62131	3.80741	23.416	47.9055	8.94702	81.448	35.2133	11.2935	-6.18216	-21.2775	-1.6259	-8.86315	27.8404	-0.433739	-2.87938	37.6918	-2.96053
976	2.51431	-0.0775279	18.9784	1.09395	-0.249859	2.60579	1.09392	-0.249972	8.42622	0.833536	-0.118522	12.1572	-0.544073	-4.28729	13.6407	-2.66005	-7.57466	-10.556	-8.81411	2.23031	-5.88482	8.24867	23.7027	47.4768	4.4075	82.3149	43.587	10.5105	-1.79075	-39.0339	-6.04247	-0.112897	-4.58064	3.73991	23.3754	47.8316	9.0034	81.404	35.2596	11.318	-6.16576	-21.3621	-1.7261	-8.91837	27.8507	-0.387948	-2.82628	37.7065	-2.9521
978	2.46796	-0.0590045	18.9776	1.07525	-0.237766	2.60542	1.07523	-0.237877	8.42585	0.818801	-0.110648	12.1569	-0.403404	-3.90574	13.6246	-2.2577	-6.9353	-10.6132	-8.80958	2.26144	-5.86339	8.22136	23.7049	47.5178	4.4045	82.3482	43.5036	10.4756	-1.69222	-38.9835	-5.99675	-0.172271	-4.55519	3.701	23.3045	47.712	9.00467	81.3711	35.3661	11.3333	-6.16264	-21.461	-1.79349	-8.99316	27.8627	-0.366835	-2.80607	37.748	-2.94735
980	2.45421	-0.0365594	18.9829	1.07116	-0.22679	2.60768	1.07113	-0.226901	8.42811	0.815054	-0.102701	12.1585	-0.322276	-3.758	13.558	-2.05643	-6.6973	-10.7477	-8.81625	2.24797	-5.86114	8.16971	23.7441	47.5386	4.48868	82.3214	43.4863	10.5095	-1.55992	-38.9851	-6.01733	-0.165233	-4.55265	3.7385	23.2724	47.6526	8.97537	81.4004	35.4823	11.3247	-6.22072	-21.5031	-1.77958	-9.07979	27.8721	-0.406115	-2.78295	37.8072	-2.94492
982	2.45637	-0.0224331	19.0024	1.0733	-0.220897	2.61627	1.07328	-0.221008	8.4367	0.816287	-0.0981766	12.165	-0.246625	-3.72072	13.4982	-1.90764	-6.65818	-10.8636	-8.8191	2.21786	-5.86196	8.1275	23.7785	47.5575	4.58111	82.2484	43.5117	10.5636	-1.48838	-38.9945	-6.05516	-0.138111	-4.51895	3.78011	23.2776	47.6443	8.94	81.463	35.5417	11.2947	-6.2603	-21.5168	-1.72913	-9.0825	27.8765	-0.485732	-2.81304	37.8332	-2.94754
984	2.46784	-0.0177656	19.0351	1.0787	-0.220014	2.63076	1.07868	-0.220125	8.45119	0.820268	-0.0972052	12.1759	-0.169638	-3.73174	13.4458	-1.7749	-6.70756	-10.9632	-8.8182	2.17942	-5.84551	8.09602	23.7907	47.5576	4.65745	82.1467	43.5648	10.6277	-1.49209	-39.0036	-6.09401	-0.10701	-4.44846	3.80787	23.3167	47.6774	8.91541	81.5367	35.5339	11.2559	-6.25749	-21.5064	-1.66949	-9.00895	27.8752	-0.576643	-2.88356	37.8197	-2.95239
986	2.47812	-0.0121394	19.0662	1.08366	-0.218603	2.64449	1.08364	-0.218714	8.46492	0.823891	-0.0958649	12.1862	-0.105494	-3.68173	13.3654	-1.64297	-6.64084	-11.1175	-8.84179	2.13354	-5.76457	8.05674	23.7517	47.4727	4.69137	82.0853	43.6084	10.7015	-1.53194	-39.0121	-6.11307	-0.0903819	-4.37364	3.81768	23.3699	47.7078	8.94187	81.5623	35.4951	11.2534	-6.19355	-21.4636	-1.66967	-8.99282	27.8679	-0.576797	-2.88084	37.7962	-2.94756
988	2.49465	-0.0294675	19.0924	1.08939	-0.227749	2.65622	1.08936	-0.22786	8.47665	0.828739	-0.102367	12.195	-0.0860172	-3.59726	13.2511	-1.58005	-6.49377	-11.3345	-8.77546	2.13823	-5.58654	7.9456	23.6572	47.2386	4.75902	82.0186	43.6453	10.8253	-1.57688	-39.0598	-6.14627	-0.10885	-4.29891	3.83727	23.4215	47.7479	8.9662	81.5454	35.4234	11.2745	-6.09948	-21.4288	-1.6817	-8.98238	27.8565	-0.558431	-2.90577	37.7683	-2.92998
990	2.51538	-0.0560345	19.1191	1.09616	-0.241305	2.66815	1.09613	-0.241418	8.48859	0.834643	-0.112103	12.2039	-0.119059	-3.51659	13.0718	-1.61668	-6.3322	-11.6696	-8.63506	2.1688	-5.33108	7.77423	23.5304	46.9024	4.86313	81.9586	43.6852	10.9812	-1.6129	-39.1401	-6.18335	-0.139433	-4.22281	3.8649	23.4769	47.7913	8.98428	81.4713	35.3352	11.3183	-5.99432	-21.4107	-1.69251	-8.96649	27.8463	-0.542309	-2.96426	37.7394	-2.90047
992	2.52708	-0.00791801	19.1764	1.10539	-0.221572	2.69333	1.10536	-0.221686	8.51376	0.840311	-0.096821	12.2228	-0.207476	-3.58546	12.7001	-1.82215	-6.41721	-12.3531	-8.59206	2.05052	-5.10342	7.65371	23.4663	46.7169	4.94642	81.9939	43.7747	11.054	-1.62621	-39.1854	-6.14537	-0.0586983	-4.10861	3.86116	23.5943	47.8004	9.03669	81.2781	35.2795	11.3906	-5.92839	-21.4031	-1.69056	-8.92868	27.8577	-0.552536	-2.99542	37.7088	-2.86341
994	2.53359	0.0388981	19.2246	1.11225	-0.201911	2.71448	1.11223	-0.202026	8.53491	0.844216	-0.0817312	12.2386	-0.320338	-3.71892	12.2987	-2.10005	-6.60784	-13.0873	-8.60839	1.93078	-4.94389	7.58426	23.4355	46.6124	4.98094	82.0674	43.871	11.1145	-1.60097	-39.2369	-6.11152	0.0348443	-4.10806	3.87234	23.6481	47.8454	9.06658	81.0457	35.308	11.4754	-5.84295	-21.3874	-1.68011	-8.91755	27.8747	-0.558134	-2.99148	37.6982	-2.84045
996	2.53309	0.0650995	19.254	1.11428	-0.190564	2.72736	1.11426	-0.190679	8.54779	0.845026	-0.0731447	12.2483	-0.418663	-3.87121	11.931	-2.35879	-6.83755	-13.7582	-8.65771	1.85376	-4.84644	7.55718	23.4305	46.5607	4.97378	82.1512	43.9357	11.1691	-1.55594	-39.29	-6.09556	0.105742	-4.2007	3.89481	23.6259	47.912	9.07303	80.8183	35.3893	11.5598	-5.73631	-21.3677	-1.66693	-8.93592	27.8897	-0.553899	-2.9587	37.7054	-2.83844
998	2.51285	0.063972	19.265	1.10531	-0.189366	2.73234	1.1053	-0.18948	8.55277	0.838249	-0.0728152	12.252	-0.378788	-3.93731	11.6735	-2.32722	-6.96916	-14.234	-8.654	1.8623	-4.72112	7.51849	23.4491	46.4771	5.00223	82.1826	43.8563	11.1835	-1.59279	-39.292	-6.07881	0.0975606	-4.13839	3.86734	23.6002	47.8737	9.10421	80.695	35.3287	11.6134	-5.64953	-21.3832	-1.6713	-8.94754	27.8863	-0.547123	-2.93867	37.6983	-2.86162
1000	2.49949	0.0341841	19.2541	1.0969	-0.201185	2.72767	1.09688	-0.201299	8.5481	0.832692	-0.0821688	12.2485	-0.288531	-3.93518	11.5765	-2.16814	-7.00108	-14.4176	-8.60148	1.93318	-4.64072	7.49963	23.4318	46.4378	4.96554	82.1974	43.6951	11.1834	-1.61134	-39.2839	-6.08224	0.0585441	-4.09844	3.83956	23.5732	47.8075	9.15697	80.602	35.2612	11.6395	-5.60042	-21.4095	-1.6852	-8.96022	27.8754	-0.538221	-2.9139	37.6953	-2.89823
1002	2.49769	-0.0162248	19.2229	1.09178	-0.222919	2.7141	1.09175	-0.223031	8.53453	0.830216	-0.0987124	12.2384	-0.176843	-3.88167	11.6311	-1.94108	-6.95143	-14.3236	-8.51147	2.04724	-4.61546	7.50137	23.3738	46.4465	4.86776	82.2061	43.4883	11.1834	-1.59686	-39.2714	-6.10687	0.00301212	-4.10759	3.82534	23.5423	47.7321	9.20959	80.5297	35.2125	11.6425	-5.59925	-21.4412	-1.70339	-8.96816	27.8629	-0.532862	-2.88918	37.699	-2.94206
1004	2.50008	-0.0558583	19.1804	1.08943	-0.240239	2.69546	1.0894	-0.240352	8.51589	0.829542	-0.111775	12.2244	-0.0787007	-3.83816	11.7428	-1.73975	-6.91488	-14.1224	-8.43278	2.1547	-4.63204	7.50562	23.3168	46.4574	4.81149	82.215	43.3231	11.2251	-1.58741	-39.2403	-6.14034	-0.0615754	-4.1271	3.83979	23.4794	47.6631	9.16472	80.5087	35.1694	11.6386	-5.66892	-21.4711	-1.71104	-8.94667	27.8613	-0.55241	-2.89309	37.7056	-2.98259
1006	2.50429	-0.0804484	19.1353	1.08919	-0.25112	2.67556	1.08916	-0.251232	8.49599	0.830043	-0.119889	12.2095	0.00168699	-3.80417	11.8949	-1.57245	-6.88842	-13.8451	-8.37308	2.22639	-4.63938	7.49612	23.2735	46.4582	4.80566	82.2515	43.1834	11.2483	-1.53844	-39.2066	-6.16484	-0.0958438	-4.13158	3.84834	23.4237	47.5612	9.12004	80.4849	35.1381	11.6464	-5.7482	-21.5366	-1.71205	-8.90344	27.8703	-0.583783	-2.9235	37.7183	-3.01628
1008	2.50938	-0.0904321	19.0935	1.09059	-0.255702	2.65701	1.09056	-0.255814	8.47744	0.831378	-0.123194	12.1956	0.0614279	-3.78523	12.0617	-1.44798	-6.88058	-13.5389	-8.33597	2.25642	-4.63343	7.47214	23.2463	46.4512	4.84322	82.3109	43.081	11.2478	-1.44675	-39.1692	-6.17851	-0.0987019	-4.12306	3.84727	23.3844	47.4336	9.0909	80.4495	35.1308	11.6675	-5.82263	-21.636	-1.70886	-8.84851	27.8902	-0.619311	-2.97338	37.7364	-3.03852
1010	2.51626	-0.0983209	19.0648	1.09294	-0.259591	2.64427	1.09292	-0.259704	8.4647	0.833385	-0.125932	12.1861	0.100232	-3.79105	12.1837	-1.37385	-6.9083	-13.314	-8.31827	2.26182	-4.6526	7.44667	23.2167	46.4633	4.87489	82.3489	43.0642	11.2628	-1.32728	-39.1027	-6.19329	-0.110104	-4.14269	3.8547	23.3596	47.3411	9.0497	80.4207	35.1898	11.6851	-5.90524	-21.7319	-1.70879	-8.81313	27.9213	-0.641219	-3.01768	37.7549	-3.0347
1012	2.51765	-0.0935485	19.0562	1.09397	-0.257576	2.64044	1.09394	-0.257689	8.46087	0.834027	-0.124355	12.1832	0.122236	-3.82713	12.2602	-1.34476	-6.98344	-13.1711	-8.32384	2.2369	-4.69422	7.44397	23.2354	46.5061	4.89488	82.3601	43.1058	11.2656	-1.26008	-39.0603	-6.21511	-0.112999	-4.16474	3.87502	23.3416	47.291	8.99852	80.4058	35.2916	11.7031	-5.94806	-21.7938	-1.71244	-8.80393	27.9557	-0.647664	-3.04172	37.7792	-3.02594
1014	2.51291	-0.0799553	19.0643	1.09306	-0.251264	2.64397	1.09303	-0.251377	8.4644	0.832952	-0.119698	12.1858	0.128297	-3.88595	12.3024	-1.35551	-7.09296	-13.0903	-8.34681	2.19337	-4.75094	7.46162	23.2968	46.568	4.90363	82.3485	43.1823	11.2555	-1.25715	-39.0472	-6.24498	-0.109184	-4.18423	3.90269	23.3292	47.2817	8.94905	80.4067	35.4103	11.7209	-5.94134	-21.8197	-1.71802	-8.81911	27.9887	-0.642008	-3.04413	37.8068	-3.02164
1016	2.50679	-0.0825318	19.0677	1.09015	-0.251882	2.64549	1.09013	-0.251995	8.46592	0.830818	-0.120344	12.187	0.114796	-3.93505	12.3577	-1.39694	-7.17705	-12.9846	-8.36217	2.18012	-4.79499	7.46424	23.3302	46.5893	4.91672	82.3415	43.2305	11.2538	-1.2839	-39.0296	-6.28204	-0.120633	-4.20154	3.90752	23.3264	47.2918	8.95106	80.4242	35.4696	11.733	-5.88702	-21.839	-1.71559	-8.84319	28.0109	-0.641146	-3.03379	37.825	-3.03888
1018	2.50018	-0.0845435	19.0657	1.08709	-0.252184	2.64467	1.08707	-0.252296	8.4651	0.828547	-0.120759	12.1863	0.0958466	-3.96581	12.4436	-1.4391	-7.22606	-12.8229	-8.37063	2.17277	-4.81777	7.45591	23.3491	46.5842	4.92903	82.3334	43.2452	11.2459	-1.31182	-39.0201	-6.308	-0.117014	-4.22402	3.91172	23.3274	47.318	8.96815	80.447	35.4732	11.7455	-5.84654	-21.85	-1.71566	-8.85789	28.0219	-0.646641	-3.04324	37.8292	-3.06526
1020	2.49494	-0.0838446	19.0594	1.08486	-0.251393	2.64187	1.08484	-0.251505	8.4623	0.826832	-0.120302	12.1842	0.0793041	-3.97357	12.5531	-1.46627	-7.23464	-12.6185	-8.37289	2.16635	-4.81977	7.43634	23.359	46.5639	4.94254	82.3332	43.2233	11.2316	-1.33389	-39.0217	-6.31755	-0.100288	-4.24995	3.91784	23.3314	47.3513	8.98469	80.463	35.4324	11.7598	-5.83361	-21.8545	-1.722	-8.86398	28.0251	-0.655609	-3.07322	37.8262	-3.09433
1022	2.49716	-0.0858061	19.0563	1.08567	-0.252426	2.64049	1.08564	-0.252538	8.46092	0.8275	-0.121022	12.1832	0.079812	-3.95211	12.6341	-1.45235	-7.1968	-12.4694	-8.3753	2.15896	-4.81093	7.39967	23.3814	46.5629	4.97328	82.3825	43.1589	11.2215	-1.36108	-39.0408	-6.30558	-0.108312	-4.26544	3.91708	23.3435	47.3684	8.96742	80.4295	35.3928	11.7773	-5.83458	-21.8569	-1.74292	-8.89307	28.0362	-0.649246	-3.08919	37.8523	-3.10575
1024	2.49985	-0.0881074	19.0535	1.08665	-0.253649	2.63925	1.08662	-0.253761	8.45968	0.82831	-0.121873	12.1823	0.0965349	-3.92188	12.7062	-1.40605	-7.14946	-12.3378	-8.37387	2.15462	-4.82544	7.38802	23.3961	46.5837	4.98192	82.4294	43.1238	11.2115	-1.37684	-39.0507	-6.30012	-0.116822	-4.27176	3.91118	23.3391	47.3587	8.95054	80.4211	35.3822	11.7904	-5.85906	-21.8632	-1.75457	-8.89388	28.0496	-0.653688	-3.1102	37.8674	-3.14599
1026	2.50228	-0.0914987	19.0492	1.08742	-0.255319	2.63735	1.0874	-0.255431	8.45778	0.828993	-0.123069	12.1809	0.127903	-3.89198	12.7676	-1.33396	-7.1084	-12.2267	-8.36972	2.15113	-4.86008	7.39956	23.3976	46.6172	4.96459	82.4639	43.1253	11.2044	-1.37524	-39.0518	-6.307	-0.119488	-4.27377	3.90491	23.3189	47.3285	8.94201	80.441	35.4012	11.7996	-5.89963	-21.8713	-1.75464	-8.86258	28.0673	-0.672323	-3.14615	37.8697	-3.20877
1028	2.50798	-0.098769	19.04	1.0893	-0.258941	2.6333	1.08927	-0.259054	8.45373	0.830622	-0.125654	12.1778	0.168031	-3.87664	12.8001	-1.25339	-7.09694	-12.169	-8.37051	2.13534	-4.86456	7.3806	23.3769	46.6185	4.94087	82.4993	43.1158	11.2132	-1.34495	-39.0773	-6.32092	-0.110449	-4.29589	3.9191	23.3102	47.3201	8.94169	80.4249	35.4164	11.8181	-5.91422	-21.8615	-1.76632	-8.82608	28.0952	-0.697081	-3.23478	37.8897	-3.21878
1030	2.51423	-0.118827	19.0202	1.09033	-0.26815	2.62459	1.0903	-0.268263	8.44502	0.831969	-0.132459	12.1713	0.206983	-3.86947	12.7977	-1.18007	-7.0995	-12.1754	-8.36981	2.12027	-4.85688	7.36678	23.3746	46.6084	4.9377	82.5033	43.1103	11.235	-1.32159	-39.0833	-6.3394	-0.100866	-4.29706	3.92641	23.3096	47.2969	8.9499	80.4302	35.4203	11.8226	-5.94869	-21.8618	-1.72879	-8.81092	28.1508	-0.712957	-3.28071	37.905	-3.23698
1032	2.52568	-0.15405	18.9817	1.09235	-0.284341	2.60766	1.09232	-0.284453	8.42809	0.834496	-0.144406	12.1586	0.243964	-3.86954	12.7763	-1.11423	-7.11424	-12.2169	-8.37507	2.10189	-4.84374	7.36522	23.3828	46.5893	4.9429	82.4881	43.115	11.2647	-1.30447	-39.0645	-6.35171	-0.0893786	-4.28194	3.9257	23.3186	47.2513	8.96586	80.4481	35.4165	11.8202	-6.00811	-21.8756	-1.64666	-8.85092	28.2541	-0.708448	-3.2522	37.9285	-3.27131
1034	2.56434	-0.206211	18.8936	1.10489	-0.310006	2.56874	1.10486	-0.310121	8.38917	0.845486	-0.162741	12.1295	0.283248	-3.87279	12.8015	-1.04301	-7.13606	-12.1717	-8.41739	2.06125	-4.8445	7.37433	23.3232	46.5516	4.8678	82.5384	43.1446	11.2844	-1.25484	-39.043	-6.32275	-0.0664032	-4.30707	3.94558	23.3413	47.1764	8.98606	80.3803	35.4307	11.8705	-6.06705	-21.8889	-1.6042	-9.0506	28.4709	-0.656452	-3.11566	38.033	-3.29208
1036	2.61291	-0.264134	18.8072	1.1213	-0.339034	2.53059	1.12126	-0.339149	8.35101	0.859575	-0.183345	12.101	0.347086	-3.90644	12.8689	-0.937172	-7.22312	-12.0481	-8.50451	1.95338	-4.81905	7.39453	23.2713	46.5301	4.8013	82.5887	43.1904	11.3029	-1.18599	-39.0101	-6.24788	0.00106688	-4.35652	3.92545	23.3773	47.1366	9.0125	80.3475	35.4641	11.8927	-6.1556	-21.9164	-1.52314	-9.34948	28.7359	-0.559669	-2.90974	38.1721	-3.3596
1038	2.65871	-0.310912	18.7382	1.13744	-0.363035	2.50012	1.1374	-0.363153	8.32055	0.873157	-0.200222	12.0782	0.443751	-3.97605	12.9727	-0.784065	-7.38858	-11.8571	-8.62538	1.79087	-4.77735	7.4175	23.2428	46.5298	4.77984	82.6232	43.2457	11.3161	-1.11298	-38.9682	-6.13678	0.116497	-4.42077	3.87761	23.4305	47.1443	9.03896	80.3646	35.5057	11.8737	-6.27298	-21.9398	-1.42323	-9.64925	29.012	-0.452219	-2.70726	38.3202	-3.46264
1040	2.6605	-0.284008	18.7	1.14057	-0.351198	2.48299	1.14053	-0.351315	8.30342	0.874762	-0.191142	12.0653	0.59548	-4.08205	13.0831	-0.544943	-7.64171	-11.6553	-8.73409	1.67358	-4.80701	7.41013	23.2329	46.5372	4.89186	82.6319	43.3001	11.3041	-1.08419	-38.9272	-6.02467	0.269915	-4.47347	3.91305	23.5245	47.1836	9.03678	80.3681	35.5136	11.8355	-6.39452	-21.8614	-1.46332	-9.58102	29.2263	-0.476432	-2.77008	38.4116	-3.50001
1042	2.67853	-0.266071	18.6746	1.15002	-0.34474	2.47154	1.14999	-0.344859	8.29197	0.881428	-0.185701	12.0567	0.703958	-4.18625	13.2189	-0.3816	-7.87414	-11.4044	-8.79821	1.55418	-4.81289	7.38993	23.2237	46.5357	4.92444	82.6535	43.2971	11.2603	-1.08814	-38.9167	-5.97723	0.392327	-4.51066	3.96734	23.5964	47.2331	9.03334	80.429	35.4769	11.7882	-6.49801	-21.8091	-1.51675	-9.54245	29.359	-0.518711	-2.87788	38.4945	-3.51231
1044	2.72591	-0.267415	18.6548	1.17068	-0.34925	2.46266	1.17064	-0.349371	8.28309	0.897155	-0.187761	12.0501	0.745202	-4.27753	13.3813	-0.333024	-8.05641	-11.1013	-8.7989	1.4442	-4.80563	7.36299	23.2178	46.5242	4.86962	82.6768	43.2499	11.1908	-1.11869	-38.9355	-6.00589	0.467271	-4.54986	4.01361	23.6354	47.2999	9.04028	80.5428	35.3929	11.7398	-6.56182	-21.7996	-1.5677	-9.57547	29.4185	-0.571892	-3.01262	38.5978	-3.49869
1046	2.80642	-0.244185	18.6274	1.20794	-0.345779	2.45018	1.2079	-0.345904	8.27061	0.924801	-0.182804	12.0408	0.728036	-4.35514	13.5711	-0.382917	-8.19101	-10.7446	-8.69822	1.42823	-4.93	7.34147	23.2519	46.5239	4.91492	82.6114	43.2795	11.1208	-1.15745	-38.9465	-6.08037	0.503336	-4.68296	3.98498	23.6649	47.4511	9.09062	80.6166	35.2589	11.7145	-6.51066	-21.7828	-1.69651	-9.48157	29.4774	-0.718312	-3.32093	38.8207	-3.38545
1048	2.85874	-0.252709	18.6128	1.23014	-0.353875	2.44364	1.2301	-0.354002	8.26407	0.941908	-0.187452	12.0359	0.651828	-4.40509	13.7192	-0.531416	-8.25248	-10.4632	-8.5653	1.44042	-5.02596	7.30583	23.2624	46.5031	4.95147	82.5461	43.2867	11.0935	-1.19821	-38.9598	-6.19695	0.510012	-4.77583	3.99036	23.6612	47.5749	9.09277	80.7412	35.1378	11.6717	-6.49761	-21.7419	-1.68164	-9.32055	29.4646	-0.871414	-3.59263	38.958	-3.43747
1050	2.86456	-0.2896	18.6157	1.22954	-0.370534	2.44513	1.2295	-0.370661	8.26556	0.942508	-0.199947	12.0371	0.536052	-4.42448	13.8031	-0.743753	-8.24322	-10.3	-8.43762	1.46178	-5.064	7.26621	23.2426	46.4531	4.94694	82.4948	43.2707	11.1131	-1.25604	-38.9857	-6.33652	0.503992	-4.80315	4.05393	23.6307	47.6486	9.04665	80.9223	35.0489	11.6072	-6.54035	-21.6722	-1.51482	-9.15303	29.3824	-0.971449	-3.76877	38.9984	-3.72285
1052	2.81882	-0.304072	18.638	1.20826	-0.373109	2.45524	1.20822	-0.373233	8.27567	0.926751	-0.203227	12.0446	0.447542	-4.4144	13.8023	-0.900495	-8.19072	-10.297	-8.38964	1.47224	-5.06861	7.28504	23.2199	46.3676	4.84935	82.4396	43.3188	11.1501	-1.40439	-39.0573	-6.44239	0.544219	-4.79058	4.16591	23.6223	47.6872	9.05472	81.0968	35.0008	11.5465	-6.55881	-21.582	-1.35319	-9.166	29.2693	-0.873276	-3.8745	39.0022	-4.27655
1054	2.72409	-0.22286	18.6624	1.17366	-0.329639	2.46576	1.17363	-0.32976	8.28619	0.89816	-0.172917	12.0524	0.409743	-4.39161	13.78	-0.961647	-8.13457	-10.3375	-8.40516	1.50177	-5.08713	7.30728	23.2404	46.2586	4.77908	82.3428	43.3654	11.1918	-1.58376	-39.1824	-6.49012	0.57634	-4.7599	4.31904	23.5954	47.7179	9.00986	81.3143	34.9814	11.4667	-6.57045	-21.453	-1.36302	-9.32674	29.2825	-0.671267	-3.62536	39.4893	-4.73491
1056	2.57953	-0.0548793	18.6823	1.12466	-0.243907	2.47394	1.12464	-0.244023	8.29437	0.856152	-0.111906	12.0583	0.419347	-4.36497	13.7462	-0.935988	-8.08969	-10.402	-8.47573	1.54261	-5.1285	7.32637	23.2856	46.1599	4.71635	82.1983	43.4029	11.2281	-1.77076	-39.3461	-6.47805	0.590323	-4.71698	4.49571	23.5498	47.7589	8.91211	81.5831	34.9907	11.3604	-6.57091	-21.2972	-1.50954	-9.71235	29.5055	-0.275844	-2.93367	40.5725	-5.33023
1058	2.36417	0.0854896	18.6924	1.04233	-0.164156	2.47817	1.04231	-0.164263	8.2986	0.789599	-0.0574468	12.0613	0.432146	-4.34918	13.6656	-0.911533	-8.06544	-10.5531	-8.58561	1.54901	-5.19351	7.37603	23.2089	46.2156	4.44088	82.0186	43.4693	11.2353	-1.91315	-39.4881	-6.42806	0.586149	-4.65996	4.64309	23.5169	47.8598	8.8448	81.9141	35.0626	11.1988	-6.53125	-21.1794	-1.4248	-10.7484	30.1704	0.804867	-1.65801	42.2954	-7.52447
1060	2.18033	0.207408	18.6974	0.972241	-0.0951319	2.48023	0.972231	-0.0952319	8.30066	0.732872	-0.0102346	12.0627	0.433389	-4.34366	13.6151	-0.910178	-8.05559	-10.6471	-8.66534	1.45954	-5.15377	7.37278	23.2029	46.1925	4.20129	81.8564	43.4951	11.2516	-2.1065	-39.5856	-6.37652	0.617886	-4.5704	4.74481	23.5033	47.9362	8.86163	82.1737	35.0578	11.1173	-6.48923	-21.075	-1.42116	-11.5019	30.7186	1.87205	-0.439605	43.5598	-9.78514
1062	2.05352	0.304801	18.702	0.925023	-0.0417025	2.48216	0.925018	-0.0417979	8.30259	0.694223	0.0267512	12.064	0.42092	-4.34642	13.617	-0.933752	-8.05577	-10.6427	-8.69807	1.30592	-5.03653	7.32515	23.2591	46.1017	4.01822	81.6745	43.4488	11.2817	-2.36878	-39.5722	-6.33967	0.68599	-4.46994	4.79974	23.5148	47.9923	8.96378	82.3483	34.9491	11.1191	-6.45542	-20.9813	-1.53962	-11.7947	30.9899	2.6307	0.559058	44.1208	-11.6161
1064	1.98572	0.353936	18.7219	0.899537	-0.0144967	2.49096	0.899536	-0.0145896	8.31139	0.673466	0.0454823	12.0705	0.411985	-4.34394	13.6894	-0.94464	-8.04827	-10.5081	-8.68807	1.28867	-5.10906	7.30117	23.1761	46.2376	3.79204	81.3523	43.2413	11.3252	-2.62159	-39.4188	-6.34527	0.733323	-4.4749	4.82148	23.5754	48.1405	9.09509	82.5261	34.774	11.074	-6.41988	-20.906	-1.64902	-11.7844	30.8595	2.69734	1.01331	44.0709	-12.4119
1066	1.91265	0.418684	18.7341	0.873077	0.0200307	2.49633	0.873079	0.0199406	8.31676	0.651521	0.0696326	12.0745	0.385495	-4.36675	13.7666	-0.996856	-8.07996	-10.3623	-8.68808	1.32733	-5.1143	7.53724	22.9582	46.3319	3.29196	80.5538	43.1332	11.2528	-3.15808	-38.0655	-6.33157	0.784621	-4.45866	4.8509	23.6033	48.2579	9.20887	82.6782	34.5174	11.0502	-6.48228	-20.8123	-1.74289	-11.8892	30.7176	2.747	2.30834	43.7985	-13.5682
1068	1.82136	0.506378	18.7316	0.840592	0.0662235	2.49513	0.840599	0.0661368	8.31556	0.624342	0.102137	12.0735	0.344432	-4.41873	13.8255	-1.08783	-8.15895	-10.2482	-8.7228	1.36396	-4.98402	8.12163	22.6003	46.2704	2.41369	78.9897	43.1819	11.1459	-4.13089	-35.2171	-6.28381	0.851899	-4.38703	4.90744	23.5851	48.299	9.27443	82.7753	34.2086	11.0463	-6.64591	-20.71	-1.82622	-12.131	30.6409	2.86049	4.75985	43.3953	-15.2115
1070	1.71997	0.575964	18.6943	0.802109	0.105487	2.47858	0.802119	0.105406	8.29901	0.593104	0.129107	12.061	0.309938	-4.4813	13.8599	-1.17238	-8.25961	-10.1792	-8.83928	1.21204	-4.62878	9.15719	22.0952	45.8475	0.857761	75.9267	43.347	11.4198	-5.95788	-30.5462	-6.1954	0.976353	-4.22827	5.03124	23.5463	48.1812	9.24767	82.7001	33.9438	10.9999	-6.81515	-20.6737	-1.90931	-12.1393	30.5457	2.6614	8.64165	42.7453	-16.6836
1072	1.6569	0.680086	18.7183	0.783398	0.156357	2.48906	0.783415	0.156274	8.30949	0.575936	0.16595	12.0688	0.337083	-4.58405	13.7762	-1.16794	-8.45611	-10.3306	-8.96109	1.04134	-4.4308	10.445	21.5166	45.2044	-0.479888	71.5471	43.6866	11.9137	-7.26563	-25.7636	-6.12777	1.0728	-4.08223	5.12847	23.5094	48.0463	9.04872	82.6278	33.8377	10.9753	-7.05339	-20.6767	-2.19317	-12.0314	30.38	2.64367	11.0453	42.1751	-17.4128
1074	1.65019	0.804842	18.816	0.79123	0.211176	2.53207	0.791252	0.211094	8.3525	0.57838	0.207375	12.101	0.41102	-4.71143	13.5717	-1.09625	-8.71455	-10.7071	-9.07848	0.899774	-4.43422	11.842	20.7916	44.4041	-1.32771	66.5828	43.9195	12.3648	-7.83681	-21.8453	-6.10067	1.1081	-3.99634	5.18744	23.5101	47.9692	8.70416	82.597	33.9125	10.9625	-7.34913	-20.7082	-2.69318	-11.7316	30.1683	2.85754	11.4529	41.7884	-17.3283
1076	1.72966	0.84952	18.9453	0.830025	0.223416	2.58909	0.830049	0.223327	8.40952	0.606653	0.218874	12.1437	0.421907	-4.78031	13.3138	-1.1203	-8.8419	-11.1822	-9.23176	0.807104	-4.44909	13.0062	19.5959	43.554	-1.31989	63.7752	43.0729	12.7439	-8.31563	-20.7826	-6.12365	1.03926	-4.08817	5.26147	23.6835	48.1084	8.39041	82.5482	34.1774	10.8561	-7.63678	-20.7516	-3.29479	-10.8343	30.069	2.92213	10.6455	41.7824	-16.751
1078	1.81109	0.842551	19.0709	0.865238	0.212865	2.64463	0.865259	0.212778	8.46506	0.633665	0.213117	12.1854	0.377016	-4.78481	13.1264	-1.2158	-8.83081	-11.527	-9.3322	0.812289	-4.37041	14.1419	18.2385	42.8357	-0.999423	61.9617	40.9528	12.5775	-9.39493	-22.0557	-6.21764	0.891211	-4.10756	5.28936	23.7988	48.3658	8.12406	82.767	34.2677	10.7375	-7.75767	-20.7731	-3.80113	-9.77995	30.0245	2.84715	9.83427	41.7973	-16.3738
1080	1.87344	0.796048	19.1775	0.888662	0.186688	2.69194	0.888681	0.186596	8.51237	0.652837	0.194935	12.2209	0.27522	-4.72074	13.0463	-1.38024	-8.67358	-11.6735	-9.36101	0.891186	-4.16958	15.255	16.8948	42.3264	-0.558667	61.0699	37.4946	11.5722	-10.9883	-24.9112	-6.35754	0.688583	-3.99871	5.26964	23.8735	48.6618	7.96264	83.1612	34.1242	10.6297	-7.7092	-20.769	-4.18397	-8.78335	30.0218	2.69024	9.40428	41.7465	-16.2779
1082	1.9217	0.734449	19.2505	0.904552	0.155249	2.72443	0.904568	0.155158	8.54486	0.66669	0.172375	12.2454	0.104904	-4.57834	13.0819	-1.63037	-8.34819	-11.6063	-9.32691	0.904616	-3.84872	16.1792	15.8957	42.1701	-0.242349	61.6631	32.4812	9.44102	-11.9396	-26.9832	-6.42675	0.485798	-3.76396	5.24914	24.2635	48.7671	8.12912	82.989	33.863	10.5482	-7.65122	-20.7675	-4.565	-8.28971	30.0405	2.70056	9.52687	41.6566	-16.0084
1084	1.95315	0.70143	19.2921	0.915506	0.137892	2.74295	0.91552	0.137796	8.56338	0.675969	0.160047	12.2593	-0.0434417	-4.4477	13.1686	-1.84242	-8.05364	-11.4453	-9.27703	0.843452	-3.55608	17.0197	15.4193	41.973	0.0812284	62.6147	27.7065	7.39351	-11.858	-28.1856	-6.44024	0.387074	-3.58042	5.24194	24.4249	48.7934	8.25534	83.0693	33.7129	10.5202	-7.58821	-20.767	-4.89338	-7.97929	30.08	2.82937	9.58025	41.6303	-15.7369
1086	1.96693	0.708747	19.3096	0.922186	0.139825	2.75065	0.9222	0.139729	8.57108	0.680846	0.161898	12.2651	-0.141103	-4.35642	13.2708	-1.9775	-7.85092	-11.2563	-9.23472	0.724236	-3.33881	17.7866	15.3518	41.7006	0.352573	64.0093	23.5814	5.45592	-10.7938	-28.5396	-6.40296	0.409067	-3.48985	5.25594	24.3375	48.7985	8.27913	83.4493	33.6935	10.5424	-7.52054	-20.7547	-5.13841	-7.7701	30.1287	3.01395	9.42548	41.669	-15.5103
1088	1.96006	0.755093	19.3315	0.923219	0.160603	2.76022	0.923235	0.160507	8.58065	0.680331	0.177484	12.2722	-0.166662	-4.31911	13.31	-2.00692	-7.7737	-11.1845	-9.25367	0.643879	-3.24077	18.4641	14.9265	41.5806	0.693107	67.9542	19.9248	1.94061	-8.9796	-28.1068	-6.32621	0.507773	-3.47842	5.30146	24.4538	48.937	8.30136	83.5338	33.6172	10.5796	-7.40512	-20.6774	-5.20759	-7.57996	30.1519	3.00779	9.08745	41.6718	-15.3682
1090	1.94773	0.811298	19.3446	0.922705	0.186209	2.76584	0.922724	0.186114	8.58627	0.678358	0.19659	12.2764	-0.171738	-4.31389	13.3554	-2.01143	-7.7629	-11.1002	-9.24802	0.571798	-3.11303	18.9659	15.0129	41.5545	1.13676	70.7931	16.7241	-1.78802	-7.47545	-26.1754	-6.24654	0.604343	-3.47272	5.33611	24.5456	49.0947	8.32183	83.703	33.5098	10.5794	-7.34424	-20.5592	-5.19621	-7.60571	30.1381	3.00079	8.92138	41.6247	-15.4557
1092	1.93592	0.872343	19.3494	0.922832	0.213925	2.76776	0.922854	0.213829	8.58819	0.676731	0.217318	12.2778	-0.168254	-4.33237	13.417	-2.00876	-7.79872	-10.9851	-9.21458	0.516425	-2.95486	19.2615	15.6117	41.6292	1.54675	72.1201	13.8724	-5.34269	-6.50474	-23.234	-6.17668	0.686397	-3.46195	5.34583	24.5814	49.2352	8.34957	83.9756	33.3895	10.5507	-7.33526	-20.4229	-5.13538	-7.84781	30.0864	3.03143	8.97091	41.5328	-15.7524
1094	1.93085	0.950916	19.357	0.927432	0.248713	2.77085	0.927458	0.248618	8.59129	0.67801	0.243611	12.28	-0.153102	-4.36591	13.4742	-1.99101	-7.86639	-10.8778	-9.22357	0.535203	-2.92957	19.304	15.9297	41.8515	2.30605	74.0084	11.2382	-8.48484	-5.17595	-21.7131	-6.12548	0.797286	-3.48533	5.31652	24.6109	49.3095	8.41166	84.1191	33.335	10.5883	-7.24687	-20.3415	-5.05142	-8.1563	29.9992	3.11467	9.06059	41.4489	-16.0862
1096	1.93268	1.03676	19.3598	0.935679	0.286108	2.77175	0.935708	0.286011	8.59218	0.681853	0.272083	12.2806	-0.119246	-4.39549	13.5293	-1.93786	-7.93409	-10.7754	-9.25092	0.545743	-2.86937	19.2686	16.1669	42.0493	2.96629	75.3963	8.93128	-11.0129	-4.43168	-20.0118	-6.07487	0.917844	-3.51515	5.2685	24.6151	49.3522	8.47179	84.1724	33.2635	10.6476	-7.22988	-20.2764	-4.96469	-8.36182	29.9608	3.10212	9.06301	41.3496	-16.1806
1098	1.94696	1.12416	19.364	0.94951	0.323092	2.77319	0.949544	0.322994	8.59362	0.689898	0.300594	12.2816	-0.0636589	-4.41484	13.5765	-1.84173	-7.99147	-10.6894	-9.28749	0.536911	-2.75763	19.2097	16.3769	42.1864	3.42863	76.1934	6.97738	-12.9372	-4.3154	-17.9066	-6.02746	1.04504	-3.54094	5.22455	24.6123	49.3932	8.50843	84.1689	33.1585	10.7071	-7.31457	-20.2214	-4.90109	-8.41769	29.969	2.93875	8.94254	41.2245	-15.7879
1100	1.99336	1.20472	19.4006	0.976875	0.354146	2.78891	0.976912	0.354045	8.60934	0.708442	0.325489	12.2934	0.0216575	-4.41978	13.5935	-1.68786	-8.03376	-10.6617	-9.31085	0.541459	-2.67461	19.154	16.6786	42.3047	3.82297	76.7956	5.43139	-14.6694	-3.98586	-15.7121	-6.01107	1.18937	-3.54629	5.26571	24.6845	49.5289	8.46043	84.246	33.0286	10.7115	-7.50457	-20.1827	-4.93827	-8.32233	29.9271	2.53894	8.70773	41.0403	-14.2512
1102	2.06554	1.25888	19.4493	1.01327	0.37134	2.80995	1.0133	0.371235	8.63038	0.734601	0.340573	12.3091	0.112533	-4.42586	13.5929	-1.52542	-8.08007	-10.6671	-9.34797	0.56779	-2.64215	19.1081	17.0797	42.3604	4.18832	77.0712	4.21358	-15.4866	-3.81846	-14.2768	-6.01093	1.30226	-3.53946	5.2841	24.8215	49.6655	8.43082	84.2622	32.8811	10.7094	-7.63593	-20.1485	-5.01555	-8.25692	29.8502	2.10234	8.47341	40.8561	-12.0378
1104	2.15826	1.27814	19.5069	1.05564	0.371413	2.83498	1.05568	0.371304	8.65541	0.766302	0.343218	12.3279	0.199802	-4.43713	13.5776	-1.37243	-8.13427	-10.6994	-9.4066	0.606742	-2.65939	19.071	17.4659	42.3408	4.52423	77.1559	3.34783	-15.3109	-3.76061	-13.8971	-6.02571	1.3711	-3.52961	5.26486	25.0008	49.7857	8.42856	84.2085	32.7344	10.7139	-7.69257	-20.1211	-5.11075	-8.22001	29.7375	1.67459	8.23319	40.6695	-9.45786
1106	2.25596	1.24505	19.5757	1.09566	0.348069	2.86523	1.0957	0.347958	8.68566	0.797701	0.328197	12.3506	0.27057	-4.45049	13.5513	-1.25088	-8.18581	-10.7513	-9.49133	0.610324	-2.68309	18.9981	17.3068	42.2345	4.79756	77.6359	3.01398	-14.2818	-3.3731	-14.8853	-6.06776	1.38553	-3.53996	5.25713	25.129	49.8977	8.38315	84.1798	32.6489	10.7352	-7.78862	-20.1197	-5.18979	-8.02465	29.5876	1.23252	7.858	40.4115	-7.25329
1108	2.35556	1.20748	19.6688	1.13616	0.322437	2.90625	1.13619	0.322319	8.72668	0.829601	0.311466	12.3815	0.345825	-4.4802	13.4997	-1.12914	-8.26866	-10.8495	-9.60647	0.598498	-2.76814	19.0403	17.1599	42.0951	5.0033	78.4132	3.15604	-13.4932	-3.22113	-16.0442	-6.09205	1.4179	-3.59627	5.21198	25.2628	50.0459	8.36594	84.1284	32.6124	10.7578	-7.86144	-20.1531	-5.26959	-7.68187	29.3833	0.809453	7.27128	40.0917	-5.49826
1110	2.46038	1.18501	19.7854	1.18028	0.302782	2.95765	1.18031	0.30266	8.77808	0.863852	0.299407	12.4201	0.422165	-4.53525	13.4211	-1.01708	-8.39783	-10.9966	-9.73178	0.5602	-2.87949	19.2153	17.2166	41.9506	5.164	79.3397	3.54764	-13.176	-3.3262	-17.0443	-6.09107	1.49706	-3.70466	5.12737	25.421	50.2424	8.38439	84.0381	32.6189	10.7754	-7.91315	-20.2084	-5.33157	-7.21918	29.1448	0.414545	6.48437	39.7469	-4.2495
1112	2.59097	1.2055	19.9086	1.23945	0.299557	3.01156	1.23948	0.299429	8.83199	0.908337	0.30055	12.4605	0.469771	-4.64213	13.3283	-0.978473	-8.60988	-11.1657	-9.77758	0.429803	-2.83666	19.4432	17.8008	41.844	5.4081	79.8699	3.39868	-12.991	-3.334	-17.8537	-6.07826	1.66979	-3.86322	5.03225	25.6261	50.481	8.40795	83.8771	32.6542	10.7818	-7.99714	-20.224	-5.29041	-6.71944	28.9597	0.0155084	5.56453	39.5068	-3.5413
1114	2.72811	1.2504	20.0466	1.30367	0.306266	3.07188	1.3037	0.306132	8.89231	0.955987	0.309409	12.5058	0.480937	-4.74991	13.1899	-1.00955	-8.80896	-11.4173	-9.81008	0.282947	-2.67447	19.7121	18.2668	41.8445	5.63652	80.0401	2.77096	-12.9037	-3.63471	-18.1438	-6.07477	1.84927	-4.03316	4.96548	25.8968	50.7987	8.40701	83.6861	32.6914	10.7602	-8.11828	-20.2232	-5.20531	-6.38999	28.8531	-0.238673	4.97667	39.4086	-3.25616
1116	2.86436	1.31457	20.2047	1.36926	0.321266	3.14092	1.3693	0.321125	8.96135	1.00417	0.324521	12.5575	0.462502	-4.84962	13.0023	-1.09476	-8.98122	-11.7585	-9.84495	0.14242	-2.43676	20.0125	18.503	41.9538	5.82696	79.9378	1.76361	-12.9979	-4.22231	-17.8246	-6.0789	2.02228	-4.21438	4.92216	26.2226	51.1998	8.39316	83.4869	32.7339	10.7172	-8.26147	-20.2188	-5.09236	-6.25424	28.806	-0.334995	4.74572	39.4152	-3.32581
1118	2.98954	1.3958	20.4032	1.43165	0.344328	3.22785	1.43168	0.344177	9.04828	1.04948	0.345405	12.6227	0.456496	-4.95908	12.761	-1.1655	-9.17545	-12.1994	-9.88311	0.0290544	-2.28376	20.3672	18.6525	42.1341	5.98063	79.9502	0.758642	-13.9219	-4.77055	-16.7605	-6.06372	2.22112	-4.45711	4.8359	26.5575	51.6825	8.45139	83.3244	32.8409	10.6932	-8.34862	-20.2536	-4.95879	-6.16008	28.7138	-0.358678	4.47917	39.3255	-3.62082
1120	3.10367	1.48057	20.5921	1.48955	0.369878	3.31048	1.48959	0.369721	9.13091	1.09129	0.367873	12.6846	0.441159	-5.06279	12.593	-1.24636	-9.35595	-12.504	-9.9771	-0.0977131	-2.15467	20.6263	18.9948	42.1727	6.19733	79.9737	-0.0311066	-14.1536	-5.08801	-16.0409	-6.00296	2.44017	-4.68281	4.74535	26.8379	52.1138	8.52451	83.1925	32.8956	10.687	-8.45461	-20.2737	-4.83339	-6.2176	28.5353	-0.313988	4.16479	39.1494	-3.91085
1122	3.20647	1.55282	20.7516	1.54137	0.391093	3.38016	1.54141	0.390934	9.20059	1.1288	0.386747	12.7368	0.404312	-5.14699	12.5269	-1.35149	-9.49322	-12.6192	-10.1097	-0.237035	-2.05317	20.7573	19.4695	42.0389	6.4417	79.9343	-0.468039	-13.5271	-5.20179	-15.9234	-5.91427	2.65093	-4.87935	4.66466	27.0385	52.46	8.59644	83.0691	32.8841	10.7012	-8.56935	-20.2658	-4.72033	-6.39908	28.2922	-0.220017	3.82554	38.9142	-4.17493
1124	3.29871	1.56822	20.8554	1.58334	0.388746	3.42549	1.58338	0.388583	9.24592	1.16038	0.387448	12.7708	0.307094	-5.17223	12.5449	-1.53633	-9.50014	-12.5782	-10.1591	-0.360007	-2.04594	20.7873	19.5104	41.8367	6.46455	79.5569	-0.187996	-12.7736	-5.49913	-16.2156	-5.89326	2.75307	-5.08192	4.61936	27.1301	52.7345	8.64627	82.8479	32.87	10.743	-8.57351	-20.2209	-4.59605	-6.52687	28.124	-0.116319	3.64345	38.7427	-4.65902
1126	3.37977	1.53027	20.9208	1.61553	0.364348	3.45424	1.61557	0.364183	9.27467	1.18597	0.371098	12.7925	0.188216	-5.15026	12.6093	-1.7382	-9.41341	-12.4531	-10.1672	-0.40008	-2.02689	20.6797	19.5002	41.6449	6.49278	79.2336	-0.0607531	-12.1617	-5.77315	-16.3807	-5.91903	2.75977	-5.26336	4.59446	27.164	52.9432	8.73538	82.6965	32.8212	10.7806	-8.60076	-20.185	-4.48672	-6.52437	28.0072	-0.0901153	3.41833	38.6392	-5.11782
1128	3.44778	1.45746	20.9549	1.63879	0.326117	3.46945	1.63883	0.325947	9.28988	1.20572	0.343885	12.804	0.0714625	-5.09603	12.7088	-1.921	-9.26972	-12.2651	-10.1569	-0.355995	-1.99199	20.4776	19.5001	41.461	6.56876	79.0893	-0.172261	-11.6835	-5.92884	-16.5482	-5.97503	2.69815	-5.40509	4.58103	27.1607	53.084	8.86427	82.6208	32.7297	10.8152	-8.66151	-20.1643	-4.41853	-6.41475	27.9323	-0.115316	3.15091	38.5826	-5.47597
1130	3.49511	1.42707	20.9696	1.65678	0.308437	3.47589	1.65681	0.308266	9.29632	1.22025	0.331745	12.8089	0.011412	-5.05942	12.8554	-2.00508	-9.18153	-11.9921	-10.2026	-0.275926	-2.04875	20.3786	19.4515	41.1855	6.66035	79.2364	-0.0152298	-10.8175	-5.7421	-17.9101	-6.00063	2.66884	-5.44706	4.54808	27.141	53.1244	8.98156	82.4637	32.5814	10.8967	-8.66138	-20.1333	-4.48537	-6.41605	27.8645	0.0366172	3.03452	38.4544	-5.67871
1132	3.53368	1.39461	20.972	1.67072	0.290748	3.47693	1.67075	0.290576	9.29736	1.23176	0.319365	12.8097	0.00580987	-5.0277	12.9766	-1.99437	-9.12349	-11.7692	-10.2147	-0.288844	-2.01765	20.303	19.2375	40.809	6.79335	79.7159	0.435009	-10.2852	-5.55481	-19.3611	-6.02196	2.66794	-5.48395	4.55533	27.1504	53.175	9.05933	82.397	32.435	10.9379	-8.71192	-20.1146	-4.54557	-6.3427	27.8134	0.0959036	2.96152	38.3704	-5.65362
1134	3.56246	1.35155	20.9619	1.67941	0.269406	3.47258	1.67943	0.269233	9.29301	1.23955	0.303946	12.8065	0.047501	-5.00091	13.0649	-1.90224	-9.09255	-11.6094	-10.1768	-0.391567	-1.89555	20.2635	18.8953	40.3722	6.91341	80.4439	1.08651	-10.1968	-5.38093	-20.5575	-6.04503	2.68853	-5.53373	4.60998	27.1781	53.2488	9.08795	82.4386	32.3107	10.9327	-8.79643	-20.1036	-4.57361	-6.17633	27.7774	0.0406245	2.89808	38.3397	-5.48636
1136	3.56521	1.29807	20.9265	1.67572	0.246072	3.45725	1.67575	0.245899	9.27768	1.23821	0.286313	12.7951	0.109045	-4.9878	13.1709	-1.77834	-9.09436	-11.4171	-10.1015	-0.436341	-1.84001	20.3786	18.6585	40.0549	6.7806	81.0976	1.47571	-10.3609	-4.99432	-21.1173	-6.07642	2.69193	-5.57114	4.69089	27.1134	53.2798	9.04484	82.5155	32.2259	10.9421	-8.74392	-20.0618	-4.60343	-5.99718	27.7494	0.0321529	2.80109	38.3016	-5.60687
1138	3.55289	1.23877	20.8867	1.66493	0.221582	3.44009	1.66495	0.22141	9.26052	1.23162	0.267386	12.7823	0.156561	-4.96928	13.2637	-1.67864	-9.08052	-11.2488	-10.0217	-0.42978	-1.82687	20.507	18.681	39.8013	6.71859	81.3144	1.76843	-10.3896	-4.84245	-21.3476	-6.10833	2.68172	-5.62993	4.74933	27.1022	53.3156	9.07926	82.5502	32.1634	10.9471	-8.63483	-20.0052	-4.63989	-5.82845	27.7133	0.0327019	2.67821	38.2396	-5.77651
1140	3.52979	1.17832	20.8485	1.64933	0.197554	3.42373	1.64935	0.197384	9.24415	1.22141	0.248508	12.7701	0.180397	-4.94021	13.3333	-1.61934	-9.03788	-11.1228	-9.95855	-0.375074	-1.84484	20.6242	18.8609	39.5882	6.76634	81.2511	2.01602	-10.2527	-4.90431	-21.4216	-6.14126	2.65629	-5.70346	4.77844	27.1383	53.3613	9.19373	82.5628	32.115	10.9435	-8.50278	-19.9354	-4.68571	-5.69401	27.6701	0.0357407	2.55308	38.162	-5.90008
1142	3.50188	1.13051	20.8149	1.63278	0.179435	3.40937	1.63279	0.179267	9.2298	1.21013	0.233984	12.7594	0.185734	-4.8987	13.3624	-1.59149	-8.96491	-11.0716	-9.95913	-0.300153	-1.84935	20.7791	18.5458	39.3614	6.74391	82.0467	2.32408	-10.4038	-4.54187	-21.5859	-6.18787	2.61016	-5.73102	4.80392	27.0428	53.399	9.23836	82.7484	32.0596	10.9268	-8.41517	-19.8417	-4.74082	-5.65625	27.643	0.0301177	2.52019	38.125	-5.79243
1144	3.4756	1.08898	20.7839	1.61751	0.163892	3.39608	1.61753	0.163725	9.21651	1.19965	0.221462	12.7495	0.161626	-4.85102	13.3836	-1.61517	-8.86914	-11.0338	-9.99012	-0.198473	-1.86296	20.8631	18.3653	39.0634	6.82473	82.6953	2.61576	-9.84571	-4.64398	-22.7372	-6.21469	2.56087	-5.75698	4.83852	27.0109	53.4169	9.3035	82.8788	32.0283	10.8932	-8.37364	-19.7595	-4.81463	-5.64793	27.6178	0.0275922	2.52701	38.1223	-5.53921
1146	3.44733	1.04918	20.7581	1.60155	0.149237	3.38507	1.60156	0.149072	9.2055	1.1886	0.209556	12.7412	0.120131	-4.80301	13.4031	-1.67038	-8.76597	-10.9982	-10.0487	-0.0776297	-1.91396	20.8924	18.2717	38.6754	6.96302	82.9347	2.94533	-8.58614	-5.24753	-24.8264	-6.22801	2.50335	-5.77029	4.88492	27.0397	53.4071	9.38693	82.9492	32.0298	10.8457	-8.35694	-19.6968	-4.90185	-5.63974	27.5906	0.0190926	2.54791	38.1348	-5.1872
1148	3.38856	0.998131	20.7484	1.57126	0.132283	3.38153	1.57127	0.132121	9.20196	1.16699	0.195033	12.7386	0.125933	-4.76666	13.4169	-1.64478	-8.70236	-10.9751	-10.1529	0.0545607	-2.12794	20.9981	17.4999	38.1594	6.87578	82.4248	3.55528	-7.35114	-5.66073	-26.8569	-6.29029	2.39465	-5.67821	4.94096	26.9136	53.3548	9.39118	83.1931	32.0616	10.7936	-8.27275	-19.637	-4.97354	-5.57369	27.551	-0.0468023	2.5199	38.0758	-4.83003
1150	3.3484	0.936873	20.7544	1.54821	0.109074	3.38488	1.54823	0.108915	9.20531	1.15117	0.176261	12.7411	0.112751	-4.76235	13.4043	-1.66782	-8.68926	-10.9979	-10.2849	0.0499479	-2.24483	21.3286	16.3681	37.7049	6.1886	82.71	4.55573	-6.69139	-5.35789	-27.5019	-6.34356	2.28434	-5.59023	4.98237	26.8748	53.2667	9.46535	83.2696	32.1794	10.7777	-8.12304	-19.6659	-5.035	-5.50727	27.546	-0.113699	2.48957	38.0509	-4.60634
1152	3.33572	0.876098	20.7686	1.53724	0.0835428	3.3917	1.53725	0.0833842	9.21213	1.14453	0.156479	12.7463	0.0652001	-4.79338	13.3731	-1.76818	-8.72668	-11.0514	-10.4284	-0.0572705	-2.26791	21.8182	15.2128	37.3227	5.09753	83.5028	5.84015	-6.62155	-4.57269	-26.7717	-6.38241	2.18152	-5.52634	5.00444	26.9287	53.157	9.59009	83.1759	32.3573	10.7917	-7.95635	-19.7634	-5.08318	-5.46211	27.5799	-0.170638	2.48289	38.0765	-4.51605
1154	3.33952	0.863362	20.7622	1.53775	0.0776821	3.38891	1.53776	0.0775234	9.20934	1.14527	0.152135	12.7442	-0.0243514	-4.85583	13.3706	-1.95509	-8.80515	-11.0474	-10.5375	0.0328575	-2.50559	22.0492	15.2781	36.8683	4.99552	82.0417	7.15055	-6.29905	-5.17263	-26.0608	-6.442	2.07662	-5.45765	5.01932	26.8577	53.077	9.52198	83.2469	32.4443	10.7542	-7.99332	-19.7611	-5.10688	-5.46714	27.6188	-0.224385	2.54579	38.1107	-4.39538
1156	3.34983	0.845281	20.7403	1.54062	0.0690141	3.37926	1.54063	0.0688546	9.19969	1.14794	0.145851	12.737	-0.110404	-4.90783	13.4135	-2.12856	-8.86673	-10.9599	-10.6023	0.170617	-2.6019	22.088	15.1829	36.556	4.96627	80.4988	7.77436	-5.88999	-5.78571	-25.5921	-6.47427	1.95863	-5.41065	5.00062	26.8434	52.9963	9.49362	83.1965	32.4556	10.7624	-8.02985	-19.7518	-5.10325	-5.53004	27.6805	-0.287651	2.75955	38.2108	-4.27968
1158	3.36008	0.821857	20.7114	1.54297	0.0580715	3.36652	1.54298	0.0579123	9.18695	1.15036	0.137845	12.7275	-0.174752	-4.94285	13.4838	-2.25419	-8.90648	-10.8237	-10.6302	0.309467	-2.52975	21.9596	14.719	36.4196	4.83395	79.2784	7.67201	-5.46867	-6.20761	-25.3922	-6.47545	1.84558	-5.38823	4.95376	26.8957	52.9265	9.52834	83.038	32.4195	10.8109	-8.03181	-19.7453	-5.07086	-5.64216	27.7628	-0.356577	3.09089	38.3715	-4.19496
1160	3.3567	0.845082	20.7075	1.54357	0.0685559	3.36465	1.54358	0.0683968	9.18508	1.15017	0.145727	12.7261	-0.190419	-4.98472	13.4881	-2.29858	-8.97658	-10.8123	-10.6631	0.377527	-2.5097	21.7603	14.2653	36.3992	4.79841	78.1527	7.45969	-5.31762	-6.83583	-25.1156	-6.47565	1.82695	-5.3817	4.92246	26.8888	52.9452	9.50688	83.0824	32.4511	10.7851	-8.04494	-19.7031	-5.00285	-5.75554	27.8484	-0.408655	3.33379	38.5277	-4.2607
1162	3.34687	0.877667	20.7137	1.5422	0.0836349	3.36721	1.54221	0.0834757	9.18764	1.14822	0.156912	12.728	-0.186214	-4.99975	13.4518	-2.29924	-9.00491	-10.8789	-10.6832	0.425872	-2.48983	21.5621	14.1063	36.4283	4.74555	76.8418	7.20154	-5.12301	-7.29552	-24.9559	-6.47019	1.82062	-5.35958	4.91033	26.8977	52.9617	9.47912	83.1521	32.5129	10.7451	-8.07747	-19.6729	-4.93908	-5.89567	27.9221	-0.433354	3.46913	38.6374	-4.32885
1164	3.33304	0.905967	20.7246	1.5387	0.097166	3.37195	1.53871	0.0970073	9.19238	1.14478	0.166805	12.7315	-0.178002	-4.98709	13.3989	-2.28298	-8.98422	-10.9782	-10.6865	0.46504	-2.46669	21.381	14.2341	36.4763	4.66388	75.4423	6.96751	-4.8403	-7.55478	-24.9129	-6.46577	1.80656	-5.32282	4.91471	26.9208	52.9567	9.45966	83.2131	32.5927	10.7057	-8.1179	-19.6644	-4.88975	-6.06327	27.9708	-0.426101	3.50773	38.6845	-4.37709
1166	3.3185	0.908296	20.7312	1.53255	0.0994413	3.37493	1.53256	0.0992832	9.19536	1.14005	0.168123	12.7337	-0.20094	-4.97028	13.4107	-2.31724	-8.94496	-10.9563	-10.6679	0.494131	-2.44112	21.1729	14.2878	36.5127	4.624	74.6987	6.83385	-4.5736	-7.82748	-24.8165	-6.49054	1.77844	-5.31009	4.91631	26.8907	52.9373	9.47066	83.281	32.6697	10.6765	-8.1072	-19.6712	-4.85548	-6.2595	27.9564	-0.372606	3.54557	38.6492	-4.4334
1168	3.30724	0.899339	20.7337	1.52683	0.0965193	3.37618	1.52684	0.0963617	9.19661	1.13594	0.165585	12.7346	-0.241153	-4.97181	13.4555	-2.38775	-8.93288	-10.8709	-10.6462	0.518276	-2.45277	21.008	14.2919	36.5706	4.55825	73.9197	6.82322	-4.33747	-8.05738	-24.8207	-6.51974	1.75157	-5.3078	4.90782	26.8486	52.9097	9.49656	83.3051	32.7115	10.6683	-8.07048	-19.6899	-4.8144	-6.37989	27.9369	-0.346948	3.55215	38.6321	-4.58399
1170	3.29979	0.88153	20.7334	1.52198	0.0894064	3.37621	1.52198	0.0892494	9.19664	1.13275	0.159968	12.7347	-0.289412	-4.99678	13.517	-2.48085	-8.96064	-10.7526	-10.626	0.539208	-2.49945	20.9002	14.2459	36.6451	4.45701	73.0562	6.92349	-4.14739	-8.25747	-24.9075	-6.5481	1.72552	-5.30494	4.89231	26.8039	52.8722	9.52708	83.2821	32.7163	10.6763	-8.02072	-19.7105	-4.77315	-6.41766	27.9199	-0.339192	3.53226	38.6366	-4.8467
1172	3.29358	0.85011	20.7361	1.51645	0.0762102	3.37768	1.51646	0.0760537	9.19811	1.12942	0.149758	12.7358	-0.32157	-5.04083	13.551	-2.55395	-9.02888	-10.685	-10.6061	0.55894	-2.53289	20.8367	14.166	36.6914	4.32566	72.5047	7.06098	-4.04132	-8.52498	-24.8705	-6.58025	1.6816	-5.26217	4.89566	26.7583	52.8084	9.53119	83.2471	32.7104	10.6692	-7.98515	-19.6971	-4.78295	-6.46761	27.8751	-0.215603	3.52109	38.5653	-5.24766
1174	3.28757	0.821628	20.7389	1.51127	0.0642802	3.37914	1.51128	0.0641243	9.19956	1.12628	0.140517	12.7369	-0.330424	-5.08274	13.5791	-2.58432	-9.10219	-10.6294	-10.5935	0.569136	-2.55761	20.8065	14.1308	36.6993	4.23869	72.2897	7.15964	-3.98948	-8.65907	-24.8577	-6.5934	1.64242	-5.22624	4.88935	26.7265	52.7406	9.544	83.2123	32.7181	10.6442	-7.98824	-19.6782	-4.80647	-6.43614	27.8374	-0.14975	3.50636	38.4978	-5.4548
1176	3.28236	0.80023	20.7412	1.50708	0.0553782	3.38038	1.50708	0.0552227	9.20081	1.12369	0.1336	12.7379	-0.316047	-5.11614	13.6011	-2.56966	-9.16887	-10.5871	-10.5888	0.568603	-2.5763	20.7987	14.1356	36.6751	4.2049	72.3412	7.2037	-3.97539	-8.6506	-24.8819	-6.58879	1.61374	-5.20527	4.86971	26.6985	52.6721	9.56685	83.194	32.7517	10.603	-8.02369	-19.6629	-4.83866	-6.32112	27.8106	-0.157899	3.47793	38.4422	-5.433
1178	3.28161	0.7853	20.7444	1.50542	0.0488957	3.38191	1.50542	0.0487404	9.20234	1.12285	0.128647	12.739	-0.288005	-5.13833	13.5974	-2.52763	-9.21996	-10.594	-10.5868	0.561918	-2.60422	20.7834	14.082	36.658	4.18953	72.2827	7.22933	-3.97007	-8.65369	-24.8661	-6.5947	1.59559	-5.1875	4.84775	26.6064	52.5938	9.5685	83.2459	32.8327	10.5583	-8.03759	-19.6616	-4.89816	-6.19118	27.7747	-0.135501	3.40197	38.3493	-5.38798
1180	3.28515	0.772275	20.7441	1.50579	0.0428868	3.38185	1.5058	0.0427315	9.20228	1.1235	0.124177	12.739	-0.258692	-5.1588	13.5916	-2.48278	-9.26839	-10.6049	-10.591	0.541742	-2.62182	20.7792	13.9666	36.6555	4.15069	72.4138	7.20658	-3.91985	-8.64337	-24.8299	-6.60122	1.59159	-5.17537	4.8268	26.5521	52.5118	9.5909	83.2817	32.9284	10.5104	-8.04334	-19.6768	-4.93822	-6.06054	27.7521	-0.151283	3.30667	38.2986	-5.26644
1182	3.29035	0.764165	20.7413	1.50734	0.0388957	3.38063	1.50734	0.0387402	9.20106	1.12489	0.12129	12.7381	-0.232681	-5.18002	13.5893	-2.44397	-9.31696	-10.6093	-10.6023	0.512505	-2.63505	20.7825	13.8289	36.667	4.09583	72.6727	7.15747	-3.83248	-8.64069	-24.8149	-6.60259	1.59953	-5.16673	4.80493	26.5418	52.4312	9.62662	83.2887	33.0257	10.4672	-8.04286	-19.7085	-4.95138	-5.94661	27.7458	-0.199689	3.20991	38.2961	-5.11337
1184	3.28602	0.780507	20.7447	1.50692	0.0464029	3.38202	1.50692	0.0462474	9.20245	1.12412	0.126874	12.7391	-0.20989	-5.20507	13.585	-2.41262	-9.37121	-10.6169	-10.6215	0.499295	-2.69251	20.7636	13.8617	36.6749	4.11256	72.5571	7.20536	-3.81013	-8.74324	-25.0065	-6.58321	1.60865	-5.14919	4.76974	26.4993	52.3705	9.59861	83.3159	33.105	10.4579	-8.03752	-19.7528	-4.95349	-5.89328	27.7518	-0.200222	3.15629	38.2959	-5.1328
1186	3.28161	0.794193	20.7476	1.50621	0.0527606	3.38324	1.50622	0.0526052	9.20367	1.12321	0.131583	12.74	-0.207632	-5.21388	13.6063	-2.41044	-9.38848	-10.5769	-10.6477	0.485729	-2.72722	20.7382	13.8578	36.6917	4.09198	72.3137	7.23259	-3.74774	-8.82831	-25.1168	-6.54648	1.61258	-5.14576	4.72351	26.4811	52.2979	9.5886	83.2488	33.1702	10.4593	-8.02912	-19.8048	-4.9528	-5.85854	27.7402	-0.193329	3.12382	38.2773	-5.21553
1188	3.27719	0.801672	20.75	1.50496	0.0564087	3.38428	1.50496	0.0562534	9.20471	1.12204	0.134231	12.7408	-0.222621	-5.20619	13.6557	-2.43118	-9.36957	-10.4848	-10.6793	0.470723	-2.73854	20.705	13.7943	36.7179	4.03593	72.0673	7.22811	-3.66587	-8.86528	-25.1196	-6.49525	1.61094	-5.15676	4.66592	26.4759	52.2029	9.60398	83.0876	33.2279	10.46	-8.02802	-19.8584	-4.95566	-5.83772	27.7008	-0.177053	3.11141	38.2252	-5.33331
1190	3.26435	0.817587	20.7584	1.50077	0.0644586	3.38797	1.50078	0.0643037	9.2084	1.11842	0.139986	12.7435	-0.224457	-5.19984	13.7166	-2.4278	-9.35838	-10.3723	-10.7125	0.462467	-2.78879	20.6437	13.7716	36.7479	4.06245	72.1667	7.24907	-3.765	-8.84185	-25.1946	-6.43412	1.611	-5.16281	4.58817	26.3813	52.08	9.59233	82.9479	33.2959	10.4374	-8.07333	-19.8883	-4.97741	-5.86389	27.6198	-0.10492	3.13957	38.0985	-5.45762
1192	3.25034	0.820152	20.7631	1.49488	0.0668044	3.39012	1.49489	0.0666502	9.21055	1.11388	0.141375	12.7452	-0.221174	-5.19767	13.7836	-2.41631	-9.35685	-10.2483	-10.7363	0.465202	-2.8457	20.5915	13.7552	36.7751	4.06493	72.1636	7.29431	-3.80583	-8.82863	-25.2585	-6.39275	1.61028	-5.16042	4.5361	26.3064	51.8995	9.61289	82.7663	33.4079	10.391	-8.13865	-19.9536	-4.9996	-5.838	27.5408	-0.0510186	3.14914	37.986	-5.61626
1194	3.23633	0.809359	20.7635	1.48779	0.0633438	3.39044	1.4878	0.0631903	9.21087	1.10878	0.138353	12.7454	-0.211526	-5.20342	13.8487	-2.39644	-9.37212	-10.1277	-10.7499	0.475733	-2.90308	20.5536	13.7344	36.7944	4.0409	72.0529	7.37053	-3.77025	-8.82435	-25.3052	-6.37574	1.60984	-5.15269	4.51324	26.2536	51.6837	9.65892	82.5758	33.5568	10.3295	-8.21578	-20.0549	-5.01915	-5.75545	27.4757	-0.0237068	3.11937	37.9058	-5.79475
1196	3.2188	0.805528	20.7673	1.47979	0.0632171	3.39225	1.47979	0.0630644	9.21268	1.10281	0.137764	12.7467	-0.183268	-5.22709	13.8878	-2.35148	-9.42662	-10.0552	-10.7638	0.476726	-2.96622	20.5088	13.6795	36.7915	4.08808	72.2832	7.50955	-3.81666	-8.73746	-25.3807	-6.3705	1.61402	-5.16063	4.48612	26.1155	51.5527	9.64336	82.576	33.6821	10.2853	-8.30717	-20.1363	-5.04357	-5.70523	27.4241	0.0259402	3.02631	37.8369	-5.92513
1198	3.2091	0.803916	20.7644	1.4754	0.0634057	3.39102	1.4754	0.0632535	9.21145	1.09951	0.137639	12.7458	-0.164543	-5.25596	13.9129	-2.32676	-9.48669	-10.0078	-10.7626	0.473036	-3.00554	20.5035	13.6683	36.7867	4.08031	72.3603	7.61909	-3.85157	-8.68481	-25.4098	-6.37004	1.62648	-5.1616	4.46288	26.0344	51.4472	9.63512	82.5361	33.7707	10.2821	-8.33548	-20.2223	-5.05629	-5.60716	27.397	0.0128195	2.90189	37.8021	-5.95602
1200	3.20582	0.806321	20.754	1.47417	0.0648252	3.38641	1.47418	0.0646731	9.20684	1.0985	0.138637	12.7424	-0.158198	-5.28418	13.9286	-2.3249	-9.54069	-9.97705	-10.7482	0.462081	-3.01851	20.5312	13.6918	36.7885	4.01398	72.2473	7.66861	-3.87394	-8.6857	-25.3773	-6.36524	1.65058	-5.15397	4.44371	26.0303	51.3648	9.64643	82.4378	33.8137	10.3122	-8.29965	-20.3035	-5.05554	-5.47985	27.3905	-0.0527834	2.78272	37.7947	-5.90357
1202	3.19153	0.823037	20.7422	1.46941	0.0735004	3.38112	1.46941	0.0733488	9.20155	1.09441	0.144846	12.7384	-0.147213	-5.30041	13.9412	-2.31027	-9.57461	-9.95323	-10.7413	0.430527	-3.02663	20.5208	13.6293	36.817	3.99368	72.2721	7.62488	-3.9798	-8.71233	-25.2687	-6.32848	1.69745	-5.15239	4.42452	26.0535	51.3449	9.66842	82.4266	33.7956	10.3158	-8.27451	-20.3277	-5.04878	-5.47568	27.3797	-0.0504352	2.79284	37.7699	-5.86668
1204	3.17573	0.841126	20.7296	1.46411	0.0829163	3.37548	1.46411	0.0827653	9.19591	1.08987	0.151576	12.7341	-0.136602	-5.31295	13.9653	-2.29406	-9.60186	-9.90821	-10.7403	0.389316	-3.01822	20.5059	13.581	36.8297	3.95971	72.2236	7.55398	-3.97512	-8.71218	-25.262	-6.28047	1.74797	-5.14928	4.41422	26.0828	51.3422	9.67506	82.4179	33.7497	10.3013	-8.24648	-20.3115	-5.04675	-5.478	27.3693	-0.00684598	2.80653	37.7375	-5.99178
1206	3.16287	0.855971	20.718	1.4598	0.0906414	3.3703	1.45981	0.0904907	9.19073	1.08617	0.157102	12.7302	-0.129783	-5.32245	14.0003	-2.28279	-9.62229	-9.84317	-10.7422	0.350637	-3.00004	20.4927	13.5642	36.8257	3.91382	72.0874	7.48634	-3.86714	-8.6997	-25.3529	-6.23235	1.79146	-5.14355	4.41009	26.1051	51.3413	9.66736	82.4027	33.6925	10.273	-8.22304	-20.2709	-5.05505	-5.45992	27.353	0.0545013	2.79827	37.6958	-6.23241
1208	3.16466	0.862136	20.7133	1.46113	0.0932089	3.36815	1.46114	0.0930581	9.18858	1.08701	0.159108	12.7286	-0.139671	-5.32431	14.0249	-2.29966	-9.62232	-9.79672	-10.7317	0.356572	-3.00731	20.479	13.5674	36.8474	3.9194	71.967	7.47001	-3.88431	-8.81632	-25.3237	-6.21014	1.80188	-5.13379	4.39084	26.104	51.3271	9.67829	82.4129	33.6466	10.2486	-8.23951	-20.2574	-5.08504	-5.41212	27.3022	0.0427605	2.77889	37.6259	-6.21885
1210	3.16435	0.861385	20.711	1.46092	0.0929251	3.36714	1.46093	0.0927744	9.18757	1.08687	0.158886	12.7278	-0.146899	-5.32164	14.055	-2.3096	-9.6152	-9.7407	-10.7262	0.360561	-3.02209	20.4773	13.5446	36.8539	3.89086	71.9172	7.50812	-3.87817	-8.8391	-25.3454	-6.20019	1.81081	-5.13806	4.38017	26.0615	51.2935	9.69101	82.4541	33.6493	10.2243	-8.25688	-20.2583	-5.11486	-5.36987	27.2523	0.0460884	2.76484	37.5904	-6.2115
1212	3.16161	0.85284	20.7116	1.45896	0.0894309	3.36748	1.45897	0.0892803	9.18791	1.08562	0.156152	12.7281	-0.146885	-5.31892	14.0901	-2.30601	-9.61083	-9.67574	-10.7265	0.359359	-3.04703	20.4883	13.4993	36.8383	3.83367	71.9353	7.60714	-3.84992	-8.75707	-25.4285	-6.19553	1.82297	-5.15883	4.37539	25.9927	51.2486	9.70664	82.5101	33.6874	10.2038	-8.26367	-20.2697	-5.14717	-5.33666	27.1995	0.0862757	2.76164	37.5886	-6.24703
1214	3.1717	0.833376	20.723	1.46164	0.0799362	3.37264	1.46165	0.0797854	9.19307	1.08821	0.149204	12.732	-0.13899	-5.33107	14.1138	-2.29458	-9.63631	-9.63149	-10.7219	0.386048	-3.11038	20.5023	13.5109	36.8191	3.86419	71.9398	7.75974	-3.94589	-8.75156	-25.4235	-6.17664	1.83009	-5.1884	4.33955	25.976	51.241	9.74733	82.5097	33.6592	10.2065	-8.25029	-20.2812	-5.22045	-5.30764	27.0896	0.18463	2.78408	37.557	-6.23967
1216	3.18466	0.7962	20.7269	1.46398	0.0624948	3.37456	1.46399	0.0623437	9.19499	1.09102	0.136299	12.7335	-0.13295	-5.34983	14.1459	-2.2884	-9.67324	-9.57098	-10.7112	0.412958	-3.17344	20.5142	13.4543	36.7603	3.86388	71.9669	8.02913	-4.02367	-8.69724	-25.6246	-6.16629	1.81876	-5.22116	4.31833	25.9929	51.2126	9.77563	82.4681	33.645	10.1975	-8.22638	-20.2993	-5.27815	-5.18654	26.9773	0.242322	2.76005	37.5042	-6.28744
1218	3.1988	0.747443	20.7214	1.4658	0.0399514	3.37236	1.4658	0.0398002	9.19279	1.09376	0.119557	12.7319	-0.129076	-5.37485	14.1812	-2.28828	-9.7208	-9.5041	-10.6978	0.421875	-3.22223	20.5305	13.3156	36.6126	3.78731	71.955	8.58645	-3.94948	-8.58146	-26.1338	-6.16794	1.79257	-5.24976	4.31283	26.0268	51.1554	9.78466	82.3998	33.6553	10.1736	-8.19838	-20.317	-5.30869	-4.96429	26.8781	0.238095	2.67073	37.4339	-6.39825
1220	3.21542	0.716079	20.7153	1.47025	0.0247929	3.36979	1.47025	0.0246412	9.19022	1.09801	0.1085	12.73	-0.116527	-5.41361	14.183	-2.28003	-9.79608	-9.49882	-10.6939	0.376393	-3.23617	20.5794	13.183	36.2505	3.6116	71.6923	9.84961	-3.57939	-8.3691	-26.9246	-6.17593	1.77732	-5.24866	4.28329	26.0106	51.0889	9.7766	82.3584	33.6545	10.1586	-8.18043	-20.2942	-5.32164	-4.68745	26.8005	0.182429	2.50453	37.3592	-6.51474
1222	3.23706	0.704097	20.7184	1.47864	0.01759	3.37116	1.47864	0.0174374	9.19159	1.10473	0.103624	12.731	-0.108574	-5.44884	14.1494	-2.28139	-9.86265	-9.55917	-10.7172	0.239486	-3.2419	20.6804	12.905	35.5455	3.12047	70.8729	12.6211	-1.48157	-8.60058	-28.7364	-6.1821	1.7812	-5.25471	4.25313	26.0335	51.0293	9.79956	82.3143	33.7015	10.1256	-8.1813	-20.2898	-5.31563	-4.46298	26.7453	0.122263	2.34582	37.2855	-6.60691
1224	3.26677	0.709872	20.7289	1.49215	0.0173709	3.37565	1.49216	0.017217	9.19608	1.11485	0.104276	12.7344	-0.113235	-5.4735	14.0907	-2.30354	-9.90482	-9.66603	-10.7694	0.0104733	-3.25492	20.7995	12.4347	34.5603	2.39151	69.7319	17.051	2.40257	-9.37209	-31.376	-6.18428	1.8077	-5.27361	4.22933	26.0891	50.9754	9.84964	82.2578	33.7924	10.0815	-8.19696	-20.3158	-5.29289	-4.31882	26.7069	0.0662903	2.21848	37.2131	-6.66679
1226	3.31939	0.729526	20.7316	1.51693	0.0212175	3.37641	1.51693	0.0210615	9.19684	1.13314	0.108667	12.735	-0.153153	-5.47983	14.0454	-2.38174	-9.90046	-9.74715	-10.8508	-0.294456	-3.31983	20.7929	11.6526	33.6123	1.77766	69.6651	22.9153	6.71267	-10.5795	-33.8176	-6.1856	1.87799	-5.28956	4.22668	26.0684	50.9022	9.84775	82.1647	33.865	10.0768	-8.19913	-20.362	-5.25797	-4.24228	26.6623	-0.00423235	2.11623	37.1326	-6.71702
1228	3.35553	0.708541	20.7136	1.53084	0.00893176	3.36838	1.53084	0.00877373	9.18881	1.1443	0.10035	12.729	-0.197952	-5.45742	14.0523	-2.45402	-9.84283	-9.73334	-10.8786	-0.528258	-3.36577	20.6897	11.1493	33.0592	0.938943	69.761	29.31	10.5741	-11.2063	-35.3459	-6.17463	1.85918	-5.32429	4.19797	26.0218	50.8167	9.90065	82.0897	33.8867	10.0878	-8.21231	-20.4309	-5.23304	-4.223	26.6044	-0.0783585	2.102	37.0635	-6.68054
1230	3.36223	0.640855	20.6705	1.52768	-0.020936	3.34971	1.52768	-0.0210936	9.17014	1.14376	0.0778685	12.7151	-0.225531	-5.41796	14.1146	-2.48452	-9.76166	-9.61881	-10.8272	-0.643687	-3.38401	20.486	11.1003	33.025	-0.0922476	69.9175	35.8344	13.4837	-10.9637	-35.7561	-6.14695	1.73611	-5.38269	4.13785	25.9532	50.7239	10.0122	82.0291	33.8496	10.1187	-8.21574	-20.5143	-5.22515	-4.26648	26.5352	-0.133439	2.17234	37.006	-6.57626
1232	3.32768	0.554882	20.6027	1.50486	-0.0549224	3.3204	1.50485	-0.0550782	9.14083	1.12876	0.0511269	12.6932	-0.180613	-5.4164	14.2035	-2.3959	-9.77731	-9.45681	-10.6835	-0.613311	-3.39282	20.1155	11.5446	33.5391	-1.17221	70.7523	42.0488	14.714	-9.99215	-35.5994	-6.09044	1.57982	-5.46575	4.07292	25.8442	50.6459	10.108	81.9038	33.7601	10.2062	-8.09327	-20.5796	-5.24034	-4.42215	26.4692	-0.0805639	2.24913	36.9334	-6.56139
1234	3.26784	0.483134	20.5044	1.47226	-0.0802244	3.27754	1.47225	-0.0803761	9.09797	1.10593	0.0303126	12.6611	-0.0806415	-5.44451	14.2988	-2.21802	-9.86764	-9.28415	-10.4906	-0.490824	-3.46008	19.6467	12.5722	34.6375	-2.05052	71.4251	47.5496	15.5086	-8.55793	-34.9257	-6.04942	1.41526	-5.55045	3.99657	25.6973	50.5313	10.1502	81.802	33.665	10.3323	-7.97721	-20.6391	-5.25378	-4.57695	26.4306	-0.0184705	2.34924	36.9	-6.53346
1236	3.18795	0.429683	20.3774	1.43254	-0.0955711	3.22184	1.43253	-0.0957189	9.04227	1.07716	0.0165301	12.6193	0.0660071	-5.48837	14.3909	-1.96142	-10.0039	-9.11936	-10.2528	-0.291286	-3.58934	19.0413	14.1217	36.2693	-2.46928	72.0521	52.0603	15.9067	-6.83253	-33.8753	-6.03199	1.24466	-5.61666	3.91217	25.5083	50.3573	10.1346	81.7644	33.5855	10.4743	-7.90114	-20.6865	-5.26594	-4.70296	26.4207	0.0327879	2.4666	36.9056	-6.4686
1238	3.09125	0.370709	20.2287	1.385	-0.111744	3.15661	1.38499	-0.111888	8.97704	1.04259	0.00166161	12.5703	0.239554	-5.49304	14.4711	-1.64208	-10.0784	-8.98155	-9.9333	-0.0113332	-3.71461	18.143	15.9234	38.2439	-2.0942	73.7585	55.0037	15.1108	-5.09837	-33.0795	-6.02868	1.0344	-5.60609	3.83711	25.2404	50.0768	10.0815	81.898	33.5457	10.5565	-7.88903	-20.6876	-5.30843	-4.80946	26.4118	0.0855129	2.5845	36.8896	-6.33217
1240	2.98675	0.313851	20.0861	1.33427	-0.12641	3.09408	1.33426	-0.126548	8.91451	1.00555	-0.0122895	12.5234	0.426489	-5.48259	14.5358	-1.29391	-10.13	-8.87474	-9.60326	0.29861	-3.89595	17.0634	17.7869	40.4199	-1.36628	75.4459	56.5228	12.9583	-3.81157	-32.0789	-6.01877	0.822033	-5.58359	3.75328	25.0361	49.778	10.0684	81.9584	33.5695	10.6191	-7.8252	-20.681	-5.34333	-4.87381	26.4386	0.137108	2.64902	36.9144	-6.29359
1242	2.8811	0.267602	19.9653	1.28399	-0.136541	3.04108	1.28398	-0.136674	8.86151	0.968575	-0.0228521	12.4837	0.621793	-5.47192	14.5772	-0.932203	-10.1839	-8.81197	-9.28269	0.60088	-4.12522	15.8563	19.534	42.661	-0.442383	76.7846	56.7375	9.55785	-2.89393	-30.9465	-5.99916	0.63226	-5.55911	3.65589	24.9157	49.486	10.1077	81.9173	33.6652	10.6697	-7.70973	-20.6884	-5.36284	-4.88982	26.4941	0.176324	2.64778	36.9744	-6.35165
1244	2.78565	0.266999	19.8942	1.24219	-0.127965	3.00985	1.24218	-0.128092	8.83028	0.936786	-0.0189544	12.4602	0.834746	-5.50524	14.5657	-0.55893	-10.3243	-8.84632	-8.97577	0.796083	-4.32795	14.6081	20.76	44.6651	0.344533	77.6177	55.9661	5.31935	-1.1274	-30.1678	-5.97385	0.540901	-5.52077	3.53967	24.8219	49.2192	10.1823	81.9219	33.8465	10.6996	-7.66069	-20.7498	-5.37133	-4.84851	26.5204	0.154671	2.58279	36.9892	-6.31671
1246	2.71641	0.255407	19.8647	1.21088	-0.126774	2.99703	1.21087	-0.126899	8.81746	0.913304	-0.0199739	12.4505	1.00234	-5.54672	14.5446	-0.271856	-10.4626	-8.89541	-8.71186	0.995041	-4.48012	13.4758	21.624	46.5065	0.810574	78.1408	54.3452	0.929901	0.533199	-29.2824	-5.9811	0.418935	-5.41305	3.42443	24.701	48.9243	10.1919	81.8376	34.031	10.7612	-7.62363	-20.8968	-5.37624	-4.80027	26.5373	0.130148	2.51324	37.0044	-6.32869
1248	2.67491	0.228138	19.8697	1.19033	-0.135084	2.99957	1.19032	-0.135207	8.82	0.898447	-0.027463	12.4524	1.10951	-5.5873	14.5271	-0.0938952	-10.5767	-8.93368	-8.49901	1.2013	-4.57316	12.5119	22.1639	48.1354	0.836782	78.2885	52.0983	-3.05501	1.91294	-28.2931	-6.01755	0.258099	-5.24558	3.32727	24.5661	48.611	10.1113	81.6394	34.1933	10.8595	-7.61421	-21.1313	-5.37886	-4.7761	26.549	0.127536	2.47513	37.0275	-6.40386
1250	2.65161	0.219586	19.8892	1.17939	-0.136891	3.00836	1.17937	-0.137012	8.82879	0.890375	-0.0295072	12.459	1.15802	-5.62788	14.5208	-0.021526	-10.6687	-8.94669	-8.32823	1.31511	-4.59944	11.7284	22.29	49.3587	0.0367834	77.5766	49.815	-5.95878	3.45736	-27.257	-6.03698	0.156919	-5.12445	3.30743	24.5424	48.3711	9.94086	81.3357	34.3252	10.9525	-7.76003	-21.4476	-5.37508	-4.85815	26.5574	0.200417	2.56487	37.0512	-6.49777
1252	2.62712	0.229547	19.9146	1.16954	-0.130526	3.01965	1.16953	-0.130647	8.84008	0.882619	-0.0253785	12.4674	1.18875	-5.6463	14.534	0.0284022	-10.7138	-8.92358	-8.24394	1.46345	-4.64337	11.1376	22.6914	50.056	-0.487289	76.5497	47.5154	-4.01541	3.37357	-29.1369	-6.0241	0.0388183	-4.95196	3.26504	24.5236	48.1357	9.73119	81.0152	34.4314	11.0781	-7.83079	-21.6945	-5.36909	-4.91938	26.5797	0.25318	2.61252	37.0849	-6.55858
1254	2.59818	0.250707	19.9391	1.15874	-0.118865	3.03052	1.15872	-0.118985	8.85095	0.873821	-0.0173467	12.4756	1.20059	-5.62874	14.5644	0.0588791	-10.6863	-8.86924	-8.24983	1.64388	-4.73836	10.6518	23.3809	50.2433	-0.324988	75.8628	45.5575	1.34779	1.44714	-33.2408	-5.98029	-0.0952053	-4.75121	3.17868	24.4936	47.9297	9.55155	80.7529	34.4988	11.2274	-7.7833	-21.8346	-5.36409	-4.94166	26.6141	0.273767	2.60126	37.1234	-6.58112
1256	2.5693	0.256073	19.9541	1.14657	-0.114059	3.03723	1.14656	-0.114177	8.85765	0.864428	-0.0145163	12.4806	1.15073	-5.54659	14.5882	0.000937574	-10.5181	-8.82583	-8.33093	1.72945	-4.96544	9.87126	23.7513	50.0733	1.59921	78.3068	45.3979	0.292632	0.607649	-33.3719	-5.93391	-0.169234	-4.70159	3.06457	24.4839	47.9292	9.62214	80.7689	34.466	11.3479	-7.67962	-21.8727	-5.37005	-4.98073	26.636	0.311296	2.63356	37.1341	-6.5981
1258	2.57469	0.214606	19.9384	1.14529	-0.132584	3.03051	1.14527	-0.132704	8.85095	0.864612	-0.0284375	12.4756	1.01815	-5.40517	14.6384	-0.183072	-10.2112	-8.73068	-8.40349	1.75332	-5.04114	9.36236	23.4212	50.0412	1.98935	78.9729	45.148	0.371413	0.956992	-33.6452	-5.88484	-0.264914	-4.71685	2.89467	24.4648	47.9479	9.81831	80.8384	34.4219	11.3486	-7.49439	-21.8933	-5.37546	-4.98145	26.6444	0.327002	2.64543	37.1446	-6.65437
1260	2.60656	0.143521	19.8973	1.153	-0.166247	3.01255	1.15298	-0.166366	8.83298	0.872453	-0.053097	12.4622	0.837628	-5.22869	14.719	-0.439097	-9.82276	-8.57824	-8.44338	1.73726	-4.96104	9.1866	22.6825	50.188	0.872403	77.6976	44.4762	2.28877	1.92829	-34.5872	-5.83317	-0.370946	-4.74759	2.68196	24.4431	47.9148	10.0821	80.8317	34.3849	11.2818	-7.22555	-21.926	-5.3728	-4.96282	26.6403	0.324172	2.64814	37.1573	-6.74822
1262	2.59694	0.152073	19.8722	1.14955	-0.161519	3.00139	1.14953	-0.161637	8.82182	0.869582	-0.0497534	12.4538	0.771022	-5.10803	14.826	-0.507504	-9.57871	-8.38186	-8.4447	1.7534	-4.99069	9.06805	23.3036	50.0848	1.79815	78.7975	44.1455	2.19086	0.983688	-34.7965	-5.76568	-0.358346	-4.64152	2.48472	24.5052	47.6885	10.3227	80.3507	34.325	11.4823	-6.82435	-22.001	-5.33966	-5.07064	26.6335	0.356277	2.76238	37.1619	-6.82534
1264	2.58016	0.166786	19.8587	1.1435	-0.153533	2.99534	1.14348	-0.153651	8.81577	0.864566	-0.0441447	12.4492	0.756776	-5.01439	14.8936	-0.493904	-9.4032	-8.26053	-8.43018	1.7657	-5.06755	8.9377	23.8984	49.9754	2.63576	79.2255	44.0362	2.20304	0.585171	-34.9652	-5.74229	-0.348059	-4.60108	2.39508	24.4147	47.5405	10.3511	80.1791	34.3601	11.6364	-6.6879	-22.0661	-5.30692	-5.11174	26.6118	0.356305	2.78597	37.1353	-6.87411
1266	2.5644	0.169191	19.8548	1.13682	-0.151076	2.99366	1.1368	-0.151194	8.81409	0.859419	-0.0427172	12.448	0.773128	-4.93694	14.9182	-0.433849	-9.26843	-8.2202	-8.41089	1.76584	-5.15653	8.7522	24.1728	49.9053	3.04733	78.7822	44.0545	2.61185	0.977827	-35.1839	-5.76399	-0.360578	-4.63857	2.41028	24.1922	47.5016	10.196	80.3474	34.4777	11.6989	-6.80965	-22.1119	-5.28644	-5.06888	26.5828	0.331902	2.71314	37.0891	-6.90107
1268	2.55611	0.143718	19.8517	1.13095	-0.161472	2.99242	1.13094	-0.161589	8.81285	0.855677	-0.0508509	12.447	0.774673	-4.84786	14.9586	-0.395346	-9.10701	-8.14981	-8.40555	1.7413	-5.12665	8.43536	24.0932	49.854	3.41436	79.3166	43.8396	2.75029	0.966583	-35.2842	-5.77497	-0.365708	-4.61349	2.42093	24.1614	47.4246	10.1851	80.1792	34.5153	11.7859	-6.74833	-22.1473	-5.30101	-5.05404	26.5886	0.383213	2.72086	37.097	-6.95833
1270	2.55101	0.124511	19.8517	1.12704	-0.169425	2.99256	1.12702	-0.169542	8.81299	0.853239	-0.0570403	12.4472	0.77787	-4.76399	14.9754	-0.357429	-8.95562	-8.12312	-8.41396	1.73529	-5.15544	8.1792	24.1887	49.827	3.84991	79.4935	43.6996	2.92028	1.00674	-35.3685	-5.78939	-0.373489	-4.57299	2.416	24.1562	47.3796	10.205	80.1141	34.524	11.8266	-6.69619	-22.1611	-5.30479	-5.03977	26.6018	0.420041	2.71538	37.1065	-6.99439
1272	2.54947	0.116947	19.8539	1.1257	-0.172611	2.9936	1.12568	-0.172727	8.81403	0.852437	-0.0595071	12.4479	0.780705	-4.68775	14.965	-0.324808	-8.81796	-8.14632	-8.4343	1.74635	-5.24998	8.02652	24.4794	49.8126	4.30572	79.2368	43.6697	3.14186	1.11075	-35.4552	-5.804	-0.385423	-4.52623	2.3948	24.1433	47.3661	10.2294	80.1972	34.5185	11.821	-6.6764	-22.1537	-5.28957	-5.03631	26.6162	0.429733	2.69861	37.1097	-7.00352
1274	2.55764	0.109002	19.8525	1.12858	-0.176796	2.99298	1.12856	-0.176913	8.81341	0.854848	-0.0624573	12.4475	0.764682	-4.61345	14.946	-0.3277	-8.67683	-8.18428	-8.45646	1.72141	-5.26669	7.95704	24.4867	49.7545	4.4236	79.4167	43.6507	3.25487	1.00259	-35.5449	-5.79797	-0.399367	-4.47752	2.38357	24.1085	47.3278	10.2211	80.2512	34.5267	11.8263	-6.64113	-22.1299	-5.26868	-5.10132	26.6328	0.443742	2.75114	37.1256	-7.00504
1276	2.56359	0.102558	19.8557	1.13061	-0.180155	2.99442	1.1306	-0.180271	8.81485	0.856577	-0.0648454	12.4486	0.746739	-4.55534	14.9168	-0.340672	-8.56441	-8.24009	-8.48471	1.70292	-5.28856	7.92761	24.4558	49.7538	4.44701	79.5339	43.641	3.33322	0.927383	-35.5609	-5.7937	-0.422958	-4.44466	2.37781	24.119	47.3075	10.214	80.2794	34.5489	11.8232	-6.63266	-22.1357	-5.23313	-5.17147	26.6403	0.443532	2.83437	37.1126	-7.0253
1278	2.56431	0.099667	19.8642	1.13067	-0.181529	2.99821	1.13065	-0.181646	8.81864	0.856704	-0.065877	12.4514	0.731136	-4.51728	14.8798	-0.357276	-8.48932	-8.30959	-8.5189	1.69547	-5.3235	7.91367	24.4483	49.8048	4.46519	79.5367	43.6402	3.39071	0.920513	-35.5106	-5.79203	-0.453606	-4.41715	2.37826	24.1635	47.2968	10.2001	80.2782	34.5848	11.8191	-6.64792	-22.1707	-5.19197	-5.24082	26.6406	0.441208	2.92896	37.072	-7.06258
1280	2.56029	0.109134	19.8722	1.12974	-0.17708	3.00171	1.12972	-0.177196	8.82214	0.855734	-0.0626139	12.454	0.718945	-4.50285	14.8405	-0.376559	-8.45847	-8.38249	-8.55568	1.68039	-5.33482	7.86491	24.5289	49.7829	4.6426	79.626	43.6669	3.41973	0.902803	-35.5054	-5.77283	-0.47704	-4.31955	2.38664	24.1178	47.2129	10.1055	80.2553	34.6274	11.8561	-6.63528	-22.1794	-5.19214	-5.34041	26.6549	0.499936	2.98038	37.0482	-7.08013
1282	2.54945	0.119993	19.8853	1.12595	-0.171451	3.0075	1.12593	-0.171567	8.82793	0.85255	-0.0586501	12.4584	0.711746	-4.49426	14.8066	-0.388591	-8.44012	-8.44536	-8.59817	1.663	-5.3465	7.82345	24.5868	49.7679	4.78983	79.7145	43.7102	3.44682	0.884739	-35.5067	-5.76114	-0.477664	-4.2748	2.41453	24.1104	47.1817	10.0377	80.2111	34.6833	11.9063	-6.62439	-22.2067	-5.1876	-5.48853	26.6704	0.591484	3.06372	37.0359	-7.08363
1284	2.5334	0.13006	19.9024	1.1198	-0.165731	3.0151	1.11979	-0.165847	8.83553	0.847602	-0.0547668	12.464	0.708229	-4.48225	14.7831	-0.391989	-8.41692	-8.48924	-8.64296	1.64187	-5.35393	7.79591	24.6068	49.7637	4.86914	79.7783	43.759	3.4773	0.864468	-35.5076	-5.75935	-0.455987	-4.28515	2.45443	24.1481	47.2097	10.0197	80.1643	34.7397	11.9554	-6.61879	-22.25	-5.17281	-5.66591	26.6853	0.69829	3.18067	37.0316	-7.08306
1286	2.51922	0.142711	19.9143	1.11471	-0.159016	3.02036	1.11469	-0.159131	8.84079	0.843376	-0.0500701	12.468	0.702101	-4.45117	14.7811	-0.391675	-8.35809	-8.49408	-8.67547	1.60568	-5.31241	7.77465	24.6333	49.7105	4.90213	79.7781	43.78	3.50408	0.838243	-35.5068	-5.75277	-0.425155	-4.23945	2.46193	24.1397	47.2024	10.0467	80.1957	34.7329	11.9694	-6.60712	-22.2587	-5.16536	-5.78084	26.7038	0.775898	3.27477	37.0195	-7.1246
1288	2.5117	0.147961	19.9252	1.11188	-0.156118	3.02518	1.11186	-0.156232	8.84562	0.841079	-0.0480866	12.4716	0.690392	-4.39621	14.7903	-0.391909	-8.25377	-8.47888	-8.69318	1.57508	-5.28114	7.74963	24.6625	49.691	4.90784	79.7946	43.7768	3.52602	0.781582	-35.4914	-5.75135	-0.42608	-4.18869	2.47241	24.1358	47.1898	10.0572	80.2152	34.7363	11.9756	-6.60521	-22.2619	-5.17338	-5.83231	26.7205	0.822106	3.32742	37.0062	-7.13993
1290	2.5113	0.144361	19.9344	1.11138	-0.157707	3.0293	1.11136	-0.157822	8.84973	0.840806	-0.0493134	12.4747	0.674998	-4.32396	14.8054	-0.39206	-8.11664	-8.45342	-8.6996	1.55619	-5.26706	7.72317	24.6887	49.7033	4.89987	79.8351	43.7637	3.54578	0.709617	-35.4641	-5.75477	-0.459703	-4.14291	2.49016	24.141	47.1738	10.0398	80.2025	34.7612	11.9853	-6.61099	-22.267	-5.19219	-5.82943	26.7369	0.837043	3.33493	36.9969	-7.12152
1292	2.51432	0.134851	19.9354	1.11186	-0.162138	3.0298	1.11185	-0.162253	8.85023	0.841442	-0.0525976	12.4751	0.666118	-4.26401	14.8161	-0.385233	-8.00429	-8.43576	-8.71197	1.55291	-5.23743	7.71577	24.6804	49.6567	4.90342	79.842	43.7974	3.5773	0.71658	-35.4478	-5.75234	-0.485056	-4.10258	2.50108	24.1302	47.1412	10.0109	80.1553	34.7788	12.0256	-6.59936	-22.2799	-5.19281	-5.82563	26.7637	0.832576	3.3089	37.0074	-7.10289
1294	2.51707	0.128808	19.9371	1.11254	-0.165033	3.03059	1.11252	-0.165148	8.85102	0.842124	-0.054722	12.4757	0.665775	-4.22334	14.8152	-0.370774	-7.9302	-8.43927	-8.73083	1.55702	-5.22548	7.71542	24.7029	49.621	4.94282	79.8794	43.8559	3.60441	0.709057	-35.4383	-5.75573	-0.509334	-4.07613	2.51177	24.1357	47.1135	9.99096	80.112	34.8271	12.0486	-6.58998	-22.2942	-5.18407	-5.78195	26.7999	0.792472	3.25811	37.028	-7.08716
1296	2.51771	0.12653	19.9412	1.11261	-0.166107	3.03241	1.1126	-0.166222	8.85284	0.842248	-0.0555241	12.477	0.681675	-4.21142	14.8106	-0.337717	-7.91444	-8.44921	-8.75751	1.57179	-5.23514	7.73496	24.7558	49.6039	4.99976	79.9459	43.9425	3.62316	0.67179	-35.4312	-5.76665	-0.535455	-4.06384	2.52662	24.1515	47.098	9.97451	80.0977	34.9089	12.0418	-6.59154	-22.3054	-5.17121	-5.72065	26.8447	0.73449	3.2065	37.0539	-7.0697
1298	2.51231	0.118055	19.946	1.1095	-0.169365	3.03461	1.10949	-0.16948	8.85504	0.840123	-0.0581562	12.4787	0.74232	-4.23512	14.8392	-0.234645	-7.98023	-8.39849	-8.79464	1.62794	-5.25603	7.82795	24.7862	49.572	5.00749	79.9737	44.089	3.63662	0.630034	-35.4078	-5.78024	-0.575147	-4.06074	2.55979	24.1167	47.1077	9.90913	80.1741	35.0026	11.9997	-6.6197	-22.3005	-5.16893	-5.77292	26.8952	0.747306	3.24504	37.0753	-7.01464
1300	2.51046	0.111389	19.9495	1.10811	-0.172137	3.03621	1.10809	-0.172252	8.85664	0.839251	-0.0603183	12.4799	0.818826	-4.38385	14.9025	-0.147035	-8.27927	-8.27897	-8.83708	1.65303	-5.26003	8.00711	24.7257	49.5609	4.78267	80.0106	44.2416	3.62177	0.573331	-35.3951	-5.79948	-0.615998	-4.04578	2.58778	24.1067	47.1049	9.86214	80.2802	35.084	11.9453	-6.67549	-22.2996	-5.17541	-5.80289	26.9423	0.76178	3.26975	37.095	-6.99398
1302	2.51419	0.107324	19.952	1.10938	-0.174257	3.03733	1.10936	-0.174371	8.85776	0.840333	-0.0618266	12.4807	0.906513	-4.67937	15.0064	-0.0903901	-8.84937	-8.07795	-8.87771	1.63552	-5.24756	8.25028	24.5821	49.5678	4.33892	80.0445	44.403	3.58469	0.504682	-35.378	-5.83076	-0.651391	-4.02101	2.61756	24.1254	47.0844	9.8396	80.4006	35.1648	11.8752	-6.74724	-22.2992	-5.19158	-5.79541	26.984	0.773619	3.27663	37.1129	-7.01475
1304	2.52143	0.101171	19.9549	1.11201	-0.177601	3.03863	1.11199	-0.177716	8.85906	0.842502	-0.0641678	12.4817	1.01411	-5.11902	15.1711	-0.0450873	-9.68886	-7.7581	-8.88808	1.60306	-5.26421	8.43347	24.4929	49.5656	3.96033	80.0099	44.6488	3.4843	0.477579	-35.3293	-5.8921	-0.673004	-4.02251	2.68794	24.1169	47.0647	9.80628	80.5094	35.3126	11.7692	-6.76932	-22.2688	-5.22251	-5.81374	27.0229	0.825537	3.35023	37.1279	-7.03541
1306	2.53458	0.10016	19.9685	1.11766	-0.179275	3.04463	1.11765	-0.179391	8.86506	0.846836	-0.0650814	12.4862	1.13172	-5.64466	15.3645	-0.00815687	-10.6882	-7.37989	-8.91534	1.54747	-5.21921	8.67815	24.2387	49.477	3.41928	79.9337	44.8511	3.88456	0.348575	-34.9833	-6.00057	-0.647601	-4.0032	2.84485	24.11	47.0259	9.74761	80.7331	35.5347	11.5492	-6.87071	-22.2119	-5.25444	-5.84696	27.0565	0.900832	3.43434	37.1379	-7.0598
1308	2.55361	0.102156	19.9989	1.12615	-0.180247	3.05809	1.12613	-0.180363	8.87852	0.853243	-0.065309	12.4963	1.25367	-6.22258	15.5733	0.0225813	-11.7841	-6.96887	-8.96012	1.4725	-5.10494	9.0768	23.8245	49.279	2.60224	79.5007	45.0625	4.75478	-0.116249	-34.1468	-6.15577	-0.579883	-3.96775	3.08766	24.1077	46.9958	9.65641	81.0962	35.8292	11.1958	-7.06264	-22.1181	-5.2817	-5.87641	27.0875	0.985591	3.5003	37.1457	-7.08428
1310	2.57447	0.0904989	20.0614	1.13423	-0.187532	3.08585	1.13421	-0.187648	8.90628	0.859728	-0.0703101	12.5172	1.36438	-6.78963	15.7751	0.0401041	-12.8559	-6.56875	-8.97576	1.40799	-4.9761	9.8528	23.4941	49.0013	1.28888	77.5577	45.6579	5.27964	-1.70607	-32.3117	-6.3472	-0.516518	-3.98126	3.3782	24.0862	47.1063	9.5312	81.6341	36.2054	10.6652	-7.27271	-21.929	-5.29602	-5.8094	27.1274	1.02674	3.46551	37.1646	-7.09424
1312	2.607	0.0820887	20.1321	1.14768	-0.194481	3.11722	1.14766	-0.1946	8.93765	0.870217	-0.0747384	12.5407	1.48569	-7.35539	15.9937	0.0829252	-13.9289	-6.1366	-8.99954	1.26734	-4.84754	11.0548	23.056	48.4605	-0.597586	73.9889	46.4334	6.51424	-3.96873	-29.736	-6.50509	-0.479782	-4.00499	3.6139	24.1388	47.2715	9.34875	81.9108	36.4413	10.3062	-7.4532	-21.8082	-5.30647	-5.83092	27.1722	1.12035	3.48415	37.1919	-7.11501
1314	2.6575	0.0744076	20.2123	1.16905	-0.202765	3.15277	1.16903	-0.202886	8.9732	0.886704	-0.0796844	12.5674	1.59953	-7.90687	16.227	0.122986	-14.9728	-5.67594	-9.05556	1.079	-4.71581	12.6536	22.4766	47.6409	-2.85776	69.2561	47.2213	8.27824	-6.29526	-26.7578	-6.62292	-0.492637	-4.00615	3.77747	24.2662	47.4371	9.11797	81.8765	36.5379	10.1459	-7.61925	-21.7806	-5.30832	-5.93588	27.2189	1.24914	3.55722	37.2191	-7.14191
1316	2.74073	0.0490706	20.3313	1.20315	-0.221928	3.20556	1.20313	-0.222056	9.02598	0.913376	-0.0920262	12.6071	1.62388	-8.40834	16.4498	0.0206506	-15.8942	-5.22706	-9.22549	1.05139	-4.55396	14.5605	21.866	46.6089	-4.61633	65.1355	47.4718	9.14376	-7.33203	-24.8086	-6.74383	-0.613522	-3.86429	3.90862	24.3815	47.4415	8.85789	81.7424	36.7197	9.92595	-7.9314	-21.7865	-5.2683	-5.92585	27.2571	1.24839	3.53802	37.215	-7.13157
1318	2.84916	-0.0305786	20.4678	1.2434	-0.267217	3.26641	1.24337	-0.267341	9.08685	0.946248	-0.123532	12.6529	1.5321	-8.80989	16.6516	-0.257681	-16.5939	-4.80932	-9.35169	1.0388	-4.3171	16.2027	20.9364	45.8068	-5.83383	62.753	46.2917	8.78702	-8.31057	-24.1452	-6.90144	-0.812551	-3.78521	4.05221	24.4736	47.47	8.76023	81.7599	36.9953	9.78118	-8.14737	-21.7055	-5.24395	-5.86997	27.2954	1.21687	3.49473	37.1956	-7.10328
1320	2.97616	-0.148929	20.6206	1.28825	-0.331263	3.33468	1.28821	-0.331396	9.15511	0.983697	-0.168828	12.7042	1.35112	-9.12283	16.8308	-0.668673	-17.1029	-4.42841	-9.39887	0.999371	-4.00849	17.4583	19.7781	45.4689	-6.40532	62.3846	43.3783	7.39578	-9.2637	-24.736	-7.0886	-1.04249	-3.78376	4.22105	24.576	47.5785	8.81438	81.8893	37.321	9.70071	-8.23852	-21.5654	-5.24661	-5.76689	27.331	1.16744	3.42953	37.1606	-7.07306
1322	3.10697	-0.212916	20.8106	1.3395	-0.372197	3.41919	1.33946	-0.37233	9.23962	1.0245	-0.196484	12.7678	1.21864	-9.43517	16.9853	-0.992754	-17.6285	-4.09705	-9.38867	0.900873	-3.70327	18.4856	18.7938	46.0797	-6.37689	63.8778	38.5177	6.32692	-8.91492	-26.2841	-7.23994	-1.16444	-3.70884	4.42323	24.854	47.8268	8.75727	81.6588	37.4927	9.52592	-8.32168	-21.6172	-5.26675	-5.55741	27.3427	1.06323	3.29595	37.0935	-7.09672
1324	3.21611	-0.211066	20.984	1.38717	-0.3824	3.4959	1.38713	-0.382546	9.31633	1.06076	-0.20139	12.8254	1.16378	-9.76362	17.1943	-1.17206	-18.2107	-3.67172	-9.27002	0.69467	-3.29894	19.2796	18.7241	47.0136	-5.37252	64.2663	33.5631	4.52215	-9.62341	-27.4264	-7.33215	-1.14619	-3.67961	4.5845	25.1995	48.1336	8.76374	81.3665	37.5591	9.37793	-8.36791	-21.6856	-5.29297	-5.33331	27.3528	0.968428	3.14045	37.0241	-7.10736
1326	3.2961	-0.140926	21.1348	1.4283	-0.360028	3.56211	1.42826	-0.360175	9.38254	1.09013	-0.182304	12.8751	1.20019	-10.1071	17.4491	-1.18177	-18.8507	-3.17068	-9.04606	0.387804	-2.80692	19.8509	19.5117	48.1374	-3.79598	63.3993	28.9315	1.89342	-10.8697	-27.8537	-7.3578	-0.998374	-3.70081	4.68496	25.553	48.4527	8.8379	81.0917	37.564	9.28048	-8.3796	-21.7381	-5.31456	-5.127	27.3701	0.892295	2.98919	36.9641	-7.08915
1328	3.34682	-0.0155219	21.2965	1.46168	-0.310991	3.63285	1.46165	-0.311142	9.45328	1.11209	-0.143772	12.9281	1.32475	-10.4354	17.6369	-1.03355	-19.4913	-2.80623	-8.7777	0.0623093	-2.35853	20.2959	20.0166	49.4906	-2.32487	64.3667	24.7189	-0.484443	-8.39885	-28.7686	-7.32344	-0.812579	-3.68115	4.71619	25.7719	48.6765	8.86875	80.8939	37.6515	9.22896	-8.37485	-21.7948	-5.29908	-4.96205	27.4081	0.793956	2.89312	36.9334	-7.03371
1330	3.37563	0.145136	21.4415	1.48879	-0.244474	3.69593	1.48876	-0.244629	9.51637	1.12833	-0.0925345	12.9753	1.51656	-10.741	17.7755	-0.761521	-20.1114	-2.54483	-8.50804	-0.321796	-1.91925	20.5196	21.0487	50.9424	-0.658627	66.2945	20.9192	-2.90203	-6.6029	-28.9334	-7.24406	-0.598688	-3.69153	4.75288	25.9232	48.8767	8.82496	80.7752	37.8395	9.17709	-8.36755	-21.8469	-5.2899	-4.9064	27.469	0.773067	2.8733	36.8961	-6.99569
1332	3.39096	0.320762	21.5653	1.51147	-0.170053	3.74951	1.51145	-0.170209	9.56994	1.14078	-0.0356319	13.0153	1.75819	-11.0162	17.8567	-0.397077	-20.6916	-2.40052	-8.24031	-0.708413	-1.53273	20.55	22.6493	52.4436	1.0855	68.6216	17.6069	-5.24941	-6.08724	-28.1935	-7.14052	-0.381466	-3.75066	4.8	26.0291	49.0737	8.73378	80.7422	38.1248	9.11005	-8.36612	-21.8903	-5.2864	-4.9426	27.5533	0.818658	2.91166	36.8572	-6.99472
1334	3.4165	0.450987	21.673	1.53454	-0.116303	3.79624	1.53453	-0.116459	9.61667	1.15479	0.00585098	13.0502	2.012	-11.2396	17.8412	-0.00903784	-21.1815	-2.44322	-7.91358	-0.833287	-1.40344	20.6522	24.3999	53.9754	2.32374	69.6167	15.0504	-6.31603	-4.96817	-27.9588	-7.08291	-0.237899	-3.87582	4.80877	26.1255	49.2861	8.74938	80.8196	38.4665	9.01416	-8.38854	-21.9214	-5.24319	-4.9267	27.6609	0.786147	2.91181	36.8735	-7.0566
1336	3.45032	0.604019	21.7803	1.56339	-0.0533775	3.84254	1.56339	-0.053542	9.66298	1.17257	0.0545327	13.0848	2.26798	-11.4583	17.7946	0.379272	-21.6639	-2.54556	-7.66962	-0.933534	-1.29304	20.7403	26.0812	55.3904	3.36506	70.8183	12.9424	-7.30031	-4.2502	-27.6607	-7.00748	-0.0694444	-4.03383	4.74279	26.2219	49.5331	8.81478	80.9227	38.7829	8.9254	-8.40562	-21.9209	-5.18883	-4.91743	27.7699	0.748003	2.87872	36.9038	-7.1352
1338	3.49466	0.772261	21.8834	1.59831	0.0152356	3.8868	1.59831	0.0150707	9.70723	1.19455	0.107848	13.1179	2.51055	-11.6671	17.7553	0.747104	-22.1243	-2.63462	-7.51873	-1.02633	-1.17585	20.7798	27.5969	56.654	4.26127	72.3808	11.1749	-8.39939	-3.91642	-27.2323	-6.92066	0.110388	-4.19729	4.61191	26.3187	49.786	8.906	81.004	39.0425	8.86501	-8.41384	-21.9013	-5.13804	-4.90908	27.8697	0.715564	2.8247	36.9359	-7.20479
1340	3.55927	0.865128	21.9487	1.63515	0.0493174	3.91473	1.63516	0.0491493	9.73516	1.22007	0.13549	13.1388	2.69865	-11.7973	17.8145	1.05697	-22.4224	-2.54263	-7.36419	-0.968374	-1.17248	20.6608	28.8609	57.8235	4.82715	73.5495	9.5097	-9.21023	-3.0814	-26.9604	-6.91513	0.159154	-4.29437	4.50124	26.3982	49.9049	8.96286	80.9672	39.2215	8.88432	-8.42508	-21.9381	-5.12332	-4.8449	27.9429	0.678727	2.82122	36.9569	-7.20553
1342	3.62427	0.914369	22.0022	1.66815	0.0643813	3.93771	1.66816	0.0642102	9.75814	1.24386	0.148685	13.156	2.84046	-11.8925	17.9014	1.29873	-22.6409	-2.39642	-7.22726	-0.848479	-1.23007	20.4664	30.0188	58.7736	5.32917	74.8849	8.10223	-10.3732	-2.27351	-26.5978	-6.91151	0.14287	-4.36556	4.37278	26.4885	49.9827	9.03903	80.8559	39.3202	8.93295	-8.44516	-21.9675	-5.13967	-4.72429	28.0077	0.643367	2.75815	36.9779	-7.19207
1344	3.6876	0.931902	22.0489	1.69749	0.0657905	3.95792	1.6975	0.0656154	9.77835	1.26572	0.151451	13.1712	2.939	-11.9735	17.9899	1.46699	-22.8191	-2.24163	-7.11256	-0.691104	-1.34486	20.2305	31.0316	59.5011	5.80946	75.8841	6.96079	-11.6294	-1.7414	-26.2734	-6.89523	0.0851434	-4.41647	4.23285	26.5981	50.0509	9.12154	80.698	39.3363	8.98449	-8.47777	-21.9742	-5.17497	-4.56417	28.0645	0.609694	2.63733	37.0002	-7.18189
1346	3.76148	0.941272	22.086	1.73068	0.062721	3.97387	1.73068	0.0625424	9.7943	1.29074	0.151109	13.1832	3.00472	-12.0868	18.0438	1.56013	-23.0462	-2.14193	-7.02286	-0.497963	-1.57247	19.9953	31.7369	60.1205	6.14891	73.6857	5.98012	-11.3081	-2.1349	-26.8513	-6.88013	0.0215893	-4.429	4.12529	26.7276	50.1582	9.10694	80.5809	39.2423	8.97917	-8.52812	-21.9501	-5.18311	-4.42997	28.0955	0.571487	2.56902	37.017	-7.19664
1348	3.8409	0.951305	22.1165	1.76634	0.0594716	3.98682	1.76634	0.0592893	9.80725	1.31761	0.150789	13.1929	3.03557	-12.2005	18.0426	1.58076	-23.2635	-2.13767	-7.01089	-0.376408	-1.70247	19.7946	31.4212	60.5979	6.34537	72.2486	5.2667	-10.5858	-2.39614	-27.8955	-6.85774	-0.0123763	-4.46999	4.06535	26.9137	50.2692	9.08684	80.4045	39.1888	8.96037	-8.60299	-21.9291	-5.17677	-4.3536	28.1246	0.545657	2.52189	37.0416	-7.21638
1350	3.91299	0.966287	22.1388	1.79925	0.0591231	3.99613	1.79925	0.0589374	9.81656	1.34226	0.152483	13.1999	3.04172	-12.2975	18.0063	1.55573	-23.4431	-2.19523	-7.06563	-0.345987	-1.72527	19.6468	30.2969	60.8922	6.43052	71.8923	4.90282	-9.59352	-2.4712	-29.3349	-6.83068	-0.00583503	-4.54018	4.06055	27.1253	50.3622	9.07124	80.1975	39.2132	8.93489	-8.69511	-21.9154	-5.15931	-4.32601	28.1564	0.52632	2.49018	37.0762	-7.23248
1352	3.9312	0.991065	22.1397	1.8095	0.0682439	3.99617	1.8095	0.0680574	9.8166	1.34937	0.159922	13.1999	3.06684	-12.3369	18.0385	1.59467	-23.5225	-2.13623	-7.07508	-0.372164	-1.80647	19.5686	30.0222	60.7864	6.39898	69.7169	5.1105	-7.66287	-3.30644	-31.3929	-6.81945	0.0420629	-4.57121	4.13133	27.209	50.3738	9.00258	80.1653	39.3026	8.88581	-8.78258	-21.8835	-5.13401	-4.25593	28.1884	0.461547	2.46711	37.1202	-7.22526
1354	3.91684	1.00948	22.1493	1.80494	0.0775342	4.0004	1.80495	0.077348	9.82083	1.34541	0.166583	13.2031	3.07885	-12.3485	18.1128	1.62583	-23.546	-2.00037	-7.15212	-0.452472	-1.96741	19.5197	29.499	60.5872	6.32981	69.0684	5.74039	-6.35152	-3.7192	-32.7586	-6.79984	0.106697	-4.60921	4.1758	27.1817	50.3664	8.9797	80.2018	39.4589	8.86607	-8.78693	-21.8944	-5.12453	-4.24971	28.2134	0.448388	2.45574	37.151	-7.22297
1356	3.88582	1.0179	22.1718	1.7922	0.0839027	4.01052	1.79221	0.0837178	9.83094	1.3355	0.17055	13.2106	3.05693	-12.3392	18.2163	1.60701	-23.5199	-1.80712	-7.28989	-0.565286	-2.19087	19.4947	28.7068	60.377	6.22045	70.2289	6.63343	-5.9412	-3.47832	-33.2833	-6.77661	0.174815	-4.65596	4.17197	27.0843	50.3521	9.03107	80.2651	39.6586	8.87694	-8.7096	-21.9482	-5.13219	-4.30449	28.2307	0.486903	2.45748	37.1655	-7.23157
1358	3.88429	1.01542	22.1936	1.79132	0.0827729	4.02024	1.79133	0.0825881	9.84067	1.33492	0.169625	13.2179	2.93861	-12.312	18.3126	1.4178	-23.4303	-1.61229	-7.36179	-0.643288	-2.36746	19.5569	28.4657	60.1685	6.0201	71.3736	7.404	-5.86335	-3.0939	-33.4344	-6.79461	0.223147	-4.68134	4.13718	27.0903	50.314	9.19822	80.271	39.8263	8.86873	-8.63709	-21.9933	-5.13625	-4.30957	28.2455	0.479382	2.47902	37.177	-7.2494
1360	3.89414	1.02197	22.2138	1.79626	0.0845392	4.02907	1.79627	0.0843538	9.8495	1.33851	0.171217	13.2245	2.80249	-12.2656	18.3991	1.20028	-23.3007	-1.43461	-7.40361	-0.686707	-2.51255	19.5407	28.4131	60.0273	5.947	71.9654	7.90066	-5.8382	-2.83633	-33.5303	-6.8149	0.251906	-4.68784	4.09046	27.07	50.3032	9.30687	80.2614	39.8983	8.86341	-8.57347	-21.9897	-5.14665	-4.3199	28.2527	0.483718	2.50095	37.1737	-7.26617
1362	3.91081	1.0405	22.2287	1.80528	0.0909484	4.0354	1.80529	0.0907622	9.85583	1.34487	0.176534	13.2293	2.67462	-12.2046	18.4726	0.9997	-23.1476	-1.28401	-7.42042	-0.701635	-2.61138	19.4202	28.4361	59.9547	6.03339	72.0541	8.10344	-5.90623	-2.70667	-33.594	-6.82325	0.266851	-4.68052	4.04118	27.0255	50.3219	9.34005	80.2384	39.8695	8.86157	-8.53445	-21.94	-5.16004	-4.33885	28.2546	0.501683	2.52045	37.1611	-7.27517
1364	3.92927	1.06174	22.2267	1.81531	0.0985227	4.03421	1.81532	0.0983353	9.85464	1.35192	0.182806	13.2284	2.57605	-12.1415	18.5343	0.850677	-23.0002	-1.16065	-7.41675	-0.722023	-2.59458	19.2498	28.2774	59.8747	6.19054	72.887	8.14255	-6.65147	-2.25567	-33.2904	-6.79761	0.291054	-4.67843	3.99912	27.0789	50.3253	9.41298	80.1788	39.7849	8.85052	-8.57093	-21.9009	-5.1544	-4.3376	28.2623	0.489935	2.55103	37.1697	-7.25735
1366	3.94265	1.08797	22.2177	1.82358	0.108811	4.02991	1.82359	0.108623	9.85034	1.35749	0.191011	13.2251	2.5304	-12.1005	18.5587	0.784421	-22.9106	-1.11243	-7.37559	-0.741674	-2.57734	19.0958	28.5209	59.8428	6.27283	72.8003	8.01767	-7.72166	-2.14108	-32.7092	-6.75358	0.336162	-4.68784	3.98576	27.1527	50.3288	9.46589	80.1141	39.7286	8.83478	-8.60782	-21.8791	-5.15021	-4.3347	28.2877	0.492311	2.55788	37.1915	-7.24597
1368	3.94935	1.11637	22.2058	1.82912	0.120689	4.02434	1.82914	0.120501	9.84476	1.36092	0.200245	13.2209	2.5379	-12.0857	18.546	0.800307	-22.8861	-1.13874	-7.30028	-0.754456	-2.58738	18.9544	29.1547	59.859	6.26886	71.4667	7.73539	-8.68144	-2.62384	-31.9692	-6.70361	0.399236	-4.70951	3.99698	27.2145	50.3364	9.4903	80.0671	39.717	8.81911	-8.62454	-21.8763	-5.14916	-4.33365	28.3274	0.510384	2.54098	37.2229	-7.24377
1370	3.94951	1.13508	22.1996	1.83092	0.128898	4.02142	1.83094	0.12871	9.84185	1.36177	0.206501	13.2187	2.58013	-12.0842	18.515	0.872014	-22.8973	-1.20296	-7.21713	-0.727707	-2.62217	18.7063	29.5834	59.8729	6.35356	69.176	7.23418	-7.88519	-4.11352	-31.6383	-6.68499	0.446286	-4.73032	3.99017	27.1956	50.3562	9.49002	80.1182	39.72	8.81509	-8.61419	-21.8821	-5.13814	-4.33355	28.3587	0.511237	2.53577	37.2561	-7.22851
1372	3.9565	1.15093	22.1899	1.83543	0.135255	4.01693	1.83544	0.135066	9.83736	1.36475	0.21154	13.2153	2.605	-12.1022	18.4999	0.909081	-22.9382	-1.23312	-7.13933	-0.733871	-2.66868	18.5614	29.9287	59.9653	6.16152	65.8711	6.91139	-7.52439	-6.03549	-30.3466	-6.67055	0.531543	-4.79079	3.9916	27.174	50.3707	9.5163	80.0885	39.7301	8.84552	-8.57112	-21.9045	-5.13108	-4.32942	28.3634	0.503334	2.5246	37.2793	-7.20982
1374	3.97227	1.15783	22.1663	1.84292	0.137013	4.00625	1.84294	0.136823	9.82668	1.37024	0.213337	13.2073	2.59728	-12.1295	18.5255	0.891231	-22.9852	-1.18162	-7.05426	-0.776916	-2.71382	18.5254	30.1519	60.1321	5.73594	61.9671	6.76292	-7.87498	-7.93098	-28.1443	-6.65924	0.650968	-4.89609	4.00682	27.1558	50.3722	9.57807	79.9668	39.7201	8.902	-8.51137	-21.9346	-5.13076	-4.32009	28.3356	0.487287	2.51095	37.2882	-7.19643
1376	3.99371	1.12166	22.09	1.84883	0.119902	3.97255	1.84885	0.11971	9.79298	1.37568	0.200994	13.1821	2.54463	-12.1191	18.6738	0.824234	-22.9473	-0.901014	-6.87942	-0.806302	-2.72466	18.3797	30.0454	60.2966	5.51229	58.8224	6.22761	-7.82822	-8.61798	-26.6444	-6.68126	0.741038	-5.03547	4.04449	27.0782	50.3449	9.65401	79.8923	39.5901	8.92464	-8.51139	-21.9322	-5.13589	-4.30745	28.2688	0.461797	2.52557	37.2773	-7.2204
1378	4.00113	1.08942	22.015	1.84899	0.105806	3.93948	1.849	0.105615	9.7599	1.37662	0.190561	13.1573	2.53008	-12.1178	18.7698	0.81455	-22.9391	-0.722102	-6.73539	-0.805185	-2.68298	18.4471	29.8355	60.3702	5.34575	57.3797	5.78965	-8.21279	-8.88742	-25.3516	-6.65447	0.803454	-5.15436	4.04531	27.0641	50.3198	9.7603	79.7753	39.4176	8.9447	-8.49476	-21.9098	-5.14075	-4.28187	28.2057	0.422211	2.5306	37.267	-7.2372
1380	3.9897	1.06827	21.9554	1.84197	0.0981595	3.91325	1.84198	0.0979694	9.73368	1.37181	0.184497	13.1377	2.55626	-12.1265	18.7619	0.858092	-22.9632	-0.739966	-6.64806	-0.771478	-2.60436	18.7563	29.6104	60.3365	5.2084	57.4644	5.60008	-9.05719	-8.95342	-24.1298	-6.58112	0.837233	-5.24101	4.02359	27.1247	50.3059	9.87966	79.6264	39.2476	8.96103	-8.46209	-21.8758	-5.14744	-4.24883	28.1584	0.382238	2.52066	37.2606	-7.23791
1382	3.9629	1.04001	21.9192	1.82761	0.0886166	3.8976	1.82762	0.0884283	9.71803	1.36164	0.17654	13.126	2.55153	-12.1133	18.6071	0.827111	-22.94	-1.02556	-6.59258	-0.735621	-2.61134	19.1019	29.5655	60.2968	5.07259	57.2471	5.77999	-10.1021	-8.92844	-22.6408	-6.55241	0.843066	-5.3064	4.10889	27.2019	50.3155	9.92495	79.548	39.1983	8.94351	-8.49284	-21.8573	-5.16749	-4.24402	28.1309	0.400217	2.50492	37.249	-7.23075
1384	3.91567	1.01714	21.8742	1.80481	0.0833858	3.87812	1.80482	0.0831991	9.69855	1.34489	0.171308	13.1114	2.51537	-12.0433	18.4292	0.752424	-22.8034	-1.35455	-6.62516	-0.602046	-2.40068	19.6066	29.194	59.9075	4.72169	56.9682	6.25998	-10.5721	-8.41017	-21.3542	-6.53684	0.850704	-5.36641	4.17754	27.2055	50.2947	9.98731	79.5722	39.164	8.9197	-8.50606	-21.8316	-5.21423	-4.22159	28.1159	0.448328	2.51106	37.2411	-7.21161
1386	3.84714	1.00376	21.814	1.77356	0.0843894	3.85198	1.77357	0.0842064	9.67241	1.32145	0.170247	13.0917	2.46268	-11.9203	18.2607	0.665958	-22.5643	-1.6692	-6.7536	-0.367907	-2.04091	20.2608	28.4421	59.1049	4.21848	56.5293	7.20183	-10.0723	-7.55124	-20.8803	-6.53495	0.852702	-5.42672	4.2031	27.1188	50.2494	10.056	79.7137	39.1185	8.89218	-8.48663	-21.7893	-5.28296	-4.18545	28.1118	0.518769	2.54697	37.2417	-7.17683
1388	3.75457	1.01971	21.7438	1.73448	0.100485	3.82127	1.73449	0.100308	9.64169	1.29123	0.180014	13.0686	2.47853	-11.809	18.1034	0.702564	-22.3683	-1.97337	-6.9385	-0.0949119	-2.09053	20.9538	27.7234	57.984	4.11428	55.6778	9.20391	-7.67388	-7.41348	-23.2668	-6.56773	0.79018	-5.49118	4.17039	26.9819	50.2679	9.99869	80.0184	39.0275	8.84272	-8.45339	-21.7032	-5.33732	-4.20249	28.1237	0.607305	2.62482	37.2667	-7.10752
1390	3.66305	0.972333	21.6836	1.69007	0.0887052	3.79548	1.69008	0.0885314	9.6159	1.25871	0.168586	13.0493	2.43222	-11.6468	17.9511	0.643608	-22.0595	-2.26351	-7.21683	0.136013	-2.38392	21.5702	26.2099	56.674	3.87775	54.0405	12.5716	-4.1709	-8.20529	-26.5637	-6.62141	0.678088	-5.5587	4.22973	26.7799	50.2583	9.9054	80.2307	39.0518	8.80315	-8.37898	-21.6502	-5.40493	-4.18948	28.1275	0.681353	2.65882	37.2753	-7.05982
1392	3.5801	0.838146	21.6299	1.64148	0.0381391	3.77319	1.64148	0.0379697	9.59362	1.22542	0.127886	13.0326	2.29159	-11.4096	17.8216	0.441625	-21.5824	-2.50467	-7.56076	0.296633	-2.81589	22.0192	23.9116	55.2141	3.36981	52.0735	17.0909	-0.179216	-9.59887	-29.8356	-6.69817	0.517906	-5.61527	4.40008	26.5243	50.1776	9.83418	80.3145	39.194	8.76618	-8.26956	-21.6473	-5.48891	-4.14515	28.1076	0.732982	2.65512	37.2568	-7.04441
1394	3.50801	0.613548	21.5433	1.58938	-0.0526961	3.7369	1.58937	-0.0528637	9.55733	1.19194	0.056886	13.0056	2.04914	-11.0797	17.7976	0.101633	-20.9019	-2.54615	-7.83975	0.352908	-3.03787	22.1776	21.5231	53.6156	2.56803	51.9663	21.4672	1.99687	-9.70982	-31.7611	-6.81588	0.315172	-5.61703	4.6115	26.2788	49.9368	9.96882	80.3855	39.3065	8.66651	-8.17755	-21.6853	-5.58089	-4.16261	28.0256	0.782705	2.74992	37.2106	-7.04958
1396	3.44634	0.349581	21.4656	1.53832	-0.161783	3.70475	1.53831	-0.161942	9.52519	1.16036	-0.0277057	12.9817	1.7415	-10.5853	17.7912	-0.301966	-19.8997	-2.5641	-8.10604	0.415597	-3.32798	22.2846	19.774	51.9301	1.69148	53.1951	26.5341	3.63796	-9.49194	-32.9751	-6.97731	0.0132711	-5.51878	4.81372	25.9364	49.6268	10.0318	80.5022	39.4205	8.56315	-8.06232	-21.7428	-5.66586	-4.07696	27.9153	0.726512	2.74019	37.1465	-7.05303
1398	3.39867	0.0786042	21.4011	1.49282	-0.275346	3.67837	1.49279	-0.2755	9.4988	1.13322	-0.115333	12.9622	1.39465	-9.8815	17.7683	-0.712047	-18.502	-2.62969	-8.36825	0.485842	-3.68105	22.4064	18.7316	50.2504	0.703025	55.7302	32.3386	4.91564	-9.01388	-33.5539	-7.14218	-0.346823	-5.34325	4.97824	25.5478	49.272	10.0262	80.618	39.5283	8.48484	-7.94318	-21.8262	-5.74223	-3.89363	27.794	0.57963	2.62729	37.0727	-7.05632
1400	3.38574	-0.132175	21.3322	1.46806	-0.365761	3.64947	1.46802	-0.365912	9.4699	1.12019	-0.184383	12.9406	1.04764	-8.83743	17.6725	-1.02103	-16.482	-2.86319	-8.65562	0.418862	-3.82581	22.509	17.6929	48.804	-0.920474	59.7871	38.4904	5.67821	-7.96671	-33.1945	-7.15727	-0.527627	-5.2399	5.06951	25.4186	48.853	10.2637	80.4531	39.6369	8.49033	-7.9381	-22.0007	-5.82367	-3.78342	27.6986	0.499428	2.61237	37.0093	-7.09391
1402	3.36266	-0.294529	21.2373	1.44335	-0.433923	3.60862	1.44331	-0.434075	9.42905	1.10587	-0.236768	12.9101	0.81009	-7.71224	17.5878	-1.09763	-14.3486	-3.0912	-8.85474	0.467342	-3.94927	22.5045	17.3782	47.7818	-2.40087	63.7693	44.2788	5.78115	-6.54489	-32.3087	-7.11593	-0.734858	-5.15235	5.02478	25.3827	48.5331	10.4402	80.2661	39.5017	8.54279	-7.94022	-22.1345	-5.88955	-3.74353	27.6029	0.4635	2.61417	36.9586	-7.13521
1404	3.30858	-0.39182	21.1104	1.4111	-0.470629	3.55318	1.41105	-0.470774	9.37361	1.084	-0.266044	12.8685	0.719592	-6.63474	17.5408	-0.913306	-12.3508	-3.25142	-8.93536	0.659977	-4.08701	22.3168	17.7923	47.2884	-3.47664	67.3608	49.2987	5.28529	-5.00818	-31.0919	-7.03393	-0.97052	-5.06436	4.85222	25.3778	48.353	10.458	80.1453	39.0724	8.65204	-7.9344	-22.198	-5.93011	-3.77394	27.5082	0.468483	2.62424	36.9285	-7.17102
1406	3.18609	-0.349934	20.953	1.36158	-0.440168	3.48323	1.36153	-0.440307	9.30366	1.04514	-0.246117	12.8159	0.81029	-5.83706	17.553	-0.483022	-10.9248	-3.28768	-8.88648	0.865363	-4.22779	21.7524	18.2607	47.501	-4.51911	70.5147	52.7679	4.72273	-3.84347	-29.9986	-6.8965	-1.06207	-4.95778	4.62889	25.2901	48.3108	10.2069	80.2118	38.3937	8.89067	-7.94347	-22.1948	-5.9226	-3.85847	27.4409	0.503599	2.66669	36.9477	-7.19545
1408	3.02121	-0.25622	20.7764	1.29815	-0.383197	3.40455	1.29811	-0.383326	9.22499	0.994256	-0.207206	12.7567	0.988993	-5.24244	17.5783	0.0422258	-9.89937	-3.28685	-8.76894	1.09393	-4.33655	20.7555	19.2274	48.1849	-4.78053	73.3082	54.5699	3.47841	-2.93306	-28.864	-6.7504	-1.08183	-4.79604	4.44967	25.1429	48.3164	9.81052	80.4247	37.5534	9.20202	-8.04322	-22.2007	-5.90326	-3.95241	27.3829	0.545239	2.71599	36.9756	-7.19707
1410	2.82785	-0.140582	20.5895	1.22417	-0.314158	3.32121	1.22413	-0.314284	9.14164	0.934729	-0.159936	12.694	1.2093	-4.81844	17.6018	0.586677	-9.19957	-3.27838	-8.59819	1.33837	-4.39787	19.2897	20.6502	49.1435	-4.16337	75.7958	54.6804	1.62693	-2.22191	-27.8176	-6.60323	-1.05275	-4.56397	4.32588	24.9726	48.3014	9.37677	80.7324	36.6417	9.55109	-8.20256	-22.2326	-5.88866	-4.04233	27.3331	0.591494	2.76243	37.0007	-7.17676
1412	2.63135	-0.0351396	20.4064	1.14778	-0.249452	3.23976	1.14775	-0.249568	9.06019	0.873646	-0.116069	12.6327	1.40139	-4.48484	17.6221	1.04948	-8.65546	-3.26703	-8.35239	1.59297	-4.38525	17.2851	22.1818	49.8807	-2.91253	78.0075	53.1836	-0.261177	-1.24942	-27.4444	-6.42621	-1.01447	-4.22548	4.18025	24.9249	48.0773	9.2096	80.9496	35.8899	9.8551	-8.21067	-22.2671	-5.91171	-4.12766	27.3012	0.669886	2.79193	37.0163	-7.14904
1414	2.46263	0.0615996	20.261	1.08266	-0.191368	3.17502	1.08264	-0.191481	8.99544	0.821398	-0.0765219	12.584	1.51904	-4.23604	17.5691	1.34384	-8.24195	-3.38167	-8.13645	1.77333	-4.33362	15.1694	23.316	50.7294	-2.65844	79.3696	50.1173	-1.79241	-0.967428	-27.2025	-6.27054	-0.951974	-3.90588	4.06484	24.8713	47.829	9.11739	81.118	35.3203	10.126	-8.19039	-22.3486	-5.93642	-4.20675	27.2933	0.728452	2.81534	37.0328	-7.12188
1416	2.33202	0.147351	20.1574	1.03315	-0.141756	3.12888	1.03314	-0.141863	8.94931	0.781321	-0.0423866	12.5493	1.54388	-4.0575	17.4306	1.44085	-7.92652	-3.6457	-8.00345	1.90098	-4.27547	13.1168	24.2031	51.6096	-3.02547	80.1982	45.9788	-1.90202	-1.09762	-28.2749	-6.14299	-0.882577	-3.63743	3.98522	24.7938	47.5934	9.03835	81.2197	34.9376	10.3797	-8.15987	-22.4835	-5.9508	-4.27985	27.3056	0.750477	2.83608	37.0522	-7.1
1418	2.23906	0.227582	20.071	0.999584	-0.0980215	3.09033	0.999573	-0.0981243	8.91076	0.753524	-0.011686	12.5202	1.47082	-3.92056	17.2278	1.34236	-7.6544	-4.02154	-8.06648	2.16749	-4.23341	11.2098	26.2647	51.8408	-0.687426	82.36	42.2141	3.87563	0.199891	-37.5981	-6.00782	-0.868432	-3.41492	3.90652	24.7199	47.3316	8.88771	81.1733	34.7097	10.6856	-8.07874	-22.6536	-5.93668	-4.3546	27.3217	0.717887	2.85899	37.0811	-7.09503
1420	2.19497	0.257004	20.0316	0.982891	-0.0810708	3.0728	0.982884	-0.0811718	8.89323	0.739998	-1.09999e-05	12.5071	1.299	-3.80236	16.9784	1.05578	-7.38247	-4.47766	-8.20357	2.42629	-4.63787	9.9357	27.4989	51.8309	2.09863	83.8395	40.6562	6.47196	0.0929572	-41.8405	-5.95116	-0.906691	-3.24204	3.93088	24.7187	47.1432	8.69781	80.9871	34.5637	10.9975	-8.04504	-22.8567	-5.92973	-4.40211	27.31	0.667142	2.87712	37.0625	-7.07174
1422	2.19701	0.218916	20.0237	0.980428	-0.0978733	3.06949	0.980418	-0.0979744	8.88992	0.739191	-0.0127227	12.5046	1.03729	-3.68537	16.7258	0.605827	-7.08028	-4.93551	-8.33184	2.58829	-5.32541	9.31632	27.6032	51.7866	4.26259	84.3819	41.1028	5.45725	-0.559482	-39.5768	-5.98	-0.999813	-3.12909	4.04466	24.7689	47.0304	8.52567	80.7514	34.4741	11.2621	-8.06501	-23.0624	-5.93346	-4.4237	27.2693	0.61171	2.8915	37.0087	-7.03631
1424	2.23583	0.0672585	19.9525	0.984079	-0.167289	3.03851	0.984064	-0.167395	8.85895	0.746208	-0.0643603	12.4815	0.687147	-3.52078	16.6138	0.0195309	-6.65843	-5.13091	-8.25269	2.37756	-5.12434	8.85764	27.0344	51.9916	3.35525	83.4684	40.2702	6.36687	0.143968	-39.5459	-6.05425	-1.17914	-3.13435	4.09363	24.7023	46.891	8.60761	80.8493	34.4436	11.295	-8.08099	-23.1658	-5.9287	-4.44893	27.229	0.565737	2.90893	37.0341	-7.05688
1426	2.23723	-0.00340614	19.8964	0.978508	-0.198044	3.01393	0.978487	-0.198143	8.83435	0.743937	-0.0876523	12.4631	0.44742	-3.42022	16.5905	-0.383204	-6.39127	-5.16659	-8.08968	2.19218	-4.93626	8.70283	26.7632	52.1242	2.65676	83.3602	39.5147	6.77204	0.00892916	-39.5304	-6.08118	-1.22783	-3.08843	4.13975	24.6355	46.818	8.65244	80.9371	34.3283	11.2774	-7.99195	-23.1474	-5.90805	-4.49904	27.1869	0.535625	2.95249	37.0522	-7.05265
1428	2.19529	0.0291092	19.8698	0.963029	-0.180012	3.00206	0.96301	-0.180111	8.82249	0.731251	-0.0751089	12.4541	0.343288	-3.39344	16.6252	-0.561931	-6.30615	-5.09854	-7.90801	2.10167	-4.91722	8.7846	26.9796	52.1328	2.74759	84.1394	39.085	6.50805	-1.02834	-39.3445	-6.04792	-1.13482	-2.99144	4.18864	24.5959	46.8096	8.62065	80.943	34.1568	11.2716	-7.82751	-23.0477	-5.87948	-4.56787	27.1524	0.530905	3.01226	37.0505	-7.01286
1430	2.16209	0.0585306	19.8621	0.951087	-0.16419	2.99858	0.95107	-0.164288	8.81901	0.721345	-0.0640102	12.4515	0.27177	-3.36521	16.6274	-0.682288	-6.22974	-5.09249	-7.86449	2.00511	-4.90632	8.81909	27.3847	52.079	2.88318	83.8343	39.0291	6.65423	-1.15956	-39.1802	-5.99692	-1.0748	-3.02047	4.22328	24.6049	46.7723	8.6241	80.8671	34.2048	11.3661	-7.83439	-23.0626	-5.88746	-4.60416	27.1631	0.585917	3.01926	37.05	-6.96176
1432	2.1458	0.0721741	19.8672	0.945155	-0.156815	3.0008	0.945138	-0.156912	8.82123	0.716452	-0.0588658	12.4531	0.21537	-3.33332	16.6075	-0.774847	-6.15183	-5.12831	-7.88002	1.9187	-4.88857	8.82235	27.4619	52.0505	2.84374	83.7101	39.0331	6.83574	-1.12217	-39.1947	-5.97568	-1.05029	-3.06593	4.228	24.5604	46.7666	8.64525	80.8609	34.2903	11.4538	-7.80909	-23.1055	-5.8948	-4.62656	27.1831	0.644786	3.03153	37.0626	-6.94911
1434	2.14912	0.0714084	19.8781	0.946538	-0.157492	3.00564	0.946522	-0.15759	8.82607	0.717528	-0.0592944	12.4568	0.171401	-3.30319	16.591	-0.8452	-6.08148	-5.15826	-7.93154	1.85952	-4.8788	8.80009	27.2341	52.0542	2.68909	83.8964	39.0429	6.97677	-1.07193	-39.3434	-5.98883	-1.04896	-3.10554	4.19967	24.4737	46.796	8.69881	80.9167	34.3516	11.5122	-7.71997	-23.144	-5.89436	-4.64405	27.1987	0.690889	3.06136	37.0853	-6.97149
1436	2.16518	0.0952377	19.8748	0.955657	-0.148464	3.00401	0.955642	-0.148562	8.82444	0.72379	-0.0519771	12.4555	0.163173	-3.31145	16.6833	-0.858834	-6.0941	-4.98619	-7.99284	1.89421	-4.97711	8.76263	27.4393	52.0057	3.10457	83.8895	39.1562	7.00455	-1.11806	-39.2704	-5.99419	-0.982556	-3.13825	4.13548	24.5065	46.8259	8.86945	80.8222	34.2769	11.5532	-7.60377	-23.1118	-5.89057	-4.68933	27.1873	0.717323	3.11743	37.0891	-6.95685
1438	2.19923	0.104484	19.8721	0.971366	-0.147397	3.00267	0.971351	-0.147497	8.8231	0.735471	-0.0502067	12.4546	0.18285	-3.33595	16.8349	-0.824522	-6.14633	-4.70478	-8.03783	1.96704	-5.103	8.98032	27.4411	52.0118	3.0338	83.6304	39.4357	7.02714	-1.09849	-39.1086	-6.02304	-0.951475	-3.18788	4.09738	24.5002	46.8542	8.97295	80.7976	34.2483	11.5727	-7.55027	-23.0492	-5.88188	-4.68565	27.1749	0.702342	3.11746	37.093	-6.94694
1440	2.24695	0.094589	19.8746	0.991374	-0.155929	3.00374	0.991358	-0.156032	8.82417	0.75096	-0.0553522	12.4554	0.236813	-3.37401	17.0153	-0.730883	-6.23508	-4.37069	-8.06498	2.04686	-5.20766	9.48505	27.1531	52.0638	2.32396	83.2452	39.8502	7.01662	-1.04255	-38.8508	-6.07432	-0.967964	-3.25382	4.09664	24.4544	46.898	8.98646	80.8741	34.2769	11.562	-7.57462	-22.9576	-5.87221	-4.6452	27.1674	0.667316	3.07907	37.0992	-6.95061
1442	2.28775	0.0827669	19.8879	1.00818	-0.164751	3.00961	1.00816	-0.164855	8.83004	0.764073	-0.0609197	12.4598	0.361191	-3.43049	17.1441	-0.517402	-6.38111	-4.13492	-8.10552	2.05967	-5.15527	10.1141	26.7392	52.0032	1.35893	83.4713	40.1919	6.79348	-1.20619	-38.4106	-6.11925	-0.988832	-3.31533	4.11678	24.5216	47.0373	8.99943	80.9617	34.2261	11.4883	-7.64947	-22.8074	-5.87832	-4.70599	27.1643	0.728255	3.17641	37.103	-6.97405
1444	2.3278	0.0672065	19.9134	1.02433	-0.175205	3.0209	1.02431	-0.17531	8.84133	0.77679	-0.0677586	12.4683	0.50483	-3.51227	17.2444	-0.278545	-6.57945	-3.95242	-8.13391	2.05977	-5.10807	10.9389	26.5177	52.0165	0.217589	83.4131	40.6002	6.30774	-1.5673	-37.6601	-6.15844	-1.02396	-3.34255	4.12685	24.5668	47.2016	8.99821	81.1604	34.182	11.3856	-7.70417	-22.6257	-5.89127	-4.72573	27.1683	0.787408	3.21661	37.0965	-6.98237
1446	2.36672	0.0471174	19.9447	1.03957	-0.187574	3.03484	1.03956	-0.187682	8.85527	0.788955	-0.0760905	12.4788	0.649234	-3.61845	17.3399	-0.0465259	-6.82219	-3.77815	-8.13814	2.0468	-5.08299	11.8863	26.5087	52.1333	-1.02232	83.0466	41.0129	5.67909	-2.06492	-36.7048	-6.18874	-1.06533	-3.34545	4.12852	24.596	47.3703	9.00645	81.4286	34.1578	11.2767	-7.70874	-22.4376	-5.90866	-4.67753	27.1787	0.821572	3.17545	37.0823	-6.97696
1448	2.40406	0.0158276	19.9561	1.05315	-0.204604	3.03995	1.05313	-0.204713	8.86038	0.800159	-0.0879954	12.4827	0.766447	-3.7308	17.5002	0.137575	-7.06647	-3.48278	-8.09054	1.96087	-4.98825	12.6624	26.3859	52.2955	-2.32204	83.1555	41.0078	5.42645	-2.3758	-36.1231	-6.20235	-1.0783	-3.40576	4.16951	24.7828	47.5349	9.12909	81.5027	34.1423	11.2197	-7.61679	-22.3165	-5.92749	-4.5729	27.1941	0.820614	3.12856	37.0827	-7.00567
1450	2.41439	-0.00752065	19.955	1.05562	-0.215721	3.03956	1.0556	-0.21583	8.85999	0.802689	-0.0961551	12.4824	0.900701	-3.89208	17.7713	0.343088	-7.40478	-2.9811	-8.02365	1.91063	-4.90373	13.1558	26.4952	52.4197	-3.0891	83.2685	40.835	5.33272	-2.79157	-35.5694	-6.19964	-1.07355	-3.43571	4.19212	24.8738	47.6428	9.25055	81.5534	34.0762	11.1696	-7.49167	-22.2237	-5.95336	-4.48991	27.1884	0.822886	3.09763	37.065	-7.0082
1452	2.40101	-0.0184034	19.9436	1.04881	-0.219244	3.03459	1.04879	-0.219352	8.85502	0.797819	-0.0992008	12.4787	1.05624	-4.12313	18.1528	0.572321	-7.87578	-2.27396	-7.95241	1.91432	-4.84714	13.4133	26.8616	52.5001	-3.33077	83.2424	40.5888	5.35186	-3.30797	-35.0604	-6.1869	-1.05577	-3.44083	4.19035	24.8393	47.6892	9.33789	81.5963	33.9672	11.1343	-7.38239	-22.1592	-5.98145	-4.44902	27.1588	0.833647	3.0822	37.0273	-6.9811
1454	2.40257	-0.0152271	19.9267	1.04979	-0.217904	3.02709	1.04976	-0.218012	8.84752	0.798464	-0.0981258	12.4731	1.216	-4.47409	18.5815	0.776326	-8.56528	-1.47569	-7.91154	1.94248	-4.81433	13.794	27.275	52.5945	-3.71269	82.8533	40.4708	5.44991	-3.63278	-34.9566	-6.18614	-1.03267	-3.5261	4.18983	24.7998	47.7068	9.36843	81.5455	33.9068	11.1936	-7.43644	-22.1579	-5.98769	-4.44872	27.1209	0.836008	3.03911	36.9896	-6.96329
1456	2.41131	-0.0208825	19.8997	1.05313	-0.221007	3.01508	1.05311	-0.221116	8.83551	0.80116	-0.100219	12.4641	1.33612	-4.86707	19.0712	0.903497	-9.31668	-0.560238	-7.8423	1.97347	-4.81495	14.1153	27.7961	52.7635	-3.95925	82.6591	40.2376	5.51858	-3.99385	-34.8886	-6.21173	-1.02936	-3.6315	4.21355	24.7579	47.7349	9.35326	81.4803	33.8526	11.2466	-7.49239	-22.1683	-5.98409	-4.46907	27.0822	0.830398	3.03435	36.9646	-6.96651
1458	2.42374	-0.0360529	19.8662	1.05726	-0.22856	3.00026	1.05724	-0.228669	8.82069	0.804716	-0.105585	12.453	1.40557	-5.26761	19.628	0.946473	-10.0643	0.483797	-7.73816	1.98614	-4.82762	14.3485	28.4224	52.9903	-4.08264	82.6888	39.8614	5.5909	-4.43109	-34.8557	-6.25206	-1.04376	-3.73064	4.25242	24.7238	47.7757	9.3204	81.4273	33.7969	11.2726	-7.50975	-22.1761	-5.9761	-4.49063	27.0484	0.814245	3.05568	36.9514	-6.98674
1460	2.43024	-0.0417441	19.8451	1.05962	-0.23151	2.9909	1.0596	-0.23162	8.81133	0.806664	-0.107629	12.4459	1.4278	-5.62458	20.2905	0.931036	-10.7158	1.7262	-7.62284	1.92186	-4.74481	14.5157	29.1471	53.1349	-4.31536	82.5226	39.4475	5.90416	-4.93153	-35.2202	-6.23943	-1.0432	-3.75857	4.23514	24.7173	47.7844	9.38229	81.4203	33.7264	11.2826	-7.47498	-22.1722	-5.97545	-4.45797	27.0289	0.777314	2.98855	36.9279	-6.9917
1462	2.42304	-0.0304453	19.8282	1.05747	-0.225847	2.98333	1.05745	-0.225956	8.80376	0.804709	-0.103513	12.4403	1.4283	-5.9099	20.9359	0.901698	-11.23	2.93599	-7.53195	1.82424	-4.69581	14.6515	29.7585	53.2594	-4.54462	82.1998	39.1297	6.34916	-5.29369	-35.6552	-6.2228	-1.01766	-3.80876	4.2381	24.7208	47.8067	9.42607	81.4172	33.735	11.3015	-7.41952	-22.1799	-5.9789	-4.40335	27.0352	0.739651	2.8962	36.9085	-6.98503
1464	2.40253	-0.00447868	19.814	1.05078	-0.212616	2.97695	1.05076	-0.212724	8.79738	0.798888	-0.094022	12.4354	1.41743	-6.11166	21.5115	0.873711	-11.5887	4.01342	-7.469	1.72535	-4.71841	14.754	30.2347	53.3813	-4.71541	81.7555	38.9268	6.88056	-5.51322	-36.0996	-6.2115	-0.97645	-3.8864	4.26984	24.7248	47.8417	9.43061	81.4115	33.8271	11.3328	-7.35751	-22.205	-5.98689	-4.33391	27.0699	0.70055	2.81494	36.903	-6.96406
1466	2.37878	0.0200263	19.8061	1.04255	-0.199773	2.97334	1.04253	-0.19988	8.79377	0.791937	-0.0849214	12.4327	1.41996	-6.22583	21.9277	0.883075	-11.7928	4.79012	-7.40718	1.71145	-4.85916	14.746	30.7376	53.5285	-4.65463	81.3103	38.7713	7.42675	-5.76211	-36.6629	-6.20248	-0.966073	-3.92063	4.298	24.7086	47.8445	9.40665	81.4178	33.9356	11.3657	-7.3106	-22.2544	-6.01137	-4.24292	27.131	0.661414	2.81355	36.9306	-6.96556
1468	2.35692	0.0256393	19.7843	1.03349	-0.19529	2.96368	1.03347	-0.195397	8.78411	0.784885	-0.0821142	12.4254	1.36748	-6.25957	22.2776	0.808785	-11.8355	5.44475	-7.34998	1.76524	-4.97315	14.7957	31.0851	53.6802	-4.72788	81.0588	38.5775	7.78421	-6.10073	-37.0601	-6.18854	-0.999359	-3.9564	4.30987	24.6773	47.8354	9.40164	81.421	33.9999	11.3911	-7.29278	-22.2867	-5.99613	-4.17495	27.2057	0.477231	2.99484	37.0318	-6.71043
1470	2.33695	0.0152731	19.7461	1.02386	-0.197882	2.94683	1.02384	-0.197987	8.76726	0.77785	-0.0846181	12.4128	1.24298	-6.22258	22.6002	0.619271	-11.7304	6.05125	-7.28336	1.85227	-5.02799	14.9448	31.3315	53.8396	-5.03449	80.9513	38.3307	7.93684	-6.5364	-37.2883	-6.16545	-1.06861	-4.00042	4.30251	24.6448	47.8196	9.42835	81.4092	34.0032	11.4127	-7.29079	-22.2953	-5.92996	-4.17985	27.281	0.149662	3.35503	37.2031	-6.14978
1472	2.31715	0.0202877	19.6998	1.01566	-0.193722	2.92625	1.01564	-0.193827	8.74668	0.771461	-0.0819806	12.3974	1.04283	-6.13319	22.966	0.30817	-11.51	6.74112	-7.15495	1.84258	-5.02942	15.199	31.8613	54.021	-5.61817	80.532	38.0851	8.02182	-7.0272	-37.6277	-6.12267	-1.11799	-4.03265	4.27994	24.6719	47.7868	9.4955	81.3218	33.9425	11.4652	-7.22648	-22.2983	-5.81316	-4.40802	27.3163	-0.203854	3.7753	37.3929	-5.31632
1474	2.26618	0.0343099	19.6594	0.994601	-0.182932	2.90836	0.994582	-0.183035	8.72879	0.755049	-0.0751872	12.3839	0.818832	-6.0373	23.3318	-0.0459514	-11.2735	7.43215	-6.98144	1.79502	-5.07936	15.4861	32.4775	54.3186	-6.36076	80.157	37.7993	8.15083	-7.55162	-37.9826	-6.07888	-1.19805	-4.11816	4.2615	24.6758	47.8424	9.52972	81.3614	33.9007	11.4829	-7.1826	-22.2862	-5.73193	-4.7682	27.3484	-0.38022	4.18373	37.5581	-4.71973
1476	2.18006	0.0580178	19.6318	0.959003	-0.164906	2.89618	0.958986	-0.165005	8.71661	0.727315	-0.0638937	12.3747	0.59117	-5.95485	23.6777	-0.412949	-11.0629	8.08667	-6.77759	1.71754	-5.17094	15.7876	33.1356	54.7302	-7.21779	79.8808	37.468	8.31945	-8.09888	-38.345	-6.02739	-1.31312	-4.25012	4.2417	24.6544	47.9837	9.52316	81.5327	33.91	11.4616	-7.16139	-22.263	-5.70125	-5.20555	27.3814	-0.365528	4.55535	37.6766	-4.44258
1478	2.07679	0.0949794	19.6304	0.917039	-0.139712	2.89563	0.917025	-0.139807	8.71606	0.694376	-0.0476545	12.3742	0.369735	-5.91039	23.9701	-0.782978	-10.9258	8.64321	-6.58418	1.5902	-5.16157	16.1201	33.8251	55.1617	-8.18862	79.6335	37.0892	8.35198	-8.67523	-38.7514	-5.91652	-1.44457	-4.33995	4.16628	24.6789	48.0958	9.52479	81.6489	34.0089	11.4493	-7.09224	-22.2484	-5.69441	-5.57277	27.393	-0.327764	4.89036	37.7156	-4.2944
1480	1.94961	0.147481	19.6318	0.865968	-0.105644	2.89632	0.865957	-0.105734	8.71675	0.654077	-0.025346	12.3747	0.232376	-5.89562	24.1718	-1.01432	-10.865	9.02637	-6.42934	1.48458	-5.15677	16.4133	34.5084	55.5443	-8.95566	79.2364	36.7543	8.44531	-9.20304	-39.0276	-5.8043	-1.53831	-4.40521	4.13502	24.7187	48.1819	9.49711	81.7747	34.1673	11.4286	-7.03059	-22.2612	-5.68658	-5.98199	27.4151	-0.270791	5.22057	37.7714	-4.00001
1482	1.80639	0.210767	19.6254	0.808823	-0.0654261	2.89353	0.808816	-0.0655095	8.71396	0.608855	0.0011899	12.3725	0.187668	-5.90439	24.2674	-1.09037	-10.8704	9.20756	-6.31325	1.40439	-5.17229	16.6023	35.0864	55.8235	-9.4357	78.7407	36.48	8.62134	-9.6335	-39.1678	-5.70818	-1.58772	-4.44429	4.15401	24.7532	48.224	9.4403	81.9036	34.3619	11.4064	-6.97957	-22.3013	-5.65491	-6.43511	27.4607	-0.202468	5.56123	37.8733	-3.65131
1484	1.67529	0.264169	19.5913	0.756112	-0.0304909	2.87846	0.756108	-0.0305684	8.69889	0.567273	0.0240656	12.3611	0.191798	-5.92366	24.2446	-1.0893	-10.9067	9.16604	-6.19058	1.27909	-5.179	16.4911	35.2029	55.8768	-9.66044	78.5449	36.2426	8.76973	-9.8792	-39.324	-5.64241	-1.62955	-4.44325	4.14801	24.723	48.1609	9.3861	81.9713	34.5348	11.4241	-6.8904	-22.3466	-5.53648	-6.80836	27.544	-0.146034	5.91862	38.0105	-3.93988
1486	1.58205	0.315427	19.5469	0.719768	0.000222862	2.85875	0.719768	0.000148507	8.67918	0.538191	0.0448012	12.3462	0.202583	-5.93303	24.1	-1.08373	-10.9265	8.89782	-6.12847	1.19721	-5.19696	16.2541	35.1338	55.7959	-9.52983	78.5619	36.0737	8.90565	-9.88116	-39.4258	-5.60322	-1.63855	-4.43047	4.15558	24.6521	48.0559	9.33405	82.0108	34.6785	11.4374	-6.86287	-22.3894	-5.39045	-7.39337	27.6911	0.0503005	6.42504	38.3383	-4.46738
1488	1.53075	0.360915	19.4985	0.701261	0.0247608	2.83723	0.701263	0.0246885	8.65766	0.522826	0.0620258	12.3301	0.207737	-5.92445	23.8403	-1.09357	-10.9119	8.41557	-6.13298	1.17842	-5.22991	15.9447	34.9418	55.6213	-9.08844	78.7598	35.9662	9.03298	-9.67491	-39.4707	-5.57991	-1.624	-4.41042	4.17364	24.5636	47.9327	9.29502	82.0246	34.7749	11.4373	-6.89881	-22.4221	-5.22772	-8.17134	27.8834	0.368903	7.03853	38.8199	-5.13621
1490	1.5055	0.381149	19.4536	0.691952	0.0359609	2.81726	0.691956	0.0358891	8.63769	0.515167	0.0698448	12.3151	0.211833	-5.89401	23.5083	-1.10583	-10.8569	7.7982	-6.17004	1.22686	-5.28568	15.6162	34.6127	55.4288	-8.59258	79.0773	35.8537	9.1588	-9.46063	-39.5065	-5.53084	-1.64295	-4.3746	4.15973	24.5344	47.8207	9.31023	81.9832	34.768	11.4303	-6.90925	-22.4301	-5.03113	-8.80558	28.0397	0.583438	7.48863	39.1929	-5.98808
1492	1.50691	0.388515	19.4198	0.693191	0.0391756	2.80223	0.693196	0.039104	8.62266	0.515891	0.0723427	12.3038	0.214575	-5.83014	23.0404	-1.12276	-10.74	6.92706	-6.20939	1.27381	-5.31761	15.2516	34.252	55.1857	-8.05314	79.3504	35.7721	9.29901	-9.24468	-39.4812	-5.48204	-1.66945	-4.31039	4.14586	24.5098	47.7311	9.32967	81.9782	34.6989	11.4065	-6.91421	-22.4025	-4.87684	-9.2896	28.0948	0.630244	7.78279	39.3726	-6.28475
1494	1.52927	0.389244	19.4007	0.703031	0.0376172	2.79367	0.703035	0.0375447	8.6141	0.523344	0.0717983	12.2974	0.223426	-5.71389	22.3782	-1.12935	-10.5282	5.69194	-6.25135	1.29861	-5.30776	14.8721	33.8939	54.9061	-7.51381	79.5576	35.7258	9.45076	-9.0389	-39.3963	-5.43342	-1.69594	-4.21192	4.13439	24.4797	47.6545	9.34363	82.0144	34.5977	11.3737	-6.91553	-22.3493	-4.78143	-9.59744	28.0551	0.507501	7.91605	39.3702	-5.94734
1496	1.55721	0.396988	19.4056	0.715931	0.038564	2.79575	0.715935	0.0384901	8.61618	0.53293	0.0733051	12.2989	0.264688	-5.48829	21.3292	-1.07394	-10.1241	3.73139	-6.33355	1.29655	-5.21655	14.5627	33.5503	54.6623	-7.09312	79.7949	35.6946	9.59632	-8.85506	-39.3065	-5.36112	-1.72267	-4.05363	4.09912	24.4509	47.5423	9.3622	82.0267	34.5322	11.3688	-6.91337	-22.3218	-4.74294	-9.65815	28.0117	0.265662	7.8462	39.3427	-5.22008
1498	1.57032	0.408503	19.3963	0.722666	0.0424963	2.79156	0.722671	0.042422	8.61199	0.537722	0.0766691	12.2958	0.343001	-5.17296	20.1086	-0.930046	-9.56657	1.44528	-6.45067	1.25212	-5.17352	14.3132	33.2376	54.4387	-6.68855	80.0663	35.7606	9.69511	-8.64326	-39.179	-5.29448	-1.67958	-3.9477	4.09866	24.4226	47.3844	9.38064	81.9718	34.559	11.3836	-6.90418	-22.3142	-4.65434	-9.69174	28.0071	0.246173	7.92348	39.2673	-5.50828
1500	1.56784	0.422497	19.3611	0.722776	0.0489579	2.77588	0.722781	0.0488834	8.59631	0.537399	0.0815253	12.284	0.455696	-4.78896	18.8555	-0.69342	-8.89618	-0.90574	-6.5896	1.17811	-5.19321	14.1102	32.9465	54.2287	-6.29376	80.3922	35.9	9.74433	-8.39903	-39.0245	-5.23936	-1.56572	-3.91437	4.13393	24.3661	47.1794	9.39802	81.867	34.6693	11.4175	-6.89389	-22.3226	-4.50963	-9.75119	28.0569	0.479374	8.20973	39.2287	-6.89507
1502	1.57471	0.436338	19.2926	0.726942	0.0546601	2.74534	0.726948	0.0545856	8.56577	0.540153	0.0860843	12.2611	0.573076	-4.38325	17.8938	-0.409882	-8.19205	-2.71582	-6.70865	1.14061	-5.2099	13.903	32.6082	54.0112	-5.96524	80.8592	35.9464	9.78132	-8.14629	-38.9161	-5.19324	-1.44225	-3.92579	4.15009	24.1468	46.9302	9.41385	81.8452	34.7711	11.4797	-6.91062	-22.3327	-4.41982	-9.79294	28.153	0.71057	8.55647	39.5421	-8.05736
1504	1.56163	0.443609	19.2013	0.721798	0.0592897	2.7048	0.721804	0.0592148	8.52523	0.536008	0.0892717	12.2307	0.747485	-4.01792	17.1701	-0.0122351	-7.5846	-4.0834	-6.77572	1.12165	-5.1989	13.6851	32.3135	53.7958	-5.68197	81.2712	35.9011	9.78256	-7.93182	-38.7832	-5.1333	-1.34573	-3.9385	4.16789	23.9689	46.6947	9.43147	81.7877	34.8151	11.5201	-6.93306	-22.3362	-4.22711	-9.97102	28.3439	1.05452	9.14811	40.1542	-9.88061
1506	1.52583	0.441003	19.0953	0.705841	0.0616035	2.6578	0.705847	0.0615307	8.47823	0.523921	0.0900621	12.1954	0.978137	-3.71428	16.6572	0.484404	-7.11271	-5.05863	-6.7784	1.11567	-5.1653	13.4609	32.0864	53.5849	-5.44191	81.5567	35.7821	9.76304	-7.76426	-38.6342	-5.06682	-1.28503	-3.94369	4.18805	23.8539	46.493	9.44467	81.7078	34.7944	11.5275	-6.95594	-22.3302	-3.89873	-10.3076	28.6191	1.51896	9.87535	40.985	-12.3565
1508	1.47681	0.419028	18.9928	0.682439	0.0565459	2.61245	0.682445	0.0564756	8.43288	0.506729	0.0848716	12.1614	1.22487	-3.47739	16.2623	0.996428	-6.77098	-5.81189	-6.69814	1.1054	-5.16532	13.2544	31.9467	53.3794	-5.25597	81.6069	35.6865	9.80455	-7.61976	-38.567	-5.04667	-1.24758	-3.96032	4.20054	23.6805	46.3444	9.41499	81.7725	34.747	11.5057	-6.98048	-22.312	-3.40186	-10.7797	28.9186	2.05207	10.339	41.8006	-15.3145
1510	1.44947	0.404558	18.9017	0.669181	0.0528547	2.57206	0.669186	0.0527855	8.39249	0.497036	0.0813274	12.1311	1.45915	-3.29224	15.9356	1.4727	-6.52126	-6.4354	-6.61718	1.11994	-5.17508	13.1046	31.8179	53.2049	-5.1261	81.6324	35.5935	9.84904	-7.5312	-38.51	-5.04675	-1.22845	-3.96372	4.19261	23.5488	46.2079	9.4242	81.843	34.6812	11.4854	-6.98515	-22.2891	-3.11475	-11.1011	29.1025	2.48205	9.65216	42.4122	-15.9234
1512	1.45333	0.401645	18.8225	0.67058	0.0515056	2.53685	0.670585	0.0514364	8.35729	0.498159	0.0804443	12.1047	1.65863	-3.15331	15.6486	1.87209	-6.34484	-6.98191	-6.54989	1.15632	-5.17809	13.0095	31.6801	53.0498	-5.03515	81.6763	35.5091	9.8949	-7.48462	-38.4458	-5.06559	-1.2186	-3.94898	4.17255	23.4701	46.0722	9.47071	81.8841	34.6054	11.4771	-6.97475	-22.2686	-3.05604	-11.2489	29.1583	2.73989	7.62529	42.7901	-14.0256
1514	1.4895	0.399122	18.7421	0.686161	0.0475706	2.50106	0.686167	0.0474992	8.32149	0.510048	0.0785155	12.0779	1.77468	-3.05816	15.3664	2.10475	-6.21889	-7.51384	-6.45678	1.1846	-5.11483	12.9176	31.5219	52.8262	-4.91619	81.6964	35.4545	9.99568	-7.39286	-38.3629	-5.12121	-1.19248	-3.91097	4.19249	23.3982	45.9217	9.46686	81.8836	34.5314	11.4891	-6.99882	-22.2696	-2.92294	-11.4261	29.1912	2.84083	4.18093	43.0438	-11.9489
1516	1.53489	0.404442	18.6871	0.706459	0.0462128	2.4765	0.706463	0.0461404	8.29693	0.525302	0.0788002	12.0595	1.83136	-2.99211	15.0764	2.21889	-6.1248	-8.05643	-6.41008	1.16718	-5.0868	12.8433	31.427	52.6685	-4.77529	81.7271	35.4612	10.0615	-7.30219	-38.2868	-5.18333	-1.14685	-3.91357	4.20403	23.3688	45.8369	9.45243	81.8382	34.4822	11.5142	-6.98556	-22.2902	-2.65184	-11.5986	29.145	2.6154	1.46693	43.0153	-9.90346
1518	1.58476	0.416712	18.6607	0.729325	0.0474233	2.4646	0.729329	0.0473481	8.28503	0.54232	0.0811508	12.0506	1.84313	-2.94599	14.7882	2.24447	-6.05044	-8.59289	-6.41845	1.10286	-5.0984	12.7909	31.3844	52.5826	-4.63895	81.7863	35.5278	10.0858	-7.22547	-38.2328	-5.23627	-1.0866	-3.95806	4.2025	23.3747	45.8159	9.43557	81.7641	34.4605	11.553	-6.94113	-22.3231	-2.27984	-11.7422	28.9856	2.11752	-0.130719	42.6526	-8.21004
1520	1.64921	0.42876	18.655	0.758563	0.047226	2.46184	0.758567	0.0471476	8.28228	0.564192	0.0828383	12.0485	1.84908	-2.9005	14.5495	2.26173	-5.97423	-9.03701	-6.45423	1.03262	-5.06766	12.7838	31.2464	52.4619	-4.63831	81.9278	35.6235	10.1363	-7.18817	-38.2475	-5.24541	-1.03695	-3.98003	4.21424	23.351	45.7667	9.41771	81.7415	34.4555	11.6217	-6.96287	-22.3397	-2.08525	-11.7268	28.5698	1.66239	-1.43493	41.8351	-7.58714
1522	1.69939	0.427819	18.6404	0.780444	0.042593	2.45523	0.780449	0.0425124	8.27566	0.580841	0.080754	12.0436	1.83722	-2.86967	14.4024	2.24538	-5.91623	-9.31003	-6.46599	0.949691	-5.03501	12.7268	31.1937	52.356	-4.56525	82.0099	35.696	10.1515	-7.1153	-38.2249	-5.252	-1.00578	-4.01489	4.21697	23.3622	45.74	9.40484	81.6674	34.435	11.664	-6.97831	-22.3504	-1.81414	-11.8763	28.2924	1.2527	-1.90743	41.1737	-7.24375
1524	1.73822	0.412649	18.605	0.796138	0.032781	2.43943	0.796141	0.0326989	8.25987	0.593186	0.074422	12.0318	1.81151	-2.85694	14.3426	2.20092	-5.88429	-9.41979	-6.45348	0.85259	-5.0072	12.6128	31.2227	52.2653	-4.41179	82.0312	35.7351	10.1384	-6.99939	-38.1621	-5.25982	-0.987808	-4.06899	4.2047	23.4043	45.7343	9.40372	81.5501	34.3983	11.6758	-6.98032	-22.359	-1.50318	-12.117	28.2114	0.911766	-1.66755	40.7599	-7.05976
1526	1.81095	0.39386	18.5236	0.826346	0.0186931	2.40316	0.826348	0.0186085	8.22359	0.616648	0.0658327	12.0046	1.78983	-2.86504	14.3124	2.15715	-5.89119	-9.47463	-6.47531	0.735554	-4.98119	12.4954	31.1491	52.1474	-4.33917	82.1305	35.7513	10.1853	-6.87695	-38.1564	-5.24282	-0.951968	-4.14352	4.17094	23.3992	45.7013	9.4403	81.5189	34.3677	11.6973	-7.00194	-22.3736	-1.55544	-11.7935	28.1642	0.732326	-1.6118	40.2578	-7.42179
1528	1.87127	0.365749	18.4778	0.850358	0.00144913	2.38275	0.850358	0.00136088	8.20318	0.635678	0.054474	11.9893	1.77706	-2.8904	14.2683	2.12233	-5.93306	-9.55542	-6.50843	0.595684	-4.94554	12.4491	31.0519	52.0746	-4.34982	82.2385	35.8085	10.2211	-6.79453	-38.1459	-5.22768	-0.89789	-4.21632	4.13478	23.4035	45.6757	9.46763	81.5089	34.4069	11.7228	-7.03839	-22.3931	-1.56608	-11.4801	28.1892	0.597031	-1.56931	40.0205	-7.31164
1530	1.9162	0.322413	18.4736	0.866359	-0.0213164	2.38095	0.866357	-0.0214057	8.20138	0.649071	0.0384617	11.988	1.78169	-2.92715	14.2086	2.11403	-6.00258	-9.66582	-6.53946	0.455303	-4.9074	12.4723	30.9746	52.0552	-4.40581	82.3172	35.8989	10.2324	-6.75453	-38.1213	-5.22075	-0.832665	-4.27205	4.10782	23.4287	45.6663	9.46871	81.4955	34.4917	11.745	-7.08015	-22.4155	-1.49266	-11.2126	28.264	0.458609	-1.61925	40.0236	-6.65796
1532	1.97404	0.247362	18.4497	0.885319	-0.0589746	2.37051	0.885314	-0.0590655	8.19094	0.66561	0.0115134	11.9802	1.83167	-2.95832	14.1813	2.19161	-6.07894	-9.71869	-6.52914	0.404145	-4.91255	12.4729	31.0598	52.0482	-4.31302	82.2464	35.9282	10.2281	-6.71314	-38.1012	-5.22075	-0.782379	-4.27124	4.12291	23.4782	45.6807	9.41187	81.4274	34.4461	11.7314	-7.09083	-22.4361	-1.54527	-10.5875	28.299	0.2646	-2.18062	39.8611	-6.26774
1534	2.04529	0.130005	18.4468	0.906576	-0.116383	2.3696	0.906564	-0.116477	8.19003	0.685108	-0.0300709	11.9797	1.89729	-2.97773	14.1802	2.30325	-6.13956	-9.72409	-6.51014	0.403875	-4.90595	12.483	31.0648	52.0845	-4.28273	82.2431	35.9151	10.2165	-6.68072	-38.0581	-5.23905	-0.778801	-4.25311	4.12316	23.518	45.699	9.37909	81.3556	34.4143	11.7236	-7.08592	-22.4401	-1.5787	-9.96005	28.2432	0.0223075	-2.63675	39.5607	-5.95016
1536	2.12428	-0.014317	18.4669	0.928927	-0.18635	2.37901	0.928908	-0.186446	8.19944	0.706211	-0.0809912	11.9868	1.96762	-2.98804	14.1978	2.42778	-6.18514	-9.69526	-6.48577	0.442567	-4.89143	12.4851	30.982	52.1578	-4.28781	82.3177	35.8674	10.2024	-6.63951	-37.9994	-5.27241	-0.816317	-4.22841	4.09337	23.5395	45.7249	9.38495	81.292	34.401	11.7274	-7.06776	-22.4267	-1.55988	-9.45103	28.1213	-0.239088	-2.88528	39.1907	-5.69538
1538	2.18244	-0.113497	18.4893	0.945973	-0.234807	2.38935	0.945948	-0.234905	8.20978	0.721996	-0.116165	11.9947	2.0348	-3.01131	14.1983	2.54086	-6.25336	-9.69783	-6.44217	0.509103	-4.94737	12.3876	31.0393	52.229	-3.9918	82.2872	35.8103	10.1963	-6.50787	-37.9894	-5.29692	-0.836721	-4.19889	4.02508	23.5431	45.8018	9.4002	81.2393	34.2962	11.7262	-7.02673	-22.4134	-1.47964	-9.20361	28.0904	-0.420037	-3.11359	39.0544	-5.48848
1540	2.24072	-0.192892	18.4868	0.964759	-0.274494	2.38853	0.964731	-0.274593	8.20897	0.738534	-0.144655	11.9941	2.05972	-3.02843	14.2335	2.58117	-6.29337	-9.6338	-6.37315	0.553079	-4.96716	12.2503	31.0037	52.2447	-3.75933	82.3003	35.7252	10.1875	-6.37154	-37.9538	-5.31934	-0.852527	-4.19056	3.94636	23.5421	45.8587	9.46151	81.1888	34.1705	11.7175	-7.01444	-22.3722	-1.38187	-9.17193	28.129	-0.507121	-3.25156	39.0769	-5.37297
1542	2.29806	-0.255544	18.4564	0.984588	-0.306637	2.37526	0.984557	-0.306739	8.19569	0.755381	-0.167419	11.9843	2.04013	-3.03345	14.2972	2.54668	-6.29368	-9.51421	-6.28951	0.566533	-4.94056	12.1077	30.8593	52.2015	-3.66364	82.3743	35.628	10.1791	-6.25792	-37.8913	-5.34135	-0.866062	-4.20925	3.87695	23.5355	45.8788	9.54397	81.1407	34.0532	11.7146	-7.04098	-22.3133	-1.28276	-9.30667	28.2081	-0.512705	-3.26934	39.1892	-5.32085
1544	2.33446	-0.300753	18.4126	0.99675	-0.329296	2.35599	0.996716	-0.329399	8.17642	0.765903	-0.183564	11.9698	2.00613	-3.01783	14.3275	2.49231	-6.25162	-9.45624	-6.24	0.574889	-4.91848	12.0465	30.7452	52.1354	-3.67462	82.4527	35.5847	10.1992	-6.1942	-37.8668	-5.36591	-0.88481	-4.25362	3.86531	23.4967	45.8618	9.5131	81.1033	33.9928	11.784	-7.09331	-22.3072	-1.20066	-9.4637	28.2188	-0.502502	-3.05017	39.1578	-5.19763
1546	2.35305	-0.312733	18.3906	1.0039	-0.336004	2.34622	1.00387	-0.336108	8.16665	0.771676	-0.188112	11.9625	1.97614	-2.99726	14.2857	2.44378	-6.20352	-9.53238	-6.20773	0.562561	-4.94748	12.017	30.6752	52.1082	-3.67313	82.5189	35.6144	10.2052	-6.17333	-37.8371	-5.39612	-0.890484	-4.29623	3.8871	23.4961	45.8346	9.45292	81.074	34.0076	11.8366	-7.16433	-22.2987	-1.13641	-9.56404	28.1709	-0.539931	-2.95272	39.0452	-4.91725
1548	2.35367	-0.297043	18.3925	1.0055	-0.329198	2.347	1.00547	-0.329302	8.16743	0.772444	-0.182925	11.9631	1.95365	-2.97622	14.1872	2.40646	-6.15847	-9.71442	-6.1928	0.538429	-5.02392	12.0072	30.6482	52.1222	-3.63929	82.564	35.705	10.1972	-6.18201	-37.8009	-5.42704	-0.890199	-4.32869	3.93252	23.5283	45.8106	9.36518	81.0583	34.0727	11.8662	-7.25117	-22.2817	-1.097	-9.58174	28.0799	-0.618937	-3.01543	38.8788	-4.51613
1550	2.33312	-0.2917	18.3852	0.996966	-0.325084	2.34375	0.996932	-0.325187	8.16418	0.765803	-0.18038	11.9607	1.9293	-2.95463	14.1312	2.36798	-6.11088	-9.81719	-6.2078	0.555007	-5.0772	12.0104	30.6275	52.1121	-3.62583	82.5729	35.7801	10.2208	-6.17137	-37.7893	-5.4308	-0.935774	-4.34604	3.98726	23.4901	45.8149	9.16324	81.0813	34.0605	11.9346	-7.35913	-22.27	-1.11419	-9.51707	28.0167	-0.639036	-3.0381	38.729	-4.24272
1552	2.30631	-0.281035	18.3949	0.986113	-0.318194	2.34804	0.986081	-0.318295	8.16847	0.757255	-0.175918	11.9639	1.89461	-2.94673	14.1377	2.30834	-6.08298	-9.80345	-6.23303	0.563603	-5.13544	12.0186	30.605	52.1206	-3.61226	82.5938	35.8572	10.2269	-6.16274	-37.7964	-5.45145	-0.970658	-4.36356	4.02212	23.4935	45.8363	9.03457	81.1264	34.0375	12.0009	-7.44342	-22.3262	-1.12034	-9.43931	27.9412	-0.627821	-2.99229	38.6214	-4.11109
1554	2.27879	-0.264614	18.4214	0.975424	-0.308805	2.35979	0.975392	-0.308906	8.18022	0.748669	-0.16959	11.9726	1.85075	-2.95357	14.2118	2.22945	-6.07715	-9.66327	-6.26029	0.549635	-5.18964	12.0151	30.5838	52.1429	-3.58274	82.6261	35.9262	10.2152	-6.15077	-37.8076	-5.49097	-0.980139	-4.3802	4.02768	23.5384	45.8638	9.01174	81.1844	34.0138	12.0582	-7.50008	-22.4372	-1.10195	-9.35458	27.8499	-0.602071	-2.91433	38.5457	-4.1086
1556	2.25572	-0.248873	18.4434	0.966629	-0.300066	2.36953	0.966598	-0.300166	8.18996	0.741543	-0.163625	11.9799	1.81082	-2.96598	14.3423	2.15811	-6.08211	-9.41862	-6.27791	0.492231	-5.18238	11.9385	30.5986	52.1224	-3.47796	82.6148	35.9401	10.2287	-6.09871	-37.7621	-5.51697	-0.953982	-4.37425	3.9937	23.5157	45.8599	9.05099	81.2442	33.9822	12.1115	-7.55036	-22.4843	-1.06946	-9.19886	27.7581	-0.61789	-3.02741	38.4275	-4.14529
1558	2.23879	-0.2431	18.4573	0.959689	-0.29617	2.3757	0.959658	-0.296269	8.19613	0.736107	-0.161159	11.9845	1.78011	-2.97299	14.5021	2.10689	-6.08044	-9.12017	-6.28668	0.446584	-5.1642	11.8636	30.5875	52.1044	-3.39629	82.6026	35.9286	10.2625	-6.02939	-37.7172	-5.52863	-0.928912	-4.36977	3.97281	23.5098	45.8543	9.07061	81.2559	33.9285	12.1829	-7.6434	-22.5085	-1.0464	-9.08639	27.6667	-0.615967	-3.1021	38.264	-4.15879
1560	2.22975	-0.248603	18.4606	0.955262	-0.297829	2.37721	0.955231	-0.297927	8.19764	0.732901	-0.162679	11.9857	1.76122	-2.97418	14.6682	2.07963	-6.07268	-8.81066	-6.28527	0.423261	-5.14698	11.8078	30.5498	52.093	-3.35388	82.5994	35.9012	10.3076	-5.96311	-37.6846	-5.52728	-0.914024	-4.37129	3.97663	23.5327	45.8527	9.03668	81.2215	33.8464	12.2801	-7.78687	-22.5316	-1.03502	-9.01921	27.577	-0.60212	-3.11726	38.0628	-4.12727
1562	2.23284	-0.261128	18.4486	0.955569	-0.303517	2.37191	0.955538	-0.303616	8.19234	0.73349	-0.166904	11.9817	1.75577	-2.98055	14.7905	2.07286	-6.08021	-8.58331	-6.26668	0.40978	-5.12506	11.7644	30.5433	52.0582	-3.31471	82.6106	35.8598	10.3261	-5.9647	-37.6572	-5.52161	-0.906876	-4.37289	3.99837	23.5621	45.8498	8.90665	81.1953	33.7202	12.412	-7.94893	-22.6258	-1.01642	-8.88876	27.4873	-0.658055	-3.20081	37.8549	-4.03445
1564	2.24417	-0.272337	18.4383	0.959591	-0.309335	2.36738	0.959559	-0.309434	8.18781	0.736863	-0.170994	11.9783	1.77038	-2.99174	14.8496	2.09789	-6.1051	-8.4742	-6.2527	0.399582	-5.14338	11.7713	30.5414	52.0589	-3.31995	82.5997	35.8672	10.3446	-5.97876	-37.6444	-5.52154	-0.910272	-4.38516	4.02581	23.5866	45.8638	8.72525	81.1999	33.5965	12.5585	-8.17331	-22.6906	-1.0079	-8.75942	27.4209	-0.707789	-3.30528	37.7121	-3.96568
1566	2.26157	-0.281556	18.4355	0.966433	-0.314831	2.36614	0.966401	-0.314931	8.18657	0.742325	-0.174671	11.9774	1.79827	-3.00591	14.8469	2.14316	-6.14142	-8.48041	-6.24699	0.390384	-5.19847	11.8163	30.5413	52.0944	-3.34719	82.5758	35.9256	10.3633	-5.98607	-37.6428	-5.53241	-0.92469	-4.40568	4.04957	23.6022	45.8927	8.52977	81.2496	33.4886	12.707	-8.46994	-22.7093	-0.999738	-8.6551	27.3777	-0.740255	-3.39604	37.6504	-3.93751
1568	2.28406	-0.298577	18.4449	0.974828	-0.324233	2.37039	0.974794	-0.324334	8.19083	0.74919	-0.18118	11.9806	1.80481	-3.01409	14.8085	2.15022	-6.1594	-8.55198	-6.23905	0.387313	-5.23085	11.8174	30.5599	52.1029	-3.26524	82.6173	35.9811	10.3549	-5.96359	-37.6314	-5.56924	-0.954542	-4.41718	4.0462	23.6066	45.9111	8.42427	81.3825	33.409	12.8144	-8.84089	-22.7265	-0.934801	-8.62491	27.3349	-0.781715	-3.35864	37.6657	-3.92202
1570	2.2909	-0.302046	18.462	0.977508	-0.326415	2.37798	0.977475	-0.326516	8.19841	0.751328	-0.182655	11.9863	1.81198	-3.02501	14.7755	2.15764	-6.18252	-8.61339	-6.24802	0.353222	-5.25763	11.7784	30.5399	52.1124	-3.16321	82.6593	36.0319	10.3667	-5.89924	-37.6039	-5.58689	-0.962773	-4.40958	4.02797	23.6146	45.9225	8.36084	81.4782	33.2973	12.972	-9.26955	-22.6341	-0.855112	-8.60208	27.2906	-0.810488	-3.32053	37.6584	-3.9468
1572	2.27546	-0.292166	18.4825	0.971562	-0.32088	2.38709	0.971528	-0.320981	8.20752	0.746532	-0.178906	11.9931	1.82205	-3.03556	14.7651	2.1715	-6.20568	-8.63316	-6.27379	0.298839	-5.27393	11.7063	30.4812	52.116	-3.06271	82.688	36.0672	10.401	-5.80819	-37.5672	-5.57739	-0.951542	-4.38669	4.00722	23.6277	45.9294	8.32555	81.5268	33.1563	13.1709	-9.71458	-22.4464	-0.781364	-8.56532	27.2373	-0.821336	-3.30581	37.6019	-3.99976
1574	2.2321	-0.290315	18.4937	0.952716	-0.316445	2.39212	0.952684	-0.316543	8.21255	0.732162	-0.176781	11.9969	1.82607	-3.0221	14.8034	2.18563	-6.18208	-8.56244	-6.29741	0.310442	-5.2498	11.6319	30.4404	52.0583	-2.96352	82.7111	36.052	10.4195	-5.76345	-37.5621	-5.54993	-0.970606	-4.37875	4.02948	23.6339	45.9426	8.27738	81.5959	33.0454	13.2987	-10.0532	-22.322	-0.766514	-8.48222	27.1509	-0.816479	-3.29669	37.4969	-4.00468
1576	2.17726	-0.291984	18.5082	0.928547	-0.312591	2.39864	0.928515	-0.312686	8.21908	0.713848	-0.175427	12.0017	1.82993	-3.01622	14.8233	2.19575	-6.1725	-8.52588	-6.32401	0.317134	-5.21196	11.5791	30.4002	52.0132	-2.92622	82.7056	36.0229	10.4414	-5.75098	-37.5418	-5.53218	-0.986189	-4.35837	4.03252	23.6609	45.9518	8.35273	81.7629	33.0105	13.2914	-10.2576	-22.2262	-0.737771	-8.44635	27.0492	-0.775666	-3.2602	37.3611	-4.01563
1578	2.12022	-0.295039	18.5254	0.903291	-0.309165	2.40638	0.90326	-0.309258	8.22681	0.694748	-0.174463	12.0075	1.82939	-3.02346	14.8165	2.19174	-6.18558	-8.53833	-6.34828	0.3022	-5.17436	11.5538	30.3609	51.9893	-2.95244	82.6791	36.0012	10.466	-5.76723	-37.506	-5.53741	-0.987139	-4.33312	4.01269	23.7054	45.9492	8.56493	81.999	33.0775	13.1623	-10.3095	-22.1521	-0.681786	-8.45761	26.9421	-0.706002	-3.201	37.2101	-4.04467
1580	2.07418	-0.289943	18.5327	0.883558	-0.303057	2.40967	0.883526	-0.303148	8.23011	0.67961	-0.171141	12.0099	1.80266	-3.04094	14.8079	2.13623	-6.20741	-8.55245	-6.34499	0.24899	-5.15776	11.5501	30.3308	51.9397	-2.99319	82.6881	36.0441	10.4755	-5.81176	-37.5027	-5.59227	-0.945574	-4.35598	4.01682	23.7298	45.9094	8.8633	82.1052	33.3085	13.0441	-10.1667	-22.0825	-0.597938	-8.42308	26.8562	-0.645529	-3.16709	37.0814	-4.10318
1582	2.07037	-0.295554	18.5281	0.881419	-0.30517	2.40764	0.881388	-0.305261	8.22807	0.678144	-0.172851	12.0084	1.75993	-3.03491	14.8518	2.06285	-6.1796	-8.46885	-6.34012	0.244657	-5.21212	11.5597	30.3187	51.9444	-3.00787	82.6835	36.0752	10.4796	-5.82362	-37.48	-5.64854	-0.95145	-4.4126	4.0127	23.7235	45.8694	9.0581	82.1406	33.5555	12.9146	-9.97543	-22.0485	-0.593841	-8.37744	26.7522	-0.632187	-3.17935	36.9879	-4.1322
1584	2.10316	-0.31424	18.5137	0.894206	-0.316069	2.40129	0.894174	-0.316162	8.22172	0.688391	-0.180188	12.0037	1.70899	-3.00485	14.9472	1.98585	-6.10427	-8.28944	-6.33617	0.303581	-5.32736	11.5746	30.3203	52.0098	-2.98343	82.6633	36.0759	10.4808	-5.79264	-37.4366	-5.69269	-1.01175	-4.48206	3.99738	23.7005	45.8451	9.12269	82.1082	33.7498	12.791	-9.79244	-22.0422	-0.661697	-8.3056	26.6391	-0.679709	-3.24771	36.9205	-4.10919
1586	2.11652	-0.33427	18.5032	0.898371	-0.325926	2.39671	0.898338	-0.326018	8.21714	0.692125	-0.187289	12.0003	1.67557	-2.98186	15.0302	1.93742	-6.04864	-8.13391	-6.31275	0.406615	-5.42224	11.5767	30.3094	52.0971	-2.9124	82.6592	36.0459	10.4791	-5.74224	-37.42	-5.72203	-1.07186	-4.48752	3.98284	23.741	45.8695	9.1557	81.9715	33.7646	12.7458	-9.6756	-21.9963	-0.664558	-8.09401	26.5886	-0.818223	-3.4126	36.8183	-3.97895
1588	2.12363	-0.372764	18.4864	0.898242	-0.343305	2.38942	0.898206	-0.343398	8.20986	0.693121	-0.200279	11.9948	1.62974	-2.97161	15.1303	1.86239	-6.01138	-7.94602	-6.31907	0.469077	-5.43717	11.5549	30.2881	52.1301	-2.85302	82.6848	35.9894	10.4899	-5.68262	-37.3809	-5.71961	-1.09378	-4.48274	3.98967	23.7568	45.8877	9.17076	81.877	33.7176	12.7218	-9.6702	-21.9634	-0.60752	-7.99697	26.5675	-0.890798	-3.46244	36.7468	-3.94848
1590	2.12862	-0.431201	18.4637	0.895504	-0.369209	2.37962	0.895466	-0.369301	8.20005	0.692705	-0.219802	11.9875	1.57751	-2.97358	15.2378	1.77149	-5.99396	-7.74368	-6.35831	0.488108	-5.38602	11.51	30.2567	52.1163	-2.80798	82.7275	35.9138	10.5134	-5.61371	-37.3155	-5.68965	-1.08093	-4.4764	4.01248	23.7439	45.8953	9.17557	81.828	33.6466	12.7057	-9.73644	-21.9519	-0.50969	-8.04611	26.564	-0.878989	-3.37823	36.7006	-4.02535
1592	2.14228	-0.507134	18.4457	0.895081	-0.403528	2.37199	0.895039	-0.40362	8.19242	0.694547	-0.245475	11.9818	1.5706	-2.97397	15.2944	1.7613	-5.99132	-7.63817	-6.39718	0.545465	-5.39491	11.4552	30.2252	52.1838	-2.72107	82.7097	35.8338	10.5354	-5.51103	-37.2471	-5.66697	-1.09187	-4.446	4.00524	23.7725	45.9311	9.17017	81.6647	33.5869	12.6988	-9.64558	-21.9574	-0.454445	-8.13104	26.5579	-0.855777	-3.28256	36.5804	-4.03545
1594	2.16518	-0.554702	18.4243	0.901118	-0.426196	2.3627	0.901074	-0.426289	8.18313	0.700488	-0.26203	11.9749	1.58192	-2.9817	15.3338	1.78079	-6.00901	-7.56541	-6.41682	0.613712	-5.4422	11.4176	30.1425	52.2087	-2.6511	82.7256	35.8089	10.5526	-5.44312	-37.2034	-5.64107	-1.13057	-4.47505	3.99375	23.7783	45.9696	9.15513	81.5801	33.5756	12.6743	-9.5853	-21.9401	-0.443913	-8.17385	26.5505	-0.893579	-3.27754	36.5421	-3.99618
1596	2.19172	-0.561435	18.4032	0.912204	-0.431293	2.35335	0.91216	-0.431387	8.17378	0.709102	-0.265129	11.9679	1.60027	-2.99434	15.3577	1.81059	-6.03844	-7.52186	-6.42677	0.673371	-5.5116	11.3995	30.0375	52.1882	-2.6087	82.7639	35.8343	10.5649	-5.41633	-37.185	-5.60526	-1.1827	-4.55838	3.98298	23.765	46.0031	9.14347	81.5819	33.607	12.6338	-9.5783	-21.8993	-0.485966	-8.15833	26.5383	-0.989791	-3.37074	36.5886	-3.92491
1598	2.19854	-0.523226	18.4066	0.918419	-0.415158	2.35467	0.918377	-0.415253	8.1751	0.712735	-0.252678	11.9689	1.60466	-2.99893	15.3344	1.81585	-6.04876	-7.5653	-6.49683	0.653162	-5.53809	11.3835	30.0889	52.2244	-2.58702	82.6782	35.8315	10.5824	-5.38283	-37.1635	-5.53423	-1.1699	-4.59322	3.9705	23.8145	46.0205	9.1967	81.5194	33.6201	12.6109	-9.55781	-21.8775	-0.595166	-8.10803	26.5098	-1.06168	-3.48407	36.583	-3.89969
1600	2.19093	-0.473063	18.4087	0.919325	-0.392562	2.35531	0.919284	-0.392657	8.17574	0.711991	-0.235728	11.9693	1.59553	-2.97881	15.343	1.80702	-6.00865	-7.54917	-6.55251	0.655915	-5.57712	11.3494	30.146	52.2764	-2.54667	82.6263	35.7879	10.5719	-5.38224	-37.1329	-5.46298	-1.1806	-4.59752	3.96581	23.8356	46.0384	9.21071	81.4472	33.5934	12.5967	-9.50191	-21.8369	-0.764019	-8.09212	26.4724	-1.05015	-3.53126	36.5579	-3.87593
1602	2.17118	-0.422703	18.403	0.91495	-0.368819	2.35256	0.914912	-0.368913	8.17299	0.70723	-0.218247	11.9672	1.57154	-2.93454	15.4024	1.78227	-5.91839	-7.43839	-6.58541	0.704107	-5.63474	11.2995	30.1748	52.3239	-2.48469	82.6287	35.7117	10.5421	-5.40462	-37.0988	-5.40077	-1.22584	-4.59111	3.97053	23.822	46.0571	9.18799	81.3789	33.5365	12.5909	-9.4207	-21.7785	-0.97131	-8.13769	26.43	-0.951464	-3.4857	36.5307	-3.84769
1604	2.14507	-0.385273	18.3879	0.906701	-0.350154	2.34571	0.906665	-0.350248	8.16614	0.699893	-0.204801	11.9621	1.5306	-2.88663	15.5174	1.73032	-5.81451	-7.22377	-6.63472	0.800155	-5.68862	11.2744	30.166	52.3108	-2.43891	82.6178	35.6603	10.5662	-5.36888	-37.0969	-5.34817	-1.27116	-4.65741	3.97943	23.8439	46.0606	9.25492	81.3239	33.5203	12.5988	-9.38718	-21.738	-1.1483	-8.29489	26.3897	-0.807024	-3.32159	36.562	-3.83005
1606	2.11677	-0.341354	18.3713	0.898047	-0.328458	2.33815	0.898013	-0.328551	8.15858	0.692061	-0.189113	11.9563	1.47614	-2.83725	15.6191	1.65357	-5.70331	-7.03319	-6.66402	0.866665	-5.73727	11.2008	30.1819	52.2869	-2.34164	82.6312	35.611	10.5742	-5.35709	-37.0924	-5.31636	-1.31172	-4.7039	4.00692	23.8041	46.0644	9.25669	81.3337	33.505	12.6053	-9.35848	-21.7096	-1.286	-8.40831	26.3635	-0.723191	-3.21942	36.5909	-3.79307
1608	2.09384	-0.290985	18.3588	0.892275	-0.304411	2.33238	0.892244	-0.304503	8.15281	0.686237	-0.171489	11.952	1.41187	-2.79008	15.6852	1.55654	-5.59313	-6.90827	-6.67086	0.878023	-5.76778	11.0955	30.2177	52.2697	-2.22701	82.6727	35.5741	10.5557	-5.37489	-37.0855	-5.30773	-1.33664	-4.71781	4.04158	23.7148	46.0755	9.19933	81.4082	33.4886	12.6028	-9.34546	-21.691	-1.37266	-8.44722	26.3542	-0.715588	-3.20993	36.6055	-3.73815
1610	2.10362	-0.252987	18.364	0.899764	-0.288624	2.33449	0.899734	-0.288717	8.15492	0.690842	-0.159218	11.9536	1.3423	-2.75349	15.6995	1.44379	-5.50099	-6.87899	-6.67524	0.801984	-5.72238	11.1019	30.1765	52.2838	-2.32131	82.7466	35.6069	10.5281	-5.36923	-37.1128	-5.32593	-1.3052	-4.73601	4.02068	23.7162	46.1076	9.2593	81.505	33.4949	12.5743	-9.44382	-21.6757	-1.36789	-8.44202	26.3619	-0.737171	-3.23355	36.6145	-3.69708
1612	2.11189	-0.213464	18.3854	0.906707	-0.272117	2.34378	0.906679	-0.272211	8.16421	0.694994	-0.146455	11.9605	1.30184	-2.72367	15.678	1.38012	-5.43222	-6.9176	-6.69155	0.742373	-5.71273	11.1312	30.2006	52.3236	-2.35741	82.7249	35.6851	10.5179	-5.36625	-37.1309	-5.33148	-1.29104	-4.73953	3.99322	23.7473	46.1539	9.30983	81.5611	33.5171	12.5475	-9.49458	-21.6552	-1.39206	-8.43074	26.3752	-0.721812	-3.25905	36.6089	-3.67984
1614	2.11057	-0.176786	18.4179	0.909199	-0.256093	2.35806	0.909173	-0.256187	8.17849	0.695846	-0.13434	11.9712	1.28849	-2.69892	15.6448	1.36348	-5.38267	-6.97909	-6.71975	0.71443	-5.7277	11.1435	30.28	52.3707	-2.30342	82.6283	35.7625	10.5263	-5.36748	-37.1218	-5.31592	-1.30092	-4.71687	3.96873	23.7909	46.2005	9.34321	81.558	33.5328	12.5344	-9.47069	-21.6278	-1.45816	-8.4231	26.3853	-0.66158	-3.27765	36.5836	-3.68029
1616	2.09546	-0.169589	18.4422	0.903175	-0.251773	2.36886	0.903149	-0.251866	8.18929	0.691068	-0.131505	11.9793	1.26009	-2.67631	15.6867	1.32167	-5.33069	-6.9004	-6.74522	0.664878	-5.59738	11.0452	30.2279	52.3417	-2.28701	82.6707	35.6648	10.5315	-5.36033	-37.0474	-5.27857	-1.28256	-4.62615	3.94063	23.8203	46.1897	9.44546	81.4888	33.4472	12.5587	-9.40714	-21.5882	-1.49733	-8.41973	26.3697	-0.593518	-3.29798	36.5218	-3.65591
1618	2.09806	-0.194805	18.4631	0.902154	-0.263125	2.37823	0.902127	-0.263218	8.19866	0.691016	-0.14007	11.9863	1.21381	-2.65022	15.7296	1.24858	-5.26591	-6.81932	-6.74468	0.65814	-5.49187	10.9376	30.1947	52.3655	-2.24915	82.774	35.5202	10.5148	-5.34429	-36.9795	-5.27657	-1.29715	-4.55822	3.91983	23.8564	46.1934	9.53119	81.4135	33.3657	12.5806	-9.38317	-21.5932	-1.51966	-8.37734	26.3497	-0.560142	-3.30752	36.4652	-3.64079
1620	2.12147	-0.242142	18.4802	0.908378	-0.28591	2.38604	0.908349	-0.286004	8.20647	0.697098	-0.156727	11.9922	1.15434	-2.62355	15.7489	1.15077	-5.19553	-6.78128	-6.72114	0.692431	-5.44911	10.849	30.2024	52.4442	-2.17554	82.9013	35.3938	10.4832	-5.31618	-36.9357	-5.31605	-1.34497	-4.53214	3.91161	23.8961	46.2194	9.57761	81.3442	33.3248	12.5931	-9.39808	-21.6352	-1.52338	-8.28701	26.3339	-0.576552	-3.32215	36.4305	-3.63963
1622	2.14601	-0.264935	18.4896	0.917178	-0.298013	2.39029	0.917148	-0.298107	8.21072	0.704436	-0.165229	11.9954	1.11323	-2.61262	15.721	1.07883	-5.16096	-6.83167	-6.70921	0.704613	-5.47434	10.8022	30.209	52.4624	-2.04788	82.9526	35.4416	10.4872	-5.26236	-36.9135	-5.36285	-1.37283	-4.53342	3.92884	23.9094	46.2251	9.56738	81.2523	33.3807	12.6082	-9.34855	-21.623	-1.50027	-8.1408	26.3395	-0.663671	-3.43278	36.4468	-3.64217
1624	2.17543	-0.27998	18.5019	0.928774	-0.307152	2.39581	0.928742	-0.307248	8.21624	0.713677	-0.171343	11.9996	1.05782	-2.61622	15.6284	0.973141	-5.14813	-7.00104	-6.71681	0.68668	-5.4862	10.7616	30.2174	52.4654	-1.91601	83.012	35.5226	10.4927	-5.20762	-36.9104	-5.41578	-1.38049	-4.56104	3.94346	23.9084	46.2624	9.55088	81.2264	33.4448	12.6234	-9.34449	-21.6079	-1.46026	-8.05966	26.3444	-0.729867	-3.4933	36.4559	-3.64301
1626	2.20734	-0.290881	18.5221	0.941795	-0.314726	2.40477	0.941763	-0.314823	8.2252	0.723885	-0.176202	12.0063	0.982424	-2.63252	15.4596	0.823542	-5.15151	-7.31093	-6.73768	0.644845	-5.46659	10.7155	30.2286	52.4663	-1.79196	83.0822	35.5934	10.5014	-5.16197	-36.9234	-5.47267	-1.37395	-4.59298	3.95093	23.912	46.3313	9.54562	81.2614	33.4842	12.6326	-9.39433	-21.5947	-1.40874	-8.04834	26.3415	-0.760848	-3.48927	36.4441	-3.64728
1628	2.23299	-0.301455	18.5598	0.952085	-0.321711	2.42155	0.952051	-0.321809	8.24198	0.732011	-0.180805	12.0189	0.893597	-2.65537	15.1749	0.642627	-5.16217	-7.83538	-6.73193	0.623159	-5.43	10.6504	30.2506	52.4901	-1.66872	83.1008	35.6046	10.5527	-5.14603	-36.9455	-5.53515	-1.38768	-4.54229	3.96089	23.9963	46.3871	9.57057	81.2424	33.4468	12.6093	-9.43329	-21.5628	-1.35688	-8.0003	26.3223	-0.794675	-3.50089	36.4117	-3.68516
1630	2.24684	-0.311717	18.6003	0.957228	-0.327573	2.43956	0.957194	-0.327672	8.25999	0.736218	-0.184895	12.0325	0.796766	-2.6777	14.8845	0.447069	-5.1681	-8.3701	-6.72439	0.594797	-5.37183	10.5815	30.2675	52.5037	-1.57097	83.1018	35.6056	10.5956	-5.11242	-36.9673	-5.58323	-1.39606	-4.4717	3.97538	24.058	46.4234	9.60518	81.2468	33.418	12.5805	-9.47247	-21.515	-1.30205	-7.93819	26.3032	-0.825711	-3.52582	36.3757	-3.72714
1632	2.24991	-0.321639	18.6387	0.957678	-0.33236	2.4567	0.957643	-0.332459	8.27713	0.736848	-0.188474	12.0453	0.694329	-2.69229	14.6474	0.246266	-5.1569	-8.80582	-6.71832	0.55544	-5.30096	10.5108	30.2829	52.5061	-1.49134	83.0886	35.6018	10.6246	-5.06016	-36.9805	-5.61704	-1.39054	-4.40015	3.98885	24.0838	46.4391	9.65303	81.2654	33.4122	12.5567	-9.49589	-21.458	-1.2416	-7.87503	26.285	-0.852037	-3.55876	36.3433	-3.76142
1634	2.25358	-0.331668	18.6725	0.958388	-0.337224	2.47175	0.958353	-0.337323	8.29219	0.737679	-0.19209	12.0566	0.584319	-2.68035	14.5768	0.0481436	-5.09375	-8.933	-6.70622	0.506619	-5.2541	10.4304	30.3324	52.5235	-1.36629	83.0368	35.5753	10.6677	-5.03131	-36.9598	-5.65973	-1.35907	-4.34135	3.97249	24.1189	46.4389	9.75082	81.1935	33.4054	12.5522	-9.43222	-21.4136	-1.15647	-7.86475	26.2539	-0.862948	-3.56324	36.3254	-3.77071
1636	2.25314	-0.332353	18.6934	0.958111	-0.337586	2.48106	0.958076	-0.337685	8.30149	0.737491	-0.192393	12.0636	0.493192	-2.64219	14.6433	-0.100572	-4.98998	-8.80734	-6.69178	0.465063	-5.22162	10.352	30.3551	52.5469	-1.27814	83.025	35.5106	10.7069	-5.01505	-36.9367	-5.69463	-1.3091	-4.33441	3.96071	24.1504	46.4536	9.85921	81.0994	33.3942	12.5742	-9.35624	-21.3975	-1.1133	-7.8135	26.2189	-0.889341	-3.59754	36.3118	-3.75105
1638	2.24692	-0.324732	18.701	0.956029	-0.333756	2.48441	0.955994	-0.333855	8.30484	0.735693	-0.189666	12.0661	0.429103	-2.58818	14.8109	-0.190605	-4.86773	-8.49528	-6.67797	0.435142	-5.19824	10.283	30.3499	52.5655	-1.2314	83.0624	35.4197	10.7366	-5.01283	-36.9212	-5.71779	-1.25225	-4.36888	3.96259	24.1688	46.482	9.94893	81.0116	33.3774	12.6168	-9.291	-21.405	-1.11198	-7.73111	26.1839	-0.925839	-3.6468	36.2971	-3.71011
1640	2.22948	-0.322557	18.701	0.948577	-0.331317	2.4844	0.948543	-0.331415	8.30484	0.72997	-0.188308	12.0661	0.396322	-2.55369	14.9681	-0.23165	-4.7929	-8.20343	-6.67462	0.416684	-5.16511	10.2436	30.3763	52.5361	-1.1647	83.1118	35.3669	10.7468	-5.03814	-36.9217	-5.72731	-1.22807	-4.35711	3.98283	24.1368	46.4805	9.93469	80.9819	33.3543	12.6528	-9.25291	-21.3981	-1.08508	-7.75213	26.1532	-0.916116	-3.58487	36.2673	-3.68219
1642	2.21567	-0.322793	18.7026	0.942513	-0.330251	2.48512	0.942479	-0.330348	8.30555	0.725368	-0.187892	12.0666	0.38942	-2.56444	15.073	-0.244425	-4.80998	-8.00817	-6.66957	0.404391	-5.14436	10.2057	30.3846	52.5199	-1.11284	83.148	35.3283	10.7589	-5.06875	-36.9357	-5.73061	-1.21795	-4.34883	4.01093	24.1246	46.4972	9.90484	81.0005	33.3462	12.6521	-9.26051	-21.3847	-1.05504	-7.79065	26.1363	-0.909482	-3.5413	36.2407	-3.66752
1644	2.20949	-0.322613	18.7061	0.939817	-0.329661	2.48669	0.939783	-0.329758	8.30712	0.723315	-0.187623	12.0678	0.402417	-2.62611	15.1229	-0.241808	-4.92705	-7.91426	-6.66157	0.394778	-5.14027	10.1665	30.3694	52.5235	-1.07578	83.1675	35.3027	10.7748	-5.09284	-36.958	-5.72995	-1.2144	-4.3532	4.0377	24.1342	46.5337	9.87907	81.0568	33.3521	12.6181	-9.30794	-21.3686	-1.0268	-7.82303	26.1308	-0.915705	-3.53315	36.221	-3.66843
1646	2.21122	-0.308632	18.7024	0.941768	-0.323671	2.48496	0.941735	-0.323768	8.30539	0.7244	-0.183019	12.0665	0.421427	-2.73579	15.1649	-0.246201	-5.13371	-7.83382	-6.65954	0.378088	-5.15195	10.1448	30.3589	52.5155	-1.02193	83.1874	35.3051	10.7761	-5.08778	-36.9704	-5.72469	-1.20114	-4.36981	4.03519	24.0993	46.558	9.84748	81.1215	33.3445	12.5988	-9.35268	-21.3623	-1.00785	-7.82515	26.1182	-0.931246	-3.50742	36.2067	-3.68943
1648	2.22146	-0.307597	18.6928	0.946351	-0.324046	2.48071	0.946318	-0.324144	8.30114	0.727851	-0.183006	12.0633	0.423985	-2.84346	15.2236	-0.278962	-5.33062	-7.72175	-6.64425	0.369947	-5.16207	10.1125	30.3058	52.4939	-0.989074	83.2162	35.2998	10.8004	-5.05342	-36.9697	-5.72742	-1.1877	-4.38196	4.03245	24.0809	46.5516	9.85296	81.154	33.3317	12.5908	-9.39242	-21.3598	-0.986125	-7.82796	26.0978	-0.943794	-3.48984	36.1891	-3.7195
1650	2.23728	-0.320307	18.6811	0.952212	-0.330903	2.47553	0.952178	-0.331002	8.29596	0.732664	-0.187757	12.0595	0.410999	-2.93249	15.296	-0.332403	-5.48796	-7.58416	-6.61573	0.370133	-5.16806	10.069	30.2197	52.4664	-0.978603	83.248	35.2834	10.8465	-5.0009	-36.9573	-5.73439	-1.17587	-4.3891	4.03099	24.0846	46.5231	9.89253	81.1483	33.3157	12.5929	-9.4196	-21.3594	-0.962955	-7.82874	26.0713	-0.952184	-3.49058	36.1667	-3.75006
1652	2.24792	-0.325029	18.6823	0.956467	-0.333883	2.47606	0.956432	-0.333981	8.29649	0.736031	-0.189719	12.0599	0.411694	-2.99123	15.3356	-0.351056	-5.5952	-7.50875	-6.59315	0.365353	-5.18066	10.0406	30.1843	52.4763	-0.963932	83.2436	35.2768	10.8736	-4.9745	-36.9443	-5.71643	-1.16879	-4.40906	4.00477	24.0739	46.5351	9.911	81.1296	33.2987	12.596	-9.41092	-21.3605	-0.955494	-7.78555	26.0484	-0.966025	-3.53647	36.1446	-3.76057
1654	2.24987	-0.32138	18.6813	0.957629	-0.332446	2.47561	0.957595	-0.332545	8.29604	0.736811	-0.188572	12.0595	0.42071	-3.03476	15.3658	-0.349333	-5.67778	-7.45171	-6.57001	0.346332	-5.18358	10.0139	30.1692	52.4567	-0.933275	83.2366	35.2836	10.8885	-4.97056	-36.9365	-5.69243	-1.14388	-4.41958	3.99971	24.0849	46.5347	9.9231	81.0926	33.2889	12.6028	-9.40088	-21.3503	-0.953319	-7.73334	26.0263	-0.976459	-3.57378	36.1096	-3.75134
1656	2.2439	-0.310822	18.6758	0.955923	-0.32729	2.47312	0.955889	-0.327389	8.29355	0.735213	-0.18482	12.0576	0.433777	-3.06543	15.3919	-0.335674	-5.73844	-7.40271	-6.54542	0.31181	-5.17222	9.98495	30.1596	52.404	-0.898954	83.2426	35.2952	10.8928	-4.99014	-36.9352	-5.66741	-1.10173	-4.41954	4.01772	24.1091	46.5167	9.92828	81.0467	33.2852	12.6155	-9.39333	-21.3342	-0.951636	-7.68852	26.0052	-0.982229	-3.58869	36.0652	-3.72636
1658	2.23796	-0.303192	18.6691	0.95398	-0.323412	2.47011	0.953947	-0.323511	8.29054	0.733519	-0.182037	12.0554	0.43521	-3.07842	15.4176	-0.33671	-5.76264	-7.3546	-6.51877	0.265807	-5.13941	9.94749	30.1103	52.3659	-0.933328	83.3	35.2686	10.8921	-5.03929	-36.9369	-5.64478	-1.06762	-4.42367	4.02157	24.0779	46.5021	9.91471	81.0247	33.2754	12.6478	-9.36202	-21.3535	-0.93992	-7.68825	25.9879	-0.984228	-3.5738	36.0353	-3.70239
1660	2.23292	-0.29213	18.6642	0.952721	-0.318117	2.46787	0.952688	-0.318215	8.2883	0.732246	-0.178153	12.0537	0.432736	-3.07839	15.4411	-0.340186	-5.76171	-7.31099	-6.49644	0.225483	-5.11958	9.9197	30.0902	52.3443	-0.956379	83.344	35.242	10.8826	-5.08286	-36.9493	-5.62661	-1.03215	-4.43872	4.02494	24.0437	46.5066	9.906	81.0431	33.258	12.6581	-9.36695	-21.3573	-0.925158	-7.6873	25.9743	-0.997631	-3.5771	36.0296	-3.68298
1662	2.22987	-0.278463	18.6613	0.952555	-0.311862	2.46653	0.952523	-0.31196	8.28696	0.731731	-0.173485	12.0527	0.427901	-3.06878	15.4641	-0.344485	-5.74248	-7.26846	-6.47856	0.193561	-5.11644	9.90249	30.0945	52.3354	-0.961485	83.3631	35.2264	10.8713	-5.10859	-36.9697	-5.61201	-0.999198	-4.46163	4.02754	24.0148	46.5271	9.904	81.1004	33.237	12.6423	-9.41127	-21.3404	-0.91006	-7.68468	25.9637	-1.01832	-3.59397	36.0446	-3.66924
1664	2.23141	-0.271009	18.6577	0.953868	-0.308713	2.46488	0.953837	-0.308812	8.28531	0.732516	-0.171046	12.0514	0.419969	-3.05736	15.4978	-0.353308	-5.71886	-7.20599	-6.4571	0.162412	-5.10946	9.88423	30.0315	52.3151	-1.006	83.3767	35.2322	10.888	-5.10337	-36.9828	-5.59444	-0.992421	-4.47125	4.01873	23.9725	46.532	9.88769	81.179	33.231	12.6233	-9.45326	-21.3278	-0.89902	-7.72387	25.9531	-1.01228	-3.55018	36.0529	-3.65859
1666	2.23274	-0.262946	18.6572	0.955136	-0.305295	2.46464	0.955105	-0.305393	8.28507	0.73325	-0.16841	12.0512	0.415935	-3.04648	15.5189	-0.35578	-5.69762	-7.16698	-6.44613	0.130292	-5.10177	9.85098	29.9831	52.2931	-1.00775	83.3675	35.2452	10.9142	-5.08836	-36.9763	-5.57756	-0.985022	-4.47499	4.00716	23.9621	46.5305	9.89662	81.2187	33.2366	12.6095	-9.47411	-21.3214	-0.893629	-7.75348	25.9452	-1.00411	-3.51592	36.0552	-3.6535
1668	2.23253	-0.253233	18.6588	0.955872	-0.301033	2.46528	0.955841	-0.301132	8.28571	0.733533	-0.165179	12.0517	0.416974	-3.03818	15.5256	-0.350578	-5.68288	-7.15475	-6.44399	0.0958958	-5.09814	9.80043	29.9545	52.2722	-0.962537	83.3429	35.2593	10.9475	-5.06967	-36.9545	-5.56044	-0.972792	-4.47636	3.99565	23.9847	46.5272	9.92642	81.2114	33.2479	12.6043	-9.47013	-21.3205	-0.89244	-7.76427	25.941	-0.999882	-3.50487	36.054	-3.65206
1670	2.22929	-0.243547	18.6536	0.955283	-0.296492	2.46294	0.955253	-0.296591	8.28337	0.732809	-0.161817	12.05	0.422256	-3.03697	15.534	-0.340173	-5.68263	-7.13946	-6.42682	0.054536	-5.1178	9.727	29.8897	52.25	-0.919992	83.339	35.2636	11.0011	-5.04424	-36.9493	-5.53501	-0.964742	-4.48454	3.98811	24.0009	46.5371	9.92108	81.1907	33.2436	12.6084	-9.44941	-21.3148	-0.886743	-7.76816	25.9439	-1.00318	-3.51039	36.0644	-3.64442
1672	2.23058	-0.234475	18.6479	0.956625	-0.292604	2.46034	0.956595	-0.292702	8.28077	0.733569	-0.158821	12.048	0.420351	-3.03805	15.5382	-0.343854	-5.68391	-7.13152	-6.4279	0.0253962	-5.14879	9.71586	29.8361	52.2735	-0.94246	83.3879	35.2613	11.02	-5.05399	-36.9452	-5.51482	-0.954277	-4.49615	3.97823	24.016	46.5444	9.90647	81.1541	33.2336	12.6257	-9.43493	-21.325	-0.884217	-7.76313	25.9434	-1.00733	-3.51218	36.0687	-3.63673
1674	2.23651	-0.225097	18.6439	0.960026	-0.288985	2.4585	0.959996	-0.289084	8.27893	0.735885	-0.1559	12.0466	0.407742	-3.03696	15.5367	-0.366462	-5.67733	-7.13381	-6.44597	0.00626006	-5.18182	9.76532	29.8065	52.3339	-1.01936	83.4774	35.2578	11.0008	-5.09807	-36.9429	-5.50131	-0.940481	-4.50753	3.96681	24.0262	46.5469	9.88488	81.1119	33.2222	12.6517	-9.43228	-21.3468	-0.884466	-7.75387	25.9386	-1.01045	-3.51004	36.0672	-3.6287
1676	2.23998	-0.210861	18.6457	0.962755	-0.283058	2.45924	0.962725	-0.283157	8.27967	0.737554	-0.151298	12.0472	0.386867	-3.02496	15.5254	-0.400551	-5.64784	-7.15434	-6.44204	-0.0321805	-5.19111	9.781	29.8143	52.3517	-1.0372	83.5211	35.2727	10.9833	-5.13279	-36.9577	-5.48699	-0.927064	-4.50261	3.96469	24.0164	46.5488	9.83885	81.093	33.2173	12.6677	-9.43796	-21.3414	-0.878774	-7.75708	25.9378	-1.01282	-3.53296	36.0785	-3.61306
1678	2.24295	-0.194583	18.65	0.965435	-0.276206	2.46108	0.965407	-0.276305	8.28151	0.739128	-0.146011	12.0485	0.33423	-2.98259	15.5179	-0.481217	-5.5515	-7.16777	-6.4481	-0.0716715	-5.18429	9.78795	29.8151	52.3402	-1.03036	83.5545	35.3063	10.9686	-5.14896	-36.9787	-5.47517	-0.904249	-4.51041	3.95596	23.9949	46.5601	9.8233	81.1271	33.2308	12.6692	-9.44973	-21.3336	-0.873865	-7.77894	25.934	-1.00645	-3.5219	36.0834	-3.59842
1680	2.24474	-0.177241	18.6545	0.96769	-0.268788	2.46298	0.967662	-0.268888	8.28341	0.740349	-0.140327	12.05	0.25264	-2.90686	15.5123	-0.602318	-5.38387	-7.17762	-6.46612	-0.108607	-5.16687	9.78785	29.7942	52.3035	-1.01372	83.5808	35.3497	10.9619	-5.15417	-37.0078	-5.46291	-0.871371	-4.53695	3.93871	23.9618	46.5895	9.84139	81.2198	33.2531	12.6531	-9.46122	-21.322	-0.869865	-7.81328	25.9264	-0.993253	-3.47724	36.081	-3.5918
1682	2.24235	-0.158972	18.6533	0.9682	-0.260582	2.46232	0.968173	-0.260681	8.28275	0.740216	-0.134158	12.0495	0.171517	-2.80417	15.4892	-0.713411	-5.16723	-7.22097	-6.47786	-0.146818	-5.16043	9.77199	29.7345	52.2601	-1.02049	83.5988	35.37	10.9738	-5.18545	-37.0616	-5.43381	-0.835635	-4.58838	3.91571	23.8981	46.6665	9.84552	81.3715	33.2436	12.6077	-9.45338	-21.2818	-0.860447	-7.82616	25.9193	-0.988443	-3.45564	36.087	-3.62012
1684	2.23346	-0.147206	18.647	0.965317	-0.254645	2.45951	0.965291	-0.254744	8.27995	0.737689	-0.129895	12.0473	0.11542	-2.69658	15.4515	-0.777635	-4.9507	-7.2924	-6.47969	-0.168305	-5.13094	9.76522	29.6704	52.1856	-1.07309	83.5533	35.3479	11.0071	-5.27698	-37.1299	-5.41196	-0.791374	-4.59399	3.91694	23.8941	46.7338	9.88342	81.4846	33.1592	12.5875	-9.4179	-21.2209	-0.854212	-7.83518	25.9024	-0.991494	-3.45541	36.0828	-3.62345
1686	2.21964	-0.14438	18.6387	0.959512	-0.252191	2.45583	0.959486	-0.25229	8.27626	0.733196	-0.128419	12.0446	0.088031	-2.59323	15.4035	-0.791428	-4.75231	-7.38402	-6.46978	-0.167515	-5.08016	9.77501	29.6156	52.0841	-1.16815	83.4395	35.287	11.06	-5.44206	-37.215	-5.40134	-0.748942	-4.55007	3.94512	23.9515	46.7925	9.94091	81.5609	33.01	12.5919	-9.35614	-21.1389	-0.852443	-7.84458	25.8763	-0.998674	-3.46655	36.067	-3.60053
1688	2.20851	-0.154532	18.6399	0.953775	-0.255693	2.45644	0.953749	-0.255791	8.27687	0.729127	-0.131397	12.045	0.073858	-2.50543	15.3599	-0.78657	-4.58706	-7.46714	-6.44177	-0.134876	-5.04281	9.80361	29.5973	51.9851	-1.26087	83.2776	35.218	11.1258	-5.70954	-37.3411	-5.39805	-0.759499	-4.5137	3.98612	23.9817	46.9162	9.90824	81.7275	32.8794	12.561	-9.28067	-21.0236	-0.85202	-7.86006	25.8498	-0.991746	-3.43763	36.051	-3.60815
1690	2.20448	-0.161035	18.642	0.951454	-0.258206	2.45742	0.951428	-0.258304	8.27785	0.727548	-0.133423	12.0458	0.0668793	-2.42372	15.3173	-0.77071	-4.43554	-7.5484	-6.43284	-0.116984	-5.03055	9.85508	29.5515	51.9257	-1.38716	83.1782	35.1818	11.1774	-5.95313	-37.4599	-5.37865	-0.764802	-4.47633	4.00249	24.033	47.0012	9.9061	81.8445	32.7835	12.529	-9.2081	-20.915	-0.853604	-7.86444	25.8327	-0.989923	-3.42437	36.0417	-3.60939
1692	2.20791	-0.158448	18.6437	0.953176	-0.257374	2.45815	0.95315	-0.257472	8.27858	0.728784	-0.132695	12.0463	0.0678485	-2.34421	15.2785	-0.740982	-4.29099	-7.62286	-6.4517	-0.116916	-5.04861	9.93432	29.4931	51.9189	-1.5252	83.1596	35.1946	11.2007	-6.12746	-37.5529	-5.3408	-0.755937	-4.44238	3.98842	24.103	47.0309	9.94418	81.8927	32.7276	12.4953	-9.16626	-20.8251	-0.85646	-7.85929	25.8275	-0.994055	-3.42911	36.0399	-3.60101
1694	2.21556	-0.141104	18.648	0.957999	-0.250454	2.45993	0.957973	-0.250553	8.28036	0.731955	-0.127221	12.0476	0.0879225	-2.26026	15.2514	-0.674407	-4.14549	-7.67599	-6.50336	-0.0917623	-5.1087	10.0728	29.5572	51.9802	-1.55346	83.1747	35.2856	11.1657	-6.18392	-37.5982	-5.29885	-0.751826	-4.42654	3.95612	24.1535	47.0376	9.95722	81.9235	32.6982	12.4302	-9.24676	-20.7655	-0.858682	-7.86986	25.8319	-0.987928	-3.40819	36.0379	-3.59938
1696	2.22144	-0.121222	18.6488	0.962265	-0.242255	2.4602	0.96224	-0.242355	8.28063	0.734631	-0.120825	12.0478	0.125191	-2.17196	15.251	-0.574075	-3.99851	-7.68005	-6.52492	-0.100424	-5.14829	10.1527	29.6024	52.0449	-1.57029	83.2238	35.3561	11.113	-6.17115	-37.5874	-5.25879	-0.746436	-4.43545	3.94812	24.1583	47.0295	9.91858	81.9434	32.7156	12.35	-9.39558	-20.689	-0.853522	-7.87423	25.8416	-0.990986	-3.39004	36.0473	-3.6087
1698	2.2224	-0.104079	18.6451	0.964148	-0.234816	2.45846	0.964124	-0.234915	8.27889	0.735573	-0.115142	12.0465	0.181352	-2.08123	15.283	-0.437533	-3.8542	-7.62421	-6.51109	-0.141131	-5.1538	10.1584	29.6005	52.0894	-1.59542	83.2927	35.3806	11.063	-6.11131	-37.536	-5.22337	-0.742093	-4.4677	3.9655	24.1239	47.0143	9.84094	81.9494	32.771	12.2742	-9.56796	-20.605	-0.842571	-7.86902	25.853	-1.00436	-3.38186	36.0675	-3.62463
1700	2.21211	-0.0985798	18.6375	0.960117	-0.231496	2.45505	0.960093	-0.231595	8.27548	0.732352	-0.112907	12.044	0.267097	-1.99335	15.3538	-0.247193	-3.72595	-7.49707	-6.50577	-0.152441	-5.13211	10.1465	29.562	52.0875	-1.6301	83.3364	35.3519	11.0631	-6.03427	-37.5176	-5.19673	-0.749797	-4.51115	3.97319	24.1056	47.006	9.80872	81.9144	32.8188	12.261	-9.63735	-20.5975	-0.839494	-7.85733	25.8564	-1.01625	-3.39222	36.0874	-3.62249
1702	2.19958	-0.0979345	18.6294	0.954691	-0.230108	2.45149	0.954667	-0.230207	8.27192	0.728209	-0.112204	12.0413	0.356533	-1.92522	15.4561	-0.0566531	-3.63483	-7.31089	-6.50077	-0.147371	-5.11538	10.1224	29.547	52.0625	-1.60886	83.3533	35.3273	11.0564	-6.00266	-37.5023	-5.16381	-0.775954	-4.55382	3.93728	24.0964	47.0074	9.80608	81.8561	32.8366	12.3027	-9.63497	-20.6309	-0.839263	-7.8566	25.8572	-1.01913	-3.39232	36.1026	-3.61792
1704	2.18866	-0.0996275	18.6218	0.949771	-0.229884	2.44815	0.949747	-0.229982	8.26859	0.724517	-0.112339	12.0388	0.438897	-1.88134	15.5783	0.11257	-3.58495	-7.08695	-6.49787	-0.134018	-5.10798	10.0922	29.5579	52.0258	-1.53447	83.3561	35.3154	11.0274	-6.01288	-37.4884	-5.12293	-0.817787	-4.58996	3.86035	24.0988	47.0158	9.82299	81.775	32.8213	12.3894	-9.56892	-20.6946	-0.839407	-7.8692	25.8565	-1.01338	-3.37755	36.1112	-3.61514
1706	2.18602	-0.09914	18.6143	0.948664	-0.229411	2.44479	0.94864	-0.229508	8.26522	0.72366	-0.112049	12.0363	0.499063	-1.86197	15.6867	0.232024	-3.57138	-6.88766	-6.50797	-0.140389	-5.09101	10.0704	29.5365	52.0012	-1.49547	83.386	35.2927	10.975	-5.9743	-37.4864	-5.07839	-0.859558	-4.61358	3.78674	24.1212	47.0166	9.82154	81.6513	32.7899	12.4945	-9.45197	-20.773	-0.833638	-7.88782	25.855	-1.00851	-3.35626	36.1115	-3.61893
1708	2.18691	-0.100682	18.6064	0.948926	-0.230124	2.44131	0.948902	-0.230222	8.26174	0.723901	-0.112561	12.0336	0.542098	-1.85631	15.7726	0.314711	-3.57645	-6.72933	-6.51255	-0.151604	-5.07666	10.014	29.5283	51.9832	-1.39523	83.5336	35.2517	10.8604	-5.94123	-37.5044	-5.05572	-0.884899	-4.61971	3.74464	24.1479	47.0057	9.82767	81.5365	32.7557	12.5503	-9.31929	-20.8648	-0.823321	-7.8997	25.8543	-1.01297	-3.34311	36.1129	-3.62114
1710	2.19024	-0.105353	18.5988	0.949996	-0.232417	2.43795	0.949972	-0.232515	8.25838	0.724845	-0.114203	12.0311	0.572338	-1.85911	15.8299	0.370283	-3.5923	-6.62378	-6.51021	-0.161844	-5.06455	9.93108	29.5401	51.9743	-1.24252	83.7886	35.1921	10.6967	-5.93181	-37.5361	-5.0557	-0.896541	-4.61179	3.73084	24.1721	46.9871	9.84646	81.4503	32.7234	12.5474	-9.19043	-20.9623	-0.810822	-7.90457	25.8548	-1.02437	-3.33857	36.1172	-3.62055
1712	2.19643	-0.114016	18.5939	0.95197	-0.236712	2.43578	0.951945	-0.23681	8.25621	0.726591	-0.117286	12.0295	0.602115	-1.86048	15.8502	0.424548	-3.60549	-6.58678	-6.51209	-0.159866	-5.04094	9.89455	29.5591	51.9854	-1.15935	84.0023	35.1204	10.5808	-5.97006	-37.5478	-5.05325	-0.924638	-4.60985	3.69262	24.1811	46.984	9.88117	81.4163	32.6938	12.5166	-9.09157	-21.0441	-0.805243	-7.91791	25.8552	-1.0216	-3.32718	36.1206	-3.61899
1714	2.20162	-0.124605	18.5911	0.953344	-0.241776	2.4346	0.953319	-0.241874	8.25503	0.727936	-0.120984	12.0286	0.637677	-1.87066	15.8342	0.485189	-3.63694	-6.61736	-6.52213	-0.149852	-5.02369	9.88469	29.5833	52.0165	-1.10119	84.2711	35.0444	10.4412	-6.07727	-37.5642	-5.05876	-0.959586	-4.60393	3.66737	24.1868	46.9833	9.90224	81.4212	32.672	12.504	-9.05947	-21.0933	-0.800953	-7.92224	25.8585	-1.02097	-3.31706	36.1263	-3.62334
1716	2.20454	-0.136901	18.5905	0.95358	-0.247404	2.43437	0.953555	-0.247502	8.2548	0.728466	-0.125177	12.0285	0.678944	-1.88983	15.7861	0.552078	-3.68701	-6.70754	-6.53992	-0.132709	-5.01664	9.89026	29.6199	52.065	-1.04854	84.5808	34.9719	10.2725	-6.22752	-37.5881	-5.0734	-1.0012	-4.59584	3.66012	24.1964	46.9861	9.90482	81.4585	32.6582	12.5194	-9.10447	-21.1127	-0.796638	-7.91768	25.865	-1.02492	-3.3111	36.1332	-3.6319
1718	2.20433	-0.151551	18.5919	0.952241	-0.253806	2.43511	0.952214	-0.253904	8.25554	0.727865	-0.130049	12.029	0.717021	-1.91143	15.7235	0.61184	-3.74046	-6.8247	-6.55979	-0.111047	-5.01996	9.88347	29.7034	52.121	-0.959887	84.8008	34.9314	10.1031	-6.29727	-37.6088	-5.09603	-1.05159	-4.60351	3.66272	24.2287	47.0092	9.9002	81.5208	32.651	12.5484	-9.24123	-21.1307	-0.79127	-7.92166	25.8727	-1.02907	-3.31728	36.1342	-3.63067
1720	2.20178	-0.171724	18.5947	0.949409	-0.262433	2.43645	0.949382	-0.262531	8.25688	0.726289	-0.136678	12.03	0.75334	-1.92724	15.6378	0.669806	-3.78294	-6.9846	-6.57175	-0.0747659	-5.01954	9.83665	29.812	52.1741	-0.818155	84.9704	34.8638	9.99175	-6.32234	-37.6492	-5.11787	-1.12488	-4.59659	3.65645	24.2724	47.0255	9.88759	81.5624	32.6287	12.5822	-9.34946	-21.1628	-0.787763	-7.92287	25.8816	-1.0344	-3.31386	36.135	-3.62414
1722	2.198	-0.196552	18.598	0.945636	-0.272995	2.43804	0.945608	-0.273092	8.25848	0.72413	-0.144814	12.0312	0.788498	-1.93833	15.5329	0.726784	-3.81658	-7.18033	-6.57759	-0.0235203	-5.01434	9.75167	29.9252	52.2214	-0.628972	85.1096	34.7627	9.94442	-6.3077	-37.7146	-5.1411	-1.2177	-4.57205	3.63822	24.3185	47.0292	9.87142	81.5771	32.5925	12.6143	-9.4059	-21.2084	-0.786098	-7.92028	25.8917	-1.04048	-3.29903	36.1375	-3.61593
1724	2.19621	-0.220146	18.5993	0.942848	-0.283177	2.43873	0.942819	-0.283275	8.25917	0.722684	-0.152603	12.0318	0.824913	-1.95708	15.425	0.783107	-3.86472	-7.38159	-6.59753	0.0363602	-5.01539	9.67178	29.979	52.2662	-0.442248	85.2953	34.6573	9.92135	-6.23652	-37.7942	-5.18514	-1.3057	-4.54842	3.61658	24.3436	47.0226	9.86694	81.59	32.567	12.6358	-9.44739	-21.2494	-0.783692	-7.91718	25.9036	-1.0461	-3.28652	36.1445	-3.61834
1726	2.19628	-0.240187	18.6024	0.941171	-0.29197	2.44021	0.941141	-0.292067	8.26064	0.721981	-0.159284	12.0329	0.859745	-1.98821	15.3286	0.832248	-3.93484	-7.56113	-6.61182	0.0942352	-5.01941	9.57029	30.0159	52.2974	-0.216311	85.4026	34.5603	9.91113	-6.22893	-37.9343	-5.23567	-1.37714	-4.51405	3.59163	24.3385	47.0067	9.87322	81.6015	32.5594	12.6276	-9.4584	-21.2642	-0.779461	-7.92612	25.9102	-1.04572	-3.27765	36.1505	-3.62121
1728	2.19887	-0.254723	18.6091	0.94106	-0.298585	2.44328	0.941029	-0.298682	8.26371	0.722311	-0.164242	12.0352	0.890471	-2.02879	15.2476	0.870792	-4.0206	-7.71205	-6.62045	0.141425	-5.02053	9.45156	30.0379	52.3143	0.0282024	85.3609	34.4809	9.91781	-6.29334	-38.1265	-5.28646	-1.42463	-4.46804	3.56674	24.3089	46.9829	9.88987	81.6102	32.5706	12.5901	-9.44235	-21.2546	-0.773234	-7.94292	25.9111	-1.04119	-3.27225	36.1546	-3.62237
1730	2.2066	-0.258736	18.6235	0.944087	-0.301067	2.44969	0.944056	-0.301164	8.27012	0.724728	-0.165918	12.04	0.907779	-2.06443	15.177	0.886976	-4.09236	-7.8432	-6.64346	0.154824	-4.99445	9.35353	30.014	52.3255	0.169963	84.9682	34.4337	9.992	-6.3406	-38.2943	-5.32627	-1.43188	-4.41484	3.55098	24.2836	46.9542	9.91674	81.6109	32.5936	12.5419	-9.41919	-21.2535	-0.765854	-7.93611	25.913	-1.0462	-3.26572	36.1581	-3.62252
1732	2.21569	-0.259884	18.6408	0.947951	-0.302424	2.45737	0.947919	-0.302522	8.2778	0.7277	-0.166703	12.0458	0.930019	-2.07823	15.1208	0.920597	-4.12614	-7.94806	-6.65913	0.156086	-4.9733	9.26069	29.981	52.3241	0.293666	84.5776	34.4346	10.0353	-6.38622	-38.4519	-5.35704	-1.432	-4.3616	3.55686	24.2928	46.926	9.9361	81.5702	32.6246	12.5049	-9.41243	-21.248	-0.757276	-7.92758	25.9156	-1.05283	-3.26215	36.1569	-3.62024
1734	2.22473	-0.261348	18.6586	0.951766	-0.30392	2.46524	0.951735	-0.304018	8.28568	0.730644	-0.167594	12.0517	0.959523	-2.06679	15.0816	0.977301	-4.11659	-8.02195	-6.66449	0.154127	-4.96125	9.17134	29.9517	52.3111	0.426597	84.333	34.4725	10.0104	-6.41134	-38.5954	-5.38161	-1.43477	-4.30912	3.57946	24.3293	46.9009	9.94717	81.5016	32.6554	12.4819	-9.41615	-21.2382	-0.748121	-7.92265	25.9185	-1.05992	-3.26118	36.1514	-3.6135
1736	2.23144	-0.267186	18.6716	0.95419	-0.307108	2.47107	0.954158	-0.307207	8.2915	0.732654	-0.169836	12.0561	0.989233	-2.03619	15.0681	1.04228	-4.07212	-8.04848	-6.67051	0.16618	-4.94871	9.09451	29.9424	52.2987	0.610156	84.4779	34.4906	9.85451	-6.33901	-38.7154	-5.41068	-1.44324	-4.25141	3.58546	24.3237	46.8848	9.96519	81.5032	32.6594	12.4546	-9.37855	-21.2314	-0.740689	-7.92423	25.9191	-1.07044	-3.25862	36.1451	-3.59207
1738	2.24015	-0.281517	18.6825	0.956769	-0.314175	2.47596	0.956737	-0.314274	8.29639	0.735023	-0.174965	12.0598	1.00948	-1.99149	15.0639	1.09558	-3.99838	-8.05752	-6.65828	0.174122	-4.91214	8.99547	29.9281	52.2718	0.788894	84.704	34.4769	9.70397	-6.22158	-38.7499	-5.44087	-1.46959	-4.19478	3.5831	24.3318	46.8671	9.98956	81.4749	32.6529	12.4499	-9.32301	-21.2379	-0.73402	-7.9268	25.9229	-1.07648	-3.25183	36.1456	-3.58313
1740	2.24985	-0.30178	18.6914	0.95928	-0.323914	2.47997	0.959247	-0.324013	8.3004	0.737509	-0.182096	12.0628	1.01994	-1.93636	15.0628	1.13506	-3.90202	-8.06063	-6.63063	0.171803	-4.85251	8.86902	29.8999	52.2273	0.954148	84.9529	34.4354	9.57839	-6.08198	-38.7126	-5.47231	-1.50835	-4.14252	3.57999	24.3534	46.8448	10.013	81.4099	32.6459	12.4711	-9.25715	-21.2611	-0.727811	-7.93085	25.9309	-1.07636	-3.24205	36.1542	-3.58984
1742	2.25139	-0.312391	18.6962	0.959042	-0.328713	2.48218	0.959008	-0.328812	8.30261	0.737631	-0.185702	12.0644	1.03101	-1.87801	15.0578	1.17674	-3.80006	-8.071	-6.61496	0.146922	-4.79939	8.72358	29.8363	52.1638	1.12433	85.3138	34.4008	9.40649	-5.95832	-38.7166	-5.5092	-1.52264	-4.09925	3.60683	24.3401	46.8132	10.0012	81.3695	32.6628	12.5113	-9.19115	-21.3052	-0.720939	-7.94353	25.9421	-1.07163	-3.24015	36.1699	-3.60077
1744	2.25501	-0.322853	18.7026	0.95973	-0.333632	2.48509	0.959695	-0.333731	8.30552	0.738452	-0.189342	12.0666	1.03678	-1.81696	15.0449	1.20957	-3.69129	-8.09586	-6.61075	0.132247	-4.74324	8.59826	29.8099	52.0966	1.28745	85.5649	34.3804	9.28948	-5.85382	-38.7499	-5.53979	-1.5374	-4.07682	3.62539	24.3124	46.7918	9.99504	81.3509	32.6982	12.5344	-9.13669	-21.3452	-0.717238	-7.96334	25.9547	-1.06106	-3.22651	36.1831	-3.59842
1746	2.26197	-0.334912	18.7124	0.961734	-0.33955	2.48949	0.961699	-0.33965	8.30992	0.74032	-0.193648	12.0699	1.03829	-1.75391	15.024	1.23522	-3.57738	-8.13537	-6.61567	0.131227	-4.68868	8.49861	29.8142	52.0379	1.43453	85.6963	34.3774	9.22926	-5.76849	-38.7923	-5.56076	-1.55938	-4.07333	3.62563	24.2783	46.7841	10.0043	81.3534	32.7475	12.5361	-9.09648	-21.3769	-0.717244	-7.98485	25.9678	-1.04779	-3.2007	36.1916	-3.5814
1748	2.26778	-0.347976	18.7284	0.963145	-0.345841	2.49666	0.963109	-0.345941	8.31709	0.741766	-0.198275	12.0753	1.04469	-1.68882	14.9979	1.27042	-3.46165	-8.18459	-6.6195	0.123427	-4.65968	8.40898	29.7458	52.0259	1.53364	85.9027	34.3968	9.14293	-5.70392	-38.7405	-5.56885	-1.596	-4.07141	3.60001	24.2514	46.788	10.0318	81.3734	32.7981	12.5367	-9.06775	-21.4118	-0.719906	-7.98837	25.9796	-1.04325	-3.17934	36.1953	-3.56719
1750	2.27305	-0.361347	18.7377	0.964297	-0.352187	2.50083	0.964261	-0.352287	8.32126	0.743024	-0.202955	12.0785	1.04977	-1.62613	14.9814	1.30261	-3.34971	-8.21603	-6.6072	0.122138	-4.64107	8.29996	29.6683	52.0022	1.64127	86.0725	34.4139	9.00962	-5.57964	-38.7376	-5.57962	-1.63373	-4.05633	3.57977	24.2409	46.7778	10.0619	81.3781	32.8311	12.5412	-9.04355	-21.4332	-0.721191	-7.97534	25.9901	-1.05422	-3.16138	36.2	-3.53378
1752	2.27786	-0.37425	18.7387	0.965304	-0.358252	2.50135	0.965267	-0.358351	8.32178	0.744156	-0.207427	12.0789	1.05081	-1.56713	14.9764	1.32639	-3.24285	-8.22567	-6.58513	0.129211	-4.62822	8.16552	29.5911	51.9548	1.78204	86.1925	34.4224	8.85982	-5.3899	-38.7968	-5.5938	-1.66887	-4.03161	3.56917	24.2423	46.7519	10.0861	81.3642	32.8484	12.5535	-9.02243	-21.4442	-0.719932	-7.95339	25.9995	-1.07734	-3.14516	36.2081	-3.48131
1754	2.2825	-0.384183	18.7384	0.966485	-0.362993	2.50125	0.966448	-0.363093	8.32168	0.745336	-0.210897	12.0788	1.04203	-1.51313	14.9768	1.33058	-3.14134	-8.22509	-6.5974	0.140156	-4.61492	8.00638	29.4993	51.8866	2.01194	86.293	34.4188	8.88002	-5.175	-38.835	-5.59629	-1.70076	-4.03075	3.55243	24.2228	46.731	10.0865	81.3522	32.8801	12.5818	-9.0072	-21.4713	-0.715762	-7.9532	26.0097	-1.09198	-3.12142	36.2245	-3.42854
1756	2.2881	-0.394256	18.739	0.968076	-0.367883	2.50157	0.968038	-0.367983	8.322	0.746831	-0.214454	12.079	1.02782	-1.45589	14.9752	1.32605	-3.03194	-8.22797	-6.61516	0.160767	-4.60575	7.88227	29.3975	51.8309	2.20792	86.4126	34.4365	8.7832	-5.07683	-38.8671	-5.60584	-1.72548	-4.03331	3.53761	24.2066	46.7131	10.0841	81.3425	32.9116	12.6148	-8.99132	-21.5137	-0.710866	-7.96635	26.0196	-1.09688	-3.10352	36.2421	-3.38158
1758	2.29379	-0.403825	18.742	0.969746	-0.372572	2.50295	0.969708	-0.372672	8.32338	0.748373	-0.217858	12.0801	1.01045	-1.39496	14.9704	1.31709	-2.91468	-8.23689	-6.63192	0.188715	-4.60777	7.79749	29.2925	51.7974	2.35422	86.5388	34.4792	8.54767	-5.07718	-38.9091	-5.62379	-1.74407	-4.03344	3.5268	24.194	46.6988	10.0806	81.3478	32.9428	12.6415	-8.97803	-21.562	-0.706105	-7.98693	26.0307	-1.09317	-3.09024	36.2612	-3.34441
1760	2.29503	-0.406786	18.7495	0.970026	-0.37401	2.50628	0.969987	-0.37411	8.32671	0.74867	-0.218921	12.0826	0.994903	-1.33763	14.9647	1.3101	-2.80464	-8.24734	-6.64858	0.213177	-4.65501	7.70946	29.2118	51.7976	2.52542	86.6059	34.5259	8.39032	-4.9238	-39.0305	-5.63756	-1.76563	-4.02488	3.51969	24.1668	46.6942	10.0626	81.4181	32.9829	12.63	-8.98183	-21.5749	-0.701512	-7.99495	26.0512	-1.09073	-3.06409	36.2942	-3.32447
1762	2.29307	-0.410038	18.7584	0.968877	-0.375309	2.51026	0.968838	-0.375409	8.33069	0.747891	-0.21997	12.0856	0.979645	-1.27752	14.9639	1.30477	-2.68963	-8.2487	-6.64878	0.215714	-4.66868	7.60368	29.1256	51.7665	2.61289	86.4558	34.5888	8.08314	-4.88933	-39.1339	-5.65266	-1.78184	-4.00998	3.52851	24.1199	46.6722	10.0387	81.4997	33.0375	12.5932	-9.02511	-21.5807	-0.703778	-8.00474	26.065	-1.08135	-3.03174	36.312	-3.30712
1764	2.28861	-0.414899	18.769	0.966494	-0.377107	2.51503	0.966455	-0.377207	8.33546	0.74622	-0.221472	12.0891	0.965206	-1.21621	14.9675	1.30147	-2.57268	-8.24194	-6.63657	0.199262	-4.64686	7.49042	29.0215	51.6989	2.61359	86.1451	34.679	7.63696	-4.97474	-39.2062	-5.6702	-1.79501	-3.99089	3.5502	24.0545	46.6325	10.0149	81.5879	33.1103	12.5391	-9.10228	-21.5824	-0.711724	-8.0173	26.0708	-1.06615	-3.00033	36.3133	-3.29088
1766	2.28249	-0.420263	18.7852	0.963334	-0.37901	2.52226	0.963295	-0.37911	8.34269	0.743974	-0.223105	12.0946	0.956543	-1.16613	14.9694	1.30444	-2.47835	-8.23842	-6.64673	0.197751	-4.664	7.44055	28.8675	51.6365	2.59781	86.0552	34.8415	7.28216	-4.93917	-39.2943	-5.69017	-1.82474	-3.97502	3.56147	23.9747	46.6007	10.0002	81.7185	33.2135	12.4924	-9.17193	-21.5644	-0.713923	-8.02531	26.0779	-1.05606	-2.99637	36.321	-3.2845
1768	2.28198	-0.42578	18.8053	0.962609	-0.381478	2.53121	0.96257	-0.381577	8.35164	0.743582	-0.22501	12.1013	0.938597	-1.11848	14.959	1.28941	-2.38507	-8.25752	-6.65338	0.189959	-4.66659	7.36535	28.7393	51.585	2.66728	86.1465	34.9927	7.04499	-4.84445	-39.3167	-5.71646	-1.84284	-3.95642	3.56386	23.9408	46.5801	10.0388	81.8533	33.3136	12.4333	-9.21288	-21.5491	-0.713265	-8.02707	26.0869	-1.0501	-2.98869	36.332	-3.28271
1770	2.28765	-0.430072	18.8304	0.96469	-0.383963	2.54239	0.96465	-0.384062	8.36282	0.745288	-0.226756	12.1097	0.909809	-1.06771	14.9324	1.25556	-2.28222	-8.30639	-6.65936	0.177995	-4.65482	7.26533	28.6594	51.5544	2.82205	86.3351	35.1181	6.96643	-4.71178	-39.2792	-5.74564	-1.84611	-3.93584	3.55951	23.9494	46.5703	10.1188	81.9778	33.4138	12.3615	-9.22281	-21.5408	-0.710412	-8.02377	26.0986	-1.04724	-2.97303	36.3448	-3.2828
1772	2.29555	-0.427309	18.8675	0.968327	-0.383609	2.55885	0.968288	-0.383709	8.37928	0.747979	-0.226291	12.122	0.876686	-1.00288	14.8826	1.21876	-2.15239	-8.39816	-6.70305	0.189287	-4.68317	7.22922	28.6475	51.5784	2.94828	86.2523	35.2464	7.17387	-4.58024	-39.2917	-5.75949	-1.84833	-3.92811	3.55556	23.9237	46.573	10.143	82.0677	33.5557	12.2967	-9.21842	-21.5397	-0.705867	-8.02598	26.1165	-1.04104	-2.95903	36.3545	-3.27966
1774	2.29698	-0.427158	18.905	0.968909	-0.383846	2.57549	0.96887	-0.383946	8.39592	0.748422	-0.226459	12.1345	0.851882	-0.915121	14.8398	1.2059	-1.98388	-8.47736	-6.73446	0.200957	-4.67818	7.19308	28.6487	51.5827	3.06286	86.1933	35.3335	7.40732	-4.52667	-39.29	-5.7718	-1.85044	-3.89122	3.56898	23.8962	46.5267	10.1685	82.1478	33.7383	12.2065	-9.22262	-21.5212	-0.705124	-8.00787	26.1308	-1.04592	-2.96064	36.3558	-3.26889
1776	2.29085	-0.427446	18.9453	0.966145	-0.383643	2.59341	0.966105	-0.383743	8.41384	0.746334	-0.22651	12.1479	0.839201	-0.792627	14.8066	1.22835	-1.75667	-8.53894	-6.74671	0.204576	-4.63528	7.14906	28.6556	51.5717	3.16212	86.172	35.3751	7.61222	-4.53827	-39.2762	-5.77918	-1.84807	-3.80513	3.59588	23.8555	46.411	10.2041	82.2371	33.9765	12.0724	-9.2281	-21.4717	-0.707196	-7.97814	26.1401	-1.05794	-2.97198	36.3502	-3.25348
1778	2.27895	-0.410169	19.0076	0.962324	-0.375359	2.62101	0.962285	-0.375458	8.44144	0.742949	-0.220599	12.1686	0.841141	-0.598756	14.763	1.30425	-1.40529	-8.61977	-6.76124	0.187641	-4.61194	7.11664	28.6968	51.6389	3.22828	85.9686	35.3854	7.85252	-4.47568	-39.3159	-5.76373	-1.82629	-3.64177	3.60512	23.7162	46.2286	10.2212	82.4019	34.316	11.8563	-9.17311	-21.3532	-0.703151	-8.00075	26.149	-1.04441	-2.95213	36.3508	-3.2493
1780	2.28501	-0.383479	19.095	0.967149	-0.364623	2.65972	0.967111	-0.364723	8.48015	0.745871	-0.212337	12.1977	0.840845	-0.361121	14.7144	1.39277	-0.973571	-8.7091	-6.76223	0.155746	-4.54696	7.11345	28.7372	51.7257	3.2931	85.7994	35.4229	8.0076	-4.4028	-39.3133	-5.69112	-1.75362	-3.36833	3.58731	23.6237	45.8701	10.3451	82.5322	34.7802	11.5663	-9.13355	-21.2565	-0.691293	-8.02112	26.152	-1.03826	-2.93052	36.3416	-3.2572
1782	2.30868	-0.352652	19.2047	0.98002	-0.353707	2.70825	0.979983	-0.353808	8.52868	0.754797	-0.203452	12.234	0.836091	-0.103259	14.6623	1.48111	-0.503476	-8.80419	-6.75487	0.117987	-4.45563	7.14236	28.7809	51.8316	3.37049	85.6847	35.5068	8.0658	-4.3308	-39.2496	-5.57047	-1.65225	-3.01359	3.54903	23.6226	45.3948	10.5472	82.5753	35.3311	11.2068	-9.08335	-21.1895	-0.672514	-8.03213	26.1488	-1.04319	-2.91198	36.3224	-3.27487
1784	2.32546	-0.332205	19.3195	0.988977	-0.346775	2.75915	0.988941	-0.346877	8.57958	0.761043	-0.197797	12.2722	0.837074	0.114801	14.6122	1.56521	-0.107937	-8.89502	-6.76808	0.113786	-4.46001	7.19239	28.8688	52.0045	3.49822	85.5082	35.657	8.09378	-4.24328	-39.1217	-5.4678	-1.63933	-2.73624	3.51748	23.7656	45.153	10.6157	82.402	35.7732	10.8053	-8.85701	-21.1136	-0.652341	-8.05129	26.1419	-1.04627	-2.88964	36.3071	-3.29085
1786	2.33095	-0.315359	19.4413	0.992688	-0.340483	2.81318	0.992653	-0.340586	8.63361	0.76341	-0.192953	12.3127	0.838994	0.276542	14.5392	1.62998	0.184533	-9.02884	-6.82185	0.074993	-4.46388	7.27067	29.0293	52.2	3.56851	85.3088	35.8001	8.12941	-4.23261	-39.0551	-5.39351	-1.69301	-2.42993	3.57951	23.881	44.9705	10.4374	82.2269	36.2781	10.2615	-8.52104	-20.9239	-0.634942	-8.08782	26.1404	-1.03713	-2.87217	36.2869	-3.3033
1788	2.32375	-0.307654	19.5662	0.990052	-0.337103	2.86865	0.990017	-0.337205	8.68908	0.761209	-0.190682	12.3543	0.84579	0.382601	14.4487	1.68283	0.373644	-9.19544	-6.90828	0.0093642	-4.46262	7.37954	29.2712	52.4155	3.5662	85.0773	35.9183	8.17591	-4.32154	-39.0555	-5.35004	-1.80089	-2.09124	3.74391	23.9674	44.8109	10.0455	82.0421	36.8749	9.57826	-8.0575	-20.6523	-0.622715	-8.14098	26.1468	-1.01539	-2.85632	36.2606	-3.31278
1790	2.30486	-0.335445	19.6852	0.97921	-0.348196	2.9217	0.979175	-0.348296	8.74214	0.753772	-0.199736	12.3941	0.876253	0.462238	14.3836	1.76875	0.505966	-9.31539	-6.97307	0.0222844	-4.53241	7.53615	29.6127	52.6945	3.54731	84.7375	36.027	8.18673	-4.51348	-39.0141	-5.32367	-1.92978	-1.77455	3.96786	24.2086	44.6639	9.68406	81.5595	37.5326	8.88634	-7.28706	-20.5201	-0.620418	-8.19964	26.162	-0.990037	-2.81688	36.2267	-3.32574
1792	2.2871	-0.385071	19.775	0.966976	-0.368787	2.96187	0.966937	-0.368887	8.7823	0.745881	-0.215957	12.4243	0.916811	0.517664	14.358	1.86371	0.590899	-9.36217	-7.01783	0.00374236	-4.57151	7.65464	29.9251	52.9353	3.44979	84.4215	36.0526	8.222	-4.73557	-38.9591	-5.31908	-2.0354	-1.56611	4.15351	24.4442	44.5149	9.52144	81.2747	38.253	8.08047	-6.57319	-20.4968	-0.620296	-8.24404	26.1818	-0.972688	-2.79017	36.2013	-3.33698
1794	2.27353	-0.450906	19.8302	0.955193	-0.396664	2.98679	0.955152	-0.396763	8.80723	0.738783	-0.237573	12.443	0.966843	0.548325	14.3698	1.96628	0.62771	-9.33989	-7.04327	-0.0457152	-4.57887	7.71633	30.1691	53.1147	3.29716	84.1692	35.9931	8.2862	-4.95447	-38.8999	-5.34432	-2.10791	-1.47831	4.28004	24.6412	44.3727	9.57628	81.3031	38.9977	7.18002	-5.94553	-20.5576	-0.620828	-8.273	26.2015	-0.963708	-2.78078	36.1871	-3.34642
1796	2.26226	-0.52758	19.8565	0.943493	-0.42934	2.99888	0.943449	-0.429437	8.81931	0.732048	-0.262749	12.4521	1.03858	0.549771	14.3911	2.0971	0.603301	-9.30071	-7.05479	-0.01896	-4.65414	7.73439	30.329	53.2542	3.23854	84.01	35.9078	8.34105	-5.11549	-38.8585	-5.43538	-2.1676	-1.47751	4.3766	24.8195	44.2976	9.7497	81.6406	39.6701	6.27875	-5.14017	-20.625	-0.62383	-8.3123	26.2091	-0.946752	-2.76788	36.1773	-3.36012
1798	2.25182	-0.58028	19.8584	0.934298	-0.451485	3.00005	0.934251	-0.451582	8.82048	0.726539	-0.279879	12.4529	1.11449	0.492377	14.4145	2.2131	0.470398	-9.25896	-7.06983	0.0130922	-4.71707	7.73731	30.403	53.3039	3.23007	83.8941	35.8177	8.39261	-5.26769	-38.835	-5.52366	-2.17283	-1.45623	4.44527	24.9404	44.2431	9.85017	81.9923	40.1226	5.62619	-4.43768	-20.7112	-0.627128	-8.30831	26.2045	-0.952907	-2.78409	36.1681	-3.36385
1800	2.24593	-0.609528	19.8383	0.929192	-0.463668	2.99124	0.929145	-0.463764	8.81167	0.723479	-0.28929	12.4464	1.17354	0.379622	14.4424	2.27741	0.243379	-9.20956	-7.084	0.0550498	-4.75775	7.74257	30.4013	53.2689	3.24892	83.8151	35.7293	8.43894	-5.414	-38.8296	-5.59553	-2.12865	-1.41358	4.48767	25.0163	44.2181	9.91095	82.3421	40.301	5.32228	-3.90323	-20.7418	-0.631268	-8.25756	26.1884	-0.98215	-2.82704	36.1592	-3.35847
1802	2.26295	-0.656741	19.7978	0.93258	-0.485622	2.97348	0.932529	-0.485718	8.79391	0.727379	-0.305468	12.4331	1.15222	0.252419	14.4987	2.19024	0.0211575	-9.10702	-7.06102	0.194049	-4.80501	7.79568	30.3679	53.2063	3.2312	83.7817	35.6387	8.47896	-5.53294	-38.8544	-5.66878	-2.09399	-1.46222	4.50032	25.1624	44.2984	10.3159	82.8869	40.1243	5.38672	-3.51966	-20.4141	-0.6393	-8.19214	26.1638	-1.00973	-2.85808	36.1541	-3.3644
1804	2.28266	-0.700759	19.7385	0.937469	-0.506323	2.94739	0.937417	-0.50642	8.76782	0.732332	-0.320604	12.4135	1.0713	0.12293	14.5757	1.99405	-0.182355	-8.96516	-7.00862	0.332108	-4.86792	7.8162	30.2914	53.1752	3.1847	83.8901	35.5255	8.47472	-5.57882	-38.8212	-5.72652	-2.05716	-1.57068	4.51409	25.1423	44.4379	10.6508	83.9741	39.9238	6.37622	-3.34199	-19.9842	-0.655633	-8.14369	26.1409	-1.01208	-2.88272	36.1545	-3.35911
1806	2.29836	-0.734129	19.6645	0.94158	-0.521941	2.91466	0.941526	-0.522038	8.73509	0.736393	-0.331973	12.389	0.948905	-0.00436804	14.6598	1.72355	-0.366321	-8.80904	-6.9316	0.445528	-4.93437	7.79161	30.1918	53.1799	3.1171	84.1071	35.3775	8.42596	-5.55177	-38.7274	-5.75792	-2.0064	-1.73256	4.53304	25.0011	44.6407	10.8566	85.4658	39.8027	8.09313	-3.35455	-19.5332	-0.684015	-8.11907	26.1228	-0.984267	-2.89649	36.1576	-3.33111
1808	2.3025	-0.743408	19.5893	0.942743	-0.526002	2.88127	0.942689	-0.526099	8.7017	0.737537	-0.334883	12.364	0.837611	-0.131793	14.7011	1.47326	-0.555503	-8.7324	-6.84345	0.535261	-4.94166	7.74271	30.1624	53.1754	3.07082	84.2094	35.1565	8.35777	-5.48842	-38.6484	-5.73679	-1.89794	-1.94846	4.556	25.1848	44.941	11.106	86.5142	39.9172	9.29126	-3.45279	-19.025	-0.737032	-8.10893	26.1087	-0.93192	-2.88747	36.1511	-3.24452
1810	2.29958	-0.737924	19.502	0.94213	-0.52293	2.84248	0.942076	-0.523027	8.66291	0.736912	-0.33256	12.3349	0.754033	-0.263503	14.7334	1.27182	-0.763147	-8.67219	-6.75382	0.595298	-4.93302	7.71245	30.0819	53.1115	2.96603	84.2408	34.9616	8.34127	-5.46545	-38.5908	-5.6716	-1.76007	-2.16245	4.45231	25.2672	45.4414	11.1872	86.9107	39.4786	9.66278	-3.60946	-18.3348	-0.78933	-8.09908	26.1044	-0.87973	-2.83108	36.1404	-3.18896
1812	2.29352	-0.723294	19.4042	0.940958	-0.515537	2.79895	0.940905	-0.515634	8.61938	0.735606	-0.327034	12.3022	0.69104	-0.396344	14.7677	1.1075	-0.98067	-8.60837	-6.67081	0.624862	-4.91227	7.69771	29.9398	52.9764	2.80696	84.2143	34.8167	8.39193	-5.48959	-38.5624	-5.58109	-1.59942	-2.35675	4.24225	25.2141	46.1026	11.174	86.71	38.3671	9.38077	-3.80995	-17.6139	-0.836915	-8.08165	26.1127	-0.835468	-2.73081	36.1318	-3.17225
1814	2.29574	-0.716866	19.3079	0.942692	-0.512458	2.75609	0.942639	-0.512557	8.57652	0.736739	-0.324555	12.2701	0.589975	-0.510804	14.8215	0.881137	-1.1504	-8.5074	-6.61182	0.63075	-4.85364	7.64134	29.807	52.7775	2.66419	84.1581	34.7115	8.49778	-5.51669	-38.58	-5.53749	-1.41194	-2.5141	4.13434	25.308	46.6906	11.5641	86.3832	36.7584	9.62409	-3.99459	-17.6936	-0.892018	-8.04097	26.1414	-0.801319	-2.61551	36.1479	-3.13521
1816	2.30385	-0.693039	19.2239	0.948478	-0.50233	2.71864	0.948426	-0.502428	8.53907	0.740458	-0.316559	12.242	0.495676	-0.628033	14.8606	0.66604	-1.32797	-8.43352	-6.57734	0.594589	-4.79136	7.54275	29.6681	52.5615	2.64609	84.1258	34.6615	8.61065	-5.46226	-38.595	-5.48196	-1.23361	-2.70498	4.03697	25.2904	47.0864	11.9807	86.3594	35.6024	10.154	-4.50218	-17.9373	-0.9356	-7.99556	26.1729	-0.777075	-2.54962	36.1607	-3.10034
1818	2.31609	-0.646348	19.1494	0.958016	-0.482597	2.68529	0.957966	-0.482696	8.50572	0.746382	-0.301156	12.217	0.426384	-0.755951	14.8909	0.492433	-1.5345	-8.37582	-6.56225	0.523269	-4.74647	7.41363	29.501	52.3408	2.76019	84.1463	34.6584	8.71402	-5.32432	-38.605	-5.40914	-1.0769	-2.92302	3.92365	25.132	47.3063	12.2975	86.6801	34.9716	10.9227	-5.26799	-18.2869	-0.961112	-7.94718	26.1993	-0.767728	-2.54052	36.1714	-3.07057
1820	2.32713	-0.572491	19.0602	0.969376	-0.450793	2.64522	0.96933	-0.450891	8.46565	0.752916	-0.276599	12.1869	0.422419	-0.914966	14.9631	0.426677	-1.82196	-8.24082	-6.55114	0.461345	-4.77931	7.32296	29.2147	52.1215	2.91613	84.2988	34.6648	8.78637	-5.18538	-38.6497	-5.34705	-0.955208	-3.06399	3.74348	24.9022	47.5833	12.2211	86.9504	34.0665	11.8767	-5.69355	-19.0851	-0.957756	-7.88331	26.2065	-0.797574	-2.54557	36.212	-3.0402
1822	2.3355	-0.517713	18.9609	0.97792	-0.427056	2.6008	0.977876	-0.427157	8.42123	0.757846	-0.258246	12.1536	0.41768	-1.0441	15.0899	0.371795	-2.05468	-8.00437	-6.5054	0.393403	-4.79173	7.15361	28.9141	51.8467	3.10942	84.3664	34.6213	8.89987	-5.04203	-38.7025	-5.30743	-0.836877	-3.22844	3.58306	24.8916	47.7988	12.3131	87.2327	33.2603	12.6676	-6.02832	-19.8461	-0.954563	-7.82107	26.2035	-0.824709	-2.56775	36.2562	-3.01971
1824	2.33848	-0.487817	18.86	0.981954	-0.413731	2.5558	0.981911	-0.413832	8.37623	0.760051	-0.247955	12.1198	0.401877	-1.12847	15.2557	0.314427	-2.20182	-7.69547	-6.4338	0.325287	-4.7743	6.91245	28.6299	51.5202	3.32153	84.3126	34.5371	9.06987	-4.92685	-38.7697	-5.29085	-0.717821	-3.40792	3.46805	25.0856	47.9406	12.6138	87.5292	32.622	13.2474	-6.28068	-20.441	-0.959588	-7.77008	26.1968	-0.835211	-2.59789	36.2991	-3.00959
1826	2.32681	-0.457321	18.7865	0.979568	-0.399023	2.52295	0.979526	-0.399124	8.34339	0.757362	-0.237053	12.0951	0.400463	-1.17276	15.3878	0.297749	-2.28156	-7.44966	-6.41657	0.292876	-4.78027	6.7307	28.3752	51.1968	3.51378	84.2123	34.511	9.29977	-4.95576	-38.9092	-5.28191	-0.617324	-3.46833	3.42389	25.0961	48.0357	12.7518	87.9013	32.1568	13.8264	-6.3646	-20.8444	-0.975696	-7.75695	26.2031	-0.811552	-2.6022	36.347	-3.0003
1828	2.31307	-0.432357	18.7407	0.975756	-0.3867	2.50251	0.975716	-0.386801	8.32294	0.753751	-0.228044	12.0798	0.391165	-1.17293	15.4615	0.282018	-2.27825	-7.31256	-6.41588	0.245783	-4.81224	6.60091	28.1898	50.9659	3.61425	84.07	34.5455	9.47598	-5.07335	-39.0267	-5.29325	-0.502955	-3.52986	3.42012	25.1258	48.1624	12.884	88.1785	31.8258	14.2722	-6.29235	-21.108	-0.996595	-7.73409	26.22	-0.788895	-2.60582	36.3833	-3.00315
1830	2.30024	-0.411595	18.7176	0.971945	-0.376405	2.49214	0.971907	-0.376506	8.31258	0.750261	-0.220568	12.072	0.368132	-1.13537	15.4802	0.254169	-2.20141	-7.27783	-6.42153	0.178708	-4.86677	6.52063	28.0618	50.8184	3.61592	83.8805	34.6371	9.59837	-5.25219	-39.1225	-5.32116	-0.37567	-3.60759	3.44985	25.2091	48.3316	13.0254	88.3763	31.6003	14.5628	-6.12365	-21.2405	-1.01825	-7.69511	26.2471	-0.775327	-2.61539	36.4116	-3.01072
1832	2.28765	-0.386113	18.6929	0.968638	-0.364057	2.48104	0.9686	-0.364157	8.30147	0.747019	-0.211525	12.0636	0.330189	-1.08721	15.4869	0.202847	-2.09985	-7.26523	-6.41969	0.118117	-4.92716	6.46769	27.8995	50.616	3.57163	83.5818	34.7651	9.80064	-5.43353	-39.3032	-5.34461	-0.270264	-3.64958	3.51868	25.3427	48.5063	13.1357	88.7733	31.4134	14.6979	-6.11925	-21.2356	-1.02965	-7.65606	26.2845	-0.771551	-2.6404	36.4646	-2.98093
1834	2.27731	-0.366473	18.6691	0.965819	-0.354465	2.47036	0.965782	-0.354565	8.29079	0.744315	-0.204512	12.0556	0.270534	-1.02337	15.5157	0.118067	-1.96176	-7.21147	-6.42728	0.0575538	-4.95293	6.43301	27.7401	50.4132	3.47972	83.3513	34.8815	9.95107	-5.63765	-39.4335	-5.35543	-0.175673	-3.69571	3.60365	25.4251	48.6522	13.181	88.9791	31.287	14.8079	-6.00143	-21.1215	-1.04417	-7.6439	26.3183	-0.753246	-2.64896	36.5269	-2.95045
1836	2.26868	-0.352012	18.6469	0.963301	-0.347293	2.46047	0.963265	-0.347393	8.2809	0.741987	-0.199292	12.0482	0.198313	-0.950535	15.5736	0.0140298	-1.80274	-7.10369	-6.44122	-0.00199434	-4.94886	6.40334	27.5836	50.2247	3.36685	83.2048	34.9798	10.0376	-5.83314	-39.4986	-5.3509	-0.0921276	-3.75024	3.69005	25.4476	48.7739	13.1658	89.0133	31.1955	14.9068	-5.80317	-20.9431	-1.06172	-7.65818	26.3448	-0.721939	-2.63763	36.593	-2.92103
1838	2.25647	-0.329829	18.6324	0.959861	-0.336473	2.4539	0.959826	-0.336572	8.27433	0.738739	-0.191407	12.0432	0.156814	-0.894508	15.646	-0.0401504	-1.6856	-6.96925	-6.43295	-0.051295	-4.98131	6.34082	27.403	50.0739	3.32392	83.0118	35.0946	10.1377	-5.88111	-39.5701	-5.33186	-0.0282494	-3.79311	3.74689	25.4781	48.9429	13.1393	89.386	31.025	14.8909	-5.95182	-20.8543	-1.06888	-7.66834	26.3638	-0.709944	-2.62358	36.6538	-2.86299
1840	2.24856	-0.309262	18.6163	0.958167	-0.32672	2.44666	0.958133	-0.326819	8.26709	0.736864	-0.18421	12.0378	0.124513	-0.846972	15.7274	-0.0806869	-1.58732	-6.81811	-6.42414	-0.110003	-5.01382	6.25198	27.2394	49.9398	3.33315	82.9052	35.1941	10.1987	-5.91698	-39.6016	-5.30302	0.0275113	-3.84269	3.76868	25.5369	49.0717	13.1358	89.4863	30.8627	14.933	-5.97258	-20.745	-1.07635	-7.67154	26.384	-0.699463	-2.61141	36.7142	-2.81523
1842	2.24445	-0.2899	18.5979	0.958036	-0.317807	2.4384	0.958003	-0.317906	8.25884	0.73621	-0.177541	12.0316	0.100841	-0.806375	15.8109	-0.108113	-1.50486	-6.66301	-6.42188	-0.175844	-5.04211	6.14822	27.0867	49.8127	3.38205	82.8885	35.2847	10.2235	-5.9522	-39.5946	-5.27004	0.0817098	-3.89889	3.76145	25.6083	49.1509	13.1583	89.3271	30.7279	15.048	-5.84635	-20.6152	-1.08448	-7.6724	26.4089	-0.688879	-2.59572	36.7805	-2.77876
1844	2.23411	-0.260852	18.5827	0.955999	-0.304141	2.43149	0.955968	-0.304239	8.25192	0.733832	-0.167439	12.0264	0.100857	-0.772025	15.8799	-0.0949137	-1.44234	-6.53529	-6.43749	-0.218109	-5.08017	6.07187	26.8603	49.6712	3.42498	82.862	35.4267	10.2743	-5.89038	-39.592	-5.24905	0.149648	-3.94765	3.75248	25.5921	49.2265	13.1815	89.5747	30.6203	15.1283	-5.95942	-20.5845	-1.08537	-7.69713	26.4439	-0.687951	-2.53996	36.8803	-2.71091
1846	2.2246	-0.23429	18.5686	0.954108	-0.291638	2.42512	0.954078	-0.291737	8.24555	0.731636	-0.158201	12.0216	0.109077	-0.738641	15.9316	-0.0673639	-1.38452	-6.43957	-6.4535	-0.267607	-5.10739	6.00243	26.7244	49.5394	3.48818	82.8131	35.5474	10.2927	-5.89418	-39.5852	-5.23599	0.2207	-3.97898	3.77648	25.5739	49.2756	13.1693	89.6794	30.5594	15.2328	-6.04017	-20.4313	-1.08066	-7.73483	26.4744	-0.677121	-2.51007	36.9666	-2.69107
1848	2.21789	-0.214517	18.5563	0.95286	-0.282353	2.41955	0.952831	-0.282451	8.23998	0.730122	-0.151328	12.0174	0.119641	-0.704071	15.9668	-0.0353282	-1.32537	-6.37452	-6.46533	-0.316852	-5.12522	5.9459	26.6752	49.4226	3.55661	82.734	35.6397	10.2894	-5.97504	-39.5792	-5.23057	0.284478	-3.9906	3.82994	25.5762	49.3043	13.1325	89.603	30.5376	15.3472	-6.04379	-20.1588	-1.07415	-7.77523	26.4978	-0.659269	-2.51068	37.0306	-2.70622
1850	2.21615	-0.208611	18.5494	0.952606	-0.279588	2.41647	0.952577	-0.279686	8.2369	0.72976	-0.149272	12.0151	0.126436	-0.665836	15.9926	-0.00896047	-1.25817	-6.32698	-6.46987	-0.300356	-5.16323	5.94904	26.5233	49.3194	3.53542	82.61	35.7501	10.3674	-6.01757	-39.601	-5.23439	0.304303	-3.98073	3.85629	25.6132	49.3595	13.1558	89.6876	30.4967	15.3729	-6.03843	-19.9922	-1.08179	-7.77918	26.5149	-0.668992	-2.5009	37.0781	-2.6137
1852	2.21657	-0.204253	18.5431	0.95317	-0.277686	2.41363	0.953141	-0.277784	8.23406	0.730063	-0.14781	12.013	0.117243	-0.62399	16.0136	-0.0104845	-1.17864	-6.28819	-6.48127	-0.29732	-5.18434	5.9234	26.4307	49.2353	3.55846	82.54	35.82	10.4235	-6.07921	-39.6059	-5.24095	0.327055	-3.98583	3.88839	25.6621	49.3897	13.2079	89.735	30.5247	15.347	-5.94226	-19.9003	-1.0851	-7.79847	26.5415	-0.671212	-2.46808	37.1438	-2.54419
1854	2.215	-0.194884	18.5355	0.953285	-0.273416	2.41021	0.953257	-0.273514	8.23064	0.729882	-0.144604	12.0104	0.0985384	-0.58171	16.0335	-0.0292118	-1.09492	-6.25142	-6.50184	-0.319167	-5.18555	5.86307	26.4064	49.1692	3.63666	82.5312	35.85	10.4427	-6.14622	-39.5897	-5.24228	0.358687	-4.00782	3.92357	25.7081	49.3947	13.2697	89.7211	30.6093	15.2886	-5.78121	-19.8586	-1.08314	-7.85678	26.5891	-0.64569	-2.3969	37.2501	-2.53278
1856	2.19604	-0.164558	18.5236	0.947565	-0.258473	2.4048	0.947538	-0.258571	8.22523	0.724669	-0.133783	12.0063	0.113403	-0.551366	16.0621	0.00897285	-1.04497	-6.19848	-6.52758	-0.33703	-5.19014	5.83272	26.3374	49.109	3.68258	82.4967	35.9012	10.4654	-6.11263	-39.5778	-5.20789	0.377368	-4.0156	3.92084	25.7149	49.4274	13.2809	89.7069	30.6076	15.2469	-5.74346	-19.7631	-1.09051	-7.9984	26.6859	-0.540939	-2.25183	37.445	-2.60734
1858	2.17764	-0.134652	18.5144	0.942058	-0.243777	2.40062	0.942033	-0.243875	8.22105	0.71963	-0.123135	12.0031	0.120358	-0.529062	16.0834	0.0297944	-1.00683	-6.15909	-6.55226	-0.357597	-5.1873	5.79199	26.2965	49.0741	3.7444	82.5435	35.9275	10.4442	-6.08505	-39.5569	-5.19047	0.398914	-4.02062	3.92586	25.6995	49.4238	13.301	89.6904	30.6495	15.2119	-5.69376	-19.6983	-1.09438	-8.20078	26.8094	-0.404806	-2.01838	37.7171	-2.70024
1860	2.16294	-0.111175	18.5093	0.937615	-0.232228	2.39826	0.937591	-0.232325	8.21869	0.715585	-0.114776	12.0013	0.116055	-0.5144	16.0938	0.0272823	-0.978575	-6.13979	-6.57129	-0.376646	-5.1794	5.74355	26.2921	49.0644	3.81768	82.6548	35.9287	10.3826	-6.07966	-39.5274	-5.19693	0.42128	-4.02359	3.94377	25.6752	49.3906	13.3374	89.6775	30.732	15.1822	-5.6237	-19.6716	-1.09038	-8.43169	26.9442	-0.263955	-1.73815	38.0363	-2.79217
1862	2.14649	-0.0972892	18.5065	0.931595	-0.224741	2.39699	0.931571	-0.224837	8.21742	0.710613	-0.109553	12.0004	0.126328	-0.507854	16.0922	0.0483259	-0.97033	-6.14287	-6.57183	-0.374138	-5.18403	5.73341	26.2994	49.0653	3.84383	82.6605	35.9431	10.3368	-6.05951	-39.4993	-5.20446	0.421381	-4.01545	3.95194	25.684	49.4115	13.3697	89.6868	30.7328	15.1522	-5.61791	-19.6433	-1.07253	-8.58031	27.0579	-0.185368	-1.59691	38.307	-2.88022
1864	2.13484	-0.0913726	18.5029	0.926997	-0.221145	2.39537	0.926974	-0.221241	8.2158	0.706951	-0.107151	11.9992	0.131251	-0.509378	16.0983	0.056792	-0.974864	-6.13165	-6.57348	-0.362153	-5.191	5.72492	26.3074	49.0573	3.86843	82.6561	35.953	10.3026	-6.06057	-39.4804	-5.21275	0.417092	-4.02741	3.96148	25.6922	49.4726	13.3803	89.6866	30.6797	15.1394	-5.6156	-19.6098	-1.05121	-8.7162	27.1238	-0.125177	-1.47185	38.4766	-2.96523
1866	2.13042	-0.0919705	18.4988	0.925012	-0.221012	2.39356	0.924989	-0.221108	8.21399	0.705458	-0.107174	11.9978	0.12751	-0.515697	16.111	0.0478097	-0.985028	-6.10805	-6.58022	-0.345774	-5.19876	5.7111	26.309	49.04	3.90028	82.6572	35.9597	10.2832	-6.07333	-39.4725	-5.22153	0.413481	-4.05769	3.97415	25.6999	49.5573	13.3744	89.6797	30.5921	15.1428	-5.616	-19.5757	-1.03158	-8.8333	27.1394	-0.0839256	-1.36237	38.5365	-3.03451
1868	2.13786	-0.0948465	18.4999	0.928027	-0.222908	2.39406	0.928004	-0.223004	8.2145	0.707831	-0.108403	11.9982	0.116389	-0.514228	16.1073	0.0280487	-0.978376	-6.11479	-6.58946	-0.337014	-5.20872	5.69823	26.2907	49.0407	3.928	82.6528	35.9811	10.2859	-6.02062	-39.4753	-5.23332	0.416384	-4.06887	3.98629	25.7386	49.6013	13.4007	89.7116	30.5353	15.1405	-5.67074	-19.5749	-1.02524	-8.84384	27.1245	-0.104323	-1.38106	38.5106	-3.02831
1870	2.14586	-0.0993039	18.5	0.93115	-0.225539	2.3941	0.931127	-0.225635	8.21453	0.710332	-0.110173	11.9982	0.117255	-0.510238	16.086	0.0309004	-0.971427	-6.15445	-6.59695	-0.319396	-5.22379	5.67051	26.2773	49.0167	3.99867	82.6264	36.016	10.306	-5.97867	-39.4772	-5.24788	0.413774	-4.06709	4.01385	25.7788	49.6347	13.3909	89.7443	30.477	15.1488	-5.74618	-19.5629	-1.01493	-8.84309	27.1113	-0.1289	-1.38753	38.4838	-3.04875
1872	2.15258	-0.105167	18.4978	0.933597	-0.228665	2.39314	0.933573	-0.228762	8.21357	0.712357	-0.112356	11.9975	0.131434	-0.505967	16.049	0.0579898	-0.968747	-6.22327	-6.60453	-0.290063	-5.24268	5.63967	26.2727	48.972	4.09685	82.5846	36.0614	10.3315	-5.95667	-39.4747	-5.26491	0.403475	-4.05894	4.05016	25.8111	49.6636	13.3492	89.7698	30.4193	15.1634	-5.82174	-19.5351	-1.00065	-8.84282	27.1073	-0.147789	-1.37233	38.4752	-3.10532
[truncated: 2,115 more rows]
[truncated: 56 more columns]

## Sheet: Joint Angles ZXY (WO)
Frame	L5S1 Lateral Bending	L5S1 Axial Bending	L5S1 Flexion/Extension	L4L3 Lateral Bending	L4L3 Axial Rotation	L4L3 Flexion/Extension	L1T12 Lateral Bending	L1T12 Axial Rotation	L1T12 Flexion/Extension	T9T8 Lateral Bending	T9T8 Axial Rotation	T9T8 Flexion/Extension	T1C7 Lateral Bending	T1C7 Axial Rotation	T1C7 Flexion/Extension	C1 Head Lateral Bending	C1 Head Axial Rotation	C1 Head Flexion/Extension	Right T4 Shoulder Abduction/Adduction	Right T4 Shoulder Internal/External Rotation	Right T4 Shoulder Flexion/Extension	Right Shoulder Abduction/Adduction	Right Shoulder Internal/External Rotation	Right Shoulder Flexion/Extension	Right Elbow Ulnar Deviation/Radial Deviation	Right Elbow Pronation/Supination	Right Elbow Flexion/Extension	Right Wrist Ulnar Deviation/Radial Deviation	Right Wrist Pronation/Supination	Right Wrist Flexion/Extension	Left T4 Shoulder Abduction/Adduction	Left T4 Shoulder Internal/External Rotation	Left T4 Shoulder Flexion/Extension	Left Shoulder Abduction/Adduction	Left Shoulder Internal/External Rotation	Left Shoulder Flexion/Extension	Left Elbow Ulnar Deviation/Radial Deviation	Left Elbow Pronation/Supination	Left Elbow Flexion/Extension	Left Wrist Ulnar Deviation/Radial Deviation	Left Wrist Pronation/Supination	Left Wrist Flexion/Extension	Right Hip Abduction/Adduction	Right Hip Internal/External Rotation	Right Hip Flexion/Extension	Right Knee Abduction/Adduction	Right Knee Internal/External Rotation	Right Knee Flexion/Extension	Right Ankle Abduction/Adduction
[truncated: 3,051 more rows]
[truncated: 56 more columns]
