# Supplementary material for: “Doctor, when can I drive?” – Can we compensate an immobilization of the right wrist while driving a car: A pilot study
Source: PLoS One. 2026 Feb 18;21(2):e0341628. doi: 10.1371/journal.pone.0341628 (PMC12915907; doi:10.1371/journal.pone.0341628)
Supplement: S8 File — (XLSX) [file pone.0341628.s008.xlsx]

## Sheet: Joint Angles ZXY (NI)
Frame	L5S1 Lateral Bending	L5S1 Axial Bending	L5S1 Flexion/Extension	L4L3 Lateral Bending	L4L3 Axial Rotation	L4L3 Flexion/Extension	L1T12 Lateral Bending	L1T12 Axial Rotation	L1T12 Flexion/Extension	T9T8 Lateral Bending	T9T8 Axial Rotation	T9T8 Flexion/Extension	T1C7 Lateral Bending	T1C7 Axial Rotation	T1C7 Flexion/Extension	C1 Head Lateral Bending	C1 Head Axial Rotation	C1 Head Flexion/Extension	Right T4 Shoulder Abduction/Adduction	Right T4 Shoulder Internal/External Rotation	Right T4 Shoulder Flexion/Extension	Right Shoulder Abduction/Adduction	Right Shoulder Internal/External Rotation	Right Shoulder Flexion/Extension	Right Elbow Ulnar Deviation/Radial Deviation	Right Elbow Pronation/Supination	Right Elbow Flexion/Extension	Right Wrist Ulnar Deviation/Radial Deviation	Right Wrist Pronation/Supination	Right Wrist Flexion/Extension	Left T4 Shoulder Abduction/Adduction	Left T4 Shoulder Internal/External Rotation	Left T4 Shoulder Flexion/Extension	Left Shoulder Abduction/Adduction	Left Shoulder Internal/External Rotation	Left Shoulder Flexion/Extension	Left Elbow Ulnar Deviation/Radial Deviation	Left Elbow Pronation/Supination	Left Elbow Flexion/Extension	Left Wrist Ulnar Deviation/Radial Deviation	Left Wrist Pronation/Supination	Left Wrist Flexion/Extension	Right Hip Abduction/Adduction	Right Hip Internal/External Rotation	Right Hip Flexion/Extension	Right Knee Abduction/Adduction	Right Knee Internal/External Rotation	Right Knee Flexion/Extension	Right Ankle Abduction/Adduction
0	-0.314938	-0.0870657	10.4111	-0.14438	-0.0170508	-1.19928	-0.144382	-0.0170359	4.62115	-0.106674	-0.0226416	9.30255	-0.180227	3.57055	16.933	0.905504	6.57378	-4.51338	-2.50935	0.599806	-3.68686	4.94178	44.4388	47.3408	4.58671	89.5351	33.5521	0.458117	-7.7113	-37.6379	-2.67906	-2.99963	-11.4102	0.504965	21.0309	57.029	-8.70345	80.0744	45.1324	7.56355	5.82437	-36.1598	4.20024	7.92322	37.3349	-1.00436	-1.17813	40.6163	-27.0288
2	-0.375514	-0.0755244	10.5515	-0.170254	-0.00777377	-1.1369	-0.170256	-0.00775632	4.68353	-0.126641	-0.0174705	9.34934	-0.184986	3.56379	16.8868	0.896785	6.56287	-4.59966	-2.4221	0.593509	-3.58725	4.81236	44.4036	47.4643	4.58632	89.53	33.4919	0.320955	-7.64239	-37.6053	-2.62412	-2.92167	-11.2583	0.496551	21.0226	57.035	-8.66042	79.9925	45.0847	7.52009	5.88562	-36.1479	4.35797	7.97037	37.0069	-1.00674	-1.23736	40.3901	-27.1208
4	-0.424299	-0.0637497	10.681	-0.190913	0.000828815	-1.07937	-0.190913	0.000848503	4.74106	-0.142663	-0.0124418	9.39249	-0.177263	3.55727	16.8458	0.910626	6.54809	-4.67558	-2.34856	0.596363	-3.47609	4.71387	44.3438	47.5719	4.56327	89.5346	33.4488	0.208032	-7.57474	-37.576	-2.5834	-2.85129	-11.1042	0.497776	20.9829	57.0348	-8.64906	79.942	45.045	7.47722	5.92086	-36.1201	4.48965	8.01877	36.761	-1.01498	-1.28276	40.2466	-27.2038
6	-0.45899	-0.0522716	10.7949	-0.205388	0.00834964	-1.02872	-0.205387	0.00837082	4.79171	-0.153991	-0.00779732	9.43049	-0.158202	3.5508	16.8133	0.944721	6.52954	-4.73529	-2.29104	0.607514	-3.3645	4.6506	44.2624	47.6613	4.52136	89.544	33.4353	0.128106	-7.5088	-37.5531	-2.55983	-2.79134	-10.9597	0.506419	20.916	57.0327	-8.66358	79.9312	45.0196	7.44199	5.92911	-36.0816	4.59023	8.06839	36.6098	-1.02935	-1.31014	40.1931	-27.2761
8	-0.484619	-0.0433507	10.8887	-0.216047	0.0141202	-0.987053	-0.216045	0.0141425	4.83338	-0.162347	-0.00420042	9.46174	-0.146707	3.54305	16.7971	0.963782	6.51134	-4.76515	-2.24259	0.612848	-3.306	4.60748	44.2002	47.7354	4.50092	89.5244	33.4887	0.0892829	-7.44449	-37.5478	-2.54894	-2.74311	-10.8737	0.503434	20.8656	57.0529	-8.65138	79.9629	45.0245	7.44467	5.93458	-36.0733	4.67349	8.11747	36.5045	-1.04615	-1.31878	40.1612	-27.3397
10	-0.503594	-0.0388309	10.9711	-0.224077	0.0174967	-0.95043	-0.224076	0.0175199	4.87	-0.168577	-0.00221285	9.48921	-0.140644	3.5365	16.7799	0.973402	6.4972	-4.79708	-2.19835	0.615935	-3.30022	4.55135	44.1355	47.8487	4.49537	89.5081	33.5348	0.0604999	-7.38402	-37.5451	-2.54357	-2.70525	-10.8182	0.489233	20.8783	57.0849	-8.58009	79.9758	45.0463	7.4475	5.95272	-36.0728	4.74154	8.15457	36.4312	-1.05563	-1.32028	40.144	-27.3982
12	-0.517784	-0.0383951	11.0439	-0.230283	0.0187439	-0.918072	-0.230281	0.0187677	4.90236	-0.173299	-0.00169234	9.51348	-0.137941	3.53151	16.7603	0.977562	6.48706	-4.8337	-2.15723	0.618681	-3.32782	4.47767	44.073	47.9915	4.50723	89.5019	33.5557	0.0318318	-7.32598	-37.5437	-2.53998	-2.6781	-10.7801	0.462372	20.9403	57.1247	-8.46577	79.966	45.0694	7.44396	5.98569	-36.0773	4.79679	8.17579	36.3805	-1.05518	-1.31866	40.1347	-27.4524
14	-0.530537	-0.0392795	11.1048	-0.235949	0.0193024	-0.891028	-0.235947	0.0193268	4.9294	-0.177569	-0.00165067	9.53377	-0.130356	3.52722	16.7487	0.990462	6.47655	-4.85508	-2.12096	0.627891	-3.30498	4.40176	44.052	48.0637	4.55623	89.4995	33.5523	8.61775e-05	-7.25772	-37.5563	-2.53244	-2.66595	-10.732	0.413208	20.939	57.1651	-8.41208	79.9903	45.0424	7.44636	6.02555	-36.0981	4.84284	8.17707	36.3416	-1.04475	-1.31867	40.1257	-27.5004
16	-0.543334	-0.0375372	11.1576	-0.241452	0.0210125	-0.867564	-0.24145	0.0210374	4.95287	-0.181797	-0.000738879	9.55137	-0.117208	3.52304	16.7466	1.01307	6.46435	-4.85857	-2.0915	0.636296	-3.27135	4.34732	44.0288	48.1275	4.57775	89.5273	33.5427	-0.0557299	-7.2156	-37.5583	-2.52139	-2.65675	-10.6764	0.386479	20.9457	57.1966	-8.38579	79.981	45.0062	7.43692	6.04897	-36.1029	4.88513	8.16758	36.3094	-1.02961	-1.30894	40.1161	-27.5506
18	-0.556072	-0.0336051	11.2044	-0.246778	0.0236769	-0.846763	-0.246775	0.0237024	4.97367	-0.185957	0.000897454	9.56697	-0.10066	3.51953	16.753	1.04169	6.45224	-4.84608	-2.06753	0.643031	-3.23327	4.31456	43.996	48.1909	4.56256	89.573	33.5345	-0.12777	-7.19607	-37.5492	-2.50893	-2.64699	-10.6134	0.387461	20.9622	57.2147	-8.38082	79.936	44.9751	7.41505	6.0563	-36.0872	4.92498	8.15617	36.2819	-1.0156	-1.29091	40.1056	-27.6006
20	-0.565997	-0.033832	11.2495	-0.251154	0.0243187	-0.826703	-0.251151	0.0243446	4.99373	-0.189269	0.00108741	9.58202	-0.0912744	3.51966	16.7622	1.0584	6.4493	-4.82867	-2.0416	0.650987	-3.181	4.2774	43.9673	48.2309	4.53675	89.5582	33.5371	-0.16119	-7.1475	-37.5515	-2.50391	-2.63362	-10.5399	0.393186	20.9307	57.2089	-8.39993	79.9066	44.9683	7.39353	6.07832	-36.0635	4.96109	8.16921	36.2583	-1.02065	-1.28296	40.0953	-27.6318
22	-0.574924	-0.0360046	11.2889	-0.255226	0.0240307	-0.809206	-0.255224	0.0240571	5.01123	-0.192292	0.00060273	9.59514	-0.0840234	3.52177	16.7698	1.07197	6.45067	-4.81404	-2.01699	0.662453	-3.15465	4.24228	43.9312	48.2797	4.51662	89.543	33.5621	-0.184989	-7.09685	-37.555	-2.50153	-2.62936	-10.4925	0.397377	20.9159	57.2115	-8.39314	79.897	44.9833	7.37943	6.08137	-36.0399	4.99275	8.18886	36.2433	-1.03149	-1.2668	40.0876	-27.6482
24	-0.583358	-0.0389736	11.3229	-0.259138	0.0233532	-0.794136	-0.259135	0.0233799	5.0263	-0.195168	-0.000162936	9.60644	-0.0785558	3.5246	16.7731	1.08275	6.45396	-4.80759	-1.99489	0.674003	-3.15905	4.20688	43.8906	48.3434	4.50702	89.5346	33.6055	-0.203557	-7.05082	-37.5576	-2.49975	-2.63308	-10.4755	0.39329	20.9273	57.2295	-8.35159	79.9068	45.0144	7.37661	6.06995	-36.0229	5.01968	8.20863	36.237	-1.04212	-1.24257	40.0826	-27.655
26	-0.592234	-0.0386113	11.3558	-0.263012	0.0241705	-0.779521	-0.26301	0.0241976	5.04091	-0.198118	0.000190638	9.61741	-0.0765081	3.5233	16.7652	1.08642	6.45084	-4.82216	-1.9793	0.666288	-3.17852	4.15653	43.8619	48.4209	4.50503	89.5063	33.6387	-0.20761	-7.01563	-37.5572	-2.49341	-2.62479	-10.4739	0.361574	20.9414	57.2607	-8.28975	79.9245	45.0396	7.39507	6.09561	-36.0288	5.04102	8.21939	36.2353	-1.0402	-1.22807	40.0786	-27.6719
28	-0.598345	-0.042725	11.3867	-0.265983	0.022827	-0.765754	-0.26598	0.0228544	5.05468	-0.200246	-0.00100869	9.62773	-0.0809408	3.52803	16.7565	1.0804	6.46093	-4.83834	-1.95954	0.667341	-3.17486	4.11688	43.8691	48.4781	4.51426	89.48	33.6648	-0.226379	-6.98325	-37.5608	-2.4901	-2.62875	-10.4583	0.332098	20.968	57.2815	-8.22844	79.9351	45.056	7.40264	6.11784	-36.0442	5.06044	8.21669	36.2325	-1.03255	-1.21166	40.0705	-27.6894
30	-0.601157	-0.0522967	11.4182	-0.267883	0.0188562	-0.751789	-0.267881	0.0188838	5.06864	-0.201397	-0.00409794	9.6382	-0.0904241	3.53972	16.7473	1.06762	6.48548	-4.85529	-1.93403	0.680964	-3.14562	4.08815	43.9035	48.5167	4.53009	89.4675	33.6857	-0.266155	-6.95443	-37.5661	-2.49235	-2.64835	-10.4231	0.310741	21.0005	57.2922	-8.17946	79.9359	45.0614	7.39244	6.12917	-36.0599	5.0792	8.20133	36.2265	-1.02127	-1.19204	40.0566	-27.7078
32	-0.600811	-0.0649023	11.4622	-0.268609	0.0133489	-0.732231	-0.268608	0.0133767	5.0882	-0.201566	-0.00825257	9.65287	-0.0981399	3.55326	16.7265	1.05927	6.51273	-4.89375	-1.90596	0.697349	-3.12399	4.04743	43.9044	48.5849	4.53211	89.5069	33.7124	-0.32959	-6.94674	-37.5548	-2.50561	-2.67789	-10.3772	0.290826	21.0035	57.3221	-8.16916	79.9368	45.0537	7.37202	6.13591	-36.0549	5.09883	8.18002	36.2146	-1.0081	-1.17334	40.0348	-27.7379
34	-0.603517	-0.0730731	11.4967	-0.270368	0.00999121	-0.716915	-0.270367	0.0100191	5.10352	-0.202652	-0.0108737	9.66436	-0.0932386	3.56369	16.7168	1.0723	6.52999	-4.91119	-1.8828	0.706732	-3.09915	3.99576	43.8857	48.632	4.52311	89.5066	33.7247	-0.364309	-6.9058	-37.5555	-2.51083	-2.69609	-10.3243	0.279478	21.0166	57.3374	-8.15458	79.9187	45.035	7.32945	6.13524	-36.0217	5.11573	8.16596	36.2005	-0.999343	-1.15635	40.014	-27.7561
36	-0.609908	-0.0762138	11.5186	-0.273397	0.00908587	-0.707196	-0.273396	0.00911407	5.11324	-0.204854	-0.011751	9.67165	-0.0773066	3.56922	16.72	1.10309	6.53457	-4.90429	-1.86552	0.707882	-3.07287	3.93948	43.857	48.6566	4.50324	89.4579	33.7249	-0.367098	-6.83655	-37.5657	-2.50583	-2.70165	-10.2744	0.276536	21.0384	57.3377	-8.1309	79.8892	45.014	7.26728	6.12422	-35.9635	5.12972	8.16512	36.1865	-0.998608	-1.14224	39.9966	-27.7585
38	-0.616468	-0.080038	11.5368	-0.276548	0.00788741	-0.699135	-0.276547	0.00791594	5.1213	-0.207127	-0.0128563	9.67769	-0.068184	3.56813	16.7236	1.11915	6.52943	-4.89732	-1.85052	0.707367	-3.05749	3.90698	43.8496	48.6998	4.47038	89.4165	33.7389	-0.381358	-6.81585	-37.5456	-2.5003	-2.71334	-10.266	0.276175	21.0219	57.3555	-8.12424	79.8979	45.0248	7.20039	6.09042	-35.8982	5.14356	8.19055	36.178	-1.01606	-1.1357	39.9831	-27.7496
40	-0.620366	-0.0842352	11.5537	-0.278555	0.00633792	-0.691601	-0.278554	0.00636665	5.12883	-0.208521	-0.0141465	9.68334	-0.0648398	3.56643	16.7162	1.12502	6.52512	-4.91088	-1.83205	0.705723	-3.0514	3.87878	43.8512	48.7389	4.441	89.362	33.7688	-0.386251	-6.79834	-37.5257	-2.49827	-2.72238	-10.2539	0.271373	21.0224	57.3686	-8.10337	79.9134	45.0322	7.16367	6.05828	-35.8574	5.15604	8.2066	36.17	-1.02839	-1.1247	39.9688	-27.744
42	-0.621865	-0.08893	11.5701	-0.279542	0.00440137	-0.684338	-0.279542	0.0044302	5.13609	-0.209128	-0.0156568	9.68879	-0.0660625	3.56697	16.697	1.12392	6.52641	-4.94646	-1.81102	0.702654	-3.05598	3.84666	43.8556	48.7712	4.42383	89.3061	33.8146	-0.383598	-6.7728	-37.5142	-2.50029	-2.72794	-10.2365	0.261505	21.0502	57.373	-8.06293	79.9267	45.0412	7.15855	6.03765	-35.8488	5.167	8.20433	36.162	-1.02937	-1.10757	39.9528	-27.746
44	-0.625287	-0.0944559	11.5833	-0.281434	0.00222993	-0.678504	-0.281433	0.00225897	5.14193	-0.210394	-0.0174044	9.69316	-0.0658087	3.57583	16.6763	1.12848	6.54233	-4.98464	-1.79734	0.694538	-3.07382	3.78966	43.8476	48.7983	4.44152	89.3092	33.8684	-0.392575	-6.7309	-37.5165	-2.50324	-2.73233	-10.2518	0.254627	21.1072	57.3646	-8.00048	79.9236	45.1134	7.15129	6.04156	-35.8704	5.17645	8.18333	36.1577	-1.01639	-1.08953	39.9366	-27.7568
46	-0.630462	-0.0981562	11.5989	-0.283968	0.000987227	-0.671566	-0.283968	0.00101652	5.14887	-0.212204	-0.0185013	9.69837	-0.0638901	3.5841	16.6512	1.13609	6.55658	-5.0308	-1.78905	0.688606	-3.11743	3.74877	43.8285	48.8517	4.44714	89.3357	33.9432	-0.425564	-6.68362	-37.5272	-2.50505	-2.74009	-10.2824	0.234147	21.0987	57.3937	-7.98842	79.9467	45.1558	7.15461	6.06899	-35.8915	5.18586	8.15332	36.1525	-1.00038	-1.07121	39.9199	-27.7695
48	-0.636912	-0.0997291	11.6177	-0.286914	0.000773609	-0.663199	-0.286914	0.000803205	5.15723	-0.214391	-0.0188566	9.70464	-0.059608	3.58964	16.6247	1.14712	6.56502	-5.07942	-1.78423	0.684764	-3.18593	3.72779	43.7982	48.9334	4.43129	89.368	34.0382	-0.477078	-6.63184	-37.5455	-2.50487	-2.74959	-10.3112	0.20449	21.0331	57.4499	-8.02204	79.9848	45.1618	7.16197	6.11351	-35.898	5.19528	8.12222	36.1451	-0.986262	-1.05365	39.9024	-27.78
50	-0.642515	-0.1002	11.6378	-0.289411	0.000987301	-0.65428	-0.289411	0.00101714	5.16615	-0.216271	-0.0188619	9.71133	-0.0499586	3.5917	16.6075	1.16627	6.56529	-5.1109	-1.77687	0.675324	-3.26834	3.70261	43.755	49.0237	4.40306	89.3668	34.1411	-0.513293	-6.56425	-37.5738	-2.50141	-2.74759	-10.2756	0.199608	21.0483	57.43	-8.00106	79.9429	45.1973	7.13518	6.15395	-35.8631	5.20309	8.10946	36.1343	-0.98055	-1.03946	39.8828	-27.781
52	-0.646755	-0.102987	11.6547	-0.291471	8.31557e-05	-0.646801	-0.291471	0.000113233	5.17363	-0.217749	-0.0196733	9.71694	-0.0458044	3.59608	16.6087	1.1753	6.57183	-5.10831	-1.76497	0.664727	-3.33218	3.6745	43.7137	49.0931	4.36267	89.3498	34.2376	-0.525696	-6.51612	-37.602	-2.49921	-2.74966	-10.2628	0.206166	21.05	57.4361	-8.00269	79.9227	45.2273	7.1183	6.17051	-35.8328	5.21161	8.11439	36.1219	-0.988936	-1.02788	39.8619	-27.7713
54	-0.649275	-0.107531	11.6672	-0.292898	-0.00171918	-0.641231	-0.292898	-0.00168897	5.1792	-0.218693	-0.0211137	9.72112	-0.0475943	3.60385	16.6275	1.17382	6.58677	-5.07326	-1.74881	0.652077	-3.37768	3.64405	43.6803	49.1385	4.31806	89.3228	34.3291	-0.516762	-6.48717	-37.6266	-2.4972	-2.75614	-10.2773	0.214751	21.0379	57.4687	-8.01928	79.9365	45.2478	7.11713	6.16154	-35.8166	5.22103	8.13117	36.1083	-1.0081	-1.01739	39.8401	-27.7534
56	-0.649072	-0.108271	11.6757	-0.292862	-0.00204667	-0.63745	-0.292862	-0.00201646	5.18298	-0.218644	-0.0213541	9.72395	-0.0468206	3.6133	16.6519	1.1773	6.6039	-5.02749	-1.73119	0.630736	-3.43694	3.61507	43.6665	49.1771	4.29954	89.2903	34.4358	-0.507443	-6.44075	-37.645	-2.48571	-2.75364	-10.247	0.196244	21.0993	57.4277	-7.94376	79.9339	45.2703	7.11344	6.14349	-35.8062	5.23033	8.1366	36.0928	-1.0195	-1.00153	39.8171	-27.7383
58	-0.64968	-0.105431	11.6843	-0.29293	-0.000743813	-0.633613	-0.29293	-0.000713593	5.18682	-0.218784	-0.0203836	9.72683	-0.0419655	3.62563	16.668	1.18963	6.62482	-4.99686	-1.72009	0.601147	-3.52835	3.5881	43.6514	49.2364	4.29187	89.2839	34.5671	-0.509683	-6.39088	-37.6631	-2.47443	-2.74965	-10.2493	0.172017	21.1457	57.4157	-7.88541	79.9602	45.2976	7.11446	6.11997	-35.8122	5.23678	8.12731	36.0789	-1.02176	-0.988266	39.7941	-27.7294
60	-0.652097	-0.0983521	11.6942	-0.293496	0.00255116	-0.629234	-0.293496	0.00258143	5.1912	-0.21943	-0.0179583	9.73012	-0.0321414	3.63847	16.6741	1.21169	6.64487	-4.98448	-1.71721	0.566549	-3.65375	3.57169	43.6091	49.3173	4.27518	89.311	34.7354	-0.523088	-6.33358	-37.6857	-2.46363	-2.74418	-10.2953	0.146501	21.1556	57.454	-7.87009	80.0138	45.3265	7.11669	6.10031	-35.8279	5.24067	8.10405	36.0668	-1.01531	-0.977538	39.7717	-27.7273
62	-0.656558	-0.0865563	11.7067	-0.294629	0.00806624	-0.62364	-0.294628	0.00809659	5.19679	-0.22065	-0.0139123	9.73432	-0.0178137	3.6439	16.6781	1.23948	6.64982	-4.9762	-1.71835	0.534663	-3.83154	3.57909	43.4798	49.4449	4.19199	89.371	34.9455	-0.545087	-6.24883	-37.7289	-2.44412	-2.73746	-10.364	0.112463	21.1185	57.5399	-7.90326	80.0476	45.3382	7.10612	6.12018	-35.823	5.2457	8.07442	36.0542	-1.0044	-0.96114	39.7507	-27.7335
64	-0.663238	-0.0637996	11.7108	-0.295967	0.0185426	-0.621788	-0.295965	0.0185731	5.19864	-0.222358	-0.00617548	9.73571	0.00417347	3.63956	16.6922	1.27733	6.63438	-4.94938	-1.71889	0.523184	-3.85762	3.68083	43.1947	49.3303	4.01955	89.4459	35.323	-0.520245	-6.12797	-37.7852	-2.42611	-2.69721	-10.4088	0.11122	21.0876	57.5953	-7.94581	80.0689	45.3479	7.06477	6.12619	-35.7813	5.25271	8.05082	36.0417	-0.998744	-0.94649	39.7324	-27.7258
66	-0.671033	-0.0251484	11.7063	-0.296679	0.0360699	-0.623764	-0.296675	0.0361006	5.19667	-0.224076	0.0068692	9.73424	0.0406615	3.60168	16.7219	1.32919	6.55287	-4.89433	-1.76489	0.564344	-3.6595	3.97357	42.7028	48.8217	3.75854	89.483	36.0056	-0.339143	-5.94852	-37.8089	-2.4184	-2.60813	-10.4536	0.148827	21.08	57.661	-8.00115	80.1093	45.3488	6.98436	6.11204	-35.7007	5.26461	8.04091	36.0356	-1.00152	-0.933485	39.7164	-27.702
68	-0.67797	0.0506606	11.6898	-0.294408	0.0698513	-0.630964	-0.2944	0.0698826	5.18947	-0.224666	0.0322573	9.72885	0.114261	3.45974	16.7787	1.41138	6.26895	-4.79224	-2.0648	0.562007	-2.93656	4.54272	42.0148	47.3994	3.51863	89.4278	37.3266	0.256009	-5.64411	-37.6811	-2.43022	-2.4209	-10.7111	0.234037	21.1085	58.0154	-8.13903	80.2579	45.3148	6.86538	6.0802	-35.604	5.29073	8.05988	36.0619	-1.01516	-0.910541	39.7006	-27.675
70	-0.67046	0.0970325	11.747	-0.287832	0.0897836	-0.60546	-0.287823	0.0898133	5.21497	-0.221101	0.0476038	9.74798	0.222712	3.15649	16.8389	1.50145	5.67887	-4.6889	-2.38269	1.85307	-3.24757	6.65409	40.2955	46.7221	2.80907	88.4449	39.5509	1.77222	-5.02658	-37.0621	-2.55251	-2.3022	-10.6623	0.203483	21.1544	58.2959	-8.23957	80.6975	45.162	6.63917	6.16306	-35.4286	5.33064	8.10454	36.0934	-1.03563	-0.9135	39.6741	-27.6501
72	-0.646331	0.118059	11.8813	-0.275695	0.0975107	-0.545739	-0.275685	0.0975391	5.27469	-0.21255	0.0542251	9.79278	0.352456	2.65999	16.8808	1.56467	4.72873	-4.62611	-2.62649	4.15838	-4.6806	10.0168	37.529	46.7566	1.58698	86.739	42.5159	4.01835	-4.49159	-35.8803	-2.75943	-2.28039	-10.3378	0.000660323	21.2441	58.5089	-8.26423	81.3394	44.9233	6.32465	6.39596	-35.1906	5.37669	8.15756	36.1359	-1.04677	-0.933215	39.6503	-27.6206
74	-0.612246	0.202349	12.0275	-0.254683	0.132327	-0.480645	-0.25467	0.132351	5.33979	-0.199194	0.0816796	9.8416	0.453046	1.89983	16.825	1.48644	3.3067	-4.75201	-2.89198	4.99994	-6.1241	12.3032	34.7108	46.365	0.0294441	86.1463	45.4281	5.81354	-6.24072	-34.3975	-2.84581	-2.3124	-10.4024	-0.496521	21.5329	59.1055	-8.14977	81.6379	44.7882	6.07625	6.87213	-34.9892	5.39938	8.14264	36.2461	-0.978902	-0.889471	39.6972	-27.5539
76	-0.56964	0.280585	12.1401	-0.230328	0.163818	-0.430475	-0.230311	0.163843	5.38996	-0.18311	0.106874	9.87922	0.494792	1.02198	16.8125	1.25775	1.69116	-4.79492	-3.13536	5.1055	-6.76667	14.0815	31.4942	45.02	-1.84561	85.8556	47.454	8.31912	-7.81501	-33.8287	-2.88088	-2.30575	-10.4036	-0.789883	21.7681	59.3906	-8.08158	81.7662	44.8796	5.75548	7.01662	-34.9682	5.40388	8.15387	36.3528	-0.927293	-0.864125	39.7674	-27.4484
78	-0.516044	0.3472	12.2064	-0.201982	0.189341	-0.40096	-0.201962	0.189362	5.41947	-0.163644	0.127861	9.90135	0.492331	0.0636644	16.9222	0.919793	-0.0545585	-4.60303	-3.3596	4.69728	-6.5462	15.4622	28.077	42.6355	-3.42705	85.9075	48.4545	11.1923	-8.64346	-34.1631	-2.88189	-2.23058	-10.3127	-0.776143	21.8331	59.3111	-8.18241	81.816	45.1695	5.40291	6.74662	-35.1424	5.39947	8.20096	36.4311	-0.91456	-0.8716	39.8397	-27.3291
80	-0.440073	0.446934	12.2316	-0.161465	0.227766	-0.389669	-0.161441	0.227783	5.43076	-0.135957	0.159299	9.90981	0.551682	-0.988701	17.3185	0.669146	-1.99185	-3.86824	-3.62186	4.2605	-6.21979	16.5951	25.5165	39.5365	-2.11792	87.0257	49.1062	12.09	-7.91068	-34.0386	-2.85647	-2.0635	-10.4091	-0.548722	21.3891	59.301	-8.84693	82.1422	45.4014	5.31803	6.27298	-35.4403	5.42182	8.2264	36.45	-0.933841	-0.892991	39.8722	-27.3073
82	-0.340903	0.521832	12.2382	-0.11254	0.253603	-0.386739	-0.112514	0.253614	5.43369	-0.101142	0.181894	9.91198	0.608326	-2.05857	17.9172	0.425438	-3.96003	-2.7459	-3.79193	3.75995	-5.8229	17.807	22.3684	36.452	-1.35892	87.2127	49.1384	12.6746	-8.62339	-34.5611	-2.90086	-1.87909	-10.4993	-0.271278	21.3015	59.29	-9.27262	81.9921	45.5867	5.20884	5.87189	-35.6817	5.45813	8.29913	36.4323	-1.01077	-0.933439	39.8759	-27.2999
84	-0.229662	0.566742	12.2377	-0.0604605	0.265396	-0.387048	-0.0604332	0.265402	5.43338	-0.0630277	0.194209	9.91172	0.654859	-3.10188	18.6665	0.197058	-5.87744	-1.333	-3.85334	3.21338	-5.37974	19.113	18.5318	33.5786	-1.75234	86.172	48.269	12.901	-11.0418	-35.5579	-3.01043	-1.69362	-10.5592	0.0143722	21.611	59.2811	-9.376	81.4066	45.7468	5.04042	5.59671	-35.8254	5.49937	8.42763	36.3891	-1.13979	-1.00317	39.8577	-27.2839
86	-0.14839	0.618658	12.2446	-0.0210379	0.282407	-0.384016	-0.0210086	0.28241	5.43642	-0.0347181	0.209571	9.91397	0.706486	-4.04554	19.4636	0.0342996	-7.61527	0.175098	-3.86533	2.6017	-4.76495	20.3652	14.8957	30.949	-2.32403	84.1185	46.145	12.009	-12.9558	-35.9749	-3.06024	-1.48659	-10.6587	0.351252	21.6177	59.2695	-9.64281	81.2966	45.9731	4.92428	5.29996	-35.9148	5.52175	8.60171	36.3393	-1.29064	-1.15776	39.8361	-27.2312
88	-0.101729	0.654069	12.2824	0.00204445	0.294638	-0.367271	0.00207493	0.294637	5.45316	-0.0182882	0.220262	9.92651	0.757185	-4.80977	20.1846	-0.060012	-9.02577	1.54103	-3.83501	2.07665	-4.3476	21.5153	11.9133	28.9032	-2.66336	82.7372	42.9345	9.26111	-14.629	-35.7816	-3.08887	-1.31545	-10.7605	0.591566	21.5311	59.2801	-9.79252	81.1852	46.2553	4.85738	5.21239	-35.9831	5.51391	8.69434	36.3072	-1.36706	-1.26076	39.8234	-27.2038
90	-0.0830331	0.67059	12.3569	0.011548	0.300562	-0.334212	0.011579	0.300561	5.48622	-0.0115705	0.225329	9.9513	0.7971	-5.37208	20.7694	-0.110241	-10.0639	2.64961	-3.78466	1.67624	-4.16433	22.5932	9.78154	27.4482	-2.64219	82.3213	38.939	4.8491	-15.7434	-34.8789	-3.11376	-1.18648	-10.8632	0.723719	21.3933	59.3211	-9.77848	81.0235	46.6022	4.82777	5.33909	-36.036	5.48078	8.69205	36.3019	-1.36177	-1.28592	39.8259	-27.2119
92	-0.061159	0.670684	12.4665	0.021325	0.299035	-0.28552	0.0213566	0.299034	5.53491	-0.00413851	0.224848	9.98781	0.807994	-5.73534	21.1367	-0.165588	-10.7303	3.34856	-3.74825	1.41021	-3.96702	23.7215	8.65849	26.1783	-2.67512	82.3519	34.806	0.0744049	-15.6245	-33.7275	-3.17747	-1.07653	-10.9914	0.859603	21.2527	59.3971	-9.6248	80.9825	47.0601	4.76918	5.48638	-36.0533	5.45312	8.68063	36.3277	-1.35414	-1.26856	39.8492	-27.2337
94	-0.00972217	0.699418	12.5911	0.0461724	0.307942	-0.230204	0.0462034	0.307936	5.59023	0.0138538	0.233166	10.0293	0.797099	-5.96909	21.3223	-0.236067	-11.1543	3.70618	-3.77352	1.15586	-3.93733	24.6914	8.03693	25.112	-2.68917	82.8843	30.943	-4.33556	-14.4577	-31.7415	-3.28451	-0.919395	-11.1388	0.932705	21.0884	59.5081	-9.43574	80.986	47.5301	4.74909	5.67607	-36.0475	5.44417	8.62109	36.3865	-1.31313	-1.19978	39.9012	-27.2948
96	0.0788337	0.758752	12.7177	0.0895575	0.327576	-0.174076	0.0895913	0.327567	5.64636	0.0449839	0.25074	10.0714	0.761948	-6.09992	21.3532	-0.33424	-11.3838	3.77379	-3.86463	0.894112	-4.01299	25.4338	7.72783	24.217	-2.65357	83.8161	27.4288	-7.94536	-12.9311	-28.8764	-3.42625	-0.712552	-11.2783	0.959603	20.9076	59.6133	-9.25286	81.0109	47.9934	4.76829	5.86824	-36.0281	5.45972	8.51958	36.4778	-1.2451	-1.0857	39.9793	-27.3776
98	0.201519	0.805322	12.8191	0.146988	0.339087	-0.129224	0.147023	0.339072	5.69121	0.0871474	0.263177	10.105	0.677312	-6.1438	21.3001	-0.505684	-11.4405	3.68482	-3.97638	0.686639	-3.77983	25.8791	7.51346	23.376	-2.56172	85.0151	23.9807	-10.1083	-13.5711	-24.7203	-3.56499	-0.522999	-11.3029	1.05103	20.7493	59.5459	-9.09582	81.0331	48.4757	4.77362	5.92177	-36.0235	5.50399	8.42416	36.6021	-1.1904	-0.944307	40.0693	-27.3867
100	0.351698	0.869194	12.8984	0.217731	0.356158	-0.0943264	0.217768	0.356136	5.72611	0.138884	0.280652	10.1311	0.620158	-6.1616	21.1916	-0.624386	-11.4572	3.48946	-4.11006	0.477707	-3.53352	26.1228	7.4948	22.8191	-2.5509	85.805	20.8368	-10.6808	-14.5215	-20.358	-3.69694	-0.324693	-11.2777	1.20587	20.586	59.4056	-9.09649	81.0259	48.9598	4.75822	5.88098	-36.0259	5.56601	8.33631	36.7343	-1.16194	-0.82814	40.1469	-27.3756
102	0.524301	0.952271	12.9576	0.299699	0.380001	-0.0684828	0.299738	0.37997	5.75195	0.198551	0.303932	10.1504	0.613666	-6.1773	21.0459	-0.653218	-11.4843	3.22103	-4.25802	0.253111	-3.36046	26.1831	7.67598	22.5519	-2.64584	86.1335	18.1759	-9.82995	-15.2328	-16.4265	-3.82398	-0.123582	-11.2347	1.40337	20.4388	59.2454	-9.25577	80.9839	49.4203	4.71672	5.75788	-36.0351	5.64024	8.25474	36.8634	-1.157	-0.740703	40.2042	-27.3722
104	0.711961	1.03986	13.0048	0.388601	0.404697	-0.0481031	0.388643	0.404657	5.77233	0.263341	0.328308	10.1656	0.673598	-6.21383	20.875	-0.568844	-11.5686	2.90171	-4.40259	0.00725179	-3.35283	26.0455	7.962	22.3626	-2.60067	86.5495	16.512	-7.81485	-15.5593	-13.7118	-3.96454	0.0410176	-11.246	1.54696	20.4185	59.1969	-9.44791	80.9398	49.7683	4.6377	5.55455	-36.0591	5.71855	8.15384	36.9751	-1.14012	-0.626553	40.236	-27.4544
106	0.894232	1.11688	13.0456	0.474362	0.425121	-0.0306574	0.474406	0.425072	5.78977	0.32607	0.349278	10.1787	0.765359	-6.26699	20.7523	-0.427197	-11.6927	2.67005	-4.51488	-0.253335	-3.44865	25.697	8.63288	22.3912	-2.40901	86.6436	15.458	-6.25126	-15.5133	-11.9311	-4.10631	0.189421	-11.2854	1.68652	20.4439	59.1948	-9.64342	80.7703	50.0717	4.56696	5.40016	-36.0513	5.79362	8.10716	37.0651	-1.14941	-0.563076	40.268	-27.52
108	1.06011	1.18285	13.079	0.55211	0.441872	-0.0164976	0.552156	0.441815	5.80393	0.383055	0.366969	10.1892	0.882715	-6.33403	20.7055	-0.236244	-11.8495	2.5776	-4.59367	-0.493413	-3.61695	25.1726	9.65589	22.6081	-2.05221	86.4092	14.8241	-5.60452	-15.2367	-11.0526	-4.2314	0.334147	-11.3427	1.81167	20.4659	59.2123	-9.81962	80.5155	50.3224	4.51652	5.29677	-36.0149	5.85927	8.12581	37.131	-1.18765	-0.564213	40.307	-27.5426
110	1.19111	1.2555	13.0935	0.614987	0.464144	-0.0106629	0.615035	0.464081	5.80977	0.428555	0.387796	10.1936	1.03479	-6.40558	20.7694	0.0266025	-12.0243	2.68722	-4.66381	-0.560164	-3.81227	24.5886	10.6645	22.8253	-1.3929	86.1928	14.2703	-5.98486	-14.8929	-11.3768	-4.28137	0.511775	-11.397	1.84128	20.3536	59.1981	-9.94336	80.4693	50.42	4.48427	5.10853	-36.0015	5.90133	8.18384	37.1701	-1.2326	-0.617568	40.3554	-27.5091
112	1.29137	1.32298	13.098	0.663969	0.486419	-0.00920886	0.664019	0.48635	5.81122	0.463669	0.407703	10.1946	1.21245	-6.4694	20.8784	0.342605	-12.1917	2.87741	-4.72631	-0.64607	-3.88812	24.0706	11.6475	23.0967	-0.898662	85.6339	13.4562	-6.41182	-14.786	-12.1838	-4.27935	0.684861	-11.4279	1.83109	20.2279	59.1357	-10.0122	80.445	50.4611	4.47789	4.91535	-36.038	5.92329	8.26514	37.1881	-1.28327	-0.688617	40.403	-27.4602
114	1.36494	1.38311	13.0994	0.700681	0.507426	-0.00907621	0.700733	0.507353	5.81136	0.489699	0.425846	10.1947	1.39869	-6.52011	20.9942	0.678842	-12.337	3.07815	-4.78473	-0.763594	-3.84768	23.6705	12.4971	23.4261	-0.685488	84.6433	12.3299	-6.57803	-14.9902	-13.0832	-4.24068	0.840385	-11.4392	1.81356	20.1267	59.0366	-10.0465	80.384	50.495	4.49076	4.73439	-36.127	5.93005	8.3382	37.1852	-1.32909	-0.748485	40.4389	-27.4143
116	1.4237	1.43881	13.1152	0.730606	0.527525	-0.00242602	0.730661	0.52745	5.81801	0.510725	0.442851	10.1996	1.5438	-6.55271	21.0373	0.938543	-12.438	3.14666	-4.85354	-0.777411	-3.87484	23.4464	12.8776	23.8154	-0.707361	83.1241	11.0485	-6.34945	-15.4317	-13.2795	-4.20284	0.964467	-11.473	1.86688	20.0962	58.9663	-10.1245	80.2066	50.622	4.49294	4.56513	-36.2427	5.93889	8.30016	37.1536	-1.33289	-0.721606	40.4298	-27.4019
118	1.4784	1.4795	13.1448	0.757689	0.541278	0.0103691	0.757745	0.5412	5.8308	0.530057	0.454917	10.2092	1.63212	-6.56895	21.0099	1.09269	-12.4936	3.08862	-4.90977	-0.765407	-3.86452	23.3929	12.913	24.1582	-0.89312	81.668	9.76234	-5.73366	-16.1415	-13.1935	-4.18419	1.04543	-11.5069	1.96222	20.0806	58.9253	-10.2719	79.9621	50.8088	4.48205	4.42791	-36.3887	5.94506	8.20834	37.113	-1.31545	-0.654353	40.3964	-27.4183
120	1.52917	1.50798	13.185	0.782187	0.549908	0.0279244	0.782244	0.549828	5.84836	0.547805	0.462977	10.2223	1.66228	-6.57046	20.9268	1.13959	-12.5063	2.93194	-4.95221	-0.759302	-3.81792	23.4711	12.7322	24.4197	-1.14157	80.4425	8.56056	-4.64227	-17.165	-12.8254	-4.18154	1.09568	-11.5375	2.08585	20.0723	58.9142	-10.4706	79.6981	51.0364	4.45054	4.32339	-36.5529	5.94833	8.08889	37.0719	-1.28746	-0.570966	40.3488	-27.4527
122	1.56351	1.54354	13.2226	0.799989	0.562859	0.044356	0.800047	0.562777	5.86479	0.560261	0.47382	10.2346	1.64968	-6.56209	20.8467	1.11155	-12.4885	2.78418	-4.99866	-0.81102	-3.81406	23.5499	12.7389	24.5659	-1.16063	79.4571	7.59847	-2.71911	-18.8181	-11.783	-4.15696	1.1705	-11.5686	2.2075	20.0938	58.9242	-10.6223	79.5613	51.2529	4.37218	4.22081	-36.6963	5.95059	7.9941	37.0406	-1.27472	-0.529583	40.305	-27.4635
124	1.58409	1.58412	13.2587	0.812118	0.579028	0.0601811	0.812177	0.578944	5.88061	0.568264	0.486688	10.2464	1.61477	-6.54129	20.8035	1.04976	-12.4409	2.70634	-5.03461	-0.931083	-3.85647	23.5356	12.8394	24.6855	-1.24131	78.6035	6.97978	-0.187824	-19.9387	-10.9202	-4.12669	1.2744	-11.5938	2.30693	20.1339	58.958	-10.7053	79.4881	51.4388	4.27922	4.20124	-36.7915	5.94638	7.92954	37.0283	-1.26162	-0.498722	40.2836	-27.4608
126	1.58827	1.65186	13.2877	0.819026	0.608352	0.0728393	0.819088	0.608268	5.89327	0.571489	0.509043	10.2559	1.57723	-6.52038	20.8054	0.98742	-12.3917	2.71222	-5.08582	-1.15762	-3.96769	23.3564	13.0647	24.8238	-1.32656	77.9692	6.67958	2.55241	-20.5473	-10.7108	-4.06784	1.45501	-11.6185	2.37918	20.1777	58.9989	-10.7114	79.4681	51.5952	4.18466	4.26098	-36.8401	5.93626	7.89863	37.0391	-1.24755	-0.478626	40.2918	-27.4448
128	1.56252	1.83444	13.301	0.821206	0.690363	0.0783644	0.821277	0.690274	5.8988	0.567669	0.570451	10.2598	1.59082	-6.55252	20.8292	1.00519	-12.4541	2.75672	-5.2578	-1.64849	-4.20925	22.8246	13.6029	25.069	-0.95959	78.1028	6.51285	4.0771	-21.9967	-12.4124	-3.87711	1.89325	-11.6389	2.43437	20.1891	58.9933	-10.6434	79.5039	51.7416	4.10442	4.30115	-36.8812	5.92992	7.90625	37.081	-1.24598	-0.503393	40.3355	-27.4106
130	1.5265	2.09388	13.221	0.824162	0.80725	0.0422924	0.824247	0.807175	5.86274	0.562049	0.658047	10.2326	1.62338	-6.60187	20.9391	1.06084	-12.5524	2.96	-5.57597	-2.17788	-4.61807	22.2127	14.1964	25.3687	-0.265075	78.0623	6.11699	5.49273	-23.2327	-14.5425	-3.59754	2.48168	-11.8407	2.45299	20.1236	58.8868	-10.5215	79.5855	51.9738	4.05824	4.37623	-36.9193	5.91451	7.91206	37.1346	-1.23584	-0.502725	40.4043	-27.3694
132	1.48629	2.3532	13.0729	0.824858	0.924622	-0.0239943	0.824953	0.924537	5.79644	0.554644	0.74585	10.1826	1.65254	-6.61835	21.1079	1.12509	-12.5884	3.27082	-5.95845	-2.58032	-5.11624	21.6105	14.5874	25.6733	0.560022	77.8307	5.48379	6.93264	-24.1085	-16.4817	-3.31443	3.05275	-12.1838	2.44964	19.9552	58.6993	-10.3929	79.7175	52.2965	4.03762	4.51324	-36.9546	5.87829	7.88937	37.1855	-1.1966	-0.453838	40.4777	-27.3351
134	1.44721	2.32197	13.0453	0.805284	0.913874	-0.035951	0.805378	0.913789	5.78448	0.540716	0.736525	10.1736	1.60331	-6.42526	21.1699	1.09535	-12.22	3.3801	-6.02321	-2.37009	-5.37774	21.0944	13.8541	25.8598	0.828616	78.293	4.96422	7.92015	-24.9676	-17.2292	-3.36927	2.99846	-12.3196	2.49134	19.5961	58.571	-10.4399	79.9542	52.6296	3.98579	4.78791	-36.9723	5.78265	7.77455	37.1968	-1.06376	-0.334132	40.4833	-27.3515
136	1.38515	2.23368	13.0166	0.77145	0.879744	-0.0480861	0.771541	0.879664	5.77235	0.517693	0.708783	10.1646	1.55907	-6.1922	21.165	1.07985	-11.7811	3.36317	-5.97866	-2.1722	-5.49498	20.6935	13.4057	25.8586	0.993285	79.2431	4.71743	8.21115	-25.2214	-17.5654	-3.45745	2.89585	-12.4302	2.61486	19.3272	58.4628	-10.4372	80.1073	52.9528	3.92162	5.09864	-37.0003	5.67495	7.60754	37.186	-0.895358	-0.175083	40.4696	-27.4014
138	1.30589	2.14578	12.9733	0.730037	0.847088	-0.0666638	0.730125	0.847013	5.75377	0.488902	0.681643	10.1508	1.5293	-5.96797	21.109	1.0841	-11.363	3.25116	-5.88413	-2.0973	-5.50558	20.4555	13.5742	25.7066	1.09396	80.3029	4.72649	7.91093	-24.8528	-17.6455	-3.51131	2.86137	-12.5452	2.80231	19.1889	58.3776	-10.3524	80.1724	53.2444	3.84552	5.39118	-37.0353	5.57343	7.42556	37.1607	-0.724391	-0.00259567	40.4494	-27.4689
140	1.25046	2.07707	12.9615	0.700633	0.821001	-0.0714406	0.700718	0.820929	5.74899	0.468667	0.660194	10.1473	1.46708	-5.78173	21.0401	1.01762	-11.0053	3.11974	-5.79259	-1.98647	-5.5142	20.5518	14.4503	25.6631	0.930638	79.9481	4.7214	7.75086	-24.2909	-17.3754	-3.53345	2.83573	-12.6542	2.93871	19.051	58.3535	-10.2688	80.3292	53.4707	3.73893	5.55647	-37.041	5.50097	7.33777	37.1363	-0.621971	0.121751	40.4334	-27.5125
142	1.23248	2.03393	12.9594	0.689585	0.803373	-0.0721745	0.689668	0.803302	5.74826	0.461588	0.646287	10.1468	1.40555	-5.66905	20.9878	0.933144	-10.782	3.02255	-5.72333	-1.91932	-5.49384	20.694	15.1044	25.7541	0.781707	79.7229	4.61384	7.60483	-23.8661	-17.1236	-3.56204	2.83289	-12.6845	3.02508	18.9714	58.3294	-10.1987	80.4421	53.5558	3.6644	5.62046	-37.0061	5.46616	7.30972	37.1081	-0.584218	0.171445	40.4121	-27.5045
144	1.25531	2.0145	12.9631	0.69821	0.79316	-0.0706094	0.698292	0.793088	5.74982	0.468716	0.63923	10.148	1.35228	-5.63653	20.9624	0.843094	-10.7074	2.97838	-5.66173	-1.92988	-5.45712	20.7915	15.3547	25.8975	0.647367	79.6849	4.54626	7.456	-23.6743	-16.988	-3.60817	2.84493	-12.6527	3.06073	18.9543	58.3054	-10.148	80.4829	53.5125	3.64205	5.5829	-36.941	5.46956	7.33693	37.0786	-0.608946	0.148743	40.3861	-27.4424
146	1.31012	2.00472	12.9728	0.721607	0.78483	-0.0665748	0.721688	0.784755	5.75386	0.48676	0.634563	10.151	1.30999	-5.67115	20.9674	0.756322	-10.7584	2.9926	-5.51856	-2.11543	-5.51538	20.7515	15.3727	25.7955	0.290612	78.7323	5.23244	7.27784	-23.7477	-16.8851	-3.67644	2.83747	-12.6974	3.05993	18.9751	58.3403	-10.1127	80.461	53.4683	3.68989	5.42012	-36.902	5.50052	7.43348	37.062	-0.687629	0.0949719	40.3674	-27.3387
148	1.40076	1.97562	12.9956	0.759379	0.765351	-0.0568929	0.759458	0.765273	5.76354	0.516295	0.622521	10.1583	1.27246	-5.7378	20.9789	0.669654	-10.8694	3.02006	-5.32563	-2.25663	-5.26807	20.7519	15.7011	25.0972	-0.344584	76.8417	6.32653	6.91625	-23.5696	-17.3144	-3.773	2.78673	-12.7839	3.02329	19.0236	58.4215	-10.1048	80.3684	53.4359	3.77661	5.23596	-36.8831	5.55673	7.51039	37.0427	-0.76912	0.0345177	40.3393	-27.2697
150	1.52545	1.92141	13.0315	0.810317	0.732294	-0.0414662	0.810393	0.73221	5.77897	0.556582	0.601203	10.1699	1.24063	-5.8232	20.9954	0.588474	-11.0163	3.05731	-5.12069	-2.29663	-4.76882	20.9102	16.3531	23.9745	-1.16916	74.3554	7.73631	6.28322	-23.089	-18.3013	-3.89485	2.68341	-12.877	2.9577	19.105	58.5345	-10.1346	80.1944	53.4065	3.87339	5.04619	-36.88	5.63748	7.55916	37.0148	-0.851252	-0.0264873	40.2982	-27.2477
152	1.67647	1.85971	13.0765	0.872294	0.693965	-0.0221163	0.872365	0.693874	5.79831	0.60547	0.576674	10.1844	1.23682	-5.92426	21.0394	0.556371	-11.1997	3.14425	-5.04805	-2.25076	-4.62146	21.5491	16.9698	23.481	-1.9155	72.6258	9.25227	5.11695	-22.7656	-19.5033	-4.01296	2.52745	-12.8456	2.86779	19.2787	58.6375	-10.2228	79.8815	53.2908	3.90547	4.81132	-36.8682	5.75108	7.63301	36.9688	-0.984504	-0.0928516	40.2426	-27.241
154	1.85426	1.73823	13.1183	0.941618	0.627407	-0.00409493	0.941683	0.627311	5.81634	0.661729	0.531546	10.1981	1.16556	-5.99612	21.0801	0.409231	-11.3103	3.22909	-4.95407	-2.10349	-4.65855	22.1385	16.504	23.3946	-2.39043	72.0188	10.5457	3.54883	-21.4857	-20.3448	-4.20172	2.26807	-12.8023	2.85992	19.3756	58.6924	-10.4121	79.5916	53.2385	3.86333	4.49078	-36.8773	5.85889	7.76036	36.9176	-1.13987	-0.195302	40.1924	-27.2397
156	2.03032	1.57238	13.1553	1.00689	0.541485	0.0120298	1.00695	0.541381	5.83246	0.716245	0.471673	10.2103	1.04172	-6.02859	21.1187	0.177049	-11.3339	3.31267	-4.82826	-1.89113	-4.79387	22.5525	15.1599	23.608	-2.60623	72.4073	11.4621	1.79274	-19.5481	-20.7187	-4.43504	1.94424	-12.7691	2.94161	19.3798	58.6915	-10.664	79.3708	53.2793	3.76649	4.11652	-36.9173	5.94367	7.92705	36.8687	-1.29366	-0.323938	40.1543	-27.2328
158	2.09733	1.46878	13.1965	1.02883	0.490877	0.030453	1.02888	0.490771	5.85088	0.736027	0.435294	10.2243	1.01237	-6.02684	21.1911	0.130057	-11.3218	3.4491	-4.7729	-1.7644	-4.76595	22.8338	14.852	23.8077	-2.58156	72.6211	11.8869	0.491202	-19.2228	-20.6121	-4.54294	1.76007	-12.7269	3.05144	19.4023	58.6368	-10.7874	79.2264	53.4005	3.70121	3.84485	-37.0091	5.97675	8.05354	36.8387	-1.38178	-0.415613	40.1367	-27.1901
160	2.09287	1.4202	13.2371	1.02341	0.469676	0.0487101	1.02346	0.46957	5.86914	0.733408	0.419063	10.238	1.07909	-6.01425	21.2811	0.263091	-11.3171	3.60979	-4.7535	-1.66219	-4.73319	22.9454	15.0318	24.0059	-2.4898	73.2892	11.7514	-0.227298	-19.4128	-20.1564	-4.56807	1.62809	-12.7255	3.06267	19.3755	58.6401	-10.8502	79.1883	53.4859	3.70375	3.70517	-37.0955	5.98382	8.09479	36.8228	-1.40929	-0.451442	40.1185	-27.1369
162	2.03812	1.41948	13.2753	0.999415	0.47321	0.0659332	0.999464	0.473107	5.88636	0.715259	0.420081	10.2509	1.21155	-5.9998	21.3743	0.517014	-11.3273	3.77084	-4.76645	-1.57357	-4.71274	22.9239	15.4726	24.227	-2.36691	74.6021	11.1024	-0.48295	-19.7384	-19.3904	-4.53085	1.53174	-12.7667	2.96582	19.3141	58.7109	-10.8597	79.2344	53.5231	3.77085	3.69484	-37.1677	5.97489	8.04558	36.8171	-1.38216	-0.424919	40.0943	-27.0927
164	1.98733	1.43403	13.3081	0.97827	0.483194	0.0807006	0.97832	0.483093	5.90113	0.69881	0.426111	10.262	1.27749	-5.99709	21.4251	0.64254	-11.3405	3.85942	-4.82831	-1.49589	-4.64195	22.9532	15.5581	24.6238	-2.16432	76.979	10.1475	-1.03929	-19.6489	-18.1516	-4.48351	1.46888	-12.8117	2.85427	19.3337	58.7656	-10.7873	79.2479	53.5965	3.84775	3.76403	-37.2561	5.96384	7.9361	36.8091	-1.32134	-0.331146	40.0642	-27.1136
166	1.94942	1.44865	13.338	0.962779	0.492271	0.094126	0.96283	0.492172	5.91456	0.686644	0.431843	10.272	1.2687	-5.99009	21.4582	0.631197	-11.3248	3.92103	-4.88746	-1.41884	-4.58204	22.9475	15.6215	25.074	-1.84201	79.5019	9.26159	-1.70554	-18.6845	-17.3878	-4.45309	1.42505	-12.8421	2.78786	19.3632	58.8426	-10.7398	79.2655	53.6339	3.8789	3.82823	-37.3094	5.95989	7.81694	36.7961	-1.26275	-0.231548	40.0344	-27.1583
168	1.92965	1.4577	13.3672	0.954845	0.497574	0.107147	0.954896	0.497475	5.92758	0.680376	0.435259	10.2818	1.19372	-5.9763	21.4825	0.500077	-11.2782	3.97153	-4.92765	-1.35043	-4.55284	22.9125	15.7443	25.5151	-1.46316	81.5151	8.65006	-2.45583	-17.09	-17.2346	-4.44375	1.3936	-12.8513	2.76821	19.3854	58.9339	-10.7319	79.2782	53.6297	3.86364	3.86611	-37.3177	5.96439	7.71776	36.7791	-1.22143	-0.152897	40.0098	-27.205
170	1.92952	1.46161	13.4022	0.955171	0.499142	0.122714	0.955223	0.499044	5.94314	0.680531	0.43643	10.2935	1.10879	-5.96039	21.5153	0.35206	-11.2249	4.03841	-4.93809	-1.33684	-4.58491	22.9225	16.0353	25.807	-1.23629	81.2343	8.73442	-3.25409	-16.5085	-17.2912	-4.4335	1.36525	-12.8401	2.71804	19.3825	58.9789	-10.7121	79.2273	53.624	3.87395	3.9049	-37.2862	5.96963	7.69406	36.7673	-1.21329	-0.13365	40.004	-27.2034
172	1.94349	1.4606	13.4365	0.961321	0.497514	0.137899	0.961372	0.497414	5.95833	0.685249	0.435599	10.3048	1.03806	-5.93756	21.5476	0.231828	-11.163	4.10286	-4.93402	-1.34003	-4.601	23.0104	16.2084	26.059	-1.29766	80.4361	8.84027	-3.49189	-15.9657	-17.3529	-4.42781	1.34537	-12.8096	2.69976	19.4175	59.0043	-10.6819	79.1632	53.6244	3.85187	3.87057	-37.2452	5.97842	7.72106	36.7633	-1.22798	-0.157184	40.0072	-27.1772
174	1.96652	1.45589	13.4687	0.97117	0.493591	0.152083	0.97122	0.493491	5.97251	0.692883	0.433302	10.3155	0.996361	-5.90946	21.5765	0.165802	-11.0996	4.15833	-4.9125	-1.35913	-4.58878	23.1358	16.2662	26.2223	-1.54524	79.5992	8.88064	-3.13921	-15.3567	-17.3571	-4.42835	1.33027	-12.7657	2.71442	19.4922	59.0212	-10.6516	79.1133	53.6309	3.79805	3.76178	-37.2101	5.99311	7.78259	36.7657	-1.26183	-0.206592	40.0142	-27.136
176	1.98591	1.45301	13.4987	0.979551	0.490749	0.16534	0.979601	0.490648	5.98577	0.699347	0.431714	10.3254	1.00722	-5.88529	21.5963	0.193971	-11.0583	4.1929	-4.84362	-1.43399	-4.55819	23.0538	16.4378	25.9551	-1.3345	79.0988	9.16299	-2.70592	-14.9645	-17.4297	-4.44	1.30352	-12.7264	2.7125	19.5577	59.0496	-10.6648	79.1513	53.631	3.75706	3.63547	-37.2061	6.02202	7.83803	36.7662	-1.31228	-0.229012	40.0138	-27.0983
178	2.00077	1.44275	13.5297	0.985397	0.485001	0.179101	0.985447	0.4849	5.99953	0.704111	0.427787	10.3358	1.0509	-5.86967	21.6127	0.279474	-11.0417	4.21902	-4.76474	-1.48591	-4.63388	23.1202	17.0807	25.7752	-1.31949	78.0302	9.38616	-2.11285	-15.1086	-17.4232	-4.4555	1.25956	-12.7029	2.71094	19.5815	59.1059	-10.73	79.1802	53.6219	3.75652	3.54653	-37.2258	6.05842	7.87147	36.7636	-1.35922	-0.234073	40.0092	-27.077
180	2.01001	1.42784	13.5593	0.988422	0.477633	0.192238	0.988471	0.477531	6.01267	0.706873	0.422462	10.3456	1.11167	-5.86553	21.6254	0.392702	-11.051	4.23734	-4.69716	-1.51068	-4.7892	23.342	17.9584	25.7448	-1.58415	76.5736	9.54842	-1.46302	-15.6366	-17.3939	-4.47051	1.21095	-12.6958	2.70983	19.5806	59.1783	-10.8174	79.1687	53.6095	3.79409	3.51383	-37.2663	6.09397	7.88513	36.7579	-1.39527	-0.2311	40.0039	-27.0707
182	2.01147	1.43052	13.5722	0.989295	0.478637	0.197977	0.989345	0.478535	6.01841	0.707464	0.423262	10.3499	1.15152	-5.88253	21.6252	0.460834	-11.0933	4.23467	-4.69228	-1.57407	-4.78822	23.4067	17.6862	25.5694	-1.89119	76.2879	9.89752	-1.11107	-15.617	-17.722	-4.47326	1.22013	-12.6931	2.69309	19.6794	59.192	-10.779	79.0669	53.625	3.83676	3.55534	-37.3302	6.10098	7.9157	36.7534	-1.41422	-0.259941	40.0127	-27.0565
184	2.01397	1.42293	13.5865	0.989869	0.475054	0.204353	0.989918	0.474952	6.02478	0.708137	0.420613	10.3547	1.15035	-5.88954	21.6302	0.457172	-11.1058	4.24433	-4.70102	-1.61761	-4.7279	23.3776	17.1387	25.4579	-2.06283	76.6296	10.2159	-1.18771	-15.2968	-18.0646	-4.48267	1.22796	-12.6967	2.70545	19.7187	59.2258	-10.7742	79.018	53.6334	3.81944	3.58335	-37.3524	6.09885	7.92573	36.7415	-1.4174	-0.275125	40.0129	-27.0405
186	2.01703	1.40502	13.6068	0.989935	0.466868	0.213401	0.989983	0.466766	6.03383	0.708737	0.414487	10.3615	1.11395	-5.87981	21.6433	0.394421	-11.0777	4.27113	-4.71356	-1.63564	-4.625	23.2742	16.5809	25.4409	-2.07714	77.3938	10.4068	-1.60161	-14.888	-18.3544	-4.49534	1.22694	-12.7028	2.75039	19.6894	59.2837	-10.8122	79.0271	53.6371	3.75001	3.58325	-37.3328	6.09259	7.91463	36.7226	-1.41203	-0.271078	40.0017	-27.0244
188	2.00787	1.40265	13.634	0.985804	0.466384	0.225576	0.985852	0.466282	6.04601	0.705695	0.413834	10.3707	1.09156	-5.85634	21.6611	0.361432	-11.0283	4.30469	-4.73408	-1.66231	-4.46793	23.1302	16.3111	25.4322	-2.03408	78.2056	10.2802	-1.84941	-15.1774	-18.6169	-4.47657	1.24375	-12.6967	2.80506	19.7051	59.3091	-10.785	78.9528	53.6801	3.7369	3.59112	-37.34	6.08763	7.91041	36.705	-1.4227	-0.259741	39.9889	-27.017
190	2.0033	1.40408	13.6661	0.983985	0.467205	0.239848	0.984033	0.467104	6.06028	0.704294	0.414305	10.3814	1.07037	-5.8332	21.6699	0.32979	-10.9799	4.32147	-4.76596	-1.6595	-4.32853	23.0338	16.3047	25.5631	-2.03126	78.6479	9.91046	-1.8186	-15.4783	-18.852	-4.4618	1.24905	-12.6907	2.82441	19.7236	59.3305	-10.7188	78.9684	53.7272	3.71769	3.57728	-37.3538	6.07006	7.92178	36.6948	-1.45742	-0.282967	39.9797	-26.9812
192	2.0039	1.40852	13.7039	0.984677	0.468934	0.256612	0.984725	0.468832	6.07704	0.704713	0.415617	10.3939	1.05396	-5.8135	21.6684	0.305113	-10.9393	4.31905	-4.81125	-1.62777	-4.22312	22.9852	16.5147	25.8404	-2.068	78.7087	9.36946	-1.55967	-15.6432	-19.0613	-4.45508	1.24228	-12.681	2.8069	19.7481	59.3557	-10.624	79.074	53.7703	3.68855	3.55231	-37.3673	6.03611	7.95161	36.6947	-1.51594	-0.352984	39.9739	-26.9113
194	1.99648	1.4189	13.7536	0.982321	0.473811	0.278687	0.98237	0.473709	6.09912	0.702651	0.419072	10.4105	1.06142	-5.79216	21.6627	0.324164	-10.9024	4.30688	-4.87945	-1.59418	-4.12691	22.8966	16.7576	26.1821	-2.02137	78.8104	8.86483	-1.46186	-15.6521	-19.25	-4.44157	1.2463	-12.6349	2.79871	19.8309	59.3919	-10.5177	79.1135	53.8082	3.67755	3.58485	-37.3648	5.98056	7.9985	36.7099	-1.58491	-0.475693	39.9622	-26.8215
196	1.9832	1.44914	13.8083	0.97889	0.487825	0.302968	0.978941	0.487724	6.1234	0.699184	0.42928	10.4287	1.08657	-5.78124	21.6757	0.374207	-10.8893	4.32835	-4.93502	-1.6102	-4.11892	22.7463	16.9101	26.5272	-1.86937	79.106	8.4442	-1.50659	-15.7595	-19.3468	-4.41505	1.26698	-12.5993	2.77828	19.8736	59.4423	-10.4737	79.1145	53.834	3.71466	3.63956	-37.354	5.93317	8.05416	36.7228	-1.66814	-0.617517	39.9518	-26.7221
198	1.96678	1.49611	13.8648	0.975349	0.509412	0.327963	0.975402	0.509311	6.14839	0.695135	0.445138	10.4474	1.12051	-5.77986	21.7078	0.439216	-10.8959	4.38504	-4.96801	-1.68458	-4.19373	22.5598	16.9651	26.8257	-1.6541	79.4881	8.16018	-1.66726	-15.9943	-19.3243	-4.38206	1.30081	-12.5796	2.74457	19.8732	59.506	-10.4882	79.0788	53.8476	3.78374	3.70043	-37.3348	5.89557	8.11801	36.7319	-1.76068	-0.767414	39.9449	-26.6113
200	1.95809	1.53332	13.9181	0.97447	0.526153	0.351548	0.974524	0.526052	6.17198	0.693396	0.457554	10.465	1.13616	-5.7739	21.734	0.471596	-10.8891	4.43216	-4.97122	-1.80263	-4.253	22.4619	17.0689	26.9616	-1.58162	79.2619	8.13893	-1.83325	-16.2266	-19.1185	-4.37919	1.32557	-12.5457	2.70453	19.9233	59.5746	-10.4585	78.9932	53.852	3.78505	3.73881	-37.2989	5.84052	8.2072	36.7499	-1.85215	-0.933846	39.9429	-26.4573
202	1.94929	1.56871	13.9616	0.973384	0.54215	0.370746	0.97344	0.542049	6.19118	0.691547	0.469407	10.4794	1.12218	-5.76442	21.7727	0.451775	-10.8675	4.50443	-4.97198	-1.91204	-4.32072	22.4458	17.1001	26.9925	-1.62433	79.0142	8.2358	-1.80957	-16.3982	-19.0097	-4.37639	1.34495	-12.5507	2.68528	19.9282	59.6519	-10.4634	78.9673	53.87	3.76827	3.72663	-37.264	5.79253	8.25257	36.7701	-1.88175	-1.01657	39.9493	-26.3478
204	1.94116	1.5977	13.9931	0.972085	0.555339	0.384685	0.972142	0.555238	6.20512	0.689721	0.479156	10.4898	1.07671	-5.74826	21.8271	0.377491	-10.8248	4.60812	-4.97961	-1.99643	-4.38166	22.4965	17.0738	26.9526	-1.72999	78.882	8.37981	-1.60736	-16.5193	-19.0025	-4.36819	1.35999	-12.5928	2.68885	19.8859	59.7285	-10.4937	79.0094	53.9002	3.74483	3.66543	-37.2387	5.76261	8.24642	36.7856	-1.85437	-1.00891	39.9583	-26.2954
206	1.94339	1.59659	14.0116	0.973036	0.554601	0.392892	0.973093	0.554501	6.21332	0.690489	0.478656	10.496	1.00134	-5.71071	21.8999	0.255807	-10.7346	4.74702	-5.00539	-2.04635	-4.35879	22.5546	17.1854	26.9205	-1.6968	78.8567	8.43477	-1.48504	-16.7235	-18.8151	-4.3591	1.37299	-12.6129	2.69279	19.8737	59.7649	-10.4416	79.042	53.9042	3.71866	3.5852	-37.2364	5.77345	8.2146	36.7721	-1.84657	-0.978368	39.9365	-26.2614
208	1.95201	1.58623	14.0264	0.976082	0.549337	0.399478	0.976139	0.549237	6.21991	0.69312	0.474914	10.5009	0.941141	-5.67756	21.9625	0.159767	-10.6569	4.86599	-5.02753	-2.09273	-4.34182	22.5849	17.1684	26.9498	-1.578	79.1238	8.40861	-1.41806	-16.8999	-18.6122	-4.35186	1.394	-12.6377	2.71107	19.8704	59.7817	-10.3863	79.0619	53.9475	3.71123	3.53896	-37.2629	5.80332	8.24303	36.7642	-1.88222	-0.975368	39.9261	-26.2555
210	1.96254	1.57717	14.0407	0.980065	0.544502	0.405794	0.980121	0.544401	6.22622	0.696422	0.471554	10.5057	0.911675	-5.65751	22.0058	0.11478	-10.6117	4.94754	-5.04252	-2.14476	-4.34861	22.5844	17.0276	27.0219	-1.41731	79.5774	8.3533	-1.36626	-16.9989	-18.4632	-4.34665	1.42367	-12.6685	2.73385	19.8828	59.7892	-10.3399	79.0657	54.0331	3.71979	3.5411	-37.3076	5.83864	8.33165	36.772	-1.95237	-1.00989	39.9364	-26.2619
212	1.9612	1.58807	14.0554	0.98034	0.549319	0.412321	0.980397	0.549218	6.23275	0.696317	0.475162	10.5105	0.928193	-5.65885	22.0226	0.145941	-10.6186	4.97741	-5.04879	-2.19587	-4.36544	22.5887	17.026	26.9688	-1.36488	79.583	8.49978	-1.13496	-16.8931	-18.5066	-4.35007	1.44294	-12.6947	2.70004	19.9627	59.8163	-10.2679	79.0653	54.1051	3.70424	3.58973	-37.3161	5.84643	8.39315	36.8061	-1.99005	-1.06522	39.968	-26.2072
214	1.95005	1.63268	14.0788	0.978874	0.569628	0.422595	0.978933	0.569527	6.24303	0.693894	0.490225	10.5182	0.960048	-5.68022	22.0255	0.198622	-10.6664	4.98142	-5.09715	-2.31784	-4.39487	22.5941	17.0891	27.0075	-1.37758	79.4977	8.60994	-0.913225	-16.8448	-18.6587	-4.30725	1.5181	-12.691	2.70677	19.9929	59.8181	-10.2811	78.9883	54.2127	3.71829	3.66283	-37.3406	5.83729	8.41309	36.8343	-1.98837	-1.09379	39.9901	-26.1699
216	1.92897	1.7088	14.1023	0.975429	0.604519	0.432876	0.975491	0.604418	6.25331	0.689029	0.516055	10.5258	0.998628	-5.71783	22.031	0.259415	-10.7458	4.9906	-5.19856	-2.50186	-4.43514	22.5899	17.2186	27.1507	-1.36332	79.5432	8.65501	-0.825019	-16.8313	-18.9347	-4.20515	1.66343	-12.6845	2.76436	19.9737	59.8054	-10.3549	78.8571	54.3529	3.74441	3.74074	-37.3874	5.82159	8.38836	36.8486	-1.95372	-1.07852	39.9961	-26.1737
218	1.89826	1.79981	14.0799	0.968735	0.64688	0.422756	0.968801	0.64678	6.24319	0.681221	0.547282	10.5182	1.04263	-5.76022	22.0935	0.33344	-10.8349	5.1051	-5.3548	-2.65392	-4.48463	22.544	17.5755	27.2287	-0.934157	80.3407	8.80231	-1.29495	-16.4527	-19.5741	-4.02731	1.89258	-12.8232	2.82302	20.0312	59.8666	-10.2689	78.8242	54.4705	3.655	3.75905	-37.4348	5.83861	8.32551	36.8477	-1.92647	-0.996021	39.9901	-26.2527
220	1.8546	1.85466	14.0554	0.953614	0.674356	0.411891	0.953684	0.674258	6.23232	0.668095	0.56683	10.51	1.08221	-5.79169	22.1774	0.404105	-10.9026	5.25914	-5.4765	-2.72292	-4.51128	22.4005	17.3277	27.4004	-0.579157	81.4272	8.59166	-1.46055	-16.1636	-19.7244	-3.921	2.04318	-12.9674	2.87932	20.0651	59.9436	-10.179	78.8953	54.5745	3.55285	3.81785	-37.4875	5.84491	8.28894	36.8486	-1.90991	-0.918259	39.9873	-26.3033
222	1.80203	1.86488	14.0452	0.931274	0.682849	0.407637	0.931344	0.682753	6.22807	0.650836	0.571709	10.5068	1.11047	-5.81158	22.2596	0.457126	-10.9459	5.41011	-5.54795	-2.70573	-4.50896	22.201	16.6031	27.6566	-0.354552	82.5665	8.05374	-1.21434	-16.0197	-19.3465	-3.90139	2.08823	-13.0798	2.93514	20.0556	60.0176	-10.1198	79.0396	54.6859	3.47103	3.92965	-37.5506	5.83051	8.28437	36.8567	-1.89923	-0.862918	39.992	-26.3062
224	1.75892	1.84792	14.0799	0.9112	0.678509	0.423341	0.91127	0.678416	6.24377	0.636142	0.567121	10.5185	1.11151	-5.83589	22.271	0.453461	-10.9905	5.43238	-5.60269	-2.63885	-4.472	22.152	16.801	27.8108	-0.0638957	83.2194	7.71535	-0.976466	-15.7352	-19.0994	-3.87178	2.07956	-13.1333	3.01627	19.9911	60.0599	-10.108	79.1075	54.8973	3.45832	4.05316	-37.6525	5.79366	8.26699	36.8758	-1.86599	-0.831569	40.0036	-26.2841
226	1.72083	1.83977	14.1116	0.89398	0.677676	0.437691	0.89405	0.677584	6.25812	0.623347	0.565344	10.5293	1.10134	-5.85994	22.2856	0.429628	-11.0317	5.46143	-5.63692	-2.6328	-4.48634	22.1537	17.0057	27.9059	0.159794	83.9287	7.59998	-0.850038	-15.5318	-18.8275	-3.86023	2.07579	-13.1708	3.0735	20.0148	60.0937	-10.0357	79.1634	55.0899	3.42918	4.16679	-37.7268	5.75096	8.23655	36.9033	-1.8168	-0.784681	40.0246	-26.2744
228	1.69168	1.84925	14.1335	0.881979	0.683946	0.447552	0.88205	0.683855	6.26798	0.613979	0.569224	10.5367	1.0823	-5.87919	22.3204	0.392548	-11.0614	5.52845	-5.64665	-2.71013	-4.57335	22.283	17.2944	27.9737	0.170615	84.3083	7.64503	-0.66797	-15.4961	-18.5691	-3.86326	2.08947	-13.2089	3.0959	20.1219	60.1385	-9.91716	79.2026	55.2347	3.37673	4.26259	-37.7565	5.71434	8.19256	36.9352	-1.76151	-0.722151	40.0509	-26.2843
230	1.68481	1.86728	14.163	0.88043	0.69226	0.460629	0.880502	0.692169	6.28106	0.61229	0.575319	10.5465	1.04704	-5.87338	22.3776	0.334349	-11.0408	5.63701	-5.62181	-2.84098	-4.74834	23.0458	18.8242	28.1305	-0.676072	82.2237	7.55172	0.454768	-15.7867	-18.6509	-3.84928	2.09313	-13.2728	3.09371	20.1409	60.2559	-9.92858	79.1576	55.3345	3.35183	4.35442	-37.7454	5.71066	8.13213	36.9611	-1.73059	-0.680031	40.0645	-26.3024
232	1.71182	1.91039	14.2	0.895679	0.708983	0.476798	0.895752	0.70889	6.29723	0.622604	0.588797	10.5586	1.0124	-5.88407	22.4398	0.273299	-11.0505	5.7556	-5.52597	-3.00967	-4.85462	23.3707	20.5913	28.3456	-1.046	79.4215	7.13073	1.7985	-16.2438	-18.2162	-3.85384	2.14122	-13.3514	3.03972	20.1493	60.386	-9.93607	79.0862	55.378	3.36583	4.35486	-37.6798	5.73918	8.10492	36.9748	-1.7407	-0.672362	40.0646	-26.3157
234	1.77778	1.97054	14.2452	0.929343	0.730189	0.496269	0.929419	0.730093	6.3167	0.646391	0.606835	10.5731	0.981041	-5.91533	22.4893	0.211774	-11.0989	5.85134	-5.37982	-3.16142	-4.90092	23.2146	22.0101	28.6276	-0.878791	76.7332	6.46452	3.00461	-16.6387	-17.2738	-3.8827	2.20484	-13.4226	2.92028	20.1752	60.5018	-9.91511	78.9907	55.3584	3.41676	4.23838	-37.5694	5.79988	8.11596	36.9742	-1.79331	-0.69334	40.0498	-26.3187
236	1.89525	2.00688	14.3026	0.983863	0.73697	0.520943	0.983939	0.736868	6.34137	0.686719	0.615453	10.5916	0.945941	-5.95257	22.4675	0.135951	-11.1579	5.81578	-5.30896	-3.0935	-5.11897	23.5195	21.5451	29.2462	-1.19059	75.9555	6.27959	3.30981	-16.2715	-16.6404	-3.92486	2.11463	-13.4128	2.67208	20.29	60.5646	-9.8558	78.8166	55.2442	3.48565	3.98761	-37.4452	5.89734	8.12918	36.9545	-1.87669	-0.696423	40.0132	-26.3055
238	2.01776	1.99542	14.3435	1.03691	0.722437	0.538403	1.03699	0.722331	6.35883	0.727343	0.608059	10.6047	0.900295	-5.93762	22.4379	0.0540007	-11.1186	5.7637	-5.22808	-2.95991	-5.20145	23.7692	21.118	29.5404	-1.38863	76.0317	6.37236	3.23691	-15.9628	-16.7641	-4.00343	1.94885	-13.3124	2.54527	20.3559	60.5235	-9.94412	78.651	55.1499	3.53173	3.65362	-37.4115	5.9806	8.17435	36.9436	-1.96032	-0.719997	39.9907	-26.2899
240	2.12236	1.9398	14.3606	1.07866	0.689988	0.54562	1.07873	0.689877	6.36605	0.760684	0.586544	10.6102	0.85558	-5.86474	22.4234	-0.00966837	-10.9732	5.73663	-5.13606	-2.81377	-5.10886	23.8695	21.0919	29.4373	-1.39149	76.6934	6.62023	2.95479	-15.9325	-17.5367	-4.10804	1.7599	-13.1554	2.59014	20.3558	60.3913	-10.1771	78.516	55.1267	3.54002	3.30422	-37.4793	6.03303	8.2561	36.9471	-2.03695	-0.77244	39.9905	-26.2705
242	2.16843	1.88246	14.3525	1.09449	0.661364	0.541979	1.09456	0.661251	6.36241	0.774394	0.566202	10.6075	0.859627	-5.76363	22.4561	0.0271654	-10.7889	5.79163	-5.09859	-2.73647	-4.9752	23.8826	21.2137	29.2841	-1.29908	77.6949	6.66428	2.59947	-16.3995	-18.0064	-4.18078	1.70025	-13.0901	2.77624	20.3472	60.2596	-10.3786	78.3989	55.2723	3.49419	3.13458	-37.5851	6.0424	8.38562	36.9622	-2.12342	-0.868126	40.0145	-26.2198
244	2.17247	1.83106	14.3446	1.09234	0.638545	0.538664	1.0924	0.638432	6.3591	0.77428	0.549014	10.6051	0.921317	-5.6934	22.5179	0.163468	-10.6763	5.89777	-5.08221	-2.68779	-4.76248	23.7747	20.8731	29.1122	-1.15593	79.2639	6.46795	2.44345	-16.7301	-18.1929	-4.23333	1.68825	-13.0901	2.92954	20.364	60.2133	-10.4432	78.3583	55.42	3.43865	3.16506	-37.6933	6.02526	8.44344	36.9623	-2.15231	-0.914088	40.0226	-26.2004
246	2.14499	1.79228	14.3437	1.07734	0.623624	0.538575	1.0774	0.623513	6.35901	0.76405	0.536878	10.605	1.02359	-5.67421	22.5982	0.361946	-10.6677	6.03781	-5.08586	-2.6508	-4.51053	23.5803	20.0827	28.9957	-0.974493	81.2011	6.04092	2.51453	-16.8211	-18.113	-4.26398	1.70096	-13.1494	2.99032	20.3944	60.2567	-10.3567	78.3949	55.5286	3.39249	3.36638	-37.7779	5.99356	8.40953	36.9427	-2.12153	-0.892952	40.0062	-26.2205
248	2.11302	1.77664	14.3508	1.06214	0.619159	0.541995	1.06221	0.619049	6.36243	0.752995	0.532537	10.6076	1.09126	-5.7259	22.6726	0.478071	-10.7796	6.17298	-5.13582	-2.58374	-4.39942	23.4499	19.4934	29.1472	-0.771632	82.6052	5.46579	2.57689	-16.8638	-17.8911	-4.25942	1.71108	-13.2609	2.88872	20.3501	60.309	-10.1663	78.4511	55.6028	3.38706	3.60326	-37.7807	5.97764	8.32245	36.9089	-2.09111	-0.827781	39.9679	-26.2526
250	2.08354	1.77697	14.3544	1.04925	0.621528	0.543763	1.04931	0.62142	6.36419	0.743203	0.533456	10.6089	1.11184	-5.78509	22.7348	0.50526	-10.8928	6.28959	-5.18777	-2.51495	-4.31412	23.3726	19.2493	29.3394	-0.59964	83.5609	4.90951	2.62168	-16.9279	-17.749	-4.2458	1.72057	-13.3464	2.82239	20.2369	60.3458	-10.078	78.5328	55.6426	3.39472	3.72713	-37.7638	5.96761	8.22505	36.8878	-2.04813	-0.747507	39.9432	-26.2918
252	2.0619	1.79139	14.3521	1.04083	0.629512	0.542791	1.0409	0.629404	6.36322	0.736389	0.53887	10.6082	1.08341	-5.83015	22.7787	0.445083	-10.9674	6.37536	-5.23364	-2.45824	-4.23586	23.3368	19.3294	29.5438	-0.488696	84.1632	4.43411	2.58215	-17.0427	-17.797	-4.2293	1.73736	-13.3883	2.83332	20.0882	60.3583	-10.1132	78.6293	55.6578	3.40258	3.71875	-37.7488	5.95946	8.13744	36.8878	-1.99468	-0.664114	39.9425	-26.3277
254	2.05359	1.81601	14.3461	1.03904	0.640976	0.540066	1.0391	0.640868	6.3605	0.734289	0.547323	10.6061	1.02013	-5.83837	22.7898	0.328138	-10.9656	6.40132	-5.29387	-2.43807	-4.16211	23.3366	19.3205	29.8434	-0.542993	84.966	4.07158	2.36995	-17.2607	-18.2679	-4.20826	1.79017	-13.3989	2.89668	20.0359	60.3446	-10.1377	78.7061	55.6954	3.38582	3.68224	-37.7692	5.93619	8.08811	36.9133	-1.93923	-0.589385	39.9697	-26.3256
256	2.07126	1.86608	14.3372	1.05056	0.661645	0.535794	1.05062	0.661537	6.35623	0.741534	0.563533	10.6029	0.939905	-5.83761	22.7844	0.181173	-10.9432	6.39755	-5.31215	-2.50067	-4.2345	23.0895	19.8139	30.3159	-0.261975	85.049	4.01785	1.30383	-17.3275	-18.6855	-4.18443	1.90486	-13.3983	2.96386	20.0645	60.3515	-10.1434	78.769	55.7093	3.34968	3.60442	-37.7751	5.94197	8.04491	36.962	-1.89753	-0.515984	40.0153	-26.3174
258	2.11149	1.94254	14.3278	1.07398	0.692186	0.53106	1.07405	0.692075	6.35149	0.75702	0.587902	10.5992	0.864996	-5.8358	22.7675	0.0432765	-10.9203	6.37207	-5.28182	-2.58414	-4.43916	22.5998	20.8499	30.8954	0.462865	84.2177	4.15889	-0.509235	-17.1153	-18.8934	-4.15246	2.05409	-13.392	2.99798	20.1478	60.3841	-10.15	78.8005	55.6903	3.31256	3.49014	-37.7486	5.98584	8.01657	37.0298	-1.88043	-0.450782	40.0756	-26.3156
260	2.15506	2.04181	14.3273	1.10062	0.732435	0.530165	1.1007	0.732321	6.3506	0.774282	0.619731	10.5985	0.852217	-5.83885	22.7357	0.0165183	-10.9227	6.31424	-5.21626	-2.33177	-4.59626	22.1667	22.2836	31.3028	1.64148	82.2226	3.80914	-2.12752	-16.2426	-18.719	-4.08305	2.09267	-13.3755	2.88506	20.201	60.4166	-10.2598	78.7209	55.6271	3.34987	3.33928	-37.6571	6.0696	8.07278	37.1018	-1.92389	-0.425634	40.1457	-26.3486
262	2.15895	2.12062	14.324	1.10829	0.766735	0.528349	1.10837	0.766621	6.34878	0.777756	0.64587	10.597	0.930181	-5.84357	22.7347	0.157777	-10.952	6.3065	-5.1922	-2.27534	-4.6347	21.8811	22.7072	31.4374	2.37585	81.2841	3.41329	-2.81902	-16.015	-18.4299	-4.02294	2.12793	-13.3767	2.82549	20.1176	60.4328	-10.4588	78.63	55.6132	3.39979	3.24653	-37.5714	6.13032	8.14599	37.1882	-1.94264	-0.430967	40.2326	-26.3538
264	2.12449	2.15949	14.3167	1.09609	0.78645	0.525183	1.09617	0.786337	6.34561	0.767335	0.659804	10.5946	1.06584	-5.84135	22.7635	0.408803	-10.9834	6.34919	-5.21005	-2.46581	-4.57561	21.8029	22.0932	31.2873	2.53491	81.6853	3.25079	-2.62568	-16.534	-18.0625	-3.99878	2.17237	-13.3998	2.8562	19.9319	60.4235	-10.6777	78.5733	55.6814	3.42949	3.23986	-37.5208	6.14494	8.20742	37.2806	-1.91252	-0.446736	40.3267	-26.3168
266	2.10214	2.12701	14.3082	1.08378	0.773939	0.52167	1.08386	0.773826	6.3421	0.758955	0.649651	10.592	1.09607	-5.79991	22.7701	0.475418	-10.9154	6.35693	-5.18871	-2.61972	-4.61767	22.0301	21.778	30.8906	2.48847	82.3633	3.85055	-2.58231	-16.9186	-17.5785	-4.07859	2.19044	-13.432	2.93735	19.9144	60.356	-10.6319	78.6371	55.8931	3.36024	3.34512	-37.5609	6.07723	8.19831	37.3472	-1.80515	-0.39005	40.3933	-26.2285
268	2.09274	2.05482	14.32	1.07423	0.742918	0.527252	1.07431	0.742808	6.34769	0.753868	0.625835	10.5963	1.05391	-5.74408	22.7803	0.413667	-10.8019	6.37636	-5.14305	-2.68665	-4.61369	22.379	21.6149	30.3245	2.2311	82.5867	4.8203	-2.59078	-17.108	-17.2875	-4.1797	2.15779	-13.4778	3.01593	19.8969	60.3633	-10.5343	78.7679	56.0481	3.26212	3.44336	-37.5964	6.02414	8.19152	37.3538	-1.74646	-0.355792	40.3973	-26.1813
270	2.09921	1.96534	14.3495	1.0704	0.703013	0.540711	1.07047	0.702903	6.36114	0.753647	0.595742	10.6064	0.957335	-5.68713	22.8057	0.2539	-10.6719	6.4281	-5.0871	-2.66607	-4.54567	22.7547	21.5061	29.6934	1.84436	82.398	5.91789	-2.65062	-17.1273	-17.2869	-4.27223	2.0824	-13.5272	3.07665	19.8456	60.4437	-10.456	78.9194	56.0989	3.17285	3.48832	-37.6076	6.01414	8.21066	37.2999	-1.77016	-0.358555	40.3408	-26.1926
272	2.12822	1.91183	14.3662	1.07913	0.677243	0.548182	1.0792	0.677131	6.36861	0.761876	0.577047	10.6121	0.860764	-5.66072	22.8814	0.0901389	-10.5976	6.57461	-5.06427	-2.64561	-4.4643	22.9777	20.9421	29.2823	1.52522	83.0209	6.57578	-2.68962	-17.2936	-17.6578	-4.3243	2.01175	-13.5396	3.11848	19.7497	60.4598	-10.5039	78.965	56.0541	3.18275	3.41395	-37.6117	6.07256	8.29352	37.2146	-1.90111	-0.370425	40.2654	-26.2425
274	2.15227	1.8974	14.3686	1.0886	0.669068	0.549151	1.08866	0.668956	6.36958	0.769488	0.571559	10.6129	0.780744	-5.63841	22.9472	-0.0452706	-10.5354	6.7014	-5.09516	-2.63193	-4.37535	23.024	20.5843	29.0822	1.39583	83.3199	6.78827	-2.62649	-17.3693	-18.2031	-4.30786	1.99917	-13.5274	3.16527	19.7	60.4354	-10.5627	78.8945	55.983	3.22693	3.3051	-37.5967	6.11364	8.34079	37.1484	-1.986	-0.389629	40.212	-26.2911
276	2.16109	1.92827	14.3575	1.09477	0.682002	0.544027	1.09484	0.681889	6.36446	0.773245	0.581638	10.609	0.738834	-5.62203	22.9812	-0.115037	-10.4943	6.76678	-5.18535	-2.64888	-4.29097	22.901	20.5283	29.0901	1.48025	83.2113	6.59417	-2.45496	-17.4001	-18.8242	-4.21487	2.07083	-13.5002	3.21609	19.6995	60.3899	-10.6121	78.7412	55.905	3.27329	3.20118	-37.5653	6.11857	8.33475	37.1164	-1.99313	-0.409232	40.1942	-26.3161
278	2.14533	2.00559	14.3497	1.09369	0.717164	0.540319	1.09376	0.717048	6.36074	0.77012	0.607843	10.6061	0.783837	-5.63407	22.9501	-0.0382761	-10.5282	6.70629	-5.31342	-2.74161	-4.22526	22.6752	20.5507	29.2536	1.65923	83.2985	6.19386	-2.30514	-17.8187	-19.3887	-4.05864	2.24186	-13.4684	3.24469	19.6609	60.397	-10.6866	78.658	55.8116	3.24694	3.17477	-37.5333	6.09418	8.30164	37.12	-1.94838	-0.411002	40.2159	-26.2643
280	2.09571	2.20377	14.2909	1.08671	0.808205	0.513744	1.08679	0.808101	6.33419	0.758878	0.675474	10.586	0.941377	-5.72152	22.9191	0.224863	-10.7297	6.64121	-5.58857	-3.07245	-4.29369	22.3879	20.5594	29.5715	2.11758	83.7718	5.66427	-1.92348	-18.1031	-19.7475	-3.76275	2.65927	-13.5565	3.24634	19.6528	60.4184	-10.6944	78.6312	55.7539	3.20198	3.19615	-37.5239	6.08439	8.25848	37.1466	-1.90629	-0.394218	40.2652	-26.2285
282	2.02	2.46688	14.1971	1.07296	0.929866	0.471543	1.07305	0.929755	6.29197	0.74052	0.765533	10.554	1.16721	-5.85621	22.8915	0.600813	-11.0359	6.57903	-5.95711	-3.52181	-4.46746	22.1037	20.4972	29.9509	2.65561	84.7945	5.24654	-1.23081	-17.9379	-19.713	-3.40258	3.20643	-13.7265	3.24303	19.6611	60.4273	-10.6499	78.6796	55.7638	3.15008	3.25885	-37.5548	6.08741	8.20959	37.1837	-1.87656	-0.354693	40.3231	-26.2227
284	1.96292	2.48436	14.1902	1.0492	0.941894	0.468807	1.04929	0.941784	6.28923	0.721968	0.772958	10.5519	1.24923	-5.86911	22.8055	0.74038	-11.0822	6.41371	-6.07876	-3.39202	-4.50748	22.1107	20.2163	30.0757	2.0538	86.6876	5.72938	0.234057	-16.176	-18.3851	-3.38049	3.24506	-13.6793	3.33449	19.5593	60.3173	-10.7164	78.8734	55.9249	3.09306	3.35136	-37.6796	6.05042	8.15958	37.1965	-1.84321	-0.280561	40.3259	-26.2126
286	1.87315	2.47702	14.1911	1.00925	0.945473	0.4699	1.00935	0.945369	6.29033	0.691882	0.773002	10.5528	1.33233	-5.85271	22.7717	0.893818	-11.0745	6.34346	-6.15543	-3.34345	-4.63364	21.6265	20.1221	29.8608	2.43117	89.8455	6.76077	-0.525566	-15.8312	-18.0997	-3.37414	3.25392	-13.7211	3.45627	19.4795	60.3296	-10.7539	79.1315	56.1107	3.01745	3.50715	-37.8091	5.98605	8.04481	37.2024	-1.76529	-0.171071	40.3157	-26.2009
288	1.76883	2.48136	14.1854	0.963768	0.955302	0.468077	0.963866	0.955203	6.28851	0.657245	0.777354	10.5514	1.41054	-5.82937	22.8141	1.0464	-11.0519	6.4147	-6.21257	-3.44203	-4.8408	20.8055	20.2951	29.444	3.55319	92.8484	7.98331	-2.93238	-16.7613	-18.8701	-3.34015	3.31256	-13.8795	3.56193	19.4316	60.4655	-10.7266	79.3886	56.2802	2.94157	3.72563	-37.9047	5.90506	7.87252	37.2015	-1.64727	-0.0418729	40.3007	-26.1915
290	1.76883	2.45101	14.1771	0.961436	0.942016	0.464507	0.961533	0.941917	6.28494	0.656371	0.767277	10.5488	1.33258	-5.8204	22.9387	0.916337	-11.0131	6.65143	-6.18299	-3.34299	-4.9037	21.0688	20.6984	29.4941	2.34509	88.2876	7.94352	-1.01334	-15.3776	-19.1074	-3.39408	3.33611	-14.0059	3.5135	19.2983	60.4934	-10.6045	79.4658	56.4035	2.96214	4.01261	-37.8973	5.83315	7.72972	37.1837	-1.53785	0.0460387	40.2827	-26.1946
292	1.81383	2.42447	14.194	0.979263	0.92689	0.471807	0.979358	0.926789	6.29224	0.670701	0.757138	10.5543	1.22697	-5.78928	23.0144	0.737377	-10.9275	6.79883	-6.12544	-3.27281	-4.99194	21.5655	20.5998	29.7607	1.5907	86.9443	7.91495	0.0821294	-15.016	-18.0899	-3.4461	3.30148	-14.0309	3.42212	19.3329	60.497	-10.4529	79.4493	56.4527	2.9599	4.12195	-37.8626	5.82444	7.61865	37.1459	-1.4994	0.111313	40.2378	-26.2589
294	1.88221	2.40767	14.2346	1.00819	0.914149	0.489391	1.00829	0.914045	6.30982	0.693188	0.749497	10.5675	1.12553	-5.7297	23.0229	0.567876	-10.7918	6.81971	-6.0461	-3.28422	-5.09617	22.0539	20.14	30.1364	1.6608	89.6331	8.02714	-0.215002	-15.944	-16.0608	-3.48249	3.22539	-13.9547	3.35782	19.5029	60.4809	-10.346	79.36	56.451	2.91939	4.01969	-37.8202	5.87684	7.56042	37.101	-1.54171	0.145002	40.1776	-26.3613
296	1.93274	2.38655	14.2612	1.02889	0.900922	0.500927	1.02899	0.900816	6.32136	0.709549	0.740959	10.5761	1.03519	-5.64525	23.031	0.42499	-10.6135	6.83771	-5.90789	-3.41362	-5.01816	22.2515	20.737	30.365	1.49448	89.2261	8.04345	-0.097456	-15.9217	-14.0733	-3.5314	3.21244	-13.8695	3.52964	19.4156	60.4047	-10.5417	79.1862	56.5259	2.89454	3.80527	-37.7637	5.92724	7.63036	37.1013	-1.64112	0.101002	40.1683	-26.3577
298	1.99199	2.37024	14.3001	1.05384	0.889078	0.517887	1.05393	0.88897	6.33832	0.729	0.733725	10.5889	0.961533	-5.57834	23.0104	0.305861	-10.4719	6.80193	-5.76352	-3.50229	-4.94336	22.3705	21.2987	30.7042	1.41291	88.8056	7.73484	0.169404	-15.9779	-12.5854	-3.57987	3.19021	-13.7605	3.65028	19.3101	60.324	-10.7384	79.1228	56.6298	2.84921	3.6227	-37.7671	5.95647	7.73808	37.1409	-1.72706	0.00879904	40.1959	-26.3032
300	2.06204	2.36295	14.3544	1.08428	0.880288	0.541541	1.08437	0.880176	6.36197	0.752362	0.729121	10.6066	0.90994	-5.54236	22.9578	0.216676	-10.393	6.70664	-5.64268	-3.51782	-4.90605	22.4567	21.6267	31.2373	1.43611	88.7045	7.07217	0.493649	-16.1978	-11.732	-3.62026	3.15437	-13.6443	3.65232	19.2696	60.2642	-10.825	79.1825	56.7479	2.78693	3.51816	-37.8308	5.96522	7.84454	37.2091	-1.78167	-0.099652	40.2467	-26.2253
302	2.13337	2.3721	14.4158	1.11655	0.878555	0.568279	1.11664	0.87844	6.38871	0.776637	0.729904	10.6266	0.892723	-5.54606	22.873	0.177658	-10.396	6.55091	-5.6122	-3.49289	-4.88291	22.5091	21.8674	32.114	1.50177	87.9071	6.16916	0.410511	-16.1891	-11.3964	-3.63391	3.14814	-13.5887	3.52253	19.4651	60.2759	-10.5989	79.2176	56.8558	2.75183	3.51686	-37.8825	5.98517	7.88892	37.2647	-1.81307	-0.126593	40.2738	-26.1879
304	2.19027	2.3962	14.4728	1.14362	0.884491	0.593115	1.14371	0.884374	6.41355	0.796517	0.736077	10.6452	0.905388	-5.56605	22.8028	0.190165	-10.4365	6.42082	-5.6228	-3.42518	-4.81589	22.5749	22.1001	33.0162	1.39137	87.4931	5.18456	0.302933	-15.992	-11.2291	-3.62223	3.1514	-13.5418	3.40967	19.5799	60.286	-10.4676	79.2348	56.9573	2.73745	3.50754	-37.9177	6.017	7.86307	37.3006	-1.83019	-0.108074	40.2758	-26.2116
306	2.23498	2.4421	14.5258	1.16698	0.900928	0.616116	1.16707	0.900807	6.43655	0.812932	0.749853	10.6624	0.934458	-5.60163	22.7494	0.229895	-10.5098	6.32142	-5.6516	-3.32776	-4.70982	22.5805	22.429	33.854	1.15067	87.5336	4.2503	-0.0561463	-15.6767	-11.4768	-3.59092	3.17108	-13.4983	3.34525	19.5698	60.2968	-10.5079	79.2143	57.0588	2.74299	3.47092	-37.9362	6.05895	7.7802	37.3271	-1.83471	-0.0537835	40.2658	-26.2889
308	2.2916	2.54006	14.5838	1.19958	0.939254	0.641071	1.19967	0.939131	6.4615	0.834821	0.780589	10.681	0.933911	-5.68237	22.6815	0.202432	-10.6581	6.19947	-5.62154	-3.29934	-4.63847	22.1209	23.0458	34.5192	1.06729	87.4031	3.8225	-2.16003	-15.5171	-13.9542	-3.57473	3.27313	-13.4887	3.3378	19.5358	60.3894	-10.6681	79.0834	57.1967	2.77106	3.46278	-37.9615	6.09758	7.70238	37.4029	-1.8184	0.0304822	40.308	-26.3667
310	2.3743	2.66346	14.6798	1.24578	0.986499	0.682509	1.24588	0.986367	6.50294	0.866323	0.81884	10.7119	0.889834	-5.74631	22.5397	0.0936784	-10.7645	5.94333	-5.76226	-2.96526	-4.63625	21.7315	24.6766	35.5085	1.84668	86.559	2.75095	-3.81287	-15.1205	-15.0945	-3.48794	3.28107	-13.4543	3.12506	19.6733	60.5221	-10.6509	78.9569	57.2792	2.78276	3.34834	-37.9392	6.14608	7.65117	37.4782	-1.80742	0.0940574	40.3552	-26.4163
312	2.45565	2.78184	14.7985	1.29118	1.03147	0.734064	1.29129	1.03134	6.5545	0.897405	0.85533	10.7504	0.840674	-5.76447	22.3638	-0.0151597	-10.786	5.62206	-6.02548	-2.41808	-4.66612	21.5216	26.7538	36.7078	3.09981	85.1981	1.05646	-4.5603	-14.691	-14.3752	-3.34013	3.18902	-13.3854	2.75454	19.9309	60.6591	-10.4687	78.8785	57.2925	2.77209	3.15918	-37.8762	6.19624	7.65079	37.5423	-1.81708	0.106052	40.3972	-26.4154
314	2.40069	2.80009	14.8445	1.26872	1.04345	0.75488	1.26883	1.04332	6.57531	0.879877	0.862774	10.766	0.982108	-5.67601	22.3835	0.268561	-10.6618	5.6431	-5.99651	-2.44392	-4.5128	21.4896	25.9334	37.3485	2.76678	84.9284	0.203923	-4.72046	-15.0217	-13.1129	-3.23535	3.1552	-13.287	2.68734	19.8514	60.6793	-10.516	78.9136	57.2558	2.75639	3.14655	-37.8416	6.20473	7.79707	37.5986	-1.90146	-0.0356031	40.4377	-26.292
316	2.32308	2.76031	14.8608	1.2317	1.0319	0.762944	1.23181	1.03178	6.58338	0.852981	0.851707	10.7721	1.12268	-5.56731	22.454	0.560044	-10.4998	5.75791	-5.90951	-2.50477	-4.32553	21.7828	25.6061	37.4408	2.15768	84.7286	0.161276	-4.98161	-15.5702	-11.887	-3.21286	3.11737	-13.2632	2.7258	19.8551	60.7033	-10.4738	78.9965	57.3112	2.72799	3.25175	-37.8838	6.18538	7.82048	37.6375	-1.89569	-0.0471377	40.4508	-26.2314
318	2.2597	2.68032	14.8678	1.19778	1.00167	0.766877	1.19788	1.00155	6.58731	0.829614	0.82689	10.7752	1.19277	-5.4664	22.5056	0.718961	-10.3333	5.84353	-5.815	-2.47205	-4.18502	22.3218	26.2173	37.0997	1.56792	84.3941	0.834495	-5.4194	-16.1443	-11.0558	-3.27883	3.05062	-13.3259	2.79851	19.9934	60.7766	-10.3148	79.0907	57.4507	2.69433	3.42142	-37.9797	6.15409	7.71941	37.6591	-1.80964	0.0759986	40.437	-26.2556
320	2.25485	2.59722	14.917	1.1895	0.965326	0.78914	1.1896	0.965204	6.60957	0.825846	0.799152	10.792	1.08836	-5.40548	22.3614	0.533207	-10.1952	5.58137	-5.70915	-2.29074	-4.33632	22.7295	26.6021	36.8359	1.14622	83.9717	1.74001	-5.7808	-16.3365	-11.2518	-3.40983	2.89748	-13.4262	2.75619	20.1194	60.9913	-10.1812	79.1194	57.4935	2.68852	3.47731	-37.984	6.16422	7.75226	37.671	-1.84784	0.0711119	40.4189	-26.2711
322	2.28549	2.50955	14.9674	1.19643	0.924218	0.81168	1.19652	0.924095	6.63211	0.833748	0.768845	10.809	0.903666	-5.32911	22.2202	0.205278	-10.0066	5.32961	-5.67842	-2.02524	-4.35923	22.9258	25.9462	36.4861	0.901765	83.823	2.37593	-5.63187	-16.4082	-11.9573	-3.5392	2.70387	-13.499	2.70914	20.1121	61.1674	-10.1909	79.0543	57.4872	2.7005	3.45117	-37.9298	6.19738	7.86075	37.6797	-1.93752	0.00775837	40.4219	-26.2719
324	2.33739	2.42224	15.0071	1.21264	0.881681	0.829307	1.21273	0.881556	6.64974	0.848672	0.738083	10.8223	0.683697	-5.22402	22.126	-0.175646	-9.75492	5.1654	-5.74234	-1.69118	-4.14313	22.9346	24.3114	35.9856	0.828104	83.9336	2.64777	-4.99215	-16.5615	-12.8105	-3.64558	2.49235	-13.5244	2.68298	19.9948	61.2681	-10.3265	78.9169	57.4397	2.71277	3.34998	-37.8331	6.23855	8.0151	37.6948	-2.03959	-0.0781787	40.4504	-26.2648
326	2.3755	2.34907	15.0194	1.22375	0.84656	0.834812	1.22384	0.846434	6.65524	0.859283	0.712553	10.8266	0.51363	-5.08496	22.0825	-0.452222	-9.45407	5.08951	-5.90367	-1.26742	-3.57393	22.9978	22.8212	35.0835	1.0376	84.152	2.73306	-4.55391	-17.3035	-13.0438	-3.71899	2.30976	-13.4975	2.67407	20.0092	61.3098	-10.3655	78.8262	57.3527	2.66779	3.19653	-37.7448	6.2393	8.11093	37.7462	-2.03416	-0.0608847	40.4962	-26.3111
328	2.39175	2.28411	15.0469	1.22598	0.816652	0.847244	1.22607	0.816526	6.66767	0.862919	0.690327	10.836	0.410055	-4.95459	21.9934	-0.612486	-9.18713	4.92471	-5.98979	-0.947269	-3.2303	23.1989	21.8057	34.2584	0.773239	82.7433	3.21145	-3.86242	-18.5093	-12.1352	-3.79214	2.14817	-13.4316	2.74777	20.0596	61.3891	-10.4543	78.7815	57.2691	2.5571	2.975	-37.6455	6.22651	8.25971	37.8103	-2.05462	-0.12053	40.5396	-26.3017
330	2.38629	2.2227	15.0924	1.21903	0.789885	0.867763	1.21911	0.789759	6.68819	0.859499	0.669832	10.8514	0.361985	-4.84535	21.8492	-0.680414	-8.97392	4.65489	-5.96831	-0.766561	-3.19369	23.5721	21.2837	33.5491	-0.080162	79.5913	4.26885	-2.87523	-20.037	-10.2416	-3.87524	2.00966	-13.3498	2.90539	20.1217	61.5148	-10.603	78.7751	57.212	2.40508	2.72113	-37.5495	6.20929	8.45172	37.8749	-2.11302	-0.253872	40.5739	-26.2306
332	2.37327	2.15348	15.1261	1.20809	0.760346	0.883162	1.20817	0.760222	6.70359	0.853276	0.647017	10.8631	0.304489	-4.77221	21.7137	-0.774487	-8.82401	4.40367	-5.90751	-0.671597	-3.20831	24.1651	20.8493	32.6625	-1.32668	75.7297	5.96627	-1.57613	-21.7036	-8.45804	-3.97635	1.90748	-13.3307	3.0944	20.1702	61.6246	-10.7419	78.7553	57.2257	2.32752	2.58129	-37.5339	6.20432	8.54906	37.9149	-2.13718	-0.277247	40.5973	-26.167
334	2.35491	2.06682	15.1422	1.19338	0.723676	0.890838	1.19345	0.723553	6.71127	0.844684	0.618639	10.8689	0.199656	-4.68214	21.5629	-0.95115	-8.62969	4.12586	-5.84598	-0.614909	-3.26904	24.6485	20.3256	31.7702	-2.13247	72.9705	7.8675	-0.748214	-22.8064	-8.02335	-4.0824	1.80313	-13.3324	3.26099	20.1843	61.693	-10.8303	78.7502	57.2691	2.24616	2.52196	-37.5211	6.19675	8.60328	37.9348	-2.13637	-0.266917	40.6008	-26.1627
336	2.33035	1.96076	15.1428	1.17438	0.679069	0.89175	1.17445	0.678948	6.71218	0.833394	0.584064	10.8697	0.0350813	-4.51274	21.3619	-1.21757	-8.27257	3.75412	-5.79513	-0.574207	-3.35519	24.9603	19.5793	30.9263	-2.40765	71.799	9.80198	-0.559514	-23.1369	-9.21538	-4.18882	1.68393	-13.3374	3.39949	20.1398	61.7131	-10.8885	78.7624	57.3324	2.14398	2.535	-37.498	6.18219	8.63986	37.9356	-2.12303	-0.251078	40.5841	-26.212
338	2.29332	1.83837	15.1432	1.14864	0.628269	0.892741	1.14871	0.62815	6.71317	0.817471	0.54442	10.8706	-0.188795	-4.11537	21.0222	-1.53429	-7.4794	3.1159	-5.75227	-0.522936	-3.45233	25.1866	18.2602	30.1997	-2.58658	72.0604	11.7672	-1.10093	-22.2769	-11.6662	-4.29598	1.54034	-13.3143	3.55118	19.9577	61.6945	-11.0551	78.7602	57.412	2.02855	2.62047	-37.4804	6.15499	8.72887	37.9193	-2.14909	-0.293257	40.5549	-26.2286
340	2.23807	1.70817	15.1598	1.11436	0.575377	0.901026	1.11442	0.575263	6.72146	0.795308	0.502646	10.877	-0.43921	-3.3345	20.4057	-1.79643	-5.97068	1.9475	-5.69236	-0.473548	-3.43795	25.4069	16.8897	29.4863	-2.76909	72.9921	13.7765	-1.63091	-21.3726	-14.1369	-4.37211	1.37862	-13.2487	3.71861	19.7561	61.6475	-11.2306	78.8778	57.5266	1.83414	2.65309	-37.4862	6.12589	8.8168	37.8942	-2.17617	-0.328365	40.5183	-26.2392
342	2.1609	1.5728	15.1938	1.0701	0.521835	0.917163	1.07015	0.521725	6.73759	0.765739	0.459721	10.8892	-0.692129	-2.17679	19.5171	-1.9411	-3.76545	0.260487	-5.61366	-0.41417	-3.29945	25.6465	15.6921	28.7513	-2.98682	74.1048	15.9338	-1.90083	-20.7062	-16.2224	-4.40613	1.19914	-13.1381	3.89824	19.5595	61.5762	-11.3977	79.1093	57.6654	1.58023	2.62754	-37.5141	6.09508	8.88832	37.8608	-2.19273	-0.341361	40.4744	-26.2494
344	2.05314	1.43222	15.236	1.01202	0.46837	0.937094	1.01207	0.468266	6.75753	0.725836	0.415951	10.9043	-0.922111	-0.804686	18.5066	-1.94563	-1.17016	-1.6505	-5.52928	-0.29071	-3.11184	25.9078	15.0651	27.9421	-3.16203	74.264	18.603	-1.46079	-20.2543	-17.6738	-4.38681	0.996481	-12.9857	4.07446	19.353	61.4847	-11.5707	79.2934	57.7777	1.40838	2.65389	-37.5384	6.05009	8.93001	37.8132	-2.18566	-0.331849	40.4168	-26.2565
346	1.92629	1.28823	15.2578	0.945229	0.415005	0.947977	0.945272	0.414907	6.76841	0.679404	0.371703	10.9126	-1.15982	0.510858	17.5223	-1.9434	1.32487	-3.4997	-5.45356	-0.127948	-2.90434	26.1082	14.6805	27.2044	-3.29666	74.505	21.6435	-0.900466	-19.4346	-19.1738	-4.3377	0.782374	-12.8375	4.21669	19.1187	61.3738	-11.7476	79.5048	57.8285	1.27804	2.70876	-37.5855	6.01176	8.94367	37.7467	-2.16651	-0.306078	40.3468	-26.3094
348	1.78671	1.14673	15.2462	0.872967	0.363876	0.943957	0.873005	0.363786	6.76439	0.628724	0.328793	10.9097	-1.4076	1.65273	16.6372	-1.98633	3.5065	-5.15234	-5.3871	0.0575235	-2.71197	26.2372	14.4205	26.6176	-3.45895	75.1144	25.0465	-0.246203	-18.1853	-20.8745	-4.27468	0.569377	-12.7131	4.31373	18.8616	61.2433	-11.9272	79.7451	57.8081	1.17064	2.79595	-37.6435	5.98699	8.9274	37.6593	-2.13418	-0.258246	40.2638	-26.4415
350	1.64974	1.02789	15.1782	0.803517	0.322682	0.914675	0.80355	0.322598	6.73511	0.579482	0.293519	10.8878	-1.64191	2.49344	15.9545	-2.09299	5.13271	-6.42324	-5.31238	0.219525	-2.62708	26.3536	14.0742	26.3284	-3.89173	76.3537	28.8451	0.937872	-16.9608	-22.8491	-4.24028	0.398876	-12.6419	4.35569	18.6179	61.0799	-12.1051	79.9601	57.7283	1.03683	2.95576	-37.6464	5.98175	8.88222	37.5472	-2.085	-0.168022	40.1567	-26.7073
352	1.49952	0.923904	15.0921	0.729406	0.289049	0.877279	0.729435	0.288974	6.69771	0.526263	0.263598	10.8598	-1.8296	3.06106	15.4177	-2.20586	6.24348	-7.42178	-5.23879	0.376877	-2.60593	26.3389	13.8673	26.302	-4.49157	77.6112	33.0792	2.28885	-15.6527	-24.7582	-4.1922	0.222648	-12.585	4.35878	18.3906	60.9379	-12.2811	80.2218	57.5703	0.874269	3.0573	-37.6038	5.99404	8.76918	37.4219	-1.96873	0.00143445	40.074	-27.1829
354	1.33447	0.833947	14.9995	0.649899	0.262673	0.83695	0.649926	0.262606	6.65738	0.468543	0.238741	10.8296	-1.96771	3.38939	14.9991	-2.31543	6.89964	-8.20085	-5.1691	0.544796	-2.63716	26.1997	13.8842	26.523	-5.22238	78.6922	37.7443	3.6531	-14.2383	-26.4152	-4.12362	0.0288269	-12.5319	4.33107	18.1902	60.8223	-12.4546	80.5139	57.3536	0.699377	3.08733	-37.5227	6.02438	8.5744	37.2902	-1.75696	0.251998	40.0295	-27.9519
356	1.16295	0.759072	14.9088	0.568745	0.243336	0.797301	0.56877	0.243277	6.61773	0.409136	0.219025	10.7998	-2.07073	3.58576	14.6312	-2.40971	7.30236	-8.88625	-5.10407	0.774294	-2.70783	26.0692	14.2416	26.9288	-6.01982	79.4833	42.8604	4.74294	-12.7104	-27.5539	-4.04483	-0.19075	-12.4773	4.28056	18.0354	60.6963	-12.6316	80.6955	57.1642	0.577812	3.12696	-37.4121	6.07024	8.2713	37.1669	-1.36429	0.570337	40.0407	-29.2963
358	0.979536	0.700807	14.814	0.483662	0.23214	0.755761	0.483686	0.232091	6.57619	0.346262	0.205129	10.7687	-2.12676	3.72952	14.3075	-2.43906	7.59107	-9.48752	-5.06342	1.01229	-2.82024	25.9255	14.9653	27.6051	-6.89337	79.8855	48.0732	5.66288	-11.2708	-28.1639	-3.96098	-0.396826	-12.4291	4.24516	17.9874	60.5747	-12.778	80.8726	57.0074	0.537629	3.15201	-37.3847	6.16925	7.9544	37.0437	-0.996876	0.82873	40.0117	-30.8489
360	0.785839	0.657228	14.7158	0.395207	0.228102	0.712647	0.395231	0.228061	6.53308	0.280403	0.196349	10.7364	-2.13741	3.85271	14.0241	-2.39497	7.8242	-10.0113	-5.0503	1.263	-2.96777	25.7687	16.0213	28.5666	-7.77514	79.9684	53.1846	6.33408	-10.0148	-28.3588	-3.87499	-0.582229	-12.3878	4.22958	18.0324	60.462	-12.8991	81.0655	56.8848	0.556827	3.1711	-37.441	6.31162	7.65318	36.9179	-0.718934	1.01065	39.9271	-32.3694
362	0.59241	0.620843	14.6217	0.307434	0.227109	0.671273	0.307457	0.227077	6.4917	0.214856	0.189877	10.7054	-2.11992	3.97472	13.7855	-2.30202	8.04315	-10.4498	-5.06257	1.59266	-3.12822	25.6547	17.2583	29.8121	-8.66833	80.0286	57.8439	6.50116	-8.96671	-28.512	-3.78858	-0.759578	-12.3486	4.20857	18.0399	60.3675	-13.0553	81.2838	56.7844	0.500792	3.21915	-37.4587	6.42879	7.39464	36.7805	-0.594445	1.18202	39.8059	-33.2295
364	0.394787	0.58488	14.5254	0.217854	0.226541	0.628851	0.217877	0.226518	6.44928	0.147932	0.183592	10.6736	-2.06758	4.09089	13.587	-2.14989	8.23673	-10.8113	-5.06497	1.95758	-3.28007	25.3635	18.611	31.2102	-9.30364	80.374	61.8443	6.0736	-8.13802	-28.7305	-3.7118	-0.923291	-12.308	4.20646	18.1045	60.2862	-13.1876	81.3989	56.6963	0.471367	3.35185	-37.512	6.50117	7.11444	36.6661	-0.446395	1.35161	39.7235	-33.8444
366	0.194085	0.549782	14.427	0.126994	0.226504	0.585436	0.127017	0.226491	6.40587	0.0800185	0.177608	10.641	-1.97928	4.19268	13.4291	-1.94023	8.38895	-11.095	-5.05485	2.34286	-3.43732	24.85	20.0049	32.7018	-9.67619	81.1057	65.1019	5.08044	-7.45421	-29.0485	-3.64464	-1.0717	-12.2681	4.21511	18.2434	60.2187	-13.27	81.4248	56.6139	0.470404	3.54818	-37.5996	6.5242	6.7945	36.5946	-0.230601	1.5438	39.7429	-34.2839
368	-0.00461521	0.524865	14.3316	0.0377921	0.230696	0.543289	0.0378155	0.230692	6.36372	0.0130668	0.17488	10.6094	-1.85069	4.24992	13.3195	-1.67783	8.44325	-11.2873	-5.06325	2.73689	-3.69023	24.1808	21.2927	34.2752	-9.87835	82.0304	67.6634	3.75005	-6.69339	-29.2577	-3.57238	-1.20311	-12.2446	4.17936	18.4567	60.1726	-13.2419	81.5551	56.525	0.411081	3.65839	-37.6553	6.50415	6.44646	36.6067	0.0584314	1.77415	40.0317	-34.5476
370	-0.192447	0.511238	14.2416	-0.0457777	0.238939	0.5035	-0.045753	0.238944	6.32393	-0.04994	0.175539	10.5796	-1.70601	4.26027	13.2483	-1.40709	8.40537	-11.409	-5.04449	3.09618	-3.95255	23.3235	22.5261	35.6638	-9.75415	83.5431	69.5567	1.82081	-5.42523	-29.7682	-3.52269	-1.31669	-12.2086	4.13519	18.6651	60.1316	-13.2191	81.6793	56.4172	0.369943	3.76525	-37.7249	6.49487	5.93712	36.6823	0.362915	2.41637	40.4945	-34.2617
372	-0.363607	0.509496	14.1596	-0.121126	0.251071	0.467226	-0.121101	0.251083	6.28766	-0.107059	0.179634	10.5525	-1.55982	4.22783	13.208	-1.15247	8.28881	-11.4751	-5.00557	3.41347	-4.22269	22.298	23.6721	36.8094	-9.22616	85.8797	70.6643	-0.642563	-3.51538	-30.6256	-3.49936	-1.41073	-12.1585	4.09294	18.8503	60.0908	-13.2291	81.7903	56.302	0.364298	3.87515	-37.8206	6.49541	5.31524	36.7996	0.646926	3.36889	41.0512	-33.3396
374	-0.507825	0.517912	14.0917	-0.183875	0.265585	0.437155	-0.183848	0.265604	6.25759	-0.154917	0.186335	10.5299	-1.43429	4.17396	13.1793	-0.944513	8.14141	-11.5221	-5.02289	3.7154	-4.58969	21.1496	24.638	37.775	-7.72183	89.989	70.5475	-3.40089	-0.63487	-31.7547	-3.4915	-1.48412	-12.122	4.06269	19.0186	60.0453	-13.273	81.966	56.2405	0.393221	3.94627	-37.9604	6.42825	4.89843	36.8822	0.815836	3.9166	41.4465	-31.9506
376	-0.621314	0.544074	14.0365	-0.231788	0.285552	0.412767	-0.231758	0.285576	6.2332	-0.192047	0.198085	10.5117	-1.3636	4.09565	13.1677	-0.84666	7.97138	-11.542	-5.01746	3.97557	-4.91101	20.1315	25.0983	38.6047	-7.31114	92.5005	69.4972	-4.97957	0.306006	-32.7023	-3.49474	-1.51663	-12.0567	4.04187	19.2125	59.9944	-13.3035	82.0539	56.2012	0.454185	4.01536	-38.0858	6.39359	4.63641	37.021	0.786815	3.92533	41.9147	-29.8954
378	-0.702031	0.59142	13.9976	-0.263713	0.312352	0.395592	-0.263681	0.312379	6.21602	-0.21768	0.215996	10.4988	-1.35476	3.99682	13.1683	-0.869761	7.78863	-11.544	-4.98687	4.18154	-5.16598	19.3166	25.1375	39.2934	-8.11992	92.7438	67.6435	-5.02178	-0.641235	-33.951	-3.51144	-1.50129	-11.9698	4.02695	19.4441	59.9604	-13.3133	82.0346	56.1781	0.527518	4.08692	-38.1676	6.41667	4.46182	37.219	0.582005	3.50357	42.4606	-27.1956
380	-0.749471	0.669873	13.9905	-0.278652	0.350342	0.392637	-0.278616	0.35037	6.21307	-0.231352	0.243396	10.4966	-1.39407	3.88461	13.1585	-0.984817	7.60085	-11.5685	-4.98035	4.32081	-5.40402	18.7125	25.4143	39.7426	-9.04813	90.833	65.277	-3.45032	0.296806	-37.9066	-3.56049	-1.43213	-11.9218	4.00993	19.7341	60.0336	-13.3325	81.9636	56.1791	0.53878	4.14903	-38.14	6.5059	4.07719	37.4146	0.428895	3.48726	42.9434	-24.1088
382	-0.75643	0.753	13.9977	-0.27545	0.387362	0.396001	-0.27541	0.38739	6.21643	-0.231402	0.271272	10.4991	-1.48437	3.78966	13.1542	-1.18582	7.46468	-11.585	-5.04374	4.36255	-5.66449	18.1217	25.7518	39.8411	-8.47205	91.1467	63.5533	-1.07667	0.366703	-40.9855	-3.61073	-1.3204	-11.9349	3.95921	19.9678	60.1672	-13.3028	81.9373	56.1385	0.521279	4.18439	-38.1103	6.62534	3.81048	37.5828	0.102076	2.62793	43.2105	-20.6473
384	-0.722255	0.822177	14.0051	-0.255236	0.415169	0.399384	-0.255193	0.415196	6.21982	-0.21813	0.293388	10.5017	-1.62691	3.72864	13.1685	-1.46909	7.41073	-11.569	-5.15761	4.31016	-5.93763	17.5629	25.9196	39.6346	-6.61993	93.7458	62.7315	1.22914	-0.594737	-42.5655	-3.66158	-1.17969	-12.0002	3.88913	20.1018	60.3145	-13.2252	81.9743	56.056	0.497515	4.19948	-38.0931	6.74842	3.78015	37.7102	-0.409361	0.628838	43.1966	-17.1942
386	-0.640432	0.831912	13.975	-0.218647	0.413259	0.385896	-0.218604	0.413281	6.20633	-0.190671	0.29437	10.4915	-1.84361	3.73456	13.2346	-1.86316	7.50704	-11.4599	-5.19001	4.19648	-6.1456	17.2968	24.8888	39.4038	-6.78072	94.6507	62.5446	1.57914	-1.77168	-42.811	-3.75083	-1.04926	-12.0516	3.88764	20.076	60.3281	-13.1657	82.035	56.001	0.538094	4.23427	-38.042	6.78547	4.22598	37.7865	-0.981714	-3.02347	42.867	-14.9239
388	-0.583654	0.801859	13.9204	-0.196081	0.395746	0.361529	-0.196039	0.395765	6.18196	-0.172666	0.282763	10.4732	-2.02521	3.77748	13.3663	-2.18282	7.65513	-11.2263	-5.17875	4.08442	-6.27271	17.2525	24.3303	39.2947	-7.30758	93.905	62.2447	2.32492	-2.73698	-43.1067	-3.81659	-0.922738	-12.1056	3.93061	19.9853	60.2823	-13.0706	82.1425	55.9409	0.564163	4.29847	-37.9737	6.94097	4.5277	37.7856	-1.31989	-4.77166	42.2609	-14.4045
390	-0.563828	0.745791	13.8509	-0.191704	0.369576	0.330505	-0.191665	0.369596	6.15094	-0.167685	0.263486	10.45	-2.13167	3.83682	13.5472	-2.36295	7.80184	-10.8964	-5.139	3.99825	-6.32735	17.3949	24.5094	39.3054	-7.7909	91.9855	61.761	3.58375	-3.55836	-43.5874	-3.84455	-0.802102	-12.1638	4.00214	19.8834	60.2111	-12.9276	82.2817	55.8771	0.573818	4.40174	-37.8875	7.18815	4.65577	37.7051	-1.4472	-4.2496	41.4671	-15.4625
392	-0.552163	0.702837	13.796	-0.189887	0.349792	0.306057	-0.189852	0.349811	6.12649	-0.165033	0.248813	10.4316	-2.11346	3.8621	13.7028	-2.32916	7.83772	-10.6057	-5.10904	3.96594	-6.3705	17.6147	24.9735	39.2456	-7.72883	91.262	61.5691	3.55134	-5.04753	-43.2392	-3.83396	-0.691396	-12.2239	4.05512	19.8947	60.1943	-12.7235	82.3899	55.8321	0.629448	4.567	-37.7633	7.2187	5.13707	37.5352	-1.64612	-3.56641	40.6953	-16.2951
394	-0.546611	0.657338	13.7392	-0.190936	0.329346	0.280737	-0.190902	0.329365	6.10117	-0.164476	0.233456	10.4126	-2.03908	3.86494	13.81	-2.1994	7.81183	-10.4017	-5.09415	3.91797	-6.37538	17.8595	25.1056	39.1971	-7.92252	91.2692	61.3617	3.48365	-6.08531	-42.8452	-3.81344	-0.61234	-12.3093	4.09458	19.923	60.2007	-12.5393	82.401	55.8265	0.720017	4.77905	-37.6437	7.16778	5.65552	37.4507	-1.85953	-3.06304	40.11	-16.3417
396	-0.53875	0.616023	13.6787	-0.190655	0.310561	0.253781	-0.190623	0.31058	6.07421	-0.163035	0.219428	10.3924	-1.9399	3.84468	13.8655	-2.03057	7.73539	-10.2926	-5.09777	3.83661	-6.34861	18.0792	24.8999	39.1585	-8.38003	91.7916	61.125	3.58212	-6.50994	-42.6071	-3.79945	-0.548435	-12.4159	4.12781	19.9396	60.2135	-12.3852	82.3421	55.8576	0.82569	4.99882	-37.5375	7.07238	6.10909	37.4905	-2.0565	-2.95128	39.7841	-15.6172
398	-0.50335	0.617373	13.618	-0.175101	0.308461	0.226769	-0.175069	0.308479	6.0472	-0.151286	0.21888	10.3721	-1.87219	3.79257	13.8859	-1.92904	7.61407	-10.2515	-5.12425	3.71765	-6.33424	18.1695	25.0481	39.0808	-8.41784	92.0872	61.067	3.61318	-6.7176	-42.5919	-3.83051	-0.406977	-12.5023	4.18959	19.9056	60.1827	-12.2271	82.4258	55.8934	0.863067	5.0827	-37.4402	6.98667	6.32327	37.6387	-2.14281	-3.47462	39.8187	-14.9986
400	-0.447206	0.627903	13.571	-0.149738	0.308874	0.205834	-0.149706	0.308889	6.02627	-0.132372	0.220863	10.3564	-1.81891	3.72987	13.9118	-1.85805	7.4791	-10.2018	-5.15166	3.58815	-6.30875	18.1044	25.3401	38.9721	-8.15535	92.3044	61.0806	3.62302	-6.74233	-42.6179	-3.86081	-0.253591	-12.5944	4.24558	19.8974	60.1561	-12.0104	82.3968	55.9335	0.927853	5.12638	-37.3342	6.87897	6.59212	37.8	-2.14593	-3.84981	39.9475	-14.8484
402	-0.370006	0.63766	13.5364	-0.115169	0.307405	0.190383	-0.115137	0.307417	6.01081	-0.106451	0.222055	10.3448	-1.76895	3.66711	13.9638	-1.79448	7.345	-10.1038	-5.17339	3.46577	-6.2761	17.9118	25.6695	38.841	-7.69473	92.4889	61.1254	3.62835	-6.61893	-42.6491	-3.88161	-0.115326	-12.6855	4.28166	19.9214	60.1241	-11.7422	82.2418	55.969	1.03563	5.13134	-37.2173	6.76495	6.94793	37.9314	-2.13035	-3.93901	40.073	-15.0929
404	-0.263512	0.637323	13.4936	-0.0684982	0.299343	0.171232	-0.0684672	0.299351	5.99166	-0.0710523	0.219125	10.3304	-1.6896	3.62207	14.0798	-1.67412	7.23088	-9.88466	-5.18723	3.38674	-6.26591	17.7344	25.7371	38.7181	-7.40146	92.7864	61.1333	3.67008	-6.35979	-42.7345	-3.90503	-0.0415607	-12.7301	4.27409	19.9254	59.9984	-11.5052	82.1406	55.9805	1.16824	5.01048	-37.0899	6.72948	7.26937	37.9689	-2.36115	-3.96403	40.0677	-14.846
406	-0.152873	0.632992	13.4535	-0.0202972	0.28924	0.153262	-0.0202674	0.289242	5.97369	-0.0343742	0.214773	10.3169	-1.58165	3.59496	14.225	-1.49633	7.1382	-9.60959	-5.19091	3.36003	-6.28737	17.563	25.688	38.6446	-7.16917	93.1446	61.0729	3.70463	-6.1137	-42.7843	-3.90878	-0.0158865	-12.744	4.22449	19.942	59.8603	-11.3089	82.052	55.9404	1.28423	4.88746	-37.013	6.73557	7.39994	37.969	-2.55722	-4.07435	40.0685	-14.7009
408	-0.0521088	0.626455	13.418	0.0234146	0.278918	0.137367	0.0234434	0.278915	5.9578	-0.00103431	0.209963	10.305	-1.4449	3.58216	14.3755	-1.26089	7.06085	-9.32266	-5.18862	3.37883	-6.33283	17.4089	25.5867	38.614	-6.97807	93.4909	60.9592	3.73734	-5.92589	-42.7838	-3.89126	-0.0256529	-12.7369	4.15847	19.9911	59.7424	-11.1605	81.9591	55.8556	1.36329	4.78764	-36.9872	6.76123	7.32426	37.9529	-2.64002	-4.23059	40.1083	-14.7601
410	0.0110818	0.620455	13.3878	0.0506769	0.271619	0.123819	0.0507049	0.271613	5.94425	0.0198149	0.206321	10.2948	-1.27791	3.56862	14.4753	-0.967989	6.97169	-9.12838	-5.19863	3.40632	-6.35999	17.2947	25.5883	38.549	-6.79139	93.5507	60.8897	3.84464	-5.80768	-42.7569	-3.86668	-0.0337659	-12.7333	4.17941	20.1375	59.7035	-11.0624	81.8104	55.7716	1.36123	4.68483	-36.9497	6.74375	7.12283	37.9505	-2.52376	-4.05419	40.2001	-14.9845
412	0.0449139	0.611968	13.3522	0.0648593	0.265403	0.10797	0.0648866	0.265396	5.9284	0.0308179	0.20262	10.2829	-1.10942	3.54753	14.5199	-0.672229	6.86905	-9.03716	-5.21891	3.4297	-6.37208	17.2486	25.5652	38.491	-6.70143	93.6014	60.8459	3.90874	-5.74758	-42.7433	-3.84083	-0.0366042	-12.7399	4.2366	20.2655	59.6807	-11.0235	81.6318	55.7402	1.37488	4.61991	-36.9277	6.7334	7.03389	37.9838	-2.46779	-3.93602	40.2609	-15.0925
414	0.0543913	0.602597	13.3141	0.0682808	0.260599	0.0910008	0.0683077	0.260592	5.91143	0.0336865	0.199259	10.2702	-0.952961	3.51558	14.511	-0.39965	6.75172	-9.0465	-5.24516	3.43716	-6.37106	17.2618	25.5134	38.448	-6.70427	93.6812	60.8308	3.91801	-5.72922	-42.748	-3.81805	-0.0322175	-12.7569	4.29982	20.3326	59.6508	-11.0303	81.4658	55.7744	1.4143	4.59807	-36.9196	6.73118	7.0886	38.0485	-2.50423	-3.93764	40.2791	-15.0407
416	0.0528234	0.600907	13.2947	0.0674431	0.259977	0.082402	0.0674699	0.25997	5.90283	0.0330981	0.198739	10.2637	-0.829234	3.46963	14.4633	-0.189891	6.62142	-9.13026	-5.26391	3.39672	-6.36449	17.2707	25.5235	38.4158	-6.69938	93.6899	60.8689	3.93825	-5.69389	-42.7459	-3.80563	-0.0223349	-12.7727	4.28439	20.2627	59.572	-11.0358	81.4705	55.872	1.42306	4.59975	-36.8995	6.69462	7.15318	38.1041	-2.49976	-3.95885	40.2864	-14.9364
418	0.0469517	0.60397	13.2852	0.0650781	0.261757	0.0781779	0.0651051	0.26175	5.89861	0.0312108	0.199912	10.2606	-0.731649	3.41401	14.4105	-0.0311131	6.48335	-9.22545	-5.25566	3.36308	-6.37291	17.2733	25.5756	38.4158	-6.68749	93.6523	60.889	3.95869	-5.69487	-42.735	-3.80514	-0.016572	-12.7943	4.24837	20.2319	59.5054	-10.9827	81.4908	55.9711	1.42387	4.62827	-36.8906	6.66552	7.19518	38.1415	-2.47204	-3.9411	40.3134	-14.8936
420	0.0425195	0.611857	13.2815	0.0637075	0.265548	0.0765276	0.0637349	0.265541	5.89696	0.0299338	0.202653	10.2593	-0.662064	3.35226	14.3748	0.0735729	6.3447	-9.2906	-5.22493	3.34301	-6.3997	17.2775	25.6467	38.4435	-6.67758	93.5907	60.8833	3.97423	-5.73163	-42.7165	-3.81714	-0.0103785	-12.831	4.21095	20.2636	59.4728	-10.8797	81.5053	56.0456	1.42397	4.6657	-36.8942	6.6501	7.21573	38.1523	-2.43699	-3.87316	40.3534	-14.9114
422	0.0519764	0.627734	13.2727	0.0690171	0.271826	0.0726324	0.0690452	0.271819	5.89306	0.0334816	0.207697	10.2564	-0.632356	3.2903	14.4037	0.102672	6.22078	-9.2378	-5.21157	3.3104	-6.43758	17.3368	25.6483	38.46	-6.7326	93.5888	60.8962	3.95675	-5.76508	-42.6987	-3.8446	0.02588	-12.919	4.20247	20.2764	59.5053	-10.8316	81.5775	56.066	1.43031	4.63849	-36.8964	6.63652	7.27408	38.1178	-2.45704	-3.77379	40.3419	-14.8555
424	0.0699345	0.643383	13.2712	0.0780526	0.277377	0.0719547	0.0780812	0.277368	5.89239	0.0398631	0.212446	10.2559	-0.627672	3.24618	14.473	0.0912694	6.13881	-9.11043	-5.20349	3.27221	-6.47365	17.3752	25.6621	38.4694	-6.75302	93.5378	60.9061	3.97882	-5.75827	-42.6869	-3.86401	0.0697209	-13.0104	4.18524	20.2776	59.5669	-10.7894	81.6483	56.0233	1.46663	4.59855	-36.889	6.61301	7.35035	38.0604	-2.51098	-3.7143	40.3112	-14.7321
426	0.0924918	0.656163	13.2786	0.0889085	0.281326	0.0751974	0.0889375	0.281317	5.89563	0.0477133	0.216119	10.2583	-0.641594	3.22451	14.5746	0.0531442	6.10467	-8.92324	-5.19765	3.22778	-6.49743	17.3664	25.6959	38.4679	-6.72266	93.4464	60.8968	4.0392	-5.70257	-42.6936	-3.86874	0.117042	-13.0871	4.15389	20.2973	59.6467	-10.7229	81.6671	55.9121	1.53967	4.56547	-36.8624	6.58683	7.42858	37.9868	-2.57806	-3.71517	40.2718	-14.5807
428	0.108945	0.663397	13.2923	0.0966849	0.283286	0.0812724	0.0967141	0.283276	5.9017	0.0533962	0.2181	10.2629	-0.661127	3.22263	14.6971	0.0113491	6.10855	-8.69685	-5.18384	3.16862	-6.48153	17.2696	25.705	38.4382	-6.6691	93.4495	60.8188	4.0671	-5.59756	-42.7781	-3.85958	0.170189	-13.1203	4.11709	20.4766	59.7406	-10.5362	81.4627	55.7182	1.66191	4.58734	-36.7882	6.60431	7.44328	37.895	-2.58182	-3.78059	40.2386	-14.5735
430	0.118892	0.671481	13.2978	0.101656	0.286101	0.0836926	0.101686	0.286091	5.90412	0.0569246	0.220535	10.2647	-0.708516	3.24074	14.8297	-0.0740725	6.15913	-8.45224	-5.19493	3.11216	-6.44852	17.1789	25.7334	38.4217	-6.61272	93.4978	60.716	4.0481	-5.52093	-42.8193	-3.82559	0.236211	-13.1436	4.10134	20.6283	59.8294	-10.3609	81.2779	55.4942	1.74635	4.5519	-36.6982	6.62454	7.52177	37.8358	-2.61096	-3.8851	40.2241	-14.6149
432	0.123011	0.680762	13.2941	0.104143	0.289875	0.0820115	0.104172	0.289864	5.90244	0.0585305	0.223519	10.2634	-0.780013	3.2763	14.9598	-0.196823	6.25025	-8.21289	-5.23086	3.06139	-6.40518	17.1203	25.7806	38.4221	-6.57314	93.5641	60.611	3.99895	-5.4905	-42.8	-3.77298	0.309507	-13.1623	4.10699	20.7219	59.9036	-10.2202	81.1648	55.2681	1.78694	4.45128	-36.6061	6.63626	7.65818	37.8117	-2.66325	-4.00639	40.2214	-14.6686
434	0.126914	0.688074	13.2913	0.106391	0.292799	0.0807628	0.106421	0.292788	5.90119	0.0600153	0.225854	10.2625	-0.847645	3.3224	15.0551	-0.307157	6.359	-8.03768	-5.26396	3.00465	-6.35468	17.1113	25.8083	38.411	-6.61168	93.5652	60.5569	4.01649	-5.49792	-42.7662	-3.73394	0.367208	-13.1665	4.1049	20.8161	59.9447	-10.0743	81.0954	55.0876	1.85518	4.36072	-36.5331	6.62734	7.70483	37.7782	-2.64369	-4.08803	40.185	-14.6662
436	0.124741	0.683021	13.2964	0.105072	0.290739	0.083054	0.105102	0.290728	5.90349	0.0591682	0.224227	10.2642	-0.877595	3.36925	15.1156	-0.347169	6.45515	-7.92547	-5.26968	2.98335	-6.31813	17.0848	25.8081	38.4026	-6.63669	93.5899	60.5063	4.034	-5.51654	-42.7432	-3.71686	0.379644	-13.1578	4.10783	20.8919	59.977	-9.96641	81.0731	54.9644	1.8912	4.28066	-36.48	6.63011	7.72194	37.7477	-2.61645	-4.12656	40.1477	-14.6464
438	0.11606	0.66783	13.3094	0.10016	0.284702	0.0888403	0.100189	0.284691	5.90927	0.0559019	0.219388	10.2686	-0.866285	3.40781	15.142	-0.31364	6.52101	-7.87476	-5.25061	2.99802	-6.30112	17.0306	25.7889	38.4032	-6.62357	93.6527	60.4548	4.03663	-5.53029	-42.7385	-3.71982	0.350574	-13.1421	4.11505	20.9446	60.0058	-9.90404	81.0867	54.9035	1.89755	4.22413	-36.4544	6.65052	7.72772	37.7234	-2.60519	-4.14117	40.1111	-14.6151
440	0.102794	0.663911	13.3226	0.0940642	0.283953	0.0947356	0.0940935	0.283944	5.91517	0.0514001	0.218423	10.273	-0.833759	3.41432	15.1412	-0.252064	6.52081	-7.8744	-5.24619	3.01023	-6.3009	16.9656	25.8009	38.4279	-6.55367	93.7338	60.4179	4.02415	-5.49909	-42.7512	-3.71884	0.327845	-13.1395	4.11327	20.9697	60.0277	-9.87789	81.0924	54.9061	1.94209	4.23362	-36.4892	6.68358	7.7492	37.7116	-2.65611	-4.23272	40.0521	-14.5623
442	0.0942602	0.65509	13.3273	0.0896735	0.280707	0.096848	0.0897025	0.280698	5.91728	0.0483364	0.215705	10.2746	-0.813203	3.401	15.1216	-0.218655	6.48901	-7.91023	-5.2459	3.02328	-6.32294	16.948	25.8254	38.4529	-6.50221	93.8116	60.4379	3.98049	-5.48672	-42.755	-3.73778	0.306758	-13.1576	4.11803	20.9624	60.0452	-9.88168	81.1022	54.9495	1.96575	4.2639	-36.5204	6.70665	7.78919	37.7109	-2.6973	-4.27692	39.9892	-14.5137
444	0.0920234	0.639068	13.326	0.0875087	0.273837	0.0962654	0.0875369	0.273828	5.9167	0.0471754	0.210428	10.2741	-0.810671	3.37525	15.0884	-0.221968	6.44132	-7.97248	-5.24758	3.0366	-6.36281	16.9829	25.8569	38.4784	-6.48453	93.8636	60.5179	3.91754	-5.49137	-42.7478	-3.77566	0.283688	-13.1902	4.12736	20.9253	60.06	-9.91365	81.1116	55.0251	1.96138	4.30693	-36.5361	6.71496	7.85182	37.7212	-2.71823	-4.27265	39.9244	-14.4647
446	0.0927642	0.619033	13.3386	0.0863738	0.26498	0.101865	0.0864011	0.264971	5.9223	0.0469188	0.203735	10.2783	-0.813421	3.35463	15.0486	-0.232688	6.40494	-8.04717	-5.24733	3.05149	-6.39728	17.0353	25.8925	38.5304	-6.48718	93.8139	60.6303	3.90067	-5.44078	-42.7477	-3.81025	0.24133	-13.2022	4.11787	20.8569	60.0762	-9.98991	81.098	55.128	1.95526	4.38387	-36.5542	6.71434	7.95913	37.7438	-2.74985	-4.33813	39.8411	-14.3706
448	0.0920554	0.603499	13.3578	0.0849418	0.258205	0.110406	0.0849685	0.258197	5.93084	0.0463032	0.198577	10.2847	-0.8089	3.34367	15.0173	-0.227035	6.38341	-8.10538	-5.24879	3.0639	-6.43958	17.0633	25.8901	38.5819	-6.49381	93.788	60.7476	3.8903	-5.39087	-42.7557	-3.83223	0.186756	-13.2029	4.10579	20.8679	60.0913	-10.0089	81.0679	55.2411	1.92513	4.42068	-36.5578	6.70491	8.01615	37.771	-2.76004	-4.38735	39.7905	-14.2344
450	0.0893806	0.593667	13.3797	0.0830694	0.254078	0.120127	0.0830956	0.254069	5.94056	0.0451826	0.195367	10.292	-0.799857	3.34409	14.9998	-0.209609	6.38085	-8.13738	-5.25169	3.07267	-6.49008	17.0605	25.8608	38.6274	-6.49352	93.7871	60.8623	3.8873	-5.34672	-42.7668	-3.84218	0.126611	-13.1981	4.10179	20.9488	60.104	-9.97561	81.0336	55.3587	1.87454	4.40911	-36.5503	6.69041	8.01215	37.8012	-2.74631	-4.4009	39.7799	-14.081
452	0.0877483	0.585028	13.393	0.0817313	0.250401	0.12602	0.0817572	0.250392	5.94645	0.0444297	0.19253	10.2965	-0.813144	3.35563	14.9992	-0.229448	6.40679	-8.13878	-5.2515	3.0775	-6.54168	17.0492	25.8975	38.6702	-6.46029	93.6771	60.9832	3.93496	-5.27046	-42.7573	-3.85496	0.0810676	-13.207	4.14024	20.9367	60.1078	-10.0289	81.0351	55.4865	1.83463	4.39083	-36.5613	6.68185	7.99556	37.8414	-2.7192	-4.37105	39.7975	-14.02
454	0.0878113	0.577359	13.405	0.0812074	0.247025	0.131371	0.0812329	0.247017	5.9518	0.0442648	0.189973	10.3005	-0.831179	3.37041	15.0106	-0.257298	6.44036	-8.11797	-5.2518	3.07871	-6.59111	17.0435	25.9311	38.7065	-6.41831	93.627	61.0837	3.96401	-5.23387	-42.7375	-3.87084	0.0467776	-13.2221	4.1639	20.9492	60.1275	-10.0386	81.0739	55.5751	1.80296	4.36112	-36.5748	6.69004	7.99559	37.8567	-2.72975	-4.33764	39.7775	-13.9511
456	0.0885924	0.569326	13.4173	0.0809718	0.243436	0.136851	0.0809969	0.243428	5.95728	0.0443294	0.187275	10.3046	-0.850158	3.38707	15.0341	-0.286759	6.47764	-8.07481	-5.25407	3.07716	-6.63152	17.0439	25.9542	38.7364	-6.37409	93.6591	61.1542	3.95892	-5.24178	-42.7167	-3.88839	0.0220891	-13.2423	4.16112	20.9992	60.1644	-9.98711	81.1303	55.6197	1.78929	4.33725	-36.5906	6.71382	8.01615	37.8466	-2.77718	-4.31291	39.7143	-13.8611
458	0.0848479	0.555888	13.4296	0.078349	0.237808	0.142331	0.0783735	0.2378	5.96276	0.0427458	0.182895	10.3087	-0.871511	3.40955	15.0765	-0.319309	6.52633	-7.99649	-5.26263	3.0766	-6.63808	17.034	26.0011	38.7638	-6.32661	93.7153	61.1794	3.91763	-5.25094	-42.7246	-3.89933	0.00181721	-13.2696	4.1401	21.0449	60.1975	-9.9116	81.111	55.6564	1.83919	4.39274	-36.6242	6.74167	8.03226	37.8439	-2.80807	-4.29651	39.6552	-13.7877
460	0.0806221	0.543995	13.4433	0.07563	0.232895	0.148384	0.075654	0.232887	5.96882	0.0410429	0.179043	10.3132	-0.885036	3.43244	15.1215	-0.33764	6.57283	-7.91283	-5.26465	3.07067	-6.63953	17.0134	26.0421	38.7932	-6.30122	93.7271	61.1964	3.89719	-5.21913	-42.7368	-3.90783	-0.0191228	-13.2918	4.10718	21.0516	60.2392	-9.86888	81.1026	55.6614	1.86969	4.44537	-36.642	6.73833	8.06183	37.8384	-2.80711	-4.3313	39.5954	-13.7142
462	0.0768396	0.534951	13.4582	0.0733173	0.229199	0.15504	0.0733409	0.229191	5.97547	0.0395629	0.176127	10.3182	-0.889038	3.45334	15.1627	-0.339231	6.61218	-7.83599	-5.25996	3.06043	-6.64123	16.9852	26.0672	38.8226	-6.30092	93.6968	61.2143	3.90204	-5.15789	-42.7447	-3.91351	-0.0414343	-13.3053	4.07391	21.0275	60.2879	-9.86391	81.1011	55.6424	1.8713	4.48121	-36.6366	6.70458	8.10482	37.83	-2.78062	-4.41046	39.538	-13.6434
464	0.0726858	0.527943	13.4751	0.0709939	0.226425	0.162567	0.0710173	0.226417	5.983	0.038014	0.173899	10.3239	-0.884848	3.468	15.1922	-0.327674	6.6372	-7.78039	-5.26108	3.05602	-6.63712	16.9641	26.0566	38.839	-6.316	93.7215	61.2305	3.88862	-5.17071	-42.7352	-3.90995	-0.0611311	-13.3075	4.08166	21.0504	60.3299	-9.85552	80.9935	55.6476	1.89375	4.53207	-36.609	6.67933	8.15047	37.8213	-2.77941	-4.4729	39.4897	-13.5975
466	0.0738813	0.518666	13.4831	0.0708409	0.22226	0.166112	0.0708638	0.222253	5.98654	0.0381774	0.170777	10.3265	-0.890886	3.47928	15.207	-0.335229	6.6599	-7.753	-5.26103	3.05358	-6.63005	16.9473	26.0685	38.8518	-6.31385	93.7219	61.2528	3.87747	-5.17035	-42.7113	-3.91077	-0.0813869	-13.3119	4.08658	21.0692	60.3527	-9.82604	80.9543	55.6606	1.8843	4.5191	-36.5752	6.66986	8.17454	37.8281	-2.77594	-4.47285	39.4628	-13.5867
468	0.0815552	0.50722	13.4825	0.0733621	0.216667	0.165835	0.0733845	0.216659	5.98627	0.0404325	0.166765	10.3263	-0.906768	3.48757	15.2044	-0.360928	6.68087	-7.75824	-5.25825	3.05217	-6.62337	16.934	26.1032	38.8631	-6.29174	93.6987	61.2805	3.87307	-5.1466	-42.6807	-3.91784	-0.102763	-13.3195	4.07978	21.0799	60.3564	-9.77599	80.997	55.679	1.84948	4.45147	-36.548	6.67345	8.1788	37.8486	-2.76952	-4.42126	39.455	-13.6004
470	0.0952215	0.49812	13.4855	0.078692	0.211658	0.167156	0.0787138	0.21165	5.98759	0.044748	0.163377	10.3273	-0.912115	3.49192	15.1767	-0.367661	6.69086	-7.80991	-5.25179	3.04994	-6.62659	16.9226	26.1021	38.8709	-6.2781	93.7278	61.3046	3.87878	-5.13778	-42.6736	-3.92576	-0.124226	-13.318	4.06818	21.1059	60.3543	-9.73589	81.0075	55.7057	1.8649	4.44691	-36.5648	6.66588	8.19688	37.8593	-2.77835	-4.42165	39.4407	-13.584
472	0.107904	0.492636	13.4917	0.0838608	0.208309	0.169888	0.0838823	0.208301	5.99032	0.0488335	0.161217	10.3294	-0.909469	3.49417	15.1483	-0.3606	6.69409	-7.8624	-5.24333	3.05286	-6.64253	16.9083	26.0994	38.8854	-6.24748	93.7525	61.3232	3.8892	-5.11835	-42.6753	-3.93136	-0.150332	-13.3199	4.03873	21.1634	60.3548	-9.67072	81.0208	55.7243	1.88767	4.44155	-36.5866	6.65582	8.21866	37.8671	-2.79351	-4.41661	39.4383	-13.5547
474	0.118303	0.490985	13.5008	0.0883139	0.206811	0.173916	0.0883352	0.206802	5.99435	0.0522618	0.160392	10.3324	-0.901111	3.49484	15.1288	-0.344184	6.69228	-7.89805	-5.23588	3.05879	-6.66676	16.8886	26.1053	38.9058	-6.19668	93.7678	61.3345	3.89551	-5.08383	-42.682	-3.93325	-0.176542	-13.3307	3.99657	21.2384	60.3661	-9.59056	81.0345	55.7275	1.90789	4.42908	-36.6028	6.64253	8.24369	37.8708	-2.81268	-4.40679	39.4482	-13.5159
476	0.129961	0.49234	13.5091	0.0935413	0.206539	0.1776	0.0935626	0.206529	5.99803	0.0561871	0.160536	10.3352	-0.895737	3.49288	15.1303	-0.33521	6.68672	-7.89511	-5.23939	3.05463	-6.67991	16.8599	26.1346	38.918	-6.12824	93.8066	61.3357	3.86315	-5.03553	-42.6919	-3.93096	-0.181281	-13.3652	3.97493	21.2487	60.4144	-9.57739	81.0269	55.7036	1.91702	4.43292	-36.6113	6.61495	8.27269	37.8645	-2.83098	-4.43907	39.4635	-13.4674
478	0.135605	0.495018	13.5257	0.096235	0.207289	0.184959	0.0962565	0.207279	6.00539	0.0581527	0.161275	10.3407	-0.892873	3.49506	15.1464	-0.330004	6.68957	-7.86505	-5.25101	3.03884	-6.67712	16.8263	26.1577	38.9359	-6.08882	93.8331	61.3243	3.83862	-4.99079	-42.6953	-3.9212	-0.16938	-13.3887	3.95869	21.2677	60.4623	-9.53573	80.9611	55.6635	1.94381	4.45356	-36.5948	6.59574	8.32133	37.8377	-2.86688	-4.49239	39.4545	-13.4339
480	0.134162	0.496962	13.5487	0.0957691	0.208241	0.19517	0.0957906	0.208231	6.0156	0.057745	0.161953	10.3483	-0.894609	3.50466	15.1743	-0.331018	6.70757	-7.81301	-5.26784	3.01278	-6.6557	16.7875	26.1771	38.9615	-6.07919	93.8394	61.2961	3.8319	-4.95448	-42.6868	-3.90381	-0.145347	-13.3945	3.94448	21.3085	60.4967	-9.44433	80.8505	55.6129	1.98572	4.47766	-36.553	6.58792	8.39212	37.7952	-2.91722	-4.55907	39.4168	-13.4165
482	0.128349	0.491231	13.562	0.0928053	0.206151	0.201093	0.0928266	0.206141	6.02153	0.0556712	0.160194	10.3528	-0.910684	3.52895	15.2113	-0.35316	6.75758	-7.74434	-5.28079	2.98226	-6.60933	16.7333	26.2382	38.9917	-6.0498	93.8236	61.2338	3.83999	-4.92369	-42.6532	-3.88	-0.121719	-13.3907	3.92965	21.3591	60.4992	-9.29478	80.7864	55.5642	2.00125	4.44388	-36.4973	6.58416	8.48589	37.7668	-2.95758	-4.62949	39.3606	-13.3944
484	0.119198	0.486494	13.5719	0.0884464	0.204746	0.205505	0.0884675	0.204737	6.02594	0.0525089	0.158855	10.3561	-0.920905	3.55499	15.2381	-0.363527	6.80862	-7.69419	-5.28983	2.96227	-6.56534	16.6924	26.2777	39.0177	-6.03714	93.819	61.1696	3.85016	-4.91816	-42.62	-3.86017	-0.111801	-13.3732	3.91709	21.4089	60.5039	-9.17937	80.7447	55.5056	2.02673	4.41303	-36.4638	6.56579	8.55637	37.7472	-2.95924	-4.67766	39.3149	-13.3604
486	0.108201	0.483761	13.5792	0.0834229	0.20436	0.208794	0.083444	0.204351	6.02923	0.048782	0.158233	10.3586	-0.922118	3.57755	15.2504	-0.358067	6.85006	-7.67073	-5.2942	2.95923	-6.53447	16.6684	26.2858	39.0371	-6.0382	93.8337	61.1132	3.85927	-4.93647	-42.5948	-3.84661	-0.119164	-13.3494	3.90471	21.4557	60.5163	-9.11005	80.7266	55.4453	2.06418	4.39427	-36.4582	6.53368	8.59325	37.7336	-2.9244	-4.70017	39.2833	-13.3186
488	0.0988524	0.478943	13.5828	0.0789641	0.202938	0.21038	0.078985	0.20293	6.03081	0.0455452	0.156875	10.3597	-0.919522	3.58963	15.2543	-0.349103	6.87108	-7.66306	-5.29063	2.98523	-6.53529	16.6444	26.2812	39.0493	-6.00676	93.8698	61.0658	3.87108	-4.95989	-42.5818	-3.83583	-0.145742	-13.3538	3.87865	21.5114	60.5242	-9.03044	80.7555	55.4246	2.09071	4.3635	-36.4624	6.50865	8.59823	37.7152	-2.88959	-4.71723	39.2488	-13.2956
490	0.0941448	0.473276	13.5864	0.07648	0.200798	0.211982	0.0765007	0.20079	6.03241	0.0438315	0.155111	10.361	-0.927933	3.59023	15.2381	-0.363348	6.87534	-7.69348	-5.29219	3.00914	-6.52783	16.6443	26.2876	39.0553	-5.98499	93.8876	61.0533	3.87117	-4.95026	-42.5806	-3.83593	-0.161961	-13.3624	3.8672	21.5253	60.5342	-8.99988	80.7706	55.4284	2.10649	4.35906	-36.4775	6.50279	8.61962	37.7027	-2.87928	-4.70026	39.2171	-13.2843
492	0.093494	0.466787	13.593	0.0757189	0.197996	0.214931	0.0757393	0.197988	6.03536	0.0434496	0.152966	10.3632	-0.945581	3.58225	15.1979	-0.396313	6.86748	-7.76917	-5.30154	3.02368	-6.50716	16.6689	26.3069	39.058	-5.97518	93.8827	61.0827	3.85773	-4.90716	-42.585	-3.84575	-0.166439	-13.3697	3.86782	21.5008	60.5484	-9.01584	80.7549	55.456	2.11307	4.38775	-36.4995	6.51561	8.66145	37.6983	-2.89118	-4.65396	39.1852	-13.2805
494	0.0909319	0.458326	13.6114	0.0739833	0.194465	0.223127	0.0740033	0.194458	6.04356	0.0423895	0.150213	10.3693	-0.950913	3.57895	15.1233	-0.403397	6.86376	-7.90802	-5.31732	3.03068	-6.49273	16.7051	26.3194	39.0691	-5.95158	93.8797	61.1606	3.83665	-4.87317	-42.5687	-3.85365	-0.184086	-13.3776	3.84093	21.4981	60.5733	-9.01713	80.6965	55.5173	2.12372	4.44607	-36.517	6.53355	8.68507	37.7011	-2.88333	-4.61417	39.1373	-13.2778
496	0.0880928	0.451452	13.6312	0.0722448	0.191653	0.231902	0.0722646	0.191645	6.05233	0.0412798	0.147995	10.3759	-0.94117	3.57691	15.0565	-0.383017	6.8567	-8.03158	-5.32875	3.03761	-6.48173	16.7191	26.33	39.0738	-5.90538	93.8717	61.2392	3.81689	-4.82714	-42.5614	-3.85867	-0.211595	-13.3676	3.81297	21.5153	60.5792	-9.00819	80.646	55.5913	2.10754	4.4907	-36.5197	6.5335	8.72493	37.7076	-2.87862	-4.62669	39.0868	-13.2395
498	0.0854584	0.44691	13.6483	0.0707665	0.189849	0.239533	0.0707861	0.189842	6.05997	0.0402972	0.146549	10.3816	-0.920433	3.57443	15.0121	-0.343968	6.84466	-8.11296	-5.33427	3.04498	-6.47441	16.7072	26.3374	39.0709	-5.84392	93.8615	61.3034	3.80494	-4.77404	-42.5621	-3.86031	-0.244754	-13.3434	3.79289	21.5456	60.5663	-8.99244	80.62	55.6664	2.06698	4.50674	-36.5083	6.51613	8.77723	37.7163	-2.87959	-4.67944	39.0421	-13.1683
500	0.0837338	0.444195	13.6578	0.0698163	0.188783	0.243756	0.0698357	0.188776	6.06419	0.0396592	0.145689	10.3848	-0.909354	3.56516	15.004	-0.326855	6.82369	-8.12775	-5.33937	3.04644	-6.47264	16.6869	26.3287	39.0675	-5.81063	93.8605	61.3466	3.8198	-4.74555	-42.5401	-3.85831	-0.267852	-13.3392	3.79733	21.5495	60.5651	-8.99398	80.6372	55.7204	2.03773	4.47587	-36.4935	6.50913	8.79555	37.7249	-2.87807	-4.6685	39.0268	-13.1101
502	0.0852986	0.441802	13.6609	0.0703281	0.187615	0.245095	0.0703474	0.187608	6.06553	0.0401194	0.14485	10.3858	-0.909454	3.55855	15.0202	-0.330311	6.81165	-8.09786	-5.34262	3.04776	-6.47128	16.6865	26.3457	39.0728	-5.77602	93.8734	61.3644	3.8267	-4.74835	-42.5139	-3.86096	-0.281881	-13.3405	3.79598	21.5773	60.568	-8.96795	80.6517	55.7457	2.03277	4.45095	-36.5011	6.51339	8.80422	37.7304	-2.88254	-4.64989	39.0107	-13.0816
504	0.0897286	0.439575	13.6594	0.0721059	0.186308	0.244463	0.0721251	0.186301	6.06489	0.0415342	0.143991	10.3853	-0.917383	3.5575	15.0541	-0.346837	6.81257	-8.03546	-5.34411	3.04846	-6.46978	16.7059	26.388	39.09	-5.73877	93.9048	61.3595	3.81647	-4.77635	-42.485	-3.86777	-0.288148	-13.3449	3.78251	21.6236	60.5712	-8.91478	80.6561	55.7477	2.05199	4.44423	-36.5316	6.52532	8.80948	37.7326	-2.89099	-4.63414	38.9886	-13.0805
506	0.092811	0.439022	13.6612	0.0734196	0.185836	0.245246	0.0734388	0.185828	6.06568	0.0425475	0.143725	10.3859	-0.916176	3.56541	15.0921	-0.343654	6.82637	-7.96455	-5.34526	3.04023	-6.47198	16.714	26.4113	39.1219	-5.71862	93.9743	61.346	3.78443	-4.80025	-42.4446	-3.86727	-0.291242	-13.3546	3.76062	21.6226	60.5616	-8.87464	80.6745	55.7594	2.07872	4.44997	-36.5614	6.52726	8.81781	37.7337	-2.88996	-4.62197	38.9658	-13.0741
508	0.0953927	0.436872	13.663	0.0743947	0.184699	0.246032	0.0744137	0.184691	6.06646	0.0433516	0.14294	10.3865	-0.906196	3.57417	15.1269	-0.324054	6.83847	-7.89913	-5.3431	3.0348	-6.47185	16.7132	26.4326	39.1602	-5.70606	94.0228	61.3316	3.75244	-4.79227	-42.3984	-3.86884	-0.302507	-13.3627	3.73483	21.587	60.5488	-8.86433	80.6526	55.769	2.10092	4.47303	-36.5733	6.51558	8.82141	37.7413	-2.87025	-4.5963	38.9598	-13.0693
510	0.098583	0.432611	13.6648	0.0754798	0.18259	0.246849	0.0754987	0.182582	6.06728	0.0443024	0.141436	10.3871	-0.888678	3.57993	15.1541	-0.291466	6.84238	-7.84767	-5.33785	3.03309	-6.46886	16.7033	26.458	39.2016	-5.69146	94.0478	61.322	3.72127	-4.75358	-42.3459	-3.87429	-0.321468	-13.3675	3.71227	21.5316	60.5347	-8.8791	80.5911	55.7788	2.11096	4.49931	-36.5665	6.49538	8.81807	37.7554	-2.83816	-4.5585	38.9702	-13.0663
512	0.106241	0.427282	13.6692	0.0784491	0.179679	0.248781	0.0784677	0.179671	6.06921	0.0467146	0.139458	10.3886	-0.870119	3.57551	15.1669	-0.260008	6.82743	-7.82307	-5.33374	3.02793	-6.46533	16.6838	26.5016	39.2406	-5.64119	94.1045	61.3261	3.66716	-4.72265	-42.2814	-3.88223	-0.333501	-13.3679	3.71718	21.5131	60.5191	-8.87654	80.5409	55.8052	2.09114	4.47011	-36.5567	6.49322	8.80207	37.766	-2.82862	-4.53195	38.9742	-13.0663
514	0.118208	0.421552	13.6742	0.0832809	0.176271	0.250993	0.0832991	0.176262	6.07142	0.0505515	0.137231	10.3902	-0.852779	3.56587	15.1675	-0.232061	6.80348	-7.82152	-5.32451	3.01836	-6.46967	16.673	26.5455	39.2861	-5.59274	94.1452	61.3494	3.62797	-4.68976	-42.1992	-3.89471	-0.343979	-13.37	3.72926	21.491	60.4937	-8.87435	80.5217	55.8468	2.07141	4.40535	-36.556	6.49875	8.8012	37.7793	-2.83485	-4.50137	38.9903	-13.0625
516	0.133377	0.416815	13.6797	0.0895926	0.17306	0.253424	0.0896104	0.17305	6.07386	0.0554812	0.135249	10.392	-0.835874	3.55403	15.1595	-0.205285	6.77571	-7.83584	-5.31313	3.00687	-6.48228	16.6716	26.5873	39.3366	-5.54688	94.1691	61.3848	3.60775	-4.65136	-42.1093	-3.90939	-0.35246	-13.3751	3.74058	21.4691	60.4625	-8.86742	80.5326	55.8937	2.06106	4.31982	-36.5697	6.50698	8.81738	37.7919	-2.85666	-4.47251	39.0159	-13.0512
518	0.148693	0.418101	13.6876	0.096419	0.172481	0.256909	0.0964368	0.172471	6.07734	0.0606215	0.135268	10.3947	-0.811664	3.547	15.1541	-0.163586	6.75397	-7.84498	-5.31662	3.00574	-6.49697	16.6655	26.6351	39.3777	-5.46985	94.2169	61.4007	3.58723	-4.5942	-42.0578	-3.91656	-0.353179	-13.3805	3.73785	21.5003	60.4491	-8.82001	80.5478	55.9092	2.06585	4.25507	-36.6054	6.5044	8.83009	37.7852	-2.89888	-4.48235	39.0271	-13.0245
520	0.155575	0.420618	13.6923	0.0996317	0.173071	0.258987	0.0996495	0.17306	6.07942	0.0629836	0.135922	10.3962	-0.78929	3.54529	15.162	-0.123936	6.74257	-7.82919	-5.33003	3.00755	-6.50809	16.6503	26.6814	39.4129	-5.38797	94.2602	61.3985	3.56361	-4.54464	-42.0113	-3.91147	-0.353099	-13.388	3.72793	21.5373	60.4512	-8.76893	80.5351	55.8928	2.09294	4.21805	-36.6371	6.50168	8.84229	37.7766	-2.93584	-4.50432	39.0199	-12.9971
522	0.152776	0.421789	13.6934	0.0984914	0.173793	0.259476	0.0985093	0.173783	6.07991	0.0620839	0.136386	10.3966	-0.772561	3.54877	15.1845	-0.0933685	6.74269	-7.78649	-5.35011	3.00907	-6.5109	16.6255	26.7183	39.4393	-5.31583	94.2951	61.3789	3.53903	-4.50651	-41.968	-3.8972	-0.352639	-13.3951	3.71655	21.5606	60.4637	-8.7316	80.493	55.8526	2.13407	4.20923	-36.654	6.50042	8.85577	37.77	-2.95557	-4.52283	38.9961	-12.974
524	0.144202	0.415914	13.6941	0.0942899	0.171852	0.259804	0.0943077	0.171842	6.08024	0.0590731	0.134657	10.3968	-0.769696	3.55571	15.2156	-0.0871771	6.75419	-7.72836	-5.36877	3.00213	-6.49038	16.5959	26.7218	39.442	-5.2877	94.3339	61.3451	3.52638	-4.46689	-41.9507	-3.89144	-0.344747	-13.3888	3.72464	21.5263	60.4639	-8.75238	80.4525	55.8233	2.14954	4.21717	-36.6398	6.4977	8.87925	37.7652	-2.93417	-4.49433	38.9698	-12.9622
526	0.134266	0.405267	13.6984	0.0891384	0.167916	0.26175	0.0891557	0.167907	6.08218	0.0554849	0.131375	10.3983	-0.76488	3.56328	15.2391	-0.0768204	6.76616	-7.6843	-5.37736	2.998	-6.47577	16.5649	26.7056	39.449	-5.28606	94.3496	61.3118	3.52754	-4.44045	-41.939	-3.8932	-0.34507	-13.386	3.72204	21.5146	60.4714	-8.74735	80.4116	55.8063	2.14689	4.24002	-36.6122	6.49525	8.89749	37.7538	-2.90823	-4.47098	38.9405	-12.9409
528	0.124637	0.392285	13.7058	0.0839502	0.162932	0.265049	0.083967	0.162923	6.08548	0.0519392	0.127307	10.4008	-0.755889	3.56928	15.2518	-0.0589131	6.77373	-7.65999	-5.37608	2.99957	-6.4723	16.5387	26.6833	39.4639	-5.2987	94.3347	61.2871	3.54242	-4.42953	-41.9264	-3.90054	-0.355084	-13.3899	3.7042	21.5316	60.487	-8.70647	80.3832	55.8006	2.13149	4.26678	-36.5784	6.49346	8.91331	37.7355	-2.89032	-4.46047	38.9047	-12.9099
530	0.116631	0.385268	13.7097	0.0799156	0.160446	0.266773	0.0799321	0.160438	6.08721	0.0490896	0.125182	10.4021	-0.747967	3.56749	15.2606	-0.0456096	6.76755	-7.64332	-5.37547	3.00945	-6.47245	16.5392	26.6989	39.4731	-5.2915	94.2744	61.2879	3.57242	-4.42891	-41.9054	-3.90405	-0.366933	-13.3984	3.67778	21.5181	60.4983	-8.67304	80.4227	55.7935	2.12078	4.2576	-36.5454	6.4945	8.94753	37.7172	-2.89913	-4.43987	38.8496	-12.8805
532	0.108068	0.378818	13.7097	0.0756755	0.158253	0.26678	0.0756919	0.158245	6.08721	0.0460666	0.123262	10.4021	-0.748942	3.56552	15.261	-0.0481262	6.76432	-7.6427	-5.37584	3.01296	-6.47279	16.5451	26.7163	39.4813	-5.27698	94.2547	61.2916	3.57986	-4.44749	-41.8786	-3.90796	-0.370874	-13.4063	3.66874	21.5362	60.5013	-8.62527	80.4516	55.8037	2.11969	4.23734	-36.5306	6.48466	9.02132	37.6987	-2.89481	-4.44696	38.7672	-12.9061
534	0.09916	0.372106	13.7066	0.0712621	0.155971	0.265409	0.0712782	0.155964	6.08584	0.0429195	0.121265	10.401	-0.758289	3.56575	15.2538	-0.0646709	6.7682	-7.65664	-5.37829	3.00952	-6.47204	16.5494	26.727	39.4874	-5.25706	94.2788	61.293	3.56879	-4.47144	-41.8546	-3.91215	-0.367533	-13.4105	3.67444	21.583	60.4962	-8.57081	80.4621	55.8275	2.12969	4.21639	-36.5373	6.4617	9.12983	37.6807	-2.87444	-4.48024	38.66	-12.9676
536	0.0923827	0.366604	13.7033	0.0678743	0.154062	0.263973	0.0678901	0.154055	6.0844	0.0405141	0.119614	10.4	-0.765269	3.5704	15.2471	-0.0753167	6.77924	-7.66924	-5.38607	3.01084	-6.47002	16.5419	26.7285	39.4821	-5.23128	94.2637	61.2901	3.6036	-4.43173	-41.8701	-3.91238	-0.367679	-13.4057	3.65656	21.5856	60.4881	-8.55707	80.5087	55.8301	2.15102	4.21066	-36.5624	6.42855	9.24119	37.6607	-2.87012	-4.49748	38.535	-12.9225
538	0.0890083	0.359034	13.7074	0.0658319	0.150989	0.265802	0.0658475	0.150982	6.08623	0.039192	0.117182	10.4013	-0.772491	3.57864	15.2275	-0.0844278	6.79692	-7.70567	-5.39141	3.02033	-6.46483	16.5379	26.7191	39.4824	-5.20332	94.2854	61.3009	3.60204	-4.40043	-41.883	-3.91571	-0.387923	-13.3865	3.62647	21.5945	60.4862	-8.55533	80.5068	55.8331	2.16799	4.242	-36.582	6.39899	9.29259	37.6604	-2.84543	-4.51497	38.4631	-12.8811
540	0.0886045	0.350737	13.719	0.0650448	0.147373	0.270918	0.06506	0.147366	6.09135	0.0388445	0.114428	10.4052	-0.778929	3.58794	15.1961	-0.0911159	6.81629	-7.76384	-5.39388	3.0337	-6.4586	16.5379	26.7044	39.4882	-5.17501	94.3312	61.3319	3.56615	-4.38235	-41.8874	-3.92303	-0.424145	-13.3588	3.59378	21.6116	60.4925	-8.56382	80.454	55.8449	2.17387	4.30205	-36.5862	6.37953	9.27797	37.6808	-2.80124	-4.52554	38.454	-12.8706
542	0.0870095	0.350587	13.7308	0.0643421	0.147423	0.276203	0.0643573	0.147416	6.09663	0.0383175	0.114419	10.4091	-0.778679	3.5891	15.1667	-0.088736	6.81835	-7.81838	-5.3996	3.02828	-6.46342	16.5265	26.7103	39.483	-5.14894	94.2765	61.3946	3.58309	-4.32466	-41.9024	-3.9315	-0.442016	-13.3517	3.59102	21.5998	60.5077	-8.60747	80.4162	55.8825	2.15779	4.3375	-36.5599	6.38218	9.23536	37.7051	-2.76596	-4.48428	38.4778	-12.9171
544	0.0901715	0.352579	13.7386	0.0658845	0.14806	0.279654	0.0658998	0.148053	6.10009	0.0394288	0.114996	10.4117	-0.780095	3.58525	15.155	-0.0921343	6.8119	-7.84024	-5.40696	3.0157	-6.46266	16.5229	26.7219	39.4756	-5.12748	94.2187	61.4535	3.60684	-4.28515	-41.8962	-3.93811	-0.44873	-13.3536	3.59729	21.5938	60.5175	-8.62483	80.4061	55.9267	2.13285	4.33783	-36.5316	6.39143	9.21985	37.7248	-2.77742	-4.45112	38.491	-12.9277
546	0.0986422	0.354907	13.7407	0.0697784	0.148449	0.280577	0.0697937	0.148442	6.10101	0.0423128	0.115545	10.4124	-0.78446	3.57903	15.1634	-0.102793	6.80217	-7.82508	-5.414	3.00161	-6.45768	16.5281	26.737	39.4725	-5.11004	94.1807	61.4965	3.62573	-4.27413	-41.8675	-3.94225	-0.44883	-13.3592	3.60243	21.6008	60.5186	-8.60352	80.4264	55.9658	2.10657	4.30971	-36.5101	6.40043	9.23039	37.7404	-2.82722	-4.43957	38.4875	-12.8885
548	0.109278	0.355528	13.7364	0.0744907	0.14793	0.278658	0.074506	0.147922	6.09909	0.0458679	0.115469	10.411	-0.789959	3.57869	15.184	-0.11396	6.80354	-7.78723	-5.4133	3.00097	-6.47083	16.5306	26.7598	39.4963	-5.09158	94.1649	61.5107	3.62951	-4.28044	-41.8378	-3.94469	-0.459416	-13.3545	3.57971	21.6179	60.5122	-8.55092	80.468	55.9708	2.09365	4.29807	-36.4996	6.39808	9.19589	37.7639	-2.83988	-4.45195	38.4919	-12.8355
550	0.120832	0.355396	13.7302	0.0795485	0.147012	0.27587	0.0795637	0.147004	6.0963	0.0497073	0.115118	10.4089	-0.790157	3.58142	15.2062	-0.114444	6.80855	-7.74591	-5.41077	2.9962	-6.48425	16.5246	26.7739	39.5105	-5.07254	94.1905	61.5133	3.62689	-4.29517	-41.8262	-3.94871	-0.464121	-13.3494	3.56568	21.6428	60.5022	-8.5021	80.5097	55.9682	2.10123	4.29012	-36.5106	6.38429	9.15764	37.7939	-2.83448	-4.44402	38.5094	-12.7799
552	0.133542	0.354974	13.7227	0.0850914	0.145882	0.272537	0.0851064	0.145873	6.09297	0.053923	0.114641	10.4064	-0.78481	3.58528	15.2267	-0.104345	6.81356	-7.70744	-5.40811	2.98486	-6.49485	16.5117	26.7797	39.5122	-5.05561	94.2452	61.5103	3.61982	-4.308	-41.8325	-3.95473	-0.461011	-13.3441	3.56716	21.6675	60.4887	-8.47224	80.5374	55.9632	2.12458	4.28598	-36.5364	6.36106	9.12203	37.8286	-2.81717	-4.41572	38.539	-12.7291
554	0.150357	0.355562	13.7119	0.0925095	0.144891	0.267744	0.0925245	0.144881	6.08818	0.0595305	0.114392	10.4028	-0.779707	3.58428	15.2458	-0.0964075	6.80981	-7.67183	-5.40715	2.97435	-6.50619	16.5071	26.7973	39.5235	-5.04903	94.2542	61.5089	3.61183	-4.2839	-41.8348	-3.96069	-0.45713	-13.33	3.57863	21.6648	60.4675	-8.48582	80.5162	55.9523	2.13723	4.29264	-36.5396	6.33561	9.07871	37.8617	-2.80005	-4.41779	38.5683	-12.6936
556	0.169187	0.355894	13.7004	0.100792	0.143638	0.262593	0.100807	0.143628	6.08302	0.0658014	0.114006	10.3989	-0.775084	3.58084	15.2586	-0.0899117	6.80184	-7.64803	-5.40413	2.95776	-6.51698	16.5056	26.8051	39.542	-5.06592	94.2829	61.5066	3.57883	-4.27576	-41.8288	-3.968	-0.449831	-13.3186	3.58677	21.6389	60.4407	-8.50897	80.4915	55.9459	2.13885	4.30563	-36.5324	6.32151	9.04613	37.8929	-2.80167	-4.40036	38.5933	-12.6732
558	0.188548	0.356187	13.6888	0.109306	0.14233	0.257436	0.10932	0.142318	6.07787	0.072248	0.113592	10.3951	-0.769837	3.57591	15.2661	-0.0825673	6.79091	-7.63392	-5.3992	2.93548	-6.52616	16.5056	26.8033	39.5614	-5.10044	94.324	61.5062	3.53237	-4.28631	-41.8157	-3.97593	-0.438685	-13.3129	3.59119	21.5999	60.4123	-8.52895	80.4742	55.9452	2.1303	4.31733	-36.5159	6.31825	9.0236	37.9211	-2.81862	-4.36069	38.6132	-12.6658
560	0.204238	0.359057	13.6784	0.1164	0.142427	0.25277	0.116415	0.142415	6.0732	0.0775417	0.114136	10.3916	-0.756773	3.57129	15.2776	-0.0610887	6.77767	-7.61212	-5.39686	2.91395	-6.53037	16.5045	26.8164	39.5554	-5.11188	94.2831	61.5246	3.54602	-4.27306	-41.8097	-3.97983	-0.423228	-13.3155	3.6053	21.5865	60.3999	-8.5284	80.4615	55.9441	2.11833	4.30206	-36.4847	6.30784	8.98764	37.9437	-2.81458	-4.33186	38.6297	-12.663
562	0.220022	0.359163	13.6663	0.123329	0.141304	0.247388	0.123344	0.141292	6.06782	0.0827921	0.113757	10.3875	-0.749701	3.56727	15.2918	-0.0504207	6.76775	-7.5855	-5.39259	2.89906	-6.5324	16.4967	26.8066	39.5475	-5.1356	94.2551	61.5304	3.56424	-4.26766	-41.7956	-3.98505	-0.407777	-13.3117	3.62373	21.5825	60.3756	-8.51463	80.4646	55.9428	2.10705	4.26946	-36.4552	6.29836	8.96144	37.9622	-2.80957	-4.30761	38.6457	-12.656
564	0.235141	0.356716	13.6513	0.129774	0.139114	0.240725	0.129788	0.139101	6.06116	0.0877511	0.112548	10.3825	-0.748858	3.56378	15.3077	-0.0509707	6.76106	-7.55611	-5.38806	2.89073	-6.53307	16.4846	26.7759	39.5402	-5.16969	94.2592	61.5191	3.57614	-4.27555	-41.7744	-3.99156	-0.391314	-13.3033	3.64482	21.5851	60.3392	-8.49122	80.4848	55.9406	2.10294	4.22808	-36.4375	6.29142	8.94991	37.9788	-2.80874	-4.29029	38.6605	-12.6455
566	0.243189	0.357851	13.6308	0.133377	0.139026	0.231585	0.133391	0.139012	6.05202	0.090447	0.112723	10.3757	-0.742273	3.56001	15.3214	-0.0410719	6.75175	-7.53049	-5.39419	2.88179	-6.53302	16.4846	26.7684	39.5212	-5.1755	94.2852	61.5031	3.58999	-4.29273	-41.7632	-3.99541	-0.363791	-13.3143	3.66853	21.5982	60.317	-8.46511	80.5164	55.9376	2.1286	4.20396	-36.4561	6.28873	8.95525	38.0016	-2.81939	-4.29431	38.6689	-12.6465
568	0.247955	0.360013	13.6084	0.135614	0.139634	0.221625	0.135629	0.13962	6.04206	0.0920759	0.113328	10.3682	-0.730633	3.55557	15.331	-0.0220082	6.73939	-7.51236	-5.40505	2.87194	-6.53256	16.4909	26.7748	39.5059	-5.16881	94.3256	61.4812	3.58332	-4.30853	-41.7604	-3.99131	-0.338019	-13.3264	3.67917	21.596	60.2932	-8.44756	80.5533	55.9278	2.1551	4.18998	-36.479	6.28218	8.95241	38.028	-2.82176	-4.29082	38.6749	-12.6438
570	0.250987	0.362467	13.586	0.137111	0.140501	0.211686	0.137126	0.140486	6.03212	0.0931347	0.114076	10.3607	-0.715183	3.54988	15.3354	0.00378163	6.72336	-7.50356	-5.41798	2.86063	-6.5309	16.4996	26.785	39.4969	-5.16211	94.3739	61.4537	3.55755	-4.31772	-41.7648	-3.97915	-0.317838	-13.3348	3.6759	21.5793	60.2664	-8.44112	80.5795	55.9127	2.17545	4.18929	-36.4971	6.27112	8.93528	38.0556	-2.81334	-4.27685	38.6781	-12.6364
572	0.255242	0.363848	13.5671	0.139069	0.140803	0.203274	0.139083	0.140788	6.02371	0.0945748	0.114434	10.3544	-0.701218	3.54085	15.3333	0.0259767	6.70179	-7.50709	-5.42691	2.84761	-6.5229	16.4972	26.7593	39.4915	-5.1957	94.4183	61.4154	3.54088	-4.31004	-41.7701	-3.96415	-0.307	-13.3359	3.66934	21.584	60.2423	-8.43831	80.5316	55.9032	2.19255	4.22547	-36.5094	6.26056	8.90621	38.0751	-2.8045	-4.27855	38.6709	-12.6322
574	0.259388	0.366161	13.5524	0.14105	0.14152	0.196744	0.141065	0.141506	6.01718	0.0960061	0.115103	10.3495	-0.690029	3.53079	15.3283	0.0428935	6.67937	-7.51631	-5.43701	2.83154	-6.52023	16.5046	26.7327	39.4814	-5.2375	94.4442	61.4056	3.5233	-4.30229	-41.7768	-3.94685	-0.299059	-13.3369	3.67319	21.5633	60.2183	-8.46874	80.4924	55.9054	2.18813	4.23844	-36.498	6.25328	8.86146	38.09	-2.78666	-4.22427	38.665	-12.6417
576	0.263379	0.370359	13.542	0.143106	0.143074	0.192114	0.143121	0.143059	6.01255	0.097438	0.116401	10.3461	-0.683302	3.52134	15.3233	0.0519156	6.65972	-7.52551	-5.44706	2.81177	-6.5246	16.5203	26.7153	39.4669	-5.27449	94.4434	61.4258	3.50999	-4.2959	-41.7827	-3.93097	-0.288577	-13.341	3.68982	21.5214	60.1988	-8.52284	80.4762	55.9158	2.16433	4.21892	-36.4645	6.24907	8.81904	38.0995	-2.76617	-4.12921	38.661	-12.6629
578	0.268444	0.378672	13.5363	0.145942	0.146352	0.189554	0.145957	0.146337	6.00999	0.0993391	0.119039	10.3441	-0.685513	3.51617	15.3235	0.0459868	6.65112	-7.52538	-5.44672	2.78744	-6.53354	16.5188	26.718	39.4612	-5.28085	94.3914	61.4454	3.53044	-4.27572	-41.7804	-3.93062	-0.261297	-13.3529	3.71475	21.5222	60.2054	-8.53669	80.4529	55.9138	2.14539	4.18986	-36.4312	6.24119	8.85705	38.0982	-2.77506	-4.12721	38.6488	-12.6785
580	0.271244	0.387319	13.5244	0.147804	0.149949	0.184275	0.147819	0.149934	6.00471	0.10049	0.121851	10.3402	-0.69364	3.51755	15.3476	0.0305149	6.65659	-7.4811	-5.44787	2.75856	-6.53335	16.5114	26.7197	39.4445	-5.28416	94.3604	61.4465	3.55192	-4.27363	-41.763	-3.93179	-0.219734	-13.3778	3.73358	21.5146	60.2033	-8.51661	80.4788	55.906	2.14051	4.14956	-36.4085	6.24569	8.91593	38.0962	-2.80309	-4.14648	38.6318	-12.6775
582	0.270241	0.395909	13.5066	0.147986	0.153807	0.176331	0.148002	0.153792	5.99676	0.100368	0.124748	10.3342	-0.70417	3.52405	15.3911	0.0115717	6.67224	-7.40057	-5.45301	2.7236	-6.52146	16.501	26.718	39.4169	-5.2902	94.366	61.4269	3.56552	-4.29574	-41.7353	-3.93053	-0.166793	-13.4103	3.74292	21.4943	60.1876	-8.46862	80.5507	55.8926	2.15381	4.10764	-36.4009	6.26071	8.97696	38.0978	-2.83825	-4.17104	38.6149	-12.6657
584	0.261242	0.40808	13.494	0.144926	0.159826	0.170745	0.144943	0.159811	5.99118	0.0976807	0.129043	10.33	-0.706055	3.5276	15.4197	0.00801481	6.67935	-7.34759	-5.46281	2.67191	-6.50334	16.492	26.7235	39.397	-5.29787	94.4022	61.4016	3.56629	-4.34191	-41.7228	-3.92392	-0.107361	-13.4252	3.74512	21.4874	60.1741	-8.41434	80.6083	55.8686	2.1921	4.10155	-36.4124	6.26239	9.02312	38.1102	-2.83765	-4.19801	38.619	-12.6833
586	0.255718	0.413179	13.4855	0.142871	0.162479	0.166958	0.142888	0.162465	5.98739	0.0959679	0.13089	10.3272	-0.704713	3.52896	15.4309	0.0103906	6.68133	-7.32666	-5.464	2.6367	-6.47345	16.481	26.7413	39.378	-5.29787	94.4321	61.3717	3.56145	-4.36443	-41.7221	-3.91525	-0.0754296	-13.4164	3.74259	21.4914	60.1472	-8.37406	80.6381	55.8503	2.22489	4.10314	-36.4318	6.26487	9.03416	38.1223	-2.83196	-4.20313	38.6161	-12.6898
588	0.255858	0.411073	13.4815	0.142774	0.161547	0.165182	0.14279	0.161532	5.98561	0.0959563	0.130187	10.3259	-0.70035	3.52722	15.4242	0.018028	6.67657	-7.33896	-5.45726	2.62372	-6.43812	16.4733	26.7639	39.3633	-5.29464	94.4535	61.3437	3.55061	-4.35794	-41.7325	-3.90591	-0.0747076	-13.3895	3.73845	21.4993	60.1128	-8.36213	80.6313	55.8429	2.2454	4.1094	-36.4523	6.26945	9.01185	38.1325	-2.82786	-4.1861	38.6048	-12.6766
590	0.259057	0.411283	13.4852	0.144197	0.1614	0.166853	0.144213	0.161385	5.98728	0.09703	0.130172	10.3271	-0.688637	3.5187	15.4019	0.0373349	6.65681	-7.38006	-5.45898	2.62546	-6.42889	16.4966	26.7516	39.3762	-5.31971	94.5049	61.3401	3.52263	-4.35445	-41.7553	-3.89895	-0.0876406	-13.3771	3.73907	21.4803	60.1115	-8.4175	80.57	55.8518	2.26167	4.13952	-36.4606	6.27011	8.98437	38.1448	-2.82489	-4.17006	38.6071	-12.6441
592	0.263262	0.414861	13.4838	0.146307	0.16266	0.166216	0.146324	0.162645	5.98665	0.0985228	0.131253	10.3266	-0.678449	3.50878	15.3836	0.0531464	6.63503	-7.41383	-5.46355	2.61988	-6.41941	16.5066	26.7482	39.3792	-5.3299	94.5241	61.3465	3.50012	-4.32676	-41.769	-3.88963	-0.0882076	-13.3666	3.76067	21.4708	60.104	-8.46873	80.5059	55.8725	2.25319	4.14074	-36.4546	6.26799	8.96289	38.1615	-2.82941	-4.16513	38.6091	-12.6087
594	0.268114	0.421137	13.4765	0.148896	0.165062	0.162954	0.148913	0.165046	5.98339	0.100297	0.13322	10.3242	-0.671997	3.50012	15.3737	0.0622062	6.61692	-7.43219	-5.46913	2.60358	-6.40775	16.5007	26.756	39.3709	-5.32627	94.5065	61.3607	3.487	-4.28253	-41.7669	-3.87795	-0.0745892	-13.3562	3.7957	21.4697	60.0827	-8.49971	80.4564	55.9018	2.22393	4.11468	-36.4377	6.26365	8.94933	38.1812	-2.83877	-4.16546	38.6101	-12.5769
596	0.275764	0.424746	13.4744	0.15252	0.166081	0.161999	0.152537	0.166066	5.98243	0.102937	0.134223	10.3235	-0.669846	3.498	15.3661	0.0657157	6.61227	-7.4462	-5.47252	2.58728	-6.41084	16.5139	26.7397	39.385	-5.3601	94.4921	61.3908	3.47478	-4.27501	-41.7409	-3.86739	-0.0712993	-13.347	3.79417	21.4312	60.052	-8.52403	80.4303	55.9346	2.21193	4.1303	-36.428	6.25754	8.93322	38.1947	-2.83394	-4.1298	38.6198	-12.5574
598	0.279319	0.428835	13.4701	0.15438	0.167616	0.160119	0.154397	0.167601	5.98055	0.104224	0.135494	10.322	-0.665925	3.49969	15.3715	0.0732005	6.6139	-7.43607	-5.47121	2.57248	-6.41273	16.5146	26.7366	39.3872	-5.37134	94.4825	61.4058	3.47436	-4.283	-41.7188	-3.86311	-0.0633217	-13.3395	3.79149	21.4276	60.0291	-8.49742	80.461	55.9456	2.18497	4.10153	-36.4074	6.25894	8.92542	38.2053	-2.83427	-4.09917	38.6266	-12.5391
600	0.278208	0.43343	13.4623	0.154225	0.169722	0.15663	0.154243	0.169706	5.97706	0.103968	0.137058	10.3194	-0.660396	3.50318	15.3913	0.0835508	6.61822	-7.39883	-5.4669	2.55798	-6.41067	16.5018	26.7508	39.3771	-5.35675	94.4829	61.3989	3.48332	-4.30447	-41.7023	-3.86378	-0.0478871	-13.3348	3.79526	21.4568	60.0133	-8.43022	80.536	55.9356	2.15486	4.03247	-36.3838	6.26753	8.93022	38.2136	-2.84175	-4.08261	38.6262	-12.5264
602	0.276892	0.436695	13.4499	0.153878	0.171261	0.151113	0.153896	0.171246	5.97154	0.103605	0.138186	10.3153	-0.661151	3.50264	15.4264	0.0802469	6.61749	-7.33383	-5.47039	2.53323	-6.40835	16.4995	26.7669	39.3853	-5.35998	94.5043	61.3731	3.48329	-4.35199	-41.6642	-3.85729	-0.0236755	-13.337	3.80779	21.4383	59.9795	-8.40929	80.5676	55.9354	2.20518	4.02177	-36.4104	6.27379	8.95799	38.2188	-2.8485	-4.0825	38.6102	-12.5519
604	0.275684	0.43627	13.439	0.153307	0.171172	0.146272	0.153325	0.171156	5.9667	0.103182	0.138082	10.3117	-0.659756	3.50111	15.4489	0.0811112	6.61418	-7.29209	-5.47154	2.51791	-6.40513	16.4976	26.7782	39.3967	-5.36314	94.5461	61.343	3.47522	-4.38161	-41.6422	-3.85481	-0.00678651	-13.3383	3.81286	21.4204	59.9523	-8.38975	80.6036	55.9326	2.23953	4.01294	-36.4353	6.27127	8.98351	38.2289	-2.84694	-4.07056	38.5983	-12.5667
606	0.275187	0.43224	13.4316	0.152784	0.169444	0.142992	0.152802	0.169428	5.96342	0.102905	0.136758	10.3092	-0.653687	3.49928	15.452	0.0913301	6.60864	-7.28602	-5.46968	2.51599	-6.40191	16.4948	26.7842	39.4099	-5.3607	94.6064	61.3153	3.45563	-4.3867	-41.6414	-3.85585	-0.00324703	-13.3363	3.80729	21.4122	59.9373	-8.37044	80.6325	55.9274	2.24785	4.00779	-36.4509	6.25943	8.99435	38.244	-2.83444	-4.04396	38.5931	-12.5668
608	0.27608	0.427929	13.4298	0.152856	0.167486	0.142209	0.152874	0.16747	5.96264	0.103089	0.1353	10.3086	-0.638567	3.49774	15.437	0.119011	6.6003	-7.31326	-5.47208	2.52454	-6.40068	16.4919	26.794	39.4297	-5.34006	94.6836	61.2984	3.40782	-4.38842	-41.647	-3.84638	-0.0214491	-13.328	3.79273	21.4149	59.9359	-8.3811	80.5622	55.9283	2.28599	4.06951	-36.4795	6.24257	8.96309	38.2571	-2.8067	-4.02228	38.5836	-12.5843
610	0.281643	0.420888	13.4285	0.154777	0.163985	0.141596	0.154794	0.163969	5.96203	0.104757	0.132811	10.3082	-0.630189	3.49558	15.4164	0.134474	6.5933	-7.35107	-5.47057	2.53889	-6.40989	16.4905	26.796	39.4554	-5.32762	94.7346	61.2968	3.37136	-4.36854	-41.651	-3.8454	-0.0456079	-13.3193	3.78503	21.4064	59.9317	-8.40629	80.5041	55.9365	2.29861	4.09893	-36.4839	6.23013	8.92824	38.2698	-2.78531	-3.98874	38.5797	-12.592
612	0.291799	0.411276	13.4264	0.158524	0.159015	0.140658	0.158541	0.158998	5.96109	0.107886	0.129346	10.3075	-0.630987	3.49379	15.3961	0.133376	6.59035	-7.38894	-5.4646	2.5567	-6.42977	16.49	26.7876	39.4865	-5.3276	94.7546	61.3078	3.35396	-4.33041	-41.6494	-3.85461	-0.0709391	-13.3129	3.7862	21.3876	59.9242	-8.43621	80.4731	55.9506	2.28207	4.0852	-36.4626	6.22512	8.90005	38.282	-2.77675	-3.94889	38.5799	-12.5869
614	0.30328	0.401796	13.4243	0.162863	0.154005	0.139742	0.162879	0.153988	5.96017	0.111461	0.125892	10.3068	-0.635143	3.49667	15.3841	0.12746	6.59712	-7.41119	-5.45983	2.57554	-6.45314	16.4874	26.7657	39.5203	-5.33477	94.7703	61.3184	3.34661	-4.29925	-41.6389	-3.86277	-0.0953872	-13.3147	3.78807	21.3845	59.9307	-8.44921	80.4109	55.9638	2.27163	4.0859	-36.444	6.23115	8.87939	38.2917	-2.78631	-3.94209	38.5698	-12.5803
616	0.313536	0.391083	13.4227	0.166573	0.148544	0.139013	0.166589	0.148527	5.95944	0.114596	0.122058	10.3062	-0.639854	3.50464	15.3785	0.122082	6.61334	-7.42166	-5.45375	2.58992	-6.47573	16.4751	26.7625	39.5615	-5.3248	94.7814	61.3168	3.34687	-4.28714	-41.614	-3.87286	-0.113556	-13.315	3.78776	21.3876	59.9339	-8.42994	80.4059	55.9693	2.26007	4.05416	-36.426	6.22986	8.87986	38.3017	-2.79556	-3.93248	38.5624	-12.5816
618	0.322047	0.378966	13.4214	0.169414	0.142596	0.138427	0.169428	0.142578	5.95886	0.117113	0.117802	10.3058	-0.643678	3.51571	15.3778	0.119209	6.6349	-7.42272	-5.44533	2.59979	-6.49615	16.4538	26.7814	39.6104	-5.29464	94.7903	61.3005	3.35275	-4.29456	-41.5747	-3.88461	-0.125667	-13.3128	3.78381	21.3954	59.9306	-8.37992	80.4592	55.9672	2.25148	3.99395	-36.4128	6.21956	8.89999	38.3123	-2.80104	-3.91689	38.5593	-12.5871
620	0.330009	0.365612	13.4191	0.171921	0.136145	0.137425	0.171935	0.136128	5.95786	0.119415	0.113149	10.305	-0.644982	3.52149	15.3792	0.11888	6.6459	-7.41994	-5.43151	2.611	-6.51474	16.4345	26.8029	39.665	-5.26163	94.7975	61.2736	3.36301	-4.30613	-41.5259	-3.89538	-0.137516	-13.3143	3.77624	21.4036	59.9238	-8.3248	80.495	55.9692	2.26417	3.95928	-36.4184	6.21228	8.92001	38.3242	-2.80713	-3.91421	38.5578	-12.5655
622	0.337436	0.352306	13.4191	0.174199	0.129754	0.137426	0.174213	0.129736	5.95786	0.121542	0.108525	10.305	-0.643795	3.52315	15.3762	0.121797	6.64849	-7.4254	-5.41848	2.62315	-6.53293	16.4088	26.835	39.7226	-5.20381	94.8401	61.2312	3.36175	-4.33078	-41.4841	-3.90743	-0.154311	-13.3108	3.75583	21.4409	59.9232	-8.25437	80.5149	55.9605	2.28869	3.94231	-36.4385	6.20608	8.94244	38.3301	-2.81811	-3.92185	38.537	-12.5555
624	0.344501	0.338553	13.4215	0.176287	0.123191	0.138484	0.176299	0.123173	5.95892	0.123538	0.10376	10.3058	-0.641259	3.52263	15.3661	0.126718	6.64661	-7.44399	-5.40758	2.63776	-6.54911	16.3784	26.8754	39.7778	-5.12444	94.9109	61.1815	3.34907	-4.35824	-41.4553	-3.9206	-0.178648	-13.3023	3.7246	21.5001	59.9311	-8.18059	80.517	55.9429	2.31833	3.94188	-36.4674	6.20016	8.96435	38.3306	-2.83173	-3.93394	38.4982	-12.5601
626	0.351676	0.320305	13.4238	0.178089	0.114647	0.139502	0.178101	0.114628	5.95993	0.125452	0.0974948	10.3066	-0.642226	3.52754	15.3455	0.127782	6.6559	-7.48217	-5.39726	2.6606	-6.55361	16.3553	26.9158	39.8117	-5.05228	94.9407	61.1595	3.3428	-4.34121	-41.4431	-3.93252	-0.215545	-13.2972	3.69971	21.5258	59.9462	-8.15487	80.5073	55.9365	2.33356	3.95111	-36.4889	6.19081	8.97788	38.3366	-2.83408	-3.92633	38.4676	-12.5532
628	0.3589	0.303232	13.425	0.18	0.106616	0.140051	0.180011	0.106597	5.96048	0.127414	0.0916207	10.307	-0.643454	3.53516	15.3211	0.129553	6.67022	-7.52714	-5.39167	2.68804	-6.56284	16.3424	26.9325	39.8365	-5.00238	94.967	61.1541	3.33433	-4.30219	-41.4514	-3.94276	-0.25438	-13.2959	3.67789	21.5288	59.9652	-8.16459	80.4655	55.9361	2.34831	3.98632	-36.4981	6.1847	8.97022	38.3443	-2.83195	-3.9187	38.4425	-12.5574
630	0.365934	0.289257	13.426	0.182056	0.0999584	0.140469	0.182067	0.0999396	5.9609	0.129393	0.0867829	10.3073	-0.645351	3.54354	15.2949	0.130486	6.68617	-7.57566	-5.39101	2.71478	-6.57716	16.3367	26.926	39.8576	-4.97534	94.9942	61.1606	3.32378	-4.25301	-41.472	-3.95093	-0.290031	-13.2982	3.65722	21.5161	59.9877	-8.19531	80.4008	55.941	2.35963	4.03932	-36.4932	6.18307	8.94137	38.3542	-2.82595	-3.91114	38.4245	-12.5729
632	0.371204	0.281322	13.4314	0.183787	0.0960801	0.142908	0.183797	0.0960611	5.96334	0.130944	0.0839993	10.3092	-0.651964	3.54589	15.2661	0.120764	6.69289	-7.62937	-5.39331	2.7211	-6.5809	16.3179	26.9203	39.886	-4.95285	95.0161	61.1658	3.31642	-4.2232	-41.4687	-3.95496	-0.310843	-13.3044	3.62854	21.5108	60.02	-8.19664	80.3678	55.9515	2.34332	4.06496	-36.4729	6.18539	8.90225	38.3692	-2.81048	-3.88307	38.4206	-12.5842
634	0.379027	0.272495	13.4362	0.186571	0.0916217	0.14502	0.186581	0.0916025	5.96545	0.133321	0.0808523	10.3108	-0.663067	3.54998	15.2398	0.103392	6.70444	-7.67841	-5.3906	2.72852	-6.58823	16.3127	26.9328	39.9234	-4.9411	94.9974	61.1804	3.31888	-4.19836	-41.4571	-3.96342	-0.336636	-13.3007	3.60998	21.5112	60.0403	-8.18869	80.3476	55.9682	2.31664	4.06719	-36.4466	6.18492	8.87386	38.3853	-2.80633	-3.86733	38.4164	-12.572
636	0.389966	0.261844	13.4405	0.190589	0.0861325	0.146947	0.190598	0.0861129	5.96738	0.136688	0.0770171	10.3122	-0.676418	3.55703	15.2165	0.0828745	6.72219	-7.72207	-5.38309	2.74006	-6.59858	16.3232	26.9631	39.9675	-4.93613	94.9446	61.2053	3.32973	-4.18148	-41.4387	-3.97696	-0.368785	-13.2835	3.60096	21.5192	60.0464	-8.17146	80.3417	55.9887	2.28934	4.04948	-36.4208	6.18163	8.85712	38.403	-2.81507	-3.86721	38.4097	-12.5384
638	0.402248	0.252243	13.4516	0.195277	0.080998	0.151877	0.195285	0.0809779	5.97231	0.140532	0.0734905	10.3159	-0.683698	3.56523	15.1898	0.0740024	6.73982	-7.77174	-5.38057	2.7483	-6.59597	16.3357	26.9863	40.0064	-4.92153	94.9194	61.2398	3.33625	-4.19925	-41.4057	-3.99106	-0.393763	-13.2518	3.58141	21.5387	60.0527	-8.13266	80.3686	56.0042	2.28735	4.02879	-36.4101	6.18323	8.83326	38.4285	-2.8233	-3.86538	38.4068	-12.5141
640	0.414077	0.245096	13.46	0.199946	0.0769772	0.155575	0.199954	0.0769566	5.97601	0.144289	0.070795	10.3187	-0.683718	3.5712	15.1737	0.0769751	6.75069	-7.8014	-5.37911	2.75384	-6.594	16.3383	27.0111	40.0412	-4.88951	94.9069	61.2638	3.3401	-4.2094	-41.3764	-3.99616	-0.416119	-13.2202	3.5594	21.5791	60.0535	-8.073	80.4086	56.0171	2.2811	3.99533	-36.4101	6.18236	8.79788	38.4543	-2.8245	-3.85666	38.4022	-12.49
642	0.425363	0.239937	13.4638	0.204521	0.0738731	0.15729	0.204528	0.073852	5.97772	0.147914	0.0687789	10.32	-0.678668	3.57377	15.17	0.0872926	6.7535	-7.80799	-5.37737	2.75689	-6.59426	16.3301	27.0374	40.0719	-4.84227	94.909	61.2728	3.3392	-4.20612	-41.3514	-3.99324	-0.435022	-13.1946	3.53877	21.6296	60.0497	-8.00625	80.4503	56.0279	2.27081	3.95708	-36.4214	6.18001	8.75408	38.4772	-2.81981	-3.84284	38.3956	-12.4666
644	0.437918	0.233425	13.4655	0.209552	0.0700831	0.158029	0.209559	0.0700615	5.97846	0.151925	0.0662808	10.3205	-0.67955	3.57129	15.1723	0.0846577	6.74932	-7.80377	-5.37297	2.75779	-6.59037	16.3211	27.0589	40.0988	-4.79663	94.9413	61.2674	3.3254	-4.2085	-41.3096	-3.9964	-0.442786	-13.1814	3.53019	21.6331	60.0462	-7.99168	80.4745	56.0376	2.28535	3.95184	-36.4525	6.18634	8.7222	38.4921	-2.82343	-3.84215	38.3895	-12.451
646	0.451564	0.22456	13.4656	0.214888	0.0651806	0.158069	0.214894	0.0651584	5.9785	0.156237	0.0629719	10.3206	-0.682974	3.57061	15.1769	0.0779521	6.74935	-7.79551	-5.36617	2.76287	-6.58942	16.3217	27.0799	40.1246	-4.76247	94.9823	61.2624	3.30564	-4.20698	-41.2814	-4.00363	-0.454229	-13.1771	3.52058	21.6542	60.0509	-7.97238	80.4519	56.0429	2.30808	3.96667	-36.4812	6.19791	8.68741	38.5022	-2.82324	-3.8275	38.3851	-12.4419
648	0.465329	0.214095	13.4646	0.220157	0.0595682	0.157621	0.220163	0.0595455	5.97805	0.160547	0.0591283	10.3202	-0.68696	3.573	15.1823	0.071311	6.75516	-7.78559	-5.3579	2.76987	-6.59102	16.3301	27.1036	40.1507	-4.74018	95.0239	61.2582	3.28298	-4.19758	-41.2711	-4.0139	-0.467427	-13.1832	3.50839	21.6906	60.0656	-7.94372	80.3886	56.0439	2.33321	3.99504	-36.5008	6.21394	8.65447	38.5079	-2.82085	-3.80047	38.3811	-12.4398
650	0.475528	0.206883	13.4626	0.224101	0.055649	0.15673	0.224106	0.0556259	5.97716	0.163754	0.0564621	10.3196	-0.685944	3.57707	15.1894	0.0742989	6.76219	-7.77223	-5.35197	2.76197	-6.58894	16.3256	27.1432	40.1791	-4.71415	95.0559	61.2405	3.26363	-4.17088	-41.2701	-4.02356	-0.457931	-13.2151	3.50013	21.6717	60.0938	-7.94095	80.3455	56.0424	2.35267	4.02024	-36.5102	6.23479	8.65773	38.5078	-2.83642	-3.79402	38.3722	-12.4459
652	0.483228	0.199083	13.4642	0.226905	0.0516526	0.157447	0.22691	0.0516292	5.97788	0.166114	0.0536619	10.3201	-0.680811	3.57926	15.1927	0.0842686	6.76428	-7.7657	-5.34576	2.75238	-6.57409	16.3201	27.1685	40.2064	-4.71258	95.0855	61.2219	3.24253	-4.13939	-41.2587	-4.03127	-0.449423	-13.2258	3.49032	21.6381	60.098	-7.93545	80.2883	56.0448	2.36415	4.04636	-36.5009	6.2527	8.66048	38.5006	-2.84035	-3.78922	38.36	-12.4617
654	0.487642	0.189998	13.4699	0.228172	0.047331	0.159969	0.228177	0.0473075	5.9804	0.167349	0.0505161	10.322	-0.67067	3.57826	15.1894	0.102505	6.75871	-7.77132	-5.34044	2.74627	-6.54706	16.3192	27.178	40.2348	-4.73921	95.1112	61.2058	3.22013	-4.10744	-41.2345	-4.03655	-0.448782	-13.2083	3.48095	21.603	60.0729	-7.92143	80.2176	56.0568	2.36639	4.06544	-36.4761	6.26666	8.65917	38.4888	-2.83177	-3.78004	38.3443	-12.4863
656	0.483891	0.180234	13.4769	0.225804	0.0433141	0.163111	0.225809	0.0432908	5.98354	0.165847	0.0473563	10.3243	-0.649938	3.57245	15.1734	0.138873	6.74049	-7.80034	-5.34419	2.75261	-6.51826	16.3343	27.1925	40.2719	-4.78385	95.1147	61.1954	3.20717	-4.07667	-41.2187	-4.03873	-0.461488	-13.1822	3.48482	21.5873	60.0415	-7.90435	80.1592	56.0895	2.35963	4.04776	-36.4547	6.28182	8.67662	38.4851	-2.83584	-3.75553	38.3234	-12.5177
658	0.482151	0.169155	13.4829	0.224222	0.038572	0.165772	0.224226	0.0385489	5.9862	0.164979	0.043707	10.3263	-0.633959	3.56519	15.1521	0.166321	6.72138	-7.83922	-5.34422	2.76601	-6.49679	16.3678	27.2196	40.3361	-4.83734	95.1364	61.1855	3.17456	-4.06636	-41.1658	-4.04439	-0.483069	-13.1443	3.49807	21.5757	59.9691	-7.86842	80.1136	56.1565	2.3345	3.9925	-36.4349	6.2918	8.68452	38.4789	-2.83933	-3.73424	38.3026	-12.5441
660	0.483643	0.158033	13.4866	0.224054	0.0335741	0.16744	0.224058	0.033551	5.98787	0.165186	0.0399607	10.3276	-0.624763	3.55865	15.1301	0.181738	6.70608	-7.87999	-5.33986	2.78323	-6.48748	16.4179	27.272	40.4397	-4.88276	95.1951	61.1692	3.10955	-4.07415	-41.0578	-4.05125	-0.510374	-13.1025	3.5113	21.5581	59.8533	-7.80972	80.0793	56.2544	2.30342	3.90397	-36.4332	6.29582	8.68369	38.4675	-2.84529	-3.72505	38.282	-12.5608
662	0.484795	0.152059	13.4863	0.224118	0.0308663	0.167332	0.224121	0.0308432	5.98776	0.165413	0.0379417	10.3275	-0.616978	3.55802	15.1148	0.196423	6.70205	-7.90785	-5.34064	2.7996	-6.50238	16.4829	27.3853	40.6154	-4.87531	95.3305	61.1267	2.98389	-4.08595	-40.8616	-4.04274	-0.539283	-13.0877	3.48392	21.5109	59.7124	-7.71946	80.0477	56.3572	2.32392	3.80931	-36.5115	6.29423	8.7036	38.4503	-2.87825	-3.74569	38.2562	-12.5595
664	0.476443	0.151271	13.4848	0.220392	0.0311403	0.166643	0.220395	0.0311176	5.98708	0.162611	0.0378994	10.327	-0.598322	3.55992	15.1138	0.231091	6.69859	-7.90878	-5.34353	2.79302	-6.50586	16.5043	27.5542	40.8088	-4.78471	95.4815	61.0553	2.85703	-4.01579	-40.6449	-4.03181	-0.542962	-13.0952	3.47077	21.4225	59.5704	-7.6547	80.0166	56.4483	2.37071	3.66594	-36.6472	6.30242	8.73369	38.4253	-2.91223	-3.77971	38.2291	-12.5611
666	0.457572	0.153775	13.4838	0.212291	0.033638	0.166198	0.212295	0.0336161	5.98663	0.156392	0.0392281	10.3267	-0.570003	3.56417	15.1269	0.283498	6.69587	-7.8831	-5.34816	2.76944	-6.49665	16.4711	27.7653	41.0073	-4.60573	95.6328	60.9533	2.74841	-3.84652	-40.4273	-4.02105	-0.526541	-13.1162	3.48245	21.2955	59.434	-7.63946	79.9661	56.5214	2.44332	3.47799	-36.8265	6.32197	8.77439	38.3916	-2.94272	-3.82308	38.1993	-12.5693
668	0.433966	0.151426	13.4875	0.201754	0.0343511	0.167882	0.201757	0.0343303	5.98831	0.148471	0.0390608	10.3279	-0.547408	3.57238	15.1473	0.32658	6.70248	-7.84372	-5.35398	2.77647	-6.5083	16.4022	27.9828	41.2234	-4.34196	95.7807	60.818	2.67715	-3.59627	-40.2134	-4.00953	-0.539528	-13.1171	3.51121	21.1461	59.2953	-7.71758	79.8159	56.5777	2.56625	3.30013	-37.0203	6.34323	8.83782	38.3485	-2.97802	-3.87732	38.1595	-12.5776
670	0.406846	0.147219	13.4962	0.189537	0.0345043	0.171782	0.18954	0.0344848	5.99221	0.139333	0.0383631	10.3308	-0.541656	3.58627	15.1603	0.341506	6.72564	-7.81886	-5.36599	2.79364	-6.51294	16.3053	28.1371	41.4102	-4.08114	95.9517	60.6683	2.6225	-3.31482	-40.0301	-3.99611	-0.560161	-13.1016	3.54248	21.0332	59.1781	-7.80598	79.6479	56.6027	2.68413	3.11992	-37.1836	6.3654	8.89793	38.2965	-3.00321	-3.9286	38.1118	-12.5845
672	0.37738	0.141758	13.5091	0.176197	0.034278	0.177522	0.176201	0.0342598	5.99795	0.129381	0.0373069	10.3352	-0.556692	3.60672	15.1597	0.321731	6.76841	-7.8199	-5.38516	2.81686	-6.5054	16.1959	28.2155	41.5512	-3.85813	96.1195	60.5208	2.58841	-3.03733	-39.8837	-3.98112	-0.5818	-13.0707	3.57319	20.9687	59.0907	-7.88382	79.4829	56.5956	2.78239	2.95513	-37.3022	6.38976	8.94438	38.2369	-3.01768	-3.97045	38.0556	-12.5892
674	0.346833	0.136388	13.5227	0.16239	0.0341733	0.183601	0.162394	0.0341565	6.00403	0.119072	0.0363107	10.3397	-0.593987	3.63534	15.1394	0.265504	6.83425	-7.85827	-5.4111	2.84607	-6.489	16.1179	28.2464	41.6279	-3.70711	96.1578	60.4161	2.60757	-2.83256	-39.7709	-3.96644	-0.593016	-13.0272	3.61422	20.9289	59.0406	-7.96463	79.314	56.5672	2.86215	2.87484	-37.3734	6.42449	8.96126	38.1734	-3.03386	-3.9922	37.9859	-12.5908
676	0.320237	0.125459	13.5335	0.149905	0.0313384	0.188407	0.149908	0.0313229	6.00884	0.109931	0.0333628	10.3433	-0.648982	3.67066	15.1024	0.180449	6.91882	-7.92831	-5.43809	2.87291	-6.46992	16.0777	28.2388	41.6625	-3.64864	96.1076	60.3426	2.67065	-2.73717	-39.6745	-3.95548	-0.604612	-12.9894	3.62077	20.9444	59.0262	-7.96955	79.2208	56.5182	2.91578	2.85771	-37.4119	6.46154	8.96746	38.1128	-3.04808	-4.00183	37.9181	-12.5949
678	0.298839	0.109518	13.541	0.139329	0.0259212	0.191765	0.139332	0.0259068	6.0122	0.102389	0.0286125	10.3458	-0.716521	3.70989	15.0526	0.0747564	7.01522	-8.02257	-5.46327	2.89232	-6.45073	16.0727	28.2018	41.6701	-3.67747	96.0074	60.2933	2.75797	-2.7514	-39.5892	-3.94835	-0.61762	-12.9579	3.58654	21.0076	59.0344	-7.89121	79.2006	56.4559	2.94842	2.89468	-37.4234	6.49736	8.96878	38.058	-3.05747	-4.00193	37.8568	-12.6024
680	0.282263	0.0960131	13.5482	0.131051	0.0212166	0.194999	0.131053	0.0212031	6.01543	0.0965153	0.0245474	10.3483	-0.784167	3.74398	14.9991	-0.0327627	7.1024	-8.12407	-5.48132	2.89337	-6.43533	16.0824	28.1438	41.6853	-3.75849	95.991	60.2488	2.79926	-2.84503	-39.5145	-3.94196	-0.628033	-12.9131	3.52125	21.0729	59.0186	-7.76785	79.153	56.4007	2.98966	2.9807	-37.4112	6.52536	8.96864	38.0151	-3.04822	-3.98997	37.8041	-12.6149
682	0.267957	0.0840839	13.5534	0.123885	0.0170372	0.197325	0.123887	0.0170245	6.01776	0.0914385	0.0209486	10.35	-0.842967	3.77531	14.964	-0.126144	7.18133	-8.19116	-5.49686	2.88596	-6.41534	16.0884	28.1443	41.7097	-3.82459	95.9547	60.2084	2.82304	-2.90751	-39.4594	-3.93409	-0.629759	-12.8718	3.49432	21.0771	58.9751	-7.68296	79.1528	56.3723	3.02246	3.00615	-37.3921	6.54906	8.97487	37.9724	-3.05474	-4.00517	37.7542	-12.608
684	0.254609	0.0748241	13.5584	0.117339	0.0139592	0.199547	0.11734	0.0139471	6.01998	0.0867509	0.0182139	10.3517	-0.88668	3.80253	14.9483	-0.194649	7.24715	-8.22151	-5.5109	2.86864	-6.39105	16.0849	28.2101	41.7456	-3.85562	95.9001	60.1719	2.83032	-2.9299	-39.418	-3.92693	-0.619123	-12.8374	3.51642	21.0235	58.9179	-7.64872	79.2	56.3648	3.04257	2.95671	-37.3685	6.57234	8.98898	37.9278	-3.07896	-4.04286	37.7058	-12.5845
686	0.239969	0.0730273	13.572	0.110779	0.0142493	0.205614	0.11078	0.0142379	6.02605	0.0818305	0.0179945	10.3562	-0.904131	3.81993	14.9302	-0.21892	7.28536	-8.25538	-5.52225	2.82297	-6.3721	16.0753	28.2848	41.8009	-3.8566	95.9332	60.1431	2.79466	-3.01106	-39.3499	-3.93442	-0.58542	-12.8107	3.56109	20.9929	58.9118	-7.62546	79.2285	56.3387	3.04488	2.89207	-37.331	6.60871	9.00983	37.8861	-3.09611	-4.03813	37.6607	-12.58
688	0.224691	0.0721073	13.5882	0.104004	0.0149715	0.21279	0.104006	0.0149607	6.03322	0.0767208	0.0180836	10.3616	-0.893151	3.82785	14.922	-0.195573	7.29569	-8.26976	-5.53794	2.78091	-6.35234	16.0429	28.3683	41.8273	-3.79535	95.9255	60.1217	2.80439	-3.05547	-39.314	-3.93394	-0.55467	-12.7781	3.59032	20.9985	58.9327	-7.57669	79.2858	56.2667	3.04228	2.80659	-37.276	6.64546	9.02422	37.8415	-3.10295	-4.04834	37.6079	-12.5898
690	0.209511	0.0679883	13.6034	0.0970355	0.0142833	0.219579	0.097037	0.0142732	6.04001	0.0715595	0.0171062	10.3667	-0.860264	3.82702	14.9265	-0.136362	7.28189	-8.25967	-5.559	2.75069	-6.32922	15.9825	28.4417	41.8159	-3.68715	95.8729	60.0983	2.86754	-3.04519	-39.3228	-3.92464	-0.532155	-12.7348	3.60153	21.0423	58.9652	-7.49884	79.358	56.1543	3.0419	2.72075	-37.211	6.68088	9.03076	37.7922	-3.10081	-4.08151	37.5439	-12.6063
692	0.197536	0.0504371	13.6088	0.0904742	0.00746502	0.221972	0.090475	0.0074557	6.0424	0.067109	0.0115762	10.3685	-0.834258	3.82067	14.9491	-0.0926807	7.26062	-8.21663	-5.58185	2.73568	-6.2972	15.886	28.4327	41.7795	-3.62325	95.8814	60.0342	2.928	-2.99496	-39.3654	-3.92533	-0.513756	-12.6729	3.63048	21.1185	58.9587	-7.41143	79.3426	56.0607	3.05723	2.71588	-37.174	6.71652	9.03809	37.739	-3.1009	-4.12544	37.4685	-12.5965
694	0.1841	0.0270364	13.6151	0.0828364	-0.00181299	0.224805	0.0828362	-0.00182155	6.04524	0.062017	0.00413671	10.3706	-0.806877	3.80689	14.9641	-0.0488455	7.22532	-8.18773	-5.61024	2.71672	-6.26228	15.7842	28.415	41.7296	-3.57092	95.9046	59.9637	2.99056	-2.92185	-39.4655	-3.92588	-0.49119	-12.6212	3.65608	21.1338	58.9703	-7.38207	79.3432	55.9433	3.08671	2.72502	-37.1264	6.77501	9.0431	37.6733	-3.1059	-4.13793	37.3734	-12.5955
696	0.169213	0.00425199	13.6236	0.0746067	-0.0107128	0.228558	0.0746056	-0.0107205	6.04899	0.0564576	-0.00305937	10.3734	-0.777806	3.78888	14.9689	-0.00294681	7.18174	-8.17803	-5.64155	2.69017	-6.22889	15.6939	28.4091	41.6712	-3.54332	95.9034	59.8936	3.06417	-2.82464	-39.6252	-3.92513	-0.465719	-12.5887	3.67613	21.0974	59.0051	-7.40047	79.3586	55.8004	3.12772	2.7348	-37.0566	6.84547	9.05018	37.5884	-3.11717	-4.12081	37.2698	-12.6056
698	0.156255	0.00266517	13.6294	0.0687997	-0.010448	0.231142	0.0687986	-0.0104551	6.05157	0.0521009	-0.00324675	10.3754	-0.748164	3.78009	14.9778	0.0471967	7.15473	-8.1603	-5.66456	2.66106	-6.20786	15.6489	28.4237	41.602	-3.61972	95.7378	59.8238	3.20257	-2.64739	-39.8538	-3.92473	-0.453483	-12.5849	3.69727	21.1518	59.0327	-7.34993	79.2787	55.6609	3.17081	2.7517	-36.9459	6.85807	9.07913	37.4591	-3.13457	-4.12568	37.2098	-12.6024
700	0.150509	0.00167783	13.6269	0.0662035	-0.0104536	0.23006	0.0662024	-0.0104605	6.05049	0.0501614	-0.00342295	10.3746	-0.726997	3.7782	14.9937	0.0841188	7.1434	-8.12986	-5.66982	2.63261	-6.20118	15.6308	28.4756	41.5761	-3.71206	95.5963	59.728	3.28638	-2.60261	-39.9954	-3.93323	-0.437385	-12.5827	3.72418	21.1977	59.0469	-7.29487	79.2024	55.5178	3.21212	2.77497	-36.8567	6.86294	9.11694	37.3405	-3.1617	-4.14183	37.1684	-12.6033
702	0.151424	-0.001527	13.6177	0.0663673	-0.0119256	0.225979	0.0663661	-0.0119325	6.04641	0.0503814	-0.0045115	10.3715	-0.712234	3.77895	15.0135	0.110177	7.13928	-8.09233	-5.65783	2.60099	-6.20293	15.6273	28.557	41.595	-3.80378	95.5033	59.6086	3.31052	-2.69332	-40.0336	-3.95302	-0.410871	-12.5783	3.75889	21.2179	59.0478	-7.24394	79.1541	55.3753	3.24596	2.79262	-36.7923	6.87056	9.16523	37.243	-3.19619	-4.17011	37.139	-12.6141
704	0.152096	-9.89734e-05	13.6134	0.0667686	-0.0113472	0.22404	0.0667675	-0.0113541	6.04447	0.050643	-0.00405246	10.37	-0.686592	3.76599	15.0184	0.151722	7.10617	-8.08233	-5.64534	2.54464	-6.18825	15.6076	28.6182	41.6137	-3.92097	95.3718	59.5026	3.3778	-2.72088	-40.0661	-3.98356	-0.361512	-12.5866	3.80442	21.2262	59.0462	-7.18099	79.1422	55.257	3.25295	2.76114	-36.7021	6.87715	9.23827	37.1529	-3.22401	-4.22053	37.1135	-12.6446
706	0.146697	0.00826795	13.615	0.0650202	-0.00727301	0.224766	0.0650194	-0.0072797	6.0452	0.0490663	-0.00112416	10.3706	-0.652521	3.74649	15.0283	0.205918	7.05806	-8.06307	-5.60821	2.48716	-6.15751	15.5651	28.6743	41.6103	-3.99514	95.264	59.3964	3.44082	-2.74422	-40.0781	-4.02791	-0.310233	-12.5848	3.85047	21.2302	59.0445	-7.11195	79.1427	55.1215	3.26439	2.68669	-36.5971	6.89881	9.34688	37.0727	-3.25682	-4.26511	37.1001	-12.6788
708	0.136043	0.0213986	13.6205	0.0613185	-0.000717959	0.227181	0.0613185	-0.000724284	6.04761	0.0458659	0.00352824	10.3724	-0.61624	3.72468	15.044	0.262975	7.00495	-8.03291	-5.54669	2.43589	-6.11051	15.507	28.7198	41.5786	-4.03894	95.164	59.2959	3.49974	-2.76031	-40.0712	-4.08188	-0.26339	-12.5736	3.89628	21.2254	59.0382	-7.04647	79.1556	54.9805	3.27314	2.58459	-36.4914	6.93462	9.48582	37.0031	-3.2958	-4.30357	37.0993	-12.7072
710	0.130713	0.0233992	13.6179	0.0591271	0.000557323	0.226037	0.0591271	0.000551213	6.04647	0.0441439	0.00433598	10.3715	-0.603336	3.71397	15.0586	0.281711	6.98069	-8.00572	-5.47591	2.39906	-6.04361	15.4534	28.7244	41.5223	-4.15592	94.9763	59.2166	3.58955	-2.71428	-40.0562	-4.12767	-0.227845	-12.5764	3.94646	21.188	59.003	-7.00779	79.194	54.9184	3.21987	2.5148	-36.4337	6.96946	9.62484	36.9464	-3.33339	-4.36392	37.1035	-12.707
712	0.126568	0.0473104	13.6127	0.0590841	0.0113648	0.223732	0.0590853	0.0113586	6.04416	0.0433952	0.0124089	10.3698	-0.595264	3.69722	15.0321	0.291569	6.94719	-8.05506	-5.44404	2.36291	-6.0005	15.5196	28.7126	41.4616	-4.40003	94.6153	59.2518	3.69958	-2.69533	-40.0053	-4.16219	-0.184911	-12.5938	4.01371	21.1163	58.9673	-7.03887	79.3206	54.91	3.139	2.44716	-36.415	6.97377	9.75706	36.9025	-3.3906	-4.4365	37.1279	-12.6997
714	0.120879	0.0897615	13.607	0.0597406	0.0304268	0.221195	0.0597438	0.0304207	6.04163	0.042622	0.0266962	10.3679	-0.587706	3.67223	14.9641	0.29957	6.89884	-8.18181	-5.44914	2.32257	-5.97817	15.7016	28.6936	41.3984	-4.74599	94.1391	59.3932	3.80943	-2.73389	-39.9288	-4.19074	-0.131779	-12.6121	4.10578	21.0085	58.9326	-7.15066	79.5217	54.9476	3.03843	2.3874	-36.4211	6.95357	9.87193	36.8732	-3.45228	-4.49891	37.1645	-12.6899
716	0.10406	0.107095	13.6046	0.0536441	0.0392874	0.220116	0.0536481	0.0392818	6.04055	0.037479	0.0329128	10.3671	-0.579492	3.64584	14.8851	0.308757	6.84768	-8.32902	-5.43297	2.27074	-5.91575	15.8746	28.6814	41.3181	-5.03431	93.8853	59.5089	3.83943	-2.86965	-39.8957	-4.24113	-0.0749845	-12.5675	4.24335	20.859	58.874	-7.35317	79.6767	55.0211	2.92777	2.3858	-36.413	6.9685	9.93479	36.8692	-3.4326	-4.45717	37.1677	-12.6799
718	0.0886134	0.104444	13.6086	0.0466658	0.0392704	0.221906	0.0466698	0.0392656	6.04234	0.0322659	0.0324373	10.3684	-0.567885	3.61861	14.8416	0.321934	6.79375	-8.41037	-5.39927	2.22314	-5.85569	15.9716	28.6656	41.2161	-5.26128	93.7203	59.5938	3.86532	-3.03769	-39.8931	-4.2942	-0.0239722	-12.5201	4.38474	20.7056	58.8235	-7.53414	79.8181	55.1051	2.78935	2.39442	-36.3429	6.97852	10.0054	36.8671	-3.40249	-4.43713	37.1649	-12.6449
720	0.0806473	0.0891299	13.612	0.0420312	0.033138	0.223418	0.0420346	0.0331337	6.04385	0.0292095	0.0275478	10.3696	-0.559011	3.59153	14.8581	0.327135	6.74121	-8.38034	-5.35372	2.18529	-5.8083	16.0105	28.6496	41.109	-5.45442	93.5323	59.6402	3.92058	-3.25049	-39.8664	-4.3526	0.032349	-12.4979	4.53164	20.5343	58.804	-7.68275	79.9786	55.1745	2.55711	2.36065	-36.1539	6.98061	10.0755	36.8544	-3.37629	-4.44902	37.1645	-12.5967
722	0.0940616	0.0927556	13.5813	0.0481844	0.0337397	0.20977	0.0481878	0.0337346	6.0302	0.0337665	0.0284061	10.3593	-0.578181	3.56498	14.9808	0.276249	6.70021	-8.15453	-5.32759	2.18067	-5.81295	16.1408	28.6728	41.0805	-5.69772	93.0363	59.6507	4.03187	-3.5204	-39.698	-4.44239	0.139115	-12.5805	4.71643	20.26	58.883	-7.86561	80.2037	55.1854	2.00439	2.15234	-35.6613	6.99438	10.024	36.8021	-3.33854	-4.41295	37.183	-12.6042
724	0.110253	0.0906723	13.5427	0.0551322	0.031633	0.192618	0.0551357	0.0316273	6.01305	0.039097	0.0272943	10.3465	-0.628864	3.55072	15.1621	0.169754	6.69318	-7.82107	-5.28484	2.09691	-5.66333	16.3676	28.6218	41.0713	-6.27076	92.045	59.6105	4.40514	-4.40362	-38.936	-4.5575	0.327686	-12.5863	5.01681	19.868	58.9775	-8.12353	80.8163	55.0179	1.2658	1.68024	-35.1163	7.02211	10.0997	36.7498	-3.35228	-4.35943	37.1821	-12.6553
726	0.125568	0.0839172	13.5035	0.0613493	0.0275426	0.175179	0.0613521	0.0275363	5.99561	0.0440126	0.024652	10.3334	-0.694943	3.54462	15.3633	0.0372672	6.70633	-7.45102	-5.21575	1.9187	-5.28326	16.7118	28.4566	40.9277	-7.17637	90.4391	59.5541	5.05543	-5.8997	-37.4288	-4.68208	0.592781	-12.5057	5.44131	19.3731	59.0698	-8.43218	81.9926	54.6813	0.126073	0.849581	-34.4268	7.06036	10.3	36.6976	-3.41179	-4.31846	37.1487	-12.7194
728	0.145146	0.0957392	13.4648	0.0708152	0.031296	0.157981	0.0708187	0.031289	5.97841	0.0508357	0.0280872	10.3205	-0.710759	3.52267	15.4945	-0.0060816	6.672	-7.20906	-5.11459	1.70319	-4.5109	17.2224	28.1591	40.0314	-8.16698	87.9211	59.6139	5.93136	-7.44241	-34.9656	-4.75557	0.889357	-12.4776	5.94565	18.8343	59.1545	-8.62725	84.1914	54.2716	-2.3683	-0.924437	-32.944	7.09209	10.3678	36.5986	-3.43587	-4.39816	37.0574	-12.6674
730	0.156503	0.126029	13.4522	0.0780393	0.0437589	0.152373	0.0780436	0.0437506	5.97281	0.055405	0.037879	10.3163	-0.674657	3.47157	15.4986	0.0408033	6.56583	-7.20162	-5.00057	1.41648	-3.90654	17.8673	27.5781	39.0783	-9.13468	85.1443	59.7287	5.98187	-9.32912	-32.294	-4.79555	1.15449	-12.459	6.45319	18.3402	59.3324	-8.90894	86.3149	54.2087	-5.55256	-1.67634	-30.9439	7.11574	10.4086	36.5283	-3.41575	-4.47992	36.9916	-12.6313
732	0.161328	0.1704	13.4667	0.0834451	0.0628793	0.158789	0.0834516	0.0628707	5.97922	0.0581754	0.0525244	10.3211	-0.607788	3.39586	15.3804	0.140534	6.40362	-7.42033	-4.88961	1.06886	-3.54905	18.6004	26.6921	38.1603	-9.98789	82.4089	59.7839	5.2137	-11.3724	-29.9285	-4.80678	1.37215	-12.4575	6.92728	17.9796	59.6168	-9.23923	88.2864	54.5502	-9.24711	-1.24074	-28.757	7.12814	10.4522	36.4994	-3.36184	-4.53114	36.9654	-12.6277
734	0.175899	0.213676	13.4877	0.0930543	0.080793	0.16811	0.0930624	0.0807831	5.98854	0.0641672	0.066546	10.3281	-0.596807	3.32302	15.2165	0.141552	6.26702	-7.72669	-4.81751	0.716589	-3.17342	19.2857	25.5924	37.0044	-10.4912	80.1195	59.467	4.72249	-12.4105	-29.2605	-4.79688	1.56093	-12.5229	7.33254	18.0076	59.9238	-9.16784	91.1446	55.144	-13.3762	-0.686034	-27.1097	7.1198	10.5504	36.4914	-3.33413	-4.51584	36.9519	-12.6012
736	0.211643	0.233518	13.5019	0.110224	0.0868512	0.174378	0.110233	0.0868399	5.99481	0.0765959	0.0722121	10.3328	-0.640789	3.28743	15.0984	0.0539572	6.21855	-7.94893	-4.75899	0.437271	-2.86426	19.9791	24.2953	35.7928	-10.7286	78.4687	58.8255	4.20813	-13.1726	-29.2243	-4.78583	1.68303	-12.6475	7.5897	18.2054	60.4436	-9.20147	93.2178	55.6895	-16.4613	0.0971266	-26.0043	7.10662	10.6281	36.4854	-3.32165	-4.56798	36.9348	-12.5621
738	0.266254	0.220935	13.5069	0.133272	0.0772774	0.176578	0.13328	0.0772637	5.99701	0.0944527	0.0665876	10.3344	-0.737434	3.30421	15.0545	-0.113496	6.28498	-8.03422	-4.70607	0.248559	-2.62778	20.6437	22.824	34.5733	-10.6704	77.8337	57.7683	3.50202	-13.69	-29.5819	-4.77982	1.73807	-12.8344	7.68367	18.4897	61.2152	-9.41251	94.3523	56.0957	-18.0338	0.849966	-25.359	7.09307	10.6746	36.4743	-3.32468	-4.67925	36.9137	-12.525
740	0.3195	0.166077	13.5111	0.152587	0.0492432	0.178451	0.152592	0.0492275	5.99888	0.110746	0.0469218	10.3358	-0.873804	3.39362	15.0868	-0.329874	6.49817	-7.97798	-4.64066	0.121738	-2.43428	21.1234	21.2073	33.3385	-10.133	79.3203	56.0478	2.20034	-13.5913	-30.3337	-4.79124	1.76538	-13.0951	7.6572	18.7067	62.1815	-9.67712	95.5882	56.4136	-17.4562	0.220185	-24.2079	7.08056	10.7196	36.456	-3.34464	-4.67489	36.9137	-12.5551
742	0.35839	0.0823459	13.5162	0.163458	0.00959435	0.180741	0.163459	0.00957776	6.00117	0.121501	0.0180172	10.3376	-1.00715	3.52517	15.1656	-0.527629	6.78658	-7.83423	-4.59198	0.0861217	-2.31293	21.3964	19.6315	32.3385	-9.09592	82.8249	53.4982	-0.106354	-12.2543	-31.5052	-4.74546	1.7241	-13.4269	7.46352	19.0251	63.4632	-10.0263	96.4831	56.6035	-16.3217	-0.474546	-23.1003	7.0712	10.7526	36.4181	-3.39184	-4.66969	36.8963	-12.5716
744	0.381836	-0.0193197	13.5187	0.166217	-0.0367828	0.181912	0.166214	-0.0367999	6.00234	0.12664	-0.0164538	10.3385	-1.13054	3.67918	15.2714	-0.700802	7.11176	-7.63942	-4.56642	0.140877	-2.26831	21.5135	18.2781	31.6495	-7.53251	87.7579	50.2908	-3.42966	-9.64813	-32.7434	-4.62753	1.62788	-13.8071	7.09433	19.552	65.0555	-10.3781	96.9311	56.583	-15.1805	-0.921787	-22.121	7.06436	10.7625	36.3651	-3.45206	-4.67891	36.8583	-12.5649
746	0.400859	-0.111829	13.5009	0.167719	-0.0787951	0.174093	0.167711	-0.0788127	5.99453	0.130551	-0.0477443	10.3326	-1.26101	3.81239	15.3684	-0.894458	7.4015	-7.46249	-4.56249	0.26566	-2.30479	21.6929	17.6407	31.2921	-5.94584	92.1264	46.748	-7.73692	-6.55215	-32.9214	-4.44614	1.55259	-14.1494	6.5528	20.5498	66.8131	-10.4547	96.7979	56.1645	-14.4918	-1.04908	-21.3457	7.05376	10.704	36.3249	-3.45692	-4.67002	36.82	-12.5713
748	0.422581	-0.192816	13.477	0.17127	-0.115942	0.163542	0.171258	-0.115959	5.98397	0.135671	-0.0752612	10.3247	-1.40724	3.92432	15.4266	-1.12273	7.65839	-7.35968	-4.56618	0.420434	-2.34518	21.8927	17.3536	31.1429	-4.64494	95.6284	42.9551	-11.6152	-4.29838	-31.8916	-4.23524	1.55456	-14.4872	5.86886	21.9941	68.8559	-10.1549	96.3592	54.9135	-14.13	-1.07951	-20.4206	7.04831	10.6449	36.3039	-3.45041	-4.63398	36.7963	-12.5803
750	0.453388	-0.260991	13.4516	0.179766	-0.148132	0.152342	0.179751	-0.148151	5.97277	0.14416	-0.0987465	10.3163	-1.57416	4.01619	15.4298	-1.3929	7.88687	-7.36113	-4.57865	0.583479	-2.36206	22.0781	17.3401	31.1351	-3.70788	98.1943	38.9978	-14.7925	-3.20252	-29.6951	-4.00184	1.64544	-14.7962	5.01119	23.6923	71.0841	-9.54831	95.8047	52.6994	-14.1366	-1.0767	-19.3005	7.04986	10.5963	36.3065	-3.44056	-4.58283	36.7872	-12.5883
752	0.506816	-0.314581	13.4297	0.199279	-0.175592	0.142674	0.199261	-0.175613	5.9631	0.160566	-0.117965	10.3091	-1.76652	4.09688	15.3519	-1.70848	8.1056	-7.51579	-4.62518	0.719864	-2.33851	22.121	17.6533	31.1477	-2.74236	100.126	35.2801	-17.9446	-2.42482	-26.9161	-3.73443	1.80458	-14.9646	3.8868	24.9668	73.114	-8.93378	95.6716	49.4496	-14.6911	-1.1114	-18.2205	7.05737	10.5296	36.3381	-3.41963	-4.58018	36.7765	-12.5871
754	0.586585	-0.381519	13.415	0.22937	-0.210862	0.136259	0.229348	-0.210886	5.95669	0.185394	-0.142318	10.3043	-2.00763	4.18915	15.2226	-2.10493	8.36482	-7.76955	-4.65507	0.83653	-2.23597	22.1064	18.0205	31.1627	-2.14332	100.992	31.7724	-19.2045	-2.63408	-24.1106	-3.45486	2.00296	-15.0421	2.64067	25.6753	74.7658	-8.31287	95.936	45.4332	-15.9486	-1.00239	-16.5304	7.06934	10.494	36.3937	-3.41086	-4.5776	36.7549	-12.5835
756	0.689849	-0.461255	13.4092	0.268827	-0.253494	0.133842	0.268801	-0.253522	5.95427	0.21771	-0.17155	10.3025	-2.28122	4.29165	15.0601	-2.55392	8.65641	-8.08811	-4.66892	0.925898	-2.08167	22.0432	18.3141	31.1822	-1.97552	100.986	28.5401	-18.5506	-3.63987	-21.6559	-3.18748	2.20817	-15.0481	1.41005	25.9829	75.947	-7.60024	96.1884	41.3076	-17.6983	-0.528637	-14.6653	7.08511	10.4896	36.4678	-3.421	-4.57343	36.7259	-12.5776
758	0.805615	-0.534737	13.4129	0.314225	-0.294316	0.135714	0.314194	-0.294348	5.95615	0.254342	-0.199036	10.304	-2.52276	4.38315	14.9038	-2.94847	8.9171	-8.39416	-4.7142	0.960139	-2.01576	21.8927	18.2862	31.2622	-1.9914	101.114	25.8212	-17.5484	-4.80738	-19.9069	-2.99659	2.33179	-15.0117	0.485438	26.8185	76.4335	-6.62684	94.722	39.3058	-19.1573	1.1197	-15.3018	7.10351	10.4754	36.547	-3.4581	-4.60896	36.712	-12.5637
760	0.900822	-0.536656	13.433	0.35586	-0.30223	0.144702	0.355828	-0.302267	5.96513	0.285974	-0.20219	10.3107	-2.62709	4.40482	14.754	-3.11983	8.99965	-8.67995	-4.78964	0.918707	-2.04606	21.6942	18.3166	31.3733	-1.82125	101.01	23.4659	-16.5402	-5.49654	-18.7798	-2.90291	2.4031	-14.9978	-0.133329	27.4877	76.5913	-5.64414	92.8741	38.6173	-19.584	2.55601	-15.5049	7.12888	10.4244	36.6215	-3.48654	-4.62909	36.7195	-12.5499
762	0.966044	-0.464305	13.4643	0.389808	-0.275345	0.158437	0.38978	-0.275385	5.97887	0.309549	-0.179855	10.321	-2.57213	4.35229	14.6334	-3.03177	8.88615	-8.90062	-4.89358	0.831571	-2.13256	21.474	18.4982	31.4753	-1.42481	100.53	21.3701	-15.6105	-5.75522	-18.094	-2.87898	2.43117	-15.0136	-0.514403	27.9559	76.6064	-4.73064	91.306	38.7268	-18.9757	3.49856	-14.9361	7.15275	10.3361	36.6893	-3.48972	-4.62039	36.7477	-12.5444
764	0.997404	-0.366342	13.4765	0.410814	-0.234679	0.163636	0.41079	-0.234721	5.98407	0.322544	-0.148077	10.3249	-2.36712	4.26426	14.6282	-2.69235	8.64811	-8.89664	-5.01547	0.840479	-2.0722	21.2973	18.8678	31.4005	-0.984136	99.2369	19.2333	-14.2561	-6.44534	-17.1372	-2.78655	2.44142	-15.0227	-0.993252	28.671	76.8521	-4.17044	91.5128	38.1965	-17.8827	4.27942	-15.5161	7.13563	10.2409	36.7587	-3.43653	-4.57028	36.788	-12.576
766	1.03097	-0.302172	13.4959	0.430284	-0.209031	0.172112	0.430263	-0.209075	5.99254	0.335387	-0.127627	10.3313	-2.16668	4.20044	14.6682	-2.35499	8.45502	-8.80914	-5.1332	0.889419	-2.05946	21.1086	19.188	31.45	-0.534144	98.461	17.2138	-13.2489	-6.80146	-16.5031	-2.67303	2.38072	-14.9628	-1.37317	29.5001	76.9649	-3.57024	91.4601	37.7538	-17.1023	4.44302	-15.7852	7.10587	10.1421	36.8082	-3.36049	-4.56803	36.8134	-12.6038
768	1.07239	-0.281926	13.5257	0.449947	-0.203277	0.185322	0.449926	-0.203323	6.00575	0.349693	-0.122032	10.3412	-2.00956	4.17055	14.7209	-2.08418	8.34017	-8.70094	-5.23378	0.957766	-2.1359	20.9094	19.3704	31.6495	-0.0839166	98.3604	15.3914	-12.6366	-6.80953	-16.2142	-2.5638	2.24474	-14.8273	-1.62953	30.283	76.8931	-2.97931	90.8563	37.5217	-16.6804	4.19998	-15.6679	7.07818	10.0466	36.8356	-3.28127	-4.61093	36.8173	-12.6213
770	1.10553	-0.276358	13.5594	0.464877	-0.203366	0.200272	0.464856	-0.203414	6.0207	0.360852	-0.12112	10.3524	-1.87569	4.14989	14.7106	-1.84816	8.25209	-8.71138	-5.29329	1.00502	-2.30734	20.7457	19.2601	31.8321	0.210885	98.2969	13.9626	-11.8768	-6.91643	-15.7385	-2.52838	2.04993	-14.6316	-1.80472	30.384	76.719	-3.03173	90.4682	37.5147	-15.8082	4.76697	-16.174	7.08509	9.9634	36.852	-3.23921	-4.59216	36.8031	-12.6404
772	1.1377	-0.278582	13.5751	0.478826	-0.206767	0.207252	0.478805	-0.206817	6.02768	0.371499	-0.122742	10.3577	-1.78412	4.10263	14.7117	-1.69964	8.13153	-8.70466	-5.3107	1.02179	-2.44629	20.6369	19.2718	31.8822	0.348471	97.7835	12.8389	-10.8947	-6.90636	-15.7163	-2.54323	1.89797	-14.5455	-2.04273	30.5554	76.5664	-2.886	90.0508	37.5586	-14.9934	5.33976	-16.6311	7.11687	9.94978	36.8668	-3.24999	-4.57479	36.7863	-12.6659
774	1.16854	-0.285825	13.5736	0.491829	-0.212233	0.206582	0.491807	-0.212284	6.02701	0.381577	-0.125963	10.3572	-1.73719	4.01298	14.7363	-1.64946	7.95053	-8.65851	-5.29378	1.00659	-2.53779	20.5823	19.4013	31.7934	0.348558	96.9283	12.029	-9.71676	-6.85018	-16.2614	-2.59596	1.80168	-14.5895	-2.34555	30.8715	76.4826	-2.47884	89.6119	37.5989	-14.363	5.76168	-16.9221	7.16606	10.0014	36.881	-3.30254	-4.57717	36.7679	-12.6978
776	1.19124	-0.29857	13.5801	0.500844	-0.219529	0.209513	0.500821	-0.219581	6.02994	0.388796	-0.13082	10.3594	-1.72303	3.85168	14.7698	-1.68605	7.65157	-8.60011	-5.27607	0.963442	-2.66283	20.5444	19.2129	31.6665	0.41821	96.7547	11.6739	-8.51727	-7.12967	-17.4189	-2.65298	1.70444	-14.6804	-2.57398	30.9214	76.5377	-2.35199	89.3276	37.6044	-14.0099	6.03284	-17.1005	7.21554	10.0414	36.8895	-3.33626	-4.62704	36.7379	-12.7293
778	1.20892	-0.321284	13.5935	0.506907	-0.230848	0.215502	0.506883	-0.2309	6.03593	0.394076	-0.13888	10.3639	-1.75743	3.68993	14.7992	-1.81069	7.37014	-8.55208	-5.24964	0.942103	-2.76305	20.547	18.8903	31.6168	0.395182	96.8419	11.4223	-7.79811	-7.47293	-18.3083	-2.7158	1.58949	-14.7191	-2.72729	30.8678	76.547	-2.35329	89.1776	37.6545	-13.6956	6.32921	-17.3099	7.22865	10.0849	36.8795	-3.3379	-4.66988	36.6783	-12.7694
780	1.2189	-0.348141	13.6167	0.509268	-0.243438	0.225892	0.509243	-0.243491	6.04632	0.396672	-0.14814	10.3717	-1.83904	3.55531	14.8162	-2.01021	7.15597	-8.52886	-5.22181	0.950824	-2.82464	20.5897	18.588	31.6931	0.30512	97.0424	11.1108	-7.68199	-7.71598	-18.5823	-2.77846	1.4686	-14.6864	-2.81174	30.7897	76.4829	-2.40701	89.1398	37.7583	-13.3881	6.64773	-17.5492	7.20902	10.1335	36.8535	-3.31308	-4.69553	36.5911	-12.8154
782	1.20624	-0.353012	13.6578	0.503304	-0.244739	0.244155	0.503279	-0.24479	6.06459	0.392297	-0.149523	10.3854	-1.94945	3.48262	14.8098	-2.23767	7.06566	-8.54914	-5.22747	0.970724	-2.83863	20.6641	18.7721	31.9544	0.371434	97.0914	10.47	-8.13773	-7.46501	-17.7245	-2.81831	1.41632	-14.6226	-2.86935	30.8956	76.4132	-2.28371	89.1584	37.8734	-13.219	6.77717	-17.6584	7.20934	10.1899	36.8344	-3.30587	-4.71527	36.5022	-12.8459
784	1.19024	-0.342266	13.72	0.497019	-0.238986	0.271779	0.496994	-0.239037	6.09221	0.387211	-0.145665	10.4061	-2.08361	3.45903	14.7519	-2.48718	7.07463	-8.66551	-5.23051	0.985139	-2.83898	20.6891	19.2689	32.3247	0.578596	96.9834	9.61065	-8.88298	-7.44583	-16.5587	-2.87629	1.39035	-14.5361	-2.91173	31.0022	76.3611	-2.17355	89.0418	38.025	-13.0423	6.96151	-17.7531	7.23	10.255	36.8215	-3.30973	-4.74417	36.4053	-12.8781
786	1.17755	-0.315848	13.7982	0.49334	-0.226633	0.306461	0.493316	-0.226684	6.12689	0.383634	-0.136708	10.4321	-2.24298	3.47838	14.6459	-2.76376	7.17254	-8.87217	-5.22487	1.00454	-2.85134	20.6489	20.0112	32.7732	0.89017	96.5723	8.54502	-9.72255	-7.78756	-15.3599	-2.95511	1.38039	-14.453	-2.95481	31.0659	76.3423	-2.09831	88.8148	38.203	-12.8407	7.20977	-17.846	7.26895	10.3354	36.8157	-3.32932	-4.77788	36.3174	-12.9017
788	1.17228	-0.270974	13.8651	0.49432	-0.206705	0.336076	0.494299	-0.206755	6.15651	0.383041	-0.121775	10.4543	-2.44135	3.52753	14.537	-3.09956	7.34012	-9.0869	-5.21564	1.10012	-2.95793	20.577	20.9086	33.2627	1.15763	95.2464	7.26492	-10.3089	-8.29764	-14.4867	-3.03196	1.37722	-14.4687	-3.04362	31.0631	76.3837	-1.97479	88.7983	38.3472	-12.6908	7.3223	-17.8885	7.31575	10.4652	36.8163	-3.39384	-4.78488	36.3033	-12.8526
790	1.19189	-0.20799	13.9462	0.507586	-0.180731	0.371934	0.507567	-0.180784	6.19237	0.391229	-0.101523	10.4812	-2.67558	3.59037	14.4092	-3.4939	7.54759	-9.3397	-5.22477	1.18089	-3.01289	20.4549	21.6444	33.7601	1.41724	93.9133	5.75125	-10.5091	-8.83667	-13.5922	-3.07256	1.39851	-14.4826	-3.13706	31.0918	76.4593	-1.86703	88.8241	38.4944	-12.5412	7.44283	-17.9447	7.33343	10.5672	36.8323	-3.4209	-4.76096	36.3492	-12.8169
792	1.23573	-0.133698	14.0449	0.532345	-0.15167	0.415586	0.532329	-0.151725	6.23602	0.407805	-0.0782096	10.5139	-2.93606	3.66513	14.2619	-3.92977	7.78844	-9.63139	-5.25378	1.23482	-3.0127	20.27	22.139	34.2415	1.71799	92.891	4.0997	-10.3114	-9.27178	-12.8192	-3.07912	1.43932	-14.4809	-3.22281	31.1821	76.5711	-1.78567	88.8102	38.647	-12.4265	7.58349	-18.0084	7.32526	10.639	36.8591	-3.4047	-4.70991	36.4406	-12.815
794	1.28236	-0.0719279	14.1562	0.557408	-0.128373	0.464836	0.557394	-0.128431	6.28527	0.424991	-0.0591937	10.5509	-3.1915	3.76624	14.0905	-4.34433	8.07718	-9.96849	-5.28608	1.30581	-3.09109	19.9704	22.4195	34.6734	2.24408	92.6217	2.63297	-9.91108	-9.2872	-12.9607	-3.10074	1.47003	-14.5084	-3.29521	31.3806	76.7754	-1.71419	88.4993	38.7819	-12.5695	7.68449	-17.9816	7.34754	10.744	36.8714	-3.40076	-4.64922	36.5303	-12.852
796	1.33795	-0.0257972	14.2599	0.585254	-0.112621	0.510715	0.585242	-0.112682	6.33115	0.444758	-0.0456317	10.5853	-3.42908	3.88296	13.9551	-4.72187	8.38723	-10.2385	-5.31919	1.34249	-3.15884	19.667	22.6294	34.9766	2.75645	92.4196	1.53767	-9.03885	-9.31642	-14.0502	-3.11444	1.47081	-14.5048	-3.32777	31.4867	76.896	-1.67462	88.4173	38.9379	-12.6108	7.66722	-17.9886	7.365	10.8865	36.8707	-3.42025	-4.61181	36.6059	-12.8893
798	1.39574	-0.00125377	14.3473	0.612443	-0.106488	0.549421	0.612432	-0.106551	6.36985	0.46467	-0.039298	10.6143	-3.63266	4.01151	13.875	-5.03608	8.70413	-10.4038	-5.34665	1.33912	-3.20983	19.397	22.8026	35.1553	3.17083	92.1868	0.874422	-7.89114	-9.45476	-15.7435	-3.12086	1.4451	-14.4718	-3.31902	31.4806	76.9105	-1.66198	88.5833	39.1137	-12.5106	7.5705	-18.0449	7.37107	11.0488	36.8527	-3.45813	-4.59825	36.6586	-12.9129
800	1.4292	-0.0153625	14.4089	0.626036	-0.115408	0.576779	0.626024	-0.115473	6.39721	0.475412	-0.0450977	10.6349	-3.76612	4.15266	13.8625	-5.22242	9.01379	-10.4377	-5.35034	1.31553	-3.29683	19.1944	22.9305	35.312	3.38795	92.1027	0.660872	-7.43448	-9.52346	-16.6414	-3.13864	1.43553	-14.473	-3.28977	31.4824	76.9051	-1.64184	88.5527	39.2746	-12.4515	7.64413	-18.0971	7.3678	11.1502	36.7999	-3.4738	-4.57048	36.6764	-12.901
802	1.43384	-0.0533844	14.4414	0.625163	-0.132545	0.591375	0.62515	-0.13261	6.41181	0.475886	-0.057977	10.6458	-3.81132	4.27657	13.9057	-5.25926	9.25488	-10.3605	-5.32384	1.30037	-3.38715	19.0469	22.9141	35.4381	3.52113	92.4654	0.634528	-7.47901	-9.48261	-16.9769	-3.15721	1.41012	-14.4948	-3.2429	31.4936	76.8978	-1.58073	88.5196	39.3796	-12.4157	7.74465	-18.1364	7.36089	11.2222	36.7459	-3.48545	-4.55879	36.6681	-12.9042
804	1.41166	-0.103202	14.4496	0.611637	-0.152743	0.59521	0.611621	-0.152806	6.41564	0.467104	-0.0739628	10.6487	-3.77292	4.36901	13.9908	-5.15983	9.40398	-10.1977	-5.27507	1.30239	-3.47287	18.9632	22.8042	35.5467	3.6057	93.217	0.674083	-7.88561	-9.33702	-16.817	-3.16787	1.36498	-14.5313	-3.20147	31.5037	76.9009	-1.48414	88.5347	39.409	-12.3944	7.83009	-18.1535	7.3524	11.2706	36.6956	-3.49739	-4.55697	36.639	-12.9261
806	1.37698	-0.132987	14.4547	0.594148	-0.163188	0.597576	0.594131	-0.163249	6.41801	0.45472	-0.0829194	10.6505	-3.6818	4.4049	14.0835	-4.98732	9.4295	-10.0165	-5.24327	1.32515	-3.5558	19.0006	22.9127	35.6835	3.65839	93.7631	0.58893	-8.13598	-9.1546	-16.3629	-3.14186	1.30726	-14.5698	-3.26184	31.4357	76.9373	-1.40968	88.6825	39.3186	-12.3562	7.83873	-18.1152	7.34427	11.2931	36.6304	-3.51505	-4.50809	36.5972	-12.9305
808	1.34083	-0.145484	14.4575	0.57733	-0.165927	0.598874	0.577312	-0.165986	6.41931	0.442332	-0.0860724	10.6514	-3.59247	4.40634	14.149	-4.8294	9.39445	-9.88647	-5.22182	1.34542	-3.60474	19.0303	23.0439	35.8096	3.8208	94.5731	0.442383	-8.5554	-8.95406	-15.8714	-3.11097	1.26154	-14.5832	-3.30019	31.4318	76.9476	-1.35969	88.7556	39.238	-12.2475	7.86969	-18.1303	7.33566	11.3158	36.5806	-3.52961	-4.47883	36.5638	-12.9372
810	1.30805	-0.142329	14.4595	0.563182	-0.162052	0.599783	0.563165	-0.16211	6.42021	0.431505	-0.0841067	10.6521	-3.52697	4.38569	14.1769	-4.7205	9.33022	-9.82893	-5.21331	1.35399	-3.6178	19.0209	23.1667	35.921	4.09645	95.6403	0.272623	-9.16471	-8.73689	-15.4393	-3.08046	1.23654	-14.5769	-3.29567	31.4869	76.929	-1.34104	88.7529	39.1905	-12.0743	7.92092	-18.1956	7.32496	11.3424	36.5505	-3.53445	-4.47206	36.5454	-12.9501
812	1.28215	-0.130318	14.4616	0.552731	-0.154815	0.600699	0.552715	-0.154872	6.42113	0.423219	-0.0793864	10.6528	-3.50963	4.36733	14.1684	-4.69549	9.2904	-9.84337	-5.23218	1.33464	-3.61967	18.9772	23.3134	36.0396	4.34887	96.5656	0.179438	-9.81456	-8.47936	-15.117	-3.03882	1.24031	-14.6027	-3.28263	31.4411	76.9237	-1.36356	88.8867	39.1378	-11.9171	7.87236	-18.1851	7.30439	11.3592	36.5275	-3.50738	-4.4311	36.5461	-12.9711
814	1.26582	-0.120247	14.4644	0.546332	-0.14916	0.601938	0.546317	-0.149217	6.42237	0.418066	-0.0755821	10.6537	-3.51307	4.36778	14.1368	-4.69939	9.2937	-9.90235	-5.24593	1.32213	-3.60813	18.9067	23.5024	36.1373	4.5761	97.3542	0.136536	-10.5012	-8.1707	-15.084	-3.00774	1.25797	-14.6416	-3.25177	31.3611	76.9557	-1.44921	88.9879	39.072	-11.7706	7.89409	-18.1838	7.28809	11.381	36.5112	-3.48853	-4.41824	36.5465	-12.9778
816	1.25819	-0.11406	14.4697	0.543452	-0.145879	0.604298	0.543437	-0.145935	6.42473	0.415698	-0.0733214	10.6555	-3.52358	4.388	14.0886	-4.70734	9.33626	-9.99246	-5.24798	1.32483	-3.58733	18.8166	23.7375	36.2095	4.77917	97.9952	0.127209	-11.1836	-7.81232	-15.3283	-2.99226	1.28122	-14.6836	-3.21156	31.2744	77.0138	-1.5709	89.0813	39.0063	-11.6271	7.98854	-18.1909	7.27892	11.4027	36.4995	-3.48164	-4.42916	36.5425	-12.9727
818	1.25344	-0.107459	14.4844	0.541861	-0.14266	0.610826	0.541846	-0.142715	6.43126	0.414297	-0.071026	10.6604	-3.51434	4.41225	14.0303	-4.67721	9.3787	-10.0995	-5.24202	1.3443	-3.57108	18.7252	24.0324	36.2629	4.98418	98.4771	0.110441	-11.7238	-7.43015	-15.6294	-2.99336	1.29068	-14.6982	-3.19358	31.2427	77.0194	-1.60265	89.4566	39.0123	-11.4481	7.98883	-18.1201	7.27338	11.3876	36.4884	-3.45991	-4.38629	36.5392	-12.9913
820	1.24662	-0.0951829	14.5008	0.539793	-0.136796	0.618058	0.539779	-0.136852	6.43849	0.412366	-0.0667867	10.6658	-3.48694	4.43066	13.9845	-4.61725	9.40293	-10.1818	-5.24822	1.35815	-3.55572	18.6434	24.2563	36.3127	5.19484	98.975	0.0553164	-12.145	-7.12596	-15.8539	-2.99068	1.30532	-14.7167	-3.22657	31.2318	77.0271	-1.57	89.7056	39.0273	-11.2512	8.05159	-18.1077	7.27718	11.3617	36.4711	-3.44596	-4.33973	36.5251	-13.0075
822	1.2376	-0.079357	14.5153	0.537036	-0.129203	0.624457	0.537023	-0.129258	6.44489	0.409806	-0.0612988	10.6706	-3.44498	4.43936	13.9601	-4.53613	9.40297	-10.2231	-5.26634	1.36242	-3.54469	18.5683	24.3908	36.3636	5.41371	99.5192	-0.0364319	-12.4804	-6.88799	-15.9786	-2.98314	1.32639	-14.7443	-3.29824	31.2189	77.044	-1.49671	89.7869	39.0391	-11.0635	8.1775	-18.1514	7.28966	11.3362	36.4473	-3.44561	-4.30441	36.5005	-13.0163
824	1.23193	-0.0732716	14.52	0.53501	-0.126112	0.626547	0.534997	-0.126168	6.44698	0.408089	-0.0591245	10.6721	-3.40318	4.43563	13.97	-4.4625	9.37936	-10.2009	-5.27588	1.36174	-3.55349	18.4659	24.5062	36.4163	5.66175	100.072	-0.13144	-12.87	-6.5229	-16.0922	-2.98633	1.34243	-14.7775	-3.33084	31.1361	77.0536	-1.46665	89.8905	39.0558	-10.9808	8.24655	-18.1134	7.30518	11.3335	36.4243	-3.46593	-4.30189	36.4773	-13.0196
826	1.22923	-0.078224	14.5285	0.533444	-0.128102	0.630358	0.53343	-0.128157	6.45079	0.407049	-0.0607174	10.675	-3.36907	4.42476	13.9874	-4.40607	9.3456	-10.1657	-5.27075	1.37465	-3.57064	18.3933	24.5513	36.4641	5.809	100.467	-0.181663	-13.191	-6.23993	-16.179	-3.00585	1.35656	-14.7951	-3.31987	31.0379	77.0576	-1.45398	90.1886	39.0784	-10.9324	8.20388	-18.0828	7.31077	11.3429	36.404	-3.47656	-4.29257	36.4573	-13.0212
828	1.22891	-0.0924984	14.5421	0.532209	-0.134377	0.636451	0.532195	-0.134432	6.45688	0.406537	-0.0654932	10.6796	-3.34493	4.41203	14.0048	-4.36841	9.31239	-10.1315	-5.25364	1.40231	-3.59268	18.359	24.5475	36.4992	5.8477	100.666	-0.187403	-13.4032	-6.1028	-16.2453	-3.03666	1.36838	-14.7962	-3.27785	30.9478	77.0607	-1.45166	90.6553	39.1048	-10.9059	8.07864	-18.0655	7.30532	11.3566	36.3866	-3.47106	-4.27322	36.4412	-13.0205
830	1.22855	-0.106799	14.5534	0.530953	-0.140654	0.641484	0.530939	-0.140708	6.46192	0.40601	-0.0702707	10.6833	-3.32931	4.41157	14.0187	-4.34124	9.30495	-10.1043	-5.24433	1.43162	-3.61679	18.3454	24.638	36.4942	5.87587	100.661	-0.195547	-13.4429	-6.19513	-16.2991	-3.04988	1.36958	-14.7994	-3.27234	30.9087	77.0803	-1.44863	90.9786	39.1335	-10.9117	8.06544	-18.0155	7.29785	11.3497	36.3692	-3.45255	-4.27055	36.428	-13.0102
832	1.22722	-0.119299	14.5615	0.529411	-0.146058	0.645109	0.529396	-0.146113	6.46554	0.405212	-0.0744137	10.6861	-3.31959	4.42327	14.0325	-4.32006	9.3219	-10.0776	-5.23802	1.45105	-3.63994	18.3271	24.6561	36.4881	5.8953	100.649	-0.233558	-13.399	-6.26902	-16.4262	-3.06496	1.39658	-14.8064	-3.2608	30.9104	77.1253	-1.43077	91.2824	39.1091	-10.9488	8.0494	-17.9159	7.29276	11.3429	36.3513	-3.43836	-4.26728	36.4122	-12.9961
834	1.22499	-0.130132	14.5653	0.527602	-0.150651	0.646845	0.527587	-0.150705	6.46728	0.404161	-0.0779663	10.6874	-3.3158	4.44648	14.0461	-4.30521	9.36208	-10.0515	-5.23502	1.46164	-3.65901	18.2998	24.6035	36.4847	5.91797	100.691	-0.302239	-13.31	-6.28743	-16.6142	-3.08113	1.4452	-14.8142	-3.25848	30.9335	77.1876	-1.39458	91.5945	39.0278	-10.9972	8.02942	-17.759	7.29217	11.3389	36.3332	-3.43284	-4.26099	36.3936	-12.9814
836	1.22235	-0.141512	14.5634	0.525575	-0.155438	0.646028	0.525558	-0.155492	6.46646	0.40296	-0.0816755	10.6868	-3.31867	4.47642	14.0562	-4.29961	9.41721	-10.0325	-5.24235	1.48407	-3.66499	18.2778	24.6444	36.4591	5.98041	100.839	-0.378612	-13.2285	-6.36714	-16.7271	-3.07482	1.46356	-14.804	-3.35823	30.8866	77.2321	-1.36728	91.9998	38.919	-10.9875	8.06021	-17.5169	7.29978	11.3303	36.3169	-3.43592	-4.25648	36.377	-12.9718
838	1.22662	-0.163721	14.5522	0.525759	-0.16548	0.641119	0.525741	-0.165534	6.46155	0.403757	-0.0891635	10.6831	-3.34351	4.51545	14.0717	-4.33073	9.49729	-10.0053	-5.23108	1.49744	-3.66861	18.2497	24.6944	36.4326	6.01201	100.863	-0.406423	-13.2015	-6.39144	-16.7969	-3.08463	1.46104	-14.7946	-3.52941	30.9423	77.2246	-1.19183	92.106	38.8515	-10.9208	8.31831	-17.3368	7.30396	11.3186	36.3055	-3.4348	-4.25147	36.3662	-12.9706
840	1.23687	-0.197335	14.5329	0.527709	-0.180961	0.632628	0.52769	-0.181016	6.45306	0.406232	-0.100597	10.6767	-3.38606	4.56055	14.0926	-4.39205	9.59516	-9.96954	-5.20225	1.49606	-3.66801	18.2087	24.7264	36.4096	6.01319	100.802	-0.388378	-13.2391	-6.35589	-16.8244	-3.11441	1.44737	-14.7967	-3.72563	31.0656	77.1555	-0.89392	91.9133	38.8584	-10.7956	8.7705	-17.2657	7.30227	11.3116	36.2986	-3.43183	-4.24903	36.3605	-12.9756
842	1.24255	-0.235652	14.512	0.527293	-0.198153	0.623444	0.527273	-0.198208	6.44388	0.407052	-0.113464	10.6699	-3.4175	4.60203	14.1126	-4.43456	9.68211	-9.93446	-5.1898	1.47593	-3.64416	18.1308	24.6863	36.3893	6.05979	101.067	-0.401319	-13.3356	-6.33327	-16.8013	-3.14162	1.45922	-14.8365	-3.79448	30.9383	77.0231	-0.725514	91.8312	38.9886	-10.6008	9.10759	-17.3464	7.29586	11.3416	36.2905	-3.4524	-4.26602	36.3512	-12.9732
844	1.24275	-0.268084	14.4972	0.52492	-0.212361	0.616951	0.524899	-0.212415	6.43738	0.406213	-0.124231	10.665	-3.42773	4.62459	14.1201	-4.445	9.72682	-9.92116	-5.17977	1.44623	-3.61718	18.067	24.6868	36.3656	6.09275	101.306	-0.399664	-13.4086	-6.41331	-16.7307	-3.17799	1.47756	-14.8924	-3.7463	30.7679	76.8842	-0.656663	91.6557	39.2359	-10.3765	9.36671	-17.4917	7.29186	11.3728	36.2841	-3.46904	-4.27575	36.3453	-12.9786
846	1.23851	-0.289528	14.4916	0.521429	-0.221432	0.614519	0.521406	-0.221486	6.43495	0.4042	-0.131237	10.6632	-3.41187	4.62313	14.1103	-4.41609	9.71826	-9.93777	-5.16936	1.40617	-3.59175	18.029	24.7387	36.341	6.09755	101.444	-0.372163	-13.4469	-6.56877	-16.6291	-3.21879	1.50011	-14.9516	-3.60174	30.6275	76.7628	-0.656315	91.3784	39.5506	-10.1557	9.52849	-17.6671	7.29063	11.3963	36.2773	-3.47696	-4.27593	36.342	-12.991
848	1.23551	-0.290798	14.5002	0.52001	-0.221784	0.618382	0.519987	-0.221837	6.43881	0.403161	-0.131596	10.6661	-3.3635	4.59274	14.0745	-4.33749	9.6453	-10.0003	-5.15659	1.33734	-3.56641	18.0136	24.7759	36.3328	6.05707	101.467	-0.298805	-13.5045	-6.58339	-16.5418	-3.23708	1.53751	-14.9854	-3.44255	30.658	76.6969	-0.582111	91.0975	39.7513	-10.0216	9.51727	-17.8353	7.28525	11.4121	36.2602	-3.48305	-4.28457	36.3309	-12.9932
850	1.23706	-0.287915	14.5067	0.520904	-0.220654	0.621266	0.520881	-0.220707	6.4417	0.403755	-0.130696	10.6682	-3.30361	4.55421	14.044	-4.24155	9.55284	-10.0523	-5.14484	1.28646	-3.54812	18.0022	24.8065	36.3222	6.05248	101.526	-0.258797	-13.521	-6.56958	-16.5352	-3.24301	1.55074	-14.9922	-3.3166	30.623	76.6461	-0.578225	90.9148	39.8583	-9.95456	9.4463	-17.96	7.28185	11.4182	36.2422	-3.48304	-4.28762	36.3234	-12.9938
852	1.24404	-0.283471	14.5077	0.524304	-0.219238	0.621667	0.524281	-0.219292	6.4421	0.406202	-0.129415	10.6685	-3.24234	4.51569	14.0249	-4.14394	9.45946	-10.0829	-5.13691	1.2579	-3.53687	17.9928	24.8364	36.3076	6.09065	101.62	-0.261387	-13.4972	-6.54213	-16.6182	-3.23865	1.54111	-14.9736	-3.22794	30.5157	76.5996	-0.651302	90.8284	39.8917	-9.94109	9.35312	-18.0378	7.28161	11.4162	36.2257	-3.47848	-4.28247	36.3201	-12.9927
854	1.25587	-0.270716	14.5056	0.53047	-0.214538	0.620684	0.530448	-0.214592	6.44112	0.410502	-0.125497	10.6678	-3.19817	4.48604	14.013	-4.07443	9.38865	-10.1017	-5.14263	1.22407	-3.52676	17.9981	24.898	36.299	6.12121	101.572	-0.269716	-13.4848	-6.47518	-16.7612	-3.22336	1.55288	-14.938	-3.11999	30.543	76.5489	-0.701125	90.6935	39.9382	-9.93887	9.26676	-18.1043	7.28377	11.4149	36.2114	-3.47866	-4.26631	36.3127	-12.9837
856	1.27	-0.259668	14.5054	0.537512	-0.210766	0.620568	0.53749	-0.210822	6.441	0.415517	-0.122216	10.6677	-3.15896	4.46848	13.9879	-4.00835	9.34216	-10.1452	-5.14388	1.17974	-3.51015	18.0025	24.9191	36.2941	6.12331	101.573	-0.246996	-13.5105	-6.36994	-16.8856	-3.21116	1.57334	-14.9118	-3.04583	30.5781	76.5184	-0.736932	90.6429	39.9637	-9.94627	9.20543	-18.1401	7.28739	11.4116	36.198	-3.48121	-4.27006	36.3022	-12.9678
858	1.28422	-0.252371	14.5098	0.544308	-0.208661	0.622505	0.544286	-0.208717	6.44294	0.420456	-0.120198	10.6692	-3.11972	4.46058	13.9484	-3.93753	9.31357	-10.2152	-5.13841	1.12911	-3.49049	18.0046	24.9101	36.2947	6.10214	101.632	-0.198273	-13.5736	-6.24708	-16.9624	-3.20522	1.59749	-14.8995	-3.01785	30.592	76.5166	-0.75943	90.6884	39.9585	-9.96098	9.18162	-18.1426	7.29253	11.4111	36.1854	-3.48787	-4.29488	36.2901	-12.9494
860	1.29291	-0.247277	14.5242	0.548497	-0.207127	0.628882	0.548475	-0.207184	6.44931	0.423484	-0.118783	10.674	-3.06869	4.44859	13.909	-3.84692	9.2729	-10.2841	-5.13449	1.09651	-3.49095	18.0143	24.992	36.3075	6.11043	101.616	-0.180228	-13.6387	-6.18627	-16.9682	-3.20269	1.61394	-14.8906	-3.0448	30.5696	76.5593	-0.77479	90.769	39.8963	-9.98977	9.22583	-18.1119	7.30111	11.4382	36.1762	-3.509	-4.31313	36.2834	-12.947
862	1.29853	-0.242888	14.5424	0.551283	-0.20568	0.636964	0.551262	-0.205737	6.4574	0.42547	-0.117526	10.68	-3.0211	4.43207	13.8804	-3.76506	9.22498	-10.3334	-5.13301	1.08206	-3.49799	18.0256	25.0606	36.3423	6.1122	101.577	-0.216149	-13.6981	-6.17035	-16.9219	-3.20387	1.61805	-14.8839	-3.07218	30.551	76.6073	-0.79737	90.8448	39.846	-9.9956	9.27286	-18.0814	7.30875	11.4589	36.1642	-3.52515	-4.3359	36.2776	-12.9443
864	1.30195	-0.238495	14.5605	0.553101	-0.204063	0.644979	0.55308	-0.20412	6.46541	0.426721	-0.116206	10.686	-2.98412	4.41263	13.867	-3.70463	9.17553	-10.3556	-5.13525	1.08103	-3.50656	18.0332	25.0987	36.393	6.10849	101.534	-0.299408	-13.7492	-6.18465	-16.8225	-3.20914	1.61337	-14.8723	-3.08567	30.5493	76.6379	-0.823783	90.8905	39.8248	-9.9727	9.31222	-18.0658	7.31508	11.4628	36.1488	-3.53238	-4.35759	36.2707	-12.9386
866	1.30461	-0.233638	14.5684	0.554632	-0.202156	0.648478	0.554612	-0.202214	6.46891	0.427739	-0.114684	10.6887	-2.97062	4.39848	13.8746	-3.68615	9.14432	-10.3406	-5.14601	1.07441	-3.50876	18.0202	25.1262	36.4255	6.14044	101.539	-0.376222	-13.7954	-6.17555	-16.651	-3.22132	1.62002	-14.8322	-3.08724	30.5832	76.5982	-0.817694	90.8476	39.8322	-9.9289	9.37291	-18.0941	7.3229	11.4369	36.1306	-3.53281	-4.34675	36.2565	-12.9335
868	1.30701	-0.225608	14.5721	0.556298	-0.198827	0.650087	0.556278	-0.198884	6.47052	0.428765	-0.112088	10.6899	-2.97864	4.39147	13.8833	-3.70398	9.13451	-10.3253	-5.15102	1.05071	-3.50222	18.0054	25.1665	36.4504	6.14846	101.522	-0.434648	-13.8413	-6.1695	-16.4174	-3.23048	1.63194	-14.774	-3.07367	30.6054	76.539	-0.833897	90.8169	39.8451	-9.91141	9.4127	-18.099	7.33182	11.4177	36.1198	-3.53664	-4.33217	36.2468	-12.9289
870	1.30999	-0.213922	14.5732	0.558498	-0.19393	0.650549	0.558478	-0.193988	6.47098	0.430088	-0.108285	10.6902	-3.00654	4.39197	13.8873	-3.75463	9.1463	-10.3202	-5.14813	1.00591	-3.48664	17.9925	25.2255	36.472	6.13044	101.469	-0.471753	-13.8742	-6.18859	-16.1407	-3.23679	1.65062	-14.7061	-3.0435	30.6089	76.4723	-0.878229	90.8138	39.8687	-9.92816	9.43016	-18.0746	7.34057	11.4104	36.1183	-3.54428	-4.32061	36.2439	-12.9235
872	1.31687	-0.2004	14.5713	0.562548	-0.188517	0.649665	0.562529	-0.188575	6.4701	0.43276	-0.103973	10.6895	-3.05591	4.40011	13.8858	-3.84089	9.18057	-10.327	-5.14318	0.936823	-3.46291	17.9747	25.2995	36.4959	6.13453	101.368	-0.499251	-13.8373	-6.29788	-15.8779	-3.25321	1.68458	-14.6559	-2.98878	30.619	76.395	-0.920646	90.7796	39.958	-9.95665	9.46851	-18.0731	7.34416	11.3987	36.1239	-3.54592	-4.31191	36.2445	-12.9107
874	1.32098	-0.180327	14.5812	0.565878	-0.180051	0.65398	0.56586	-0.180109	6.47441	0.434692	-0.0974321	10.6928	-3.07954	4.40345	13.871	-3.88143	9.19639	-10.3566	-5.13607	0.86374	-3.44249	17.9787	25.3783	36.5425	6.14041	101.276	-0.500815	-13.761	-6.46327	-15.6659	-3.26292	1.73041	-14.5966	-2.94788	30.5821	76.3314	-0.974579	90.8637	40.036	-10.0153	9.46545	-18.0302	7.34509	11.3988	36.1302	-3.54814	-4.30965	36.2505	-12.9002
876	1.32027	-0.153815	14.6027	0.567578	-0.168423	0.663466	0.56756	-0.168482	6.4839	0.435198	-0.0886405	10.6999	-3.06785	4.40126	13.8497	-3.85962	9.18843	-10.3951	-5.1276	0.793364	-3.42569	17.9989	25.4625	36.6119	6.16206	101.21	-0.497206	-13.6537	-6.69718	-15.4793	-3.26192	1.78883	-14.5327	-2.92814	30.5042	76.2956	-1.03508	91.0978	40.0766	-10.0969	9.40902	-17.9347	7.34405	11.4092	36.1339	-3.55049	-4.31169	36.2604	-12.8951
878	1.31296	-0.125266	14.6215	0.566544	-0.155391	0.671753	0.566528	-0.15545	6.49218	0.433569	-0.0789774	10.7061	-3.02761	4.4044	13.8566	-3.78593	9.17805	-10.3788	-5.11941	0.729895	-3.40474	17.9845	25.5625	36.6849	6.27591	101.193	-0.579905	-13.5284	-7.10223	-15.1685	-3.25328	1.86768	-14.5058	-2.90451	30.4641	76.3177	-1.0759	91.4494	40.0607	-10.1572	9.30683	-17.8104	7.34097	11.4077	36.1282	-3.54493	-4.3041	36.2657	-12.9007
880	1.30154	-0.0964586	14.634	0.56373	-0.141913	0.677208	0.563715	-0.141971	6.49764	0.430582	-0.0690944	10.7102	-2.99299	4.40649	13.8886	-3.72456	9.16727	-10.3164	-5.11405	0.673846	-3.36073	17.9687	25.6919	36.7455	6.40062	101.074	-0.738997	-13.3457	-7.46237	-14.7927	-3.21811	1.94989	-14.4981	-2.96524	30.4095	76.3817	-1.0953	91.9693	39.9498	-10.2201	9.18748	-17.614	7.34043	11.4093	36.1236	-3.53883	-4.30228	36.2761	-12.9011
882	1.2891	-0.0708034	14.6384	0.560231	-0.129716	0.679119	0.560218	-0.129774	6.49955	0.427168	-0.0602112	10.7116	-2.97839	4.40661	13.9396	-3.70152	9.16028	-10.2204	-5.11018	0.625945	-3.29545	17.9546	25.8363	36.7907	6.50852	100.865	-0.952048	-13.13	-7.71664	-14.3955	-3.16143	2.02187	-14.4982	-3.11746	30.3646	76.4718	-1.07354	92.5746	39.7543	-10.2841	9.08169	-17.3532	7.34338	11.4158	36.1234	-3.53567	-4.30892	36.291	-12.8927
884	1.28564	-0.0598998	14.6341	0.55955	-0.124656	0.677175	0.559537	-0.124713	6.49761	0.426327	-0.0564722	10.7101	-3.00367	4.40521	13.9871	-3.75114	9.16633	-10.1345	-5.09862	0.591865	-3.23399	17.9293	25.9246	36.8324	6.56866	100.772	-1.14358	-13.0031	-7.81903	-14.0885	-3.12028	2.04218	-14.4705	-3.31452	30.4804	76.5446	-0.935186	92.9002	39.5369	-10.3342	9.079	-17.0823	7.34906	11.422	36.1304	-3.54304	-4.31904	36.299	-12.8749
886	1.28472	-0.0529594	14.6256	0.559679	-0.121516	0.673365	0.559666	-0.121574	6.4938	0.426218	-0.0541141	10.7073	-3.05291	4.40813	14.0211	-3.84161	9.18997	-10.0755	-5.09124	0.542953	-3.18271	17.8849	25.9768	36.8433	6.6011	100.696	-1.23692	-12.9656	-7.99615	-13.9259	-3.09192	2.06512	-14.4576	-3.48648	30.6124	76.5721	-0.75034	93.0609	39.4105	-10.3563	9.14374	-16.8838	7.35414	11.4293	36.1432	-3.55257	-4.34346	36.3071	-12.8584
888	1.2844	-0.0452903	14.6158	0.560129	-0.1181	0.669009	0.560117	-0.118158	6.48944	0.426331	-0.0515276	10.704	-3.11206	4.41562	14.0374	-3.94709	9.2263	-10.0502	-5.09058	0.478171	-3.15055	17.8255	25.9957	36.8259	6.61755	100.648	-1.22658	-13.0058	-8.20539	-13.9286	-3.07532	2.10213	-14.4658	-3.60508	30.7016	76.5592	-0.573279	93.1357	39.386	-10.3551	9.2351	-16.777	7.35901	11.4381	36.16	-3.56451	-4.37483	36.3163	-12.8458
890	1.28327	-0.0288538	14.6113	0.560893	-0.11079	0.666974	0.560882	-0.110847	6.48741	0.426423	-0.0460125	10.7025	-3.14227	4.42304	14.0297	-3.99848	9.25185	-10.0669	-5.09404	0.418764	-3.16768	17.7736	25.9675	36.821	6.64238	100.786	-1.16822	-13.0785	-8.00316	-14.1202	-3.06699	2.1466	-14.4828	-3.64301	30.6248	76.5551	-0.55469	93.3805	39.387	-10.3623	9.21463	-16.7479	7.37099	11.4525	36.1751	-3.59297	-4.37239	36.324	-12.835
892	1.27665	-0.00329906	14.6119	0.55994	-0.0990718	0.667135	0.55993	-0.0991296	6.48757	0.424942	-0.0373186	10.7026	-3.14747	4.42857	14.0227	-4.00531	9.26414	-10.0804	-5.11159	0.382761	-3.18167	17.7393	25.9917	36.7928	6.69735	100.861	-1.14991	-13.0781	-7.84026	-14.3783	-3.04634	2.20139	-14.4959	-3.61828	30.5687	76.5842	-0.615015	93.5965	39.3707	-10.3628	9.15597	-16.7536	7.37492	11.4462	36.186	-3.598	-4.36126	36.3351	-12.8342
894	1.26463	0.0274889	14.6155	0.55702	-0.0846539	0.668688	0.557012	-0.0847114	6.48912	0.421815	-0.0267369	10.7037	-3.13384	4.43203	14.0242	-3.97936	9.26501	-10.0762	-5.14029	0.371527	-3.18168	17.7209	26.0688	36.7447	6.77464	100.829	-1.18889	-13.0055	-7.79019	-14.6448	-3.00956	2.26193	-14.5064	-3.55874	30.5704	76.6527	-0.716329	93.7596	39.3172	-10.365	9.07901	-16.76	7.36999	11.4228	36.1929	-3.57918	-4.35017	36.3487	-12.8401
896	1.2521	0.0478239	14.6155	0.553076	-0.0747729	0.668641	0.553068	-0.07483	6.48907	0.418219	-0.0196115	10.7037	-3.12594	4.43594	14.0425	-3.96479	9.26845	-10.0416	-5.16	0.369016	-3.17518	17.6962	26.0988	36.7201	6.8178	100.756	-1.25655	-12.9668	-7.72853	-14.8386	-2.96078	2.30758	-14.5365	-3.55589	30.6057	76.7562	-0.767904	93.9268	39.2044	-10.4178	8.99903	-16.6829	7.36708	11.4271	36.2006	-3.57537	-4.35635	36.3568	-12.8296
898	1.24192	0.0577924	14.6075	0.549375	-0.0695992	0.665046	0.549368	-0.0696559	6.48548	0.415114	-0.0159846	10.701	-3.12418	4.43656	14.0612	-3.96265	9.26832	-10.0067	-5.17237	0.373467	-3.17145	17.68	26.1041	36.7126	6.83826	100.728	-1.30943	-13.0081	-7.67461	-14.909	-2.9201	2.35086	-14.5593	-3.57665	30.6157	76.8558	-0.83566	94.1781	39.0628	-10.4685	8.94429	-16.5554	7.3671	11.4239	36.2094	-3.56935	-4.34961	36.3661	-12.8194
900	1.23527	0.0574003	14.593	0.546429	-0.0692241	0.658641	0.546422	-0.0692804	6.47907	0.412888	-0.0158917	10.6962	-3.12967	4.43267	14.0739	-3.97497	9.26304	-9.98377	-5.17728	0.383451	-3.16941	17.6729	26.1025	36.7204	6.84158	100.743	-1.34324	-13.1184	-7.62445	-14.8661	-2.89234	2.39059	-14.5743	-3.63082	30.6049	76.9442	-0.905738	94.5154	38.9062	-10.4989	8.93373	-16.3875	7.37109	11.4113	36.2198	-3.56314	-4.33065	36.3764	-12.813
902	1.23333	0.0486212	14.5845	0.544908	-0.0729052	0.654888	0.5449	-0.0729614	6.47532	0.411993	-0.0187389	10.6934	-3.14414	4.42416	14.0703	-4.00424	9.25337	-9.99184	-5.17562	0.399028	-3.15279	17.669	26.1678	36.7387	6.84316	100.664	-1.39584	-13.1912	-7.55229	-14.8064	-2.87315	2.41098	-14.6079	-3.78272	30.6559	77.0383	-0.869845	94.8681	38.759	-10.4897	9.00949	-16.1916	7.38241	11.4133	36.2317	-3.57924	-4.33198	36.3809	-12.8098
904	1.23185	0.03468	14.5768	0.543196	-0.0788887	0.651489	0.543188	-0.0789448	6.47192	0.411106	-0.0233197	10.6908	-3.15329	4.40664	14.0574	-4.02667	9.22557	-10.0168	-5.16908	0.414949	-3.13778	17.6532	26.1924	36.7515	6.85428	100.64	-1.42994	-13.2481	-7.51197	-14.7575	-2.86908	2.42709	-14.6312	-3.96577	30.7416	77.1172	-0.785301	95.1876	38.6124	-10.4414	9.13519	-15.9913	7.38768	11.417	36.2466	-3.59386	-4.3347	36.3882	-12.8042
906	1.23033	0.0169173	14.569	0.541171	-0.0865454	0.648076	0.541162	-0.0866012	6.46851	0.410095	-0.0291713	10.6883	-3.15562	4.3775	14.041	-4.04098	9.17411	-10.0482	-5.1594	0.427394	-3.12535	17.6227	26.1677	36.7542	6.87275	100.687	-1.43972	-13.293	-7.50084	-14.7375	-2.87728	2.43999	-14.6472	-4.15701	30.8451	77.1768	-0.666203	95.4409	38.479	-10.3591	9.30418	-15.8104	7.3853	11.4188	36.2636	-3.60173	-4.3363	36.3991	-12.7962
908	1.23107	-0.00539307	14.5618	0.539797	-0.0963727	0.644924	0.539787	-0.0964284	6.46536	0.409713	-0.0366025	10.6859	-3.16189	4.33195	14.0373	-4.06962	9.09402	-10.0563	-5.15057	0.42963	-3.1035	17.5803	26.1639	36.7452	6.87557	100.72	-1.43871	-13.3329	-7.45298	-14.7821	-2.882	2.43798	-14.6991	-4.34541	30.9325	77.2279	-0.501688	95.5637	38.4047	-10.2539	9.54202	-15.7082	7.38193	11.4132	36.278	-3.60067	-4.34056	36.4093	-12.7934
910	1.23311	-0.0206112	14.5523	0.539532	-0.10318	0.64074	0.539521	-0.103236	6.46117	0.409962	-0.0417036	10.6828	-3.1593	4.26806	14.0401	-4.08968	8.97698	-10.0522	-5.14511	0.411293	-3.08526	17.5388	26.1367	36.7333	6.86802	100.813	-1.40864	-13.3919	-7.40825	-14.8115	-2.88036	2.43873	-14.744	-4.43542	30.9199	77.234	-0.42261	95.5934	38.4119	-10.1892	9.71891	-15.6864	7.38051	11.4169	36.2897	-3.61496	-4.35642	36.4138	-12.7849
912	1.23681	-0.025166	14.542	0.54081	-0.105434	0.636209	0.540799	-0.10549	6.45664	0.411065	-0.0432998	10.6794	-3.14615	4.18938	14.0446	-4.09641	8.82888	-10.0441	-5.14293	0.372716	-3.06897	17.5063	26.097	36.7216	6.85257	100.943	-1.35739	-13.4615	-7.37952	-14.8086	-2.87218	2.44659	-14.7659	-4.42129	30.8142	77.1905	-0.445298	95.5401	38.4894	-10.1604	9.8156	-15.7314	7.38156	11.4272	36.299	-3.64272	-4.37888	36.4135	-12.772
914	1.24369	-0.0148188	14.5407	0.544623	-0.101416	0.635581	0.544612	-0.101472	6.45601	0.413651	-0.0400463	10.6789	-3.12672	4.10664	14.0376	-4.09255	8.6713	-10.0567	-5.14142	0.322193	-3.03465	17.5022	26.1333	36.7103	6.8373	100.947	-1.3301	-13.4792	-7.38467	-14.7874	-2.86017	2.46438	-14.7358	-4.37535	30.7213	77.1075	-0.511704	95.4078	38.5691	-10.0712	9.88651	-15.7821	7.38402	11.4156	36.3066	-3.65054	-4.37698	36.4177	-12.7716
916	1.25692	-0.0082345	14.5398	0.550931	-0.0995345	0.635161	0.550921	-0.0995913	6.45559	0.418242	-0.0382258	10.6786	-3.10677	4.04777	14.0221	-4.07804	8.55712	-10.0848	-5.13495	0.287932	-3.00004	17.5072	26.1498	36.7124	6.82092	100.954	-1.32294	-13.4751	-7.41663	-14.7426	-2.85814	2.47284	-14.7022	-4.32478	30.701	77.0308	-0.536997	95.2199	38.6435	-10.0195	9.95013	-15.8246	7.38189	11.4025	36.3138	-3.6572	-4.37195	36.4207	-12.7651
918	1.27591	-0.0100015	14.5403	0.559127	-0.10176	0.63537	0.559116	-0.101818	6.4558	0.424512	-0.0393513	10.6787	-3.08632	4.02069	13.9972	-4.04982	8.5007	-10.1298	-5.12375	0.273608	-2.96519	17.5146	26.137	36.7293	6.80371	100.988	-1.33096	-13.4601	-7.46133	-14.6813	-2.86888	2.46705	-14.6735	-4.29035	30.7416	76.9704	-0.505941	95.0187	38.7102	-10.0146	10.0124	-15.8501	7.37498	11.3927	36.3222	-3.66652	-4.37119	36.4221	-12.7514
920	1.29535	-0.0206672	14.553	0.566838	-0.107959	0.641014	0.566826	-0.108017	6.46145	0.430681	-0.0434827	10.683	-3.05799	4.02756	13.9578	-3.99331	8.50324	-10.2006	-5.1126	0.26616	-2.91466	17.5169	26.1467	36.7523	6.78551	101.038	-1.32998	-13.4546	-7.45703	-14.637	-2.89149	2.44338	-14.63	-4.3222	30.7068	76.9134	-0.461904	94.9719	38.7672	-10.0088	10.0615	-15.8369	7.36974	11.3848	36.3358	-3.67668	-4.38479	36.4265	-12.7451
922	1.31396	-0.0286591	14.574	0.574388	-0.112946	0.650362	0.574376	-0.113005	6.47079	0.43665	-0.0467229	10.69	-3.02932	4.04656	13.9148	-3.93125	8.52774	-10.2776	-5.11255	0.244788	-2.85372	17.5103	26.1623	36.7834	6.77385	101.079	-1.33803	-13.4463	-7.49346	-14.5938	-2.90611	2.43049	-14.6181	-4.33219	30.7174	76.875	-0.373974	94.8141	38.8937	-9.98033	10.144	-15.8629	7.35988	11.3907	36.3512	-3.70109	-4.41155	36.4289	-12.7293
924	1.33172	-0.0290727	14.6023	0.582138	-0.114565	0.662882	0.582126	-0.114625	6.48331	0.442547	-0.0474364	10.6994	-2.99928	4.06939	13.8704	-3.86514	8.55865	-10.3573	-5.12663	0.205785	-2.78596	17.4989	26.1747	36.8188	6.76892	101.105	-1.35743	-13.4491	-7.60214	-14.5178	-2.90899	2.43349	-14.6363	-4.31488	30.7613	76.8482	-0.250679	94.5371	39.0878	-9.93828	10.2528	-15.9379	7.34473	11.404	36.3679	-3.73587	-4.45724	36.4313	-12.7241
926	1.35003	-0.0170533	14.6346	0.591079	-0.110784	0.677186	0.591067	-0.110845	6.49762	0.448979	-0.044039	10.7101	-2.95475	4.08632	13.8215	-3.77474	8.57321	-10.444	-5.15234	0.153877	-2.71858	17.5056	26.1504	36.8439	6.7599	101.156	-1.38265	-13.5397	-7.81079	-14.2739	-2.90506	2.44569	-14.6382	-4.34696	30.6673	76.787	-0.146465	94.3894	39.2615	-9.95267	10.316	-16.0204	7.32709	11.4007	36.3794	-3.75065	-4.52201	36.4171	-12.8011
928	1.37255	0.014014	14.6781	0.603328	-0.0990058	0.696404	0.603318	-0.0990681	6.51684	0.457361	-0.0344531	10.7245	-2.9151	4.10524	13.7643	-3.69185	8.5935	-10.5466	-5.19947	0.121213	-2.66365	17.5239	26.1601	36.855	6.76094	101.057	-1.41848	-13.5924	-8.19168	-13.9852	-2.9047	2.44542	-14.6098	-4.32535	30.6253	76.7389	-0.0830062	94.1	39.4372	-9.97362	10.3518	-16.1354	7.3104	11.3373	36.4313	-3.77242	-4.77297	36.5314	-13.0835
930	1.39986	0.0709262	14.7321	0.619657	-0.0762908	0.720193	0.619649	-0.0763548	6.54062	0.468075	-0.0164324	10.7424	-2.88225	4.12465	13.6994	-3.6206	8.6175	-10.664	-5.26752	0.103339	-2.6383	17.5342	26.1931	36.856	6.80427	100.852	-1.44682	-13.5977	-8.63542	-13.7675	-2.90677	2.43615	-14.5544	-4.24519	30.6493	76.7032	-0.0578382	93.6723	39.6106	-9.99618	10.3434	-16.2806	7.28612	11.1538	36.5475	-3.78204	-5.09048	36.8712	-13.4863
932	1.43055	0.169258	14.7899	0.640671	-0.0356855	0.745515	0.640668	-0.0357519	6.56595	0.481122	0.0152616	10.7613	-2.84509	4.13286	13.625	-3.54528	8.6197	-10.799	-5.3442	0.0502659	-2.69638	17.455	26.1254	36.8679	7.01453	100.9	-1.40996	-13.6029	-8.65557	-14.0087	-2.89887	2.45104	-14.5019	-4.18373	30.625	76.6345	-0.0283981	93.3659	39.7615	-10.0499	10.2091	-16.4328	7.22166	10.6488	36.7851	-3.66369	-4.83264	37.6766	-13.4821
934	1.46554	0.316762	14.8373	0.667372	0.0261852	0.766066	0.667375	0.0261165	6.5865	0.49703	0.0632242	10.7767	-2.80741	4.13307	13.5907	-3.47471	8.60603	-10.8595	-5.43359	-0.0263707	-2.8035	17.3696	26.0982	36.8782	7.27405	101.019	-1.23503	-13.8593	-8.37881	-14.235	-2.86757	2.49306	-14.4581	-4.13116	30.5531	76.5414	-0.0429631	93.1147	39.877	-10.0925	10.0437	-16.5654	7.10445	10.0254	37.0528	-3.51938	-4.31829	38.768	-13.3829
936	1.4939	0.507772	14.8701	0.694535	0.10769	0.779972	0.694546	0.107618	6.6004	0.512003	0.125895	10.787	-2.77004	4.12184	13.6089	-3.41252	8.57034	-10.823	-5.54514	-0.134458	-2.94262	17.3004	26.1129	36.8978	7.53102	101.166	-0.94369	-14.3473	-7.82895	-14.4048	-2.7994	2.58234	-14.4353	-4.07515	30.4713	76.43	-0.0720607	92.8675	39.9697	-10.1154	9.88761	-16.6793	6.95899	9.34584	37.302	-3.35401	-3.60326	39.9781	-13.2367
938	1.46615	0.715429	14.8885	0.698376	0.200866	0.787571	0.698397	0.200794	6.60801	0.508784	0.19577	10.7926	-2.72828	4.07908	13.6789	-3.35794	8.47443	-10.6906	-5.72332	-0.322241	-3.07741	17.255	26.0296	36.984	7.73139	101.35	-0.708371	-14.775	-7.02415	-14.7856	-2.64963	2.80628	-14.474	-3.9566	30.5873	76.3213	0.0642419	92.3978	40.1144	-10.1291	9.8197	-16.8177	6.91062	8.60607	37.4343	-3.08052	-2.52449	40.8261	-13.0541
940	1.441	0.922167	14.8898	0.703269	0.293497	0.787598	0.703299	0.293425	6.60803	0.506384	0.265315	10.7925	-2.71943	4.04321	13.7721	-3.36172	8.40347	-10.5177	-5.88558	-0.49485	-3.20891	17.2521	26.0047	37.1012	7.62835	101.326	-0.450637	-14.8979	-6.11153	-15.3076	-2.48884	3.02081	-14.5386	-3.8574	30.5236	76.2155	0.15276	92.1579	40.2082	-10.1071	9.72843	-16.9148	6.81913	8.21046	37.4963	-3.04235	-1.97647	41.4219	-12.6734
942	1.42677	1.1089	14.8769	0.711389	0.376558	0.781375	0.711427	0.376484	6.60181	0.507018	0.327924	10.7877	-2.74647	4.02503	13.8667	-3.42369	8.37869	-10.3446	-6.02162	-0.616175	-3.34925	17.2686	26.0533	37.2287	7.30901	101.111	-0.15438	-14.8386	-5.19562	-15.9576	-2.33499	3.18519	-14.6137	-3.7888	30.2937	76.1172	0.181382	92.1409	40.2544	-10.0693	9.62901	-16.9648	6.66245	8.14636	37.5204	-3.22813	-1.99976	41.8209	-12.2026
944	1.40284	1.22602	14.861	0.709876	0.429837	0.774067	0.70992	0.429764	6.5945	0.502398	0.36765	10.7821	-2.7826	4.03224	13.9161	-3.4895	8.40466	-10.2556	-6.18222	-0.628017	-3.56657	17.1643	26.1284	37.324	7.44287	101.082	0.179904	-15.49	-4.46999	-16.7954	-2.1811	3.27422	-14.6692	-3.72009	30.337	76.0306	0.325834	91.8225	40.3635	-10.1242	9.70273	-17.0102	6.47557	7.93081	37.5976	-3.1851	-1.87013	42.1943	-12.0724
946	1.36675	1.29778	14.8531	0.699551	0.464125	0.770529	0.699599	0.464053	6.59096	0.492436	0.392602	10.7794	-2.82897	4.03916	13.9008	-3.56996	8.43585	-10.2875	-6.30128	-0.615809	-3.73209	17.1734	26.0262	37.3692	7.33548	100.754	0.578162	-15.7822	-3.9573	-17.644	-2.06913	3.34337	-14.7283	-3.62841	30.3475	76.0267	0.366307	91.755	40.4487	-10.172	9.7676	-17.0313	6.32066	7.74748	37.6936	-3.10681	-1.73168	42.5135	-11.9509
948	1.31239	1.32376	14.8588	0.677711	0.479695	0.77319	0.677761	0.479625	6.59362	0.475099	0.402806	10.7814	-2.88895	4.04312	13.818	-3.67198	8.46897	-10.446	-6.372	-0.619355	-3.81821	17.3181	25.6945	37.3411	6.93848	100.316	1.07493	-15.5846	-3.62836	-18.4446	-2.02048	3.40561	-14.783	-3.51964	30.31	76.0872	0.322138	91.9481	40.5138	-10.2004	9.80006	-17.0197	6.22268	7.65093	37.7819	-3.0207	-1.61562	42.7382	-11.8005
950	1.2184	1.27883	14.8877	0.633091	0.467141	0.786534	0.633139	0.467075	6.60696	0.442586	0.390494	10.7914	-2.98247	4.05584	13.6704	-3.82722	8.53326	-10.7274	-6.42932	-0.740263	-3.81086	17.4403	25.0056	37.1556	6.67125	101.141	1.77491	-15.3242	-3.28447	-19.1744	-2.09113	3.47035	-14.7634	-3.44442	30.4448	76.0461	0.511532	91.917	40.6519	-10.2591	9.87883	-16.9435	6.21562	7.73495	37.7709	-2.87852	-1.62281	42.6854	-11.7719
952	1.11601	1.2086	14.925	0.582845	0.444128	0.803654	0.582891	0.444068	6.62408	0.406556	0.369998	10.8043	-3.08372	4.09641	13.5367	-3.98629	8.65112	-10.9831	-6.47015	-0.746214	-3.92826	17.7043	24.9737	37.0288	6.46712	101.585	2.54885	-15.2937	-2.67896	-20.0671	-2.15351	3.4543	-14.8125	-3.39102	30.5194	76.0878	0.591922	91.9828	40.8051	-10.2746	9.94955	-16.9142	6.24121	7.97124	37.7586	-2.83048	-1.60734	42.5789	-11.7522
954	1.00946	1.13048	14.9453	0.53012	0.418027	0.813225	0.530163	0.417972	6.63366	0.368865	0.347039	10.8116	-3.17413	4.16877	13.4658	-4.11712	8.82067	-11.1212	-6.49689	-0.626189	-4.17529	18.1276	25.5414	36.8548	6.283	101.645	3.4975	-15.5249	-1.9018	-21.0356	-2.17431	3.37071	-14.9488	-3.33751	30.505	76.2075	0.553447	92.1335	40.9287	-10.2396	10.0038	-16.9403	6.2628	8.27225	37.7633	-2.86165	-1.55403	42.4839	-11.7252
956	0.876383	1.07504	14.8572	0.46727	0.404173	0.774612	0.46731	0.404127	6.59504	0.322767	0.332608	10.7826	-3.18959	4.26889	13.5827	-4.11367	9.00472	-10.9038	-6.54242	-0.548399	-4.35695	18.6376	25.5389	35.9359	5.88304	103.083	5.1651	-15.9178	-1.60436	-21.4177	-2.12196	3.37653	-15.1152	-3.19939	30.5497	76.2177	0.726485	91.9979	40.8623	-10.1763	10.0433	-16.9417	6.18968	8.29779	37.7587	-2.75077	-1.53196	42.4519	-11.7229
958	0.779355	0.975613	14.7459	0.416836	0.368234	0.72557	0.416874	0.368188	6.546	0.287399	0.302475	10.7459	-3.25968	4.38229	13.7178	-4.2056	9.23408	-10.6572	-6.44761	-0.582247	-4.45159	19.0198	24.7291	34.7977	5.20456	103.547	6.9532	-15.8499	-1.7858	-21.9874	-2.18951	3.2985	-15.27	-3.01259	30.2784	76.2042	0.634344	92.1359	40.8769	-10.1994	10.1403	-16.9537	6.09314	8.29369	37.8065	-2.64655	-1.56815	42.4246	-11.7386
960	0.725687	0.831932	14.6409	0.382091	0.309502	0.679267	0.382123	0.309463	6.4997	0.26525	0.256339	10.7113	-3.40665	4.49756	13.7926	-4.43237	9.49909	-10.5294	-6.25118	-0.689165	-4.48793	19.3176	23.2196	33.595	4.29066	103.128	8.70703	-15.229	-2.23205	-22.8131	-2.36462	3.10883	-15.3813	-2.82039	29.8123	76.1503	0.322687	92.5132	41.052	-10.331	10.3	-16.9884	6.00487	8.28376	37.903	-2.57763	-1.6329	42.3758	-11.769
962	0.683532	0.708156	14.5758	0.354032	0.258523	0.650588	0.354059	0.258485	6.47102	0.247609	0.216417	10.6898	-3.59886	4.59141	13.6553	-4.73428	9.75072	-10.8007	-6.31939	-0.567698	-4.62171	20.1417	21.7926	32.4806	3.39906	104.706	10.4156	-14.5323	-1.81205	-23.4586	-2.37385	2.84357	-15.3799	-2.79181	30.042	75.8902	0.473357	92.4461	41.4684	-10.5284	10.4789	-17.0779	5.99657	8.15558	37.9764	-2.54305	-1.57307	42.2429	-11.8062
964	0.634965	0.579195	14.5735	0.322869	0.205654	0.649806	0.322892	0.205624	6.47024	0.227791	0.174871	10.6893	-3.76809	4.66379	13.4296	-4.99587	9.95824	-11.2349	-6.16397	-0.681796	-4.90918	20.2399	20.3383	31.5229	2.88655	105.496	12.1105	-13.4152	-1.93179	-24.2605	-2.48668	2.56017	-15.3124	-2.69904	30.3483	75.7128	0.57499	92.35	41.9338	-10.8464	10.615	-17.1315	5.97678	7.95388	38.0382	-2.47797	-1.44	42.1253	-11.8423
966	0.595392	0.458671	14.6179	0.296335	0.155726	0.669766	0.296351	0.155695	6.4902	0.211242	0.135805	10.7043	-3.93343	4.70894	13.181	-5.25872	10.1168	-11.7123	-5.80952	-1.0021	-5.20678	19.689	19.117	30.7674	2.7278	105.011	13.6451	-12.0856	-2.64812	-25.081	-2.71764	2.31527	-15.2546	-2.51813	30.5579	75.6829	0.530573	92.3054	42.3999	-11.1982	10.6999	-17.1595	5.94875	7.71433	38.0878	-2.37981	-1.27573	42.0335	-11.8871
968	0.659197	0.418695	14.6113	0.321271	0.133314	0.666809	0.321285	0.133281	6.48724	0.231346	0.120693	10.7021	-4.27231	4.69974	13.0501	-5.86556	10.2446	-11.9909	-5.82285	-0.934581	-4.82099	20.0928	19.0286	30.2172	2.41824	103.472	14.2876	-11.7367	-2.78279	-25.1934	-2.89146	2.27458	-15.5068	-2.34562	30.4679	75.7748	0.362362	92.3286	42.9104	-11.1782	10.7782	-17.2985	6.01361	7.51827	38.1208	-2.29433	-1.20011	41.9126	-11.9801
970	0.72256	0.415376	14.6282	0.348832	0.126983	0.674233	0.348844	0.126947	6.49466	0.252358	0.117764	10.7076	-4.57192	4.70838	13.007	-6.4007	10.3859	-12.1035	-5.87125	-0.844177	-4.37557	20.5274	19.0317	29.7181	2.31231	102.9	14.7699	-11.8448	-2.82726	-25.0366	-3.00861	2.29687	-15.749	-2.2894	30.4692	75.9492	0.345781	92.2491	43.2012	-11.0479	10.8282	-17.4346	6.11391	7.46715	38.1443	-2.28592	-1.24147	41.8101	-12.0954
972	0.760139	0.422509	14.6676	0.365896	0.12717	0.691638	0.365909	0.127132	6.51207	0.265103	0.119014	10.7207	-4.77392	4.75802	13.0519	-6.74969	10.5574	-12.0423	-5.88652	-0.794713	-4.05475	20.8179	19.0068	29.2818	2.41388	103.393	15.2433	-12.2523	-2.85154	-24.7194	-3.06327	2.31702	-15.9069	-2.34661	30.5905	76.153	0.470797	92.0578	43.2629	-10.899	10.8599	-17.5419	6.22042	7.5873	38.1531	-2.33471	-1.39562	41.6557	-12.3824
974	0.761726	0.371645	14.6688	0.362698	0.10473	0.692274	0.362709	0.104693	6.5127	0.264184	0.102035	10.7212	-4.84941	4.88095	13.1905	-6.84828	10.8042	-11.7925	-5.86927	-0.74455	-4.08444	21.0376	19.5463	29.1637	2.53789	103.068	15.6934	-12.7911	-2.75022	-24.2732	-3.05472	2.19683	-15.9843	-2.38812	30.5481	76.2098	0.391546	91.8848	43.3609	-10.8676	10.9442	-17.6335	6.29545	7.84172	38.1183	-2.25174	-1.56031	41.1261	-13.7052
976	0.776214	0.309349	14.6178	0.364258	0.0763721	0.669662	0.364265	0.0763333	6.49009	0.267204	0.0809554	10.7043	-4.83744	5.00287	13.4227	-6.79728	11.0084	-11.3587	-5.86239	-0.652964	-3.97414	21.1457	19.8068	29.0101	2.65071	103.177	15.8532	-13.1712	-2.65759	-24.0103	-3.02513	2.08874	-15.9746	-2.39882	30.5552	76.2726	0.312461	91.7083	43.2438	-10.9375	10.9719	-17.623	6.15593	8.36973	38.0486	-2.34195	-2.04273	40.3715	-13.9904
978	0.817803	0.238927	14.5208	0.377092	0.0424687	0.626623	0.377097	0.0424298	6.44705	0.279012	0.0564888	10.672	-4.75572	5.08915	13.7461	-6.64222	11.115	-10.7474	-5.86491	-0.502481	-3.70824	21.1802	19.6588	28.7961	2.7287	103.786	15.737	-13.3634	-2.58769	-23.9525	-2.99282	2.00236	-15.9212	-2.41212	30.6443	76.3687	0.284881	91.5017	42.9118	-11.0828	10.9325	-17.5116	5.86656	9.04112	37.9655	-2.56923	-2.66543	39.5743	-13.1288
980	0.897482	0.130185	14.42	0.403758	-0.0111285	0.581952	0.403759	-0.0111704	6.40238	0.302457	0.0182154	10.6385	-4.6352	5.07567	14.1725	-6.46428	11.021	-9.94161	-5.81495	-0.255902	-3.72793	21.3534	19.3644	28.7838	2.74915	104.12	15.6523	-13.5869	-2.5	-23.8323	-2.99002	1.81945	-16.0154	-2.63011	30.761	76.4797	0.363576	91.1304	42.5613	-11.2262	10.8997	-17.3772	5.87991	9.20249	37.9712	-2.56905	-2.27495	39.4076	-12.6951
982	0.974664	0.029932	14.3379	0.430017	-0.0608207	0.545588	0.430011	-0.0608648	6.36602	0.325343	-0.0171666	10.6113	-4.46678	5.00996	14.5695	-6.21618	10.8158	-9.18615	-5.79617	-0.0360131	-3.71043	21.4696	19.1477	28.7947	2.83645	104.423	15.544	-13.8689	-2.30042	-23.7828	-2.97773	1.69637	-16.093	-2.75	30.8987	76.5534	0.435417	90.8685	42.2846	-11.1986	10.7883	-17.3016	5.95171	9.12335	37.9382	-2.43535	-2.19099	39.2398	-12.6093
984	1.03871	-0.0577435	14.2817	0.451495	-0.104032	0.520742	0.451484	-0.104079	6.34117	0.344238	-0.0480266	10.5927	-4.25008	4.90897	14.8999	-5.88726	10.5327	-8.55055	-5.81548	0.128207	-3.62706	21.4928	19.0796	28.7992	3.02237	104.735	15.427	-14.1818	-2.00099	-23.8242	-2.94781	1.64668	-16.1243	-2.74744	31.0404	76.604	0.475616	90.7285	42.0785	-11.0246	10.6137	-17.2908	6.02766	8.97094	37.859	-2.25259	-2.49776	38.9713	-12.7546
986	1.08909	-0.162535	14.2463	0.465686	-0.153755	0.505237	0.46567	-0.153803	6.32567	0.358116	-0.0842366	10.5811	-3.9808	4.79351	15.1621	-5.46163	10.208	-8.03745	-5.82033	0.237176	-3.63295	21.4457	19.1939	28.8167	3.33202	105.124	15.3727	-14.3775	-1.74148	-23.9321	-2.89847	1.58438	-16.1475	-2.81429	31.1341	76.7589	0.501157	90.4672	41.791	-10.9938	10.5148	-17.2658	6.08161	9.24886	37.8289	-2.33614	-2.22307	38.7842	-12.5992
988	1.12427	-0.277226	14.2418	0.472453	-0.206742	0.503516	0.472432	-0.206791	6.32395	0.366663	-0.123386	10.5799	-3.69861	4.66731	15.3523	-5.00987	9.86376	-7.6585	-5.82116	0.364395	-3.72237	21.4019	19.2765	28.9443	3.58129	105.211	15.3061	-14.3997	-1.55791	-24.1331	-2.8653	1.48434	-16.0948	-2.89625	31.1888	76.8949	0.450739	90.3024	41.5398	-10.9956	10.4184	-17.2402	6.14727	9.5507	37.787	-2.45812	-2.27124	38.528	-12.3313
990	1.15296	-0.388584	14.2588	0.476598	-0.257824	0.51137	0.476572	-0.257873	6.3318	0.373121	-0.161291	10.5858	-3.42875	4.53435	15.4954	-4.57865	9.51528	-7.36978	-5.81366	0.508426	-3.8834	21.3699	19.2524	29.1671	3.72209	105.033	15.2153	-14.2693	-1.44614	-24.4013	-2.85123	1.3601	-15.9958	-2.97692	31.2219	76.9899	0.353754	90.2499	41.3445	-10.9925	10.3195	-17.2179	6.20832	9.74381	37.7273	-2.54281	-2.67742	38.2454	-12.0312
992	1.21503	-0.447267	14.2517	0.499408	-0.288258	0.508377	0.499378	-0.28831	6.32881	0.392171	-0.182529	10.5836	-3.22535	4.39862	15.6934	-4.2721	9.18582	-6.98656	-5.78021	0.587007	-4.0613	21.2949	19.0027	29.3249	3.74505	105.117	15.1198	-14.1309	-1.31071	-24.6346	-2.82889	1.3027	-16.0349	-3.01556	31.3213	77.0527	0.398826	90.1764	41.1985	-10.8967	10.2522	-17.2211	6.15864	9.62638	37.672	-2.48124	-2.77885	38.2482	-11.9361
994	1.26432	-0.484002	14.235	0.518283	-0.308067	0.501065	0.518251	-0.30812	6.3215	0.407582	-0.196082	10.5781	-3.06928	4.27027	15.9062	-4.04889	8.88781	-6.58047	-5.72861	0.627998	-4.22812	21.2341	18.863	29.4616	3.75051	105.275	15.0419	-14.0617	-1.25099	-24.7248	-2.82116	1.28748	-16.1204	-3.06222	31.3038	77.1766	0.41315	90.1201	40.9897	-10.8252	10.2204	-17.1803	6.12912	9.49532	37.6476	-2.42561	-2.73675	38.3246	-11.9757
996	1.29044	-0.507116	14.2137	0.528027	-0.32013	0.491679	0.527994	-0.320185	6.31211	0.415662	-0.204447	10.5711	-2.95926	4.15759	16.1129	-3.9025	8.63604	-6.18969	-5.66914	0.648091	-4.37604	21.2058	18.9059	29.5891	3.75985	105.426	14.9906	-14.079	-1.25806	-24.6774	-2.83008	1.29731	-16.2207	-3.12211	31.1801	77.3613	0.386801	90.0935	40.713	-10.7887	10.2124	-17.0935	6.13718	9.43592	37.6497	-2.41418	-2.61696	38.4057	-12.0871
998	1.29529	-0.523094	14.2004	0.528967	-0.327473	0.485827	0.528933	-0.327528	6.30626	0.41685	-0.209866	10.5667	-2.90298	4.07711	16.2589	-3.83795	8.46464	-5.91548	-5.63305	0.698847	-4.52048	21.24	19.1199	29.7416	3.75319	105.328	14.9808	-14.1483	-1.20981	-24.6321	-2.84799	1.2743	-16.2894	-3.17527	31.1769	77.5248	0.430115	90.1344	40.4569	-10.7225	10.1674	-17.0181	6.12475	9.52934	37.6312	-2.47577	-2.60924	38.4026	-12.0496
1000	1.28126	-0.536368	14.184	0.52183	-0.332196	0.478569	0.521795	-0.33225	6.299	0.411831	-0.213859	10.5613	-2.88982	4.03944	16.3612	-3.83367	8.38817	-5.72504	-5.62296	0.733087	-4.62164	21.2471	19.246	29.874	3.73967	105.384	14.963	-14.2379	-1.15929	-24.6079	-2.85124	1.26398	-16.3013	-3.20529	31.1754	77.5889	0.515749	90.1521	40.255	-10.6249	10.147	-16.9674	6.12618	9.55075	37.6038	-2.47234	-2.61885	38.3422	-12.0295
1002	1.2516	-0.550965	14.1642	0.507741	-0.336311	0.469817	0.507706	-0.336364	6.29025	0.401578	-0.217855	10.5547	-2.90594	4.04301	16.4167	-3.8652	8.39877	-5.62319	-5.63397	0.747196	-4.67291	21.2105	19.2288	29.9694	3.72537	105.65	14.9312	-14.3205	-1.10937	-24.6293	-2.83906	1.26489	-16.255	-3.20779	31.1614	77.5476	0.616656	90.1396	40.1318	-10.5207	10.1571	-16.9439	6.15153	9.47243	37.5737	-2.39224	-2.60848	38.2366	-12.0419
1004	1.21354	-0.577762	14.1465	0.489037	-0.345155	0.462019	0.489002	-0.345206	6.28245	0.388188	-0.22569	10.5488	-2.91083	4.07324	16.4097	-3.86299	8.45579	-5.63612	-5.63929	0.763519	-4.67664	21.1465	19.106	29.9922	3.72137	105.961	14.9048	-14.3099	-1.03713	-24.7596	-2.8313	1.23439	-16.1765	-3.18078	31.1599	77.4576	0.642566	90.1589	40.1399	-10.5218	10.1708	-16.9398	6.20929	9.39816	37.5639	-2.31711	-2.47497	38.1269	-12.0049
1006	1.18104	-0.602469	14.1489	0.472905	-0.353552	0.463146	0.472868	-0.353601	6.28358	0.376685	-0.233028	10.5497	-2.90941	4.10239	16.3136	-3.84411	8.51131	-5.81393	-5.64372	0.805069	-4.71132	21.1121	19.0109	30.0388	3.75621	106.341	14.9329	-14.3492	-0.93909	-24.9006	-2.84246	1.17638	-16.08	-3.15952	31.2155	77.3907	0.61463	90.191	40.2123	-10.5567	10.1752	-16.927	6.31205	9.35953	37.5412	-2.30215	-2.42873	37.954	-11.9558
1008	1.1558	-0.622088	14.1712	0.46031	-0.36031	0.473108	0.460273	-0.360358	6.29354	0.367714	-0.238917	10.5571	-2.89905	4.12479	16.1456	-3.80675	8.55345	-6.12468	-5.65356	0.861002	-4.77119	21.1136	18.9876	30.1149	3.83019	106.751	15.0105	-14.4684	-0.819972	-25.0173	-2.87277	1.11324	-15.9812	-3.15213	31.3316	77.3716	0.55893	90.2414	40.306	-10.6066	10.1673	-16.897	6.44323	9.36697	37.4967	-2.33963	-2.484	37.7214	-11.9039
1010	1.13001	-0.63407	14.1942	0.44805	-0.363674	0.483313	0.448012	-0.363721	6.30374	0.358769	-0.242247	10.5648	-2.87281	4.149	15.9868	-3.74033	8.59273	-6.41689	-5.70006	0.85416	-4.74073	21.1138	19.0675	30.1362	3.91674	107.055	15.0722	-14.6641	-0.701575	-25.0757	-2.90538	1.14481	-15.9203	-3.14189	31.4915	77.4189	0.564989	90.359	40.3116	-10.6643	10.1288	-16.8415	6.51958	9.40602	37.4208	-2.32941	-2.48156	37.4925	-11.862
1012	1.09451	-0.665031	14.217	0.430087	-0.37463	0.493518	0.430049	-0.374674	6.31395	0.346063	-0.251625	10.5724	-2.8279	4.18211	15.8902	-3.64064	8.63938	-6.59218	-5.73214	0.862293	-4.72089	21.12	19.2008	30.1958	4.00813	107.187	15.0885	-14.8253	-0.608142	-25.0675	-2.93942	1.16507	-15.8879	-3.20659	31.5898	77.469	0.618234	90.4143	40.3156	-10.6912	10.2235	-16.8031	6.59794	9.52205	37.3551	-2.30342	-2.52584	37.2734	-11.8247
1014	1.04886	-0.715326	14.2373	0.406212	-0.393294	0.502668	0.406172	-0.393336	6.3231	0.329446	-0.267151	10.5793	-2.7671	4.22158	15.8713	-3.51469	8.6895	-6.62174	-5.7394	0.894317	-4.72662	21.1283	19.3275	30.2933	4.09031	107.247	15.0618	-14.9434	-0.534833	-24.9902	-2.97343	1.1567	-15.8748	-3.33778	31.5994	77.49	0.705048	90.4203	40.3384	-10.6667	10.4352	-16.7942	6.69204	9.69749	37.3018	-2.27232	-2.62358	37.0715	-11.787
1016	0.99736	-0.76387	14.2522	0.37991	-0.410733	0.509352	0.379868	-0.410772	6.32978	0.310935	-0.281919	10.5843	-2.7009	4.2502	15.9295	-3.38778	8.71578	-6.50789	-5.72957	0.918572	-4.7206	21.1263	19.2405	30.3447	4.10616	107.734	15.0397	-15.1124	-0.422848	-24.831	-3.00533	1.14932	-15.8439	-3.4281	31.5048	77.411	0.776698	90.594	40.3878	-10.5277	10.5318	-16.8223	6.82321	9.82069	37.2227	-2.26031	-2.72145	36.8839	-11.7241
1018	0.967869	-0.786078	14.2498	0.365291	-0.418243	0.508318	0.365248	-0.418281	6.32875	0.300505	-0.288493	10.5835	-2.64922	4.26615	16.0099	-3.29327	8.72381	-6.35423	-5.71062	0.921343	-4.75082	21.0977	19.161	30.353	4.17573	108.275	15.0304	-15.2395	-0.356812	-24.695	-3.03726	1.13287	-15.8317	-3.48855	31.4649	77.3298	0.82991	90.6134	40.4395	-10.4555	10.5883	-16.8652	6.88581	9.92921	37.1631	-2.26415	-2.80304	36.7966	-11.6923
1020	0.96073	-0.780785	14.2323	0.362592	-0.415347	0.500508	0.362549	-0.415385	6.32094	0.298302	-0.286502	10.5776	-2.61991	4.26965	16.084	-3.24349	8.71761	-6.2145	-5.68763	0.908556	-4.82173	21.0499	19.1288	30.3315	4.30886	108.788	15.0374	-15.3219	-0.335563	-24.5982	-3.06752	1.10304	-15.8382	-3.52528	31.499	77.263	0.861127	90.4747	40.4953	-10.4642	10.6156	-16.919	6.88197	10.0167	37.1331	-2.279	-2.84631	36.8055	-11.7031
1022	0.947874	-0.772635	14.2221	0.357585	-0.410779	0.495963	0.357542	-0.410816	6.31639	0.294263	-0.283415	10.5742	-2.62073	4.26303	16.0999	-3.24836	8.70543	-6.18503	-5.66652	0.929037	-4.91396	21.0362	19.1026	30.3448	4.4285	109.217	15.0578	-15.4048	-0.289322	-24.4961	-3.087	1.04181	-15.8333	-3.5716	31.5177	77.1862	0.863519	90.47	40.5831	-10.4134	10.6042	-16.9974	6.93556	10.0328	37.1326	-2.2891	-2.77713	36.8153	-11.7599
1024	0.935907	-0.755007	14.2017	0.353703	-0.402101	0.486833	0.353662	-0.402137	6.30726	0.290796	-0.277179	10.5673	-2.64653	4.26645	16.0809	-3.29285	8.72151	-6.22239	-5.6713	0.921221	-4.97846	21.0137	19.0547	30.3421	4.53917	109.885	15.0896	-15.6193	-0.169002	-24.3577	-3.10344	1.00605	-15.8221	-3.59618	31.5495	77.0867	0.864612	90.4819	40.7076	-10.418	10.607	-17.0552	6.95545	10.0188	37.1386	-2.27255	-2.72148	36.7973	-11.7696
1026	0.921127	-0.729864	14.1734	0.349167	-0.389898	0.474179	0.349127	-0.389934	6.29461	0.28661	-0.268351	10.5578	-2.68726	4.28582	16.0343	-3.35701	8.7728	-6.3116	-5.70136	0.881836	-5.00725	20.9747	19.0074	30.3208	4.64836	110.77	15.1301	-15.9849	0.0228504	-24.1721	-3.11873	1.00397	-15.8106	-3.59923	31.5913	76.9763	0.86706	90.4913	40.864	-10.5011	10.6378	-17.0879	6.93486	9.99457	37.1437	-2.22561	-2.6977	36.749	-11.7253
1028	0.882389	-0.705494	14.1617	0.334025	-0.376257	0.468919	0.333987	-0.376291	6.28935	0.274399	-0.259152	10.5539	-2.70859	4.32573	15.9702	-3.37735	8.85493	-6.43132	-5.73539	0.851986	-5.0163	20.9211	19.0844	30.3062	4.79559	111.479	15.1678	-16.442	0.222296	-23.9593	-3.12799	1.01171	-15.8186	-3.60666	31.6118	76.9184	0.848998	90.4899	41.0283	-10.6809	10.7023	-17.1198	6.91452	10.0019	37.1453	-2.15025	-2.65517	36.7027	-11.7017
1030	0.853931	-0.692585	14.1554	0.32252	-0.368433	0.46605	0.322482	-0.368466	6.28648	0.265288	-0.254062	10.5517	-2.72245	4.36099	15.9066	-3.38573	8.92588	-6.54975	-5.73356	0.836664	-5.04983	20.8825	19.2209	30.3327	4.94516	112.018	15.2083	-16.9648	0.411504	-23.6501	-3.16608	1.02529	-15.8419	-3.62421	31.6469	76.8778	0.843067	90.5805	41.1869	-10.7691	10.7422	-17.1654	6.94157	10.0087	37.1396	-2.09966	-2.60568	36.6681	-11.6472
1032	0.842702	-0.689842	14.1501	0.317808	-0.366373	0.463668	0.31777	-0.366405	6.2841	0.261632	-0.252832	10.5499	-2.73259	4.38573	15.8592	-3.39215	8.97587	-6.63792	-5.69489	0.836585	-5.11776	20.8676	19.3741	30.4068	5.08431	112.48	15.2586	-17.5591	0.599677	-23.2329	-3.23436	1.04097	-15.8918	-3.65495	31.6936	76.8605	0.848822	90.7085	41.3268	-10.7503	10.7701	-17.2256	7.0151	10.0199	37.1263	-2.08882	-2.56372	36.6525	-11.5786
1034	0.845639	-0.678671	14.1366	0.319962	-0.361669	0.457666	0.319925	-0.361702	6.2781	0.262935	-0.249171	10.5454	-2.74522	4.40093	15.8682	-3.41025	9.00791	-6.62204	-5.65758	0.842068	-5.21558	20.8863	19.4173	30.5256	5.18781	113.313	15.3459	-18.3095	0.856063	-22.6998	-3.30876	1.05379	-16.027	-3.70381	31.7172	76.9344	0.825705	90.5062	41.4173	-10.7755	10.9179	-17.2845	7.08058	10.0832	37.1059	-2.12663	-2.59363	36.6732	-11.6064
1036	0.84391	-0.671157	14.1234	0.319792	-0.358219	0.45178	0.319755	-0.358252	6.27221	0.262583	-0.246601	10.541	-2.76578	4.41822	15.9144	-3.44451	9.04564	-6.5375	-5.63023	0.861957	-5.30549	20.8904	19.4754	30.6186	5.30796	114.123	15.4425	-19.0316	1.14431	-22.2139	-3.35808	1.05705	-16.134	-3.7522	31.6709	76.9637	0.844152	90.4327	41.4661	-10.6912	10.9952	-17.3573	7.12941	10.1734	37.0894	-2.15987	-2.58136	36.6947	-11.6825
1038	0.835499	-0.669816	14.1096	0.316224	-0.356973	0.445631	0.316187	-0.357006	6.26606	0.259838	-0.245902	10.5364	-2.79594	4.44357	15.9865	-3.49511	9.10077	-6.40569	-5.61371	0.894616	-5.37667	20.8665	19.5472	30.663	5.45092	114.871	15.5373	-19.6591	1.46286	-21.8197	-3.37142	1.04606	-16.1868	-3.78789	31.5625	76.9229	0.89837	90.5162	41.479	-10.5205	10.9809	-17.4361	7.15347	10.2682	37.073	-2.17798	-2.52077	36.7071	-11.7736
1040	0.833328	-0.678657	14.0831	0.314648	-0.360647	0.43386	0.314611	-0.36068	6.25429	0.258909	-0.248745	10.5276	-2.8379	4.4928	16.0673	-3.5593	9.20336	-6.25807	-5.59512	0.934194	-5.42674	20.8056	19.5111	30.6397	5.59912	115.78	15.6209	-20.1165	1.83756	-21.4832	-3.3366	1.00077	-16.1933	-3.79128	31.458	76.8329	0.908743	90.4281	41.4756	-10.4849	10.9856	-17.4815	7.13692	10.2929	37.0258	-2.19507	-2.4971	36.7023	-11.7774
1042	0.830536	-0.671657	14.0571	0.313993	-0.357322	0.42229	0.313956	-0.357354	6.24272	0.258206	-0.246296	10.5189	-2.87499	4.52866	16.0822	-3.61498	9.28169	-6.23267	-5.58472	0.932538	-5.46735	20.7554	19.4343	30.5947	5.67976	116.567	15.6841	-20.4099	2.17546	-21.3411	-3.30153	0.992927	-16.1711	-3.71559	31.4474	76.7765	0.841781	90.3471	41.447	-10.5286	10.9183	-17.4939	7.10267	10.3295	36.9936	-2.2083	-2.48869	36.7154	-11.7776
1044	0.825832	-0.64566	14.0363	0.313918	-0.345524	0.413015	0.313882	-0.345556	6.23345	0.257376	-0.23748	10.5119	-2.90193	4.54519	16.0206	-3.65384	9.32336	-6.34889	-5.58398	0.887871	-5.50048	20.7299	19.3722	30.5506	5.69337	117.137	15.7171	-20.5663	2.43628	-21.3708	-3.27621	1.0307	-16.135	-3.58626	31.5284	76.772	0.724335	90.3194	41.3866	-10.6178	10.7811	-17.4706	7.05994	10.3906	36.9807	-2.21636	-2.4843	36.7513	-11.7893
1046	0.819676	-0.614374	14.0276	0.313582	-0.331315	0.409078	0.313548	-0.331347	6.22951	0.25619	-0.226881	10.509	-2.91554	4.55403	15.908	-3.66764	9.34773	-6.55883	-5.59243	0.843486	-5.51795	20.7412	19.5052	30.5424	5.71942	117.371	15.7028	-20.6724	2.54169	-21.345	-3.2488	1.07048	-16.1184	-3.55818	31.6002	76.804	0.711604	90.3896	41.2656	-10.659	10.6492	-17.397	7.02002	10.4502	36.963	-2.21281	-2.43924	36.7972	-11.7997
1048	0.81088	-0.578439	14.0238	0.31243	-0.314874	0.407305	0.312397	-0.314906	6.22774	0.254244	-0.214671	10.5076	-2.92211	4.56354	15.8305	-3.67082	9.36968	-6.7029	-5.59378	0.794444	-5.54909	20.75	19.6428	30.6073	5.71306	117.449	15.6205	-20.779	2.59088	-21.2809	-3.23047	1.14399	-16.1331	-3.54584	31.6046	76.8461	0.723455	90.503	41.1357	-10.6115	10.5808	-17.3499	6.99213	10.5217	36.9271	-2.21644	-2.43983	36.83	-11.8135
1050	0.800425	-0.542838	14.0222	0.31052	-0.298459	0.406521	0.310489	-0.298491	6.22695	0.251734	-0.202531	10.5071	-2.92357	4.57605	15.8076	-3.66736	9.39364	-6.7454	-5.58463	0.746799	-5.59113	20.7441	19.754	30.7269	5.68474	117.46	15.4794	-20.8937	2.62031	-21.1849	-3.21894	1.24264	-16.1702	-3.53563	31.5333	76.8834	0.746352	90.6448	40.9984	-10.4746	10.5747	-17.3372	6.97639	10.6033	36.8693	-2.22741	-2.4888	36.8444	-11.8363
1052	0.793433	-0.52629	14.0192	0.308699	-0.290665	0.405145	0.308669	-0.290697	6.22558	0.24986	-0.196826	10.506	-2.92233	4.59237	15.8266	-3.66057	9.42232	-6.70968	-5.56569	0.727024	-5.60236	20.7076	19.9055	30.79	5.72051	117.561	15.3267	-20.9763	2.67671	-21.0945	-3.19511	1.29951	-16.1782	-3.55077	31.4235	76.8829	0.800495	90.8083	40.8063	-10.2841	10.555	-17.3076	6.9631	10.678	36.7901	-2.22391	-2.51325	36.8445	-11.8923
1054	0.786681	-0.506676	14.0145	0.307216	-0.281541	0.403019	0.307187	-0.281573	6.22345	0.24815	-0.190105	10.5044	-2.9125	4.59779	15.8403	-3.64171	9.42818	-6.68318	-5.55789	0.692048	-5.60323	20.6917	19.9969	30.8113	5.72296	117.803	15.2155	-21.0376	2.75185	-21.0468	-3.16663	1.38627	-16.1689	-3.52197	31.3139	76.8865	0.79838	90.9969	40.5944	-10.1431	10.5408	-17.3061	6.94321	10.758	36.7084	-2.23508	-2.53676	36.843	-11.9382
1056	0.779937	-0.481665	14.0086	0.306143	-0.270047	0.400319	0.306116	-0.270078	6.22075	0.246591	-0.181585	10.5024	-2.89131	4.58968	15.8299	-3.60537	9.40595	-6.70084	-5.56196	0.642045	-5.6026	20.7064	20.0187	30.7963	5.68165	118.165	15.1616	-21.0868	2.84355	-21.0432	-3.1357	1.50383	-16.1403	-3.44217	31.2305	76.9082	0.723333	91.2061	40.3685	-10.0911	10.5126	-17.3129	6.91678	10.8344	36.6297	-2.26204	-2.56324	36.8414	-11.962
1058	0.774009	-0.461098	14.0043	0.305092	-0.260567	0.398382	0.305066	-0.260599	6.21881	0.245181	-0.17457	10.5009	-2.84998	4.57112	15.7728	-3.53297	9.35862	-6.80389	-5.55926	0.617288	-5.62286	20.7419	20.0179	30.7633	5.63973	118.513	15.1707	-21.1529	2.94471	-21.04	-3.10627	1.59631	-16.0704	-3.33815	31.2348	76.9668	0.583583	91.44	40.1144	-10.1834	10.3538	-17.2032	6.89364	10.8638	36.5536	-2.28332	-2.60043	36.8321	-11.9558
1060	0.77351	-0.450298	13.9985	0.305692	-0.25578	0.395798	0.305666	-0.255812	6.21623	0.245314	-0.170951	10.499	-2.81446	4.55383	15.6872	-3.46873	9.31649	-6.96011	-5.5534	0.614565	-5.63273	20.7819	20.06	30.7298	5.60926	118.715	15.167	-21.2255	3.03929	-21.067	-3.06921	1.64944	-16.033	-3.30487	31.2518	77.0387	0.488335	91.5497	39.8853	-10.2723	10.3039	-17.0761	6.87941	10.8612	36.4861	-2.29592	-2.60752	36.8196	-11.9543
1062	0.777906	-0.4494	13.9902	0.307698	-0.255703	0.392071	0.307672	-0.255735	6.2125	0.246809	-0.170759	10.4962	-2.78823	4.54193	15.5832	-3.41821	9.28799	-7.15125	-5.5444	0.626883	-5.63162	20.8145	20.1372	30.7029	5.59264	118.806	15.1396	-21.306	3.13795	-21.1185	-3.02908	1.66738	-16.0382	-3.3473	31.2625	77.114	0.454412	91.5505	39.6963	-10.325	10.3759	-16.9559	6.87479	10.8371	36.4293	-2.30235	-2.5846	36.806	-11.9625
1064	0.781069	-0.451757	13.9763	0.308926	-0.256953	0.385917	0.308899	-0.256985	6.20635	0.247811	-0.171609	10.4916	-2.75902	4.53872	15.482	-3.35935	9.27405	-7.33657	-5.53099	0.621374	-5.64809	20.8107	20.1347	30.6911	5.57197	119.09	15.1174	-21.3976	3.3128	-21.1596	-3.01479	1.69366	-16.0564	-3.38103	31.2657	77.1809	0.430453	91.6707	39.5494	-10.3561	10.3772	-16.8459	6.87566	10.8189	36.3824	-2.31876	-2.57017	36.7946	-11.9641
1066	0.779815	-0.461162	13.9667	0.307681	-0.260973	0.381666	0.307654	-0.261004	6.2021	0.247148	-0.174692	10.4884	-2.72891	4.53891	15.3828	-3.29775	9.26582	-7.51828	-5.51586	0.631644	-5.66277	20.8001	20.1469	30.6651	5.60408	119.441	15.1473	-21.5513	3.45633	-21.1173	-3.00312	1.68924	-16.0605	-3.43566	31.2577	77.2181	0.428932	91.76	39.4502	-10.3675	10.4139	-16.7469	6.87952	10.8247	36.3552	-2.34015	-2.57325	36.7907	-11.9699
1068	0.77464	-0.473834	13.9629	0.304462	-0.26614	0.380011	0.304435	-0.266172	6.20044	0.245084	-0.178766	10.4872	-2.69984	4.53909	15.2901	-3.23851	9.2577	-7.68786	-5.50242	0.654287	-5.67349	20.7921	20.1839	30.6295	5.67896	119.803	15.2204	-21.7493	3.55468	-21.0022	-2.99257	1.66354	-16.0441	-3.49763	31.2379	77.2207	0.443186	91.8202	39.3974	-10.3615	10.4764	-16.664	6.88235	10.8517	36.3443	-2.36137	-2.59158	36.7934	-11.9791
1070	0.771948	-0.471163	13.9613	0.303483	-0.264764	0.379278	0.303455	-0.264795	6.19971	0.244262	-0.177801	10.4866	-2.6778	4.52869	15.217	-3.19728	9.2324	-7.82186	-5.50226	0.641685	-5.68931	20.7986	20.1985	30.6336	5.69964	120.049	15.2506	-21.8705	3.65966	-20.945	-2.99955	1.69315	-16.0123	-3.48951	31.2097	77.1871	0.439237	91.9957	39.3833	-10.3408	10.4349	-16.6161	6.87019	10.8664	36.3268	-2.36383	-2.60278	36.792	-11.9769
1072	0.768442	-0.467536	13.9629	0.302214	-0.262911	0.379979	0.302187	-0.262942	6.20041	0.243192	-0.176501	10.4871	-2.66744	4.52527	15.1705	-3.17654	9.22348	-7.90735	-5.50337	0.640145	-5.69756	20.8028	20.2313	30.651	5.71599	120.21	15.2462	-21.9568	3.74846	-20.8872	-3.00453	1.70988	-15.99	-3.4895	31.1654	77.1601	0.449372	92.1376	39.3792	-10.3182	10.4072	-16.577	6.85925	10.876	36.3101	-2.36328	-2.60345	36.7913	-11.9853
1074	0.764636	-0.466134	13.9661	0.300645	-0.262014	0.381418	0.300618	-0.262046	6.20185	0.241959	-0.175936	10.4882	-2.66959	4.53291	15.1502	-3.17624	9.23868	-7.94499	-5.50266	0.653291	-5.70066	20.8034	20.285	30.6755	5.73467	120.307	15.2241	-22.0323	3.81895	-20.811	-3.00649	1.70455	-15.9834	-3.50343	31.1022	77.1436	0.471787	92.2392	39.3861	-10.2949	10.4031	-16.541	6.85223	10.8775	36.2951	-2.36243	-2.59176	36.7923	-12.0027
1076	0.764894	-0.466485	13.964	0.300734	-0.262185	0.380486	0.300707	-0.262216	6.20092	0.242038	-0.176056	10.4875	-2.68399	4.55215	15.1491	-3.19522	9.2791	-7.94789	-5.4992	0.65249	-5.72302	20.8104	20.335	30.7066	5.74363	120.422	15.257	-22.1763	3.87666	-20.6732	-3.02003	1.70226	-15.9904	-3.47777	31.0067	77.1012	0.465366	92.4349	39.4484	-10.2562	10.3457	-16.5126	6.84416	10.8553	36.2804	-2.35652	-2.56415	36.7964	-12.0008
1078	0.767471	-0.471379	13.9613	0.301501	-0.264522	0.379277	0.301474	-0.264553	6.19971	0.242765	-0.177752	10.4866	-2.69663	4.5719	15.1463	-3.21071	9.31981	-7.9535	-5.49338	0.654652	-5.73615	20.8167	20.3906	30.7219	5.75138	120.495	15.2961	-22.2862	3.93814	-20.5796	-3.03828	1.69075	-16.0032	-3.46804	30.9467	77.0826	0.478024	92.5246	39.4891	-10.237	10.3332	-16.4883	6.84035	10.8338	36.2675	-2.35684	-2.54436	36.7919	-12.0003
1080	0.772705	-0.481756	13.9585	0.303023	-0.269466	0.37807	0.302995	-0.269497	6.1985	0.24423	-0.181345	10.4857	-2.70381	4.58855	15.137	-3.21694	9.35301	-7.97096	-5.48388	0.662813	-5.74021	20.8219	20.4451	30.7213	5.75953	120.527	15.3343	-22.3413	4.00182	-20.5453	-3.06255	1.67087	-16.0154	-3.47672	30.9291	77.0812	0.518074	92.4997	39.5084	-10.2356	10.372	-16.4703	6.83925	10.8201	36.2577	-2.36309	-2.53952	36.7809	-12.0041
1082	0.783983	-0.498653	13.9541	0.306711	-0.277722	0.376156	0.306683	-0.277754	6.19659	0.247532	-0.18727	10.4843	-2.70778	4.59957	15.1262	-3.21934	9.37479	-7.99101	-5.46458	0.675872	-5.76435	20.8316	20.468	30.73	5.76856	120.581	15.3844	-22.3486	4.03814	-20.5244	-3.10323	1.65407	-16.0105	-3.46434	30.9123	77.0206	0.577501	92.528	39.5879	-10.2128	10.3877	-16.4683	6.82841	10.8222	36.2566	-2.36187	-2.55585	36.7868	-12.0057
1084	0.794257	-0.518397	13.9499	0.309745	-0.287153	0.37434	0.309715	-0.287185	6.19477	0.250422	-0.194115	10.4829	-2.69983	4.60802	15.1052	-3.20032	9.3877	-8.02908	-5.44396	0.687486	-5.78338	20.8365	20.4655	30.7354	5.76452	120.629	15.4383	-22.3483	4.08056	-20.5228	-3.15445	1.64541	-15.9987	-3.43527	30.9053	76.9535	0.628841	92.4937	39.6678	-10.1627	10.4451	-16.5009	6.82219	10.8188	36.2519	-2.36305	-2.56873	36.7827	-12.0056
1086	0.802702	-0.540945	13.946	0.311765	-0.297678	0.372615	0.311734	-0.29771	6.19305	0.252628	-0.201845	10.4816	-2.67788	4.61489	15.0734	-3.15571	9.39273	-8.08622	-5.42264	0.701506	-5.79626	20.8381	20.4548	30.7363	5.75114	120.663	15.49	-22.3477	4.13197	-20.5364	-3.21375	1.63973	-15.9741	-3.39723	30.9075	76.8874	0.666961	92.3796	39.7254	-10.0945	10.5458	-16.5578	6.82191	10.8106	36.2414	-2.36863	-2.57454	36.7673	-12.0065
1088	0.813642	-0.571384	13.9399	0.314292	-0.31185	0.369987	0.31426	-0.311882	6.19042	0.255453	-0.212267	10.4797	-2.64153	4.62167	15.036	-3.08458	9.39229	-8.15224	-5.39304	0.741861	-5.82227	20.8512	20.4933	30.7351	5.75614	120.669	15.5277	-22.3297	4.17193	-20.5523	-3.28025	1.6079	-15.9056	-3.37955	30.9155	76.8108	0.694695	92.2077	39.7178	-10.0611	10.64	-16.5804	6.81943	10.8229	36.2287	-2.37847	-2.58482	36.7614	-12.0201
1090	0.822144	-0.598491	13.9356	0.315997	-0.324379	0.368135	0.315964	-0.324412	6.18857	0.257556	-0.221516	10.4783	-2.59918	4.62469	14.9958	-3.00377	9.38278	-8.22336	-5.36919	0.784616	-5.84646	20.8672	20.6042	30.7451	5.77987	120.606	15.5386	-22.3104	4.21215	-20.5667	-3.33011	1.57379	-15.8087	-3.38148	30.9254	76.7014	0.755855	92.0081	39.7004	-10.0127	10.7427	-16.588	6.8183	10.8331	36.2139	-2.39084	-2.59211	36.7512	-12.033
1092	0.828206	-0.621376	13.933	0.316945	-0.334875	0.367022	0.316911	-0.334907	6.18745	0.258958	-0.229295	10.4774	-2.55665	4.62481	14.9526	-2.92347	9.36796	-8.30003	-5.35141	0.825518	-5.86656	20.8842	20.7759	30.7718	5.81304	120.475	15.5202	-22.2989	4.25587	-20.5747	-3.36198	1.541	-15.7002	-3.4004	30.9205	76.5634	0.851981	91.8089	39.6923	-9.94548	10.8479	-16.5836	6.81786	10.8364	36.1979	-2.40213	-2.59571	36.7366	-12.0418
1094	0.836766	-0.648311	13.926	0.318694	-0.347329	0.364002	0.318658	-0.347362	6.18443	0.261089	-0.238484	10.4752	-2.52863	4.62921	14.9065	-2.86776	9.36642	-8.38301	-5.32704	0.870455	-5.88722	20.9021	20.9296	30.8217	5.81585	120.332	15.4744	-22.3225	4.3016	-20.5589	-3.39631	1.50307	-15.6317	-3.4243	30.8329	76.4281	0.945545	91.6818	39.7191	-9.88613	10.9278	-16.5661	6.81195	10.8313	36.1837	-2.39701	-2.59929	36.728	-12.0457
1096	0.843792	-0.673479	13.9288	0.319886	-0.358908	0.365311	0.319849	-0.358941	6.18574	0.262744	-0.247058	10.4762	-2.50125	4.63385	14.8364	-2.81145	9.36607	-8.51077	-5.30061	0.913917	-5.90309	20.9236	21.0894	30.8843	5.79908	120.164	15.4295	-22.3293	4.37866	-20.5622	-3.42707	1.45934	-15.5874	-3.4434	30.7418	76.3368	1.03047	91.5963	39.7598	-9.84378	10.9727	-16.5546	6.80938	10.8421	36.1743	-2.40223	-2.60029	36.7221	-12.0486
1098	0.848824	-0.694772	13.9426	0.320475	-0.368654	0.371482	0.320437	-0.368687	6.19191	0.263825	-0.254306	10.4808	-2.47028	4.63838	14.7408	-2.74688	9.36464	-8.68538	-5.27613	0.952434	-5.91542	20.9521	21.2507	30.9528	5.76855	120.002	15.4008	-22.3213	4.4832	-20.5846	-3.45239	1.41285	-15.5666	-3.45614	30.6713	76.2992	1.10717	91.5416	39.8062	-9.82206	10.9778	-16.5483	6.81039	10.866	36.1693	-2.41794	-2.60053	36.7181	-12.0515
1100	0.85396	-0.708551	13.9594	0.321666	-0.375116	0.378974	0.321627	-0.375149	6.19941	0.265138	-0.25906	10.4864	-2.42994	4.64336	14.6323	-2.66422	9.36065	-8.88332	-5.26755	0.977642	-5.93648	21.0015	21.379	31.0125	5.73859	119.982	15.422	-22.3589	4.57583	-20.5876	-3.46798	1.37662	-15.5806	-3.4709	30.6442	76.3142	1.19124	91.4988	39.8437	-9.82372	10.9311	-16.5185	6.80694	10.8651	36.1635	-2.41754	-2.61141	36.714	-12.0538
1102	0.856083	-0.719052	13.974	0.321784	-0.379909	0.385489	0.321745	-0.379942	6.20592	0.265539	-0.262638	10.4913	-2.39285	4.65545	14.5354	-2.58561	9.37044	-9.05977	-5.26236	0.994228	-5.94665	21.0487	21.5293	31.0656	5.72587	119.925	15.4361	-22.4045	4.63523	-20.5654	-3.47555	1.3459	-15.5852	-3.47279	30.6259	76.3193	1.26634	91.4484	39.8801	-9.83495	10.8885	-16.4998	6.80518	10.8641	36.1596	-2.41818	-2.61222	36.7107	-12.056
1104	0.855398	-0.727693	13.9852	0.320815	-0.383669	0.390493	0.320776	-0.383702	6.21093	0.26506	-0.265515	10.4951	-2.36198	4.67394	14.4586	-2.51725	9.39375	-9.19921	-5.2574	1.00463	-5.94497	21.0896	21.6995	31.1176	5.72655	119.803	15.4286	-22.4433	4.65773	-20.5202	-3.47697	1.31737	-15.5709	-3.46664	30.6112	76.299	1.33556	91.3949	39.9163	-9.84435	10.8596	-16.4945	6.80593	10.8674	36.1571	-2.42337	-2.60736	36.7072	-12.0561
1106	0.855438	-0.736281	13.9952	0.32017	-0.387458	0.394944	0.32013	-0.387491	6.21538	0.264826	-0.268392	10.4984	-2.33626	4.69094	14.4067	-2.46053	9.41577	-9.29274	-5.25091	1.01517	-5.94545	21.1307	21.8294	31.1909	5.70406	119.652	15.396	-22.447	4.6568	-20.4701	-3.47949	1.28155	-15.5481	-3.4755	30.5993	76.2654	1.3996	91.4093	39.9521	-9.82591	10.8089	-16.482	6.80734	10.8703	36.1529	-2.43286	-2.6371	36.6985	-12.0451
1108	0.856127	-0.742758	14.0033	0.319971	-0.390366	0.398538	0.319931	-0.390399	6.21897	0.264867	-0.27058	10.5011	-2.31586	4.69873	14.3736	-2.41824	9.4227	-9.35223	-5.24611	1.0214	-5.9498	21.1704	21.9427	31.2676	5.68204	119.55	15.358	-22.4415	4.63485	-20.4282	-3.47577	1.24197	-15.5068	-3.54249	30.6884	76.1856	1.61463	91.2868	39.9807	-9.7708	10.8226	-16.4563	6.80888	10.8788	36.1505	-2.44563	-2.66717	36.6929	-12.0378
1110	0.857971	-0.746962	14.0096	0.320453	-0.39236	0.401371	0.320412	-0.392393	6.2218	0.265357	-0.27204	10.5032	-2.30261	4.69608	14.3572	-2.39406	9.41312	-9.38168	-5.24306	1.0201	-5.95574	21.2085	22.0384	31.3384	5.66208	119.508	15.3239	-22.432	4.60435	-20.399	-3.46185	1.19346	-15.464	-3.69154	30.814	76.0631	1.98553	91.0098	40.0062	-9.68182	10.9385	-16.4234	6.80983	10.8901	36.1501	-2.45801	-2.68881	36.6915	-12.0374
1112	0.864314	-0.75105	14.015	0.32292	-0.394641	0.403799	0.322879	-0.394674	6.22423	0.26735	-0.273582	10.505	-2.30763	4.68639	14.355	-2.40669	9.39749	-9.38648	-5.23852	1.00184	-5.94889	21.2485	22.0994	31.3829	5.6277	119.475	15.3137	-22.4182	4.60995	-20.3789	-3.42195	1.101	-15.5035	-4.02006	30.6005	75.933	2.428	90.6645	40.0555	-9.57823	11.2732	-16.4062	6.80749	10.8822	36.1492	-2.45308	-2.69518	36.6914	-12.0435
1114	0.862299	-0.748318	14.0209	0.322231	-0.3933	0.406386	0.32219	-0.393333	6.22682	0.266744	-0.272628	10.507	-2.30066	4.67717	14.3716	-2.3987	9.37776	-9.35556	-5.2364	0.97202	-5.94549	21.262	22.1171	31.4084	5.60458	119.48	15.2971	-22.3833	4.62571	-20.3927	-3.40847	1.05963	-15.5467	-4.17059	30.3047	75.8524	2.59353	90.564	40.126	-9.47491	11.4321	-16.4617	6.80809	10.8983	36.1442	-2.46313	-2.70973	36.6935	-12.0491
1116	0.851331	-0.739048	14.0302	0.318096	-0.388422	0.410524	0.318056	-0.388455	6.23096	0.263331	-0.269258	10.5101	-2.28029	4.67088	14.3988	-2.36601	9.35799	-9.30365	-5.23751	0.939958	-5.94591	21.2525	22.1022	31.4199	5.59777	119.536	15.2723	-22.3363	4.64248	-20.4274	-3.41861	1.07154	-15.5681	-4.08968	30.0682	75.8495	2.4525	90.648	40.185	-9.39751	11.3681	-16.5838	6.81152	10.9351	36.1337	-2.48488	-2.7297	36.6961	-12.0536
1118	0.84092	-0.731396	14.0541	0.31406	-0.384319	0.421077	0.31402	-0.384352	6.24151	0.260038	-0.266465	10.518	-2.26982	4.66846	14.4045	-2.34833	9.34947	-9.29228	-5.23997	0.938776	-5.93689	21.2589	22.1153	31.4327	5.60347	119.669	15.2579	-22.3311	4.64413	-20.4038	-3.38946	1.05032	-15.5377	-3.90113	30.2876	75.9895	2.25113	90.2718	40.1088	-9.41897	11.2937	-16.6997	6.81125	10.9378	36.1168	-2.47256	-2.72006	36.6935	-12.0625
1120	0.835413	-0.719776	14.086	0.312461	-0.378857	0.435264	0.312422	-0.378889	6.2557	0.258475	-0.262497	10.5286	-2.27005	4.66661	14.3836	-2.34799	9.3466	-9.33113	-5.25312	0.944148	-5.92069	21.2847	22.0825	31.4359	5.60987	119.875	15.269	-22.3331	4.64224	-20.368	-3.33889	1.02406	-15.4749	-3.78539	30.4573	76.1474	2.03769	90.093	39.9484	-9.52411	11.1681	-16.7433	6.80878	10.9215	36.0959	-2.4527	-2.69966	36.6798	-12.0674
1122	0.834967	-0.705958	14.1219	0.313245	-0.372817	0.451189	0.313206	-0.372849	6.27162	0.258653	-0.257941	10.5406	-2.28187	4.66919	14.341	-2.36549	9.35662	-9.41098	-5.27543	0.955305	-5.90217	21.3187	21.9933	31.4297	5.62561	120.154	15.2987	-22.3322	4.64648	-20.3344	-3.28248	1.00207	-15.3975	-3.7783	30.4801	76.2908	1.84309	90.2323	39.7365	-9.68318	11.0149	-16.703	6.8063	10.8949	36.0746	-2.43421	-2.67572	36.6582	-12.0664
1124	0.83556	-0.702205	14.1504	0.313739	-0.37126	0.463836	0.313701	-0.371293	6.28427	0.258914	-0.256752	10.5501	-2.30553	4.69534	14.3064	-2.39608	9.41385	-9.47619	-5.29113	0.994491	-5.89982	21.3063	21.8626	31.4195	5.70243	120.526	15.304	-22.3188	4.69315	-20.3243	-3.27047	1.0006	-15.3525	-3.81828	30.4281	76.4091	1.69065	90.5605	39.575	-9.79539	10.9448	-16.6191	6.81323	10.8833	36.0634	-2.43287	-2.66214	36.6449	-12.0591
1126	0.829848	-0.697688	14.1739	0.311533	-0.368885	0.474283	0.311495	-0.368917	6.29471	0.257103	-0.255129	10.5579	-2.33222	4.73162	14.2697	-2.42814	9.49071	-9.54519	-5.30869	1.02128	-5.90546	21.2789	21.7559	31.4272	5.78555	120.819	15.2867	-22.2885	4.71746	-20.3191	-3.28745	1.03679	-15.3623	-3.86963	30.4191	76.5769	1.57757	91.1139	39.4259	-9.84966	10.8523	-16.4835	6.81656	10.8823	36.0625	-2.42848	-2.64811	36.6452	-12.0572
1128	0.817058	-0.693307	14.1946	0.306215	-0.366029	0.483431	0.306178	-0.366061	6.30386	0.252936	-0.25335	10.5647	-2.36015	4.77193	14.231	-2.46071	9.57541	-9.61807	-5.3261	1.0346	-5.91713	21.2445	21.7022	31.4521	5.86983	120.988	15.2547	-22.2419	4.70846	-20.3088	-3.32518	1.09982	-15.4192	-3.94456	30.4673	76.7991	1.50996	91.8535	39.2712	-9.84564	10.7484	-16.2958	6.81375	10.8901	36.0708	-2.4179	-2.63593	36.6572	-12.0601
1130	0.801546	-0.701895	14.2208	0.298714	-0.368667	0.4951	0.298676	-0.368698	6.31553	0.247498	-0.255822	10.5735	-2.38901	4.80454	14.1919	-2.49785	9.64654	-9.69179	-5.33009	1.07315	-5.93512	21.2077	21.7605	31.4669	5.99954	121.018	15.2445	-22.1822	4.68193	-20.27	-3.36132	1.12671	-15.4632	-4.13567	30.4895	77.0223	1.50422	92.6371	39.0735	-9.80878	10.7698	-16.0574	6.80581	10.9017	36.0843	-2.40627	-2.64741	36.6682	-12.0514
1132	0.788389	-0.71865	14.2422	0.291635	-0.375059	0.504623	0.291596	-0.375089	6.32505	0.242624	-0.26107	10.5806	-2.43448	4.82966	14.1733	-2.56939	9.71011	-9.72928	-5.31966	1.10225	-5.94645	21.1772	21.7896	31.4894	6.07446	121.068	15.2461	-22.14	4.66199	-20.2132	-3.39871	1.14351	-15.5052	-4.40833	30.5453	77.2514	1.59831	93.3605	38.7957	-9.772	10.8535	-15.7504	6.80181	10.9105	36.0954	-2.39991	-2.64885	36.6726	-12.0497
1134	0.779067	-0.742383	14.2548	0.285726	-0.384788	0.510277	0.285686	-0.384817	6.33071	0.238845	-0.268733	10.5849	-2.50108	4.85196	14.1796	-2.68212	9.77628	-9.7224	-5.29574	1.11768	-5.94832	21.1534	21.7711	31.5188	6.08085	121.147	15.2517	-22.1139	4.65119	-20.1481	-3.43473	1.15288	-15.5377	-4.72999	30.6421	77.4628	1.78481	93.979	38.4581	-9.74407	10.9725	-15.3885	6.80207	10.9138	36.1022	-2.39815	-2.63762	36.6701	-12.0552
1136	0.772448	-0.772219	14.2529	0.280566	-0.397378	0.509477	0.280525	-0.397407	6.32991	0.235818	-0.27848	10.5843	-2.58913	4.88979	14.2086	-2.82952	9.87845	-9.67501	-5.26293	1.13393	-5.94229	21.1242	21.7722	31.5375	6.06253	121.127	15.2295	-22.0591	4.62694	-20.1014	-3.45907	1.14691	-15.5166	-5.01718	30.7723	77.5668	2.00592	94.4909	38.1562	-9.72508	11.0608	-15.0115	6.79786	10.9072	36.1048	-2.38941	-2.63457	36.6676	-12.0501
1138	0.773164	-0.805851	14.2415	0.278356	-0.412176	0.504486	0.278313	-0.412205	6.32492	0.235144	-0.289681	10.5805	-2.70324	4.94653	14.2483	-3.0178	10.0248	-9.60938	-5.23083	1.14773	-5.9375	21.1062	21.7836	31.5502	6.02179	121.099	15.2225	-22.0242	4.62675	-20.0735	-3.48289	1.13425	-15.5432	-5.19445	30.8648	77.6268	2.20391	94.717	37.9965	-9.68206	11.1995	-14.7929	6.79435	10.9112	36.1073	-2.38899	-2.64093	36.6593	-12.0515
1140	0.78122	-0.839067	14.2264	0.279408	-0.427341	0.497853	0.279364	-0.42737	6.31828	0.236933	-0.300941	10.5755	-2.83442	5.01813	14.2874	-3.23142	10.2046	-9.54635	-5.20306	1.15654	-5.93384	21.1055	21.8024	31.5529	5.96666	121.087	15.2452	-22.0108	4.65129	-20.0726	-3.50968	1.11832	-15.614	-5.23153	30.8828	77.6474	2.32226	94.6696	38.0027	-9.60921	11.3664	-14.7636	6.79173	10.9259	36.11	-2.39455	-2.65287	36.6476	-12.0608
1142	0.793459	-0.858341	14.2249	0.283325	-0.436723	0.497221	0.28328	-0.436752	6.31765	0.240479	-0.307693	10.5751	-2.95142	5.0848	14.2964	-3.41895	10.3708	-9.5383	-5.18109	1.14874	-5.91879	21.1304	21.8139	31.5206	5.91637	121.096	15.3205	-21.9797	4.66681	-20.1329	-3.54565	1.10525	-15.6146	-5.0783	30.7226	77.5745	2.18045	94.5678	38.1733	-9.50139	11.3964	-14.8753	6.78601	10.9315	36.1104	-2.38181	-2.65305	36.649	-12.0694
1144	0.80146	-0.868828	14.2336	0.286026	-0.441944	0.501129	0.28598	-0.441973	6.32156	0.242838	-0.311419	10.578	-3.018	5.14127	14.2765	-3.51667	10.4997	-9.57974	-5.17337	1.14776	-5.91227	21.1747	21.845	31.5015	5.87669	121.139	15.3965	-21.9514	4.68925	-20.196	-3.56724	1.08099	-15.5944	-4.93316	30.6608	77.5336	2.06386	94.4189	38.2845	-9.41861	11.3683	-14.9976	6.78175	10.9269	36.106	-2.36586	-2.63529	36.6419	-12.0808
1146	0.804147	-0.874729	14.2479	0.286729	-0.444759	0.507477	0.286683	-0.444788	6.32791	0.243544	-0.31348	10.5828	-3.0311	5.18293	14.237	-3.52148	10.5814	-9.65304	-5.17607	1.15748	-5.91109	21.224	21.9022	31.5031	5.85222	121.189	15.4469	-21.9336	4.71603	-20.238	-3.57219	1.04773	-15.5678	-4.84643	30.7252	77.5442	2.02528	94.2423	38.2962	-9.38013	11.3289	-15.0879	6.77882	10.9138	36.0976	-2.34892	-2.60648	36.625	-12.0948
1148	0.805982	-0.889451	14.2502	0.286415	-0.451362	0.508534	0.286369	-0.451392	6.32897	0.243744	-0.318435	10.5836	-3.01977	5.20273	14.2165	-3.49178	10.6135	-9.68931	-5.16485	1.1717	-5.87948	21.2257	21.9992	31.5081	5.85448	121.103	15.4131	-21.9411	4.72483	-20.2192	-3.57364	1.02632	-15.5525	-4.8106	30.753	77.558	1.99026	94.0449	38.2818	-9.40731	11.4119	-15.1254	6.77126	10.8979	36.0897	-2.32201	-2.60212	36.6142	-12.1091
1150	0.81088	-0.905096	14.2457	0.28739	-0.458592	0.506569	0.287343	-0.458622	6.327	0.24495	-0.323773	10.5821	-2.99391	5.19321	14.2035	-3.4475	10.5865	-9.71134	-5.15109	1.18244	-5.85721	21.2134	22.0425	31.5214	5.8552	121.029	15.3714	-21.9579	4.7309	-20.1799	-3.57985	1.01713	-15.5561	-4.82011	30.7528	77.5517	2.01087	93.9576	38.2773	-9.41356	11.4876	-15.1407	6.7702	10.9098	36.0834	-2.32239	-2.61077	36.5995	-12.1221
1152	0.818893	-0.920118	14.236	0.289791	-0.465776	0.502331	0.289743	-0.465806	6.32276	0.24722	-0.328981	10.5789	-2.95656	5.15785	14.1976	-3.39281	10.508	-9.71986	-5.138	1.18785	-5.85121	21.1989	22.0347	31.5398	5.8502	120.992	15.3404	-21.9776	4.7339	-20.1347	-3.5886	1.01569	-15.5838	-4.86425	30.7329	77.5379	2.07632	93.9464	38.2813	-9.39869	11.5371	-15.1395	6.77438	10.9468	36.0781	-2.34617	-2.62848	36.5831	-12.1364
1154	0.825353	-0.934635	14.2241	0.291555	-0.472617	0.497049	0.291506	-0.472647	6.31748	0.248992	-0.333974	10.575	-2.90255	5.11693	14.2012	-3.31076	10.4126	-9.70938	-5.1311	1.1873	-5.85054	21.201	22.0859	31.5448	5.85085	120.972	15.3248	-21.9929	4.71364	-20.1005	-3.58098	1.00392	-15.6526	-4.91219	30.7441	77.602	2.11164	93.7613	38.2472	-9.45198	11.5955	-15.116	6.76749	10.9608	36.0713	-2.33673	-2.64566	36.585	-12.1663
1156	0.832225	-0.948875	14.2165	0.293511	-0.479374	0.493721	0.293462	-0.479405	6.31415	0.250901	-0.338893	10.5725	-2.84051	5.07463	14.2265	-3.21632	10.3111	-9.65811	-5.12107	1.19974	-5.86629	21.2096	22.1353	31.5572	5.85463	120.931	15.3063	-21.9923	4.71643	-20.0933	-3.56282	0.971441	-15.6947	-4.94216	30.7487	77.6861	2.06308	93.3665	38.1519	-9.52584	11.7046	-15.0864	6.75907	10.9946	36.0537	-2.33701	-2.66824	36.5818	-12.1946
1158	0.839697	-0.961983	14.2137	0.295806	-0.485688	0.492531	0.295756	-0.485719	6.31296	0.253033	-0.343459	10.5716	-2.77788	5.03516	14.2756	-3.12152	10.2139	-9.56269	-5.10948	1.22453	-5.89337	21.2197	22.1687	31.5785	5.86199	120.872	15.2778	-21.976	4.74269	-20.1124	-3.53381	0.918526	-15.6981	-4.95755	30.7393	77.7642	1.95667	92.7874	38.0088	-9.61655	11.841	-15.0388	6.75072	11.0503	36.0236	-2.35175	-2.70069	36.5692	-12.2193
1160	0.847088	-0.970257	14.2097	0.298433	-0.489872	0.490796	0.298382	-0.489902	6.31123	0.255273	-0.346411	10.5703	-2.73284	5.00582	14.3467	-3.05634	10.1415	-9.42774	-5.11225	1.24016	-5.90234	21.2182	22.1744	31.5971	5.87785	120.851	15.224	-21.9529	4.74578	-20.1378	-3.48663	0.858154	-15.6816	-5.00702	30.7284	77.7873	1.96546	92.1813	37.8821	-9.76964	11.8647	-14.887	6.74035	11.1004	35.9825	-2.36237	-2.76129	36.5506	-12.2482
1162	0.855635	-0.97692	14.2062	0.301689	-0.493436	0.489265	0.301638	-0.493467	6.3097	0.257941	-0.348859	10.5691	-2.70976	4.98835	14.4231	-3.02685	10.0991	-9.28454	-5.11744	1.24966	-5.90204	21.2193	22.1795	31.6059	5.88998	120.834	15.1855	-21.9558	4.75687	-20.1535	-3.44175	0.797191	-15.6673	-5.03516	30.6628	77.7493	2.02257	91.5829	37.8298	-9.81243	11.8413	-14.7795	6.73241	11.1498	35.9447	-2.37709	-2.80811	36.5366	-12.2815
1164	0.863721	-0.981894	14.203	0.304869	-0.496225	0.487861	0.304818	-0.496257	6.30829	0.260503	-0.350733	10.5681	-2.70447	4.98084	14.4936	-3.02537	10.0818	-9.15347	-5.12182	1.2533	-5.89723	21.2278	22.1989	31.6062	5.89189	120.803	15.1659	-21.9779	4.77711	-20.1636	-3.40674	0.742114	-15.6666	-5.02184	30.5261	77.6655	2.09207	91.0446	37.8633	-9.75436	11.7745	-14.7511	6.72978	11.1963	35.9139	-2.39823	-2.83583	36.5283	-12.3127
1166	0.864292	-0.982955	14.1978	0.305052	-0.496725	0.485526	0.305001	-0.496757	6.30596	0.260674	-0.351093	10.5663	-2.69455	4.97413	14.5368	-3.01314	10.0648	-9.07277	-5.12111	1.25349	-5.90307	21.2498	22.2651	31.6087	5.86889	120.711	15.1404	-21.9531	4.78842	-20.2146	-3.39185	0.706962	-15.7033	-4.94205	30.2816	77.6045	2.08345	90.7237	37.9654	-9.81036	11.6159	-14.8061	6.74192	11.231	35.8894	-2.43283	-2.8669	36.5183	-12.3106
1168	0.857873	-0.975514	14.1962	0.3028	-0.492972	0.484813	0.30275	-0.493003	6.30525	0.258745	-0.348437	10.5658	-2.67918	4.96442	14.5418	-2.98929	10.0411	-9.06238	-5.12928	1.24104	-5.90716	21.278	22.3567	31.6266	5.83707	120.617	15.1045	-21.9334	4.77829	-20.2334	-3.38161	0.694994	-15.7347	-4.7921	30.1034	77.5722	1.9904	90.4332	38.0882	-9.90555	11.4925	-14.9011	6.74803	11.2502	35.8721	-2.45344	-2.88656	36.5149	-12.313
1170	0.845684	-0.960382	14.2002	0.298585	-0.485417	0.486522	0.298535	-0.485447	6.30695	0.255096	-0.343069	10.5671	-2.65846	4.95159	14.5121	-2.95433	10.0105	-9.11596	-5.14663	1.22055	-5.90536	21.3061	22.4582	31.659	5.80718	120.543	15.0563	-21.927	4.74599	-20.208	-3.3708	0.701002	-15.7461	-4.59736	30.0419	77.569	1.8447	90.1561	38.2026	-10.019	11.4062	-15.0049	6.7452	11.2535	35.8609	-2.45488	-2.89037	36.5183	-12.3235
1172	0.831404	-0.944213	14.2122	0.293513	-0.47726	0.491808	0.293464	-0.47729	6.31224	0.250765	-0.337311	10.571	-2.63301	4.93919	14.4722	-2.90985	9.97917	-9.18818	-5.16121	1.2205	-5.88995	21.3169	22.5295	31.6868	5.80719	120.518	14.9912	-21.9227	4.70387	-20.1575	-3.35076	0.697909	-15.7145	-4.45395	30.1397	77.581	1.79007	89.9753	38.2436	-10.1338	11.2032	-15.0248	6.74147	11.2406	35.8494	-2.44096	-2.86655	36.5228	-12.3218
1174	0.823152	-0.93441	14.223	0.290608	-0.472351	0.496583	0.29056	-0.472381	6.31702	0.248268	-0.333837	10.5746	-2.6295	4.93659	14.4367	-2.90183	9.97391	-9.25381	-5.17201	1.22277	-5.87846	21.3185	22.5663	31.7114	5.82111	120.531	14.9479	-21.9199	4.65029	-20.0985	-3.34344	0.701002	-15.69	-4.38686	30.2028	77.5823	1.76216	89.9891	38.2744	-10.1507	11.1395	-15.1025	6.74172	11.2336	35.8433	-2.43602	-2.86351	36.5236	-12.3156
1176	0.822008	-0.931698	14.2301	0.290296	-0.471085	0.499715	0.290247	-0.471115	6.32015	0.247948	-0.332913	10.577	-2.64975	4.94454	14.4095	-2.93354	9.99675	-9.30581	-5.17811	1.21704	-5.87294	21.3111	22.5694	31.7301	5.83991	120.568	14.9316	-21.9075	4.59484	-20.0525	-3.35474	0.71896	-15.6871	-4.39523	30.2021	77.5697	1.7692	90.2147	38.3043	-10.0769	11.2202	-15.2437	6.74587	11.2397	35.8431	-2.44439	-2.88471	36.522	-12.3097
1178	0.823707	-0.929616	14.2324	0.291194	-0.470303	0.500736	0.291145	-0.470333	6.32117	0.248567	-0.33227	10.5777	-2.67626	4.95682	14.3832	-2.97503	10.0299	-9.35656	-5.17919	1.16989	-5.8615	21.2842	22.5509	31.7339	5.83962	120.581	14.9203	-21.8389	4.58278	-20.0945	-3.39095	0.783816	-15.7183	-4.44269	30.2343	77.5638	1.91799	90.6535	38.3107	-10.0518	11.2078	-15.3389	6.74712	11.2638	35.8481	-2.45719	-2.89221	36.5293	-12.3194
1180	0.824625	-0.93307	14.2341	0.291332	-0.471891	0.501508	0.291283	-0.471921	6.32194	0.248774	-0.333448	10.5783	-2.69221	4.96797	14.3734	-2.999	10.0565	-9.37571	-5.17278	1.14705	-5.86391	21.277	22.5254	31.7278	5.83738	120.628	14.9309	-21.768	4.54087	-20.1149	-3.41891	0.819747	-15.737	-4.4868	30.1902	77.5512	1.97858	91.0067	38.3214	-10.0085	11.2549	-15.4021	6.7488	11.2969	35.8512	-2.4742	-2.91235	36.539	-12.322
1182	0.823419	-0.938491	14.2357	0.290389	-0.474181	0.502227	0.29034	-0.474211	6.32266	0.24822	-0.335222	10.5788	-2.69521	4.97292	14.3813	-3.00315	10.0664	-9.3613	-5.16394	1.1489	-5.87887	21.2909	22.4875	31.7144	5.83297	120.713	14.9591	-21.7028	4.46759	-20.1009	-3.43086	0.823592	-15.7344	-4.50862	30.0862	77.5276	1.92781	91.2096	38.3413	-9.93696	11.3525	-15.4436	6.75113	11.3286	35.8512	-2.4909	-2.94248	36.5485	-12.3151
1184	0.818635	-0.926462	14.2345	0.289202	-0.468538	0.501685	0.289153	-0.468568	6.32212	0.246962	-0.331083	10.5784	-2.69476	4.95528	14.3977	-3.01024	10.0339	-9.33132	-5.17606	1.10841	-5.88238	21.2911	22.381	31.7012	5.80087	120.765	14.9744	-21.615	4.41034	-20.1177	-3.42948	0.861807	-15.7262	-4.48036	30.0951	77.4866	1.90589	91.3224	38.3729	-9.83826	11.3347	-15.5111	6.75156	11.3227	35.8496	-2.48781	-2.949	36.5534	-12.3094
1186	0.815843	-0.914214	14.233	0.288906	-0.46295	0.500947	0.288859	-0.462979	6.32138	0.246374	-0.326926	10.5779	-2.69951	4.94401	14.4098	-3.02403	10.015	-9.30967	-5.19145	1.07804	-5.88339	21.2876	22.331	31.6817	5.81874	120.959	14.9766	-21.5797	4.46012	-20.0641	-3.42256	0.888084	-15.6826	-4.45323	30.0914	77.435	1.84547	91.3929	38.3749	-9.78401	11.3115	-15.5669	6.75699	11.3233	35.8471	-2.49472	-2.95233	36.5541	-12.3071
1188	0.815731	-0.903649	14.2317	0.289659	-0.458302	0.500376	0.289612	-0.458332	6.32081	0.246631	-0.323403	10.5774	-2.71225	4.94551	14.4142	-3.0469	10.0225	-9.3026	-5.20796	1.06309	-5.88147	21.2849	22.3494	31.6528	5.88274	121.242	14.9732	-21.5906	4.58924	-19.9563	-3.41295	0.901728	-15.6106	-4.43441	30.0708	77.3793	1.75513	91.4228	38.3511	-9.78148	11.3064	-15.605	6.76711	11.3373	35.8436	-2.51524	-2.95934	36.5506	-12.3058
1190	0.815712	-0.887414	14.2333	0.290875	-0.451178	0.501062	0.290829	-0.451208	6.32149	0.24707	-0.318	10.578	-2.73521	4.95866	14.4112	-3.08336	10.0553	-9.30978	-5.23236	1.04432	-5.87032	21.3004	22.3733	31.6072	5.90139	121.181	15.0006	-21.5472	4.57205	-19.9574	-3.40384	0.934936	-15.565	-4.40601	30.1379	77.3449	1.72182	91.3341	38.355	-9.79187	11.3252	-15.6339	6.77557	11.3539	35.838	-2.53948	-2.98384	36.541	-12.2885
1192	0.814277	-0.864889	14.2281	0.29196	-0.441176	0.498697	0.291915	-0.441206	6.31913	0.247224	-0.310453	10.5762	-2.75446	4.97016	14.4137	-3.11412	10.0835	-9.30637	-5.26273	0.992767	-5.84558	21.2999	22.3306	31.5512	5.8964	121.202	15.0193	-21.5138	4.59498	-19.9869	-3.38872	1.00044	-15.5399	-4.34619	30.1564	77.2845	1.68531	91.3161	38.3987	-9.77361	11.3283	-15.664	6.77327	11.3583	35.8325	-2.54137	-2.99669	36.5418	-12.2922
1194	0.811361	-0.839012	14.2157	0.292663	-0.42958	0.493121	0.292618	-0.42961	6.31355	0.246988	-0.301738	10.572	-2.766	4.97521	14.4239	-3.13389	10.0969	-9.28843	-5.29344	0.915177	-5.80998	21.2842	22.2392	31.484	5.87699	121.337	15.022	-21.4863	4.67831	-20.0341	-3.36809	1.08955	-15.5269	-4.27017	30.1065	77.1937	1.64414	91.3871	38.4674	-9.73068	11.3203	-15.6889	6.76281	11.3554	35.8268	-2.5259	-2.99746	36.5527	-12.314
1196	0.808318	-0.823279	14.2046	0.292538	-0.422428	0.488152	0.292495	-0.422458	6.30858	0.246428	-0.296399	10.5683	-2.76688	4.96927	14.4391	-3.13887	10.0861	-9.26041	-5.30231	0.874677	-5.77873	21.2899	22.2725	31.3934	5.87479	121.309	15.013	-21.3831	4.74445	-20.1268	-3.34955	1.14904	-15.4858	-4.27132	30.0323	77.0998	1.6481	91.4268	38.4742	-9.73276	11.3684	-15.6619	6.76522	11.3863	35.8168	-2.54494	-3.01388	36.5551	-12.3039
1198	0.806793	-0.809361	14.1909	0.292948	-0.416183	0.482019	0.292905	-0.416213	6.30245	0.246326	-0.291702	10.5637	-2.77094	4.95545	14.4399	-3.15153	10.0625	-9.25972	-5.31057	0.82558	-5.75105	21.3053	22.2425	31.3101	5.84726	121.339	15.0152	-21.3191	4.79001	-20.1946	-3.33445	1.20852	-15.4597	-4.25629	29.9708	77.01	1.645	91.4917	38.5076	-9.7267	11.3887	-15.6578	6.7706	11.4023	35.8094	-2.55688	-3.03053	36.5578	-12.2951
1200	0.806874	-0.795526	14.1744	0.29406	-0.410091	0.474678	0.294018	-0.410121	6.29511	0.24676	-0.287072	10.5582	-2.77919	4.93761	14.4232	-3.17197	10.0337	-9.29209	-5.32189	0.764439	-5.72827	21.325	22.1431	31.2377	5.80073	121.441	15.0264	-21.2964	4.81863	-20.2413	-3.3216	1.26954	-15.4524	-4.21217	29.9279	76.928	1.62685	91.5758	38.5718	-9.70782	11.3662	-15.679	6.77554	11.3983	35.8056	-2.55571	-3.04185	36.5627	-12.2948
1202	0.806881	-0.781916	14.1579	0.295122	-0.404093	0.467319	0.29508	-0.404123	6.28775	0.247163	-0.282516	10.5527	-2.78097	4.9279	14.3945	-3.17675	10.0175	-9.34563	-5.33124	0.718561	-5.71604	21.3332	22.1278	31.1561	5.80787	121.459	15.0096	-21.2048	4.85859	-20.3645	-3.30364	1.31257	-15.4399	-4.17171	29.8812	76.859	1.60851	91.6153	38.604	-9.70384	11.314	-15.6611	6.7742	11.3995	35.8022	-2.55428	-3.03664	36.5709	-12.3067
1204	0.807804	-0.766983	14.1389	0.296689	-0.397579	0.458843	0.296648	-0.39761	6.27928	0.24791	-0.27754	10.5463	-2.78241	4.92301	14.3721	-3.17954	10.0097	-9.38751	-5.34348	0.662924	-5.69957	21.3504	22.1007	31.0849	5.78507	121.504	15.0049	-21.1399	4.90088	-20.4523	-3.28426	1.36329	-15.4295	-4.12974	29.8343	76.789	1.5952	91.6272	38.629	-9.70248	11.2722	-15.6411	6.76761	11.397	35.7992	-2.54751	-3.02985	36.5784	-12.3157
1206	0.809345	-0.751172	14.1179	0.298596	-0.390723	0.449448	0.298556	-0.390754	6.26988	0.248889	-0.272286	10.5393	-2.78333	4.92129	14.3592	-3.1809	10.0073	-9.41152	-5.35748	0.595771	-5.67384	21.3743	22.0634	31.0266	5.72877	121.568	15.01	-21.113	4.93854	-20.4886	-3.2651	1.42575	-15.4176	-4.09046	29.7949	76.7115	1.60263	91.6256	38.6475	-9.69873	11.2446	-15.6199	6.75748	11.3922	35.7964	-2.53597	-3.02583	36.5843	-12.3218
1208	0.808649	-0.736617	14.0989	0.299422	-0.384253	0.440997	0.299382	-0.384284	6.26143	0.249084	-0.267392	10.5329	-2.77614	4.91776	14.3469	-3.16829	9.99838	-9.43389	-5.36562	0.528516	-5.62841	21.3781	22.1112	30.9693	5.7023	121.518	14.9787	-21.0804	4.94856	-20.5175	-3.24706	1.49647	-15.3859	-4.06787	29.807	76.6227	1.68814	91.6567	38.6368	-9.68259	11.198	-15.5711	6.74906	11.3923	35.7942	-2.52145	-3.02397	36.5888	-12.344
1210	0.812225	-0.729776	14.0794	0.301542	-0.381489	0.432314	0.301502	-0.38152	6.25275	0.25049	-0.265182	10.5264	-2.77541	4.91393	14.3497	-3.16862	9.99108	-9.42866	-5.36379	0.48395	-5.60418	21.3739	22.1475	30.9469	5.68067	121.474	14.9391	-21.0765	4.93734	-20.5044	-3.24456	1.54538	-15.3413	-4.07322	29.7608	76.4948	1.79377	91.7135	38.6509	-9.66099	11.1613	-15.5027	6.74867	11.4161	35.7904	-2.52919	-3.04742	36.5905	-12.3454
1212	0.820873	-0.731976	14.0569	0.305212	-0.38307	0.422305	0.305172	-0.383101	6.24274	0.253343	-0.266116	10.5189	-2.78481	4.91172	14.3676	-3.18784	9.99026	-9.39647	-5.35276	0.459211	-5.60185	21.3577	22.1534	30.9513	5.66212	121.463	14.9027	-21.1016	4.91848	-20.4589	-3.25981	1.56895	-15.2903	-4.10765	29.6376	76.3055	1.92947	91.7809	38.7264	-9.62105	11.1559	-15.4347	6.75486	11.4561	35.7872	-2.55543	-3.08713	36.5922	-12.3299
1214	0.832462	-0.743933	14.022	0.309461	-0.389134	0.406835	0.309421	-0.389166	6.22727	0.256928	-0.270358	10.5073	-2.80948	4.9205	14.3903	-3.23096	10.0152	-9.35618	-5.33851	0.420779	-5.58254	21.2983	22.1407	30.9165	5.66396	121.488	14.8904	-21.1339	4.94426	-20.4437	-3.28674	1.5779	-15.2474	-4.17802	29.4879	75.9824	2.21166	91.8141	38.9507	-9.49234	11.2386	-15.4176	6.75405	11.4605	35.7963	-2.55643	-3.07809	36.6061	-12.3549
1216	0.84093	-0.749496	13.9897	0.312818	-0.392159	0.392527	0.312778	-0.392192	6.21296	0.259644	-0.272389	10.4966	-2.81892	4.92095	14.3929	-3.24809	10.0195	-9.35228	-5.33059	0.359613	-5.55899	21.2539	22.1169	30.8764	5.63256	121.505	14.9033	-21.1485	4.9778	-20.453	-3.32438	1.61965	-15.2507	-4.18463	29.2085	75.6469	2.45217	91.7465	39.2933	-9.38621	11.395	-15.5655	6.7537	11.4603	35.8074	-2.562	-3.07928	36.6189	-12.3614
1218	0.843768	-0.742683	13.9647	0.314621	-0.389341	0.381414	0.314581	-0.389374	6.20185	0.260811	-0.270157	10.4882	-2.80141	4.90654	14.3701	-3.2201	9.98719	-9.39335	-5.3326	0.279714	-5.53861	21.2387	22.0907	30.8379	5.56727	121.522	14.935	-21.1359	5.00581	-20.4856	-3.36418	1.6932	-15.2913	-4.11033	28.8109	75.3501	2.57376	91.5869	39.6903	-9.32806	11.57	-15.8576	6.75525	11.4624	35.8171	-2.57621	-3.09751	36.6278	-12.3449
1220	0.836685	-0.716689	13.9506	0.313488	-0.377377	0.375053	0.313449	-0.377409	6.19548	0.259178	-0.261288	10.4835	-2.73655	4.8682	14.3241	-3.1136	9.89367	-9.47417	-5.34738	0.212751	-5.5497	21.2539	22.078	30.8007	5.5146	121.614	14.9624	-21.0747	5.00487	-20.5471	-3.37826	1.73962	-15.2948	-3.99986	28.3914	75.1785	2.44176	91.4766	39.9105	-9.33356	11.5557	-16.0875	6.76087	11.4717	35.822	-2.59615	-3.11067	36.6342	-12.338
1222	0.829774	-0.678319	13.9444	0.313344	-0.360006	0.372215	0.313307	-0.360038	6.19265	0.257925	-0.248316	10.4813	-2.67327	4.82496	14.2938	-3.01301	9.79141	-9.52622	-5.37479	0.137042	-5.53637	21.2728	22.1267	30.7747	5.48994	121.69	14.9552	-21.0714	5.00126	-20.5537	-3.35889	1.80157	-15.2741	-3.76636	28.2298	75.0606	2.25438	91.2049	40.0766	-9.33347	11.4459	-16.3266	6.75438	11.4653	35.8156	-2.58425	-3.10307	36.6413	-12.3515
1224	0.825535	-0.635987	13.9434	0.314661	-0.341105	0.371667	0.314625	-0.341137	6.1921	0.25766	-0.234104	10.4809	-2.62559	4.78854	14.289	-2.94004	9.70696	-9.53204	-5.40795	0.0598883	-5.49628	21.2843	22.2253	30.7656	5.49276	121.724	14.9083	-21.1362	4.99968	-20.495	-3.31224	1.87215	-15.2276	-3.45376	28.3143	74.9631	2.08393	90.7955	40.2105	-9.32702	11.2787	-16.5531	6.73812	11.4468	35.7994	-2.54625	-3.08275	36.6469	-12.38
1226	0.823618	-0.618074	13.9394	0.315169	-0.333092	0.36988	0.315135	-0.333124	6.19031	0.257512	-0.228082	10.4796	-2.60015	4.78844	14.3108	-2.8955	9.69644	-9.48953	-5.41862	0.0350383	-5.47614	21.2729	22.2868	30.7917	5.49973	121.685	14.8319	-21.2175	4.99264	-20.3994	-3.27183	1.88159	-15.1357	-3.32325	28.3049	74.8047	2.03469	90.5185	40.2839	-9.3946	11.1206	-16.6305	6.73789	11.4541	35.7853	-2.54452	-3.1031	36.6375	-12.3862
1228	0.823484	-0.600704	13.9323	0.316424	-0.325446	0.366701	0.31639	-0.325478	6.18713	0.257946	-0.222284	10.4772	-2.58835	4.79322	14.3324	-2.87384	9.70009	-9.44835	-5.43023	-0.00685096	-5.45169	21.2433	22.2675	30.8011	5.50591	121.679	14.7574	-21.2326	4.99712	-20.3855	-3.24073	1.90209	-15.0798	-3.2323	28.2135	74.6666	1.95604	90.3755	40.3828	-9.41022	11.043	-16.6962	6.74478	11.4669	35.7774	-2.55474	-3.1292	36.6273	-12.3824
1230	0.825289	-0.580544	13.9243	0.31874	-0.316719	0.363107	0.318707	-0.316752	6.18354	0.259102	-0.215607	10.4745	-2.58639	4.79446	14.3403	-2.87039	9.70139	-9.4334	-5.44615	-0.0704755	-5.42528	21.2083	22.1846	30.7798	5.51171	121.717	14.709	-21.1736	5.01192	-20.4737	-3.22092	1.94092	-15.0728	-3.16671	28.077	74.5761	1.84604	90.3573	40.5027	-9.36757	11.0448	-16.7685	6.75502	11.4789	35.7764	-2.56948	-3.14921	36.6213	-12.374
1232	0.830963	-0.564691	13.9254	0.322418	-0.310187	0.363538	0.322386	-0.310221	6.18397	0.261418	-0.210484	10.4748	-2.58647	4.78644	14.3065	-2.87114	9.68763	-9.49638	-5.45937	-0.110269	-5.42913	21.2179	22.1684	30.7235	5.52806	121.744	14.7556	-21.1145	5.01803	-20.6122	-3.21254	1.96199	-15.0898	-3.18553	28.0909	74.575	1.84489	90.3971	40.5382	-9.3553	11.0355	-16.7994	6.76064	11.4848	35.7796	-2.5792	-3.14399	36.6276	-12.3748
1234	0.834955	-0.554154	13.9334	0.324949	-0.305875	0.367101	0.324918	-0.305908	6.18753	0.263023	-0.207096	10.4775	-2.59457	4.78052	14.2657	-2.88514	9.68092	-9.57287	-5.47394	-0.13309	-5.42377	21.2378	22.1477	30.6511	5.54473	121.736	14.8014	-20.9835	5.01218	-20.8191	-3.20501	1.9702	-15.0845	-3.23239	28.1168	74.6024	1.85155	90.4431	40.5221	-9.40358	11.0354	-16.7705	6.75667	11.4725	35.7856	-2.56469	-3.13145	36.6336	-12.3803
1236	0.836335	-0.547844	13.9458	0.326011	-0.303229	0.372573	0.32598	-0.303263	6.19301	0.26364	-0.205053	10.4816	-2.61273	4.78039	14.2339	-2.91584	9.68843	-9.63344	-5.49044	-0.14824	-5.3984	21.2544	22.1061	30.5673	5.56062	121.68	14.818	-20.7615	4.97553	-21.091	-3.19674	1.97231	-15.0541	-3.27839	28.1316	74.6255	1.85657	90.4662	40.4904	-9.48734	11.0392	-16.7007	6.74631	11.4487	35.7926	-2.53251	-3.11922	36.6358	-12.3866
1238	0.836261	-0.53995	13.9526	0.326562	-0.29977	0.37558	0.326531	-0.299803	6.19601	0.263821	-0.202433	10.4839	-2.64628	4.79005	14.2429	-2.97366	9.71876	-9.61932	-5.51036	-0.192662	-5.34062	21.2356	22.0313	30.4712	5.58974	121.554	14.7738	-20.4356	4.83936	-21.4082	-3.19066	1.99483	-15.0348	-3.26347	28.1745	74.5577	1.92597	90.4033	40.5791	-9.45288	11.0292	-16.6972	6.74856	11.4515	35.7958	-2.52898	-3.12074	36.6305	-12.3789
1240	0.839246	-0.529368	13.9561	0.328662	-0.295355	0.377101	0.328631	-0.295389	6.19753	0.265098	-0.198996	10.485	-2.67994	4.80397	14.2637	-3.03091	9.75659	-9.58327	-5.51841	-0.244829	-5.30231	21.2386	21.9497	30.362	5.5751	121.309	14.7478	-20.0382	4.65954	-21.7493	-3.19801	2.02719	-15.044	-3.21548	28.1401	74.5315	1.92684	90.4037	40.6464	-9.4308	10.9669	-16.6648	6.75661	11.4766	35.7964	-2.54559	-3.13531	36.6256	-12.3721
1242	0.84682	-0.5197	13.9573	0.33271	-0.291682	0.377623	0.33268	-0.291716	6.19805	0.267881	-0.195984	10.4854	-2.71038	4.82189	14.2873	-3.08103	9.80034	-9.54153	-5.51251	-0.293304	-5.28975	21.2794	21.8688	30.2419	5.50279	120.984	14.7514	-19.5742	4.44935	-22.1135	-3.21823	2.0602	-15.0777	-3.14944	28.0528	74.5653	1.86552	90.4712	40.6603	-9.44251	10.8592	-16.5966	6.7659	11.5121	35.7942	-2.56979	-3.15339	36.6239	-12.3731
1244	0.860967	-0.527999	13.9602	0.338293	-0.296391	0.378929	0.338263	-0.296426	6.19936	0.272363	-0.199135	10.4864	-2.74277	4.85075	14.3048	-3.13009	9.86485	-9.51093	-5.50043	-0.307798	-5.27303	21.3723	21.793	30.1172	5.37351	120.824	14.7527	-19.0261	4.21529	-22.5321	-3.23722	2.06417	-15.096	-3.10517	28.1307	74.6114	1.90613	90.466	40.6167	-9.46167	10.7761	-16.5461	6.76197	11.5078	35.786	-2.55026	-3.13041	36.6298	-12.4009
1246	0.874659	-0.541527	13.96	0.343288	-0.303356	0.378875	0.343257	-0.303392	6.19931	0.276556	-0.20401	10.4863	-2.76128	4.87131	14.3207	-3.15701	9.90895	-9.48262	-5.47874	-0.31782	-5.27238	21.4592	21.7145	30.0012	5.22157	120.541	14.744	-18.429	3.92611	-22.9801	-3.25939	2.05587	-15.1082	-3.0595	28.191	74.6454	1.94016	90.4831	40.5722	-9.46859	10.6928	-16.5043	6.75663	11.504	35.7812	-2.53374	-3.12207	36.6338	-12.4152
1248	0.886058	-0.556265	13.958	0.347189	-0.310677	0.37804	0.347157	-0.310713	6.19847	0.279954	-0.209223	10.4857	-2.76214	4.87791	14.3314	-3.15687	9.921	-9.46257	-5.45071	-0.331328	-5.2821	21.53	21.6309	29.9021	5.05993	120.152	14.7265	-17.8356	3.60384	-23.4194	-3.28277	2.04336	-15.1187	-3.0109	28.1967	74.6725	1.94209	90.5379	40.5335	-9.46554	10.6098	-16.4713	6.75362	11.5088	35.7803	-2.529	-3.1336	36.634	-12.4117
1250	0.895602	-0.569406	13.9623	0.350386	-0.317169	0.379971	0.350353	-0.317205	6.2004	0.282771	-0.213864	10.4872	-2.74879	4.86783	14.3207	-3.13569	9.89781	-9.48145	-5.42755	-0.355894	-5.26091	21.6039	21.5276	29.834	4.89653	119.987	14.7134	-17.4059	3.35979	-23.741	-3.3001	2.04044	-15.139	-2.97412	28.139	74.7355	1.89705	90.6031	40.4779	-9.48287	10.5548	-16.4487	6.75852	11.5209	35.7766	-2.53117	-3.13515	36.6321	-12.4102
1252	0.901245	-0.570494	13.978	0.352758	-0.318099	0.386994	0.352726	-0.318135	6.20743	0.284602	-0.214406	10.4924	-2.70909	4.84314	14.2998	-3.07152	9.83813	-9.51752	-5.42734	-0.370395	-5.23912	21.6803	21.4846	29.7955	4.77438	119.888	14.7145	-17.1642	3.21015	-23.9712	-3.29815	2.06867	-15.1768	-2.92738	28.1683	74.8767	1.85295	90.7291	40.3584	-9.52099	10.4465	-16.4359	6.76174	11.5262	35.7666	-2.52761	-3.12735	36.6263	-12.4162
1254	0.902409	-0.560045	14.0052	0.354015	-0.313649	0.399051	0.353983	-0.313685	6.21948	0.285242	-0.211006	10.5015	-2.64852	4.81182	14.274	-2.97169	9.75843	-9.56117	-5.44982	-0.368032	-5.22356	21.7511	21.5196	29.787	4.71051	119.802	14.7158	-17.089	3.14164	-24.1195	-3.27742	2.12769	-15.2284	-2.86106	28.2979	75.1028	1.79254	90.9279	40.1632	-9.58105	10.2821	-16.4255	6.76231	11.5245	35.7501	-2.51629	-3.11394	36.6178	-12.4297
1256	0.898174	-0.549634	14.0386	0.352892	-0.308821	0.413881	0.35286	-0.308858	6.23431	0.284078	-0.207482	10.5126	-2.59658	4.80075	14.2533	-2.88019	9.7187	-9.59551	-5.47535	-0.343477	-5.21523	21.7825	21.6391	29.8144	4.73353	119.638	14.6476	-17.0598	3.07183	-24.2032	-3.25537	2.1994	-15.2699	-2.74091	28.4161	75.3907	1.59075	91.1999	39.9037	-9.66494	10.1256	-16.4083	6.76544	11.5298	35.7316	-2.50437	-3.11466	36.6168	-12.431
1258	0.893573	-0.546136	14.0671	0.351096	-0.30699	0.426512	0.351065	-0.307027	6.24694	0.28261	-0.20624	10.5221	-2.56196	4.81118	14.2419	-2.81261	9.7245	-9.61333	-5.49828	-0.29921	-5.21307	21.7926	21.7111	29.8487	4.76621	119.425	14.5547	-17.0226	2.9886	-24.269	-3.22369	2.24211	-15.3085	-2.67727	28.5874	75.7433	1.35121	91.5276	39.5487	-9.76005	9.98351	-16.2847	6.77188	11.5369	35.7143	-2.48291	-3.11083	36.5972	-12.4967
1260	0.89158	-0.555431	14.0865	0.349495	-0.310955	0.435151	0.349463	-0.310991	6.25558	0.281671	-0.209314	10.5286	-2.5551	4.8438	14.2405	-2.78764	9.78108	-9.6144	-5.51086	-0.239431	-5.2152	21.7854	21.7131	29.8814	4.78696	119.2	14.456	-16.9596	2.89127	-24.3266	-3.18993	2.24249	-15.3421	-2.70858	28.8287	76.1217	1.14956	91.8859	39.1267	-9.83696	9.88307	-16.0488	6.77655	11.5505	35.6982	-2.45068	-3.10466	36.5531	-12.6173
1262	0.898618	-0.591301	14.0948	0.349869	-0.327243	0.438905	0.349835	-0.327279	6.25934	0.283023	-0.221463	10.5314	-2.60509	4.89907	14.2431	-2.85746	9.90071	-9.61211	-5.49221	-0.176226	-5.21425	21.7582	21.6938	29.9146	4.79283	119.097	14.3774	-16.8793	2.80168	-24.3597	-3.18498	2.1908	-15.3516	-2.87948	29.1933	76.3847	1.19648	92.1941	38.7601	-9.80288	9.91214	-15.7702	6.75567	11.5934	35.6778	-2.40616	-3.12226	36.4863	-12.6788
1264	0.911109	-0.646139	14.0883	0.35123	-0.352242	0.436161	0.351194	-0.352278	6.25659	0.28569	-0.240052	10.5293	-2.68178	4.95467	14.2612	-2.97674	10.0309	-9.58336	-5.45326	-0.119394	-5.21716	21.7307	21.6598	29.9159	4.7724	119.044	14.3691	-16.8051	2.73435	-24.3775	-3.21869	2.12787	-15.3913	-3.11506	29.4428	76.5487	1.36679	92.5196	38.5017	-9.70498	10.052	-15.5154	6.73501	11.6503	35.6572	-2.38181	-3.14797	36.4096	-12.7275
1266	0.926574	-0.713775	14.0702	0.352954	-0.38306	0.428286	0.352915	-0.383096	6.24872	0.289015	-0.262962	10.5234	-2.7687	5.00211	14.2927	-3.11872	10.15	-9.53123	-5.3997	-0.0698179	-5.22489	21.7127	21.6166	29.8907	4.71776	119.026	14.4187	-16.7254	2.68164	-24.3882	-3.28711	2.06324	-15.4682	-3.36932	29.5126	76.6216	1.60471	92.8344	38.3731	-9.57227	10.2775	-15.3172	6.71911	11.7122	35.6398	-2.37808	-3.17688	36.3361	-12.7692
1268	0.939174	-0.779448	14.0544	0.35357	-0.412804	0.421436	0.353527	-0.412841	6.24187	0.291441	-0.285144	10.5183	-2.83256	5.03178	14.3195	-3.2253	10.2279	-9.4862	-5.34198	-0.0171493	-5.23415	21.7233	21.5588	29.8893	4.60322	119.056	14.4203	-16.5577	2.59478	-24.4256	-3.36252	1.98964	-15.5643	-3.56424	29.3712	76.6322	1.81485	92.9749	38.3764	-9.47868	10.5234	-15.2141	6.70132	11.7612	35.6363	-2.36207	-3.20472	36.3036	-12.7945
1270	0.945706	-0.831163	14.0488	0.352556	-0.435984	0.419078	0.352511	-0.43602	6.23951	0.292214	-0.30253	10.5165	-2.87144	5.05304	14.3396	-3.28928	10.281	-9.45182	-5.29458	0.0294815	-5.25535	21.7446	21.554	29.9203	4.49445	119.033	14.4206	-16.4028	2.4949	-24.4229	-3.43651	1.91981	-15.6394	-3.59125	29.1865	76.5995	1.87327	92.9805	38.5103	-9.3687	10.6675	-15.2322	6.68726	11.7876	35.6357	-2.34869	-3.21815	36.2933	-12.8117
1272	0.945815	-0.864828	14.055	0.350058	-0.45078	0.421894	0.350011	-0.450816	6.24233	0.291321	-0.313753	10.5186	-2.88391	5.06836	14.3496	-3.30684	10.3134	-9.43405	-5.26294	0.0645213	-5.28351	21.7675	21.6055	29.9786	4.41027	118.95	14.4248	-16.2898	2.39286	-24.373	-3.49964	1.86071	-15.681	-3.45242	29.0353	76.544	1.78853	92.847	38.7276	-9.26094	10.6839	-15.3462	6.67745	11.7921	35.6338	-2.33946	-3.21944	36.2953	-12.8236
1274	0.940576	-0.877376	14.0692	0.346783	-0.455919	0.428268	0.346736	-0.455955	6.2487	0.289209	-0.317814	10.5234	-2.86811	5.07829	14.339	-3.27361	10.3256	-9.45192	-5.2529	0.0707679	-5.28974	21.7724	21.6624	30.0316	4.35765	118.892	14.4208	-16.2432	2.31461	-24.3048	-3.5271	1.82913	-15.6818	-3.26767	29.0661	76.5249	1.74217	92.5131	38.8573	-9.28413	10.5982	-15.4291	6.66823	11.7875	35.6244	-2.32827	-3.23426	36.2848	-12.8338
1276	0.941417	-0.887066	14.0847	0.34639	-0.460263	0.435143	0.346342	-0.460299	6.25557	0.289197	-0.32109	10.5286	-2.85247	5.0879	14.3291	-3.24085	10.3372	-9.46852	-5.24925	0.0795389	-5.27895	21.7652	21.6954	30.0648	4.33311	118.822	14.4079	-16.2092	2.25804	-24.2542	-3.54545	1.80275	-15.6712	-3.09605	29.0705	76.5113	1.67682	92.1942	38.942	-9.33807	10.5041	-15.4952	6.66507	11.7898	35.6094	-2.32569	-3.24017	36.2711	-12.8403
1278	0.950654	-0.898801	14.1021	0.349523	-0.466141	0.442937	0.349474	-0.466177	6.26337	0.29192	-0.325281	10.5344	-2.8424	5.09879	14.321	-3.21784	10.3533	-9.48231	-5.24816	0.0969855	-5.25618	21.7557	21.695	30.0808	4.32524	118.745	14.3956	-16.1767	2.21028	-24.225	-3.56336	1.77806	-15.66	-2.9576	29.0161	76.5034	1.59091	91.9735	38.9977	-9.39095	10.4214	-15.5448	6.66702	11.8036	35.5911	-2.33221	-3.23889	36.256	-12.8431
1280	0.967096	-0.913615	14.1337	0.355554	-0.47394	0.457043	0.355505	-0.473977	6.27747	0.296932	-0.330721	10.545	-2.83302	5.11329	14.2977	-3.19353	10.3766	-9.52428	-5.25084	0.11849	-5.2419	21.7864	21.6589	30.1183	4.28824	118.731	14.4301	-16.1667	2.11603	-24.1753	-3.5927	1.75793	-15.6615	-2.83916	28.9597	76.5189	1.49972	91.9561	39.0895	-9.39708	10.3171	-15.5952	6.66525	11.8289	35.5761	-2.34114	-3.25729	36.2418	-12.8435
1282	0.977389	-0.924118	14.1719	0.359195	-0.479399	0.474049	0.359145	-0.479436	6.29448	0.3	-0.334571	10.5578	-2.79782	5.11958	14.2659	-3.12485	10.3751	-9.57986	-5.25164	0.130607	-5.2179	21.8001	21.6248	30.1187	4.26119	118.647	14.4532	-16.0983	2.01645	-24.2107	-3.61257	1.77093	-15.6545	-2.77956	28.9706	76.59	1.46954	92.0567	39.0798	-9.42885	10.2419	-15.5937	6.66276	11.8578	35.5606	-2.34408	-3.28114	36.2319	-12.8468
1284	0.979938	-0.930475	14.2118	0.359744	-0.482456	0.491804	0.359694	-0.482493	6.31224	0.300599	-0.336832	10.5711	-2.73957	5.1166	14.2325	-3.01778	10.3479	-9.63663	-5.25012	0.13742	-5.18833	21.7886	21.5919	30.0831	4.25354	118.51	14.4509	-15.9729	1.92043	-24.3279	-3.62177	1.81039	-15.6401	-2.7902	29.032	76.7162	1.48889	92.2528	38.9529	-9.50029	10.202	-15.5266	6.66054	11.8886	35.5445	-2.34231	-3.30701	36.226	-12.8525
1286	0.983098	-0.940453	14.2404	0.360312	-0.487128	0.50454	0.360262	-0.487165	6.32497	0.301322	-0.340294	10.5806	-2.69202	5.11003	14.2198	-2.93308	10.3179	-9.65611	-5.2512	0.16983	-5.18628	21.7729	21.5109	30.0657	4.2731	118.531	14.4204	-15.8705	1.82399	-24.4191	-3.63665	1.82379	-15.6422	-2.88445	28.9823	76.8625	1.43284	92.5349	38.7713	-9.61426	10.1787	-15.385	6.66072	11.924	35.5297	-2.35214	-3.33281	36.2182	-12.8504
1288	0.9824	-0.952869	14.2675	0.359004	-0.492575	0.516634	0.358954	-0.492612	6.33707	0.300695	-0.344459	10.5897	-2.6735	5.11054	14.2147	-2.89892	10.3117	-9.66386	-5.24924	0.214871	-5.19065	21.7536	21.4386	30.0814	4.28652	118.538	14.3798	-15.8146	1.75882	-24.4674	-3.64502	1.80937	-15.6537	-2.99949	28.9699	77.0268	1.39506	92.8815	38.5775	-9.6712	10.1337	-15.2316	6.66299	11.9538	35.5172	-2.35806	-3.35883	36.2111	-12.8597
1290	0.978722	-0.966963	14.2926	0.356265	-0.498529	0.527796	0.356213	-0.498566	6.34823	0.299032	-0.349096	10.5981	-2.69059	5.12269	14.2172	-2.92548	10.3403	-9.66023	-5.24364	0.263579	-5.19702	21.7279	21.3974	30.1247	4.29242	118.486	14.3376	-15.805	1.7202	-24.4652	-3.64916	1.77297	-15.673	-3.11466	29.031	77.1938	1.40431	93.2349	38.394	-9.66385	10.0705	-15.0834	6.66505	11.9755	35.5063	-2.35843	-3.38042	36.2041	-12.8804
1292	0.979678	-0.979673	14.3035	0.355696	-0.5042	0.532684	0.355644	-0.504237	6.35312	0.298976	-0.353375	10.6018	-2.74618	5.15245	14.2387	-3.01661	10.4154	-9.62442	-5.23689	0.290893	-5.21022	21.6758	21.4425	30.1538	4.33122	118.321	14.3077	-15.8153	1.66269	-24.4164	-3.67018	1.74689	-15.6972	-3.22154	29.2094	77.3177	1.51124	93.4047	38.2412	-9.67459	10.0356	-14.9213	6.65624	11.9896	35.4906	-2.36162	-3.37773	36.1922	-12.8928
1294	0.977543	-0.993814	14.3124	0.353666	-0.51026	0.536657	0.353613	-0.510297	6.35709	0.297854	-0.35804	10.6047	-2.825	5.19447	14.2709	-3.14606	10.5215	-9.57049	-5.22992	0.303136	-5.1979	21.6329	21.4274	30.1655	4.3177	118.175	14.2874	-15.7961	1.57014	-24.332	-3.6863	1.72194	-15.7277	-3.28787	29.2724	77.3938	1.58938	93.4245	38.1728	-9.64906	10.0711	-14.853	6.65102	11.9946	35.4801	-2.35788	-3.37148	36.186	-12.9118
1296	0.971717	-1.00702	14.3238	0.35008	-0.515634	0.541762	0.350027	-0.51567	6.36219	0.295525	-0.362295	10.6086	-2.9107	5.2408	14.3039	-3.28646	10.638	-9.51589	-5.22507	0.303235	-5.16216	21.6123	21.3293	30.1492	4.2496	118.066	14.2821	-15.7009	1.42674	-24.2493	-3.69663	1.7012	-15.7603	-3.30373	29.1953	77.4323	1.60519	93.3626	38.1854	-9.59018	10.1485	-14.8782	6.65122	11.9942	35.4759	-2.34937	-3.36843	36.1848	-12.9321
1298	0.965621	-1.00598	14.3453	0.347432	-0.514755	0.551311	0.347379	-0.51479	6.37174	0.293481	-0.361818	10.6157	-2.95439	5.26439	14.3046	-3.35679	10.6977	-9.51779	-5.2298	0.296254	-5.15186	21.6313	21.1946	30.0781	4.19816	117.934	14.3237	-15.4127	1.19798	-24.2934	-3.71717	1.70049	-15.7755	-3.26088	29.0923	77.4752	1.53508	93.5048	38.2193	-9.53994	10.0956	-14.8935	6.65076	12.003	35.4736	-2.35529	-3.37666	36.1728	-12.9174
1300	0.964764	-1.00647	14.3698	0.346961	-0.51495	0.562175	0.346907	-0.514986	6.38261	0.293133	-0.362003	10.6239	-2.98711	5.28389	14.2941	-3.40787	10.7461	-9.53979	-5.24203	0.304189	-5.11155	21.6709	21.0858	29.9518	4.16233	117.701	14.3329	-14.964	0.893189	-24.4359	-3.74136	1.71469	-15.7933	-3.20805	29.1096	77.5609	1.50721	93.5614	38.2099	-9.5591	10.0429	-14.8825	6.64856	12.0128	35.4735	-2.35549	-3.38723	36.1665	-12.9038
1302	0.971057	-1.01107	14.3945	0.349313	-0.517493	0.573208	0.34926	-0.517529	6.39364	0.295049	-0.363755	10.6321	-3.01308	5.30306	14.2809	-3.44663	10.7913	-9.56622	-5.25873	0.32624	-5.02036	21.7236	20.9926	29.7605	4.134	117.319	14.2957	-14.3579	0.497771	-24.6851	-3.76986	1.74196	-15.8132	-3.16362	29.2395	77.6849	1.53418	93.5351	38.1438	-9.64551	10.0066	-14.8424	6.64542	12.0243	35.4743	-2.3505	-3.39951	36.1666	-12.8978
1304	0.986056	-1.01551	14.4158	0.355507	-0.520621	0.582665	0.355453	-0.520657	6.4031	0.299876	-0.365692	10.6392	-3.02332	5.3214	14.2794	-3.45812	10.8286	-9.5693	-5.26885	0.33181	-4.8313	21.7851	20.7876	29.4585	4.06601	116.704	14.2576	-13.6182	-0.0394886	-25.0434	-3.81106	1.78042	-15.8134	-3.14462	29.2881	77.7795	1.54348	93.7023	38.0463	-9.73518	9.93065	-14.7978	6.64572	12.0493	35.4707	-2.36267	-3.42089	36.1587	-12.8899
1306	1.00442	-1.01778	14.4358	0.363346	-0.523051	0.59161	0.363292	-0.523088	6.41204	0.305887	-0.366999	10.646	-3.02453	5.338	14.2972	-3.45545	10.8587	-9.53587	-5.28073	0.350426	-4.66911	21.8125	20.6194	29.1469	4.01743	115.79	14.0658	-12.5541	-0.757748	-25.7237	-3.85288	1.81885	-15.8071	-3.16014	29.2642	77.8761	1.49827	93.9235	37.922	-9.75863	9.88713	-14.7463	6.65234	12.07	35.4676	-2.37063	-3.4356	36.1581	-12.8915
1308	1.02709	-1.0209	14.4555	0.373006	-0.526182	0.600417	0.372952	-0.526221	6.42085	0.313304	-0.368711	10.6526	-3.0228	5.3538	14.3289	-3.44888	10.8859	-9.47637	-5.29206	0.387804	-4.55722	21.8089	20.4892	28.841	3.97705	114.662	13.7501	-11.2181	-1.64	-26.6752	-3.89506	1.84748	-15.8062	-3.20734	29.1999	77.985	1.41437	94.1492	37.7851	-9.71909	9.88372	-14.6913	6.66461	12.0876	35.4658	-2.37503	-3.44653	36.1637	-12.9005
1310	1.06447	-1.04033	14.4762	0.387882	-0.537597	0.609715	0.387827	-0.537637	6.43015	0.325164	-0.376271	10.6596	-3.03482	5.37372	14.3454	-3.46446	10.9262	-9.44623	-5.28568	0.446525	-4.47209	21.8338	20.272	28.5	3.86524	113.699	13.5742	-10.0131	-2.52145	-27.5188	-3.94962	1.83799	-15.8537	-3.26857	29.2418	78.1318	1.40451	94.3029	37.6802	-9.70915	9.87837	-14.6422	6.67676	12.1271	35.4627	-2.40051	-3.48418	36.155	-12.8971
1312	1.10409	-1.06287	14.4978	0.403496	-0.550548	0.619435	0.403439	-0.55059	6.43987	0.337674	-0.384931	10.6669	-3.05866	5.39305	14.3454	-3.50036	10.9706	-9.44797	-5.27595	0.482872	-4.35558	21.8562	19.9451	28.1168	3.73071	112.945	13.4336	-8.8274	-3.41803	-28.3405	-4.0026	1.82176	-15.8847	-3.3168	29.3226	78.2599	1.40833	94.3556	37.5999	-9.71875	9.90153	-14.5927	6.68722	12.1572	35.4632	-2.41913	-3.51481	36.149	-12.9002
1314	1.14212	-1.08602	14.5193	0.418365	-0.563654	0.629119	0.418307	-0.563697	6.44955	0.349638	-0.393756	10.6742	-3.09088	5.41159	14.3327	-3.55072	11.017	-9.47411	-5.26768	0.496496	-4.19976	21.8685	19.5586	27.7077	3.5963	112.389	13.2967	-7.67798	-4.28632	-29.1276	-4.05295	1.80551	-15.8877	-3.34169	29.4193	78.352	1.41226	94.3262	37.5492	-9.74371	9.9448	-14.5435	6.69562	12.1735	35.4671	-2.42795	-3.5329	36.1476	-12.9094
1316	1.17667	-1.11404	14.5364	0.431344	-0.578619	0.636848	0.431284	-0.578663	6.45728	0.360313	-0.404093	10.68	-3.12026	5.43411	14.3276	-3.59502	11.0695	-9.48561	-5.26535	0.537427	-4.02717	21.8653	19.3482	27.3275	3.50463	111.894	13.1181	-6.66987	-4.95378	-29.7872	-4.11216	1.78138	-15.8788	-3.33644	29.4888	78.3963	1.40726	94.3404	37.5493	-9.7672	9.94629	-14.496	6.7035	12.1873	35.4681	-2.44218	-3.54714	36.1425	-12.902
1318	1.20239	-1.13173	14.5527	0.441234	-0.588382	0.644182	0.441173	-0.588428	6.46461	0.368338	-0.410747	10.6855	-3.13499	5.44938	14.3269	-3.61588	11.1029	-9.48795	-5.27789	0.550588	-3.89886	21.8575	19.223	27.0768	3.44011	111.46	12.9054	-5.76291	-5.56118	-30.4309	-4.16196	1.78588	-15.859	-3.29384	29.5579	78.4125	1.41278	94.2951	37.5808	-9.77292	9.9525	-14.4812	6.70839	12.1989	35.4699	-2.45221	-3.56197	36.1371	-12.9068
1320	1.21871	-1.138	14.5683	0.447876	-0.592413	0.651136	0.447815	-0.592459	6.47157	0.37356	-0.413329	10.6907	-3.13271	5.45521	14.3324	-3.60999	11.1125	-9.47729	-5.29996	0.534641	-3.82803	21.8435	19.1754	26.9647	3.38969	111.027	12.672	-4.97843	-6.11772	-31.0453	-4.19906	1.81869	-15.8338	-3.22978	29.6151	78.408	1.4315	94.2005	37.6284	-9.75271	9.97227	-14.4975	6.71045	12.2084	35.4721	-2.45439	-3.57555	36.1331	-12.9255
1322	1.22854	-1.14168	14.5801	0.451877	-0.594807	0.656442	0.451815	-0.594854	6.47687	0.376702	-0.41486	10.6947	-3.11541	5.45181	14.3538	-3.58168	11.099	-9.43608	-5.3012	0.534022	-3.80587	21.8059	19.2506	26.92	3.29911	110.314	12.4643	-4.40472	-6.53712	-31.477	-4.22802	1.84592	-15.8237	-3.21957	29.5875	78.3945	1.45638	94.2033	37.645	-9.68714	9.99729	-14.5059	6.71265	12.2126	35.4692	-2.43969	-3.57306	36.136	-12.9371
1324	1.23773	-1.15455	14.589	0.454901	-0.601176	0.660438	0.454839	-0.601223	6.48087	0.379377	-0.419425	10.6977	-3.10384	5.4553	14.3775	-3.56135	11.1002	-9.39094	-5.29464	0.542316	-3.7832	21.7515	19.319	26.9068	3.25673	109.938	12.3109	-4.0853	-6.78923	-31.7545	-4.24999	1.84736	-15.8028	-3.2013	29.5561	78.3537	1.47993	94.1248	37.6885	-9.63088	10.0503	-14.5148	6.71373	12.223	35.4642	-2.43157	-3.57343	36.131	-12.9545
1326	1.24734	-1.177	14.5956	0.457383	-0.611776	0.663472	0.45732	-0.611823	6.4839	0.381924	-0.427186	10.7	-3.09858	5.46497	14.3948	-3.54957	11.1152	-9.35802	-5.28516	0.555401	-3.75163	21.6883	19.3453	26.9046	3.26561	109.932	12.2213	-3.98003	-6.89364	-31.9119	-4.26706	1.8254	-15.7716	-3.16652	29.5446	78.2936	1.50549	93.9504	37.7634	-9.59955	10.1236	-14.5217	6.71339	12.2334	35.4573	-2.42563	-3.57297	36.1138	-12.9856
1328	1.25459	-1.19715	14.6031	0.459005	-0.621193	0.666882	0.458941	-0.621241	6.48731	0.38375	-0.43412	10.7025	-3.07868	5.46132	14.3835	-3.51395	11.1012	-9.37711	-5.28345	0.556058	-3.73278	21.6419	19.3182	26.8827	3.2481	109.813	12.2116	-3.86686	-6.96945	-32.0612	-4.28551	1.81493	-15.7577	-3.13529	29.5756	78.262	1.55738	93.7811	37.8351	-9.59329	10.1649	-14.5172	6.71159	12.1995	35.4477	-2.3755	-3.53363	36.0851	-13.0529
1330	1.26123	-1.21648	14.6081	0.460428	-0.630191	0.669138	0.460363	-0.630239	6.48957	0.385401	-0.440753	10.7042	-3.05514	5.45043	14.3621	-3.47362	11.0729	-9.41476	-5.27853	0.557472	-3.71641	21.6084	19.3011	26.86	3.20531	109.723	12.2218	-3.82078	-7.01569	-32.1558	-4.30326	1.81094	-15.7491	-3.10265	29.6076	78.2387	1.60906	93.6293	37.9098	-9.64717	10.1912	-14.4872	6.70744	12.1916	35.4326	-2.33535	-3.50614	36.0329	-13.1325
1332	1.26789	-1.23465	14.6099	0.461955	-0.638677	0.670045	0.461889	-0.638725	6.49048	0.387098	-0.446995	10.7049	-3.03114	5.43476	14.3383	-3.43409	11.0358	-9.4571	-5.27072	0.560404	-3.70198	21.5854	19.302	26.8451	3.15038	109.691	12.2364	-3.84156	-7.02946	-32.1977	-4.31868	1.81221	-15.7445	-3.07065	29.6244	78.2136	1.65768	93.5088	37.9904	-9.74014	10.2061	-14.4378	6.70027	12.2208	35.4122	-2.31419	-3.50313	35.9618	-13.2063
1334	1.27611	-1.25109	14.6104	0.464304	-0.646519	0.670335	0.464237	-0.646567	6.49077	0.389367	-0.452702	10.7052	-3.0115	5.41948	14.3241	-3.4031	11.0008	-9.48211	-5.27186	0.556945	-3.69684	21.5615	19.2816	26.8574	3.15125	109.754	12.2567	-3.88577	-6.97854	-32.2246	-4.32641	1.81463	-15.7455	-3.04853	29.5976	78.1586	1.71293	93.4547	38.0905	-9.7487	10.2136	-14.4071	6.68669	12.2671	35.3882	-2.29608	-3.52705	35.8987	-13.2196
1336	1.28202	-1.26467	14.6078	0.465865	-0.652926	0.669202	0.465798	-0.652974	6.48963	0.390955	-0.457386	10.7043	-2.98881	5.40881	14.3218	-3.36583	10.9727	-9.48442	-5.27258	0.548976	-3.68945	21.5463	19.2852	26.8802	3.14412	109.797	12.2856	-3.97465	-6.88548	-32.2135	-4.32959	1.81457	-15.7566	-3.03854	29.5758	78.1036	1.79402	93.3847	38.1813	-9.74412	10.2153	-14.3859	6.67947	12.3084	35.3742	-2.2907	-3.56733	35.854	-13.2313
1338	1.28496	-1.27486	14.6023	0.466393	-0.657605	0.666835	0.466325	-0.657653	6.48727	0.391659	-0.460846	10.7025	-2.9621	5.40171	14.3326	-3.32096	10.9492	-9.46217	-5.27028	0.536274	-3.67865	21.5412	19.3157	26.9094	3.11671	109.806	12.3223	-4.10437	-6.76453	-32.1578	-4.32875	1.81057	-15.777	-3.0419	29.5599	78.0584	1.89568	93.2811	38.2544	-9.753	10.21	-14.3623	6.67923	12.3373	35.3707	-2.29468	-3.61296	35.8303	-13.2494
1340	1.28616	-1.28024	14.5969	0.466526	-0.660044	0.664433	0.466458	-0.660092	6.48487	0.391921	-0.462658	10.7007	-2.93414	5.3888	14.3567	-3.27713	10.9143	-9.41516	-5.26176	0.514514	-3.66959	21.5426	19.3413	26.9419	3.07515	109.844	12.3615	-4.2467	-6.64707	-32.0445	-4.32358	1.80303	-15.8035	-3.05562	29.5012	78.0378	1.96788	93.1626	38.3066	-9.82474	10.1823	-14.2894	6.67457	12.3485	35.3664	-2.28384	-3.63074	35.825	-13.2522
1342	1.28581	-1.28442	14.5942	0.466058	-0.661847	0.663251	0.46599	-0.661895	6.48368	0.39169	-0.464035	10.6998	-2.90476	5.37243	14.3835	-3.23221	10.8726	-9.36324	-5.25628	0.501698	-3.66948	21.5657	19.3771	26.9821	3.03335	109.908	12.4075	-4.40308	-6.54424	-31.9035	-4.31263	1.78114	-15.8152	-3.10974	29.4558	78.0129	2.08133	92.9856	38.3331	-9.92983	10.1886	-14.2022	6.67464	12.3619	35.3609	-2.28534	-3.64189	35.8185	-13.2477
1344	1.28396	-1.28927	14.5935	0.46488	-0.663829	0.66293	0.464811	-0.663877	6.48336	0.39094	-0.465593	10.6996	-2.87764	5.35611	14.4119	-3.19149	10.8318	-9.30864	-5.25368	0.498798	-3.679	21.6031	19.4239	27.0322	2.99761	109.988	12.4554	-4.56429	-6.45664	-31.744	-4.30076	1.75089	-15.8121	-3.18651	29.4207	77.9715	2.22886	92.78	38.3534	-10.0456	10.223	-14.1231	6.6804	12.3802	35.3553	-2.30124	-3.65256	35.8082	-13.2384
1346	1.28048	-1.29916	14.5877	0.462614	-0.66789	0.660382	0.462545	-0.667937	6.48081	0.389516	-0.468774	10.6977	-2.86791	5.35353	14.4522	-3.17807	10.8223	-9.23306	-5.24285	0.491999	-3.69223	21.6092	19.4762	27.0992	2.97985	110.035	12.4796	-4.70103	-6.37313	-31.5612	-4.31022	1.74817	-15.8112	-3.18654	29.3206	77.8883	2.31177	92.7221	38.4491	-10.1067	10.2017	-14.1062	6.68959	12.3946	35.3564	-2.31813	-3.67084	35.8073	-13.2302
1348	1.2755	-1.30736	14.5818	0.459819	-0.671095	0.657787	0.45975	-0.671143	6.47822	0.38764	-0.47135	10.6957	-2.86365	5.35284	14.4829	-3.17307	10.8187	-9.17562	-5.23492	0.481284	-3.71263	21.6057	19.5127	27.1658	2.9549	110.058	12.5023	-4.81606	-6.26306	-31.4234	-4.32013	1.75065	-15.8309	-3.14707	29.2543	77.8034	2.39564	92.6435	38.5878	-10.1344	10.1718	-14.1409	6.69081	12.4006	35.3559	-2.31973	-3.68498	35.8039	-13.2165
1350	1.26968	-1.31167	14.5775	0.456952	-0.67253	0.655879	0.456883	-0.672577	6.47631	0.385593	-0.472609	10.6943	-2.86065	5.35001	14.4994	-3.17002	10.812	-9.14481	-5.23391	0.465977	-3.73753	21.5986	19.5365	27.2218	2.92595	110.062	12.5273	-4.9078	-6.14367	-31.3435	-4.32602	1.75374	-15.8695	-3.08455	29.222	77.7302	2.48051	92.5018	38.749	-10.1486	10.147	-14.2088	6.68473	12.4	35.353	-2.30771	-3.69501	35.7972	-13.1998
1352	1.26555	-1.30938	14.5773	0.455316	-0.67121	0.655796	0.455247	-0.671257	6.47623	0.384284	-0.47173	10.6942	-2.85375	5.33851	14.5019	-3.16205	10.7884	-9.13995	-5.24718	0.444015	-3.75347	21.5951	19.5883	27.2427	2.93392	110.059	12.5522	-4.96755	-6.12486	-31.3042	-4.32886	1.75865	-15.9032	-3.04078	29.1231	77.6843	2.50985	92.2653	38.8812	-10.2199	10.1522	-14.2396	6.6862	12.4081	35.354	-2.3085	-3.71488	35.7939	-13.1955
1354	1.26147	-1.30523	14.5788	0.453838	-0.669081	0.656444	0.453769	-0.669128	6.47688	0.38304	-0.470236	10.6947	-2.83918	5.32912	14.5072	-3.13958	10.7656	-9.12922	-5.25935	0.427136	-3.7685	21.5922	19.6163	27.257	2.93822	110.069	12.5719	-5.02229	-6.11436	-31.2753	-4.33085	1.75712	-15.9122	-2.99115	29.0514	77.6471	2.51959	92.046	38.9658	-10.2975	10.1252	-14.2699	6.6913	12.4117	35.3525	-2.30752	-3.72087	35.7913	-13.1997
1356	1.25753	-1.30005	14.5797	0.452502	-0.666512	0.656801	0.452433	-0.666559	6.47723	0.381872	-0.468404	10.695	-2.82031	5.3243	14.5214	-3.10831	10.7493	-9.10114	-5.26815	0.414248	-3.78313	21.5881	19.6137	27.2708	2.93378	110.099	12.5873	-5.08665	-6.09246	-31.2403	-4.33161	1.75259	-15.8948	-2.93226	29.0231	77.6037	2.52094	91.8765	39.0094	-10.3549	10.063	-14.3079	6.69858	12.4105	35.3466	-2.30372	-3.7134	35.7861	-13.21
1358	1.25597	-1.29284	14.5723	0.452388	-0.66321	0.653477	0.45232	-0.663256	6.47391	0.381574	-0.465941	10.6925	-2.81668	5.32497	14.5553	-3.10418	10.7483	-9.03804	-5.27956	0.389009	-3.79359	21.5758	19.6016	27.2831	2.93982	110.164	12.6081	-5.2009	-6.06431	-31.163	-4.32755	1.7664	-15.8662	-2.86802	29.0238	77.5051	2.53348	91.765	39.0673	-10.3224	10.0148	-14.3602	6.70324	12.4161	35.3317	-2.30485	-3.71787	35.7666	-13.2171
1360	1.2526	-1.28226	14.5654	0.451739	-0.658292	0.650372	0.451672	-0.658339	6.4708	0.380769	-0.462306	10.6902	-2.81155	5.32069	14.5816	-3.09858	10.7379	-8.98884	-5.29309	0.357892	-3.79837	21.5675	19.579	27.2875	2.93515	110.19	12.6252	-5.28355	-6.01769	-31.0961	-4.31913	1.79446	-15.8355	-2.80692	29.0124	77.4172	2.51295	91.738	39.1142	-10.2863	9.96245	-14.4227	6.7129	12.4169	35.321	-2.30445	-3.71885	35.7521	-13.2314
1362	1.24668	-1.26827	14.5603	0.450225	-0.651691	0.648066	0.450158	-0.651738	6.4685	0.379207	-0.457471	10.6884	-2.80237	5.30954	14.5934	-3.08704	10.7138	-8.96645	-5.30915	0.322172	-3.79677	21.5647	19.5475	27.28	2.92189	110.186	12.6324	-5.3099	-5.96961	-31.0546	-4.30675	1.83425	-15.8091	-2.75361	28.9881	77.3577	2.45629	91.7832	39.1448	-10.2684	9.91295	-14.4882	6.72667	12.4143	35.3166	-2.30288	-3.71583	35.7455	-13.2492
1364	1.23923	-1.25295	14.5541	0.448145	-0.644387	0.645247	0.448079	-0.644433	6.46568	0.377176	-0.452146	10.6863	-2.79274	5.29423	14.5879	-3.07489	10.6825	-8.97631	-5.32833	0.284813	-3.78833	21.5622	19.5118	27.2525	2.9277	110.264	12.6155	-5.26876	-5.99763	-31.0404	-4.29253	1.87442	-15.8	-2.71936	28.9925	77.3364	2.38948	91.822	39.1525	-10.2725	9.91273	-14.5324	6.73375	12.4292	35.3136	-2.30931	-3.71855	35.7386	-13.2459
1366	1.23052	-1.23092	14.5473	0.446024	-0.63404	0.642132	0.445959	-0.634086	6.46256	0.374915	-0.444551	10.684	-2.78739	5.27756	14.5819	-3.07096	10.6503	-8.98753	-5.35544	0.229516	-3.77126	21.5531	19.4654	27.2064	2.9423	110.367	12.5739	-5.1444	-6.07522	-31.0862	-4.27066	1.93656	-15.802	-2.6823	29.0095	77.3267	2.33794	91.8988	39.1594	-10.2967	9.89187	-14.5586	6.73894	12.429	35.3144	-2.30604	-3.7275	35.7364	-13.2396
1368	1.2221	-1.20375	14.5404	0.444422	-0.621459	0.638954	0.444358	-0.621504	6.45939	0.372895	-0.435251	10.6816	-2.78875	5.26334	14.5789	-3.07853	10.6251	-8.99376	-5.38795	0.159639	-3.74993	21.5349	19.408	27.144	2.96485	110.485	12.5047	-4.93629	-6.20425	-31.1992	-4.24423	2.01485	-15.8073	-2.63636	29.0346	77.3178	2.29889	91.9938	39.1705	-10.3311	9.84743	-14.5741	6.74445	12.4148	35.3183	-2.29514	-3.74094	35.7378	-13.2337
1370	1.21925	-1.18228	14.5347	0.444828	-0.611809	0.636373	0.444764	-0.611854	6.45681	0.372568	-0.428011	10.6796	-2.80153	5.2627	14.5747	-3.10163	10.6289	-9.0026	-5.41073	0.105165	-3.74809	21.5031	19.3445	27.0758	3.00158	110.623	12.3895	-4.65498	-6.40514	-31.3785	-4.23142	2.06626	-15.7894	-2.57402	29.0641	77.2955	2.22432	91.9911	39.183	-10.3381	9.8344	-14.6103	6.75588	12.4231	35.3206	-2.30312	-3.75016	35.7358	-13.2251
1372	1.22177	-1.16553	14.5326	0.447218	-0.604644	0.635394	0.447156	-0.60469	6.45583	0.373885	-0.422499	10.6789	-2.82038	5.27223	14.5712	-3.13196	10.6535	-9.01058	-5.43139	0.0524013	-3.72615	21.4833	19.2653	26.985	3.03101	110.756	12.2948	-4.33806	-6.67652	-31.5734	-4.22264	2.10594	-15.7606	-2.53239	29.0894	77.2573	2.17116	91.9688	39.2037	-10.338	9.83491	-14.647	6.76926	12.4311	35.3248	-2.31326	-3.7585	35.7314	-13.2163
1374	1.22768	-1.15251	14.5332	0.4508	-0.599384	0.635595	0.450738	-0.59943	6.45603	0.376216	-0.418333	10.6791	-2.83934	5.28723	14.5706	-3.16067	10.688	-9.01302	-5.45093	-4.14262e-05	-3.68234	21.4757	19.1757	26.8715	3.04892	110.873	12.2156	-3.98478	-7.01252	-31.7816	-4.21504	2.13997	-15.7277	-2.51372	29.1059	77.208	2.14386	91.9503	39.2288	-10.3321	9.84416	-14.6817	6.78264	12.4343	35.3299	-2.32103	-3.76756	35.725	-13.2091
1376	1.22864	-1.13952	14.5302	0.45222	-0.59375	0.634223	0.452159	-0.593796	6.45465	0.376909	-0.414028	10.678	-2.84012	5.2935	14.5816	-3.16061	10.6994	-8.99241	-5.46595	-0.048761	-3.65771	21.4555	19.0988	26.762	3.059	110.972	12.089	-3.60061	-7.36725	-32.0091	-4.20641	2.18252	-15.7069	-2.487	29.1031	77.1712	2.10617	91.9691	39.2374	-10.3029	9.85349	-14.725	6.7912	12.4321	35.3286	-2.3203	-3.78138	35.7179	-13.2099
1378	1.22744	-1.12315	14.525	0.45296	-0.586461	0.631887	0.4529	-0.586508	6.45232	0.376986	-0.408531	10.6763	-2.83051	5.28299	14.5952	-3.1482	10.6763	-8.96674	-5.48865	-0.091393	-3.57537	21.4275	19.0607	26.572	3.07478	110.984	11.8071	-2.9129	-7.88564	-32.4662	-4.18808	2.23044	-15.6942	-2.47337	29.0969	77.1456	2.0758	91.9728	39.2293	-10.3005	9.87543	-14.7482	6.7999	12.439	35.33	-2.32702	-3.79818	35.7144	-13.2107
1380	1.22682	-1.10361	14.5195	0.45419	-0.577827	0.629368	0.454131	-0.577874	6.4498	0.37734	-0.401996	10.6744	-2.81763	5.25897	14.6033	-3.1345	10.6276	-8.95126	-5.52251	-0.123914	-3.44131	21.3931	19.0674	26.3109	3.10098	110.911	11.3272	-1.84041	-8.60886	-33.2465	-4.16329	2.27857	-15.6844	-2.47411	29.0963	77.1293	2.05256	91.9655	39.2086	-10.329	9.89435	-14.7473	6.81071	12.4542	35.3363	-2.34204	-3.81721	35.7153	-13.2101
1382	1.23488	-1.08662	14.5205	0.45902	-0.57099	0.629757	0.458961	-0.571037	6.45019	0.380501	-0.39657	10.6747	-2.82218	5.24144	14.5824	-3.14767	10.598	-8.99104	-5.57112	-0.127288	-3.35067	21.3606	19.13	26.0961	3.15021	110.849	10.5474	-0.247799	-9.56939	-34.5668	-4.15436	2.30484	-15.6567	-2.48214	29.1202	77.1141	2.0248	92.029	39.1932	-10.3586	9.82968	-14.7288	6.82733	12.458	35.3483	-2.35129	-3.83475	35.7188	-13.2109
1384	1.25327	-1.06597	14.5217	0.468663	-0.563335	0.630278	0.468605	-0.563383	6.45071	0.387204	-0.390217	10.6751	-2.8459	5.24347	14.55	-3.18738	10.6116	-9.05331	-5.62169	-0.14566	-3.28676	21.3014	19.1286	25.9045	3.18004	110.594	9.86877	1.22689	-10.6052	-35.827	-4.15134	2.33539	-15.6293	-2.46842	29.172	77.1002	1.98418	92.0187	39.186	-10.3669	9.76849	-14.7314	6.84516	12.4766	35.3619	-2.3701	-3.86536	35.7248	-13.2071
1386	1.27982	-1.04293	14.5215	0.48207	-0.555249	0.63015	0.482013	-0.555299	6.45058	0.396692	-0.383294	10.675	-2.8853	5.26725	14.5144	-3.2471	10.6708	-9.12207	-5.66717	-0.186339	-3.23886	21.2116	19.046	25.7356	3.17441	110.149	9.41011	2.3344	-11.5667	-36.7858	-4.15067	2.37464	-15.606	-2.4275	29.2373	77.0863	1.92901	91.9373	39.186	-10.3566	9.71987	-14.7545	6.86218	12.5087	35.3751	-2.3974	-3.90597	35.7308	-13.1996
1388	1.30479	-1.02851	14.5181	0.494136	-0.550816	0.628598	0.494079	-0.550867	6.44903	0.405419	-0.379188	10.6739	-2.92665	5.31043	14.4933	-3.30415	10.7657	-9.16373	-5.6923	-0.235739	-3.16455	21.1022	18.9149	25.5844	3.11429	109.727	9.25947	2.62592	-12.0734	-37.1222	-4.14763	2.41589	-15.586	-2.36378	29.2488	77.0673	1.85857	91.9344	39.1826	-10.3653	9.63369	-14.7522	6.87434	12.5246	35.3836	-2.41567	-3.93059	35.7278	-13.1996
1390	1.32132	-1.01587	14.515	0.502363	-0.54652	0.62722	0.502307	-0.546572	6.44765	0.411287	-0.375436	10.6728	-2.94502	5.33615	14.481	-3.32677	10.8198	-9.18754	-5.71001	-0.286747	-3.10398	20.9926	18.8813	25.5015	3.02123	109.174	9.10706	2.7796	-12.4067	-37.3876	-4.13076	2.45939	-15.5675	-2.31539	29.2605	77.0523	1.80585	91.9582	39.1674	-10.39	9.56136	-14.7392	6.88705	12.5337	35.3881	-2.42805	-3.94568	35.7184	-13.1961
1392	1.3292	-1.00315	14.5129	0.506797	-0.541533	0.626259	0.506741	-0.541586	6.44669	0.414273	-0.371418	10.6721	-2.93631	5.33473	14.4748	-3.31103	10.814	-9.1982	-5.72696	-0.335729	-3.05818	20.893	18.9738	25.4751	2.9351	108.565	8.87166	2.98034	-12.6748	-37.7749	-4.1012	2.5048	-15.551	-2.28968	29.2751	77.0424	1.77102	92.004	39.1439	-10.4249	9.51404	-14.7211	6.90014	12.5371	35.3909	-2.43418	-3.95324	35.7057	-13.1895
1394	1.33524	-0.98904	14.5099	0.51053	-0.535795	0.62486	0.510474	-0.535848	6.44529	0.416687	-0.366883	10.6711	-2.90984	5.30373	14.4705	-3.27435	10.7476	-9.20474	-5.75975	-0.373465	-2.99052	20.8184	19.1727	25.4101	3.02497	108.371	8.53308	3.23971	-13.0337	-38.4615	-4.07435	2.55065	-15.5389	-2.27722	29.252	77.0308	1.71975	92.0874	39.1343	-10.4458	9.49334	-14.7116	6.90716	12.5326	35.4002	-2.43164	-3.9605	35.6996	-13.1904
1396	1.34461	-0.971931	14.5099	0.515948	-0.529002	0.624847	0.515893	-0.529056	6.44528	0.42029	-0.361451	10.6711	-2.88507	5.27308	14.4533	-3.23962	10.6829	-9.23523	-5.78738	-0.433214	-2.94748	20.7771	19.2975	25.3371	3.03834	108.088	8.19034	3.89085	-13.4585	-39.5562	-4.05718	2.60227	-15.5457	-2.2589	29.2322	77.0385	1.66605	92.1876	39.1435	-10.4553	9.46318	-14.7081	6.91585	12.5264	35.4148	-2.42298	-3.94954	35.701	-13.201
1398	1.35901	-0.95253	14.5135	0.523735	-0.521596	0.626361	0.523682	-0.52165	6.44679	0.425623	-0.355406	10.6722	-2.86904	5.25406	14.4237	-3.21538	10.6429	-9.28935	-5.80974	-0.512686	-2.92958	20.7584	19.3193	25.2424	2.96427	107.645	7.85401	4.97062	-14.0223	-41.0108	-4.04984	2.65866	-15.568	-2.23447	29.2263	77.0672	1.61281	92.2939	39.1633	-10.4613	9.41908	-14.7045	6.92774	12.5246	35.4324	-2.41373	-3.9271	35.7056	-13.223
1400	1.37817	-0.934651	14.5183	0.533496	-0.515224	0.628463	0.533443	-0.515279	6.44889	0.432497	-0.350006	10.6738	-2.86549	5.26065	14.396	-3.20427	10.6542	-9.34009	-5.84822	-0.567766	-2.89087	20.7061	19.3304	25.045	3.0249	107.224	7.41493	6.32737	-14.9738	-42.5954	-4.04336	2.7111	-15.5772	-2.22793	29.2431	77.1055	1.56462	92.3754	39.1506	-10.4994	9.38584	-14.6783	6.94255	12.545	35.4456	-2.42455	-3.93699	35.695	-13.264
1402	1.40302	-0.92196	14.5206	0.545365	-0.511557	0.62947	0.545312	-0.511613	6.4499	0.441125	-0.346487	10.6746	-2.8794	5.27628	14.383	-3.22254	10.6882	-9.36498	-5.87818	-0.625967	-2.87594	20.665	19.2476	24.8321	2.99632	106.769	7.17233	7.52	-16.0098	-43.7809	-4.03991	2.76028	-15.5885	-2.20821	29.2469	77.1428	1.49943	92.506	39.1342	-10.5323	9.32456	-14.64	6.9541	12.5678	35.4526	-2.43602	-3.96193	35.6792	-13.2822
1404	1.43147	-0.915817	14.5201	0.558316	-0.511028	0.629236	0.558263	-0.511086	6.44967	0.450769	-0.345242	10.6744	-2.90613	5.29492	14.3875	-3.26433	10.7323	-9.35852	-5.89547	-0.691439	-2.88785	20.6333	19.069	24.6326	2.8834	106.351	7.1768	8.40536	-16.9224	-44.4878	-4.03852	2.80516	-15.6012	-2.17715	29.2336	77.1723	1.42384	92.6944	39.1186	-10.5522	9.2421	-14.591	6.96138	12.5858	35.4537	-2.4453	-3.99461	35.6614	-13.2746
1406	1.45536	-0.916727	14.52	0.568732	-0.513249	0.629211	0.568679	-0.513307	6.44964	0.458698	-0.346218	10.6744	-2.92368	5.30992	14.4053	-3.29192	10.7659	-9.32664	-5.90769	-0.760771	-2.89841	20.5622	18.8344	24.4668	2.9088	106.316	7.32843	8.85311	-17.3026	-45.102	-4.03273	2.84349	-15.5994	-2.16851	29.2241	77.1817	1.37995	92.9085	39.096	-10.565	9.20018	-14.5284	6.96639	12.5878	35.4529	-2.45762	-4.01453	35.6475	-13.2728
1408	1.47318	-0.925704	14.5182	0.575871	-0.518541	0.628488	0.575818	-0.5186	6.44892	0.464381	-0.349703	10.6739	-2.93114	5.31613	14.4335	-3.30534	10.7793	-9.27489	-5.90676	-0.818675	-2.91847	20.5061	18.7017	24.389	2.94349	106.28	7.59564	8.93397	-17.3097	-45.2979	-4.03752	2.86971	-15.5954	-2.18789	29.2029	77.1741	1.3832	93.1241	39.0789	-10.5639	9.18641	-14.4568	6.9738	12.5929	35.4524	-2.47655	-4.05007	35.633	-13.2632
1410	1.4828	-0.94045	14.5149	0.578978	-0.525735	0.627065	0.578924	-0.525795	6.4475	0.467177	-0.354873	10.6728	-2.92596	5.31205	14.4689	-3.30033	10.769	-9.20888	-5.89281	-0.863106	-2.94538	20.4763	18.6832	24.4057	2.94566	106.172	7.9254	8.74528	-17.0398	-45.0913	-4.0529	2.88495	-15.5904	-2.22449	29.1688	77.1447	1.43477	93.3101	39.0799	-10.549	9.19992	-14.3861	6.98065	12.6057	35.4529	-2.50181	-4.1073	35.6169	-13.2398
1412	1.47764	-0.951345	14.5106	0.575893	-0.53011	0.625217	0.575838	-0.530169	6.44565	0.46516	-0.358343	10.6714	-2.90093	5.29759	14.5057	-3.26333	10.7321	-9.13869	-5.87087	-0.904025	-2.95908	20.4668	18.6389	24.4928	2.82486	106.042	8.16166	8.61484	-16.7467	-44.7955	-4.06414	2.90064	-15.5771	-2.23009	29.1327	77.0657	1.53221	93.3742	39.1376	-10.5294	9.24609	-14.347	6.97018	12.631	35.4532	-2.52957	-4.18709	35.5975	-13.1908
1414	1.46844	-0.95972	14.5105	0.571215	-0.533083	0.625194	0.57116	-0.533142	6.44563	0.461859	-0.360872	10.6714	-2.87055	5.27801	14.5341	-3.21785	10.6842	-9.08388	-5.85726	-0.930139	-2.9841	20.4628	18.7058	24.5822	2.79852	106.021	8.36835	8.41683	-16.4548	-44.4303	-4.07497	2.9082	-15.575	-2.19445	29.0697	77.0003	1.57468	93.3728	39.2213	-10.4872	9.28999	-14.34	6.9495	12.6358	35.453	-2.55064	-4.26544	35.5817	-13.1177
1416	1.46038	-0.967009	14.5175	0.567108	-0.535687	0.628286	0.567052	-0.535745	6.44872	0.458958	-0.363091	10.6737	-2.84356	5.25973	14.5473	-3.17682	10.6403	-9.05759	-5.85285	-0.942714	-3.023	20.4634	18.8583	24.6581	2.8755	106.126	8.56542	8.16045	-16.1828	-44.0487	-4.08914	2.90361	-15.5804	-2.12319	29.0001	76.9595	1.56272	93.3259	39.3176	-10.4279	9.31637	-14.3558	6.92198	12.6111	35.454	-2.56615	-4.33574	35.578	-13.0251
1418	1.46358	-0.980188	14.5374	0.567456	-0.541772	0.637198	0.5674	-0.54183	6.45763	0.459611	-0.367624	10.6804	-2.84139	5.26153	14.5279	-3.17068	10.6432	-9.09327	-5.84093	-0.955116	-3.06502	20.4907	18.8673	24.7338	2.86706	106.292	8.80031	7.93846	-15.9214	-43.7781	-4.1218	2.8759	-15.5604	-2.05145	29.0392	76.9243	1.6083	93.2523	39.4057	-10.3907	9.29923	-14.3557	6.8961	12.5537	35.4636	-2.59181	-4.38665	35.6125	-12.9055
1420	1.47051	-0.990456	14.5648	0.569647	-0.546886	0.649435	0.56959	-0.546945	6.46987	0.461574	-0.371315	10.6896	-2.84274	5.27724	14.5008	-3.16507	10.6729	-9.14299	-5.83884	-0.974487	-3.1033	20.4799	18.8535	24.8087	2.89252	106.494	8.9927	7.75728	-15.6705	-43.6045	-4.15331	2.84565	-15.5207	-1.9967	29.0703	76.8908	1.65641	93.2369	39.4664	-10.3509	9.27166	-14.3486	6.86857	12.4931	35.4751	-2.61727	-4.49239	35.6552	-12.904
1422	1.48045	-0.992722	14.5998	0.57375	-0.548742	0.664982	0.573693	-0.548801	6.48541	0.46475	-0.372449	10.7013	-2.84283	5.30227	14.4732	-3.15359	10.7191	-9.19335	-5.85025	-0.999727	-3.13399	20.4209	18.8635	24.8853	2.96213	106.661	9.10883	7.64211	-15.4595	-43.5194	-4.17761	2.81656	-15.4605	-1.96583	29.0718	76.8544	1.6991	93.2778	39.4964	-10.3055	9.25122	-14.337	6.83362	12.4066	35.4993	-2.63498	-4.65122	35.7541	-13.0372
1424	1.49541	-0.976525	14.648	0.581433	-0.542922	0.686388	0.581377	-0.542983	6.50682	0.470094	-0.367619	10.7173	-2.83941	5.32343	14.4499	-3.13756	10.7568	-9.23553	-5.87939	-1.01772	-3.14989	20.3385	18.9923	24.9746	3.01838	106.54	9.08938	7.67584	-15.4099	-43.4815	-4.18472	2.78423	-15.3723	-1.9639	29.0612	76.8022	1.7519	93.2686	39.5039	-10.2635	9.28177	-14.3263	6.76782	12.196	35.5683	-2.6255	-4.83967	36.08	-13.2672
1426	1.52289	-0.941777	14.7015	0.596022	-0.529941	0.710043	0.595967	-0.530002	6.53048	0.480127	-0.356987	10.7351	-2.85049	5.33876	14.4203	-3.14948	10.7896	-9.29103	-5.88655	-1.02754	-3.16085	20.2421	19.1698	25.0657	3.07728	106.278	8.99307	7.76566	-15.4413	-43.5223	-4.21088	2.74238	-15.273	-1.96806	29.0529	76.7472	1.77836	93.2808	39.5093	-10.2138	9.30541	-14.3265	6.70641	11.7824	35.7645	-2.59166	-4.7333	36.8169	-13.3096
1428	1.56129	-0.888448	14.7582	0.61683	-0.509665	0.735068	0.616777	-0.509728	6.5555	0.494332	-0.340498	10.7539	-2.87514	5.34998	14.3859	-3.18718	10.8203	-9.35669	-5.87193	-1.03275	-3.17088	20.1358	19.3626	25.1576	3.1374	105.954	8.84663	7.87909	-15.5216	-43.6251	-4.2537	2.68964	-15.1719	-1.97279	29.0568	76.696	1.77718	93.3142	39.5154	-10.1633	9.30979	-14.3351	6.6447	11.1639	36.0675	-2.50328	-4.2531	37.9222	-13.167
1430	1.599	-0.81597	14.819	0.63881	-0.480959	0.761821	0.638761	-0.481025	6.58225	0.508862	-0.317637	10.7739	-2.88885	5.3681	14.3608	-3.20317	10.8591	-9.40393	-5.88164	-1.05248	-3.19167	20.0159	19.4891	25.2556	3.19904	105.802	8.6936	7.97315	-15.6051	-43.7215	-4.26548	2.62561	-15.0851	-1.98075	29.1077	76.6646	1.77972	93.2969	39.5073	-10.1574	9.30012	-14.3272	6.51372	10.3694	36.3331	-2.24676	-3.36273	39.0952	-13.2192
1432	1.62421	-0.737221	14.8795	0.655807	-0.448549	0.788399	0.65576	-0.448617	6.60883	0.519427	-0.292336	10.7939	-2.917	5.38825	14.3546	-3.24608	10.9068	-9.41737	-5.87438	-1.06293	-3.18947	19.9161	19.6522	25.3611	3.20577	105.402	8.56272	8.08093	-15.6223	-43.706	-4.27883	2.56988	-15.0206	-1.98637	29.1051	76.6356	1.77177	93.3207	39.5013	-10.1256	9.27979	-14.3279	6.40681	9.78491	36.4729	-2.08538	-2.47675	39.9061	-13.0503
1434	1.63959	-0.660898	14.9372	0.668331	-0.416447	0.813767	0.668288	-0.416516	6.6342	0.526674	-0.267555	10.8129	-2.95957	5.41068	14.3644	-3.31558	10.9637	-9.40252	-5.84591	-1.06123	-3.15017	19.8396	19.8362	25.4799	3.12586	104.769	8.43308	8.21491	-15.5865	-43.6049	-4.2882	2.5142	-14.9669	-1.99387	29.0376	76.5931	1.76107	93.3874	39.5021	-10.0601	9.26087	-14.344	6.31653	9.46779	36.4946	-2.0697	-1.7937	40.3233	-12.6624
1436	1.67088	-0.606943	14.9877	0.686136	-0.395366	0.835991	0.686095	-0.395436	6.65642	0.538592	-0.250663	10.8296	-2.99619	5.44476	14.3756	-3.37	11.0394	-9.38417	-5.81454	-1.06303	-3.02951	19.7596	19.8628	25.6159	2.85629	104.336	8.19047	8.38256	-15.6505	-43.6539	-4.23825	2.39827	-14.8575	-2.02833	28.9438	76.4698	1.79554	93.423	39.5125	-9.97454	9.29434	-14.3901	6.12926	9.24585	36.5359	-2.10227	-1.7397	40.6979	-12.2805
1438	1.70672	-0.561363	15.0296	0.705311	-0.378289	0.854436	0.705272	-0.378362	6.67487	0.551798	-0.236672	10.8434	-3.02011	5.4573	14.3392	-3.40564	11.0724	-9.45356	-5.78183	-1.02754	-2.99905	19.7112	19.9251	25.8737	2.68379	104.089	7.81176	8.70178	-15.6695	-43.7249	-4.18767	2.28745	-14.7878	-2.06565	28.9228	76.4305	1.80299	93.414	39.5277	-10.0235	9.30806	-14.3831	5.9378	8.99205	36.6079	-2.00513	-1.77963	41.0546	-12.1619
1440	1.73476	-0.526661	15.0694	0.720238	-0.36538	0.87198	0.720201	-0.365455	6.69241	0.562104	-0.226072	10.8566	-3.02628	5.44409	14.2479	-3.41431	11.0532	-9.62402	-5.76189	-0.974082	-3.04455	19.6914	20.0767	26.2295	2.65931	104.01	7.34185	9.1194	-15.6201	-43.7697	-4.1564	2.21254	-14.7587	-2.08667	28.9837	76.4815	1.78395	93.391	39.5521	-10.1618	9.29283	-14.3328	5.7962	8.72797	36.6861	-1.80027	-1.79879	41.3578	-12.2812
1442	1.71128	-0.52572	15.1361	0.709908	-0.363387	0.901627	0.70987	-0.363461	6.72206	0.55424	-0.225294	10.8788	-3.00506	5.41935	14.1168	-3.37452	11.0035	-9.86588	-5.81836	-1.03251	-2.9099	19.6487	20.3484	26.4657	2.70356	104.009	6.97974	9.33289	-15.5536	-43.7094	-4.17534	2.24086	-14.668	-2.02162	29.0716	76.4673	1.81538	93.545	39.6131	-10.0161	9.25814	-14.3718	5.8406	8.70912	36.6292	-1.79127	-1.84549	41.371	-12.2646
1444	1.67555	-0.538392	15.2096	0.693135	-0.366429	0.934355	0.693097	-0.366501	6.75479	0.541888	-0.2287	10.9033	-2.96229	5.39721	13.9978	-3.29575	10.9497	-10.0832	-5.85173	-1.05569	-2.86407	19.6423	20.7235	26.7586	2.79868	103.94	6.74033	9.34764	-15.3889	-43.5099	-4.17617	2.29161	-14.6554	-2.01614	29.0822	76.5531	1.82252	93.4889	39.6622	-9.95325	9.36626	-14.4013	5.95739	8.76917	36.5586	-1.81564	-1.88249	41.293	-12.2726
1446	1.64644	-0.557073	15.2747	0.678808	-0.37258	0.963367	0.67877	-0.37265	6.7838	0.531568	-0.234264	10.9251	-2.9164	5.3782	13.9248	-3.21396	10.899	-10.2148	-5.84497	-1.03518	-2.90527	19.6833	21.1448	27.1156	2.90144	103.664	6.66273	9.07705	-15.0703	-43.07	-4.14925	2.35333	-14.7419	-2.07409	28.9936	76.7367	1.81952	93.2718	39.6822	-9.98413	9.56693	-14.3992	6.09334	8.87414	36.5082	-1.8432	-1.92228	41.1947	-12.3152
1448	1.65498	-0.57262	15.2892	0.681322	-0.380114	0.969849	0.681282	-0.380184	6.79028	0.533933	-0.239738	10.9299	-2.92563	5.34719	13.9863	-3.24757	10.8449	-10.1026	-5.82479	-1.0793	-2.77588	19.763	21.4016	27.3242	2.8509	102.969	6.91167	8.39905	-14.3416	-42.1102	-4.12098	2.46314	-14.8929	-2.06463	28.8251	76.87	1.95003	93.5401	39.6479	-9.79429	9.45162	-14.3525	6.13942	9.02696	36.4977	-1.87485	-2.03641	41.1754	-12.3054
1450	1.73134	-0.578883	15.2703	0.714358	-0.388741	0.961441	0.714318	-0.388815	6.78187	0.55919	-0.244025	10.9237	-3.01949	5.30888	14.0626	-3.43849	10.8101	-9.97143	-5.78908	-1.118	-2.6213	19.82	21.5711	27.9472	2.94059	100.927	7.20067	5.9598	-14.1462	-40.6092	-4.11472	2.57119	-15.0237	-2.0473	28.6612	76.9566	2.02674	93.558	39.6133	-9.66591	9.43569	-14.3297	6.14588	9.25816	36.5458	-1.96236	-2.2876	41.1968	-12.3473
1452	1.86632	-0.563519	15.2287	0.774832	-0.392352	0.942862	0.774792	-0.392432	6.76329	0.604629	-0.242761	10.9098	-3.17543	5.25739	14.1041	-3.74414	10.7766	-9.91119	-5.75981	-1.1313	-2.43813	19.9291	21.7332	29.159	3.15072	98.0217	6.98599	2.5965	-14.3021	-38.6606	-4.1112	2.668	-15.0899	-2.03553	28.5453	76.975	2.01071	93.2799	39.6006	-9.64923	9.53337	-14.336	6.13318	9.51847	36.6428	-2.09267	-2.62517	41.2311	-12.4529
1454	2.00932	-0.506313	15.189	0.842072	-0.378218	0.924911	0.842033	-0.378305	6.74533	0.653968	-0.227792	10.8964	-3.30461	5.17684	14.0288	-4.00311	10.6834	-10.0657	-5.81819	-1.03644	-2.06176	20.516	22.1669	31.3534	2.70924	96.6021	4.03679	3.98762	-12.8636	-35.8169	-4.03235	2.72821	-15.0052	-2.03962	28.5353	76.8415	1.91446	93.2342	39.6521	-9.68928	9.39647	-14.3238	6.14482	9.59566	36.7309	-2.16906	-2.7818	41.1929	-12.575
1456	2.03897	-0.295582	15.1777	0.871464	-0.28805	0.918886	0.871436	-0.28814	6.73934	0.670066	-0.158482	10.8919	-3.19651	5.01901	13.8882	-3.8569	10.3588	-10.3205	-5.94595	-1.2734	-1.75895	20.9685	22.6759	32.6203	3.08664	99.4309	2.36301	3.30723	-11.7713	-33.5065	-3.74363	2.98132	-14.8561	-2.05835	28.7316	76.7104	1.84862	93.0344	39.7149	-9.79078	9.32364	-14.328	6.17986	9.5248	36.8001	-2.18579	-2.83094	41.1244	-12.7206
1458	1.96533	0.0463128	15.1905	0.865711	-0.13243	0.923117	0.865698	-0.132519	6.74355	0.655622	-0.0425608	10.8948	-2.88755	4.79762	13.7036	-3.36887	9.84014	-10.6406	-6.09794	-1.83307	-1.63776	21.2208	23.3181	32.8715	4.13986	105.061	2.56152	0.216484	-11.3351	-31.7165	-3.3047	3.4255	-14.7203	-2.06614	29.0573	76.6412	1.79271	92.712	39.8196	-9.95092	9.33939	-14.3385	6.2286	9.34818	36.8502	-2.14465	-2.80357	41.0329	-12.9028
1460	1.95518	0.329498	15.1693	0.883256	-0.00734435	0.912482	0.883257	-0.00743257	6.73292	0.660585	0.0520843	10.8867	-2.72261	4.61271	13.5158	-3.12854	9.44405	-10.9799	-6.09113	-2.29346	-1.96181	21.542	24.5725	33.7714	3.78164	104.562	2.62452	-1.10899	-9.85443	-29.9171	-3.09621	3.84533	-14.8604	-1.93224	29.076	76.7178	1.48313	92.7537	40.1622	-10.2079	9.26837	-14.2762	6.24283	9.20804	36.9057	-2.05309	-2.78161	40.9079	-13.204
1462	2.02004	0.523552	15.2172	0.9268	0.0725081	0.932721	0.926803	0.0724099	6.75315	0.687921	0.114559	10.9017	-2.76328	4.51286	13.3683	-3.23109	9.28272	-11.2597	-6.159	-2.34454	-1.98205	21.8388	26.8469	34.8427	3.71116	103.023	2.02697	-2.58318	-8.7595	-28.4336	-2.95052	4.08022	-15.0072	-1.9042	29.1352	76.8653	1.42158	92.726	40.5013	-10.2509	9.21069	-14.2231	6.26595	9.15714	36.9313	-2.03077	-2.74942	40.8107	-13.3848
1464	2.13442	0.632626	15.3259	0.985551	0.110928	0.98018	0.985562	0.110827	6.80061	0.72935	0.147029	10.9373	-2.94448	4.492	13.3037	-3.56301	9.31922	-11.3955	-6.28153	-2.05512	-1.67493	22.0215	29.7862	35.9194	4.0418	101.417	0.766279	-4.17666	-8.40548	-27.2121	-2.81989	4.13981	-15.0966	-2.04298	29.2201	77.0161	1.66933	92.6113	40.7319	-10.0639	9.19494	-14.1807	6.31017	9.20779	36.9187	-2.08985	-2.74192	40.7333	-13.4619
1466	2.16514	0.754695	15.3703	1.00859	0.161849	0.999244	1.00861	0.161746	6.81967	0.743268	0.186555	10.9515	-2.90895	4.45347	13.4215	-3.52194	9.23194	-11.1749	-6.18005	-2.11997	-1.71944	21.9527	31.5513	36.735	3.96307	99.3534	-0.27897	-4.71439	-8.99411	-26.1656	-2.61329	4.29325	-15.1285	-2.40129	28.9573	76.9697	2.02072	92.7233	40.6635	-9.87787	9.25969	-14.0666	6.39759	9.32549	36.8784	-2.16385	-2.92364	40.629	-13.6747
1468	2.13147	0.740003	15.3594	0.992667	0.158088	0.994601	0.992683	0.157984	6.81503	0.731606	0.182712	10.948	-2.71527	4.45988	13.7111	-3.18839	9.15937	-10.621	-6.06883	-2.10261	-1.73715	21.7881	32.5672	37.2307	3.89233	98.0892	-1.09049	-4.88538	-9.42875	-25.0406	-2.43376	4.251	-15.0677	-2.62812	28.5843	76.8148	2.19828	92.9048	40.4923	-9.79488	9.32554	-13.9652	6.44424	9.50884	36.7596	-2.16959	-3.03707	40.2221	-14.3613
1470	2.06208	0.588577	15.301	0.950366	0.0973727	0.969572	0.950376	0.0972746	6.79	0.703932	0.134625	10.9294	-2.43481	4.50299	14.1	-2.68969	9.11877	-9.87539	-5.98766	-1.93629	-1.6611	21.6419	32.8729	37.396	3.92925	97.8625	-1.55875	-4.91104	-9.49044	-23.8049	-2.31611	4.00549	-14.9298	-2.67044	28.2881	76.6115	2.22327	93.0408	40.2681	-9.81274	9.35627	-13.8924	6.42123	9.79066	36.5783	-2.14503	-3.08157	39.5117	-15.2327
1472	2.06972	0.439515	15.2272	0.942068	0.0317383	0.937429	0.942071	0.0316394	6.75786	0.701995	0.0850801	10.9054	-2.31468	4.49147	14.3173	-2.49084	9.04697	-9.4631	-5.9059	-1.69949	-1.49215	21.8361	32.3822	37.2368	4.057	98.3877	-1.33641	-5.1176	-9.41358	-22.4996	-2.30608	3.77956	-14.7798	-2.68018	28.6859	76.5226	2.54805	92.7601	39.9855	-9.78236	9.27254	-13.8188	6.26148	10.3448	36.4403	-2.35479	-3.34487	38.7221	-14.6888
1474	2.112	0.255425	15.1769	0.946294	-0.0520548	0.915806	0.946289	-0.0521514	6.73624	0.710609	0.0227711	10.8893	-2.32963	4.49261	14.3356	-2.51877	9.05443	-9.43024	-5.84146	-1.45933	-1.49338	22.0914	31.6449	37.1517	4.1797	99.0505	-0.93211	-5.14801	-9.32791	-21.7074	-2.39501	3.53105	-14.7492	-2.66633	29.0189	76.5571	2.71734	92.4422	39.8203	-9.72692	9.20956	-13.8311	6.23891	10.8688	36.3622	-2.58366	-3.42747	38.2052	-14.0958
1476	2.17191	0.0468116	15.1578	0.956379	-0.148117	0.908183	0.956364	-0.148216	6.72861	0.724406	-0.0483519	10.8837	-2.45406	4.52904	14.1734	-2.71964	9.17197	-9.74006	-5.79682	-1.24913	-1.67131	22.3007	30.895	37.1896	4.3002	99.6567	-0.487673	-5.02491	-9.25936	-21.5185	-2.56091	3.28143	-14.8262	-2.63476	29.131	76.6811	2.67179	92.2188	39.8071	-9.67068	9.18765	-13.922	6.36687	11.2776	36.324	-2.76203	-3.40419	37.9385	-13.7553
1478	2.21541	-0.1304	15.1516	0.961713	-0.229188	0.906224	0.96169	-0.229287	6.72666	0.733677	-0.108588	10.8824	-2.59509	4.63295	13.954	-2.9204	9.42032	-10.1554	-5.77811	-1.11693	-1.77807	22.2912	30.4608	37.0812	4.55878	100.17	-0.0186196	-5.16363	-9.16745	-21.7342	-2.72737	3.12088	-14.8209	-2.56743	29.0829	76.7185	2.54146	92.2964	39.8985	-9.71593	9.14359	-13.984	6.43433	11.5006	36.2123	-2.75282	-4.05008	37.4254	-13.6798
1480	2.22523	-0.29541	15.1817	0.953177	-0.302463	0.920423	0.953145	-0.302561	6.74085	0.732069	-0.163929	10.8931	-2.68381	4.75581	13.7722	-3.02084	9.68216	-10.4967	-5.78193	-1.00866	-1.87868	22.2269	30.1636	37.0928	4.77057	100.521	0.324673	-5.39841	-9.03392	-21.9865	-2.83813	2.99251	-14.7723	-2.55473	29.1145	76.7648	2.53628	92.2712	39.9735	-9.76369	9.18122	-14.0035	6.45325	11.8153	36.0502	-2.71205	-4.4798	36.8259	-13.3762
1482	2.2015	-0.44452	15.2442	0.931092	-0.366304	0.948974	0.931054	-0.3664	6.7694	0.719712	-0.213125	10.9146	-2.70729	4.87412	13.6668	-3.00982	9.90847	-10.6907	-5.80092	-0.906253	-1.96022	22.1411	29.9697	37.2297	4.90653	100.693	0.480453	-5.64399	-8.88503	-22.1704	-2.88374	2.88825	-14.7066	-2.60129	29.2263	76.846	2.65864	92.1264	39.9978	-9.771	9.28535	-13.9873	6.43017	12.225	35.8462	-2.67067	-4.64301	36.1869	-12.8451
1484	2.16437	-0.553907	15.309	0.906185	-0.411683	0.978371	0.906144	-0.411777	6.7988	0.70404	-0.248707	10.9366	-2.69059	4.94776	13.6669	-2.95096	10.0354	-10.6868	-5.81317	-0.777431	-1.93368	22.0026	29.8713	37.275	5.02567	100.705	0.340284	-5.63992	-8.85137	-22.3235	-2.89872	2.82251	-14.7119	-2.62905	29.1537	76.9991	2.66677	92.2035	39.9723	-9.64399	9.29163	-13.9967	6.39953	12.479	35.6035	-2.60288	-5.22443	35.5532	-12.4118
1486	2.13339	-0.622775	15.3408	0.887168	-0.439609	0.99287	0.887122	-0.4397	6.8133	0.691634	-0.270837	10.9475	-2.69983	4.98565	13.7445	-2.95886	10.1061	-10.5423	-5.80688	-0.709719	-1.89412	21.904	29.9056	37.2869	5.07965	100.69	0.223254	-5.74545	-8.83958	-22.3112	-2.88634	2.79061	-14.7726	-2.6874	29.037	77.1669	2.7034	92.2739	39.9014	-9.51512	9.29676	-13.9886	6.39807	12.5773	35.4952	-2.5209	-5.57222	35.2247	-12.1749
1488	2.1107	-0.659086	15.3353	0.874393	-0.453739	0.990609	0.874346	-0.453829	6.81104	0.683008	-0.282225	10.9458	-2.75139	4.99937	13.87	-3.05644	10.1483	-10.3138	-5.78562	-0.708326	-1.86285	21.8641	30.0424	37.281	5.07539	100.704	0.195475	-5.99031	-8.81946	-22.1316	-2.86004	2.78239	-14.864	-2.75957	28.9288	77.3175	2.77394	92.3013	39.8065	-9.42528	9.30804	-13.9612	6.43614	12.5372	35.5327	-2.43025	-5.57858	35.2101	-12.1773
1490	2.08234	-0.697149	15.3145	0.859024	-0.468129	0.981538	0.858976	-0.468218	6.80197	0.672463	-0.293966	10.939	-2.84545	5.03085	13.9571	-3.22142	10.2402	-10.1596	-5.77322	-0.716865	-1.83211	21.8632	30.1421	37.2892	5.08078	100.827	0.197518	-6.17733	-8.73593	-21.8966	-2.86841	2.76909	-14.8954	-2.73401	28.9177	77.3809	2.77838	92.3458	39.7595	-9.40902	9.26796	-13.9386	6.51215	12.4456	35.5941	-2.29293	-5.36329	35.2652	-12.4479
1492	2.04614	-0.730084	15.2985	0.840614	-0.479684	0.974592	0.840564	-0.479771	6.79502	0.65946	-0.30379	10.9338	-2.92001	5.06809	14.0118	-3.34645	10.3356	-10.064	-5.80039	-0.691593	-1.81347	21.9018	30.188	37.3094	5.08077	100.918	0.195775	-6.24169	-8.71122	-21.7078	-2.85689	2.72376	-14.8819	-2.70225	29.0041	77.3858	2.80197	92.3175	39.77	-9.43927	9.25923	-13.9365	6.60555	12.3688	35.608	-2.2537	-5.19149	35.2013	-12.5219
1494	2.00309	-0.754448	15.293	0.81984	-0.486992	0.972278	0.81979	-0.487076	6.79271	0.644411	-0.3106	10.932	-2.95914	5.10458	14.0371	-3.40533	10.4165	-10.0195	-5.8611	-0.637197	-1.81709	21.9588	30.1925	37.3397	5.08575	100.96	0.187535	-6.19965	-8.75212	-21.6088	-2.82904	2.65115	-14.8397	-2.67779	29.1552	77.349	2.8401	92.2374	39.8382	-9.5066	9.28295	-13.956	6.70728	12.3212	35.5605	-2.31362	-5.12059	35.0064	-12.3692
1496	1.95992	-0.755094	15.2963	0.800847	-0.483926	0.973759	0.800797	-0.484008	6.79419	0.630016	-0.309547	10.9331	-2.96418	5.12069	14.0496	-3.40926	10.4474	-9.99634	-5.8974	-0.629666	-1.87603	21.9539	30.2452	37.3725	5.14089	101.022	0.207822	-6.20041	-8.77409	-21.6602	-2.84892	2.60032	-14.8268	-2.63375	29.2355	77.311	2.80033	92.2839	39.948	-9.60405	9.25285	-13.9798	6.80831	12.2714	35.4825	-2.3346	-5.08991	34.8566	-12.3502
1498	1.92134	-0.755845	15.2992	0.783859	-0.481261	0.97507	0.78381	-0.481342	6.7955	0.617146	-0.308663	10.9341	-2.95326	5.12383	14.0724	-3.39005	10.4482	-9.95281	-5.92235	-0.624018	-1.93876	21.9274	30.322	37.3944	5.22337	101.036	0.227918	-6.25327	-8.77243	-21.7128	-2.88756	2.56799	-14.8442	-2.57754	29.257	77.2935	2.7078	92.3134	40.0756	-9.69138	9.27402	-14.0204	6.89202	12.2332	35.425	-2.31897	-5.01498	34.7703	-12.3977
1500	1.88727	-0.761484	15.3029	0.768468	-0.481094	0.976707	0.768418	-0.481173	6.79714	0.605631	-0.309543	10.9353	-2.93044	5.1149	14.114	-3.35533	10.422	-9.8738	-5.93494	-0.616842	-1.99169	21.8905	30.4059	37.411	5.3195	101.021	0.239907	-6.36061	-8.75358	-21.7216	-2.93742	2.55907	-14.877	-2.51923	29.2392	77.3014	2.58601	92.3375	40.1948	-9.75062	9.34681	-14.0742	6.95745	12.2301	35.3969	-2.27695	-4.91377	34.7412	-12.48
1502	1.85249	-0.768652	15.3222	0.752613	-0.481601	0.98534	0.752564	-0.481679	6.80577	0.593809	-0.310965	10.9417	-2.88649	5.08953	14.179	-3.29036	10.3572	-9.75007	-5.92699	-0.632597	-2.03429	21.8573	30.4329	37.4699	5.38985	101.115	0.244345	-6.50676	-8.76197	-21.6503	-2.99187	2.59023	-14.8547	-2.48534	29.2737	77.3224	2.51262	92.524	40.2397	-9.75576	9.37465	-14.1295	7.01523	12.3547	35.3775	-2.27379	-4.97309	34.7009	-12.4843
1504	1.81114	-0.771788	15.3455	0.734184	-0.479839	0.995669	0.734134	-0.479915	6.8161	0.579915	-0.310861	10.9494	-2.85609	5.06788	14.2638	-3.25001	10.3039	-9.5907	-5.9021	-0.648331	-2.05673	21.8142	30.4824	37.4941	5.47696	101.255	0.208956	-6.63766	-8.77763	-21.5769	-3.04311	2.63872	-14.8252	-2.5085	29.2821	77.3595	2.45957	92.8059	40.1982	-9.72519	9.39631	-14.1163	7.09411	12.4962	35.3511	-2.25216	-4.99316	34.6632	-12.5014
1506	1.76403	-0.771264	15.3667	0.713516	-0.47601	1.00511	0.713467	-0.476084	6.82554	0.564213	-0.309356	10.9565	-2.85316	5.059	14.3631	-3.25566	10.2842	-9.4064	-5.86417	-0.661784	-2.05277	21.7626	30.5683	37.466	5.57473	101.388	0.137036	-6.75164	-8.78764	-21.5158	-3.08722	2.69904	-14.8045	-2.59245	29.2583	77.4181	2.42571	93.1797	40.0653	-9.67845	9.40586	-14.0196	7.19816	12.624	35.3114	-2.20885	-4.9474	34.6289	-12.5442
1508	1.71844	-0.772537	15.3734	0.693405	-0.473033	1.00806	0.693356	-0.473104	6.82849	0.548987	-0.308442	10.9587	-2.89977	5.07731	14.4681	-3.34133	10.3327	-9.21534	-5.82215	-0.688959	-2.00126	21.7159	30.6762	37.3777	5.61889	101.335	0.0698771	-6.89586	-8.7543	-21.4561	-3.11809	2.77803	-14.8186	-2.7185	29.2318	77.5193	2.42114	93.6787	39.8275	-9.68154	9.35329	-13.8547	7.31871	12.7201	35.2475	-2.17674	-4.9119	34.5997	-12.592
1510	1.68871	-0.785759	15.3743	0.679333	-0.476514	1.0085	0.679284	-0.476584	6.82893	0.538696	-0.31196	10.959	-2.96141	5.11345	14.5319	-3.44442	10.4204	-9.10159	-5.79566	-0.702387	-1.95729	21.6891	30.7694	37.3221	5.64829	101.339	0.0336759	-7.09376	-8.70684	-21.3567	-3.14212	2.8375	-14.8317	-2.85462	29.2725	77.6398	2.43941	94.3068	39.5928	-9.66505	9.253	-13.6354	7.41061	12.81	35.199	-2.17064	-4.87824	34.5676	-12.6051
1512	1.67533	-0.812765	15.3691	0.671364	-0.487296	1.00633	0.671313	-0.487365	6.82676	0.533443	-0.320533	10.9574	-3.0268	5.16238	14.5495	-3.54599	10.5339	-9.07362	-5.77839	-0.691253	-1.94029	21.6743	30.8531	37.32	5.67613	101.413	0.0224029	-7.34282	-8.65242	-21.2136	-3.16354	2.86493	-14.8515	-2.99401	29.4071	77.7805	2.4897	94.9364	39.3949	-9.64898	9.15607	-13.3728	7.46831	12.8968	35.177	-2.18811	-4.85859	34.5375	-12.5885
1514	1.66641	-0.853039	15.3492	0.66435	-0.504195	0.997612	0.664298	-0.504263	6.81804	0.529306	-0.333609	10.9508	-3.08726	5.21573	14.5454	-3.63524	10.6542	-9.08536	-5.71646	-0.629946	-1.98099	21.6274	30.9933	37.3632	5.72476	101.38	-0.0196441	-7.59603	-8.60132	-21.0469	-3.19729	2.84314	-14.9521	-3.15509	29.7131	77.995	2.62332	94.9896	39.2451	-9.82675	9.28008	-13.0604	7.52379	12.9633	35.1889	-2.1981	-4.90674	34.5347	-12.6033
1516	1.64954	-0.881528	15.3216	0.654791	-0.515282	0.985486	0.654738	-0.515349	6.80592	0.522891	-0.342503	10.9417	-3.13628	5.25512	14.5587	-3.71039	10.7442	-9.06419	-5.67159	-0.594867	-1.9982	21.5424	31.1312	37.3913	5.76167	101.394	-0.085564	-7.90695	-8.49523	-20.916	-3.2125	2.83611	-15.0467	-3.28642	29.8323	78.0925	2.78238	95.2187	39.1832	-9.83354	9.35547	-12.8611	7.54234	13.0563	35.2122	-2.21986	-4.9472	34.5581	-12.6374
1518	1.62398	-0.895167	15.291	0.642588	-0.51917	0.971922	0.642534	-0.519237	6.79235	0.514034	-0.346187	10.9315	-3.17201	5.27931	14.5947	-3.76898	10.8008	-9.00017	-5.65377	-0.5914	-1.98253	21.4234	31.2683	37.3926	5.79292	101.462	-0.176298	-8.27456	-8.33952	-20.8191	-3.20314	2.84605	-15.112	-3.37525	29.7258	78.0528	2.93354	95.632	39.2039	-9.65639	9.36785	-12.7979	7.52453	13.16	35.2318	-2.24842	-4.96504	34.5977	-12.6768
1520	1.60254	-0.911217	15.2681	0.631987	-0.524466	0.961776	0.631933	-0.524531	6.78221	0.506463	-0.350824	10.9239	-3.1939	5.30521	14.6325	-3.80199	10.8551	-8.93133	-5.64406	-0.559611	-1.97971	21.2966	31.4734	37.3792	5.88121	101.475	-0.288783	-8.65758	-8.21766	-20.6735	-3.17615	2.81064	-15.1349	-3.43599	29.5857	77.9733	3.00458	95.5171	39.245	-9.61401	9.53299	-12.7835	7.4998	13.1571	35.2071	-2.24759	-4.96976	34.6136	-12.6575
1522	1.57615	-0.909307	15.2483	0.620603	-0.52151	0.95294	0.620549	-0.521574	6.77337	0.497769	-0.349346	10.9173	-3.21501	5.32281	14.654	-3.83542	10.8946	-8.89313	-5.65019	-0.545804	-1.96417	21.1714	31.6469	37.3964	5.94519	101.427	-0.462299	-8.99655	-8.08155	-20.5576	-3.13298	2.79211	-15.1484	-3.40404	29.4992	77.9019	3.01146	95.386	39.2861	-9.53754	9.5936	-12.8353	7.48603	13.1556	35.1905	-2.24375	-4.99051	34.6237	-12.6867
1524	1.54676	-0.889611	15.2302	0.609288	-0.510529	0.944828	0.609236	-0.510592	6.76526	0.488604	-0.341867	10.9112	-3.23657	5.33366	14.6529	-3.87038	10.9226	-8.89692	-5.67055	-0.557265	-1.93107	21.0539	31.7876	37.4417	5.97801	101.326	-0.680139	-9.29798	-7.92832	-20.4728	-3.07541	2.80192	-15.1537	-3.29742	29.4795	77.8492	2.97433	95.3282	39.3043	-9.4271	9.52883	-12.9257	7.48315	13.1661	35.185	-2.23923	-5.01823	34.6282	-12.7579
1526	1.52937	-0.869179	15.2116	0.603287	-0.500158	0.936483	0.603236	-0.50022	6.75691	0.483449	-0.334498	10.9049	-3.24909	5.35174	14.6274	-3.88423	10.961	-8.94493	-5.69666	-0.587133	-1.8784	20.9524	31.999	37.4537	6.02904	101.232	-0.838619	-9.66594	-7.78237	-20.343	-3.00212	2.83179	-15.1167	-3.25188	29.4626	77.7887	2.97363	95.2521	39.2266	-9.41549	9.48634	-12.939	7.464	13.1239	35.1481	-2.21649	-4.97274	34.6116	-12.734
1528	1.51895	-0.857656	15.1947	0.599654	-0.494243	0.928915	0.599603	-0.494305	6.74935	0.480354	-0.330306	10.8992	-3.26025	5.37187	14.5845	-3.89341	11.0032	-9.02504	-5.71363	-0.604988	-1.82906	20.8635	32.1675	37.463	6.08733	101.161	-0.976371	-10	-7.65387	-20.2281	-2.94595	2.86068	-15.0899	-3.21378	29.4174	77.7495	2.92645	95.2062	39.1772	-9.42963	9.49362	-12.9464	7.45837	13.1134	35.1331	-2.20923	-4.96917	34.6076	-12.7117
1530	1.51368	-0.855273	15.1791	0.597559	-0.49274	0.921979	0.597508	-0.492801	6.74241	0.478695	-0.329312	10.894	-3.26792	5.39051	14.5292	-3.89577	11.0416	-9.12778	-5.72047	-0.611357	-1.78689	20.7889	32.2783	37.4731	6.14169	101.107	-1.09896	-10.273	-7.54746	-20.1419	-2.9119	2.88311	-15.0739	-3.18322	29.3654	77.7186	2.85799	95.1765	39.1772	-9.44758	9.54981	-12.9593	7.46614	13.1418	35.1448	-2.21889	-5.01425	34.6204	-12.7066
1532	1.50981	-0.849976	15.1603	0.596315	-0.490059	0.913566	0.596265	-0.49012	6.734	0.477596	-0.32738	10.8877	-3.25734	5.39726	14.4718	-3.86934	11.0515	-9.23287	-5.73034	-0.645506	-1.74063	20.7373	32.3743	37.4755	6.1462	101.023	-1.2033	-10.4699	-7.46719	-20.0801	-2.8862	2.90529	-15.016	-3.20282	29.4612	77.6086	2.97053	95.058	39.1855	-9.44239	9.60022	-12.9617	7.45929	13.1598	35.1543	-2.21745	-5.02325	34.6344	-12.7001
1534	1.50599	-0.845497	15.1489	0.595013	-0.487763	0.908477	0.594963	-0.487825	6.72891	0.476477	-0.325744	10.8839	-3.23241	5.39586	14.4187	-3.82031	11.0409	-9.32908	-5.73832	-0.670775	-1.70726	20.6943	32.4721	37.4743	6.15725	100.983	-1.29867	-10.5984	-7.41331	-20.0712	-2.86412	2.90576	-14.963	-3.20619	29.4638	77.5086	2.98025	94.9569	39.2283	-9.42394	9.66522	-12.9828	7.44943	13.177	35.1564	-2.21878	-5.03792	34.6434	-12.6874
1536	1.50137	-0.842394	15.1451	0.593235	-0.486032	0.906791	0.593184	-0.486093	6.72722	0.475036	-0.324565	10.8826	-3.19947	5.38828	14.3751	-3.75988	11.0157	-9.40689	-5.7455	-0.67968	-1.68573	20.6547	32.5677	37.4637	6.18366	100.981	-1.38482	-10.6728	-7.37948	-20.1198	-2.84108	2.88137	-14.9203	-3.19219	29.3756	77.4271	2.88998	94.8702	39.298	-9.3884	9.73537	-13.0188	7.44012	13.1886	35.1511	-2.22148	-5.05848	34.6464	-12.6768
1538	1.49439	-0.839251	15.1406	0.590425	-0.484098	0.9048	0.590375	-0.484159	6.72523	0.472812	-0.3233	10.8811	-3.17696	5.37703	14.3525	-3.72149	10.9872	-9.44689	-5.76087	-0.674257	-1.65684	20.614	32.6229	37.4147	6.21117	100.915	-1.45212	-10.7284	-7.353	-20.2296	-2.80393	2.84012	-14.8642	-3.22177	29.4646	77.3205	2.98546	94.6839	39.3396	-9.30824	9.75566	-13.0235	7.43828	13.1682	35.1473	-2.20595	-5.05338	34.6469	-12.7152
1540	1.48834	-0.845905	15.1284	0.58728	-0.486511	0.899394	0.58723	-0.486572	6.71983	0.470622	-0.325303	10.8771	-3.18151	5.3792	14.3532	-3.72896	10.9929	-9.44602	-5.7703	-0.665892	-1.62063	20.571	32.6386	37.3662	6.22151	100.901	-1.48954	-10.8494	-7.25687	-20.306	-2.77297	2.79135	-14.823	-3.26857	29.464	77.193	3.11574	94.5046	39.3827	-9.24134	9.78347	-13.0193	7.43549	13.1614	35.1434	-2.20307	-5.0403	34.6495	-12.7438
1542	1.48404	-0.86263	15.1082	0.584143	-0.493454	0.890477	0.584093	-0.493514	6.71091	0.468737	-0.330687	10.8704	-3.21401	5.39663	14.3699	-3.78266	11.0366	-9.41772	-5.77239	-0.657845	-1.57553	20.5242	32.6355	37.325	6.21429	100.93	-1.51854	-11.0004	-7.11458	-20.3409	-2.75662	2.74116	-14.795	-3.30761	29.352	77.0255	3.26724	94.3092	39.4672	-9.20051	9.82928	-13.0255	7.42914	13.1755	35.141	-2.21545	-5.02993	34.6555	-12.7516
1544	1.48359	-0.886009	15.086	0.582183	-0.503608	0.880667	0.582131	-0.503668	6.7011	0.467941	-0.338393	10.863	-3.26728	5.42284	14.3759	-3.86981	11.1047	-9.41109	-5.77253	-0.640513	-1.51626	20.4667	32.7087	37.2827	6.20705	100.847	-1.65574	-10.9192	-7.11236	-20.4116	-2.77379	2.69114	-14.7404	-3.26507	29.3061	76.7238	3.53257	93.8688	39.7398	-9.18057	9.90364	-13.0919	7.41546	13.1939	35.1467	-2.22329	-5.05131	34.6663	-12.7476
1546	1.47332	-0.882996	15.0711	0.577946	-0.501447	0.874057	0.577894	-0.501506	6.69449	0.464638	-0.337047	10.858	-3.28347	5.42857	14.3502	-3.89486	11.1221	-9.46018	-5.78453	-0.680484	-1.45784	20.4226	32.743	37.229	6.20545	100.862	-1.72644	-10.8949	-7.10776	-20.4331	-2.78303	2.70728	-14.7178	-3.14525	29.1336	76.4424	3.71549	93.5595	40.0498	-9.15761	9.86663	-13.255	7.40489	13.225	35.1568	-2.23495	-5.08285	34.679	-12.7504
1548	1.45244	-0.850356	15.0678	0.571319	-0.485503	0.872429	0.571269	-0.485562	6.69286	0.458646	-0.325562	10.8568	-3.25244	5.41012	14.2919	-3.84081	11.0783	-9.56568	-5.80863	-0.772246	-1.40477	20.4012	32.74	37.1669	6.20746	100.973	-1.71738	-10.9557	-7.08625	-20.4039	-2.77406	2.78202	-14.7244	-2.9569	28.8422	76.2352	3.74861	93.3903	40.3305	-9.1421	9.7136	-13.5021	7.39918	13.2635	35.1681	-2.24932	-5.11619	34.692	-12.7591
1550	1.43069	-0.808183	15.0818	0.565016	-0.46536	0.878496	0.564968	-0.465419	6.69893	0.452618	-0.310927	10.8613	-3.19168	5.38315	14.2195	-3.73498	11.0078	-9.69481	-5.83226	-0.828965	-1.35838	20.4175	32.8193	37.1139	6.1927	100.973	-1.7407	-10.9305	-7.12188	-20.4052	-2.74641	2.8197	-14.6986	-2.72375	28.6035	76.1742	3.53433	93.0273	40.4569	-9.2057	9.5758	-13.7549	7.39605	13.2843	35.1711	-2.25885	-5.13954	34.7036	-12.746
1552	1.41198	-0.767671	15.1023	0.559906	-0.446199	0.887448	0.55986	-0.446257	6.70788	0.447544	-0.296949	10.868	-3.13122	5.35732	14.1543	-3.6299	10.9392	-9.81062	-5.85283	-0.859881	-1.32372	20.444	32.8917	37.0946	6.18824	100.974	-1.77005	-10.9762	-7.13832	-20.3431	-2.70803	2.8304	-14.6339	-2.52085	28.5873	76.1518	3.35188	92.6538	40.4786	-9.27102	9.38736	-13.9488	7.38843	13.2852	35.1688	-2.25031	-5.14117	34.712	-12.7471
1554	1.39725	-0.733195	15.1239	0.556074	-0.429996	0.896947	0.556029	-0.430053	6.71738	0.443617	-0.285099	10.8752	-3.0813	5.33581	14.1049	-3.54363	10.882	-9.89807	-5.87111	-0.869507	-1.29785	20.4672	32.9337	37.1077	6.19704	100.976	-1.81032	-11.0947	-7.11959	-20.2312	-2.6649	2.82188	-14.5397	-2.38131	28.7599	76.1438	3.24723	92.359	40.4209	-9.32093	9.17485	-14.0629	7.37671	13.268	35.1632	-2.22609	-5.12667	34.7158	-12.7628
1556	1.38439	-0.705503	15.1367	0.552557	-0.416888	0.902533	0.552514	-0.416945	6.72296	0.440131	-0.275537	10.8793	-3.04547	5.31743	14.0811	-3.48379	10.8353	-9.93933	-5.89626	-0.879584	-1.26122	20.4627	32.9232	37.1231	6.20043	100.879	-1.89035	-11.1703	-7.05908	-20.2032	-2.63058	2.82922	-14.4634	-2.3451	28.7798	76.1518	3.10384	92.3643	40.3398	-9.34888	9.08096	-14.0959	7.37026	13.2396	35.1577	-2.20836	-5.13213	34.7084	-12.7563
1558	1.37402	-0.689581	15.1458	0.549228	-0.409125	0.906505	0.549185	-0.409182	6.72694	0.437135	-0.269957	10.8823	-3.03096	5.30476	14.0637	-3.46094	10.8071	-9.97066	-5.91642	-0.88207	-1.23592	20.4323	32.9199	37.1294	6.23381	100.822	-2.00885	-11.1432	-7.05045	-20.2507	-2.60539	2.83575	-14.4138	-2.41107	28.8096	76.1805	3.06347	92.4414	40.2438	-9.4042	9.10228	-14.0783	7.36521	13.2313	35.1648	-2.20214	-5.14251	34.7077	-12.7649
1560	1.36591	-0.68461	15.1543	0.546039	-0.406338	0.910278	0.545997	-0.406395	6.73071	0.434568	-0.268086	10.8851	-3.03597	5.2971	14.0441	-3.47139	10.7957	-10.0077	-5.92918	-0.878562	-1.225	20.388	32.9299	37.1265	6.29162	100.825	-2.1341	-11.037	-7.0946	-20.3485	-2.59123	2.84035	-14.393	-2.54374	28.8583	76.2274	3.11545	92.5428	40.1566	-9.48061	9.20902	-14.0307	7.36013	13.2499	35.1851	-2.2081	-5.15977	34.7178	-12.7871
1562	1.35966	-0.683281	15.1716	0.543371	-0.405318	0.91794	0.543329	-0.405374	6.73837	0.432503	-0.267505	10.8909	-3.04686	5.28888	14.0045	-3.49108	10.7861	-10.0826	-5.93449	-0.880427	-1.21976	20.377	32.9151	37.1281	6.32036	100.83	-2.13302	-11.0279	-7.09394	-20.3848	-2.59509	2.85008	-14.3912	-2.60434	28.8362	76.2729	3.08467	92.6978	40.1609	-9.49789	9.27959	-14.0026	7.35245	13.2925	35.2084	-2.22316	-5.20769	34.7394	-12.7797
1564	1.34996	-0.679571	15.19	0.53937	-0.402988	0.926115	0.539329	-0.403044	6.74655	0.429357	-0.266032	10.897	-3.05659	5.28389	13.9734	-3.50814	10.7817	-10.1413	-5.94344	-0.88035	-1.2262	20.3876	32.9028	37.1407	6.32555	100.851	-2.1044	-11.0227	-7.09482	-20.4151	-2.60029	2.86478	-14.4181	-2.62414	28.8319	76.3649	3.03757	92.8629	40.1548	-9.51767	9.28819	-13.9631	7.34152	13.3193	35.2303	-2.22731	-5.23919	34.7611	-12.7789
1566	1.33732	-0.673069	15.2084	0.534299	-0.399204	0.934266	0.534258	-0.39926	6.7547	0.425316	-0.263542	10.9031	-3.06582	5.28341	13.9581	-3.52381	10.7849	-10.1706	-5.95628	-0.878254	-1.23818	20.4138	32.9008	37.1615	6.31093	100.88	-2.07146	-11.0101	-7.10569	-20.4415	-2.60263	2.88279	-14.4626	-2.61379	28.8594	76.4962	2.99159	93.0315	40.1176	-9.54702	9.23341	-13.9081	7.32792	13.3228	35.2492	-2.21846	-5.24704	34.7787	-12.7897
1568	1.32931	-0.670631	15.2286	0.530937	-0.397566	0.943225	0.530896	-0.397621	6.76366	0.422692	-0.262546	10.9098	-3.0882	5.29002	13.9618	-3.56212	10.8056	-10.1657	-5.96243	-0.87983	-1.22572	20.4397	32.9128	37.1676	6.29013	100.885	-2.03409	-11.0219	-7.12701	-20.4286	-2.60326	2.89532	-14.474	-2.60022	28.8948	76.5912	2.97363	93.2211	40.0662	-9.56239	9.15016	-13.8421	7.31503	13.3137	35.263	-2.20896	-5.24499	34.7866	-12.8002
1570	1.3237	-0.664364	15.25	0.528926	-0.394439	0.952721	0.528886	-0.394494	6.77315	0.42098	-0.260348	10.9169	-3.11087	5.29783	13.967	-3.60064	10.8285	-10.1579	-5.96486	-0.88335	-1.21015	20.4513	32.9467	37.1823	6.28021	100.853	-2.03221	-11.0144	-7.14843	-20.4189	-2.59701	2.91641	-14.4698	-2.59763	28.9339	76.6852	2.95824	93.4342	39.9847	-9.56343	9.07564	-13.784	7.30179	13.3068	35.277	-2.20316	-5.25402	34.7903	-12.8106
1572	1.32103	-0.655681	15.2712	0.528393	-0.39048	0.96212	0.528353	-0.390534	6.78255	0.420319	-0.257433	10.924	-3.13009	5.30675	13.9703	-3.6323	10.8522	-10.1534	-5.96338	-0.885722	-1.19486	20.4471	32.9951	37.2074	6.28198	100.794	-2.06723	-10.9879	-7.16475	-20.4208	-2.58888	2.94603	-14.4562	-2.61446	28.9716	76.7852	2.94252	93.6772	39.8698	-9.5555	9.0221	-13.7248	7.28673	13.31	35.2931	-2.20333	-5.28204	34.7942	-12.8203
1574	1.32481	-0.657247	15.2869	0.529902	-0.391503	0.969078	0.529862	-0.391557	6.78951	0.42151	-0.258106	10.9292	-3.1433	5.32366	13.9756	-3.65017	10.8879	-10.1443	-5.95438	-0.876848	-1.17522	20.4381	33.0175	37.2319	6.27639	100.768	-2.10398	-10.9825	-7.16409	-20.4303	-2.60551	2.97264	-14.4465	-2.66304	28.9947	76.8963	2.93613	93.9822	39.7166	-9.56804	8.98337	-13.6016	7.26535	13.3372	35.3136	-2.21214	-5.33404	34.811	-12.829
1576	1.33151	-0.663778	15.3005	0.53231	-0.394927	0.975184	0.53227	-0.394982	6.79562	0.423529	-0.260513	10.9338	-3.14901	5.33797	13.9828	-3.65561	10.9159	-10.131	-5.94864	-0.856756	-1.15194	20.4297	33.0502	37.25	6.28373	100.736	-2.1379	-10.9953	-7.16793	-20.431	-2.62439	2.99103	-14.4384	-2.73729	29.0206	76.9977	2.93798	94.2736	39.5695	-9.55667	9.00385	-13.4812	7.23563	13.3736	35.335	-2.22605	-5.41557	34.8275	-12.8337
1578	1.34051	-0.676021	15.3128	0.535283	-0.401031	0.980691	0.535242	-0.401087	6.80112	0.426145	-0.264888	10.9379	-3.15013	5.34756	13.9909	-3.6546	10.9335	-10.1159	-5.9459	-0.824294	-1.12844	20.4245	33.0913	37.2647	6.29982	100.694	-2.16402	-11.021	-7.17457	-20.4216	-2.64258	2.99472	-14.4305	-2.83364	29.0581	77.0796	2.95858	94.5077	39.4431	-9.51367	9.092	-13.3834	7.19728	13.4117	35.3559	-2.23979	-5.51974	34.8419	-12.8343
1580	1.35287	-0.702896	15.3225	0.538591	-0.413808	0.985076	0.538548	-0.413864	6.80551	0.429446	-0.274226	10.9412	-3.15984	5.35359	13.997	-3.67038	10.9481	-10.1053	-5.93155	-0.773825	-1.12053	20.4231	33.0975	37.3001	6.28729	100.657	-2.17058	-11.0427	-7.14726	-20.4126	-2.66952	2.96129	-14.418	-2.95899	29.1356	77.1261	3.05471	94.583	39.3397	-9.44262	9.25458	-13.3219	7.15331	13.4409	35.3765	-2.2397	-5.61307	34.8589	-12.8257
1582	1.3673	-0.726995	15.3318	0.543022	-0.425529	0.989319	0.542979	-0.425585	6.80975	0.433518	-0.282701	10.9444	-3.17413	5.35982	13.9948	-3.69372	10.965	-10.1105	-5.92513	-0.725124	-1.10412	20.4288	33.1111	37.3182	6.27678	100.632	-2.18336	-11.0254	-7.1608	-20.4046	-2.6968	2.93176	-14.4004	-3.01717	29.1676	77.1402	3.10548	94.6073	39.2927	-9.38785	9.36105	-13.2948	7.10007	13.4447	35.3866	-2.22466	-5.70135	34.8628	-12.8107
1584	1.38135	-0.742101	15.3445	0.547981	-0.433285	0.99498	0.547936	-0.433342	6.81541	0.437725	-0.288181	10.9487	-3.18933	5.37134	13.9788	-3.71552	10.9924	-10.1414	-5.93547	-0.681691	-1.07513	20.4359	33.1358	37.3153	6.27607	100.628	-2.20117	-10.9844	-7.21086	-20.3961	-2.71582	2.90718	-14.362	-2.98608	29.1706	77.1166	3.09982	94.5651	39.3036	-9.35389	9.3895	-13.2965	7.02609	13.3919	35.3948	-2.15927	-5.81044	34.8927	-12.9426
1586	1.38603	-0.744356	15.3695	0.549812	-0.43471	1.0061	0.549767	-0.434767	6.82653	0.439179	-0.289138	10.957	-3.191	5.40582	13.9343	-3.70166	11.0569	-10.2231	-5.98381	-0.632725	-1.04298	20.4237	33.1466	37.313	6.28992	100.685	-2.18523	-11.0255	-7.20641	-20.3749	-2.69458	2.84778	-14.2447	-2.86245	29.302	77.0332	3.10502	94.2604	39.3546	-9.31468	9.39031	-13.3083	6.89161	13.2727	35.4276	-1.93387	-6.14496	35.007	-13.9488
1588	1.39148	-0.721213	15.4175	0.553921	-0.42512	1.02737	0.553877	-0.425178	6.8478	0.441615	-0.281724	10.973	-3.19732	5.44394	13.8678	-3.69295	11.1304	-10.3457	-6.02995	-0.60295	-0.985555	20.3775	33.1608	37.3063	6.30735	100.688	-2.2065	-11.0598	-7.18623	-20.3753	-2.68475	2.79336	-14.0663	-2.7639	29.4434	76.9072	3.14702	94.0057	39.3756	-9.26011	9.36738	-13.3135	6.69282	12.57	35.5691	-1.4361	-6.08786	35.7766	-14.7352
1590	1.39415	-0.66497	15.4833	0.559369	-0.400849	1.05645	0.559328	-0.400907	6.87688	0.444093	-0.263259	10.9948	-3.21503	5.47834	13.7929	-3.70553	11.2019	-10.4854	-6.05345	-0.605119	-0.921778	20.2908	33.1875	37.2915	6.32972	100.643	-2.26465	-11.0826	-7.16242	-20.3964	-2.6941	2.74912	-13.8558	-2.72456	29.5928	76.7553	3.24189	93.849	39.3501	-9.1938	9.32577	-13.3021	6.49281	11.2192	35.8616	-0.707354	-5.35064	37.3375	-15.138
1592	1.37287	-0.55239	15.5373	0.558774	-0.349962	1.08005	0.558738	-0.350019	6.90048	0.440333	-0.225289	11.0124	-3.25003	5.49275	13.7528	-3.76	11.243	-10.5628	-6.0016	-0.673879	-0.942928	20.1495	33.2438	37.2464	6.3808	100.703	-2.28667	-11.1576	-7.16278	-20.4033	-2.7117	2.70784	-13.7066	-2.76032	29.8739	76.6306	3.43454	93.6637	39.2815	-9.14423	9.26807	-13.2496	6.58947	9.38107	36.4275	-0.0781482	-3.41654	39.8818	-15.3126
1594	1.3234	-0.438923	15.571	0.545934	-0.296415	1.09469	0.545903	-0.296472	6.91512	0.427256	-0.186116	11.0234	-3.31804	5.5271	13.7547	-3.87003	11.3322	-10.565	-5.97149	-0.732141	-1.04901	20.0078	33.3507	37.2368	6.4038	100.655	-2.31762	-11.2274	-7.13075	-20.399	-2.69119	2.61751	-13.6409	-2.81654	30.0585	76.4908	3.58517	93.5561	39.2374	-9.10307	9.22515	-13.2079	6.54815	7.77102	36.8249	0.761827	-0.0838684	41.9303	-15.4068
1596	1.262	-0.342704	15.5899	0.526542	-0.249446	1.1028	0.526516	-0.249501	6.92323	0.409713	-0.152278	11.0294	-3.41862	5.58959	13.7874	-4.0308	11.4844	-10.5127	-5.9897	-0.765717	-1.18524	19.8758	33.4847	37.2693	6.39556	100.511	-2.36031	-11.294	-7.05657	-20.3893	-2.61823	2.47768	-13.6209	-2.86604	30.1023	76.3289	3.6724	93.5282	39.2323	-9.05861	9.20178	-13.1913	6.27494	6.81187	36.9709	1.6112	3.91143	43.0785	-15.8787
1598	1.26017	-0.273339	15.6296	0.531155	-0.218988	1.12022	0.531133	-0.219042	6.94065	0.411181	-0.129229	11.0425	-3.53961	5.67727	13.7954	-4.21671	11.6912	-10.5079	-6.07694	-0.802674	-1.10016	19.7299	33.5355	37.3051	6.40038	100.521	-2.39311	-11.4318	-6.94747	-20.3828	-2.47482	2.33623	-13.4474	-2.84965	30.0388	76.1448	3.75336	93.5027	39.2508	-8.95305	9.17472	-13.2074	5.84953	7.50526	36.9288	1.52665	5.17678	43.2668	-19.0805
1600	1.27889	-0.260686	15.6749	0.54032	-0.215035	1.14031	0.540298	-0.215091	6.96075	0.417769	-0.125701	11.0575	-3.64594	5.75795	13.7908	-4.37767	11.8799	-10.5255	-6.15379	-0.796378	-1.05503	19.625	33.5245	37.3571	6.40938	100.547	-2.40976	-11.5105	-6.86389	-20.4704	-2.34995	2.20578	-13.2754	-2.85661	29.9714	75.9747	3.81624	93.431	39.2801	-8.9158	9.21407	-13.2305	5.34469	8.51767	36.8318	1.4004	6.22393	42.945	-22.1048
1602	1.30211	-0.292924	15.7155	0.547927	-0.23111	1.15843	0.547903	-0.231167	6.97886	0.424491	-0.137239	11.0711	-3.72365	5.82069	13.7737	-4.4926	12.0252	-10.5638	-6.20107	-0.756127	-1.07667	19.5698	33.475	37.4048	6.41558	100.56	-2.40498	-11.5222	-6.8141	-20.6305	-2.2694	2.11525	-13.1603	-2.87214	29.924	75.8594	3.84798	93.3458	39.302	-8.94307	9.28252	-13.2414	4.83022	9.37887	36.7427	1.47471	7.17064	42.4103	-24.0744
1604	1.29322	-0.285044	15.718	0.544647	-0.226961	1.15953	0.544624	-0.227018	6.97996	0.421771	-0.134351	11.072	-3.75486	5.85425	13.7422	-4.53329	12.0996	-10.6245	-6.2299	-0.770959	-1.02619	19.5362	33.4657	37.3418	6.40043	100.57	-2.36909	-11.5635	-6.76521	-20.6923	-2.22897	2.16995	-13.1906	-2.73345	29.8751	75.9269	3.7918	93.481	39.2487	-8.8755	9.10936	-13.1744	4.47029	9.41792	36.7695	1.94231	6.08689	42.3673	-24.7324
1606	1.28977	-0.305616	15.7143	0.541516	-0.2357	1.15795	0.541491	-0.235756	6.97838	0.419997	-0.141084	11.0708	-3.77408	5.88691	13.6855	-4.55032	12.1684	-10.7309	-6.21292	-0.768834	-0.994475	19.5724	33.4954	37.3283	6.32983	100.536	-2.29704	-11.6076	-6.72422	-20.6649	-2.29836	2.24852	-13.3019	-2.63221	29.8228	76.0807	3.72952	93.455	39.2291	-8.8911	9.14989	-13.1549	4.28202	9.59676	36.8745	2.05431	5.72463	42.5218	-24.1091
1608	1.29664	-0.354632	15.7182	0.540662	-0.257746	1.15985	0.540635	-0.257802	6.98028	0.420786	-0.157618	11.0722	-3.78175	5.91749	13.6072	-4.54521	12.2296	-10.8759	-6.16	-0.741021	-0.996357	19.6536	33.5503	37.385	6.23105	100.476	-2.21094	-11.654	-6.69482	-20.5692	-2.44875	2.3084	-13.4407	-2.61516	29.7673	76.2476	3.70204	93.287	39.2619	-8.96811	9.40487	-13.1921	4.2209	10.0672	37.0114	1.74814	6.28793	42.7449	-22.6771
1610	1.30012	-0.373845	15.7613	0.540623	-0.266561	1.17902	0.540596	-0.266617	6.99946	0.421322	-0.164227	11.0866	-3.74094	5.9128	13.519	-4.46517	12.2077	-11.0349	-6.13237	-0.717107	-1.02275	19.6287	33.5667	37.4543	6.2554	100.53	-2.20086	-11.7232	-6.69655	-20.4836	-2.50035	2.28737	-13.4548	-2.69189	29.7027	76.2124	3.79784	93.4847	39.3544	-8.84128	9.42348	-13.1941	4.07287	10.5389	37.0212	1.51529	5.90303	42.7267	-22.2154
1612	1.30016	-0.381757	15.795	0.539977	-0.270125	1.19403	0.539949	-0.270181	7.01446	0.421065	-0.166947	11.0978	-3.69563	5.8874	13.5093	-4.39221	12.1438	-11.0487	-6.13409	-0.684647	-1.01276	19.6063	33.5691	37.4546	6.29632	100.504	-2.24706	-11.7501	-6.66813	-20.4898	-2.49025	2.26102	-13.3872	-2.81187	29.6894	76.1449	3.92961	93.4511	39.2728	-8.71597	9.47793	-13.2142	3.92166	10.9974	37.0238	1.37036	5.3835	42.7751	-22.1482
1614	1.29826	-0.388232	15.8095	0.538615	-0.272853	1.20051	0.538587	-0.272909	7.02094	0.420222	-0.16908	11.1027	-3.66218	5.85267	13.5759	-4.3512	12.0652	-10.9226	-6.15782	-0.630381	-0.975623	19.6042	33.5321	37.3868	6.33437	100.397	-2.32246	-11.7273	-6.60873	-20.6168	-2.44433	2.23427	-13.2745	-2.92963	29.74	76.0997	4.04861	93.1477	39.018	-8.64433	9.5589	-13.2489	3.7754	11.4063	37.0484	1.31312	4.95616	42.9139	-22.1989
1616	1.30361	-0.424317	15.811	0.538109	-0.289103	1.2013	0.538079	-0.289159	7.02173	0.420894	-0.181258	11.1033	-3.66388	5.84113	13.6273	-4.36339	12.0433	-10.8279	-6.15528	-0.502329	-1.01156	19.5985	33.3291	37.3466	6.39144	100.37	-2.33897	-11.6874	-6.58623	-20.8754	-2.45829	2.15307	-13.2333	-2.91124	29.8397	76.1533	4.02352	92.981	38.8228	-8.67481	9.38343	-13.2321	3.61849	11.6678	37.1143	1.26022	5.01304	42.9604	-21.4901
1618	1.3044	-0.455482	15.8101	0.535996	-0.302829	1.20098	0.535964	-0.302884	7.02141	0.420203	-0.191653	11.1031	-3.68097	5.84149	13.6215	-4.39365	12.051	-10.8405	-6.17749	-0.378122	-1.0895	19.613	33.0834	37.3285	6.411	100.418	-2.2647	-11.6386	-6.51384	-21.2714	-2.45925	2.05493	-13.2402	-2.86873	30.0121	76.2132	4.0425	92.8018	38.7297	-8.64308	9.23649	-13.2663	3.42364	11.9034	37.1719	1.25269	4.74278	42.9396	-21.0226
1620	1.29807	-0.478237	15.807	0.531424	-0.312298	1.19966	0.531392	-0.312352	7.02009	0.4174	-0.199025	11.1021	-3.70739	5.85255	13.5598	-4.43162	12.0837	-10.9575	-6.22176	-0.278669	-1.19023	19.6463	32.8619	37.3195	6.39154	100.508	-2.1179	-11.5826	-6.40283	-21.7353	-2.44657	1.96491	-13.2944	-2.82714	30.2073	76.2701	4.12001	92.6137	38.7293	-8.55281	9.17589	-13.3509	3.21543	12.1204	37.2198	1.29014	4.1609	42.8946	-20.9057
1622	1.28517	-0.511225	15.7879	0.523186	-0.325692	1.19129	0.523153	-0.325746	7.01172	0.412113	-0.209562	11.0958	-3.73858	5.87866	13.5028	-4.47275	12.1455	-11.0658	-6.23421	-0.214814	-1.25283	19.6712	32.8366	37.2458	6.38854	100.47	-2.01821	-11.5056	-6.39261	-22.0035	-2.47833	1.95402	-13.4044	-2.78283	30.1929	76.3813	4.12432	92.5335	38.7017	-8.59585	9.16233	-13.3782	3.11898	12.2292	37.3114	1.34043	4.14277	43.0174	-20.7301
1624	1.26865	-0.54344	15.7739	0.513417	-0.338477	1.18515	0.513382	-0.33853	7.00558	0.405641	-0.219744	11.0912	-3.7675	5.90013	13.4506	-4.51196	12.1978	-11.1653	-6.22316	-0.156742	-1.3241	19.7029	32.7875	37.23	6.37596	100.443	-1.90704	-11.4774	-6.34685	-22.1095	-2.53155	1.95439	-13.5199	-2.76481	30.1742	76.47	4.14926	92.4778	38.7164	-8.61209	9.23258	-13.4129	3.08642	12.2803	37.3781	1.37538	4.21708	43.0671	-20.542
1626	1.2499	-0.57228	15.7692	0.502924	-0.349631	1.18316	0.502888	-0.349682	7.0036	0.398522	-0.228758	11.0897	-3.79145	5.91211	13.41	-4.54691	12.2305	-11.2429	-6.1959	-0.098902	-1.40742	19.7382	32.6819	37.2814	6.34632	100.427	-1.78063	-11.49	-6.25403	-22.1028	-2.59367	1.94943	-13.6105	-2.77333	30.1935	76.5106	4.21557	92.4168	38.7668	-8.57264	9.36362	-13.4576	3.08562	12.3293	37.4064	1.3759	4.21258	43.0095	-20.3449
1628	1.23004	-0.593748	15.7732	0.492516	-0.357487	1.185	0.492479	-0.357537	7.00544	0.391251	-0.235305	11.0911	-3.80681	5.91484	13.3952	-4.57227	12.2422	-11.272	-6.18123	-0.0499649	-1.47901	19.7537	32.5913	37.3274	6.2803	100.27	-1.65867	-11.4357	-6.18895	-22.1808	-2.63221	1.93783	-13.6038	-2.78232	30.2414	76.4687	4.33763	92.307	38.7765	-8.49437	9.43979	-13.4685	3.01644	12.5735	37.4023	1.28169	3.76191	42.9201	-20.1427
1630	1.21424	-0.628199	15.7703	0.482872	-0.371339	1.18379	0.482833	-0.371389	7.00422	0.38494	-0.246282	11.0902	-3.82601	5.91938	13.4151	-4.60704	12.2575	-11.237	-6.16421	0.000772059	-1.53583	19.7515	32.5248	37.337	6.25307	100.25	-1.58016	-11.3872	-6.14737	-22.2767	-2.65805	1.90151	-13.585	-2.77484	30.2742	76.4207	4.4246	92.1654	38.7529	-8.44943	9.46383	-13.4744	2.95713	12.7868	37.4053	1.25064	3.4262	42.8602	-20.101
1632	1.20421	-0.673269	15.7592	0.474936	-0.390283	1.17899	0.474895	-0.390332	6.99942	0.380237	-0.26095	11.0866	-3.84948	5.92445	13.4618	-4.65178	12.2745	-11.153	-6.14471	0.0508138	-1.57781	19.7432	32.4777	37.3119	6.2625	100.373	-1.54214	-11.352	-6.12391	-22.3742	-2.67408	1.84702	-13.5738	-2.74468	30.2973	76.3826	4.46813	92.0033	38.7061	-8.43816	9.43499	-13.4874	2.92011	12.918	37.4226	1.29518	3.32247	42.8474	-20.1627
1634	1.20106	-0.697634	15.7505	0.471644	-0.400697	1.1752	0.471603	-0.400746	6.99563	0.378453	-0.268944	11.0837	-3.86732	5.91139	13.4969	-4.69237	12.2568	-11.0904	-6.13343	0.0761382	-1.61291	19.7786	32.4066	37.3008	6.22054	100.394	-1.48678	-11.2911	-6.08777	-22.4522	-2.68337	1.82264	-13.5709	-2.6832	30.3906	76.3408	4.53397	91.8494	38.6795	-8.38078	9.35772	-13.5327	2.88989	12.957	37.4414	1.31671	3.41455	42.8852	-19.8882
1636	1.20344	-0.721493	15.7484	0.470811	-0.411343	1.17436	0.470769	-0.411391	6.99479	0.37852	-0.276953	11.0831	-3.87694	5.90023	13.5065	-4.71499	12.2401	-11.074	-6.12252	0.109538	-1.63155	19.8238	32.3697	37.298	6.18132	100.386	-1.44888	-11.2543	-6.07761	-22.4832	-2.69912	1.79205	-13.5571	-2.6336	30.4418	76.2952	4.57402	91.7272	38.6587	-8.32368	9.28098	-13.5777	2.86139	13.0237	37.4491	1.30651	3.43875	42.8895	-19.5967
1638	1.20973	-0.749065	15.754	0.471381	-0.423942	1.17693	0.471337	-0.423991	6.99736	0.379761	-0.286336	11.085	-3.87634	5.8964	13.4888	-4.7138	12.2336	-11.1068	-6.11252	0.160739	-1.6306	19.8684	32.3629	37.298	6.16062	100.364	-1.42581	-11.256	-6.07917	-22.4786	-2.72351	1.74939	-13.5286	-2.60634	30.4405	76.2478	4.5845	91.6279	38.6402	-8.277	9.22867	-13.6239	2.82895	13.1347	37.4406	1.27733	3.32803	42.8341	-19.3672
1640	1.21563	-0.781289	15.7661	0.471404	-0.438568	1.18242	0.471359	-0.438616	7.00285	0.380721	-0.29727	11.0892	-3.86153	5.90445	13.4551	-4.6808	12.2434	-11.1674	-6.11464	0.244128	-1.60262	19.9011	32.3213	37.2801	6.1817	100.351	-1.38193	-11.3222	-5.98866	-22.5062	-2.75151	1.69845	-13.485	-2.60128	30.452	76.2042	4.59434	91.4753	38.6212	-8.24308	9.25174	-13.7183	2.77444	13.2259	37.4043	1.3092	3.06376	42.681	-19.2622
1642	1.21756	-0.810808	15.779	0.469891	-0.451695	1.18822	0.469844	-0.451743	7.00865	0.380437	-0.307184	11.0935	-3.83699	5.90977	13.4197	-4.63108	12.2444	-11.2301	-6.11081	0.305064	-1.57644	19.9152	32.2309	37.2324	6.19852	100.325	-1.32173	-11.3417	-5.92857	-22.6015	-2.77651	1.66467	-13.4528	-2.59212	30.4565	76.1896	4.57349	91.3749	38.5841	-8.21866	9.25271	-13.7803	2.72695	13.349	37.3898	1.32816	2.91272	42.6004	-19.1057
1644	1.21654	-0.836689	15.7903	0.467377	-0.46299	1.19331	0.467329	-0.463038	7.01374	0.379285	-0.315793	11.0973	-3.81043	5.91084	13.3884	-4.57977	12.2366	-11.2851	-6.09734	0.337226	-1.55846	19.9196	32.1027	37.1604	6.19886	100.295	-1.25028	-11.2991	-5.9129	-22.7503	-2.79786	1.6509	-13.4428	-2.5772	30.4592	76.2117	4.52917	91.3267	38.5224	-8.20748	9.22178	-13.7955	2.69485	13.4796	37.3987	1.32667	2.91645	42.6069	-18.8413
1646	1.22142	-0.862026	15.7978	0.467499	-0.474504	1.19671	0.46745	-0.474552	7.01715	0.380119	-0.324394	11.0999	-3.80729	5.9164	13.3668	-4.56994	12.2462	-11.3247	-6.07582	0.3702	-1.54498	19.9582	31.9944	37.0977	6.18037	100.33	-1.18609	-11.2431	-5.87717	-22.8602	-2.82171	1.64355	-13.4751	-2.5777	30.4934	76.2821	4.51134	91.2217	38.4271	-8.23578	9.21959	-13.7826	2.68899	13.4563	37.3872	1.34356	3.00729	42.5945	-18.3318
1648	1.22732	-0.890765	15.8005	0.46781	-0.487578	1.198	0.467759	-0.487626	7.01843	0.381197	-0.334146	11.1009	-3.81777	5.92295	13.352	-4.58497	12.2628	-11.3531	-6.05769	0.403306	-1.53042	20.0098	31.9448	37.0509	6.14551	100.335	-1.13212	-11.1894	-5.87432	-22.903	-2.83945	1.63082	-13.5022	-2.58503	30.5363	76.3425	4.53172	91.1587	38.3192	-8.23393	9.19758	-13.7586	2.66299	13.4816	37.3731	1.38113	2.89531	42.544	-18.0723
1650	1.23332	-0.922113	15.7988	0.467969	-0.501794	1.19738	0.467918	-0.501842	7.01782	0.382236	-0.344761	11.1004	-3.8372	5.92985	13.343	-4.61659	12.2835	-11.3717	-6.04222	0.436122	-1.51519	20.0636	31.9476	37.0221	6.09873	100.3	-1.09537	-11.1473	-5.90182	-22.8807	-2.85124	1.60967	-13.5138	-2.6	30.5747	76.3758	4.58134	91.1516	38.2114	-8.18761	9.15401	-13.7358	2.62454	13.5889	37.3569	1.41387	2.58428	42.4535	-18.0899
1652	1.23944	-0.950237	15.7955	0.468438	-0.514601	1.19598	0.468385	-0.514649	7.01641	0.383417	-0.354301	11.0994	-3.85432	5.93789	13.3415	-4.64426	12.305	-11.3762	-6.0123	0.466275	-1.50983	20.0947	31.9253	37.0094	6.05126	100.276	-1.0994	-11.1257	-5.9044	-22.8427	-2.86522	1.57882	-13.5186	-2.63723	30.5769	76.3746	4.61058	91.1721	38.134	-8.10569	9.1202	-13.7397	2.65227	13.74	37.3272	1.32785	2.40225	42.3533	-18.0405
1654	1.24737	-0.966164	15.7941	0.470661	-0.522208	1.19544	0.470607	-0.522256	7.01587	0.38557	-0.359842	11.099	-3.87066	5.94183	13.3266	-4.67091	12.3193	-11.4056	-5.98601	0.475667	-1.49293	20.1057	31.9224	36.9978	6.02191	100.28	-1.11567	-11.1428	-5.89809	-22.7924	-2.88343	1.56652	-13.5009	-2.65684	30.5587	76.3509	4.60189	91.2002	38.071	-8.01803	9.11063	-13.7669	2.71048	13.8218	37.2953	1.18986	2.2457	42.2223	-17.8037
1656	1.25552	-0.970438	15.7955	0.473895	-0.524729	1.19606	0.473841	-0.524778	7.01649	0.38815	-0.361518	11.0994	-3.88405	5.94202	13.294	-4.69207	12.3262	-11.4676	-5.96674	0.466481	-1.46306	20.0992	31.9502	36.9873	6.00958	100.293	-1.14187	-11.1859	-5.88996	-22.7393	-2.90369	1.57209	-13.4579	-2.65716	30.5356	76.312	4.56529	91.2191	38.0161	-7.94672	9.1222	-13.8025	2.77556	13.8295	37.2677	1.04013	2.09786	42.0702	-17.4082
1658	1.25498	-0.974467	15.7987	0.473331	-0.526461	1.19752	0.473277	-0.52651	7.01795	0.38784	-0.36285	11.1005	-3.88555	5.94601	13.2457	-4.68878	12.3358	-11.5571	-5.95214	0.468932	-1.43675	20.0864	32.0293	36.9983	5.98723	100.204	-1.20224	-11.1828	-5.90466	-22.7078	-2.91148	1.56013	-13.3889	-2.67668	30.565	76.2735	4.57309	91.1784	37.9515	-7.94848	9.12348	-13.7848	2.77594	13.8611	37.2605	0.994532	1.95365	41.9478	-17.1654
1660	1.25516	-0.981229	15.7977	0.472879	-0.529437	1.1971	0.472824	-0.529486	7.01753	0.387695	-0.365104	11.1002	-3.88503	5.94669	13.1996	-4.68332	12.3384	-11.6426	-5.93626	0.45831	-1.40162	20.064	32.0851	36.9957	5.96914	100.151	-1.2479	-11.1797	-5.89466	-22.6886	-2.92766	1.56291	-13.3359	-2.67215	30.557	76.2423	4.55471	91.1673	37.9116	-7.97552	9.12203	-13.7556	2.77546	13.927	37.2687	0.929776	1.80133	41.8573	-16.9125
1662	1.25854	-0.99016	15.7909	0.473668	-0.533603	1.1941	0.473613	-0.533652	7.01453	0.388557	-0.368163	11.098	-3.88425	5.94152	13.1617	-4.68046	12.3301	-11.713	-5.9186	0.431075	-1.35888	20.039	32.1046	36.9736	5.95607	100.157	-1.26916	-11.181	-5.86083	-22.6782	-2.95352	1.58548	-13.3039	-2.63946	30.5045	76.2101	4.50769	91.1973	37.9068	-8.00712	9.11905	-13.7289	2.78975	14.019	37.2873	0.829926	1.64489	41.7885	-16.6404
1664	1.2668	-0.993617	15.7779	0.477051	-0.535739	1.18833	0.476996	-0.535788	7.00876	0.391228	-0.369536	11.0936	-3.88393	5.92632	13.1373	-4.68364	12.3033	-11.7586	-5.90337	0.392081	-1.32326	20.0397	32.1114	36.9426	5.9404	100.202	-1.27596	-11.1671	-5.85055	-22.669	-2.97586	1.62224	-13.2684	-2.59859	30.4578	76.1291	4.48306	91.2279	37.9527	-8.00229	9.12083	-13.7245	2.82769	14.0778	37.2997	0.741125	1.51276	41.6919	-16.4417
1666	1.27448	-0.996971	15.7643	0.480186	-0.537782	1.18232	0.48013	-0.537831	7.00275	0.393708	-0.370854	11.0891	-3.86557	5.90691	13.1198	-4.65653	12.2612	-11.7896	-5.89094	0.355621	-1.29037	20.0506	32.1066	36.9055	5.92005	100.223	-1.27254	-11.1391	-5.86121	-22.6536	-2.98906	1.65506	-13.2266	-2.56663	30.4509	76.0489	4.47455	91.2656	37.9896	-7.99276	9.09353	-13.7274	2.86016	14.1283	37.308	0.665543	1.39935	41.5862	-16.237
1668	1.2808	-1.00141	15.7524	0.482637	-0.540196	1.17707	0.482581	-0.540246	6.9975	0.3957	-0.372495	11.0852	-3.82981	5.88491	13.1061	-4.5993	12.2073	-11.8116	-5.88159	0.325909	-1.26339	20.0659	32.0822	36.8685	5.89934	100.229	-1.2577	-11.1079	-5.87977	-22.6373	-2.99399	1.67761	-13.1786	-2.54866	30.487	75.9779	4.4766	91.2947	38.011	-7.98309	9.05066	-13.74	2.88431	14.1695	37.3124	0.608901	1.31697	41.4808	-16.0338
1670	1.28885	-1.00792	15.7452	0.485674	-0.543668	1.17388	0.485618	-0.543718	6.99431	0.398197	-0.374891	11.0828	-3.79705	5.86029	13.0894	-4.5483	12.1499	-11.8397	-5.87517	0.304648	-1.26136	20.0775	31.9888	36.8582	5.89633	100.344	-1.21064	-11.1328	-5.84217	-22.641	-3.00285	1.68346	-13.1311	-2.5414	30.5434	75.9057	4.46575	91.246	38.0568	-7.9621	9.08562	-13.7907	2.91823	14.1791	37.3147	0.583969	1.31631	41.3988	-15.9246
1672	1.29389	-1.01031	15.7403	0.487706	-0.545102	1.1717	0.487649	-0.545152	6.99214	0.39981	-0.375829	11.0812	-3.76728	5.83714	13.0754	-4.50236	12.0963	-11.8632	-5.87279	0.282001	-1.24975	20.0718	31.945	36.8207	5.91769	100.382	-1.20653	-11.0943	-5.83428	-22.7167	-3.00586	1.68768	-13.0775	-2.55641	30.5735	75.8215	4.45589	91.2001	38.0989	-7.94761	9.12113	-13.8345	2.95301	14.1834	37.3134	0.588136	1.36533	41.334	-15.9314
1674	1.29609	-1.00877	15.7363	0.488804	-0.544592	1.16991	0.488748	-0.544642	6.99034	0.400599	-0.375375	11.0798	-3.74277	5.81848	13.0696	-4.46491	12.0527	-11.8716	-5.87382	0.25796	-1.22139	20.0546	31.9439	36.75	5.95535	100.342	-1.24002	-10.9982	-5.85272	-22.8477	-3.00396	1.69561	-13.0225	-2.58984	30.5715	75.733	4.44746	91.1703	38.1255	-7.94543	9.14478	-13.8603	2.9886	14.1829	37.3047	0.608837	1.44475	41.2773	-16.0063
1676	1.30121	-1.01094	15.7288	0.490895	-0.545927	1.16663	0.490839	-0.545978	6.98706	0.402251	-0.376235	11.0774	-3.72866	5.81293	13.0918	-4.44358	12.0362	-11.8291	-5.87568	0.246461	-1.17995	20.0671	31.8244	36.6716	5.96801	100.394	-1.20597	-10.9908	-5.78797	-22.9143	-3.00999	1.71315	-12.9954	-2.61536	30.5654	75.6907	4.42852	91.1249	38.1103	-7.96915	9.17951	-13.8627	3.03398	14.1479	37.2764	0.596359	1.51045	41.203	-15.9169
1678	1.30457	-1.00985	15.7229	0.492469	-0.545698	1.16401	0.492413	-0.545749	6.98444	0.403415	-0.375959	11.0754	-3.72421	5.80781	13.1203	-4.44012	12.0241	-11.7759	-5.87559	0.217387	-1.13879	20.0722	31.7526	36.6013	5.97273	100.421	-1.19467	-10.9656	-5.77474	-22.9439	-3.01257	1.73857	-12.9523	-2.63916	30.5569	75.6237	4.42395	91.122	38.1013	-7.96113	9.19358	-13.8708	3.07058	14.1284	37.235	0.580724	1.54692	41.0828	-15.819
1680	1.30559	-1.00721	15.721	0.49313	-0.544617	1.16313	0.493074	-0.544668	6.98356	0.40384	-0.375107	11.0748	-3.72808	5.80156	13.1476	-4.45202	12.0135	-11.726	-5.86942	0.170991	-1.10194	20.0688	31.7456	36.5465	5.97011	100.423	-1.20912	-10.925	-5.81517	-22.9354	-3.01226	1.76448	-12.8855	-2.6653	30.5466	75.5242	4.43449	91.1632	38.1061	-7.91565	9.1865	-13.8897	3.09729	14.1168	37.1833	0.573397	1.58006	40.9211	-15.7031
1682	1.30647	-1.01655	15.7275	0.492762	-0.548797	1.16607	0.492706	-0.548848	6.9865	0.403833	-0.378258	11.077	-3.73615	5.80118	13.1658	-4.4684	12.0155	-11.6932	-5.84305	0.136388	-1.07094	20.0875	31.7115	36.5124	5.94817	100.513	-1.17201	-10.9782	-5.78387	-22.8703	-3.02293	1.76275	-12.806	-2.70668	30.5211	75.4268	4.43529	91.203	38.1066	-7.8687	9.18564	-13.9082	3.12915	14.0244	37.1223	0.594098	1.75274	40.762	-15.3709
1684	1.30453	-1.02874	15.7423	0.490913	-0.554026	1.17269	0.490856	-0.554076	6.99312	0.402784	-0.382292	11.0819	-3.74331	5.79758	13.1707	-4.48321	12.0117	-11.685	-5.81158	0.113748	-1.04138	20.1074	31.7198	36.511	5.92572	100.534	-1.17215	-11.0151	-5.77941	-22.7746	-3.02795	1.74497	-12.7075	-2.76325	30.5464	75.329	4.45759	91.2336	38.1135	-7.80918	9.18619	-13.9447	3.15271	13.9593	37.082	0.635556	1.89149	40.628	-15.1078
1686	1.29804	-1.03953	15.7623	0.487164	-0.558299	1.18157	0.487107	-0.558349	7.002	0.400252	-0.385736	11.0886	-3.74724	5.78968	13.1644	-4.49287	11.9992	-11.6973	-5.78239	0.0980783	-1.01154	20.1171	31.7641	36.5334	5.91206	100.482	-1.2198	-11.0259	-5.80272	-22.669	-3.0231	1.72069	-12.5995	-2.83053	30.6181	75.2367	4.49447	91.2459	38.1254	-7.7497	9.19427	-13.9971	3.17251	13.9251	37.0628	0.696031	1.99318	40.5152	-14.9786
1688	1.28118	-1.03919	15.7749	0.479768	-0.556852	1.18716	0.47971	-0.556902	7.00759	0.394626	-0.385139	11.0928	-3.74212	5.78074	13.1604	-4.48678	11.981	-11.7045	-5.77101	0.0598128	-0.97652	20.0832	31.7539	36.5281	5.9296	100.493	-1.2762	-11.0707	-5.7695	-22.6126	-3.0058	1.72417	-12.524	-2.88752	30.6541	75.1732	4.48867	91.2124	38.1248	-7.74427	9.24044	-14.0433	3.2084	13.8478	37.035	0.782175	2.22575	40.3861	-14.993
1690	1.26597	-1.03728	15.7848	0.473221	-0.554836	1.19153	0.473164	-0.554885	7.01197	0.389599	-0.38406	11.096	-3.74895	5.77678	13.1576	-4.50045	11.9767	-11.7105	-5.76641	0.0450825	-0.953651	20.0617	31.7615	36.5387	5.94029	100.465	-1.33152	-11.1372	-5.73262	-22.548	-2.98726	1.70927	-12.4642	-2.95732	30.6676	75.1175	4.47222	91.1882	38.1375	-7.77787	9.27615	-14.0648	3.31085	13.6728	37.0005	0.825387	2.41309	40.2063	-14.9917
1692	1.25498	-1.03577	15.7928	0.468503	-0.553326	1.19507	0.468446	-0.553374	7.01551	0.385972	-0.38324	11.0987	-3.77126	5.77902	13.1537	-4.53957	11.99	-11.7202	-5.76572	0.0553088	-0.945326	20.0578	31.7875	36.5655	5.93991	100.398	-1.37932	-11.2077	-5.70552	-22.4836	-2.97208	1.6745	-12.4203	-3.02984	30.663	75.0667	4.45062	91.1886	38.174	-7.83132	9.28935	-14.0667	3.46751	13.4224	36.9602	0.8189	2.52415	39.9851	-14.9435
1694	1.24768	-1.03381	15.7998	0.465438	-0.551909	1.19816	0.465381	-0.551957	7.01859	0.383587	-0.382382	11.101	-3.80485	5.78653	13.1356	-4.59573	12.0179	-11.7572	-5.76728	0.054378	-0.944692	20.0352	31.7629	36.5747	5.94876	100.362	-1.4128	-11.2139	-5.69432	-22.5129	-2.96819	1.65614	-12.406	-3.04165	30.6586	75.0263	4.42361	91.2181	38.255	-7.83133	9.27638	-14.0942	3.57723	13.2555	36.92	0.798022	2.57718	39.796	-14.9024
1696	1.23596	-1.03168	15.8022	0.46046	-0.550052	1.19924	0.460404	-0.550099	7.01967	0.379745	-0.381317	11.1018	-3.83028	5.79288	13.1242	-4.63819	12.0402	-11.7811	-5.76923	0.041428	-0.946098	20.0185	31.7661	36.564	5.96343	100.384	-1.42385	-11.2152	-5.7139	-22.5454	-2.9636	1.64761	-12.399	-3.03778	30.6247	75.0005	4.36589	91.2778	38.3368	-7.84832	9.26205	-14.1153	3.66465	13.1082	36.8919	0.816687	2.70226	39.6291	-14.9008
1698	1.2199	-1.02992	15.8024	0.453557	-0.548016	1.1993	0.453501	-0.548063	7.01973	0.374454	-0.380242	11.1018	-3.84355	5.79582	13.1206	-4.6607	12.0511	-11.7891	-5.769	0.0152475	-0.947264	20.0114	31.7991	36.5449	5.97398	100.446	-1.41599	-11.2182	-5.75114	-22.5565	-2.95736	1.64611	-12.3841	-3.03389	30.5777	74.9787	4.29353	91.3529	38.4063	-7.88354	9.25672	-14.1288	3.73014	12.9187	36.8663	0.919442	2.93041	39.467	-14.9468
1700	1.20883	-1.0307	15.812	0.448615	-0.547504	1.20354	0.448558	-0.54755	7.02397	0.370723	-0.380183	11.105	-3.85136	5.79322	13.1067	-4.67461	12.05	-11.8158	-5.75775	-0.0250116	-0.947189	20.0087	31.7955	36.5746	5.93441	100.429	-1.41084	-11.1892	-5.7317	-22.5308	-2.9577	1.64285	-12.3208	-3.05409	30.6169	74.9137	4.30139	91.3919	38.4533	-7.87579	9.27262	-14.1559	3.75802	12.4474	36.7869	1.25251	3.2673	39.2358	-15.0263
1702	1.19648	-1.03141	15.8287	0.4431	-0.546876	1.21096	0.443044	-0.546922	7.03139	0.366555	-0.380076	11.1106	-3.84508	5.78817	13.1102	-4.66556	12.0382	-11.8089	-5.74815	-0.0626892	-0.942316	20.0027	31.7938	36.6062	5.91316	100.449	-1.40912	-11.1857	-5.7265	-22.4853	-2.95751	1.6383	-12.2454	-3.08041	30.6628	74.8352	4.31604	91.374	38.5047	-7.8707	9.32226	-14.1901	3.79664	12.0367	36.708	1.53527	3.5582	38.9932	-15.1256
1704	1.18339	-1.03322	15.8489	0.437166	-0.546684	1.21992	0.43711	-0.546729	7.04035	0.3621	-0.380324	11.1173	-3.82819	5.78254	13.1354	-4.6395	12.0202	-11.7604	-5.74092	-0.0917014	-0.93253	19.9882	31.7996	36.6293	5.91923	100.507	-1.41488	-11.2084	-5.7417	-22.4382	-2.95501	1.6286	-12.1702	-3.10659	30.696	74.7543	4.31981	91.3072	38.5614	-7.87672	9.3906	-14.2255	3.85962	11.7619	36.645	1.69788	3.76158	38.7608	-15.2253
1706	1.17625	-1.04464	15.8589	0.43311	-0.551151	1.22437	0.433053	-0.551195	7.0448	0.359354	-0.383928	11.1206	-3.82171	5.78088	13.1789	-4.63234	12.0131	-11.679	-5.72501	-0.104678	-0.920536	19.9499	31.8094	36.6433	5.92307	100.476	-1.44349	-11.2072	-5.73741	-22.4462	-2.94984	1.59724	-12.108	-3.12178	30.7045	74.6853	4.30377	91.2517	38.6042	-7.88828	9.40218	-14.2438	3.95469	11.6189	36.612	1.71842	3.86609	38.5654	-15.2666
1708	1.17537	-1.05278	15.8631	0.432069	-0.554659	1.22628	0.432012	-0.554704	7.04671	0.358801	-0.38662	11.122	-3.82117	5.77878	13.2105	-4.635	12.0079	-11.6205	-5.71655	-0.115797	-0.911489	19.9222	31.7876	36.6502	5.93006	100.485	-1.46371	-11.1942	-5.72855	-22.4847	-2.93965	1.5667	-12.063	-3.14043	30.7258	74.6428	4.29331	91.1923	38.6122	-7.90103	9.40018	-14.246	4.04339	11.4253	36.5855	1.75342	3.99202	38.396	-15.2689
1710	1.18047	-1.05599	15.8631	0.434051	-0.55647	1.22628	0.433994	-0.556515	7.04671	0.3604	-0.387845	11.122	-3.8253	5.77779	13.2181	-4.64355	12.0076	-11.6068	-5.7163	-0.124602	-0.904232	19.9157	31.7396	36.6494	5.93518	100.537	-1.46811	-11.1706	-5.72526	-22.5366	-2.92804	1.54145	-12.0383	-3.15874	30.7717	74.6324	4.29108	91.1289	38.5946	-7.91844	9.39034	-14.2353	4.11156	11.1588	36.5624	1.84228	4.15174	38.2586	-15.272
1712	1.18992	-1.05995	15.8618	0.437883	-0.558951	1.22573	0.437825	-0.558997	7.04616	0.363425	-0.389451	11.1216	-3.83188	5.78844	13.1874	-4.64851	12.0306	-11.6641	-5.71204	-0.116531	-0.886741	19.9409	31.7284	36.6318	5.91503	100.522	-1.45836	-11.128	-5.76266	-22.555	-2.93054	1.5204	-12.0424	-3.14258	30.8652	74.662	4.2888	91.0516	38.6082	-7.96532	9.35789	-14.2201	4.14493	10.8965	36.5534	1.99759	4.27303	38.1825	-15.4402
1714	1.20012	-1.06473	15.858	0.44199	-0.561846	1.22406	0.441932	-0.561892	7.04449	0.366683	-0.391348	11.1204	-3.8338	5.8035	13.1289	-4.64077	12.0607	-11.7724	-5.70622	-0.0918436	-0.872392	19.9748	31.7056	36.6336	5.89336	100.546	-1.43659	-11.1161	-5.79134	-22.5358	-2.94696	1.48711	-12.0497	-3.138	30.9082	74.7014	4.24807	91.0597	38.6508	-7.9936	9.32597	-14.2287	4.14702	10.7773	36.5597	2.09851	4.3435	38.1598	-15.5755
1716	1.20922	-1.06951	15.8525	0.445616	-0.564649	1.22164	0.445557	-0.564695	7.04207	0.369576	-0.393206	11.1186	-3.83046	5.81892	13.0517	-4.62167	12.0899	-11.9148	-5.69949	-0.05405	-0.866497	20.0052	31.6679	36.6595	5.87638	100.609	-1.40734	-11.1374	-5.80165	-22.4895	-2.97383	1.43711	-12.0508	-3.16721	30.8929	74.7362	4.18054	91.1433	38.7129	-8.00032	9.31164	-14.2588	4.12532	10.8122	36.582	2.1204	4.35808	38.1778	-15.6366
1718	1.21362	-1.07054	15.8491	0.447469	-0.565439	1.22015	0.447411	-0.565485	7.04058	0.371014	-0.393676	11.1175	-3.82556	5.8242	12.9774	-4.60401	12.1001	-12.0519	-5.69313	-0.0144852	-0.882094	20.0058	31.6375	36.6932	5.86594	100.62	-1.38127	-11.1497	-5.80229	-22.4709	-2.99812	1.36568	-12.0326	-3.28157	30.875	74.7385	4.17257	91.1726	38.7553	-8.02782	9.36261	-14.2654	4.10503	10.9222	36.6241	2.0673	4.30796	38.1935	-15.6431
1720	1.21775	-1.06666	15.8493	0.449586	-0.564065	1.22023	0.449528	-0.564111	7.04066	0.372507	-0.392512	11.1175	-3.83045	5.82727	12.9252	-4.60693	12.1094	-12.1491	-5.69159	0.00450748	-0.883422	19.9937	31.6398	36.7229	5.86788	100.602	-1.38306	-11.1709	-5.79286	-22.4533	-3.00779	1.30805	-12.0144	-3.39944	30.9141	74.7436	4.19438	91.1292	38.7747	-8.02196	9.43203	-14.2899	4.08967	10.889	36.6664	2.09904	4.27622	38.2002	-15.6256
1722	1.22353	-1.0608	15.8515	0.452583	-0.561957	1.22119	0.452525	-0.562003	7.04162	0.37461	-0.390743	11.1183	-3.8466	5.83358	12.904	-4.63168	12.1282	-12.1901	-5.68946	0.00850204	-0.869114	19.9808	31.6611	36.7453	5.87519	100.57	-1.40445	-11.2003	-5.77841	-22.424	-3.00333	1.25798	-12.0034	-3.51336	31.0228	74.7659	4.24274	91.0089	38.75	-7.96758	9.49896	-14.3342	4.07801	10.7265	36.7035	2.21636	4.29058	38.2042	-15.5981
1724	1.23332	-1.06602	15.847	0.456474	-0.565009	1.21922	0.456416	-0.565056	7.03965	0.377717	-0.392771	11.1168	-3.86508	5.85846	12.9275	-4.65732	12.18	-12.1477	-5.65829	0.0419563	-0.868579	20.0003	31.6161	36.7625	5.84932	100.577	-1.38274	-11.2322	-5.77269	-22.3442	-3.0006	1.1521	-12.0117	-3.68354	31.1993	74.8391	4.3338	90.8245	38.5853	-7.85251	9.5222	-14.3657	4.05312	10.7344	36.7352	2.26382	4.40543	38.2529	-15.5846
1726	1.253	-1.07768	15.8414	0.464194	-0.571663	1.21681	0.464135	-0.571711	7.03724	0.383919	-0.397243	11.115	-3.90013	5.89013	12.967	-4.71169	12.2504	-12.0775	-5.62357	0.107063	-0.878127	20.0434	31.552	36.7756	5.83664	100.587	-1.3603	-11.2159	-5.80342	-22.2762	-3.00182	1.02878	-12.0214	-3.82979	31.3172	74.8858	4.39138	90.638	38.4562	-7.71207	9.53389	-14.4138	4.04956	10.8052	36.7579	2.22293	4.3813	38.2763	-15.5103
1728	1.27964	-1.09302	15.8357	0.474678	-0.580482	1.21437	0.474618	-0.580531	7.0348	0.392328	-0.403154	11.1132	-3.94931	5.92372	13.0094	-4.79112	12.3298	-12.0035	-5.59329	0.190038	-0.892524	20.0989	31.4745	36.7806	5.8387	100.605	-1.34091	-11.1503	-5.86095	-22.2479	-3.00707	0.907708	-12.0262	-3.92172	31.3647	74.8858	4.40472	90.4681	38.4102	-7.5586	9.53704	-14.4836	4.06458	10.8944	36.7739	2.12531	4.22255	38.2705	-15.3918
1730	1.29555	-1.10381	15.829	0.480818	-0.586456	1.21144	0.480758	-0.586505	7.03187	0.397306	-0.407219	11.111	-3.9923	5.95149	13.0355	-4.86023	12.3968	-11.9592	-5.57764	0.226078	-0.891196	20.1272	31.3575	36.7591	5.81663	100.677	-1.30347	-11.0798	-5.87262	-22.3245	-3.01018	0.835904	-12.0129	-3.90078	31.4374	74.8245	4.40688	90.3091	38.4751	-7.3932	9.50332	-14.5776	4.05293	10.8881	36.7965	2.14092	4.19045	38.2843	-15.3578
1732	1.30625	-1.11593	15.8221	0.484573	-0.5926	1.20843	0.484512	-0.59265	7.02886	0.400512	-0.411565	11.1087	-4.0209	5.97286	13.0347	-4.90338	12.4472	-11.9633	-5.56121	0.252885	-0.88071	20.1476	31.2875	36.7282	5.79706	100.713	-1.26224	-11.0291	-5.89414	-22.3725	-3.02205	0.783234	-12.0179	-3.90035	31.4536	74.7892	4.4025	90.2089	38.5411	-7.28064	9.52662	-14.6471	4.03448	10.8862	36.8211	2.18596	4.1881	38.3135	-15.3932
1734	1.31364	-1.12961	15.8155	0.486751	-0.599163	1.20553	0.48669	-0.599213	7.02596	0.402568	-0.416327	11.1066	-4.03192	5.98614	13.0083	-4.91558	12.4768	-12.0132	-5.54293	0.282277	-0.862475	20.166	31.2661	36.6964	5.78361	100.709	-1.22265	-11.0032	-5.92575	-22.3645	-3.04229	0.74	-12.0477	-3.9508	31.408	74.8007	4.39752	90.1694	38.5758	-7.2328	9.61379	-14.6854	4.01558	10.9102	36.8446	2.22795	4.18925	38.351	-15.4641
1736	1.3222	-1.14175	15.8098	0.489561	-0.605147	1.20306	0.489499	-0.605198	7.02349	0.405057	-0.420616	11.1047	-4.02278	5.98655	12.9715	-4.89548	12.4751	-12.0803	-5.53253	0.332992	-0.836656	20.1938	31.2128	36.6836	5.76367	100.734	-1.19213	-10.9996	-5.91141	-22.3125	-3.05891	0.690143	-12.0957	-4.0522	31.3443	74.861	4.40923	90.1591	38.5521	-7.23078	9.70178	-14.7169	4.00468	10.9686	36.8563	2.19429	4.14748	38.3659	-15.4242
1738	1.32888	-1.14822	15.8059	0.491988	-0.608504	1.20137	0.491925	-0.608555	7.0218	0.40709	-0.422966	11.1035	-4.01004	5.9766	12.9451	-4.87395	12.4528	-12.1282	-5.52914	0.383416	-0.817675	20.2111	31.1595	36.668	5.76439	100.751	-1.18542	-10.9504	-5.93731	-22.2891	-3.07445	0.654701	-12.1388	-4.11147	31.3003	74.9011	4.40957	90.1158	38.5675	-7.25212	9.77881	-14.7383	4.01397	10.9895	36.8738	2.15959	4.11514	38.3714	-15.3901
1740	1.33463	-1.14978	15.8038	0.494392	-0.609636	1.20044	0.494329	-0.609687	7.02088	0.408961	-0.423656	11.1028	-3.99919	5.96168	12.9331	-4.85915	12.4218	-12.1497	-5.53336	0.427519	-0.796564	20.2191	31.0872	36.6238	5.79239	100.776	-1.18159	-10.8392	-6.00479	-22.3326	-3.0909	0.63489	-12.1709	-4.11572	31.2779	74.9098	4.39327	90.0477	38.631	-7.28403	9.8269	-14.7483	4.03383	10.9658	36.8968	2.1517	4.11952	38.3757	-15.3949
1742	1.34513	-1.15399	15.8023	0.498667	-0.612306	1.19982	0.498603	-0.612357	7.02025	0.412329	-0.425374	11.1023	-3.99499	5.96004	12.9284	-4.8518	12.4173	-12.1578	-5.54739	0.456781	-0.725322	20.2345	30.9219	36.4791	5.85192	100.866	-1.09581	-10.6675	-6.04119	-22.5123	-3.11625	0.618811	-12.1956	-4.10728	31.228	74.9144	4.36267	90.0671	38.6867	-7.30678	9.78726	-14.738	4.00985	10.9276	36.9088	2.22896	4.24262	38.4039	-15.4829
1744	1.36023	-1.1581	15.8014	0.504968	-0.615298	1.19944	0.504904	-0.615351	7.01988	0.417232	-0.427202	11.102	-3.9885	5.96694	12.9239	-4.83689	12.4273	-12.1652	-5.56943	0.503958	-0.60283	20.2915	30.5826	36.2159	5.90127	101.068	-0.899909	-10.4679	-6.05028	-22.8153	-3.13951	0.595734	-12.2035	-4.10799	31.2152	74.9256	4.34304	90.0784	38.7099	-7.3103	9.75604	-14.7344	3.98062	10.9698	36.9111	2.26116	4.31033	38.4331	-15.5365
1746	1.38049	-1.1644	15.7996	0.51336	-0.619659	1.19869	0.513296	-0.619712	7.01912	0.423788	-0.429918	11.1015	-3.98148	5.98174	12.9177	-4.81774	12.4514	-12.1755	-5.59488	0.571912	-0.461582	20.3906	30.0482	35.8636	5.93747	101.411	-0.56177	-10.289	-6.02452	-23.174	-3.16628	0.562911	-12.1946	-4.11492	31.2476	74.9338	4.3372	90.0602	38.7136	-7.30128	9.75326	-14.7433	3.95474	11.0888	36.9071	2.23303	4.29144	38.4579	-15.535
1748	1.4089	-1.18434	15.7906	0.524266	-0.630619	1.19481	0.524201	-0.630673	7.01524	0.432652	-0.4374	11.0986	-3.99176	6.00592	12.9089	-4.82588	12.4997	-12.1922	-5.6088	0.642704	-0.44432	20.5014	29.3128	35.5677	6.00165	101.993	0.0219505	-10.3151	-5.9413	-23.3076	-3.23227	0.523419	-12.1734	-4.08166	31.307	74.8771	4.3344	90.0074	38.7843	-7.31599	9.76405	-14.7631	3.93332	11.1655	36.9096	2.20848	4.22393	38.4735	-15.5072
1750	1.43438	-1.2079	15.7837	0.533602	-0.642941	1.19188	0.533536	-0.642996	7.01231	0.44043	-0.446002	11.0964	-3.99736	6.02598	12.9097	-4.82808	12.5383	-12.1907	-5.60703	0.69651	-0.449973	20.6105	28.5158	35.286	6.0275	102.577	0.667037	-10.297	-5.81029	-23.4635	-3.29958	0.472022	-12.1664	-4.06262	31.3267	74.8379	4.30228	89.9598	38.8717	-7.36687	9.7922	-14.7767	3.91363	11.2456	36.9229	2.20088	4.16985	38.5056	-15.5085
1752	1.45505	-1.23181	15.7785	0.540791	-0.655043	1.18968	0.540723	-0.655099	7.01011	0.446588	-0.454579	11.0948	-3.99473	6.03966	12.9274	-4.81955	12.5613	-12.1571	-5.59206	0.732512	-0.42845	20.7216	27.7397	34.9673	6.00204	103.029	1.33862	-10.1922	-5.63444	-23.6965	-3.36324	0.417871	-12.1787	-4.05728	31.3108	74.8252	4.24909	89.9206	38.9586	-7.44186	9.82705	-14.7814	3.89546	11.3336	36.9422	2.20792	4.14848	38.5535	-15.5438
1754	1.47501	-1.25108	15.7632	0.548069	-0.665026	1.18295	0.548001	-0.665083	7.00338	0.452681	-0.461563	11.0897	-3.98905	6.05014	12.9815	-4.81019	12.576	-12.0558	-5.58143	0.769927	-0.235365	20.8604	27.1959	34.3994	5.95843	103.079	2.05557	-10.0642	-5.43522	-24.0082	-3.44059	0.408541	-12.2003	-4.00812	31.3571	74.7954	4.2451	89.8558	39.01	-7.47582	9.81964	-14.7834	3.88198	11.4165	36.9392	2.19694	4.18148	38.5878	-15.5748
1756	1.49127	-1.27479	15.7517	0.553364	-0.676671	1.17799	0.553294	-0.676728	6.99842	0.457396	-0.469919	11.086	-3.986	6.07007	13.0439	-4.80263	12.6086	-11.9391	-5.56324	0.814652	-0.142225	21.0726	26.5491	33.8778	5.76075	102.805	3.01335	-9.94643	-5.06731	-24.3948	-3.51036	0.379763	-12.2386	-3.9688	31.3768	74.7709	4.2516	89.8115	39.0883	-7.491	9.82541	-14.7844	3.86354	11.5011	36.9373	2.18314	4.14841	38.6183	-15.5853
1758	1.50626	-1.30513	15.7432	0.557572	-0.691132	1.17432	0.557501	-0.691189	6.99475	0.461482	-0.48045	11.0833	-3.99436	6.10192	13.1028	-4.81068	12.6676	-11.8298	-5.53741	0.8575	-0.183959	21.3458	25.7214	33.4678	5.40804	102.393	4.15704	-9.8136	-4.61525	-24.8101	-3.57531	0.322795	-12.2939	-3.94135	31.3585	74.7548	4.25555	89.7996	39.2006	-7.49335	9.84733	-14.7867	3.8353	11.6071	36.9416	2.16133	4.03598	38.6532	-15.5724
1760	1.5338	-1.34455	15.7177	0.566623	-0.710511	1.16317	0.56655	-0.710569	6.98361	0.469513	-0.494336	11.075	-4.04807	6.14459	13.1389	-4.89434	12.7655	-11.7678	-5.51334	0.852471	-0.250249	21.5864	24.6565	33.1744	5.02187	102.546	5.07454	-9.51444	-4.58454	-25.0843	-3.67112	0.257992	-12.3672	-3.88023	31.3331	74.7386	4.23543	89.8232	39.3292	-7.48589	9.84621	-14.8006	3.78593	11.824	36.9538	2.0901	3.90395	38.7258	-15.5385
1762	1.55769	-1.37609	15.6958	0.574684	-0.726157	1.15363	0.574609	-0.726216	6.97407	0.476561	-0.505497	11.0678	-4.09251	6.1804	13.1619	-4.96273	12.8476	-11.7293	-5.49552	0.829932	-0.264932	21.8504	23.86	32.8388	4.67433	102.893	5.90608	-9.307	-4.58821	-25.2772	-3.75377	0.215668	-12.4224	-3.83266	31.3077	74.7485	4.20411	89.8732	39.4017	-7.51149	9.83314	-14.7951	3.73147	12.005	36.9642	2.04834	3.80462	38.7798	-15.5111
1764	1.57416	-1.39719	15.6821	0.580293	-0.736664	1.14763	0.580217	-0.736724	6.96806	0.48144	-0.51298	11.0633	-4.11426	6.20405	13.1795	-4.99442	12.8987	-11.6985	-5.47978	0.801621	-0.226241	22.1289	23.441	32.4572	4.40726	103.314	6.64503	-9.23577	-4.56908	-25.3923	-3.81363	0.197484	-12.4506	-3.81138	31.2899	74.7779	4.17478	89.9311	39.4114	-7.56927	9.82075	-14.7699	3.68833	12.0981	36.9712	2.05103	3.76054	38.804	-15.5037
1766	1.58362	-1.41377	15.6744	0.583162	-0.744657	1.1443	0.583085	-0.744717	6.96474	0.484106	-0.518765	11.0608	-4.11278	6.21282	13.2138	-4.99158	12.9127	-11.6345	-5.43829	0.782232	-0.224164	22.3409	23.3269	32.1608	4.25623	103.624	7.17293	-9.21999	-4.65386	-25.3861	-3.85447	0.179559	-12.4543	-3.82809	31.3078	74.7768	4.19821	89.9272	39.4046	-7.6156	9.85565	-14.75	3.71603	12.0043	36.979	2.09175	3.81806	38.8054	-15.5473
1768	1.58667	-1.43463	15.6737	0.58286	-0.75404	1.1441	0.582782	-0.7541	6.96453	0.484489	-0.525797	11.0607	-4.09853	6.21491	13.262	-4.96964	12.9089	-11.5434	-5.41235	0.796159	-0.226129	22.4882	23.3512	31.9818	4.19599	103.908	7.50448	-9.26088	-4.70181	-25.3233	-3.87891	0.144199	-12.4419	-3.84132	31.2795	74.7579	4.19266	89.9362	39.4099	-7.62716	9.89981	-14.7587	3.71986	12.0193	36.9738	2.07947	3.81133	38.8038	-15.5463
1770	1.5845	-1.46032	15.6798	0.579865	-0.765155	1.1469	0.579786	-0.765214	6.96733	0.482967	-0.534301	11.0628	-4.07592	6.21168	13.3158	-4.9352	12.8918	-11.4409	-5.4085	0.843082	-0.230409	22.5664	23.4162	31.9185	4.20629	104.182	7.66333	-9.34192	-4.6989	-25.2418	-3.89258	0.0911634	-12.4193	-3.84731	31.2119	74.7344	4.15719	89.9577	39.4255	-7.61495	9.93869	-14.7871	3.6899	12.1551	36.9561	2.02185	3.72876	38.8017	-15.5078
1772	1.58102	-1.48415	15.6926	0.576417	-0.775367	1.15267	0.576337	-0.775426	6.9731	0.481045	-0.542164	11.0671	-4.04763	6.19834	13.3432	-4.8919	12.8551	-11.3871	-5.41519	0.89987	-0.258688	22.5699	23.3118	31.9327	4.23282	104.48	7.73079	-9.42488	-4.72517	-25.216	-3.91561	0.0392551	-12.3978	-3.87443	31.2205	74.7554	4.16978	89.9082	39.4004	-7.65933	9.94679	-14.7709	3.67684	12.1602	36.9388	2.04891	3.68428	38.7847	-15.5615
1774	1.57514	-1.50071	15.7015	0.5725	-0.782196	1.15667	0.57242	-0.782255	6.9771	0.478556	-0.547526	11.0701	-4.03282	6.18524	13.3536	-4.87126	12.825	-11.3666	-5.42075	0.933101	-0.253847	22.5047	23.2405	31.9104	4.31176	104.604	7.74746	-9.45059	-4.74259	-25.283	-3.93028	-0.000822705	-12.3923	-3.90565	31.2167	74.7748	4.18274	89.9036	39.3912	-7.69453	9.94827	-14.7492	3.67205	12.1357	36.9324	2.09681	3.70088	38.7796	-15.6332
1776	1.56802	-1.5103	15.7054	0.568608	-0.785851	1.15846	0.568527	-0.78591	6.9789	0.475882	-0.550512	11.0714	-4.035	6.17989	13.3467	-4.87663	12.8165	-11.3798	-5.42112	0.940591	-0.211604	22.4002	23.2184	31.8296	4.41384	104.569	7.75236	-9.40964	-4.73828	-25.4516	-3.93672	-0.030382	-12.3987	-3.9351	31.1913	74.7838	4.18611	89.9586	39.4036	-7.70562	9.94542	-14.7337	3.67384	12.115	36.9363	2.13663	3.75296	38.7866	-15.6928
1778	1.56547	-1.51987	15.7127	0.566708	-0.789865	1.16172	0.566626	-0.789924	6.98215	0.474717	-0.553639	11.0739	-4.04827	6.20307	13.3131	-4.88833	12.8651	-11.4428	-5.41348	0.952097	-0.164078	22.355	23.1273	31.7323	4.39414	104.612	7.82761	-9.33072	-4.6721	-25.7228	-3.9514	-0.0691036	-12.3792	-3.95258	31.182	74.7857	4.17748	90.0301	39.408	-7.68518	9.91932	-14.7396	3.67778	12.172	36.9361	2.09226	3.68599	38.7808	-15.6737
1780	1.56052	-1.53102	15.7159	0.563648	-0.794375	1.16317	0.563566	-0.794433	6.9836	0.472721	-0.557209	11.075	-4.06528	6.23505	13.2803	-4.90337	12.9311	-11.5046	-5.40691	0.965369	-0.152154	22.37	23.0412	31.6257	4.34094	104.765	7.97918	-9.22604	-4.66874	-25.9669	-3.96209	-0.106146	-12.3778	-3.97191	31.1928	74.8001	4.17457	90.0691	39.4102	-7.67697	9.91624	-14.7532	3.68349	12.1995	36.9341	2.0621	3.64532	38.7689	-15.6625
1782	1.55031	-1.54702	15.7141	0.557914	-0.800581	1.16241	0.557832	-0.800638	6.98284	0.468838	-0.562218	11.0744	-4.08006	6.26578	13.2594	-4.916	12.9936	-11.5443	-5.3959	0.977743	-0.180542	22.4458	22.9522	31.4877	4.2433	105.031	8.24913	-9.14057	-4.743	-26.1777	-3.96901	-0.146385	-12.3978	-3.99604	31.2133	74.8249	4.1769	90.0745	39.4092	-7.6897	9.94484	-14.7701	3.68621	12.1754	36.9268	2.07013	3.65458	38.7507	-15.6713
1784	1.53057	-1.57816	15.7104	0.546817	-0.812672	1.16086	0.546733	-0.812728	6.9813	0.461329	-0.571972	11.0732	-4.07786	6.27731	13.2656	-4.90809	13.0133	-11.532	-5.34792	0.982954	-0.22353	22.5673	22.8141	31.2144	3.98008	105.263	8.81582	-9.29255	-4.81953	-26.5071	-3.98442	-0.220201	-12.4106	-4.02219	31.1902	74.8279	4.15954	90.102	39.4012	-7.70471	9.99529	-14.7907	3.66763	12.107	36.8995	2.1244	3.68401	38.7199	-15.6617
1786	1.49949	-1.61732	15.7034	0.530129	-0.827378	1.15782	0.530043	-0.827432	6.97825	0.449812	-0.584041	11.0709	-4.06558	6.25692	13.2931	-4.89656	12.9704	-11.4803	-5.28902	0.940416	-0.260197	22.7308	22.3378	30.8755	3.64131	106.036	9.39283	-9.22054	-4.95063	-26.6441	-3.99621	-0.296516	-12.4224	-4.0607	31.1672	74.8364	4.16569	90.1159	39.367	-7.78026	10.0543	-14.7788	3.64104	12.0512	36.869	2.18058	3.69324	38.6888	-15.6741
1788	1.46246	-1.6591	15.6944	0.51063	-0.842755	1.15391	0.510543	-0.842807	6.97434	0.43624	-0.596793	11.0679	-4.05546	6.20871	13.3327	-4.90099	12.8775	-11.4073	-5.23032	0.865291	-0.291999	22.9318	21.6299	30.5098	3.28228	107.188	9.86336	-8.79059	-5.18284	-26.6012	-4.00531	-0.366149	-12.436	-4.10612	31.1483	74.8562	4.19018	90.131	39.3163	-7.89785	10.1069	-14.7383	3.61518	12.0216	36.8419	2.22307	3.68049	38.6615	-15.714
1790	1.44223	-1.68979	15.6901	0.499358	-0.854607	1.15208	0.49927	-0.854659	6.97251	0.428585	-0.606381	11.0665	-4.0897	6.15627	13.3546	-4.98557	12.7956	-11.3724	-5.19015	0.861827	-0.352692	23.1905	21.4458	30.2192	3.05023	107.484	10.0361	-7.8377	-5.70336	-26.7345	-4.02542	-0.424568	-12.4607	-4.12792	31.1021	74.8877	4.16395	90.2558	39.3055	-7.92824	10.1034	-14.7188	3.61558	12.0064	36.8264	2.23654	3.69114	38.6394	-15.7759
1792	1.43331	-1.70851	15.6881	0.49398	-0.862112	1.1512	0.493891	-0.862163	6.97163	0.425053	-0.612338	11.0659	-4.1515	6.14119	13.3579	-5.10352	12.7933	-11.3742	-5.17206	0.879441	-0.4189	23.4042	21.324	29.9965	2.91138	107.575	10.184	-7.06196	-6.09253	-26.8504	-4.05787	-0.459765	-12.4937	-4.13108	31.0888	74.9199	4.15755	90.3089	39.3211	-7.91073	10.1123	-14.7197	3.61293	12.0334	36.8255	2.22697	3.67196	38.637	-15.8039
1794	1.43381	-1.71447	15.6866	0.493736	-0.86476	1.15057	0.493647	-0.864811	6.97101	0.425043	-0.614332	11.0654	-4.23168	6.17182	13.346	-5.23537	12.8818	-11.405	-5.17682	0.899902	-0.472418	23.5326	21.1832	29.8427	2.85761	107.565	10.3594	-6.65469	-6.24621	-26.911	-4.09676	-0.467614	-12.5328	-4.11957	31.1086	74.9489	4.17453	90.2805	39.3567	-7.86222	10.1386	-14.7374	3.60507	12.0891	36.839	2.20513	3.62873	38.6536	-15.7913
1796	1.43924	-1.7067	15.6807	0.496753	-0.861763	1.14793	0.496664	-0.861815	6.96836	0.427107	-0.611894	11.0634	-4.3124	6.23893	13.3365	-5.35406	13.0367	-11.4305	-5.20294	0.885925	-0.45471	23.5241	21.0658	29.7592	2.8754	107.365	10.5148	-6.6867	-6.15873	-26.9478	-4.11643	-0.44126	-12.5763	-4.10494	31.0977	74.9727	4.16094	90.3173	39.399	-7.81628	10.1359	-14.7579	3.61161	12.0911	36.8647	2.21006	3.63629	38.6743	-15.7665
1798	1.44622	-1.69226	15.677	0.500963	-0.85597	1.14628	0.500874	-0.856021	6.96671	0.429881	-0.607289	11.0622	-4.36276	6.3058	13.3371	-5.41892	13.1783	-11.4336	-5.23406	0.874882	-0.435331	23.4357	21.0319	29.7047	2.96344	106.991	10.6544	-6.86769	-5.96868	-27.0179	-4.12413	-0.412517	-12.591	-4.10286	31.1209	74.9862	4.15938	90.3039	39.4091	-7.82414	10.1276	-14.7481	3.61771	12.0881	36.8853	2.21969	3.64411	38.6864	-15.7559
1800	1.45427	-1.67547	15.6758	0.505821	-0.849239	1.14569	0.505733	-0.849291	6.96613	0.433076	-0.601943	11.0618	-4.3761	6.3552	13.3553	-5.42546	13.2724	-11.4	-5.26424	0.87266	-0.430742	23.3018	21.0597	29.6701	3.09945	106.547	10.7629	-7.07883	-5.75191	-27.1311	-4.12274	-0.391707	-12.5764	-4.11607	31.1737	74.9908	4.17015	90.2291	39.3815	-7.89211	10.1169	-14.7022	3.61935	12.0814	36.895	2.23413	3.64692	38.6861	-15.7637
1802	1.46652	-1.66444	15.6719	0.512079	-0.845353	1.14392	0.511991	-0.845406	6.96435	0.437504	-0.598632	11.0604	-4.36173	6.3617	13.4084	-5.4022	13.2762	-11.2994	-5.29062	0.868028	-0.44406	23.1928	20.9942	29.6761	3.20791	106.442	10.7656	-7.1528	-5.66067	-27.2732	-4.11734	-0.386377	-12.5621	-4.14198	31.1785	74.9987	4.15572	90.1382	39.3315	-7.99514	10.1004	-14.6283	3.61096	12.0317	36.8865	2.27737	3.66924	38.6706	-15.7724
1804	1.47942	-1.66274	15.6638	0.5179	-0.845601	1.14035	0.517813	-0.845655	6.96079	0.441875	-0.598436	11.0578	-4.32496	6.33432	13.4874	-5.35419	13.2085	-11.1493	-5.30113	0.872297	-0.449921	23.1439	20.9327	29.6525	3.26496	106.435	10.7847	-7.19005	-5.60798	-27.3259	-4.12057	-0.390048	-12.5591	-4.14677	31.1685	75	4.14075	90.0755	39.2961	-8.07416	10.0665	-14.5656	3.61348	12.0029	36.8802	2.29747	3.68274	38.6589	-15.8027
1806	1.49186	-1.6685	15.6522	0.52295	-0.849075	1.13526	0.522862	-0.849128	6.9557	0.445881	-0.6007	11.054	-4.27039	6.28004	13.5817	-5.28588	13.0842	-10.9693	-5.29641	0.880257	-0.444721	23.1565	20.879	29.5869	3.26359	106.488	10.8361	-7.19213	-5.58765	-27.2854	-4.13318	-0.395456	-12.5673	-4.12643	31.1499	74.992	4.13004	90.0483	39.2843	-8.1196	10.0208	-14.5213	3.62515	12.0046	36.879	2.29146	3.68261	38.6551	-15.8473
1808	1.50251	-1.66938	15.6413	0.527593	-0.850266	1.13042	0.527505	-0.850321	6.95086	0.449434	-0.601284	11.0503	-4.20447	6.21674	13.6622	-5.19903	12.9397	-10.8138	-5.29133	0.858336	-0.4376	23.1936	20.7591	29.4995	3.19619	106.643	10.8622	-7.0754	-5.64872	-27.2505	-4.144	-0.376785	-12.5767	-4.09627	31.1152	74.9747	4.11786	90.038	39.2935	-8.1594	9.99518	-14.4823	3.61648	12.0149	36.8728	2.29915	3.67647	38.6563	-15.861
1810	1.51484	-1.66919	15.6328	0.53305	-0.851125	1.12669	0.532962	-0.85118	6.94712	0.453574	-0.601568	11.0476	-4.14895	6.15996	13.7214	-5.12625	12.8122	-10.6992	-5.2867	0.837392	-0.441595	23.2194	20.6731	29.4104	3.18649	106.844	10.8939	-6.95628	-5.72473	-27.2647	-4.15549	-0.363976	-12.5584	-4.08623	31.1133	74.9366	4.13208	90.0116	39.2915	-8.19179	9.98794	-14.4418	3.60764	12.0195	36.8675	2.30679	3.66305	38.6527	-15.8526
1812	1.52889	-1.66777	15.6278	0.539342	-0.851594	1.12448	0.539254	-0.85165	6.94491	0.458309	-0.601509	11.0459	-4.10966	6.11626	13.7588	-5.07562	12.7158	-10.6264	-5.28516	0.824025	-0.456518	23.2279	20.6241	29.3379	3.23551	107.036	10.9289	-6.8604	-5.79039	-27.3329	-4.1666	-0.359328	-12.5118	-4.0942	31.1441	74.8843	4.16218	89.9486	39.2751	-8.23672	9.99856	-14.3956	3.60304	12.0164	36.864	2.31233	3.6468	38.6428	-15.8318
1814	1.54261	-1.66367	15.6282	0.545681	-0.850877	1.12468	0.545593	-0.850933	6.94512	0.463	-0.600562	11.0461	-4.08783	6.09225	13.7832	-5.0477	12.6626	-10.5794	-5.29327	0.818955	-0.466286	23.2452	20.5117	29.3297	3.2056	107.039	10.9354	-6.75793	-5.81138	-27.4267	-4.17456	-0.346436	-12.4639	-4.07762	31.1557	74.8538	4.13578	89.7903	39.2656	-8.37886	10.0332	-14.3346	3.60303	12.0184	36.8609	2.31468	3.64511	38.632	-15.8334
1816	1.54924	-1.65145	15.6271	0.549556	-0.846035	1.12416	0.549469	-0.846092	6.94459	0.465584	-0.596692	11.0457	-4.06171	6.07828	13.8082	-5.00819	12.6259	-10.5303	-5.31032	0.806198	-0.476948	23.2368	20.4711	29.3493	3.21803	107.029	10.9087	-6.75244	-5.80159	-27.4709	-4.16801	-0.318129	-12.4227	-4.05473	31.1695	74.8319	4.10113	89.6639	39.2516	-8.52679	10.0151	-14.267	3.60704	12.0055	36.8585	2.32375	3.65037	38.6243	-15.8531
1818	1.54777	-1.63117	15.6224	0.550524	-0.837014	1.12201	0.550438	-0.837071	6.94245	0.465725	-0.589884	11.0441	-4.02813	6.06834	13.8378	-4.95401	12.5933	-10.4718	-5.33383	0.783272	-0.493052	23.2024	20.5071	29.3909	3.27907	107.037	10.8523	-6.84648	-5.76853	-27.4506	-4.14622	-0.274393	-12.3935	-4.02977	31.1774	74.8148	4.06507	89.5871	39.2348	-8.64984	9.95281	-14.2015	3.61216	11.9789	36.8567	2.34011	3.66009	38.6212	-15.8837
1820	1.54091	-1.6084	15.6136	0.549339	-0.826465	1.118	0.549253	-0.826521	6.93844	0.46416	-0.582072	11.0411	-3.99562	6.04842	13.8731	-4.90614	12.5429	-10.4033	-5.3542	0.757324	-0.534027	23.1707	20.5094	29.4698	3.3053	107.035	10.7947	-6.96232	-5.72096	-27.3819	-4.11757	-0.224348	-12.386	-4.00425	31.1243	74.7987	4.00594	89.4928	39.2295	-8.71355	9.96621	-14.1668	3.60668	11.9571	36.8528	2.35939	3.67454	38.6215	-15.8975
1822	1.53293	-1.58544	15.6013	0.547692	-0.815731	1.11243	0.547608	-0.815788	6.93286	0.46224	-0.574151	11.0369	-3.97273	6.02219	13.8985	-4.87717	12.4853	-10.3542	-5.37367	0.726015	-0.556699	23.1401	20.5325	29.5385	3.33113	107.005	10.6934	-7.00797	-5.73401	-27.315	-4.08708	-0.171029	-12.3837	-3.9909	31.0896	74.7718	3.98617	89.4605	39.2285	-8.73757	9.97634	-14.1433	3.60061	11.9663	36.858	2.36042	3.66325	38.6341	-15.9055
1824	1.52533	-1.56213	15.5863	0.546243	-0.804868	1.10564	0.54616	-0.804925	6.92607	0.460461	-0.566119	11.0318	-3.96029	5.9928	13.9102	-4.86705	12.4266	-10.3321	-5.39307	0.687305	-0.559323	23.1132	20.573	29.5845	3.3621	106.966	10.5598	-6.97908	-5.80611	-27.2662	-4.05636	-0.115929	-12.3852	-3.99022	31.0821	74.7375	4.00298	89.4879	39.231	-8.73115	9.97598	-14.1289	3.59638	11.9979	36.8723	2.34641	3.6302	38.657	-15.9084
1826	1.51888	-1.53379	15.5705	0.545701	-0.791888	1.09848	0.545619	-0.791945	6.91891	0.459222	-0.556445	11.0264	-3.95177	5.96991	13.9066	-4.8601	12.3819	-10.3384	-5.4159	0.632686	-0.576795	23.0989	20.5815	29.6074	3.40177	107.028	10.4752	-6.96852	-5.85502	-27.243	-4.02445	-0.0586118	-12.4053	-3.99162	31.0564	74.7238	3.9809	89.4964	39.2399	-8.70898	10.0049	-14.1356	3.59522	11.9869	36.8839	2.35344	3.62161	38.6732	-15.9022
1828	1.51252	-1.50679	15.5569	0.54508	-0.77951	1.0923	0.545	-0.779566	6.91274	0.457962	-0.547228	11.0218	-3.94617	5.95659	13.8994	-4.85442	12.3558	-10.3515	-5.43521	0.57902	-0.602736	23.0897	20.5465	29.6241	3.4153	107.096	10.4285	-6.95462	-5.88083	-27.2471	-3.99394	-0.0079197	-12.4143	-3.98851	31.0467	74.7007	3.9564	89.4787	39.2531	-8.7047	10.0309	-14.145	3.5935	11.9632	36.8943	2.3653	3.63066	38.6851	-15.8845
1830	1.50634	-1.48153	15.546	0.544389	-0.767919	1.08739	0.54431	-0.767975	6.90782	0.4567	-0.538604	11.0181	-3.94214	5.95033	13.8943	-4.84907	12.343	-10.3606	-5.45183	0.529011	-0.633985	23.0821	20.4838	29.6391	3.40577	107.138	10.4047	-6.92202	-5.89268	-27.2807	-3.9641	0.0366384	-12.4078	-3.9848	31.0547	74.6667	3.93879	89.4371	39.2637	-8.72874	10.0459	-14.1454	3.59108	11.9382	36.9028	2.37638	3.64793	38.694	-15.8617
1832	1.50193	-1.45501	15.5381	0.544563	-0.755919	1.08376	0.544485	-0.755975	6.90419	0.456055	-0.529621	11.0154	-3.93749	5.93806	13.8995	-4.84585	12.3187	-10.3509	-5.47876	0.484184	-0.646709	23.0771	20.4703	29.6373	3.42028	107.116	10.3461	-6.81014	-5.94021	-27.3559	-3.9252	0.0829912	-12.401	-4.00888	31.0607	74.6448	3.94329	89.3995	39.2511	-8.78894	10.0471	-14.1071	3.59189	11.9254	36.9082	2.38269	3.64636	38.7058	-15.8624
1834	1.4967	-1.41819	15.5247	0.545204	-0.739323	1.07764	0.545127	-0.739379	6.89807	0.455463	-0.517169	11.0108	-3.92753	5.91458	13.9165	-4.8384	12.2715	-10.3189	-5.49252	0.39377	-0.733439	23.0295	20.4957	29.7169	3.4434	107.066	10.2681	-6.69426	-6.00276	-27.4347	-3.90439	0.146974	-12.3742	-4.02008	31.0615	74.6094	3.92026	89.3662	39.218	-8.85669	10.041	-14.0597	3.59176	11.9756	36.917	2.34735	3.58067	38.7194	-15.8719
1836	1.4912	-1.37487	15.5066	0.546252	-0.719843	1.0694	0.546178	-0.7199	6.88984	0.454992	-0.502534	11.0046	-3.91447	5.88421	13.9626	-4.83063	12.2096	-10.2328	-5.49194	0.26677	-0.88191	22.9371	20.5739	29.8772	3.48097	106.986	10.1634	-6.61157	-6.05842	-27.4868	-3.90476	0.231654	-12.3417	-4.01788	31.047	74.5789	3.8871	89.3512	39.1296	-8.87968	10.022	-14.0105	3.58173	12.1	36.9164	2.27435	3.45136	38.7339	-15.8897
1838	1.4895	-1.34845	15.4978	0.547606	-0.708097	1.06542	0.547532	-0.708153	6.88585	0.455245	-0.493663	11.0016	-3.91027	5.87125	14.096	-4.84006	12.1795	-9.98526	-5.49544	0.187778	-0.951676	22.8393	20.7897	30.0252	3.57185	106.828	9.9899	-6.63573	-6.03658	-27.4259	-3.91497	0.336843	-12.3767	-4.03336	30.984	74.6632	3.95394	89.4232	38.8384	-8.68046	9.94573	-13.9512	3.52637	12.2914	36.8453	2.22057	3.3073	38.7443	-15.9318
1840	1.49323	-1.33665	15.4825	0.550217	-0.70317	1.05856	0.550144	-0.703227	6.87899	0.456883	-0.489804	10.9965	-3.92072	5.86501	14.3264	-4.88224	12.1637	-9.55925	-5.48416	0.143889	-0.991225	22.7203	20.927	30.1366	3.65839	106.691	9.79717	-6.73026	-5.96407	-27.3421	-3.9122	0.425488	-12.46	-4.09998	30.8897	74.7418	4.12573	89.4298	38.4817	-8.35465	9.94224	-13.9445	3.46577	12.5105	36.7509	2.15644	3.16308	38.7628	-15.9487
1842	1.50265	-1.33906	15.4566	0.554241	-0.704891	1.04709	0.554168	-0.704948	6.86752	0.460015	-0.490817	10.9879	-3.94833	5.86449	14.6273	-4.9596	12.1621	-9.00434	-5.45592	0.12631	-1.00409	22.5888	20.9284	30.1848	3.7172	106.634	9.62021	-6.88328	-5.86341	-27.2427	-3.89226	0.490164	-12.5551	-4.18156	30.7652	74.749	4.36793	89.3569	38.1323	-7.96376	9.99681	-13.9991	3.41596	12.7292	36.6479	2.07813	3.02804	38.7856	-15.9431
1844	1.517	-1.35587	15.4184	0.559344	-0.713273	1.0302	0.559271	-0.713331	6.85063	0.464391	-0.496732	10.9752	-4.00057	5.87451	14.9033	-5.07548	12.1898	-8.49795	-5.41636	0.107521	-0.970043	22.4783	20.7718	30.0963	3.71558	106.8	9.54574	-7.10012	-5.79725	-27.0628	-3.86212	0.536244	-12.5212	-4.10663	30.5943	74.5086	4.54982	89.3098	37.9539	-7.64654	9.95091	-14.1001	3.40875	12.8808	36.5507	1.98557	2.91579	38.7865	-15.9753
1846	1.53346	-1.36847	15.3755	0.565722	-0.719959	1.0112	0.565648	-0.720017	6.83163	0.469612	-0.501294	10.961	-4.04186	5.88904	15.041	-5.1574	12.2265	-8.24673	-5.37885	0.0577085	-0.925259	22.431	20.5657	29.9683	3.63413	107.006	9.5415	-7.22981	-5.78639	-26.883	-3.83896	0.595594	-12.4656	-3.89628	30.4224	74.2806	4.57805	89.231	37.8511	-7.50437	9.71916	-14.1977	3.38762	13.0007	36.4625	1.92778	2.80883	38.7716	-16.0212
1848	1.55017	-1.37002	15.3341	0.573068	-0.721817	0.992833	0.572994	-0.721876	6.81327	0.475243	-0.502186	10.9472	-4.05565	5.90181	15.0096	-5.17485	12.2563	-8.30633	-5.35099	-0.0212381	-0.888605	22.4529	20.3727	29.8369	3.50433	107.194	9.58617	-7.23575	-5.82851	-26.7451	-3.825	0.667714	-12.4064	-3.58189	30.3028	74.1325	4.44452	89.0847	37.7955	-7.56221	9.33516	-14.2594	3.35371	13.1003	36.3937	1.89797	2.71	38.7484	-16.0666
1850	1.56331	-1.35272	15.3108	0.580255	-0.715185	0.982432	0.580182	-0.715244	6.80286	0.480194	-0.49675	10.9394	-4.01045	5.88969	14.8053	-5.07889	12.2251	-8.68045	-5.34806	-0.0880177	-0.903469	22.5316	20.3119	29.7431	3.47054	107.335	9.63525	-7.11962	-5.8867	-26.7451	-3.8077	0.711641	-12.3127	-3.27141	30.4118	74.0899	4.2051	88.7009	37.7498	-7.82621	9.03244	-14.2062	3.36738	13.207	36.3794	1.80877	2.64377	38.7424	-16.0662
1852	1.57221	-1.32691	15.2986	0.586215	-0.70452	0.976917	0.586142	-0.704581	6.79735	0.483959	-0.488386	10.9353	-3.94911	5.8807	14.5555	-4.94846	12.1946	-9.13708	-5.36257	-0.142074	-0.911137	22.5904	20.4041	29.7149	3.50067	107.341	9.61132	-6.99047	-5.96842	-26.7835	-3.80082	0.773401	-12.2498	-3.03499	30.5858	74.0814	4.04355	88.6022	37.7422	-8.01395	8.73989	-14.1345	3.39515	13.2412	36.3986	1.75356	2.61704	38.7522	-16.0824
1854	1.57694	-1.30047	15.2944	0.59036	-0.693279	0.974962	0.590288	-0.69334	6.79539	0.486328	-0.479712	10.9338	-3.88773	5.88366	14.3272	-4.81546	12.1846	-9.5535	-5.3853	-0.18182	-0.904389	22.5981	20.6061	29.7514	3.57666	107.219	9.5185	-6.90603	-6.04026	-26.8292	-3.80675	0.854751	-12.2371	-2.90611	30.7442	74.0897	4.00765	88.8278	37.759	-8.06621	8.49914	-14.076	3.42312	13.2264	36.4359	1.73395	2.61544	38.7775	-16.1137
1856	1.57845	-1.295	15.2903	0.591465	-0.690983	0.973145	0.591394	-0.691044	6.79358	0.487006	-0.477923	10.9325	-3.84705	5.91182	14.2431	-4.72344	12.2228	-9.70419	-5.38643	-0.208758	-0.91124	22.5088	20.7174	29.8199	3.64488	107.083	9.46092	-6.98084	-5.95898	-26.8511	-3.82349	0.924816	-12.2965	-2.94128	30.7192	74.131	4.09803	89.0152	37.7261	-8.05554	8.52363	-14.0527	3.4219	13.3368	36.4537	1.67127	2.5793	38.8188	-16.0907
1858	1.58037	-1.29769	15.2943	0.592083	-0.692325	0.97491	0.592012	-0.692386	6.79534	0.487554	-0.478887	10.9338	-3.82449	5.93116	14.2537	-4.67621	12.2486	-9.68126	-5.377	-0.219336	-0.916643	22.3994	20.7598	29.8803	3.7055	106.99	9.42773	-7.12713	-5.85305	-26.8651	-3.84548	0.965922	-12.342	-2.99657	30.5912	74.1342	4.16513	89.2449	37.7162	-7.93911	8.61256	-14.0964	3.41551	13.481	36.4429	1.59113	2.48762	38.8408	-16.0739
1860	1.58195	-1.3028	15.3049	0.592344	-0.694721	0.979677	0.592272	-0.694782	6.80011	0.487899	-0.480666	10.9374	-3.8174	5.93212	14.3325	-4.67015	12.2447	-9.53436	-5.36201	-0.223093	-0.915872	22.2975	20.7426	29.9183	3.7491	106.967	9.40483	-7.28447	-5.76889	-26.8738	-3.86557	0.98247	-12.3482	-3.01812	30.4157	74.0864	4.16824	89.476	37.7415	-7.76343	8.70452	-14.1901	3.4105	13.6197	36.4082	1.5086	2.36197	38.8398	-16.0745
1862	1.5749	-1.29647	15.311	0.589728	-0.691415	0.982315	0.589656	-0.691476	6.80275	0.485726	-0.478369	10.9393	-3.8122	5.9077	14.4192	-4.67786	12.1953	-9.37364	-5.35534	-0.265745	-0.894639	22.2257	20.7017	29.9193	3.75108	107.057	9.31691	-7.28332	-5.77566	-26.8849	-3.85824	1.01854	-12.2995	-2.93612	30.3573	74.01	4.10492	89.496	37.7735	-7.73995	8.74668	-14.236	3.40932	13.6617	36.3779	1.47442	2.32774	38.8364	-16.0825
1864	1.57136	-1.29396	15.3148	0.588355	-0.690053	0.983991	0.588284	-0.690114	6.80442	0.48461	-0.477442	10.9406	-3.82477	5.88461	14.4652	-4.7135	12.1566	-9.29041	-5.3429	-0.295687	-0.909974	22.2342	20.6897	29.9348	3.70906	107.137	9.28856	-7.2541	-5.82627	-26.8347	-3.85605	1.03527	-12.2308	-2.81138	30.3129	73.8988	3.99523	89.5529	37.8946	-7.81323	8.74686	-14.2454	3.42666	13.7019	36.3727	1.4168	2.27406	38.8367	-16.0931
1866	1.57222	-1.29701	15.3178	0.588489	-0.691465	0.985331	0.588418	-0.691526	6.80576	0.484801	-0.47849	10.9416	-3.8531	5.87276	14.4552	-4.7684	12.1465	-9.31252	-5.32635	-0.305621	-0.958668	22.3131	20.7146	29.9705	3.63951	107.195	9.32697	-7.21638	-5.89968	-26.7415	-3.86801	1.03181	-12.1695	-2.67546	30.2681	73.7825	3.87114	89.682	38.0968	-7.95053	8.72003	-14.2265	3.45634	13.7595	36.3933	1.33331	2.19428	38.8438	-16.1041
1868	1.57017	-1.29815	15.3237	0.587479	-0.691824	0.98796	0.587407	-0.691885	6.80839	0.484067	-0.478827	10.9436	-3.8772	5.88446	14.3831	-4.80112	12.1798	-9.44873	-5.32596	-0.316167	-0.964631	22.3779	20.7334	29.9903	3.60811	107.343	9.34415	-7.12578	-5.95439	-26.7464	-3.89997	1.04069	-12.194	-2.59594	30.2499	73.7865	3.8379	89.7999	38.2702	-8.0584	8.71998	-14.2127	3.45569	13.835	36.4148	1.27827	2.16091	38.8626	-16.1155
1870	1.5636	-1.30105	15.3363	0.58433	-0.692621	0.993594	0.584259	-0.692682	6.81403	0.48176	-0.479634	10.9478	-3.89015	5.90856	14.3111	-4.80894	12.2313	-9.5829	-5.32419	-0.312459	-0.991934	22.3936	20.8317	30.0448	3.61758	107.329	9.34681	-7.06608	-5.99849	-26.7589	-3.94165	1.04267	-12.236	-2.5561	30.2343	73.819	3.84264	89.8894	38.4332	-8.12405	8.77611	-14.2129	3.45874	13.859	36.4481	1.25175	2.13465	38.8817	-16.1168
[truncated: 2,994 more rows]
[truncated: 56 more columns]

## Sheet: Joint Angles ZXY (WO)
Frame	L5S1 Lateral Bending	L5S1 Axial Bending	L5S1 Flexion/Extension	L4L3 Lateral Bending	L4L3 Axial Rotation	L4L3 Flexion/Extension	L1T12 Lateral Bending	L1T12 Axial Rotation	L1T12 Flexion/Extension	T9T8 Lateral Bending	T9T8 Axial Rotation	T9T8 Flexion/Extension	T1C7 Lateral Bending	T1C7 Axial Rotation	T1C7 Flexion/Extension	C1 Head Lateral Bending	C1 Head Axial Rotation	C1 Head Flexion/Extension	Right T4 Shoulder Abduction/Adduction	Right T4 Shoulder Internal/External Rotation	Right T4 Shoulder Flexion/Extension	Right Shoulder Abduction/Adduction	Right Shoulder Internal/External Rotation	Right Shoulder Flexion/Extension	Right Elbow Ulnar Deviation/Radial Deviation	Right Elbow Pronation/Supination	Right Elbow Flexion/Extension	Right Wrist Ulnar Deviation/Radial Deviation	Right Wrist Pronation/Supination	Right Wrist Flexion/Extension	Left T4 Shoulder Abduction/Adduction	Left T4 Shoulder Internal/External Rotation	Left T4 Shoulder Flexion/Extension	Left Shoulder Abduction/Adduction	Left Shoulder Internal/External Rotation	Left Shoulder Flexion/Extension	Left Elbow Ulnar Deviation/Radial Deviation	Left Elbow Pronation/Supination	Left Elbow Flexion/Extension	Left Wrist Ulnar Deviation/Radial Deviation	Left Wrist Pronation/Supination	Left Wrist Flexion/Extension	Right Hip Abduction/Adduction	Right Hip Internal/External Rotation	Right Hip Flexion/Extension	Right Knee Abduction/Adduction	Right Knee Internal/External Rotation	Right Knee Flexion/Extension	Right Ankle Abduction/Adduction
[truncated: 3,569 more rows]
[truncated: 56 more columns]
