# Supplementary material for: “Doctor, when can I drive?” – Can we compensate an immobilization of the right wrist while driving a car: A pilot study
Source: PLoS One. 2026 Feb 18;21(2):e0341628. doi: 10.1371/journal.pone.0341628 (PMC12915907; doi:10.1371/journal.pone.0341628)
Supplement: S9 File — (XLSX) [file pone.0341628.s009.xlsx]

## Sheet: Joint Angles ZXY (NI)
Frame	L5S1 Lateral Bending	L5S1 Axial Bending	L5S1 Flexion/Extension	L4L3 Lateral Bending	L4L3 Axial Rotation	L4L3 Flexion/Extension	L1T12 Lateral Bending	L1T12 Axial Rotation	L1T12 Flexion/Extension	T9T8 Lateral Bending	T9T8 Axial Rotation	T9T8 Flexion/Extension	T1C7 Lateral Bending	T1C7 Axial Rotation	T1C7 Flexion/Extension	C1 Head Lateral Bending	C1 Head Axial Rotation	C1 Head Flexion/Extension	Right T4 Shoulder Abduction/Adduction	Right T4 Shoulder Internal/External Rotation	Right T4 Shoulder Flexion/Extension	Right Shoulder Abduction/Adduction	Right Shoulder Internal/External Rotation	Right Shoulder Flexion/Extension	Right Elbow Ulnar Deviation/Radial Deviation	Right Elbow Pronation/Supination	Right Elbow Flexion/Extension	Right Wrist Ulnar Deviation/Radial Deviation	Right Wrist Pronation/Supination	Right Wrist Flexion/Extension	Left T4 Shoulder Abduction/Adduction	Left T4 Shoulder Internal/External Rotation	Left T4 Shoulder Flexion/Extension	Left Shoulder Abduction/Adduction	Left Shoulder Internal/External Rotation	Left Shoulder Flexion/Extension	Left Elbow Ulnar Deviation/Radial Deviation	Left Elbow Pronation/Supination	Left Elbow Flexion/Extension	Left Wrist Ulnar Deviation/Radial Deviation	Left Wrist Pronation/Supination	Left Wrist Flexion/Extension	Right Hip Abduction/Adduction	Right Hip Internal/External Rotation	Right Hip Flexion/Extension	Right Knee Abduction/Adduction	Right Knee Internal/External Rotation	Right Knee Flexion/Extension	Right Ankle Abduction/Adduction
0	-1.11143	-2.74211	25.0107	-0.755986	-1.08619	5.28288	-0.756098	-1.08611	11.1033	-0.502607	-0.856639	14.1624	0.673256	-2.05019	14.1175	0.43418	-3.98361	-9.80281	-3.49683	-0.747165	-12.5721	7.35507	8.78725	66.1285	1.91189	91.1054	45.3104	2.30072	8.07509	-38.2218	-4.56427	6.01082	-9.4684	7.91155	3.57894	64.3078	3.21812	89.8569	45.3517	-0.836372	-2.82074	-1.96733	3.2267	4.41651	28.5402	0.163006	0.313532	44.2287	-16.5903
2	-1.08528	-2.6893	24.9316	-0.738923	-1.06598	5.24802	-0.739033	-1.06591	11.0685	-0.490946	-0.840565	14.1363	0.660311	-2.06702	14.1948	0.406511	-4.00894	-9.65863	-3.44662	-0.716561	-12.6087	7.51553	8.7363	65.9965	1.91552	91.0897	45.2614	2.38359	8.02293	-38.1661	-4.60587	6.01984	-9.53176	7.92048	3.56848	64.159	3.23064	89.746	45.3455	-0.779522	-2.78779	-1.9289	3.21626	4.4284	28.5141	0.0792691	0.480954	44.2093	-16.5619
4	-1.06517	-2.64247	24.8681	-0.72518	-1.04773	5.22004	-0.725288	-1.04766	11.0405	-0.481673	-0.826137	14.1154	0.650389	-2.08246	14.2629	0.384628	-4.03295	-9.53153	-3.41429	-0.691004	-12.6382	7.66562	8.69226	65.8912	1.90149	91.0631	45.2161	2.44881	7.97901	-38.1142	-4.64408	6.03039	-9.58393	7.93304	3.52409	64.035	3.2177	89.6703	45.3433	-0.726664	-2.75153	-1.88784	3.20922	4.43498	28.4887	0.0209031	0.623394	44.1952	-16.5476
6	-1.05183	-2.60254	24.8225	-0.715182	-1.03176	5.19992	-0.715288	-1.03169	11.0204	-0.475083	-0.813625	14.1004	0.642783	-2.09592	14.3201	0.367392	-4.05433	-9.42496	-3.39952	-0.673438	-12.6599	7.79929	8.65471	65.8163	1.86943	91.0238	45.1758	2.49769	7.94563	-38.0686	-4.67661	6.04201	-9.62539	7.948	3.45184	63.943	3.18486	89.6323	45.3451	-0.678956	-2.71344	-1.84537	3.20504	4.43694	28.4654	-0.0101047	0.734685	44.1876	-16.5486
8	-1.04085	-2.56552	24.7853	-0.706548	-1.0168	5.18352	-0.706652	-1.01673	11.004	-0.469463	-0.801945	14.0881	0.630888	-2.10819	14.3694	0.342605	-4.07192	-9.33273	-3.37926	-0.670365	-12.6814	7.90526	8.6092	65.756	1.8348	90.9808	45.1403	2.55644	7.92218	-38.037	-4.69883	6.05158	-9.67136	7.95692	3.41742	63.8827	3.18475	89.6021	45.346	-0.637393	-2.68494	-1.80728	3.19833	4.44348	28.4499	-0.0362092	0.821873	44.184	-16.5534
10	-1.03046	-2.53406	24.7539	-0.698757	-1.00419	5.1697	-0.698861	-1.00412	10.9901	-0.464344	-0.792069	14.0778	0.618809	-2.11316	14.4155	0.320166	-4.07623	-9.24675	-3.36276	-0.668187	-12.6867	7.99418	8.58571	65.6909	1.82094	90.9223	45.1106	2.61797	7.90318	-37.9984	-4.7127	6.05812	-9.71972	7.95952	3.39104	63.8375	3.19233	89.5669	45.3538	-0.593346	-2.65097	-1.78306	3.18769	4.45083	28.4358	-0.0553813	0.885353	44.183	-16.5572
12	-1.01962	-2.50811	24.727	-0.691337	-0.994012	5.15786	-0.691439	-0.993941	10.9783	-0.459363	-0.784032	14.0689	0.607629	-2.11038	14.4595	0.302248	-4.06679	-9.16467	-3.35035	-0.664659	-12.6779	8.06904	8.58158	65.6228	1.82754	90.8546	45.0845	2.68199	7.88689	-37.9513	-4.71985	6.06119	-9.76656	7.95481	3.36758	63.8012	3.20192	89.5246	45.3657	-0.543107	-2.60963	-1.77274	3.17288	4.45935	28.4223	-0.069464	0.927241	44.1839	-16.5588
14	-1.00657	-2.4851	24.7038	-0.683265	-0.985324	5.14767	-0.683367	-0.985253	10.9681	-0.453812	-0.77707	14.0613	0.597365	-2.10345	14.502	0.287512	-4.05019	-9.08564	-3.33702	-0.665347	-12.6777	8.13229	8.55331	65.5822	1.82278	90.8127	45.053	2.75127	7.87324	-37.909	-4.72463	6.06065	-9.79561	7.93869	3.34402	63.7662	3.20794	89.4918	45.3656	-0.478113	-2.56645	-1.76741	3.15413	4.47477	28.4129	-0.0845335	0.950443	44.1876	-16.5601
16	-0.99372	-2.46676	24.6826	-0.675748	-0.978646	5.1384	-0.675849	-0.978576	10.9588	-0.448561	-0.771643	14.0544	0.592972	-2.09588	14.539	0.283511	-4.03467	-9.01702	-3.32657	-0.664039	-12.6773	8.18045	8.54223	65.5498	1.84102	90.786	45.0188	2.82151	7.85664	-37.8779	-4.72904	6.05684	-9.81926	7.92531	3.34841	63.7376	3.22396	89.4281	45.3543	-0.421855	-2.52678	-1.75972	3.13923	4.4831	28.4051	-0.0949053	0.976466	44.194	-16.5621
18	-0.981498	-2.45282	24.6633	-0.66895	-0.973819	5.12989	-0.66905	-0.97375	10.9503	-0.443741	-0.767643	14.048	0.595217	-2.09056	14.5687	0.290502	-4.02576	-8.96204	-3.31933	-0.65801	-12.6765	8.21735	8.54706	65.5229	1.87959	90.7748	44.9812	2.89101	7.83679	-37.8593	-4.73291	6.04995	-9.84016	7.91778	3.37809	63.7149	3.2476	89.3327	45.331	-0.377714	-2.49238	-1.74774	3.12909	4.48369	28.3964	-0.101024	1.00861	44.2012	-16.5655
20	-0.96915	-2.44101	24.6463	-0.662318	-0.969925	5.12244	-0.662418	-0.969857	10.9429	-0.438993	-0.764349	14.0424	0.602858	-2.09469	14.5887	0.303429	-4.03611	-8.92499	-3.31355	-0.641063	-12.68	8.2608	8.52432	65.5071	1.89883	90.7907	44.9363	2.95921	7.81954	-37.8509	-4.73243	6.04006	-9.8572	7.91342	3.3973	63.6916	3.25756	89.2356	45.2932	-0.334714	-2.46247	-1.73321	3.11913	4.48833	28.3793	-0.110322	1.03811	44.201	-16.5738
22	-0.958041	-2.43142	24.6317	-0.656457	-0.96687	5.11606	-0.656557	-0.966802	10.9365	-0.434775	-0.761727	14.0377	0.60991	-2.10303	14.5984	0.313385	-4.05391	-8.90713	-3.30827	-0.624951	-12.6894	8.30357	8.50051	65.5024	1.90272	90.7987	44.887	3.01659	7.79839	-37.8479	-4.72965	6.02786	-9.87584	7.91382	3.39914	63.6811	3.25604	89.1687	45.2469	-0.298788	-2.44245	-1.71609	3.10956	4.48927	28.3621	-0.114971	1.05434	44.1993	-16.5821
24	-0.948677	-2.42342	24.6196	-0.651527	-0.964333	5.11076	-0.651626	-0.964265	10.9312	-0.431225	-0.759546	14.0337	0.614512	-2.11269	14.5991	0.318123	-4.07321	-8.90577	-3.30325	-0.612512	-12.7016	8.34415	8.48175	65.5043	1.89501	90.791	44.8375	3.05893	7.77224	-37.8444	-4.72585	6.0154	-9.89622	7.9214	3.38448	63.683	3.24475	89.1365	45.1997	-0.271436	-2.43247	-1.69683	3.10047	4.48766	28.3468	-0.115777	1.05883	44.1969	-16.5895
26	-0.941686	-2.41492	24.6107	-0.647599	-0.961333	5.10687	-0.647698	-0.961267	10.9273	-0.428454	-0.757076	14.0308	0.616386	-2.11713	14.5967	0.319783	-4.08199	-8.91007	-3.29847	-0.603651	-12.7019	8.38086	8.47161	65.4946	1.8928	90.7747	44.8012	3.07535	7.74064	-37.8217	-4.72436	6.01	-9.91227	7.94755	3.3699	63.6828	3.22894	89.1189	45.1726	-0.256678	-2.43015	-1.67525	3.09253	4.49518	28.3327	-0.123248	1.07035	44.1925	-16.5971
28	-0.936509	-2.40695	24.6018	-0.644515	-0.958386	5.10296	-0.644613	-0.958319	10.9234	-0.426312	-0.754694	14.0279	0.613833	-2.11754	14.5947	0.314925	-4.08178	-8.9137	-3.29658	-0.595478	-12.6999	8.41848	8.45936	65.4811	1.88493	90.7512	44.7729	3.10012	7.71657	-37.8007	-4.72365	6.00744	-9.9319	7.96718	3.34623	63.6813	3.21763	89.1134	45.1631	-0.235377	-2.42043	-1.66137	3.08635	4.50162	28.3208	-0.131487	1.08002	44.1912	-16.6
30	-0.932774	-2.39936	24.5928	-0.642097	-0.955467	5.09898	-0.642196	-0.955401	10.9194	-0.424666	-0.752373	14.0249	0.607913	-2.11472	14.592	0.305147	-4.07443	-8.91864	-3.29737	-0.587661	-12.696	8.45555	8.44739	65.4648	1.87675	90.72	44.7516	3.13966	7.70152	-37.7844	-4.7241	6.00692	-9.95391	7.97524	3.32292	63.6791	3.21888	89.1112	45.1673	-0.205559	-2.39976	-1.65608	3.082	4.50498	28.3112	-0.139065	1.08798	44.1931	-16.5981
32	-0.930289	-2.3905	24.5862	-0.640112	-0.951862	5.09608	-0.64021	-0.951796	10.9165	-0.423387	-0.749561	14.0227	0.605564	-2.1114	14.5793	0.301747	-4.06754	-8.94216	-3.29825	-0.581671	-12.6849	8.48258	8.45716	65.4417	1.89967	90.6705	44.7406	3.18464	7.68965	-37.7638	-4.728	6.00965	-9.96921	7.9761	3.34655	63.6826	3.25713	89.0854	45.1715	-0.179339	-2.36764	-1.65373	3.07983	4.50523	28.3039	-0.144469	1.10163	44.1936	-16.5942
34	-0.924308	-2.38367	24.5827	-0.636816	-0.949477	5.09457	-0.636914	-0.949411	10.915	-0.421057	-0.747586	14.0216	0.59743	-2.10819	14.5629	0.287679	-4.05866	-8.97257	-3.29273	-0.578558	-12.6663	8.49622	8.47097	65.4265	1.93131	90.6399	44.7167	3.23629	7.67013	-37.7537	-4.73647	6.00863	-9.96228	7.97562	3.37955	63.6685	3.30005	89.0496	45.1756	-0.151099	-2.34406	-1.64852	3.07442	4.51079	28.2975	-0.151937	1.11453	44.1921	-16.5925
36	-0.915557	-2.37881	24.582	-0.632519	-0.948217	5.09434	-0.632616	-0.948152	10.9148	-0.417915	-0.746393	14.0214	0.585943	-2.10495	14.5458	0.267513	-4.04846	-9.00394	-3.28299	-0.577197	-12.6387	8.50211	8.48287	65.4171	1.9626	90.6336	44.6798	3.28823	7.6429	-37.7544	-4.74727	6.00342	-9.93759	7.97433	3.40988	63.6415	3.33683	89.0097	45.1762	-0.123718	-2.32992	-1.6378	3.0657	4.52215	28.291	-0.161641	1.12496	44.1883	-16.5934
38	-0.912108	-2.37273	24.5825	-0.63042	-0.945899	5.09458	-0.630518	-0.945834	10.915	-0.41648	-0.744536	14.0216	0.589239	-2.09853	14.5355	0.275623	-4.03806	-9.0232	-3.28611	-0.571474	-12.5924	8.52749	8.48517	65.3883	1.97754	90.6364	44.6515	3.31535	7.62064	-37.7529	-4.75067	5.99989	-9.92972	7.96465	3.41791	63.6425	3.35432	88.9812	45.1628	-0.113251	-2.30492	-1.61732	3.05899	4.53328	28.2807	-0.170707	1.13224	44.1813	-16.5938
40	-0.909957	-2.36453	24.5837	-0.628685	-0.94253	5.09516	-0.628782	-0.942465	10.9156	-0.415379	-0.741913	14.0221	0.601279	-2.09967	14.5292	0.296879	-4.04473	-9.0353	-3.28755	-0.567247	-12.5589	8.55851	8.48259	65.3626	1.98259	90.6383	44.6346	3.33279	7.595	-37.7508	-4.74706	5.9948	-9.92835	7.96614	3.4511	63.6525	3.37162	88.931	45.1386	-0.107752	-2.29291	-1.59544	3.05275	4.54054	28.2736	-0.175772	1.13628	44.1758	-16.5963
42	-0.907609	-2.3556	24.5848	-0.626791	-0.938862	5.09566	-0.626888	-0.938797	10.9161	-0.414177	-0.739058	14.0225	0.616162	-2.10778	14.5263	0.320766	-4.06512	-9.04108	-3.28445	-0.564087	-12.5421	8.59124	8.47601	65.3484	1.97804	90.6364	44.6228	3.34015	7.56785	-37.7454	-4.73928	5.98679	-9.9319	7.9798	3.49844	63.6682	3.38511	88.8699	45.1051	-0.104747	-2.29675	-1.57453	3.04759	4.54367	28.2704	-0.178069	1.13652	44.1729	-16.6008
44	-0.901735	-2.35331	24.5824	-0.623992	-0.938445	5.09462	-0.624088	-0.938381	10.9151	-0.412105	-0.738584	14.0217	0.612815	-2.11045	14.5276	0.313713	-4.0687	-9.0385	-3.27839	-0.554298	-12.5236	8.62188	8.46653	65.3601	1.9575	90.6341	44.5795	3.31897	7.55275	-37.7289	-4.73968	5.97177	-9.93852	7.99227	3.46411	63.6929	3.35243	88.8673	45.0577	-0.106507	-2.3013	-1.56095	3.04663	4.54661	28.2653	-0.186906	1.12921	44.1709	-16.6043
46	-0.896559	-2.35133	24.5797	-0.621527	-0.938096	5.09349	-0.621624	-0.938032	10.9139	-0.41028	-0.738179	14.0208	0.61016	-2.10667	14.5256	0.310258	-4.06083	-9.0421	-3.26898	-0.54611	-12.521	8.64433	8.44501	65.3772	1.94473	90.6253	44.5573	3.30749	7.54672	-37.7005	-4.74191	5.96047	-9.95223	8.00094	3.44975	63.7106	3.35969	88.8719	45.0539	-0.109782	-2.31135	-1.52661	3.04818	4.54768	28.2652	-0.195584	1.12633	44.1751	-16.6095
48	-0.893647	-2.34783	24.5778	-0.619903	-0.936856	5.09265	-0.62	-0.936792	10.9131	-0.409136	-0.737157	14.0202	0.613012	-2.09927	14.5196	0.318062	-4.04847	-9.05361	-3.25964	-0.540541	-12.5331	8.66134	8.41567	65.3931	1.94413	90.6056	44.5663	3.30851	7.55177	-37.66	-4.74349	5.95299	-9.9783	7.9827	3.39997	63.7305	3.40528	89.0143	45.0973	-0.0907515	-2.39999	-1.44812	3.05112	4.54656	28.2711	-0.202365	1.13236	44.1861	-16.6166
50	-0.896316	-2.33889	24.5789	-0.620198	-0.932693	5.09314	-0.620294	-0.932629	10.9136	-0.4096	-0.734059	14.0206	0.628988	-2.10314	14.5085	0.345292	-4.06161	-9.07459	-3.26464	-0.550337	-12.5384	8.64561	8.40166	65.4019	1.9897	90.605	44.5965	3.30237	7.5697	-37.5931	-4.73941	5.93868	-10.0165	7.82244	2.99969	63.7836	3.39196	89.5653	45.1538	-0.0114949	-2.60289	-1.19814	3.0533	4.53938	28.2826	-0.206702	1.15656	44.2012	-16.6252
52	-0.898063	-2.34026	24.5727	-0.621064	-0.933133	5.09034	-0.62116	-0.933069	10.9108	-0.410218	-0.734442	14.0185	0.619536	-2.10634	14.5243	0.327385	-4.06378	-9.0449	-3.27366	-0.467028	-12.54	8.85083	8.41629	65.3865	1.86984	90.4073	44.6608	3.26302	7.65175	-37.6112	-4.73742	5.92841	-10.171	7.75681	2.33155	63.9732	3.34678	92.1712	45.2137	0.420589	-4.40512	-1.23342	3.04954	4.54979	28.2906	-0.205944	1.17092	44.2189	-16.6261
54	-0.891587	-2.3528	24.5567	-0.619389	-0.939283	5.08327	-0.619486	-0.939219	10.9037	-0.408594	-0.738951	14.0132	0.586556	-2.10686	14.5717	0.268687	-4.0521	-8.95591	-3.28217	-0.300488	-12.5667	9.37093	8.43731	65.4142	1.41629	89.8824	44.7178	3.15621	7.76184	-37.6609	-4.72068	5.91051	-10.4311	7.80818	1.75836	64.3343	3.40545	96.4981	45.1983	1.11764	-7.69673	-1.7156	3.03981	4.58025	28.2876	-0.199386	1.1691	44.233	-16.6205
56	-0.853255	-2.36214	24.5308	-0.603452	-0.947175	5.07202	-0.603549	-0.947113	10.8925	-0.396189	-0.743934	14.0047	0.574279	-2.10857	14.6441	0.247919	-4.05039	-8.82098	-3.27956	-0.181011	-12.755	10.3246	8.35607	65.8182	0.159099	88.7174	44.5849	2.90862	7.84441	-37.5111	-4.61376	5.83843	-10.6509	7.79688	2.75989	64.9186	4.25164	99.7141	44.652	1.68762	-10.67	-2.58563	3.02744	4.61211	28.2536	-0.179766	1.15872	44.2224	-16.6228
58	-0.803798	-2.38827	24.5066	-0.58431	-0.963477	5.06154	-0.584409	-0.963417	10.882	-0.380897	-0.755022	13.9969	0.581909	-2.09894	14.6871	0.266717	-4.03566	-8.74164	-3.27391	-0.17329	-12.8841	11.5432	8.30809	66.1518	-1.50132	87.1397	44.4401	2.42008	7.13661	-36.6562	-4.46489	5.66717	-10.8593	7.93878	4.0591	65.5857	4.75014	101.367	43.8187	1.99661	-12.6617	-3.32107	3.02441	4.67418	28.1983	-0.192437	1.10982	44.187	-16.6276
60	-0.74995	-2.42073	24.4874	-0.563892	-0.982954	5.05333	-0.563993	-0.982896	10.8738	-0.364468	-0.768407	13.9907	0.606106	-2.08612	14.699	0.315883	-4.02144	-8.72057	-3.28019	-0.308418	-12.9355	12.8795	8.20391	66.2993	-3.34366	85.7232	44.365	1.62076	5.46879	-35.2522	-4.29578	5.43856	-11.0424	8.24604	5.24095	66.2717	4.61925	101.547	42.8374	2.16895	-13.5132	-3.80607	3.03676	4.76334	28.13	-0.24749	1.03577	44.1305	-16.6314
62	-0.69445	-2.39249	24.4776	-0.536867	-0.976085	5.04934	-0.536967	-0.976029	10.8698	-0.344642	-0.761692	13.9878	0.634007	-2.12127	14.7266	0.354213	-4.09577	-8.66951	-3.36297	-0.661936	-13.0711	13.998	7.46665	66.1967	-4.91459	86.8002	44.481	-0.0114703	2.66029	-34.3801	-4.1421	5.36289	-11.1284	8.61979	5.74749	66.832	3.73967	101.459	42.0025	2.59239	-13.6299	-4.37608	3.08205	4.84571	28.0726	-0.35077	1.02377	44.0675	-16.6246
64	-0.666451	-2.37747	24.4559	-0.523073	-0.972313	5.03991	-0.523173	-0.972259	10.8603	-0.334526	-0.75807	13.9807	0.63427	-2.14373	14.7908	0.348235	-4.1365	-8.54988	-3.41471	-0.936322	-13.1029	14.6225	6.95299	65.9532	-5.9783	87.4892	44.4387	-0.706896	0.852285	-34.5586	-4.03029	5.39459	-11.1968	8.77434	6.20917	67.402	3.27941	101.205	41.2867	2.97557	-12.9902	-4.6065	3.10703	4.90408	28.0217	-0.418743	1.00593	44.0163	-16.6144
66	-0.665197	-2.38484	24.426	-0.523097	-0.97571	5.02662	-0.523197	-0.975656	10.8471	-0.334322	-0.760622	13.9707	0.60431	-2.14468	14.8803	0.296168	-4.12674	-8.38265	-3.42046	-1.06841	-13.0401	14.7596	6.87189	65.6622	-6.46016	87.2652	44.2103	-0.338374	0.335725	-35.764	-3.95714	5.50246	-11.2465	8.6601	6.73121	67.962	3.39915	100.702	40.6752	3.25535	-11.6201	-4.47553	3.10402	4.92682	27.98	-0.431679	0.984181	43.9782	-16.6038
68	-0.657405	-2.38297	24.4265	-0.519516	-0.975656	5.02685	-0.519617	-0.975602	10.8473	-0.331647	-0.760371	13.9709	0.566892	-2.14722	14.9179	0.228343	-4.11726	-8.31175	-3.42852	-1.10024	-13.102	14.6978	7.30525	65.5381	-6.18926	86.6474	43.9911	0.0698718	0.0125914	-36.9795	-3.87084	5.59407	-11.1893	8.36199	7.19078	68.3467	3.55347	99.2133	40.1235	3.41569	-9.34375	-4.26936	3.09492	4.89014	27.96	-0.397049	1.02603	43.9342	-16.5965
70	-0.647804	-2.38175	24.4208	-0.515179	-0.976072	5.02442	-0.51528	-0.976019	10.8448	-0.328373	-0.760431	13.9691	0.530494	-2.13561	14.961	0.167808	-4.08246	-8.23072	-3.441	-1.13311	-13.1268	14.8029	7.3817	65.4096	-6.36367	86.2498	43.9255	0.506376	-0.274329	-37.7092	-3.81107	5.61782	-11.1248	8.17412	7.44657	68.507	3.54258	97.8645	39.7901	3.64189	-7.58103	-4.24293	3.08212	4.81842	27.9467	-0.334997	1.08715	43.9058	-16.6021
72	-0.634666	-2.37799	24.4074	-0.509013	-0.975744	5.01854	-0.509114	-0.975691	10.839	-0.323769	-0.759828	13.9647	0.504492	-2.11321	15.0113	0.13039	-4.03193	-8.13702	-3.45689	-1.19209	-13.1028	15.09	7.12193	65.2865	-7.02522	86.0872	44.0112	0.94876	-0.503363	-37.8837	-3.78825	5.57473	-11.0725	8.1629	7.52069	68.4604	3.35321	96.959	39.6754	3.97329	-6.7077	-4.42239	3.07381	4.73012	27.9393	-0.266535	1.15829	43.8947	-16.6166
74	-0.612494	-2.3509	24.4135	-0.496725	-0.966076	5.0214	-0.496825	-0.966025	10.8418	-0.315146	-0.751875	13.9669	0.512862	-2.10531	15.0169	0.148721	-4.02066	-8.12713	-3.4676	-1.27461	-13.1243	15.1909	7.53149	65.3778	-7.13473	85.4473	44.0587	1.49212	-0.31989	-37.8616	-3.81552	5.53215	-11.0101	8.27775	7.68262	68.3128	3.21351	96.539	39.6805	4.27886	-6.72886	-4.64107	3.10101	4.66414	27.9512	-0.251147	1.25425	43.8902	-16.6134
76	-0.580155	-2.32399	24.4178	-0.480008	-0.95748	5.02354	-0.480107	-0.957431	10.844	-0.303144	-0.744465	13.9685	0.541751	-2.10611	15.0516	0.202004	-4.03281	-8.06355	-3.44866	-1.30032	-13.1347	15.2223	8.19756	65.4465	-6.86892	84.765	44.1482	2.02108	0.11093	-37.9137	-3.85193	5.51381	-10.9695	8.39593	7.64041	68.2251	3.07643	96.7236	39.6036	4.52919	-7.29161	-4.79892	3.11935	4.66468	27.9579	-0.260662	1.29128	43.8826	-16.6092
78	-0.537587	-2.30465	24.416	-0.459536	-0.953201	5.02298	-0.459635	-0.953154	10.8434	-0.288076	-0.740066	13.9681	0.587294	-2.11716	15.1268	0.283011	-4.06965	-7.92509	-3.40733	-1.27053	-13.1367	15.2382	8.82241	65.4895	-6.48925	84.2507	44.2309	2.52369	0.68891	-38.0859	-3.88085	5.51665	-10.949	8.47916	7.42638	68.209	2.97928	97.4273	39.4238	4.72997	-8.23763	-4.88848	3.12131	4.73311	27.9552	-0.286832	1.25286	43.8724	-16.6094
80	-0.485408	-2.30007	24.4078	-0.436281	-0.956314	5.01963	-0.436379	-0.956269	10.8401	-0.270488	-0.741037	13.9657	0.646939	-2.14775	15.224	0.38317	-4.14709	-7.74578	-3.40434	-1.26457	-13.1817	15.3835	8.44019	65.7313	-7.04598	84.4106	44.0655	3.04545	1.20643	-38.2212	-3.87433	5.49099	-10.9077	8.51357	7.40411	68.1175	3.07214	98.2799	39.2754	4.97415	-9.42332	-5.01548	3.11616	4.83812	27.9502	-0.321188	1.14253	43.8753	-16.6212
82	-0.430109	-2.30612	24.4026	-0.412716	-0.96436	5.01767	-0.412815	-0.964317	10.8381	-0.252383	-0.74568	13.9642	0.709673	-2.18465	15.2998	0.48606	-4.2371	-7.60652	-3.3884	-1.31152	-13.2773	15.5821	8.02707	66.027	-7.75401	84.6684	43.8845	3.64963	1.53035	-38.3259	-3.87793	5.46098	-10.8754	8.53896	7.6183	68.0436	3.30254	98.7792	39.1738	5.14256	-10.3447	-5.14096	3.12192	4.88441	27.948	-0.342219	1.07949	43.8754	-16.6355
84	-0.376845	-2.31711	24.404	-0.390553	-0.974353	5.01858	-0.390653	-0.974313	10.839	-0.235217	-0.75186	13.9649	0.771736	-2.22789	15.3482	0.584613	-4.33843	-7.51788	-3.34973	-1.42092	-13.4188	15.7965	7.86843	66.3531	-8.36065	84.9464	43.7304	4.24661	1.5845	-38.4067	-3.89802	5.44121	-10.8535	8.56614	7.97132	68.0009	3.58202	98.8601	39.1159	5.25183	-10.8577	-5.28619	3.14358	4.86667	27.9486	-0.357228	1.08782	43.8662	-16.6487
86	-0.337764	-2.31242	24.4172	-0.373107	-0.976104	5.0247	-0.373207	-0.976065	10.8451	-0.222072	-0.752147	13.9695	0.834628	-2.2936	15.3888	0.676246	-4.48091	-7.44341	-3.29648	-1.60012	-13.5752	15.9399	8.24603	66.7393	-8.51241	85.4657	43.5533	4.41937	1.19971	-38.5189	-3.91564	5.47754	-10.8142	8.6012	7.98106	67.9791	3.5956	98.9073	39.0562	5.47954	-10.974	-5.58912	3.18576	4.86836	27.9458	-0.427583	1.14528	43.8336	-16.6544
88	-0.310882	-2.31231	24.4275	-0.361417	-0.978668	5.02943	-0.361518	-0.978631	10.8499	-0.213183	-0.753381	13.9731	0.879351	-2.35662	15.4573	0.736846	-4.61161	-7.31667	-3.21662	-1.75746	-13.7398	16.0648	8.71158	67.1879	-8.58209	86.2073	43.329	4.35384	0.738041	-38.5283	-3.93931	5.50811	-10.8123	8.6157	7.84763	67.8937	3.56039	98.568	39.0859	5.67448	-10.7305	-5.9137	3.21353	4.87829	27.9468	-0.482829	1.18555	43.8074	-16.6613
90	-0.2954	-2.31616	24.4326	-0.355061	-0.981853	5.03177	-0.355163	-0.981816	10.8522	-0.208246	-0.755391	13.9748	0.905797	-2.40995	15.558	0.768991	-4.7177	-7.1298	-3.11294	-1.86914	-13.8949	16.163	9.17212	67.6986	-8.64248	87.0183	43.0479	4.06085	0.366672	-38.3608	-3.96869	5.51878	-10.8571	8.60904	7.59428	67.7312	3.51092	97.9132	39.215	5.82276	-10.2813	-6.24043	3.21885	4.88557	27.9519	-0.500326	1.19685	43.7918	-16.669
92	-0.290855	-2.3072	24.4379	-0.35223	-0.97838	5.03417	-0.352331	-0.978343	10.8546	-0.206334	-0.752626	13.9766	0.928325	-2.44194	15.6662	0.80218	-4.78342	-6.92919	-3.00148	-1.94547	-13.9893	16.1365	9.6971	68.2853	-8.64067	87.2831	42.6874	3.35395	0.35589	-37.8139	-3.99949	5.50298	-10.934	8.60128	7.15793	67.5125	3.41334	97.5133	39.4224	5.9895	-10.1533	-6.62905	3.20101	4.84294	27.957	-0.447493	1.20005	43.7753	-16.667
94	-0.283236	-2.26844	24.4449	-0.345154	-0.962205	5.03729	-0.345253	-0.96217	10.8577	-0.201991	-0.74011	13.979	0.974009	-2.49955	15.7864	0.868796	-4.90404	-6.70674	-2.9213	-1.95384	-14.0317	16.1617	10.2274	68.8532	-8.59608	87.3801	42.3533	2.79912	0.688732	-37.3909	-4.01134	5.52476	-11.0299	8.62299	6.67219	67.3444	3.24241	97.249	39.5311	6.08878	-10.2984	-7.00761	3.19755	4.79134	27.9593	-0.400833	1.23305	43.7543	-16.6677
96	-0.265499	-2.20493	24.4505	-0.331237	-0.936215	5.03987	-0.331334	-0.936181	10.8603	-0.193101	-0.71985	13.981	1.04814	-2.61696	15.928	0.966729	-5.14351	-6.44443	-2.88514	-1.88199	-14.0015	16.335	10.7351	69.3256	-8.5905	87.3045	42.1026	2.50186	1.31708	-37.155	-4.00901	5.58633	-11.1313	8.69179	6.2219	67.2217	3.01156	97.0789	39.5286	6.11785	-10.6915	-7.35941	3.21385	4.74604	27.9538	-0.376075	1.28985	43.7264	-16.6736
98	-0.225536	-2.1533	24.4369	-0.308693	-0.917604	5.03403	-0.308787	-0.917571	10.8545	-0.177312	-0.704607	13.9767	1.13762	-2.87928	16.123	1.04358	-5.65167	-6.08097	-2.91075	-1.67331	-13.789	16.9079	11.1573	69.4646	-8.93799	86.6935	42.0683	2.36516	2.07521	-36.856	-4.0296	5.63536	-11.2148	8.8483	6.00825	66.9866	2.8082	96.8478	39.5604	6.16303	-11.2549	-7.69977	3.23312	4.72735	27.9207	-0.357595	1.30843	43.687	-16.6833
100	-0.169773	-2.11735	24.4371	-0.280851	-0.907362	5.03441	-0.280945	-0.907334	10.8548	-0.15708	-0.695318	13.977	1.2588	-3.24957	16.3806	1.14447	-6.36688	-5.60004	-2.91583	-1.61379	-13.62	17.4523	11.5524	69.6184	-9.42265	85.9142	42.0931	2.08685	2.52088	-36.5035	-4.09186	5.66283	-11.2192	9.0144	5.87385	66.8326	2.51815	96.7782	39.566	6.1842	-11.7149	-7.96631	3.24779	4.739	27.8914	-0.35028	1.28813	43.6413	-16.6915
102	-0.0992668	-2.10325	24.4606	-0.248814	-0.908079	5.04521	-0.248908	-0.908053	10.8656	-0.133085	-0.693979	13.9852	1.40624	-3.6958	16.6945	1.27257	-7.22858	-5.01372	-2.88051	-1.73469	-13.5504	17.887	11.9167	69.857	-9.96024	85.188	42.1506	1.65787	2.51794	-36.0884	-4.18461	5.6657	-11.1337	9.15758	5.84534	66.7912	2.18196	96.7669	39.541	6.19296	-11.922	-8.15194	3.25875	4.78853	27.8746	-0.36526	1.23256	43.5888	-16.699
104	-0.00895004	-2.12957	24.5153	-0.212228	-0.928359	5.06998	-0.212325	-0.928337	10.8904	-0.104565	-0.707011	14.0038	1.53868	-4.12678	17.0295	1.384	-8.05621	-4.38745	-2.80172	-1.87829	-13.5994	18.3027	12.2341	70.1415	-10.3714	84.978	42.2885	1.34054	2.00664	-35.5617	-4.24024	5.6483	-10.9726	9.2193	6.18674	66.8243	2.07416	96.2297	39.5019	6.24859	-11.6003	-8.27083	3.28134	4.91605	27.8778	-0.455152	1.15547	43.5222	-16.7152
106	0.0743168	-2.16007	24.5758	-0.179162	-0.949787	5.09731	-0.17926	-0.949768	10.9177	-0.0786142	-0.72111	14.0243	1.67399	-4.54235	17.3875	1.51167	-8.85565	-3.7188	-2.76446	-2.00357	-13.5971	18.7235	12.2071	70.3435	-10.92	85.4187	42.4384	1.11759	1.31235	-35.1519	-4.26775	5.62255	-10.8029	9.2742	6.6362	66.8198	1.99993	95.2373	39.4961	6.3704	-10.8978	-8.41236	3.30167	4.99167	27.8795	-0.521235	1.11754	43.445	-16.7313
108	0.142355	-2.18305	24.6351	-0.152009	-0.966465	5.12403	-0.152108	-0.966449	10.9445	-0.0573668	-0.732003	14.0443	1.81343	-4.94832	17.7688	1.65614	-9.63767	-3.00725	-2.77571	-2.10201	-13.505	19.1533	11.9484	70.3975	-11.5319	86.3686	42.6014	1.02498	0.572022	-34.8448	-4.27986	5.5955	-10.6574	9.34876	7.0384	66.7592	1.88903	93.9949	39.54	6.5219	-10.0327	-8.59026	3.31721	4.99749	27.8732	-0.544689	1.1241	43.3593	-16.7447
110	0.190158	-2.1878	24.6912	-0.131885	-0.973217	5.14916	-0.131986	-0.973204	10.9696	-0.0419563	-0.735882	14.0632	1.95669	-5.38965	18.1884	1.80357	-10.4838	-2.22361	-2.77836	-2.20495	-13.3362	19.5273	12.219	70.1841	-11.5839	87.1127	42.8451	1.23148	0.030903	-34.36	-4.3272	5.57976	-10.586	9.47234	7.00907	66.6858	1.6241	93.2871	39.6167	6.52409	-9.72393	-8.76884	3.33161	4.98983	27.8533	-0.545421	1.12707	43.2683	-16.7538
112	0.230113	-2.18753	24.7493	-0.114706	-0.97702	5.1752	-0.114807	-0.977008	10.9956	-0.028923	-0.737727	14.0828	2.07224	-5.81892	18.5796	1.90748	-11.2981	-1.49045	-2.77246	-2.3407	-13.1995	20.1201	12.68	69.9508	-11.8157	87.6636	43.2245	1.50812	-0.74538	-33.6883	-4.39278	5.56836	-10.5934	9.64169	6.82822	66.6417	1.29503	92.9438	39.7842	6.4857	-9.74506	-8.97192	3.33914	4.98945	27.8388	-0.539953	1.15175	43.1812	-16.7535
114	0.266103	-2.18084	24.8069	-0.0986215	-0.97764	5.20096	-0.0987224	-0.97763	11.0214	-0.0168929	-0.737256	14.1021	2.16037	-6.22637	18.9257	1.96912	-12.0638	-0.838909	-2.76101	-2.50934	-13.0326	21.0205	13.2336	69.6403	-12.3736	87.912	43.7356	1.76344	-1.83229	-32.7944	-4.46638	5.57458	-10.6519	9.83938	6.6331	66.6193	0.988385	92.8585	40.0246	6.4085	-10.0072	-9.17546	3.33952	4.99631	27.832	-0.528682	1.19371	43.1025	-16.7469
116	0.298095	-2.15155	24.8437	-0.081954	-0.968013	5.21743	-0.0820532	-0.968003	11.0379	-0.00500719	-0.729081	14.1145	2.25515	-6.61515	19.2265	2.04858	-12.7978	-0.272397	-2.75398	-2.66381	-12.436	22.2853	13.8068	68.7948	-13.1844	87.5794	44.216	1.81036	-3.2154	-31.7123	-4.51662	5.66083	-10.6483	9.99506	6.76092	66.5402	1.01419	92.6692	40.2041	6.21962	-10.2933	-9.2672	3.33273	4.97403	27.8196	-0.485964	1.22109	43.0394	-16.7535
118	0.342853	-2.09724	24.8948	-0.0573138	-0.948742	5.24025	-0.0574118	-0.948738	11.0607	0.0122727	-0.713235	14.1317	2.35994	-6.99305	19.509	2.15126	-13.515	0.259037	-2.78511	-2.90273	-11.8369	23.9001	14.0734	67.5154	-14.0716	86.5624	45.1404	1.67211	-4.22737	-29.412	-4.56286	5.7623	-10.5827	10.1499	6.82531	66.435	0.921129	92.5712	40.3949	5.97605	-10.6504	-9.32122	3.3472	4.96951	27.8167	-0.465835	1.22048	42.9828	-16.7533
120	0.401847	-2.02928	24.9692	-0.0252078	-0.924937	5.27349	-0.0253032	-0.924934	11.0939	0.0348622	-0.69356	14.1567	2.47561	-7.34955	19.7631	2.2804	-14.1963	0.735961	-2.87313	-3.20222	-11.3102	25.8091	13.7216	65.7057	-14.8785	85.0843	46.545	1.58768	-4.69174	-26.2708	-4.61565	5.85176	-10.4681	10.3345	6.8314	66.308	0.662776	92.4917	40.6507	5.64355	-11.0682	-9.35595	3.38008	4.9904	27.8307	-0.471326	1.19241	42.9335	-16.7455
122	0.461459	-1.98613	25.065	0.00463834	-0.912054	5.31625	0.00454629	-0.912058	11.1367	0.0563874	-0.682201	14.1888	2.60396	-7.63992	19.9257	2.44498	-14.7624	1.03834	-3.06688	-3.38155	-10.7799	27.7702	12.0505	62.9671	-15.1216	84.328	48.2284	2.34785	-4.42189	-24.6306	-4.69419	5.8987	-10.3697	10.6277	7.22383	66.1483	0.553307	92.0319	41.1176	5.00158	-11.5691	-9.36365	3.39016	5.01995	27.875	-0.456915	1.1557	42.9052	-16.7451
124	0.532934	-2.0146	25.1987	0.0323956	-0.931624	5.376	0.0322994	-0.931624	11.1964	0.078198	-0.695239	14.2337	2.67399	-7.86385	20.0047	2.51495	-15.1908	1.18911	-3.27377	-3.45109	-10.1052	29.797	8.81918	59.4693	-15.7475	82.9043	49.4101	4.80236	-5.27281	-24.7944	-4.81851	5.82142	-10.2838	11.0575	7.39013	66.0225	0.123286	91.2609	41.7613	4.35835	-11.7596	-9.45944	3.3917	5.07998	27.9478	-0.462643	1.11598	42.8766	-16.7493
126	0.622612	-2.1136	25.3756	0.0608418	-0.983851	5.45517	0.0607404	-0.983857	11.2756	0.102384	-0.732702	14.293	2.67152	-8.03886	19.997	2.45785	-15.51	1.185	-3.4852	-3.41849	-9.35657	31.7457	4.17676	55.3964	-16.7783	80.9676	49.5945	8.59868	-7.62535	-26.6706	-4.98715	5.63291	-10.2244	11.6089	7.22849	65.9638	-0.683913	90.1224	42.5785	3.79122	-11.4868	-9.68893	3.39201	5.16046	28.0547	-0.493237	1.09006	42.8429	-16.7573
128	0.744257	-2.23227	25.6042	0.100919	-1.04796	5.55755	0.100811	-1.04796	11.378	0.135905	-0.778388	14.3698	2.61785	-8.23707	19.8808	2.288	-15.8584	0.988323	-3.74979	-3.3224	-8.91235	33.5607	-0.798357	51.4285	-17.104	79.8519	48.232	11.9745	-10.0687	-29.7198	-5.16569	5.46426	-10.2584	12.2157	6.96582	66.0621	-1.63744	88.2519	43.5748	3.28358	-10.5026	-10.0716	3.40663	5.19611	28.2164	-0.524912	1.13822	42.8025	-16.7686
130	0.892306	-2.33036	25.8522	0.15434	-1.1059	5.66862	0.154223	-1.10592	11.4891	0.179022	-0.818738	14.4532	2.51879	-8.43894	19.7194	2.0285	-16.2003	0.714677	-4.04235	-3.25607	-8.92958	34.5832	-6.09991	48.36	-16.7228	80.9447	44.3709	12.7902	-13.2348	-33.5635	-5.38219	5.3445	-10.2456	12.7837	6.30527	66.1901	-2.85143	86.7646	44.6285	2.98351	-9.35813	-10.6272	3.45753	5.25084	28.4269	-0.612149	1.20858	42.777	-16.7702
132	1.06356	-2.4059	26.1021	0.220035	-1.15648	5.78066	0.219915	-1.1565	11.6011	0.230888	-0.852882	14.5373	2.38082	-8.62279	19.5344	1.7	-16.4973	0.402013	-4.32819	-3.20536	-9.28495	34.8045	-11.2244	46.426	-15.1017	84.3727	38.3394	9.75332	-16.3126	-37.109	-5.63169	5.24065	-10.1573	13.2174	5.37564	66.298	-4.17143	85.7805	45.6559	2.91151	-8.22862	-11.2918	3.53905	5.32912	28.6838	-0.740244	1.28541	42.7767	-16.7658
134	1.25061	-2.51611	26.3211	0.289156	-1.22389	5.87917	0.289028	-1.22391	11.6996	0.286282	-0.89943	14.6113	2.20784	-8.69775	19.3372	1.33842	-16.5842	0.064018	-4.48884	-2.99688	-9.27958	34.7769	-15.1902	45.0687	-11.9667	89.5554	31.4107	0.907615	-16.8561	-38.0531	-5.89259	4.94122	-10.0261	13.2438	4.92346	66.3673	-4.8797	84.6979	46.506	3.00827	-7.2043	-11.8965	3.6056	5.38586	28.986	-0.801162	1.35832	42.8181	-16.7866
136	1.45314	-2.5612	26.5221	0.371657	-1.26464	5.96952	0.371525	-1.26469	11.79	0.350178	-0.925326	14.6792	2.06453	-8.783	19.1542	1.02912	-16.698	-0.250252	-4.61885	-2.76694	-9.21248	34.593	-17.4142	44.1837	-8.23229	93.0627	25.22	-7.77036	-17.2062	-35.703	-6.07627	4.72757	-9.81126	13.2112	4.88716	66.2285	-5.15879	83.6035	47.3982	3.07981	-6.54374	-12.3036	3.66281	5.46549	29.3054	-0.823956	1.40635	42.8895	-16.8029
138	1.66465	-2.53541	26.7031	0.465412	-1.27552	6.05064	0.465281	-1.27556	11.8711	0.420806	-0.928193	14.7403	1.96532	-8.906	18.9947	0.791222	-16.8938	-0.523302	-4.72896	-2.52758	-9.11381	34.336	-17.8711	43.5999	-4.93775	94.0679	19.9349	-14.0904	-18.4717	-30.7376	-6.18781	4.6324	-9.53639	13.2044	5.12933	65.9144	-5.16113	82.5885	48.3203	3.06075	-6.25893	-12.4942	3.70901	5.57168	29.6262	-0.813182	1.42476	42.9839	-16.8106
140	1.86365	-2.50763	26.8476	0.554135	-1.28428	6.11546	0.554001	-1.28434	11.9359	0.487579	-0.929792	14.7891	1.90432	-9.06662	18.8613	0.614189	-17.1697	-0.749428	-4.77439	-2.21667	-8.88649	33.9743	-17.0628	43.0014	-2.77691	92.9622	15.9216	-16.5487	-20.0083	-26.4381	-6.35046	4.52833	-9.32284	13.2017	5.06326	65.7163	-5.42338	82.0049	49.0354	2.94822	-6.1208	-12.5462	3.73662	5.67819	29.9218	-0.766824	1.41438	43.0836	-16.8198
142	2.06209	-2.48734	26.9579	0.642049	-1.29626	6.16503	0.641917	-1.29632	11.9855	0.553964	-0.933826	14.8265	1.83457	-9.22793	18.7518	0.423693	-17.4435	-0.929562	-4.80275	-1.78825	-8.66763	33.7383	-15.4604	42.2328	-1.90981	89.0349	13.269	-15.3645	-22.1213	-22.1541	-6.50951	4.44321	-9.18763	13.2506	4.85394	65.5767	-5.78668	81.5919	49.6323	2.76047	-6.09939	-12.4774	3.76722	5.79157	30.1899	-0.723947	1.4122	43.196	-16.8285
144	2.26481	-2.48089	27.0374	0.730576	-1.31466	6.20093	0.73044	-1.31473	12.0214	0.621192	-0.942636	14.8537	1.74273	-9.37322	18.6642	0.200505	-17.6807	-1.06738	-4.82584	-1.3023	-8.52739	33.562	-13.6828	41.3695	-2.20252	83.5374	12.0878	-11.0417	-24.3906	-18.3752	-6.64829	4.37957	-9.13512	13.3464	4.5772	65.4838	-6.17405	81.2352	50.1405	2.51907	-6.1477	-12.3276	3.806	5.90417	30.4283	-0.693226	1.41841	43.3184	-16.8378
146	2.48319	-2.49281	27.0989	0.824131	-1.34266	6.22892	0.823992	-1.34275	12.0494	0.692742	-0.958346	14.8749	1.62527	-9.47898	18.5856	-0.0560935	-17.8374	-1.18821	-4.8479	-1.04196	-8.5845	32.9088	-13.5663	40.9576	-2.75215	81.835	11.9299	-4.74983	-26.6851	-16.6191	-6.74366	4.32513	-9.14491	13.4214	4.4793	65.4127	-6.34969	80.698	50.6155	2.26158	-6.17179	-12.1938	3.85119	5.98195	30.6374	-0.662495	1.38651	43.4398	-16.8534
148	2.70331	-2.51018	27.1455	0.917961	-1.37319	6.2503	0.91782	-1.37329	12.0707	0.764656	-0.97593	14.8912	1.49955	-9.53749	18.5515	-0.307257	-17.9049	-1.22971	-4.85272	-0.922296	-8.87394	32.0518	-13.5065	41.0234	-3.07796	80.2127	12.3446	0.791011	-28.6606	-18.6625	-6.80091	4.34773	-9.21744	13.5023	4.33217	65.3644	-6.47375	80.1868	51.0353	2.12539	-6.11547	-12.1903	3.90378	6.04703	30.8062	-0.656078	1.38234	43.5437	-16.8674
150	2.91005	-2.53101	27.1785	1.00568	-1.40382	6.26558	1.00554	-1.40392	12.086	0.832011	-0.99392	14.9029	1.3867	-9.54929	18.5666	-0.514096	-17.8909	-1.18643	-4.83462	-0.929581	-9.32869	31.0942	-13.5141	41.5153	-3.15155	79.1965	13.0385	4.61623	-30.3718	-23.4642	-6.82095	4.43653	-9.33334	13.5834	4.05606	65.3303	-6.63612	79.7496	51.3859	2.12483	-5.93761	-12.3386	3.95838	6.10803	30.9294	-0.678869	1.40925	43.6229	-16.8773
152	3.06436	-2.5647	27.1912	1.06935	-1.43452	6.27177	1.0692	-1.43463	12.0922	0.881388	-1.01332	14.9078	1.34651	-9.51983	18.6243	-0.570425	-17.8242	-1.07761	-4.79277	-1.06598	-9.6249	30.2265	-15.496	42.3246	-3.50356	85.3074	13.1063	6.17933	-29.9637	-25.363	-6.80585	4.48287	-9.43627	13.624	3.48501	65.2779	-7.08308	79.4169	51.6253	2.17073	-5.53322	-12.6085	3.99624	6.18612	30.9934	-0.736156	1.41111	43.6701	-16.884
154	3.14334	-2.57869	27.2202	1.10213	-1.44896	6.28492	1.10198	-1.44907	12.1054	0.906709	-1.0223	14.9177	1.38121	-9.49244	18.658	-0.494416	-17.7849	-1.02221	-4.66477	-1.21144	-9.95526	29.2557	-15.5275	42.7285	-3.5173	87.1179	13.8738	5.86477	-29.6401	-27.6108	-6.76973	4.50991	-9.4835	13.6783	3.04226	65.2814	-7.53295	79.0373	51.7682	2.24	-5.09566	-12.8635	4.00451	6.24184	31.0405	-0.761445	1.44326	43.6831	-16.8725
156	3.16267	-2.57724	27.2656	1.11041	-1.45061	6.30512	1.11026	-1.45072	12.1255	0.912957	-1.02311	14.9329	1.45733	-9.47709	18.6479	-0.352614	-17.7808	-1.05185	-4.45524	-1.31929	-10.3557	28.2437	-13.2963	42.8386	-2.94678	83.8024	15.2339	4.34779	-29.7983	-30.4091	-6.7219	4.50932	-9.46461	13.7206	2.81951	65.308	-7.86138	78.6007	51.8413	2.32235	-4.70389	-13.0624	3.9887	6.265	31.0797	-0.746772	1.51568	43.6707	-16.8467
158	3.21584	-2.61796	27.2892	1.1292	-1.474	6.31607	1.12905	-1.47411	12.1365	0.928316	-1.03957	14.9412	1.42693	-9.4709	18.5942	-0.413092	-17.7601	-1.14778	-4.23741	-1.32144	-10.8725	27.5055	-11.2363	44.2039	-1.74528	83.1491	14.8669	3.49187	-29.9796	-32.1651	-6.68511	4.42881	-9.37847	13.5823	2.755	65.1136	-7.81918	78.1753	51.9555	2.42548	-4.46033	-13.1924	3.98105	6.25058	31.0991	-0.722937	1.61893	43.6665	-16.8401
160	3.25307	-2.63483	27.3045	1.14357	-1.4853	6.32304	1.14342	-1.48542	12.1435	0.939695	-1.04724	14.9465	1.39183	-9.45077	18.4736	-0.486679	-17.7127	-1.36807	-4.03803	-1.35023	-11.1039	27.1286	-9.62184	45.3721	-0.816683	82.223	14.5026	1.77613	-29.2961	-32.2774	-6.63728	4.37727	-9.3204	13.4217	2.8323	65.0429	-7.68274	77.998	51.947	2.51837	-4.39721	-13.2781	4.00275	6.22533	31.1155	-0.730322	1.74406	43.6731	-16.8306
162	3.27166	-2.61016	27.312	1.15418	-1.47653	6.32623	1.15403	-1.47665	12.1467	0.947136	-1.04009	14.9489	1.3637	-9.40436	18.2877	-0.547897	-17.6195	-1.71224	-3.87773	-1.41152	-11.0658	27.0672	-8.57168	46.4342	-0.177469	81.0523	14.1586	-1.09676	-27.5564	-31.1924	-6.56149	4.37494	-9.3181	13.252	3.00772	65.1434	-7.53179	78.0578	51.7994	2.60322	-4.48843	-13.3214	4.05647	6.19518	31.1375	-0.770237	1.88362	43.6986	-16.8026
164	3.30948	-2.53676	27.3015	1.17835	-1.44842	6.32098	1.1782	-1.44854	12.1414	0.96365	-1.01767	14.945	1.28899	-9.31263	18.0646	-0.684081	-17.4285	-2.12357	-3.80431	-1.41527	-11.3129	26.9356	-8.10441	49.334	0.911483	81.8163	12.1281	-5.13086	-24.3868	-31.3011	-6.41628	4.39944	-9.39755	12.9892	3.13082	65.2856	-7.43809	78.0489	51.6014	2.71739	-4.58183	-13.2929	4.13117	6.13889	31.1835	-0.79602	2.04747	43.7785	-16.7057
166	3.2888	-2.41078	27.3141	1.18234	-1.39151	6.32552	1.1822	-1.39163	12.146	0.963428	-0.974855	14.9484	1.28585	-9.16143	17.8112	-0.674511	-17.1514	-2.6054	-3.72126	-1.37806	-11.1489	26.7761	-7.23924	50.9345	2.29789	82.1522	10.6382	-9.10216	-21.6906	-31.2056	-6.17516	4.41231	-9.42801	12.6028	3.33629	65.4604	-7.28483	78.0917	51.3326	2.88922	-4.72103	-13.2845	4.19635	6.1758	31.2432	-0.864004	2.06239	43.8181	-16.5945
168	3.19138	-2.26445	27.343	1.15492	-1.31787	6.33705	1.15479	-1.31799	12.1575	0.938728	-0.921309	14.9569	1.34977	-8.95205	17.5465	-0.524456	-16.7903	-3.12109	-3.62706	-1.29949	-10.5621	26.7366	-6.02437	50.8405	3.52613	81.7434	9.96909	-12.4574	-20.1087	-30.4048	-5.88612	4.39804	-9.3902	12.1559	3.61164	65.6213	-7.05406	78.272	51.0194	3.0913	-4.92722	-13.3051	4.23063	6.27701	31.2927	-0.937629	1.93117	43.798	-16.5478
170	3.0144	-2.2292	27.3175	1.08162	-1.284	6.32522	1.08149	-1.28411	12.1457	0.881973	-0.900067	14.9478	1.36518	-8.69488	17.3433	-0.437712	-16.3262	-3.52111	-3.62216	-1.17482	-10.1567	27.5417	-5.66601	50.454	2.84314	81.3065	9.44227	-14.016	-20.1151	-28.5161	-5.76808	4.34551	-9.34414	11.9384	3.78193	65.6094	-6.80125	78.8187	50.7763	3.18664	-5.20635	-13.3077	4.16383	6.24467	31.2402	-0.821762	1.81227	43.718	-16.8042
172	2.82276	-2.23824	27.279	0.997406	-1.26784	6.3079	0.997276	-1.26795	12.1283	0.818063	-0.892696	14.9346	1.26813	-8.43032	17.1264	-0.553031	-15.8113	-3.93367	-3.68267	-0.952512	-9.69227	28.4094	-5.66647	49.9864	2.11805	81.7979	8.90112	-15.4316	-20.6488	-26.3195	-5.72749	4.24527	-9.28516	11.8461	3.99849	65.5889	-6.4102	79.8271	50.5333	3.20376	-5.89738	-13.2352	4.14813	5.94028	31.172	-0.602484	1.88394	43.691	-17.2802
174	2.63218	-2.26872	27.2335	0.911465	-1.26113	6.28758	0.911335	-1.26122	12.108	0.753393	-0.892485	14.9191	1.07705	-8.16008	16.8945	-0.837151	-15.2535	-4.36466	-3.79168	-0.638232	-9.21045	29.1312	-6.02085	49.4922	1.89911	83.8863	8.64526	-17.2897	-20.835	-24.6289	-5.72779	4.08427	-9.2166	11.8058	4.26192	65.6011	-5.92602	81.2013	50.2475	3.1762	-6.93868	-13.1046	4.23098	5.36151	31.1082	-0.310188	2.07166	43.7753	-18.1269
176	2.44126	-2.27793	27.1742	0.827657	-1.24508	6.26091	0.82753	-1.24517	12.0813	0.68981	-0.88516	14.8989	0.940858	-7.8483	16.6966	-1.00183	-14.6378	-4.7426	-3.86614	-0.278107	-8.99327	29.669	-7.05489	48.7281	2.60149	89.8968	10.0911	-21.3849	-17.5346	-25.5921	-5.69044	3.81068	-9.13682	11.5781	4.40971	65.6623	-5.65005	82.512	49.7764	3.2227	-7.77869	-13.0276	4.4326	4.73897	31.0534	-0.0304114	1.73005	44.0763	-20.0154
178	2.21266	-2.30391	27.088	0.725841	-1.2324	6.22222	0.725711	-1.23247	12.0427	0.612951	-0.881371	14.8696	0.849218	-7.52098	16.6162	-1.06581	-14.0088	-4.90885	-4.03925	0.00521501	-9.13626	29.7173	-8.49599	47.9471	3.225	93.7661	13.3013	-21.1688	-15.116	-29.9089	-5.65664	3.53244	-9.12108	11.3784	4.70713	65.7279	-5.32864	83.4914	49.2596	3.27411	-8.35794	-13.0277	4.80994	3.61935	30.9949	0.467911	2.00041	44.5951	-22.6464
180	1.94599	-2.3552	26.9766	0.604974	-1.2268	6.17225	0.604847	-1.22686	11.9927	0.522265	-0.88395	14.8318	0.789201	-7.18311	16.6457	-1.05684	-13.372	-4.87516	-4.30663	0.148717	-9.58231	29.2725	-10.4492	47.1719	3.16588	94.587	18.1619	-15.5694	-15.073	-36.852	-5.62556	3.29189	-9.18148	11.2749	5.12325	65.7736	-4.98157	84.0513	48.7622	3.31944	-8.62357	-13.11	5.3716	2.03335	30.9246	1.133	2.90289	45.2335	-25.6517
182	1.66831	-2.43548	26.8595	0.476361	-1.23281	6.11973	0.476233	-1.23286	11.9402	0.426441	-0.895683	14.7922	0.707416	-6.83337	16.6694	-1.08393	-12.7059	-4.85009	-4.56696	0.00702753	-9.9825	28.5769	-13.9522	46.1412	0.71862	94.6372	24.5704	-6.57346	-17.1657	-43.4748	-5.55086	3.16047	-9.30115	11.3642	5.31908	65.7596	-4.88239	84.1654	48.4203	3.3735	-8.49676	-13.2691	6.13606	0.463794	30.8566	1.47747	3.62789	45.6559	-28.3223
184	1.42824	-2.54334	26.7408	0.361347	-1.25485	6.06653	0.361219	-1.25489	11.887	0.341717	-0.91866	14.752	0.587478	-6.4651	16.6585	-1.17719	-11.9928	-4.88672	-4.71256	-0.180474	-10.3128	28.0684	-16.7391	45.1332	-3.4805	93.1968	31.5941	2.07837	-19.0734	-46.6654	-5.52418	3.02263	-9.40092	11.5305	5.19621	65.6917	-5.01037	84.172	48.1418	3.43701	-8.17728	-13.4291	6.77914	-0.830939	30.7864	1.50581	3.51376	46.0016	-28.6367
186	1.24243	-2.65351	26.6266	0.269759	-1.28357	6.01537	0.269626	-1.28359	11.8358	0.274901	-0.945313	14.7134	0.440359	-6.09289	16.6094	-1.32144	-11.2628	-4.99199	-4.71869	-0.348505	-10.5671	27.7952	-18.0093	44.3299	-8.33828	90.0217	38.9538	8.88195	-19.4216	-46.3184	-5.55212	2.88341	-9.44303	11.7145	4.82001	65.5773	-5.27786	84.2269	47.882	3.51522	-7.81568	-13.5609	7.1898	-1.73846	30.6961	1.27398	2.24891	46.2515	-26.5128
188	1.12486	-2.6668	26.5373	0.217699	-1.27718	5.97521	0.21757	-1.2772	11.7956	0.235659	-0.943464	14.6831	0.323978	-5.7842	16.5534	-1.43147	-10.659	-5.1078	-4.60057	-0.47727	-10.8115	27.2823	-16.5893	44.2495	-11.1532	85.2778	46.0713	13.7914	-18.5635	-45.9275	-5.59165	2.87482	-9.35647	11.7899	4.57898	65.4397	-5.34385	84.5819	47.5579	3.62171	-7.78316	-13.6386	7.26723	-2.10042	30.4897	1.07358	-1.07195	46.262	-24.1447
190	1.03393	-2.62852	26.4386	0.182563	-1.25106	5.93079	0.182434	-1.25108	11.7512	0.207961	-0.925892	14.6497	0.254499	-5.49159	16.5181	-1.4595	-10.1009	-5.18734	-4.46604	-0.540664	-11.0198	26.8575	-14.5121	44.8341	-13.2125	80.8004	52.1439	17.0755	-17.445	-45.0892	-5.55214	2.92759	-9.26713	11.8058	4.45199	65.2686	-5.26517	85.0494	47.155	3.77173	-7.95998	-13.6566	7.18404	-2.47514	30.1922	0.945101	-3.00189	45.9782	-21.5514
192	0.94958	-2.5512	26.3197	0.154373	-1.2086	5.8773	0.154248	-1.20861	11.6977	0.184545	-0.895693	14.6096	0.241552	-5.21034	16.5072	-1.38637	-9.58327	-5.22403	-4.36494	-0.56627	-11.2123	26.5748	-12.4618	46.0724	-15.1336	77.3209	56.7628	18.6945	-16.2279	-43.9844	-5.4076	3.03549	-9.21763	11.7837	4.45112	65.0727	-5.05649	85.5807	46.6925	3.93922	-8.31568	-13.6101	7.0028	-2.98443	29.8387	0.936377	-2.72391	45.3818	-18.9316
194	0.82586	-2.4458	26.1684	0.111999	-1.1499	5.80919	0.111877	-1.14991	11.6296	0.149601	-0.854155	14.5585	0.301637	-4.96313	16.5098	-1.19095	-9.1533	-5.23731	-4.39138	-0.702655	-11.4943	26.5463	-11.2173	47.965	-17.6527	76.0513	59.5812	17.9266	-14.1107	-42.2393	-5.128	3.22761	-9.25475	11.785	4.60253	64.8817	-4.77059	86.1401	46.2623	4.00591	-8.81512	-13.4872	6.79835	-3.64616	29.5681	1.1638	0.10735	44.3671	-16.6212
196	0.741605	-2.34218	26.0153	0.0865842	-1.09604	5.7405	0.0864718	-1.09605	11.5609	0.127628	-0.815272	14.507	0.383247	-4.72848	16.4766	-0.962915	-8.75367	-5.3165	-4.38413	-0.845047	-11.773	26.4149	-9.7201	50.1613	-19.5708	75.4787	61.0636	15.8698	-12.059	-40.5421	-4.91528	3.47623	-9.31896	11.7557	4.76746	64.752	-4.41647	86.7859	45.8732	4.01298	-9.35734	-13.2997	6.58138	-3.76956	29.2645	1.10755	0.862023	43.4567	-15.1532
198	0.708287	-2.24912	25.8708	0.0821945	-1.05197	5.67593	0.082086	-1.05197	11.4964	0.121925	-0.78252	14.4586	0.473145	-4.50751	16.3958	-0.727256	-8.38193	-5.48288	-4.31633	-0.97478	-12.01	26.0591	-7.75251	52.4533	-20.5425	75.3032	61.4184	13.0493	-10.2152	-39.1035	-4.79295	3.7664	-9.40666	11.6648	4.88882	64.6814	-4.00331	87.5072	45.537	3.9994	-9.88848	-13.0679	6.34842	-3.29883	28.934	0.781053	-0.690697	42.7828	-14.0128
200	0.693424	-2.1684	25.7421	0.0844742	-1.01515	5.61845	0.0843673	-1.01515	11.4389	0.121606	-0.754813	14.4155	0.575877	-4.32055	16.2703	-0.482336	-8.07699	-5.73051	-4.23847	-1.09946	-12.1238	25.4198	-5.24614	54.4728	-20.3462	75.2457	61.0255	9.98591	-8.11103	-38.1654	-4.64815	4.0793	-9.56074	11.4218	4.86186	64.5886	-3.52697	88.2605	45.2745	4.09718	-10.3276	-12.8505	6.02704	-2.73226	28.6927	0.486545	-0.360422	42.3821	-12.1912
202	0.723827	-2.07171	25.641	0.107925	-0.975945	5.57344	0.107828	-0.975957	11.3939	0.13698	-0.724112	14.3818	0.673812	-4.18232	16.1223	-0.264033	-7.85967	-6.01664	-4.12356	-1.2621	-12.2205	24.7275	-3.16186	56.2297	-20.0258	75.6468	60.2069	7.38892	-6.75421	-36.9763	-4.48747	4.37939	-9.73575	11.1561	4.90361	64.562	-3.10884	88.768	45.0459	4.20554	-10.661	-12.6795	5.78803	-1.951	28.6008	0.182567	-0.847669	42.2163	-11.4636
204	0.789345	-1.95651	25.5616	0.148393	-0.932181	5.53812	0.148297	-0.932196	11.3586	0.16479	-0.689015	14.3554	0.768257	-4.0788	15.9799	-0.063633	-7.70486	-6.29035	-3.99064	-1.43773	-12.3659	24.0479	-1.71868	57.7212	-19.6659	76.7675	59.0781	5.58306	-5.94206	-36.1082	-4.31228	4.64493	-9.91411	10.914	5.05608	64.5982	-2.79305	88.9467	44.825	4.30328	-10.8539	-12.576	5.63792	-1.03543	28.6315	-0.113651	-2.19586	42.2475	-11.8867
206	0.82868	-1.83615	25.4641	0.178001	-0.883498	5.49461	0.177909	-0.883514	11.315	0.184199	-0.650853	14.3229	0.89009	-3.93984	15.9284	0.204779	-7.49557	-6.39808	-3.9299	-1.48708	-12.7169	23.2695	-0.80993	58.9481	-18.4625	79.537	57.5955	4.75495	-3.46622	-39.2041	-4.13346	4.84113	-10.08	10.7534	5.30598	64.6142	-2.60916	88.7537	44.5671	4.38782	-10.7902	-12.5738	5.43791	-0.304522	28.604	-0.337914	-2.30075	42.358	-12.3095
208	0.856152	-1.74238	25.3792	0.199688	-0.845233	5.45675	0.199601	-0.845255	11.2772	0.198271	-0.620953	14.2945	1.01028	-3.78669	15.9199	0.477829	-7.25991	-6.42606	-3.92649	-1.44547	-13.1679	22.4517	-0.464098	59.9	-16.9825	82.5122	56.3279	4.89357	-2.50636	-41.9417	-3.99061	4.94351	-10.2094	10.6419	5.4371	64.5982	-2.5642	88.3544	44.2956	4.48857	-10.5984	-12.6892	5.23791	0.177837	28.5657	-0.544275	-2.38518	42.4576	-12.5466
210	0.871131	-1.68401	25.3092	0.212312	-0.821165	5.42552	0.212227	-0.821187	11.246	0.206366	-0.602195	14.2711	1.11622	-3.62571	15.9389	0.729278	-7.00477	-6.40188	-3.96895	-1.33364	-13.6769	21.6548	-0.63439	60.5646	-15.4955	85.4134	55.4497	5.595	-3.36189	-43.5458	-3.89409	4.95393	-10.3049	10.5725	5.41432	64.5345	-2.64087	87.84	44.053	4.61797	-10.3123	-12.9075	5.05064	0.393081	28.528	-0.716763	-2.59399	42.5382	-12.5714
212	0.864622	-1.66188	25.2374	0.21195	-0.810763	5.39355	0.211866	-0.810785	11.214	0.205535	-0.594416	14.2472	1.18698	-3.46746	15.9595	0.915773	-6.74194	-6.372	-4.02996	-1.2078	-14.1962	21.0728	-1.3304	60.8415	-14.6259	88.7544	54.9566	5.71424	-3.64196	-44.5253	-3.84282	4.89463	-10.4086	10.5478	5.29543	64.3784	-2.81599	87.3547	44.0009	4.80479	-9.91281	-13.1733	4.89509	0.38148	28.5148	-0.751381	-2.50983	42.6859	-12.6894
214	0.850552	-1.66015	25.1602	0.206278	-0.808504	5.35918	0.206195	-0.808527	11.1796	0.201204	-0.593037	14.2214	1.22567	-3.32896	16.0017	1.03783	-6.50329	-6.2996	-4.0581	-1.09831	-14.5757	20.4821	-1.40935	60.9734	-13.5179	90.9352	54.5802	5.96818	-3.90641	-45.1907	-3.81717	4.85691	-10.4753	10.507	5.30467	64.2029	-2.73917	87.0329	43.9725	4.92835	-9.56533	-13.3665	4.7518	0.185549	28.501	-0.688218	-2.29074	42.8404	-12.7749
216	0.835445	-1.6705	25.0785	0.198975	-0.811405	5.32286	0.198892	-0.811425	11.1433	0.195953	-0.595611	14.1941	1.2351	-3.21772	16.0588	1.09747	-6.30358	-6.19687	-4.04452	-1.01277	-14.799	19.8727	-0.800705	61.0368	-12.1355	91.8578	54.1899	6.42384	-4.22099	-45.6631	-3.805	4.85658	-10.502	10.4424	5.3964	64.0406	-2.45297	86.9349	43.9065	4.97504	-9.32188	-13.4709	4.62394	-0.123185	28.478	-0.569877	-2.01533	42.9698	-12.8011
218	0.833659	-1.67833	25.0042	0.197708	-0.814539	5.28984	0.197624	-0.814559	11.1103	0.195229	-0.598013	14.1694	1.22459	-3.14601	16.0911	1.10542	-6.1689	-6.13825	-4.00219	-0.93773	-14.9566	19.4013	-0.372932	61.1245	-11.0693	92.678	53.7242	6.74784	-4.53983	-45.9874	-3.77892	4.85952	-10.5111	10.3903	5.08751	63.9614	-2.52427	87.2212	43.7033	5.00906	-9.24239	-13.5481	4.54386	-0.354143	28.4313	-0.529379	-1.87223	42.9993	-12.7404
220	0.823722	-1.68364	24.9221	0.193163	-0.815763	5.25337	0.193079	-0.815783	11.0738	0.191946	-0.599175	14.142	1.20717	-3.09041	16.1131	1.09453	-6.06119	-6.09784	-3.97817	-0.865643	-15.1189	19.0854	-0.152838	61.2206	-10.3248	93.5621	53.2823	7.05762	-4.89184	-46.2086	-3.76016	4.83624	-10.5402	10.3448	4.95728	63.8736	-2.57558	87.2069	43.506	5.09939	-9.10008	-13.6205	4.47604	-0.397326	28.3902	-0.558086	-1.79045	42.9839	-12.6648
222	0.800742	-1.68869	24.8344	0.182979	-0.815584	5.21434	0.182895	-0.815603	11.0348	0.184366	-0.599615	14.1127	1.18663	-3.04175	16.1284	1.07515	-5.96508	-6.06948	-3.98028	-0.797039	-15.2875	18.8764	-0.0363382	61.313	-9.76636	94.5155	52.8924	7.37833	-5.24326	-46.3748	-3.74981	4.78922	-10.5839	10.3067	5.04563	63.7494	-2.55955	86.8354	43.346	5.25494	-8.86822	-13.6964	4.40954	-0.260814	28.359	-0.628756	-1.75928	42.9412	-12.6003
224	0.764324	-1.70466	24.7629	0.165795	-0.818879	5.18249	0.165711	-0.818896	11.0029	0.171741	-0.603065	14.0888	1.16239	-2.98653	16.1394	1.05117	-5.85573	-6.0492	-3.99221	-0.746394	-15.3749	18.527	0.583808	61.3388	-8.72593	95.2049	52.5701	7.75246	-5.43944	-46.6168	-3.73172	4.76517	-10.5786	10.2864	4.98514	63.5602	-2.58539	86.5641	43.2163	5.4333	-8.66915	-13.7782	4.32934	-0.115973	28.3288	-0.614987	-1.77455	42.8971	-12.5708
226	0.725324	-1.73087	24.6982	0.146456	-0.826408	5.15368	0.146371	-0.826423	10.9741	0.157747	-0.609813	14.0672	1.13014	-2.93563	16.1607	1.01148	-5.7513	-6.00943	-3.98784	-0.694326	-15.432	18.1954	1.21021	61.3476	-7.77399	95.576	52.2726	8.04287	-5.53721	-46.7555	-3.73181	4.74389	-10.5496	10.2726	4.80031	63.3905	-2.69007	86.4124	43.0478	5.59753	-8.47956	-13.8527	4.27743	0.0437844	28.2885	-0.617822	-1.8694	42.8298	-12.5671
228	0.688084	-1.76269	24.6403	0.127314	-0.836574	5.12787	0.127227	-0.836587	10.9483	0.14405	-0.618525	14.0478	1.09155	-2.89329	16.1895	0.957498	-5.66015	-5.95521	-3.96955	-0.63834	-15.4749	17.9305	1.66718	61.3571	-7.07956	95.7346	51.9888	8.23985	-5.59662	-46.7581	-3.75046	4.71802	-10.5019	10.2621	4.56494	63.2415	-2.83386	86.3368	42.855	5.73719	-8.30387	-13.9195	4.25496	0.194306	28.2376	-0.643564	-2.00914	42.7414	-12.5845
230	0.657719	-1.78089	24.5953	0.11246	-0.841493	5.10783	0.112373	-0.841505	10.9283	0.13325	-0.623065	14.0327	1.05968	-2.86985	16.2011	0.908292	-5.60597	-5.9327	-3.98024	-0.589207	-15.5193	17.8055	1.63956	61.3831	-6.86174	96.2191	51.7147	8.4288	-5.84438	-46.6638	-3.76393	4.67141	-10.4264	10.2537	4.6171	63.0156	-2.80024	86.057	42.7749	5.86078	-8.1648	-13.9877	4.2231	0.261395	28.1833	-0.626168	-2.02936	42.6512	-12.6124
232	0.633346	-1.7953	24.5599	0.100558	-0.845358	5.09201	0.10047	-0.845369	10.9124	0.124591	-0.626646	14.0208	1.0177	-2.84373	16.1951	0.840882	-5.54346	-5.94265	-3.98012	-0.531013	-15.5941	17.7206	1.64221	61.4415	-6.63117	96.6517	51.51	8.60874	-6.04215	-46.5665	-3.78261	4.62212	-10.4015	10.2477	4.68697	62.8536	-2.75496	85.7848	42.7287	5.9554	-8.05736	-14.0556	4.20444	0.29604	28.1465	-0.621984	-1.97013	42.6003	-12.6398
234	0.615076	-1.80655	24.5323	0.0915959	-0.848455	5.0797	0.0915084	-0.848465	10.9001	0.118084	-0.629482	14.0116	0.963765	-2.81105	16.1715	0.753329	-5.46486	-5.9848	-3.96655	-0.465409	-15.6989	17.6409	1.80422	61.529	-6.26642	96.9398	51.383	8.77353	-6.13911	-46.4947	-3.80923	4.57603	-10.4359	10.2399	4.69845	62.7812	-2.74123	85.5906	42.6946	6.01785	-7.98318	-14.1173	4.20111	0.307597	28.13	-0.637809	-1.87212	42.5848	-12.6673
236	0.603671	-1.81048	24.5092	0.086329	-0.849035	5.06941	0.0862414	-0.849044	10.8898	0.11419	-0.63022	14.0039	0.905489	-2.77778	16.1356	0.657608	-5.38367	-6.04974	-3.96271	-0.411096	-15.8044	17.5189	2.17922	61.6164	-5.73345	97.0029	51.3145	8.89688	-6.16108	-46.4521	-3.8494	4.53968	-10.4835	10.2159	4.56	62.7713	-2.80725	85.5933	42.6465	6.03982	-7.95451	-14.1485	4.21143	0.272584	28.1227	-0.648684	-1.87331	42.5444	-12.7203
238	0.596266	-1.80573	24.4934	0.0836265	-0.846226	5.06235	0.0835392	-0.846235	10.8828	0.112014	-0.628274	13.9986	0.844536	-2.74452	16.0857	0.556497	-5.30159	-6.14052	-3.97348	-0.378279	-15.8914	17.4156	2.45766	61.7095	-5.29412	97.1265	51.2674	8.93888	-6.05492	-46.4503	-3.8823	4.50892	-10.5443	10.1644	4.48566	62.7721	-2.8009	85.5728	42.6255	6.07878	-7.93924	-14.177	4.18848	0.308025	28.1207	-0.669765	-1.94099	42.4944	-12.7381
240	0.592079	-1.7926	24.4846	0.0831176	-0.840083	5.05842	0.083031	-0.840091	10.8788	0.11128	-0.623706	13.9956	0.783279	-2.71149	16.0269	0.454461	-5.21975	-6.24809	-3.99823	-0.368154	-15.9546	17.3392	2.58757	61.8034	-4.99982	97.3252	51.2286	8.91131	-5.84245	-46.4802	-3.90399	4.48436	-10.61	10.0962	4.50072	62.7809	-2.72391	85.5013	42.6185	6.13644	-7.93269	-14.1997	4.12993	0.424742	28.1207	-0.704756	-2.05594	42.4362	-12.7042
242	0.591049	-1.77245	24.4808	0.0846539	-0.831185	5.05669	0.0845681	-0.831193	10.8771	0.111911	-0.616958	13.9943	0.728531	-2.67792	15.9753	0.36481	-5.13918	-6.34251	-4.02599	-0.373428	-15.9943	17.2635	2.68122	61.8768	-4.78059	97.3684	51.1825	8.89051	-5.64881	-46.4933	-3.91921	4.47271	-10.6552	10.0702	4.49268	62.8487	-2.73939	85.4787	42.5301	6.15832	-7.95048	-14.1779	4.074	0.54801	28.1154	-0.756729	-2.15543	42.3673	-12.6077
244	0.593246	-1.75469	24.4779	0.0873594	-0.823649	5.05539	0.0872745	-0.823658	10.8758	0.113497	-0.611161	13.9934	0.674396	-2.64405	15.9447	0.277237	-5.05813	-6.39812	-4.05998	-0.385756	-16.0325	17.2096	2.71221	61.9377	-4.66068	97.3433	51.1355	8.92875	-5.50838	-46.5218	-3.93412	4.46538	-10.6938	10.0489	4.50285	62.9389	-2.75379	85.5134	42.4213	6.16973	-7.97885	-14.1301	4.02462	0.674132	28.1094	-0.821489	-2.26438	42.2991	-12.4881
246	0.598582	-1.74382	24.4746	0.0907637	-0.819423	5.05389	0.0906791	-0.819432	10.8743	0.115799	-0.6078	13.9922	0.617708	-2.61024	15.9349	0.1858	-4.9762	-6.41497	-4.09748	-0.399367	-16.0748	17.1791	2.69209	61.9904	-4.62936	97.2635	51.0866	9.03737	-5.43251	-46.5601	-3.95187	4.4569	-10.729	10.0255	4.53607	63.037	-2.74778	85.5894	42.3135	6.17874	-8.00671	-14.0687	3.98359	0.802975	28.1056	-0.89339	-2.37379	42.2373	-12.3766
248	0.606533	-1.74792	24.4694	0.0938532	-0.821985	5.05162	0.0937684	-0.821994	10.8721	0.118264	-0.609535	13.9905	0.548712	-2.57707	15.9306	0.0719392	-4.89098	-6.42122	-4.12582	-0.401886	-16.1234	17.1652	2.66531	62.0454	-4.6481	97.1123	51.027	9.20325	-5.41461	-46.5621	-3.97877	4.43252	-10.7656	10.0069	4.58528	63.1246	-2.72337	85.6253	42.2382	6.19582	-8.00247	-14.0261	3.94829	0.959785	28.113	-0.958219	-2.43527	42.1941	-12.3639
250	0.618821	-1.75732	24.468	0.0983019	-0.827285	5.05105	0.0982166	-0.827295	10.8715	0.121903	-0.613241	13.9901	0.485983	-2.54783	15.9241	-0.0319986	-4.81517	-6.43178	-4.15406	-0.400648	-16.1592	17.1383	2.68879	62.105	-4.61509	96.9591	50.9675	9.36056	-5.40467	-46.5435	-4.00461	4.40965	-10.785	9.9778	4.64477	63.1778	-2.66199	85.6305	42.1906	6.22639	-7.98458	-13.9977	3.91552	1.07539	28.1179	-1.00062	-2.457	42.1524	-12.3466
252	0.634141	-1.76698	24.4713	0.10403	-0.833001	5.05261	0.103944	-0.833012	10.873	0.12652	-0.617184	13.9913	0.436099	-2.52533	15.9115	-0.115192	-4.75627	-6.45415	-4.18407	-0.398091	-16.1784	17.0945	2.7527	62.1666	-4.52581	96.8307	50.9116	9.49446	-5.39004	-46.5144	-4.0251	4.39133	-10.7861	9.93995	4.71309	63.1976	-2.57253	85.6096	42.1657	6.27109	-7.9645	-13.9847	3.88307	1.14115	28.1171	-1.02082	-2.45464	42.1015	-12.3015
254	0.645546	-1.76651	24.4785	0.109024	-0.833915	5.05583	0.108938	-0.833926	10.8763	0.130306	-0.617577	13.9937	0.40796	-2.51737	15.8844	-0.164517	-4.73162	-6.50367	-4.21602	-0.398435	-16.1867	17.0461	2.74368	62.2222	-4.48135	96.7657	50.859	9.62328	-5.37399	-46.5064	-4.03301	4.37327	-10.7842	9.91619	4.79049	63.2151	-2.50921	85.5839	42.1476	6.32821	-7.97325	-13.9953	3.84665	1.18915	28.1086	-1.0387	-2.50169	42.0093	-12.2275
256	0.656941	-1.75949	24.4837	0.114662	-0.83197	5.05818	0.114576	-0.831982	10.8786	0.134408	-0.615793	13.9955	0.387869	-2.51792	15.8689	-0.201843	-4.72539	-6.53181	-4.24759	-0.397915	-16.1783	17.0232	2.75153	62.2331	-4.42407	96.7023	50.84	9.72275	-5.37069	-46.4879	-4.0345	4.35735	-10.7723	9.89357	4.88527	63.2272	-2.45383	85.5486	42.116	6.37662	-7.99256	-13.9997	3.80353	1.23478	28.1017	-1.0439	-2.48313	41.9291	-12.1731
258	0.669689	-1.74817	24.4868	0.121319	-0.82828	5.05955	0.121234	-0.828293	10.88	0.139172	-0.612643	13.9965	0.370982	-2.52357	15.8665	-0.234704	-4.7296	-6.53545	-4.2765	-0.395048	-16.1665	17.0291	2.78006	62.2128	-4.3549	96.6385	50.8532	9.78975	-5.38115	-46.4601	-4.03393	4.34356	-10.7519	9.86803	4.99542	63.2358	-2.399	85.5071	42.0714	6.41173	-8.01401	-13.9935	3.75797	1.27752	28.1	-1.03824	-2.39952	41.8781	-12.1517
260	0.686763	-1.73866	24.4939	0.129672	-0.825804	5.06274	0.129587	-0.825817	10.8832	0.145272	-0.610304	13.9989	0.351702	-2.52721	15.8558	-0.271491	-4.72926	-6.5546	-4.29595	-0.386604	-16.2091	17.0479	2.76559	62.2554	-4.3235	96.6254	50.8667	9.83174	-5.3992	-46.4566	-4.04178	4.32775	-10.7303	9.82982	5.12098	63.2448	-2.31541	85.4689	42.0396	6.43758	-8.02101	-13.9894	3.72761	1.29492	28.1102	-1.03544	-2.35673	41.8761	-12.1633
262	0.702737	-1.73192	24.4983	0.137283	-0.824432	5.06473	0.137198	-0.824446	10.8852	0.150885	-0.608834	14.0004	0.331171	-2.52537	15.8544	-0.308258	-4.71851	-6.55661	-4.30989	-0.37799	-16.2748	17.0543	2.73739	62.331	-4.30618	96.6441	50.8687	9.87215	-5.40033	-46.4587	-4.06024	4.32796	-10.7222	9.80991	5.16307	63.2598	-2.28085	85.461	42.0123	6.45839	-8.01049	-13.9867	3.72144	1.28782	28.1234	-1.0324	-2.35514	41.8871	-12.2017
264	0.716343	-1.72813	24.4995	0.143587	-0.824107	5.06533	0.143502	-0.824122	10.8858	0.155581	-0.608223	14.0009	0.312633	-2.51916	15.8655	-0.33938	-4.70054	-6.53561	-4.32242	-0.369847	-16.3547	17.0468	2.71532	62.4344	-4.28912	96.6804	50.8565	9.91409	-5.38076	-46.4574	-4.08691	4.34319	-10.7333	9.80838	5.11813	63.2859	-2.29866	85.477	41.9865	6.47916	-7.98282	-13.9856	3.73528	1.26676	28.1357	-1.03086	-2.3778	41.8986	-12.2592
266	0.72718	-1.72691	24.5013	0.148428	-0.824638	5.06615	0.148342	-0.824653	10.8866	0.159233	-0.608337	14.0015	0.307683	-2.51485	15.8888	-0.346021	-4.69095	-6.49231	-4.34786	-0.356667	-16.4435	17.0511	2.76643	62.5714	-4.23385	96.6822	50.8366	9.94223	-5.34844	-46.4288	-4.10927	4.35043	-10.7794	9.79572	5.06509	63.3466	-2.31228	85.4611	41.9545	6.51644	-7.94096	-13.9875	3.74151	1.27406	28.1417	-1.04023	-2.32733	41.8986	-12.3107
268	0.740098	-1.72118	24.5071	0.154602	-0.823407	5.06875	0.154517	-0.823423	10.8892	0.163778	-0.607057	14.0035	0.316497	-2.5276	15.9072	-0.333906	-4.71736	-6.45804	-4.37089	-0.356404	-16.5097	17.0398	2.79208	62.6878	-4.17098	96.7205	50.815	9.96726	-5.32726	-46.409	-4.1276	4.36206	-10.7836	9.77333	5.04984	63.3681	-2.29344	85.4378	41.9235	6.54949	-7.9113	-13.9866	3.74462	1.29561	28.1452	-1.04603	-2.33643	41.8833	-12.3728
270	0.75546	-1.71001	24.5171	0.162359	-0.820047	5.07323	0.162275	-0.820063	10.8937	0.16938	-0.604091	14.0068	0.336992	-2.55726	15.9196	-0.306808	-4.77878	-6.43485	-4.38903	-0.371842	-16.5442	17.0084	2.77699	62.7699	-4.10884	96.7959	50.7885	9.99531	-5.3243	-46.3967	-4.14113	4.37875	-10.7364	9.74478	5.07804	63.3446	-2.2444	85.413	41.8875	6.57483	-7.90163	-13.98	3.74363	1.32938	28.1444	-1.04901	-2.40143	41.8543	-12.4426
272	0.76984	-1.69609	24.5295	0.169947	-0.815397	5.07873	0.169863	-0.815414	10.8992	0.174778	-0.600171	14.011	0.360565	-2.58914	15.9392	-0.274629	-4.84533	-6.39849	-4.40773	-0.400518	-16.5417	16.9579	2.74622	62.8204	-4.05685	96.8563	50.7322	10.039	-5.34369	-46.3492	-4.14731	4.39482	-10.6733	9.72671	5.10083	63.323	-2.22183	85.3991	41.8143	6.59712	-7.91473	-13.9601	3.73198	1.37814	28.1269	-1.06477	-2.37334	41.8208	-12.4984
274	0.783408	-1.68652	24.5368	0.176776	-0.812556	5.08202	0.176692	-0.812574	10.9025	0.179718	-0.597648	14.0135	0.38168	-2.61165	15.9658	-0.243286	-4.89393	-6.34916	-4.41738	-0.412612	-16.5403	16.9267	2.75127	62.8436	-3.98898	96.8463	50.686	10.1061	-5.36107	-46.303	-4.1557	4.40749	-10.6262	9.71632	5.19912	63.3116	-2.14691	85.3496	41.7358	6.6207	-7.94234	-13.9408	3.72843	1.42365	28.1069	-1.09575	-2.37408	41.7959	-12.5354
276	0.795697	-1.6824	24.5388	0.182534	-0.811963	5.08291	0.18245	-0.811982	10.9033	0.18399	-0.596869	14.0141	0.397456	-2.62169	15.9964	-0.217037	-4.9179	-6.29265	-4.41665	-0.40437	-16.5491	16.9187	2.79214	62.8563	-3.91028	96.7771	50.6461	10.1862	-5.37176	-46.2663	-4.16806	4.41665	-10.6058	9.70627	5.34998	63.3226	-2.02478	85.2782	41.6508	6.65148	-7.97451	-13.9255	3.73549	1.46433	28.0877	-1.14032	-2.40805	41.7823	-12.5628
278	0.805521	-1.67909	24.5417	0.187133	-0.811485	5.08421	0.18705	-0.811504	10.9046	0.187402	-0.596243	14.0151	0.403903	-2.62125	16.0176	-0.204361	-4.91943	-6.25352	-4.40945	-0.394804	-16.5642	16.9121	2.81067	62.9228	-3.8724	96.749	50.5601	10.2289	-5.37719	-46.239	-4.18161	4.4279	-10.6143	9.6659	5.38455	63.3925	-1.94881	85.2868	41.5212	6.71038	-7.97787	-13.9129	3.74601	1.51421	28.0679	-1.19111	-2.3777	41.7767	-12.6267
280	0.811863	-1.68435	24.5434	0.18938	-0.814401	5.08503	0.189296	-0.81442	10.9055	0.189252	-0.598294	14.0157	0.404827	-2.6137	16.0309	-0.199488	-4.90602	-6.22897	-4.3956	-0.367737	-16.577	16.8914	2.83112	62.9991	-3.8101	96.7818	50.455	10.2567	-5.41209	-46.2177	-4.19683	4.42466	-10.6416	9.62442	5.38477	63.4818	-1.88194	85.3275	41.3913	6.76955	-7.98507	-13.906	3.75032	1.56336	28.0503	-1.2293	-2.37393	41.7636	-12.6928
282	0.814811	-1.69677	24.5441	0.189448	-0.820111	5.08535	0.189363	-0.82013	10.9058	0.189636	-0.602562	14.016	0.403031	-2.60474	16.0359	-0.199371	-4.88905	-6.21998	-4.37956	-0.326296	-16.5869	16.8577	2.84997	63.0739	-3.72532	96.87	50.3413	10.2732	-5.47648	-46.199	-4.21308	4.40972	-10.6728	9.59245	5.36477	63.5654	-1.82388	85.3873	41.2742	6.8196	-8.00089	-13.9024	3.74628	1.60817	28.0337	-1.24994	-2.40519	41.7397	-12.7531
284	0.815164	-1.70423	24.5436	0.188873	-0.823399	5.08514	0.188788	-0.823419	10.9056	0.189398	-0.605056	14.0158	0.404825	-2.61241	16.0334	-0.198939	-4.90366	-6.22445	-4.37974	-0.294363	-16.6023	16.8357	2.83144	63.141	-3.69231	96.9633	50.2353	10.2732	-5.52776	-46.1765	-4.22813	4.41187	-10.6607	9.58841	5.31178	63.5787	-1.79924	85.4587	41.1808	6.84698	-8.01757	-13.8889	3.73509	1.63963	28.0094	-1.25068	-2.425	41.7079	-12.8077
286	0.817752	-1.70803	24.5479	0.189613	-0.825317	5.08709	0.189528	-0.825336	10.9075	0.190061	-0.606449	14.0173	0.413936	-2.62956	16.0068	-0.189465	-4.93815	-6.27373	-4.37791	-0.275149	-16.6055	16.8094	2.82452	63.1915	-3.64674	97.0363	50.1498	10.2803	-5.60655	-46.1344	-4.24036	4.40908	-10.6256	9.58217	5.27299	63.5729	-1.79054	85.4908	41.097	6.87996	-8.018	-13.8806	3.72781	1.68403	27.9881	-1.26306	-2.4337	41.6749	-12.8502
288	0.822896	-1.70574	24.5575	0.192045	-0.824831	5.09138	0.19196	-0.824851	10.9118	0.191847	-0.605946	14.0205	0.431699	-2.65341	15.9624	-0.167315	-4.98795	-6.35606	-4.37585	-0.273074	-16.5974	16.7823	2.83999	63.2285	-3.58463	97.0762	50.0884	10.3012	-5.74318	-46.0489	-4.24784	4.40486	-10.5776	9.57138	5.26784	63.5662	-1.78706	85.4773	41.0146	6.92243	-8.00774	-13.8774	3.72613	1.74025	27.9697	-1.28804	-2.43936	41.6396	-12.8854
290	0.826444	-1.68683	24.5681	0.195404	-0.816942	5.09604	0.19532	-0.816962	10.9165	0.193894	-0.599849	14.024	0.460557	-2.67963	15.9403	-0.125008	-5.04607	-6.39748	-4.40015	-0.300461	-16.6006	16.7806	2.87782	63.2797	-3.5424	97.0621	50.0506	10.3453	-6.02114	-45.8319	-4.24362	4.43259	-10.5434	9.57617	5.32164	63.5847	-1.76734	85.448	40.9183	6.96219	-8.02618	-13.8662	3.72447	1.77366	27.9446	-1.29261	-2.49029	41.5905	-12.9418
292	0.830659	-1.66487	24.5789	0.199353	-0.807788	5.10079	0.19927	-0.807808	10.9212	0.196308	-0.592772	14.0276	0.486225	-2.7001	15.9377	-0.0857201	-5.09257	-6.40259	-4.41976	-0.33869	-16.5951	16.7956	2.90966	63.3077	-3.53359	97.0502	50.0232	10.3677	-6.38836	-45.6007	-4.23906	4.47404	-10.5074	9.58561	5.4313	63.6162	-1.70722	85.3997	40.7969	7.0042	-8.06462	-13.8424	3.72525	1.82237	27.9107	-1.31123	-2.49741	41.5335	-12.9912
294	0.835306	-1.64709	24.5885	0.203086	-0.800499	5.10503	0.203003	-0.80052	10.9255	0.19867	-0.587102	14.0308	0.502628	-2.71049	15.9539	-0.0589644	-5.11738	-6.37284	-4.42724	-0.37371	-16.5754	16.8204	2.92903	63.3064	-3.55681	97.0562	49.9965	10.3542	-6.81549	-45.4076	-4.23953	4.51817	-10.4739	9.59884	5.56973	63.6644	-1.616	85.3586	40.6541	7.03926	-8.11999	-13.8029	3.7288	1.88952	27.8683	-1.3476	-2.47029	41.4684	-13.0277
296	0.837808	-1.65019	24.593	0.203857	-0.802103	5.10703	0.203774	-0.802124	10.9275	0.199338	-0.588258	14.0323	0.49906	-2.70072	15.9886	-0.0606358	-5.0983	-6.3085	-4.41901	-0.365776	-16.5374	16.834	2.95683	63.2863	-3.58006	97.0975	49.9433	10.2803	-7.25701	-45.3521	-4.25498	4.53251	-10.4727	9.62042	5.63586	63.7568	-1.55182	85.4282	40.5094	7.02703	-8.19289	-13.7427	3.73714	1.95049	27.8189	-1.38566	-2.54133	41.3876	-13.0535
298	0.838374	-1.65838	24.5959	0.20329	-0.805735	5.10836	0.203207	-0.805756	10.9288	0.199125	-0.59101	14.0333	0.49185	-2.69145	16.0031	-0.0698913	-5.07882	-6.28162	-4.41931	-0.349333	-16.4923	16.8452	2.88341	63.2411	-3.66156	97.095	49.8973	10.2226	-7.56841	-45.3333	-4.28032	4.55348	-10.4774	9.65861	5.64282	63.8473	-1.53125	85.5549	40.4108	6.99157	-8.23125	-13.671	3.73545	2.02467	27.7748	-1.42383	-2.60418	41.3065	-13.0707
300	0.838089	-1.66502	24.6001	0.202499	-0.80861	5.11023	0.202416	-0.808631	10.9307	0.198698	-0.593208	14.0347	0.486876	-2.69122	15.9846	-0.0795694	-5.07662	-6.31585	-4.4332	-0.340215	-16.4469	16.8456	2.72138	63.1767	-3.78494	97.0136	49.8663	10.2158	-7.74386	-45.3404	-4.30943	4.58916	-10.476	9.70604	5.60313	63.9221	-1.55093	85.7124	40.3711	6.94336	-8.21338	-13.5882	3.72115	2.11445	27.743	-1.45951	-2.64225	41.2323	-13.0798
302	0.841617	-1.65785	24.6134	0.20469	-0.805848	5.11614	0.204607	-0.80587	10.9366	0.200169	-0.591017	14.0391	0.49178	-2.71483	15.9162	-0.0817164	-5.12141	-6.44236	-4.45676	-0.370292	-16.4176	16.7903	2.61536	63.1225	-3.8386	96.7733	49.8557	10.3275	-7.92751	-45.4115	-4.32271	4.63946	-10.4439	9.72464	5.55539	63.9656	-1.57937	85.8408	40.399	6.90144	-8.10173	-13.4841	3.69835	2.21857	27.7405	-1.48895	-2.67798	41.1798	-13.0718
304	0.845221	-1.64582	24.6296	0.207381	-0.800974	5.12333	0.207299	-0.800995	10.9438	0.201889	-0.587216	14.0445	0.49945	-2.74399	15.8587	-0.0804528	-5.17731	-6.54852	-4.48204	-0.421926	-16.3865	16.7337	2.62137	63.0567	-3.81025	96.5657	49.8224	10.4628	-8.04621	-45.5978	-4.32573	4.69328	-10.4036	9.72875	5.5569	64.0248	-1.57441	85.953	40.4136	6.87132	-7.9646	-13.368	3.67277	2.29898	27.7417	-1.49899	-2.74049	41.1298	-13.0892
306	0.848218	-1.63078	24.6484	0.210093	-0.794734	5.13166	0.210011	-0.794755	10.9521	0.203544	-0.582393	14.0507	0.508989	-2.77227	15.8301	-0.0743838	-5.23227	-6.60113	-4.50751	-0.486352	-16.3549	16.7018	2.71056	62.983	-3.74249	96.4151	49.7717	10.5925	-8.105	-45.8677	-4.32222	4.74444	-10.3594	9.72315	5.62263	64.1167	-1.5346	86.0567	40.3859	6.8545	-7.83316	-13.2501	3.64871	2.35455	27.7391	-1.49437	-2.81957	41.0774	-13.1367
308	0.851091	-1.61086	24.6749	0.213203	-0.786363	5.1434	0.213122	-0.786385	10.9638	0.205368	-0.575954	14.0596	0.527318	-2.7937	15.8396	-0.0483674	-5.2779	-6.58368	-4.53776	-0.548004	-16.3471	16.7541	2.69159	62.9357	-3.84133	96.2145	49.7728	10.6938	-8.17103	-46.0363	-4.32388	4.78272	-10.3057	9.7179	5.7378	64.2698	-1.51583	86.1941	40.2771	6.84619	-7.76446	-13.1619	3.63608	2.42144	27.7276	-1.50735	-2.8498	41.0188	-13.192
310	0.854045	-1.59741	24.7011	0.215716	-0.78082	5.15502	0.215635	-0.780843	10.9754	0.206911	-0.571667	14.0683	0.525269	-2.79907	15.8735	-0.0526891	-5.28692	-6.52057	-4.56264	-0.583086	-16.3287	16.8038	2.61714	62.8824	-3.96652	96.0695	49.7818	10.7871	-8.24582	-46.1732	-4.32703	4.80009	-10.2606	9.70717	5.94536	64.417	-1.4274	86.2514	40.1653	6.85313	-7.7157	-13.0921	3.63053	2.48762	27.7142	-1.52972	-2.80603	40.9762	-13.2558
312	0.857674	-1.59212	24.7241	0.217734	-0.778904	5.16521	0.217654	-0.778927	10.9856	0.208297	-0.570121	14.0759	0.500834	-2.7874	15.9207	-0.0911134	-5.25683	-6.43227	-4.57968	-0.589026	-16.2978	16.8263	2.5144	62.8279	-4.06932	95.9994	49.786	10.8723	-8.31202	-46.2812	-4.33003	4.79892	-10.2298	9.68711	6.19722	64.5395	-1.27943	86.2306	40.0663	6.87746	-7.67505	-13.0405	3.62922	2.54991	27.7012	-1.55822	-2.71286	40.9526	-13.3186
314	0.864648	-1.58953	24.7412	0.22097	-0.77848	5.17282	0.22089	-0.778503	10.9933	0.210684	-0.569619	14.0816	0.473111	-2.76377	15.9541	-0.1318	-5.20382	-6.3699	-4.58969	-0.584672	-16.2771	16.8013	2.46823	62.8175	-4.06625	95.9811	49.777	10.935	-8.28197	-46.3228	-4.32732	4.79952	-10.2158	9.64267	6.26077	64.6302	-1.19184	86.2523	39.9659	6.92142	-7.6265	-13.0133	3.62542	2.60138	27.6894	-1.58467	-2.70563	40.9357	-13.3434
316	0.87031	-1.593	24.7482	0.223073	-0.780565	5.17597	0.222992	-0.780588	10.9964	0.212375	-0.571058	14.084	0.453454	-2.73644	15.969	-0.157217	-5.147	-6.34229	-4.59224	-0.558032	-16.2759	16.7771	2.4137	62.8463	-4.06007	96.0292	49.7408	10.9731	-8.23502	-46.3425	-4.32875	4.78926	-10.2287	9.61098	6.25063	64.7031	-1.15339	86.281	39.8707	6.98366	-7.60813	-13.0063	3.61406	2.65782	27.6843	-1.60558	-2.71194	40.9301	-13.3613
318	0.872885	-1.59984	24.7467	0.22353	-0.783796	5.17535	0.223449	-0.783819	10.9958	0.212906	-0.573449	14.0835	0.447188	-2.71312	15.9621	-0.160529	-5.10227	-6.35545	-4.58987	-0.516495	-16.2876	16.7662	2.35116	62.8977	-4.06869	96.1222	49.6817	10.989	-8.19518	-46.3566	-4.33304	4.77108	-10.2573	9.60231	6.21008	64.7573	-1.15723	86.3085	39.7806	7.05735	-7.62805	-13.0122	3.59684	2.71143	27.6843	-1.61554	-2.71681	40.9318	-13.3773
320	0.869301	-1.59558	24.7475	0.222382	-0.781588	5.17567	0.222301	-0.781611	10.9961	0.211918	-0.571864	14.0838	0.462098	-2.71495	15.9269	-0.135389	-5.11096	-6.42135	-4.59415	-0.497613	-16.2716	16.7716	2.33266	62.9058	-4.07095	96.1714	49.6335	10.9902	-8.18472	-46.3852	-4.32452	4.76729	-10.243	9.62243	6.22838	64.7665	-1.16836	86.3102	39.6938	7.11363	-7.68357	-13.003	3.58584	2.70773	27.6786	-1.59164	-2.71405	40.9218	-13.3812
322	0.865363	-1.59312	24.7499	0.220896	-0.780134	5.17673	0.220816	-0.780157	10.9972	0.210721	-0.570863	14.0846	0.479836	-2.72699	15.8882	-0.108904	-5.13927	-6.49345	-4.59229	-0.490244	-16.2458	16.771	2.36025	62.9015	-4.05229	96.1741	49.5827	11.0098	-8.19155	-46.4192	-4.31725	4.76384	-10.229	9.65204	6.22941	64.7966	-1.21156	86.3545	39.5831	7.18559	-7.75468	-13.0204	3.58309	2.72511	27.6722	-1.58797	-2.72531	40.9069	-13.3914
324	0.862357	-1.59434	24.7538	0.219451	-0.780376	5.17843	0.21937	-0.780399	10.9989	0.209651	-0.571129	14.0858	0.495074	-2.7428	15.856	-0.0880912	-5.17356	-6.55335	-4.58225	-0.488557	-16.2206	16.759	2.42085	62.8937	-4.01386	96.1314	49.5277	11.0551	-8.21824	-46.4624	-4.31198	4.75417	-10.2261	9.67707	6.21565	64.8638	-1.27048	86.4467	39.443	7.27951	-7.8316	-13.059	3.58845	2.76502	27.6652	-1.60607	-2.7463	40.8881	-13.4108
326	0.859529	-1.59583	24.7569	0.218059	-0.780749	5.1798	0.217979	-0.780771	11.0002	0.20863	-0.57149	14.0869	0.506056	-2.75117	15.8423	-0.0716499	-5.19278	-6.57901	-4.56598	-0.474536	-16.2274	16.7362	2.45609	62.8986	-3.97767	96.0633	49.4703	11.1185	-8.28194	-46.5358	-4.29853	4.71945	-10.2459	9.6521	6.26523	64.9656	-1.25086	86.5284	39.2843	7.38779	-7.89002	-13.0534	3.5992	2.74951	27.6537	-1.59361	-2.73504	40.8655	-13.432
328	0.857259	-1.59391	24.7601	0.217246	-0.779693	5.18123	0.217166	-0.779716	11.0017	0.207958	-0.570748	14.0879	0.510684	-2.74912	15.8458	-0.0623493	-5.19071	-6.57271	-4.55426	-0.463584	-16.2344	16.7116	2.47964	62.8832	-3.93196	95.9729	49.4156	11.1923	-8.37828	-46.6262	-4.28484	4.69863	-10.2507	9.66163	6.31152	65.0905	-1.27086	86.6888	39.0868	7.52828	-7.99161	-13.0595	3.60505	2.76493	27.6412	-1.5994	-2.73167	40.8434	-13.4577
330	0.856255	-1.59065	24.7631	0.217117	-0.778177	5.18256	0.217037	-0.7782	11.003	0.207772	-0.569622	14.0889	0.508116	-2.73728	15.8612	-0.0621647	-5.16821	-6.54438	-4.54682	-0.453654	-16.2379	16.6915	2.48257	62.8471	-3.88834	95.8694	49.3609	11.2711	-8.50998	-46.7239	-4.27135	4.69131	-10.2413	9.70413	6.3721	65.2399	-1.31824	86.9098	38.8525	7.68825	-8.12856	-13.0771	3.60385	2.81722	27.6278	-1.62609	-2.74677	40.8214	-13.4829
332	0.858785	-1.59993	24.7632	0.217308	-0.782475	5.18261	0.217228	-0.782497	11.003	0.208165	-0.572826	14.089	0.49525	-2.72102	15.869	-0.0794337	-5.13395	-6.5299	-4.52818	-0.420791	-16.2537	16.6904	2.41745	62.8196	-3.90597	95.7843	49.2865	11.3441	-8.69933	-46.8075	-4.25189	4.65496	-10.2643	9.69462	6.58378	65.4458	-1.23608	87.0421	38.5952	7.80157	-8.22001	-13.0538	3.59683	2.85241	27.6101	-1.64091	-2.79057	40.7933	-13.4837
334	0.864408	-1.60679	24.7659	0.219077	-0.786024	5.18386	0.218996	-0.786046	11.0043	0.209693	-0.575379	14.0899	0.48868	-2.71198	15.8634	-0.088359	-5.11514	-6.54029	-4.51967	-0.390604	-16.2712	16.7057	2.35445	62.7944	-3.92779	95.6789	49.2323	11.4207	-8.87982	-46.8595	-4.23293	4.61994	-10.2618	9.64325	6.83149	65.604	-1.08503	87.0958	38.3871	7.89507	-8.23569	-13.0172	3.59575	2.8734	27.5943	-1.65244	-2.82295	40.7614	-13.4911
336	0.872666	-1.60842	24.7705	0.222502	-0.787555	5.18595	0.222421	-0.787578	11.0064	0.212343	-0.576327	14.0915	0.491999	-2.71311	15.8448	-0.0834314	-5.11839	-6.57482	-4.52455	-0.37097	-16.2939	16.7264	2.30852	62.7825	-3.93535	95.5735	49.1985	11.4953	-9.02694	-46.8754	-4.21905	4.59906	-10.2285	9.56498	7.05817	65.6891	-0.901592	87.083	38.2464	7.97078	-8.17617	-12.9767	3.60262	2.88382	27.5797	-1.66387	-2.84602	40.7221	-13.5055
338	0.881971	-1.60765	24.7676	0.226649	-0.788128	5.18468	0.226567	-0.788151	11.0051	0.215481	-0.576514	14.0905	0.501103	-2.7228	15.8221	-0.0712249	-5.13934	-6.61708	-4.53719	-0.370825	-16.3471	16.708	2.26351	62.8263	-3.91155	95.583	49.15	11.5381	-9.11828	-46.8626	-4.22388	4.62059	-10.1985	9.51636	7.15528	65.7054	-0.773688	87.0603	38.1698	8.01669	-8.07759	-12.9458	3.6153	2.89356	27.5579	-1.68003	-2.90779	40.6636	-13.5094
340	0.892486	-1.60352	24.7665	0.231646	-0.787362	5.18419	0.231565	-0.787386	11.0046	0.219176	-0.575649	14.0902	0.521895	-2.73901	15.8052	-0.0398719	-5.17637	-6.6488	-4.54929	-0.374269	-16.3964	16.6851	2.26631	62.9191	-3.84229	95.6604	49.0839	11.5545	-9.14207	-46.8131	-4.23021	4.6461	-10.1655	9.49288	7.09638	65.6757	-0.756364	87.0333	38.1287	8.0565	-7.99318	-12.9355	3.6193	2.95037	27.5294	-1.71786	-2.98931	40.5666	-13.4504
342	0.904025	-1.59714	24.7684	0.237301	-0.785713	5.18503	0.23722	-0.785737	11.0055	0.22331	-0.574086	14.0908	0.552907	-2.75859	15.7976	0.00921768	-5.22324	-6.66358	-4.55612	-0.376822	-16.4325	16.666	2.31676	63.0458	-3.7378	95.78	49.0043	11.5508	-9.10242	-46.7339	-4.23576	4.66731	-10.1326	9.49187	6.93293	65.6165	-0.826585	86.9835	38.1057	8.0958	-7.9385	-12.947	3.60911	3.06885	27.4949	-1.77858	-3.09916	40.4374	-13.335
344	0.916413	-1.59354	24.7698	0.243055	-0.785364	5.18568	0.242974	-0.785389	11.0061	0.227594	-0.57349	14.0913	0.583964	-2.77231	15.8031	0.0610143	-5.25943	-6.65421	-4.54698	-0.376436	-16.4486	16.6481	2.36777	63.1478	-3.65094	95.8772	48.9364	11.5507	-9.02183	-46.6541	-4.24927	4.68985	-10.1118	9.49911	6.92437	65.559	-0.809975	86.8004	38.07	8.13216	-7.90931	-12.9745	3.57597	3.26546	27.4544	-1.85386	-3.30804	40.3126	-13.2332
346	0.927509	-1.58942	24.7722	0.248292	-0.784662	5.18677	0.248211	-0.784687	11.0072	0.231471	-0.572661	14.0921	0.612485	-2.78181	15.8044	0.109554	-5.28704	-6.65257	-4.53918	-0.374876	-16.4679	16.6612	2.43093	63.2636	-3.58909	95.9612	48.8629	11.5364	-8.94853	-46.589	-4.25812	4.70238	-10.1029	9.51627	6.87573	65.5308	-0.850197	86.6694	38.0095	8.1675	-7.9109	-13.0055	3.543	3.46043	27.4266	-1.91768	-3.43126	40.2367	-13.1946
348	0.936206	-1.58422	24.7758	0.252586	-0.783252	5.18839	0.252505	-0.783278	11.0088	0.2346	-0.571357	14.0934	0.636004	-2.78685	15.7984	0.15031	-5.30472	-6.66443	-4.53634	-0.371163	-16.4911	16.7016	2.4983	63.3852	-3.54995	96.0337	48.7885	11.5091	-8.8993	-46.5439	-4.25988	4.70332	-10.1036	9.53795	6.78525	65.5334	-0.941874	86.6135	37.9316	8.19966	-7.9409	-13.0331	3.51714	3.62223	27.4163	-1.96075	-3.45497	40.2132	-13.2228
350	0.94132	-1.57798	24.7804	0.255413	-0.781043	5.19044	0.255333	-0.78107	11.0109	0.236584	-0.569541	14.0949	0.649356	-2.7853	15.7906	0.174865	-5.30675	-6.67946	-4.53484	-0.358889	-16.4992	16.7296	2.53953	63.4515	-3.50595	96.1036	48.7495	11.4851	-8.88347	-46.518	-4.25596	4.69695	-10.1042	9.54175	6.8234	65.5397	-0.934332	86.5297	37.8833	8.21612	-7.98832	-13.0463	3.50197	3.71955	27.4254	-1.9758	-3.53245	40.2077	-13.2726
352	0.938815	-1.57327	24.7863	0.254763	-0.778749	5.19303	0.254683	-0.778776	11.0135	0.235961	-0.567864	14.0968	0.655929	-2.7835	15.7786	0.187002	-5.30587	-6.70205	-4.54268	-0.349499	-16.4965	16.7249	2.53729	63.4907	-3.47689	96.1717	48.7113	11.4776	-8.89273	-46.5084	-4.25664	4.69057	-10.0929	9.55229	6.83735	65.5341	-0.929178	86.5178	37.8552	8.2368	-8.03207	-13.0449	3.49762	3.71575	27.4294	-1.95575	-3.47809	40.2009	-13.317
354	0.929494	-1.57056	24.7936	0.250936	-0.776661	5.19626	0.250856	-0.776687	11.0167	0.232972	-0.566526	14.0993	0.657601	-2.78377	15.7642	0.189375	-5.307	-6.72892	-4.55494	-0.342107	-16.4827	16.6914	2.49154	63.5034	-3.46497	96.2278	48.6715	11.4893	-8.92427	-46.5203	-4.25841	4.68052	-10.0721	9.57024	6.80894	65.5343	-0.949124	86.5999	37.8251	8.26541	-8.08165	-13.035	3.50185	3.63152	27.4267	-1.91041	-3.29482	40.1905	-13.3537
356	0.920894	-1.57018	24.8032	0.247187	-0.775665	5.20048	0.247107	-0.775691	11.0209	0.230103	-0.566001	14.1024	0.659668	-2.78989	15.7562	0.190605	-5.31893	-6.74376	-4.54091	-0.318755	-16.4536	16.6683	2.41323	63.4705	-3.46593	96.2412	48.652	11.5115	-8.97312	-46.577	-4.23576	4.63987	-10.064	9.57074	6.77093	65.632	-1.01458	86.7943	37.7059	8.30265	-8.1945	-13.048	3.50712	3.58923	27.4383	-1.88877	-3.15779	40.195	-13.4128
358	0.90995	-1.56394	24.8125	0.242992	-0.771882	5.20458	0.242913	-0.771908	11.025	0.22674	-0.563417	14.1055	0.656135	-2.79366	15.7494	0.182542	-5.32453	-6.75612	-4.53597	-0.308298	-16.4199	16.6582	2.37329	63.4075	-3.46068	96.1641	48.6452	11.5592	-9.0425	-46.6702	-4.20091	4.60391	-10.0627	9.59045	6.92179	65.7741	-1.01036	86.9463	37.5538	8.31377	-8.37641	-13.0314	3.50289	3.54958	27.4517	-1.85337	-3.05335	40.2052	-13.4644
360	0.898027	-1.55445	24.8215	0.238693	-0.766583	5.20854	0.238613	-0.766607	11.029	0.223209	-0.559704	14.1085	0.643808	-2.78993	15.7438	0.161235	-5.31328	-6.76602	-4.54192	-0.30982	-16.3853	16.6625	2.38286	63.3242	-3.44648	96.0032	48.6432	11.6281	-9.14328	-46.796	-4.16904	4.58298	-10.0616	9.64172	7.23777	65.9451	-0.946303	87.0529	37.3844	8.2983	-8.59768	-12.9808	3.48881	3.52179	27.4642	-1.80996	-2.98149	40.2171	-13.5042
362	0.892374	-1.5613	24.832	0.235513	-0.769032	5.2132	0.235434	-0.769056	11.0336	0.220968	-0.561724	14.1119	0.611717	-2.76352	15.7447	0.112408	-5.25357	-6.76391	-4.53294	-0.291763	-16.3541	16.6797	2.41963	63.2441	-3.43017	95.8329	48.6205	11.6834	-9.31349	-46.9417	-4.19685	4.59027	-10.0368	9.75475	7.41038	66.1233	-0.982077	87.2657	37.2161	8.28131	-8.72793	-12.9279	3.47411	3.57401	27.4748	-1.81634	-2.93431	40.2215	-13.5414
364	0.889739	-1.57198	24.8468	0.233259	-0.773453	5.21978	0.233179	-0.773477	11.0402	0.21953	-0.565167	14.1169	0.588147	-2.73973	15.7437	0.0780702	-5.20171	-6.76552	-4.51914	-0.265891	-16.319	16.7003	2.41022	63.1621	-3.43835	95.6707	48.5825	11.7556	-9.54267	-47.1223	-4.22084	4.57996	-10.0083	9.82908	7.56151	66.3302	-1.02018	87.5293	37.0296	8.29614	-8.82222	-12.8802	3.46695	3.61071	27.4856	-1.82578	-2.87913	40.2222	-13.5781
366	0.889696	-1.58109	24.8658	0.232273	-0.77745	5.22828	0.232192	-0.777474	11.0487	0.219014	-0.56822	14.1233	0.579411	-2.72751	15.7383	0.066379	-5.17631	-6.77548	-4.50637	-0.239135	-16.2783	16.717	2.36825	63.0661	-3.44408	95.5068	48.545	11.8469	-9.81995	-47.3418	-4.22331	4.54816	-9.9798	9.84464	7.73689	66.5671	-1.03058	87.817	36.8218	8.34458	-8.89508	-12.837	3.46907	3.60837	27.4976	-1.8245	-2.80644	40.222	-13.6195
368	0.893065	-1.57695	24.8867	0.234075	-0.776009	5.23754	0.233995	-0.776033	11.058	0.220268	-0.567042	14.1302	0.584735	-2.74101	15.7259	0.0707044	-5.20283	-6.7984	-4.50877	-0.231376	-16.2293	16.7069	2.45658	62.8978	-3.28112	95.2487	48.5763	11.9449	-10.1114	-47.6143	-4.19084	4.5264	-9.94971	9.82126	8.05158	66.8281	-0.967274	88.0661	36.5928	8.39542	-8.97218	-12.7801	3.47702	3.56249	27.5136	-1.79584	-2.70809	40.2308	-13.6872
370	0.898278	-1.56994	24.9063	0.236969	-0.773495	5.24626	0.236889	-0.773519	11.0667	0.222276	-0.564997	14.1367	0.584617	-2.75073	15.713	0.0664711	-5.22052	-6.82195	-4.53071	-0.231859	-16.1969	16.7059	2.43802	62.7611	-3.21535	95.0672	48.5973	12.0289	-10.4109	-47.8663	-4.14812	4.50095	-9.90979	9.77847	8.36312	67.071	-0.900232	88.2753	36.3732	8.45135	-9.00601	-12.722	3.49098	3.50267	27.5313	-1.77121	-2.63422	40.2339	-13.7428
372	0.904581	-1.5646	24.9235	0.240184	-0.771813	5.25389	0.240104	-0.771838	11.0743	0.224575	-0.563556	14.1425	0.575845	-2.74895	15.7022	0.0507317	-5.2141	-6.84172	-4.56607	-0.233202	-16.1817	16.7169	2.28053	62.6738	-3.28587	94.9876	48.5906	12.0991	-10.7024	-48.0819	-4.10594	4.46984	-9.86655	9.72804	8.63179	67.29	-0.846622	88.452	36.1663	8.52236	-9.00113	-12.6712	3.50984	3.44131	27.5479	-1.75776	-2.59377	40.228	-13.779
374	0.911338	-1.57327	24.9357	0.242231	-0.776283	5.25935	0.242151	-0.776307	11.0798	0.22636	-0.566785	14.1466	0.563516	-2.72981	15.6962	0.0349886	-5.17479	-6.85297	-4.58257	-0.209432	-16.1643	16.7199	2.04698	62.6117	-3.4253	94.9635	48.5538	12.1813	-10.9375	-48.271	-4.08192	4.42447	-9.86434	9.68646	8.82894	67.5157	-0.81402	88.6226	35.953	8.65791	-9.00635	-12.6539	3.52986	3.39445	27.5556	-1.75451	-2.57589	40.2138	-13.7965
376	0.91509	-1.56644	24.9511	0.244487	-0.773696	5.2662	0.244407	-0.773721	11.0866	0.22789	-0.564722	14.1517	0.566241	-2.72638	15.6943	0.0411165	-5.16953	-6.85672	-4.60366	-0.207307	-16.1275	16.7117	1.96351	62.5241	-3.42804	94.8601	48.538	12.2532	-11.1389	-48.4638	-4.07097	4.43676	-9.81744	9.67479	9.01349	67.6903	-0.757513	88.8689	35.7334	8.79224	-9.0932	-12.6424	3.55298	3.36453	27.556	-1.75023	-2.54327	40.2007	-13.8537
378	0.915263	-1.54544	24.9698	0.246568	-0.764586	5.27445	0.246489	-0.764611	11.0949	0.228908	-0.557789	14.1579	0.582521	-2.73856	15.6938	0.0663162	-5.19762	-6.85786	-4.62884	-0.22508	-16.0734	16.6949	2.02713	62.4093	-3.30043	94.6717	48.5432	12.3146	-11.3151	-48.6598	-4.0699	4.49702	-9.73166	9.68301	9.19559	67.8273	-0.674267	89.1852	35.5061	8.91221	-9.25047	-12.6277	3.57631	3.35488	27.5518	-1.74556	-2.49856	40.1909	-13.9469
380	0.913439	-1.54695	24.9838	0.245573	-0.765086	5.28066	0.245494	-0.765111	11.1011	0.228185	-0.558225	14.1626	0.585197	-2.73082	15.6859	0.0736814	-5.18451	-6.8729	-4.63408	-0.207213	-16.0339	16.6813	1.98715	62.3238	-3.2856	94.5244	48.5116	12.3812	-11.4785	-48.824	-4.07086	4.48919	-9.71752	9.64468	9.35357	68.0441	-0.59783	89.4675	35.262	9.02766	-9.35637	-12.5971	3.58653	3.3767	27.5523	-1.75511	-2.49466	40.1834	-14.0018
382	0.909043	-1.54334	24.9964	0.243968	-0.763095	5.28624	0.243889	-0.76312	11.1067	0.226862	-0.556831	14.1667	0.590504	-2.72458	15.6665	0.0848521	-5.17511	-6.90922	-4.64663	-0.19603	-15.9874	16.6816	1.87274	62.2172	-3.34289	94.3969	48.4814	12.4665	-11.6587	-48.9673	-4.05967	4.48035	-9.70425	9.6043	9.51325	68.2417	-0.526406	89.701	35.0432	9.13936	-9.42033	-12.5648	3.59436	3.40331	27.5529	-1.77241	-2.50215	40.17	-14.034
384	0.902973	-1.53108	25.0074	0.242493	-0.757165	5.29112	0.242415	-0.75719	11.1116	0.225408	-0.552483	14.1704	0.599417	-2.72381	15.6379	0.100243	-5.177	-6.96271	-4.66889	-0.196736	-15.9331	16.6926	1.71474	62.0858	-3.44242	94.2709	48.4577	12.568	-11.8577	-49.1008	-4.03526	4.48109	-9.68485	9.56741	9.68311	68.4127	-0.455867	89.8904	34.8513	9.24822	-9.45034	-12.5312	3.60109	3.41902	27.5535	-1.79037	-2.51233	40.1509	-14.0467
386	0.898927	-1.52038	25.0134	0.241764	-0.752107	5.29375	0.241687	-0.752132	11.1142	0.224566	-0.548742	14.1724	0.602375	-2.7281	15.6154	0.103197	-5.18592	-7.00448	-4.68457	-0.191836	-15.886	16.6905	1.64957	61.9646	-3.46941	94.0807	48.4234	12.6546	-12.0518	-49.2628	-4.00935	4.47977	-9.69268	9.52047	9.8709	68.6175	-0.367543	90.0903	34.647	9.3585	-9.49243	-12.4896	3.6013	3.38462	27.557	-1.78236	-2.50536	40.135	-14.0436
388	0.895997	-1.50454	25.0213	0.242026	-0.744918	5.2972	0.241949	-0.744943	11.1176	0.22434	-0.543349	14.175	0.606552	-2.72966	15.5838	0.109007	-5.19034	-7.06315	-4.70298	-0.19762	-15.8375	16.6733	1.57565	61.8149	-3.49085	93.8338	48.4178	12.7689	-12.2411	-49.4245	-3.98067	4.48099	-9.69537	9.45719	10.0789	68.8185	-0.261358	90.2665	34.4587	9.45829	-9.50775	-12.4191	3.6055	3.34856	27.5623	-1.78341	-2.54928	40.1207	-14.0406
390	0.89444	-1.48719	25.0312	0.243029	-0.737213	5.30153	0.242953	-0.737238	11.122	0.224638	-0.537528	14.1782	0.61098	-2.72399	15.5462	0.117671	-5.1817	-7.13333	-4.72379	-0.209148	-15.7918	16.6446	1.46946	61.6512	-3.53003	93.5589	48.4331	12.9094	-12.4247	-49.5711	-3.95254	4.48098	-9.69489	9.37935	10.2825	69.0091	-0.145259	90.3967	34.295	9.54128	-9.46521	-12.3079	3.61284	3.32345	27.5692	-1.79722	-2.63404	40.109	-14.0429
392	0.895856	-1.48925	25.037	0.243423	-0.738259	5.30414	0.243347	-0.738284	11.1246	0.224991	-0.538289	14.1802	0.603664	-2.69864	15.5281	0.1129	-5.13291	-7.1673	-4.73902	-0.190328	-15.7775	16.6283	1.30936	61.573	-3.64392	93.3759	48.3968	13.0298	-12.6071	-49.6672	-3.93755	4.45773	-9.73152	9.30344	10.3857	69.1971	-0.0532292	90.402	34.17	9.59176	-9.25925	-12.1225	3.60763	3.30771	27.5784	-1.80063	-2.64399	40.1054	-14.055
394	0.897852	-1.49523	25.0386	0.243696	-0.741067	5.30486	0.24362	-0.741092	11.1253	0.225358	-0.540375	14.1807	0.601867	-2.67656	15.5161	0.11722	-5.09209	-7.19012	-4.74797	-0.168413	-15.7544	16.5906	1.20225	61.4891	-3.68874	93.2028	48.3556	13.145	-12.7515	-49.7505	-3.92805	4.44289	-9.77235	9.21753	10.4113	69.3634	0.0311244	90.4375	34.0505	9.63102	-9.04117	-11.9505	3.60727	3.33441	27.5832	-1.83285	-2.67279	40.0987	-14.0627
396	0.900082	-1.50103	25.0366	0.244102	-0.743815	5.30399	0.244025	-0.743841	11.1244	0.225822	-0.542407	14.1801	0.609257	-2.66636	15.5037	0.133916	-5.07624	-7.2137	-4.75172	-0.150012	-15.7167	16.5332	1.15176	61.3872	-3.6601	93.0306	48.3186	13.2567	-12.8556	-49.8301	-3.92247	4.44199	-9.8063	9.13081	10.3956	69.5028	0.111685	90.5256	33.9296	9.66554	-8.86434	-11.8143	3.61442	3.39882	27.5829	-1.89073	-2.73704	40.0859	-14.0626
398	0.904245	-1.50354	25.0348	0.245676	-0.745319	5.30323	0.245599	-0.745344	11.1237	0.227088	-0.543441	14.1795	0.624111	-2.68187	15.4757	0.154217	-5.10996	-7.26574	-4.75518	-0.137521	-15.6803	16.4927	1.05432	61.3028	-3.68442	92.9052	48.2823	13.3625	-12.9412	-49.9045	-3.92206	4.44886	-9.81767	9.09233	10.4664	69.6119	0.188479	90.6042	33.8144	9.69936	-8.79862	-11.7175	3.62553	3.45144	27.5815	-1.92751	-2.83248	40.0642	-14.052
400	0.905316	-1.50642	25.0313	0.24587	-0.746676	5.30166	0.245793	-0.746701	11.1221	0.227314	-0.544444	14.1783	0.643579	-2.69885	15.4412	0.182107	-5.14808	-7.33014	-4.76328	-0.129545	-15.6415	16.4657	1.00307	61.2035	-3.70507	92.7287	48.2544	13.4631	-13.0396	-49.9836	-3.91887	4.44999	-9.82302	9.0549	10.5995	69.7161	0.281549	90.6715	33.6946	9.72688	-8.76797	-11.6197	3.62841	3.48716	27.5794	-1.94033	-2.88195	40.047	-14.0585
402	0.902947	-1.50967	25.0263	0.244533	-0.747851	5.29944	0.244455	-0.747877	11.1199	0.226384	-0.5454	14.1767	0.665241	-2.71162	15.4019	0.215329	-5.17936	-7.40355	-4.77574	-0.124191	-15.5999	16.4521	0.991059	61.0825	-3.72418	92.5002	48.234	13.5604	-13.1671	-50.0752	-3.91106	4.44495	-9.82793	9.0127	10.7659	69.8243	0.38124	90.7401	33.5723	9.75052	-8.74166	-11.5142	3.62348	3.50512	27.577	-1.93533	-2.88269	40.035	-14.0766
404	0.900671	-1.51076	25.0221	0.243447	-0.748095	5.2976	0.24337	-0.74812	11.118	0.225587	-0.545644	14.1753	0.68314	-2.71958	15.3584	0.243285	-5.20054	-7.48481	-4.78417	-0.113162	-15.5544	16.453	0.909133	60.9426	-3.79518	92.3128	48.2054	13.6618	-13.3532	-50.2024	-3.89987	4.44744	-9.84172	8.98883	10.8507	69.944	0.426012	90.8743	33.4681	9.78398	-8.66687	-11.4172	3.62653	3.51511	27.5749	-1.94866	-2.90945	40.0151	-14.0521
406	0.898457	-1.50633	25.0216	0.242921	-0.745944	5.29733	0.242844	-0.745969	11.1178	0.225069	-0.544065	14.1751	0.699522	-2.73581	15.308	0.265162	-5.23624	-7.57856	-4.79852	-0.111376	-15.5098	16.4403	0.797394	60.7842	-3.86191	92.1456	48.1975	13.7595	-13.5661	-50.3356	-3.88473	4.45055	-9.84516	8.95741	10.9406	70.074	0.457593	91.0277	33.3612	9.82413	-8.57737	-11.3184	3.62663	3.51593	27.5753	-1.95305	-2.91507	39.9995	-14.0373
408	0.896663	-1.49791	25.0245	0.242961	-0.7421	5.29859	0.242884	-0.742125	11.119	0.224875	-0.541187	14.176	0.711738	-2.75894	15.254	0.27675	-5.28298	-7.67883	-4.81909	-0.116765	-15.4736	16.4091	0.670135	60.6198	-3.91323	91.9898	48.2105	13.8563	-13.7931	-50.4669	-3.86786	4.45236	-9.83793	8.91684	11.0633	70.2173	0.492021	91.1811	33.2413	9.87007	-8.4859	-11.2149	3.62314	3.51364	27.578	-1.94826	-2.89391	39.9899	-14.0419
410	0.896087	-1.49497	25.0276	0.24299	-0.740763	5.29997	0.242914	-0.740788	11.1204	0.224817	-0.540185	14.1771	0.706899	-2.77217	15.2091	0.261297	-5.30539	-7.76165	-4.83802	-0.107197	-15.4713	16.3685	0.552771	60.4976	-3.95642	91.82	48.2196	13.9699	-14.0146	-50.5938	-3.85885	4.45144	-9.8346	8.88808	11.2633	70.3876	0.555578	91.2895	33.0861	9.91863	-8.40989	-11.1023	3.62299	3.53762	27.5809	-1.95993	-2.86018	39.9814	-14.0562
412	0.896449	-1.49615	25.0279	0.24303	-0.741315	5.30011	0.242954	-0.74134	11.1205	0.224879	-0.540596	14.1772	0.698515	-2.76901	15.1792	0.246033	-5.29663	-7.8168	-4.85774	-0.0883314	-15.4771	16.3316	0.460522	60.3912	-3.99663	91.6326	48.2149	14.1019	-14.2362	-50.7194	-3.85056	4.44352	-9.8474	8.84777	11.4619	70.5721	0.644968	91.4404	32.9127	9.97369	-8.38146	-10.9943	3.62256	3.53378	27.5805	-1.95332	-2.82225	39.9718	-14.0821
414	0.898477	-1.49981	25.0254	0.243561	-0.74311	5.29901	0.243484	-0.743135	11.1194	0.225382	-0.541908	14.1763	0.69168	-2.75332	15.165	0.238838	-5.26559	-7.84326	-4.87689	-0.0656192	-15.4811	16.3	0.392256	60.2969	-4.03611	91.4459	48.1944	14.2407	-14.4469	-50.8389	-3.83937	4.43053	-9.87407	8.79193	11.627	70.7505	0.755059	91.6198	32.7369	10.0411	-8.38232	-10.895	3.62091	3.50628	27.5764	-1.93158	-2.78541	39.9595	-14.1164
416	0.905101	-1.49946	25.025	0.246487	-0.743612	5.29884	0.24641	-0.743637	11.1193	0.2276	-0.542113	14.1762	0.694527	-2.74904	15.1607	0.24543	-5.25886	-7.85148	-4.88959	-0.058228	-15.4665	16.2666	0.31383	60.214	-4.08824	91.3287	48.1668	14.3422	-14.6086	-50.9368	-3.81682	4.42469	-9.88923	8.7235	11.7036	70.8574	0.866379	91.7024	32.6077	10.1336	-8.29716	-10.7997	3.61596	3.53134	27.571	-1.94222	-2.75947	39.9415	-14.1476
418	0.915324	-1.49821	25.0197	0.251089	-0.744065	5.2965	0.251012	-0.744091	11.1169	0.231073	-0.542184	14.1745	0.697302	-2.74982	15.1669	0.250429	-5.26129	-7.84011	-4.89504	-0.0541076	-15.4555	16.2119	0.293542	60.1799	-4.07791	91.3113	48.118	14.3984	-14.6991	-50.9876	-3.7893	4.42183	-9.91085	8.65914	11.7591	70.9157	0.981344	91.649	32.4834	10.2826	-8.21182	-10.7457	3.61493	3.53311	27.5612	-1.95165	-2.73462	39.9238	-14.1691
420	0.928319	-1.49535	25.0092	0.257076	-0.744087	5.29188	0.256999	-0.744114	11.1123	0.23556	-0.541851	14.171	0.701559	-2.75371	15.1795	0.257231	-5.26992	-7.81671	-4.89391	-0.0519411	-15.4517	16.1443	0.329777	60.1964	-4.01083	91.383	48.0521	14.41	-14.7153	-50.9934	-3.75738	4.41838	-9.94202	8.60467	11.7937	70.9396	1.08305	91.485	32.357	10.4686	-8.14818	-10.7291	3.61996	3.50214	27.549	-1.95502	-2.71787	39.9077	-14.1805
422	0.942259	-1.48494	24.9993	0.264222	-0.740907	5.28745	0.264145	-0.740934	11.1079	0.240727	-0.539053	14.1677	0.724561	-2.75579	15.1839	0.298467	-5.2822	-7.80948	-4.8895	-0.0564388	-15.4472	16.1206	0.3526	60.2374	-3.98513	91.4673	47.996	14.3896	-14.6623	-50.9915	-3.71387	4.39782	-9.9813	8.56603	11.7436	70.9666	1.09874	91.3533	32.2375	10.578	-8.12143	-10.6958	3.63342	3.4639	27.5451	-1.96123	-2.74758	39.894	-14.1878
424	0.952918	-1.47595	24.9878	0.269799	-0.738022	5.28238	0.269723	-0.73805	11.1028	0.244739	-0.536568	14.1639	0.745058	-2.75838	15.1845	0.334815	-5.29448	-7.8091	-4.88726	-0.0633319	-15.4522	16.0993	0.370551	60.2839	-3.973	91.5483	47.9442	14.3652	-14.6205	-50.9689	-3.68528	4.39673	-10.0231	8.53187	11.6429	71.0019	1.11251	91.3179	32.1268	10.6649	-8.10428	-10.6704	3.64484	3.44638	27.5452	-1.96883	-2.79535	39.8757	-14.1954
426	0.960881	-1.47	24.9756	0.273903	-0.736191	5.27696	0.273827	-0.73622	11.0974	0.247709	-0.534956	14.1598	0.759043	-2.76243	15.183	0.358696	-5.30704	-7.81228	-4.88759	-0.0740315	-15.4632	16.0755	0.387392	60.3246	-3.97066	91.6096	47.8985	14.345	-14.6062	-50.9301	-3.67425	4.41996	-10.0571	8.50034	11.5418	71.0358	1.15529	91.3469	32.0278	10.7442	-8.08537	-10.6549	3.65293	3.4565	27.5475	-1.97946	-2.84159	39.8532	-14.2051
428	0.972888	-1.4656	24.9664	0.279608	-0.73544	5.27288	0.279532	-0.735469	11.0933	0.251939	-0.53406	14.1568	0.769831	-2.77072	15.1832	0.375261	-5.32611	-7.81219	-4.88288	-0.100476	-15.4518	16.0631	0.426747	60.3351	-3.97776	91.608	47.864	14.3251	-14.5978	-50.9099	-3.66575	4.45324	-10.0482	8.47452	11.6283	71.0152	1.28657	91.2125	31.9485	10.8364	-8.04126	-10.633	3.66235	3.49491	27.5483	-2.00235	-2.82777	39.8354	-14.2197
430	0.987956	-1.45772	24.9596	0.286983	-0.733478	5.26985	0.286907	-0.733508	11.0903	0.257347	-0.532162	14.1545	0.78322	-2.77841	15.1852	0.39685	-5.34506	-7.80883	-4.89111	-0.12124	-15.4583	16.0653	0.438414	60.3571	-3.99155	91.6124	47.8634	14.33	-14.5919	-50.836	-3.65327	4.48137	-10.0206	8.45362	11.6883	70.9863	1.36169	91.0988	31.8774	10.9188	-8.01528	-10.6439	3.67846	3.51714	27.5491	-2.01933	-2.82001	39.8157	-14.2244
432	1.0071	-1.44537	24.9541	0.296571	-0.729972	5.26744	0.296495	-0.730002	11.0879	0.26432	-0.52898	14.1527	0.8	-2.78534	15.1899	0.424996	-5.36386	-7.80064	-4.9164	-0.136019	-15.4868	16.0811	0.42015	60.4069	-4.00724	91.6527	47.8931	14.3606	-14.5703	-50.698	-3.63681	4.50527	-9.97867	8.44399	11.7019	70.9317	1.37113	90.9836	31.8341	10.987	-8.00262	-10.6972	3.70221	3.51395	27.5492	-2.028	-2.83102	39.7904	-14.219
434	1.03417	-1.43033	24.9458	0.309896	-0.726068	5.26376	0.309821	-0.7261	11.0842	0.274068	-0.525282	14.15	0.816135	-2.79562	15.2	0.450951	-5.38849	-7.78235	-4.9598	-0.165487	-15.5152	16.0958	0.412146	60.5023	-4.00505	91.791	47.9164	14.3916	-14.4837	-50.5559	-3.62541	4.54556	-9.92261	8.47607	11.8204	70.7453	1.42803	90.6038	31.9098	11.045	-7.94257	-10.7909	3.73102	3.48789	27.5458	-2.03305	-2.84781	39.7513	-14.216
436	1.0676	-1.41112	24.9398	0.326395	-0.720978	5.26111	0.32632	-0.721011	11.0815	0.286121	-0.520512	14.148	0.836375	-2.80748	15.2125	0.483891	-5.41749	-7.75971	-5.00261	-0.195431	-15.5481	16.1405	0.402351	60.661	-4.01799	91.9146	47.9476	14.4542	-14.2776	-50.2107	-3.61776	4.60441	-9.82644	8.50414	11.7994	70.4677	1.44362	90.1669	32.025	11.0913	-7.84722	-10.9258	3.76529	3.49459	27.537	-2.05772	-2.89054	39.6997	-14.2211
438	1.10537	-1.3896	24.9357	0.345012	-0.715309	5.25927	0.344939	-0.715344	11.0797	0.299724	-0.515187	14.1467	0.860903	-2.81944	15.2279	0.524716	-5.44825	-7.73179	-5.03817	-0.224266	-15.5851	16.2194	0.390914	60.8951	-4.05951	92.0471	47.9759	14.5198	-13.9323	-49.6465	-3.61192	4.67126	-9.70109	8.52012	11.5973	70.1035	1.41174	89.7315	32.1752	11.1203	-7.76561	-11.1095	3.80356	3.53454	27.5227	-2.09916	-2.94085	39.6393	-14.2381
440	1.14252	-1.3752	24.9258	0.362674	-0.712676	5.25489	0.3626	-0.712713	11.0753	0.312792	-0.512188	14.1434	0.884916	-2.82592	15.2523	0.566996	-5.46879	-7.68727	-5.06227	-0.257763	-15.6239	16.3251	0.36162	61.2318	-4.17668	92.4153	47.9477	14.4578	-13.4437	-49.0254	-3.59611	4.69747	-9.61323	8.53232	11.2914	69.6305	1.39852	89.3321	32.4248	11.1127	-7.87308	-11.3716	3.8384	3.55605	27.5042	-2.12235	-2.89726	39.585	-14.2765
442	1.17247	-1.35778	24.918	0.377482	-0.708013	5.25143	0.377409	-0.708052	11.0719	0.323604	-0.507835	14.1408	0.916307	-2.83621	15.2772	0.621319	-5.49897	-7.64219	-5.06706	-0.294164	-15.6654	16.4203	0.45783	61.6424	-4.19596	92.7558	47.9	14.3213	-12.7964	-48.1586	-3.5962	4.7208	-9.5489	8.57327	10.8479	69.1414	1.30929	89.0231	32.6863	11.0409	-8.14633	-11.6817	3.883	3.54589	27.4788	-2.13599	-2.86653	39.5266	-14.3116
444	1.19085	-1.33701	24.9143	0.387561	-0.700758	5.24975	0.387489	-0.700798	11.0702	0.330726	-0.501819	14.1396	0.955994	-2.85158	15.2972	0.688669	-5.54148	-7.60642	-5.05067	-0.332441	-15.6985	16.4867	0.680224	62.0992	-4.09409	93.0689	47.83	14.1032	-12.041	-47.1013	-3.61117	4.7383	-9.51313	8.64319	10.3036	68.6799	1.13871	88.8171	32.9325	10.9099	-8.57616	-12.0219	3.93917	3.50397	27.4483	-2.1399	-2.85852	39.4604	-14.3416
446	1.18793	-1.32034	24.9155	0.387928	-0.693202	5.25025	0.387856	-0.693242	11.0707	0.330561	-0.496144	14.14	1.00336	-2.86875	15.2984	0.768559	-5.59018	-7.6059	-5.01269	-0.370669	-15.6767	16.4912	0.881139	62.5407	-3.94841	93.6398	47.6864	13.7407	-11.3505	-46.1989	-3.61196	4.7021	-9.53156	8.72082	9.80893	68.3131	0.939723	88.7032	33.1492	10.7646	-9.16391	-12.3669	4.00374	3.44882	27.4223	-2.12976	-2.81354	39.3796	-14.3899
448	1.17314	-1.30784	24.9174	0.382704	-0.686293	5.251	0.382633	-0.686332	11.0714	0.32625	-0.491279	14.1405	1.03882	-2.88599	15.2981	0.826706	-5.63463	-7.60749	-4.96645	-0.401661	-15.6399	16.4926	1.13068	62.8898	-3.7927	94.103	47.5557	13.4087	-10.7639	-45.5279	-3.60716	4.65623	-9.5785	8.75228	9.39997	68.0428	0.805007	88.6345	33.318	10.6377	-9.68425	-12.6501	4.06272	3.39363	27.3895	-2.10782	-2.75827	39.2881	-14.4234
450	1.15047	-1.30038	24.9198	0.373543	-0.680806	5.25201	0.373473	-0.680844	11.0724	0.319076	-0.487706	14.1413	1.05675	-2.89971	15.2982	0.854272	-5.6662	-7.60788	-4.9184	-0.432386	-15.5872	16.5009	1.40131	63.1148	-3.66964	94.3802	47.4481	13.1628	-10.3231	-45.1282	-3.59894	4.61625	-9.63702	8.73205	9.08486	67.8713	0.745245	88.6159	33.4368	10.5506	-10.0617	-12.8572	4.11432	3.34621	27.3491	-2.07888	-2.70159	39.1883	-14.4384
452	1.12618	-1.29913	24.9274	0.363049	-0.677882	5.25538	0.36298	-0.677919	11.0758	0.31105	-0.486131	14.1438	1.05565	-2.89766	15.2863	0.852527	-5.66215	-7.63001	-4.87837	-0.501694	-15.4751	16.4986	1.53584	63.1858	-3.70752	94.5255	47.3128	13.0369	-10.1421	-45.0329	-3.59049	4.60467	-9.66813	8.69331	8.79611	67.7898	0.678444	88.7327	33.5238	10.546	-10.2375	-13.01	4.16555	3.31753	27.308	-2.05731	-2.65981	39.0853	-14.4524
454	1.10086	-1.30963	24.9369	0.350936	-0.679982	5.25955	0.350866	-0.680018	11.08	0.302104	-0.48841	14.1469	1.04146	-2.88862	15.2817	0.829857	-5.6405	-7.63798	-4.84326	-0.571815	-15.3565	16.4928	1.59929	63.1158	-3.81447	94.4647	47.2282	13.0178	-10.1791	-45.1105	-3.58462	4.60137	-9.67163	8.64243	8.75736	67.8054	0.726262	88.8544	33.5415	10.5615	-10.2921	-13.0633	4.22391	3.31668	27.2662	-2.05239	-2.61731	38.9818	-14.4617
456	1.07753	-1.32963	24.9462	0.338755	-0.686423	5.26374	0.338684	-0.686458	11.0842	0.293359	-0.49394	14.15	1.01695	-2.87767	15.2865	0.789493	-5.61151	-7.62835	-4.81809	-0.629613	-15.2506	16.4883	1.60293	62.9362	-3.96459	94.2192	47.2043	13.0932	-10.3925	-45.3148	-3.58147	4.59855	-9.65129	8.58603	8.96175	67.9058	0.877443	88.9821	33.4884	10.5858	-10.2764	-13.0272	4.28667	3.3329	27.2231	-2.06008	-2.57284	38.8835	-14.4702
458	1.0665	-1.34562	24.9514	0.332347	-0.692321	5.26606	0.332276	-0.692355	11.0865	0.288905	-0.498727	14.1517	0.984104	-2.87877	15.2915	0.729565	-5.60134	-7.61761	-4.82526	-0.654731	-15.1813	16.5041	1.54625	62.7517	-4.13669	93.9199	47.2007	13.2339	-10.6586	-45.6188	-3.577	4.58021	-9.62687	8.53855	9.16618	68.0515	0.967629	89.2603	33.3848	10.6403	-10.3194	-12.9827	4.33438	3.31327	27.1763	-2.05243	-2.54253	38.8099	-14.4954
460	1.06008	-1.35629	24.9571	0.328473	-0.696351	5.26863	0.328401	-0.696385	11.0891	0.286237	-0.50197	14.1537	0.957938	-2.87541	15.2839	0.682895	-5.58562	-7.63054	-4.84551	-0.677104	-15.1483	16.4994	1.42134	62.5641	-4.32083	93.6447	47.2341	13.3975	-10.9436	-45.951	-3.57789	4.57127	-9.60231	8.48647	9.41534	68.1995	1.08972	89.5481	33.293	10.6888	-10.3316	-12.9119	4.37452	3.27679	27.1258	-2.03982	-2.47094	38.75	-14.5208
462	1.05682	-1.36025	24.9635	0.326638	-0.697771	5.27144	0.326566	-0.697805	11.0919	0.284944	-0.503141	14.1558	0.941487	-2.86757	15.2648	0.655065	-5.5654	-7.66545	-4.87003	-0.706856	-15.1422	16.4693	1.25617	62.3778	-4.49757	93.4316	47.2985	13.5458	-11.2273	-46.2713	-3.58568	4.57408	-9.57852	8.42474	9.68054	68.3276	1.2449	89.8062	33.2271	10.725	-10.2934	-12.8196	4.4072	3.23445	27.071	-2.02717	-2.36477	38.7027	-14.5423
464	1.05823	-1.35486	24.9663	0.327779	-0.695563	5.27269	0.327708	-0.695597	11.0931	0.285668	-0.501423	14.1567	0.930219	-2.87017	15.2509	0.633038	-5.56604	-7.69078	-4.88238	-0.755993	-15.1243	16.4344	1.15902	62.1834	-4.60126	93.3445	47.3658	13.5699	-11.5068	-46.5214	-3.5991	4.5734	-9.55085	8.33817	9.84883	68.408	1.37109	90.0095	33.1712	10.7617	-10.1842	-12.7265	4.4264	3.22377	27.0111	-2.0304	-2.30388	38.6764	-14.5592
466	1.06015	-1.34799	24.9652	0.329296	-0.692755	5.2722	0.329225	-0.692789	11.0926	0.28664	-0.499234	14.1563	0.922991	-2.87825	15.2482	0.6168	-5.57809	-7.69533	-4.88598	-0.812633	-15.0961	16.4021	1.12312	62.019	-4.6937	93.2248	47.416	13.582	-11.6861	-46.6556	-3.62285	4.57941	-9.52177	8.27983	9.94063	68.4249	1.4653	90.1768	33.1374	10.7855	-10.1086	-12.6571	4.44451	3.1891	26.9417	-2.02244	-2.27249	38.6444	-14.5675
468	1.06128	-1.3403	24.9611	0.330564	-0.689503	5.27035	0.330493	-0.689538	11.0908	0.287402	-0.496726	14.155	0.920705	-2.88864	15.2542	0.60907	-5.59612	-7.68375	-4.88122	-0.87226	-15.0551	16.384	1.13616	61.8901	-4.80576	93.0198	47.4473	13.6187	-11.7312	-46.6814	-3.6544	4.59278	-9.49959	8.25898	9.96464	68.3924	1.52151	90.3174	33.1208	10.7936	-10.103	-12.6159	4.46463	3.12857	26.8645	-2.00136	-2.26154	38.6022	-14.5682
470	1.0613	-1.32522	24.9588	0.332071	-0.682924	5.2693	0.332001	-0.682959	11.0897	0.288149	-0.491714	14.1542	0.93082	-2.89257	15.2511	0.625886	-5.60702	-7.68995	-4.86894	-0.92631	-15.0056	16.4043	1.13811	61.7939	-4.97511	92.7523	47.4781	13.6983	-11.6051	-46.6913	-3.67888	4.60602	-9.51351	8.25459	9.93608	68.381	1.51549	90.4217	33.0902	10.7942	-10.1752	-12.5941	4.48652	3.07955	26.7895	-1.9826	-2.24474	38.5594	-14.5677
472	1.05879	-1.31117	24.9549	0.332377	-0.676539	5.26748	0.332307	-0.676573	11.0879	0.288008	-0.486917	14.1528	0.937063	-2.88974	15.242	0.637907	-5.60422	-7.70704	-4.8494	-0.985744	-14.9099	16.4902	1.17985	61.658	-5.31891	91.9993	47.506	13.9403	-11.3767	-46.6653	-3.70442	4.62976	-9.55388	8.29672	9.94315	68.3859	1.52665	90.6505	33.0709	10.7497	-10.4644	-12.5741	4.51007	3.07328	26.719	-1.97727	-2.19279	38.5184	-14.5818
474	1.05369	-1.30098	24.9487	0.331175	-0.671578	5.26469	0.331106	-0.671612	11.0851	0.286824	-0.483273	14.1507	0.938701	-2.8812	15.2282	0.643454	-5.58939	-7.73298	-4.82482	-1.05734	-14.7108	16.674	1.20882	61.408	-5.90526	90.7787	47.5416	14.2916	-11.1129	-46.4507	-3.73141	4.66975	-9.62217	8.35764	9.98838	68.4283	1.60799	91.0975	33.0463	10.6608	-11.0004	-12.5313	4.53423	3.11987	26.6534	-1.98774	-2.13815	38.4746	-14.6054
476	1.04598	-1.29948	24.9392	0.32799	-0.670142	5.26045	0.327921	-0.670176	11.0809	0.284362	-0.482381	14.1475	0.949612	-2.87056	15.2123	0.666555	-5.57416	-7.76334	-4.8039	-1.15986	-14.1992	17.0315	0.974577	60.8363	-6.91819	89.6261	47.5778	14.4146	-10.9447	-45.6692	-3.75461	4.73818	-9.73939	8.27684	9.96325	68.5885	1.9175	92.0224	32.9276	10.5746	-11.777	-12.3855	4.55146	3.22286	26.5882	-2.00784	-2.25588	38.4055	-14.5997
478	1.04294	-1.29433	24.9372	0.327177	-0.667591	5.25956	0.327108	-0.667624	11.08	0.283606	-0.480518	14.1469	0.962341	-2.87181	15.2015	0.688799	-5.58119	-7.78374	-4.77126	-1.26887	-13.6254	17.6113	0.623458	60.0273	-7.95325	88.2852	47.7424	14.4031	-11.207	-43.1912	-3.78031	4.83274	-9.84131	8.27076	10.023	68.8039	2.18798	92.9399	32.7751	10.4427	-12.639	-12.2047	4.58415	3.36025	26.5302	-2.04675	-2.39207	38.3261	-14.5874
480	1.04894	-1.28115	24.9472	0.331068	-0.662455	5.26398	0.331	-0.662489	11.0844	0.286215	-0.476452	14.1502	0.97175	-2.88385	15.1864	0.700831	-5.60668	-7.81204	-4.74472	-1.38124	-13.0609	18.4109	0.122633	58.9934	-8.9447	86.5933	48.0228	14.3661	-11.7356	-39.4446	-3.80759	4.93706	-9.90353	8.36173	10.2191	69.0271	2.35541	93.6247	32.6286	10.2773	-13.4656	-12.0387	4.63452	3.51328	26.4843	-2.10012	-2.5082	38.2424	-14.5726
482	1.07477	-1.24435	24.9743	0.345887	-0.64901	5.27597	0.345821	-0.649047	11.0964	0.296511	-0.465542	14.1592	0.964693	-2.8948	15.1169	0.681043	-5.62439	-7.94038	-4.82179	-1.53841	-12.5365	19.4003	-0.789684	57.7412	-10.1574	84.1581	48.2387	14.348	-11.4383	-37.1976	-3.81582	5.01209	-9.88989	8.43583	10.6463	69.1218	2.45068	93.6528	32.5963	10.1596	-13.9789	-12.0279	4.69263	3.63377	26.461	-2.14323	-2.59018	38.1624	-14.5519
484	1.10604	-1.25735	25.0196	0.358109	-0.65786	5.29619	0.358041	-0.657896	11.1166	0.306148	-0.471465	14.1744	0.940567	-2.86069	15.0368	0.646484	-5.55385	-8.08887	-4.87945	-1.54593	-12.1031	20.3544	-1.79705	56.2087	-10.9238	80.8595	48.4721	15.973	-11.8822	-36.4974	-3.88407	4.93129	-9.85976	8.52407	10.9969	69.1886	2.37435	93.368	32.6596	10.0677	-14.1788	-12.1095	4.73766	3.73937	26.4679	-2.18404	-2.65387	38.1015	-14.5375
486	1.1385	-1.32181	25.0814	0.365699	-0.689319	5.3239	0.365628	-0.689357	11.1443	0.313626	-0.494586	14.1952	0.903262	-2.78676	14.9585	0.602936	-5.40592	-8.2344	-4.90969	-1.39846	-11.7653	21.2055	-2.93973	54.4659	-11.0977	76.9314	48.5242	19.1949	-13.415	-37.223	-4.01139	4.69977	-9.83026	8.62726	11.1911	69.2576	2.11243	92.8997	32.8038	9.99873	-14.09	-12.2563	4.76621	3.82294	26.5018	-2.22051	-2.68956	38.0619	-14.5335
488	1.1678	-1.37089	25.1519	0.373389	-0.71378	5.3554	0.373315	-0.713819	11.1758	0.320765	-0.512468	14.2188	0.870983	-2.74388	14.892	0.557576	-5.3162	-8.35764	-4.98653	-1.26928	-11.4685	21.9187	-4.61181	52.7483	-10.6062	73.1065	47.8271	22.1819	-15.6592	-38.8736	-4.11645	4.46922	-9.82051	8.73136	11.2086	69.3695	1.69048	92.4434	32.9641	9.95291	-13.8367	-12.4068	4.78709	3.84226	26.5383	-2.2366	-2.63689	38.0302	-14.5391
490	1.20214	-1.419	25.2313	0.383325	-0.738348	5.39091	0.383249	-0.738387	11.2113	0.329584	-0.530303	14.2455	0.829326	-2.69455	14.8293	0.497826	-5.21118	-8.47336	-5.08586	-1.15579	-11.2714	22.6928	-6.91708	51.4284	-9.94344	71.1979	45.6369	24.0473	-18.1051	-41.0818	-4.207	4.22823	-9.76232	8.84083	11.2177	69.4691	1.23497	91.9658	33.1557	9.89874	-13.4753	-12.5701	4.81008	3.84953	26.5916	-2.26293	-2.57916	38.0231	-14.5915
492	1.2429	-1.46253	25.3184	0.396474	-0.761583	5.42983	0.396396	-0.761624	11.2503	0.340724	-0.54696	14.2747	0.779533	-2.63591	14.7732	0.427122	-5.08609	-8.57695	-5.17269	-1.07508	-11.174	23.5156	-9.67679	50.6192	-9.0431	71.7186	41.8207	24.1962	-20.2471	-43.4604	-4.28364	3.99461	-9.6561	8.96379	11.2093	69.5531	0.763889	91.5395	33.3891	9.82621	-13.066	-12.7362	4.8346	3.83076	26.6781	-2.29609	-2.54083	38.0896	-14.6513
494	1.28572	-1.48935	25.4055	0.412171	-0.777746	5.46873	0.412091	-0.777786	11.2892	0.353359	-0.558176	14.3039	0.734086	-2.57587	14.752	0.366242	-4.95991	-8.61603	-5.12107	-1.07827	-11.1215	24.1194	-12.2238	50.4178	-7.55941	74.7549	36.265	21.9234	-20.9534	-44.8614	-4.35442	3.8289	-9.57694	9.15996	10.9246	69.6519	0.163782	91.4617	33.7062	9.72641	-12.7402	-12.8768	4.84005	3.69997	26.8376	-2.30174	-2.51998	38.39	-14.5198
496	1.34212	-1.46854	25.5179	0.438447	-0.774579	5.51869	0.438367	-0.774626	11.3391	0.37278	-0.554338	14.3414	0.716763	-2.56502	14.6788	0.336126	-4.9339	-8.7515	-5.02422	-1.08636	-11.1519	24.8406	-13.5992	50.5198	-5.40041	77.8815	30.3441	17.7519	-20.9588	-44.8078	-4.42271	3.67854	-9.45998	9.21896	10.7527	69.7864	-0.298922	91.4845	34.0206	9.63072	-12.5465	-12.9628	4.87672	3.38331	27.1287	-2.23128	-2.63485	38.9469	-14.3466
498	1.41429	-1.39628	25.6571	0.476674	-0.750659	5.58044	0.476597	-0.750708	11.4009	0.399938	-0.534288	14.3877	0.725058	-2.60851	14.5464	0.329878	-5.0165	-8.99661	-4.90977	-1.07714	-11.2191	25.6661	-13.6663	50.761	-2.86502	80.3299	24.4834	12.492	-20.5787	-43.2769	-4.48024	3.54427	-9.31137	9.10935	10.7744	69.9671	-0.56315	91.5492	34.3241	9.54442	-12.4803	-12.9837	4.94776	2.92206	27.5323	-2.09987	-2.84755	39.6952	-14.1825
500	1.49936	-1.28887	25.8076	0.524066	-0.712797	5.64701	0.523993	-0.712852	11.4674	0.433153	-0.503294	14.4377	0.723482	-2.67899	14.4081	0.295058	-5.14441	-9.25146	-4.80228	-1.04827	-11.1208	26.2207	-12.8864	50.7455	-0.208074	82.0752	19.3217	8.31077	-20.3917	-41.5239	-4.48612	3.4826	-9.20769	8.91544	10.9447	70.2001	-0.641172	91.6413	34.6784	9.45398	-12.4655	-12.9302	5.01135	2.56412	27.9192	-2.02922	-2.89807	40.355	-14.0162
502	1.59919	-1.16398	25.9587	0.579714	-0.668867	5.71379	0.579644	-0.668929	11.5342	0.472206	-0.467294	14.4879	0.715682	-2.74814	14.2828	0.249694	-5.26741	-9.48207	-4.71105	-0.939493	-10.8964	26.6641	-12.0107	50.7885	2.0584	83.3981	14.6015	4.37649	-20.1577	-38.7694	-4.46595	3.42214	-9.13654	8.65488	11.1678	70.4917	-0.658133	91.7434	34.9875	9.37654	-12.4343	-12.8273	5.07285	2.21458	28.2699	-1.98328	-2.71598	40.9436	-13.7249
504	1.7164	-1.0346	26.1002	0.643498	-0.62478	5.77616	0.643434	-0.624846	11.5966	0.517357	-0.430711	14.5347	0.699374	-2.80735	14.1807	0.193388	-5.36899	-9.66934	-4.62664	-0.748131	-10.5898	27.0168	-11.3392	50.9044	3.81603	84.4081	10.4281	0.730909	-19.9173	-35.1054	-4.43894	3.34958	-9.09876	8.35206	11.4114	70.8279	-0.660239	91.8376	35.2266	9.32193	-12.3709	-12.6881	5.1334	1.89377	28.5829	-1.9619	-2.40928	41.4796	-13.3235
506	1.85974	-0.935037	26.2041	0.715809	-0.596284	5.8219	0.715746	-0.596357	11.6423	0.569802	-0.405301	14.5691	0.66441	-2.85393	14.119	0.109556	-5.44028	-9.78115	-4.48854	-0.520021	-10.358	27.2399	-11.1948	50.8934	5.07559	85.0722	7.32569	-2.37895	-19.5962	-31.178	-4.4708	3.27424	-9.09345	8.06678	11.6526	71.1504	-0.691796	91.9083	35.3887	9.31389	-12.2901	-12.5288	5.19893	1.73142	28.9002	-1.98748	-2.50493	42.0766	-13.0346
508	2.02707	-0.813775	26.2878	0.800865	-0.560763	5.85846	0.800808	-0.560847	11.6789	0.631401	-0.373907	14.5966	0.634746	-2.91719	14.0551	0.0287739	-5.54385	-9.89678	-4.40492	-0.30602	-10.1632	27.5314	-11.1917	50.9311	5.89315	85.21	4.86246	-4.03805	-19.854	-27.8573	-4.45554	3.24091	-9.14997	7.78663	11.9654	71.468	-0.722307	91.7799	35.5096	9.3253	-12.2298	-12.4029	5.25988	1.72925	29.1704	-2.06819	-2.83613	42.5792	-12.8747
510	2.2077	-0.669563	26.356	0.894123	-0.516587	5.88784	0.89407	-0.516679	11.7083	0.69865	-0.335561	14.6188	0.620918	-2.99312	13.9831	-0.0285683	-5.67649	-10.0275	-4.36679	-0.122705	-9.9954	27.8896	-11.2011	50.9804	6.29647	84.7982	2.97775	-4.32003	-20.5435	-25.3426	-4.38383	3.24409	-9.26538	7.52019	12.3211	71.7787	-0.763955	91.4887	35.5947	9.34978	-12.2265	-12.3242	5.32485	1.83159	29.3975	-2.19355	-3.31303	43.021	-12.7902
512	2.3639	-0.547125	26.416	0.974559	-0.479433	5.91362	0.974508	-0.479535	11.7341	0.75671	-0.303207	14.6382	0.643707	-3.03342	13.9212	-0.00538216	-5.7585	-10.1421	-4.22989	0.0295478	-9.8243	28.0916	-11.0985	50.7089	6.38106	83.8337	1.887	-4.25283	-20.6979	-23.4217	-4.31942	3.2104	-9.39885	7.30388	12.5276	72.0775	-0.901365	91.3604	35.6192	9.39359	-12.3947	-12.2933	5.4434	1.8206	29.6473	-2.33393	-3.70227	43.7003	-12.5157
514	2.50051	-0.425509	26.4456	1.04645	-0.440521	5.92583	1.04641	-0.440627	11.7463	0.808294	-0.27	14.6474	0.675115	-3.07495	13.8786	0.0337343	-5.84611	-10.2212	-4.07724	0.136442	-9.70467	28.2589	-10.8486	50.4377	6.23375	82.5739	1.12952	-4.42431	-20.5586	-21.2638	-4.27072	3.20281	-9.58082	7.10444	12.7245	72.3399	-1.01802	91.2853	35.6357	9.42875	-12.6059	-12.2711	5.5636	1.66114	29.8874	-2.30894	-3.97101	44.3721	-12.397
516	2.61822	-0.303095	26.4448	1.11024	-0.399188	5.92444	1.1102	-0.399302	11.7449	0.853675	-0.235427	14.6463	0.705881	-3.12344	13.845	0.0693375	-5.94613	-10.2835	-3.93869	0.221798	-9.62165	28.4127	-10.4686	50.202	5.98734	81.2676	0.591868	-4.77978	-20.3874	-19.0998	-4.23427	3.22186	-9.80638	6.91406	12.9177	72.5616	-1.10061	91.256	35.6721	9.44814	-12.8023	-12.2433	5.66204	1.40489	30.096	-2.14504	-4.16925	44.9415	-12.3725
518	2.72151	-0.18438	26.4349	1.16737	-0.357942	5.91902	1.16734	-0.358063	11.7395	0.894083	-0.201289	14.6423	0.726334	-3.17216	13.7689	0.0841706	-6.04261	-10.4239	-3.8593	0.394398	-9.45413	28.5346	-10.0729	49.8087	6.00842	80.5369	0.307837	-4.18736	-21.195	-18.6281	-4.17853	3.21621	-10.0334	6.73545	13.0034	72.7547	-1.21587	91.3171	35.7783	9.45009	-12.8931	-12.1936	5.67955	1.35296	30.1999	-2.16942	-4.62201	45.235	-11.8414
520	2.8071	-0.0925513	26.4098	1.21406	-0.326513	5.90701	1.21403	-0.326638	11.7274	0.927236	-0.175079	14.6333	0.734617	-3.20441	13.6639	0.0819023	-6.1045	-10.6182	-3.8352	0.62018	-9.33209	28.6585	-9.77268	49.5978	6.24633	80.5062	-0.00183441	-3.31438	-21.5175	-19.8868	-4.13076	3.18523	-10.269	6.54976	13.0698	72.9021	-1.29378	91.4016	35.9759	9.45147	-12.8495	-12.1378	5.73023	1.21536	30.3169	-2.16752	-4.77856	45.4688	-11.4746
522	2.86966	-0.0261872	26.3695	1.24812	-0.303726	5.88842	1.24809	-0.303855	11.7089	0.95143	-0.156043	14.6193	0.740282	-3.2191	13.5456	0.0810307	-6.13351	-10.8375	-3.85866	0.847177	-9.2354	28.7466	-9.56829	49.499	6.62231	80.9734	-0.296599	-2.51633	-21.3171	-22.3048	-4.08739	3.14498	-10.5083	6.36089	13.1285	73.0012	-1.33566	91.471	36.2536	9.47148	-12.6336	-12.0858	5.8143	0.979108	30.4656	-2.10274	-4.55644	45.6895	-11.4028
524	2.88906	0.0420774	26.3149	1.26357	-0.275618	5.86367	1.26354	-0.275748	11.6841	0.961388	-0.134073	14.6008	0.788931	-3.22544	13.4627	0.162987	-6.16421	-10.9934	-3.88952	0.885163	-8.93928	28.6272	-9.37344	48.8869	6.76097	80.8331	-0.122092	-2.54856	-21.7044	-23.3137	-4.00663	3.16231	-10.7454	6.19425	13.1397	73.0727	-1.40606	91.4468	36.5369	9.57336	-12.125	-12.0474	5.82684	0.858856	30.6165	-2.02639	-4.0826	45.885	-11.5614
526	2.88825	0.127002	26.2568	1.27187	-0.238163	5.83727	1.27185	-0.238294	11.6577	0.965466	-0.105511	14.5809	0.835218	-3.261	13.4242	0.231201	-6.24702	-11.0658	-3.97143	0.854195	-8.69971	28.3173	-9.01529	48.0775	7.13245	81.1055	0.356583	-2.95082	-22.0634	-24.3855	-3.91604	3.23449	-10.8987	6.08902	13.1569	73.0023	-1.50784	91.3192	36.8633	9.70188	-11.4898	-12.1014	5.77444	0.721356	30.7193	-1.8766	-3.81999	46.0068	-11.6688
528	2.8679	0.211171	26.2005	1.27156	-0.199065	5.81178	1.27154	-0.199196	11.6322	0.963003	-0.076217	14.5617	0.861976	-3.31237	13.4387	0.260252	-6.35074	-11.0387	-4.107	0.827128	-8.55041	27.8649	-8.46366	47.1441	7.75844	81.8939	1.07125	-3.49181	-22.2543	-25.6024	-3.83621	3.32325	-10.9682	6.06202	13.159	72.8028	-1.65967	91.1254	37.2142	9.82515	-10.8221	-12.2591	5.66998	0.573242	30.7622	-1.67752	-3.81547	46.0605	-11.6816
530	2.80551	0.205409	26.1552	1.2438	-0.194963	5.79194	1.24378	-0.195092	11.6124	0.941989	-0.0746971	14.5468	0.840957	-3.28233	13.5291	0.238164	-6.28778	-10.8708	-4.27408	1.001	-8.38111	27.4068	-7.77815	46.1115	8.30333	82.8086	1.90167	-3.45955	-22.2326	-26.1249	-3.82589	3.26603	-11.028	6.14116	12.9947	72.6238	-1.94955	91.0592	37.4845	9.86905	-10.3126	-12.5034	5.55845	0.566439	30.7495	-1.57775	-3.76091	46.1304	-11.7298
532	2.73408	0.159406	26.1198	1.20801	-0.207548	5.77678	1.20799	-0.207672	11.5972	0.91593	-0.086131	14.5354	0.798967	-3.23879	13.6301	0.183706	-6.1921	-10.6827	-4.44133	1.22249	-8.27359	27.1257	-7.08129	45.1545	8.71348	83.2102	2.77719	-3.50142	-22.4426	-26.7015	-3.84451	3.16929	-11.1323	6.26079	12.8414	72.5143	-2.17917	90.8634	37.7415	9.8375	-9.96231	-12.7061	5.51246	0.526416	30.735	-1.50175	-3.62306	46.1215	-11.7864
534	2.66159	0.0822086	26.0889	1.16861	-0.233667	5.76383	1.16859	-0.233787	11.5843	0.887942	-0.10791	14.5257	0.744386	-3.18461	13.7324	0.11044	-6.07229	-10.4922	-4.60434	1.47225	-8.20899	27.1331	-6.53724	44.2668	8.88202	83.3013	3.68106	-3.75555	-22.8551	-27.368	-3.88669	3.05333	-11.3006	6.40208	12.7022	72.486	-2.3156	90.5552	37.9726	9.74511	-9.76395	-12.8349	5.52666	0.431676	30.7132	-1.43411	-3.42547	46.0252	-11.8403
536	2.59074	-0.0345791	26.038	1.12595	-0.277104	5.74214	1.12592	-0.277222	11.5626	0.858504	-0.142823	14.5095	0.677097	-3.06711	13.8719	0.0400699	-5.83265	-10.234	-4.79268	1.84329	-8.06114	27.7453	-6.68681	43.2388	8.43144	84.6848	4.63234	-4.21839	-22.8996	-27.4811	-3.97569	2.90063	-11.5639	6.55806	12.4104	72.5198	-2.43393	90.4252	38.0701	9.65821	-9.66554	-12.9036	5.50511	0.327076	30.5991	-1.35278	-3.33064	45.8843	-11.8562
538	2.50131	-0.154746	25.9957	1.07485	-0.320199	5.7243	1.07482	-0.320309	11.5447	0.822741	-0.177967	14.4961	0.646287	-2.95119	13.9992	0.0343174	-5.61011	-10	-4.97992	2.06063	-7.78238	28.219	-7.01419	42.0522	7.83071	86.2905	5.61511	-4.55442	-22.9872	-28.0136	-4.03349	2.77955	-11.7596	6.72395	12.1129	72.5496	-2.49851	90.4411	38.0948	9.54282	-9.6168	-12.8882	5.43162	0.406006	30.456	-1.37218	-3.35249	45.7525	-11.8637
540	2.38305	-0.276025	25.9677	1.01108	-0.360967	5.71288	1.01104	-0.361071	11.5333	0.77736	-0.212116	14.4875	0.660918	-2.84937	14.0989	0.104148	-5.43068	-9.81841	-5.13389	2.07171	-7.39563	28.3536	-7.39862	40.5791	7.18724	87.7667	6.77536	-4.692	-23.1401	-28.9913	-4.04948	2.68737	-11.8495	6.90174	11.8587	72.5528	-2.50265	90.6049	38.0801	9.39837	-9.58851	-12.8132	5.30004	0.671387	30.3016	-1.48354	-3.46413	45.6351	-11.8807
542	2.20501	-0.422501	25.955	0.918694	-0.406771	5.70838	0.918653	-0.406864	11.5288	0.710853	-0.251685	14.4841	0.72368	-2.75575	14.1544	0.256251	-5.28461	-9.72048	-5.14664	1.93346	-7.00327	28.0827	-7.83541	38.1206	6.42639	88.5415	8.87715	-4.59399	-23.1674	-29.5489	-4.05695	2.54778	-11.8401	7.10029	11.7141	72.5174	-2.44074	90.9406	38.109	9.24477	-9.52673	-12.8023	5.10869	0.961203	30.1541	-1.55718	-3.54151	45.4947	-11.9526
544	2.05367	-0.62017	25.9262	0.832815	-0.477538	5.69682	0.832767	-0.477625	11.5173	0.650654	-0.309561	14.4754	0.698149	-2.63172	14.2016	0.259198	-5.04939	-9.63497	-5.12231	1.78743	-6.99233	27.5527	-8.47233	36.5349	5.83226	89.302	10.598	-4.50761	-23.1349	-29.9929	-4.10285	2.36266	-11.8126	7.34423	11.5854	72.4358	-2.36658	91.2692	38.1285	9.10048	-9.47441	-12.7705	4.91954	1.09886	29.9801	-1.5243	-3.48818	45.3181	-12.049
546	1.9367	-0.855983	25.8732	0.758158	-0.568322	5.67448	0.758099	-0.5684	11.4949	0.600009	-0.381754	14.4586	0.587248	-2.47781	14.2557	0.118596	-4.72715	-9.53442	-5.09714	1.64577	-7.20151	26.8925	-9.26956	35.7496	5.38292	90.1804	11.7512	-4.37723	-23.0881	-30.3046	-4.18269	2.1515	-11.7798	7.62732	11.4735	72.3123	-2.29204	91.558	38.1068	8.9682	-9.45801	-12.7149	4.75716	1.09348	29.7814	-1.41347	-3.31584	45.1112	-12.1555
548	1.78755	-1.04725	25.7925	0.674072	-0.636391	5.63949	0.674003	-0.636463	11.4599	0.541019	-0.437485	14.4323	0.558478	-2.33108	14.3553	0.125714	-4.44938	-9.352	-5.1551	1.34464	-6.36858	26.4852	-9.81407	33.3599	4.78535	91.2297	12.8964	-3.53769	-23.2582	-30.2976	-4.21571	2.01385	-11.6957	7.91053	11.4997	72.174	-2.18952	91.8783	37.9446	8.82593	-9.55687	-12.6903	4.65887	1.19699	29.5892	-1.43859	-3.18231	44.9161	-12.2296
550	1.6958	-1.24284	25.7142	0.614647	-0.712171	5.60551	0.614576	-0.712235	11.4259	0.500949	-0.497569	14.4068	0.462871	-2.22263	14.4279	-0.00439314	-4.21582	-9.21663	-5.15124	1.25077	-6.39083	26.1939	-10.1277	32.253	4.29974	90.7364	14.2187	-3.49398	-22.8483	-29.6132	-4.29853	1.8189	-11.6408	8.13929	11.4115	72.0324	-2.19735	92.1739	37.8044	8.73879	-9.64864	-12.6981	4.55769	1.29167	29.425	-1.43234	-3.12236	44.7211	-12.3547
552	1.66384	-1.42183	25.6432	0.582983	-0.78677	5.57468	0.582902	-0.78683	11.3951	0.481578	-0.555181	14.3836	0.307841	-2.15198	14.461	-0.258256	-4.0285	-9.15212	-5.09334	1.35797	-7.14885	26.045	-10.489	32.6832	3.9662	89.5635	15.2835	-4.50843	-21.9884	-28.5049	-4.40105	1.59632	-11.6247	8.3052	11.2711	71.8893	-2.27318	92.3629	37.7041	8.70702	-9.72556	-12.7251	4.45297	1.36942	29.2902	-1.38493	-3.10783	44.5178	-12.525
554	1.61967	-1.46677	25.563	0.559502	-0.801687	5.53916	0.559418	-0.801745	11.3596	0.464906	-0.567658	14.3569	0.239023	-2.0688	14.4841	-0.351089	-3.85124	-9.10931	-5.21904	1.24938	-6.14954	26.3608	-12.3662	33.0944	3.56657	93.6972	13.7016	-5.74497	-22.1424	-28.2152	-4.29903	1.5883	-11.6039	8.45471	11.6433	71.7036	-2.0651	92.0858	37.5703	8.65724	-9.87789	-12.7035	4.40512	1.46404	29.1646	-1.39394	-2.97806	44.3083	-12.6418
556	1.56663	-1.40645	25.5066	0.542606	-0.769905	5.51379	0.542528	-0.769958	11.3342	0.450461	-0.544819	14.3379	0.280707	-2.05498	14.4679	-0.270556	-3.84189	-9.14084	-5.29681	1.25561	-5.78157	26.7026	-12.3049	33.4065	3.8993	95.7309	12.8567	-7.92915	-21.4053	-27.9224	-4.18498	1.68524	-11.6166	8.46552	11.8372	71.6952	-2.01517	92.0835	37.3295	8.67864	-10.0568	-12.6958	4.40557	1.68199	29.035	-1.47061	-2.73743	43.8968	-12.8093
558	1.50691	-1.27644	25.4742	0.529658	-0.707156	5.49881	0.529585	-0.707211	11.3192	0.437166	-0.498599	14.3266	0.411944	-2.1144	14.4186	-0.0560905	-3.99973	-9.23464	-5.28148	1.35519	-6.24715	26.9071	-10.3815	33.4665	4.59754	94.6153	13.3846	-10.5624	-19.6704	-27.7974	-4.09944	1.83575	-11.6701	8.36813	11.8277	71.8362	-2.1237	92.3559	37.0411	8.76656	-10.2408	-12.7166	4.42417	2.01265	28.9017	-1.6019	-2.42645	43.3209	-12.9889
560	1.45212	-1.19508	25.4365	0.514003	-0.666101	5.48168	0.513934	-0.666153	11.3021	0.423098	-0.468763	14.3137	0.517122	-2.19167	14.3807	0.104471	-4.18024	-9.3066	-5.17154	1.1291	-6.14599	26.9774	-10.0392	32.8991	3.86628	92.7047	14.6952	-11.4357	-18.1453	-28.7972	-4.02369	1.92921	-11.7629	8.39774	12.2293	71.7844	-1.95393	92.1056	37.0323	8.83329	-10.3942	-12.7702	4.3388	2.35531	28.7794	-1.75831	-2.21464	42.9182	-12.7277
562	1.42816	-1.15049	25.3907	0.508136	-0.644138	5.46116	0.508069	-0.644191	11.2816	0.417458	-0.452649	14.2983	0.570751	-2.25125	14.3811	0.179247	-4.30895	-9.30628	-5.12345	0.866026	-6.24777	26.7823	-11.6216	32.158	2.39472	92.7745	17.6547	-9.29371	-17.3572	-31.8778	-4.0142	1.97249	-11.8783	8.48519	12.4049	71.7337	-1.92891	91.9951	37.0951	8.84178	-10.4708	-12.8287	4.2098	2.39911	28.7046	-1.6689	-2.01323	42.6855	-12.8532
564	1.43955	-1.15215	25.3365	0.513093	-0.645841	5.43708	0.513026	-0.645894	11.2575	0.421289	-0.453612	14.2803	0.566965	-2.26945	14.4269	0.16693	-4.3405	-9.22059	-5.17126	0.650776	-6.64294	26.37	-14.6001	31.5005	0.111851	94.445	22.0217	-4.13225	-17.68	-36.7716	-4.0689	1.96951	-12.0046	8.60932	12.2767	71.7078	-2.08013	92.1273	37.1832	8.79294	-10.4847	-12.8855	4.08046	2.15589	28.6576	-1.37023	-1.84019	42.5516	-13.3774
566	1.47574	-1.23872	25.2756	0.520441	-0.687025	5.41039	0.52037	-0.68708	11.2308	0.429196	-0.483981	14.2603	0.518089	-2.19183	14.5145	0.110346	-4.18073	-9.05815	-5.29069	0.581312	-7.10539	26.2849	-16.0894	31.4421	-2.40994	93.3435	26.7189	2.52488	-19.762	-42.4386	-4.13118	1.93596	-12.1181	8.72562	12.0768	71.6369	-2.16817	92.3584	37.3006	8.74356	-10.5223	-12.9543	4.08222	1.99579	28.5142	-1.28343	-1.87803	42.175	-13.5574
568	1.52911	-1.3321	25.2306	0.534581	-0.732921	5.39079	0.534506	-0.732975	11.2112	0.442453	-0.517482	14.2456	0.487838	-2.1036	14.6157	0.0918253	-4.00876	-8.87121	-5.38473	0.530726	-7.57314	26.0432	-17.1921	31.7022	-5.19707	91.0699	31.8759	8.66254	-21.7406	-46.3445	-4.15716	1.93452	-12.2156	8.8746	12.0352	71.6201	-2.17349	92.4875	37.3426	8.67262	-10.6964	-12.9753	4.1265	1.89838	28.3463	-1.27496	-1.78445	41.7717	-13.6719
570	1.59329	-1.40981	25.2062	0.554939	-0.773109	5.38034	0.55486	-0.773166	11.2008	0.460026	-0.546365	14.2378	0.497413	-2.03553	14.7158	0.137829	-3.88848	-8.68708	-5.43287	0.479163	-8.02992	25.6908	-17.9429	32.2754	-8.12881	88.1102	37.3241	13.5606	-22.7632	-47.9974	-4.13397	1.97488	-12.285	9.03155	12.1528	71.6689	-2.10074	92.5549	37.2877	8.57905	-11.0303	-12.9394	4.18686	1.91321	28.1843	-1.33957	-1.57361	41.4069	-13.7755
572	1.65635	-1.46163	25.2006	0.577315	-0.801953	5.37814	0.577233	-0.802012	11.1986	0.478442	-0.56665	14.2362	0.566282	-2.02971	14.7885	0.267329	-3.90365	-8.55415	-5.46119	0.473244	-8.5271	25.8828	-17.8546	33.3341	-11.1048	85.5302	42.3723	17.0133	-22.6796	-49.1316	-4.06864	2.02527	-12.2725	9.06085	12.1408	71.7263	-2.03646	92.9812	37.1639	8.46545	-11.5028	-12.8772	4.23874	2.2319	28.09	-1.55275	-1.61134	41.1641	-13.8643
574	1.70638	-1.49979	25.1946	0.595374	-0.823541	5.37574	0.595289	-0.823602	11.1962	0.493208	-0.581755	14.2344	0.637943	-2.03711	14.8434	0.396452	-3.94384	-8.45433	-5.44196	0.457622	-8.95984	26.0001	-16.8031	34.7304	-13.4317	82.4223	47.1073	20.0284	-21.9012	-48.3239	-3.9622	2.09474	-12.286	9.05344	12.1813	71.8449	-1.88793	93.4027	36.9884	8.35933	-11.9786	-12.7586	4.26026	2.54294	28.0294	-1.72909	-1.90009	40.9826	-13.8837
576	1.74096	-1.52225	25.1794	0.608283	-0.836716	5.36913	0.608197	-0.836779	11.1896	0.503639	-0.590858	14.2295	0.698864	-2.0472	14.8784	0.504476	-3.98489	-8.391	-5.37676	0.413536	-9.3243	25.9569	-15.002	36.4399	-15.0509	78.8627	51.418	22.5759	-20.6985	-45.9692	-3.82172	2.18218	-12.3435	9.01982	12.2806	72.0142	-1.66128	93.733	36.7775	8.27549	-12.3965	-12.5961	4.2434	2.77825	27.9999	-1.82845	-2.36238	40.8459	-13.8281
578	1.76712	-1.51225	25.1386	0.62084	-0.834807	5.35097	0.620754	-0.834871	11.1714	0.512947	-0.58868	14.2159	0.753047	-2.06163	14.8807	0.597662	-4.03142	-8.38823	-5.29256	0.321296	-9.70303	26.0917	-13.4147	38.5321	-16.8926	75.0767	54.9062	24.6582	-19.9377	-45.2345	-3.66883	2.27897	-12.4176	8.91781	12.3044	72.1661	-1.46202	93.9662	36.5518	8.23923	-12.6698	-12.4537	4.18438	2.9839	28.0236	-1.88279	-2.67461	40.7327	-13.7254
580	1.77532	-1.46745	25.0896	0.629037	-0.81591	5.329	0.628953	-0.815975	11.1494	0.518011	-0.574039	14.1994	0.801422	-2.09034	14.8548	0.674092	-4.10188	-8.43744	-5.21607	0.200377	-10.1138	26.0802	-11.8022	40.9105	-18.1158	72.3504	57.5922	25.6932	-19.0402	-44.2384	-3.51619	2.3872	-12.4698	8.81667	12.3755	72.2087	-1.2541	94.0731	36.4288	8.23046	-12.8297	-12.3652	4.09209	3.11135	28.0576	-1.88341	-2.77602	40.6562	-13.6453
582	1.76284	-1.39544	25.0392	0.630899	-0.783093	5.30627	0.630818	-0.783158	11.1267	0.517527	-0.549348	14.1824	0.846354	-2.13749	14.8113	0.736773	-4.20475	-8.51878	-5.14301	0.0479715	-10.5327	25.8724	-10.2488	43.4654	-18.8645	71.0733	59.348	25.4098	-17.9102	-42.7152	-3.37205	2.51042	-12.4875	8.73433	12.5011	72.1303	-1.03569	94.0631	36.4222	8.24519	-12.886	-12.3318	3.9938	3.12423	28.0847	-1.82643	-2.69106	40.5994	-13.5987
584	1.72536	-1.33011	24.9966	0.621156	-0.750747	5.28701	0.621078	-0.750811	11.1074	0.50838	-0.525687	14.1679	0.896672	-2.21024	14.7857	0.800146	-4.3561	-8.56685	-5.01998	-0.178598	-10.8327	25.5862	-9.21831	45.9519	-19.9523	71.1432	60.1155	23.3918	-16.216	-40.5025	-3.24553	2.66851	-12.4617	8.6747	12.6113	71.9696	-0.801563	93.9881	36.4787	8.28751	-12.85	-12.3158	3.99056	2.90042	28.0812	-1.68502	-2.63253	40.4919	-13.5381
586	1.67898	-1.26041	24.9653	0.607914	-0.715662	5.27278	0.60784	-0.715724	11.0932	0.49645	-0.500187	14.1572	0.948849	-2.29795	14.7811	0.861933	-4.53524	-8.57586	-4.8817	-0.38564	-11.0848	25.2878	-7.91016	48.2765	-20.7154	71.3865	60.2649	20.8607	-14.7978	-38.6685	-3.15913	2.81038	-12.4345	8.62188	12.6582	71.865	-0.664265	93.9435	36.4874	8.34882	-12.7682	-12.2976	4.01165	2.65534	28.0569	-1.55649	-2.52745	40.3387	-13.5017
588	1.63234	-1.18529	24.9488	0.595037	-0.678236	5.26506	0.594967	-0.678298	11.0855	0.484648	-0.472922	14.1514	0.995998	-2.38939	14.7929	0.913745	-4.71914	-8.55411	-4.74258	-0.542828	-11.3056	24.9404	-6.21222	50.3645	-20.8469	71.69	59.9005	18.2354	-13.4694	-38.0301	-3.11066	2.92283	-12.4072	8.56785	12.6588	71.8301	-0.62097	93.9113	36.4342	8.42307	-12.6701	-12.2861	4.03702	2.47564	28.0192	-1.4783	-2.38011	40.147	-13.489
590	1.60138	-1.1034	24.9571	0.589593	-0.639486	5.26841	0.589527	-0.639547	11.0888	0.47832	-0.444247	14.1539	1.01162	-2.45391	14.7916	0.917899	-4.84234	-8.55576	-4.6216	-0.618599	-11.4931	24.3942	-4.33796	52.0808	-19.809	72.6285	58.9245	15.4917	-10.4202	-41.355	-3.06721	3.00468	-12.3359	8.489	12.7661	71.7731	-0.529104	93.7131	36.3826	8.50481	-12.6164	-12.3425	4.04963	2.49712	27.9882	-1.50065	-2.22847	39.9355	-13.4696
592	1.58326	-1.03085	24.9708	0.588816	-0.606096	5.2742	0.588754	-0.606156	11.0946	0.475794	-0.419314	14.1582	1.0181	-2.49246	14.8033	0.915655	-4.91478	-8.53368	-4.56295	-0.674724	-11.7209	23.655	-3.13221	53.3728	-18.1547	74.8937	57.7102	14.1489	-9.18314	-44.514	-3.03725	3.0748	-12.2656	8.44675	12.7607	71.6635	-0.5216	93.4094	36.3606	8.5424	-12.5914	-12.4436	4.04659	2.59136	27.9716	-1.56141	-2.17418	39.7816	-13.4004
594	1.57685	-0.977475	24.9808	0.591271	-0.582213	5.27843	0.591211	-0.582274	11.0989	0.47624	-0.401305	14.1614	1.01996	-2.50757	14.8321	0.914449	-4.94273	-8.47992	-4.56582	-0.72586	-11.9993	22.8187	-2.70131	54.2356	-16.1789	78.3413	56.5741	13.9095	-10.038	-46.493	-3.02489	3.12965	-12.2149	8.44763	12.6089	71.5078	-0.615463	93.0566	36.381	8.54525	-12.5608	-12.5781	4.02548	2.71945	27.9729	-1.63335	-2.23812	39.7045	-13.3001
596	1.57841	-0.964694	24.969	0.593241	-0.576754	5.27315	0.593182	-0.576815	11.0936	0.477402	-0.3971	14.1574	1.01585	-2.51225	14.8756	0.906817	-4.94936	-8.39891	-4.58549	-0.77548	-12.3027	22.1806	-2.66445	54.629	-14.6329	82.0745	56.0517	12.7539	-9.95849	-47.042	-3.04362	3.13124	-12.2216	8.46557	12.3386	71.3574	-0.801568	92.8268	36.4737	8.61486	-12.3856	-12.7359	3.97934	2.85337	27.996	-1.66722	-2.42131	39.7012	-13.3037
598	1.58485	-0.982651	24.9579	0.594305	-0.585187	5.26827	0.594245	-0.585249	11.0887	0.478692	-0.403344	14.1537	1.0025	-2.50766	14.9169	0.885791	-4.93572	-8.32174	-4.57955	-0.793818	-12.5605	21.6686	-2.4605	54.995	-13.3908	84.3813	55.6127	12.1376	-10.1507	-47.1654	-3.08447	3.12395	-12.2228	8.45449	12.2583	71.2986	-0.802391	92.6835	36.5105	8.64146	-12.1827	-12.8029	3.93888	2.9471	28.0199	-1.69722	-2.51097	39.7215	-13.3288
600	1.59558	-1.01905	24.9515	0.595407	-0.602105	5.26556	0.595345	-0.602167	11.086	0.480501	-0.415936	14.1517	0.980882	-2.4996	14.9534	0.850826	-4.91272	-8.25341	-4.54344	-0.77691	-12.7455	21.2641	-2.00901	55.3694	-12.4262	85.1043	55.1419	12.2277	-10.6903	-47.2369	-3.13569	3.12107	-12.2087	8.41114	12.3711	71.3405	-0.62407	92.6439	36.4643	8.6235	-12.003	-12.7698	3.91254	2.99147	28.0413	-1.73006	-2.48196	39.7501	-13.3526
602	1.61451	-1.03628	24.9442	0.601986	-0.611467	5.26242	0.601923	-0.611529	11.0828	0.48597	-0.422555	14.1494	0.955569	-2.5088	14.9973	0.802984	-4.91968	-8.17077	-4.50446	-0.730128	-12.8261	20.9194	-1.57823	55.4305	-11.5551	85.4921	54.9163	12.5448	-10.9999	-47.519	-3.16198	3.13242	-12.1978	8.37113	12.3361	71.4224	-0.594403	92.8104	36.3466	8.66374	-11.9463	-12.7185	3.90484	3.00928	28.0686	-1.7735	-2.46091	39.784	-13.3483
604	1.62824	-1.03322	24.9412	0.608283	-0.611473	5.26106	0.60822	-0.611536	11.0815	0.490684	-0.422192	14.1484	0.940552	-2.51296	15.0175	0.774877	-4.92151	-8.13249	-4.5068	-0.696537	-12.8654	20.7356	-1.42305	55.3845	-11.1096	85.5444	54.812	13.0169	-11.1734	-47.8222	-3.16193	3.15098	-12.2115	8.34676	12.4186	71.5444	-0.547347	92.9514	36.2361	8.7073	-11.9574	-12.647	3.88999	2.9761	28.103	-1.76857	-2.41089	39.8239	-13.3464
606	1.63277	-1.01099	24.9446	0.612448	-0.602237	5.26251	0.612385	-0.6023	11.0829	0.493262	-0.415041	14.1494	0.935401	-2.51086	15.011	0.766052	-4.91582	-8.14438	-4.55322	-0.694467	-12.8702	20.6828	-1.54294	55.2682	-11.0654	85.3504	54.775	13.5835	-11.2859	-48.1342	-3.14189	3.18129	-12.2317	8.32944	12.6184	71.7054	-0.470722	93.0859	36.1326	8.74467	-11.9967	-12.5422	3.86486	2.9043	28.1404	-1.71454	-2.34692	39.8638	-13.3519
608	1.62537	-0.975211	24.9597	0.612715	-0.58595	5.26906	0.612655	-0.586014	11.0895	0.492511	-0.402846	14.1544	0.925908	-2.51951	14.9892	0.744774	-4.92815	-8.18426	-4.61269	-0.762935	-12.7912	20.5492	-1.66792	55.0421	-11.0593	85.042	54.6811	14.1633	-11.5939	-48.5826	-3.13045	3.25324	-12.1561	8.27408	12.6777	71.9056	-0.467858	93.558	35.9525	8.77819	-11.9778	-12.3476	3.84365	2.85442	28.1634	-1.66129	-2.34988	39.8824	-13.3553
610	1.61432	-0.963692	24.9774	0.608986	-0.579891	5.27686	0.608926	-0.579953	11.0973	0.489362	-0.398537	14.1602	0.898314	-2.52436	14.9931	0.692941	-4.92664	-8.17595	-4.63704	-0.794813	-12.7324	20.4271	-1.64173	54.7301	-10.9337	84.5515	54.6124	14.7048	-12.1764	-49.0082	-3.13857	3.31234	-12.0645	8.16581	12.8829	72.1768	-0.330558	93.9997	35.7144	8.82074	-11.8007	-12.0506	3.82109	2.8613	28.1706	-1.6414	-2.36983	39.8811	-13.3691
612	1.60281	-0.980499	24.9958	0.60226	-0.586145	5.28509	0.602199	-0.586207	11.1055	0.484686	-0.403617	14.1664	0.852843	-2.52237	15.0288	0.612309	-4.90587	-8.10789	-4.62834	-0.777039	-12.7211	20.3261	-1.47052	54.3895	-10.6855	83.9675	54.5555	15.1854	-12.9814	-49.3764	-3.16541	3.35247	-11.9721	8.01557	13.2406	72.4993	-0.0541947	94.3296	35.4344	8.87987	-11.4551	-11.6761	3.79691	2.92049	28.1608	-1.65714	-2.38189	39.8616	-13.3993
614	1.5936	-1.00018	25.0186	0.596238	-0.593891	5.29531	0.596176	-0.593953	11.1157	0.480621	-0.409774	14.174	0.806052	-2.51491	15.0772	0.53176	-4.87464	-8.01638	-4.65212	-0.768117	-12.7696	20.2239	-1.35913	54.2167	-10.5082	83.6619	54.3966	15.6007	-13.7301	-49.7321	-3.19398	3.40682	-11.8688	7.89112	13.5302	72.7894	0.181067	94.5891	35.164	8.97321	-10.9933	-11.327	3.77201	2.97418	28.1327	-1.67657	-2.32598	39.8292	-13.459
616	1.59262	-1.03204	25.034	0.592615	-0.60774	5.30229	0.592553	-0.607801	11.1227	0.478708	-0.420354	14.1793	0.757595	-2.49995	15.1365	0.451325	-4.82916	-7.90492	-4.67043	-0.74107	-12.8089	20.0799	-1.41655	54.1373	-10.4163	83.5961	54.1723	15.951	-14.3023	-49.9498	-3.21793	3.44614	-11.7619	7.78983	13.7633	72.9601	0.43002	94.6704	34.9185	9.09515	-10.544	-11.0623	3.75562	3.00539	28.0927	-1.70062	-2.25014	39.8026	-13.5254
618	1.60175	-1.07213	25.0384	0.592619	-0.626143	5.30439	0.592554	-0.626204	11.1248	0.479777	-0.434127	14.1808	0.71222	-2.48077	15.1982	0.378103	-4.77723	-7.78903	-4.67944	-0.691309	-12.8391	19.8991	-1.61205	54.1614	-10.3712	83.7496	53.9022	16.2269	-14.6299	-50.0074	-3.23549	3.46316	-11.6651	7.71517	13.8933	72.994	0.663231	94.5818	34.7107	9.23407	-10.1724	-10.9076	3.74723	3.01106	28.0446	-1.72545	-2.17063	39.7884	-13.5916
620	1.62349	-1.10132	25.0275	0.599248	-0.64099	5.29972	0.599182	-0.641052	11.1201	0.485604	-0.444847	14.1774	0.680393	-2.47208	15.2399	0.324901	-4.74951	-7.71076	-4.69719	-0.613754	-12.9394	19.7468	-1.69588	54.3889	-10.1961	84.0228	53.6376	16.3883	-14.6072	-49.9432	-3.24999	3.45133	-11.6289	7.67372	13.7211	72.9241	0.712068	94.4828	34.5695	9.34727	-9.99201	-10.8843	3.73448	2.99824	27.9954	-1.73503	-2.09824	39.7912	-13.6536
622	1.64474	-1.11551	25.0147	0.60715	-0.649239	5.29407	0.607083	-0.649301	11.1145	0.492	-0.450553	14.1731	0.69141	-2.4661	15.2447	0.347318	-4.74267	-7.7024	-4.69752	-0.552384	-13.0244	19.6023	-1.66056	54.6792	-9.8985	84.4174	53.3751	16.4251	-14.4522	-49.7823	-3.25775	3.44319	-11.5952	7.63183	13.6061	72.7831	0.804647	94.2085	34.4446	9.44911	-9.91552	-10.9488	3.72669	3.01802	27.9532	-1.76997	-2.09705	39.8014	-13.7105
624	1.66178	-1.1163	25.0029	0.614539	-0.651227	5.28883	0.614472	-0.651291	11.1093	0.497649	-0.451606	14.1692	0.74304	-2.46468	15.2165	0.440748	-4.75929	-7.75667	-4.6784	-0.517562	-13.0746	19.4826	-1.51231	54.9845	-9.52747	84.8827	53.1242	16.3415	-14.2216	-49.5451	-3.26228	3.44628	-11.5484	7.60031	13.5584	72.5781	0.933913	93.7923	34.3449	9.53297	-9.91133	-11.075	3.7216	3.07532	27.9193	-1.82859	-2.16172	39.8153	-13.7615
626	1.67382	-1.11765	24.99	0.619696	-0.652964	5.28314	0.619629	-0.653028	11.1036	0.501614	-0.4526	14.165	0.797576	-2.48057	15.1894	0.533107	-4.8085	-7.80857	-4.65342	-0.502049	-13.0928	19.4758	-1.30455	55.2568	-9.28785	85.2247	52.9157	16.1639	-13.9005	-49.278	-3.27963	3.45398	-11.4817	7.66701	13.2474	72.2855	0.844438	93.5108	34.3647	9.56019	-9.93926	-11.2094	3.70028	3.13582	27.8886	-1.86324	-2.20332	39.8291	-13.8023
628	1.68157	-1.1128	24.98	0.623583	-0.651581	5.27867	0.623516	-0.651645	11.0991	0.504446	-0.451334	14.1616	0.847016	-2.50932	15.1642	0.611491	-4.87924	-7.85664	-4.63711	-0.518331	-13.0856	19.4932	-1.13132	55.5144	-9.11637	85.6351	52.7149	15.9086	-13.5849	-48.9614	-3.30821	3.48312	-11.3983	7.73348	12.904	71.9771	0.737558	93.2661	34.4122	9.57362	-9.95643	-11.3513	3.68436	3.19836	27.8597	-1.89658	-2.24312	39.8417	-13.85
630	1.68492	-1.10258	24.9745	0.626069	-0.647434	5.27617	0.626002	-0.647498	11.0966	0.506068	-0.448083	14.1597	0.886627	-2.54487	15.1443	0.66965	-4.95872	-7.89434	-4.62953	-0.558614	-13.0629	19.504	-0.993018	55.7579	-8.972	86.115	52.5168	15.6147	-13.3183	-48.6196	-3.34454	3.52726	-11.3077	7.77117	12.5965	71.6899	0.668712	93.0332	34.4582	9.58583	-9.94347	-11.4853	3.67776	3.2612	27.8333	-1.93243	-2.28083	39.8513	-13.9044
632	1.68289	-1.09431	24.9767	0.625992	-0.643637	5.27715	0.625926	-0.643701	11.0976	0.505789	-0.445248	14.1605	0.914178	-2.56783	15.1355	0.710928	-5.01076	-7.91136	-4.61248	-0.583661	-13.0571	19.4618	-0.780865	55.9875	-8.72559	86.5101	52.3281	15.4093	-13.1624	-48.3556	-3.37484	3.54572	-11.2451	7.75574	12.4035	71.4936	0.689044	92.7716	34.4766	9.60264	-9.88218	-11.5598	3.67751	3.33048	27.8169	-1.97224	-2.30605	39.8547	-13.9488
634	1.67645	-1.08948	24.9816	0.62365	-0.64091	5.27928	0.623584	-0.640974	11.0997	0.503876	-0.443346	14.1621	0.924367	-2.57891	15.1423	0.725614	-5.03466	-7.89877	-4.59821	-0.588425	-13.0462	19.4262	-0.525169	56.1708	-8.4397	86.8098	52.1613	15.2266	-13.0676	-48.1363	-3.39749	3.54543	-11.1926	7.72179	12.2278	71.3526	0.699175	92.5223	34.4654	9.63445	-9.76422	-11.6199	3.67168	3.36843	27.7975	-1.99751	-2.33412	39.8468	-13.9756
636	1.6669	-1.08622	24.9881	0.619785	-0.638566	5.28215	0.619719	-0.63863	11.1026	0.500845	-0.44182	14.1642	0.920577	-2.58231	15.1617	0.718194	-5.03931	-7.86255	-4.59156	-0.57708	-13.0331	19.4062	-0.274632	56.3056	-8.15827	87.0243	52.0206	15.0685	-13.0198	-47.9549	-3.41285	3.53498	-11.1374	7.67973	12.0794	71.2508	0.697773	92.2945	34.4231	9.67888	-9.60846	-11.6692	3.66092	3.36771	27.7731	-2.00448	-2.35926	39.8296	-13.9915
638	1.65653	-1.07226	24.9992	0.616611	-0.631489	5.28701	0.616546	-0.631552	11.1074	0.498055	-0.436714	14.1678	0.923518	-2.59916	15.1755	0.717835	-5.07097	-7.83672	-4.60407	-0.579294	-13.0427	19.3839	-0.213485	56.4072	-8.01423	87.2248	51.9118	14.9933	-13.0153	-47.8279	-3.42481	3.54985	-11.038	7.63439	12.0989	71.1614	0.777584	92.0959	34.3378	9.71505	-9.50213	-11.6763	3.66119	3.33303	27.7482	-1.99449	-2.33914	39.8153	-14.0357
640	1.65369	-1.06639	25.0044	0.615941	-0.628666	5.28932	0.615876	-0.62873	11.1098	0.497388	-0.434644	14.1696	0.915623	-2.60718	15.1914	0.701115	-5.08253	-7.8067	-4.61151	-0.573686	-13.0836	19.3551	-0.205978	56.5206	-7.90698	87.3951	51.8166	14.9752	-13.0126	-47.5995	-3.44214	3.55848	-10.9454	7.60386	12.165	71.0479	0.888654	91.8768	34.2881	9.73925	-9.39635	-11.6892	3.66369	3.29568	27.725	-1.98484	-2.31566	39.8042	-14.0802
642	1.66116	-1.07106	25.0026	0.618739	-0.631435	5.28854	0.618674	-0.631499	11.109	0.499643	-0.436552	14.169	0.89619	-2.60314	15.2063	0.667827	-5.06791	-7.77833	-4.6108	-0.55942	-13.1535	19.3275	-0.204604	56.6704	-7.80753	87.5691	51.7302	14.9804	-12.9864	-47.236	-3.46559	3.55642	-10.8628	7.5916	12.2073	70.8798	0.99909	91.6146	34.3028	9.75281	-9.27754	-11.7317	3.66556	3.27734	27.7058	-1.98795	-2.31953	39.7963	-14.1186
644	1.68128	-1.07959	24.9995	0.626685	-0.637132	5.28718	0.626619	-0.637196	11.1076	0.505921	-0.440352	14.168	0.873334	-2.59128	15.2034	0.630525	-5.03789	-7.78304	-4.61525	-0.548119	-13.2354	19.3449	-0.141229	56.8931	-7.69182	87.8685	51.661	14.9007	-12.9087	-46.7531	-3.48739	3.55278	-10.7511	7.58928	12.0737	70.5809	1.02667	91.2426	34.415	9.77097	-9.09713	-11.8435	3.66092	3.33506	27.6957	-2.03658	-2.44981	39.7912	-14.1539
646	1.70743	-1.08376	24.9934	0.637694	-0.641516	5.2845	0.637628	-0.641582	11.1049	0.514416	-0.44299	14.166	0.868514	-2.59005	15.1877	0.621627	-5.03394	-7.81199	-4.61296	-0.553754	-13.3052	19.3542	-0.0413464	57.2166	-7.55655	88.3372	51.558	14.7538	-12.6673	-46.2499	-3.51591	3.55543	-10.6445	7.60228	11.7501	70.1866	0.995863	90.9687	34.5958	9.77182	-9.06854	-12.0304	3.66274	3.39901	27.6872	-2.09705	-2.55176	39.7833	-14.1611
648	1.73428	-1.08058	24.9859	0.649744	-0.642758	5.2812	0.649678	-0.642825	11.1016	0.523507	-0.443215	14.1635	0.888107	-2.60351	15.1641	0.651394	-5.06582	-7.85643	-4.59982	-0.572523	-13.3555	19.3448	0.102318	57.6214	-7.38833	88.9243	51.4224	14.5597	-12.2513	-45.7597	-3.5505	3.56063	-10.5653	7.62662	11.2775	69.7556	0.910375	90.8211	34.805	9.75335	-9.22904	-12.2835	3.67061	3.45578	27.6797	-2.15585	-2.60954	39.7713	-14.1433
650	1.74897	-1.06774	24.9837	0.657429	-0.638598	5.28013	0.657363	-0.638666	11.1006	0.529017	-0.439655	14.1627	0.938004	-2.63015	15.147	0.731635	-5.13289	-7.88962	-4.56843	-0.572989	-13.3875	19.3188	0.342663	58.0099	-7.12223	89.3837	51.3077	14.3906	-11.7106	-45.2891	-3.58286	3.54375	-10.574	7.64971	10.8207	69.4851	0.757898	90.7133	34.9143	9.72837	-9.51736	-12.5728	3.67209	3.52	27.6782	-2.19148	-2.71728	39.7535	-14.1375
652	1.75176	-1.04819	24.9868	0.660568	-0.630357	5.28144	0.660503	-0.630426	11.1019	0.530886	-0.433308	14.1637	0.985648	-2.65395	15.138	0.809126	-5.19393	-7.90777	-4.5343	-0.568512	-13.3967	19.3167	0.601332	58.3473	-6.88787	89.7198	51.2031	14.2516	-11.1698	-44.9365	-3.60324	3.51673	-10.6186	7.66789	10.5204	69.3107	0.654732	90.5915	34.9726	9.70442	-9.87597	-12.8254	3.66012	3.58	27.6821	-2.21193	-2.79911	39.7415	-14.1381
654	1.74357	-1.02664	24.9939	0.659105	-0.620174	5.28451	0.659041	-0.620242	11.1049	0.529198	-0.425777	14.166	1.01646	-2.6661	15.1384	0.86067	-5.22747	-7.90801	-4.5006	-0.562504	-13.3794	19.335	0.84059	58.5975	-6.7173	89.9309	51.1046	14.1484	-10.7136	-44.7379	-3.61254	3.48638	-10.6843	7.68766	10.3943	69.2306	0.616752	90.4762	34.9874	9.68653	-10.252	-13.0103	3.63685	3.62393	27.6882	-2.21841	-2.83719	39.7332	-14.1409
656	1.72841	-1.01751	24.9983	0.653384	-0.61471	5.28643	0.65332	-0.614777	11.1069	0.524597	-0.422023	14.1674	1.0065	-2.6483	15.1515	0.849657	-5.1913	-7.88359	-4.46279	-0.558888	-13.3171	19.3086	0.999178	58.6683	-6.59543	90.0483	50.9986	14.0768	-10.5224	-44.7326	-3.62552	3.47223	-10.7648	7.74952	10.3329	69.2792	0.572399	90.5176	34.954	9.67992	-10.5277	-13.0879	3.62021	3.61009	27.6836	-2.20749	-2.81775	39.7087	-14.1334
658	1.71316	-1.02065	25.0029	0.646411	-0.614588	5.28847	0.646347	-0.614654	11.1089	0.519371	-0.422339	14.169	0.974131	-2.61725	15.1601	0.802605	-5.12276	-7.86699	-4.43143	-0.557978	-13.2646	19.3076	1.04109	58.6392	-6.61234	90.0669	50.9098	14.0802	-10.5891	-44.8472	-3.63862	3.45599	-10.8246	7.75816	10.3726	69.4018	0.612192	90.6592	34.8761	9.72088	-10.6739	-13.1069	3.60226	3.59604	27.6765	-2.20122	-2.82109	39.6664	-14.0957
660	1.70276	-1.03444	25.0073	0.640498	-0.619591	5.29046	0.640434	-0.619658	11.1109	0.515235	-0.426429	14.1705	0.926656	-2.58199	15.1599	0.7293	-5.041	-7.86609	-4.40913	-0.556546	-13.2393	19.3399	0.988481	58.5501	-6.74311	90.005	50.8459	14.1462	-10.8712	-45.0402	-3.65119	3.43535	-10.8515	7.70998	10.491	69.5614	0.722961	90.862	34.7705	9.80425	-10.6873	-13.0847	3.58095	3.59637	27.6705	-2.20518	-2.8509	39.6122	-14.0293
662	1.70884	-1.05298	25.0076	0.641315	-0.62828	5.29068	0.64125	-0.628346	11.1111	0.516351	-0.432883	14.1706	0.872508	-2.5635	15.1529	0.637401	-4.98731	-7.8775	-4.39226	-0.53869	-13.2567	19.3789	0.984164	58.4796	-6.80006	89.9065	50.8111	14.186	-11.2098	-45.2357	-3.66406	3.41741	-10.8342	7.69196	10.5744	69.6735	0.758837	91.0336	34.6986	9.87108	-10.5949	-13.0388	3.55308	3.61168	27.6712	-2.21854	-2.8381	39.5698	-13.9573
664	1.72204	-1.06356	25.0082	0.646026	-0.634199	5.29101	0.64596	-0.634266	11.1114	0.520219	-0.437039	14.1709	0.833859	-2.54753	15.1384	0.572486	-4.94401	-7.90313	-4.40065	-0.525015	-13.2846	19.3939	0.917813	58.4288	-6.84161	89.8871	50.8114	14.2266	-11.4783	-45.4026	-3.66442	3.39779	-10.808	7.63722	10.7241	69.7573	0.849622	91.0806	34.6358	9.93795	-10.4598	-12.9838	3.52362	3.65043	27.6877	-2.23773	-2.81049	39.559	-13.9141
666	1.73928	-1.06273	25.0097	0.653622	-0.635546	5.29169	0.653557	-0.635614	11.1121	0.525981	-0.437606	14.1714	0.815683	-2.53202	15.1209	0.544527	-4.90913	-7.93537	-4.43219	-0.518617	-13.3139	19.3779	0.790203	58.4038	-6.86496	89.9558	50.8424	14.2717	-11.628	-45.5164	-3.65176	3.37899	-10.7835	7.54593	10.9085	69.8149	0.988146	91.0199	34.5759	9.99637	-10.3215	-12.9263	3.49583	3.70412	27.7174	-2.25988	-2.77991	39.5767	-13.9004
668	1.75721	-1.04905	25.0116	0.662796	-0.63136	5.29246	0.66273	-0.631429	11.1129	0.532601	-0.433942	14.172	0.814456	-2.52101	15.1159	0.54619	-4.88867	-7.94486	-4.46236	-0.514273	-13.3397	19.3358	0.682179	58.407	-6.82938	90.0114	50.8888	14.3338	-11.6165	-45.5253	-3.63637	3.37796	-10.7649	7.4704	10.9095	69.8501	1.03284	91.0434	34.5097	10.0018	-10.2603	-12.8656	3.47688	3.73652	27.7385	-2.28011	-2.77948	39.5877	-13.8781
670	1.77368	-1.04019	25.0089	0.670861	-0.629113	5.29125	0.670796	-0.629182	11.1117	0.538507	-0.431791	14.1711	0.813755	-2.5085	15.1213	0.549743	-4.86564	-7.93507	-4.47498	-0.500689	-13.3714	19.2994	0.651631	58.4643	-6.74683	90.122	50.9039	14.3303	-11.5743	-45.4731	-3.62158	3.36507	-10.7546	7.4275	10.8745	69.8608	1.03479	91.0197	34.4501	9.99866	-10.2485	-12.8461	3.46955	3.72896	27.7599	-2.28811	-2.76054	39.5939	-13.8652
672	1.78832	-1.03958	25.0011	0.677328	-0.630265	5.28777	0.677263	-0.630335	11.1082	0.543416	-0.432273	14.1685	0.812805	-2.49487	15.1329	0.553482	-4.84042	-7.91381	-4.47045	-0.480552	-13.4062	19.2867	0.698802	58.5717	-6.64827	90.2888	50.8794	14.2506	-11.5433	-45.3742	-3.60853	3.33728	-10.7482	7.41605	10.8359	69.8416	1.01519	90.9308	34.4085	9.99703	-10.2668	-12.871	3.46816	3.67314	27.7843	-2.27428	-2.7108	39.5954	-13.8684
674	1.80224	-1.04318	24.9892	0.683078	-0.633167	5.28248	0.683012	-0.633237	11.1029	0.547891	-0.434104	14.1645	0.825961	-2.48397	15.1369	0.581587	-4.82547	-7.90707	-4.47122	-0.475743	-13.4236	19.3389	0.755214	58.689	-6.65747	90.4627	50.8289	14.1312	-11.5603	-45.2427	-3.59635	3.30725	-10.7287	7.41016	10.8031	69.7708	1.02749	90.8028	34.421	9.99607	-10.2565	-12.9045	3.44013	3.5534	27.817	-2.20365	-2.62521	39.5991	-13.9087
676	1.81779	-1.04371	24.9822	0.68983	-0.634912	5.27941	0.689764	-0.634983	11.0998	0.553048	-0.435014	14.1623	0.852724	-2.49533	15.1205	0.625462	-4.85614	-7.93833	-4.47203	-0.483165	-13.4444	19.4056	0.818341	58.8194	-6.65972	90.6427	50.7928	14.0062	-11.5742	-45.0849	-3.58327	3.2959	-10.6768	7.38775	10.7406	69.6736	1.03205	90.6959	34.4436	9.99476	-10.235	-12.965	3.43305	3.43242	27.8492	-2.14799	-2.52549	39.5851	-13.9259
678	1.83731	-1.0435	24.9799	0.69837	-0.63674	5.27839	0.698304	-0.636812	11.0988	0.559545	-0.435884	14.1615	0.886463	-2.52711	15.0869	0.673817	-4.92668	-8.00118	-4.4694	-0.503188	-13.4631	19.4673	0.882611	58.9529	-6.63127	90.8143	50.7754	13.8973	-11.5574	-44.9081	-3.57483	3.30651	-10.6009	7.35498	10.6563	69.5662	1.02163	90.624	34.4616	9.99421	-10.2304	-13.0501	3.46485	3.33062	27.878	-2.12523	-2.43045	39.5484	-13.9106
680	1.87126	-1.06105	24.9693	0.711477	-0.647708	5.27374	0.711411	-0.647781	11.0942	0.569994	-0.443323	14.158	0.89776	-2.55456	15.0645	0.68335	-4.98094	-8.04266	-4.44481	-0.540419	-13.4406	19.494	0.941441	59.0572	-6.58079	90.9296	50.7523	13.8424	-11.4365	-44.7158	-3.59955	3.32831	-10.5628	7.36618	10.6162	69.4891	0.998836	90.574	34.4602	9.99619	-10.3556	-13.1437	3.56564	3.2616	27.9053	-2.13983	-2.40825	39.4939	-13.8758
682	1.89093	-1.08112	24.9646	0.71809	-0.658388	5.27176	0.718022	-0.658462	11.0922	0.575564	-0.450928	14.1566	0.912649	-2.56508	15.0469	0.705859	-5.00573	-8.07581	-4.447	-0.574466	-13.3952	19.5016	0.99709	59.1404	-6.50653	91.0179	50.7117	13.8399	-11.3102	-44.5878	-3.6145	3.3622	-10.5005	7.38614	10.5807	69.4107	0.969512	90.541	34.4413	10.0146	-10.4858	-13.2122	3.69005	3.22277	27.9056	-2.15142	-2.32507	39.3892	-13.884
684	1.89097	-1.10079	24.9674	0.716156	-0.66698	5.27308	0.716087	-0.667054	11.0935	0.574615	-0.457471	14.1576	0.934176	-2.55952	15.0342	0.746596	-5.00371	-8.10027	-4.48048	-0.594666	-13.3332	19.4974	1.03955	59.1921	-6.42831	91.079	50.6503	13.8841	-11.2199	-44.5447	-3.61218	3.39816	-10.4172	7.4007	10.5658	69.3362	0.954507	90.5212	34.4054	10.0485	-10.5851	-13.2456	3.81055	3.20676	27.8717	-2.14983	-2.16635	39.2427	-13.9337
686	1.87828	-1.1247	24.9693	0.70825	-0.676162	5.27405	0.70818	-0.676235	11.0945	0.569231	-0.464803	14.1583	0.951744	-2.55563	15.0328	0.779934	-5.00319	-8.10368	-4.51552	-0.576777	-13.2588	19.4951	1.0382	59.1664	-6.41347	91.088	50.5661	13.9484	-11.2345	-44.5766	-3.60237	3.39589	-10.3793	7.37616	10.6767	69.3111	1.04467	90.4933	34.354	10.0814	-10.6237	-13.2449	3.86599	3.19237	27.7991	-2.13931	-1.99531	39.1109	-13.9487
688	1.85809	-1.13613	24.9761	0.698294	-0.679178	5.27714	0.698224	-0.67925	11.0976	0.561954	-0.467641	14.1606	0.967244	-2.56463	15.0216	0.804355	-5.02541	-8.12489	-4.55333	-0.553617	-13.2107	19.5082	0.949624	59.0941	-6.50221	91.0656	50.4898	14.0333	-11.3171	-44.7105	-3.59362	3.38472	-10.3687	7.3738	10.7897	69.3303	1.09744	90.5479	34.2997	10.0972	-10.642	-13.2079	3.8721	3.13959	27.6992	-2.10121	-1.84892	39.0255	-13.9652
690	1.83278	-1.12961	24.9898	0.687857	-0.673885	5.28318	0.687788	-0.673956	11.1036	0.553832	-0.464295	14.1651	0.980385	-2.58539	14.9946	0.819512	-5.06825	-8.17509	-4.59609	-0.539753	-13.1869	19.5345	0.787314	58.9798	-6.67474	91.0086	50.4383	14.1324	-11.4495	-44.9306	-3.58754	3.3772	-10.3745	7.39965	10.9003	69.3928	1.10131	90.6808	34.2434	10.0984	-10.6492	-13.1372	3.83882	3.06897	27.585	-2.0452	-1.75555	38.9857	-13.9883
692	1.8044	-1.0992	25.0142	0.678412	-0.657907	5.29384	0.678344	-0.657977	11.1143	0.545827	-0.452901	14.1731	0.992316	-2.60135	14.9467	0.833445	-5.10207	-8.26426	-4.65682	-0.562119	-13.1352	19.5568	0.639986	58.8094	-6.82102	90.8737	50.4518	14.228	-11.5813	-45.1552	-3.57944	3.39948	-10.3637	7.42279	11.1293	69.4967	1.15384	90.7741	34.1719	10.1158	-10.6497	-13.0469	3.79824	3.10165	27.4967	-2.02624	-1.78215	38.9479	-14.0156
694	1.7752	-1.06016	25.0415	0.669459	-0.638092	5.30583	0.669393	-0.638161	11.1263	0.537966	-0.438609	14.182	0.986288	-2.60321	14.8995	0.819996	-5.10353	-8.35148	-4.72563	-0.601632	-13.0834	19.5311	0.561818	58.6265	-6.85706	90.749	50.4766	14.3224	-11.7601	-45.3784	-3.57293	3.42796	-10.3452	7.42375	11.2847	69.6122	1.18246	90.9263	34.096	10.1314	-10.6088	-12.9294	3.73976	3.21757	27.4149	-2.03822	-1.86387	38.9153	-14.0302
696	1.74571	-1.01864	25.0689	0.660633	-0.61716	5.31779	0.66057	-0.617228	11.1382	0.530137	-0.423473	14.191	0.961389	-2.59022	14.8613	0.778138	-5.07083	-8.42166	-4.79543	-0.647335	-13.0397	19.4646	0.549461	58.4496	-6.79638	90.6563	50.4955	14.4098	-11.9868	-45.5942	-3.5685	3.45461	-10.3234	7.40192	11.3446	69.7268	1.18679	91.1351	34.0192	10.1402	-10.5269	-12.7871	3.66774	3.38397	27.3353	-2.07047	-1.96433	38.8876	-14.0303
698	1.71392	-0.982053	25.0932	0.650326	-0.59814	5.32843	0.650265	-0.598207	11.1489	0.521313	-0.409852	14.1989	0.930233	-2.57051	14.8436	0.728204	-5.02342	-8.45377	-4.84951	-0.674348	-13.014	19.4322	0.516896	58.303	-6.79538	90.6017	50.493	14.4646	-12.2349	-45.8073	-3.56427	3.47033	-10.3059	7.37421	11.4038	69.8248	1.2318	91.319	33.9438	10.1351	-10.4387	-12.6278	3.60217	3.48994	27.2544	-2.08461	-1.99272	38.8691	-14.0285
700	1.68649	-0.952805	25.1079	0.64122	-0.582717	5.33484	0.641159	-0.582783	11.1553	0.513599	-0.398847	14.2037	0.896547	-2.55041	14.8273	0.673882	-4.97432	-8.48315	-4.88307	-0.68141	-13.0048	19.4153	0.489155	58.1813	-6.82364	90.5247	50.4766	14.5304	-12.4436	-45.9864	-3.56293	3.46892	-10.3251	7.3655	11.4683	69.9276	1.26157	91.4404	33.8738	10.1333	-10.3501	-12.4915	3.54561	3.49313	27.1714	-2.06182	-2.04637	38.847	-14.0046
702	1.66785	-0.931615	25.1118	0.635182	-0.571642	5.3365	0.635123	-0.571708	11.1569	0.508437	-0.390912	14.205	0.862869	-2.5319	14.8075	0.618862	-4.92813	-8.51896	-4.89509	-0.673141	-13.0211	19.4088	0.481536	58.0934	-6.85696	90.4201	50.4578	14.6086	-12.5933	-46.1112	-3.56895	3.45555	-10.3796	7.37574	11.5413	70.0215	1.27631	91.487	33.8179	10.1399	-10.2679	-12.3977	3.50112	3.41547	27.0894	-2.01147	-2.10848	38.8284	-13.9696
704	1.66944	-0.918624	25.107	0.637174	-0.566117	5.3343	0.637115	-0.566183	11.1547	0.509609	-0.38666	14.2033	0.830301	-2.51306	14.7826	0.565814	-4.88176	-8.56426	-4.88677	-0.672554	-13.1085	19.4021	0.561982	58.0788	-6.79336	90.314	50.4834	14.6618	-12.6808	-46.1279	-3.60047	3.46009	-10.4306	7.37631	11.625	70.0301	1.33394	91.4549	33.8102	10.16	-10.2025	-12.3829	3.47755	3.39699	27.0218	-1.9919	-1.99889	38.8587	-13.994
706	1.68022	-0.904869	25.0992	0.643255	-0.561159	5.33078	0.643197	-0.561226	11.1512	0.513875	-0.382593	14.2007	0.812413	-2.50292	14.7576	0.536191	-4.85672	-8.61027	-4.87537	-0.674943	-13.185	19.3895	0.568601	58.0963	-6.76824	90.2952	50.4932	14.6995	-12.686	-46.1014	-3.629	3.46196	-10.4819	7.37446	11.6553	70.0121	1.36429	91.4051	33.8123	10.1844	-10.1661	-12.3957	3.45244	3.43523	26.9687	-2.00539	-1.9608	38.893	-14.0044
708	1.69428	-0.889783	25.0911	0.650903	-0.555944	5.32712	0.650846	-0.556011	11.1476	0.519298	-0.378243	14.1979	0.812779	-2.50351	14.7355	0.535836	-4.85803	-8.65121	-4.86514	-0.677922	-13.2321	19.3725	0.501182	58.126	-6.78517	90.3585	50.4811	14.7218	-12.63	-46.0583	-3.64691	3.45778	-10.5253	7.36905	11.6299	69.984	1.36141	91.368	33.8085	10.2112	-10.1645	-12.4209	3.42488	3.52012	26.9278	-2.04571	-2.02281	38.9137	-13.9882
710	1.69856	-0.878575	25.0877	0.653887	-0.551468	5.32557	0.65383	-0.551536	11.146	0.521272	-0.374719	14.1968	0.835122	-2.51617	14.7236	0.571256	-4.88951	-8.674	-4.8542	-0.673425	-13.2577	19.3665	0.521755	58.1273	-6.72326	90.3931	50.4835	14.722	-12.6105	-46.0411	-3.65035	3.45131	-10.526	7.34707	11.5858	69.9575	1.3593	91.4215	33.7675	10.2455	-10.2165	-12.4505	3.41392	3.59727	26.8861	-2.07945	-2.07213	38.8899	-13.9579
712	1.69983	-0.882752	25.0796	0.654048	-0.553388	5.32199	0.653991	-0.553456	11.1424	0.521507	-0.376142	14.1941	0.849927	-2.5214	14.721	0.596108	-4.90461	-8.67918	-4.83846	-0.665191	-13.2654	19.3564	0.561038	58.1253	-6.67142	90.3991	50.4579	14.7235	-12.6162	-46.0224	-3.65203	3.44071	-10.5304	7.34943	11.6491	69.9321	1.40366	91.3783	33.743	10.2684	-10.2466	-12.4757	3.41191	3.65971	26.8543	-2.09943	-2.11488	38.8563	-13.934
714	1.69907	-0.899863	25.067	0.652052	-0.560732	5.31644	0.651994	-0.560799	11.1369	0.520443	-0.381746	14.1899	0.853142	-2.51693	14.7249	0.603774	-4.89767	-8.67219	-4.82073	-0.654287	-13.2611	19.3436	0.588761	58.1245	-6.65686	90.3865	50.4078	14.7326	-12.6382	-46.0047	-3.65484	3.42788	-10.5472	7.3722	11.7847	69.9146	1.47936	91.258	33.7381	10.2818	-10.2413	-12.493	3.41735	3.69736	26.8327	-2.10205	-2.13979	38.8214	-13.9247
716	1.69482	-0.908495	25.059	0.649362	-0.564049	5.31292	0.649304	-0.564116	11.1334	0.518626	-0.38438	14.1873	0.859608	-2.5134	14.7235	0.616797	-4.89371	-8.67523	-4.81641	-0.640459	-13.2647	19.3495	0.521165	58.1251	-6.72632	90.4183	50.3829	14.7511	-12.6391	-46.0179	-3.65823	3.42055	-10.569	7.35428	11.6895	69.9309	1.46732	91.3423	33.7138	10.3145	-10.2183	-12.5025	3.42946	3.68308	26.8138	-2.08342	-2.10822	38.7873	-13.9437
718	1.68991	-0.911045	25.0544	0.64698	-0.56466	5.31091	0.646922	-0.564727	11.1313	0.516881	-0.384973	14.1858	0.865979	-2.51427	14.719	0.627889	-4.89771	-8.68366	-4.81774	-0.633761	-13.2563	19.3489	0.487217	58.106	-6.74895	90.4238	50.3875	14.7693	-12.6202	-46.0549	-3.65735	3.42102	-10.5809	7.34627	11.6472	69.9518	1.46145	91.3938	33.6855	10.3423	-10.216	-12.4987	3.45106	3.6572	26.7974	-2.0654	-2.0696	38.7508	-13.9538
720	1.68482	-0.908118	25.0532	0.645051	-0.562875	5.31033	0.644992	-0.562941	11.1308	0.515334	-0.383749	14.1853	0.871166	-2.51783	14.7125	0.635741	-4.90617	-8.69595	-4.82399	-0.637587	-13.2333	19.3392	0.49533	58.0646	-6.72096	90.3953	50.4167	14.7878	-12.5869	-46.1146	-3.65131	3.4296	-10.5809	7.35802	11.6909	69.973	1.46842	91.3851	33.6569	10.3608	-10.2358	-12.4809	3.47888	3.63746	26.7828	-2.05512	-2.03841	38.7117	-13.9526
722	1.67799	-0.901307	25.0553	0.642742	-0.559236	5.31124	0.642684	-0.559302	11.1317	0.513394	-0.381161	14.186	0.873043	-2.51222	14.7055	0.641005	-4.89672	-8.70911	-4.84059	-0.657864	-13.1986	19.3339	0.4521	58.0101	-6.75975	90.3732	50.4445	14.8168	-12.5561	-46.1969	-3.64029	3.44777	-10.577	7.38821	11.6945	70.0051	1.42771	91.4174	33.6322	10.3738	-10.2462	-12.4545	3.49947	3.6584	26.7688	-2.05954	-2.01731	38.6715	-13.9717
724	1.6729	-0.900747	25.0553	0.640574	-0.558487	5.31125	0.640516	-0.558553	11.1317	0.511728	-0.380726	14.186	0.867676	-2.50158	14.7032	0.63517	-4.87536	-8.71334	-4.85008	-0.670343	-13.177	19.3237	0.413372	57.955	-6.81182	90.3128	50.4551	14.8675	-12.5739	-46.2919	-3.63336	3.45071	-10.5727	7.41038	11.7081	70.0411	1.39966	91.4537	33.6089	10.3759	-10.2274	-12.4085	3.50733	3.67769	26.7533	-2.06266	-2.04889	38.6335	-13.9725
726	1.66988	-0.907054	25.0526	0.638642	-0.560931	5.31008	0.638584	-0.560997	11.1305	0.510426	-0.382666	14.1851	0.857464	-2.48872	14.7064	0.621558	-4.84812	-8.70729	-4.85203	-0.671803	-13.1723	19.3137	0.384995	57.9006	-6.86885	90.2215	50.4522	14.9289	-12.6453	-46.395	-3.63225	3.43871	-10.5701	7.41779	11.7338	70.0804	1.39552	91.4952	33.5886	10.3685	-10.1749	-12.3446	3.50311	3.68855	26.7357	-2.06161	-2.12258	38.5993	-13.9561
728	1.66645	-0.913044	25.05	0.636556	-0.563194	5.30896	0.636498	-0.56326	11.1294	0.508997	-0.384479	14.1843	0.855797	-2.48104	14.714	0.621691	-4.83349	-8.69334	-4.8623	-0.671544	-13.1744	19.3346	0.342012	57.8341	-6.94402	90.1682	50.4701	14.9423	-12.743	-46.5061	-3.63556	3.4385	-10.5765	7.41153	11.7395	70.1303	1.40434	91.5835	33.5807	10.3613	-10.0913	-12.2759	3.49473	3.70254	26.7161	-2.05909	-2.15315	38.5715	-13.9638
730	1.66592	-0.912077	25.05	0.636421	-0.56272	5.30895	0.636363	-0.562786	11.1294	0.508869	-0.384132	14.1843	0.860086	-2.48239	14.7145	0.629001	-4.83754	-8.69244	-4.87594	-0.685603	-13.1773	19.3495	0.307685	57.7679	-6.99284	90.1157	50.5048	14.9484	-12.8407	-46.5888	-3.63497	3.44382	-10.5702	7.39809	11.776	70.1675	1.42491	91.6387	33.5695	10.3605	-10.0164	-12.218	3.49569	3.7217	26.6955	-2.06593	-2.16099	38.54	-13.977
732	1.66879	-0.90408	25.0518	0.63846	-0.559522	5.3097	0.638402	-0.559588	11.1301	0.510208	-0.381622	14.1849	0.867628	-2.49048	14.7088	0.639455	-4.85514	-8.70326	-4.89164	-0.713442	-13.1803	19.3483	0.286953	57.7131	-7.00282	90.0767	50.5499	14.9492	-12.9156	-46.6304	-3.62855	3.45199	-10.5501	7.38192	11.8444	70.1788	1.45559	91.6371	33.5576	10.3672	-9.96285	-12.1794	3.50724	3.74405	26.6734	-2.08236	-2.16131	38.5018	-13.9903
734	1.67481	-0.896047	25.0493	0.641889	-0.556606	5.30858	0.641831	-0.556673	11.129	0.512605	-0.37924	14.184	0.866621	-2.49123	14.7113	0.637437	-4.85611	-8.69848	-4.90939	-0.736627	-13.1876	19.3234	0.286051	57.7047	-6.95831	90.1401	50.5827	14.9118	-12.9096	-46.611	-3.61592	3.4554	-10.5285	7.37169	11.9162	70.1236	1.50429	91.5425	33.577	10.3764	-9.93506	-12.1792	3.51929	3.7561	26.6454	-2.09783	-2.21506	38.4542	-13.9949
736	1.6781	-0.890857	25.0451	0.643846	-0.554653	5.30666	0.643789	-0.55472	11.1271	0.513958	-0.377662	14.1826	0.873683	-2.48909	14.719	0.651353	-4.85484	-8.68455	-4.91553	-0.749755	-13.2006	19.2955	0.248288	57.7144	-6.94837	90.2115	50.5959	14.8941	-12.864	-46.5967	-3.60957	3.45532	-10.5257	7.37483	11.8964	70.0954	1.49175	91.5202	33.5703	10.3907	-9.94211	-12.1794	3.53042	3.77838	26.6169	-2.11534	-2.23421	38.4125	-14.0001
738	1.67724	-0.888935	25.0395	0.643677	-0.553711	5.30417	0.64362	-0.553778	11.1246	0.513779	-0.376964	14.1807	0.889093	-2.48723	14.7291	0.68043	-4.8572	-8.66639	-4.90973	-0.753908	-13.2163	19.2721	0.179071	57.7265	-6.98148	90.2555	50.5947	14.9051	-12.8014	-46.6009	-3.60936	3.45309	-10.5441	7.38949	11.8097	70.1107	1.43007	91.5751	33.5326	10.4066	-9.97466	-12.1714	3.54056	3.8068	26.5897	-2.13015	-2.21963	38.3769	-14.0074
740	1.67234	-0.887404	25.0327	0.641706	-0.552536	5.30116	0.641649	-0.552602	11.1216	0.512238	-0.376196	14.1785	0.900013	-2.49735	14.7331	0.69662	-4.87968	-8.65924	-4.90488	-0.761033	-13.2197	19.262	0.158367	57.7014	-6.99864	90.2168	50.6115	14.9238	-12.7741	-46.6114	-3.60008	3.4544	-10.5732	7.39835	11.871	70.1469	1.45676	91.5466	33.4974	10.4088	-9.98638	-12.1566	3.55289	3.80211	26.5654	-2.11909	-2.26658	38.3349	-14.0148
742	1.6685	-0.889534	25.0269	0.639835	-0.553066	5.29858	0.639778	-0.553132	11.119	0.510871	-0.376698	14.1765	0.900269	-2.50351	14.7302	0.694665	-4.89101	-8.66442	-4.89895	-0.772317	-13.2248	19.2598	0.156121	57.6727	-7.02303	90.1418	50.6366	14.9483	-12.7696	-46.6163	-3.59738	3.45368	-10.5913	7.4131	11.9074	70.1739	1.46813	91.556	33.476	10.4065	-9.99375	-12.1445	3.56401	3.80309	26.5405	-2.11212	-2.28503	38.2858	-14.0176
744	1.66626	-0.894147	25.0224	0.638408	-0.55484	5.29658	0.638351	-0.554906	11.117	0.509908	-0.378106	14.175	0.892288	-2.5025	14.7228	0.680269	-4.8862	-8.67796	-4.89296	-0.787813	-13.233	19.2578	0.160834	57.6486	-7.05001	90.0606	50.6646	14.9742	-12.7825	-46.6135	-3.60163	3.45065	-10.5948	7.43292	11.8946	70.1832	1.45127	91.6117	33.4705	10.403	-9.99846	-12.1377	3.57323	3.81736	26.5147	-2.11446	-2.26754	38.2335	-14.0151
746	1.66201	-0.893704	25.0189	0.636607	-0.554215	5.29503	0.63655	-0.554281	11.1155	0.508525	-0.377741	14.1738	0.89389	-2.49442	14.7209	0.686148	-4.87213	-8.68167	-4.89147	-0.803626	-13.2369	19.2257	0.141047	57.6325	-7.04569	90.0618	50.6753	14.9923	-12.8009	-46.6086	-3.59963	3.44731	-10.591	7.44401	11.8835	70.1731	1.44285	91.6441	33.4722	10.4041	-9.99497	-12.1367	3.58002	3.84099	26.4904	-2.11993	-2.2662	38.1954	-14.0054
748	1.65808	-0.8911	25.0133	0.635166	-0.552672	5.29252	0.635109	-0.552738	11.113	0.507359	-0.376667	14.172	0.898824	-2.49394	14.7239	0.695407	-4.87309	-8.67626	-4.88938	-0.825915	-13.246	19.2069	0.1482	57.6168	-7.02552	90.0421	50.6984	14.9955	-12.8025	-46.6007	-3.5992	3.45415	-10.5975	7.4578	11.8816	70.1698	1.43582	91.669	33.4736	10.4037	-10.001	-12.1429	3.59017	3.86345	26.4697	-2.11898	-2.25985	38.1632	-14.0177
750	1.65503	-0.887217	25.0059	0.634237	-0.550652	5.28922	0.63418	-0.550718	11.1097	0.506549	-0.375206	14.1695	0.90538	-2.50313	14.7313	0.704136	-4.89224	-8.66266	-4.88559	-0.855605	-13.2562	19.2054	0.183125	57.5969	-6.99629	89.9872	50.7347	14.9866	-12.7871	-46.5895	-3.60015	3.47154	-10.6095	7.47252	11.8882	70.1732	1.43086	91.6887	33.4701	10.4018	-10.0142	-12.1532	3.60558	3.88709	26.4512	-2.1146	-2.24829	38.1326	-14.0511
752	1.6533	-0.883246	25.0016	0.633885	-0.548735	5.28732	0.633829	-0.5488	11.1077	0.506176	-0.37379	14.1681	0.910784	-2.51672	14.7393	0.709149	-4.91893	-8.64772	-4.8804	-0.893385	-13.2392	19.1916	0.208542	57.5587	-6.96333	89.9377	50.7605	14.9817	-12.7822	-46.577	-3.59646	3.49271	-10.5829	7.47317	11.8763	70.1507	1.42671	91.714	33.4523	10.4022	-10.0077	-12.154	3.62886	3.93585	26.4269	-2.13051	-2.24311	38.0927	-14.0726
754	1.65122	-0.881784	24.9972	0.633133	-0.547876	5.28533	0.633076	-0.547942	11.1058	0.505564	-0.373189	14.1666	0.91487	-2.52254	14.752	0.714857	-4.93097	-8.62421	-4.87347	-0.918682	-13.2293	19.2	0.186068	57.5324	-6.98548	89.8739	50.7802	14.9884	-12.7709	-46.5405	-3.58515	3.49816	-10.5741	7.45377	11.9062	70.1402	1.46161	91.6858	33.4297	10.4162	-9.99209	-12.1557	3.65092	3.98047	26.4032	-2.14942	-2.25185	38.0533	-14.0884
756	1.64877	-0.880408	24.9911	0.632211	-0.547013	5.28262	0.632155	-0.547078	11.103	0.504827	-0.372593	14.1645	0.919326	-2.52139	14.7693	0.724022	-4.93046	-8.59223	-4.86932	-0.93572	-13.2288	19.2301	0.118515	57.5176	-7.06182	89.7875	50.7942	15.0115	-12.74	-46.4774	-3.56558	3.49461	-10.5879	7.41909	11.9729	70.1391	1.53443	91.6153	33.4049	10.4428	-9.98038	-12.1608	3.66912	4.01487	26.3789	-2.16667	-2.27674	38.0157	-14.0999
758	1.64791	-0.864878	24.9814	0.633396	-0.540123	5.27825	0.63334	-0.540188	11.0987	0.505316	-0.367364	14.1613	0.931758	-2.53075	14.7877	0.743787	-4.95204	-8.55845	-4.89214	-0.984607	-13.2512	19.2378	0.0640646	57.5246	-7.11162	89.6792	50.804	15.0521	-12.6478	-46.3961	-3.53857	3.53329	-10.581	7.39691	12.005	70.0878	1.59356	91.53	33.3849	10.4768	-9.95351	-12.1718	3.68257	4.03013	26.3433	-2.17382	-2.31427	37.9757	-14.1112
760	1.64602	-0.852592	24.9659	0.633819	-0.534525	5.27133	0.633764	-0.53459	11.0918	0.505313	-0.363143	14.1561	0.946712	-2.5414	14.8073	0.767706	-4.97689	-8.52239	-4.89774	-1.02544	-13.1162	19.3047	-0.000302357	57.3516	-7.21948	89.5062	50.8135	15.1228	-12.5376	-46.3554	-3.50983	3.57089	-10.6064	7.38696	11.9898	70.0792	1.65772	91.7732	33.3411	10.4653	-10.2019	-12.1907	3.69103	4.10884	26.311	-2.20627	-2.37876	37.9443	-14.1202
762	1.64146	-0.845707	24.9411	0.632568	-0.530989	5.26028	0.632513	-0.531054	11.0807	0.504179	-0.360557	14.1478	0.963108	-2.54745	14.8288	0.796043	-4.99392	-8.48296	-4.86314	-1.08805	-12.6743	19.4375	-0.083216	56.8398	-7.47216	89.0882	50.8071	15.286	-12.4441	-46.2743	-3.48244	3.60528	-10.7042	7.34506	11.945	70.1557	1.85811	92.6703	33.273	10.3561	-11.0006	-12.1635	3.69639	4.25147	26.2819	-2.26226	-2.46728	37.9225	-14.1269
764	1.6308	-0.835714	24.8922	0.629011	-0.525415	5.23848	0.628957	-0.525479	11.0589	0.501209	-0.356567	14.1314	0.977748	-2.53374	14.8526	0.828671	-4.97432	-8.43963	-4.73313	-1.34213	-11.4008	19.5462	-0.163336	55.4703	-8.1254	87.7599	50.7383	15.8332	-12.4736	-46.0444	-3.46662	3.67156	-10.9932	7.08332	11.9515	70.3712	2.73808	95.2657	33.2734	9.97592	-13.2522	-11.8391	3.70686	4.37785	26.2431	-2.30236	-2.55272	37.9076	-14.1326
766	1.61321	-0.829509	24.8474	0.622047	-0.520827	5.21858	0.621993	-0.520891	11.039	0.495746	-0.353518	14.1165	1.01854	-2.50167	14.894	0.916333	-4.93101	-8.36517	-4.56174	-1.5948	-10.3319	19.8677	-0.435629	54.2032	-9.07288	85.9981	50.5554	16.2022	-12.3941	-44.0451	-3.43	3.72373	-11.3408	6.73987	12.0238	70.8399	3.78721	98.3048	33.02	9.63305	-15.7856	-11.5197	3.71595	4.49123	26.189	-2.31972	-2.65105	37.8749	-14.1452
768	1.59137	-0.828138	24.8126	0.612733	-0.517965	5.20311	0.61268	-0.518028	11.0235	0.488622	-0.351901	14.1049	1.07222	-2.46053	14.9494	1.03132	-4.87585	-8.26517	-4.38604	-1.81021	-9.67316	20.4623	-1.01407	53.1652	-10.3237	83.6423	50.2983	16.3039	-12.1518	-40.2544	-3.37094	3.75228	-11.6921	6.40567	12.2188	71.4785	4.7884	101.069	32.5349	9.42649	-18.0556	-11.3246	3.72574	4.59915	26.1194	-2.32171	-2.76825	37.8159	-14.1597
770	1.57728	-0.828556	24.78	0.606616	-0.516655	5.18862	0.606563	-0.516718	11.0091	0.483978	-0.351261	14.094	1.05747	-2.45247	14.9988	1.00929	-4.85526	-8.17295	-4.27349	-2.02101	-9.23321	21.3814	-2.16431	51.9369	-12.1477	79.2437	50.195	16.2891	-11.8079	-35.7977	-3.30731	3.76289	-11.9723	6.31487	12.8209	71.8599	5.34607	101.897	32.1762	9.50274	-19.0484	-11.4545	3.74906	4.7477	26.0347	-2.35135	-2.92941	37.7172	-14.1442
772	1.56572	-0.835851	24.7643	0.600888	-0.518651	5.18166	0.600835	-0.518713	11.0021	0.479814	-0.353081	14.0888	1.01394	-2.42926	14.9926	0.938554	-4.79686	-8.18332	-4.24052	-2.23971	-8.86736	22.2279	-3.59339	50.5524	-13.4275	75.8611	50.0758	17.0785	-12.0016	-33.3526	-3.27802	3.77049	-12.1289	6.3841	13.2386	72.0331	5.51025	101.849	32.007	9.59943	-19.315	-11.6377	3.78501	4.88102	25.9766	-2.39027	-3.04355	37.6242	-14.1339
774	1.55347	-0.856369	24.7629	0.593531	-0.526393	5.18109	0.593476	-0.526454	11.0015	0.47476	-0.359301	14.0883	0.952909	-2.38155	14.9382	0.84344	-4.68767	-8.28278	-4.2781	-2.44168	-8.56311	22.8983	-5.10302	49.0447	-13.8132	73.9248	49.7848	18.8329	-13.0351	-33.2753	-3.29369	3.76873	-12.1631	6.57117	13.2917	72.0196	5.32552	101.377	32.0411	9.66186	-19.0899	-11.7951	3.8276	4.96996	25.9487	-2.42605	-3.08299	37.548	-14.1322
776	1.53073	-0.913479	24.7506	0.578022	-0.549033	5.17584	0.577965	-0.549093	10.9963	0.464478	-0.377139	14.0844	0.883998	-2.31143	14.9199	0.743684	-4.53449	-8.31539	-4.31927	-2.51585	-8.45074	23.3806	-6.0944	47.4939	-13.0942	71.6398	49.2624	20.5275	-14.7092	-34.0356	-3.36091	3.71629	-12.1441	6.77097	12.746	71.9024	4.90453	101.427	32.1939	9.69959	-18.8463	-11.8924	3.85311	4.95105	25.9182	-2.42257	-3.01939	37.4841	-14.1199
778	1.50588	-0.973845	24.7405	0.561268	-0.572894	5.17158	0.561209	-0.572952	10.992	0.453335	-0.395964	14.0812	0.832477	-2.25482	14.9118	0.670871	-4.41232	-8.32977	-4.4076	-2.49434	-8.48758	23.9896	-7.47414	46.1645	-12.067	71.9237	47.6066	21.2494	-16.2387	-35.5483	-3.41228	3.63067	-12.0875	6.93199	12.4561	71.7591	4.63025	101.251	32.3115	9.7234	-18.5666	-11.9661	3.87137	4.86134	25.9002	-2.39212	-2.95301	37.4358	-14.1118
780	1.48253	-1.02905	24.7343	0.545671	-0.594666	5.16904	0.54561	-0.594722	10.9895	0.442936	-0.413161	14.0793	0.803204	-2.21841	14.9143	0.631328	-4.33512	-8.32472	-4.53676	-2.39694	-8.61642	24.7378	-9.39086	45.0851	-10.8584	75.1674	44.7604	20.501	-17.168	-37.4658	-3.43502	3.51664	-12.0048	7.04193	12.5245	71.628	4.53208	100.766	32.3458	9.75487	-18.254	-12.0347	3.88355	4.73735	25.8947	-2.34879	-2.90489	37.4001	-14.1101
782	1.46668	-1.08213	24.7273	0.533556	-0.616242	5.16611	0.533492	-0.616297	10.9865	0.43513	-0.430008	14.0771	0.787319	-2.19116	14.9546	0.613907	-4.27941	-8.24981	-4.64712	-2.28165	-8.63454	25.3922	-11.6745	44.1632	-9.75498	80.3563	40.7841	17.6504	-16.7894	-38.7411	-3.45091	3.36934	-11.9079	7.12284	12.4719	71.5525	4.27122	100.234	32.2545	9.88168	-17.8047	-12.1448	3.88497	4.6906	25.8887	-2.33891	-2.84663	37.3608	-14.1107
784	1.45906	-1.11037	24.7315	0.527443	-0.627827	5.16806	0.527378	-0.627881	10.9885	0.431229	-0.439034	14.0785	0.77964	-2.16551	14.9549	0.609516	-4.22989	-8.24952	-4.78596	-2.14226	-8.67472	26.1163	-13.4243	43.2666	-8.17625	86.3747	36.6056	13.9256	-16.1949	-39.3251	-3.4531	3.25285	-11.8059	7.18771	12.5265	71.502	4.06454	99.7796	32.1678	9.99583	-17.5171	-12.2437	3.89423	4.67599	25.9035	-2.34978	-2.83588	37.3351	-14.1163
786	1.46042	-1.11091	24.7475	0.527942	-0.62824	5.17519	0.527877	-0.628295	10.9956	0.43162	-0.439322	14.0839	0.776865	-2.14147	14.9059	0.611907	-4.18538	-8.34073	-4.94933	-1.98978	-8.74138	26.8799	-14.3822	42.3376	-6.07996	92.4502	32.6041	9.6832	-15.6362	-39.0149	-3.44322	3.18437	-11.7048	7.23197	12.672	71.4741	3.94587	99.4814	32.1191	10.0724	-17.4323	-12.3135	3.91224	4.68955	25.9436	-2.37964	-2.87492	37.3284	-14.1272
788	1.47132	-1.09099	24.7676	0.534602	-0.62068	5.18406	0.534538	-0.620735	11.0045	0.436155	-0.433286	14.0905	0.77442	-2.13099	14.8467	0.609534	-4.16573	-8.45077	-5.09522	-1.85575	-8.77361	27.4253	-14.3945	41.2912	-3.6907	97.3611	29.2221	4.93534	-14.8299	-37.6496	-3.42717	3.17189	-11.6055	7.21812	12.6739	71.4819	3.86921	99.4976	32.1082	10.1171	-17.4221	-12.3268	3.92476	4.75249	26.0082	-2.43304	-2.91361	37.3492	-14.1442
790	1.49486	-1.08389	24.785	0.545521	-0.61995	5.19179	0.545457	-0.620006	11.0122	0.444275	-0.432111	14.0963	0.761401	-2.11604	14.7871	0.589624	-4.13395	-8.5613	-5.16852	-1.7742	-8.63565	27.7509	-14.2711	40.2299	-1.7351	101.008	26.1988	0.458697	-14.3042	-35.3188	-3.42603	3.14756	-11.5661	7.17514	12.6302	71.5271	3.83377	99.6016	32.1433	10.1395	-17.4272	-12.3185	3.9262	4.81218	26.0816	-2.47501	-2.9845	37.379	-14.157
792	1.52679	-1.09007	24.7971	0.558808	-0.625823	5.1972	0.558744	-0.62588	11.0176	0.454555	-0.435738	14.1004	0.744328	-2.09386	14.7386	0.565425	-4.08744	-8.65125	-5.17251	-1.74857	-8.30584	27.8536	-14.2444	39.1784	-0.375375	103.534	23.4316	-3.39515	-14.2615	-32.4663	-3.43532	3.10815	-11.5914	7.12459	12.5866	71.6086	3.82947	99.7291	32.2087	10.1427	-17.4488	-12.294	3.92265	4.84694	26.155	-2.49856	-3.06841	37.4104	-14.1657
794	1.54717	-1.07521	24.8011	0.569152	-0.621357	5.19892	0.569088	-0.621415	11.0194	0.462033	-0.431796	14.1017	0.762659	-2.06836	14.7329	0.608164	-4.048	-8.66288	-5.17392	-1.76145	-7.79967	27.7587	-14.4261	38.084	0.745828	105.512	20.9158	-6.21284	-14.7471	-30.2503	-3.41507	3.10888	-11.6453	7.12408	12.6591	71.7182	3.83299	99.8371	32.2373	10.1293	-17.5794	-12.241	3.94776	4.81423	26.212	-2.51026	-3.05637	37.4343	-14.1819
796	1.5647	-1.04826	24.8067	0.579437	-0.611345	5.20133	0.579374	-0.611405	11.0218	0.469144	-0.423709	14.1035	0.789456	-2.05741	14.7332	0.660997	-4.0382	-8.66339	-5.20627	-1.75465	-7.44274	27.5791	-14.6003	37.2723	1.7909	106.923	18.6156	-7.87961	-15.3732	-28.4702	-3.37581	3.14638	-11.6948	7.15013	12.748	71.8629	3.80527	100.013	32.2314	10.0915	-17.7626	-12.1709	3.97624	4.80724	26.2634	-2.52878	-3.04268	37.4501	-14.1991
798	1.58227	-1.01563	24.8137	0.5903	-0.598863	5.20432	0.590238	-0.598924	11.0248	0.476543	-0.41374	14.1058	0.815465	-2.06225	14.7297	0.706354	-4.05681	-8.67051	-5.27084	-1.71551	-7.27758	27.3829	-14.6935	36.7944	2.79209	107.807	16.4841	-8.57099	-15.9868	-27.0348	-3.32504	3.21256	-11.7269	7.19989	12.8682	72.0287	3.75158	100.216	32.2004	10.038	-17.9482	-12.0913	4.00254	4.8383	26.3122	-2.5555	-3.04894	37.46	-14.2135
800	1.60568	-0.998405	24.8099	0.602217	-0.593639	5.20256	0.602156	-0.593701	11.023	0.485158	-0.409135	14.1045	0.825123	-2.06948	14.7214	0.72094	-4.07363	-8.68622	-5.32485	-1.65913	-7.12657	27.3151	-14.5852	36.5448	3.69304	108.166	14.361	-8.97972	-16.5068	-25.2499	-3.28568	3.27276	-11.7267	7.28304	13.206	72.1497	3.75161	100.163	32.1835	10.011	-17.9853	-12.0247	4.02865	4.86364	26.3613	-2.57631	-3.07577	37.4742	-14.2132
802	1.62945	-0.984823	24.8069	0.613933	-0.590044	5.20117	0.613872	-0.590107	11.0216	0.493716	-0.405761	14.1034	0.837812	-2.07446	14.6956	0.741345	-4.08764	-8.73446	-5.37985	-1.58157	-7.00657	27.2359	-14.5395	36.343	4.62401	108.45	12.4921	-9.31064	-16.9035	-23.9096	-3.25634	3.335	-11.7439	7.36097	13.4274	72.2924	3.69859	100.194	32.2015	9.96971	-17.9491	-11.9448	4.04134	4.89503	26.415	-2.58613	-3.12424	37.4986	-14.2148
804	1.65343	-0.971827	24.8091	0.625671	-0.586743	5.20214	0.62561	-0.586808	11.0226	0.502306	-0.402609	14.1042	0.855182	-2.07895	14.6511	0.769867	-4.10264	-8.81753	-5.43503	-1.49516	-6.91789	27.1181	-14.5871	36.1251	5.57251	108.7	10.9868	-9.27513	-17.3086	-23.2419	-3.23616	3.39491	-11.7829	7.42415	13.4916	72.4542	3.58168	100.324	32.2613	9.91107	-17.8604	-11.8528	4.04509	4.93817	26.4706	-2.59299	-3.18462	37.5272	-14.2202
806	1.68258	-0.955352	24.825	0.639968	-0.582479	5.20911	0.639907	-0.582545	11.0295	0.512749	-0.398595	14.1094	0.866385	-2.10062	14.5904	0.780181	-4.14665	-8.93031	-5.48106	-1.45262	-6.86402	26.9609	-14.5947	35.825	6.32885	108.523	9.99407	-7.08974	-18.3647	-23.5178	-3.21979	3.43775	-11.8134	7.46701	13.5517	72.5706	3.45983	100.301	32.365	9.86182	-17.7299	-11.7704	4.07487	5.02203	26.5126	-2.64237	-3.22032	37.5268	-14.219
808	1.71122	-0.942824	24.8427	0.653656	-0.579896	5.21696	0.653596	-0.579963	11.0374	0.522835	-0.395874	14.1153	0.872915	-2.10935	14.5526	0.787576	-4.16523	-9.00055	-5.52833	-1.41451	-6.88219	26.88	-14.602	35.6199	6.80777	108.586	9.56244	-4.96137	-18.8832	-24.303	-3.20678	3.44305	-11.8297	7.53195	13.6446	72.6446	3.31946	100.225	32.4877	9.80173	-17.6459	-11.7362	4.09132	5.05687	26.54	-2.67193	-3.23316	37.5241	-14.2299
810	1.73593	-0.938204	24.8611	0.664844	-0.580379	5.22511	0.664784	-0.580447	11.0455	0.531228	-0.395595	14.1215	0.876026	-2.10107	14.5462	0.796166	-4.1514	-9.01268	-5.57335	-1.37217	-6.97319	26.8979	-14.564	35.5563	7.02187	108.876	9.58488	-3.44989	-18.8377	-25.2843	-3.20331	3.41281	-11.8331	7.63225	13.7703	72.6822	3.16289	100.118	32.6216	9.72593	-17.6193	-11.7511	4.09605	5.03411	26.549	-2.6783	-3.20901	37.5213	-14.2611
812	1.74771	-0.955063	24.8869	0.668258	-0.588985	5.23666	0.668197	-0.589054	11.0571	0.534274	-0.401849	14.1301	0.878934	-2.08385	14.5621	0.808456	-4.1211	-8.98354	-5.59061	-1.31942	-7.11304	27.0044	-14.2429	35.6621	7.06183	108.611	9.58526	-2.7825	-19.2813	-25.74	-3.23837	3.37144	-11.835	7.79023	13.8922	72.7158	3.00374	99.9665	32.7607	9.62568	-17.6003	-11.7765	4.13231	5.00631	26.5269	-2.70589	-3.06926	37.4979	-14.3296
814	1.75624	-0.956724	24.9098	0.671758	-0.590632	5.24684	0.671697	-0.590702	11.0673	0.53698	-0.402891	14.1378	0.888486	-2.08757	14.6019	0.825631	-4.13123	-8.90995	-5.60205	-1.29452	-7.23118	27.0435	-13.9635	35.7844	7.17158	108.339	9.53078	-2.28838	-19.8557	-26.4158	-3.27715	3.35645	-11.849	7.91607	13.856	72.7191	2.82314	99.9199	32.9207	9.54171	-17.5717	-11.8077	4.17935	4.9885	26.4954	-2.74724	-3.02797	37.4902	-14.4056
816	1.76372	-0.934338	24.931	0.677176	-0.581681	5.25616	0.677116	-0.581751	11.0766	0.540507	-0.39589	14.1448	0.905996	-2.11373	14.6521	0.849139	-4.18506	-8.81692	-5.62069	-1.30023	-7.32184	26.9975	-13.8136	35.8851	7.39966	108.236	9.44842	-2.04893	-20.4486	-27.4272	-3.30676	3.36666	-11.8752	7.96816	13.6849	72.696	2.65946	99.9788	33.0906	9.48539	-17.5302	-11.8355	4.22671	4.97335	26.4639	-2.79291	-3.0795	37.5119	-14.5022
818	1.7689	-0.887271	24.965	0.684002	-0.561785	5.27104	0.683944	-0.561855	11.0915	0.544447	-0.380624	14.1559	0.931895	-2.13883	14.6579	0.886931	-4.24044	-8.80656	-5.68088	-1.31373	-7.45131	26.9696	-13.8738	35.9765	7.63813	108.586	9.60202	-3.02194	-20.8586	-28.6156	-3.30786	3.35347	-11.9063	7.85688	13.629	72.6867	2.69852	100.007	33.2216	9.45946	-17.4841	-11.8301	4.24799	4.92362	26.4362	-2.81219	-2.93406	37.5524	-14.738
820	1.7775	-0.837403	25.0069	0.692585	-0.541036	5.28946	0.692529	-0.541107	11.1099	0.54965	-0.364622	14.1697	0.944698	-2.15039	14.6573	0.905823	-4.2663	-8.80799	-5.7423	-1.30992	-7.53699	26.8957	-13.7859	36.0676	8.06695	108.932	9.66716	-4.80577	-20.6127	-29.5752	-3.30132	3.33668	-11.8939	7.75178	13.6555	72.6709	2.76666	99.9719	33.3005	9.45453	-17.4621	-11.8336	4.26518	4.77581	26.4646	-2.79471	-2.99791	37.758	-14.8345
822	1.79103	-0.787264	25.0546	0.703342	-0.52068	5.31045	0.703288	-0.520752	11.1309	0.556503	-0.348792	14.1855	0.940316	-2.1469	14.6588	0.899222	-4.25828	-8.80516	-5.7943	-1.28368	-7.58414	26.772	-13.5514	36.1687	8.63552	109.205	9.59997	-6.87341	-19.8725	-30.2742	-3.29491	3.31532	-11.8271	7.68643	13.7368	72.6325	2.8202	99.8523	33.33	9.4668	-17.4567	-11.8607	4.27597	4.49574	26.5825	-2.72756	-3.38964	38.227	-14.7411
824	1.81	-0.71828	25.1018	0.718349	-0.492646	5.33108	0.718298	-0.49272	11.1515	0.566093	-0.326971	14.201	0.924064	-2.1385	14.6676	0.873129	-4.23681	-8.78832	-5.832	-1.24957	-7.67435	26.6185	-13.5437	36.3044	8.99752	109.696	9.53187	-7.52954	-19.8404	-30.9865	-3.29917	3.27653	-11.7164	7.62408	13.7674	72.5278	2.84903	99.6311	33.3352	9.4893	-17.4146	-11.9263	4.2418	4.01566	26.8755	-2.56597	-4.36454	39.2174	-14.5073
826	1.82732	-0.670965	25.1575	0.730484	-0.473937	5.35566	0.730435	-0.474012	11.1761	0.574072	-0.312299	14.2194	0.905923	-2.1268	14.658	0.844265	-4.20876	-8.80564	-5.87323	-1.17494	-7.87249	26.5264	-13.5847	36.5233	9.13279	109.644	9.51205	-7.62287	-20.0008	-31.4297	-3.30838	3.19968	-11.5536	7.58252	13.7454	72.3555	2.82952	99.3193	33.3649	9.53198	-17.3237	-12.0298	4.24817	3.4151	27.2436	-2.39206	-4.68893	40.4374	-14.3919
828	1.84969	-0.646032	25.2179	0.742603	-0.465514	5.38233	0.742555	-0.465591	11.2028	0.582637	-0.305329	14.2394	0.885253	-2.11462	14.6385	0.810683	-4.17892	-8.8413	-5.90174	-1.06251	-8.17339	26.5231	-13.6357	36.8255	9.06883	109.076	9.51717	-7.3139	-20.198	-31.5847	-3.33188	3.08733	-11.3666	7.55404	13.6835	72.1257	2.77008	98.8965	33.4127	9.60481	-17.1727	-12.1734	4.303	2.75368	27.6077	-2.21825	-4.31467	41.7165	-14.3624
830	1.9114	-0.606805	25.259	0.773341	-0.4547	5.40038	0.773294	-0.454779	11.2208	0.605001	-0.295481	14.253	0.848569	-2.11199	14.6742	0.746105	-4.16005	-8.7739	-5.83404	-0.958397	-8.4564	26.6115	-13.6782	37.1481	8.99381	108.814	9.34901	-6.58864	-20.2036	-31.5921	-3.41399	2.97461	-11.2688	7.49564	13.668	71.8801	2.73104	98.2027	33.3879	9.75358	-16.8759	-12.367	4.35527	2.163	27.7389	-2.08714	-4.34948	42.6596	-14.6042
832	1.99157	-0.561163	25.2853	0.812798	-0.442878	5.41179	0.812753	-0.442962	11.2322	0.633837	-0.284367	14.2616	0.797666	-2.0999	14.7039	0.659052	-4.11869	-8.71734	-5.74105	-0.824391	-8.89169	26.8155	-13.7482	37.5879	8.86767	108.791	9.28043	-5.77098	-19.9617	-31.6061	-3.51419	2.83785	-11.2255	7.41709	13.5646	71.6326	2.68711	97.6927	33.3751	9.86589	-16.8148	-12.5856	4.37613	1.69777	27.8347	-2.01809	-4.11543	43.4114	-14.5105
834	2.0841	-0.512916	25.3014	0.857929	-0.431114	5.41858	0.857885	-0.431202	11.239	0.666923	-0.272962	14.2667	0.739728	-2.07834	14.7117	0.562083	-4.05762	-8.70131	-5.62955	-0.68248	-9.43443	27.0898	-13.7777	38.0701	8.71158	108.909	9.38414	-5.00431	-19.5361	-31.6773	-3.62683	2.68925	-11.2243	7.33407	13.3639	71.398	2.6531	97.554	33.4173	9.89068	-17.1067	-12.815	4.35473	1.40986	27.9333	-2.02545	-3.71959	43.9913	-14.0054
836	2.1834	-0.479767	25.3238	0.904502	-0.426644	5.42823	0.904458	-0.426737	11.2487	0.70151	-0.266936	14.274	0.698606	-2.05902	14.6877	0.493892	-4.00708	-8.74481	-5.45756	-0.645943	-9.75569	27.2328	-13.4581	38.1983	8.59935	108.753	9.72775	-4.52184	-19.2068	-31.8168	-3.77501	2.58771	-11.2297	7.32346	13.1717	71.1936	2.70286	98.0588	33.6241	9.73529	-17.8708	-13.047	4.28128	1.46727	28.0063	-2.18221	-4.26192	44.3622	-13.6221
838	2.28513	-0.413777	25.3449	0.955412	-0.408103	5.43706	0.955371	-0.408202	11.2575	0.738531	-0.250133	14.2806	0.690473	-2.08364	14.6561	0.468875	-4.04891	-8.80275	-5.29543	-0.665671	-9.97694	27.3265	-13.0079	38.2252	8.62098	108.413	10.0124	-3.98784	-19.2005	-32.0716	-3.89657	2.5483	-11.2992	7.24102	12.8378	71.1231	2.76556	99.062	33.873	9.52746	-18.7042	-13.1578	4.19141	1.4764	28.0801	-2.2502	-4.45914	44.6644	-13.3969
840	2.38212	-0.331984	25.3681	1.00582	-0.38222	5.44677	1.00579	-0.382323	11.2672	0.774753	-0.227864	14.288	0.705313	-2.14381	14.6177	0.471976	-4.16406	-8.87339	-5.15365	-0.715191	-10.0748	27.3944	-12.5069	38.2066	8.78328	107.793	10.2016	-3.42083	-19.527	-32.4771	-3.98242	2.56629	-11.4015	7.08656	12.4339	71.1789	2.85208	100.332	34.1273	9.31685	-19.4589	-13.1297	4.11982	1.43686	28.1586	-2.21625	-4.1823	44.8847	-13.3518
842	2.44363	-0.353044	25.4134	1.03049	-0.397771	5.46687	1.03045	-0.397877	11.2873	0.794103	-0.23811	14.3031	0.690163	-2.1578	14.5572	0.43727	-4.18399	-8.98511	-5.00386	-0.738331	-9.81933	27.4664	-12.0888	37.9899	8.9418	106.538	10.5848	-3.11364	-20.0012	-33.0772	-4.06268	2.60257	-11.3499	6.98675	12.4234	71.2272	3.13827	101.109	34.3286	9.15579	-19.974	-13.0026	4.17164	1.75059	28.2292	-2.28429	-4.07393	44.7965	-13.524
844	2.53611	-0.403342	25.466	1.06572	-0.429211	5.49033	1.06568	-0.429321	11.3108	0.822267	-0.259643	14.3208	0.622622	-2.17411	14.4553	0.30517	-4.18833	-9.17182	-4.83968	-0.691914	-9.72206	27.5499	-11.5682	38.7097	9.66438	104.302	10.32	-3.52912	-20.2496	-34.0053	-4.12602	2.63003	-11.283	6.96527	12.3358	71.2749	3.23279	101.597	34.5718	9.04105	-20.2944	-12.8817	4.24543	2.20708	28.3179	-2.41816	-4.14119	44.6279	-13.6
846	2.66644	-0.451117	25.5209	1.1177	-0.463372	5.51473	1.11765	-0.463487	11.3352	0.863126	-0.28225	14.3392	0.518243	-2.20148	14.3221	0.100933	-4.19856	-9.41527	-4.67346	-0.584786	-9.75016	27.7473	-11.1548	40.1882	10.7345	102.073	9.37877	-4.22994	-20.272	-34.9704	-4.16642	2.65236	-11.2278	7.03143	12.1656	71.2953	3.09609	101.754	34.8657	8.97024	-20.426	-12.8192	4.31006	2.70067	28.4131	-2.58202	-4.35501	44.4552	-13.5465
848	2.79646	-0.430473	25.564	1.1764	-0.467631	5.53345	1.17636	-0.467751	11.3539	0.907294	-0.282083	14.3533	0.475738	-2.23454	14.2313	0.00822138	-4.24247	-9.58167	-4.58734	-0.460521	-9.13144	28.6337	-12.3132	40.4285	10.6556	105.109	8.53464	-2.85457	-20.624	-34.459	-4.15163	2.70982	-11.1696	7.17527	12.3949	71.1831	2.98298	101.251	35.131	8.94413	-20.3606	-12.911	4.3236	2.97803	28.4372	-2.64607	-4.51815	44.3851	-13.5562
850	2.93387	-0.38618	25.6513	1.2406	-0.462631	5.57156	1.24055	-0.462761	11.392	0.955022	-0.274726	14.382	0.42605	-2.29283	14.0697	-0.109566	-4.32928	-9.87887	-4.38238	-0.50835	-9.00975	29.1083	-11.6923	40.8254	10.6148	105.295	8.31415	-2.0903	-20.4683	-33.5477	-4.20208	2.84978	-11.1251	7.42293	12.3712	71.1314	2.66335	100.843	35.5596	8.88404	-20.2146	-13.0342	4.37598	3.20909	28.4584	-2.69387	-4.59367	44.2503	-13.6018
852	3.07733	-0.334735	25.7855	1.30812	-0.45548	5.63044	1.30807	-0.455615	11.4509	1.00511	-0.26561	14.4262	0.348559	-2.36111	13.8431	-0.284057	-4.4231	-10.2954	-4.07462	-0.712896	-9.45486	28.9111	-9.12762	41.8014	11.0354	102.044	8.46871	-2.53445	-19.6433	-32.7172	-4.30835	3.047	-11.1014	7.7221	12.0154	71.1473	2.17531	100.595	36.1547	8.7986	-19.9945	-13.152	4.48105	3.37808	28.498	-2.71333	-4.53477	44.0525	-13.6777
854	3.22903	-0.320643	25.9288	1.37545	-0.465589	5.69353	1.37539	-0.465728	11.514	1.05604	-0.269445	14.4737	0.189663	-2.34139	13.6565	-0.570915	-4.32491	-10.6376	-3.91168	-0.760008	-9.66883	27.9702	-7.18941	44.1939	12.6463	100.875	7.26292	-4.36405	-17.8108	-33.3944	-4.31056	3.13081	-11.1391	7.85999	11.6021	71.0922	1.87265	99.9865	36.8152	8.79916	-19.5508	-13.2334	4.60703	3.24407	28.5905	-2.55407	-4.17582	43.967	-13.7987
856	3.32878	-0.216285	26.0522	1.42931	-0.431075	5.74721	1.42927	-0.431228	11.5677	1.09437	-0.240664	14.514	0.189087	-2.40719	13.6285	-0.598602	-4.44411	-10.6879	-3.69399	-0.808464	-9.78048	27.2465	-5.60067	44.9422	14.0071	99.5012	6.17298	-3.89098	-18.0875	-33.9885	-4.29887	3.26658	-11.0104	7.86267	11.3145	70.9928	1.63652	99.5431	37.1278	8.87178	-19.2445	-13.3009	4.75315	3.18224	28.6542	-2.52378	-3.92029	43.8626	-13.7071
858	3.38158	-0.0480781	26.1417	1.46924	-0.363772	5.78543	1.4692	-0.363923	11.6059	1.12037	-0.188095	14.5425	0.325224	-2.56132	13.7519	-0.40728	-4.77741	-10.4585	-3.44046	-0.906174	-9.83766	27.0353	-4.52078	44.06	14.6862	98.0674	5.51985	-1.15174	-20.3966	-34.2166	-4.29739	3.43125	-10.7559	7.78415	11.2104	70.8773	1.44918	99.2602	37.08	8.99846	-19.1135	-13.3714	4.89421	3.22569	28.6627	-2.62394	-3.84355	43.7053	-13.4379
860	3.47735	-0.0458643	26.1735	1.51118	-0.37276	5.79913	1.51114	-0.372914	11.6196	1.15227	-0.19245	14.5529	0.255604	-2.66474	13.879	-0.569147	-4.93863	-10.2172	-3.41648	-1.16604	-10.0394	27.2691	-4.76841	44.5813	14.5107	98.9105	5.36135	0.202631	-20.9944	-34.08	-4.32105	3.37639	-10.7879	7.82427	11.3195	70.8523	1.32484	98.5987	37.0643	9.11279	-18.9689	-13.503	4.93617	3.1227	28.5811	-2.54812	-3.87012	43.4579	-13.3949
862	3.54683	-0.112575	26.1866	1.53469	-0.40898	5.8052	1.53465	-0.409138	11.6256	1.17194	-0.218226	14.5575	0.134187	-2.6811	13.9963	-0.791582	-4.92203	-9.99505	-3.39164	-1.27289	-10.0783	27.6949	-5.18484	44.8486	14.0888	99.7723	5.53291	0.953126	-21.2518	-33.7228	-4.33493	3.2753	-10.8048	7.93819	11.3506	70.7791	1.22856	97.9109	37.0398	9.24478	-18.712	-13.6165	4.92905	3.06913	28.5052	-2.4778	-3.77654	43.2412	-13.4101
864	3.58855	-0.220268	26.1878	1.54196	-0.460148	5.80649	1.54191	-0.460307	11.6269	1.1803	-0.256105	14.5586	-0.00423285	-2.62234	14.0852	-1.01712	-4.76257	-9.82765	-3.31826	-1.18621	-9.95048	28.2259	-5.48853	44.6739	13.5744	100.246	5.90873	1.20399	-21.3769	-33.1936	-4.34587	3.16175	-10.785	8.07113	11.2333	70.672	1.14635	97.3377	36.9972	9.39315	-18.3565	-13.7034	4.88751	3.12556	28.4413	-2.4598	-3.5595	43.047	-13.4683
866	3.66872	-0.330864	26.1654	1.56573	-0.516293	5.79714	1.56568	-0.516454	11.6176	1.20131	-0.296734	14.5518	-0.139401	-2.60135	14.1094	-1.2537	-4.67277	-9.77958	-3.20129	-1.06697	-9.93201	28.8048	-5.74698	44.6246	12.9668	100.834	6.14242	1.32863	-21.3103	-32.583	-4.43188	3.02578	-10.9122	8.01576	10.9444	70.7469	1.03284	97.2249	36.8762	9.53453	-18.1022	-13.8238	4.83309	3.37784	28.3114	-2.55006	-3.45637	42.7228	-13.6363
868	3.68707	-0.440955	26.1295	1.56264	-0.56584	5.7821	1.56259	-0.566003	11.6025	1.20184	-0.333952	14.5406	-0.238498	-2.54157	14.1173	-1.41048	-4.5262	-9.7642	-3.13532	-0.869196	-9.85507	29.3195	-5.52762	44.4409	12.4869	101.253	6.53676	0.230685	-21.2158	-31.4486	-4.46153	2.86115	-11.0397	7.94214	10.8477	70.7576	1.06943	96.8356	36.7589	9.66679	-17.7724	-13.8554	4.74089	3.64551	28.1803	-2.58681	-3.36896	42.3194	-13.7789
870	3.63493	-0.537745	26.0852	1.53021	-0.602379	5.7634	1.53014	-0.602537	11.5838	1.17967	-0.363104	14.5266	-0.29585	-2.44704	14.1129	-1.47854	-4.33237	-9.77424	-3.13622	-0.62259	-9.79469	29.801	-4.97525	44.2136	12.1824	101.868	7.34816	-2.73418	-20.6828	-29.652	-4.40784	2.66382	-11.141	7.86656	10.9469	70.7039	1.22054	96.174	36.6191	9.77938	-17.4121	-13.7871	4.60872	3.90838	28.0612	-2.5659	-3.21878	41.8649	-13.8187
872	3.56493	-0.585949	26.0473	1.4949	-0.616008	5.74721	1.49484	-0.616164	11.5676	1.15404	-0.375287	14.5144	-0.325084	-2.39224	14.0571	-1.51238	-4.22096	-9.87908	-3.13868	-0.444098	-10.208	30.5237	-4.95527	44.4553	11.9491	104.432	9.24668	-9.70801	-17.6172	-26.5476	-4.29128	2.39332	-11.2253	7.69209	10.8359	70.8387	1.133	96.0207	36.2378	9.84374	-17.3632	-13.683	4.43825	4.29428	27.9442	-2.63616	-2.70862	41.3935	-13.5506
874	3.52021	-0.584189	25.9736	1.47574	-0.610159	5.71458	1.47567	-0.610307	11.535	1.13938	-0.371918	14.4899	-0.355215	-2.371	14.0116	-1.56036	-4.17025	-9.96349	-3.28783	-0.413595	-10.703	31.2589	-6.08537	45.0261	11.5475	107.527	12.1268	-15.9292	-14.0355	-26.2704	-4.1207	2.26561	-11.3889	7.54426	10.9337	70.923	1.20674	95.8208	35.9143	9.87113	-17.4238	-13.5932	4.29957	4.59121	27.8631	-2.72489	-2.34577	41.1517	-13.362
876	3.49475	-0.557143	25.8615	1.46761	-0.594974	5.66465	1.46755	-0.595125	11.4851	1.13246	-0.360903	14.4524	-0.381678	-2.36256	13.9983	-1.60558	-4.14458	-9.988	-3.57272	-0.516468	-11.1839	31.9176	-8.38833	45.7309	10.5812	110.513	16.0611	-19.1116	-10.2603	-29.7289	-3.92902	2.29184	-11.6338	7.48455	11.1828	70.9185	1.42072	95.5656	35.7286	9.86297	-17.5163	-13.5369	4.20002	4.73437	27.8115	-2.78168	-2.25746	41.1206	-13.3213
878	3.41273	-0.606622	25.7364	1.42714	-0.607367	5.60971	1.42707	-0.607516	11.4301	1.10292	-0.372371	14.4111	-0.352832	-2.27494	14.0447	-1.51804	-3.99698	-9.9054	-3.81065	-0.593856	-11.6356	32.2891	-11.5324	45.8956	8.39967	112.622	21.5315	-15.7221	-8.99517	-35.2296	-3.83681	2.29991	-11.8873	7.63797	10.9365	70.8872	1.31814	95.7357	35.7248	9.81905	-17.4983	-13.5349	4.09847	4.66695	27.7416	-2.65271	-2.53259	40.9816	-13.4485
880	3.29353	-0.693568	25.6323	1.36667	-0.632559	5.56449	1.36661	-0.632703	11.3849	1.05916	-0.3946	14.3772	-0.287076	-2.18472	14.1119	-1.36193	-3.85897	-9.78475	-3.9686	-0.72354	-12.0173	32.5599	-13.4119	45.9973	5.10485	111.621	27.249	-9.48694	-9.70621	-39.867	-3.7735	2.3107	-12.0607	7.9249	10.6968	70.8342	1.18116	95.9086	35.7772	9.72473	-17.4233	-13.525	3.98956	4.50147	27.5787	-2.48658	-2.63082	40.6957	-13.5111
882	3.14771	-0.796971	25.5626	1.2929	-0.662548	5.5346	1.29284	-0.662681	11.355	1.00571	-0.421223	14.3547	-0.194161	-2.11934	14.1843	-1.166	-3.77643	-9.65433	-4.04074	-0.90774	-12.3194	32.7375	-13.579	46.1778	1.39402	107.156	33.1026	-2.08435	-11.7052	-42.9199	-3.7191	2.33125	-12.147	8.28624	10.5732	70.7876	1.08911	96.0345	35.8375	9.5866	-17.3526	-13.4866	3.88507	4.29882	27.3301	-2.32464	-2.46011	40.2825	-13.5151
884	3.00365	-0.863071	25.5405	1.22353	-0.676804	5.52554	1.22346	-0.676929	11.346	0.954623	-0.435873	14.3478	-0.0908881	-2.12446	14.234	-0.978934	-3.82564	-9.56414	-4.05834	-1.10289	-12.5733	32.6093	-12.3816	46.4759	-2.02271	99.608	39.2848	3.94086	-13.1983	-44.9203	-3.65893	2.39208	-12.2343	8.57609	10.5788	70.8503	1.11684	96.267	35.8629	9.43839	-17.4816	-13.3993	3.84595	4.17153	27.1049	-2.18009	-2.16607	39.9067	-13.7045
886	2.874	-0.896374	25.5458	1.16364	-0.678387	5.52833	1.16358	-0.678507	11.3488	0.909902	-0.44052	14.3497	-0.0174116	-2.14643	14.2788	-0.852538	-3.89391	-9.48206	-4.09235	-1.30121	-12.6582	32.5001	-11.3321	47.1227	-5.37562	93.4785	45.3783	8.72631	-13.752	-45.0444	-3.56222	2.48705	-12.2177	8.74884	10.5722	70.9337	1.24513	96.75	35.7611	9.30502	-17.8088	-13.2846	3.84037	4.1205	26.8883	-2.08423	-2.05774	39.5388	-13.8907
888	2.7624	-0.909608	25.5584	1.11361	-0.673065	5.5342	1.11355	-0.67318	11.3546	0.87215	-0.439437	14.3541	0.0236426	-2.16554	14.3354	-0.783574	-3.94463	-9.37745	-4.14	-1.49034	-12.5794	32.4695	-10.7476	48.1899	-9.19791	89.4273	50.8086	12.0725	-13.2554	-43.5046	-3.42644	2.6037	-12.1337	8.79081	10.54	71.0374	1.48474	97.4195	35.5154	9.2144	-18.2574	-13.1551	3.85073	4.18685	26.6893	-2.06813	-2.17914	39.2037	-14.0168
890	2.6611	-0.965216	25.5264	1.06397	-0.686997	5.52047	1.0639	-0.687107	11.3409	0.835816	-0.452702	14.3437	0.0631245	-2.14874	14.4639	-0.701652	-3.92977	-9.14037	-4.11207	-1.6238	-12.473	32.4967	-10.3934	49.7722	-13.7316	85.8815	54.9268	14.7192	-12.2137	-40.7822	-3.27196	2.68276	-12.2261	8.701	10.602	71.2656	1.93301	97.86	35.1412	9.24423	-18.5084	-13.0337	3.84395	4.55661	26.5401	-2.25452	-2.36094	38.9956	-14.0259
892	2.59115	-0.982825	25.4363	1.03194	-0.687192	5.48061	1.03187	-0.687296	11.301	0.811891	-0.45462	14.3137	0.115979	-2.14947	14.5945	-0.602005	-3.95167	-8.8992	-4.04172	-1.79535	-12.3249	32.282	-9.04335	51.5192	-17.2221	82.2499	57.8277	15.4762	-11.0713	-37.9655	-3.12425	2.80632	-12.3725	8.61458	10.5359	71.4179	2.23005	98.219	34.7441	9.33297	-18.637	-12.9643	3.76341	4.86288	26.4327	-2.38754	-2.59824	38.9029	-14.0402
894	2.54522	-0.962841	25.2981	1.01429	-0.673172	5.41911	1.01422	-0.673276	11.2395	0.797931	-0.445041	14.2676	0.186549	-2.16633	14.6933	-0.477139	-4.00928	-8.71719	-3.91282	-1.98169	-12.1774	31.7072	-6.63067	53.296	-19.3182	78.7566	59.6001	14.4228	-10.0379	-35.5858	-2.99986	2.96259	-12.5162	8.55978	10.366	71.4365	2.35243	98.501	34.3819	9.44413	-18.6704	-12.9398	3.61887	5.02571	26.358	-2.42014	-2.8683	38.8888	-14.0739
896	2.4726	-0.986354	25.167	0.980641	-0.675533	5.36107	0.980569	-0.675637	11.1815	0.772936	-0.448658	14.224	0.269529	-2.13742	14.6928	-0.315434	-3.98793	-8.72105	-3.62478	-1.99524	-12.1718	30.7835	-3.98243	54.9618	-20.4398	75.9029	60.6264	12.2548	-8.58851	-33.2604	-2.93472	3.0249	-12.522	8.5026	10.393	71.249	2.57144	98.5963	34.1776	9.49385	-18.6642	-12.8878	3.50506	5.11117	26.2803	-2.41761	-3.15066	38.8017	-14.0601
898	2.39905	-0.988869	25.067	0.948585	-0.668836	5.31668	0.948517	-0.668933	11.1371	0.748604	-0.445425	14.1906	0.371405	-2.11771	14.6227	-0.124917	-3.99044	-8.85449	-3.35048	-1.94605	-12.3067	29.8394	-1.85275	56.6947	-21.1422	74.7628	60.752	9.6452	-6.45093	-32.1679	-2.894	3.062	-12.4866	8.41833	10.5702	71.1391	2.79026	98.7534	33.9978	9.49683	-18.7465	-12.8057	3.44446	5.00859	26.2258	-2.35096	-3.27654	38.7014	-14.037
900	2.32684	-0.955239	25.0041	0.920581	-0.646721	5.28857	0.920514	-0.646816	11.109	0.726388	-0.430458	14.1695	0.485843	-2.12101	14.5077	0.0783645	-4.03978	-9.07141	-3.14066	-1.87638	-12.5451	28.9389	-0.385932	58.4958	-21.543	75.3764	59.8538	6.94963	-3.98888	-32.2566	-2.86125	3.10196	-12.4401	8.31472	10.8679	71.1584	2.98739	98.9744	33.8225	9.46329	-18.9053	-12.7079	3.43658	4.75115	26.2011	-2.24243	-3.22268	38.6076	-14.0243
902	2.24569	-0.878261	24.9702	0.892877	-0.60497	5.27313	0.892815	-0.605062	11.0936	0.703247	-0.400802	14.1578	0.584103	-2.15594	14.4126	0.240755	-4.14075	-9.25012	-3.02833	-1.86468	-12.7405	27.9136	0.711806	60.1836	-21.2531	76.6339	57.8634	4.20436	-3.76309	-32.0075	-2.80224	3.205	-12.417	8.26846	11.1865	71.2194	3.12841	99.0104	33.7091	9.42171	-18.9546	-12.6609	3.44673	4.55861	26.213	-2.19438	-3.04401	38.5674	-14.0727
904	2.15865	-0.78615	24.9496	0.864051	-0.556106	5.26355	0.863994	-0.556195	11.084	0.678846	-0.3659	14.1506	0.671415	-2.19046	14.3725	0.385005	-4.23688	-9.32672	-2.97467	-1.84297	-12.8113	26.5506	1.3912	61.5392	-20.0706	79.0943	54.9951	3.07841	-2.774	-34.6695	-2.74054	3.32513	-12.421	8.16063	11.4755	71.3533	3.31213	99.0037	33.5592	9.4031	-18.9103	-12.6609	3.45718	4.45469	26.2382	-2.18667	-2.96359	38.5286	-14.1257
906	2.06804	-0.694301	24.9369	0.833619	-0.507044	5.25752	0.833566	-0.50713	11.078	0.653228	-0.33095	14.1459	0.744158	-2.21261	14.3878	0.509223	-4.30482	-9.30022	-2.97291	-1.78767	-12.8191	24.9253	1.72347	62.5171	-17.9246	82.4991	51.8689	3.67154	-1.1983	-39.8372	-2.68858	3.43698	-12.4428	7.98407	11.6735	71.5387	3.52265	99.0205	33.3769	9.40115	-18.7827	-12.6895	3.4537	4.43831	26.2656	-2.20733	-3.01479	38.479	-14.1597
908	1.98	-0.626587	24.9324	0.801906	-0.4688	5.25529	0.801858	-0.468882	11.0757	0.627278	-0.304173	14.1442	0.792962	-2.21148	14.4187	0.599321	-4.32121	-9.24466	-3.0398	-1.65209	-13.1273	23.5036	1.97305	63.204	-15.046	86.108	50.222	4.66762	-2.51795	-42.6706	-2.67367	3.4839	-12.4343	7.80848	11.5764	71.686	3.58938	99.2283	33.2595	9.34845	-18.6253	-12.6708	3.40414	4.4524	26.2725	-2.21896	-3.09192	38.4117	-14.1272
910	1.89892	-0.612029	24.9188	0.767995	-0.454393	5.24923	0.767948	-0.454472	11.0697	0.601069	-0.295357	14.1396	0.786881	-2.1845	14.4381	0.599139	-4.26978	-9.20898	-3.1187	-1.51209	-13.5445	22.3947	2.29087	63.4699	-12.5279	88.4694	49.6791	5.00931	-3.45299	-44.0099	-2.69911	3.47682	-12.4217	7.72076	11.5133	71.7759	3.63	99.4276	33.2438	9.29235	-18.4252	-12.6268	3.3348	4.46356	26.2889	-2.21111	-3.16528	38.3732	-14.116
912	1.82465	-0.653753	24.8931	0.731526	-0.465165	5.23805	0.731478	-0.46524	11.0585	0.574414	-0.305523	14.1312	0.729067	-2.13706	14.4453	0.512342	-4.16152	-9.19447	-3.18634	-1.3879	-13.9667	21.5941	2.6431	63.4218	-10.7199	89.5896	49.7496	4.77595	-3.57071	-44.1551	-2.75703	3.42648	-12.4064	7.72562	11.5395	71.8187	3.67647	99.5773	33.308	9.24632	-18.1566	-12.5564	3.25686	4.4522	26.3186	-2.18472	-3.2084	38.3753	-14.1394
914	1.7504	-0.73935	24.8601	0.690755	-0.495061	5.2238	0.690704	-0.495133	11.0442	0.545655	-0.330248	14.1205	0.656043	-2.08575	14.4779	0.400125	-4.04037	-9.13248	-3.2202	-1.27974	-14.1324	20.8751	2.62422	63.6462	-9.70169	91.0078	49.0768	4.82431	-4.27434	-44.5529	-2.80982	3.36528	-12.3764	7.75641	11.5529	71.879	3.76105	99.6861	33.3335	9.21678	-17.7021	-12.4519	3.18579	4.38379	26.352	-2.15714	-3.15239	38.4261	-14.1726
916	1.6819	-0.807492	24.8336	0.654214	-0.517942	5.21234	0.654161	-0.518008	11.0328	0.519652	-0.349478	14.1118	0.611712	-2.07557	14.499	0.324064	-4.00497	-9.09211	-3.20236	-1.20873	-14.1524	20.368	2.64766	63.6491	-9.02372	91.5378	48.5595	4.86709	-4.87581	-44.7503	-2.86971	3.32915	-12.3283	7.72933	11.5778	72.0087	3.85059	99.8644	33.2519	9.23487	-17.2458	-12.2847	3.14709	4.29732	26.3733	-2.14507	-3.11853	38.4499	-14.1679
918	1.6171	-0.846803	24.8144	0.622115	-0.528646	5.20399	0.622061	-0.52871	11.0244	0.496263	-0.359347	14.1055	0.601717	-2.10624	14.5039	0.294421	-4.0569	-9.08218	-3.15538	-1.16881	-14.0822	20.0594	2.7335	63.3876	-8.57505	91.2249	48.3031	4.9634	-5.28692	-44.7978	-2.93059	3.31547	-12.2697	7.63447	11.6329	72.2037	3.93828	100.078	33.0639	9.30973	-16.8109	-12.0594	3.13563	4.21336	26.3815	-2.14497	-3.1145	38.4356	-14.1248
920	1.54235	-0.877239	24.7898	0.586564	-0.534487	5.19314	0.586509	-0.534548	11.0136	0.470009	-0.365776	14.0974	0.601377	-2.13206	14.5065	0.284101	-4.10368	-9.07685	-3.19249	-1.11568	-14.0691	19.8095	2.53388	63.0986	-8.35077	91.2257	48.0767	5.52526	-5.69803	-45.1851	-2.95986	3.26564	-12.243	7.52149	11.7959	72.4006	4.02675	100.066	32.8468	9.45407	-16.3056	-11.8146	3.10119	4.17906	26.3921	-2.12089	-3.04574	38.4196	-14.1004
922	1.46596	-0.914069	24.7687	0.549663	-0.542977	5.1839	0.549607	-0.543034	11.0043	0.4429	-0.374268	14.0904	0.577119	-2.13192	14.5003	0.239878	-4.09424	-9.08769	-3.2423	-1.05509	-14.0256	19.5909	2.37468	62.7933	-8.17835	91.1621	47.8943	5.98173	-6.10766	-45.4811	-2.98263	3.22679	-12.1773	7.45151	11.9434	72.5136	4.11536	100.025	32.6897	9.59045	-15.7884	-11.5917	3.06509	4.15178	26.3945	-2.09393	-2.99249	38.3868	-14.0446
924	1.39245	-0.960265	24.7525	0.513083	-0.555855	5.17683	0.513026	-0.555908	10.9973	0.416285	-0.386028	14.085	0.527689	-2.10146	14.4815	0.161032	-4.02015	-9.12167	-3.28584	-0.992281	-13.9478	19.4029	2.28649	62.4986	-8.03778	91.0324	47.7443	6.22554	-6.50851	-45.6189	-3.00842	3.20646	-12.0751	7.43286	12.0238	72.5513	4.17976	100.006	32.6008	9.70155	-15.2726	-11.4027	3.03735	4.12512	26.3924	-2.07074	-2.96301	38.343	-13.9708
926	1.33155	-1.01107	24.7384	0.481553	-0.571993	5.17068	0.481494	-0.572043	10.9911	0.393638	-0.399934	14.0804	0.484887	-2.04516	14.4373	0.103313	-3.90163	-9.20354	-3.30396	-0.947881	-13.8906	19.2993	2.0716	62.2727	-8.0665	91.0466	47.5992	6.35731	-6.88183	-45.7334	-3.05431	3.19517	-12.0149	7.43147	11.9213	72.6597	4.10102	100.067	32.502	9.79022	-14.7492	-11.2326	3.04358	4.1112	26.4091	-2.06041	-2.92138	38.321	-13.9767
928	1.28466	-1.05293	24.7261	0.457012	-0.585617	5.16531	0.456952	-0.585664	10.9857	0.376073	-0.411553	14.0763	0.45188	-2.01434	14.3986	0.0539385	-3.83308	-9.27516	-3.31713	-0.91736	-13.8053	19.2248	1.93488	62.0643	-8.06261	91.1256	47.4807	6.44862	-7.21206	-45.7886	-3.10972	3.17983	-11.9598	7.40457	11.9024	72.7098	4.09594	99.9705	32.4351	9.90185	-14.2696	-11.1347	3.0652	4.10616	26.4261	-2.06052	-2.85708	38.309	-14.0156
930	1.25202	-1.07904	24.7167	0.440233	-0.593778	5.16119	0.440172	-0.593823	10.9816	0.363998	-0.418634	14.0732	0.431471	-2.0148	14.3725	0.0159338	-3.82616	-9.32289	-3.33112	-0.897025	-13.7053	19.1655	1.93566	61.8934	-7.96112	91.2179	47.3916	6.52711	-7.47188	-45.8021	-3.1667	3.16133	-11.9046	7.34993	11.9782	72.6899	4.17039	99.694	32.397	10.0435	-13.8473	-11.1111	3.09298	4.10578	26.4409	-2.06486	-2.78667	38.3015	-14.0677
932	1.2337	-1.07525	24.7155	0.432615	-0.590322	5.16065	0.432554	-0.590366	10.9811	0.358097	-0.416491	14.0728	0.427512	-2.01787	14.357	0.00712381	-3.83025	-9.35151	-3.35082	-0.874255	-13.6951	19.1344	2.15775	61.8998	-7.69009	91.1318	47.331	6.60827	-7.5576	-45.8607	-3.20323	3.16207	-11.8586	7.30862	11.9092	72.6664	4.12573	99.3742	32.3443	10.1992	-13.4683	-11.126	3.10746	4.09729	26.4619	-2.04974	-2.80449	38.2857	-14.0871
934	1.21597	-1.0641	24.7177	0.425969	-0.583724	5.16155	0.425908	-0.583768	10.982	0.352738	-0.411942	14.0735	0.432448	-2.00913	14.3455	0.0190937	-3.81626	-9.3733	-3.36965	-0.851062	-13.6746	19.0204	2.30035	61.908	-7.37392	91.2451	47.2492	6.69281	-7.61651	-45.9143	-3.22506	3.14968	-11.7975	7.27722	11.9113	72.6437	4.10104	99.0788	32.2695	10.3149	-13.2052	-11.1346	3.11186	4.08452	26.4803	-2.03	-2.78966	38.2679	-14.1104
936	1.19549	-1.0558	24.7192	0.417845	-0.578092	5.16217	0.417785	-0.578135	10.9826	0.346331	-0.408202	14.0739	0.441513	-1.98615	14.341	0.0441968	-3.77795	-9.38238	-3.38453	-0.826911	-13.6274	18.8317	2.32357	61.8775	-7.06261	91.5587	47.1456	6.77	-7.69395	-45.952	-3.23809	3.12396	-11.7267	7.25744	11.9942	72.6292	4.12139	98.8693	32.1804	10.379	-13.0566	-11.1159	3.11098	4.056	26.4943	-2.00267	-2.72191	38.2496	-14.1421
938	1.17209	-1.06983	24.7081	0.406282	-0.581892	5.15728	0.406222	-0.581934	10.9777	0.337905	-0.411716	14.0703	0.443014	-1.95402	14.3671	0.0598985	-3.72012	-9.33461	-3.38629	-0.798564	-13.5741	18.7103	2.38123	61.8028	-6.82625	91.7119	47.0652	6.78941	-7.83483	-45.9614	-3.26438	3.11348	-11.6951	7.25967	12.0157	72.6377	4.1759	98.8975	32.1302	10.3978	-12.9412	-11.026	3.12045	3.95559	26.5059	-1.93943	-2.62348	38.2352	-14.1693
940	1.15826	-1.08682	24.6943	0.398619	-0.587913	5.15117	0.398559	-0.587954	10.9716	0.332527	-0.416663	14.0657	0.445622	-1.94376	14.3888	0.0691476	-3.70244	-9.29452	-3.39636	-0.77416	-13.5377	18.6498	2.40176	61.7681	-6.67977	91.8234	46.9735	6.80103	-7.95944	-45.9884	-3.28715	3.11546	-11.6663	7.23841	11.9506	72.6582	4.21093	99.0704	32.0534	10.4324	-12.8992	-10.9667	3.15116	3.86543	26.5138	-1.8811	-2.5667	38.207	-14.1924
942	1.15461	-1.1024	24.6796	0.395535	-0.594322	5.14466	0.395474	-0.594363	10.9651	0.330599	-0.421633	14.0608	0.45209	-1.95658	14.3984	0.0762913	-3.72819	-9.2766	-3.41884	-0.752583	-13.5185	18.6324	2.37684	61.7747	-6.60002	91.9225	46.8745	6.81536	-8.04271	-46.0364	-3.30289	3.12877	-11.6309	7.19663	11.8389	72.6765	4.22528	99.2962	31.9435	10.4959	-12.9195	-10.9513	3.20386	3.80525	26.5125	-1.83686	-2.54971	38.1565	-14.2134
944	1.1499	-1.11739	24.6628	0.392051	-0.600361	5.13726	0.391989	-0.600401	10.9577	0.328351	-0.426349	14.0552	0.466019	-1.96417	14.3998	0.0987469	-3.7473	-9.2743	-3.44837	-0.719306	-13.4917	18.5697	2.33882	61.7405	-6.452	92.0434	46.8168	6.82884	-8.05898	-46.0742	-3.31094	3.14833	-11.5835	7.1918	11.8996	72.6519	4.28015	99.2813	31.8272	10.5763	-12.9373	-10.9295	3.27021	3.78498	26.484	-1.80595	-2.49723	38.0632	-14.2421
946	1.15149	-1.12971	24.6447	0.39159	-0.605853	5.12926	0.391527	-0.605894	10.9497	0.328333	-0.430479	14.0492	0.483411	-1.97153	14.3893	0.127259	-3.7673	-9.29406	-3.48734	-0.691933	-13.4663	18.5134	2.20584	61.6928	-6.38571	92.2433	46.7676	6.83752	-8.04438	-46.1022	-3.3185	3.17191	-11.5248	7.20178	11.9426	72.5744	4.29379	99.2211	31.738	10.6566	-12.932	-10.9331	3.3365	3.72992	26.4296	-1.7722	-2.37464	37.9677	-14.2678
948	1.15791	-1.13757	24.6275	0.393665	-0.609871	5.12165	0.393602	-0.609912	10.9421	0.330127	-0.433359	14.0435	0.505971	-1.9818	14.369	0.163762	-3.79461	-9.33218	-3.53919	-0.675044	-13.4389	18.4828	1.99041	61.6322	-6.42771	92.4957	46.7157	6.84203	-8.01934	-46.1208	-3.325	3.1946	-11.4557	7.22003	11.9431	72.4505	4.26126	99.1671	31.681	10.7274	-12.9059	-10.9579	3.39463	3.61851	26.3472	-1.73218	-2.16825	37.879	-14.2979
950	1.16008	-1.13617	24.6171	0.394777	-0.60945	5.11701	0.394714	-0.609491	10.9374	0.330939	-0.432975	14.04	0.544968	-2.00799	14.3518	0.224147	-3.8571	-9.36486	-3.62036	-0.671741	-13.3844	18.5203	1.80491	61.541	-6.5653	92.6542	46.6387	6.8404	-8.02785	-46.1369	-3.3228	3.19957	-11.378	7.23608	11.9598	72.3098	4.2315	99.1674	31.6374	10.774	-12.9073	-10.9653	3.4297	3.42657	26.2247	-1.68444	-1.84503	37.7899	-14.3797
952	1.14539	-1.12702	24.6264	0.389241	-0.604041	5.12109	0.389179	-0.604081	10.9415	0.326478	-0.429254	14.0431	0.591097	-2.03764	14.3181	0.295671	-3.92867	-9.42813	-3.69399	-0.672954	-13.3438	18.5662	1.71328	61.45	-6.67538	92.6159	46.594	6.88528	-8.05733	-46.1469	-3.30115	3.20504	-11.2989	7.25203	12.0423	72.2233	4.23623	99.1502	31.6036	10.7873	-12.8864	-10.95	3.45372	3.26919	26.103	-1.66202	-1.58598	37.7073	-14.442
954	1.11303	-1.11558	24.6511	0.376174	-0.595931	5.13202	0.376112	-0.59597	10.9525	0.316217	-0.423956	14.0513	0.635347	-2.06214	14.2785	0.365533	-3.99023	-9.50261	-3.75274	-0.665292	-13.3252	18.6005	1.70606	61.3676	-6.73205	92.422	46.5808	6.97691	-8.10577	-46.151	-3.26613	3.20507	-11.2348	7.26502	12.1741	72.204	4.27948	99.1097	31.5767	10.7795	-12.829	-10.917	3.45361	3.18235	25.9953	-1.66008	-1.44594	37.6394	-14.475
956	1.07217	-1.12507	24.6601	0.357392	-0.596078	5.13599	0.357331	-0.596115	10.9564	0.302169	-0.425165	14.0542	0.651165	-2.05798	14.2936	0.396309	-3.98867	-9.47516	-3.80256	-0.600511	-13.3191	18.6074	1.67177	61.2879	-6.76493	92.3483	46.5416	7.0636	-8.18174	-46.156	-3.25292	3.15338	-11.2413	7.26803	12.2382	72.2264	4.3394	99.0964	31.555	10.8078	-12.7238	-10.8959	3.35886	3.18624	25.9121	-1.6184	-1.45213	37.61	-14.5139
958	1.03429	-1.12902	24.6677	0.340458	-0.594101	5.13934	0.340396	-0.594136	10.9598	0.28938	-0.424675	14.0567	0.649498	-2.04304	14.3245	0.399898	-3.96079	-9.41791	-3.85935	-0.532617	-13.3387	18.5705	1.57314	61.2724	-6.78079	92.3947	46.4706	7.14509	-8.21531	-46.1366	-3.25112	3.10522	-11.295	7.23901	12.2283	72.2797	4.40069	99.06	31.5214	10.8668	-12.5765	-10.874	3.25016	3.27123	25.8381	-1.60042	-1.57033	37.6128	-14.5165
960	1.0042	-1.12034	24.6734	0.328164	-0.587372	5.14177	0.328104	-0.587405	10.9622	0.279787	-0.420358	14.0585	0.632272	-2.02278	14.362	0.377432	-3.91726	-9.34815	-3.91733	-0.482376	-13.3723	18.4874	1.44071	61.2976	-6.75233	92.5425	46.3807	7.22259	-8.20466	-46.1007	-3.26142	3.07721	-11.3721	7.18497	12.178	72.3315	4.46023	98.9831	31.4733	10.9502	-12.4171	-10.8562	3.15608	3.42524	25.7685	-1.61812	-1.76064	37.6431	-14.4869
962	0.98708	-1.09266	24.6639	0.323437	-0.573597	5.13746	0.323378	-0.573631	10.9579	0.275451	-0.410325	14.0553	0.598419	-2.00329	14.4038	0.324559	-3.86881	-9.26983	-3.93678	-0.483621	-13.3539	18.3497	1.44565	61.1931	-6.54028	92.6936	46.3394	7.31827	-8.21081	-46.1097	-3.29337	3.08588	-11.3949	7.15758	12.2588	72.2637	4.53241	98.8224	31.4218	11.0331	-12.3553	-10.8735	3.11327	3.62167	25.6996	-1.66713	-1.91028	37.6894	-14.478
964	0.977208	-1.06704	24.6476	0.321685	-0.561425	5.13016	0.321627	-0.561458	10.9506	0.273436	-0.401314	14.0498	0.556294	-1.98084	14.4381	0.257528	-3.81189	-9.20546	-3.93596	-0.504596	-13.3579	18.2806	1.5538	61.1109	-6.3418	92.7647	46.3048	7.36897	-8.24129	-46.1066	-3.32955	3.10174	-11.3975	7.13336	12.3062	72.1739	4.56916	98.7346	31.3502	11.1065	-12.3586	-10.8904	3.0995	3.78916	25.6361	-1.6997	-1.99894	37.7375	-14.4867
966	0.973688	-1.05129	24.6264	0.321747	-0.554168	5.1207	0.32169	-0.554201	10.9411	0.273068	-0.395875	14.0427	0.5107	-1.95518	14.4639	0.185153	-3.74786	-9.15659	-3.92009	-0.533519	-13.3955	18.2924	1.72552	61.0816	-6.21437	92.7682	46.2563	7.37063	-8.30294	-46.0848	-3.3672	3.11535	-11.3939	7.11684	12.3078	72.0821	4.56895	98.7149	31.2695	11.1662	-12.3965	-10.9014	3.10465	3.91509	25.5783	-1.71237	-2.04578	37.7862	-14.5079
968	0.980503	-1.05841	24.5978	0.324097	-0.557887	5.10799	0.324039	-0.557921	10.9284	0.275053	-0.398513	14.0332	0.466417	-1.927	14.4924	0.116163	-3.67977	-9.10296	-3.89403	-0.558604	-13.4343	18.3066	1.82251	61.0828	-6.2034	92.8511	46.1414	7.37057	-8.41617	-46.0709	-3.4163	3.11892	-11.414	7.14747	12.3764	71.975	4.57387	98.5639	31.2382	11.2131	-12.3567	-10.9188	3.10992	4.03231	25.5265	-1.74369	-2.18068	37.8496	-14.5153
970	0.982718	-1.05809	24.5791	0.325141	-0.55793	5.09967	0.325084	-0.557963	10.9201	0.275844	-0.398478	14.0269	0.449943	-1.90092	14.5172	0.0967846	-3.62609	-9.05707	-3.8681	-0.550723	-13.5366	18.3306	1.84956	61.1579	-6.22791	92.9983	46.036	7.35541	-8.50838	-46.0573	-3.45092	3.1142	-11.4536	7.17792	12.3888	71.8937	4.56738	98.483	31.2274	11.233	-12.358	-10.9373	3.10166	4.13115	25.4603	-1.78188	-2.26824	37.9095	-14.5262
972	0.977401	-1.04466	24.5731	0.324151	-0.551541	5.09699	0.324095	-0.551575	10.9174	0.274733	-0.393754	14.0249	0.461593	-1.88006	14.5389	0.126447	-3.59255	-9.0175	-3.84371	-0.508049	-13.7064	18.3604	1.85579	61.3075	-6.22954	93.1812	45.9613	7.32189	-8.55608	-46.0341	-3.4726	3.10033	-11.5084	7.19729	12.3316	71.8443	4.54681	98.4921	31.2254	11.2258	-12.4178	-10.9615	3.07956	4.20642	25.3759	-1.81812	-2.2796	37.9598	-14.546
974	0.969899	-1.02664	24.5736	0.322642	-0.542943	5.09717	0.322586	-0.542976	10.9176	0.273102	-0.387408	14.0251	0.472929	-1.87302	14.5645	0.1504	-3.58402	-8.97035	-3.81096	-0.452986	-13.9122	18.3898	2.09213	61.5003	-6.02484	93.2659	45.9389	7.25463	-8.54331	-45.961	-3.51884	3.07311	-11.5587	7.20765	12.2581	71.8059	4.50594	98.4995	31.2082	11.2016	-12.5069	-11.0146	3.06337	4.24391	25.2755	-1.82446	-2.21978	37.9925	-14.5851
976	0.950459	-0.999225	24.5782	0.316834	-0.529086	5.0991	0.316779	-0.529119	10.9195	0.267945	-0.377381	14.0265	0.498995	-1.86376	14.5951	0.202098	-3.57699	-8.91434	-3.79361	-0.396282	-14.0856	18.3893	2.19674	61.6984	-5.90592	93.4047	45.8861	7.2143	-8.47176	-45.8847	-3.54149	3.03402	-11.6192	7.20867	12.2062	71.7894	4.48616	98.4434	31.186	11.1876	-12.5703	-11.0753	3.02643	4.24436	25.1859	-1.81958	-2.11851	38.017	-14.6162
978	0.91949	-0.961137	24.5836	0.307039	-0.509445	5.10139	0.306987	-0.509476	10.9218	0.259469	-0.363258	14.0282	0.535212	-1.85363	14.6318	0.272734	-3.57218	-8.84731	-3.79385	-0.352693	-14.2029	18.3583	2.13638	61.8641	-5.90713	93.5948	45.7977	7.21838	-8.36162	-45.8185	-3.5381	2.99604	-11.6871	7.20479	12.1719	71.7883	4.48612	98.3401	31.1584	11.1927	-12.6049	-11.1328	2.97158	4.22038	25.1124	-1.80656	-2.0133	38.0395	-14.6343
980	0.888385	-0.90964	24.5813	0.298517	-0.483925	5.10018	0.298468	-0.483956	10.9206	0.251604	-0.34466	14.0273	0.553907	-1.86614	14.6815	0.303326	-3.60187	-8.75549	-3.79415	-0.36593	-14.2553	18.326	2.10383	61.9056	-5.90042	93.6967	45.7292	7.28617	-8.2858	-45.767	-3.54664	3.00869	-11.7419	7.21145	12.0809	71.768	4.45505	98.328	31.1167	11.2233	-12.6595	-11.1659	2.93694	4.21495	25.0472	-1.78051	-2.01936	38.0799	-14.6483
982	0.851154	-0.855304	24.5757	0.287607	-0.456562	5.09756	0.287559	-0.456591	10.918	0.241844	-0.324822	14.0253	0.558565	-1.87674	14.7128	0.308649	-3.62281	-8.6973	-3.81319	-0.410534	-14.2229	18.275	2.17764	61.8232	-5.80531	93.6957	45.6938	7.32546	-8.25097	-45.7381	-3.53811	3.05112	-11.7786	7.23721	12.02	71.7483	4.42888	98.3764	31.0667	11.2534	-12.7221	-11.1799	2.89454	4.2564	24.9811	-1.75454	-2.08139	38.0982	-14.653
984	0.809663	-0.804606	24.5685	0.274483	-0.430366	5.0942	0.274438	-0.430395	10.9146	0.230498	-0.305986	14.0228	0.552352	-1.88066	14.7193	0.296057	-3.62757	-8.68486	-3.84937	-0.475995	-14.1241	18.22	2.31922	61.6403	-5.66702	93.6068	45.6914	7.32758	-8.26886	-45.7356	-3.51032	3.11036	-11.7953	7.2767	12.0161	71.7337	4.41631	98.4657	31.0151	11.275	-12.7802	-11.1738	2.84601	4.33033	24.9162	-1.7268	-2.15913	38.0924	-14.6522
986	0.773065	-0.771147	24.5614	0.261804	-0.412173	5.09094	0.261761	-0.4122	10.9114	0.219951	-0.293112	14.0203	0.546034	-1.87864	14.705	0.284942	-3.62156	-8.71133	-3.87842	-0.540929	-14.0478	18.2373	2.25512	61.4496	-5.77883	93.5237	45.7068	7.34655	-8.36765	-45.7652	-3.47936	3.15047	-11.7956	7.29589	12.0965	71.729	4.42343	98.535	30.9827	11.2802	-12.791	-11.138	2.8205	4.34847	24.8705	-1.67301	-2.13167	38.0944	-14.6624
988	0.752106	-0.751539	24.5551	0.25459	-0.401557	5.0881	0.254548	-0.401583	10.9085	0.213935	-0.285589	14.0182	0.549767	-1.89132	14.6876	0.286485	-3.64606	-8.74362	-3.92386	-0.618175	-13.9797	18.265	2.15369	61.2834	-5.94942	93.4283	45.7065	7.40696	-8.52008	-45.8245	-3.43977	3.18715	-11.7527	7.31996	12.2228	71.7046	4.42778	98.585	30.9635	11.2941	-12.7716	-11.1025	2.80856	4.31289	24.844	-1.61924	-2.07221	38.0854	-14.6903
990	0.748982	-0.744362	24.5488	0.253941	-0.39811	5.08528	0.2539	-0.398136	10.9057	0.21325	-0.283046	14.0161	0.563838	-1.91748	14.6771	0.301923	-3.69895	-8.76289	-3.97674	-0.692399	-13.9343	18.2845	2.07682	61.1576	-6.09192	93.3138	45.6956	7.49975	-8.69853	-45.9035	-3.39438	3.21833	-11.6859	7.34296	12.375	71.6768	4.43504	98.6134	30.944	11.3149	-12.7291	-11.0705	2.80466	4.24234	24.835	-1.58408	-2.01754	38.0705	-14.7263
992	0.760136	-0.747455	24.5384	0.258524	-0.400537	5.08065	0.258482	-0.400564	10.9011	0.216824	-0.284592	14.0126	0.578181	-1.93056	14.6935	0.323519	-3.72811	-8.73263	-3.97412	-0.68652	-13.9708	18.2746	2.1617	61.0776	-5.99499	93.1173	45.7401	7.55469	-8.83055	-45.9724	-3.35536	3.22072	-11.7045	7.31534	12.5302	71.7613	4.49952	98.629	30.8632	11.3056	-12.6812	-11.0152	2.79303	4.21954	24.8353	-1.62328	-2.06504	38.0859	-14.7176
994	0.78132	-0.748582	24.5225	0.267686	-0.403077	5.0736	0.267645	-0.403105	10.894	0.223832	-0.285954	14.0073	0.586289	-1.94159	14.729	0.3351	-3.75111	-8.66687	-3.98907	-0.683466	-14.0439	18.2537	2.14653	61.068	-5.94599	93.0946	45.7748	7.60862	-8.88852	-45.9986	-3.32824	3.2329	-11.7197	7.29198	12.6005	71.7795	4.54137	98.5895	30.8187	11.3164	-12.6166	-10.997	2.77973	4.22229	24.8392	-1.66379	-2.0955	38.1126	-14.7233
996	0.808826	-0.746051	24.5029	0.279971	-0.404634	5.06492	0.27993	-0.404662	10.8854	0.23312	-0.286396	14.0008	0.591108	-1.9517	14.7755	0.341366	-3.77117	-8.58053	-4.02636	-0.692683	-14.1415	18.2255	2.02163	61.1395	-5.96918	93.2741	45.7803	7.65971	-8.86967	-45.9773	-3.31299	3.25735	-11.7158	7.28042	12.5636	71.7043	4.5427	98.4859	30.8276	11.3512	-12.5319	-11.0268	2.76944	4.24552	24.8457	-1.69241	-2.10411	38.1443	-14.7481
998	0.834463	-0.748925	24.4889	0.290903	-0.408372	5.05873	0.290861	-0.408402	10.8792	0.241522	-0.288551	13.9962	0.61235	-1.9545	14.8092	0.379884	-3.78413	-8.51853	-4.03937	-0.667241	-14.2615	18.1849	1.99459	61.321	-5.88388	93.5293	45.7343	7.66784	-8.80149	-45.9309	-3.30215	3.26268	-11.7073	7.25528	12.4195	71.5962	4.50949	98.3156	30.8687	11.3824	-12.4053	-11.0885	2.77437	4.28494	24.8612	-1.72649	-2.19115	38.1703	-14.7565
1000	0.855981	-0.741825	24.4768	0.301009	-0.407357	5.05334	0.300967	-0.407388	10.8738	0.249027	-0.287198	13.9922	0.642552	-1.9728	14.8254	0.428399	-3.82868	-8.48901	-4.02888	-0.671947	-14.3671	18.1558	2.03163	61.5041	-5.79435	93.7537	45.6787	7.68336	-8.7052	-45.845	-3.29589	3.2829	-11.6985	7.24684	12.2365	71.4676	4.43985	98.1548	30.9035	11.3961	-12.3519	-11.1745	2.80464	4.30999	24.8697	-1.76233	-2.26953	38.1955	-14.758
1002	0.873523	-0.722141	24.4641	0.31061	-0.40046	5.04766	0.310569	-0.400492	10.8681	0.255811	-0.281473	13.9879	0.67972	-2.00859	14.8277	0.48263	-3.90771	-8.48515	-4.00232	-0.713212	-14.4483	18.147	2.14198	61.668	-5.70867	93.9233	45.6215	7.70396	-8.58186	-45.713	-3.28771	3.31707	-11.692	7.25445	12.0582	71.3228	4.35216	97.9984	30.9225	11.3923	-12.3943	-11.2848	2.85337	4.30914	24.8713	-1.79308	-2.30566	38.2207	-14.7579
1004	0.892576	-0.692984	24.443	0.32181	-0.389562	5.03822	0.321769	-0.389595	10.8587	0.263559	-0.272658	13.9808	0.720153	-2.04826	14.8391	0.541616	-3.99497	-8.46466	-3.99135	-0.755935	-14.5065	18.1756	2.38692	61.8455	-5.5732	94.0704	45.5549	7.65744	-8.40814	-45.5156	-3.25185	3.32695	-11.6922	7.24625	12.0041	71.1556	4.32711	97.7205	30.9263	11.3901	-12.5083	-11.4273	2.87637	4.27457	24.8815	-1.79142	-2.23473	38.2523	-14.7726
1006	0.903579	-0.666272	24.4232	0.329254	-0.378946	5.02936	0.329215	-0.37898	10.8498	0.268513	-0.264274	13.9742	0.77042	-2.08556	14.8514	0.61941	-4.08159	-8.44283	-4.00021	-0.800367	-14.5434	18.1829	2.61441	62.0154	-5.41467	94.2512	45.4854	7.66624	-8.19586	-45.2929	-3.20993	3.34977	-11.69	7.23992	11.8705	70.977	4.28011	97.5234	30.9562	11.3882	-12.6556	-11.6106	2.93129	4.19426	24.8941	-1.78709	-2.16643	38.2476	-14.7991
1008	0.909965	-0.638596	24.4022	0.334775	-0.367454	5.01997	0.334737	-0.367489	10.8404	0.271977	-0.255347	13.9672	0.829578	-2.11727	14.8677	0.715604	-4.16134	-8.41384	-4.02857	-0.842781	-14.5708	18.1503	2.78301	62.1747	-5.24697	94.4517	45.41	7.75286	-7.94767	-45.0446	-3.16301	3.38398	-11.6935	7.24087	11.6547	70.8021	4.20241	97.4246	31.0083	11.3825	-12.8235	-11.8206	2.98971	4.0692	24.9177	-1.78136	-2.10497	38.2304	-14.8338
1010	0.937191	-0.58021	24.358	0.352418	-0.34455	5.00024	0.352382	-0.344586	10.8207	0.283846	-0.237165	13.9524	0.890058	-2.13855	14.909	0.8189	-4.22244	-8.33891	-4.06875	-0.873705	-14.6387	18.052	2.87951	62.3426	-5.10067	94.5426	45.3055	7.90606	-7.63939	-44.6923	-3.09406	3.38894	-11.7505	7.2578	11.528	70.6751	4.1306	97.2956	31.0259	11.3544	-13.0109	-12.0009	2.8779	3.89724	24.9981	-1.74732	-1.92898	38.3493	-14.8663
1012	0.957189	-0.523539	24.3189	0.366725	-0.321694	4.98272	0.366692	-0.321732	10.8031	0.293221	-0.219216	13.9392	0.942408	-2.1594	14.9434	0.907388	-4.27972	-8.27658	-4.10407	-0.898676	-14.6921	17.9734	2.94933	62.4506	-4.97904	94.6577	45.2097	7.9977	-7.43332	-44.4911	-3.0211	3.38712	-11.8014	7.29194	11.5131	70.5892	4.07815	97.1768	31.0245	11.3106	-13.2014	-12.1256	2.72884	3.79743	25.072	-1.71819	-1.88187	38.4687	-14.8867
1014	0.967802	-0.476955	24.2908	0.375929	-0.302344	4.9701	0.375898	-0.302383	10.7905	0.29898	-0.20419	13.9298	0.981037	-2.18103	14.9658	0.970279	-4.33332	-8.23596	-4.12797	-0.919635	-14.7247	17.9286	3.01541	62.4869	-4.87372	94.7861	45.1346	8.01925	-7.36561	-44.4668	-2.9556	3.38448	-11.8357	7.32903	11.5885	70.5447	4.0551	97.0899	31.008	11.2625	-13.3621	-12.1903	2.57517	3.79107	25.1274	-1.70498	-1.98612	38.5671	-14.8976
1016	0.984663	-0.443005	24.2715	0.386615	-0.289131	4.96143	0.386585	-0.28917	10.7819	0.306204	-0.193672	13.9233	0.996851	-2.2006	14.987	0.992428	-4.37465	-8.19694	-4.13648	-0.941129	-14.7606	17.8859	3.1378	62.4655	-4.72899	94.7397	45.0964	8.0737	-7.41638	-44.4651	-2.92461	3.38895	-11.8643	7.31025	11.6241	70.543	4.08322	97.1021	30.9827	11.2521	-13.379	-12.2112	2.42838	3.84406	25.178	-1.717	-2.10878	38.6791	-14.9208
1018	1.01249	-0.422964	24.255	0.40073	-0.283058	4.95405	0.400701	-0.2831	10.7745	0.316412	-0.188296	13.9177	0.986998	-2.20439	15.0049	0.973684	-4.37772	-8.16324	-4.11841	-0.951138	-14.8024	17.8616	3.18535	62.4427	-4.65496	94.7392	45.0522	8.09086	-7.51819	-44.4832	-2.91811	3.38058	-11.9089	7.26196	11.6457	70.5763	4.13849	97.1496	30.9474	11.2485	-13.3365	-12.202	2.29704	3.90678	25.2216	-1.75328	-2.17893	38.7981	-14.9468
1020	1.05109	-0.410433	24.2382	0.41881	-0.281307	4.94656	0.418781	-0.28135	10.767	0.329839	-0.18592	13.9121	0.958694	-2.19364	15.0202	0.926716	-4.34749	-8.13392	-4.07927	-0.952067	-14.8509	17.8476	3.1511	62.4281	-4.64993	94.8178	44.9974	8.06908	-7.63672	-44.5125	-2.92862	3.35839	-11.9757	7.20112	11.6525	70.631	4.19747	97.2134	30.9074	11.2444	-13.2724	-12.1744	2.1771	3.94958	25.2599	-1.80284	-2.18769	38.9297	-14.9727
1022	1.09182	-0.381379	24.217	0.439437	-0.27254	4.93706	0.439408	-0.272585	10.7575	0.344761	-0.178145	13.905	0.943792	-2.18529	15.0357	0.90322	-4.32663	-8.10483	-4.05314	-0.962271	-14.9034	17.7975	3.1303	62.404	-4.60731	94.9006	44.9489	8.06771	-7.71419	-44.5442	-2.93419	3.33622	-12.0679	7.17673	11.6301	70.6657	4.18893	97.2763	30.886	11.2411	-13.2579	-12.1576	2.04513	3.90971	25.2978	-1.82248	-2.19248	39.0938	-14.9942
1024	1.14426	-0.324088	24.1836	0.467918	-0.252554	4.92201	0.467892	-0.252602	10.7424	0.364904	-0.161509	13.8937	0.932414	-2.19001	15.0561	0.881434	-4.33082	-8.06653	-4.02603	-0.991904	-14.9618	17.7426	3.12967	62.3261	-4.52259	95.0043	44.9452	8.02036	-7.77405	-44.5994	-2.93676	3.31884	-12.1771	7.15393	11.6238	70.6856	4.16184	97.3439	30.8557	11.2227	-13.2829	-12.1389	1.86498	3.84809	25.3439	-1.83245	-2.20425	39.3258	-15.0076
1026	1.19727	-0.255964	24.1444	0.497705	-0.227872	4.90438	0.497681	-0.227924	10.7248	0.385747	-0.14128	13.8805	0.922277	-2.20652	15.0719	0.857379	-4.35697	-8.03641	-3.99502	-1.03692	-15.0039	17.6932	3.14677	62.1971	-4.40821	95.1116	44.9831	7.9296	-7.82927	-44.6799	-2.94043	3.31326	-12.2721	7.1362	11.6403	70.6952	4.12396	97.4236	30.8132	11.1896	-13.3374	-12.1157	1.68697	3.78918	25.3987	-1.83688	-2.2198	39.5746	-15.0155
1028	1.19579	-0.264981	24.1353	0.496192	-0.231641	4.90036	0.496168	-0.231692	10.7208	0.384837	-0.144185	13.8775	0.910406	-2.21659	15.0355	0.830866	-4.37112	-8.10345	-3.95561	-1.06923	-14.9307	17.6604	3.16222	62.0768	-4.32118	95.1456	45.0051	7.86384	-7.91224	-44.7695	-2.96447	3.34202	-12.2249	7.17081	11.6539	70.7046	4.0568	97.5465	30.7724	11.1566	-13.3892	-12.0906	1.76624	3.78212	25.4567	-1.83814	-2.20429	39.587	-15.0338
1030	1.17973	-0.286655	24.1329	0.487086	-0.239537	4.89937	0.487061	-0.239587	10.7198	0.378487	-0.150627	13.8768	0.89397	-2.2229	15.0012	0.797514	-4.37669	-8.16647	-3.92291	-1.09166	-14.8487	17.6564	3.10098	61.946	-4.31859	95.1675	45.0361	7.80536	-8.03677	-44.891	-2.99379	3.37874	-12.1873	7.20829	11.708	70.7673	4.01744	97.6717	30.7309	11.1305	-13.3999	-12.0353	1.88474	3.76403	25.5077	-1.83095	-2.18705	39.56	-15.0512
1032	1.15966	-0.306428	24.1327	0.476407	-0.246218	4.89932	0.476382	-0.246268	10.7198	0.37089	-0.156252	13.8767	0.87241	-2.22602	14.9823	0.756532	-4.37443	-8.20083	-3.90301	-1.10913	-14.7825	17.6753	2.98033	61.8046	-4.38445	95.1536	45.0778	7.7742	-8.20296	-45.0388	-3.02351	3.419	-12.1802	7.23347	11.8031	70.8845	4.01637	97.8004	30.6847	11.116	-13.3589	-11.9481	1.99366	3.71637	25.5484	-1.81085	-2.15361	39.5343	-15.0702
1034	1.14095	-0.320092	24.1361	0.466912	-0.250375	4.9009	0.466886	-0.250423	10.7213	0.364029	-0.159921	13.8779	0.846798	-2.22953	14.9816	0.70863	-4.37126	-8.20117	-3.90802	-1.14615	-14.7308	17.6845	2.95343	61.6604	-4.39076	94.9355	45.1237	7.86586	-8.38925	-45.1699	-3.04644	3.47496	-12.1474	7.23028	11.8935	71.0127	4.03809	97.9928	30.6151	11.1249	-13.2712	-11.8484	2.09829	3.60891	25.5763	-1.75569	-1.99787	39.4955	-15.114
1036	1.13104	-0.342684	24.141	0.460392	-0.259285	4.90313	0.460366	-0.259333	10.7236	0.359674	-0.166972	13.8796	0.817812	-2.22352	14.9862	0.65831	-4.34949	-8.19165	-3.90725	-1.16786	-14.6805	17.6713	2.9471	61.5153	-4.35665	94.7233	45.1476	7.9824	-8.62142	-45.3071	-3.07523	3.51146	-12.0863	7.22574	12.0234	71.107	4.07508	98.1264	30.5462	11.1402	-13.137	-11.7489	2.17858	3.55925	25.6001	-1.73513	-1.91079	39.4657	-15.1488
1038	1.13174	-0.373297	24.146	0.457721	-0.272725	4.90547	0.457693	-0.272772	10.7259	0.358464	-0.177186	13.8813	0.789342	-2.21215	14.9921	0.610965	-4.31815	-8.17993	-3.89734	-1.17321	-14.6319	17.6422	2.92367	61.3792	-4.31499	94.5779	45.1484	8.09621	-8.87613	-45.4458	-3.10918	3.5248	-12.006	7.2239	12.1924	71.1569	4.12131	98.1759	30.4871	11.1574	-12.9777	-11.6602	2.23323	3.5786	25.623	-1.75648	-1.91912	39.4524	-15.168
1040	1.14112	-0.394591	24.1497	0.459745	-0.282937	4.90713	0.459716	-0.282984	10.7276	0.360576	-0.184708	13.8826	0.776253	-2.22335	14.9967	0.583144	-4.33362	-8.17064	-3.89616	-1.19123	-14.6005	17.6489	2.75883	61.2845	-4.42452	94.5429	45.1496	8.19845	-9.04729	-45.5572	-3.13286	3.53441	-11.9497	7.21209	12.3832	71.1718	4.1737	98.1475	30.4531	11.178	-12.868	-11.6065	2.27817	3.5924	25.646	-1.77853	-1.95074	39.4598	-15.1757
1042	1.15657	-0.409564	24.1489	0.465036	-0.290968	4.90684	0.465006	-0.291016	10.7273	0.365006	-0.190407	13.8824	0.766697	-2.23366	14.9991	0.562006	-4.34878	-8.16583	-3.89353	-1.21036	-14.5785	17.63	2.69293	61.2261	-4.43304	94.5613	45.1585	8.25267	-9.13459	-45.6219	-3.15784	3.54829	-11.9212	7.21548	12.4626	71.185	4.17067	98.1488	30.4195	11.1886	-12.823	-11.5785	2.32042	3.61597	25.6744	-1.81399	-1.95964	39.4892	-15.1848
1044	1.17612	-0.418474	24.1448	0.472709	-0.296743	4.90502	0.472678	-0.296792	10.7255	0.371086	-0.194276	13.881	0.761587	-2.23845	14.9979	0.550893	-4.3556	-8.16772	-3.89172	-1.23226	-14.5566	17.5801	2.75461	61.2003	-4.3138	94.614	45.1721	8.2618	-9.14087	-45.6422	-3.18451	3.56839	-11.9129	7.22986	12.423	71.1936	4.11778	98.1902	30.3897	11.1892	-12.8368	-11.5735	2.36153	3.65216	25.7096	-1.86252	-1.95518	39.5338	-15.1966
1046	1.19742	-0.423147	24.1435	0.481552	-0.300845	4.90443	0.481521	-0.300895	10.7249	0.377944	-0.196825	13.8806	0.775062	-2.23539	14.9909	0.576308	-4.35509	-8.18127	-3.90587	-1.2675	-14.5074	17.5282	2.84707	61.2013	-4.18212	94.6757	45.1619	8.26961	-9.08517	-45.6487	-3.20524	3.5874	-11.8873	7.21407	12.3722	71.1449	4.10235	98.1932	30.4053	11.1906	-12.8648	-11.5906	2.39387	3.696	25.7527	-1.91191	-2.02745	39.5708	-15.1983
1048	1.20948	-0.413424	24.1493	0.487752	-0.297787	4.90699	0.487721	-0.297838	10.7274	0.382402	-0.194176	13.8825	0.800675	-2.25756	14.9774	0.614182	-4.40506	-8.20677	-3.94353	-1.33662	-14.4286	17.4961	2.82252	61.1789	-4.15224	94.7856	45.1619	8.31175	-9.02553	-45.6519	-3.21865	3.6302	-11.8366	7.18118	12.3017	71.0899	4.08962	98.215	30.419	11.2037	-12.881	-11.6074	2.43976	3.81696	25.7988	-1.98957	-2.18508	39.581	-15.2152
1050	1.2095	-0.396373	24.162	0.489399	-0.29038	4.91259	0.489369	-0.29043	10.733	0.383198	-0.188541	13.8867	0.82819	-2.30011	14.9595	0.647768	-4.4928	-8.24016	-3.99209	-1.42624	-14.325	17.468	2.72353	61.1299	-4.17962	94.9172	45.1721	8.39004	-8.98207	-45.646	-3.22546	3.6894	-11.7575	7.13949	12.2253	71.0343	4.08079	98.2425	30.4216	11.229	-12.8769	-11.6203	2.5065	4.01473	25.8486	-2.09536	-2.38653	39.5613	-15.264
1052	1.19817	-0.408952	24.1767	0.483218	-0.294807	4.91916	0.483188	-0.294857	10.7396	0.378831	-0.192222	13.8916	0.819958	-2.31172	14.9454	0.627998	-4.51093	-8.26572	-3.98894	-1.46413	-14.2214	17.3368	2.91311	61.0876	-3.91183	94.9233	45.1693	8.47568	-8.96862	-45.5884	-3.23129	3.71152	-11.6406	7.10724	12.1941	70.9436	4.1106	98.1668	30.422	11.2582	-12.8506	-11.6367	2.60557	4.2358	25.9061	-2.21421	-2.38521	39.5098	-15.3763
1054	1.17984	-0.4411	24.1822	0.472089	-0.30707	4.92169	0.472057	-0.307118	10.7421	0.371222	-0.202052	13.8935	0.808266	-2.29845	14.9396	0.611496	-4.48244	-8.27633	-3.98654	-1.46178	-14.112	17.2644	3.09165	61.0869	-3.73792	94.9134	45.1115	8.52222	-8.9656	-45.5158	-3.22901	3.71555	-11.558	7.1176	12.149	70.8929	4.11864	98.0877	30.4174	11.2854	-12.831	-11.6728	2.69637	4.38696	25.9876	-2.28512	-2.65314	39.5018	-15.6109
1056	1.15659	-0.485643	24.1803	0.457622	-0.324247	4.92098	0.457589	-0.324294	10.7414	0.361406	-0.215752	13.893	0.801175	-2.27061	14.9326	0.608753	-4.42919	-8.28975	-3.99079	-1.42285	-14.0151	17.2658	3.17486	61.1419	-3.71938	94.9301	45.0076	8.53143	-8.96649	-45.4395	-3.22157	3.70495	-11.5174	7.16208	12.087	70.8944	4.0996	98.0268	30.4104	11.3039	-12.8193	-11.7237	2.77438	4.42354	26.1079	-2.29156	-3.24248	39.5971	-15.8945
1058	1.13004	-0.521275	24.1908	0.442559	-0.337244	4.92575	0.442524	-0.337289	10.7462	0.350897	-0.226363	13.8966	0.803597	-2.27025	14.8781	0.611488	-4.42974	-8.39103	-3.97551	-1.35291	-14.0148	17.247	3.05297	61.2788	-3.76541	95.0749	44.9323	8.56522	-8.96425	-45.372	-3.22518	3.67644	-11.4842	7.16469	12.0351	70.9353	4.08785	97.9928	30.4103	11.2925	-12.7914	-11.7513	2.85987	4.27952	26.3075	-2.22589	-3.99291	39.9407	-15.8777
1060	1.11105	-0.54729	24.2053	0.431722	-0.346785	4.93227	0.431686	-0.34683	10.7527	0.343345	-0.234143	13.9015	0.802455	-2.27918	14.8153	0.603993	-4.44586	-8.50742	-3.9667	-1.29856	-14.0076	17.2299	3.05044	61.3842	-3.72199	95.1141	44.8999	8.59382	-8.95876	-45.3026	-3.24594	3.66258	-11.4123	7.18545	12.0863	70.9334	4.09683	97.8796	30.4287	11.2713	-12.7446	-11.7834	2.97221	3.98518	26.5689	-2.16388	-4.37188	40.5068	-15.7104
1062	1.09845	-0.562172	24.2233	0.424753	-0.352097	4.94033	0.424717	-0.352141	10.7608	0.338439	-0.238532	13.9075	0.79719	-2.2912	14.7555	0.587923	-4.46605	-8.61805	-3.9723	-1.26996	-13.974	17.2178	3.17658	61.4453	-3.59998	95.0559	44.9	8.60935	-8.95149	-45.2339	-3.28131	3.66565	-11.2956	7.2249	12.2065	70.8755	4.11505	97.7128	30.4639	11.2506	-12.6843	-11.8227	3.09944	3.61001	26.8577	-2.1157	-4.3381	41.1994	-15.4531
1064	1.07391	-0.564069	24.2507	0.413817	-0.3506	4.95252	0.413781	-0.350642	10.773	0.330163	-0.238062	13.9166	0.799632	-2.29448	14.7039	0.589409	-4.47319	-8.71385	-4.00133	-1.25673	-13.9298	17.2181	3.12923	61.5301	-3.62864	95.1729	44.8653	8.60212	-8.95202	-45.1867	-3.31407	3.66091	-11.1538	7.23328	12.1429	70.7896	4.06795	97.7133	30.5044	11.2531	-12.6282	-11.8569	3.17	3.382	27.0704	-2.05149	-4.29318	41.6905	-15.299
1066	1.05642	-0.557147	24.2744	0.406821	-0.345928	4.96301	0.406786	-0.34597	10.7834	0.32465	-0.234985	13.9245	0.798984	-2.29572	14.6838	0.587096	-4.4753	-8.75098	-4.03553	-1.25449	-13.8957	17.2166	3.10507	61.6051	-3.64912	95.2963	44.8204	8.58261	-8.9429	-45.1479	-3.34312	3.65403	-11.0455	7.2318	12.1119	70.7264	4.04794	97.7166	30.4972	11.2679	-12.6302	-11.8845	3.19962	3.31598	27.157	-2.06423	-4.24584	41.8718	-15.2063
1068	1.04863	-0.546387	24.2914	0.404445	-0.340511	4.97055	0.404409	-0.340553	10.791	0.32255	-0.231077	13.9301	0.791793	-2.29462	14.6927	0.574738	-4.47054	-8.73428	-4.0645	-1.26004	-13.8755	17.205	3.14535	61.666	-3.6254	95.3881	44.7672	8.55757	-8.92499	-45.1128	-3.36703	3.64338	-10.9853	7.22691	12.1355	70.6934	4.06181	97.6986	30.4455	11.2878	-12.6922	-11.9063	3.19503	3.38776	27.127	-2.14993	-4.19471	41.7738	-15.1689
1070	1.04315	-0.546482	24.3053	0.402022	-0.340049	4.97673	0.401987	-0.34009	10.7972	0.320708	-0.230877	13.9348	0.771934	-2.28428	14.6955	0.542622	-4.44425	-8.72863	-4.06438	-1.26999	-13.8533	17.1615	3.25083	61.7179	-3.54901	95.4407	44.6924	8.54117	-8.91651	-45.0739	-3.38282	3.61774	-10.9598	7.22868	12.1183	70.6556	4.05205	97.6964	30.4195	11.292	-12.7665	-11.9313	3.17753	3.46373	27.0784	-2.20432	-4.05365	41.6614	-15.1591
1072	1.04448	-0.554339	24.3073	0.401835	-0.343611	4.97765	0.4018	-0.343653	10.7981	0.320776	-0.233554	13.9355	0.756477	-2.27147	14.6977	0.51942	-4.41512	-8.72426	-4.05387	-1.26793	-13.8808	17.1222	3.39765	61.7819	-3.44041	95.4455	44.6284	8.5386	-8.92191	-45.0391	-3.40061	3.59812	-10.995	7.2314	12.0407	70.6629	4.02537	97.7546	30.389	11.2967	-12.8297	-11.9496	3.13981	3.50985	27.03	-2.20346	-3.9103	41.5752	-15.2112
1074	1.05375	-0.567277	24.2994	0.404632	-0.350142	4.97414	0.404596	-0.350184	10.7946	0.323253	-0.238274	13.9328	0.749138	-2.26059	14.6969	0.51015	-4.39258	-8.7256	-4.03875	-1.25216	-13.9515	17.0886	3.57118	61.8523	-3.30049	95.4024	44.5796	8.56104	-8.9426	-45.0097	-3.42335	3.58711	-11.0714	7.23599	11.9183	70.7057	3.98523	97.8626	30.3532	11.3048	-12.8738	-11.9606	3.08473	3.51779	26.9939	-2.15943	-3.80197	41.5434	-15.2968
1076	1.07323	-0.576376	24.2965	0.412252	-0.356003	4.97292	0.412215	-0.356046	10.7933	0.329298	-0.242212	13.9319	0.746039	-2.26206	14.6848	0.50357	-4.39412	-8.74801	-4.02338	-1.23167	-13.9924	17.0353	3.75894	61.8859	-3.10197	95.3037	44.5346	8.64624	-8.97913	-44.9835	-3.45602	3.57378	-11.087	7.25513	11.8305	70.6926	3.93559	97.9319	30.337	11.314	-12.8937	-11.9701	3.02599	3.48708	26.9795	-2.14589	-3.77417	41.5884	-15.2631
1078	1.09333	-0.581946	24.2992	0.420477	-0.360396	4.97412	0.42044	-0.36044	10.7945	0.335709	-0.245018	13.9328	0.755996	-2.27553	14.6602	0.515783	-4.42249	-8.79367	-4.01984	-1.2209	-13.9994	16.9487	3.83655	61.8923	-2.92753	95.2682	44.4728	8.7625	-9.01216	-44.9643	-3.47234	3.56519	-11.0866	7.25348	11.8476	70.6928	3.94147	97.9717	30.2876	11.3178	-12.9402	-11.9803	2.96952	3.60327	26.9777	-2.24165	-3.90134	41.654	-15.252
1080	1.10876	-0.581596	24.3065	0.427234	-0.361762	4.97736	0.427197	-0.361806	10.7978	0.340843	-0.245646	13.9353	0.774635	-2.2952	14.6273	0.541148	-4.46544	-8.85515	-4.02613	-1.21562	-13.9697	16.8413	3.82235	61.8721	-2.78539	95.2929	44.3899	8.89712	-9.04682	-44.9522	-3.46743	3.55485	-11.0844	7.22768	11.9536	70.7217	3.99803	97.9904	30.1961	11.3242	-13.0207	-11.9968	2.90543	3.82998	26.9974	-2.40556	-4.2261	41.7939	-15.2742
1082	1.1114	-0.567847	24.3138	0.429716	-0.356036	4.98056	0.42968	-0.35608	10.801	0.342363	-0.241219	13.9377	0.7781	-2.29788	14.6049	0.545689	-4.47172	-8.89683	-4.01799	-1.17816	-13.8998	16.7943	3.91214	61.8196	-2.64003	95.2322	44.2901	9.03294	-9.12459	-44.9451	-3.44484	3.51012	-11.1074	7.19605	12.0028	70.7947	4.01928	98.0281	30.0677	11.3777	-13.1236	-12.0436	2.78087	3.86795	27.0603	-2.40407	-4.86639	42.2107	-15.2259
1084	1.09441	-0.542194	24.3129	0.424799	-0.343185	4.9801	0.424763	-0.34323	10.8005	0.337931	-0.231893	13.9373	0.762656	-2.2867	14.5781	0.520957	-4.44566	-8.94611	-4.01737	-1.14748	-13.8426	16.6822	4.0954	61.7628	-2.39922	95.1842	44.1736	9.1539	-9.21892	-44.9368	-3.4336	3.45501	-11.1243	7.18339	12.0343	70.8226	4.02546	98.0423	29.9786	11.4173	-13.1804	-12.0833	2.66498	3.6006	27.2862	-2.22468	-5.58233	43.2127	-15.3959
1086	1.04814	-0.503752	24.3072	0.408357	-0.321892	4.97748	0.408323	-0.321934	10.7979	0.324384	-0.216921	13.9353	0.737819	-2.26885	14.5459	0.481506	-4.40394	-9.00547	-4.03651	-1.14017	-13.8156	16.4989	4.33612	61.7074	-2.09073	95.1657	44.0501	9.25244	-9.32196	-44.9312	-3.43263	3.39406	-11.1243	7.1808	12.032	70.7844	4.0176	98.0525	29.9421	11.4399	-13.1736	-12.1065	2.54775	3.07137	27.6615	-1.85206	-6.18196	44.726	-15.8405
1088	0.94818	-0.437024	24.3219	0.371215	-0.283068	4.98383	0.371186	-0.283106	10.8043	0.294319	-0.190053	13.9401	0.750302	-2.27541	14.506	0.50039	-4.42078	-9.07983	-4.10613	-1.1934	-13.8244	16.3425	4.47624	61.652	-1.92267	95.161	43.9628	9.32242	-9.41845	-44.9508	-3.41465	3.32853	-11.0804	7.11613	11.8927	70.6886	3.98231	98.1956	29.9293	11.4925	-13.1049	-12.1149	2.30165	2.55452	28.0313	-1.2466	-6.25796	46.1936	-16.0429
1090	0.781177	-0.418456	24.3302	0.300135	-0.258714	4.98748	0.300109	-0.258745	10.8079	0.239709	-0.175997	13.9427	0.768278	-2.2802	14.5189	0.531672	-4.43624	-9.05633	-4.1939	-1.23995	-13.9086	16.1689	4.57798	61.581	-1.8185	95.1896	43.856	9.35346	-9.55782	-44.9826	-3.34165	3.23185	-11.0857	7.06909	11.8017	70.5455	3.9833	98.2802	29.9404	11.5476	-13.0177	-12.1003	2.06285	2.33972	28.3082	-0.644941	-5.20661	47.412	-16.6419
1092	0.554234	-0.453742	24.3302	0.19766	-0.252004	4.98751	0.197634	-0.252024	10.8079	0.162644	-0.176976	13.9427	0.783256	-2.27364	14.5911	0.563753	-4.42968	-8.92307	-4.29797	-1.26465	-14.0262	15.9884	4.64813	61.4797	-1.77821	95.2563	43.7127	9.34855	-9.73199	-45.0253	-3.21629	3.11286	-11.1405	7.05774	11.7852	70.3738	4.03289	98.2675	29.949	11.615	-12.9216	-12.0626	1.8665	2.47987	28.4514	-0.107245	-2.99279	48.2521	-17.9272
1094	0.301801	-0.493452	24.3364	0.0836239	-0.244745	4.99015	0.0835987	-0.244754	10.8106	0.0768964	-0.178222	13.9446	0.790067	-2.24557	14.6959	0.590165	-4.38071	-8.72929	-4.44636	-1.279	-13.9581	15.8701	4.66279	61.277	-1.86373	95.3637	43.5134	9.3267	-9.86773	-45.0915	-3.08973	3.03392	-11.1487	7.08963	11.7878	70.2255	4.12368	98.187	29.8472	11.7581	-12.8178	-12.0041	1.78957	2.78251	28.4279	0.354022	-0.117704	48.5591	-20.8586
1096	0.0733101	-0.51939	24.356	-0.0186391	-0.233801	4.99867	-0.0186632	-0.233799	10.8191	-0.000260566	-0.176021	13.951	0.785799	-2.17849	14.767	0.609904	-4.25679	-8.59834	-4.60328	-1.26159	-13.878	15.7994	4.69507	61.1928	-1.96076	95.4953	43.2996	9.3036	-9.95047	-45.1441	-2.95954	2.96582	-11.1606	7.08756	11.6809	70.1339	4.19872	98.059	29.7305	11.9352	-12.6568	-11.9504	1.48595	3.49854	28.2514	0.781014	3.11856	48.1818	-23.8914
1098	-0.106913	-0.534783	24.3849	-0.0988185	-0.22294	5.01132	-0.0988415	-0.22293	10.8317	-0.0608918	-0.172587	13.9604	0.768465	-2.07969	14.7878	0.616123	-4.07052	-8.56088	-4.75084	-1.21147	-13.7831	15.7696	4.75186	61.2205	-2.04911	95.63	43.0855	9.30037	-9.98379	-45.1672	-2.84422	2.90751	-11.1589	7.06359	11.4744	70.0713	4.2319	97.8406	29.6305	12.1341	-12.4122	-11.919	0.901632	4.70412	27.9602	1.03623	5.80332	47.2717	-25.9662
1100	-0.202992	-0.582163	24.3973	-0.145381	-0.234237	5.01667	-0.145406	-0.234222	10.8371	-0.0950717	-0.183762	13.9644	0.727435	-1.98497	14.7718	0.57661	-3.88293	-8.59079	-4.85753	-1.13647	-13.4812	15.7634	4.79117	61.0973	-2.17574	95.6933	42.8676	9.39446	-10.0129	-45.1279	-2.8098	2.87008	-11.0282	7.15954	11.3587	69.8716	4.18319	97.2732	29.5929	12.3609	-11.9988	-11.9595	0.0935592	6.62959	27.6945	0.580147	4.39001	46.5608	-23.6578
1102	-0.240043	-0.617279	24.4087	-0.164991	-0.245938	5.02164	-0.165016	-0.245921	10.8421	-0.109061	-0.193664	13.9681	0.70786	-1.95261	14.6984	0.551088	-3.81707	-8.72703	-4.92057	-1.1092	-13.2373	15.7715	4.78938	61.0175	-2.25158	95.7954	42.7362	9.45649	-9.99534	-45.0861	-2.8217	2.89151	-10.879	7.2299	11.1858	69.6992	4.06519	96.8826	29.5495	12.5033	-11.6728	-12.0031	-0.495414	8.16595	27.5499	0.148602	2.83059	46.187	-21.3224
1104	-0.230765	-0.631404	24.422	-0.162338	-0.252998	5.02755	-0.162364	-0.252982	10.848	-0.106666	-0.19879	13.9726	0.715295	-1.97994	14.585	0.551039	-3.87008	-8.93733	-4.94548	-1.14088	-13.1167	15.789	4.77609	61.01	-2.25672	95.922	42.7131	9.46135	-9.93768	-45.0582	-2.8598	2.96572	-10.7399	7.25791	10.9982	69.569	3.9068	96.6872	29.5004	12.5533	-11.4667	-12.0361	-0.797514	9.04512	27.5433	-0.130354	2.10917	46.1402	-19.7564
1106	-0.194253	-0.626443	24.437	-0.145941	-0.254389	5.03432	-0.145967	-0.254374	10.8548	-0.0943192	-0.198871	13.9777	0.724634	-1.99615	14.5038	0.559518	-3.90347	-9.0882	-4.96228	-1.21433	-13.1413	15.8154	4.91079	61.0214	-2.19257	95.9002	42.8164	9.41994	-9.89865	-45.0567	-2.87363	3.04083	-10.6235	7.31643	11.1029	69.3841	3.79613	96.2426	29.5278	12.5832	-11.2606	-12.0605	-0.965768	9.28561	27.5515	-0.293956	2.51643	46.1385	-17.9325
1108	-0.179185	-0.630199	24.451	-0.139751	-0.257492	5.04057	-0.139777	-0.257477	10.861	-0.0895088	-0.200828	13.9823	0.750206	-1.98473	14.5145	0.610631	-3.89237	-9.06923	-4.98849	-1.24034	-13.1669	15.8431	5.05547	61.0581	-2.12296	95.8676	42.8661	9.42913	-9.87363	-45.0296	-2.86398	3.06192	-10.5073	7.352	11.278	69.2114	3.75513	95.6949	29.5134	12.6837	-11.0289	-12.1033	-1.14079	9.5347	27.5177	-0.408366	2.97576	46.0165	-16.5705
1110	-0.190023	-0.654899	24.4611	-0.146907	-0.267205	5.04504	-0.146934	-0.26719	10.8655	-0.0942973	-0.208514	13.9857	0.785744	-1.94556	14.6186	0.693035	-3.83408	-8.87768	-5.01117	-1.18865	-13.1697	15.8378	5.14649	61.1321	-2.04111	95.8903	42.7962	9.52023	-9.84439	-44.9818	-2.84079	3.02029	-10.41	7.33122	11.4233	69.081	3.79832	95.1101	29.4197	12.8714	-10.7518	-12.1677	-1.33894	9.95183	27.4185	-0.532314	3.08894	45.7364	-15.7348
1112	-0.187689	-0.726811	24.4582	-0.15291	-0.298815	5.04373	-0.152941	-0.298799	10.8642	-0.0969408	-0.232516	13.9847	0.793121	-1.90399	14.7642	0.726218	-3.76045	-8.60834	-4.94655	-1.0225	-13.2074	15.662	5.0256	61.2969	-1.84644	96.1174	42.5172	9.72005	-9.73983	-44.9969	-2.85607	2.94507	-10.4373	7.15565	11.3359	69.0792	3.97211	94.6752	29.194	13.1094	-10.3898	-12.2395	-1.44651	10.5129	27.2393	-0.865316	2.23732	45.3465	-14.9968
1114	-0.189983	-0.783345	24.4535	-0.159427	-0.323263	5.04162	-0.15946	-0.323246	10.8621	-0.100386	-0.251189	13.9831	0.801699	-1.8711	14.8586	0.756776	-3.7033	-8.43373	-4.89458	-0.862114	-13.2416	15.4639	4.93168	61.4844	-1.62621	96.4208	42.2239	9.95922	-9.57276	-44.971	-2.8647	2.84784	-10.4669	6.95761	11.1183	69.0173	4.10475	94.2084	29.0082	13.3625	-9.99176	-12.3305	-1.55056	10.952	27.085	-1.08852	1.55402	45.0502	-14.5874
1116	-0.196638	-0.809841	24.4476	-0.164909	-0.334178	5.03895	-0.164943	-0.334161	10.8594	-0.103848	-0.259677	13.9811	0.816382	-1.85287	14.8808	0.790904	-3.67551	-8.39327	-4.8676	-0.742743	-13.2713	15.2676	4.9835	61.679	-1.34757	96.7251	41.9644	10.2055	-9.3415	-44.8752	-2.85919	2.74742	-10.4726	6.79598	10.831	68.8647	4.13823	93.6828	28.8817	13.6033	-9.63548	-12.4512	-1.65192	11.1869	26.9765	-1.15066	1.20428	44.8792	-14.5071
1118	-0.194542	-0.806688	24.4323	-0.163661	-0.333017	5.03216	-0.163695	-0.333	10.8526	-0.102978	-0.258737	13.976	0.828173	-1.86092	14.8417	0.808258	-3.69484	-8.466	-4.82231	-0.683529	-13.3401	15.0164	5.45529	61.8887	-0.75832	96.8321	41.7572	10.3905	-9.02608	-44.6792	-2.84822	2.70015	-10.462	6.78196	10.6247	68.6791	4.00192	93.1361	28.7277	13.7579	-9.56578	-12.634	-1.67876	11.1362	26.8945	-1.10643	0.736658	44.7349	-14.4589
1120	-0.185513	-0.806762	24.4069	-0.159684	-0.333946	5.0209	-0.159719	-0.333929	10.8413	-0.0999423	-0.259201	13.9675	0.850435	-1.86694	14.8295	0.846138	-3.71422	-8.48925	-4.76412	-0.64778	-13.3326	14.8191	5.97361	62.0865	-0.230837	96.9327	41.4415	10.6227	-8.72158	-44.5024	-2.84282	2.67928	-10.4549	6.83286	10.4877	68.4898	3.86904	92.6295	28.5056	13.9076	-9.72429	-12.8626	-1.6365	11.1027	26.786	-1.10351	0.190201	44.5645	-14.6434
1122	-0.171688	-0.815491	24.3751	-0.154449	-0.339123	5.00678	-0.154484	-0.339107	10.8272	-0.0957141	-0.262771	13.957	0.884494	-1.86681	14.8521	0.908735	-3.72662	-8.44846	-4.69599	-0.618155	-13.2564	14.6883	6.43143	62.2813	0.160819	97.044	41.0148	10.9107	-8.43888	-44.3707	-2.846	2.67417	-10.4598	6.91044	10.4065	68.3259	3.79171	92.2422	28.2243	14.0536	-10.0839	-13.1133	-1.54454	11.1508	26.6521	-1.175	-0.328713	44.3668	-15.0098
1124	-0.16057	-0.819386	24.3521	-0.149937	-0.34192	4.99659	-0.149972	-0.341904	10.817	-0.0921687	-0.264601	13.9493	0.92263	-1.86993	14.846	0.976734	-3.74665	-8.46089	-4.62938	-0.561869	-13.259	14.5731	6.77059	62.5571	0.485113	97.0907	40.6087	11.1797	-8.10355	-44.251	-2.85852	2.66173	-10.4896	6.93915	10.3022	68.2559	3.80629	92.2447	27.9724	14.1219	-10.6115	-13.3256	-1.47736	11.2213	26.5621	-1.30023	-0.300333	44.2249	-15.1636
1126	-0.152957	-0.820564	24.337	-0.146704	-0.343184	4.98991	-0.146739	-0.343169	10.8103	-0.0896716	-0.265359	13.9443	0.967808	-1.89011	14.826	1.05075	-3.80047	-8.49914	-4.56218	-0.503796	-13.2699	14.4567	6.99571	62.7275	0.757429	96.9667	40.2923	11.4866	-7.84534	-44.1993	-2.86587	2.65884	-10.5351	6.92751	10.2723	68.2779	3.86622	92.3187	27.7297	14.19	-11.016	-13.4421	-1.44084	11.3352	26.4515	-1.4025	-0.455669	44.0022	-15.4328
1128	-0.149411	-0.824664	24.3267	-0.145538	-0.345325	4.98534	-0.145573	-0.345309	10.8058	-0.0886709	-0.266893	13.9409	1.01232	-1.92563	14.8024	1.11768	-3.882	-8.54401	-4.49567	-0.443848	-13.2731	14.3516	7.10379	62.7546	0.96265	96.6776	40.0709	11.8354	-7.71454	-44.227	-2.86843	2.66227	-10.585	6.87474	10.3373	68.3718	3.9694	92.3769	27.4915	14.2837	-11.214	-13.4616	-1.42923	11.4896	26.3111	-1.47553	-0.86601	43.6894	-15.8325
1130	-0.151526	-0.853316	24.3073	-0.149217	-0.357633	4.9767	-0.149254	-0.357617	10.7971	-0.0906979	-0.276319	13.9344	1.02632	-1.95633	14.813	1.13192	-3.94299	-8.52442	-4.43508	-0.357426	-13.2532	14.3497	7.0821	62.6484	0.996418	96.3414	39.8897	12.1939	-7.79572	-44.3279	-2.88233	2.64569	-10.6005	6.77963	10.5149	68.4495	4.16746	92.3631	27.2482	14.4244	-11.188	-13.4441	-1.40692	11.6765	26.1554	-1.59085	-1.12918	43.3685	-16.1897
1132	-0.14942	-0.896431	24.2873	-0.152458	-0.376664	4.96782	-0.152497	-0.376649	10.7882	-0.0920024	-0.29075	13.9277	1.0123	-1.97607	14.8151	1.09909	-3.97358	-8.51981	-4.37921	-0.279635	-13.2456	14.2783	6.98448	62.5873	1.02249	96.0871	39.6481	12.5594	-7.9387	-44.4682	-2.90449	2.62181	-10.6167	6.66064	10.6236	68.5558	4.35445	92.3981	27.0007	14.5815	-11.042	-13.3808	-1.35343	11.7794	26.02	-1.69717	-1.30359	43.0866	-16.5132
1134	-0.141159	-0.948367	24.2686	-0.15387	-0.400143	4.95952	-0.153911	-0.400128	10.78	-0.0916779	-0.308401	13.9215	0.975338	-1.98244	14.8046	1.0292	-3.97135	-8.538	-4.32598	-0.209019	-13.249	14.1365	6.87065	62.5829	1.08732	95.9045	39.3526	12.9193	-8.10251	-44.6292	-2.93229	2.59281	-10.6284	6.53346	10.6398	68.6773	4.50187	92.479	26.747	14.7539	-10.8254	-13.2814	-1.27527	11.7923	25.91	-1.78005	-1.40647	42.854	-16.8262
1136	-0.128422	-0.995813	24.252	-0.152892	-0.422098	4.95219	-0.152936	-0.422082	10.7726	-0.0896545	-0.324771	13.916	0.93456	-1.97498	14.8039	0.957839	-3.94247	-8.53812	-4.26786	-0.101519	-13.2285	14.0909	6.94433	62.4868	1.22708	95.5679	39.1483	13.2445	-8.28069	-44.7855	-2.95746	2.55482	-10.5837	6.42768	10.6453	68.7321	4.59943	92.4907	26.4713	14.9831	-10.6061	-13.1755	-1.2207	11.8073	25.8097	-1.81832	-1.49651	42.6527	-17.2584
1138	-0.117109	-1.03704	24.2338	-0.151924	-0.441198	4.94409	-0.15197	-0.441182	10.7645	-0.0878047	-0.339006	13.9099	0.89642	-1.96107	14.8116	0.893945	-3.90278	-8.52272	-4.21138	-0.00128311	-13.1607	14.0664	6.94159	62.3607	1.29519	95.3426	38.9445	13.4856	-8.43071	-44.8994	-2.97442	2.52655	-10.5135	6.3872	10.7203	68.7238	4.67174	92.415	26.2253	15.1586	-10.4628	-13.097	-1.19285	11.8565	25.6997	-1.85124	-1.59762	42.4504	-17.6312
1140	-0.109188	-1.07023	24.2138	-0.151649	-0.456465	4.93526	-0.151696	-0.45645	10.7557	-0.0866968	-0.350414	13.9032	0.866406	-1.94663	14.8221	0.845098	-3.86517	-8.50237	-4.15819	0.0820748	-13.0581	14.0483	6.83982	62.2284	1.28561	95.2577	38.7399	13.6401	-8.53445	-44.9586	-2.9859	2.51056	-10.4352	6.40129	10.8676	68.6622	4.72976	92.2276	26.0267	15.2643	-10.3742	-13.0549	-1.18636	11.9478	25.5815	-1.88954	-1.7272	42.2467	-17.9229
1142	-0.107112	-1.09193	24.1965	-0.15281	-0.466144	4.92755	-0.152858	-0.466128	10.748	-0.0869919	-0.357724	13.8975	0.859183	-1.94864	14.8103	0.830872	-3.86619	-8.52404	-4.10803	0.151047	-12.9932	14.035	6.78252	62.133	1.31253	95.1885	38.6011	13.7494	-8.57405	-44.9574	-3.0093	2.4945	-10.3917	6.36572	11.0245	68.6062	4.81259	91.8633	25.8734	15.3477	-10.1662	-13.0421	-1.16741	12.0784	25.4819	-1.94736	-1.93951	42.0788	-18.1994
1144	-0.101191	-1.10836	24.1796	-0.151782	-0.473899	4.92007	-0.151831	-0.473884	10.7405	-0.0857621	-0.363468	13.8918	0.84425	-1.94828	14.7951	0.803419	-3.86003	-8.55187	-4.06215	0.206088	-12.9746	14.0144	6.81044	62.0865	1.37037	95.0943	38.5092	13.8428	-8.55625	-44.9167	-3.03965	2.50048	-10.3571	6.40225	11.08	68.4698	4.79222	91.382	25.8747	15.3902	-9.86184	-13.0432	-1.16083	12.1557	25.3943	-1.95862	-2.06216	41.9246	-18.5556
1146	-0.0908804	-1.12246	24.1638	-0.148613	-0.481061	4.91306	-0.148663	-0.481046	10.7335	-0.0829653	-0.368641	13.8866	0.820762	-1.94157	14.7801	0.76281	-3.83908	-8.57897	-4.02048	0.247758	-12.9905	13.986	6.90523	62.088	1.43938	94.9925	38.4453	13.9277	-8.49439	-44.8527	-3.07696	2.5221	-10.3309	6.4943	11.0003	68.2691	4.6773	90.8753	26.0132	15.402	-9.50008	-13.0544	-1.17095	12.1839	25.3196	-1.92668	-2.09542	41.7845	-18.9624
1148	-0.0834319	-1.14146	24.1528	-0.14718	-0.490084	4.90823	-0.147231	-0.490069	10.7287	-0.08136	-0.375309	13.8829	0.81395	-1.9252	14.759	0.755972	-3.80689	-8.61816	-3.98037	0.277247	-12.9718	13.9637	6.92989	62.1207	1.41691	95.0222	38.3421	13.9915	-8.43548	-44.8085	-3.12793	2.51072	-10.3388	6.45867	10.7569	68.1485	4.62805	90.6506	26.1192	15.4334	-9.21917	-13.0777	-1.19508	12.2871	25.2621	-1.93419	-2.24019	41.6673	-19.1931
1150	-0.0791174	-1.14908	24.1436	-0.146013	-0.493829	4.90414	-0.146064	-0.493814	10.7246	-0.0802636	-0.378042	13.8799	0.824236	-1.93299	14.7637	0.771877	-3.82489	-8.60971	-3.95031	0.298766	-12.9579	13.9351	6.94387	62.1526	1.43669	95.074	38.257	14.0631	-8.36247	-44.755	-3.16261	2.50107	-10.3218	6.4067	10.5253	68.0391	4.58076	90.532	26.1638	15.474	-9.04676	-13.111	-1.2225	12.3547	25.2368	-1.9254	-2.26997	41.6257	-19.3385
1152	-0.0775583	-1.14595	24.1349	-0.145008	-0.49262	4.90028	-0.145059	-0.492605	10.7207	-0.0795794	-0.37708	13.877	0.84438	-1.96254	14.7954	0.798316	-3.88599	-8.55115	-3.93011	0.313783	-12.9544	13.8994	6.96042	62.1754	1.50885	95.118	38.1978	14.1416	-8.27897	-44.6932	-3.18092	2.49781	-10.2765	6.37687	10.3638	67.935	4.51991	90.4696	26.1473	15.5143	-8.98732	-13.1484	-1.2513	12.3752	25.2413	-1.89385	-2.16739	41.6601	-19.43
1154	-0.076545	-1.15058	24.1237	-0.144987	-0.494746	4.89528	-0.145038	-0.494731	10.7157	-0.0794349	-0.37867	13.8732	0.839974	-1.97008	14.8315	0.788526	-3.89782	-8.4837	-3.91164	0.325026	-12.957	13.8575	6.99567	62.198	1.55844	95.134	38.1408	14.1931	-8.20246	-44.6484	-3.21442	2.48986	-10.2432	6.43832	10.3297	67.8629	4.41975	90.3999	26.1196	15.5205	-9.02186	-13.1676	-1.28834	12.4	25.252	-1.85366	-2.07673	41.7245	-19.5255
1156	-0.0730931	-1.15666	24.1196	-0.14406	-0.497734	4.89346	-0.144111	-0.49772	10.7139	-0.0785641	-0.380851	13.8719	0.837739	-1.96596	14.8468	0.786446	-3.8894	-8.45544	-3.8913	0.319747	-12.9406	13.8379	7.00921	62.1955	1.54674	95.1276	38.1144	14.2366	-8.1642	-44.617	-3.24435	2.48181	-10.2305	6.50058	10.3055	67.8246	4.32233	90.3793	26.1306	15.5134	-9.05656	-13.1962	-1.31433	12.426	25.2645	-1.83549	-1.92859	41.7837	-19.6123
1158	-0.0664726	-1.16163	24.123	-0.141661	-0.500545	4.895	-0.141713	-0.500531	10.7154	-0.0766056	-0.382813	13.873	0.843384	-1.9609	14.8376	0.798342	-3.88236	-8.47275	-3.87119	0.300806	-12.9161	13.8463	6.99687	62.174	1.47858	95.0982	38.1269	14.2778	-8.15995	-44.6012	-3.26918	2.47609	-10.2331	6.53742	10.2695	67.8105	4.24655	90.4089	26.1858	15.4982	-9.06253	-13.2355	-1.32553	12.4352	25.2782	-1.83872	-1.73222	41.829	-19.6725
1160	-0.0570146	-1.15793	24.1257	-0.137181	-0.499847	4.89624	-0.137233	-0.499833	10.7167	-0.0732959	-0.382027	13.874	0.858421	-1.99825	14.8171	0.811081	-3.95607	-8.51072	-3.86658	0.290317	-12.9615	13.8792	6.97782	62.1865	1.4169	95.0393	38.1914	14.3238	-8.1386	-44.612	-3.29999	2.48308	-10.2128	6.52794	10.2529	67.7741	4.23482	90.4557	26.2527	15.4733	-9.02446	-13.2609	-1.32417	12.3401	25.3033	-1.82954	-1.55615	41.8728	-19.6167
1162	-0.0468793	-1.15831	24.1296	-0.132804	-0.500991	4.898	-0.132855	-0.500977	10.7184	-0.069955	-0.382626	13.8753	0.869051	-2.02515	14.8063	0.82	-4.00905	-8.53067	-3.85743	0.29097	-12.995	13.9044	6.97202	62.1879	1.38951	94.9725	38.2532	14.3725	-8.1116	-44.6232	-3.32064	2.47059	-10.1995	6.50653	10.2343	67.7535	4.20393	90.4891	26.2999	15.4696	-8.99554	-13.3008	-1.32672	12.2569	25.3228	-1.80181	-1.48226	41.91	-19.6448
1164	-0.0375704	-1.16231	24.1355	-0.129144	-0.503641	4.90063	-0.129196	-0.503628	10.7211	-0.0670638	-0.384394	13.8773	0.872994	-2.03149	14.8117	0.824956	-4.02201	-8.52064	-3.8439	0.299523	-13.002	13.9208	6.97762	62.1734	1.39087	94.9096	38.2976	14.4158	-8.08164	-44.6277	-3.32987	2.43785	-10.1913	6.47728	10.2354	67.7482	4.159	90.4867	26.3186	15.4904	-8.9865	-13.3541	-1.33884	12.2133	25.3313	-1.75921	-1.51282	41.936	-19.7624
1166	-0.0330282	-1.15574	24.1458	-0.12655	-0.501211	4.90524	-0.126602	-0.501198	10.7257	-0.0652696	-0.382423	13.8807	0.876043	-2.02306	14.8349	0.834348	-4.00768	-8.47791	-3.8464	0.299076	-12.9997	13.9649	6.95899	62.1669	1.35127	94.8772	38.3202	14.4222	-8.05559	-44.6224	-3.33628	2.41031	-10.1558	6.42181	10.3874	67.7198	4.21088	90.3755	26.3138	15.5154	-8.9907	-13.3927	-1.37179	12.219	25.3239	-1.72681	-1.57618	41.9408	-19.7898
1168	-0.0287699	-1.14522	24.1591	-0.123704	-0.497026	4.91117	-0.123755	-0.497013	10.7316	-0.0633903	-0.379124	13.8852	0.874156	-2.02456	14.8695	0.831391	-4.00946	-8.41357	-3.85213	0.280924	-12.9804	13.9855	6.95973	62.1416	1.35025	94.8369	38.3504	14.4074	-8.02851	-44.6173	-3.34821	2.40447	-10.1075	6.35902	10.4666	67.7017	4.25307	90.3344	26.2882	15.5515	-8.97958	-13.4152	-1.37541	12.1869	25.3119	-1.69412	-1.58129	41.9119	-19.8164
1170	-0.0237511	-1.13448	24.1734	-0.120506	-0.492821	4.91751	-0.120557	-0.492808	10.7379	-0.0612497	-0.37579	13.8899	0.866438	-2.03642	14.9085	0.814094	-4.02787	-8.34059	-3.85625	0.253611	-12.9518	13.9779	6.97189	62.1013	1.38726	94.7865	38.3872	14.3887	-8.00152	-44.6202	-3.36593	2.41532	-10.0584	6.29495	10.4499	67.7042	4.27247	90.3852	26.2467	15.5944	-8.95244	-13.4204	-1.34828	12.1312	25.2944	-1.67342	-1.54717	41.8466	-19.866
1172	-0.0178724	-1.13231	24.1819	-0.11775	-0.492443	4.9213	-0.117801	-0.49243	10.7417	-0.0592135	-0.375345	13.8928	0.852798	-2.03391	14.9327	0.790951	-4.01805	-8.29542	-3.84961	0.26207	-12.9538	13.9739	6.92398	62.0897	1.38641	94.7529	38.3962	14.424	-7.98143	-44.6536	-3.37869	2.40134	-10.0454	6.23021	10.4677	67.741	4.31972	90.4322	26.2007	15.6229	-8.93674	-13.408	-1.33511	12.2112	25.2533	-1.72682	-1.6828	41.739	-19.9781
1174	-0.0120625	-1.14141	24.186	-0.116108	-0.496975	4.92315	-0.116159	-0.496963	10.7436	-0.0577205	-0.37864	13.8942	0.831999	-2.02305	14.9422	0.75747	-3.99046	-8.27715	-3.84154	0.291105	-12.9445	13.955	6.84069	62.064	1.37771	94.7372	38.3885	14.4751	-7.97359	-44.6961	-3.39986	2.38051	-10.0479	6.19669	10.4535	67.7871	4.33899	90.5183	26.1604	15.6468	-8.92755	-13.3862	-1.32324	12.2784	25.218	-1.78343	-1.74167	41.6583	-20.0535
1176	-0.0071009	-1.15635	24.1866	-0.115395	-0.503978	4.92342	-0.115447	-0.503966	10.7439	-0.0567766	-0.383838	13.8944	0.808234	-2.0103	14.9375	0.718879	-3.9584	-8.28527	-3.83648	0.328095	-12.9237	13.9211	6.74586	62.0195	1.37541	94.7283	38.3739	14.5299	-7.98036	-44.7412	-3.42703	2.36305	-10.0539	6.19218	10.4143	67.8269	4.33434	90.636	26.1296	15.6665	-8.92152	-13.3609	-1.31795	12.3005	25.1897	-1.81364	-1.70229	41.6097	-20.0823
1178	-0.00512019	-1.14959	24.1863	-0.113873	-0.501219	4.92331	-0.113925	-0.501207	10.7437	-0.0557997	-0.381684	13.8943	0.799184	-2.02096	14.9186	0.697882	-3.97452	-8.32005	-3.84604	0.326989	-12.9359	13.8781	6.72397	61.9814	1.4279	94.676	38.3862	14.5732	-8.00116	-44.7848	-3.43805	2.38327	-10.0279	6.17472	10.4332	67.8162	4.37911	90.7282	26.1113	15.6722	-8.91095	-13.3486	-1.3471	12.2793	25.1456	-1.76121	-1.70836	41.543	-20.1173
1180	-0.00549123	-1.14665	24.1854	-0.113747	-0.499899	4.92291	-0.113799	-0.499888	10.7433	-0.0557825	-0.380689	13.894	0.79648	-2.02654	14.9101	0.690629	-3.9837	-8.33562	-3.84641	0.346155	-12.9132	13.879	6.69032	61.9015	1.42868	94.6184	38.3979	14.6024	-8.05554	-44.8212	-3.4434	2.37987	-10.0198	6.15467	10.4353	67.8166	4.40686	90.7986	26.1012	15.6986	-8.87127	-13.334	-1.39186	12.2545	25.0955	-1.68449	-1.71892	41.4571	-20.1618
1182	-0.00580723	-1.1492	24.1843	-0.114131	-0.500986	4.92241	-0.114183	-0.500974	10.7428	-0.0560054	-0.381525	13.8936	0.796238	-2.02487	14.9167	0.69101	-3.98054	-8.32334	-3.83661	0.382932	-12.859	13.9151	6.64598	61.7935	1.38561	94.557	38.3996	14.6245	-8.13292	-44.849	-3.44706	2.35523	-10.0284	6.13228	10.4167	67.8331	4.41671	90.8476	26.0896	15.7454	-8.80757	-13.3154	-1.44212	12.2438	25.038	-1.60761	-1.73079	41.3498	-20.2126
1184	0.00304634	-1.13754	24.1844	-0.109135	-0.496754	4.92249	-0.109186	-0.496743	10.7429	-0.0525154	-0.378066	13.8937	0.789088	-2.03667	14.9302	0.674004	-3.99924	-8.29794	-3.83974	0.365952	-12.8598	13.8948	6.6859	61.7638	1.44407	94.4546	38.3797	14.6681	-8.17365	-44.8707	-3.45676	2.38424	-9.99506	6.10478	10.4278	67.8239	4.4626	90.8926	26.0406	15.7717	-8.76945	-13.2974	-1.47534	12.2722	24.9513	-1.56674	-1.75275	41.2065	-20.2456
1186	0.0163469	-1.14212	24.1811	-0.103766	-0.500044	4.92106	-0.103818	-0.500034	10.7415	-0.0483046	-0.380213	13.8926	0.779931	-2.03408	14.9529	0.658996	-3.99098	-8.25552	-3.82167	0.365086	-12.8369	13.86	6.67992	61.7333	1.48274	94.3844	38.3328	14.7526	-8.19349	-44.879	-3.47084	2.39855	-9.98813	6.06714	10.4573	67.8249	4.53964	90.8654	25.9832	15.8178	-8.72115	-13.2904	-1.49669	12.3497	24.9008	-1.57523	-1.79035	41.1214	-20.2732
1188	0.0328531	-1.16334	24.1734	-0.098604	-0.510913	4.91768	-0.0986567	-0.510903	10.7381	-0.0438019	-0.388041	13.8901	0.772469	-2.01937	14.9753	0.651576	-3.96133	-8.21379	-3.78475	0.387812	-12.7842	13.8206	6.62346	61.6883	1.49238	94.3604	38.2704	14.8633	-8.19674	-44.873	-3.4883	2.38992	-10.0084	6.02836	10.4886	67.8322	4.62093	90.7755	25.9287	15.8801	-8.66465	-13.2948	-1.50701	12.46	24.8944	-1.62541	-1.82991	41.1087	-20.3013
1190	0.053145	-1.17462	24.1632	-0.0908166	-0.517806	4.91321	-0.09087	-0.517797	10.7336	-0.0375673	-0.392742	13.8867	0.777043	-2.02723	14.9577	0.656444	-3.97742	-8.24653	-3.76965	0.400568	-12.7482	13.7833	6.62923	61.6485	1.55125	94.363	38.2433	14.9166	-8.18938	-44.851	-3.50748	2.38693	-9.99449	6.02948	10.4547	67.8028	4.59403	90.7309	25.8932	15.9107	-8.6371	-13.3002	-1.50463	12.534	24.897	-1.6752	-1.82138	41.1299	-20.3514
1192	0.0661591	-1.17933	24.1428	-0.0855413	-0.521126	4.90419	-0.0855951	-0.521118	10.7246	-0.0334178	-0.394917	13.8799	0.791977	-2.04692	14.9284	0.675377	-4.01897	-8.30122	-3.76427	0.410608	-12.7095	13.7644	6.61554	61.5733	1.58066	94.4073	38.2338	14.9496	-8.19371	-44.8483	-3.5188	2.37937	-9.9737	6.05174	10.4324	67.7321	4.54059	90.6832	25.8858	15.9158	-8.62666	-13.3042	-1.51015	12.5428	24.9094	-1.69141	-1.72166	41.168	-20.3643
1194	0.0705858	-1.17754	24.1151	-0.0833645	-0.520779	4.89186	-0.0834182	-0.520771	10.7123	-0.0317988	-0.39453	13.8707	0.815755	-2.07409	14.891	0.707335	-4.0775	-8.37087	-3.76723	0.418352	-12.6698	13.7674	6.56404	61.4683	1.56264	94.4876	38.2399	14.9747	-8.20838	-44.8686	-3.52266	2.36872	-9.95132	6.08325	10.4202	67.6299	4.48037	90.6455	25.9097	15.8985	-8.62433	-13.3078	-1.52823	12.4795	24.9274	-1.65984	-1.54978	41.214	-20.3422
1196	0.0727666	-1.16941	24.0981	-0.0815815	-0.517446	4.88433	-0.0816349	-0.517438	10.7048	-0.0306541	-0.391932	13.8651	0.844847	-2.09836	14.8325	0.749353	-4.1329	-8.48013	-3.78205	0.422523	-12.6576	13.7873	6.45496	61.4033	1.48945	94.5824	38.2655	15.019	-8.20094	-44.8913	-3.53003	2.36855	-9.93092	6.08571	10.3306	67.545	4.42229	90.7174	25.9687	15.8684	-8.60016	-13.3179	-1.55843	12.3442	24.9404	-1.55601	-1.43032	41.2596	-20.3429
1198	0.0725308	-1.15997	24.0869	-0.0807409	-0.513304	4.87934	-0.0807939	-0.513296	10.6998	-0.0302641	-0.388783	13.8613	0.866976	-2.12014	14.782	0.77985	-4.18114	-8.57421	-3.7909	0.425092	-12.6028	13.8234	6.40714	61.2954	1.42571	94.6219	38.302	15.0421	-8.19785	-44.9124	-3.54394	2.36715	-9.895	6.11181	10.2703	67.4575	4.35408	90.7672	26.0341	15.8429	-8.57756	-13.3308	-1.5792	12.2297	24.9518	-1.46921	-1.33218	41.2914	-20.4044
1200	0.0705966	-1.14979	24.082	-0.0805869	-0.508677	4.87713	-0.0806394	-0.508668	10.6976	-0.0304187	-0.385312	13.8597	0.881826	-2.13876	14.7497	0.798847	-4.22078	-8.63438	-3.79385	0.426592	-12.512	13.8698	6.43382	61.1569	1.38811	94.6017	38.345	15.0394	-8.19973	-44.9271	-3.56082	2.35968	-9.8497	6.15675	10.2546	67.3782	4.28257	90.774	26.0927	15.8258	-8.5623	-13.3446	-1.58736	12.1451	24.9595	-1.41238	-1.24327	41.3051	-20.515
1202	0.0679606	-1.1345	24.0899	-0.0802748	-0.501743	4.88064	-0.0803265	-0.501735	10.7011	-0.0305953	-0.380107	13.8623	0.902694	-2.15334	14.7435	0.831104	-4.25519	-8.64642	-3.81207	0.42793	-12.4869	13.9079	6.47357	61.1205	1.37543	94.579	38.3894	15.0231	-8.18622	-44.9251	-3.56035	2.33336	-9.83858	6.15333	10.2436	67.3683	4.23709	90.7834	26.1277	15.8088	-8.56047	-13.355	-1.5958	12.0164	24.9532	-1.33806	-1.12128	41.2983	-20.5768
1204	0.0700089	-1.12247	24.0965	-0.078232	-0.496693	4.88357	-0.0782832	-0.496685	10.704	-0.0293659	-0.376208	13.8645	0.920283	-2.16358	14.7702	0.860079	-4.28025	-8.59729	-3.82342	0.42237	-12.4575	13.9264	6.48748	61.0822	1.37687	94.5476	38.4147	15.0395	-8.16357	-44.9158	-3.56076	2.32144	-9.8309	6.12122	10.2527	67.3635	4.25017	90.7713	26.1289	15.8182	-8.54674	-13.366	-1.58611	11.9328	24.9389	-1.30014	-1.03035	41.2867	-20.6484
1206	0.0766157	-1.11611	24.098	-0.0747352	-0.494555	4.88426	-0.0747862	-0.494548	10.7047	-0.0268758	-0.374403	13.865	0.931798	-2.16912	14.8202	0.880528	-4.29431	-8.50479	-3.82595	0.414137	-12.414	13.9268	6.47127	61.0253	1.38738	94.514	38.4173	15.0873	-8.13833	-44.903	-3.56483	2.32479	-9.82081	6.07394	10.2825	67.3505	4.31256	90.7404	26.1008	15.8484	-8.52236	-13.3763	-1.56049	11.9041	24.9199	-1.30404	-0.986422	41.2742	-20.7258
1208	0.0818182	-1.11808	24.093	-0.0726436	-0.495921	4.88206	-0.0726947	-0.495914	10.7025	-0.0252289	-0.375302	13.8634	0.93177	-2.16661	14.8518	0.882433	-4.2895	-8.44605	-3.83196	0.429617	-12.3714	13.9292	6.45457	60.9711	1.39587	94.5047	38.4029	15.1106	-8.13203	-44.892	-3.56881	2.31247	-9.8119	6.05375	10.3276	67.3379	4.3536	90.7168	26.0704	15.8504	-8.51653	-13.3728	-1.54714	11.8878	24.903	-1.32098	-0.999432	41.259	-20.7432
1210	0.0855206	-1.11574	24.0898	-0.0707927	-0.495257	4.88066	-0.0708438	-0.49525	10.7011	-0.0238819	-0.374697	13.8623	0.937337	-2.1724	14.8548	0.890479	-4.3021	-8.44075	-3.84022	0.438453	-12.3502	13.9271	6.4566	60.9371	1.42576	94.4827	38.3951	15.1326	-8.13618	-44.8884	-3.56444	2.30336	-9.79643	6.04203	10.3773	67.3216	4.37227	90.7021	26.0525	15.8388	-8.52817	-13.3794	-1.5201	11.8782	24.8935	-1.36148	-1.00475	41.2438	-20.7473
1212	0.0862627	-1.10905	24.088	-0.0698162	-0.49241	4.87983	-0.069867	-0.492403	10.7003	-0.0233179	-0.372509	13.8617	0.950267	-2.18708	14.835	0.907853	-4.33379	-8.47775	-3.84981	0.439036	-12.3544	13.9167	6.47376	60.9247	1.47344	94.4492	38.3928	15.1593	-8.15111	-44.8947	-3.55231	2.29832	-9.78479	6.03332	10.4264	67.3044	4.3782	90.6936	26.0549	15.8177	-8.54788	-13.3976	-1.48442	11.8673	24.8904	-1.41152	-0.996546	41.2335	-20.7482
1214	0.0788378	-1.11021	24.0775	-0.0731443	-0.4922	4.87513	-0.073195	-0.492193	10.6956	-0.0258164	-0.372548	13.8582	0.962018	-2.19757	14.8324	0.925206	-4.35729	-8.48267	-3.86003	0.451465	-12.3786	13.8848	6.46527	60.923	1.50344	94.4456	38.3635	15.2009	-8.18553	-44.9122	-3.54227	2.28562	-9.82809	6.01637	10.4817	67.3001	4.42843	90.6565	26.0922	15.7975	-8.53325	-13.4125	-1.48287	11.8362	24.8828	-1.40827	-1.02901	41.2427	-20.7462
1216	0.0692673	-1.11865	24.0604	-0.0780968	-0.494957	4.86753	-0.0781479	-0.494949	10.688	-0.0293536	-0.374901	13.8525	0.963319	-2.1994	14.8403	0.927139	-4.36105	-8.46806	-3.85069	0.478697	-12.408	13.8505	6.45919	60.9095	1.52435	94.4385	38.3253	15.2331	-8.22266	-44.9436	-3.54131	2.26721	-9.88593	6.00912	10.4453	67.3109	4.45645	90.7174	26.1224	15.7617	-8.51633	-13.4175	-1.49622	11.8018	24.8751	-1.39138	-1.02006	41.2708	-20.7413
1218	0.0593754	-1.13268	24.0383	-0.0837192	-0.500129	4.85771	-0.0837708	-0.50012	10.6781	-0.0332481	-0.379101	13.8451	0.95638	-2.19216	14.8556	0.917731	-4.34516	-8.43954	-3.82396	0.516979	-12.4329	13.8229	6.45717	60.8748	1.53292	94.4131	38.2847	15.2561	-8.26027	-44.9856	-3.54808	2.24698	-9.94863	6.01779	10.3388	67.3363	4.45821	90.8691	26.1414	15.7023	-8.50629	-13.41	-1.51848	11.7674	24.8688	-1.36908	-0.968491	41.3159	-20.7359
1220	0.0504819	-1.1456	24.016	-0.0887951	-0.504908	4.84778	-0.0888472	-0.504898	10.6682	-0.0367566	-0.382975	13.8376	0.960065	-2.17645	14.8689	0.930738	-4.31788	-8.41522	-3.80876	0.546714	-12.428	13.8194	6.44275	60.808	1.51173	94.3424	38.2462	15.2946	-8.30728	-45.0227	-3.54721	2.23957	-10.0144	6.05489	10.3571	67.3715	4.47941	90.9502	26.1705	15.597	-8.51865	-13.3879	-1.54065	11.7319	24.8659	-1.34165	-0.952268	41.3696	-20.7359
1222	0.0427589	-1.1544	23.9944	-0.0929638	-0.508009	4.83813	-0.0930163	-0.508	10.6586	-0.0396851	-0.385542	13.8304	0.971835	-2.17962	14.8757	0.95117	-4.32801	-8.40299	-3.79858	0.569023	-12.4274	13.826	6.42243	60.7244	1.47733	94.2359	38.2412	15.3399	-8.35547	-45.0606	-3.55092	2.23903	-10.082	6.08255	10.3715	67.4074	4.50616	91.0517	26.229	15.4931	-8.50389	-13.3602	-1.5645	11.6846	24.8726	-1.30478	-0.917135	41.4333	-20.7551
1224	0.0365218	-1.15861	23.9747	-0.096043	-0.509244	4.82938	-0.0960955	-0.509235	10.6498	-0.0419087	-0.386647	13.8238	0.990059	-2.20508	14.8753	0.974768	-4.38114	-8.40393	-3.79481	0.585278	-12.4362	13.84	6.39245	60.6327	1.43706	94.1111	38.2707	15.3902	-8.40407	-45.0999	-3.55987	2.24341	-10.1442	6.09173	10.3586	67.4385	4.53306	91.1861	26.3122	15.4048	-8.45624	-13.3319	-1.5846	11.6367	24.8881	-1.26996	-0.863019	41.5025	-20.7977
1226	0.0327892	-1.16083	23.9604	-0.097851	-0.509857	4.823	-0.0979035	-0.509847	10.6434	-0.04322	-0.387212	13.8191	1.00903	-2.24141	14.8697	0.995483	-4.45437	-8.41457	-3.80678	0.603767	-12.4485	13.8662	6.32849	60.555	1.39961	94.0324	38.3085	15.4417	-8.45886	-45.1432	-3.56918	2.25082	-10.1745	6.08645	10.3168	67.454	4.54105	91.3517	26.3849	15.3362	-8.39897	-13.3132	-1.57399	11.6444	24.9033	-1.29152	-0.836689	41.5589	-20.8768
1228	0.0292808	-1.15871	23.9508	-0.0991535	-0.508596	4.81874	-0.099206	-0.508585	10.6392	-0.0442651	-0.386345	13.8159	1.02627	-2.26484	14.8697	1.01806	-4.50345	-8.41473	-3.82042	0.616118	-12.4301	13.877	6.26913	60.4568	1.38803	93.9663	38.3387	15.4996	-8.51069	-45.1676	-3.56196	2.25136	-10.1897	6.05902	10.3514	67.4648	4.58164	91.4207	26.4152	15.3045	-8.34607	-13.3014	-1.58164	11.6761	24.9147	-1.31313	-0.803037	41.6179	-20.9078
1230	0.0253863	-1.1528	23.9434	-0.100264	-0.505642	4.81545	-0.100316	-0.505632	10.6359	-0.0452671	-0.384201	13.8134	1.03951	-2.27169	14.88	1.03992	-4.52079	-8.39606	-3.83194	0.622138	-12.3833	13.8724	6.23061	60.3416	1.40376	93.9072	38.3535	15.5603	-8.55617	-45.1708	-3.53839	2.24436	-10.1955	6.01922	10.4605	67.4695	4.64819	91.3878	26.4011	15.307	-8.30999	-13.2977	-1.61059	11.7161	24.9208	-1.32165	-0.772193	41.6767	-20.8831
1232	0.0208603	-1.14765	23.9276	-0.101703	-0.502959	4.80839	-0.101754	-0.502949	10.6288	-0.046495	-0.382279	13.8081	1.04282	-2.2734	14.9109	1.04634	-4.52488	-8.33874	-3.83875	0.629773	-12.3503	13.8841	6.24493	60.2483	1.42933	93.8536	38.342	15.6055	-8.59357	-45.1649	-3.51636	2.23604	-10.1983	6.01532	10.5315	67.4499	4.65895	91.3634	26.3668	15.3172	-8.32787	-13.3097	-1.62741	11.7237	24.9206	-1.31088	-0.821501	41.7107	-20.855
1234	0.0169424	-1.13929	23.9127	-0.102569	-0.498936	4.80174	-0.10262	-0.498925	10.6222	-0.0473743	-0.37932	13.8031	1.04278	-2.27389	14.9264	1.04661	-4.52562	-8.30992	-3.85112	0.629216	-12.3384	13.8844	6.25624	60.1988	1.45059	93.8362	38.3192	15.6402	-8.61015	-45.1656	-3.49791	2.23754	-10.2046	6.0119	10.5794	67.4276	4.66909	91.3294	26.344	15.3211	-8.33926	-13.3192	-1.63039	11.7392	24.9196	-1.32456	-0.871035	41.7292	-20.8525
1236	0.0133272	-1.12809	23.9005	-0.103036	-0.493701	4.79632	-0.103087	-0.493691	10.6168	-0.0480275	-0.375432	13.7991	1.04326	-2.27574	14.9216	1.04663	-4.5292	-8.31895	-3.8689	0.619823	-12.3467	13.8706	6.25717	60.1882	1.46574	93.8499	38.2931	15.6661	-8.60903	-45.1745	-3.48439	2.24791	-10.2174	6.00048	10.5945	67.4105	4.68558	91.3038	26.3389	15.3174	-8.3327	-13.3229	-1.62038	11.7611	24.9185	-1.3611	-0.898587	41.7366	-20.8839
1238	0.00711353	-1.11885	23.8907	-0.104833	-0.48907	4.79196	-0.104883	-0.489059	10.6124	-0.0496408	-0.372072	13.7958	1.05447	-2.28249	14.9106	1.06411	-4.54577	-8.33959	-3.8804	0.607133	-12.3592	13.8543	6.27939	60.1717	1.48996	93.8404	38.2814	15.6858	-8.61588	-45.1806	-3.47686	2.24956	-10.2424	5.97281	10.5331	67.4123	4.69224	91.3657	26.3421	15.3218	-8.31899	-13.3266	-1.60651	11.7488	24.914	-1.37054	-0.89002	41.7428	-20.9485
1240	0.0021546	-1.10981	23.8784	-0.106096	-0.484649	4.78647	-0.106146	-0.484639	10.6069	-0.0508415	-0.36884	13.7917	1.06449	-2.29646	14.9078	1.07701	-4.57496	-8.34493	-3.89549	0.596007	-12.37	13.8477	6.27102	60.1479	1.48992	93.8471	38.2693	15.7013	-8.62179	-45.1805	-3.46831	2.25686	-10.2633	5.96408	10.4649	67.4114	4.67807	91.4375	26.3315	15.3231	-8.31238	-13.3257	-1.59237	11.7119	24.9033	-1.36273	-0.856978	41.7484	-21.0121
1242	-0.000525191	-1.10107	23.8631	-0.106386	-0.48058	4.77967	-0.106436	-0.480569	10.6001	-0.0512929	-0.365813	13.7866	1.07112	-2.31385	14.9142	1.08279	-4.609	-8.33312	-3.91324	0.586395	-12.3753	13.8487	6.23281	60.1144	1.46909	93.8679	38.2556	15.7166	-8.62546	-45.1734	-3.45698	2.27057	-10.2758	5.97618	10.4133	67.4021	4.64912	91.4965	26.3052	15.3197	-8.31738	-13.3228	-1.57846	11.6698	24.889	-1.35153	-0.814471	41.7557	-21.0637
1244	-0.000134512	-1.0942	23.8488	-0.10552	-0.477624	4.77331	-0.105569	-0.477613	10.5937	-0.0508136	-0.363551	13.7818	1.07604	-2.31624	14.9162	1.09091	-4.61517	-8.32954	-3.92027	0.571305	-12.3678	13.8327	6.21545	60.0721	1.47365	93.8651	38.2466	15.7431	-8.62642	-45.1623	-3.4427	2.28063	-10.2757	5.97948	10.4069	67.3813	4.64299	91.5197	26.2769	15.3159	-8.33659	-13.332	-1.55852	11.7046	24.8854	-1.39922	-0.816796	41.7679	-21.0918
1246	0.000122468	-1.08751	23.8332	-0.104726	-0.474735	4.76635	-0.104775	-0.474724	10.5868	-0.0503847	-0.361343	13.7766	1.08314	-2.31437	14.9188	1.10462	-4.61441	-8.32488	-3.92797	0.557174	-12.3601	13.8219	6.21877	60.0172	1.48617	93.8267	38.2478	15.7789	-8.63073	-45.1445	-3.42898	2.29406	-10.2786	5.99211	10.404	67.3544	4.63969	91.5436	26.2633	15.3098	-8.35843	-13.3437	-1.5504	11.7109	24.884	-1.41237	-0.804395	41.7938	-21.1372
1248	-0.000627783	-1.08124	23.8163	-0.10441	-0.471928	4.75884	-0.104458	-0.471917	10.5793	-0.0503072	-0.359225	13.771	1.09281	-2.31234	14.9224	1.12307	-4.61432	-8.31872	-3.93873	0.54764	-12.3571	13.8173	6.23375	59.954	1.5021	93.7585	38.2597	15.8285	-8.63452	-45.1232	-3.41665	2.31015	-10.2889	6.01365	10.4014	67.3245	4.64018	91.5719	26.27	15.2978	-8.3795	-13.3556	-1.55658	11.6711	24.8853	-1.37918	-0.777081	41.8399	-21.1995
1250	-0.00229911	-1.07802	23.7999	-0.104792	-0.470368	4.75158	-0.10484	-0.470357	10.572	-0.0506792	-0.358081	13.7655	1.10215	-2.31808	14.9241	1.13797	-4.62822	-8.31583	-3.95215	0.551586	-12.3645	13.8019	6.21317	59.8993	1.51247	93.6999	38.2788	15.913	-8.61507	-45.1157	-3.40543	2.32088	-10.3079	6.02839	10.4304	67.2951	4.66679	91.5827	26.3003	15.2676	-8.39841	-13.3682	-1.57052	11.6169	24.8987	-1.34428	-0.800956	41.9263	-21.2343
1252	-0.00610373	-1.07588	23.7853	-0.106212	-0.469071	4.74507	-0.106261	-0.46906	10.5655	-0.0518132	-0.357195	13.7606	1.11219	-2.32519	14.9267	1.15366	-4.64489	-8.31129	-3.96687	0.562458	-12.394	13.7857	6.20534	59.8698	1.53908	93.6389	38.2978	15.9969	-8.59285	-45.1079	-3.395	2.32565	-10.3401	6.0406	10.4554	67.2828	4.68865	91.6051	26.3387	15.2215	-8.41785	-13.3744	-1.58387	11.531	24.9112	-1.28068	-0.769943	42.0145	-21.285
1254	-0.0117325	-1.07334	23.773	-0.108396	-0.467422	4.73959	-0.108444	-0.46741	10.56	-0.0535399	-0.35609	13.7565	1.12289	-2.33178	14.9312	1.17081	-4.66085	-8.30326	-3.98182	0.575483	-12.4406	13.7712	6.21072	59.8666	1.5743	93.5758	38.3105	16.0729	-8.56863	-45.0964	-3.38447	2.32485	-10.38	6.0485	10.4696	67.288	4.69958	91.638	26.3752	15.1664	-8.43437	-13.373	-1.59255	11.4263	24.9199	-1.20155	-0.681494	42.089	-21.3476
1256	-0.0172341	-1.06594	23.7637	-0.110064	-0.463665	4.73544	-0.110112	-0.463654	10.5559	-0.0550063	-0.353378	13.7534	1.13467	-2.33551	14.9388	1.19109	-4.67197	-8.28957	-3.99537	0.577794	-12.4716	13.761	6.186	59.8764	1.5643	93.5147	38.2991	16.1507	-8.52377	-45.0784	-3.36994	2.3221	-10.4048	6.04196	10.485	67.2955	4.70738	91.6456	26.3871	15.1261	-8.42895	-13.3661	-1.5904	11.3605	24.9268	-1.17863	-0.617129	42.1268	-21.3677
1258	-0.0197994	-1.05868	23.7575	-0.110471	-0.460251	4.73266	-0.110519	-0.460239	10.5531	-0.0555099	-0.350848	13.7513	1.13973	-2.33971	14.9507	1.19914	-4.68139	-8.26762	-4.00078	0.574419	-12.4941	13.7519	6.15803	59.8846	1.5486	93.4791	38.2875	16.2091	-8.48682	-45.0637	-3.35856	2.31403	-10.406	6.03207	10.4711	67.2943	4.6963	91.6731	26.3812	15.1006	-8.42974	-13.3591	-1.58073	11.3434	24.9319	-1.19484	-0.613478	42.1458	-21.3682
1260	-0.0201663	-1.05178	23.754	-0.10996	-0.457205	4.73109	-0.110007	-0.457194	10.5515	-0.0553058	-0.348539	13.7501	1.13903	-2.3444	14.9657	1.19665	-4.6895	-8.23953	-4.00091	0.565878	-12.5085	13.7441	6.13368	59.8873	1.53377	93.4646	38.2806	16.247	-8.46212	-45.0526	-3.35005	2.30273	-10.3899	6.02211	10.4308	67.2856	4.66908	91.722	26.3662	15.086	-8.43836	-13.3535	-1.56893	11.3641	24.9347	-1.23315	-0.657517	42.1528	-21.3576
1262	-0.0246866	-1.04188	23.7522	-0.110978	-0.452452	4.73028	-0.111024	-0.452441	10.5507	-0.0563469	-0.345043	13.7495	1.14418	-2.34589	14.9786	1.2059	-4.69402	-8.21585	-4.01411	0.550773	-12.5146	13.742	6.11893	59.89	1.50879	93.4268	38.2719	16.2805	-8.43831	-45.0357	-3.33702	2.29853	-10.3936	6.01707	10.4058	67.2897	4.6488	91.7542	26.3757	15.0611	-8.43375	-13.3484	-1.57499	11.3607	24.9327	-1.23169	-0.639079	42.1589	-21.356
1264	-0.0298434	-1.02778	23.75	-0.111868	-0.445801	4.72932	-0.111914	-0.445789	10.5497	-0.0574044	-0.34012	13.7488	1.1527	-2.3502	14.9891	1.22016	-4.70494	-8.19665	-4.03448	0.530801	-12.5133	13.7387	6.09923	59.8742	1.49321	93.3996	38.275	16.3137	-8.42168	-45.019	-3.31777	2.30189	-10.4006	5.9988	10.3738	67.2935	4.64384	91.7952	26.3828	15.0446	-8.4259	-13.3437	-1.58115	11.3528	24.9268	-1.22882	-0.651146	42.1562	-21.3379
1266	-0.0344446	-1.01148	23.7472	-0.112303	-0.438243	4.72804	-0.112348	-0.438231	10.5485	-0.0581744	-0.334491	13.7479	1.16162	-2.35604	14.9963	1.23445	-4.71881	-8.18348	-4.05702	0.510037	-12.5053	13.7316	6.08316	59.8411	1.49758	93.382	38.2874	16.3448	-8.4138	-45.0036	-3.2949	2.30982	-10.4052	5.96786	10.345	67.2948	4.65717	91.8368	26.3782	15.0394	-8.41856	-13.3402	-1.58323	11.3468	24.9184	-1.23506	-0.701582	42.1449	-21.3047
1268	-0.0359936	-1.00207	23.745	-0.11207	-0.433988	4.72708	-0.112114	-0.433976	10.5475	-0.0582502	-0.331294	13.7471	1.15855	-2.35271	14.997	1.23013	-4.7116	-8.18217	-4.06595	0.500947	-12.4919	13.7181	6.12665	59.8136	1.55006	93.3374	38.2886	16.3582	-8.41664	-44.9872	-3.28148	2.30951	-10.3942	5.94311	10.378	67.2937	4.68988	91.8223	26.3481	15.0424	-8.41725	-13.342	-1.57808	11.3611	24.9134	-1.26701	-0.743004	42.1314	-21.2862
1270	-0.0392539	-0.998477	23.7402	-0.113137	-0.432106	4.7249	-0.113181	-0.432094	10.5453	-0.0591579	-0.329949	13.7455	1.15815	-2.3434	14.9986	1.23293	-4.69452	-8.17934	-4.06542	0.507805	-12.4782	13.7028	6.15492	59.7847	1.59709	93.3018	38.2784	16.3764	-8.42411	-44.9771	-3.27114	2.29965	-10.3894	5.92711	10.435	67.3022	4.72644	91.8026	26.3031	15.0465	-8.42871	-13.3488	-1.58313	11.3637	24.9066	-1.27954	-0.775829	42.122	-21.2687
1272	-0.0445714	-0.999708	23.7327	-0.11556	-0.432135	4.72157	-0.115605	-0.432123	10.542	-0.060967	-0.330114	13.743	1.1629	-2.3325	15.0015	1.24572	-4.67643	-8.17418	-4.05974	0.529405	-12.4694	13.6868	6.15547	59.759	1.62918	93.2802	38.2585	16.4064	-8.43097	-44.9748	-3.26395	2.28249	-10.3969	5.91785	10.4959	67.3229	4.7632	91.7966	26.2507	15.0515	-8.45278	-13.359	-1.59756	11.3512	24.898	-1.26996	-0.799921	42.1182	-21.2509
1274	-0.0492774	-1.00156	23.7261	-0.117778	-0.432492	4.71863	-0.117823	-0.43248	10.5391	-0.0626031	-0.330513	13.7408	1.16947	-2.33613	15.0017	1.25633	-4.6855	-8.17401	-4.06494	0.555911	-12.481	13.6701	6.14975	59.759	1.66293	93.2603	38.2378	16.4559	-8.42271	-44.978	-3.2646	2.2711	-10.4229	5.90062	10.5157	67.3562	4.80674	91.8307	26.2106	15.0676	-8.48176	-13.3671	-1.59882	11.3381	24.89	-1.27191	-0.828983	42.1178	-21.235
1276	-0.0506911	-1.006	23.7206	-0.11881	-0.434296	4.71619	-0.118855	-0.434284	10.5366	-0.063267	-0.331924	13.739	1.17412	-2.34164	14.9915	1.26238	-4.69735	-8.1931	-4.06647	0.58288	-12.5055	13.6498	6.13553	59.7786	1.6882	93.2486	38.2197	16.5039	-8.4067	-44.9875	-3.27225	2.25561	-10.4406	5.88747	10.4985	67.3856	4.82877	91.9006	26.1811	15.069	-8.5105	-13.37	-1.60525	11.3402	24.8854	-1.27847	-0.808159	42.1243	-21.2315
1278	-0.0487554	-1.01268	23.7174	-0.1186	-0.437402	4.71475	-0.118646	-0.43739	10.5352	-0.0629259	-0.334235	13.7379	1.17765	-2.34653	14.9703	1.26623	-4.70778	-8.23263	-4.06361	0.606551	-12.5322	13.6288	6.11434	59.8054	1.69976	93.2356	38.2086	16.5474	-8.38894	-45.0035	-3.28487	2.23597	-10.4429	5.88326	10.4613	67.4067	4.82884	92.0003	26.1651	15.0493	-8.54299	-13.3681	-1.61892	11.3595	24.8844	-1.28754	-0.752154	42.1367	-21.2388
1280	-0.0460127	-1.01875	23.7202	-0.117993	-0.440314	4.716	-0.118038	-0.440302	10.5364	-0.0623001	-0.336378	13.7388	1.18906	-2.35125	14.9413	1.2842	-4.72094	-8.28676	-4.06693	0.617819	-12.5216	13.6247	6.09286	59.7962	1.68178	93.1809	38.2134	16.5952	-8.38715	-45.0245	-3.29399	2.22041	-10.4282	5.89574	10.4743	67.4181	4.8331	92.0967	26.1709	15.013	-8.59662	-13.3677	-1.63303	11.3874	24.8839	-1.29383	-0.784275	42.1474	-21.2374
1282	-0.0443267	-1.02625	23.7249	-0.117988	-0.44375	4.71811	-0.118034	-0.443738	10.5385	-0.0620957	-0.338947	13.7404	1.19662	-2.36165	14.9214	1.29336	-4.74288	-8.32395	-4.06975	0.627631	-12.5073	13.6145	6.06323	59.7595	1.66521	93.0821	38.2507	16.6521	-8.39247	-45.0555	-3.30989	2.2045	-10.4097	5.92505	10.5059	67.4298	4.8404	92.2678	26.2121	14.9409	-8.69764	-13.3646	-1.64392	11.4061	24.884	-1.29594	-0.791847	42.1569	-21.2436
1284	-0.0444642	-1.03628	23.7301	-0.119023	-0.448112	4.72043	-0.11907	-0.4481	10.5409	-0.0626147	-0.342272	13.7421	1.19591	-2.37387	14.914	1.28724	-4.76491	-8.33733	-4.06822	0.636991	-12.4931	13.5836	6.01756	59.6943	1.66114	92.9496	38.3166	16.722	-8.4094	-45.0998	-3.33165	2.18566	-10.3935	5.96528	10.5538	67.4528	4.84983	92.5082	26.2773	14.8335	-8.82857	-13.3503	-1.65055	11.4111	24.8855	-1.29465	-0.759391	42.1665	-21.2615
1286	-0.0472849	-1.05165	23.7335	-0.12174	-0.454549	4.72194	-0.121787	-0.454536	10.5424	-0.0642685	-0.347247	13.7433	1.17991	-2.3669	14.9164	1.26084	-4.74623	-8.33248	-4.0503	0.637513	-12.4675	13.4858	5.92896	59.5952	1.68961	92.8376	38.3815	16.8142	-8.45519	-45.1626	-3.34604	2.15579	-10.3918	5.99542	10.6247	67.5193	4.85073	92.7337	26.3121	14.7015	-8.90175	-13.2928	-1.65375	11.4004	24.8945	-1.29348	-0.721399	42.1848	-21.293
1288	-0.0506086	-1.06942	23.7392	-0.124912	-0.461983	4.72444	-0.124959	-0.46197	10.5449	-0.0662049	-0.352996	13.7451	1.15721	-2.34905	14.921	1.2264	-4.70521	-8.32325	-4.03829	0.646002	-12.4142	13.4059	5.82741	59.4631	1.69687	92.6963	38.4329	16.9214	-8.55949	-45.2588	-3.36063	2.12817	-10.3811	6.00519	10.7538	67.614	4.87656	92.8974	26.3001	14.6059	-8.89397	-13.2248	-1.65386	11.4096	24.8991	-1.30421	-0.698426	42.1952	-21.3393
1290	-0.0535841	-1.08831	23.7473	-0.128046	-0.469942	4.72805	-0.128095	-0.469929	10.5485	-0.0680835	-0.359135	13.7478	1.13196	-2.32583	14.9266	1.18935	-4.65347	-8.31227	-4.03431	0.663177	-12.3439	13.3644	5.73002	59.3129	1.67197	92.5182	38.4706	17.0352	-8.7219	-45.3832	-3.37542	2.10495	-10.3586	5.99154	10.9282	67.7255	4.92979	92.9947	26.248	14.5585	-8.80518	-13.1525	-1.65094	11.4332	24.8985	-1.32242	-0.692792	42.1961	-21.3958
1292	-0.0549671	-1.10723	23.7547	-0.130487	-0.478064	4.73135	-0.130536	-0.478051	10.5518	-0.0694331	-0.365355	13.7503	1.1113	-2.31242	14.9374	1.15717	-4.62124	-8.29151	-4.02359	0.676202	-12.3181	13.3629	5.68081	59.1951	1.62385	92.2968	38.5139	17.136	-8.92231	-45.5066	-3.38503	2.08238	-10.3362	5.95985	11.0669	67.826	4.98547	93.0766	26.2081	14.5329	-8.66757	-13.0636	-1.64365	11.4118	24.9005	-1.31816	-0.693563	42.1972	-21.4485
1294	-0.0566139	-1.12046	23.7651	-0.132503	-0.483676	4.73595	-0.132553	-0.483662	10.5564	-0.0706141	-0.369672	13.7538	1.09807	-2.3067	14.9438	1.13548	-4.60584	-8.27919	-4.0183	0.6841	-12.3015	13.3688	5.62823	59.122	1.56219	92.1601	38.5484	17.2066	-9.07618	-45.5963	-3.38898	2.05724	-10.312	5.89329	11.1632	67.9022	5.06246	93.0984	26.1644	14.5693	-8.51007	-12.9984	-1.63948	11.3678	24.8996	-1.2995	-0.656302	42.1963	-21.4751
1296	-0.0572415	-1.12651	23.7777	-0.133389	-0.486253	4.74155	-0.13344	-0.486239	10.562	-0.0711303	-0.371651	13.758	1.09165	-2.30739	14.9433	1.12353	-4.60469	-8.27995	-4.01796	0.685807	-12.2875	13.3704	5.56984	59.1009	1.50054	92.1374	38.5723	17.2395	-9.14774	-45.6359	-3.38738	2.03116	-10.2873	5.80835	11.2082	67.9444	5.142	93.0449	26.1219	14.6602	-8.35677	-12.9679	-1.63887	11.3177	24.8966	-1.2759	-0.600365	42.1935	-21.474
1298	-0.0493681	-1.12573	23.7865	-0.129899	-0.486668	4.74552	-0.12995	-0.486655	10.5659	-0.0684979	-0.371756	13.7609	1.08395	-2.31036	14.9357	1.10817	-4.60727	-8.29376	-4.00845	0.679578	-12.278	13.352	5.54403	59.1431	1.48502	92.2249	38.5871	17.2182	-9.08964	-45.6003	-3.3803	2.014	-10.2684	5.78793	11.1935	67.9277	5.13303	92.8722	26.1087	14.7438	-8.26096	-12.9758	-1.63564	11.3131	24.9001	-1.28014	-0.660557	42.1899	-21.4637
1300	-0.0409214	-1.1198	23.7951	-0.125662	-0.484889	4.74936	-0.125712	-0.484876	10.5698	-0.0654358	-0.370175	13.7638	1.08511	-2.30923	14.9231	1.11026	-4.60575	-8.31707	-4.00461	0.670477	-12.2751	13.3461	5.53323	59.2142	1.46281	92.3257	38.611	17.1923	-8.95604	-45.5098	-3.37647	2.00372	-10.2537	5.78126	11.0848	67.8964	5.08344	92.7487	26.1092	14.8157	-8.21979	-13.0088	-1.63288	11.3244	24.9036	-1.29909	-0.713603	42.1825	-21.4456
1302	-0.0330097	-1.10968	23.8044	-0.121256	-0.48123	4.75351	-0.121306	-0.481217	10.5739	-0.0623587	-0.367177	13.7669	1.09599	-2.30422	14.9055	1.13132	-4.60088	-8.35038	-4.00708	0.660208	-12.2886	13.3627	5.52841	59.3044	1.4144	92.3788	38.6583	17.2003	-8.75433	-45.3565	-3.37781	1.99824	-10.2414	5.77807	10.9122	67.8618	5.01721	92.6935	26.1176	14.8746	-8.23271	-13.0614	-1.63041	11.3418	24.9063	-1.32721	-0.742776	42.1715	-21.4219
1304	-0.0225717	-1.09566	23.8157	-0.115377	-0.476112	4.75853	-0.115426	-0.4761	10.579	-0.0582655	-0.363002	13.7707	1.11233	-2.30411	14.8778	1.16009	-4.60707	-8.40241	-4.007	0.64935	-12.3635	13.411	5.511	59.4177	1.30596	92.2366	38.7743	17.3545	-8.43823	-45.0863	-3.38268	1.99218	-10.2261	5.77658	10.8211	67.8208	4.99488	92.6032	26.1268	14.9323	-8.29097	-13.129	-1.62547	11.3493	24.911	-1.35244	-0.797958	42.1602	-21.3949
1306	-0.0111025	-1.08678	23.8268	-0.109541	-0.473337	4.76348	-0.10959	-0.473326	10.5839	-0.0540669	-0.360581	13.7744	1.12578	-2.30353	14.851	1.18386	-4.61132	-8.45261	-3.99429	0.642191	-12.4286	13.4764	5.46396	59.5086	1.18655	92.0412	38.89	17.5328	-8.1557	-44.7302	-3.38965	1.97601	-10.2055	5.79707	10.796	67.7984	4.96019	92.536	26.12	14.9747	-8.39856	-13.1981	-1.61698	11.355	24.9166	-1.37545	-0.829046	42.1506	-21.374
1308	5.35217e-05	-1.08492	23.8368	-0.104515	-0.473595	4.76795	-0.104564	-0.473584	10.5884	-0.050295	-0.360478	13.7778	1.13403	-2.30089	14.8302	1.19913	-4.60982	-8.49165	-3.97088	0.640212	-12.4633	13.5397	5.40299	59.5647	1.09725	91.8703	38.9785	17.6735	-7.97314	-44.3587	-3.39788	1.9496	-10.1776	5.83355	10.8402	67.7963	4.9228	92.5037	26.0982	14.9945	-8.54129	-13.2602	-1.6074	11.3582	24.9229	-1.39387	-0.830631	42.1428	-21.3604
1310	0.00681734	-1.08911	23.8436	-0.101982	-0.476073	4.77103	-0.102031	-0.476062	10.5915	-0.0482565	-0.362182	13.7801	1.13639	-2.29315	14.8241	1.20611	-4.5967	-8.50314	-3.9569	0.645319	-12.4546	13.5398	5.41902	59.5863	1.16104	91.9148	38.994	17.6341	-8.02036	-44.2292	-3.40575	1.92025	-10.1363	5.8443	10.9835	67.7916	4.97563	92.4953	26.0822	14.9766	-8.6691	-13.2985	-1.60895	11.3535	24.9286	-1.40015	-0.827887	42.1348	-21.3478
1312	0.0111338	-1.08987	23.8528	-0.100193	-0.476819	4.77509	-0.100242	-0.476808	10.5955	-0.0468771	-0.362635	13.7831	1.14134	-2.28993	14.8259	1.21638	-4.59269	-8.50017	-3.94103	0.651897	-12.428	13.508	5.42245	59.5795	1.26666	91.9916	39.0093	17.5773	-8.10141	-44.171	-3.41382	1.9068	-10.0934	5.83065	11.0601	67.8015	5.04263	92.5774	26.0707	14.9319	-8.76064	-13.3101	-1.61057	11.3297	24.9331	-1.39476	-0.808706	42.1235	-21.3386
1314	0.0141002	-1.08693	23.8649	-0.0986433	-0.475818	4.78051	-0.0986923	-0.475808	10.6009	-0.045781	-0.361795	13.7872	1.1479	-2.29128	14.8307	1.22796	-4.59756	-8.49148	-3.9222	0.658211	-12.3953	13.4593	5.40096	59.5596	1.3772	92.069	39.0386	17.5315	-8.16723	-44.143	-3.42373	1.90569	-10.0549	5.80123	11.0551	67.8273	5.1004	92.7385	26.0677	14.8654	-8.82582	-13.3003	-1.6086	11.2976	24.938	-1.38787	-0.786794	42.1094	-21.3321
1316	0.0190777	-1.09015	23.8773	-0.09681	-0.4777	4.78603	-0.0968593	-0.47769	10.6065	-0.0443031	-0.363094	13.7913	1.14212	-2.28791	14.827	1.21859	-4.58929	-8.49811	-3.90394	0.662268	-12.3726	13.4277	5.38559	59.5754	1.44848	92.1977	39.0651	17.4568	-8.22042	-44.1265	-3.44231	1.88077	-10.0325	5.79608	11.0801	67.859	5.12252	92.8738	26.0876	14.7827	-8.94293	-13.2941	-1.597	11.3185	24.949	-1.42612	-0.835479	42.098	-21.3232
1318	0.0217699	-1.09171	23.8941	-0.0958254	-0.478639	4.79348	-0.0958747	-0.478629	10.6139	-0.0435171	-0.363738	13.7969	1.13703	-2.28188	14.8138	1.21114	-4.57653	-8.52244	-3.89148	0.672247	-12.378	13.4125	5.37505	59.6328	1.49452	92.2977	39.1047	17.3877	-8.23752	-44.1158	-3.46099	1.85314	-10.0153	5.79207	11.1128	67.9072	5.13495	92.9672	26.1124	14.7086	-9.03274	-13.2896	-1.58854	11.3203	24.9638	-1.44868	-0.85447	42.0857	-21.3223
1320	0.0217027	-1.08958	23.9151	-0.0956987	-0.477696	4.80284	-0.095748	-0.477686	10.6233	-0.0434852	-0.363025	13.804	1.13495	-2.27486	14.7951	1.20936	-4.56317	-8.55727	-3.88479	0.684755	-12.3998	13.407	5.36875	59.7129	1.52541	92.358	39.157	17.3327	-8.2235	-44.1084	-3.47695	1.82922	-9.99821	5.78083	11.1384	67.9667	5.14415	93.021	26.1378	14.6523	-9.07445	-13.2864	-1.58521	11.297	24.9803	-1.44852	-0.833516	42.0713	-21.3295
1322	0.0209557	-1.08125	23.9371	-0.0952728	-0.473986	4.81259	-0.0953216	-0.473976	10.633	-0.0433926	-0.360224	13.8113	1.13536	-2.2739	14.7882	1.21022	-4.56166	-8.5701	-3.8787	0.676177	-12.37	13.3772	5.3583	59.7268	1.57678	92.4183	39.2087	17.2935	-8.22588	-44.1092	-3.48739	1.81892	-9.97149	5.74327	11.0956	68.0097	5.15212	93.0825	26.1646	14.6244	-9.05	-13.2778	-1.58246	11.2912	24.9911	-1.45477	-0.827035	42.0525	-21.3346
1324	0.0192098	-1.07594	23.9562	-0.095566	-0.471491	4.8211	-0.0956146	-0.471481	10.6415	-0.0437655	-0.358374	13.8177	1.12515	-2.26891	14.7912	1.19365	-4.5487	-8.56414	-3.87067	0.669519	-12.3194	13.3512	5.36755	59.727	1.61797	92.447	39.2408	17.2556	-8.21577	-44.1022	-3.49254	1.80711	-9.93322	5.71585	11.068	68.0303	5.16088	93.106	26.1837	14.6023	-9.02298	-13.2757	-1.58052	11.2878	24.9967	-1.45976	-0.815418	42.0327	-21.3384
1326	0.0167318	-1.07541	23.9721	-0.0966341	-0.47102	4.82814	-0.0966827	-0.47101	10.6486	-0.0445978	-0.358084	13.8229	1.10439	-2.2569	14.8011	1.16075	-4.51896	-8.5452	-3.8581	0.668884	-12.2563	13.3351	5.39048	59.7234	1.64037	92.448	39.2548	17.2154	-8.1956	-44.0866	-3.49387	1.79105	-9.8869	5.70558	11.0715	68.0364	5.16948	93.0899	26.1907	14.583	-9.0081	-13.2814	-1.57897	11.2853	24.9999	-1.46421	-0.806678	42.0136	-21.3416
1328	0.0138326	-1.07843	23.9864	-0.0982247	-0.472054	4.83451	-0.0982734	-0.472044	10.6549	-0.0457321	-0.35895	13.8277	1.08634	-2.23275	14.8059	1.13715	-4.46822	-8.536	-3.83201	0.671096	-12.1861	13.3249	5.37546	59.7088	1.63549	92.4745	39.2716	17.1713	-8.20598	-44.0771	-3.49602	1.77283	-9.85016	5.70712	11.0881	68.0715	5.16659	93.0662	26.1728	14.5807	-8.99719	-13.2891	-1.57694	11.2887	25.0132	-1.47475	-0.853406	41.9981	-21.3505
1330	0.0145187	-1.07831	24.0024	-0.0979511	-0.472065	4.84158	-0.0979998	-0.472055	10.662	-0.0455324	-0.358942	13.833	1.07063	-2.21744	14.8048	1.1143	-4.43448	-8.53759	-3.81141	0.666902	-12.1262	13.33	5.37632	59.6941	1.62987	92.4525	39.3243	17.1464	-8.17935	-44.056	-3.5044	1.76276	-9.81567	5.70177	11.1276	68.0992	5.18629	93.0321	26.1775	14.5716	-8.98818	-13.2927	-1.57265	11.2895	25.0265	-1.48766	-0.877131	41.9848	-21.3513
1332	0.0193813	-1.07406	24.0212	-0.0954616	-0.470676	4.84999	-0.0955102	-0.470666	10.6704	-0.0437581	-0.357756	13.8393	1.05863	-2.21537	14.7986	1.09305	-4.42626	-8.54882	-3.79874	0.656491	-12.1175	13.3696	5.38386	59.7264	1.58915	92.3599	39.4102	17.1449	-8.10642	-44.0227	-3.52128	1.76095	-9.77811	5.69103	11.1849	68.1185	5.22455	93.0238	26.2082	14.5439	-9.00499	-13.2913	-1.56687	11.2946	25.0386	-1.50495	-0.874133	41.9729	-21.3438
1334	0.0263052	-1.06627	24.0442	-0.091738	-0.467938	4.86018	-0.0917862	-0.467928	10.6806	-0.041141	-0.355488	13.847	1.05482	-2.22582	14.7894	1.08191	-4.44391	-8.56556	-3.79293	0.649523	-12.3379	13.4977	5.29977	60.0186	1.36476	92.2112	39.4794	17.1743	-8.01556	-43.999	-3.54679	1.75962	-9.7122	5.69831	11.2231	68.147	5.21447	93.1316	26.228	14.4865	-9.08497	-13.2841	-1.56535	11.3442	25.0534	-1.53989	-0.907451	41.9615	-21.3394
1336	0.0356933	-1.07031	24.0744	-0.088102	-0.470605	4.87363	-0.0881504	-0.470596	10.6941	-0.0382743	-0.35727	13.8571	1.05154	-2.22219	14.7893	1.0773	-4.43607	-8.56556	-3.74538	0.64307	-12.4834	13.7067	5.25229	60.2445	1.02842	91.9629	39.5532	17.1529	-7.90037	-44.0463	-3.58903	1.74447	-9.68461	5.72384	11.3133	68.2306	5.27728	93.5236	26.2631	14.356	-9.4839	-13.2909	-1.56067	11.3891	25.0703	-1.57663	-0.941427	41.938	-21.3386
1338	0.0496299	-1.09172	24.1116	-0.0841818	-0.481293	4.89025	-0.0842314	-0.481284	10.7107	-0.0347271	-0.365035	13.8695	1.04457	-2.21401	14.8118	1.06844	-4.41838	-8.5237	-3.65212	0.656036	-12.4628	14.1147	5.24518	60.2955	0.386294	91.1979	39.6698	17.034	-7.77551	-43.8022	-3.658	1.71219	-9.70422	5.78703	11.4683	68.3843	5.43693	94.4103	26.3189	14.087	-10.4194	-13.3306	-1.55319	11.4071	25.0808	-1.59579	-0.959885	41.8927	-21.3419
1340	0.0774146	-1.14573	24.1503	-0.077388	-0.507554	4.90753	-0.0774403	-0.507545	10.728	-0.0281171	-0.384282	13.8825	1.01018	-2.22278	14.8805	1.00488	-4.42084	-8.39486	-3.54661	0.806237	-12.2063	15.1658	5.29253	60.0646	-1.30103	88.5876	40.0123	16.7687	-7.63086	-42.4193	-3.79886	1.66208	-9.75025	5.97279	11.6448	68.6242	5.69058	96.6049	26.4225	13.4424	-12.5904	-13.4595	-1.55457	11.3372	25.047	-1.52224	-0.909229	41.7962	-21.3477
1342	0.106931	-1.16377	24.1971	-0.0663757	-0.518288	4.92843	-0.0664292	-0.518281	10.7489	-0.0192658	-0.39167	13.8981	1.04632	-2.48727	15.0656	0.978503	-4.91386	-8.04796	-3.43481	0.793385	-11.8252	16.7333	4.66443	59.6009	-4.12349	83.2882	40.5334	15.5855	-7.67064	-36.5324	-3.90162	1.63242	-9.75624	6.16215	11.9851	68.8817	5.90958	98.6642	26.4191	12.6924	-14.8933	-13.5341	-1.54198	11.3347	25.0114	-1.47648	-0.926784	41.695	-21.3724
1344	0.135143	-1.1377	24.2578	-0.0516823	-0.509651	4.95543	-0.0517348	-0.509646	10.7759	-0.00880147	-0.384346	13.9184	1.17548	-3.05175	15.3788	1.01792	-5.98596	-7.46009	-3.33066	0.58631	-11.3722	18.6982	3.28473	58.8633	-7.65504	75.4291	41.1831	13.0135	-7.63744	-26.453	-3.95006	1.59284	-9.72462	6.32529	12.5079	69.1484	6.00686	100.116	26.2892	11.966	-16.9517	-13.5773	-1.51136	11.4185	24.9853	-1.48404	-1.02816	41.6003	-21.4075
1346	0.163247	-1.10301	24.3459	-0.0362591	-0.497255	4.99462	-0.0363114	-0.497252	10.8151	0.00197838	-0.374171	13.9478	1.39593	-3.86957	15.8047	1.14335	-7.55086	-6.65915	-3.28187	0.352301	-10.9678	20.7222	1.66568	57.8065	-10.4187	65.4949	41.479	9.78353	-6.68508	-15.2701	-3.9861	1.3728	-9.73941	6.45267	13.1769	69.4729	5.76551	100.614	26.1053	11.4611	-18.4855	-13.8445	-1.46737	11.5215	24.9685	-1.53708	-1.16023	41.5077	-21.3985
1348	0.181412	-1.07271	24.4641	-0.0256543	-0.485809	5.04718	-0.0257029	-0.485804	10.8676	0.00920392	-0.364983	13.9873	1.59098	-4.72496	16.2629	1.22229	-9.1736	-5.79216	-3.28634	0.122682	-10.3965	22.6665	-0.370913	56.3122	-11.5927	61.1707	40.6767	8.99176	-6.65623	-11.0556	-4.03569	1.11328	-9.7496	6.61859	13.8203	69.7479	5.27525	99.9175	26.0869	11.188	-18.9423	-14.216	-1.42319	11.5783	24.9924	-1.58751	-1.18818	41.4289	-21.3966
1350	0.193358	-1.03529	24.6142	-0.0171322	-0.470678	5.1139	-0.0171807	-0.470676	10.9343	0.014643	-0.353173	14.0373	1.73317	-5.54613	16.7035	1.22717	-10.7146	-4.95127	-3.34741	-0.136337	-9.6892	24.4035	-2.68306	54.4781	-10.9643	62.876	38.7084	11.7183	-7.94599	-13.7958	-4.09168	0.895584	-9.76873	6.8219	14.3066	69.9835	4.58864	98.2748	26.315	11.1266	-18.3363	-14.6436	-1.38267	11.5867	25.0649	-1.62439	-1.1216	41.371	-21.4092
1352	0.223576	-0.920321	24.7981	0.00694771	-0.423524	5.19563	0.00690458	-0.423527	11.0161	0.0298544	-0.3165	14.0987	1.83875	-6.30469	17.0162	1.1864	-12.1299	-4.34314	-3.48552	-0.650657	-9.12132	25.6681	-4.39405	52.7792	-9.29066	63.6263	36.0814	13.2878	-9.3996	-16.5935	-4.08532	0.932809	-9.92224	6.9758	14.2534	70.3426	3.81361	96.8925	26.8195	11.133	-17.2536	-14.9847	-1.34501	11.6219	25.1772	-1.65646	-1.15805	41.3455	-21.4205
1354	0.260878	-0.800976	25.0124	0.0345845	-0.375199	5.29083	0.0345465	-0.3752	11.1113	0.0476623	-0.278738	14.1701	1.92533	-6.94339	17.2401	1.14974	-13.3211	-3.90065	-3.61449	-1.09989	-8.91438	26.9154	-6.99378	51.6401	-7.93612	67.609	32.2576	13.5929	-11.166	-20.4235	-4.0676	0.991327	-9.97021	7.09197	14.1808	70.6643	3.10505	95.6596	27.5029	11.085	-16.0161	-15.272	-1.3186	11.6343	25.356	-1.67439	-1.16694	41.3614	-21.421
1356	0.309959	-0.685286	25.2514	0.0670618	-0.329708	5.39698	0.0670278	-0.329715	11.2174	0.0692669	-0.242835	14.2497	2.00086	-7.46842	17.381	1.12666	-14.3022	-3.61496	-3.71467	-1.4302	-8.99428	28.1252	-10.2726	50.9995	-6.52161	74.9754	27.6187	12.0556	-12.7236	-24.7204	-4.05229	1.03822	-9.89292	7.16985	14.213	70.9396	2.53771	94.6581	28.3055	10.9435	-14.8749	-15.5034	-1.29502	11.6147	25.6024	-1.68138	-1.12963	41.4193	-21.413
1358	0.395426	-0.535879	25.5003	0.118879	-0.273221	5.50755	0.118852	-0.273235	11.328	0.104727	-0.197598	14.3327	2.07815	-7.96849	17.4332	1.10762	-15.2394	-3.49337	-3.775	-1.77265	-8.78553	28.9397	-12.0634	50.3512	-4.10639	82.9604	22.7502	8.57207	-12.856	-28.2953	-4.0361	1.18091	-9.84084	7.23804	14.3711	71.259	2.20693	94.1051	29.1314	10.7082	-14.3597	-15.6694	-1.23167	11.5658	25.8958	-1.69869	-1.08215	41.512	-21.4174
1360	0.51364	-0.378346	25.745	0.185942	-0.216584	5.61618	0.185918	-0.216605	11.4366	0.151604	-0.151383	14.4142	2.18799	-8.4228	17.4457	1.15918	-16.1046	-3.45085	-3.79061	-1.92329	-8.55361	29.5531	-11.959	49.7708	-1.10078	89.1374	18.2549	3.91378	-12.3429	-28.7433	-4.05067	1.23296	-9.81158	7.07874	14.411	71.6665	1.99742	93.9756	29.7727	10.5051	-14.2185	-15.7448	-1.15256	11.5085	26.2234	-1.71721	-1.0005	41.6275	-21.4228
1362	0.663676	-0.216869	25.974	0.267445	-0.161568	5.7177	0.267428	-0.161596	11.5381	0.209413	-0.105569	14.4904	2.3293	-8.83419	17.4372	1.28004	-16.9024	-3.45321	-3.77678	-1.86183	-8.34151	29.9735	-10.1968	49.2313	1.8814	93.0578	14.0606	-1.0721	-11.7469	-25.9286	-4.0936	1.18226	-9.799	6.68991	14.3653	72.1403	1.88559	94.158	30.1789	10.3573	-14.3727	-15.7306	-1.06343	11.4538	26.5686	-1.73359	-0.903351	41.7606	-21.4268
1364	0.843108	-0.0406964	26.1611	0.363404	-0.103228	5.80044	0.363393	-0.103269	11.6209	0.277871	-0.0564611	14.5524	2.47747	-9.22867	17.4367	1.42008	-17.6715	-3.44268	-3.8046	-1.72743	-8.16652	29.9162	-8.29079	48.6431	4.56823	96.1909	10.5909	-6.11441	-11.2863	-21.5449	-4.11654	1.1612	-9.75107	6.26113	14.6247	72.5547	1.9396	94.2349	30.3694	10.2319	-14.7068	-15.6448	-0.964895	11.4144	26.889	-1.73718	-0.884202	41.908	-21.4296
1366	1.04495	0.112639	26.3149	0.466935	-0.0571998	5.86823	0.46693	-0.057245	11.6887	0.352719	-0.0161316	14.6033	2.56343	-9.56439	17.4074	1.4628	-18.3128	-3.48124	-3.85045	-1.34697	-7.75957	29.8609	-6.7911	47.7834	6.72631	98.084	7.57275	-9.93622	-11.3495	-17.1217	-4.12771	1.13087	-9.71921	5.94022	14.9799	72.9037	1.96161	94.2346	30.509	10.0803	-15.1817	-15.5534	-0.875388	11.4328	27.1844	-1.75808	-0.899583	42.0614	-21.4342
1368	1.26754	0.235436	26.4414	0.576471	-0.0266826	5.9237	0.576469	-0.0267421	11.7441	0.432956	0.0129071	14.6449	2.57922	-9.8334	17.3357	1.39389	-18.8096	-3.59354	-3.92235	-0.733548	-7.15682	29.8724	-5.90663	46.7396	8.36109	98.7748	4.96644	-12.2183	-11.8153	-13.526	-4.13422	1.08295	-9.70834	5.74863	15.3577	73.1847	1.90087	94.1482	30.6549	9.90288	-15.7356	-15.4793	-0.795203	11.4985	27.4544	-1.79515	-0.932589	42.2144	-21.4413
1370	1.51968	0.342398	26.5619	0.697312	-0.0062034	5.97633	0.697307	-0.00627876	11.7968	0.522228	0.0350597	14.6844	2.56865	-10.0424	17.1783	1.28426	-19.1892	-3.86447	-4.06949	-0.0743263	-6.75188	29.8277	-5.53379	46.1182	9.82811	98.1361	2.58935	-12.5818	-12.2896	-11.0405	-4.15808	1.00362	-9.68217	5.57939	15.6431	73.4081	1.74456	93.9768	30.8468	9.74602	-16.2204	-15.4411	-0.703465	11.5187	27.713	-1.80605	-0.951248	42.3546	-21.4515
1372	1.75455	0.397583	26.6492	0.805355	-0.00651812	6.01419	0.805356	-0.00659818	11.8346	0.603122	0.0409387	14.7128	2.56465	-10.1871	17.0637	1.21311	-19.4534	-4.06237	-4.26174	0.523569	-6.49885	29.5716	-5.83997	45.5496	11.1797	98.0641	1.21012	-9.88937	-12.6007	-12.3174	-4.22647	0.910506	-9.71407	5.45836	15.8486	73.5704	1.6159	93.7793	31.0643	9.6331	-16.5722	-15.4408	-0.611136	11.5625	27.9151	-1.85325	-0.953889	42.4725	-21.4597
1374	1.95379	0.395523	26.7001	0.891986	-0.028063	6.03619	0.891983	-0.028155	11.8566	0.669185	0.0297054	14.7294	2.57302	-10.2758	17.0219	1.1931	-19.6184	-4.13287	-4.46935	0.999714	-6.38111	29.0997	-6.48713	44.9895	12.481	98.719	0.951951	-5.04829	-13.1428	-16.9733	-4.33379	0.815272	-9.80343	5.39447	15.9404	73.6701	1.52738	93.6006	31.2975	9.56347	-16.7663	-15.4712	-0.531569	11.6332	28.0522	-1.93007	-0.951706	42.5644	-21.4686
1376	2.09843	0.347824	26.7281	0.950129	-0.0638173	6.04836	0.950123	-0.0639144	11.8688	0.714735	0.00623463	14.7386	2.57011	-10.3447	17.042	1.1681	-19.7428	-4.08908	-4.60328	1.2661	-6.3408	28.4855	-5.97524	44.4522	13.6676	98.3485	1.5093	-2.37877	-13.8935	-21.309	-4.43858	0.743231	-9.8772	5.41397	15.7571	73.7029	1.38619	93.5654	31.5322	9.50829	-16.7826	-15.4954	-0.509181	11.6907	28.1362	-1.9511	-1.0043	42.6293	-21.4968
1378	2.17838	0.278139	26.7363	0.977822	-0.102429	6.05206	0.977812	-0.102531	11.8725	0.737657	-0.0210971	14.7415	2.56426	-10.3559	17.1049	1.16308	-19.7603	-3.97115	-4.65038	1.40245	-6.28499	28.3808	-5.44417	43.9767	14.1685	98.8136	2.27911	-1.35754	-13.9893	-23.4782	-4.49505	0.682178	-9.94975	5.49925	15.5955	73.6873	1.31183	93.5218	31.7399	9.45812	-16.746	-15.5283	-0.517177	11.724	28.1744	-1.95122	-1.04125	42.666	-21.5177
1380	2.19297	0.202693	26.7302	0.976438	-0.136769	6.04968	0.976424	-0.13687	11.8701	0.738571	-0.046872	14.7397	2.56346	-10.3146	17.1947	1.18828	-19.6834	-3.80905	-4.62142	1.4317	-6.18269	28.8216	-5.13347	43.5373	13.9174	100.164	3.09073	-1.65638	-13.4242	-23.3472	-4.49909	0.630335	-10.0196	5.62771	15.5096	73.6499	1.3139	93.4554	31.8949	9.41554	-16.6917	-15.5634	-0.544826	11.7288	28.1731	-1.93662	-1.04564	42.6731	-21.527
1382	2.14779	0.160962	26.7245	0.952467	-0.150285	6.04751	0.952452	-0.150383	11.8679	0.721398	-0.0583461	14.7381	2.60438	-10.2762	17.2778	1.28711	-19.626	-3.66528	-4.58363	1.36447	-6.00405	29.3225	-5.04302	42.8698	13.3015	101.033	3.97893	-2.14954	-13.3936	-22.8801	-4.48803	0.597189	-10.0756	5.73157	15.4338	73.6745	1.31733	93.4485	31.9219	9.40671	-16.6279	-15.5673	-0.571972	11.7028	28.1436	-1.90575	-1.01384	42.6423	-21.5326
1384	2.07907	0.114943	26.716	0.917804	-0.163242	6.04416	0.917787	-0.163337	11.8646	0.696191	-0.0700089	14.7356	2.61293	-10.2125	17.3251	1.33019	-19.5122	-3.58484	-4.52729	1.22812	-5.90632	29.7206	-5.01989	42.428	12.3998	101.626	4.56513	-2.67567	-13.4793	-22.8552	-4.45628	0.542414	-10.1348	5.80703	15.3018	73.7035	1.33061	93.4637	31.91	9.41329	-16.5363	-15.5437	-0.605493	11.6733	28.1007	-1.87508	-0.966444	42.6033	-21.5344
1386	1.99703	0.0478051	26.7052	0.875173	-0.184027	6.03988	0.875154	-0.184117	11.8603	0.665467	-0.0879821	14.7324	2.57923	-10.1192	17.3413	1.30171	-19.3305	-3.55838	-4.45507	1.0799	-5.89324	29.972	-5.04184	42.1545	11.3587	101.954	4.82088	-3.06131	-13.6051	-23.2725	-4.42418	0.446972	-10.1953	5.85444	15.113	73.7323	1.36103	93.5041	31.8721	9.4304	-16.412	-15.5028	-0.648944	11.6394	28.0457	-1.84187	-0.91769	42.5584	-21.535
1388	1.8902	-0.0824625	26.6952	0.815265	-0.229785	6.0363	0.815241	-0.22987	11.8567	0.623232	-0.12563	14.7297	2.53693	-9.99111	17.3921	1.27381	-19.0819	-3.46971	-4.35208	1.1115	-5.79149	30.1247	-5.11096	41.293	10.5633	101.887	4.96806	-2.92706	-13.7619	-22.9031	-4.48198	0.268257	-10.2291	5.90185	14.924	73.7919	1.44248	93.628	31.7749	9.45616	-16.231	-15.4836	-0.724716	11.5629	27.9618	-1.76273	-0.91061	42.4833	-21.5468
1390	1.82705	-0.194996	26.6819	0.776218	-0.272289	6.03098	0.77619	-0.272369	11.8514	0.596425	-0.159652	14.7257	2.47423	-9.88765	17.3877	1.19302	-18.8724	-3.4781	-4.37904	1.22153	-5.82321	30.3803	-5.58026	40.7213	10.0482	102.337	5.42512	-2.72619	-14.0791	-22.5742	-4.51529	0.0876484	-10.2691	5.86574	14.8174	73.8548	1.54689	93.7132	31.6341	9.48718	-16.1341	-15.4862	-0.751974	11.4896	27.8816	-1.74241	-0.866787	42.4062	-21.5486
1392	1.81302	-0.277815	26.6651	0.761633	-0.306872	6.0239	0.761601	-0.306951	11.8443	0.587478	-0.186356	14.7204	2.39226	-9.80316	17.324	1.06287	-18.6916	-3.5915	-4.53035	1.356	-5.99826	30.7708	-6.64435	40.5011	9.60216	103.2	6.35504	-2.57791	-14.5721	-22.5775	-4.51677	-0.0741145	-10.3194	5.77608	14.8394	73.9173	1.65156	93.7074	31.4613	9.51466	-16.1462	-15.5104	-0.721813	11.4411	27.8063	-1.79842	-0.797213	42.3276	-21.5359
1394	1.80441	-0.362225	26.648	0.749255	-0.342705	6.0167	0.74922	-0.342782	11.8371	0.580255	-0.213869	14.7151	2.29759	-9.65801	17.2639	0.93016	-18.3959	-3.70213	-4.63161	1.40369	-6.13442	31.2475	-8.68124	40.0907	8.45336	103.419	7.77438	-2.78185	-15.1019	-23.1865	-4.57233	-0.223382	-10.3668	5.82999	15.1266	74.0141	1.70274	93.5079	31.2655	9.50591	-16.2557	-15.5451	-0.671228	11.4708	27.7109	-1.91224	-0.827562	42.2238	-21.5082
1396	1.77674	-0.443054	26.6307	0.72894	-0.375026	6.00937	0.728901	-0.375101	11.8298	0.566892	-0.239205	14.7096	2.20629	-9.46635	17.2255	0.822023	-18.0161	-3.77719	-4.69279	1.28435	-6.32117	31.5766	-11.4462	39.5404	6.17799	101.594	10.2708	-1.40725	-16.0094	-25.1076	-4.6024	-0.321667	-10.383	5.95936	15.2915	73.9981	1.6695	93.3011	31.1915	9.49665	-16.2425	-15.6179	-0.652143	11.4896	27.5829	-1.98007	-0.862704	42.0931	-21.4744
1398	1.72025	-0.521355	26.6133	0.696332	-0.403299	6.00205	0.696291	-0.40337	11.8225	0.5441	-0.262211	14.7041	2.11655	-9.21726	17.2099	0.738868	-17.5319	-3.81524	-4.72364	0.999985	-6.58414	31.6984	-14.5652	38.9019	2.83005	97.8852	14.0684	1.99986	-17.3155	-28.1711	-4.60264	-0.368075	-10.376	6.15255	15.2841	73.8728	1.56525	93.1169	31.2582	9.48744	-16.0592	-15.7213	-0.67255	11.4649	27.427	-1.9778	-0.876562	41.9416	-21.44
1400	1.62664	-0.599485	26.5984	0.647566	-0.427712	5.99582	0.647522	-0.427778	11.8163	0.508995	-0.28325	14.6994	2.0114	-8.86916	17.1941	0.660614	-16.8618	-3.85985	-4.79089	0.637673	-6.97944	31.6839	-16.9876	38.3725	-0.919035	94.9409	19.5183	6.65742	-18.5414	-32.2635	-4.62777	-0.386468	-10.4066	6.42491	15.3264	73.8051	1.47014	92.8589	31.3988	9.43925	-15.7345	-15.8011	-0.708811	11.3459	27.2758	-1.90945	-0.85328	41.796	-21.4178
1402	1.52326	-0.698552	26.5761	0.592417	-0.460236	5.98633	0.59237	-0.460299	11.8068	0.469577	-0.310724	14.6922	1.84773	-8.41564	17.1718	0.510553	-15.9797	-3.91736	-4.79993	0.323807	-7.35013	31.6828	-18.0622	38.0875	-4.83616	90.9515	25.9655	11.0664	-19.1207	-34.9098	-4.66628	-0.457936	-10.4482	6.63852	15.1922	73.7195	1.40314	92.7354	31.5434	9.41707	-15.396	-15.864	-0.731215	11.2253	27.1347	-1.87461	-0.782847	41.6571	-21.3951
1404	1.41632	-0.804032	26.5444	0.535087	-0.495173	5.97264	0.535036	-0.495228	11.7931	0.428668	-0.34012	14.6819	1.6394	-7.8861	17.1398	0.30429	-14.9437	-3.99318	-4.73873	0.0741337	-7.66273	31.7394	-17.7707	38.2065	-8.3993	85.9675	33.2101	14.5528	-18.7305	-35.6752	-4.69712	-0.56721	-10.4915	6.76447	14.8991	73.618	1.3793	92.7778	31.6439	9.42976	-15.105	-15.9089	-0.7327	11.1108	27.0027	-1.88073	-0.675014	41.5272	-21.3696
1406	1.30331	-0.842039	26.5078	0.482027	-0.500093	5.95645	0.481977	-0.500143	11.7769	0.38925	-0.346811	14.6697	1.47336	-7.39705	17.1042	0.161919	-13.9956	-4.07699	-4.64764	-0.184879	-7.94827	31.757	-16.831	39.0744	-11.4735	81.5923	40.4502	17.0427	-17.4861	-35.6583	-4.64995	-0.575063	-10.5207	6.83121	14.7086	73.558	1.43619	92.902	31.6079	9.44955	-14.9493	-15.9326	-0.716974	10.9315	26.8641	-1.85099	-0.574685	41.4067	-21.343
1408	1.18049	-0.810764	26.4572	0.431796	-0.473799	5.93384	0.431747	-0.473842	11.7543	0.350172	-0.329973	14.6527	1.38681	-6.96945	17.0439	0.142035	-13.1866	-4.20929	-4.56109	-0.504253	-8.19769	31.7595	-15.6294	40.7918	-14.1165	78.364	46.9503	18.6722	-15.6751	-34.7425	-4.51205	-0.472811	-10.5422	6.871	14.6035	73.5245	1.50724	93.1153	31.4466	9.47062	-14.9441	-15.942	-0.709108	10.7716	26.7308	-1.81138	-0.493822	41.3077	-21.3126
1410	1.04622	-0.727111	26.3866	0.381939	-0.423499	5.90217	0.381895	-0.423538	11.7226	0.31001	-0.295151	14.6289	1.38245	-6.59688	16.9575	0.251684	-12.5062	-4.39298	-4.46634	-0.865032	-8.41653	31.6842	-14.2019	43.3729	-16.4472	76.4652	52.2171	19.3232	-13.572	-33.158	-4.30034	-0.284379	-10.5522	6.89748	14.5762	73.4914	1.57987	93.4028	31.182	9.48938	-15.0668	-15.9414	-0.720807	10.6583	26.6065	-1.76723	-0.449584	41.2391	-21.2797
1412	0.893553	-0.666798	26.2778	0.32172	-0.381468	5.85364	0.321679	-0.3815	11.6741	0.262567	-0.267102	14.5924	1.42629	-6.20853	16.8628	0.454904	-11.8138	-4.59556	-4.27431	-1.13784	-8.61846	31.321	-12.2219	46.7665	-18.0389	75.9271	55.6217	18.834	-11.6031	-31.4243	-4.09754	-0.130044	-10.5306	6.92059	14.5737	73.3595	1.67039	93.7322	30.8927	9.50363	-15.2097	-15.937	-0.776023	10.6292	26.4931	-1.72284	-0.498455	41.2259	-21.2532
1414	0.749398	-0.616494	26.1612	0.264176	-0.34472	5.80164	0.26414	-0.344746	11.6221	0.217431	-0.242861	14.5534	1.4817	-5.84033	16.7264	0.670158	-11.1628	-4.87345	-3.99473	-1.3407	-8.8427	30.5984	-9.40227	50.6508	-18.6522	76.0972	57.3334	16.6441	-9.54519	-29.9352	-3.90454	0.0193778	-10.5002	6.96921	14.6195	73.2091	1.75958	93.9993	30.6109	9.5072	-15.3475	-15.9472	-0.829384	10.6006	26.4004	-1.68729	-0.557404	41.2313	-21.2189
1416	0.621311	-0.585456	26.0458	0.211652	-0.318068	5.75023	0.211619	-0.318089	11.5707	0.176622	-0.225901	14.5148	1.52387	-5.49452	16.5454	0.851682	-10.5489	-5.2298	-3.62992	-1.45491	-9.10994	29.4711	-5.81127	54.8209	-18.3132	76.8621	57.3667	12.8031	-7.49695	-28.7756	-3.7408	0.141925	-10.459	7.03641	14.6934	73.0503	1.8423	94.1772	30.3491	9.51044	-15.4514	-15.9673	-0.869682	10.536	26.3274	-1.65304	-0.583829	41.2418	-21.1798
1418	0.510318	-0.618183	25.9361	0.160114	-0.321009	5.70144	0.160081	-0.321029	11.5219	0.138246	-0.231045	14.4781	1.49644	-5.14369	16.3435	0.908763	-9.9019	-5.61829	-3.17056	-1.40256	-9.45632	28.068	-1.84154	59.0262	-17.4959	78.1528	55.7323	7.98212	-5.88902	-27.653	-3.6757	0.129832	-10.3752	7.06666	14.7024	72.8506	1.92185	94.2803	30.1045	9.56541	-15.4595	-15.966	-0.897632	10.3652	26.26	-1.57472	-0.475028	41.2406	-21.1622
1420	0.418726	-0.65037	25.8367	0.117086	-0.325724	5.65721	0.117053	-0.325736	11.4776	0.106339	-0.237026	14.4449	1.45908	-4.84656	16.0978	0.92789	-9.34968	-6.08399	-2.73569	-1.26689	-9.8641	26.4794	2.29522	63.052	-16.1366	79.6089	52.9029	2.24059	-4.07514	-25.8258	-3.62092	0.104307	-10.2778	7.06632	14.6716	72.6409	1.98554	94.3087	29.8937	9.62316	-15.3903	-15.9165	-0.915601	10.1959	26.2027	-1.50356	-0.379199	41.237	-21.1532
1422	0.343583	-0.66027	25.7504	0.0834564	-0.322426	5.61881	0.0834231	-0.322435	11.4392	0.0810011	-0.236483	14.4161	1.42906	-4.61598	15.8104	0.935901	-8.92158	-6.62423	-2.36601	-1.07615	-10.3158	24.7486	6.32346	66.7383	-14.3741	80.9699	49.0954	-4.17037	-2.05538	-23.4628	-3.55205	0.105687	-10.1776	7.03043	14.6269	72.4411	2.04358	94.2596	29.7164	9.67063	-15.2473	-15.8254	-0.92409	10.0488	26.1598	-1.44908	-0.328672	41.2355	-21.1408
1424	0.272137	-0.624011	25.6839	0.056043	-0.299407	5.58913	0.0560126	-0.299412	11.4096	0.059177	-0.220828	14.3938	1.42242	-4.44826	15.4966	0.963839	-8.61668	-7.21245	-2.08412	-0.854771	-10.7761	22.9833	9.39972	69.8814	-13.1309	81.3318	44.3237	-11.434	0.460862	-21.6023	-3.45405	0.184026	-10.0895	6.92676	14.6735	72.3119	2.17069	94.14	29.5443	9.71198	-15.0238	-15.7377	-0.921597	9.90192	26.1457	-1.39994	-0.312979	41.247	-21.0839
1426	0.199692	-0.556972	25.6256	0.0312528	-0.262889	5.56309	0.0312252	-0.262891	11.3835	0.0385329	-0.194925	14.3743	1.42781	-4.30938	15.2213	1.00693	-8.36838	-7.72851	-1.92683	-0.61424	-11.1108	20.8151	12.1925	72.0143	-9.37467	85.1375	39.9151	-13.4292	0.8642	-23.0826	-3.34559	0.278488	-10.0099	6.84852	14.6649	72.1549	2.21686	93.8747	29.4257	9.67965	-14.8105	-15.7124	-0.918186	9.75439	26.1454	-1.36419	-0.308741	41.2696	-21.0224
1428	0.126643	-0.476152	25.5729	0.00755646	-0.220317	5.53956	0.00753373	-0.220318	11.36	0.0183567	-0.164432	14.3567	1.43094	-4.18941	15.0056	1.04357	-8.15329	-8.13317	-1.88561	-0.408411	-11.3603	18.3912	14.6132	73.0538	-3.46996	91.0274	36.805	-10.8049	-0.466222	-27.4013	-3.24156	0.371142	-9.94542	6.84837	14.5782	71.9227	2.1351	93.3204	29.3957	9.60183	-14.5631	-15.7608	-0.913829	9.6007	26.1467	-1.33925	-0.300735	41.2942	-20.9556
1430	0.0608467	-0.427568	25.5312	-0.0162314	-0.192541	5.52095	-0.0162505	-0.192538	11.3414	-0.00103891	-0.145016	14.3427	1.39202	-4.09579	14.8548	0.998557	-7.96984	-8.41392	-1.87342	-0.450154	-11.8663	16.475	15.9317	73.2043	-0.542142	89.1577	36.373	-9.75718	1.47058	-28.4006	-3.17981	0.461573	-9.92116	7.06032	14.5181	71.5118	1.8883	91.8389	29.5353	9.64562	-14.0197	-15.8516	-0.898116	9.42376	26.1154	-1.3039	-0.259109	41.2795	-20.8379
1432	0.00561722	-0.439445	25.4786	-0.0414565	-0.192206	5.49751	-0.0414766	-0.192204	11.3179	-0.0199278	-0.146226	14.3251	1.28777	-3.97013	14.7833	0.851833	-7.70282	-8.54448	-1.98748	-0.521325	-12.2929	15.5609	15.4467	73.439	-0.11621	89.2366	36.0244	-7.25284	2.44177	-29.5147	-3.15892	0.451967	-9.93624	7.26912	14.0529	71.0227	1.4629	90.6403	29.9001	9.83687	-13.2458	-16.0179	-0.874617	9.22487	26.075	-1.29263	-0.173945	41.28	-20.7297
1434	-0.0448223	-0.504107	25.4129	-0.0698414	-0.215378	5.46828	-0.0698636	-0.215371	11.2887	-0.0398204	-0.165203	14.3032	1.13002	-3.81174	14.7824	0.624357	-7.35561	-8.54244	-2.17905	-0.567712	-12.5547	15.4532	13.6568	73.851	-1.34161	92.2215	35.2472	-3.65533	1.81117	-31.1913	-3.18776	0.385539	-9.98041	7.42613	13.3153	70.5579	1.02248	89.96	30.3896	10.1033	-12.3016	-16.1964	-0.845742	9.01466	26.0295	-1.30524	-0.0549909	41.3003	-20.6409
1436	-0.117363	-0.556169	25.3462	-0.106593	-0.230872	5.43853	-0.106617	-0.230861	11.259	-0.0664151	-0.178925	14.2808	0.986439	-3.67832	14.8167	0.415143	-7.05898	-8.47547	-2.17243	-0.57162	-12.6164	14.7305	13.3329	73.7783	-0.834122	93.5811	34.484	-1.99948	0.986771	-31.8265	-3.30925	0.555853	-10.0188	7.57109	13.3764	70.4525	1.3073	89.5073	30.5621	10.0719	-11.3606	-16.1539	-0.815425	8.8243	25.9739	-1.30823	0.0575932	41.3075	-20.5537
1438	-0.199532	-0.609399	25.2881	-0.147659	-0.245935	5.41257	-0.147684	-0.24592	11.233	-0.0962622	-0.192575	14.2614	0.875547	-3.56514	14.8214	0.256119	-6.81161	-8.46486	-2.11416	-0.545504	-12.5357	14.1927	14.1186	73.317	0.137286	92.7521	34.0623	-0.637391	0.750791	-32.2248	-3.43484	0.715313	-10.0247	7.68097	13.076	70.4162	1.44932	89.6399	30.6725	10.0244	-10.5579	-16.004	-0.803084	8.71113	25.9264	-1.32196	0.0976916	41.3101	-20.4699
1440	-0.287096	-0.657153	25.2382	-0.190534	-0.25809	5.39022	-0.190561	-0.25807	11.2107	-0.127632	-0.204157	14.2446	0.803438	-3.47762	14.7873	0.15606	-6.62551	-8.52747	-2.06485	-0.51901	-12.3644	13.9157	15.4315	72.6069	1.08663	90.4672	33.9327	0.812314	1.09966	-32.5735	-3.53227	0.813919	-9.99895	7.75599	12.3925	70.3572	1.34829	90.1757	30.7877	10.0274	-9.9334	-15.802	-0.81907	8.65824	25.8913	-1.32417	0.0745262	41.316	-20.3947
1442	-0.378598	-0.669882	25.1798	-0.231631	-0.254605	5.36407	-0.231658	-0.254582	11.1845	-0.158575	-0.203938	14.2249	0.766559	-3.43437	14.7534	0.103548	-6.53311	-8.59016	-2.15859	-0.616201	-12.2389	13.5363	14.7229	72.1863	0.869494	90.9625	33.6272	2.62007	1.02847	-33.1743	-3.56746	0.869483	-9.97581	7.82411	12.3137	70.1285	1.43482	90.068	30.9985	10.1158	-9.46081	-15.6864	-0.895669	8.53062	25.8665	-1.19495	0.0946047	41.354	-20.3482
1444	-0.440978	-0.65986	25.1371	-0.257786	-0.244088	5.34497	-0.257811	-0.244061	11.1654	-0.178745	-0.197588	14.2106	0.734855	-3.4135	14.7065	0.0514728	-6.48332	-8.67643	-2.26214	-0.687672	-12.1612	13.2288	14.2711	71.8693	0.876774	91.6393	33.4663	3.94661	0.860344	-33.7118	-3.54981	0.901184	-9.97634	7.80953	12.3985	69.9601	1.59619	89.8277	31.1123	10.2008	-9.1529	-15.5895	-0.934279	8.39589	25.8569	-1.08651	0.159293	41.394	-20.3203
1446	-0.465931	-0.634565	25.112	-0.266131	-0.23061	5.33381	-0.266155	-0.230582	11.1542	-0.185767	-0.187992	14.2023	0.702244	-3.40036	14.6569	-0.0052512	-6.44721	-8.76737	-2.34371	-0.699173	-12.1408	13.0187	14.4315	71.638	1.30729	91.9277	33.4755	4.66649	0.729822	-34.0802	-3.4984	0.919985	-10.0005	7.70841	12.4813	69.8953	1.76989	89.6209	31.09	10.2699	-8.99266	-15.505	-0.923965	8.28735	25.8558	-1.03479	0.245661	41.4245	-20.3141
1448	-0.452459	-0.610801	25.0904	-0.257874	-0.221604	5.32422	-0.257896	-0.221577	11.1447	-0.180106	-0.180777	14.1951	0.67503	-3.3559	14.6503	-0.0383135	-6.35612	-8.77993	-2.3919	-0.653532	-12.2087	12.8684	14.692	71.5761	1.76116	91.5589	33.4667	5.02774	0.952462	-34.106	-3.48343	0.950239	-10.0176	7.57034	12.1643	69.8979	1.73927	89.7879	30.9456	10.3599	-8.91511	-15.4503	-0.921841	8.287	25.8311	-1.03859	0.241622	41.4243	-20.354
1450	-0.429035	-0.603691	25.0675	-0.246924	-0.220848	5.31413	-0.246947	-0.220823	11.1346	-0.171953	-0.179581	14.1875	0.667097	-3.30418	14.6802	-0.031888	-6.25908	-8.7258	-2.4455	-0.582822	-12.223	12.7543	14.5934	71.4355	2.02977	91.6343	33.5434	5.58098	1.19331	-34.1963	-3.4782	0.960921	-10.056	7.44819	12.0566	69.8779	1.81397	89.762	30.8342	10.459	-8.86983	-15.4205	-0.907949	8.34111	25.806	-1.08188	0.21833	41.4282	-20.3967
1452	-0.40449	-0.610398	25.0431	-0.236852	-0.22623	5.30331	-0.236875	-0.226206	11.1237	-0.164099	-0.183027	14.1794	0.689504	-3.28487	14.738	0.0187677	-6.23235	-8.62013	-2.51296	-0.506257	-12.1765	12.6927	14.1139	71.1905	2.06308	92.2161	33.7258	6.33003	1.37535	-34.3929	-3.47335	0.956459	-10.1104	7.35256	12.1908	69.8261	2.00612	89.5674	30.7763	10.552	-8.8721	-15.4051	-0.884596	8.4302	25.7827	-1.14995	0.191527	41.439	-20.4327
1454	-0.38181	-0.602726	25.0238	-0.226176	-0.225147	5.29477	-0.2262	-0.225124	11.1152	-0.15617	-0.1816	14.173	0.764343	-3.41237	14.7895	0.109518	-6.49221	-8.52373	-2.5882	-0.469457	-12.1967	12.7741	13.7207	70.9976	1.95041	92.4666	33.9937	6.64715	1.49469	-34.4491	-3.44955	0.977297	-10.1214	7.25907	12.0946	69.793	2.06088	89.8138	30.6922	10.5988	-9.0074	-15.3696	-0.871814	8.52991	25.7494	-1.20714	0.161331	41.4316	-20.4696
1456	-0.364745	-0.579873	24.9996	-0.216443	-0.216889	5.28408	-0.216466	-0.216867	11.1045	-0.149363	-0.174858	14.165	0.913018	-3.75585	14.8479	0.254458	-7.17236	-8.41093	-2.67093	-0.414181	-12.161	13.0192	13.2487	70.7164	1.63668	92.4596	34.3616	6.8339	1.79175	-34.433	-3.41228	1.03934	-10.1938	7.18584	12.0633	69.8596	2.18086	90.4613	30.5748	10.544	-9.50551	-15.3233	-0.869262	8.60372	25.7154	-1.23712	0.151621	41.4251	-20.4948
1458	-0.352005	-0.544291	24.971	-0.207337	-0.202653	5.27142	-0.207358	-0.202632	11.0918	-0.14337	-0.163682	14.1555	1.1252	-4.29419	14.9093	0.443314	-8.23041	-8.28871	-2.76883	-0.350899	-12.1255	13.3276	12.6613	70.3585	1.2533	92.5287	34.8273	7.10937	2.12283	-34.4925	-3.36413	1.13268	-10.3299	7.14097	12.166	70.0192	2.36562	91.3157	30.4382	10.4078	-10.2641	-15.2545	-0.875707	8.65203	25.6858	-1.24292	0.153422	41.4264	-20.5099
1460	-0.335087	-0.504477	24.9537	-0.196006	-0.186972	5.26378	-0.196025	-0.186951	11.0842	-0.135801	-0.151291	14.1498	1.35649	-4.88948	14.9478	0.645447	-9.399	-8.20728	-2.92876	-0.383479	-12.4701	13.2574	11.8164	70.0986	1.35809	94.3751	35.4522	8.25918	1.56083	-35.3017	-3.3071	1.19176	-10.4445	7.14038	12.466	70.1674	2.42418	91.5051	30.3496	10.3238	-10.6389	-15.1088	-0.883292	8.72777	25.6782	-1.26404	0.093222	41.4477	-20.5343
1462	-0.30916	-0.496395	24.9118	-0.183854	-0.186042	5.24521	-0.183873	-0.186024	11.0656	-0.126754	-0.149896	14.1358	1.49379	-5.38097	15.0186	0.718715	-10.3434	-8.06323	-3.03197	-0.411775	-12.7195	13.0717	11.4668	69.8949	1.67815	95.2345	35.7824	8.92621	1.14136	-35.9371	-3.2791	1.26631	-10.5154	7.17906	12.7151	70.2475	2.51505	91.7889	30.2812	10.273	-10.827	-14.9678	-0.897522	8.76421	25.6515	-1.25832	0.0782076	41.4708	-20.5544
1464	-0.275439	-0.520119	24.8462	-0.171416	-0.199766	5.21607	-0.171437	-0.199748	11.0365	-0.11664	-0.159448	14.114	1.53901	-5.73631	15.1325	0.6795	-11.0056	-7.83759	-3.06811	-0.391608	-12.8036	12.9077	11.5547	69.7167	2.02906	94.6441	35.8214	8.96937	1.07036	-36.0295	-3.28581	1.36865	-10.551	7.23889	12.864	70.2811	2.67614	92.3205	30.2021	10.2293	-10.9248	-14.8264	-0.913125	8.76315	25.6012	-1.23133	0.113481	41.4888	-20.5673
1466	-0.243886	-0.546727	24.7937	-0.160214	-0.214519	5.19277	-0.160236	-0.214504	11.0132	-0.10739	-0.169841	14.0965	1.61354	-6.00366	15.2813	0.729874	-11.5183	-7.55379	-3.10452	-0.208779	-12.879	13.0347	11.1518	69.5526	1.86934	93.393	36.0112	8.96503	1.27596	-35.2694	-3.32011	1.50918	-10.6092	7.25181	12.9618	70.4269	2.93895	93.0197	30	10.1086	-11.1254	-14.5599	-0.899786	8.78507	25.5483	-1.2472	0.123951	41.4892	-20.5687
1468	-0.218862	-0.524386	24.75	-0.14705	-0.20726	5.17342	-0.147072	-0.207243	10.9939	-0.0979567	-0.163643	14.082	1.76388	-6.29541	15.4139	0.908871	-12.1032	-7.30524	-3.20358	-0.0786983	-12.9843	13.4241	10.2759	68.9942	1.40046	91.823	36.8182	9.05615	1.04248	-33.4156	-3.30243	1.65796	-10.7411	7.24782	13.0485	70.6538	3.16288	93.9563	29.7781	9.87155	-11.7668	-14.3472	-0.904876	8.86343	25.4979	-1.25623	0.0974964	41.4949	-20.5876
1470	-0.195515	-0.445987	24.7211	-0.129129	-0.175368	5.1606	-0.129147	-0.175355	10.981	-0.0864005	-0.138741	14.0724	1.99401	-6.64731	15.5004	1.20803	-12.8266	-7.14657	-3.3805	-0.0573404	-13.1342	14.1538	8.84606	67.9392	0.504984	89.7384	38.3079	9.21611	0.021292	-30.4924	-3.22682	1.78965	-10.9267	7.24297	13.1781	70.914	3.31298	95.1112	29.5878	9.50611	-12.9696	-14.2703	-0.930714	8.98731	25.4595	-1.24868	0.0316521	41.5127	-20.6224
1472	-0.151441	-0.327327	24.7292	-0.0982447	-0.127926	5.1643	-0.0982578	-0.127917	10.9847	-0.0660567	-0.101445	14.0752	2.26784	-7.08402	15.4705	1.54526	-13.7215	-7.20407	-3.62681	-0.171447	-13.3281	15.5634	6.6512	66.3803	-1.39609	86.0264	40.359	8.89375	-2.52323	-26.584	-3.14328	1.8523	-11.0269	7.27469	13.5367	71.0321	3.41061	96.4583	29.5354	8.98359	-14.9498	-14.5118	-0.942033	9.06677	25.4651	-1.22293	-0.0677943	41.5486	-20.6358
1474	-0.0844303	-0.260257	24.753	-0.0624295	-0.105244	5.17496	-0.0624404	-0.105238	10.9954	-0.0405823	-0.0823849	14.0832	2.48776	-7.51891	15.4282	1.78376	-14.5936	-7.27994	-3.89594	-0.286672	-13.5536	17.2981	3.9869	64.6066	-4.10351	80.3769	41.9784	10.0661	-5.67362	-23.4836	-3.12436	1.77736	-11.0981	7.35302	13.9185	71.0819	3.37737	97.3621	29.5312	8.46404	-16.8125	-14.8164	-0.946629	9.15461	25.4738	-1.21624	-0.147813	41.5788	-20.6481
1476	0.00780165	-0.265749	24.788	-0.0227499	-0.116708	5.19057	-0.0227619	-0.116706	11.011	-0.0102276	-0.0886506	14.0949	2.63624	-7.92859	15.412	1.90439	-15.3933	-7.30077	-4.14958	-0.3647	-13.7938	19.1724	1.01874	62.6484	-7.15693	73.8082	42.8465	12.8378	-8.65477	-21.6741	-3.19628	1.57254	-11.1463	7.48409	14.2442	71.0705	3.18103	97.6067	29.5772	8.04638	-18.1849	-15.1425	-0.940663	9.25271	25.4811	-1.24179	-0.195263	41.5984	-20.6647
1478	0.130771	-0.332752	24.8342	0.0242709	-0.158051	5.21117	0.0242554	-0.158053	11.0316	0.0273585	-0.116848	14.1104	2.7513	-8.31093	15.4803	1.98445	-16.1295	-7.16255	-4.29141	-0.363991	-13.9739	20.8586	-1.84929	60.2303	-8.50252	70.5371	42.8124	16.06	-9.86562	-22.2733	-3.40048	1.32581	-11.1499	7.67938	14.3826	70.9646	2.7398	96.9506	29.752	7.94903	-18.4813	-15.5704	-0.904977	9.32356	25.5045	-1.31349	-0.207314	41.6122	-20.6949
1480	0.265179	-0.412493	24.9034	0.0749849	-0.206112	5.24208	0.074963	-0.20612	11.0625	0.0680895	-0.149865	14.1336	2.84264	-8.67403	15.5385	2.02811	-16.8221	-7.04102	-4.38162	-0.48378	-14.2716	22.2909	-4.79948	58.3832	-9.27055	68.6398	41.1773	18.7167	-11.2882	-24.8822	-3.55173	1.12882	-11.1516	7.88303	14.4861	70.8357	2.33659	96.0203	30.1126	7.93106	-18.3153	-15.9708	-0.856494	9.40175	25.5576	-1.4125	-0.247642	41.6282	-20.7152
1482	0.406598	-0.490784	24.9937	0.12885	-0.254287	5.28235	0.128823	-0.254301	11.1028	0.11118	-0.182791	14.1638	2.90773	-9.01044	15.5679	2.03078	-17.4569	-6.9704	-4.41749	-0.739386	-14.6175	23.4647	-7.66184	57.2723	-9.46088	67.8179	37.9959	20.3654	-13.5091	-28.9706	-3.62994	1.02348	-11.1381	8.10984	14.5304	70.6932	2.00218	95.1003	30.6564	7.90792	-17.8813	-16.2898	-0.801421	9.49925	25.6399	-1.5297	-0.316102	41.6478	-20.7253
1484	0.560309	-0.575903	25.084	0.187362	-0.306707	5.32271	0.187331	-0.306725	11.1431	0.157988	-0.21863	14.1941	2.90908	-9.2809	15.5955	1.94155	-17.9486	-6.89854	-4.31212	-0.986693	-14.567	24.4166	-9.85175	56.4402	-8.38358	67.7176	34.0895	21.0129	-16.6569	-32.5119	-3.75785	1.07417	-10.9949	8.50911	14.2487	70.4855	1.52424	94.7266	31.318	7.74899	-17.3803	-16.4528	-0.743765	9.63723	25.7294	-1.65824	-0.34448	41.6623	-20.7479
1486	0.708058	-0.613266	25.1834	0.247959	-0.337777	5.36705	0.247923	-0.337803	11.1875	0.205111	-0.238388	14.2274	2.92536	-9.52894	15.5566	1.87853	-18.4062	-6.95279	-4.2134	-1.24985	-14.3462	25.2307	-11.218	56.107	-6.38292	69.4498	30.1495	20.507	-18.6761	-36.2254	-3.82504	1.15056	-10.8827	8.80676	13.9535	70.3129	1.12562	94.2756	32.0181	7.66789	-16.7484	-16.5256	-0.711754	9.77729	25.8554	-1.7424	-0.364631	41.7006	-20.7642
1488	0.844205	-0.590822	25.2907	0.309412	-0.341681	5.41473	0.309377	-0.341713	11.2352	0.251299	-0.237776	14.2632	2.97536	-9.76103	15.4604	1.87404	-18.848	-7.1185	-4.14578	-1.52814	-14.0121	25.9824	-11.747	56.2257	-3.79113	72.6797	26.634	18.9515	-19.0036	-39.5654	-3.82205	1.22676	-10.8142	8.96782	13.7441	70.1806	0.847798	93.663	32.7176	7.67957	-16.0572	-16.5381	-0.705722	9.88794	26.016	-1.76182	-0.381411	41.7652	-20.7699
1490	0.96431	-0.511055	25.395	0.369591	-0.319047	5.46091	0.369559	-0.319087	11.2813	0.295002	-0.21739	14.2979	3.06179	-9.9691	15.3997	1.94855	-19.2588	-7.2255	-4.07127	-1.82593	-13.5907	26.8614	-11.7867	56.3978	-2.12263	75.5719	23.782	16.3798	-18.3936	-39.8887	-3.80418	1.33351	-10.6697	9.1073	13.7601	69.9857	0.674811	93.0689	33.3609	7.64676	-15.5769	-16.5509	-0.698516	9.8743	26.1781	-1.68537	-0.400941	41.837	-20.7617
1492	1.08449	-0.42639	25.496	0.430326	-0.294333	5.50557	0.430295	-0.294378	11.326	0.339003	-0.195419	14.3314	3.13942	-10.1312	15.3851	2.0298	-19.5822	-7.25006	-3.93629	-2.10011	-13.2226	27.5938	-10.5348	56.7731	-0.371132	77.7962	21.5331	13.4935	-17.319	-39.3762	-3.79246	1.42677	-10.5875	9.28266	13.6019	69.8628	0.390537	92.7385	33.972	7.56838	-15.3601	-16.5639	-0.682702	9.83982	26.3504	-1.60715	-0.355479	41.9184	-20.7641
1494	1.20823	-0.34974	25.5913	0.49185	-0.273517	5.54767	0.491822	-0.273568	11.3681	0.383828	-0.176327	14.363	3.20364	-10.2491	15.418	2.10929	-19.8194	-7.18894	-3.74944	-2.32292	-12.9407	28.1271	-8.19296	57.3742	1.47008	79.3467	19.7119	10.609	-16.0722	-38.589	-3.79226	1.49953	-10.5796	9.48898	13.2541	69.8126	-0.00828837	92.6462	34.549	7.4513	-15.3687	-16.5807	-0.656276	9.80932	26.5274	-1.54896	-0.255217	42.0055	-20.778
1496	1.33017	-0.27249	25.675	0.552681	-0.252281	5.58454	0.552654	-0.252339	11.405	0.428114	-0.156965	14.3907	3.28595	-10.3493	15.4807	2.23229	-20.0303	-7.07714	-3.5971	-2.42587	-12.7152	28.5353	-6.19539	58.1739	3.00629	80.9481	17.9905	8.33042	-14.9296	-37.7941	-3.7984	1.56383	-10.5651	9.63269	13.0654	69.7339	-0.285723	92.4213	35.0639	7.34769	-15.3634	-16.6038	-0.621935	9.77428	26.687	-1.49542	-0.206028	42.0847	-20.7799
1498	1.46608	-0.209922	25.7437	0.618165	-0.238852	5.61467	0.618141	-0.238915	11.4351	0.476338	-0.143175	14.4133	3.35622	-10.4414	15.5515	2.33773	-20.2218	-6.94938	-3.45922	-2.4742	-12.5262	28.9696	-4.8898	58.9956	4.02801	82.5622	16.4334	6.45719	-14.1126	-37.0452	-3.79837	1.63446	-10.5554	9.77923	12.8884	69.6225	-0.549421	92.2127	35.5655	7.22205	-15.3892	-16.6221	-0.589887	9.79835	26.8293	-1.47885	-0.193024	42.1622	-20.7886
1500	1.61545	-0.167109	25.7991	0.687552	-0.235388	5.63896	0.687527	-0.235459	11.4594	0.528057	-0.136619	14.4316	3.41427	-10.5233	15.616	2.42386	-20.3906	-6.83244	-3.33851	-2.48043	-12.3725	29.4477	-4.31282	59.7984	4.59324	84.2332	15.0509	4.9405	-13.6184	-36.3581	-3.7932	1.7045	-10.5463	9.93029	12.7011	69.4856	-0.816648	92.0309	36.052	7.07752	-15.431	-16.6298	-0.560414	9.88235	26.9549	-1.50111	-0.205049	42.2384	-20.8082
1502	1.76274	-0.151434	25.8533	0.75331	-0.24358	5.66272	0.753285	-0.243657	11.4831	0.577732	-0.138998	14.4495	3.48471	-10.5697	15.6427	2.53915	-20.5	-6.79021	-3.2561	-2.42331	-12.2819	29.8282	-4.07474	60.6593	5.09277	86.0104	13.7679	3.70956	-13.1667	-35.5164	-3.80102	1.7311	-10.5211	10.0507	12.5008	69.3641	-1.09395	91.8189	36.4744	6.95356	-15.4193	-16.6149	-0.524831	9.9738	27.0703	-1.53951	-0.20568	42.3109	-20.8391
1504	1.89808	-0.140634	25.9064	0.813365	-0.252723	5.686	0.813339	-0.252806	11.5064	0.623195	-0.142421	14.467	3.57487	-10.602	15.6543	2.69272	-20.5913	-6.78045	-3.18036	-2.38409	-12.1916	30.1329	-3.88232	61.2683	5.51705	87.7295	12.7509	2.96393	-12.9726	-34.9956	-3.81572	1.72432	-10.4922	10.0866	12.4174	69.2973	-1.28446	91.6075	36.8105	6.8436	-15.4031	-16.5968	-0.478666	10.024	27.1787	-1.58001	-0.163758	42.3776	-20.8714
1506	2.0178	-0.128047	25.9589	0.866787	-0.259538	5.709	0.86676	-0.259627	11.5294	0.663559	-0.144487	14.4843	3.67239	-10.6282	15.6589	2.86063	-20.6745	-6.78547	-3.10613	-2.37715	-12.0997	30.3652	-3.60713	61.5971	5.88989	89.2057	12.0154	2.63247	-13.0054	-34.804	-3.83186	1.69427	-10.4611	10.043	12.4589	69.285	-1.37693	91.4086	37.064	6.74706	-15.3959	-16.5845	-0.419719	10.0226	27.278	-1.61993	-0.0779588	42.4329	-20.905
1508	2.12261	-0.111527	26.0104	0.914107	-0.263156	5.73159	0.91408	-0.263251	11.552	0.699174	-0.144514	14.5013	3.71821	-10.6655	15.6679	2.93186	-20.7588	-6.77326	-3.04286	-2.37228	-12.0633	30.5421	-3.0353	61.8453	6.28271	89.8076	11.4837	2.28235	-13.005	-34.4683	-3.83165	1.67457	-10.4212	9.99978	12.5288	69.2736	-1.42629	91.2409	37.2798	6.65874	-15.4154	-16.5956	-0.339833	9.98408	27.3542	-1.67305	0.0314551	42.4542	-20.9544
1510	2.20356	-0.0856206	26.0599	0.951977	-0.260283	5.75326	0.951951	-0.260381	11.5737	0.727345	-0.140226	14.5176	3.73563	-10.6819	15.6884	2.96086	-20.7943	-6.73683	-2.99402	-2.39102	-12.057	30.6334	-2.72819	62.0586	6.62609	90.3591	11.1342	2.1515	-13.0606	-34.2408	-3.82354	1.66108	-10.3909	9.91865	12.6024	69.2791	-1.4235	91.0883	37.4532	6.60088	-15.4147	-16.6119	-0.276782	9.93591	27.4181	-1.70363	0.0887856	42.4664	-20.9879
1512	2.26009	-0.0520371	26.1063	0.979985	-0.251593	5.77356	0.979959	-0.251694	11.594	0.747803	-0.132151	14.5328	3.73053	-10.6714	15.7178	2.9598	-20.7726	-6.6827	-2.95856	-2.43221	-12.0627	30.6631	-2.7508	62.2542	6.87567	90.9453	10.9434	2.17956	-13.1598	-34.1003	-3.81061	1.65052	-10.3746	9.80855	12.6666	69.3032	-1.38539	90.9508	37.5865	6.57282	-15.3913	-16.6322	-0.241005	9.89972	27.4728	-1.70984	0.0820595	42.4765	-21.0008
1514	2.29733	-0.022682	26.1473	0.999165	-0.242775	5.79149	0.99914	-0.242878	11.6119	0.761649	-0.124484	14.5463	3.71073	-10.6398	15.7356	2.93771	-20.7075	-6.64933	-2.92827	-2.4752	-12.0275	30.7543	-2.84822	62.4075	6.85308	91.0739	10.8485	1.98856	-13.2333	-33.7479	-3.79769	1.62444	-10.3719	9.72309	12.7167	69.3553	-1.37099	90.8396	37.6765	6.55546	-15.3778	-16.667	-0.238709	9.93655	27.5211	-1.7199	0.0415027	42.4887	-21.006
1516	2.32755	0.00166891	26.1806	1.01479	-0.235395	5.80611	1.01476	-0.2355	11.6265	0.772915	-0.118091	14.5573	3.67178	-10.6003	15.7486	2.88296	-20.6213	-6.62237	-2.89945	-2.51423	-11.9908	30.8369	-2.82012	62.5947	6.88911	91.1641	10.7851	1.63327	-13.1791	-33.3622	-3.79131	1.6145	-10.3651	9.69168	12.7298	69.367	-1.38853	90.7555	37.7907	6.51824	-15.3877	-16.714	-0.237369	9.96897	27.5656	-1.72634	0.000789702	42.5056	-21.0045
1518	2.3532	0.0211926	26.2067	1.02793	-0.229623	5.81748	1.02791	-0.229729	11.6379	0.782422	-0.113038	14.5658	3.62024	-10.5577	15.7548	2.80548	-20.5249	-6.60621	-2.87097	-2.54732	-11.9507	30.8887	-2.58383	62.8133	7.06942	91.3478	10.7207	1.0856	-12.978	-32.9705	-3.79041	1.62346	-10.355	9.70657	12.6975	69.3347	-1.43334	90.7095	37.9377	6.46089	-15.4202	-16.7672	-0.228206	9.97897	27.6075	-1.72977	-0.026848	42.5267	-20.999
1520	2.36929	0.0393843	26.2278	1.03678	-0.223437	5.82675	1.03676	-0.223544	11.6472	0.788689	-0.107919	14.5727	3.58376	-10.5139	15.74	2.75241	-20.4325	-6.63141	-2.84698	-2.57521	-11.8633	30.8792	-2.05492	62.976	7.40911	91.7829	10.6183	0.231403	-12.6349	-32.5173	-3.7838	1.63387	-10.3665	9.69831	12.5993	69.3098	-1.4714	90.7522	38.0865	6.41711	-15.457	-16.8061	-0.20849	9.96813	27.6488	-1.73835	-0.0289633	42.5463	-20.9966
1522	2.37952	0.054499	26.2469	1.04277	-0.217988	5.83513	1.04274	-0.218096	11.6556	0.792855	-0.103513	14.579	3.55473	-10.476	15.7243	2.7107	-20.3533	-6.65904	-2.80414	-2.60217	-11.7591	30.8333	-1.38501	63.0999	7.83613	92.2459	10.4311	-0.829315	-12.3711	-32.0842	-3.77305	1.6348	-10.3734	9.69172	12.5312	69.3089	-1.50405	90.7964	38.1992	6.38037	-15.4829	-16.8371	-0.194376	9.94004	27.6906	-1.73237	-0.0216655	42.5652	-20.9932
1524	2.38521	0.0681015	26.265	1.04662	-0.212733	5.84308	1.0466	-0.212841	11.6635	0.795438	-0.0993741	14.585	3.53104	-10.4451	15.718	2.67763	-20.2887	-6.6695	-2.7469	-2.63756	-11.6644	30.7325	-0.652435	63.2218	8.34647	92.7116	10.1639	-1.97155	-12.2481	-31.7299	-3.75349	1.63278	-10.3727	9.68621	12.5134	69.333	-1.52101	90.8204	38.2681	6.35164	-15.4931	-16.8628	-0.186595	9.90373	27.7303	-1.71453	-0.0151244	42.5822	-20.9896
1526	2.38838	0.0869218	26.2828	1.04991	-0.204946	5.85087	1.04988	-0.205054	11.6713	0.797451	-0.0933723	14.5908	3.50616	-10.4176	15.7454	2.64631	-20.229	-6.61728	-2.71604	-2.71093	-11.6616	30.4666	-0.00793809	63.4907	9.0336	93.2902	9.87325	-2.69443	-12.3386	-31.6655	-3.71094	1.66304	-10.3685	9.6567	12.537	69.3518	-1.47564	90.8221	38.3094	6.3291	-15.4904	-16.8766	-0.172839	9.89229	27.7577	-1.71348	-0.0367838	42.595	-20.9918
1528	2.38825	0.116702	26.3027	1.05287	-0.192059	5.85955	1.05285	-0.192168	11.68	0.798931	-0.0835742	14.5973	3.49374	-10.4011	15.7739	2.63383	-20.1938	-6.56427	-2.70446	-2.83273	-11.6775	30.1856	0.558235	63.7741	9.65089	94.0468	9.69869	-3.92678	-12.2041	-31.5686	-3.62528	1.74934	-10.4036	9.66526	12.5302	69.4239	-1.46884	90.8138	38.3219	6.35186	-15.4608	-16.9634	-0.148581	9.88054	27.7712	-1.72519	-0.0586987	42.593	-20.9997
1530	2.38025	0.141098	26.3193	1.05186	-0.180699	5.86681	1.05184	-0.180808	11.6872	0.797524	-0.0751432	14.6027	3.49102	-10.3876	15.8007	2.63759	-20.1678	-6.51553	-2.69102	-2.96196	-11.6938	29.9097	1.11194	64.0294	10.1559	94.7284	9.63487	-5.65702	-11.7986	-31.3014	-3.50817	1.85128	-10.488	9.69372	12.5025	69.5581	-1.48621	90.8192	38.2736	6.43012	-15.4212	-17.1201	-0.120487	9.8718	27.7628	-1.74911	-0.0720744	42.5712	-21.011
1532	2.34862	0.0882162	26.3113	1.03269	-0.200481	5.86362	1.03267	-0.200586	11.684	0.784312	-0.0910343	14.6003	3.47825	-10.3399	15.8521	2.63869	-20.0752	-6.42257	-2.58711	-2.93727	-11.723	29.5304	1.98839	64.2208	10.6649	94.1646	9.50319	-7.01287	-11.3442	-30.7068	-3.42984	1.78738	-10.6187	9.61079	12.5155	69.7333	-1.39852	90.9586	38.0467	6.56182	-15.4444	-17.256	-0.118788	9.89765	27.7034	-1.78459	-0.0606616	42.5204	-21.0178
1534	2.29261	-0.005283	26.2773	0.998795	-0.235362	5.84919	0.998771	-0.235466	11.6696	0.760939	-0.119056	14.5896	3.43653	-10.2686	15.8872	2.59304	-19.9297	-6.35727	-2.46842	-2.75549	-11.648	29.3099	2.67924	64.2538	11.01	93.3993	9.28178	-8.08576	-11.0672	-29.7925	-3.36011	1.6046	-10.7867	9.45591	12.8631	69.946	-1.08131	90.9178	37.6485	6.74458	-15.5358	-17.3388	-0.143884	9.96124	27.6123	-1.82271	-0.0764397	42.4563	-21.0084
1536	2.2114	-0.116506	26.215	0.952142	-0.275277	5.8223	0.952114	-0.275375	11.6427	0.728311	-0.151549	14.5694	3.36878	-10.173	15.8887	2.50367	-19.7314	-6.35216	-2.37613	-2.42393	-11.45	29.3437	3.00852	64.1127	11.1168	92.7191	8.98113	-8.77051	-10.9444	-28.7303	-3.30211	1.33604	-10.9617	9.26596	13.5113	70.1655	-0.614535	90.701	37.086	6.96602	-15.708	-17.368	-0.192608	10.05	27.4952	-1.85367	-0.121413	42.3848	-20.9807
1538	2.10765	-0.190571	26.1162	0.899498	-0.296579	5.779	0.899469	-0.296675	11.5994	0.690146	-0.17044	14.5369	3.3039	-10.049	15.8284	2.42046	-19.4838	-6.46368	-2.40608	-1.96001	-11.1591	29.8044	2.80484	63.8899	10.902	92.6179	8.51999	-9.24326	-10.5251	-27.7178	-3.29179	1.07331	-11.033	9.17849	14.0726	70.2728	-0.419928	90.5984	36.4072	7.18691	-16.0039	-17.3892	-0.252769	10.1157	27.3576	-1.84824	-0.15514	42.3133	-20.9405
1540	1.96712	-0.215757	26.0054	0.83579	-0.292848	5.73021	0.835757	-0.292933	11.5506	0.642262	-0.171222	14.5002	3.26609	-9.88026	15.7341	2.39713	-19.1654	-6.64602	-2.44364	-1.60789	-10.8863	30.1932	2.00448	63.1653	10.2853	91.0469	8.68721	-6.20072	-10.4072	-29.6625	-3.28229	0.865543	-11.0603	9.07077	14.291	70.4186	-0.480446	90.8862	35.5844	7.38739	-16.3467	-17.3733	-0.298286	10.1295	27.1941	-1.83104	-0.174222	42.2343	-20.8884
1542	1.79411	-0.191294	25.8994	0.762929	-0.264293	5.68331	0.762902	-0.264372	11.5037	0.586116	-0.153973	14.465	3.24548	-9.66128	15.6031	2.41799	-18.7626	-6.90236	-2.51098	-1.44335	-10.7244	30.4121	0.510158	61.975	9.12773	87.8639	10.0399	0.693521	-11.5217	-34.4611	-3.24838	0.745971	-11.0779	8.94758	14.2462	70.629	-0.685091	91.472	34.7077	7.55216	-16.6777	-17.339	-0.326104	10.0754	27.012	-1.79752	-0.159367	42.1445	-20.8351
1544	1.61323	-0.110027	25.8404	0.6923	-0.210418	5.65708	0.692279	-0.210485	11.4775	0.530171	-0.117675	14.4452	3.19477	-9.40207	15.391	2.38853	-18.2774	-7.30715	-2.84614	-1.53184	-10.9421	30.6053	-2.12151	60.8099	6.98659	84.033	13.9372	9.47597	-15.9578	-40.4967	-3.11116	0.808974	-11.1808	8.90569	14.623	70.8824	-0.585678	91.6308	34.1373	7.65046	-16.8612	-17.3832	-0.350347	9.91342	26.8436	-1.69764	-0.0360576	42.0368	-20.8205
1546	1.45011	-0.141478	25.7914	0.618045	-0.207557	5.63571	0.618025	-0.207624	11.4561	0.474446	-0.11979	14.4291	2.99377	-8.99663	15.1763	2.14056	-17.4708	-7.70682	-3.14581	-1.60243	-11.2455	30.7673	-4.72806	60.0024	4.05795	82.1529	19.1269	15.4326	-19.0293	-44.1662	-3.0579	0.796562	-11.2984	9.01934	14.9252	71.0528	-0.480902	91.6606	33.8341	7.67916	-16.8791	-17.4802	-0.390428	9.75341	26.6821	-1.61321	0.108557	41.92	-20.8307
1548	1.30825	-0.294696	25.742	0.54083	-0.259948	5.61438	0.540803	-0.260004	11.4348	0.419678	-0.163412	14.4131	2.66281	-8.4599	14.992	1.71159	-16.3755	-8.04374	-3.33164	-1.60028	-11.5525	30.9039	-6.66397	59.605	0.403153	82.1105	24.9111	17.8853	-19.0897	-44.715	-3.10887	0.672076	-11.4042	9.24483	15.0557	71.1342	-0.416304	91.6516	33.7129	7.66443	-16.7321	-17.5967	-0.442246	9.64043	26.5249	-1.57502	0.238091	41.8001	-20.8577
1550	1.17234	-0.441113	25.6824	0.466932	-0.309988	5.58844	0.4669	-0.310038	11.4089	0.367269	-0.205092	14.3936	2.38306	-7.95704	14.9104	1.37776	-15.3586	-8.1966	-3.3902	-1.57908	-11.809	30.923	-6.51389	59.3971	-2.97734	81.3594	30.4098	19.7373	-17.7712	-42.8347	-3.1714	0.536794	-11.4562	9.32799	15.0355	71.2352	-0.343935	91.727	33.4431	7.71185	-16.4219	-17.6168	-0.463704	9.64173	26.3636	-1.63481	0.303996	41.6883	-20.8821
1552	1.04468	-0.531412	25.6128	0.402301	-0.336398	5.55778	0.402266	-0.336438	11.3782	0.320435	-0.228549	14.3706	2.20263	-7.51386	14.8382	1.20475	-14.4867	-8.34009	-3.35588	-1.54549	-12.0458	30.9081	-5.39512	59.5307	-5.94784	80.6174	35.3291	20.2427	-15.9453	-40.3671	-3.17704	0.448365	-11.4863	9.26114	14.9647	71.3176	-0.205353	91.9453	33.0557	7.79583	-16.2202	-17.5804	-0.492543	9.70308	26.2115	-1.69819	0.260384	41.6017	-20.895
1554	0.918121	-0.561445	25.5339	0.34422	-0.336672	5.52277	0.344186	-0.336707	11.3432	0.277006	-0.232082	14.3443	2.12903	-7.11445	14.7457	1.20831	-13.7343	-8.52951	-3.24963	-1.49769	-12.2483	30.8349	-3.71266	60.0762	-8.52123	80.1327	39.3982	19.3732	-14.0553	-37.8692	-3.12284	0.407111	-11.5031	9.07376	14.8985	71.3806	-0.000476479	92.2985	32.5791	7.8968	-16.1916	-17.5194	-0.540091	9.79183	26.0749	-1.73168	0.127139	41.5447	-20.8975
1556	0.7624	-0.585137	25.4489	0.274065	-0.3313	5.485	0.27403	-0.331328	11.3054	0.224214	-0.23209	14.3159	2.12465	-6.62924	14.5862	1.36422	-12.8529	-8.85386	-3.1197	-1.42266	-12.3297	30.6142	-2.07706	61.214	-11.0694	80.3571	42.0673	17.0169	-12.2838	-35.0504	-3.08127	0.338238	-11.5083	8.93358	14.9793	71.4405	0.204827	92.6317	32.144	7.93153	-16.3042	-17.4874	-0.621112	9.83358	25.9662	-1.69424	0.0209198	41.5161	-20.9049
1558	0.599076	-0.600371	25.3682	0.201436	-0.321547	5.4491	0.201403	-0.321568	11.2695	0.169321	-0.228971	14.2889	2.12867	-6.16873	14.441	1.53001	-12.0196	-9.14866	-2.93407	-1.29674	-12.3919	30.0732	-0.261258	62.6559	-13.1495	80.2722	43.7873	13.0475	-9.87638	-31.5417	-3.04016	0.257897	-11.4979	8.75911	14.9476	71.5202	0.369627	93.266	31.6907	8.03641	-16.5173	-17.7493	-0.703813	9.82691	25.8776	-1.62547	-0.00469178	41.5007	-20.9222
1560	0.439661	-0.606467	25.2922	0.131411	-0.308257	5.41518	0.131379	-0.308271	11.2356	0.116168	-0.223064	14.2634	2.11522	-5.76202	14.3419	1.64994	-11.2771	-9.35135	-2.69839	-1.11741	-12.4537	29.2251	1.71181	64.2612	-14.7262	79.3659	44.6869	7.51714	-7.19633	-27.6255	-2.99652	0.181984	-11.4911	8.52712	14.8023	71.6247	0.53573	94.1396	31.2217	8.21066	-16.7726	-18.2267	-0.776857	9.77533	25.8067	-1.5405	0.0633608	41.4971	-20.9498
1562	0.310445	-0.595715	25.2067	0.0762391	-0.290667	5.37705	0.0762082	-0.290675	11.1975	0.073882	-0.213087	14.2348	2.0556	-5.4306	14.3386	1.66663	-10.6525	-9.36747	-2.45373	-0.891778	-12.4678	28.3287	3.73683	65.8569	-16.2125	76.3832	44.8544	1.23078	-5.44127	-24.3721	-2.94027	0.164566	-11.5804	8.17349	14.789	71.7408	0.947012	94.7234	30.7792	8.3532	-16.8893	-18.3307	-0.828946	9.69817	25.7491	-1.4581	0.214692	41.5198	-20.986
1564	0.200775	-0.562331	25.1383	0.0318093	-0.265192	5.34653	0.0317834	-0.265195	11.167	0.0391768	-0.196592	14.2119	1.98752	-5.14282	14.3828	1.65525	-10.1032	-9.29224	-2.208	-0.676061	-12.6342	27.3817	5.78348	67.4202	-17.3527	72.0234	44.5396	-5.28534	-4.12049	-20.5811	-2.87966	0.189849	-11.6425	7.88971	14.813	71.8775	1.271	95.0743	30.3743	8.4372	-16.9377	-18.2137	-0.85638	9.64134	25.7124	-1.40158	0.358585	41.5483	-21.0054
1566	0.105644	-0.509338	25.0887	-0.00437591	-0.232639	5.32435	-0.00439991	-0.232639	11.1448	0.0102195	-0.174332	14.1952	1.91886	-4.87948	14.4538	1.63523	-9.59769	-9.16573	-1.99854	-0.496736	-12.9316	26.2921	7.63595	68.8165	-17.8147	68.032	43.7363	-10.9394	-2.93074	-17.5747	-2.81235	0.254004	-11.6595	7.72351	14.8475	71.996	1.44633	95.1708	30.0498	8.46081	-16.9069	-17.9548	-0.866434	9.61636	25.6946	-1.37483	0.463937	41.5782	-21.0061
1568	0.00921058	-0.44982	25.0363	-0.0404944	-0.197129	5.30093	-0.040516	-0.197124	11.1214	-0.018861	-0.149855	14.1777	1.85099	-4.58808	14.5172	1.62626	-9.04161	-9.05398	-1.95804	-0.393407	-13.0598	24.5394	8.49183	69.5728	-16.0753	71.3791	41.6312	-11.1944	-0.176714	-21.9407	-2.71099	0.352721	-11.6813	7.6794	14.8741	71.9359	1.54977	94.9328	29.9677	8.45006	-16.7313	-17.785	-0.892876	9.61273	25.6831	-1.36409	0.513543	41.6123	-21.0089
1570	-0.062654	-0.407267	24.9974	-0.067596	-0.171465	5.28358	-0.0676129	-0.171458	11.104	-0.0406216	-0.132226	14.1647	1.7606	-4.33558	14.5658	1.56042	-8.54785	-8.96608	-2.03776	-0.347915	-13.197	22.953	8.63319	70.0003	-14.2127	74.837	39.8414	-9.38465	0.663684	-26.0192	-2.6522	0.471044	-11.6816	7.66817	14.7536	71.7826	1.59595	94.5373	30.0109	8.46592	-16.3773	-17.6795	-0.925736	9.64695	25.6767	-1.37212	0.48837	41.6454	-20.9967
1572	-0.107557	-0.399055	24.9726	-0.0863518	-0.163452	5.27251	-0.0863686	-0.163443	11.0929	-0.0551192	-0.127321	14.1564	1.63573	-4.12788	14.6038	1.41415	-8.12259	-8.8941	-2.1885	-0.344148	-13.3805	21.7067	8.39507	70.1827	-12.6987	76.9647	38.769	-6.65493	-0.67976	-28.3239	-2.66153	0.576521	-11.6365	7.68412	14.4983	71.5463	1.55912	93.9442	30.155	8.53551	-15.7489	-17.6069	-0.961811	9.71858	25.6731	-1.3987	0.401898	41.6743	-20.9732
1574	-0.134191	-0.468457	24.9516	-0.104807	-0.191103	5.26313	-0.104826	-0.191092	11.0836	-0.0673188	-0.149084	14.1493	1.4493	-3.93061	14.654	1.15264	-7.69297	-8.79552	-2.2583	-0.334321	-13.6495	20.6849	8.80646	70.0858	-11.1601	78.3701	38.4533	-3.85524	-1.26716	-29.4157	-2.76264	0.55048	-11.4724	7.79355	14.2706	71.1958	1.26775	92.7574	30.4041	8.71258	-14.45	-17.4297	-0.991699	9.8231	25.6679	-1.45069	0.314966	41.6908	-20.9677
1576	-0.178011	-0.578077	24.9259	-0.13472	-0.234611	5.25164	-0.134744	-0.234598	11.0721	-0.0871693	-0.183381	14.1407	1.24057	-3.72267	14.731	0.855722	-7.23558	-8.64696	-2.25878	-0.335031	-13.7699	19.8936	9.56287	69.8843	-9.81407	79.6063	38.1179	-1.18591	-1.98143	-30.3119	-2.92882	0.501577	-11.2236	8.02331	14.2809	70.7625	1.0912	91.4548	30.7634	8.78905	-13.0464	-17.2059	-1.03102	9.8826	25.66	-1.47437	0.297195	41.7087	-20.9596
1578	-0.247601	-0.703292	24.8959	-0.177394	-0.282385	5.23813	-0.177423	-0.282367	11.0586	-0.116317	-0.22161	14.1305	1.03376	-3.51109	14.837	0.564603	-6.77255	-8.44589	-2.21551	-0.339714	-13.71	19.2494	10.4901	69.6035	-8.6485	80.586	37.6582	1.10729	-2.7484	-31.1799	-3.13111	0.463741	-10.9352	8.31736	14.3728	70.283	1.07112	90.3303	31.217	8.75635	-11.7125	-16.9564	-1.07915	9.88808	25.6504	-1.46228	0.343296	41.7302	-20.9439
1580	-0.340147	-0.782886	24.8739	-0.225583	-0.307998	5.22815	-0.225615	-0.307974	11.0486	-0.15088	-0.243579	14.123	0.887307	-3.35008	14.969	0.364878	-6.42442	-8.19867	-2.22947	-0.317875	-13.5791	18.4683	11.1965	69.123	-7.44261	80.1429	37.5086	2.53784	-2.76077	-31.2956	-3.28287	0.473781	-10.7568	8.42011	13.6363	69.8794	0.945474	90.1525	31.7026	8.78743	-10.5801	-16.7107	-1.11752	9.88646	25.6449	-1.44274	0.346753	41.7481	-20.9149
1582	-0.436398	-0.837974	24.8503	-0.272965	-0.322566	5.21739	-0.272998	-0.322538	11.0378	-0.18548	-0.25724	14.1149	0.766317	-3.21998	15.0971	0.199165	-6.14238	-7.95927	-2.30497	-0.271626	-13.408	17.5124	11.1151	68.6051	-6.39122	80.2414	37.3761	3.99357	-2.32802	-31.3592	-3.44516	0.526926	-10.6315	8.41822	12.8175	69.4378	0.990852	90.0291	32.2442	8.82458	-9.5324	-16.4145	-1.16096	9.87635	25.645	-1.40143	0.358237	41.7819	-20.9027
1584	-0.527455	-0.872023	24.8259	-0.316001	-0.328478	5.20629	-0.316035	-0.328446	11.0267	-0.217332	-0.264172	14.1065	0.667459	-3.11606	15.2007	0.0624346	-5.91653	-7.76572	-2.44481	-0.188159	-13.2245	16.4256	10.3309	68.0918	-5.40286	81.2832	37.289	5.56464	-1.67217	-31.5188	-3.61557	0.606752	-10.5612	8.3279	12.0691	68.9806	1.21644	89.8071	32.8191	8.8626	-8.56306	-16.0868	-1.21034	9.85626	25.6525	-1.33903	0.382824	41.8326	-20.9088
1586	-0.60323	-0.885797	24.8124	-0.350392	-0.327043	5.20004	-0.350426	-0.327007	11.0205	-0.243144	-0.265103	14.1018	0.602198	-3.0297	15.2315	-0.0231024	-5.73527	-7.70848	-2.65516	-0.010584	-13.0833	15.4534	9.77459	67.5187	-3.9422	83.1793	37.5223	6.75549	-1.40877	-31.749	-3.73149	0.642392	-10.6008	8.1385	11.3138	68.6855	1.41866	89.6886	33.3244	8.94551	-7.72436	-15.8483	-1.26247	9.80602	25.6735	-1.25647	0.406054	41.8862	-20.9094
1588	-0.648787	-0.886268	24.809	-0.370307	-0.322767	5.19843	-0.37034	-0.322729	11.0189	-0.258293	-0.263063	14.1006	0.575585	-2.98293	15.2193	-0.0547955	-5.64035	-7.73153	-2.82746	0.190174	-12.9748	14.6738	9.45374	66.9481	-2.48153	84.3213	37.9623	7.64496	-1.05113	-31.775	-3.83893	0.70189	-10.6386	8.00264	10.6985	68.5255	1.53197	89.6811	33.7045	8.93466	-7.0924	-15.6291	-1.28039	9.78431	25.6984	-1.22923	0.418794	41.9307	-20.902
1590	-0.662143	-0.877646	24.8153	-0.375296	-0.31768	5.20121	-0.375329	-0.317641	11.0216	-0.262324	-0.259545	14.1027	0.583442	-2.97147	15.1725	-0.0382487	-5.62242	-7.81897	-2.94819	0.381297	-12.9063	14.1159	9.24526	66.445	-1.24844	84.6194	38.4814	8.26888	-0.556612	-31.5657	-3.93871	0.788807	-10.6542	7.9393	10.2927	68.4789	1.57168	89.7378	33.9501	8.82685	-6.67194	-15.4354	-1.26429	9.80085	25.7237	-1.26332	0.422139	41.9642	-20.8849
1592	-0.649961	-0.866373	24.8286	-0.368894	-0.31394	5.20716	-0.368927	-0.313902	11.0276	-0.257755	-0.256372	14.1072	0.606399	-2.96083	15.0924	0.00406257	-5.61164	-7.96893	-3.08262	0.503183	-12.922	13.7757	8.44489	66.2381	-0.788372	85.4279	38.8374	8.7512	-0.172826	-31.3498	-3.99561	0.864615	-10.6823	7.85733	10.2411	68.485	1.6902	89.642	34.1041	8.74226	-6.39746	-15.3361	-1.25113	9.84029	25.7465	-1.30886	0.434791	41.9967	-20.8601
1594	-0.630396	-0.860316	24.8429	-0.359786	-0.313203	5.21356	-0.359819	-0.313165	11.034	-0.250987	-0.255286	14.112	0.634144	-2.94165	15.0216	0.0586618	-5.58712	-8.10199	-3.20088	0.567892	-12.9255	13.5459	7.77484	66.1683	-0.557479	86.1706	39.0221	8.98565	-0.00545042	-31.1429	-4.02251	0.894565	-10.6876	7.75231	10.3395	68.4806	1.82873	89.5247	34.1803	8.71597	-6.26262	-15.2829	-1.2477	9.86534	25.7648	-1.33804	0.431128	42.0094	-20.8117
1596	-0.611433	-0.85941	24.8565	-0.351447	-0.314655	5.21966	-0.35148	-0.314619	11.0401	-0.244666	-0.255885	14.1166	0.660926	-2.913	14.9754	0.116075	-5.54505	-8.18961	-3.2977	0.589358	-12.8916	13.3979	7.44281	66.1629	-0.367943	86.6754	39.0571	9.01152	-0.0283978	-30.9676	-4.02511	0.882917	-10.664	7.64381	10.5069	68.4562	1.95002	89.4011	34.1882	8.74827	-6.23118	-15.2643	-1.25533	9.87467	25.7779	-1.34595	0.412032	42.0017	-20.7488
1598	-0.601681	-0.853152	24.8705	-0.3466	-0.312865	5.22594	-0.346633	-0.31283	11.0464	-0.241147	-0.254261	14.1213	0.680039	-2.88758	14.9697	0.160044	-5.50594	-8.20176	-3.37395	0.618795	-12.8136	13.339	7.69342	66.0863	0.0421064	86.5912	39.0887	9.05642	0.00697067	-30.8442	-4.01272	0.890881	-10.6131	7.63586	10.6342	68.4561	1.93942	89.223	34.126	8.7813	-6.19417	-15.281	-1.26678	9.9073	25.7846	-1.3498	0.400865	41.9868	-20.7279
1600	-0.606179	-0.84886	24.8823	-0.348159	-0.310531	5.23117	-0.348191	-0.310495	11.0516	-0.242452	-0.252602	14.1252	0.689557	-2.85983	14.9751	0.187891	-5.459	-8.19284	-3.43078	0.641016	-12.731	13.309	7.85749	66.0146	0.29166	86.5654	39.0752	9.10474	0.00458682	-30.7657	-4.00425	0.883729	-10.582	7.62445	10.7245	68.4448	1.9116	89.0392	34.0973	8.84862	-6.12876	-15.3144	-1.28	9.939	25.7876	-1.35437	0.413181	41.9718	-20.6917
1602	-0.624866	-0.848374	24.8899	-0.356276	-0.308464	5.23447	-0.356308	-0.308427	11.0549	-0.248648	-0.251526	14.1277	0.686009	-2.82944	14.9841	0.193103	-5.40239	-8.1769	-3.47274	0.657717	-12.6597	13.2874	7.8301	65.9678	0.338924	86.6957	39.0153	9.171	-0.0345569	-30.73	-4.00454	0.860684	-10.5841	7.59716	10.752	68.4286	1.88342	88.8955	34.1123	8.94992	-6.03681	-15.3559	-1.29377	9.9534	25.7886	-1.35425	0.45311	41.9618	-20.6409
1604	-0.652468	-0.854542	24.8879	-0.368922	-0.308435	5.23354	-0.368954	-0.308397	11.054	-0.258112	-0.25224	14.127	0.657142	-2.79938	14.9955	0.152252	-5.33693	-8.15542	-3.51727	0.683458	-12.6259	13.2607	7.87368	65.9715	0.369731	86.7339	38.9023	9.3063	-0.0461357	-30.7464	-4.01174	0.841943	-10.6282	7.60354	10.6176	68.4662	1.8056	88.9306	34.1055	9.06173	-5.96331	-15.3959	-1.30491	9.9044	25.7903	-1.32052	0.526818	41.9619	-20.6392
1606	-0.679216	-0.855545	24.8813	-0.380679	-0.306245	5.23052	-0.38071	-0.306206	11.051	-0.267034	-0.251287	14.1247	0.621	-2.76627	15.0105	0.0994336	-5.26324	-8.12693	-3.54853	0.707515	-12.5955	13.2464	7.88139	65.9675	0.362731	86.7553	38.787	9.37876	-0.0533615	-30.7277	-4.01855	0.842378	-10.6711	7.6009	10.4745	68.517	1.7617	89.0491	34.0564	9.16808	-5.93306	-15.4202	-1.32789	9.82412	25.7921	-1.26268	0.565723	42.0044	-20.5967
1608	-0.701164	-0.847397	24.8727	-0.389436	-0.30054	5.22663	-0.389467	-0.3005	11.0471	-0.273916	-0.247529	14.1218	0.584795	-2.73152	15.0253	0.0470867	-5.18653	-8.09903	-3.56952	0.724106	-12.5669	13.2506	7.84832	65.9479	0.328011	86.7745	38.6966	9.37409	-0.0626101	-30.6701	-4.01837	0.859431	-10.7029	7.57547	10.3663	68.5667	1.76339	89.1898	33.9699	9.26763	-5.93407	-15.4286	-1.35629	9.73286	25.7965	-1.19916	0.567531	42.0762	-20.5087
1610	-0.715652	-0.823701	24.8685	-0.393413	-0.288781	5.22478	-0.393443	-0.288741	11.0452	-0.277575	-0.238963	14.1204	0.560455	-2.70464	15.0239	0.0127535	-5.12858	-8.10159	-3.60727	0.717916	-12.5711	13.2893	7.82659	65.941	0.287656	86.8028	38.6903	9.3616	-0.0915627	-30.6549	-3.99081	0.863678	-10.7305	7.5016	10.3115	68.5954	1.77805	89.1992	33.8948	9.37927	-5.88272	-15.4343	-1.34719	9.67806	25.8172	-1.20005	0.597181	42.0901	-20.4368
1612	-0.717098	-0.805501	24.8644	-0.392243	-0.280706	5.22294	-0.392272	-0.280666	11.0434	-0.277168	-0.232854	14.119	0.533275	-2.67552	15.012	-0.0263047	-5.06551	-8.1233	-3.64051	0.707046	-12.563	13.3055	7.83388	65.9222	0.298075	86.8217	38.7013	9.35499	-0.0883608	-30.6324	-3.96151	0.87025	-10.7393	7.45398	10.3168	68.6009	1.78548	89.1172	33.8166	9.47897	-5.83433	-15.4434	-1.33915	9.66637	25.8291	-1.21015	0.622472	42.0837	-20.3859
1614	-0.706659	-0.797299	24.8592	-0.386873	-0.278167	5.22068	-0.386901	-0.278127	11.0411	-0.273296	-0.230643	14.1173	0.504326	-2.6424	14.9958	-0.0672421	-4.99448	-8.15326	-3.66604	0.698387	-12.5422	13.2928	7.85876	65.896	0.357789	86.8492	38.7113	9.36777	-0.0588904	-30.6019	-3.93733	0.879145	-10.7282	7.44441	10.3678	68.5824	1.77684	88.9757	33.7392	9.56744	-5.80177	-15.4604	-1.3372	9.69158	25.8288	-1.22118	0.642048	42.0665	-20.3552
1616	-0.693551	-0.794496	24.8538	-0.38087	-0.278245	5.21835	-0.380898	-0.278206	11.0388	-0.268799	-0.230354	14.1156	0.491313	-2.60675	14.9935	-0.0777384	-4.92479	-8.15813	-3.69225	0.700011	-12.5508	13.2856	7.82412	65.9033	0.398944	86.9856	38.7134	9.42629	-0.0800276	-30.603	-3.92073	0.880798	-10.702	7.44527	10.4019	68.5386	1.74137	88.875	33.6871	9.66509	-5.78712	-15.4922	-1.32465	9.72183	25.8281	-1.25377	0.672153	42.0464	-20.3256
1618	-0.684386	-0.803041	24.8425	-0.377696	-0.282896	5.21331	-0.377725	-0.282857	11.0337	-0.266151	-0.233652	14.1118	0.485762	-2.57231	15.0039	-0.0746473	-4.86008	-8.1395	-3.70109	0.719333	-12.5711	13.2694	7.79605	65.9144	0.43398	87.107	38.6922	9.52459	-0.109124	-30.6111	-3.91158	0.868059	-10.6946	7.45508	10.4166	68.4954	1.70997	88.815	33.6401	9.79072	-5.80189	-15.5389	-1.31795	9.72725	25.8276	-1.27019	0.723903	42.037	-20.3089
1620	-0.680728	-0.820526	24.8252	-0.377795	-0.290913	5.20563	-0.377825	-0.290874	11.0261	-0.265754	-0.239661	14.106	0.48606	-2.54398	15.0225	-0.062904	-4.80865	-8.10568	-3.6929	0.75609	-12.6045	13.2427	7.79164	65.9343	0.469568	87.1947	38.6411	9.64471	-0.13748	-30.6207	-3.90627	0.843049	-10.7076	7.47125	10.4116	68.4648	1.68468	88.7997	33.5786	9.95306	-5.8506	-15.5996	-1.32347	9.6954	25.8288	-1.25606	0.789748	42.0457	-20.2982
1622	-0.679791	-0.833621	24.8095	-0.37865	-0.296745	5.19862	-0.378681	-0.296706	11.0191	-0.266051	-0.244078	14.1008	0.493664	-2.53771	15.0293	-0.0465037	-4.80007	-8.0935	-3.6855	0.805721	-12.6739	13.2075	7.83252	66.0144	0.543042	87.2916	38.5483	9.72168	-0.164398	-30.6314	-3.89029	0.824555	-10.7114	7.49163	10.407	68.4712	1.64777	88.8322	33.4364	10.1796	-5.95057	-15.6769	-1.35088	9.61866	25.8294	-1.18841	0.803072	42.0783	-20.2919
1624	-0.683559	-0.837161	24.7874	-0.380607	-0.297956	5.1888	-0.380638	-0.297916	11.0092	-0.267439	-0.245103	14.0934	0.499644	-2.54049	15.0352	-0.0364466	-4.80734	-8.0826	-3.68066	0.834464	-12.7354	13.1813	7.83011	66.0898	0.551545	87.3846	38.4419	9.76378	-0.189172	-30.6391	-3.8688	0.793438	-10.7038	7.50019	10.3704	68.4685	1.58302	88.8637	33.2912	10.3586	-6.01587	-15.7245	-1.3927	9.46945	25.8624	-1.10142	0.955091	42.1649	-20.0897
1626	-0.691157	-0.832628	24.7606	-0.383432	-0.295276	5.17685	-0.383462	-0.295236	10.9973	-0.269702	-0.243269	14.0845	0.501906	-2.54525	15.0394	-0.0339509	-4.81684	-8.07482	-3.67762	0.838932	-12.7861	13.1604	7.7721	66.1492	0.497225	87.48	38.3363	9.78982	-0.21621	-30.6458	-3.84825	0.755883	-10.6918	7.50609	10.2603	68.4651	1.46242	88.9203	33.1572	10.467	-6.03279	-15.7367	-1.45078	9.29632	25.9272	-1.01889	1.17925	42.3017	-19.6675
1628	-0.697199	-0.833245	24.7416	-0.386098	-0.294983	5.1684	-0.386128	-0.294943	10.9888	-0.271709	-0.24321	14.0781	0.50155	-2.53372	15.03	-0.0306556	-4.79575	-8.09249	-3.66996	0.843485	-12.8583	13.1147	7.69448	66.2027	0.485304	87.5962	38.2652	9.88103	-0.249811	-30.6643	-3.85233	0.754637	-10.7098	7.57096	9.88283	68.5403	1.15252	89.1813	33.0181	10.5224	-6.02066	-15.7391	-1.54604	9.32805	25.9893	-1.01371	1.00187	42.4472	-19.0729
1630	-0.706977	-0.835265	24.7281	-0.39054	-0.294927	5.16237	-0.39057	-0.294886	10.9828	-0.275033	-0.24343	14.0736	0.500693	-2.52712	15.011	-0.0304405	-4.78343	-8.12789	-3.65225	0.834746	-12.9482	13.0378	7.62041	66.2915	0.512646	87.8219	38.1773	9.96409	-0.378166	-30.6922	-3.86117	0.761437	-10.734	7.61946	9.71616	68.6435	0.984874	89.4055	32.8717	10.5569	-6.08103	-15.7519	-1.63987	9.42565	26.0439	-0.990089	0.771965	42.5644	-18.7181
1632	-0.71801	-0.838176	24.7192	-0.395625	-0.295128	5.15836	-0.395656	-0.295087	10.9788	-0.278824	-0.243879	14.0706	0.498078	-2.52873	14.9853	-0.0367155	-4.78539	-8.17559	-3.62109	0.812991	-13.0426	12.9411	7.56756	66.4077	0.570484	88.1072	38.0699	10.0314	-0.586527	-30.7233	-3.87038	0.770117	-10.762	7.6376	9.79653	68.7623	0.99228	89.566	32.725	10.5968	-6.21802	-15.7794	-1.69316	9.49475	26.0993	-0.926522	0.554347	42.692	-18.7819
1634	-0.71538	-0.842091	24.7114	-0.39485	-0.297108	5.1549	-0.394881	-0.297067	10.9753	-0.278126	-0.245318	14.068	0.486152	-2.53358	14.9605	-0.0610953	-4.78979	-8.22106	-3.56912	0.789099	-13.0881	12.8788	7.58342	66.4755	0.613911	88.1446	37.9764	10.1142	-0.722149	-30.7275	-3.87968	0.781731	-10.8061	7.64566	9.81383	68.8902	0.993404	89.7784	32.6029	10.705	-6.34141	-15.8077	-1.62444	9.28525	26.1797	-0.811196	0.291556	42.9547	-19.4112
1636	-0.707602	-0.845801	24.7067	-0.391813	-0.299499	5.15283	-0.391844	-0.299459	10.9733	-0.275713	-0.246931	14.0664	0.471583	-2.53249	14.9397	-0.0879219	-4.78236	-8.25913	-3.50421	0.765212	-13.1132	12.8352	7.59111	66.5236	0.634016	88.1644	37.908	10.2311	-0.854307	-30.7445	-3.89369	0.78587	-10.8498	7.63936	9.70568	69.0208	0.925473	90.0761	32.4966	10.8684	-6.45164	-15.8665	-1.29669	8.91562	26.3775	-0.751942	0.018571	43.7346	-21.3392
1638	-0.701394	-0.847289	24.7062	-0.38925	-0.300759	5.15266	-0.389281	-0.300719	10.9731	-0.273722	-0.247724	14.0663	0.452964	-2.5272	14.9196	-0.120524	-4.76579	-8.29607	-3.43297	0.733565	-13.1319	12.793	7.58277	66.5824	0.647574	88.2145	37.8473	10.3714	-0.989417	-30.7714	-3.91265	0.781081	-10.8845	7.60095	9.53053	69.1592	0.822916	90.433	32.3798	11.0622	-6.56605	-15.9667	-0.670757	8.32559	26.7028	-0.782762	-0.0680675	44.9623	-24.1976
1640	-0.720345	-0.845058	24.7133	-0.397311	-0.297912	5.15573	-0.397342	-0.297871	10.9762	-0.279921	-0.246062	14.0686	0.419053	-2.53811	14.8803	-0.187651	-4.77295	-8.36748	-3.36887	0.657248	-13.207	12.6816	7.59126	66.7845	0.745021	88.2966	37.7028	10.4679	-1.09624	-30.7518	-3.93571	0.772553	-10.9019	7.4406	9.63872	69.347	0.933372	90.7192	32.1481	11.1828	-6.77973	-16.1353	0.323879	7.13737	27.1302	-0.956258	1.16541	46.0269	-25.7748
1642	-0.73176	-0.811405	24.7268	-0.399005	-0.282082	5.16175	-0.399034	-0.282041	10.9822	-0.282115	-0.234313	14.0731	0.375616	-2.53881	14.8408	-0.268294	-4.75793	-8.43944	-3.33772	0.567337	-13.1289	12.5913	7.67196	66.8736	0.839883	88.3323	37.5512	10.5563	-1.23038	-30.7462	-3.94267	0.758476	-10.8491	7.32878	9.83465	69.4833	1.03215	90.8318	31.9127	11.3324	-6.96775	-16.2701	1.19191	5.82696	27.4584	-1.13602	0.760965	46.7197	-25.1106
1644	-0.722474	-0.743051	24.7448	-0.388262	-0.253143	5.16988	-0.388288	-0.253102	10.9903	-0.275767	-0.212029	14.0793	0.320897	-2.52388	14.8056	-0.363435	-4.71023	-8.50343	-3.33339	0.476759	-12.902	12.5504	7.80404	66.8309	0.902022	88.3306	37.4208	10.6379	-1.39299	-30.771	-3.94156	0.745895	-10.7316	7.29006	10.0437	69.564	1.06394	90.7911	31.6832	11.5283	-7.10884	-16.3546	1.78392	4.60113	27.6242	-1.30702	-1.661	46.9414	-22.4583
1646	-0.669135	-0.64843	24.7625	-0.35571	-0.217078	5.178	-0.355733	-0.217041	10.9984	-0.253515	-0.183143	14.0854	0.24266	-2.49895	14.777	-0.497327	-4.63549	-8.5547	-3.30265	0.405649	-12.7347	12.5984	7.83305	66.8184	0.885141	88.4128	37.362	10.6988	-1.53978	-30.8468	-3.99293	0.765797	-10.6166	7.25126	10.1215	69.683	1.00122	90.8057	31.3747	11.7541	-7.23891	-16.4226	2.02246	3.91837	27.566	-1.39081	-5.34531	46.7381	-20.1214
1648	-0.598464	-0.576991	24.7703	-0.31786	-0.192852	5.18173	-0.317879	-0.192819	11.0022	-0.226605	-0.16281	14.0882	0.147076	-2.45115	14.7465	-0.654209	-4.51258	-8.60969	-3.27002	0.354343	-12.6596	12.6318	7.88054	66.8716	0.866737	88.491	37.3055	10.7014	-1.65282	-30.8833	-4.02939	0.791291	-10.544	7.2398	10.165	69.7394	0.955374	90.7874	31.139	11.9545	-7.34751	-16.5078	2.19819	3.07519	27.4512	-1.43722	-5.98862	46.2033	-17.0799
1650	-0.523449	-0.535152	24.7631	-0.281009	-0.181988	5.1787	-0.281028	-0.181959	10.9991	-0.199664	-0.152537	14.086	0.0542167	-2.37987	14.7168	-0.797243	-4.34794	-8.6643	-3.25371	0.323102	-12.6953	12.636	7.95157	66.9945	0.845525	88.5592	37.2484	10.6512	-1.73222	-30.8767	-4.02621	0.813743	-10.537	7.25885	10.1868	69.7236	0.944087	90.7255	31.0159	12.112	-7.42537	-16.6058	2.30496	1.94233	27.2953	-1.31106	-3.49129	45.4088	-14.103
1652	-0.477368	-0.493371	24.7328	-0.256766	-0.16833	5.16538	-0.256783	-0.168304	10.9858	-0.182315	-0.140911	14.076	0.0334387	-2.28973	14.7021	-0.801607	-4.17612	-8.69346	-3.3177	0.312389	-12.854	12.6593	7.95442	67.1543	0.721015	88.6829	37.2425	10.605	-1.80722	-30.9068	-3.94314	0.820613	-10.6344	7.30873	10.1491	69.6829	0.925876	90.6337	31.0287	12.2222	-7.43093	-16.6586	1.98997	0.500528	27.0101	-0.147626	-1.94702	44.2824	-14.1374
1654	-0.405342	-0.461091	24.6773	-0.222122	-0.161379	5.14085	-0.222139	-0.161356	10.9613	-0.156791	-0.133698	14.0576	0.0747968	-2.21774	14.7199	-0.698813	-4.06083	-8.66356	-3.36782	0.30317	-13.0744	12.6748	7.97618	67.2692	0.666673	88.7492	37.2797	10.5671	-1.85016	-30.9358	-3.83803	0.835175	-10.8003	7.35384	10.1197	69.6444	0.904979	90.5361	31.058	12.2807	-7.44466	-16.6841	1.59644	-0.0954468	26.6317	0.621545	-1.09168	43.2189	-15.3256
1656	-0.300034	-0.441394	24.5991	-0.174171	-0.163186	5.10627	-0.174188	-0.163168	10.9267	-0.120796	-0.132264	14.0317	0.166123	-2.17253	14.774	-0.514176	-4.01314	-8.56663	-3.37767	0.300426	-13.3312	12.6872	8.00756	67.3416	0.694238	88.7625	37.3326	10.5392	-1.86499	-30.9493	-3.73711	0.850096	-11.0085	7.37555	10.1232	69.6181	0.890911	90.4525	31.065	12.287	-7.49189	-16.6922	1.21951	0.243751	26.2483	0.748669	-0.789557	42.4584	-16.7086
1658	-0.174678	-0.429744	24.5016	-0.118251	-0.170437	5.0631	-0.11827	-0.170425	10.8835	-0.0785196	-0.134434	13.9993	0.2638	-2.14866	14.8763	-0.324578	-4.00657	-8.37995	-3.32206	0.345782	-13.6136	12.7382	7.928	67.4646	0.679871	88.8501	37.2915	10.5154	-1.89192	-30.913	-3.69322	0.801379	-11.2062	7.3325	10.1905	69.5917	0.914523	90.4333	31.019	12.2408	-7.59923	-16.7172	0.850313	0.708254	26.2165	0.423726	0.358286	42.5298	-15.6531
1660	-0.090044	-0.489842	24.4451	-0.0871336	-0.204955	5.03809	-0.0871541	-0.204946	10.8585	-0.0532104	-0.158443	13.9805	0.359863	-2.13571	14.9165	-0.143849	-4.01897	-8.30838	-3.28688	0.41069	-13.7906	12.7884	7.82572	67.6628	0.66765	88.9615	37.2189	10.49	-1.91281	-30.8817	-3.64767	0.800079	-11.3226	7.28756	10.283	69.6583	1.0117	90.4426	30.9621	12.1619	-7.70713	-16.7115	0.701226	1.18912	26.315	0.194083	-0.431132	42.5726	-15.1328
1662	-0.0492753	-0.615757	24.4387	-0.081636	-0.263884	5.03528	-0.0816632	-0.263876	10.8557	-0.0456507	-0.202214	13.9784	0.449444	-2.12741	14.8901	0.0213393	-4.03735	-8.36022	-3.28853	0.485957	-13.8427	12.8368	7.72256	67.9021	0.667645	89.0788	37.1437	10.4732	-1.9267	-30.8654	-3.59095	0.847262	-11.3447	7.246	10.3771	69.8042	1.16259	90.4762	30.8975	12.0761	-7.80432	-16.6757	0.780065	1.64507	26.4431	0.118023	-2.87536	42.418	-15.4626
1664	0.001403	-0.723044	24.4563	-0.0700265	-0.315647	5.04319	-0.070059	-0.31564	10.8636	-0.0339417	-0.240265	13.9843	0.534113	-2.11347	14.8909	0.180522	-4.04368	-8.36147	-3.31075	0.556454	-13.8242	12.9212	7.63424	67.9946	0.684798	89.1578	37.1437	10.509	-1.93935	-30.858	-3.53754	0.842456	-11.2996	7.1722	10.3953	69.8748	1.23255	90.5654	30.8089	12.0646	-7.90139	-16.6547	0.896146	2.1822	26.378	-0.248876	-3.13097	42.1702	-15.27
1666	0.0463634	-0.828955	24.4871	-0.0608107	-0.366252	5.05702	-0.0608486	-0.366246	10.8774	-0.0240968	-0.277589	13.9947	0.591058	-2.09311	14.9121	0.292308	-4.0279	-8.32431	-3.31848	0.644851	-13.7981	12.9922	7.51274	68.1105	0.750962	89.2698	37.096	10.5971	-1.97077	-30.8139	-3.49405	0.811716	-11.2341	7.05037	10.5106	69.9658	1.36885	90.5878	30.647	12.0738	-8.01788	-16.6421	1.07001	2.62419	26.2765	-0.601275	-2.81493	41.8822	-15.1638
1668	0.0806739	-0.928564	24.5206	-0.0556449	-0.413068	5.072	-0.0556875	-0.413062	10.8924	-0.0175059	-0.312315	14.0059	0.616849	-2.06951	14.9469	0.349057	-3.99452	-8.26082	-3.30454	0.747944	-13.7773	13.0372	7.35628	68.2614	0.868052	89.42	36.9941	10.7059	-2.01703	-30.728	-3.45793	0.764881	-11.1669	6.89069	10.7236	70.089	1.57347	90.5431	30.4158	12.0917	-8.15218	-16.6403	1.28451	2.90439	26.1815	-0.85475	-2.36726	41.5738	-15.2316
1670	0.0945047	-1.00294	24.5336	-0.0569153	-0.446874	5.07786	-0.0569613	-0.446868	10.8983	-0.0164859	-0.337684	14.0103	0.620787	-2.05847	14.9615	0.360771	-3.97585	-8.2341	-3.27374	0.835188	-13.7296	13.046	7.19468	68.3509	1.02684	89.5626	36.9187	10.6982	-2.02915	-30.6203	-3.4081	0.731735	-11.1151	6.74361	10.8874	70.2381	1.74418	90.5564	30.1582	12.1199	-8.28965	-16.659	1.51606	2.89933	26.1352	-0.933305	-2.43038	41.2329	-15.3739
1672	0.0854598	-1.032	24.5191	-0.0636732	-0.45867	5.07141	-0.0637207	-0.458664	10.8918	-0.0208489	-0.346905	14.0054	0.610713	-2.04769	14.9769	0.346926	-3.95243	-8.2053	-3.26869	0.902113	-13.6977	13.0672	7.07039	68.3532	1.10866	89.7071	36.8891	10.6837	-2.09498	-30.5404	-3.36569	0.677055	-11.0766	6.65989	10.927	70.2703	1.784	90.5992	30.0281	12.1388	-8.35862	-16.6814	1.58487	2.88891	26.097	-0.88819	-2.48169	40.9485	-15.54
1674	0.0558797	-1.02369	24.4843	-0.0756898	-0.452157	5.05586	-0.0757365	-0.452149	10.8763	-0.0302085	-0.342733	13.9938	0.590783	-2.03632	14.9881	0.315247	-3.92429	-8.18416	-3.29086	0.949663	-13.6986	13.0981	7.00242	68.2991	1.118	89.8408	36.8987	10.6843	-2.21248	-30.494	-3.33937	0.603322	-11.0527	6.64354	10.8721	70.1812	1.71127	90.6355	30.0549	12.1388	-8.34578	-16.7053	1.49072	2.96817	26.0555	-0.777408	-2.44966	40.7152	-15.6845
1676	0.0171566	-1.03523	24.4672	-0.093676	-0.453409	5.04816	-0.0937227	-0.453399	10.8686	-0.043587	-0.344722	13.988	0.562922	-2.02958	14.9493	0.265956	-3.90175	-8.2556	-3.29996	0.996732	-13.7669	13.0757	7.02122	68.3581	1.20435	89.8989	36.89	10.6981	-2.27873	-30.4355	-3.34654	0.54894	-11.0529	6.6565	10.9535	70.0928	1.71453	90.4979	30.2097	12.0943	-8.26096	-16.7396	1.42198	3.2604	25.9973	-0.800549	-2.48568	40.4097	-15.6728
1678	-0.0254653	-1.03185	24.461	-0.11193	-0.447769	5.0453	-0.111976	-0.447758	10.8657	-0.0575725	-0.341569	13.9858	0.552561	-2.0387	14.9295	0.24314	-3.9145	-8.2918	-3.30959	1.00499	-13.8289	13.0525	7.07136	68.4111	1.29033	89.9977	36.89	10.6794	-2.39841	-30.4418	-3.36537	0.515416	-11.0441	6.65425	10.9977	70.0393	1.72093	90.4807	30.3306	12.0699	-8.20477	-16.7767	1.34053	3.50116	25.9425	-0.769079	-2.58617	40.1334	-15.6402
1680	-0.0652852	-1.0096	24.4637	-0.127139	-0.434172	5.04643	-0.127183	-0.434159	10.8669	-0.0697474	-0.332284	13.9867	0.557983	-2.06013	14.9516	0.24565	-3.95546	-8.2506	-3.3219	0.970948	-13.8698	13.0395	7.1373	68.4378	1.35426	90.1306	36.902	10.6304	-2.55261	-30.522	-3.38529	0.50471	-11.0176	6.6316	10.9876	70.0194	1.72136	90.6104	30.3795	12.0765	-8.20489	-16.8068	1.2564	3.63886	25.8965	-0.674343	-2.70935	39.9185	-15.6185
1682	-0.0871347	-0.976585	24.4706	-0.133461	-0.417626	5.04941	-0.133504	-0.417612	10.8698	-0.0754471	-0.320274	13.9889	0.546208	-2.07105	15.0404	0.222806	-3.97072	-8.08506	-3.34194	0.91404	-13.9039	13.038	7.22217	68.4512	1.36343	90.1475	36.9297	10.6057	-2.57417	-30.6414	-3.38225	0.518787	-10.9688	6.6229	10.9931	69.9682	1.72291	90.7168	30.3882	12.0945	-8.26099	-16.7961	1.21603	3.72513	25.8604	-0.638231	-2.6715	39.8053	-15.6153
1684	-0.0796786	-0.953048	24.4735	-0.127913	-0.408083	5.05074	-0.127955	-0.40807	10.8712	-0.071855	-0.312809	13.9899	0.522557	-2.05911	15.1621	0.187809	-3.93997	-7.85861	-3.33548	0.852488	-13.9352	13.0144	7.27673	68.4834	1.37721	90.1852	36.9179	10.5992	-2.53063	-30.7971	-3.3891	0.543745	-10.9212	6.61856	11.0577	69.9259	1.76072	90.7885	30.345	12.1153	-8.36109	-16.7867	1.22371	3.78688	25.8365	-0.666297	-2.60309	39.7392	-15.6701
1686	-0.0440057	-0.943677	24.4681	-0.11142	-0.407482	5.04841	-0.111462	-0.40747	10.8688	-0.0595482	-0.311396	13.9882	0.492366	-2.02799	15.3009	0.148425	-3.87192	-7.60067	-3.29898	0.797465	-13.973	12.9677	7.27715	68.5416	1.39747	90.2601	36.8632	10.6131	-2.44259	-30.9594	-3.41024	0.570685	-10.8915	6.60956	11.1508	69.9055	1.82974	90.8516	30.2594	12.1371	-8.49315	-16.786	1.26365	3.84421	25.8247	-0.746648	-2.5542	39.6953	-15.7755
1688	0.00357783	-0.943539	24.4463	-0.0905986	-0.412077	5.03881	-0.090641	-0.412067	10.8592	-0.0436939	-0.313617	13.981	0.475099	-2.00651	15.432	0.128665	-3.82626	-7.35718	-3.25409	0.770204	-14.0551	12.925	7.16353	68.6322	1.36937	90.3297	36.8047	10.6591	-2.334	-31.0224	-3.43316	0.579754	-10.9231	6.55977	11.0799	69.9293	1.87388	91.074	30.1688	12.1692	-8.63458	-16.786	1.26761	3.93281	25.82	-0.811989	-2.61849	39.6266	-15.8702
1690	0.0541309	-0.955915	24.4113	-0.0696753	-0.422419	5.02339	-0.0697189	-0.422412	10.8438	-0.0274233	-0.320133	13.9694	0.467771	-1.99265	15.5402	0.123478	-3.79817	-7.15637	-3.19482	0.757618	-14.116	12.9018	7.08815	68.6675	1.34626	90.31	36.7611	10.6954	-2.25796	-31.03	-3.45651	0.583	-10.991	6.52556	11.0248	69.9607	1.91197	91.226	30.1097	12.1856	-8.72509	-16.7755	1.23386	4.08332	25.8288	-0.873239	-2.70339	39.5667	-15.9042
1692	0.102796	-0.977176	24.3668	-0.0504188	-0.436448	5.00373	-0.0504639	-0.436443	10.8242	-0.0121808	-0.329503	13.9547	0.470183	-1.98817	15.6204	0.131777	-3.79076	-7.00754	-3.12413	0.753338	-14.1527	12.8999	7.07483	68.6439	1.33149	90.1974	36.7378	10.7166	-2.22529	-31.0049	-3.47787	0.581482	-11.0833	6.51258	11.0264	69.9901	1.94918	91.2676	30.0905	12.1838	-8.75738	-16.7579	1.16698	4.27582	25.8534	-0.922883	-2.78433	39.5253	-15.8787
1694	0.142862	-0.991651	24.3228	-0.03425	-0.446669	4.98427	-0.034296	-0.446666	10.8047	0.000529368	-0.336203	13.9401	0.482648	-1.99701	15.6709	0.152685	-3.8113	-6.91406	-3.05326	0.743962	-14.2183	12.9097	7.06825	68.6374	1.28472	90.0604	36.7316	10.7449	-2.21747	-31.0018	-3.49311	0.567834	-11.1813	6.48952	11.0835	70.0197	1.9941	91.2531	30.1029	12.1786	-8.76681	-16.7622	1.09436	4.41253	25.8984	-0.935717	-2.86767	39.5126	-15.8495
1696	0.180223	-0.998372	24.2835	-0.0185135	-0.453235	4.96686	-0.0185604	-0.453233	10.7873	0.0127004	-0.340193	13.927	0.499281	-2.02037	15.7127	0.175687	-3.85978	-6.83648	-2.99805	0.725923	-14.2861	12.9111	7.05726	68.6326	1.25265	89.9532	36.7306	10.7732	-2.23227	-31.015	-3.48928	0.556676	-11.2506	6.46446	11.1912	70.0226	2.05605	91.2106	30.1294	12.1641	-8.77176	-16.7695	1.02589	4.41765	25.9539	-0.895435	-2.82726	39.5363	-15.8435
1698	0.216097	-0.998935	24.2505	-0.0028396	-0.456965	4.95227	-0.00288674	-0.456965	10.7727	0.0246572	-0.342064	13.9161	0.515225	-2.05158	15.7557	0.194656	-3.9223	-6.75648	-2.95654	0.700036	-14.3474	12.9016	7.04082	68.628	1.24434	89.8916	36.7274	10.801	-2.26769	-31.0445	-3.47302	0.552008	-11.2881	6.44013	11.321	70.0058	2.12447	91.1655	30.1527	12.1477	-8.77708	-16.7752	0.970327	4.31689	26.0117	-0.822845	-2.68616	39.5823	-15.8576
1700	0.251541	-1.00419	24.2237	0.012178	-0.462697	4.94046	0.0121303	-0.462698	10.7609	0.036238	-0.345471	13.9073	0.517185	-2.06504	15.8168	0.19515	-3.94739	-6.6429	-2.89827	0.675109	-14.3876	12.8945	7.03316	68.6157	1.25015	89.8676	36.709	10.8351	-2.32601	-31.0905	-3.48746	0.555177	-11.3191	6.42771	11.3615	70.0255	2.13966	91.1866	30.1244	12.1578	-8.77644	-16.775	0.950578	4.28163	26.0544	-0.811889	-2.66386	39.5981	-15.8581
1702	0.278573	-1.00413	24.2055	0.0240213	-0.465294	4.93241	0.0239733	-0.465297	10.7528	0.0452573	-0.346719	13.9012	0.515955	-2.05897	15.8829	0.197049	-3.93573	-6.52026	-2.85953	0.650972	-14.4283	12.8835	7.04184	68.6391	1.28173	89.8762	36.6743	10.8373	-2.37729	-31.1221	-3.49854	0.563469	-11.3507	6.39294	11.3932	70.0581	2.17251	91.1893	30.0732	12.2056	-8.76643	-16.7817	0.92813	4.39148	26.063	-0.875806	-2.69663	39.5345	-15.7617
1704	0.295321	-0.997256	24.195	0.0320224	-0.463915	4.92776	0.0319745	-0.463918	10.7482	0.0511663	-0.345217	13.8978	0.514524	-2.03993	15.9486	0.203212	-3.90041	-6.39858	-2.84334	0.626547	-14.4671	12.867	7.05403	68.6896	1.32958	89.9138	36.6283	10.8125	-2.41197	-31.1374	-3.49878	0.576706	-11.3768	6.34161	11.4256	70.09	2.22109	91.1712	30.005	12.2839	-8.76157	-16.7969	0.890811	4.64389	26.0359	-0.992914	-2.75756	39.3925	-15.5782
1706	0.302383	-0.985466	24.1873	0.0362667	-0.459452	4.92433	0.0362193	-0.459456	10.7448	0.0540826	-0.341629	13.8952	0.515183	-2.03916	16.0067	0.20638	-3.8991	-6.29077	-2.82907	0.596296	-14.4769	12.8385	7.0015	68.691	1.34884	89.9737	36.5947	10.8259	-2.41326	-31.1619	-3.48689	0.600284	-11.3588	6.33336	11.4264	70.0807	2.20912	91.1997	29.9155	12.3562	-8.82549	-16.8162	0.821287	4.94242	25.9828	-1.05578	-2.7735	39.2249	-15.429
1708	0.302303	-0.975641	24.1803	0.0372013	-0.455154	4.92123	0.0371544	-0.455158	10.7417	0.0545321	-0.338357	13.8929	0.515996	-2.04641	16.0433	0.206331	-3.91251	-6.2227	-2.815	0.56409	-14.4533	12.8246	6.96467	68.6653	1.34087	90.0589	36.5616	10.8117	-2.46322	-31.1876	-3.4741	0.609725	-11.3362	6.3272	11.4261	70.0717	2.18778	91.2586	29.8358	12.3903	-8.91334	-16.8309	0.772691	5.17031	25.947	-1.08402	-2.76237	39.103	-15.3143
1710	0.29665	-0.966049	24.173	0.0356815	-0.450416	4.91796	0.035635	-0.450419	10.7384	0.0531194	-0.334901	13.8904	0.520101	-2.06091	16.0586	0.209067	-3.94036	-6.19403	-2.79982	0.528452	-14.4082	12.8282	6.95477	68.6175	1.31027	90.1439	36.5367	10.7707	-2.56355	-31.2144	-3.46179	0.60576	-11.3191	6.31808	11.4247	70.0743	2.16181	91.3481	29.7732	12.3902	-9.00531	-16.8413	0.75138	5.28897	25.9344	-1.07967	-2.75368	39.03	-15.2244
1712	0.288105	-0.940906	24.1644	0.0344111	-0.43861	4.91409	0.0343659	-0.438613	10.7345	0.051479	-0.326142	13.8875	0.544185	-2.08691	16.0647	0.243807	-3.99632	-6.18303	-2.78217	0.47868	-14.3963	12.8364	6.94346	68.552	1.27838	90.1161	36.5655	10.7649	-2.63287	-31.2427	-3.44406	0.6187	-11.3111	6.32663	11.3912	70.098	2.09869	91.4828	29.7241	12.4046	-9.06524	-16.8615	0.729942	5.27591	25.9198	-1.0401	-2.8912	38.9368	-15.1037
1714	0.278258	-0.915651	24.152	0.0325905	-0.426627	4.90853	0.0325465	-0.426631	10.729	0.0494177	-0.317283	13.8833	0.563811	-2.11386	16.0884	0.270629	-4.05237	-6.13903	-2.77096	0.431098	-14.3981	12.8416	6.92487	68.4985	1.25025	90.0975	36.588	10.7748	-2.72541	-31.2929	-3.42379	0.622746	-11.3093	6.31144	11.3483	70.1235	2.05617	91.6141	29.6781	12.4467	-9.08919	-16.8637	0.71654	5.22905	25.9094	-0.999941	-2.90892	38.8248	-14.9973
1716	0.269526	-0.893035	24.1372	0.0310035	-0.415904	4.90195	0.0309606	-0.415908	10.7224	0.0476055	-0.309352	13.8784	0.574674	-2.13626	16.1297	0.283669	-4.09693	-6.06231	-2.76965	0.383558	-14.4049	12.8362	6.89895	68.4614	1.23172	90.1096	36.5911	10.7926	-2.84606	-31.3638	-3.39825	0.616843	-11.3022	6.25955	11.3216	70.1433	2.05947	91.7272	29.6215	12.5233	-9.08728	-16.8476	0.705949	5.1827	25.8997	-0.965483	-2.77042	38.691	-14.9215
1718	0.26954	-0.867976	24.129	0.0334563	-0.404966	4.89827	0.0334145	-0.404969	10.7187	0.0488011	-0.301024	13.8757	0.582364	-2.14192	16.1583	0.296531	-4.10991	-6.00935	-2.78664	0.309774	-14.3878	12.7966	6.88013	68.4158	1.24047	90.1219	36.5809	10.803	-2.96832	-31.427	-3.35443	0.619275	-11.2486	6.15252	11.3915	70.1368	2.16277	91.8045	29.5184	12.651	-9.0949	-16.8408	0.663317	5.16982	25.8744	-0.92016	-2.55686	38.548	-14.9006
1720	0.271047	-0.849157	24.1243	0.0359481	-0.396897	4.89615	0.0359071	-0.396901	10.7166	0.0501931	-0.29484	13.8741	0.59236	-2.1468	16.1775	0.313589	-4.12229	-5.97393	-2.79297	0.232618	-14.405	12.7597	6.83609	68.4274	1.24669	90.1595	36.5593	10.7937	-3.10562	-31.5057	-3.29787	0.624738	-11.1624	6.05201	11.5186	70.1682	2.26191	91.9217	29.3435	12.7493	-9.18906	-16.8267	0.660714	5.16713	25.8406	-0.888636	-2.45745	38.3079	-14.8907
1722	0.273969	-0.848973	24.1175	0.0372543	-0.397097	4.89316	0.0372133	-0.397101	10.7136	0.0511841	-0.294913	13.8718	0.601914	-2.15297	16.1914	0.329224	-4.13689	-5.94825	-2.78356	0.161651	-14.4456	12.7387	6.76889	68.4853	1.23401	90.2139	36.5242	10.7684	-3.2548	-31.5937	-3.23703	0.631559	-11.0586	5.98097	11.6776	70.2362	2.32943	92.0702	29.1191	12.8063	-9.35722	-16.8042	0.714456	5.18296	25.7979	-0.863995	-2.51493	37.9562	-14.8938
1724	0.283474	-0.913677	24.0874	0.0351913	-0.426247	4.87984	0.0351475	-0.42625	10.7003	0.0513612	-0.316841	13.8618	0.588871	-2.15232	16.2215	0.306623	-4.13098	-5.89205	-2.76536	0.113421	-14.3985	12.752	6.73592	68.4737	1.16596	90.2108	36.458	10.76	-3.39728	-31.6475	-3.1971	0.634776	-10.9884	5.97823	11.8133	70.2759	2.35851	92.1336	28.9611	12.853	-9.47792	-16.7794	0.822497	5.27486	25.7361	-0.781423	-2.75435	37.4939	-14.9755
1726	0.304821	-0.982952	24.0532	0.0378708	-0.458537	4.86476	0.0378236	-0.458541	10.6852	0.0552733	-0.34084	13.8505	0.590016	-2.15437	16.2346	0.308384	-4.13508	-5.86774	-2.74265	0.0805145	-14.3844	12.7704	6.6063	68.4898	1.06669	90.2997	36.4059	10.7435	-3.52377	-31.6846	-3.19247	0.643989	-10.9315	5.95145	11.8634	70.2918	2.37875	92.2023	28.8482	12.9019	-9.50853	-16.7596	0.954655	5.37874	25.6873	-0.757893	-2.68009	37.1295	-15.059
1728	0.332241	-1.04022	24.0228	0.0443643	-0.486174	4.85133	0.0443142	-0.486178	10.6718	0.0617654	-0.361133	13.8404	0.616478	-2.16482	16.2272	0.352642	-4.16356	-5.8821	-2.73677	0.0610875	-14.4139	12.785	6.38852	68.5357	0.956059	90.472	36.377	10.7285	-3.62197	-31.7122	-3.20485	0.658205	-10.8776	5.89688	11.8341	70.278	2.38829	92.2765	28.7766	12.9527	-9.45685	-16.7466	1.08181	5.46859	25.6429	-0.795289	-2.36071	36.8822	-15.1313
1730	0.336797	-1.07733	24.0076	0.0427988	-0.502805	4.84466	0.0427467	-0.502809	10.6651	0.0615765	-0.373667	13.8354	0.678228	-2.19897	16.2155	0.452607	-4.24781	-5.90508	-2.83086	0.0561409	-14.4242	12.7839	6.23348	68.5344	0.889034	90.5562	36.3645	10.7779	-3.65454	-31.7526	-3.13997	0.664147	-10.8039	5.89267	11.8089	70.2191	2.34137	92.2969	28.7339	12.9888	-9.41562	-16.7384	1.11742	5.49094	25.5325	-0.770709	-2.64881	36.6064	-15.173
1732	0.333909	-1.1036	24.0095	0.0389932	-0.513992	4.84552	0.0389403	-0.513996	10.666	0.0593868	-0.382261	13.8361	0.757314	-2.23984	16.2029	0.581712	-4.35049	-5.93038	-2.95275	0.0483872	-14.3953	12.81	6.15083	68.5159	0.847672	90.5689	36.3653	10.837	-3.65591	-31.7548	-3.05908	0.671424	-10.6872	5.89717	11.8722	70.1108	2.30218	92.1834	28.7316	13.0071	-9.36484	-16.7416	1.13949	5.53572	25.4121	-0.753934	-2.79086	36.3569	-15.2088
1734	0.323462	-1.12192	24.0259	0.0326203	-0.520983	4.85281	0.0325665	-0.520987	10.6732	0.0550234	-0.387867	13.8415	0.838648	-2.27607	16.1955	0.71671	-4.44555	-5.9462	-3.07828	0.0345808	-14.3269	12.8516	6.13787	68.4872	0.838669	90.5378	36.3662	10.8935	-3.64313	-31.7188	-2.98073	0.675728	-10.5491	5.90207	12.02	69.9791	2.28474	91.956	28.7641	13.0115	-9.3106	-16.7563	1.16013	5.62551	25.3011	-0.757356	-2.69056	36.1545	-15.2514
1736	0.291488	-1.13585	24.0452	0.0172678	-0.523976	4.8613	0.0172139	-0.523978	10.6817	0.0437059	-0.39101	13.8479	0.881789	-2.27616	16.2124	0.79581	-4.46098	-5.91635	-3.18222	0.0192326	-14.2346	12.8127	6.1521	68.451	0.905159	90.5936	36.3146	10.9481	-3.64989	-31.6896	-2.92362	0.646228	-10.4986	5.9094	12.1436	69.9232	2.28121	91.7636	28.8056	13.0257	-9.28411	-16.781	1.15753	5.78081	25.2272	-0.779794	-2.61058	36.0487	-15.3232
1738	0.253247	-1.14226	24.0603	-8.27042e-05	-0.523078	4.86794	-0.000136662	-0.523078	10.6884	0.0306662	-0.391358	13.8528	0.902309	-2.27459	16.2411	0.834691	-4.46524	-5.8639	-3.25108	0.013624	-14.1931	12.7746	6.1951	68.4305	0.988389	90.593	36.2618	11.0049	-3.67473	-31.6784	-2.89409	0.627925	-10.513	5.90373	12.2098	69.9455	2.29828	91.6907	28.8251	13.0271	-9.259	-16.7932	1.13527	5.87444	25.1698	-0.76293	-2.63959	36.0024	-15.3538
1740	0.216217	-1.14272	24.0686	-0.0163105	-0.519694	4.87157	-0.0163641	-0.519692	10.692	0.0183231	-0.38978	13.8555	0.900212	-2.27713	16.2726	0.831017	-4.46889	-5.80528	-3.27843	0.0134814	-14.2104	12.761	6.25618	68.4236	1.05635	90.5218	36.2314	11.054	-3.71475	-31.6876	-2.89566	0.629499	-10.5853	5.88766	12.2188	70.0354	2.32912	91.7311	28.8262	13.0109	-9.22946	-16.7875	1.10872	5.89755	25.1289	-0.7077	-2.74307	36.0082	-15.3522
1742	0.194402	-1.14524	24.07	-0.0260796	-0.518683	4.87211	-0.0261332	-0.51868	10.6925	0.0109541	-0.389597	13.8559	0.863217	-2.27722	16.2806	0.763868	-4.45584	-5.78903	-3.25267	-0.011049	-14.2387	12.7969	6.30421	68.3967	1.03699	90.445	36.2727	11.0533	-3.75622	-31.7102	-2.93346	0.642212	-10.7061	5.88836	12.2314	70.1441	2.34779	91.7384	28.8592	12.9799	-9.19187	-16.7629	1.13614	5.94241	25.1207	-0.676612	-2.64288	36.0719	-15.4229
1744	0.186333	-1.14976	24.0636	-0.0300231	-0.519873	4.86925	-0.0300766	-0.51987	10.6897	0.0080763	-0.390719	13.8538	0.811701	-2.26076	16.2868	0.676075	-4.40749	-5.77614	-3.21964	-0.0500945	-14.266	12.8493	6.32696	68.3639	0.9911	90.4039	36.3501	11.015	-3.79196	-31.7346	-2.98992	0.667946	-10.8122	5.89437	12.1798	70.228	2.32343	91.8242	28.9093	12.9311	-9.1691	-16.7454	1.19446	6.00586	25.1388	-0.660055	-2.53861	36.1651	-15.5084
1746	0.188111	-1.15649	24.0516	-0.0298681	-0.522981	4.86395	-0.029922	-0.522978	10.6844	0.00837925	-0.393035	13.8498	0.757165	-2.23035	16.3009	0.587978	-4.33264	-5.74854	-3.18581	-0.093869	-14.2992	12.9058	6.32239	68.3336	0.940699	90.3952	36.453	10.9563	-3.81678	-31.754	-3.05849	0.700541	-10.8903	5.90662	12.0828	70.2805	2.26327	91.988	28.9638	12.8715	-9.17506	-16.7395	1.27499	6.07974	25.1725	-0.651421	-2.44207	36.2753	-15.5985
1748	0.185536	-1.16606	24.0425	-0.0318954	-0.526908	4.8599	-0.0319497	-0.526905	10.6803	0.00709682	-0.396092	13.8468	0.723838	-2.21056	16.3443	0.535671	-4.28452	-5.66724	-3.12579	-0.109654	-14.3902	12.9537	6.29817	68.3264	0.917004	90.3456	36.5823	10.9367	-3.81441	-31.7483	-3.13675	0.715529	-10.9522	5.93592	12.0672	70.3211	2.23004	92.1431	28.9851	12.8324	-9.24247	-16.7387	1.3635	6.12808	25.1849	-0.624675	-2.21792	36.3849	-15.7002
1750	0.17513	-1.17183	24.0373	-0.0369821	-0.528418	4.85755	-0.0370366	-0.528415	10.678	0.00338169	-0.397521	13.845	0.70098	-2.20122	16.4005	0.499119	-4.25914	-5.56229	-3.06793	-0.118686	-14.4928	12.9712	6.269	68.3532	0.916627	90.3288	36.6644	10.9369	-3.8284	-31.7633	-3.20029	0.72468	-11.03	5.98277	12.1219	70.3998	2.21546	92.267	28.9795	12.7861	-9.34231	-16.7302	1.44255	6.12772	25.1933	-0.592665	-2.00621	36.503	-15.7991
1752	0.152829	-1.17229	24.0368	-0.0467594	-0.526462	4.85729	-0.0468137	-0.526457	10.6777	-0.00404816	-0.396631	13.8448	0.686897	-2.19602	16.4634	0.477288	-4.2444	-5.44517	-3.02064	-0.11533	-14.5934	12.9607	6.2428	68.4089	0.937903	90.3417	36.686	10.9539	-3.87128	-31.8107	-3.24055	0.72171	-11.1295	6.03559	12.2413	70.5343	2.22409	92.3631	28.9401	12.7336	-9.4603	-16.7083	1.50175	6.07205	25.1988	-0.55311	-1.83086	36.6228	-15.8875
1754	0.107961	-1.16795	24.0419	-0.0659354	-0.520222	4.85945	-0.0659891	-0.520215	10.6799	-0.0187636	-0.39309	13.8464	0.686793	-2.16571	16.525	0.489696	-4.18883	-5.3314	-2.99136	-0.0552938	-14.6857	12.9555	6.23645	68.4682	0.979837	90.312	36.6718	10.9841	-3.94393	-31.8893	-3.24932	0.668702	-11.2439	6.0432	12.4001	70.7472	2.2744	92.4704	28.8336	12.7059	-9.56773	-16.6661	1.51981	5.96505	25.1963	-0.488621	-1.66734	36.7134	-15.9494
1756	0.0497376	-1.16366	24.0534	-0.0909621	-0.512713	4.86438	-0.091015	-0.512703	10.6848	-0.0379334	-0.388941	13.8501	0.670755	-2.12819	16.5776	0.475268	-4.11458	-5.23391	-2.96943	0.0111305	-14.7368	12.9552	6.22503	68.4803	0.998294	90.2343	36.6318	11.0358	-4.06806	-31.9998	-3.24349	0.613345	-11.3309	6.05792	12.5769	70.9595	2.34222	92.6339	28.7141	12.6728	-9.67415	-16.6055	1.52593	5.81275	25.1741	-0.400973	-1.4349	36.7755	-15.9932
1758	-0.0099079	-1.15803	24.0681	-0.116487	-0.504475	4.87076	-0.116539	-0.504463	10.6912	-0.0575195	-0.384278	13.8549	0.634747	-2.08816	16.6181	0.424907	-4.0288	-5.15824	-2.94519	0.0653019	-14.7598	12.9535	6.19336	68.4485	0.982836	90.1184	36.5772	11.1066	-4.23969	-32.1366	-3.22949	0.56297	-11.3959	6.07383	12.7498	71.1681	2.42379	92.8684	28.5886	12.6276	-9.7692	-16.5235	1.51523	5.6259	25.1411	-0.299723	-1.17647	36.8294	-16.0182
1760	-0.0311243	-1.13657	24.0727	-0.12368	-0.493054	4.87276	-0.123731	-0.493041	10.6932	-0.0635739	-0.376155	13.8564	0.592351	-2.04966	16.643	0.361861	-3.94366	-5.1114	-2.88577	0.0781449	-14.8475	12.9177	6.10094	68.4382	0.936421	90.0182	36.5439	11.1751	-4.42926	-32.2822	-3.21337	0.497732	-11.5122	6.01466	12.855	71.4431	2.53221	93.1999	28.4402	12.5639	-9.80537	-16.4047	1.42853	5.42298	25.1477	-0.21562	-1.16578	36.9714	-16.0178
1762	-0.0429355	-1.12833	24.0782	-0.12805	-0.488309	4.87515	-0.1281	-0.488295	10.6956	-0.0671238	-0.372861	13.8582	0.550943	-2.00788	16.6634	0.301598	-3.85294	-5.07305	-2.83448	0.0861488	-14.9343	12.8755	5.99164	68.4614	0.885852	89.9146	36.4846	11.289	-4.58855	-32.4233	-3.21039	0.442604	-11.6148	5.94757	12.9591	71.7539	2.63217	93.4977	28.2244	12.5206	-9.81661	-16.2738	1.36725	5.28409	25.1569	-0.175345	-1.17103	37.0899	-16.0117
1764	-0.0482222	-1.13511	24.0847	-0.131031	-0.490756	4.87806	-0.131081	-0.490743	10.6985	-0.0692128	-0.374867	13.8603	0.511727	-1.96757	16.6858	0.244848	-3.76567	-5.03097	-2.79635	0.090752	-14.9905	12.8362	5.89425	68.5027	0.843654	89.819	36.3949	11.4399	-4.70779	-32.5454	-3.2186	0.410173	-11.6733	5.89054	13.0754	72.043	2.72756	93.6937	27.9507	12.5281	-9.81413	-16.1466	1.34815	5.23314	25.1563	-0.181587	-1.16369	37.1546	-16.0049
1766	-0.0335335	-1.1394	24.0824	-0.125029	-0.494052	4.87705	-0.12508	-0.494039	10.6975	-0.0645283	-0.376981	13.8596	0.463165	-1.9517	16.7299	0.16311	-3.71967	-4.9481	-2.74931	0.063422	-14.9472	12.81	5.87664	68.4733	0.823259	89.7941	36.2929	11.5516	-4.81102	-32.6116	-3.21447	0.429057	-11.6174	5.85631	13.2127	72.0972	2.88353	93.6176	27.6963	12.6816	-9.79073	-16.0514	1.34099	5.27627	25.1264	-0.20441	-1.21522	37.1447	-16.0131
1768	-0.0062859	-1.12166	24.0891	-0.111435	-0.488948	4.88008	-0.111485	-0.488937	10.7005	-0.0546595	-0.372364	13.8619	0.448343	-1.94802	16.7544	0.138054	-3.70774	-4.90226	-2.70691	0.0151654	-14.8796	12.8	5.93561	68.4411	0.854056	89.7666	36.2263	11.623	-4.84876	-32.6304	-3.19971	0.463781	-11.5328	5.82452	13.2558	72.0771	2.98391	93.6046	27.4827	12.8325	-9.89013	-16.0238	1.33558	5.39309	25.0841	-0.292984	-1.44801	37.1015	-15.9495
1770	0.0288706	-1.08742	24.1018	-0.0928025	-0.477408	4.88581	-0.0928518	-0.477398	10.7062	-0.0414015	-0.362635	13.8662	0.467549	-1.95019	16.7537	0.172287	-3.71839	-4.90399	-2.66931	-0.0384251	-14.8286	12.8054	6.04658	68.4209	0.931688	89.7233	36.2106	11.6785	-4.83243	-32.6162	-3.18008	0.501288	-11.4619	5.80403	13.2287	72.0388	3.01555	93.6804	27.3195	12.9416	-10.1022	-16.055	1.32714	5.55069	25.0388	-0.428452	-1.80019	37.0556	-15.8242
1772	0.0621515	-1.07957	24.0909	-0.0774901	-0.477207	4.88106	-0.0775393	-0.477199	10.7015	-0.0299531	-0.361585	13.8626	0.480128	-1.94564	16.7452	0.196563	-3.71451	-4.92019	-2.62415	-0.0473217	-14.8858	12.8181	6.1178	68.4033	1.01682	89.664	36.2612	11.8104	-4.85036	-32.6274	-3.17819	0.526966	-11.4907	5.85705	13.3676	72.0582	3.03018	93.5963	27.2057	12.9967	-10.2483	-16.0733	1.30771	5.65229	25.0121	-0.490022	-1.88011	37.0988	-15.7757
1774	0.0851695	-1.09403	24.0703	-0.0687954	-0.485749	4.87197	-0.0688454	-0.485743	10.6924	-0.0229387	-0.367467	13.8558	0.487399	-1.92452	16.7331	0.216841	-3.67858	-4.94327	-2.58766	-0.0143195	-14.9953	12.834	6.12042	68.4516	1.05477	89.6872	36.3074	12.0609	-4.89591	-32.6058	-3.19248	0.530805	-11.5785	5.90104	13.4325	72.1294	3.05162	93.5609	27.1297	13.0282	-10.3137	-16.0817	1.30703	5.67749	24.9943	-0.539391	-1.91884	37.1201	-15.7009
1776	0.0981152	-1.1238	24.0489	-0.0659761	-0.499998	4.86248	-0.0660277	-0.499992	10.6829	-0.0199848	-0.377961	13.8487	0.492439	-1.88863	16.7161	0.238082	-3.61494	-4.97556	-2.56668	0.0499693	-15.1346	12.8514	6.05088	68.5606	1.05212	89.8209	36.358	12.4545	-4.96556	-32.5492	-3.21745	0.512186	-11.7024	5.91548	13.3905	72.2495	3.07662	93.5856	27.0828	13.0464	-10.2921	-16.0734	1.32498	5.64059	24.9849	-0.585047	-1.97473	37.1044	-15.595
1778	0.11173	-1.14091	24.0523	-0.0616993	-0.508786	4.86406	-0.0617518	-0.508779	10.6845	-0.0162702	-0.384285	13.8499	0.514923	-1.85555	16.677	0.289562	-3.56263	-5.04942	-2.57748	0.102797	-15.2667	12.8712	5.92894	68.6545	1.09714	90.0961	36.5259	13.0332	-5.02031	-32.5213	-3.23056	0.477672	-11.8078	5.88721	13.3043	72.4152	3.05239	93.5618	27.0467	13.0579	-10.1962	-16.0264	1.33431	5.62288	24.9904	-0.608042	-2.10043	37.0861	-15.5243
1780	0.125707	-1.1452	24.0635	-0.0560421	-0.512011	4.86907	-0.0560949	-0.512005	10.6895	-0.0118523	-0.386366	13.8536	0.532244	-1.83187	16.6526	0.328761	-3.52561	-5.0956	-2.59082	0.140124	-15.3685	12.8784	5.82047	68.697	1.17386	90.346	36.7256	13.7253	-5.17225	-32.3741	-3.22867	0.451463	-11.8818	5.88764	13.3219	72.5371	3.03471	93.335	27.0055	13.0863	-10.0695	-15.9701	1.32335	5.66941	24.9971	-0.654163	-2.2178	37.1128	-15.4941
1782	0.142638	-1.1427	24.0753	-0.0484395	-0.512558	4.87433	-0.0484924	-0.512553	10.6948	-0.0061365	-0.386328	13.8576	0.534773	-1.81651	16.6518	0.338724	-3.4985	-5.09724	-2.5899	0.166271	-15.4421	12.8808	5.7535	68.6959	1.25848	90.5188	36.9229	14.5199	-5.46093	-32.0977	-3.22178	0.433706	-11.9254	5.93333	13.4406	72.5954	3.02244	92.914	26.9678	13.1272	-9.92263	-15.9232	1.29597	5.77424	25.001	-0.732414	-2.31362	37.1838	-15.4954
1784	0.171896	-1.16269	24.0729	-0.0376	-0.524118	4.87335	-0.0376541	-0.524114	10.6938	0.00265312	-0.39434	13.8569	0.502709	-1.79622	16.6808	0.288132	-3.45018	-5.04301	-2.53211	0.208178	-15.5264	12.922	5.76	68.7318	1.26136	90.6014	37.0492	15.4532	-5.97169	-31.7783	-3.24986	0.389953	-11.9843	6.00321	13.4914	72.6393	2.96711	92.5138	26.9603	13.1441	-9.75572	-15.9246	1.28387	5.86613	24.999	-0.838123	-2.42439	37.2431	-15.4755
1786	0.205426	-1.18811	24.065	-0.0254077	-0.538461	4.86998	-0.0254632	-0.538459	10.6904	0.0126207	-0.404355	13.8543	0.463592	-1.76967	16.6921	0.226399	-3.38808	-5.02137	-2.46811	0.264107	-15.615	13.0064	5.84215	68.7767	1.21371	90.4888	37.2013	16.4818	-6.442	-31.5153	-3.33585	0.387211	-11.9283	6.18797	13.5062	72.4576	2.85626	92.0233	27.136	13.1205	-9.51187	-15.9902	1.27489	5.89824	25.0036	-0.929822	-2.44532	37.2955	-15.4554
1788	0.2385	-1.21229	24.0567	-0.0132905	-0.552213	4.86636	-0.0133475	-0.552211	10.6868	0.0224973	-0.413932	13.8516	0.431443	-1.74129	16.6708	0.177187	-3.32516	-5.06056	-2.41391	0.32966	-15.7046	13.1218	5.97952	68.8362	1.13772	90.2579	37.3927	17.4946	-6.7641	-31.2853	-3.4645	0.419474	-11.7824	6.4553	13.4476	72.091	2.69816	91.5108	27.4838	13.0516	-9.2313	-16.109	1.26752	5.85384	25.0195	-0.991333	-2.3744	37.3428	-15.4332
1790	0.260511	-1.22593	24.0605	-0.00501485	-0.560299	4.86812	-0.00507266	-0.560298	10.6886	0.0291623	-0.419495	13.8529	0.433899	-1.73041	16.6006	0.183735	-3.30634	-5.19123	-2.38288	0.387601	-15.7839	13.2137	6.0842	68.9575	1.07774	90.307	37.5845	18.123	-6.77559	-30.8435	-3.54874	0.39492	-11.7917	6.57667	13.1263	71.9227	2.53691	91.3457	27.8092	12.9383	-9.1182	-16.2136	1.26183	5.72936	25.0542	-1.00791	-2.32533	37.3944	-15.3804
1792	0.272002	-1.21187	24.0661	0.00134696	-0.555277	4.87062	0.00128972	-0.555277	10.691	0.033625	-0.415365	13.8548	0.464149	-1.74035	16.534	0.23372	-3.33524	-5.31547	-2.38146	0.430775	-15.852	13.2793	6.19974	69.058	1.13571	90.5584	37.7844	18.4887	-6.64575	-30.6538	-3.6079	0.384739	-11.7634	6.69431	12.8701	71.7602	2.36894	91.2737	28.0703	12.7874	-9.15504	-16.3267	1.26769	5.52876	25.0943	-0.97017	-2.15603	37.4535	-15.3536
1794	0.275553	-1.17699	24.0748	0.00625243	-0.540398	4.87448	0.00619669	-0.540399	10.6949	0.0364177	-0.403946	13.8577	0.506748	-1.76272	16.479	0.302096	-3.39116	-5.41836	-2.40228	0.462161	-15.9067	13.3262	6.32118	69.1331	1.2912	90.9834	37.9936	18.6053	-6.40112	-30.7063	-3.65527	0.397059	-11.6575	6.86363	12.7788	71.5469	2.20158	91.1739	28.3119	12.5841	-9.30138	-16.459	1.28647	5.27886	25.1343	-0.892379	-1.87785	37.5097	-15.3611
1796	0.281301	-1.16703	24.1012	0.00965725	-0.536616	4.88622	0.0096019	-0.536617	10.7067	0.0387328	-0.400917	13.8665	0.502825	-1.75673	16.4179	0.295517	-3.37904	-5.53179	-2.40408	0.512501	-15.947	13.3986	6.36301	69.2426	1.34033	91.5156	38.2256	18.4851	-5.9808	-30.53	-3.73155	0.400295	-11.4712	7.1977	13.0073	71.2026	2.06072	90.6406	28.7486	12.303	-9.34508	-16.6402	1.31657	5.07059	25.1627	-0.843518	-1.63683	37.5137	-15.3827
1798	0.293309	-1.16807	24.1377	0.0147017	-0.53825	4.90245	0.0146459	-0.538252	10.7229	0.0425883	-0.401846	13.8787	0.485984	-1.74649	16.329	0.266224	-3.35468	-5.69648	-2.42258	0.51436	-15.9397	13.4602	6.58884	69.3905	1.42441	91.9667	38.3991	17.9567	-5.4449	-30.121	-3.85117	0.42521	-11.294	7.5703	12.9487	70.7626	1.89299	90.7279	29.518	11.7345	-9.62997	-16.8847	1.3389	4.90978	25.2095	-0.791654	-1.55866	37.5099	-15.4132
1800	0.307654	-1.17611	24.1797	0.020073	-0.543164	4.92116	0.0200169	-0.543166	10.7416	0.0468793	-0.40521	13.8928	0.474003	-1.73752	16.2141	0.244713	-3.3344	-5.90974	-2.45038	0.464493	-15.8878	13.4933	6.97023	69.544	1.5637	92.3719	38.5132	17.1086	-4.88968	-29.6442	-4.00167	0.464177	-11.1481	7.88935	12.5562	70.2921	1.73176	91.5253	30.5287	10.907	-10.1325	-17.1346	1.34188	4.81935	25.2779	-0.7422	-1.62809	37.5102	-15.4412
1802	0.301219	-1.18247	24.2163	0.016551	-0.545326	4.93743	0.016495	-0.545328	10.7579	0.0443571	-0.407037	13.905	0.51416	-1.73047	16.0938	0.317381	-3.33623	-6.1342	-2.42412	0.406953	-15.8359	13.454	7.12086	69.5486	1.71392	93.1249	38.6649	16.434	-4.55674	-29.8331	-4.1239	0.460279	-11.0271	7.9149	12.2096	70.0312	1.80566	92.5083	31.2937	10.1136	-10.5176	-17.1648	1.29368	4.88214	25.3571	-0.741195	-1.61967	37.5281	-15.434
1804	0.293698	-1.19296	24.2501	0.012159	-0.549187	4.95243	0.0121024	-0.549188	10.7729	0.0412837	-0.410185	13.9162	0.563811	-1.73872	16.0227	0.403071	-3.3693	-6.26736	-2.38929	0.382469	-15.7863	13.4133	7.25824	69.5457	1.90845	93.8232	38.7328	15.8897	-4.48368	-30.1622	-4.17152	0.432543	-10.9167	7.82577	12.1887	69.8833	2.05099	92.8995	31.7483	9.60237	-10.561	-17.1302	1.25319	4.96367	25.4091	-0.754619	-1.67893	37.5175	-15.4027
1806	0.290673	-1.20821	24.2773	0.00928219	-0.555556	4.96456	0.00922488	-0.555557	10.785	0.0394936	-0.415121	13.9253	0.601913	-1.75743	16.0142	0.465535	-3.41709	-6.28393	-2.3555	0.39603	-15.7382	13.3942	7.40584	69.5529	2.11233	94.3104	38.7146	15.5099	-4.59677	-30.4602	-4.15407	0.386049	-10.8332	7.69123	12.4284	69.8277	2.37705	92.7102	31.9057	9.39406	-10.3249	-17.0826	1.23035	5.03166	25.4262	-0.775195	-1.80522	37.4725	-15.3496
1808	0.297854	-1.22794	24.2813	0.0104862	-0.564865	4.96634	0.0104279	-0.564866	10.7868	0.0409381	-0.422015	13.9266	0.580091	-1.75561	16.071	0.42789	-3.40572	-6.17788	-2.32036	0.417361	-15.6729	13.4275	7.51501	69.5013	2.15938	94.2775	38.7178	15.4079	-4.51849	-30.4618	-4.16729	0.326079	-10.8644	7.61747	12.2755	69.8552	2.38805	92.8745	31.9687	9.31075	-10.2954	-17.0831	1.20579	5.09224	25.4155	-0.805279	-1.89263	37.4123	-15.2741
1810	0.304056	-1.24078	24.2821	0.0119401	-0.571076	4.96674	0.0118812	-0.571077	10.7872	0.0423894	-0.426577	13.9269	0.546385	-1.73352	16.1157	0.375527	-3.35325	-6.09427	-2.29394	0.450707	-15.6219	13.4432	7.41447	69.4889	2.10356	94.3036	38.7009	15.4343	-4.39301	-30.4566	-4.17542	0.271901	-10.9141	7.60736	12.2826	69.9491	2.42666	93.1196	31.9603	9.08834	-10.5366	-17.03	1.18824	5.14049	25.4012	-0.839033	-1.89208	37.3616	-15.2146
1812	0.307405	-1.24626	24.2847	0.0128615	-0.573792	4.96792	0.0128023	-0.573793	10.7883	0.0432369	-0.428555	13.9278	0.512014	-1.69574	16.1295	0.326759	-3.27209	-6.06831	-2.27851	0.495706	-15.5921	13.4261	7.15527	69.5191	2.01523	94.4492	38.6751	15.5577	-4.24057	-30.5077	-4.17665	0.229696	-10.9583	7.64835	12.4824	70.079	2.55167	93.4432	31.9334	8.67327	-11.0149	-16.9119	1.17785	5.17462	25.3905	-0.870328	-1.82399	37.326	-15.1734
1814	0.312161	-1.25494	24.289	0.0140799	-0.578045	4.96985	0.0140203	-0.578046	10.7903	0.0443958	-0.431666	13.9292	0.47376	-1.66135	16.1207	0.269149	-3.19579	-6.08436	-2.27313	0.553445	-15.5863	13.37	7.14481	69.5146	2.1666	94.3334	38.7148	15.821	-4.01322	-30.5639	-4.18267	0.201299	-10.9902	7.66553	12.5263	70.1589	2.69269	93.9864	31.9735	8.31969	-11.5386	-16.8618	1.16832	5.19189	25.3846	-0.880275	-1.84265	37.2981	-15.1094
1816	0.312922	-1.26192	24.2954	0.0137151	-0.581166	4.97268	0.0136551	-0.581167	10.7931	0.044303	-0.434023	13.9314	0.452314	-1.64352	16.095	0.235854	-3.1557	-6.13168	-2.27116	0.614515	-15.5669	13.3677	7.07315	69.4889	2.24963	94.3949	38.7726	16.1083	-3.92613	-30.8658	-4.21287	0.190366	-11.0291	7.71325	12.5287	70.1589	2.89934	94.6352	32.409	7.01174	-11.7161	-16.412	1.16399	5.20834	25.3821	-0.886607	-1.85018	37.2834	-15.0809
1818	0.308315	-1.26282	24.3035	0.0115939	-0.581114	4.97628	0.011534	-0.581115	10.7967	0.0427096	-0.434109	13.9341	0.453896	-1.6464	16.0526	0.236702	-3.16162	-6.21053	-2.27319	0.667417	-15.5292	13.4321	6.93672	69.4392	2.2424	94.7502	38.8406	16.3085	-4.13714	-31.4979	-4.26	0.185433	-11.0789	7.78597	12.4512	70.1111	3.07547	95.3103	33.2218	4.6899	-11.3761	-15.5687	1.16494	5.21525	25.3821	-0.885623	-1.82764	37.2783	-15.0937
1820	0.296849	-1.24043	24.3113	0.00874845	-0.57023	4.97972	0.00868964	-0.570231	10.8002	0.03994	-0.426133	13.9367	0.486295	-1.67532	15.9788	0.283577	-3.22613	-6.34781	-2.29467	0.671448	-15.5016	13.534	6.97712	69.3613	2.31824	95.4633	38.9506	16.2843	-5.05553	-32.3538	-4.27705	0.139106	-11.1448	7.82586	11.9825	70.2065	2.76462	95.9242	34.0205	2.01519	-10.1006	-14.7368	1.16739	5.15317	25.3842	-0.840749	-1.77869	37.2691	-15.1168
1822	0.287916	-1.22479	24.32	0.00634944	-0.562538	4.98355	0.00629141	-0.562539	10.804	0.0376911	-0.420519	13.9395	0.510831	-1.68864	15.9194	0.322033	-3.25938	-6.45854	-2.29134	0.682548	-15.4277	13.57	7.16736	69.2066	2.57422	96.473	38.9233	15.0294	-6.33691	-34.5633	-4.26041	0.0583079	-11.1815	7.79361	11.8564	70.2401	2.52957	95.6943	34.6468	-0.617877	-8.77219	-14.6974	1.17527	5.09788	25.3752	-0.803477	-1.70657	37.2391	-15.1484
1824	0.281229	-1.22222	24.3296	0.00365579	-0.560766	4.98776	0.00359795	-0.560767	10.8082	0.0355681	-0.419351	13.9427	0.518299	-1.67819	15.8883	0.338639	-3.24314	-6.51668	-2.26188	0.70754	-15.3281	13.5268	7.39971	68.9648	2.96226	97.3497	38.8151	12.3577	-7.45431	-37.6794	-4.22501	-0.0369223	-11.1879	7.72315	12.092	70.1846	2.4569	94.7207	35.0638	-2.77711	-7.65125	-15.3794	1.19116	5.07342	25.3524	-0.791457	-1.63966	37.1866	-15.1799
1826	0.264344	-1.22597	24.3416	-0.00411098	-0.560762	4.99306	-0.00416876	-0.560762	10.8135	0.029752	-0.419804	13.9466	0.517062	-1.65562	15.8943	0.344664	-3.20158	-6.50573	-2.24295	0.718394	-15.3452	13.4614	7.24569	68.6036	3.16662	96.341	39.0683	8.85851	-7.15631	-39.4564	-4.24135	-0.0656706	-11.2082	7.8113	12.068	70.1012	2.3046	94.15	35.3653	-3.45084	-7.12487	-15.4759	1.22407	5.11052	25.3182	-0.830339	-1.7037	37.1208	-15.18
1828	0.250884	-1.24948	24.3397	-0.0122706	-0.569709	4.99223	-0.0123293	-0.569708	10.8127	0.0241714	-0.426976	13.946	0.478394	-1.62224	15.9251	0.287	-3.12676	-6.4481	-2.24178	0.73743	-15.3839	13.378	6.90889	68.3979	3.21379	95.0327	39.2716	5.85375	-6.78824	-40.3404	-4.27277	-0.0815384	-11.2145	7.87367	11.7589	70.0694	2.02278	93.8012	35.3451	-3.27942	-6.81838	-15.7322	1.25456	5.13975	25.2813	-0.867795	-1.72746	37.0627	-15.1885
1830	0.244901	-1.2932	24.3267	-0.0191041	-0.588202	4.98646	-0.0191648	-0.5882	10.8069	0.0201466	-0.441211	13.9417	0.404895	-1.57857	15.9681	0.169845	-3.02068	-6.36714	-2.24212	0.760075	-15.4041	13.288	6.44662	68.4007	3.09838	94.0246	39.3276	3.66177	-6.65104	-40.4235	-4.30787	-0.0912362	-11.1946	7.88984	11.3263	70.0729	1.70382	93.6075	34.9874	-2.2249	-6.74769	-16.3522	1.27871	5.15053	25.2465	-0.894613	-1.69317	37.0161	-15.2097
1832	0.253825	-1.35058	24.3308	-0.0208121	-0.614112	4.98838	-0.0208755	-0.61411	10.8088	0.0203837	-0.460697	13.9431	0.326932	-1.51856	15.9896	0.049894	-2.88332	-6.32646	-2.16377	0.749447	-15.3262	13.2188	5.81886	68.5687	2.73831	94.4921	39.2271	2.19241	-6.5851	-40.1118	-4.32919	-0.0783341	-11.1036	7.95717	11.5798	69.9368	1.78774	93.2736	34.3803	0.62124	-7.40764	-17.6988	1.30377	5.16741	25.2237	-0.929652	-1.6847	36.9758	-15.2246
1834	0.248909	-1.39575	24.3339	-0.0273672	-0.633346	4.98978	-0.0274325	-0.633344	10.8102	0.016604	-0.475472	13.9441	0.286125	-1.47026	15.99	-0.00707796	-2.7807	-6.32568	-2.06264	0.718759	-15.1963	13.1479	5.7825	68.6769	2.62174	94.3903	39.0049	1.50328	-6.62142	-39.5427	-4.34956	-0.0397401	-11.0842	7.93937	11.8351	69.8227	2.08667	93.0681	33.8759	3.16061	-8.1626	-18.8442	1.3096	5.19822	25.199	-0.944696	-1.72799	36.9186	-15.2423
1836	0.226577	-1.41882	24.335	-0.0393644	-0.64124	4.99021	-0.0394305	-0.641236	10.8106	0.00808937	-0.482081	13.9444	0.29265	-1.45001	15.9662	0.0115868	-2.74618	-6.3702	-1.9601	0.676653	-15.0454	13.0893	6.28843	68.6723	2.73318	93.4512	38.6998	1.70003	-6.73634	-38.9047	-4.36777	0.013252	-11.1406	7.8448	11.8966	69.7827	2.42047	93.0205	33.5304	4.90673	-8.744	-19.5585	1.29499	5.2412	25.1703	-0.936365	-1.80927	36.8428	-15.259
1838	0.199645	-1.40837	24.3456	-0.0501316	-0.634054	4.99485	-0.0501969	-0.634049	10.8153	-0.000392133	-0.477335	13.9479	0.345122	-1.49981	15.908	0.0880084	-2.85581	-6.47865	-1.88473	0.648643	-14.9489	13.1507	6.34564	68.5799	2.47528	92.5237	38.3906	3.31653	-6.88934	-38.6255	-4.3715	0.0304981	-11.1447	7.83837	11.4731	69.8929	2.10781	93.0519	33.1686	5.98108	-8.83537	-19.9378	1.27187	5.28096	25.1405	-0.916818	-1.82806	36.7668	-15.2509
1840	0.178678	-1.38017	24.3569	-0.0565682	-0.619707	4.99979	-0.0566321	-0.619702	10.8202	-0.00605295	-0.466978	13.9516	0.39043	-1.55864	15.8414	0.147846	-2.97939	-6.60239	-1.87149	0.620769	-14.9247	13.1801	6.31553	68.4658	2.33601	91.8533	38.2543	5.05207	-6.91997	-38.719	-4.3463	0.0365075	-11.1357	7.8406	11.474	70.012	1.9548	92.9435	32.8579	6.6945	-8.97268	-20.2138	1.25899	5.30212	25.1204	-0.895948	-1.87223	36.6883	-15.2448
1842	0.167681	-1.34629	24.365	-0.0580882	-0.60385	5.00333	-0.0581504	-0.603844	10.8238	-0.00812178	-0.455202	13.9543	0.411413	-1.60059	15.7813	0.169532	-3.06348	-6.71386	-1.91509	0.5929	-14.9509	13.1402	6.28009	68.3398	2.38986	91.4275	38.2919	6.5554	-6.80851	-39.0983	-4.29643	0.0344413	-11.1218	7.83287	11.9689	70.1059	2.06818	92.6537	32.5988	7.18614	-9.21209	-20.4717	1.25737	5.31216	25.1082	-0.879318	-1.94352	36.6103	-15.2499
1844	0.169804	-1.33873	24.3625	-0.0564171	-0.600759	5.00221	-0.0564791	-0.600753	10.8226	-0.00705133	-0.452791	13.9534	0.392618	-1.57932	15.7594	0.142514	-3.01797	-6.75447	-1.95723	0.574381	-14.9125	13.0125	6.37588	68.1602	2.525	90.7605	38.3388	7.79624	-6.50076	-39.3257	-4.25147	0.0145944	-11.113	7.80326	12.3861	70.1727	2.17128	92.204	32.3328	7.66935	-9.23889	-20.748	1.24835	5.3594	25.0848	-0.873209	-1.96867	36.539	-15.2874
1846	0.178642	-1.34265	24.3542	-0.0529184	-0.603332	4.99855	-0.0529807	-0.603326	10.819	-0.00427937	-0.454512	13.9507	0.377283	-1.53952	15.7594	0.129006	-2.93996	-6.75479	-1.9887	0.562082	-14.8507	12.9253	6.26306	67.9834	2.51794	90.4228	38.3612	8.67929	-6.34161	-39.548	-4.22368	0.00571075	-11.111	7.77286	12.4853	70.2424	2.1431	92.1047	32.1076	8.11891	-9.22419	-20.9949	1.24415	5.42279	25.0629	-0.892082	-1.99618	36.4992	-15.3026
1848	0.190227	-1.35263	24.3434	-0.0488031	-0.608814	4.9938	-0.0488659	-0.608809	10.8142	-0.000874682	-0.458372	13.9471	0.37748	-1.49856	15.7644	0.144307	-2.86544	-6.746	-2.0063	0.550443	-14.7734	12.9052	5.97486	67.8078	2.37125	90.3949	38.3685	9.23486	-6.37297	-39.7666	-4.21383	0.0152484	-11.111	7.74336	12.3276	70.3096	2.02395	92.3278	31.9415	8.51989	-9.17985	-21.1945	1.24547	5.49359	25.047	-0.931231	-2.03114	36.4931	-15.2933
1850	0.196413	-1.35834	24.3386	-0.0466457	-0.611908	4.99167	-0.0467089	-0.611904	10.8121	0.000922756	-0.460561	13.9455	0.399609	-1.48441	15.7198	0.188775	-2.84777	-6.82948	-2.01574	0.517202	-14.6814	12.9316	5.99723	67.5719	2.346	90.0378	38.4561	9.64973	-6.39325	-39.8505	-4.20746	0.047752	-11.0878	7.69238	12.5261	70.3142	2.15605	92.1796	31.8749	8.79063	-8.99508	-21.3026	1.2463	5.5567	25.0432	-0.958844	-2.06605	36.5047	-15.3048
1852	0.195478	-1.36107	24.3386	-0.0473198	-0.613008	4.99166	-0.047383	-0.613003	10.8121	0.00048284	-0.461424	13.9455	0.425449	-1.48374	15.6576	0.234732	-2.85608	-6.94552	-2.02277	0.487411	-14.6076	12.9789	6.00842	67.2943	2.33467	89.8162	38.6403	10.2015	-6.49987	-39.9444	-4.20629	0.0707546	-11.0613	7.66588	12.6354	70.3304	2.2077	92.1449	31.8404	9.02681	-8.84981	-21.402	1.24175	5.59694	25.047	-0.97135	-2.02693	36.529	-15.3246
1854	0.187809	-1.36163	24.3422	-0.0507323	-0.612507	4.99325	-0.0507954	-0.612502	10.8137	-0.0021013	-0.461249	13.9467	0.444565	-1.48882	15.5888	0.266206	-2.87247	-7.07367	-2.0331	0.465342	-14.5519	13.0247	5.95191	66.9838	2.32435	89.7792	38.9063	10.9625	-6.68688	-40.0765	-4.20929	0.0771221	-11.0395	7.66462	12.6123	70.3705	2.14967	92.2822	31.823	9.2571	-8.76987	-21.5208	1.231	5.60746	25.0577	-0.96442	-1.90865	36.564	-15.3515
1856	0.178048	-1.36422	24.344	-0.0552488	-0.612683	4.99401	-0.0553121	-0.612677	10.8144	-0.00547111	-0.461645	13.9473	0.432563	-1.4799	15.5263	0.24628	-2.852	-7.18964	-2.06317	0.445136	-14.476	13.0136	5.86203	66.6645	2.3294	89.7265	39.1659	11.8713	-6.84201	-40.2034	-4.21479	0.0698058	-11.0371	7.64839	12.6501	70.4084	2.15351	92.4281	31.8355	9.51022	-8.67713	-21.7002	1.21573	5.57867	25.0785	-0.927493	-1.76138	36.6125	-15.3893
1858	0.165248	-1.36411	24.3495	-0.060841	-0.61139	4.99643	-0.0609041	-0.611383	10.8169	-0.00973331	-0.461004	13.9491	0.412959	-1.45737	15.4901	0.218077	-2.80389	-7.25672	-2.09721	0.424956	-14.409	12.9704	5.80024	66.3228	2.38152	89.7151	39.4516	13.0547	-7.05803	-40.4036	-4.21396	0.0677987	-11.045	7.61445	12.7568	70.4718	2.23527	92.5437	31.8409	9.73842	-8.61609	-21.8168	1.20226	5.52563	25.1014	-0.88258	-1.62384	36.6556	-15.4248
[truncated: 2,211 more rows]
[truncated: 56 more columns]

## Sheet: Joint Angles ZXY (WO)
Frame	L5S1 Lateral Bending	L5S1 Axial Bending	L5S1 Flexion/Extension	L4L3 Lateral Bending	L4L3 Axial Rotation	L4L3 Flexion/Extension	L1T12 Lateral Bending	L1T12 Axial Rotation	L1T12 Flexion/Extension	T9T8 Lateral Bending	T9T8 Axial Rotation	T9T8 Flexion/Extension	T1C7 Lateral Bending	T1C7 Axial Rotation	T1C7 Flexion/Extension	C1 Head Lateral Bending	C1 Head Axial Rotation	C1 Head Flexion/Extension	Right T4 Shoulder Abduction/Adduction	Right T4 Shoulder Internal/External Rotation	Right T4 Shoulder Flexion/Extension	Right Shoulder Abduction/Adduction	Right Shoulder Internal/External Rotation	Right Shoulder Flexion/Extension	Right Elbow Ulnar Deviation/Radial Deviation	Right Elbow Pronation/Supination	Right Elbow Flexion/Extension	Right Wrist Ulnar Deviation/Radial Deviation	Right Wrist Pronation/Supination	Right Wrist Flexion/Extension	Left T4 Shoulder Abduction/Adduction	Left T4 Shoulder Internal/External Rotation	Left T4 Shoulder Flexion/Extension	Left Shoulder Abduction/Adduction	Left Shoulder Internal/External Rotation	Left Shoulder Flexion/Extension	Left Elbow Ulnar Deviation/Radial Deviation	Left Elbow Pronation/Supination	Left Elbow Flexion/Extension	Left Wrist Ulnar Deviation/Radial Deviation	Left Wrist Pronation/Supination	Left Wrist Flexion/Extension	Right Hip Abduction/Adduction	Right Hip Internal/External Rotation	Right Hip Flexion/Extension	Right Knee Abduction/Adduction	Right Knee Internal/External Rotation	Right Knee Flexion/Extension	Right Ankle Abduction/Adduction
[truncated: 3,386 more rows]
[truncated: 56 more columns]
