# Supplementary material for: “Doctor, when can I drive?” – Can we compensate an immobilization of the right wrist while driving a car: A pilot study
Source: PLoS One. 2026 Feb 18;21(2):e0341628. doi: 10.1371/journal.pone.0341628 (PMC12915907; doi:10.1371/journal.pone.0341628)
Supplement: S10 File — (XLSX) [file pone.0341628.s010.xlsx]

## Sheet: Joint Angles ZXY (NI)
Frame	L5S1 Lateral Bending	L5S1 Axial Bending	L5S1 Flexion/Extension	L4L3 Lateral Bending	L4L3 Axial Rotation	L4L3 Flexion/Extension	L1T12 Lateral Bending	L1T12 Axial Rotation	L1T12 Flexion/Extension	T9T8 Lateral Bending	T9T8 Axial Rotation	T9T8 Flexion/Extension	T1C7 Lateral Bending	T1C7 Axial Rotation	T1C7 Flexion/Extension	C1 Head Lateral Bending	C1 Head Axial Rotation	C1 Head Flexion/Extension	Right T4 Shoulder Abduction/Adduction	Right T4 Shoulder Internal/External Rotation	Right T4 Shoulder Flexion/Extension	Right Shoulder Abduction/Adduction	Right Shoulder Internal/External Rotation	Right Shoulder Flexion/Extension	Right Elbow Ulnar Deviation/Radial Deviation	Right Elbow Pronation/Supination	Right Elbow Flexion/Extension	Right Wrist Ulnar Deviation/Radial Deviation	Right Wrist Pronation/Supination	Right Wrist Flexion/Extension	Left T4 Shoulder Abduction/Adduction	Left T4 Shoulder Internal/External Rotation	Left T4 Shoulder Flexion/Extension	Left Shoulder Abduction/Adduction	Left Shoulder Internal/External Rotation	Left Shoulder Flexion/Extension	Left Elbow Ulnar Deviation/Radial Deviation	Left Elbow Pronation/Supination	Left Elbow Flexion/Extension	Left Wrist Ulnar Deviation/Radial Deviation	Left Wrist Pronation/Supination	Left Wrist Flexion/Extension	Right Hip Abduction/Adduction	Right Hip Internal/External Rotation	Right Hip Flexion/Extension	Right Knee Abduction/Adduction	Right Knee Internal/External Rotation	Right Knee Flexion/Extension	Right Ankle Abduction/Adduction
0	3.14559	3.86448	8.47941	1.62927	1.50153	-2.08542	1.62943	1.50136	3.73501	1.11155	1.23536	8.63376	-0.180341	10.0811	16.13	3.20831	18.4504	-5.4808	-8.98554	2.37627	-4.00281	-13.7912	33.7101	42.8941	0.985729	104.231	38.2081	0.126268	-1.16632	-50.0143	-3.10761	-1.48211	-2.57456	12.988	20.1959	49.4387	2.34657	85.4163	42.933	1.91497	-1.56682	-25.5509	-12.1131	-5.36628	46.9347	0.807969	0.994856	33.2765	-21.4019
2	3.13182	3.83972	8.74655	1.62365	1.48948	-1.96647	1.6238	1.48931	3.85396	1.10852	1.22568	8.72303	-0.193936	10.0596	16.0833	3.1828	18.4147	-5.57114	-8.81856	2.30993	-3.72977	-13.9371	33.6458	42.88	1.00103	104.24	38.2048	0.118781	-1.13551	-50.0489	-3.0877	-1.36349	-2.35309	12.8981	20.1673	49.4704	2.39141	85.4091	42.881	1.90973	-1.54716	-25.5829	-11.7437	-5.40981	46.6582	0.625451	1.27867	33.3744	-21.3654
4	3.11856	3.81127	8.98134	1.61775	1.47604	-1.86187	1.6179	1.47587	3.95856	1.10534	1.21499	8.80154	-0.207019	10.04	16.0409	3.15829	18.3827	-5.65336	-8.6751	2.25999	-3.48791	-14.0608	33.5795	42.8769	1.00079	104.265	38.2063	0.100839	-1.09912	-50.084	-3.07572	-1.26883	-2.14446	12.8362	20.1242	49.5007	2.40437	85.4112	42.837	1.89602	-1.53877	-25.6032	-11.4188	-5.44999	46.419	0.488712	1.51693	33.4606	-21.3526
6	3.10694	3.77951	9.17773	1.61204	1.46133	-1.77433	1.6122	1.46116	4.0461	1.10233	1.2034	8.86726	-0.220237	10.0235	16.0031	3.1339	18.3561	-5.72685	-8.55973	2.22921	-3.2826	-14.1574	33.5112	42.8854	0.981493	104.301	38.2163	0.0757364	-1.05522	-50.117	-3.07404	-1.20305	-1.95248	12.8054	20.0664	49.5289	2.38411	85.4262	42.8048	1.8724	-1.54269	-25.6108	-11.1495	-5.48687	46.2266	0.403919	1.69875	33.5309	-21.3661
8	3.10194	3.74835	9.3524	1.6091	1.44664	-1.69651	1.60925	1.44647	4.12392	1.10136	1.19204	8.92569	-0.237716	10.011	15.9656	3.1031	18.3386	-5.79958	-8.46052	2.21182	-3.0969	-14.2349	33.4414	42.8954	0.946441	104.316	38.2431	0.0677689	-1.00084	-50.1359	-3.08378	-1.1595	-1.77304	12.7868	20.0077	49.5555	2.35962	85.4585	42.7914	1.84116	-1.55186	-25.6122	-10.9239	-5.52542	46.0725	0.341334	1.83729	33.5854	-21.3904
10	3.09929	3.72273	9.50117	1.60735	1.43442	-1.63025	1.6075	1.43426	4.19018	1.10108	1.18264	8.97543	-0.251694	10.0013	15.9301	3.0793	18.3249	-5.86794	-8.37804	2.19331	-2.93647	-14.2965	33.3763	42.9055	0.907824	104.322	38.2727	0.073956	-0.953174	-50.1521	-3.09813	-1.11837	-1.62035	12.7682	19.9624	49.5838	2.34892	85.4933	42.7826	1.81711	-1.55129	-25.6212	-10.7344	-5.55767	45.9491	0.293997	1.94029	33.6313	-21.412
12	3.09698	3.7042	9.62485	1.60602	1.42549	-1.57518	1.60616	1.42533	4.24525	1.10084	1.17575	9.01677	-0.261443	9.99291	15.8989	3.06306	18.3124	-5.92779	-8.31156	2.16937	-2.79904	-14.3481	33.3253	42.9116	0.876498	104.316	38.3012	0.0909169	-0.913782	-50.1662	-3.11136	-1.07305	-1.4953	12.7452	19.9355	49.6126	2.3585	85.5234	42.7745	1.80122	-1.53897	-25.6389	-10.5761	-5.58363	45.8525	0.257745	2.01518	33.671	-21.4274
14	3.09088	3.6942	9.72751	1.60342	1.42073	-1.52946	1.60356	1.42056	4.29097	1.09935	1.17191	9.05108	-0.271154	9.98124	15.8804	3.044	18.2941	-5.96451	-8.26055	2.13964	-2.67547	-14.408	33.3243	42.8996	0.888316	104.263	38.3332	0.108711	-0.866577	-50.1696	-3.10777	-1.0183	-1.38873	12.7138	19.9348	49.6362	2.39574	85.5351	42.7668	1.7814	-1.52355	-25.6562	-10.4408	-5.61216	45.7794	0.229001	2.08237	33.7064	-21.439
16	3.08366	3.68373	9.81244	1.60016	1.41597	-1.49159	1.60031	1.4158	4.32884	1.09735	1.16804	9.0795	-0.282696	9.97136	15.8676	3.02144	18.2797	-5.99069	-8.2196	2.10459	-2.54855	-14.4626	33.3105	42.8835	0.879436	104.249	38.339	0.108321	-0.843013	-50.174	-3.09673	-0.967119	-1.29151	12.6932	19.9199	49.6454	2.41794	85.543	42.7672	1.75955	-1.50715	-25.665	-10.3262	-5.63223	45.7248	0.207983	2.11958	33.7388	-21.4542
18	3.07679	3.67039	9.88275	1.59676	1.41004	-1.46022	1.59691	1.40987	4.36021	1.0953	1.1633	9.10306	-0.295587	9.96501	15.8561	2.99747	18.2724	-6.01426	-8.1849	2.06986	-2.42328	-14.5144	33.2829	42.8697	0.85219	104.283	38.3182	0.0868087	-0.845812	-50.1839	-3.08404	-0.92594	-1.20257	12.6832	19.8894	49.6453	2.4218	85.5465	42.7731	1.73815	-1.48747	-25.6638	-10.2287	-5.64571	45.685	0.193227	2.13197	33.7684	-21.474
20	3.07457	3.65277	9.94554	1.59506	1.40197	-1.4322	1.59521	1.4018	4.38823	1.09466	1.15709	9.12411	-0.306568	9.96532	15.8346	2.98059	18.2763	-6.05514	-8.14534	2.05989	-2.34001	-14.5892	33.3083	42.8686	0.888372	104.32	38.2961	0.0514329	-0.860556	-50.2043	-3.08704	-0.91053	-1.1292	12.6613	19.8823	49.6669	2.44116	85.5266	42.7638	1.72828	-1.44822	-25.6556	-10.138	-5.66976	45.6528	0.178785	2.15843	33.7951	-21.4923
22	3.0706	3.64128	10.0003	1.59294	1.39677	-1.40778	1.59309	1.39661	4.41265	1.0935	1.15301	9.14245	-0.308748	9.96412	15.8092	2.9797	18.2744	-6.10251	-8.12163	2.04581	-2.27654	-14.6455	33.3062	42.884	0.888396	104.358	38.283	0.0196203	-0.855978	-50.2383	-3.08428	-0.891	-1.06849	12.6488	19.8669	49.6948	2.44895	85.5133	42.7548	1.71641	-1.41843	-25.6416	-10.0606	-5.69938	45.6301	0.173638	2.18891	33.82	-21.5182
24	3.06533	3.63499	10.0482	1.59054	1.394	-1.38639	1.59069	1.39384	4.43404	1.09195	1.15073	9.15851	-0.304406	9.96136	15.7805	2.99056	18.2674	-6.15536	-8.11144	2.02499	-2.22449	-14.6824	33.2721	42.9094	0.846908	104.394	38.2816	-0.00367454	-0.828926	-50.2801	-3.07592	-0.867241	-1.01575	12.6493	19.8405	49.7222	2.44211	85.5126	42.751	1.69942	-1.40381	-25.6249	-9.99504	-5.73091	45.6156	0.175849	2.22071	33.8426	-21.5491
26	3.06759	3.61774	10.0934	1.59071	1.38593	-1.36627	1.59085	1.38576	4.45416	1.09268	1.14466	9.17363	-0.312298	9.96615	15.7455	2.98268	18.2782	-6.22038	-8.08375	2.01625	-2.16958	-14.7394	33.2627	42.9111	0.835212	104.42	38.2882	-0.0211838	-0.801011	-50.3027	-3.08509	-0.872191	-0.954475	12.662	19.8191	49.7327	2.4277	85.5165	42.7618	1.67615	-1.39813	-25.6135	-9.9316	-5.75356	45.6041	0.16972	2.24824	33.8605	-21.5663
28	3.06684	3.60744	10.1354	1.58999	1.38114	-1.34753	1.59013	1.38097	4.47291	1.09252	1.14099	9.1877	-0.311602	9.968	15.7123	2.98912	18.2807	-6.28141	-8.06446	1.99811	-2.11304	-14.7935	33.264	42.9122	0.83152	104.419	38.2944	-0.0198261	-0.77545	-50.3177	-3.08566	-0.867515	-0.893693	12.6572	19.8079	49.7429	2.431	85.5448	42.7642	1.65703	-1.40349	-25.6126	-9.87113	-5.76717	45.5972	0.160151	2.27058	33.874	-21.5799
30	3.0617	3.6052	10.1735	1.58784	1.38022	-1.33056	1.58799	1.38005	4.48987	1.09102	1.14012	9.20044	-0.301843	9.96572	15.6853	3.00972	18.2727	-6.33036	-8.05619	1.97076	-2.05391	-14.8414	33.2725	42.9121	0.832681	104.393	38.2979	-0.00140698	-0.75245	-50.3294	-3.0747	-0.848285	-0.837409	12.6343	19.8101	49.7553	2.45575	85.5892	42.7543	1.6464	-1.41693	-25.6222	-9.81498	-5.7716	45.5943	0.148039	2.28553	33.8841	-21.5916
32	3.05605	3.5992	10.2034	1.58517	1.37774	-1.31718	1.58531	1.37757	4.50325	1.08923	1.13805	9.21048	-0.299649	9.96395	15.6752	3.01447	18.2686	-6.34893	-8.04686	1.95442	-1.98768	-14.8886	33.2793	42.8873	0.838941	104.367	38.2981	0.0161882	-0.723013	-50.348	-3.0644	-0.829043	-0.795206	12.622	19.8382	49.7681	2.49375	85.5955	42.7383	1.65135	-1.4284	-25.6376	-9.76958	-5.76472	45.5919	0.132119	2.28354	33.8942	-21.5983
34	3.05275	3.59093	10.227	1.58333	1.37415	-1.30661	1.58347	1.37398	4.51382	1.08813	1.13522	9.21842	-0.302316	9.96446	15.6669	3.01095	18.2703	-6.36454	-8.03932	1.94456	-1.92797	-14.9297	33.3055	42.8606	0.850861	104.343	38.2982	0.0248903	-0.709239	-50.3601	-3.05227	-0.817735	-0.757929	12.6099	19.8403	49.7682	2.51459	85.5939	42.7318	1.66185	-1.42615	-25.6494	-9.73028	-5.76959	45.5941	0.12566	2.287	33.9033	-21.6122
36	3.052	3.58156	10.2462	1.5825	1.36994	-1.29803	1.58264	1.36978	4.5224	1.08782	1.132	9.22488	-0.307446	9.96767	15.656	3.00424	18.2777	-6.38486	-8.03504	1.93921	-1.88193	-14.9635	33.3379	42.8437	0.858354	104.335	38.2998	0.0206305	-0.710392	-50.3681	-3.04086	-0.814287	-0.722711	12.5973	19.8173	49.7591	2.51793	85.5888	42.7339	1.67274	-1.40892	-25.6539	-9.69463	-5.78939	45.5999	0.129527	2.29952	33.9109	-21.6392
38	3.05124	3.57574	10.2669	1.58192	1.36728	-1.28878	1.58207	1.36711	4.53165	1.0876	1.12995	9.23182	-0.30624	9.97357	15.6393	3.01074	18.2878	-6.41489	-8.03919	1.93391	-1.867	-14.9874	33.2918	42.8672	0.811642	104.4	38.3069	-0.00537181	-0.704507	-50.3934	-3.04227	-0.80879	-0.68532	12.5847	19.8299	49.7699	2.54078	85.5698	42.7224	1.67344	-1.3815	-25.6451	-9.65704	-5.8127	45.6013	0.133986	2.31181	33.9137	-21.6947
40	3.0497	3.57237	10.2867	1.58116	1.36575	-1.27993	1.5813	1.36559	4.5405	1.08715	1.12874	9.23847	-0.301023	9.97622	15.6227	3.02339	18.2905	-6.4446	-8.04528	1.92141	-1.85499	-15.0304	33.2807	42.8817	0.798509	104.439	38.3125	-0.0208314	-0.681888	-50.424	-3.0423	-0.798834	-0.655126	12.5903	19.8191	49.7832	2.53955	85.5718	42.7157	1.66862	-1.3718	-25.6347	-9.61986	-5.84135	45.6015	0.137736	2.3335	33.9196	-21.7371
42	3.04751	3.57036	10.3049	1.58019	1.36488	-1.27185	1.58033	1.36472	4.54859	1.08651	1.128	9.24454	-0.292938	9.97459	15.6084	3.03945	18.2845	-6.47034	-8.05037	1.90273	-1.83828	-15.0866	33.3094	42.8789	0.816257	104.435	38.3198	-0.020828	-0.64469	-50.4528	-3.03891	-0.785739	-0.633061	12.6134	19.7825	49.7947	2.51337	85.5955	42.7181	1.65979	-1.37981	-25.6284	-9.58441	-5.87105	45.6017	0.139006	2.36108	33.9295	-21.7586
44	3.04619	3.56569	10.3194	1.57939	1.36281	-1.26533	1.57954	1.36265	4.5551	1.08608	1.12638	9.24943	-0.285034	9.9704	15.5989	3.05363	18.2739	-6.48744	-8.0483	1.88987	-1.81372	-15.0994	33.2856	42.875	0.763367	104.423	38.3509	-0.0195206	-0.614144	-50.4588	-3.03698	-0.779162	-0.614386	12.6366	19.7607	49.8018	2.49532	85.6092	42.7327	1.64715	-1.37599	-25.6361	-9.55484	-5.88451	45.6034	0.133715	2.37084	33.9387	-21.7695
46	3.04643	3.56097	10.3319	1.57927	1.36063	-1.25975	1.57941	1.36046	4.56068	1.08614	1.12473	9.25362	-0.278256	9.96724	15.5927	3.06568	18.2656	-6.49843	-8.04765	1.88053	-1.78793	-15.1111	33.2591	42.8667	0.710376	104.412	38.38	-0.0100505	-0.587161	-50.4602	-3.03729	-0.77242	-0.595797	12.6457	19.757	49.8025	2.49583	85.6099	42.7459	1.64651	-1.36457	-25.6522	-9.52637	-5.89294	45.608	0.124206	2.38005	33.9491	-21.7703
48	3.04804	3.55609	10.343	1.57973	1.35829	-1.25482	1.57987	1.35813	4.56561	1.08666	1.12301	9.25733	-0.273266	9.96674	15.5889	3.07507	18.2629	-6.50485	-8.04948	1.87544	-1.76388	-15.1327	33.2506	42.853	0.683281	104.401	38.4022	0.00459125	-0.563299	-50.4629	-3.03999	-0.76559	-0.577121	12.6389	19.7697	49.799	2.51558	85.6009	42.7527	1.65881	-1.34976	-25.6713	-9.49804	-5.89955	45.6141	0.113311	2.39167	33.9601	-21.7667
50	3.04951	3.54801	10.3539	1.5799	1.35456	-1.24997	1.58004	1.3544	4.57046	1.08706	1.12022	9.26098	-0.271658	9.97208	15.5856	3.08028	18.2721	-6.5102	-8.04948	1.8792	-1.7462	-15.1744	33.314	42.8267	0.736946	104.374	38.4236	0.00829814	-0.541417	-50.4748	-3.04473	-0.764893	-0.56277	12.6257	19.7837	49.8022	2.54394	85.6052	42.746	1.67209	-1.35	-25.6774	-9.47071	-5.90553	45.6159	0.110171	2.40147	33.9685	-21.7811
52	3.05096	3.54089	10.3648	1.58014	1.35125	-1.2451	1.58028	1.35109	4.57533	1.08747	1.11775	9.26465	-0.268964	9.97655	15.5819	3.08722	18.2792	-6.51624	-8.05096	1.88208	-1.73656	-15.2138	33.3489	42.8136	0.767767	104.37	38.4413	0.00424529	-0.517015	-50.4931	-3.04746	-0.765079	-0.546116	12.6128	19.7928	49.8056	2.5671	85.5995	42.7337	1.6835	-1.34455	-25.6749	-9.44287	-5.92338	45.6149	0.110969	2.41777	33.9751	-21.7938
54	3.05209	3.53506	10.3759	1.58032	1.34853	-1.24012	1.58046	1.34836	4.58031	1.08781	1.11572	9.26839	-0.264809	9.97908	15.5772	3.09627	18.2823	-6.52405	-8.05491	1.8828	-1.73388	-15.2448	33.3413	42.8178	0.755685	104.39	38.4557	-0.00720877	-0.489992	-50.5167	-3.04808	-0.765712	-0.526824	12.6058	19.7957	49.8087	2.58068	85.5862	42.7197	1.68929	-1.33591	-25.665	-9.41444	-5.95247	45.6114	0.114262	2.44215	33.9794	-21.8038
56	3.05186	3.52789	10.3877	1.57981	1.3453	-1.23483	1.57995	1.34514	4.5856	1.08767	1.11327	9.27238	-0.262205	9.98209	15.5707	3.10292	18.2868	-6.53543	-8.06343	1.88676	-1.73225	-15.2643	33.3339	42.8314	0.72226	104.411	38.4684	-0.0285669	-0.466124	-50.5438	-3.05077	-0.769864	-0.509129	12.6195	19.796	49.8146	2.58361	85.5968	42.7103	1.67728	-1.35502	-25.6482	-9.38629	-5.97994	45.6053	0.118728	2.47569	33.9789	-21.8276
58	3.05131	3.52029	10.3991	1.57914	1.34192	-1.22974	1.57928	1.34175	4.59069	1.08741	1.11068	9.27621	-0.260096	9.98576	15.5628	3.10909	18.2926	-6.54932	-8.0688	1.88897	-1.73011	-15.2735	33.3127	42.8412	0.668463	104.422	38.4957	-0.039807	-0.436109	-50.5643	-3.04976	-0.780331	-0.495256	12.6288	19.7943	49.8248	2.58345	85.6135	42.7048	1.66808	-1.37449	-25.6356	-9.36033	-5.9921	45.5994	0.114287	2.49714	33.9774	-21.8415
60	3.05002	3.51321	10.409	1.57816	1.33882	-1.22529	1.5783	1.33865	4.59514	1.0869	1.10829	9.27956	-0.258645	9.98964	15.555	3.11413	18.2991	-6.56309	-8.06967	1.88667	-1.72345	-15.2757	33.2916	42.8383	0.608592	104.408	38.5393	-0.0380716	-0.399989	-50.5785	-3.05434	-0.782195	-0.48895	12.649	19.7885	49.844	2.57449	85.6419	42.7002	1.66542	-1.3914	-25.6373	-9.33654	-5.98815	45.5928	0.100779	2.50469	33.9751	-21.8406
62	3.04547	3.50486	10.4115	1.57561	1.33544	-1.22407	1.57575	1.33527	4.59636	1.08523	1.10559	9.28049	-0.261539	9.99443	15.5551	3.11052	18.3088	-6.56265	-8.0879	1.89717	-1.66511	-15.2713	33.3094	42.7599	0.602792	104.359	38.5833	-0.0292804	-0.35824	-50.5833	-3.11735	-0.722807	-0.513889	12.7719	19.7485	49.8854	2.51377	85.7142	42.7015	1.66937	-1.40595	-25.6851	-9.31282	-5.98013	45.5797	0.0863345	2.51336	33.9696	-21.8233
64	3.03799	3.524	10.4276	1.57373	1.34424	-1.21696	1.57387	1.34408	4.60347	1.08324	1.11201	9.28579	-0.251966	9.98233	15.5452	3.12505	18.2832	-6.58125	-7.98393	1.74889	-1.77465	-15.3917	33.4737	42.8735	0.597401	104.121	38.645	-0.0135506	-0.348533	-50.6747	-3.1519	-0.57238	-0.48462	12.899	19.8129	49.9551	2.50272	85.8389	42.6088	1.64938	-1.49177	-25.7454	-9.28943	-5.97394	45.5647	0.0812228	2.52146	33.9602	-21.818
66	3.02891	3.57305	10.4626	1.57329	1.36616	-1.20158	1.57343	1.366	4.61885	1.08144	1.12832	9.29724	-0.231831	9.95003	15.5214	3.15364	18.2168	-6.62671	-7.79969	1.50918	-2.08689	-15.4733	33.8357	43.2403	0.512982	103.592	38.7695	-0.0586488	-0.41554	-50.8434	-3.13315	-0.346686	-0.401325	13.0122	20.0023	50.0741	2.53558	86.0137	42.4033	1.59181	-1.66124	-25.8023	-9.26645	-5.96627	45.5421	0.0869326	2.52711	33.9411	-21.8267
68	3.02137	3.63802	10.5155	1.57473	1.39485	-1.17839	1.57488	1.39469	4.64204	1.08062	1.1498	9.31451	-0.22545	9.90163	15.4899	3.15271	18.1256	-6.68982	-7.83411	1.63875	-2.58526	-14.7877	34.5411	43.8773	0.197672	102.625	39.0829	-0.426377	-0.674316	-51.1312	-3.03555	-0.124376	-0.358686	13.1421	20.263	50.3238	2.49014	86.2043	42.1076	1.48471	-1.88844	-25.8262	-9.24452	-5.93796	45.4848	0.0994932	2.52418	33.8902	-21.8267
70	3.02426	3.68359	10.5905	1.57962	1.41414	-1.14533	1.57977	1.41397	4.6751	1.08303	1.16446	9.33922	-0.223116	9.84832	15.43	3.14652	18.0262	-6.80644	-7.96429	1.85394	-2.78765	-13.39	35.2034	44.4538	-0.872917	100.836	39.7854	-1.02721	-1.06977	-50.6421	-2.94148	-0.00190935	-0.274826	13.2151	20.5558	50.6183	2.41186	86.4979	41.7789	1.29257	-2.15775	-25.8144	-9.22112	-5.88828	45.4084	0.105456	2.50598	33.8161	-21.8257
72	3.04259	3.70078	10.684	1.58952	1.41975	-1.10412	1.58967	1.41959	4.71631	1.09015	1.16923	9.37009	-0.228664	9.79218	15.3363	3.12948	17.9238	-6.98667	-8.14519	2.07034	-2.649	-11.3917	35.6117	44.8911	-2.70351	98.2077	40.9116	-1.70552	-1.92928	-48.743	-2.88328	-0.00811074	-0.146464	13.223	20.8585	50.9248	2.30922	86.8774	41.4564	1.02334	-2.45836	-25.7782	-9.19732	-5.81189	45.3279	0.101895	2.47021	33.7314	-21.8215
74	3.08869	3.69109	10.7742	1.60978	1.41166	-1.06444	1.60993	1.41149	4.75599	1.10594	1.16448	9.39986	-0.263321	9.72737	15.2089	3.06099	17.8151	-7.23374	-8.2939	2.18951	-2.49246	-9.1957	35.2265	45.246	-4.95534	95.5138	42.1998	-2.01584	-4.4738	-43.6892	-2.90441	-0.157513	-0.0234511	13.1971	21.1482	51.2061	2.18498	87.232	41.2094	0.726973	-2.76635	-25.7611	-9.1793	-5.68682	45.2893	0.0899399	2.41649	33.6767	-21.803
76	3.1401	3.67629	10.8828	1.63215	1.4008	-1.01667	1.63229	1.40063	4.80376	1.12351	1.15778	9.43571	-0.320394	9.66328	15.0489	2.95619	17.7153	-7.54328	-8.37441	2.27337	-2.28617	-7.03002	34.7836	45.3166	-7.1723	90.1951	43.5101	-1.00037	-7.75586	-37.0206	-2.97033	-0.326408	0.0747959	13.2048	21.3858	51.4073	2.04385	87.348	41.1156	0.477012	-3.09997	-25.8347	-9.16695	-5.55147	45.2732	0.0828556	2.34179	33.656	-21.7598
78	3.18792	3.66714	11.009	1.65344	1.39251	-0.961058	1.65359	1.39234	4.85937	1.14013	1.15291	9.47743	-0.386178	9.60281	14.8737	2.83864	17.6252	-7.88143	-8.39632	2.32638	-2.06713	-5.03353	34.3778	45.0368	-9.00208	83.0199	44.7257	1.12142	-10.6444	-30.0572	-3.062	-0.477376	0.128523	13.2558	21.5478	51.5441	1.87436	87.2386	41.1729	0.30544	-3.44461	-26.0019	-9.16114	-5.42232	45.2702	0.084032	2.25446	33.6663	-21.6981
80	3.21496	3.68689	11.1363	1.6676	1.39833	-0.904904	1.66774	1.39816	4.91553	1.15045	1.15808	9.5195	-0.402316	9.54355	14.7451	2.8051	17.5205	-8.12764	-8.44758	2.32262	-1.97221	-3.40017	33.7553	44.3003	-9.65017	79.3051	45.3731	4.03438	-11.9634	-27.2827	-3.13092	-0.592269	0.0929725	13.3151	21.5634	51.7278	1.60002	87.2068	41.3014	0.265934	-3.74916	-26.2037	-9.16636	-5.31658	45.2569	0.0923056	2.18106	33.6907	-21.6498
82	3.2553	3.6988	11.2421	1.68691	1.39993	-0.858401	1.68705	1.39975	4.96203	1.16489	1.16048	9.55435	-0.443305	9.50749	14.654	2.7298	17.4679	-8.30477	-8.5147	2.24896	-1.88722	-2.14885	32.923	43.275	-9.24713	78.2373	45.2901	6.04872	-13.3338	-27.3577	-3.21713	-0.704266	-0.0345762	13.3486	21.6064	52.0029	1.38797	87.0983	41.3831	0.251163	-3.93576	-26.3523	-9.16832	-5.28191	45.2412	0.113245	2.16499	33.7031	-21.6368
84	3.31677	3.68916	11.3226	1.71383	1.39076	-0.823265	1.71397	1.39058	4.99717	1.18571	1.15537	9.58071	-0.531636	9.501	14.6007	2.57442	17.4872	-8.41407	-8.59507	2.11442	-1.76168	-1.23241	31.8854	42.0698	-8.00194	78.9131	44.4746	6.9318	-15.0541	-29.7097	-3.31737	-0.820336	-0.231403	13.3416	21.695	52.3419	1.29344	86.9103	41.3993	0.240932	-3.98108	-26.4319	-9.16177	-5.30867	45.2258	0.136339	2.19881	33.6991	-21.661
86	3.39926	3.63453	11.3864	1.74674	1.36047	-0.795475	1.74688	1.36029	5.02496	1.21243	1.13491	9.60165	-0.692641	9.53163	14.5886	2.29546	17.6012	-8.45168	-8.67664	1.96382	-1.50128	-0.426106	30.6213	40.91	-7.04659	77.9454	42.8291	8.15882	-16.3882	-32.5953	-3.38816	-0.940832	-0.409981	13.2804	21.7289	52.5798	1.37564	86.7392	41.4147	0.256746	-3.8702	-26.4725	-9.14262	-5.30752	45.2199	0.116235	2.20522	33.6948	-21.705
88	3.48538	3.57446	11.4474	1.78084	1.32754	-0.768893	1.78097	1.32736	5.05154	1.2402	1.11256	9.6217	-0.870463	9.56108	14.6	1.98258	17.7197	-8.44841	-8.76905	1.81957	-1.13561	0.308875	29.331	39.8132	-6.09093	77.1677	40.134	8.68001	-17.9737	-35.88	-3.42494	-1.05271	-0.548382	13.1579	21.7261	52.7372	1.54562	86.58	41.4027	0.315126	-3.70274	-26.5416	-9.10418	-5.30113	45.2053	0.062993	2.20063	33.6768	-21.7481
90	3.56795	3.52793	11.5168	1.81435	1.30071	-0.738605	1.81448	1.30053	5.08183	1.26713	1.09471	9.6445	-1.04111	9.57243	14.6161	1.67555	17.8026	-8.43795	-8.87807	1.69952	-0.698736	1.02807	28.1606	38.8325	-5.05445	76.8768	36.4288	8.17524	-19.8219	-39.2613	-3.43754	-1.148	-0.635077	13.0025	21.7054	52.8323	1.74279	86.4371	41.3849	0.406961	-3.53979	-26.6465	-9.04923	-5.29749	45.1815	-0.0107268	2.19304	33.6442	-21.7855
92	3.63786	3.52673	11.6205	1.84568	1.29438	-0.693292	1.84582	1.29419	5.12714	1.29108	1.09198	9.67849	-1.17052	9.5476	14.58	1.43707	17.8044	-8.52307	-9.01582	1.6407	-0.295429	1.85168	27.4677	38.1152	-3.88083	77.0313	31.8843	6.54432	-21.7242	-42.3428	-3.47501	-1.2144	-0.654062	12.9326	21.7355	52.9242	1.82378	86.3261	41.4551	0.479601	-3.5206	-26.7437	-8.99207	-5.31919	45.1604	-0.0626591	2.21262	33.6014	-21.8264
94	3.69642	3.5766	11.7543	1.87582	1.31097	-0.634863	1.87595	1.31078	5.18557	1.31261	1.10625	9.72221	-1.25275	9.45962	14.5284	1.26314	17.6739	-8.63756	-9.18388	1.62515	0.049965	2.76128	27.0363	37.5537	-2.93175	76.4474	27.0709	4.79592	-23.489	-44.1417	-3.52901	-1.22272	-0.669476	12.9169	21.7867	53.0798	1.80938	86.1979	41.6139	0.533347	-3.53338	-26.8255	-8.95265	-5.35089	45.1619	-0.0901372	2.22328	33.573	-21.8535
96	3.74855	3.67432	11.9103	1.90668	1.34881	-0.566814	1.90682	1.34861	5.25362	1.33328	1.13641	9.77305	-1.29004	9.29359	14.4892	1.14037	17.3852	-8.73124	-9.38706	1.63438	0.333505	3.68812	26.7785	37.1124	-2.3228	75.2534	22.1698	3.13757	-25.0851	-44.4017	-3.59312	-1.16695	-0.702871	12.9268	21.8513	53.2999	1.7378	86.0358	41.8512	0.566449	-3.5455	-26.8922	-8.9319	-5.38922	45.1909	-0.0948656	2.22388	33.5668	-21.8668
98	3.81205	3.79667	12.0609	1.9443	1.39666	-0.501553	1.94445	1.39646	5.31888	1.35833	1.1745	9.82174	-1.30043	9.02676	14.5404	1.01777	16.9037	-8.66402	-9.64239	1.6056	0.586954	4.34942	26.575	36.7523	-1.47499	75.0639	17.2708	0.654672	-26.4311	-42.8942	-3.64594	-1.05992	-0.780461	12.8704	21.9261	53.5158	1.75348	85.8113	42.126	0.575897	-3.52198	-26.9599	-8.9128	-5.43547	45.2456	-0.0909506	2.24499	33.589	-21.8815
100	3.89093	3.94665	12.204	1.99067	1.45555	-0.440015	1.99082	1.45534	5.38042	1.38917	1.22143	9.86757	-1.29389	8.65493	14.6494	0.880645	16.2252	-8.49664	-9.94087	1.58547	0.78974	4.98246	26.2084	36.4605	-0.825187	75.17	12.9027	-1.4997	-27.6862	-40.4357	-3.68374	-0.886536	-0.838881	12.7581	21.984	53.6905	1.83168	85.6253	42.3684	0.589104	-3.50089	-27.0162	-8.88474	-5.48058	45.3098	-0.0874323	2.26361	33.6231	-21.9085
102	3.98642	4.11781	12.3392	2.04587	1.52255	-0.382397	2.04602	1.52234	5.43803	1.42606	1.27502	9.91039	-1.28149	8.19277	14.8086	0.71611	15.3801	-8.24209	-10.2709	1.59126	0.930932	5.59881	25.7055	36.1989	-0.356434	75.318	9.3013	-2.98837	-29.0135	-37.3693	-3.70806	-0.657574	-0.856863	12.6019	22.0228	53.8149	1.95668	85.4962	42.5576	0.611084	-3.49223	-27.0567	-8.84296	-5.51808	45.3778	-0.094834	2.27455	33.66	-21.946
104	4.09943	4.28618	12.472	2.10863	1.58701	-0.326157	2.10879	1.58679	5.49427	1.46878	1.32721	9.95218	-1.29653	7.68997	15.0258	0.482189	14.4711	-7.88336	-10.5821	1.62798	1.0055	6.01729	25.4402	35.8113	0.317877	74.785	6.82001	-3.65466	-30.8245	-33.8696	-3.73632	-0.428436	-0.819672	12.4474	22.0577	53.9065	2.0739	85.3907	42.6966	0.634778	-3.49273	-27.0729	-8.78019	-5.53202	45.4478	-0.14628	2.27871	33.682	-21.9746
106	4.2109	4.46293	12.6004	2.17137	1.65521	-0.27199	2.17154	1.65499	5.54844	1.51125	1.38219	9.99238	-1.32159	7.20174	15.2165	0.240177	13.5917	-7.57016	-10.9801	1.84213	0.865679	6.5156	25.1817	35.5955	0.805102	74.2531	5.095	-3.28967	-32.4259	-30.2362	-3.74483	-0.168337	-0.710271	12.3067	22.1166	53.9406	2.19021	85.3282	42.7775	0.648127	-3.55234	-27.075	-8.71696	-5.53326	45.5066	-0.200491	2.26763	33.6919	-22.0034
108	4.31219	4.6473	12.7191	2.2302	1.72754	-0.222164	2.23037	1.72731	5.59827	1.55051	1.43999	10.0293	-1.34938	6.76885	15.3481	0.0206243	12.8138	-7.35947	-11.4452	2.18334	0.568351	7.0664	24.9238	35.5241	1.0233	73.8249	4.05135	-2.0558	-33.5974	-26.6356	-3.72629	0.114447	-0.544342	12.1835	22.1942	53.9245	2.28448	85.2991	42.8064	0.657412	-3.67287	-27.0689	-8.65815	-5.52892	45.5565	-0.246472	2.2448	33.6974	-22.0305
110	4.39305	4.82804	12.8072	2.27959	1.80002	-0.18565	2.27977	1.79978	5.63478	1.58268	1.49731	10.0562	-1.36351	6.47066	15.3751	-0.115069	12.2761	-7.33023	-11.8154	2.28729	0.509979	7.31351	24.8065	35.2114	0.903696	73.2076	3.7484	-0.653559	-34.2905	-22.804	-3.67252	0.362956	-0.393985	12.0724	22.2413	53.9015	2.27404	85.2547	42.8087	0.70249	-3.81546	-27.0675	-8.5995	-5.53531	45.6222	-0.285282	2.22959	33.727	-22.0394
112	4.44404	5.01422	12.8805	2.31618	1.8772	-0.15543	2.31637	1.87696	5.665	1.60497	1.55731	10.0784	-1.35866	6.32467	15.367	-0.158235	12.0087	-7.35389	-12.0852	2.32047	0.474102	7.33898	24.8963	34.7688	0.631146	72.527	4.04402	0.296015	-34.4357	-20.4097	-3.58504	0.615286	-0.294447	11.9718	22.2583	53.9045	2.21274	85.1954	42.8214	0.758178	-3.95424	-27.0693	-8.55712	-5.56023	45.6849	-0.286039	2.23376	33.7691	-22.0536
114	4.45915	5.21101	12.9438	2.33774	1.96178	-0.129164	2.33794	1.96153	5.69127	1.61552	1.62184	10.0975	-1.32612	6.31752	15.3376	-0.0990678	11.9839	-7.40603	-12.2839	2.30008	0.439065	7.14454	25.1318	34.2276	0.404903	71.9477	4.76075	0.59902	-34.3037	-20.2572	-3.45924	0.896184	-0.244326	11.8776	22.2468	53.9377	2.13229	85.1237	42.8491	0.812196	-4.07774	-27.0748	-8.53158	-5.60022	45.7402	-0.2521	2.25619	33.8178	-22.0715
116	4.43352	5.40665	13.0191	2.34151	2.04871	-0.0969964	2.34171	2.04846	5.72341	1.61264	1.6869	10.1211	-1.25447	6.39393	15.2702	0.0647596	12.0969	-7.51974	-12.5221	2.26288	0.471991	6.64684	25.2129	33.6083	0.88954	71.958	5.44308	0.21867	-34.6878	-24.4288	-3.30875	1.20326	-0.170083	11.766	22.2264	53.9889	2.11358	85.0629	42.8563	0.834185	-4.18097	-27.0746	-8.51035	-5.63412	45.7829	-0.225394	2.28113	33.8545	-22.0669
118	4.32748	5.77615	13.0041	2.32177	2.21891	-0.104818	2.32202	2.21869	5.71567	1.58654	1.8128	10.1144	-1.05368	6.38787	15.1867	0.434625	12.0125	-7.6576	-12.9814	1.61862	0.645484	6.17152	25.067	33.2473	1.13473	72.4915	5.59499	-0.111772	-34.7267	-27.8008	-2.93253	1.98849	-0.213056	11.7065	22.1585	53.9894	2.10566	84.9593	42.8996	0.85918	-4.24058	-27.1365	-8.48567	-5.64669	45.8436	-0.213889	2.28473	33.9117	-22.0402
120	4.15864	6.24483	12.8987	2.28048	2.4382	-0.152376	2.28073	2.43797	5.66806	1.54081	1.97398	10.0773	-0.76478	6.32432	15.1082	0.943173	11.7909	-7.78337	-13.5858	0.510766	0.992983	5.79247	24.667	33.076	0.823363	73.8211	5.34172	-0.492937	-34.2064	-29.3397	-2.39951	3.08895	-0.354136	11.7231	22.0438	53.9173	2.10272	84.8292	42.9944	0.885411	-4.24645	-27.2629	-8.45955	-5.64645	45.9128	-0.220922	2.27916	33.9803	-22.0036
122	4.03481	6.31172	12.7979	2.22971	2.47772	-0.195465	2.22995	2.47748	5.62495	1.50003	2.00024	10.0449	-0.646186	6.51762	15.1133	1.22841	12.0995	-7.7504	-13.8527	0.135606	1.59495	5.52089	23.719	32.505	-0.738715	77.6441	5.587	-2.25669	-32.7163	-29.6816	-2.21185	3.36059	-0.421368	11.8625	21.9335	53.728	2.12723	84.7744	43.1593	0.864571	-4.19409	-27.3984	-8.44781	-5.67514	45.9188	-0.254135	2.33455	33.9944	-22.0037
124	3.91048	6.34566	12.7297	2.17672	2.50244	-0.223835	2.17698	2.50222	5.5966	1.45867	2.01526	10.0236	-0.541925	6.70274	15.1351	1.48292	12.3988	-7.68779	-13.9728	0.0245214	1.81081	4.9056	24.5602	31.4381	-1.21539	79.6073	6.95052	-5.31186	-31.5239	-31.3406	-2.10279	3.52498	-0.514105	11.9759	21.7387	53.6678	2.12796	84.8535	43.3047	0.869777	-4.0259	-27.5351	-8.45766	-5.78357	45.9058	-0.248302	2.45351	33.9753	-22.0365
126	3.80425	6.42091	12.6985	2.13512	2.54357	-0.236328	2.13538	2.54335	5.58411	1.42478	2.04324	10.0141	-0.449794	6.8195	15.1453	1.69155	12.5782	-7.65202	-14.0422	0.0514972	1.64108	4.07805	26.7521	30.1938	-0.396391	79.3452	8.92393	-8.56163	-30.6685	-34.2501	-2.01677	3.71744	-0.622804	11.9979	21.4817	53.7304	2.13304	85.0234	43.4098	0.910729	-3.76411	-27.6522	-8.48411	-5.96946	45.8933	-0.193005	2.62557	33.9374	-22.1019
128	3.82536	6.52005	12.6761	2.15126	2.58577	-0.247272	2.15153	2.58555	5.57316	1.43396	2.07587	10.0056	-0.491838	6.85626	15.1038	1.63245	12.66	-7.72955	-14.3414	0.0276543	1.75081	3.74192	25.7998	30.3842	-0.364949	79.2701	8.05682	-6.97717	-30.291	-35.5153	-1.94736	3.89093	-0.613733	11.79	21.3151	53.601	2.33605	85.0444	43.4768	0.959849	-3.52653	-27.6795	-8.49945	-6.18245	45.9266	-0.106766	2.80215	33.9263	-22.1917
130	3.8863	6.60769	12.6832	2.18444	2.61972	-0.245777	2.18471	2.61949	5.57466	1.45648	2.10344	10.0064	-0.557702	6.89173	14.9819	1.53737	12.7474	-7.95814	-14.5094	-0.0711514	1.87958	3.84353	25.013	30.9183	-0.610884	79.574	7.43479	-6.48765	-29.8503	-35.0646	-1.89276	4.01246	-0.701826	11.6346	21.275	53.611	2.47867	84.9824	43.5577	0.978841	-3.43312	-27.7051	-8.50402	-6.32985	45.9603	-0.0343971	2.97015	33.9027	-22.3445
132	3.95685	6.68751	12.7198	2.22166	2.64922	-0.231339	2.22194	2.64899	5.58909	1.48239	2.12793	10.017	-0.618826	6.93297	14.7948	1.45941	12.8432	-8.30679	-14.5206	-0.220194	2.01768	4.27897	25.1263	31.5039	-0.981374	79.9891	7.50347	-7.96073	-29.2727	-33.2966	-1.83094	4.09942	-0.875654	11.586	21.3346	53.7607	2.50294	84.875	43.6645	0.959859	-3.50313	-27.7419	-8.49391	-6.39076	45.9849	0.00594189	3.11392	33.8688	-22.5356
134	3.99601	6.80139	12.765	2.2477	2.69588	-0.212765	2.24798	2.69565	5.60767	1.49881	2.16446	10.0305	-0.668352	6.937	14.6379	1.38612	12.8675	-8.60134	-14.5965	-0.275494	2.33622	4.6165	26.3912	31.9479	-1.03881	78.6211	7.35611	-9.38457	-28.9408	-32.2301	-1.68693	4.24667	-0.889214	11.6096	21.329	53.7437	2.40461	84.8266	43.8046	0.909616	-3.68451	-27.7519	-8.453	-6.38857	46.0016	-0.0129451	3.20493	33.8672	-22.6381
136	4.02037	6.98493	12.8509	2.27289	2.77378	-0.176307	2.27318	2.77354	5.64413	1.5126	2.22421	10.0573	-0.679128	6.85803	14.4842	1.35205	12.7264	-8.89297	-14.7154	-0.227534	2.57173	4.96385	27.3141	32.4718	-0.702735	77.7631	6.90579	-9.98175	-28.5641	-30.6316	-1.48926	4.45954	-0.784877	11.4976	21.3252	53.7138	2.32788	84.8607	43.8912	0.88309	-3.8675	-27.7751	-8.41829	-6.33477	46.0219	-0.0343676	3.19537	33.8801	-22.6463
138	4.04315	7.23176	12.9689	2.30251	2.87923	-0.126031	2.30281	2.87899	5.6944	1.52794	2.30479	10.0942	-0.660642	6.69888	14.3204	1.34172	12.4286	-9.20701	-14.9079	-0.0916594	2.66824	5.34952	27.5823	33.2724	-0.0595375	77.7245	5.9822	-9.68505	-28.198	-27.9759	-1.26852	4.71536	-0.616835	11.2223	21.3558	53.7162	2.31389	84.9552	43.9225	0.889829	-4.02746	-27.81	-8.39543	-6.24793	46.0606	-0.0390858	3.10995	33.9113	-22.5836
140	4.11757	7.48601	13.0625	2.3551	2.98433	-0.0876472	2.35541	2.98408	5.73279	1.56042	2.38667	10.1221	-0.693616	6.50894	14.0945	1.2313	12.0937	-9.64247	-15.3598	0.0886953	2.60372	5.86642	27.4811	35.122	0.49321	77.8228	4.01678	-9.51027	-28.3127	-22.7278	-1.1313	4.91086	-0.611514	10.8766	21.5144	53.8399	2.38421	84.9865	43.9918	0.909757	-4.19234	-27.8144	-8.37116	-6.18846	46.1743	-0.000953912	3.10819	33.9898	-22.5678
142	4.16399	7.70829	13.1053	2.39237	3.07798	-0.0711255	2.39268	3.07774	5.74931	1.58211	2.45906	10.1337	-0.679643	6.36083	13.8965	1.21822	11.8176	-10.0189	-15.5251	0.0124544	2.77111	6.0494	27.1604	36.6388	0.800723	76.8626	2.03624	-8.57755	-28.8793	-18.5926	-0.95262	5.06924	-0.561423	10.5495	21.7056	53.8382	2.46178	84.9562	44.0264	0.946543	-4.39111	-27.7896	-8.3335	-6.10464	46.2816	0.0227289	3.07867	34.0975	-22.5498
144	4.14995	7.84266	13.1109	2.39611	3.13795	-0.0692599	2.39643	3.1377	5.75118	1.58092	2.50409	10.1346	-0.58065	6.29575	13.777	1.38334	11.6604	-10.2371	-15.3168	-0.289893	3.155	5.90839	26.7221	37.356	0.826542	74.9062	0.555668	-6.66559	-29.6821	-16.0053	-0.749602	5.1576	-0.467228	10.3321	21.826	53.7489	2.48585	84.9065	44.0173	0.987541	-4.55776	-27.7523	-8.30068	-5.99065	46.3409	0.0324908	2.99717	34.2034	-22.5175
146	3.99444	7.71146	13.1786	2.31933	3.09123	-0.0351035	2.31964	3.09099	5.78533	1.52685	2.46399	10.1609	-0.29347	6.41025	13.8811	1.93849	11.7602	-10.0136	-14.9081	-0.383326	3.31693	5.88854	26.4862	36.6346	0.746144	73.5681	0.74554	-3.14833	-29.8977	-13.0139	-0.67244	5.0388	-0.533151	10.51	21.4744	54.0309	2.21907	85.051	43.9486	0.990077	-4.38345	-27.7839	-8.37405	-5.83236	46.2474	0.0868681	2.8096	34.1952	-22.4451
148	3.90852	7.4678	13.2226	2.26444	2.99022	-0.0122791	2.26475	2.98999	5.80817	1.49269	2.38482	10.1789	-0.162605	6.54359	13.9638	2.21901	11.9541	-9.83993	-14.5927	-0.331125	3.32971	6.15374	26.6998	35.9077	0.34664	72.0336	1.41064	-0.0416467	-29.912	-10.6455	-0.796031	4.76402	-0.575654	10.7034	21.3153	54.0763	2.26689	85.1073	44.0906	0.921489	-4.10682	-27.7814	-8.41602	-5.86303	46.1724	0.174112	2.86509	34.159	-22.4
150	3.93002	7.1855	13.2299	2.25327	2.86464	-0.00763914	2.25356	2.86441	5.8128	1.49272	2.29025	10.1832	-0.244406	6.63994	13.9433	2.10903	12.1601	-9.87654	-14.4184	-0.177753	3.22244	6.64657	27.1721	35.5	-0.268674	70.3866	2.18675	2.25702	-29.977	-9.12583	-1.09655	4.39556	-0.564657	10.8297	21.4343	53.8513	2.64222	85.0389	44.4212	0.795606	-3.82866	-27.7323	-8.39231	-6.06649	46.1669	0.261365	3.15097	34.1422	-22.4035
152	4.00666	7.01016	13.2242	2.27396	2.78203	-0.0104794	2.27425	2.78179	5.80995	1.51367	2.22992	10.1816	-0.425043	6.64055	13.7264	1.80161	12.2271	-10.2926	-14.2173	-0.102012	3.08811	6.86841	26.8699	35.2029	-0.584666	69.6183	2.75088	4.27064	-30.43	-8.55006	-1.41904	4.118	-0.546008	10.9271	21.5874	53.7958	2.82197	84.9357	44.569	0.696482	-3.73537	-27.675	-8.30489	-6.136	46.2823	0.229397	3.24888	34.259	-22.4762
154	4.08162	6.91457	13.2134	2.2997	2.73459	-0.0160193	2.29998	2.73436	5.80441	1.53603	2.19622	10.1776	-0.665613	6.60545	13.5098	1.37204	12.2534	-10.7162	-14.1919	-0.0120026	2.96281	6.92593	26.3377	35.07	-0.715669	69.0848	3.01972	5.77673	-31.001	-8.83003	-1.61817	3.98659	-0.616699	11.0073	21.561	53.8286	2.81409	84.8907	44.6261	0.668229	-3.73621	-27.6511	-8.13003	-6.15614	46.3739	0.104536	3.33258	34.4432	-22.5813
156	4.13781	6.88315	13.2119	2.32204	2.71663	-0.0175612	2.32232	2.71639	5.80287	1.55391	2.18429	10.1766	-0.936069	6.56702	13.3216	0.884589	12.2871	-11.0902	-14.3132	0.0928524	2.89166	6.87607	25.774	35.0529	-0.739864	68.5678	3.05665	6.8035	-31.6282	-9.79071	-1.67052	3.99159	-0.747793	11.0622	21.3648	53.8918	2.67848	84.9114	44.6284	0.706268	-3.80715	-27.6584	-7.87139	-6.23491	46.4139	-0.0536464	3.5334	34.7016	-22.7138
158	4.18045	6.87139	13.2617	2.34057	2.70776	0.00383601	2.34085	2.70752	5.82427	1.56845	2.17882	10.1926	-1.18632	6.59167	13.0797	0.463472	12.4289	-11.5583	-14.2608	0.0957221	3.04176	6.8549	25.5635	34.8739	-0.952043	67.6625	3.23836	7.6387	-32.3199	-10.952	-1.64428	4.03348	-0.697607	11.0263	21.2807	53.7364	2.74802	84.9135	44.6827	0.746421	-3.92726	-27.6394	-7.56282	-6.75615	46.4225	-0.0107028	4.20801	35.075	-23.0546
160	4.19127	6.82263	13.3506	2.34296	2.68461	0.0434801	2.34323	2.68437	5.86391	1.57197	2.16156	10.2225	-1.36392	6.70303	12.7801	0.214016	12.7006	-12.1211	-14.2699	0.343895	3.08058	7.08309	25.3294	34.8132	-1.17918	67.0597	3.48359	8.07489	-32.7535	-11.6672	-1.64498	3.9712	-0.652044	11.0449	21.3069	53.7383	2.73254	84.9294	44.7008	0.726537	-4.05348	-27.6175	-7.2124	-7.54818	46.4874	0.0821457	5.50592	35.7886	-22.4615
162	4.17504	6.71632	13.4623	2.32951	2.63799	0.0941465	2.32978	2.63775	5.91458	1.56526	2.12567	10.2608	-1.46708	6.90346	12.4423	0.139683	13.1049	-12.7421	-14.3328	0.851399	2.95453	7.5618	25.081	34.9036	-1.38999	66.8771	3.81684	7.98521	-32.8642	-12.0626	-1.70963	3.7509	-0.652949	11.1377	21.4381	53.9393	2.59813	84.9546	44.6929	0.638676	-4.1661	-27.5906	-6.86278	-8.43237	46.6001	0.250755	6.95709	36.7344	-20.8616
164	4.17158	6.53251	13.5449	2.31549	2.55672	0.1322	2.31575	2.55648	5.95264	1.56036	2.06391	10.2899	-1.55198	7.17844	12.1453	0.126215	13.6372	-13.2801	-14.234	1.34969	2.78688	8.07083	25.2107	35.0211	-1.5377	66.9494	4.30757	7.12767	-32.6926	-13.3712	-1.86526	3.29778	-0.703885	11.2291	21.6402	54.1477	2.47141	84.9384	44.7862	0.520346	-4.235	-27.5242	-6.70176	-8.87981	46.6522	0.714659	6.58053	37.2724	-19.5909
166	4.15048	6.34121	13.5883	2.29261	2.4739	0.153244	2.29286	2.47367	5.97368	1.54885	2.00046	10.3063	-1.63108	7.45585	11.9212	0.118734	14.1716	-13.6816	-14.0291	1.7678	2.55243	8.51335	25.4149	35.2782	-1.95382	67.0537	5.2245	5.17071	-32.6549	-15.0363	-2.05436	2.85089	-0.785345	11.393	21.755	54.3999	2.26412	84.9706	44.8592	0.400214	-4.30895	-27.5011	-6.47931	-8.85915	46.6258	0.708838	4.93907	37.4576	-18.3536
168	4.10941	6.15449	13.595	2.26082	2.395	0.158259	2.26107	2.39476	5.97869	1.53036	1.93939	10.3106	-1.71423	7.71705	11.7881	0.0889736	14.6784	-13.916	-13.7277	2.08679	2.25605	8.80693	25.6423	35.5865	-2.60569	67.1667	6.82144	2.592	-32.7825	-17.4218	-2.25324	2.4546	-0.896748	11.5967	21.7673	54.6853	2.02289	85.0621	44.8702	0.302557	-4.37573	-27.5255	-6.17424	-8.54936	46.4932	0.221522	2.5344	37.2478	-17.2231
170	4.05906	5.94988	13.5974	2.22358	2.30898	0.161684	2.22382	2.30875	5.98212	1.50825	1.87266	10.3138	-1.81403	7.97031	11.7711	0.0136797	15.1779	-13.9375	-13.3418	2.37252	1.90164	8.77021	25.9928	35.5007	-2.98839	67.5836	9.728	1.63718	-32.8048	-22.4542	-2.43199	2.03535	-1.0679	11.6405	21.8062	54.9831	2.01699	85.1675	44.7618	0.287772	-4.33933	-27.5323	-5.90332	-8.82383	46.1596	-0.0777562	0.95485	36.485	-16.1991
172	4.03329	5.7268	13.5615	2.19532	2.21339	0.147786	2.19555	2.21316	5.96822	1.49341	1.79942	10.304	-1.92375	8.22261	11.8415	-0.0901352	15.6797	-13.7986	-12.8693	2.49525	1.60649	8.5186	26.2684	35.2185	-3.54538	67.7505	13.9251	1.36702	-32.5449	-28.8166	-2.5838	1.63762	-1.21058	11.6466	21.7234	55.1195	2.06628	85.3138	44.598	0.317174	-4.26123	-27.5343	-5.8691	-8.97126	45.7633	-0.215873	-0.0358024	35.5469	-15.137
174	4.02627	5.48395	13.4823	2.17339	2.10814	0.114491	2.1736	2.10792	5.93492	1.48388	1.71944	10.2797	-2.03125	8.47079	11.9806	-0.200506	16.1729	-13.5328	-12.3403	2.44661	1.39766	8.11329	26.3644	34.8504	-4.35589	67.7018	19.211	1.76632	-31.8784	-35.6858	-2.70259	1.27166	-1.30539	11.6656	21.5258	55.0821	2.10564	85.4874	44.4044	0.360467	-4.16627	-27.5285	-6.04378	-8.86768	45.3647	-0.216086	-0.5553	34.592	-14.1529
176	3.98003	5.21476	13.3633	2.13198	1.99464	0.0643114	2.13218	1.99442	5.88474	1.46029	1.63206	10.2428	-2.09673	8.69793	12.1554	-0.249053	16.6106	-13.1977	-11.8608	2.30425	1.2521	7.67615	26.0018	34.6501	-5.51706	68.0693	24.8167	2.71363	-31.0146	-41.3964	-2.78305	0.937298	-1.35351	11.7961	21.3598	54.9855	2.01651	85.6201	44.2101	0.333988	-4.09438	-27.5022	-6.10666	-8.66322	45.0623	-0.224681	-1.0793	33.8386	-13.5175
178	3.90872	4.95184	13.2506	2.08021	1.88566	0.0171738	2.0804	1.88544	5.8376	1.42869	1.54735	10.2081	-2.12051	8.89454	12.3073	-0.232801	16.9761	-12.9025	-11.4063	2.10397	1.19914	7.27574	25.5976	34.7201	-6.73057	69.356	30.4008	3.94382	-29.1895	-44.4339	-2.83916	0.652003	-1.42232	11.977	21.2931	54.9289	1.92538	85.7113	44.0622	0.254483	-4.05962	-27.4547	-6.11001	-8.24152	44.7999	-0.30528	-1.53796	33.183	-13.2986
180	3.81682	4.7099	13.1561	2.02123	1.78718	-0.0217535	2.02141	1.78697	5.79868	1.39105	1.46997	10.1795	-2.0997	9.05918	12.4205	-0.144653	17.2659	-12.6758	-10.9763	1.87446	1.23824	6.99617	25.3488	35.091	-8.02566	71.6051	35.812	4.88931	-26.4035	-44.7514	-2.87162	0.413381	-1.52009	12.174	21.3252	54.932	1.86006	85.7655	43.9662	0.138108	-4.06185	-27.3903	-6.07014	-7.64231	44.5576	-0.46008	-1.93404	32.59	-13.4004
182	3.7167	4.5119	13.0805	1.96211	1.70836	-0.0526098	1.96228	1.70816	5.76782	1.35203	1.40725	10.1569	-2.02908	9.19955	12.4981	0.0279137	17.492	-12.5104	-10.5754	1.66411	1.36199	7.12031	25.6317	35.7387	-9.55732	74.4468	41.0023	4.71078	-22.8944	-44.4619	-2.86331	0.192899	-1.61201	12.3007	21.3683	54.9595	1.82264	85.8017	43.8874	0.0407867	-4.07794	-27.3221	-6.04658	-7.10555	44.3005	-0.631997	-2.23935	32.0024	-13.2929
184	3.59502	4.34358	13	1.8957	1.64417	-0.0856697	1.89587	1.64397	5.73476	1.30659	1.35496	10.1325	-1.92429	9.31224	12.5685	0.251908	17.6546	-12.3562	-10.195	1.51057	1.46043	7.13537	26.3434	36.6016	-10.6447	77.4329	45.7933	3.55744	-19.1097	-43.0525	-2.82573	0.000970266	-1.68189	12.4223	21.384	54.9444	1.7669	85.877	43.8248	-0.0443955	-4.11193	-27.2849	-6.02993	-6.62839	44.0323	-0.705805	-2.58415	31.3846	-13.4497
186	3.45627	4.20518	12.9098	1.82394	1.59438	-0.123122	1.82411	1.59419	5.69731	1.25619	1.31307	10.1047	-1.79432	9.39504	12.6371	0.509703	17.7534	-12.205	-9.841	1.43656	1.48651	6.92082	27.3884	37.6802	-11.1824	80.4768	50.0388	1.51564	-15.4336	-40.5865	-2.76332	-0.161799	-1.72879	12.5397	21.3694	54.8817	1.69912	86.006	43.7713	-0.116246	-4.15332	-27.2801	-6.02305	-6.23113	43.7656	-0.684305	-2.96841	30.7806	-13.8624
188	3.32929	4.10787	12.8149	1.76035	1.56175	-0.16314	1.76051	1.56157	5.65729	1.21074	1.28455	10.075	-1.65696	9.44224	12.6933	0.768533	17.785	-12.0792	-9.53913	1.48666	1.37353	6.55132	28.4749	39.0568	-11.492	83.3136	53.5268	-1.09354	-12.1357	-37.2277	-2.68582	-0.299666	-1.76991	12.598	21.3703	54.8223	1.69555	86.1856	43.7089	-0.168321	-4.15943	-27.2814	-6.04837	-5.90302	43.5421	-0.722554	-3.34646	30.3891	-14.0952
190	3.2048	4.04593	12.7208	1.70044	1.54439	-0.203098	1.7006	1.54422	5.61733	1.16703	1.26768	10.0452	-1.50575	9.45487	12.7423	1.03988	17.7488	-11.9685	-9.31374	1.60133	1.17776	5.95543	29.6534	40.6355	-11.682	86.0854	56.072	-4.08774	-9.68137	-33.7718	-2.58168	-0.41414	-1.80883	12.6388	21.3696	54.7881	1.69922	86.3869	43.6339	-0.234452	-4.16476	-27.2539	-6.0188	-5.96634	43.4095	-0.72333	-3.18392	30.2111	-14.4965
192	3.08645	4.01558	12.6286	1.64555	1.5404	-0.242502	1.64571	1.54023	5.57793	1.12617	1.26112	10.0157	-1.34794	9.43338	12.7887	1.31036	17.6484	-11.8657	-9.15779	1.76967	0.908604	5.09541	30.9305	42.3333	-11.6896	88.8922	57.6193	-7.25374	-7.87527	-30.5768	-2.45964	-0.499259	-1.84229	12.6721	21.3644	54.77	1.69956	86.5863	43.5507	-0.307617	-4.16907	-27.201	-5.94769	-6.36821	43.3582	-0.670386	-2.60575	30.1923	-15.0321
194	2.99284	4.00677	12.5366	1.60308	1.54401	-0.282271	1.60324	1.54384	5.53816	1.09409	1.26106	9.98592	-1.21637	9.37818	12.8438	1.51938	17.4974	-11.7537	-9.00914	2.01284	0.538688	3.87728	32.3545	43.9677	-11.1132	92.0595	58.2312	-10.453	-5.62335	-27.9919	-2.36625	-0.52985	-1.85196	12.7083	21.3552	54.7019	1.70034	86.7299	43.4881	-0.326652	-4.13231	-27.1834	-5.97639	-6.59579	43.2991	-0.544632	-2.71485	30.1013	-15.301
196	2.91658	4.0253	12.443	1.57017	1.55835	-0.323072	1.57033	1.55819	5.49736	1.06842	1.26966	9.9553	-1.08691	9.29537	12.9111	1.71256	17.2973	-11.6228	-8.92491	2.28168	0.175723	2.51202	33.913	45.4313	-10.1508	95.3237	57.8623	-13.3239	-3.66207	-25.8116	-2.2646	-0.515377	-1.84023	12.7026	21.3304	54.6114	1.72505	86.8027	43.4069	-0.306737	-4.11561	-27.1335	-6.02726	-6.66496	43.2563	-0.54453	-2.7911	29.9654	-15.2327
198	2.85688	4.06763	12.3526	1.54626	1.5819	-0.362784	1.54642	1.58174	5.45765	1.04886	1.28574	9.92546	-0.956985	9.19345	12.9891	1.89808	17.0628	-11.4744	-8.90742	2.54166	-0.13929	1.04156	35.4997	46.6679	-8.89144	98.4573	56.4929	-15.5463	-1.99688	-24.8381	-2.15554	-0.462528	-1.80427	12.652	21.2847	54.4965	1.76831	86.8197	43.2986	-0.269375	-4.1585	-27.064	-6.07373	-6.57535	43.232	-0.677348	-2.76993	29.8038	-14.9176
200	2.81589	4.12022	12.2804	1.53143	1.60846	-0.394672	1.53159	1.6083	5.42576	1.0359	1.30465	9.90145	-0.833377	9.09265	13.0745	2.07196	16.833	-11.3131	-8.9215	2.72422	-0.36	-0.586401	36.8092	47.6848	-7.68718	100.809	53.844	-16.5631	0.124716	-28.8566	-2.06872	-0.386315	-1.72757	12.568	21.2219	54.3369	1.81146	86.8931	43.1293	-0.314422	-4.36773	-27.0732	-6.07329	-6.37314	43.2216	-0.77618	-3.01385	29.6972	-14.83
202	2.79012	4.16858	12.2517	1.52332	1.63175	-0.407375	1.52349	1.63159	5.41306	1.02824	1.32153	9.89184	-0.733205	9.01051	13.1204	2.21584	16.6458	-11.2258	-8.93531	2.76584	-0.485531	-2.33575	37.2514	48.1844	-6.09714	103.6	51.2433	-15.8214	0.11752	-32.7772	-2.01569	-0.304663	-1.65276	12.5769	21.0598	54.1042	1.69003	86.7973	43.1457	-0.253343	-4.62638	-27.2104	-6.04814	-6.16527	43.2381	-0.830376	-3.21209	29.6331	-14.7985
204	2.78053	4.20007	12.2621	1.52144	1.6462	-0.402772	1.52161	1.64604	5.41766	1.02588	1.33219	9.89524	-0.664692	8.96056	13.1265	2.3198	16.5287	-11.2124	-8.93915	2.67804	-0.570783	-4.07427	36.7956	48.2489	-4.2398	106.514	49.276	-14.314	-1.95288	-35.0812	-2.00729	-0.24242	-1.59254	12.6897	20.8255	53.8252	1.41956	86.5609	43.3579	-0.0849449	-4.8891	-27.4373	-6.00695	-5.98491	43.2717	-0.846473	-3.31451	29.5949	-14.7735
206	2.79805	4.18318	12.2685	1.52799	1.63748	-0.400071	1.52815	1.63732	5.42036	1.03136	1.32611	9.89729	-0.645167	8.97453	13.1321	2.35976	16.5467	-11.1984	-8.94183	2.57169	-0.875187	-5.35348	35.7277	48.3956	-3.18311	107.033	48.5307	-16.0762	-2.61556	-33.7882	-2.08248	-0.283034	-1.56442	12.8388	20.6887	53.6314	1.20122	86.5235	43.5851	0.0282432	-5.12012	-27.5487	-5.96473	-5.82944	43.2706	-0.887183	-3.40021	29.518	-14.6441
208	2.81808	4.13589	12.2708	1.53343	1.61525	-0.399032	1.53359	1.61509	5.4214	1.03693	1.30987	9.89815	-0.63847	9.0282	13.1804	2.38641	16.6425	-11.1027	-8.90106	2.48817	-1.06252	-6.4094	35.2874	48.4483	-2.52994	105.932	47.9539	-17.1701	-1.87022	-33.7213	-2.14834	-0.325077	-1.48515	12.9123	20.729	53.5135	1.21361	86.5154	43.68	0.019557	-5.10757	-27.5778	-5.92541	-5.74248	43.267	-0.922516	-3.4831	29.4242	-14.5623
210	2.83199	4.06738	12.2639	1.53459	1.58421	-0.401918	1.53476	1.58405	5.41851	1.03988	1.28677	9.89612	-0.63192	9.11051	13.2854	2.41654	16.7915	-10.8991	-8.82598	2.43349	-1.08527	-7.25217	35.5449	48.3658	-2.20282	104.064	47.314	-16.8217	-0.143721	-35.5603	-2.17672	-0.348998	-1.36592	12.9042	20.9083	53.4548	1.44075	86.487	43.6369	-0.0784943	-4.85104	-27.5291	-5.89249	-5.73067	43.2643	-0.944065	-3.54595	29.326	-14.5522
212	2.82862	3.99571	12.2332	1.52775	1.55318	-0.415168	1.52791	1.55302	5.40526	1.03682	1.26316	9.88632	-0.610624	9.2032	13.4589	2.46833	16.955	-10.5659	-8.79739	2.37133	-1.05393	-7.72788	35.3972	48.152	-2.16468	104.567	46.7381	-15.9005	0.56783	-37.1322	-2.13994	-0.369702	-1.33695	12.9009	20.9829	53.38	1.63158	86.3481	43.6038	-0.0455593	-4.55093	-27.4185	-5.87013	-5.7838	43.2452	-0.933818	-3.48162	29.2558	-14.5892
214	2.82632	3.93496	12.1949	1.52212	1.52693	-0.431842	1.52227	1.52677	5.38859	1.03433	1.24321	9.87393	-0.586704	9.29444	13.6357	2.52344	17.115	-10.2265	-8.7834	2.2763	-1.04736	-8.09468	35.3099	47.8931	-2.26257	105.074	46.1066	-13.8279	0.848295	-39.1136	-2.1272	-0.400277	-1.3382	13.0078	20.9393	53.3009	1.67381	86.2636	43.6457	0.0415954	-4.31809	-27.2608	-5.86929	-5.83411	43.2371	-0.942547	-3.42784	29.2233	-14.5484
216	2.83374	3.88731	12.1541	1.52167	1.50575	-0.449815	1.52182	1.50559	5.37062	1.03537	1.22739	9.86053	-0.565726	9.37908	13.795	2.57258	17.264	-9.92038	-8.77625	2.16644	-1.09157	-8.41592	35.3332	47.6318	-2.4017	105.225	45.415	-10.91	0.757387	-41.4045	-2.15852	-0.441571	-1.3514	13.1931	20.8122	53.2295	1.60735	86.2637	43.7475	0.152443	-4.14526	-27.0654	-5.88889	-5.86971	43.2517	-0.972318	-3.40795	29.2296	-14.4348
218	2.86748	3.84436	12.1151	1.53314	1.48475	-0.467289	1.53329	1.48459	5.35314	1.04531	1.21252	9.8475	-0.555975	9.45336	13.9217	2.60141	17.3978	-9.677	-8.76864	2.14766	-1.19202	-8.66202	35.3262	47.4462	-2.38342	105.666	44.7526	-8.79153	0.496918	-43.297	-2.22614	-0.481991	-1.34663	13.2047	20.788	53.2227	1.74305	86.3243	43.7529	0.213754	-3.84795	-26.8418	-5.91426	-5.91964	43.3128	-0.98258	-3.38782	29.2667	-14.4009
220	2.91595	3.79904	12.0752	1.55092	1.46166	-0.485278	1.55107	1.4615	5.33515	1.0601	1.1965	9.83408	-0.57813	9.52074	14.0371	2.57117	17.5307	-9.45869	-8.7545	2.15562	-1.31427	-8.97573	35.4172	47.2933	-2.18435	105.735	44.1799	-7.18904	0.322214	-44.761	-2.30406	-0.518023	-1.35767	13.1617	20.8263	53.2168	1.99376	86.3545	43.7457	0.248134	-3.52197	-26.6271	-5.94213	-5.96927	43.3791	-0.97839	-3.34321	29.3184	-14.4005
222	2.97313	3.74772	12.039	1.57212	1.43529	-0.501704	1.57227	1.43513	5.31873	1.07768	1.17827	9.82184	-0.629887	9.58268	14.1439	2.48624	17.6645	-9.26047	-8.73774	2.17154	-1.44215	-9.35482	35.5633	47.1614	-1.86542	105.535	43.7108	-5.96727	0.355899	-45.8257	-2.38549	-0.555726	-1.3805	13.1008	20.8796	53.1838	2.2953	86.3335	43.7539	0.271612	-3.21256	-26.4403	-5.96304	-6.01531	43.4354	-0.962619	-3.28272	29.366	-14.4225
224	3.02741	3.68068	12.0241	1.59111	1.40208	-0.508539	1.59126	1.40192	5.31189	1.09408	1.15476	9.81683	-0.686136	9.6446	14.2343	2.39513	17.7994	-9.09304	-8.74153	2.17611	-1.5463	-9.65308	35.452	47.034	-1.71048	106.145	43.2953	-4.63008	0.802198	-46.9295	-2.47229	-0.627999	-1.37299	13.0735	20.7789	53.0704	2.45837	86.2659	43.8184	0.339327	-3.01953	-26.3159	-5.94437	-6.06585	43.465	-0.943808	-3.26186	29.3589	-14.4491
226	3.07101	3.62962	12.0329	1.60671	1.37648	-0.504776	1.60685	1.37631	5.31565	1.10747	1.13668	9.81974	-0.714828	9.68996	14.3001	2.35101	17.8936	-8.96989	-8.75752	2.16228	-1.65214	-9.8626	35.3873	46.9699	-1.48542	106.885	43.0957	-3.9175	0.998378	-47.3769	-2.56519	-0.699658	-1.32795	13.0914	20.5595	52.9225	2.44829	86.2384	43.9653	0.404867	-2.9074	-26.2146	-5.91213	-6.06417	43.4693	-0.937444	-3.30779	29.3035	-14.4944
228	3.10246	3.59947	12.0599	1.61858	1.36078	-0.492962	1.61872	1.36062	5.32747	1.11743	1.12573	9.82865	-0.708284	9.71842	14.3456	2.36712	17.9437	-8.88177	-8.77994	2.14591	-1.76306	-9.97723	35.4278	46.9902	-1.19434	107.5	43.0967	-3.83715	0.920729	-47.193	-2.65681	-0.764824	-1.25607	13.1423	20.2973	52.7695	2.31532	86.2502	44.1668	0.439788	-2.87372	-26.1341	-5.87635	-6.00533	43.4563	-0.952685	-3.40388	29.2179	-14.5341
230	3.12712	3.57844	12.079	1.62806	1.34964	-0.484578	1.6282	1.34947	5.33585	1.12528	1.11802	9.83497	-0.673252	9.74457	14.3932	2.43366	17.9793	-8.78687	-8.79099	2.20425	-1.87282	-9.99945	35.5488	47.1356	-1.01974	107.523	43.0715	-3.74548	1.0789	-47.0902	-2.72126	-0.832473	-1.21063	13.1527	20.3018	52.6904	2.34257	86.1996	44.2796	0.364343	-2.93009	-26.105	-5.85055	-5.91361	43.456	-1.02104	-3.45214	29.1657	-14.4436
232	3.13967	3.56292	12.0909	1.63255	1.34184	-0.479347	1.63269	1.34167	5.34108	1.12918	1.11248	9.83892	-0.621262	9.76417	14.4642	2.52535	17.9972	-8.64732	-8.79562	2.2779	-1.96977	-9.96277	35.628	47.2904	-0.955755	107.401	43.0908	-3.71392	1.27809	-46.9973	-2.74975	-0.900501	-1.18199	13.189	20.3019	52.6223	2.31534	86.1947	44.3789	0.272945	-3.07203	-26.093	-5.84742	-5.87513	43.4742	-1.04632	-3.46626	29.1667	-14.4034
234	3.14076	3.55051	12.0952	1.63218	1.33627	-0.477374	1.63231	1.3361	5.34306	1.12928	1.1083	9.84043	-0.562215	9.77555	14.5546	2.62421	17.998	-8.47194	-8.80094	2.35147	-2.05906	-9.89535	35.657	47.4232	-0.968557	107.229	43.1494	-3.69304	1.48685	-46.9335	-2.74876	-0.968954	-1.17343	13.2578	20.253	52.5608	2.20535	86.2341	44.4807	0.192775	-3.26207	-26.0901	-5.86427	-5.89597	43.5079	-1.02223	-3.45041	29.2174	-14.4284
236	3.13709	3.53747	12.0941	1.62963	1.33082	-0.477764	1.62977	1.33065	5.34267	1.12775	1.10405	9.84016	-0.518484	9.77446	14.6266	2.69334	17.9814	-8.33396	-8.83775	2.41841	-2.17575	-9.86359	35.7485	47.5228	-0.902654	106.954	43.1938	-3.50657	1.72574	-46.9319	-2.75588	-1.04244	-1.20219	13.3394	20.2149	52.5429	2.06044	86.2044	44.5984	0.143247	-3.36327	-26.0975	-5.87423	-5.90711	43.5357	-1.02025	-3.41845	29.2769	-14.4048
238	3.13016	3.52462	12.0919	1.62566	1.32568	-0.478586	1.6258	1.32551	5.34184	1.12512	1.09995	9.83957	-0.494242	9.76102	14.671	2.72645	17.9489	-8.25057	-8.857	2.46904	-2.29767	-9.87766	35.78	47.6371	-0.847725	106.757	43.1939	-3.31686	1.91262	-46.9563	-2.7629	-1.10189	-1.23906	13.3634	20.2026	52.5468	2.01097	86.2135	44.6861	0.102626	-3.41594	-26.1185	-5.89134	-5.91366	43.5621	-1.0205	-3.39137	29.3258	-14.3783
240	3.11996	3.51406	12.0906	1.62042	1.32178	-0.479002	1.62056	1.32162	5.34143	1.12147	1.09668	9.83928	-0.488433	9.73664	14.6854	2.72629	17.9026	-8.22604	-8.85484	2.49835	-2.41643	-9.9327	35.7572	47.7622	-0.806678	106.641	43.1599	-3.16075	2.03933	-46.9928	-2.77007	-1.13888	-1.27753	13.326	20.2158	52.5686	2.06887	86.2664	44.7385	0.0694521	-3.41938	-26.1472	-5.91315	-5.91878	43.5861	-1.01885	-3.3748	29.3593	-14.3608
242	3.10213	3.51585	12.0928	1.61273	1.32383	-0.477862	1.61287	1.32366	5.34257	1.11559	1.09769	9.84013	-0.489056	9.70294	14.6731	2.71471	17.8412	-8.25275	-8.86178	2.49017	-2.51471	-9.99694	35.8282	47.8262	-0.709195	106.423	43.177	-3.04503	2.16285	-47.0161	-2.78233	-1.13233	-1.32374	13.2884	20.2346	52.6164	2.1467	86.2865	44.7815	0.0586212	-3.34535	-26.159	-5.91906	-5.93892	43.6025	-1.00733	-3.37015	29.387	-14.3693
244	3.08816	3.51441	12.0961	1.60651	1.32417	-0.476231	1.60665	1.324	5.3442	1.11093	1.09752	9.84136	-0.496365	9.68534	14.6508	2.69811	17.8113	-8.29677	-8.87743	2.50892	-2.62384	-10.0227	35.8601	47.911	-0.657105	106.223	43.1748	-2.91544	2.24893	-47.0499	-2.78559	-1.14187	-1.35744	13.238	20.2349	52.6602	2.20835	86.2922	44.8092	0.0562514	-3.23957	-26.1596	-5.92362	-5.9769	43.6103	-1.00067	-3.34573	29.4054	-14.3839
246	3.07935	3.50542	12.0979	1.60202	1.32084	-0.475274	1.60215	1.32067	5.34516	1.10779	1.09473	9.84209	-0.512928	9.68973	14.6272	2.67284	17.8249	-8.34186	-8.89651	2.55786	-2.73126	-10.011	35.8403	48.01	-0.658501	106.057	43.147	-2.77487	2.30011	-47.0876	-2.78217	-1.17421	-1.37999	13.1858	20.2222	52.6957	2.24826	86.2874	44.8201	0.0544873	-3.13487	-26.1467	-5.92312	-6.02562	43.6098	-1.00147	-3.30651	29.4125	-14.4004
248	3.06906	3.48611	12.0881	1.59606	1.31316	-0.479436	1.59619	1.313	5.341	1.10385	1.08861	9.83901	-0.55067	9.71306	14.6194	2.61392	17.881	-8.35794	-8.89291	2.58405	-2.74778	-10.025	35.8365	48.0117	-0.64603	105.902	43.1244	-2.69412	2.34984	-47.0797	-2.79543	-1.19568	-1.42247	13.1809	20.2534	52.7412	2.304	86.2811	44.8062	0.0314957	-3.11958	-26.1032	-5.8912	-6.05673	43.6055	-1.00615	-3.30401	29.4062	-14.4137
250	3.05983	3.4642	12.0822	1.59041	1.30424	-0.481807	1.59054	1.30408	5.33862	1.10022	1.08157	9.83727	-0.603721	9.746	14.6051	2.53163	17.96	-8.38699	-8.89048	2.60668	-2.77448	-10.0207	35.835	48.0252	-0.652851	105.76	43.1317	-2.61854	2.41294	-47.061	-2.81506	-1.21779	-1.44471	13.1899	20.2709	52.7717	2.31891	86.2554	44.7947	0.0216361	-3.11499	-26.0758	-5.83632	-6.05621	43.5945	-1.01112	-3.3226	29.3673	-14.4681
252	3.05332	3.44342	12.0837	1.58609	1.29557	-0.480965	1.58622	1.29541	5.33947	1.09758	1.07479	9.83794	-0.668457	9.78445	14.5801	2.43162	18.0531	-8.43645	-8.89533	2.62232	-2.82395	-10.0033	35.8366	48.0641	-0.670949	105.645	43.1629	-2.53487	2.48554	-47.0402	-2.83748	-1.24034	-1.44059	13.1996	20.2656	52.7779	2.29732	86.2213	44.7933	0.0319882	-3.11114	-26.0733	-5.77214	-6.01685	43.5756	-1.01599	-3.35823	29.2941	-14.5533
254	3.05421	3.43125	12.0914	1.58566	1.2901	-0.477491	1.5858	1.28994	5.34294	1.09764	1.07067	9.84057	-0.736498	9.8231	14.5467	2.32687	18.1477	-8.50198	-8.9131	2.60057	-2.85223	-10.0268	35.8481	48.0857	-0.649376	105.618	43.1657	-2.43564	2.52665	-47.0167	-2.85647	-1.25625	-1.42057	13.1867	20.2496	52.7439	2.3041	86.2408	44.8077	0.0604563	-3.14174	-26.0846	-5.74764	-5.92025	43.5434	-1.02243	-3.40582	29.1933	-14.6
256	3.06088	3.4208	12.0988	1.5879	1.28498	-0.474212	1.58803	1.28482	5.34622	1.09966	1.06699	9.84305	-0.804696	9.86364	14.5229	2.22129	18.246	-8.54975	-8.92398	2.58376	-2.87129	-10.0863	35.8765	48.0844	-0.576086	105.615	43.1485	-2.34213	2.58076	-47.0229	-2.87278	-1.26295	-1.40292	13.158	20.2493	52.7027	2.35608	86.2691	44.8086	0.0869487	-3.17288	-26.0942	-5.73683	-5.83209	43.5102	-1.03855	-3.45603	29.1035	-14.5333
258	3.07214	3.40956	12.1031	1.59208	1.27921	-0.472348	1.59221	1.27904	5.34808	1.10318	1.06296	9.84447	-0.870269	9.90465	14.5139	2.11863	18.3445	-8.56982	-8.92544	2.57861	-2.8857	-10.1667	35.9112	48.0642	-0.475625	105.617	43.1204	-2.26286	2.65355	-47.0556	-2.88891	-1.26269	-1.39394	13.1251	20.2616	52.6666	2.43755	86.2927	44.7926	0.107228	-3.1939	-26.0983	-5.7293	-5.77793	43.483	-1.05741	-3.49661	29.0409	-14.3838
260	3.08411	3.39349	12.1	1.59618	1.27132	-0.47377	1.59631	1.27115	5.34666	1.10677	1.05734	9.84343	-0.929238	9.94102	14.5223	2.02387	18.4323	-8.55757	-8.92785	2.56837	-2.90333	-10.2081	35.9005	48.0498	-0.46546	105.606	43.1144	-2.2142	2.72805	-47.0702	-2.91354	-1.26677	-1.39703	13.1331	20.2442	52.6535	2.45562	86.2967	44.7719	0.12609	-3.19592	-26.1014	-5.70302	-5.79544	43.4786	-1.0388	-3.49553	29.0292	-14.3607
262	3.10031	3.37632	12.0944	1.60203	1.26266	-0.476309	1.60216	1.26249	5.34412	1.11172	1.05127	9.84155	-0.974109	9.96952	14.5379	1.95079	18.5008	-8.53118	-8.92674	2.57477	-2.94309	-10.2257	35.874	48.0582	-0.492059	105.571	43.122	-2.16354	2.80369	-47.0679	-2.95236	-1.27986	-1.41011	13.1414	20.2153	52.6409	2.46894	86.2891	44.767	0.145346	-3.17788	-26.0926	-5.67394	-5.83034	43.4815	-1.02373	-3.43771	29.0363	-14.38
264	3.11892	3.36028	12.0879	1.60903	1.25433	-0.479289	1.60916	1.25417	5.34114	1.1175	1.04553	9.83934	-1.0018	9.98761	14.557	1.90456	18.544	-8.49732	-8.9215	2.5954	-2.99908	-10.2255	35.8455	48.081	-0.529582	105.512	43.1451	-2.10985	2.87575	-47.0477	-2.99943	-1.2975	-1.42895	13.142	20.1843	52.6267	2.49089	86.2749	44.775	0.162451	-3.14651	-26.0711	-5.64485	-5.8681	43.4865	-1.01932	-3.34452	29.0485	-14.4169
266	3.12928	3.35296	12.0816	1.61302	1.25042	-0.482132	1.61315	1.25026	5.3383	1.12075	1.04289	9.83722	-1.00598	9.98777	14.5765	1.89433	18.546	-8.46176	-8.91248	2.5986	-3.02803	-10.2179	35.8462	48.0631	-0.515535	105.44	43.2032	-2.08457	2.92805	-47.0086	-3.02371	-1.29163	-1.43892	13.1402	20.1774	52.625	2.52895	86.266	44.7609	0.16221	-3.12967	-26.0428	-5.6141	-5.90944	43.4877	-1.0136	-3.32252	29.0445	-14.4302
268	3.13998	3.3377	12.0746	1.61659	1.24301	-0.485276	1.61672	1.24284	5.33516	1.1239	1.0376	9.83489	-1.00845	9.98599	14.5942	1.88678	18.5439	-8.42954	-8.90264	2.60874	-3.04124	-10.2377	35.8576	48.0268	-0.472909	105.378	43.2345	-2.05144	2.97322	-46.9764	-3.04201	-1.29809	-1.44687	13.1372	20.1728	52.618	2.56326	86.2643	44.7424	0.168393	-3.12149	-26.0246	-5.57857	-5.92195	43.485	-1.02807	-3.30963	29.0325	-14.4345
270	3.15142	3.31374	12.0699	1.61989	1.2317	-0.487313	1.62002	1.23154	5.33312	1.12713	1.02938	9.83341	-1.013	9.98595	14.6057	1.87693	18.5456	-8.40888	-8.89399	2.62458	-3.03985	-10.2804	35.8676	47.9825	-0.423126	105.338	43.237	-2.00653	3.01566	-46.9586	-3.05763	-1.31897	-1.44919	13.1331	20.1658	52.6004	2.5881	86.2694	44.7282	0.184218	-3.12267	-26.0203	-5.53838	-5.90151	43.4773	-1.05618	-3.30108	29.012	-14.4409
272	3.1584	3.29317	12.0817	1.62157	1.22208	-0.482023	1.6217	1.22191	5.33841	1.12904	1.02229	9.83741	-1.01427	9.98683	14.5961	1.87629	18.5476	-8.42681	-8.89004	2.62003	-3.02035	-10.2904	35.8362	47.9553	-0.444321	105.339	43.2629	-1.96519	3.06406	-46.9585	-3.06959	-1.33103	-1.42599	13.1261	20.1553	52.5645	2.59879	86.2774	44.7407	0.200728	-3.14174	-26.0283	-5.4972	-5.85866	43.4622	-1.04901	-3.33391	28.9763	-14.4996
274	3.16038	3.2802	12.0987	1.62163	1.21611	-0.474404	1.62175	1.21595	5.34603	1.1295	1.01782	9.84315	-1.00105	9.9845	14.5761	1.90215	18.5383	-8.46226	-8.89559	2.60785	-3.00107	-10.289	35.8317	47.9341	-0.450211	105.338	43.303	-1.94081	3.10161	-46.9637	-3.08524	-1.3299	-1.39143	13.1156	20.1545	52.5332	2.60957	86.2894	44.7576	0.214303	-3.14846	-26.0387	-5.45467	-5.84033	43.4374	-1.04145	-3.35237	28.9245	-14.4996
276	3.15809	3.2753	12.1157	1.62038	1.21399	-0.466827	1.62051	1.21383	5.3536	1.12873	1.01613	9.84884	-0.974143	9.97689	14.554	1.95116	18.5144	-8.50062	-8.90906	2.59225	-2.9912	-10.2857	35.8515	47.9183	-0.42965	105.338	43.3489	-1.93644	3.12553	-46.9713	-3.10324	-1.31711	-1.35445	13.1063	20.1679	52.5106	2.62373	86.299	44.7749	0.21854	-3.13846	-26.0459	-5.4144	-5.85909	43.4052	-1.03628	-3.33737	28.8626	-14.4375
278	3.15537	3.27572	12.123	1.61926	1.21432	-0.463563	1.61939	1.21415	5.35687	1.12788	1.01629	9.85129	-0.945997	9.95964	14.5504	1.99638	18.4727	-8.50561	-8.91998	2.58036	-3.01039	-10.3029	35.8144	47.9155	-0.416443	105.416	43.3714	-1.95471	3.13604	-46.9837	-3.11072	-1.30643	-1.33584	13.1162	20.2136	52.4909	2.64693	86.2755	44.7992	0.190824	-3.12249	-26.0384	-5.3924	-5.92253	43.3756	-1.01233	-3.25293	28.8149	-14.4006
280	3.15228	3.27124	12.1164	1.61754	1.21262	-0.466418	1.61767	1.21245	5.35401	1.12671	1.01491	9.84915	-0.930525	9.93899	14.5655	2.01486	18.4296	-8.4781	-8.92472	2.56654	-3.03137	-10.3377	35.7831	47.9112	-0.408211	105.45	43.366	-1.9497	3.16825	-46.9911	-3.11122	-1.29393	-1.33805	13.1415	20.1928	52.4705	2.63036	86.271	44.821	0.157437	-3.11739	-26.0141	-5.36804	-5.96526	43.3631	-0.991285	-3.21276	28.7788	-14.4205
282	3.14984	3.2598	12.0982	1.61554	1.20791	-0.474406	1.61567	1.20774	5.34603	1.12551	1.01128	9.84318	-0.92951	9.9181	14.5953	2.00508	18.3915	-8.42536	-8.92213	2.55229	-3.04565	-10.3822	35.7691	47.9018	-0.407202	105.424	43.3372	-1.91706	3.21688	-46.9893	-3.1079	-1.28102	-1.35751	13.1752	20.1076	52.4485	2.58152	86.2883	44.8373	0.129277	-3.12233	-25.9799	-5.33907	-5.96786	43.3661	-0.983436	-3.22908	28.7495	-14.4815
284	3.15191	3.2425	12.0824	1.61513	1.20028	-0.481335	1.61525	1.20011	5.3391	1.1257	1.00557	9.83802	-0.936073	9.90345	14.6241	1.98397	18.3676	-8.37454	-8.91218	2.55078	-3.04347	-10.4031	35.762	47.8873	-0.424731	105.384	43.3091	-1.88538	3.22375	-46.9666	-3.11316	-1.27686	-1.37575	13.193	20.0665	52.4264	2.58199	86.2879	44.8436	0.125152	-3.11568	-25.9666	-5.31335	-5.91512	43.3605	-1.01423	-3.23569	28.703	-14.4788
286	3.15264	3.23411	12.0678	1.61476	1.19665	-0.487812	1.61489	1.19649	5.33262	1.12566	1.00285	9.83317	-0.93329	9.89029	14.6368	1.98254	18.3427	-8.35215	-8.90309	2.53897	-3.04523	-10.425	35.7729	47.8701	-0.425345	105.354	43.2941	-1.86122	3.21513	-46.9567	-3.11023	-1.26534	-1.39051	13.197	20.0381	52.405	2.58925	86.288	44.8519	0.131476	-3.09813	-25.9685	-5.30462	-5.86347	43.3609	-1.04141	-3.24781	28.6648	-14.4398
288	3.15209	3.2342	12.0543	1.61444	1.19683	-0.49376	1.61457	1.19667	5.32667	1.12539	1.00298	9.82871	-0.920185	9.87903	14.631	2.003	18.3174	-8.36246	-8.89622	2.51802	-3.05458	-10.4496	35.7929	47.8515	-0.410157	105.35	43.2937	-1.85105	3.1989	-46.9666	-3.09929	-1.24727	-1.40225	13.191	20.0192	52.3867	2.59581	86.2935	44.8616	0.141758	-3.07432	-25.9812	-5.3115	-5.82971	43.3701	-1.0537	-3.2693	28.6444	-14.384
290	3.15666	3.22494	12.0422	1.61572	1.19253	-0.499143	1.61584	1.19236	5.32129	1.12662	0.999863	9.82469	-0.912128	9.87504	14.6144	2.01843	18.307	-8.39265	-8.88667	2.51628	-3.06548	-10.4603	35.7711	47.8339	-0.421205	105.407	43.2975	-1.87348	3.1841	-46.994	-3.09689	-1.24209	-1.41859	13.1909	20.0165	52.3821	2.60726	86.3131	44.8567	0.141032	-3.06674	-25.9899	-5.31525	-5.82448	43.3887	-1.04402	-3.32068	28.6611	-14.3751
292	3.16033	3.21495	12.0288	1.61654	1.18798	-0.505093	1.61667	1.18782	5.31534	1.12753	0.996536	9.82025	-0.902827	9.87639	14.5964	2.03821	18.3059	-8.42461	-8.8844	2.51351	-3.08168	-10.4765	35.7622	47.8202	-0.429464	105.438	43.2991	-1.89015	3.18596	-47.0137	-3.09511	-1.23928	-1.43583	13.1959	19.9993	52.373	2.60641	86.3216	44.856	0.142248	-3.05313	-25.994	-5.3086	-5.8244	43.406	-1.04157	-3.31917	28.6785	-14.3903
294	3.1622	3.20614	12.0144	1.61665	1.18409	-0.511423	1.61677	1.18392	5.30901	1.12786	0.993649	9.81551	-0.892765	9.8819	14.5801	2.06063	18.3121	-8.4528	-8.88924	2.50663	-3.10177	-10.4972	35.7692	47.812	-0.434961	105.437	43.2982	-1.89651	3.20255	-47.0214	-3.09406	-1.23628	-1.45123	13.2073	19.9648	52.3561	2.59229	86.3196	44.8633	0.144292	-3.03585	-25.9918	-5.29204	-5.82364	43.4199	-1.05018	-3.27064	28.6867	-14.4145
296	3.1642	3.19978	12.0038	1.61701	1.18123	-0.516117	1.61714	1.18107	5.30431	1.12831	0.991553	9.812	-0.888996	9.88904	14.5663	2.07192	18.3235	-8.47704	-8.89085	2.50169	-3.1172	-10.4951	35.7536	47.8123	-0.465956	105.473	43.3064	-1.91796	3.20761	-47.0289	-3.10332	-1.23085	-1.45701	13.2308	19.9329	52.3374	2.57772	86.3395	44.8779	0.129563	-3.04812	-25.9793	-5.27714	-5.82176	43.4334	-1.05685	-3.28333	28.6822	-14.3998
298	3.16541	3.19293	11.9934	1.617	1.17821	-0.52073	1.61712	1.17805	5.2997	1.1285	0.989308	9.80856	-0.883409	9.89432	14.5537	2.08566	18.331	-8.49904	-8.89183	2.49006	-3.13165	-10.5199	35.7343	47.8191	-0.487636	105.489	43.2869	-1.91394	3.21815	-47.0281	-3.09896	-1.22827	-1.45572	13.2465	19.9041	52.3055	2.56603	86.3376	44.891	0.118012	-3.0495	-25.9694	-5.26571	-5.82272	43.4458	-1.05619	-3.31328	28.6743	-14.3842
300	3.16559	3.1864	11.9832	1.61655	1.17541	-0.525186	1.61667	1.17524	5.29524	1.12834	0.987194	9.80523	-0.87386	9.89632	14.5414	2.10535	18.331	-8.52036	-8.89334	2.47186	-3.1422	-10.5694	35.7197	47.8261	-0.494081	105.477	43.2438	-1.88193	3.2322	-47.0218	-3.07765	-1.22675	-1.44943	13.2514	19.88	52.2645	2.55801	86.3159	44.8981	0.114034	-3.04056	-25.9647	-5.25982	-5.82692	43.4574	-1.04966	-3.33998	28.6677	-14.3719
302	3.16371	3.18627	11.9781	1.61568	1.17552	-0.527461	1.61581	1.17536	5.29297	1.12768	0.987226	9.80352	-0.858722	9.89326	14.5271	2.1336	18.3197	-8.54523	-8.89855	2.45553	-3.12996	-10.5861	35.7325	47.8062	-0.492637	105.444	43.2306	-1.84814	3.22656	-47.0265	-3.04809	-1.21286	-1.44477	13.2553	19.8583	52.243	2.54773	86.3257	44.889	0.116265	-3.06319	-25.9613	-5.26566	-5.83312	43.4691	-1.04804	-3.30679	28.6715	-14.3455
304	3.16466	3.19067	11.9714	1.61637	1.17744	-0.530479	1.6165	1.17727	5.28995	1.12806	0.988712	9.80125	-0.842893	9.8888	14.5098	2.16302	18.3056	-8.57586	-8.90786	2.43998	-3.13343	-10.5879	35.7407	47.8008	-0.50081	105.423	43.2256	-1.82161	3.22037	-47.0424	-3.02137	-1.20049	-1.43761	13.2484	19.8695	52.2176	2.55799	86.3335	44.8812	0.124649	-3.09122	-25.9645	-5.26812	-5.83308	43.4869	-1.06436	-3.27974	28.6862	-14.31
306	3.1694	3.19696	11.9598	1.61883	1.17996	-0.535715	1.61895	1.17979	5.28472	1.12971	0.990769	9.79731	-0.830988	9.88615	14.4937	2.1858	18.2962	-8.60428	-8.91935	2.42661	-3.15706	-10.5896	35.7425	47.8122	-0.50794	105.425	43.2166	-1.80573	3.21821	-47.0648	-3.00264	-1.19068	-1.43169	13.235	19.9056	52.1893	2.58585	86.3333	44.8725	0.136538	-3.11413	-25.9735	-5.26534	-5.83398	43.512	-1.09128	-3.26611	28.7088	-14.2774
308	3.17713	3.19552	11.9352	1.62197	1.17896	-0.546689	1.6221	1.17879	5.27374	1.13211	0.990263	9.78908	-0.836953	9.895	14.4983	2.17758	18.3146	-8.59566	-8.9247	2.42214	-3.18007	-10.6447	35.7638	47.8066	-0.44323	105.458	43.1687	-1.80178	3.22057	-47.0706	-3.00026	-1.17369	-1.44727	13.243	19.9055	52.1852	2.59531	86.3264	44.836	0.141268	-3.1091	-25.9833	-5.26685	-5.8784	43.5434	-1.08051	-3.23096	28.7256	-14.2949
310	3.18498	3.19267	11.9101	1.62507	1.17734	-0.557884	1.62519	1.17717	5.26255	1.1345	0.989289	9.78069	-0.849568	9.9068	14.5118	2.15716	18.3409	-8.57084	-8.92559	2.41608	-3.21243	-10.6961	35.782	47.8134	-0.39345	105.475	43.1164	-1.79763	3.23044	-47.0742	-3.00069	-1.162	-1.4606	13.2421	19.8822	52.1693	2.60936	86.3331	44.8029	0.147186	-3.10624	-25.9766	-5.25873	-5.9156	43.5745	-1.07728	-3.20231	28.7418	-14.315
312	3.19131	3.19067	11.8859	1.62756	1.1762	-0.568697	1.62768	1.17603	5.25173	1.13642	0.988629	9.77258	-0.862353	9.91714	14.531	2.13511	18.3646	-8.53575	-8.92495	2.40261	-3.24797	-10.7297	35.789	47.8324	-0.381034	105.464	43.0685	-1.78926	3.24421	-47.0747	-2.99959	-1.15306	-1.46658	13.2324	19.8426	52.14	2.62745	86.352	44.7741	0.154836	-3.11104	-25.9513	-5.24164	-5.93084	43.6054	-1.08858	-3.18787	28.7551	-14.3295
314	3.192	3.19296	11.8552	1.62784	1.17739	-0.582361	1.62796	1.17722	5.23807	1.13651	0.989571	9.76233	-0.859572	9.91654	14.5525	2.13698	18.3628	-8.49581	-8.93444	2.36703	-3.25343	-10.7393	35.7621	47.8378	-0.429442	105.437	43.0286	-1.77266	3.24628	-47.0607	-2.99383	-1.12307	-1.46883	13.2472	19.8049	52.1294	2.62436	86.3584	44.7212	0.15736	-3.12075	-25.9131	-5.2294	-5.91023	43.643	-1.1045	-3.19408	28.7531	-14.3516
316	3.19432	3.19955	11.8254	1.62914	1.18034	-0.595639	1.62926	1.18017	5.22479	1.13726	0.991898	9.75236	-0.850129	9.90776	14.574	2.14798	18.3436	-8.45602	-8.94538	2.32946	-3.25394	-10.7569	35.7945	47.8298	-0.418151	105.384	42.9935	-1.7573	3.23147	-47.0248	-2.98095	-1.09439	-1.4578	13.2394	19.7828	52.1011	2.63705	86.3509	44.672	0.169243	-3.1104	-25.8908	-5.22986	-5.88536	43.6848	-1.1077	-3.20996	28.7499	-14.373
318	3.20047	3.20825	11.7963	1.63228	1.18395	-0.608684	1.6324	1.18378	5.21175	1.13933	0.994837	9.74256	-0.83592	9.89317	14.5973	2.16525	18.3122	-8.41285	-8.95593	2.29685	-3.25588	-10.7878	35.8805	47.8118	-0.340998	105.315	42.9563	-1.74116	3.20378	-46.9726	-2.96179	-1.0718	-1.4358	13.2068	19.7773	52.0503	2.66883	86.3307	44.6309	0.190822	-3.08374	-25.8872	-5.24285	-5.86389	43.7308	-1.099	-3.23112	28.7498	-14.39
320	3.21221	3.21026	11.76	1.63735	1.18428	-0.624965	1.63747	1.18411	5.19547	1.14306	0.995468	9.73035	-0.817093	9.88076	14.6326	2.19005	18.2832	-8.34676	-8.96697	2.27528	-3.26113	-10.8227	35.899	47.8009	-0.300135	105.289	42.8848	-1.70172	3.18142	-46.937	-2.94126	-1.05513	-1.41894	13.1838	19.7782	51.9853	2.70093	86.3044	44.5956	0.210426	-3.07993	-25.883	-5.26048	-5.84488	43.783	-1.09902	-3.24991	28.7568	-14.3942
322	3.22599	3.20813	11.7181	1.643	1.18269	-0.643687	1.64312	1.18252	5.17674	1.14735	0.994707	9.71631	-0.795486	9.86546	14.6787	2.21738	18.2481	-8.26061	-8.97376	2.2717	-3.27597	-10.8431	35.9164	47.7822	-0.242882	105.244	42.838	-1.68322	3.18949	-46.8892	-2.9262	-1.03565	-1.41589	13.1724	19.7667	51.9421	2.71863	86.2986	44.5356	0.223942	-3.0953	-25.8696	-5.26662	-5.82476	43.8364	-1.11324	-3.27783	28.7682	-14.396
324	3.24118	3.2015	11.6724	1.64893	1.17906	-0.664091	1.64905	1.17889	5.15634	1.15198	0.992445	9.70102	-0.774555	9.84871	14.7311	2.24215	18.2108	-8.16326	-8.97452	2.28582	-3.30515	-10.8547	35.9434	47.7597	-0.162307	105.174	42.8175	-1.68524	3.22789	-46.8317	-2.9208	-1.01603	-1.42839	13.1705	19.7416	51.9276	2.72119	86.3138	44.4493	0.231817	-3.12583	-25.844	-5.25639	-5.80397	43.8894	-1.14069	-3.31412	28.7833	-14.4021
326	3.26067	3.18695	11.6286	1.65621	1.17163	-0.68366	1.65633	1.17146	5.13677	1.15787	0.987439	9.68636	-0.766502	9.83961	14.7725	2.24784	18.1918	-8.0867	-8.96444	2.31347	-3.36561	-10.903	35.9784	47.7622	-0.0585629	105.123	42.7752	-1.66665	3.26726	-46.8007	-2.93546	-1.01879	-1.45672	13.1598	19.719	51.936	2.72391	86.3227	44.3597	0.244541	-3.15593	-25.805	-5.22899	-5.78717	43.9428	-1.17152	-3.35021	28.8044	-14.4266
328	3.27229	3.17142	11.585	1.65997	1.16433	-0.70303	1.66009	1.16416	5.1174	1.16113	0.982284	9.67186	-0.760789	9.83796	14.8025	2.25353	18.1872	-8.03086	-8.96312	2.32143	-3.41631	-10.9538	35.9679	47.7747	-0.0132145	105.067	42.7116	-1.61801	3.31747	-46.7736	-2.95183	-1.01571	-1.46773	13.1618	19.6983	51.9246	2.72182	86.3293	44.2835	0.241554	-3.17795	-25.7633	-5.18791	-5.77974	43.9903	-1.19013	-3.3559	28.8165	-14.4729
330	3.27393	3.15668	11.5434	1.65941	1.15806	-0.721424	1.65953	1.15789	5.09901	1.1611	0.97761	9.65809	-0.753502	9.84114	14.8222	2.26518	18.1906	-7.99329	-8.97185	2.30812	-3.44509	-11.0009	35.917	47.7892	-0.0241165	105.003	42.6278	-1.54344	3.36697	-46.7449	-2.96368	-1.00271	-1.45623	13.1736	19.6805	51.8895	2.71965	86.3356	44.2218	0.225413	-3.19026	-25.7236	-5.13836	-5.77112	44.031	-1.19828	-3.33976	28.8175	-14.533
332	3.26922	3.14251	11.5129	1.65617	1.1524	-0.734833	1.65628	1.15223	5.0856	1.15903	0.973199	9.64806	-0.738264	9.83888	14.8383	2.28979	18.1813	-7.96193	-8.97507	2.30435	-3.44366	-11.0484	35.894	47.7857	-0.00252838	104.936	42.5382	-1.47374	3.36679	-46.711	-2.96438	-0.98936	-1.43477	13.1657	19.6659	51.8616	2.73664	86.3509	44.1583	0.223646	-3.19599	-25.691	-5.09516	-5.70781	44.0669	-1.22281	-3.37041	28.8138	-14.5685
334	3.26129	3.13092	11.4795	1.65167	1.14812	-0.74953	1.65179	1.14795	5.0709	1.15593	0.969734	9.63706	-0.719795	9.82688	14.8569	2.31642	18.153	-7.92656	-8.98212	2.29182	-3.42868	-11.0998	35.9137	47.7773	0.0529794	104.883	42.4182	-1.4074	3.32873	-46.6781	-2.95856	-0.976931	-1.41451	13.142	19.6721	51.8292	2.77649	86.3612	44.0904	0.239361	-3.20261	-25.6759	-5.06258	-5.64947	44.1001	-1.24215	-3.40769	28.7997	-14.5969
336	3.25277	3.11923	11.4405	1.64688	1.14389	-0.766679	1.647	1.14372	5.05375	1.1526	0.966288	9.62422	-0.702285	9.80854	14.8821	2.33819	18.1136	-7.87998	-8.98917	2.27733	-3.41151	-11.1604	35.9634	47.7738	0.136895	104.85	42.2605	-1.3403	3.26399	-46.6529	-2.95077	-0.97019	-1.40169	13.1067	19.6962	51.799	2.83302	86.3631	44.0113	0.273357	-3.21199	-25.6761	-5.04002	-5.60687	44.1335	-1.25459	-3.44413	28.7793	-14.6236
338	3.24951	3.09451	11.3985	1.64349	1.13358	-0.785181	1.6436	1.13341	5.03525	1.15073	0.958401	9.61039	-0.697632	9.80277	14.9233	2.33899	18.1021	-7.80399	-8.97263	2.30265	-3.42432	-11.2519	35.9664	47.8082	0.214275	104.854	42.055	-1.24755	3.21046	-46.6592	-2.95541	-0.986917	-1.408	13.0763	19.7078	51.8052	2.87442	86.3614	43.8994	0.32356	-3.22565	-25.6741	-5.01826	-5.56293	44.1781	-1.27319	-3.48732	28.7751	-14.6591
340	3.25145	3.06406	11.3575	1.64198	1.12038	-0.803186	1.6421	1.12021	5.01724	1.15046	0.948484	9.59694	-0.703573	9.80534	14.9668	2.32327	18.1095	-7.72414	-8.94868	2.34786	-3.42691	-11.3359	35.9629	47.8398	0.288796	104.852	41.8409	-1.17351	3.15635	-46.6697	-2.96547	-1.00874	-1.41839	13.0524	19.7194	51.8274	2.91728	86.3378	43.7696	0.374315	-3.22614	-25.6592	-4.99934	-5.54701	44.2197	-1.28685	-3.50316	28.7713	-14.6932
342	3.25667	3.03355	11.321	1.64195	1.10689	-0.819292	1.64206	1.10672	5.00114	1.15132	0.938446	9.58491	-0.716795	9.81381	15.0023	2.2975	18.1301	-7.65912	-8.92659	2.39841	-3.41361	-11.4058	35.9659	47.8609	0.361325	104.831	41.6359	-1.12112	3.10581	-46.6768	-2.97541	-1.02661	-1.43219	13.0332	19.7391	51.8632	2.96781	86.2883	43.6303	0.423244	-3.21328	-25.6319	-4.98275	-5.56033	44.2536	-1.29396	-3.49445	28.7639	-14.7207
344	3.25611	3.02047	11.2965	1.64066	1.10137	-0.830086	1.64077	1.1012	4.99034	1.15071	0.934261	9.57684	-0.724132	9.8188	15.0042	2.28573	18.1419	-7.65594	-8.9324	2.41151	-3.39588	-11.4705	36.0028	47.8756	0.442691	104.773	41.4689	-1.06287	3.08151	-46.6734	-2.96648	-1.02001	-1.46161	13.0057	19.7941	51.9189	3.04249	86.2129	43.5024	0.478523	-3.20326	-25.6085	-4.96651	-5.58177	44.2744	-1.29696	-3.50824	28.7491	-14.7296
346	3.25815	3.01082	11.28	1.64079	1.09711	-0.837373	1.6409	1.09694	4.98306	1.15108	0.931109	9.57139	-0.736053	9.83139	14.9805	2.27182	18.1688	-7.69988	-8.93099	2.41143	-3.39429	-11.5518	36.0013	47.9042	0.49207	104.737	41.3257	-0.983534	3.07153	-46.6726	-2.96107	-1.01074	-1.49813	12.9922	19.8407	51.9992	3.09767	86.1422	43.3745	0.53374	-3.19878	-25.585	-4.9485	-5.60098	44.2938	-1.30208	-3.52153	28.7393	-14.73
348	3.26367	2.99954	11.2669	1.64236	1.09188	-0.843159	1.64247	1.09171	4.97727	1.1526	0.927318	9.56707	-0.751278	9.85385	14.9384	2.25794	18.2146	-7.77694	-8.91671	2.40241	-3.40748	-11.6588	35.981	47.9486	0.52764	104.728	41.182	-0.884642	3.05885	-46.6828	-2.96048	-1.00488	-1.53477	12.9785	19.8903	52.0892	3.15456	86.0746	43.2399	0.594736	-3.19732	-25.5648	-4.92714	-5.61302	44.3157	-1.3106	-3.5311	28.7349	-14.7302
350	3.26867	2.98048	11.2433	1.6431	1.08333	-0.853548	1.64322	1.08316	4.96688	1.15371	0.921012	9.55931	-0.756835	9.88757	14.8945	2.26585	18.2775	-7.85493	-8.9007	2.37515	-3.40719	-11.8176	36.0991	47.9942	0.674111	104.717	40.9483	-0.785933	2.9843	-46.7249	-2.94858	-1.00454	-1.54767	12.885	20.0333	52.1175	3.34467	85.9638	43.0893	0.688459	-3.18034	-25.5619	-4.89862	-5.6138	44.3427	-1.31951	-3.53985	28.7252	-14.7539
352	3.27506	2.94635	11.2103	1.64337	1.06815	-0.868059	1.64348	1.06798	4.95237	1.15491	0.909722	9.54849	-0.753736	9.91687	14.8892	2.2826	18.3297	-7.861	-8.87803	2.37704	-3.4009	-11.9359	36.2487	48.0466	0.80122	104.678	40.684	-0.721633	2.88484	-46.7807	-2.93511	-1.02071	-1.57475	12.7512	20.2082	52.167	3.59007	85.8585	42.866	0.814612	-3.17633	-25.5749	-4.86519	-5.60177	44.3706	-1.33568	-3.55677	28.7117	-14.7889
354	3.2837	2.90266	11.1723	1.64394	1.04864	-0.884757	1.64405	1.04847	4.93567	1.15664	0.895232	9.53604	-0.741659	9.93315	14.9222	2.30575	18.3555	-7.79681	-8.85164	2.41045	-3.39269	-11.994	36.3811	48.1009	0.872569	104.61	40.4278	-0.687439	2.78213	-46.8372	-2.92228	-1.04852	-1.61437	12.6137	20.373	52.2413	3.82796	85.766	42.5944	0.956796	-3.18505	-25.5934	-4.83131	-5.58129	44.3987	-1.35644	-3.57941	28.6956	-14.8287
356	3.29598	2.88005	11.1479	1.64765	1.03804	-0.895559	1.64775	1.03787	4.92487	1.1601	0.887595	9.52798	-0.719309	9.91496	14.9532	2.33552	18.3148	-7.73873	-8.83458	2.43737	-3.3949	-12.0017	36.3868	48.1324	0.854361	104.537	40.2831	-0.622601	2.72771	-46.8617	-2.90722	-1.05469	-1.62493	12.5911	20.4111	52.2793	3.86826	85.662	42.4301	1.05564	-3.16918	-25.576	-4.81275	-5.57237	44.4266	-1.36133	-3.58336	28.6806	-14.8637
358	3.31519	2.86247	11.1277	1.65477	1.02914	-0.904592	1.65488	1.02897	4.91584	1.16601	0.881455	9.52123	-0.692182	9.90045	14.9529	2.37955	18.2787	-7.73768	-8.8318	2.45827	-3.40075	-12.0038	36.3709	48.1602	0.84313	104.496	40.1877	-0.578953	2.70875	-46.8632	-2.91055	-1.06657	-1.61698	12.6043	20.4082	52.3025	3.85254	85.6314	42.3142	1.08714	-3.19836	-25.5321	-4.80112	-5.56167	44.4626	-1.37909	-3.61215	28.6729	-14.8489
360	3.33943	2.84787	11.1121	1.66433	1.02116	-0.911646	1.66444	1.02099	4.90878	1.17369	0.876165	9.51597	-0.661905	9.89816	14.9172	2.43845	18.2631	-7.8002	-8.84165	2.47421	-3.41554	-12.0154	36.3583	48.1887	0.865228	104.48	40.1353	-0.552962	2.73183	-46.8475	-2.93382	-1.08725	-1.59399	12.6331	20.3866	52.3152	3.81387	85.6683	42.2409	1.06318	-3.26434	-25.4772	-4.79226	-5.5481	44.5064	-1.41058	-3.65935	28.6752	-14.7959
362	3.35776	2.84205	11.1105	1.67198	1.01735	-0.912457	1.67209	1.01717	4.90797	1.17966	0.873837	9.51537	-0.627367	9.90529	14.8656	2.51059	18.263	-7.89057	-8.85164	2.49579	-3.47219	-12.0487	36.3573	48.2204	0.938874	104.42	40.1581	-0.47733	2.84283	-46.8314	-2.96334	-1.10392	-1.55879	12.6674	20.3593	52.3184	3.75305	85.6653	42.2286	1.06098	-3.26539	-25.4698	-4.77522	-5.53744	44.55	-1.43211	-3.65471	28.6921	-14.8063
364	3.37377	2.83187	11.1132	1.67833	1.01174	-0.911315	1.67844	1.01157	4.90912	1.18478	0.870083	9.51625	-0.598866	9.91534	14.8085	2.57359	18.2703	-7.99145	-8.85882	2.51431	-3.5118	-12.0763	36.3422	48.2438	0.977042	104.41	40.1913	-0.429131	2.92837	-46.8075	-2.99421	-1.12761	-1.54692	12.6903	20.3267	52.3258	3.71312	85.6583	42.244	1.07058	-3.25161	-25.481	-4.76177	-5.52942	44.5842	-1.45398	-3.6477	28.713	-14.7946
366	3.38805	2.81615	11.1173	1.68355	1.00381	-0.909518	1.68365	1.00364	4.91091	1.18923	0.864508	9.51762	-0.578304	9.92495	14.7544	2.62164	18.2795	-8.08773	-8.86132	2.52829	-3.52827	-12.0959	36.3183	48.2627	0.971953	104.453	40.2117	-0.416735	2.96427	-46.7831	-3.02231	-1.15789	-1.55716	12.692	20.2991	52.3379	3.70883	85.6496	42.2672	1.09332	-3.22886	-25.5041	-4.75346	-5.53235	44.6082	-1.47308	-3.64179	28.7323	-14.7542
368	3.40115	2.80312	11.1208	1.68843	0.99715	-0.908002	1.68853	0.996976	4.91243	1.19333	0.859861	9.51878	-0.561726	9.92785	14.7198	2.65743	18.2783	-8.14932	-8.85713	2.5403	-3.5564	-12.1212	36.3348	48.3047	0.979464	104.471	40.1977	-0.404115	2.96897	-46.7911	-3.03905	-1.18441	-1.54618	12.6495	20.3142	52.341	3.75627	85.6252	42.2567	1.1359	-3.17482	-25.5385	-4.74594	-5.58395	44.628	-1.46769	-3.6069	28.7387	-14.7304
370	3.41177	2.79151	11.1228	1.6923	0.991296	-0.907134	1.69241	0.991121	4.9133	1.19662	0.85575	9.51946	-0.553341	9.92818	14.7089	2.67422	18.2757	-8.16848	-8.84698	2.54466	-3.57736	-12.1718	36.3517	48.3473	0.998995	104.504	40.1386	-0.384666	2.94614	-46.8176	-3.04889	-1.20555	-1.53183	12.6128	20.3461	52.3464	3.80901	85.603	42.2238	1.17174	-3.14662	-25.5578	-4.7379	-5.63013	44.648	-1.46204	-3.56741	28.7396	-14.7319
372	3.4206	2.78233	11.1226	1.69555	0.98665	-0.907245	1.69565	0.986475	4.91318	1.19936	0.852501	9.51939	-0.552977	9.92659	14.7201	2.67277	18.2729	-8.14783	-8.83456	2.54191	-3.58728	-12.2373	36.3636	48.3847	1.02274	104.545	40.0475	-0.361428	2.90887	-46.8515	-3.05165	-1.22221	-1.51553	12.5964	20.3779	52.3509	3.84547	85.5882	42.1787	1.19311	-3.15436	-25.5581	-4.73336	-5.6644	44.6706	-1.45922	-3.52949	28.7386	-14.7518
374	3.4304	2.77942	11.1181	1.69964	0.984728	-0.909297	1.69974	0.984553	4.91113	1.20254	0.851349	9.51786	-0.556981	9.92265	14.7437	2.66089	18.2675	-8.10518	-8.83399	2.53926	-3.58246	-12.2524	36.3862	48.4124	1.00925	104.53	39.9835	-0.359113	2.90186	-46.8598	-3.04189	-1.2412	-1.48959	12.6105	20.3627	52.3285	3.825	85.5846	42.1542	1.19684	-3.18484	-25.5515	-4.75012	-5.71261	44.6984	-1.4476	-3.4946	28.7427	-14.7471
376	3.44679	2.78275	11.1141	1.70705	0.985085	-0.911231	1.70715	0.984909	4.9092	1.20805	0.852125	9.5164	-0.561085	9.91486	14.7652	2.64774	18.2551	-8.06688	-8.838	2.53617	-3.58544	-12.2582	36.4021	48.4397	0.995054	104.51	39.9567	-0.364737	2.90314	-46.8473	-3.03004	-1.25995	-1.46333	12.6306	20.3377	52.3084	3.78748	85.5849	42.1476	1.19033	-3.21063	-25.5425	-4.78062	-5.76842	44.7382	-1.43838	-3.46515	28.7521	-14.7341
378	3.47038	2.7892	11.1125	1.71786	0.9863	-0.912215	1.71796	0.986123	4.90822	1.21604	0.853772	9.51566	-0.564633	9.90591	14.779	2.63624	18.2403	-8.04284	-8.84281	2.53511	-3.60018	-12.258	36.404	48.4659	0.98355	104.492	39.9745	-0.371077	2.91545	-46.8198	-3.02177	-1.27843	-1.43963	12.6473	20.3158	52.2961	3.7502	85.5857	42.159	1.176	-3.22223	-25.5333	-4.81575	-5.8279	44.7879	-1.43568	-3.44486	28.769	-14.7165
380	3.49734	2.78707	11.1176	1.72958	0.98345	-0.910169	1.72968	0.983271	4.91026	1.225	0.852436	9.5172	-0.569908	9.9076	14.7798	2.62718	18.2453	-8.04182	-8.83888	2.54554	-3.61871	-12.223	36.3701	48.4793	0.947035	104.451	40.0543	-0.358289	2.97011	-46.8012	-3.02808	-1.29663	-1.41977	12.6475	20.3179	52.2877	3.74568	85.5793	42.186	1.15303	-3.21167	-25.5231	-4.82443	-5.87862	44.8295	-1.4473	-3.44933	28.8038	-14.6965
382	3.52875	2.77605	11.1149	1.74262	0.976452	-0.911579	1.74272	0.976272	4.90885	1.23521	0.8481	9.51617	-0.579597	9.91684	14.7768	2.61334	18.2656	-8.04741	-8.83176	2.56013	-3.64412	-12.2143	36.367	48.4852	0.951601	104.425	40.1252	-0.344184	3.0234	-46.7794	-3.04671	-1.32467	-1.40962	12.6416	20.3151	52.2696	3.75207	85.5815	42.2323	1.1383	-3.19835	-25.526	-4.82696	-5.93031	44.8832	-1.45698	-3.44426	28.8403	-14.6892
384	3.56162	2.75838	11.1041	1.75579	0.966499	-0.916523	1.75589	0.966318	4.90391	1.24572	0.841577	9.51249	-0.590698	9.92998	14.7726	2.59851	18.2934	-8.05512	-8.82459	2.57667	-3.67426	-12.2331	36.3925	48.4901	0.992374	104.422	40.1721	-0.335214	3.06677	-46.7564	-3.07351	-1.35971	-1.40833	12.6281	20.3038	52.2456	3.76663	85.592	42.2867	1.13607	-3.18361	-25.5413	-4.82724	-5.97449	44.9473	-1.46312	-3.43122	28.8711	-14.6932
386	3.58394	2.74441	11.0984	1.76461	0.958856	-0.919152	1.76471	0.958674	4.90128	1.25282	0.836476	9.51055	-0.587681	9.93458	14.7669	2.60639	18.3007	-8.06465	-8.82652	2.59397	-3.70009	-12.2258	36.366	48.5188	0.982472	104.448	40.2077	-0.340535	3.11154	-46.7487	-3.09423	-1.37925	-1.40991	12.5879	20.2939	52.2489	3.79895	85.5907	42.3013	1.14978	-3.14574	-25.5554	-4.82429	-5.96632	44.9988	-1.47595	-3.45208	28.8864	-14.6892
388	3.60047	2.73358	11.0978	1.77113	0.952959	-0.919508	1.77123	0.952776	4.90092	1.2581	0.832517	9.5103	-0.581344	9.93304	14.7646	2.61763	18.2956	-8.0683	-8.8261	2.60586	-3.71629	-12.2054	36.3477	48.5424	0.969561	104.476	40.2408	-0.359904	3.13735	-46.7482	-3.10776	-1.39667	-1.39394	12.5516	20.2999	52.2434	3.83323	85.6026	42.2984	1.14717	-3.14058	-25.5504	-4.81688	-5.94769	45.0294	-1.48847	-3.48242	28.877	-14.6654
390	3.61155	2.72536	11.102	1.77546	0.948544	-0.917679	1.77555	0.94836	4.90275	1.26163	0.829508	9.51169	-0.57527	9.92761	14.7654	2.62658	18.2835	-8.06678	-8.82241	2.61233	-3.72415	-12.1808	36.3386	48.5599	0.956596	104.5	40.2677	-0.383624	3.1465	-46.7503	-3.11533	-1.41597	-1.35942	12.5343	20.3195	52.224	3.85453	85.6261	42.2898	1.12289	-3.17468	-25.5279	-4.80587	-5.9278	45.0403	-1.49838	-3.50521	28.8489	-14.6292
392	3.61492	2.71664	11.1088	1.77637	0.944421	-0.914612	1.77647	0.944237	4.90582	1.2626	0.826483	9.51401	-0.574693	9.92646	14.7638	2.62743	18.2811	-8.06972	-8.82216	2.61971	-3.73636	-12.1818	36.2786	48.5962	0.909503	104.529	40.2593	-0.371099	3.16857	-46.7446	-3.1259	-1.4426	-1.32153	12.5723	20.3292	52.2026	3.81371	85.6343	42.3065	1.08446	-3.22575	-25.5125	-4.79522	-5.90196	45.0481	-1.50444	-3.46655	28.8393	-14.6225
394	3.61414	2.70693	11.115	1.77539	0.940155	-0.91177	1.77549	0.939971	4.90866	1.26216	0.823222	9.51616	-0.575458	9.92624	14.7574	2.62684	18.2809	-8.08172	-8.82371	2.62838	-3.74675	-12.1908	36.2666	48.6251	0.895598	104.514	40.2502	-0.349913	3.18841	-46.728	-3.13371	-1.47064	-1.29624	12.605	20.3226	52.1855	3.77094	85.6329	42.3321	1.06186	-3.25137	-25.5097	-4.78507	-5.88716	45.0499	-1.49889	-3.43828	28.822	-14.641
396	3.61107	2.69694	11.1217	1.77339	0.935924	-0.908723	1.77348	0.935741	4.91171	1.26096	0.819917	9.51846	-0.575969	9.92702	14.7444	2.62798	18.2823	-8.10574	-8.82748	2.63778	-3.75001	-12.2024	36.3067	48.6387	0.916854	104.46	40.2503	-0.325029	3.20376	-46.7054	-3.13663	-1.49784	-1.28623	12.6156	20.3034	52.1748	3.74782	85.6245	42.3627	1.06259	-3.24248	-25.5223	-4.78009	-5.89019	45.0441	-1.48109	-3.4195	28.7907	-14.6768
398	3.60887	2.68979	11.1368	1.772	0.932807	-0.90193	1.7721	0.932625	4.9185	1.26015	0.817477	9.52357	-0.57408	9.932	14.7224	2.63619	18.2904	-8.14558	-8.83536	2.64621	-3.72611	-12.2093	36.3206	48.6244	0.914931	104.428	40.2676	-0.287582	3.22044	-46.7003	-3.13047	-1.52123	-1.28809	12.5949	20.2959	52.1762	3.77674	85.6145	42.3927	1.08841	-3.20792	-25.5551	-4.79948	-5.92188	45.0216	-1.45487	-3.33295	28.7374	-14.7001
400	3.60893	2.6884	11.1556	1.77202	0.932033	-0.893543	1.77212	0.93185	4.92689	1.26024	0.816877	9.52986	-0.56709	9.9359	14.6877	2.65498	18.2944	-8.20836	-8.84996	2.64432	-3.7069	-12.2198	36.3255	48.6152	0.910234	104.449	40.288	-0.273148	3.21488	-46.7095	-3.11943	-1.54022	-1.26813	12.5639	20.2943	52.1503	3.8177	85.621	42.4395	1.10462	-3.17285	-25.5861	-4.82417	-5.96376	45.0002	-1.43234	-3.24469	28.6937	-14.7007
402	3.6121	2.69314	11.1752	1.77384	0.933731	-0.884905	1.77394	0.933548	4.93552	1.26149	0.818246	9.53633	-0.555897	9.93603	14.6452	2.6811	18.2899	-8.28549	-8.86874	2.62964	-3.69927	-12.2329	36.3244	48.6206	0.903945	104.513	40.3088	-0.285538	3.19338	-46.7302	-3.10622	-1.55351	-1.22225	12.5348	20.2997	52.0995	3.85139	85.6414	42.4965	1.10261	-3.14987	-25.608	-4.84802	-6.0057	44.9881	-1.4163	-3.17898	28.665	-14.683
404	3.61853	2.70481	11.1888	1.77754	0.9383	-0.879001	1.77764	0.938116	4.94143	1.26396	0.821894	9.54074	-0.545073	9.92527	14.6139	2.70111	18.2658	-8.34324	-8.88075	2.59651	-3.6964	-12.2355	36.3247	48.6436	0.886546	104.545	40.3362	-0.305101	3.20627	-46.7552	-3.09647	-1.55253	-1.16378	12.5378	20.3216	52.0718	3.83648	85.6437	42.521	1.08275	-3.16182	-25.6168	-4.86468	-6.02744	44.9995	-1.40219	-3.18176	28.6377	-14.6813
406	3.63466	2.70508	11.1932	1.78467	0.937258	-0.877208	1.78477	0.937074	4.94322	1.26936	0.821596	9.54209	-0.545452	9.918	14.6099	2.69835	18.2526	-8.3514	-8.87916	2.5865	-3.71866	-12.2421	36.3166	48.6901	0.870536	104.579	40.3443	-0.326665	3.22104	-46.7634	-3.0941	-1.56994	-1.13158	12.5442	20.3304	52.061	3.8119	85.6407	42.5314	1.06394	-3.18768	-25.6136	-4.8753	-6.03092	45.0273	-1.40489	-3.16579	28.6334	-14.677
408	3.66022	2.69235	11.1879	1.795	0.929934	-0.879711	1.79509	0.929748	4.94072	1.27757	0.816835	9.54024	-0.558457	9.91694	14.634	2.67114	18.2558	-8.30864	-8.86461	2.60122	-3.76067	-12.2573	36.3024	48.7516	0.861867	104.608	40.3297	-0.339795	3.23503	-46.751	-3.10037	-1.6065	-1.12826	12.5471	20.3199	52.0638	3.78846	85.6364	42.5325	1.04934	-3.21419	-25.6017	-4.88278	-6.01951	45.0702	-1.41963	-3.12671	28.6539	-14.6756
410	3.68749	2.67918	11.1729	1.806	0.922379	-0.886491	1.8061	0.922193	4.93394	1.28629	0.81196	9.53518	-0.578924	9.91946	14.6725	2.62973	18.2684	-8.23971	-8.84892	2.60229	-3.78176	-12.2901	36.2974	48.789	0.871434	104.573	40.301	-0.308579	3.26683	-46.7251	-3.11523	-1.63067	-1.1237	12.547	20.2896	52.0706	3.76841	85.6405	42.5271	1.029	-3.20676	-25.5925	-4.898	-6.00847	45.1331	-1.41005	-3.13661	28.6861	-14.7181
412	3.71969	2.66377	11.1651	1.81905	0.913437	-0.890135	1.81915	0.913249	4.93029	1.29664	0.806179	9.53248	-0.600658	9.92195	14.7057	2.58673	18.2813	-8.18074	-8.824	2.6156	-3.79336	-12.3153	36.3096	48.8097	0.896237	104.532	40.2858	-0.273028	3.29461	-46.701	-3.13928	-1.663	-1.10957	12.529	20.2781	52.0632	3.78507	85.6392	42.527	1.01931	-3.19068	-25.5888	-4.91815	-5.98548	45.1874	-1.40812	-3.14363	28.7274	-14.7463
414	3.75267	2.6519	11.168	1.83274	0.905906	-0.889031	1.83284	0.905717	4.9314	1.30738	0.801483	9.53334	-0.616353	9.92083	14.7242	2.55539	18.2852	-8.14864	-8.79878	2.6346	-3.79683	-12.3268	36.339	48.8159	0.930018	104.497	40.2921	-0.243902	3.31501	-46.6835	-3.16456	-1.69794	-1.08334	12.4977	20.2905	52.0389	3.83106	85.6295	42.5368	1.02159	-3.17404	-25.5915	-4.94364	-5.9605	45.2232	-1.4152	-3.13151	28.7697	-14.7517
416	3.76828	2.66853	11.1787	1.8408	0.912032	-0.884537	1.8409	0.911842	4.93589	1.31299	0.806595	9.53669	-0.602015	9.90431	14.7133	2.57692	18.2497	-8.1688	-8.81733	2.61009	-3.79268	-12.3243	36.377	48.814	0.949641	104.464	40.3272	-0.222066	3.33642	-46.6724	-3.15792	-1.69583	-1.04651	12.4866	20.3077	52.0042	3.8421	85.609	42.5661	1.02875	-3.165	-25.6008	-4.98218	-5.98355	45.2329	-1.41003	-3.07764	28.7878	-14.7522
418	3.775	2.68849	11.1926	1.84521	0.920216	-0.878562	1.8453	0.920025	4.94187	1.31574	0.81299	9.54113	-0.586743	9.88994	14.6896	2.60266	18.2177	-8.2124	-8.84367	2.57496	-3.77656	-12.3226	36.4159	48.8061	0.969175	104.459	40.3507	-0.233467	3.35328	-46.6693	-3.14349	-1.68001	-1.01429	12.4847	20.3242	51.9823	3.83981	85.5965	42.5766	1.02037	-3.17418	-25.604	-5.00327	-6.02766	45.2165	-1.3909	-3.01965	28.7866	-14.7665
420	3.77468	2.70189	11.2085	1.84607	0.925984	-0.871629	1.84616	0.925794	4.9488	1.316	0.817338	9.54631	-0.578013	9.88368	14.6601	2.62024	18.2026	-8.2667	-8.86885	2.54232	-3.75145	-12.3249	36.4446	48.7988	0.983276	104.489	40.3488	-0.270538	3.36086	-46.6741	-3.12968	-1.6616	-0.987328	12.4892	20.3357	51.9735	3.83162	85.596	42.5644	0.996448	-3.19893	-25.5979	-4.997	-6.08316	45.1746	-1.35989	-2.95645	28.7629	-14.7957
422	3.77328	2.69537	11.2248	1.84508	0.923076	-0.864316	1.84518	0.922885	4.95611	1.31547	0.815077	9.5518	-0.580027	9.89352	14.6376	2.62319	18.2209	-8.30728	-8.8836	2.53447	-3.73658	-12.3329	36.4215	48.8169	0.957357	104.558	40.3045	-0.278944	3.34281	-46.6884	-3.12937	-1.66615	-0.954109	12.4902	20.3353	51.9553	3.83726	85.6062	42.5508	0.974179	-3.21856	-25.5801	-4.9627	-6.14087	45.1177	-1.32977	-2.84179	28.7164	-14.8252
424	3.73779	2.65982	11.252	1.82716	0.909689	-0.851656	1.82725	0.909501	4.96877	1.30302	0.803824	9.56136	-0.577422	9.90595	14.6113	2.63594	18.2422	-8.35405	-8.92755	2.55101	-3.70376	-12.3136	36.419	48.8284	0.924338	104.575	40.257	-0.261934	3.32213	-46.6923	-3.13487	-1.67702	-0.904555	12.5153	20.3159	51.9298	3.82654	85.6105	42.5445	0.98224	-3.2252	-25.5748	-4.85876	-6.1587	44.9962	-1.2979	-2.7285	28.5679	-14.8462
426	3.67174	2.60336	11.2893	1.79439	0.889169	-0.834118	1.79449	0.888984	4.98631	1.27997	0.786221	9.57459	-0.564766	9.91407	14.5808	2.66594	18.2519	-8.40796	-9.00175	2.58431	-3.65235	-12.2651	36.4431	48.8266	0.891553	104.535	40.2222	-0.22435	3.30581	-46.6851	-3.13962	-1.68837	-0.838471	12.5606	20.2859	51.8985	3.8013	85.6072	42.5452	1.01742	-3.22125	-25.5837	-4.70235	-6.13781	44.8206	-1.26544	-2.63592	28.3343	-14.8564
428	3.62036	2.57043	11.3228	1.76969	0.878002	-0.818535	1.76978	0.87782	5.00189	1.2623	0.776158	9.58632	-0.535103	9.90171	14.5537	2.71889	18.2182	-8.45585	-9.06807	2.60304	-3.59654	-12.207	36.4384	48.8071	0.849658	104.499	40.2298	-0.190297	3.29982	-46.6858	-3.12581	-1.68802	-0.762836	12.5857	20.2885	51.8684	3.79537	85.609	42.5353	1.03425	-3.2288	-25.5875	-4.60334	-6.1217	44.6797	-1.23575	-2.59887	28.1619	-14.8551
430	3.57846	2.5396	11.3572	1.7493	0.867094	-0.802701	1.74939	0.866914	5.01773	1.24784	0.766582	9.59824	-0.501268	9.89214	14.5254	2.78056	18.188	-8.50537	-9.15101	2.60942	-3.59732	-12.1895	36.4831	48.8312	0.856134	104.487	40.2253	-0.151319	3.29706	-46.6842	-3.08943	-1.69703	-0.705616	12.5907	20.2969	51.8353	3.80807	85.5961	42.547	1.0516	-3.23321	-25.6004	-4.52725	-6.1225	44.5482	-1.21188	-2.54622	28.0103	-14.8614
432	3.54352	2.50733	11.3913	1.73185	0.855077	-0.787047	1.73194	0.854898	5.03338	1.23565	0.756379	9.61003	-0.462714	9.88819	14.4955	2.85299	18.1663	-8.55638	-9.25628	2.60442	-3.63309	-12.209	36.5712	48.8807	0.903163	104.506	40.1989	-0.108016	3.29158	-46.6823	-3.03905	-1.71897	-0.664595	12.5837	20.3059	51.7951	3.83332	85.5761	42.5881	1.06646	-3.23229	-25.6199	-4.46941	-6.14497	44.4248	-1.19107	-2.46616	27.8686	-14.8742
434	3.50392	2.47506	11.4184	1.71233	0.843447	-0.77443	1.71242	0.84327	5.046	1.22188	0.746333	9.61954	-0.402684	9.88033	14.4644	2.96306	18.1297	-8.60762	-9.40067	2.5894	-3.52651	-12.1861	36.6007	48.7956	0.895278	104.556	40.164	-0.0648851	3.2637	-46.6961	-3.01817	-1.74887	-0.592922	12.6056	20.317	51.7257	3.83951	85.6029	42.6649	1.05327	-3.22956	-25.6253	-4.43196	-6.19515	44.3151	-1.15475	-2.37413	27.7058	-14.8705
436	3.46337	2.44328	11.4425	1.6924	0.832129	-0.763186	1.69249	0.831954	5.05724	1.20778	0.736497	9.62801	-0.339413	9.86175	14.4494	3.07294	18.0726	-8.63021	-9.48941	2.59261	-3.51616	-12.1978	36.633	48.8047	0.905903	104.577	40.1249	-0.0365753	3.23924	-46.7166	-2.98849	-1.77901	-0.552758	12.6178	20.3315	51.6925	3.8632	85.6199	42.7218	1.03096	-3.2223	-25.6213	-4.40212	-6.22603	44.2173	-1.13383	-2.31299	27.5725	-14.8465
438	3.42323	2.413	11.4618	1.67274	0.821484	-0.754062	1.67282	0.821311	5.06637	1.19383	0.727188	9.6349	-0.283097	9.83419	14.454	3.16432	18.0021	-8.61827	-9.51412	2.61282	-3.60752	-12.2429	36.6692	48.9121	0.931763	104.558	40.0865	-0.0210318	3.22492	-46.7336	-2.95155	-1.80686	-0.548811	12.62	20.3439	51.6998	3.89737	85.623	42.7499	1.0035	-3.21439	-25.61	-4.37346	-6.22483	44.1331	-1.12988	-2.29394	27.4792	-14.8116
440	3.38624	2.38742	11.4642	1.65471	0.812815	-0.752538	1.6548	0.812644	5.06789	1.18095	0.719486	9.63607	-0.254809	9.80919	14.4809	3.2029	17.9468	-8.56833	-9.53776	2.61101	-3.59177	-12.2486	36.6529	48.9152	0.88774	104.515	40.0569	0.00482656	3.22187	-46.7099	-2.94499	-1.82824	-0.542846	12.6473	20.3316	51.7038	3.88023	85.6467	42.7627	0.971559	-3.22724	-25.5971	-4.33401	-6.20161	44.0711	-1.11573	-2.31131	27.4178	-14.8184
442	3.35531	2.36655	11.4717	1.6397	0.805758	-0.74884	1.63978	0.805589	5.07159	1.17022	0.713186	9.63887	-0.25373	9.80415	14.491	3.20169	17.9374	-8.55018	-9.56223	2.61603	-3.58147	-12.2325	36.6842	48.9018	0.870314	104.45	40.0667	0.0387548	3.2345	-46.6907	-2.96093	-1.86432	-0.535444	12.6693	20.299	51.6995	3.84147	85.6883	42.8135	0.928018	-3.23038	-25.588	-4.29592	-6.08943	44.0225	-1.12822	-2.3707	27.391	-14.8012
444	3.32928	2.34775	11.4886	1.62702	0.799188	-0.740986	1.6271	0.79902	5.07944	1.16121	0.707399	9.64479	-0.274626	9.82038	14.476	3.17171	17.9743	-8.57828	-9.57925	2.62855	-3.59386	-12.2091	36.77	48.8884	0.89124	104.367	40.1134	0.079388	3.25395	-46.6829	-2.99714	-1.91421	-0.525886	12.6882	20.2464	51.6741	3.79494	85.7492	42.9289	0.866907	-3.21182	-25.5886	-4.26125	-5.90074	43.9824	-1.16635	-2.46949	27.3942	-14.7449
446	3.30189	2.32063	11.5114	1.61319	0.78902	-0.730458	1.61327	0.788854	5.08997	1.15158	0.69884	9.65272	-0.298087	9.84839	14.4421	3.14391	18.0332	-8.64034	-9.54139	2.62321	-3.60763	-12.2312	36.8406	48.8747	0.908267	104.286	40.1528	0.124166	3.24259	-46.6709	-3.04664	-1.95506	-0.516911	12.7355	20.1697	51.5889	3.76656	85.8302	43.1516	0.779148	-3.15243	-25.6219	-4.22813	-5.73982	43.9395	-1.1991	-2.61258	27.4125	-14.6333
448	3.26564	2.28718	11.5355	1.59502	0.776682	-0.719294	1.5951	0.776518	5.10114	1.13887	0.688365	9.66114	-0.311571	9.85697	14.407	3.12734	18.053	-8.7058	-9.48933	2.62681	-3.63304	-12.2646	36.9123	48.8615	0.932212	104.221	40.2073	0.148446	3.20452	-46.6547	-3.116	-1.9809	-0.504981	12.8225	20.1012	51.4648	3.78095	85.9453	43.4635	0.622767	-3.07707	-25.6351	-4.1939	-5.65071	43.8979	-1.18813	-2.67335	27.4333	-14.5879
450	3.2193	2.24794	11.559	1.57201	0.762518	-0.708218	1.57209	0.762356	5.11221	1.12265	0.676198	9.66949	-0.310437	9.84103	14.3765	3.12773	18.0228	-8.76389	-9.43664	2.65086	-3.67784	-12.2896	36.9699	48.8632	0.944396	104.172	40.2753	0.154565	3.1522	-46.6357	-3.20369	-1.99539	-0.496681	12.9298	20.036	51.3203	3.8373	86.0797	43.8405	0.41986	-2.97472	-25.6265	-4.15104	-5.62381	43.856	-1.14305	-2.65056	27.4518	-14.6181
452	3.1666	2.20264	11.5836	1.54579	0.746138	-0.696643	1.54586	0.745979	5.12379	1.10419	0.662157	9.67823	-0.28953	9.81367	14.3496	3.15928	17.9648	-8.81442	-9.4016	2.72115	-3.78465	-12.2507	36.9297	48.9619	0.84041	104.131	40.3333	0.179815	3.13489	-46.6253	-3.3038	-2.02331	-0.52044	12.9718	19.9118	51.2034	3.89893	86.158	44.2242	0.300865	-2.76606	-25.643	-4.07138	-5.55227	43.8061	-1.15136	-2.67918	27.4669	-14.6334
454	3.10853	2.16345	11.5945	1.51757	0.73292	-0.691101	1.51765	0.732763	5.12933	1.08402	0.650358	9.68243	-0.273609	9.78092	14.3491	3.17628	17.8993	-8.81739	-9.3668	2.79282	-3.80553	-12.2113	36.9562	48.9479	0.834165	104.037	40.393	0.197752	3.13402	-46.6022	-3.38757	-2.05262	-0.565661	12.9415	19.8152	51.1301	4.00348	86.2231	44.5068	0.218585	-2.55718	-25.658	-3.98001	-5.51549	43.7484	-1.15162	-2.67028	27.4739	-14.6725
456	3.04921	2.13321	11.5926	1.48938	0.723816	-0.691355	1.48945	0.723662	5.12908	1.06357	0.641648	9.68227	-0.274007	9.7516	14.3758	3.16135	17.8465	-8.77143	-9.32963	2.85184	-3.74155	-12.1834	37.0361	48.8242	0.921795	103.904	40.4526	0.211703	3.15281	-46.5626	-3.44675	-2.07926	-0.630793	12.8481	19.7648	51.1046	4.14376	86.2804	44.6688	0.166539	-2.38552	-25.672	-3.88192	-5.50596	43.6832	-1.1407	-2.62368	27.4722	-14.734
458	3.00171	2.10911	11.5941	1.46682	0.71655	-0.690217	1.4669	0.716399	5.13021	1.04722	0.63469	9.68315	-0.309035	9.74895	14.4144	3.09182	17.8552	-8.70452	-9.29053	2.88866	-3.74856	-12.1526	36.9358	48.8192	0.860525	103.849	40.4937	0.261756	3.22326	-46.5098	-3.48236	-2.09554	-0.723025	12.7284	19.7539	51.1245	4.27742	86.3181	44.7489	0.151713	-2.28911	-25.7074	-3.7693	-5.43155	43.6113	-1.15712	-2.59947	27.4654	-14.789
460	2.96684	2.09585	11.6009	1.4506	0.713131	-0.686881	1.45067	0.712981	5.13355	1.03533	0.631029	9.68567	-0.368832	9.77725	14.438	2.99065	17.9289	-8.6646	-9.26336	2.9034	-3.75765	-12.1389	36.8693	48.7919	0.851185	103.849	40.5535	0.29881	3.28328	-46.4644	-3.48768	-2.10723	-0.802174	12.6765	19.7439	51.1537	4.28669	86.333	44.7937	0.153933	-2.28298	-25.7655	-3.67486	-5.30565	43.5366	-1.18961	-2.65092	27.455	-14.8218
462	2.94401	2.09228	11.613	1.44036	0.71308	-0.681312	1.44043	0.712932	5.13912	1.02769	0.630285	9.68984	-0.445659	9.83127	14.4414	2.87063	18.0554	-8.66099	-9.24852	2.89625	-3.76036	-12.1438	36.8643	48.7319	0.910548	103.888	40.6292	0.319193	3.32194	-46.4357	-3.46958	-2.11446	-0.849266	12.7017	19.7437	51.172	4.17925	86.3267	44.8202	0.157117	-2.35823	-25.8401	-3.59977	-5.14427	43.4631	-1.23254	-2.76122	27.4433	-14.8308
464	2.92885	2.09031	11.627	1.43361	0.713184	-0.674988	1.43369	0.713036	5.14544	1.02266	0.629892	9.69459	-0.519063	9.88576	14.4321	2.75871	18.1812	-8.68049	-9.23521	2.86129	-3.7704	-12.1549	36.8349	48.7131	0.926459	103.915	40.6727	0.357335	3.35856	-46.4355	-3.45999	-2.11114	-0.822222	12.7397	19.8416	51.1293	4.11095	86.3064	44.8421	0.114876	-2.46839	-25.9055	-3.51224	-5.00445	43.4041	-1.27281	-2.79115	27.4369	-14.8314
466	2.91537	2.08705	11.6397	1.42751	0.712615	-0.669207	1.42758	0.712468	5.15122	1.01814	0.629041	9.69892	-0.585707	9.93059	14.4295	2.65464	18.2871	-8.68803	-9.21361	2.85173	-3.78966	-12.1661	36.8272	48.6924	0.956908	103.927	40.7128	0.382353	3.38784	-46.4651	-3.45497	-2.10854	-0.800238	12.7754	19.9381	51.1075	4.05969	86.2955	44.8342	0.0816245	-2.56898	-25.9534	-3.43667	-4.88942	43.3477	-1.30196	-2.85512	27.4238	-14.8181
468	2.90645	2.08134	11.6456	1.42321	0.710695	-0.666505	1.42329	0.710548	5.15393	1.01507	0.62731	9.70096	-0.644453	9.96377	14.4428	2.55848	18.3691	-8.66679	-9.18002	2.87657	-3.82959	-12.1786	36.8385	48.674	0.997976	103.929	40.7461	0.388763	3.40654	-46.5096	-3.46215	-2.11407	-0.810664	12.809	19.9961	51.1197	4.0173	86.293	44.806	0.0678464	-2.63793	-25.9778	-3.38536	-4.81497	43.2929	-1.3163	-2.93911	27.4123	-14.7934
470	2.92074	2.07584	11.6269	1.42904	0.7074	-0.674875	1.42911	0.707253	5.14556	1.01963	0.625261	9.69469	-0.696387	9.99106	14.4852	2.4685	18.4384	-8.59168	-9.14165	2.90583	-3.93061	-12.2008	36.815	48.7081	0.977917	103.97	40.7373	0.378693	3.39888	-46.5049	-3.51199	-2.14488	-0.885149	12.8756	19.952	51.1403	3.93195	86.2697	44.8235	0.0669835	-2.64704	-25.9641	-3.39001	-4.84576	43.2436	-1.30164	-2.86359	27.448	-14.7701
472	2.94865	2.05374	11.5896	1.43962	0.695982	-0.691531	1.43969	0.695834	5.1289	1.02828	0.617485	9.68223	-0.751698	10.0206	14.551	2.36994	18.5132	-8.47352	-9.04012	3.0026	-4.07708	-12.2585	36.8197	48.7773	1.00061	103.932	40.6886	0.377541	3.40939	-46.5058	-3.57663	-2.19654	-0.985423	12.913	19.9078	51.1612	3.9338	86.2349	44.8222	0.0631155	-2.60056	-25.946	-3.4043	-4.84754	43.2189	-1.33406	-2.86433	27.5035	-14.7452
474	2.98625	2.01365	11.5358	1.45314	0.676096	-0.715416	1.45321	0.675946	5.10501	1.0397	0.603601	9.66438	-0.813749	10.0557	14.6377	2.25825	18.601	-8.31712	-8.87973	3.1661	-4.25239	-12.3465	36.8663	48.8694	1.06833	103.793	40.6079	0.38882	3.44121	-46.5149	-3.651	-2.25898	-1.11015	12.9281	19.8829	51.189	4.03777	86.1925	44.7941	0.0551195	-2.51677	-25.9237	-3.42112	-4.81158	43.2188	-1.41426	-2.96396	27.5728	-14.723
476	3.02943	1.96218	11.4672	1.46829	0.650933	-0.745864	1.46835	0.650781	5.07457	1.05268	0.585899	9.64163	-0.887455	10.1033	14.7435	2.12711	18.7157	-8.12561	-8.7344	3.34754	-4.41444	-12.4074	36.9543	48.9527	1.08598	103.592	40.5262	0.388795	3.44991	-46.4907	-3.75033	-2.30627	-1.29562	13.0084	19.8594	51.2561	4.18584	86.1534	44.7747	0.0537904	-2.46616	-25.8572	-3.46005	-4.83379	43.2251	-1.4661	-3.03935	27.6589	-14.7222
478	3.05722	1.9295	11.4068	1.47802	0.635055	-0.772673	1.47808	0.634902	5.04776	1.06099	0.574761	9.62157	-0.952066	10.1432	14.8445	2.0102	18.8128	-7.94266	-8.60092	3.47464	-4.52373	-12.5164	37.0565	49.0123	1.12501	103.267	40.4471	0.449092	3.52897	-46.469	-3.80874	-2.28292	-1.48999	13.117	19.8172	51.3905	4.30678	86.1095	44.7041	0.0634493	-2.42704	-25.8033	-3.49571	-4.88816	43.2258	-1.5183	-3.07104	27.7424	-14.7133
480	3.06884	1.92185	11.3593	1.48243	0.631213	-0.793838	1.48249	0.63106	5.02659	1.06452	0.572239	9.60571	-1.00335	10.1741	14.9313	1.91614	18.8886	-7.78548	-8.48265	3.52979	-4.56583	-12.675	37.1636	49.034	1.18301	102.847	40.3697	0.565266	3.66414	-46.4591	-3.81514	-2.1883	-1.675	13.2251	19.758	51.5744	4.40636	86.0542	44.5731	0.0951972	-2.38455	-25.7673	-3.52478	-4.98054	43.219	-1.56244	-3.0548	27.8244	-14.7051
482	3.08177	1.93433	11.3169	1.48884	0.636095	-0.812835	1.4889	0.635941	5.00759	1.06895	0.576365	9.59145	-1.04983	10.2096	14.997	1.83528	18.9707	-7.66628	-8.38218	3.52106	-4.52853	-12.8278	37.2787	48.9763	1.19565	102.469	40.2856	0.672075	3.72083	-46.4657	-3.79043	-2.07232	-1.83551	13.2408	19.7236	51.718	4.60827	85.955	44.3893	0.194602	-2.28506	-25.7187	-3.55701	-5.16337	43.2153	-1.53926	-3.00553	27.9382	-14.7766
484	3.10631	1.93846	11.2824	1.49979	0.63645	-0.828322	1.49985	0.636295	4.99211	1.07709	0.57741	9.57984	-1.07322	10.2567	15.0229	1.80589	19.0651	-7.61609	-8.29861	3.50219	-4.4483	-12.9465	37.3483	48.9051	1.14577	102.348	40.16	0.650348	3.66573	-46.5019	-3.76592	-1.98091	-1.94447	13.2382	19.6158	51.7788	4.76991	85.9002	44.2384	0.290969	-2.18873	-25.647	-3.60109	-5.31361	43.1979	-1.52553	-2.9669	28.0215	-14.796
486	3.13951	1.93641	11.2607	1.51417	0.633395	-0.838195	1.51423	0.633239	4.98223	1.08802	0.576129	9.57244	-1.0616	10.3062	15.0014	1.84747	19.1509	-7.64877	-8.23919	3.47372	-4.34526	-13.0239	37.3639	48.8393	1.03858	102.47	40.0126	0.51272	3.52505	-46.5589	-3.74327	-1.91399	-1.99717	13.2396	19.4488	51.7555	4.86262	85.899	44.1473	0.362023	-2.12184	-25.5648	-3.65438	-5.4126	43.1629	-1.53071	-2.95056	28.0574	-14.7538
488	3.15715	1.9687	11.2712	1.52419	0.646279	-0.833832	1.52426	0.646122	4.9866	1.09464	0.586424	9.57567	-0.984023	10.3142	14.9134	2.00332	19.1369	-7.80016	-8.23569	3.37389	-4.25871	-13.0692	37.343	48.7948	0.908169	102.554	39.9571	0.438241	3.44664	-46.5857	-3.68986	-1.81337	-2.00253	13.2692	19.3658	51.69	4.90412	85.901	44.1407	0.389704	-2.12834	-25.5418	-3.70113	-5.51349	43.107	-1.51821	-2.95698	28.036	-14.7317
490	3.16446	2.01506	11.2875	1.53067	0.666023	-0.826957	1.53074	0.665865	4.99347	1.09815	0.601596	9.58077	-0.872153	10.2889	14.8211	2.21	19.0495	-7.95905	-8.25332	3.25568	-4.18349	-13.0987	37.3213	48.7282	0.824709	102.6	39.983	0.39822	3.43563	-46.6179	-3.62772	-1.70513	-1.98285	13.3075	19.3651	51.6461	4.91391	85.8984	44.1142	0.387094	-2.20846	-25.5051	-3.71667	-5.58968	43.059	-1.49822	-2.9587	27.9924	-14.7528
492	3.1651	2.06137	11.2974	1.5342	0.686257	-0.822853	1.53427	0.686099	4.99758	1.09941	0.616941	9.58378	-0.745331	10.2406	14.751	2.43233	18.915	-8.07796	-8.27699	3.14521	-4.11672	-13.1223	37.3169	48.6291	0.814182	102.589	40.0678	0.389551	3.4933	-46.6506	-3.56535	-1.60149	-1.95732	13.3547	19.4187	51.6429	4.88386	85.8905	44.043	0.363389	-2.34887	-25.4494	-3.69515	-5.62534	43.0281	-1.4818	-2.95954	27.9437	-14.8106
494	3.17084	2.06851	11.2779	1.53714	0.689138	-0.831609	1.53721	0.68898	4.98882	1.1014	0.619313	9.5772	-0.645344	10.2055	14.7455	2.60163	18.8152	-8.07972	-8.27859	3.09399	-4.04348	-13.163	37.3688	48.496	0.911358	102.482	40.1156	0.403679	3.60453	-46.6354	-3.51636	-1.53003	-1.97302	13.4363	19.3891	51.6839	4.73783	85.8936	43.9296	0.336357	-2.50036	-25.4164	-3.63743	-5.57584	43.0217	-1.5088	-3.00002	27.9176	-14.8423
496	3.1828	2.05056	11.2487	1.54105	0.680631	-0.84454	1.54112	0.680472	4.97589	1.10489	0.613255	9.56753	-0.577529	10.1876	14.7731	2.71415	18.7586	-8.02257	-8.27866	3.0948	-3.97913	-13.1868	37.403	48.3416	1.01358	102.361	40.1698	0.430494	3.7116	-46.5932	-3.47793	-1.48674	-2.02136	13.4895	19.3867	51.7252	4.64398	85.8792	43.8208	0.337485	-2.62388	-25.415	-3.57584	-5.48003	43.0286	-1.54873	-3.08526	27.9194	-14.8682
498	3.19808	2.02013	11.2184	1.54555	0.666419	-0.857927	1.54562	0.666259	4.9625	1.1092	0.602978	9.55754	-0.537596	10.1847	14.8129	2.77986	18.7398	-7.94444	-8.28534	3.12899	-3.93327	-13.1901	37.4007	48.1816	1.09409	102.259	40.2427	0.460428	3.7985	-46.5462	-3.44455	-1.46149	-2.08992	13.5004	19.4272	51.7676	4.62144	85.8566	43.7189	0.368252	-2.70652	-25.4404	-3.52111	-5.36511	43.0418	-1.58781	-3.19585	27.9429	-14.8881
500	3.20212	2.01692	11.2012	1.54705	0.664854	-0.865569	1.54712	0.664694	4.95486	1.11041	0.601928	9.55182	-0.495015	10.1789	14.8141	2.85474	18.714	-7.93773	-8.31527	3.12709	-3.93465	-13.1882	37.3584	48.0641	1.15519	102.215	40.3569	0.474943	3.8802	-46.5602	-3.39505	-1.41551	-2.13668	13.4672	19.4749	51.8601	4.58799	85.8928	43.5809	0.404526	-2.74511	-25.4617	-3.48047	-5.30079	43.045	-1.59572	-3.2473	27.9573	-14.8881
502	3.20168	2.02889	11.2009	1.54768	0.670147	-0.865769	1.54774	0.669987	4.95466	1.11052	0.605925	9.55165	-0.465155	10.1755	14.7748	2.91307	18.6964	-8.00689	-8.34562	3.09374	-3.93778	-13.1881	37.2928	47.9661	1.1886	102.249	40.4681	0.450285	3.88101	-46.6377	-3.34002	-1.35967	-2.1478	13.4684	19.549	51.9773	4.50384	85.9456	43.4432	0.418959	-2.76605	-25.4741	-3.44582	-5.26296	43.0378	-1.60111	-3.26341	27.9548	-14.8854
504	3.19797	2.05202	11.2151	1.5477	0.680465	-0.859564	1.54777	0.680306	4.96087	1.10984	0.613619	9.55627	-0.448815	10.1742	14.7048	2.95199	18.6869	-8.13442	-8.37055	3.03304	-3.9301	-13.1874	37.2147	47.8759	1.18696	102.342	40.5656	0.390239	3.78698	-46.7758	-3.28003	-1.2986	-2.12455	13.5166	19.6657	52.1065	4.37826	85.997	43.3156	0.406134	-2.78017	-25.4693	-3.41781	-5.25016	43.0206	-1.60756	-3.25209	27.9352	-14.8796
506	3.19	2.07954	11.2315	1.54616	0.692992	-0.852413	1.54623	0.692832	4.96802	1.10785	0.622854	9.56159	-0.435837	10.1714	14.6451	2.98281	18.6761	-8.24334	-8.39095	2.96425	-3.90708	-13.1647	37.1498	47.7661	1.1325	102.387	40.6541	0.337968	3.61931	-46.9575	-3.20449	-1.24369	-2.08593	13.574	19.8923	52.2088	4.31312	86.002	43.2092	0.375929	-2.80617	-25.4294	-3.40724	-5.26972	42.9968	-1.60524	-3.23489	27.9083	-14.8477
508	3.18358	2.09806	11.2351	1.54463	0.701551	-0.850877	1.5447	0.701391	4.96955	1.10613	0.62914	9.56271	-0.441314	10.1694	14.6166	2.97616	18.6738	-8.29695	-8.39542	2.89974	-3.86825	-13.1355	37.0855	47.634	1.02957	102.393	40.7181	0.280789	3.38932	-47.141	-3.14672	-1.19885	-2.07256	13.6759	20.0772	52.3556	4.19452	86.028	43.0793	0.338685	-2.81154	-25.3433	-3.40371	-5.32299	42.9786	-1.58812	-3.18758	27.8857	-14.8269
510	3.18139	2.10392	11.2232	1.54403	0.704366	-0.856192	1.5441	0.704207	4.96424	1.10548	0.631214	9.55872	-0.466086	10.1712	14.6226	2.93111	18.686	-8.28871	-8.38192	2.84593	-3.82128	-13.1061	37.0137	47.4875	0.883694	102.368	40.756	0.221279	3.1158	-47.3162	-3.11427	-1.16516	-2.09046	13.8069	20.1991	52.5488	4.03567	86.0885	42.9191	0.299124	-2.78831	-25.2112	-3.40223	-5.39412	42.9714	-1.56243	-3.12098	27.8727	-14.8241
512	3.18808	2.09719	11.2002	1.54642	0.70111	-0.866433	1.54649	0.70095	4.954	1.10747	0.628969	9.55105	-0.501556	10.1873	14.6512	2.86866	18.7287	-8.23822	-8.35363	2.81201	-3.79583	-13.0873	36.904	47.3629	0.704327	102.361	40.7709	0.170346	2.84359	-47.4949	-3.10416	-1.14157	-2.12002	13.8819	20.3221	52.7358	3.98389	86.1698	42.7401	0.26193	-2.73024	-25.0404	-3.39282	-5.42211	42.9846	-1.55985	-3.09853	27.8786	-14.8326
514	3.19853	2.08633	11.181	1.55019	0.695755	-0.874946	1.55026	0.695595	4.94548	1.11064	0.625246	9.54468	-0.537667	10.2086	14.6821	2.80658	18.7811	-8.18306	-8.31844	2.78904	-3.79045	-13.0759	36.8176	47.2534	0.54506	102.313	40.8011	0.15522	2.62495	-47.6679	-3.10702	-1.12192	-2.145	13.9007	20.447	52.8856	4.03515	86.2847	42.581	0.226225	-2.68117	-24.8716	-3.38108	-5.41873	43.0024	-1.56816	-3.09388	27.8924	-14.8389
516	3.21056	2.07511	11.1702	1.55466	0.690069	-0.879771	1.55473	0.689909	4.94066	1.11436	0.621315	9.54108	-0.568595	10.2299	14.7066	2.75473	18.8314	-8.1392	-8.27947	2.76692	-3.80051	-13.0775	36.7655	47.1626	0.419023	102.241	40.8496	0.168679	2.46705	-47.8266	-3.11868	-1.10427	-2.15893	13.8725	20.5558	52.9872	4.15886	86.4147	42.4603	0.200136	-2.63507	-24.7278	-3.36871	-5.39136	43.02	-1.58361	-3.10187	27.9091	-14.8346
518	3.22132	2.06859	11.1681	1.55893	0.686472	-0.880723	1.559	0.686311	4.93971	1.11779	0.618921	9.54038	-0.584468	10.2393	14.7143	2.72827	18.8544	-8.12583	-8.23995	2.70867	-3.78526	-13.1273	36.7238	47.0796	0.322574	102.268	40.8781	0.16346	2.33095	-47.954	-3.13375	-1.08737	-2.15434	13.8468	20.5615	53.0357	4.21427	86.4738	42.4117	0.215826	-2.50306	-24.6505	-3.36133	-5.36597	43.0337	-1.59926	-3.12174	27.9218	-14.8009
520	3.2281	2.06562	11.1731	1.56172	0.684662	-0.878553	1.5618	0.6845	4.94188	1.12001	0.617754	9.54201	-0.588756	10.2396	14.7144	2.72059	18.8565	-8.12603	-8.18822	2.65831	-3.87371	-13.1605	36.7163	47.1479	0.225888	102.335	40.9268	0.0977748	2.26426	-48.0438	-3.15388	-1.07688	-2.15328	13.8037	20.5545	53.0559	4.27542	86.5138	42.393	0.249833	-2.43064	-24.6362	-3.33748	-5.33105	43.0426	-1.61953	-3.15138	27.9259	-14.7592
522	3.2284	2.07029	11.1866	1.56223	0.686594	-0.872555	1.5623	0.686433	4.94787	1.12026	0.619217	9.5465	-0.579295	10.2291	14.7054	2.73524	18.8337	-8.14286	-8.15158	2.64425	-4.0807	-13.0843	36.8253	47.4027	0.129782	102.292	41.0409	-0.0673067	2.2228	-47.993	-3.17423	-1.06675	-2.15589	13.7362	20.5588	53.0722	4.35348	86.5631	42.3695	0.298647	-2.46821	-24.6704	-3.29467	-5.29597	43.0453	-1.64192	-3.16583	27.9139	-14.7206
524	3.21436	2.09885	11.2166	1.55815	0.699898	-0.859352	1.55822	0.699737	4.96108	1.11632	0.628845	9.55636	-0.545391	10.2005	14.6746	2.79073	18.7689	-8.19895	-8.25238	2.76007	-4.35488	-12.6386	37.4666	47.822	0.230839	101.682	41.3464	-0.46152	2.03754	-47.5272	-3.17597	-1.02935	-2.14407	13.645	20.5743	53.1554	4.41289	86.6513	42.2566	0.379011	-2.63697	-24.7099	-3.24606	-5.2985	43.0369	-1.65765	-3.07364	27.8639	-14.7084
526	3.19856	2.14431	11.2618	1.55451	0.720635	-0.839421	1.55459	0.720475	4.98101	1.11223	0.644039	9.57124	-0.491931	10.1537	14.6167	2.87889	18.6634	-8.30472	-8.40439	2.83438	-4.6051	-11.7154	37.7564	48.4979	-0.520405	100.294	41.8849	-0.826475	1.58795	-46.1819	-3.16306	-0.965985	-2.10349	13.435	20.6541	53.255	4.62297	87.0034	42.0343	0.430166	-3.09953	-24.6753	-3.18098	-5.3628	43.0244	-1.64582	-2.89717	27.7828	-14.712
528	3.18676	2.1979	11.3155	1.55325	0.744612	-0.815851	1.55333	0.744452	5.00458	1.10969	0.661807	9.58884	-0.430545	10.096	14.5351	2.98065	18.5345	-8.45487	-8.57789	2.82591	-4.75236	-10.3918	37.6206	49.2731	-2.06593	98.2175	42.6282	-1.14791	0.563533	-43.7223	-3.13987	-0.886802	-2.03938	13.1465	20.8087	53.3731	4.96548	87.602	41.7054	0.404642	-3.88795	-24.5322	-3.10239	-5.46823	43.0167	-1.60734	-2.66535	27.6781	-14.7277
530	3.19179	2.23107	11.3454	1.55788	0.758614	-0.80281	1.55796	0.758454	5.01762	1.11222	0.67255	9.59857	-0.404465	10.0538	14.4514	3.02425	18.4465	-8.61151	-8.73088	2.74186	-4.57863	-9.13325	37.6048	49.4812	-3.0912	96.477	43.2257	-1.7311	-2.13585	-39.5348	-3.12786	-0.826769	-1.98192	13.0237	21.0447	53.5636	5.22853	88.1829	41.2618	0.143079	-5.05064	-24.1987	-3.02099	-5.51099	43.0416	-1.55879	-2.45563	27.5748	-14.7678
532	3.19271	2.25527	11.3945	1.56017	0.768822	-0.781149	1.56025	0.768661	5.03928	1.11327	0.680278	9.61478	-0.381734	10.0286	14.3474	3.07057	18.3902	-8.80391	-8.85093	2.5788	-4.29363	-7.70011	37.4876	49.3698	-4.53242	92.8088	44.1054	-0.925089	-5.86635	-35.0169	-3.08231	-0.816194	-1.96583	13.0486	21.2156	53.7934	5.23608	88.6261	41.0038	-0.0428966	-5.98025	-23.919	-2.98964	-5.48451	43.0817	-1.55367	-2.38786	27.4679	-14.7207
534	3.18652	2.26973	11.4672	1.55875	0.775069	-0.748892	1.55883	0.774909	5.07154	1.11183	0.684771	9.63895	-0.357887	10.0182	14.2299	3.12609	18.3601	-9.01928	-8.94385	2.35758	-3.96991	-6.15134	37.2095	48.979	-6.29925	87.3206	45.2846	1.39678	-9.66248	-30.951	-3.00147	-0.8505	-1.99966	13.1698	21.3177	54.0526	5.03549	88.8657	40.9692	-0.112109	-6.51924	-23.751	-3.01358	-5.40167	43.1341	-1.58779	-2.47538	27.36	-14.5786
536	3.17797	2.26862	11.5489	1.55526	0.77458	-0.712544	1.55534	0.77442	5.10789	1.10931	0.684082	9.66621	-0.336751	10.0093	14.1291	3.17493	18.3342	-9.20406	-9.05435	2.16041	-3.70004	-4.85557	36.724	48.3096	-7.39499	82.3653	46.2189	4.6234	-11.5374	-29.2035	-2.91392	-0.8682	-2.08924	13.1627	21.5094	54.3481	5.04207	88.7787	41.0032	-0.191136	-6.68119	-23.6392	-3.05885	-5.31502	43.2021	-1.60089	-2.67144	27.2588	-14.3998
538	3.18462	2.23021	11.5938	1.55568	0.756908	-0.692381	1.55575	0.756747	5.12805	1.11085	0.670862	9.68139	-0.347143	10.0035	14.0973	3.15837	18.3268	-9.2648	-9.16185	1.95247	-3.43678	-3.88624	35.9904	47.4081	-7.6395	79.4115	46.5671	7.31043	-12.9478	-29.7558	-2.85355	-0.917867	-2.14068	13.1505	21.631	54.5612	5.03617	88.6107	41.0409	-0.238068	-6.61024	-23.6005	-3.11679	-5.34578	43.2848	-1.52406	-2.71594	27.1796	-14.3451
540	3.21263	2.15115	11.5961	1.56247	0.720186	-0.691072	1.56254	0.720024	5.12936	1.11842	0.643888	9.6825	-0.398311	10.0003	14.1442	3.05817	18.3406	-9.1845	-9.25624	1.76099	-3.18522	-3.17853	35.0368	46.3744	-7.24728	78.0508	46.286	9.28325	-14.6455	-32.4003	-2.83915	-1.01428	-2.14448	13.15	21.6617	54.6801	4.98552	88.4239	41.0602	-0.243819	-6.37863	-23.6358	-3.17817	-5.46579	43.3826	-1.38072	-2.62599	27.1276	-14.4114
542	3.26859	2.03944	11.5809	1.57919	0.667289	-0.697514	1.57926	0.667126	5.12291	1.13449	0.605524	9.67784	-0.49469	9.99752	14.2519	2.86796	18.3728	-8.99732	-9.32292	1.72185	-3.00438	-2.32662	33.9443	45.5486	-7.59915	74.6427	45.6846	11.4545	-17.737	-35.4308	-2.90434	-1.17969	-2.1589	13.1275	21.6577	54.7817	4.92746	88.2169	41.0711	-0.199406	-6.08695	-23.7442	-3.22736	-5.42837	43.5006	-1.3393	-2.76115	27.1096	-14.4077
544	3.33902	1.90729	11.5534	1.60081	0.604491	-0.709285	1.60087	0.604326	5.11115	1.15488	0.560111	9.66923	-0.637771	10.0034	14.4003	2.59076	18.4383	-8.73988	-9.3176	1.73886	-2.83179	-1.53006	32.9977	44.7306	-7.77182	71.4402	44.4113	13.0103	-20.6314	-38.6279	-3.02332	-1.37931	-2.18447	13.1339	21.6367	54.857	4.86287	87.9889	41.0574	-0.116189	-5.84756	-23.895	-3.2458	-5.33025	43.6096	-1.34802	-2.9381	27.0872	-14.398
546	3.41347	1.76874	11.5216	1.62376	0.538644	-0.722949	1.62381	0.538477	5.09748	1.17647	0.512515	9.65921	-0.813468	10.0183	14.5646	2.25543	18.5316	-8.45637	-9.24785	1.77222	-2.63442	-0.825398	32.2394	43.8877	-7.62807	69.0875	42.3924	13.768	-22.9979	-41.7662	-3.17205	-1.58394	-2.21561	13.1678	21.6149	54.9177	4.80039	87.7607	41.0064	-0.00892923	-5.69541	-24.0561	-3.22744	-5.19573	43.7021	-1.39118	-3.10139	27.0529	-14.3992
548	3.46417	1.65848	11.5025	1.63829	0.486798	-0.730988	1.63834	0.486629	5.08944	1.19084	0.474794	9.65336	-0.969199	10.0366	14.6831	1.96367	18.6228	-8.25497	-9.18516	1.74295	-2.33209	-0.244476	31.503	43.0187	-7.27102	68.4531	39.593	13.6638	-25.2479	-44.3457	-3.28401	-1.71536	-2.22764	13.1772	21.6205	55.0012	4.77005	87.5996	40.8851	0.0877533	-5.62949	-24.1403	-3.16278	-5.04377	43.7824	-1.44271	-3.17362	27.0158	-14.4394
550	3.50735	1.59072	11.5083	1.65256	0.453962	-0.728188	1.65261	0.453791	5.09224	1.20372	0.451227	9.65557	-1.09731	10.0583	14.7363	1.73215	18.7094	-8.17043	-9.13801	1.7076	-2.02261	0.38686	30.8809	42.1961	-6.96078	68.2311	36.4258	13.0337	-26.948	-46.1155	-3.35919	-1.80071	-2.20086	13.1616	21.6868	55.1231	4.75195	87.5359	40.7092	0.116646	-5.61074	-24.1653	-3.10548	-4.93699	43.8367	-1.47126	-3.19606	26.9858	-14.5094
552	3.54883	1.56557	11.5404	1.66912	0.439747	-0.714001	1.66916	0.439575	5.10643	1.21707	0.441695	9.66627	-1.19789	10.0835	14.7209	1.56127	18.7915	-8.20913	-9.11292	1.68339	-1.73569	1.05232	30.3858	41.4361	-6.72277	68.1516	33.0258	12.042	-28.0284	-47.0874	-3.403	-1.85329	-2.13186	13.1284	21.8117	55.2712	4.73395	87.5526	40.5085	0.0824497	-5.6156	-24.1412	-3.06946	-4.89198	43.8654	-1.47462	-3.17628	26.9675	-14.591
554	3.59914	1.56212	11.5895	1.69111	0.434306	-0.692452	1.69116	0.434132	5.12798	1.23389	0.439065	9.68246	-1.28975	10.1146	14.6506	1.41605	18.8809	-8.34727	-9.11089	1.69799	-1.49594	1.53412	30.0005	40.7164	-6.2849	68.363	29.4845	10.6353	-28.6035	-47.502	-3.44485	-1.91167	-2.02849	13.1149	21.9496	55.3837	4.67999	87.5512	40.3755	0.0681941	-5.59634	-24.0961	-3.05407	-4.89743	43.8825	-1.48462	-3.11283	26.9675	-14.6131
556	3.65038	1.58693	11.6483	1.71551	0.441121	-0.666845	1.71556	0.440944	5.15358	1.25169	0.44574	9.70166	-1.36244	10.1337	14.5411	1.30683	18.9414	-8.55683	-9.15599	1.70452	-1.2864	1.78604	29.763	40.1042	-5.63858	68.6591	25.9061	8.91271	-29.1246	-48.103	-3.49391	-1.94423	-1.90858	13.1084	22.1127	55.4402	4.64262	87.5149	40.3373	0.0518025	-5.55906	-24.0671	-3.05046	-4.9808	43.8956	-1.47307	-3.01433	26.9761	-14.639
558	3.70333	1.63855	11.7104	1.74256	0.459555	-0.640009	1.74261	0.459375	5.18042	1.27067	0.461268	9.72174	-1.41733	10.1337	14.4068	1.22654	18.9607	-8.81205	-9.24537	1.70083	-1.10661	1.80699	29.6288	39.6033	-4.81927	68.9423	22.401	6.8279	-29.6904	-48.9407	-3.55296	-1.94791	-1.78584	13.1037	22.275	55.4429	4.62242	87.4468	40.3867	0.0325572	-5.51381	-24.0646	-3.05499	-5.12504	43.9132	-1.44924	-2.89784	26.9939	-14.6723
560	3.76766	1.71055	11.7637	1.77603	0.486192	-0.617334	1.77608	0.486009	5.20309	1.2939	0.483368	9.73867	-1.46608	10.1065	14.2772	1.14678	18.9284	-9.06062	-9.34436	1.72876	-0.970868	1.64195	29.3681	39.1463	-3.95592	69.1744	19.2281	4.13941	-30.1334	-49.7654	-3.61785	-1.93764	-1.69007	13.089	22.3238	55.4274	4.56408	87.3903	40.4644	0.0136791	-5.49659	-24.0871	-3.06171	-5.24341	43.9529	-1.47623	-2.81724	27.0311	-14.6693
562	3.8414	1.79173	11.7953	1.81423	0.516361	-0.60442	1.81429	0.516174	5.21601	1.32042	0.508452	9.74827	-1.51179	10.0577	14.1782	1.06024	18.8559	-9.25465	-9.46046	1.74384	-0.859921	1.43474	29.1447	38.826	-3.20586	69.1625	16.3925	1.73004	-30.7054	-48.9252	-3.68577	-1.90854	-1.62412	13.0548	22.3441	55.409	4.5283	87.3528	40.5247	0.0214275	-5.52382	-24.1117	-3.08154	-5.34099	44.035	-1.51465	-2.75824	27.0917	-14.6613
564	3.9173	1.87598	11.8075	1.85355	0.547889	-0.600217	1.85361	0.547697	5.22021	1.34766	0.534649	9.75132	-1.55434	9.99161	14.1157	0.967831	18.7511	-9.38254	-9.58234	1.73565	-0.759597	1.23838	29.0038	38.6268	-2.62977	69.0285	13.9215	-0.200458	-31.3042	-46.1976	-3.76003	-1.85861	-1.58437	13.0076	22.3634	55.4004	4.52096	87.3422	40.5469	0.0514703	-5.59298	-24.1308	-3.10532	-5.3926	44.1461	-1.55546	-2.72558	27.1738	-14.6581
566	3.96955	1.95241	11.8224	1.88194	0.577623	-0.594631	1.882	0.577429	5.2258	1.36686	0.558763	9.75542	-1.59085	9.91991	14.0842	0.879849	18.6342	-9.45301	-9.66432	1.70409	-0.628	1.09781	28.9563	38.4128	-2.20379	69.4766	11.8723	-2.16935	-31.0864	-42.2605	-3.8666	-1.78321	-1.55218	12.986	22.4225	55.4288	4.51372	87.3756	40.506	0.0585898	-5.67476	-24.1389	-3.08428	-5.30452	44.2105	-1.59546	-2.73804	27.2695	-14.6767
568	3.99936	2.03069	11.8438	1.90062	0.6097	-0.585999	1.90068	0.609504	5.23443	1.37866	0.583961	9.76178	-1.60705	9.8412	14.059	0.825061	18.497	-9.50995	-9.72336	1.65826	-0.522628	0.944165	29.1891	38.1752	-1.76485	69.6545	10.3177	-3.40482	-31.0918	-38.0407	-3.93985	-1.68405	-1.51455	12.9658	22.4574	55.4786	4.48656	87.441	40.4351	0.0622335	-5.75724	-24.1431	-3.05968	-5.14614	44.2595	-1.6369	-2.82296	27.3479	-14.6792
570	4.00818	2.11035	11.8724	1.91021	0.643796	-0.574002	1.91028	0.643599	5.24643	1.38354	0.610043	9.77065	-1.60234	9.76053	14.0318	0.807548	18.3485	-9.56779	-9.76788	1.59851	-0.449143	0.770346	29.6351	37.9276	-1.35286	69.3968	9.23787	-3.86894	-31.4	-33.8477	-3.97121	-1.56446	-1.46686	12.9473	22.4683	55.5374	4.44659	87.5183	40.3549	0.0671336	-5.83072	-24.1446	-3.03787	-4.95735	44.2968	-1.67741	-2.9603	27.3982	-14.6583
572	4.00408	2.18355	11.9046	1.91369	0.675944	-0.560295	1.91376	0.675747	5.26013	1.38399	0.634251	9.7808	-1.58933	9.69417	13.9983	0.811107	18.2228	-9.63471	-9.81603	1.51264	-0.375584	0.615468	29.8392	37.7604	-1.22568	68.6878	8.54907	-4.12771	-31.6834	-29.4737	-3.99229	-1.42983	-1.40654	12.9572	22.5255	55.5677	4.45265	87.5333	40.315	0.0785706	-5.88075	-24.1408	-3.01069	-4.8208	44.3158	-1.70793	-3.04721	27.4139	-14.6162
574	3.98898	2.24062	11.9342	1.9112	0.701809	-0.547479	1.91127	0.701612	5.27295	1.3804	0.653365	9.79031	-1.56684	9.64949	13.9636	0.839942	18.1329	-9.70064	-9.88065	1.42827	-0.307744	0.402286	29.9351	37.6583	-1.08735	68.6412	7.89462	-4.43404	-31.2723	-26.7195	-3.99797	-1.31365	-1.34933	12.9508	22.5446	55.5993	4.44459	87.5522	40.2971	0.0944513	-5.88309	-24.1396	-2.96129	-4.77641	44.3194	-1.72105	-3.08747	27.392	-14.5924
576	3.96546	2.27898	11.9594	1.90367	0.720101	-0.536415	1.90375	0.719905	5.28401	1.37356	0.666488	9.79853	-1.53751	9.62436	13.9296	0.888243	18.0761	-9.76211	-9.96039	1.35992	-0.259148	0.132208	29.976	37.6053	-0.845918	69.3601	7.23354	-4.7503	-30.3657	-25.8867	-3.99052	-1.22535	-1.29904	12.932	22.5155	55.6316	4.40891	87.5821	40.3066	0.107345	-5.83995	-24.1438	-2.89135	-4.81865	44.3111	-1.71919	-3.08655	27.3412	-14.5942
578	3.93645	2.29962	11.9793	1.89247	0.73105	-0.527523	1.89254	0.730855	5.29291	1.36446	0.673884	9.80515	-1.50675	9.60089	13.902	0.938856	18.0217	-9.81161	-10.0389	1.3384	-0.28168	-0.136457	30.103	37.5293	-0.427316	70.2631	6.81476	-4.59447	-30.3387	-26.43	-3.97568	-1.16201	-1.25464	12.958	22.473	55.6403	4.34673	87.6049	40.3732	0.0867797	-5.78882	-24.154	-2.82121	-4.88205	44.2986	-1.71918	-3.06577	27.2956	-14.6141
580	3.91995	2.3061	11.9966	1.88575	0.734919	-0.519756	1.88582	0.734725	5.30067	1.35919	0.676298	9.81096	-1.49502	9.5792	13.8726	0.955965	17.9777	-9.86673	-10.0867	1.33858	-0.355495	-0.281125	30.2506	37.5278	-0.144841	70.4323	6.6156	-4.28198	-30.5109	-27.3331	-3.97379	-1.13963	-1.21563	13.0131	22.436	55.6223	4.26268	87.551	40.4926	0.0636458	-5.70967	-24.1852	-2.77274	-4.9112	44.2934	-1.72393	-3.09978	27.2582	-14.6149
582	3.91722	2.30334	12.0138	1.88442	0.733745	-0.512051	1.8845	0.73355	5.30838	1.35829	0.675308	9.81674	-1.50311	9.55957	13.8374	0.938753	17.9448	-9.93473	-10.1039	1.34626	-0.448069	-0.299206	30.3655	37.5963	-0.0349692	69.9147	6.55183	-3.90296	-30.7205	-28.2839	-3.98894	-1.15282	-1.17594	13.0849	22.4062	55.5745	4.16682	87.4207	40.6567	0.0431298	-5.60996	-24.2371	-2.74705	-4.89649	44.2975	-1.73397	-3.18568	27.2318	-14.5985
584	3.91502	2.30148	12.0372	1.88342	0.732877	-0.501616	1.88349	0.732682	5.31881	1.35762	0.674562	9.82457	-1.51356	9.54793	13.791	0.921708	17.9274	-10.0228	-10.12	1.32532	-0.436753	-0.304833	30.2359	37.6246	0.0566028	69.8573	6.3323	-3.46824	-30.8773	-29.1695	-4.02117	-1.17007	-1.10879	13.1399	22.3616	55.4848	4.08959	87.2867	40.8429	0.0121354	-5.52455	-24.2897	-2.72274	-4.86825	44.3073	-1.74452	-3.2268	27.2199	-14.6165
586	3.90761	2.32391	12.0687	1.88188	0.742975	-0.48777	1.88195	0.74278	5.33266	1.35581	0.68196	9.83492	-1.5191	9.53016	13.7238	0.91404	17.8968	-10.1496	-10.1562	1.30992	-0.430458	-0.353208	30.285	37.6427	0.347782	70.3851	5.8286	-3.91607	-30.6149	-30.8764	-4.02733	-1.16736	-1.04884	13.1491	22.3372	55.4028	4.03664	87.1509	41.0076	0.00769905	-5.4868	-24.3737	-2.70057	-4.83158	44.3109	-1.76587	-3.27692	27.2109	-14.6392
588	3.89556	2.37166	12.1072	1.88013	0.76446	-0.470956	1.88021	0.764266	5.34947	1.35308	0.697843	9.84744	-1.52031	9.50631	13.6387	0.914249	17.8535	-10.3092	-10.2127	1.3047	-0.449248	-0.428126	30.5155	37.6782	0.797979	71.31	5.05282	-5.21074	-29.9995	-32.8351	-4.0037	-1.14383	-1.00157	13.1183	22.3355	55.3409	4.00094	87.0233	41.136	0.0248153	-5.51171	-24.4786	-2.68441	-4.79514	44.3051	-1.79373	-3.33169	27.2049	-14.6613
590	3.88957	2.42468	12.1466	1.88143	0.787818	-0.453798	1.88151	0.787624	5.36663	1.35251	0.715329	9.86022	-1.52977	9.48922	13.5567	0.901625	17.8256	-10.4637	-10.2671	1.30187	-0.484769	-0.388206	30.5146	37.852	0.971845	71.5822	4.18461	-6.14188	-30.0924	-31.8421	-3.97818	-1.12599	-0.956335	13.1021	22.3272	55.2959	3.94212	86.9277	41.2159	0.00558641	-5.63054	-24.5354	-2.69406	-4.78123	44.2915	-1.79962	-3.32801	27.2157	-14.6902
592	3.88499	2.47426	12.1853	1.88312	0.809572	-0.43698	1.8832	0.809377	5.38345	1.35233	0.731644	9.87274	-1.54211	9.48504	13.4849	0.887289	17.8224	-10.5982	-10.3014	1.27696	-0.486597	-0.302236	30.4822	37.9721	0.98956	71.7788	3.41829	-7.04021	-29.9042	-29.8985	-3.96035	-1.11254	-0.914657	13.1014	22.348	55.2647	3.89051	86.8546	41.2849	-0.0232658	-5.73945	-24.568	-2.70924	-4.78659	44.2677	-1.80566	-3.31984	27.2316	-14.685
594	3.88025	2.51776	12.2238	1.8843	0.828669	-0.420169	1.88439	0.828475	5.40026	1.35196	0.745941	9.88527	-1.55745	9.49166	13.4235	0.870238	17.8399	-10.7129	-10.3082	1.22417	-0.44368	-0.217192	30.4893	37.971	0.965762	72.177	2.86055	-7.89216	-29.3531	-27.998	-3.95267	-1.10186	-0.870818	13.113	22.391	55.2435	3.85029	86.8111	41.35	-0.0574075	-5.80969	-24.5879	-2.7209	-4.8057	44.2338	-1.81517	-3.31701	27.2452	-14.6553
596	3.87235	2.55509	12.2669	1.88369	0.845246	-0.401249	1.88378	0.845052	5.41918	1.35041	0.758228	9.89939	-1.58073	9.49682	13.362	0.838313	17.8579	-10.8289	-10.2774	1.14818	-0.373243	-0.294111	30.7078	37.7408	1.34306	73.5467	2.70999	-8.37698	-29.0516	-28.5421	-3.95266	-1.09095	-0.802286	13.1117	22.404	55.2245	3.81461	86.8354	41.3948	-0.10071	-5.83371	-24.622	-2.71157	-4.82546	44.1917	-1.81899	-3.30545	27.2388	-14.6888
598	3.86364	2.59851	12.3171	1.8832	0.864492	-0.379245	1.88329	0.864298	5.44118	1.34879	0.772508	9.91582	-1.60825	9.48051	13.3032	0.790225	17.8386	-10.9426	-10.2372	1.04974	-0.237291	-0.27996	30.796	37.5177	1.56644	74.6494	2.76776	-8.89847	-28.3977	-29.1372	-3.94789	-1.04721	-0.717385	13.1226	22.3636	55.1837	3.76892	86.8814	41.4603	-0.142889	-5.82666	-24.6733	-2.69415	-4.80024	44.1461	-1.83987	-3.31498	27.2183	-14.7056
600	3.85327	2.65887	12.3761	1.88324	0.891213	-0.353421	1.88333	0.891019	5.46701	1.34707	0.792397	9.93507	-1.63357	9.43324	13.2418	0.734629	17.7623	-11.0639	-10.2076	0.93573	-0.0320761	-0.141491	30.7153	37.3547	1.59666	75.3892	2.87377	-9.5575	-27.4117	-29.2235	-3.93134	-0.96005	-0.628334	13.1439	22.2764	55.1259	3.71203	86.9437	41.5572	-0.185757	-5.81017	-24.7399	-2.67304	-4.72849	44.1008	-1.87781	-3.35351	27.196	-14.6921
602	3.83654	2.76273	12.4451	1.88367	0.937409	-0.323424	1.88376	0.937215	5.497	1.34434	0.826849	9.95738	-1.63743	9.33974	13.1626	0.702399	17.5936	-11.22	-10.232	0.820539	0.23118	0.00846441	30.6277	37.218	1.80862	76.4818	2.6182	-10.4127	-26.717	-28.6836	-3.88949	-0.820793	-0.582312	13.1549	22.1858	55.0909	3.65041	87.0579	41.6894	-0.246932	-5.84679	-24.8101	-2.65522	-4.64539	44.0587	-1.91061	-3.43505	27.2039	-14.6681
604	3.81153	2.91284	12.5384	1.88396	1.0043	-0.282896	1.88406	1.0041	5.53754	1.34015	0.876718	9.9875	-1.61455	9.21822	13.0295	0.714459	17.3635	-11.4751	-10.3305	0.759041	0.488346	0.238391	30.6175	37.1537	2.17251	78.2152	2.0845	-11.6382	-25.7347	-27.7872	-3.82368	-0.650436	-0.528963	13.1141	22.1789	55.0997	3.61961	87.1342	41.8281	-0.323143	-5.95299	-24.8638	-2.63658	-4.58833	44.0463	-1.94614	-3.47296	27.2875	-14.607
606	3.78067	3.10078	12.6542	1.88459	1.08803	-0.232591	1.8847	1.08783	5.58784	1.33511	0.939165	10.0249	-1.5704	9.08284	12.8424	0.765949	17.0996	-11.8287	-10.4929	0.755675	0.71811	0.533663	30.7181	37.1678	2.66006	80.4992	1.36568	-13.1909	-24.4319	-26.7364	-3.74531	-0.466684	-0.45851	13.0253	22.2576	55.1538	3.60958	87.1624	41.966	-0.405675	-6.12072	-24.9053	-2.61262	-4.58351	44.0756	-1.97582	-3.45508	27.4654	-14.5292
608	3.75681	3.28949	12.7748	1.88848	1.17154	-0.180169	1.8886	1.17135	5.64026	1.33254	1.00166	10.0638	-1.53295	8.9699	12.6318	0.816289	16.8788	-12.2243	-10.6482	0.773999	0.900503	0.808279	30.9801	37.2528	3.04955	82.5652	0.76182	-14.8147	-23.1394	-26.1345	-3.70406	-0.321945	-0.374272	12.9456	22.3317	55.2345	3.53023	87.193	42.1117	-0.464085	-6.29757	-24.979	-2.56281	-4.69048	44.1698	-1.95777	-3.40527	27.758	-14.5449
610	3.73298	3.47781	12.8836	1.89237	1.255	-0.132979	1.8925	1.2548	5.68745	1.32998	1.06413	10.0988	-1.49295	8.87659	12.4425	0.875611	16.6925	-12.5785	-10.8464	0.788043	1.08077	0.92956	31.1688	37.3349	3.60434	84.8909	0.216852	-16.687	-21.786	-25.9801	-3.65216	-0.165952	-0.304883	12.8761	22.4273	55.3185	3.48756	87.1975	42.2269	-0.501955	-6.4634	-25.0421	-2.53329	-4.85088	44.2884	-1.92892	-3.44193	28.1349	-14.5881
612	3.70759	3.66219	12.9695	1.89522	1.33704	-0.0958849	1.89536	1.33684	5.72455	1.32671	1.12551	10.1263	-1.45017	8.80283	12.2981	0.941596	16.5407	-12.8474	-11.0878	0.780206	1.27125	0.911805	31.2496	37.3811	4.30664	87.3841	-0.256621	-18.7147	-20.4157	-26.1504	-3.5791	0.020091	-0.264301	12.8164	22.5258	55.3947	3.50376	87.1861	42.2886	-0.508989	-6.60517	-25.0893	-2.52121	-5.06331	44.4175	-1.90465	-3.54656	28.5827	-14.6596
614	3.68443	3.81789	13.0212	1.89677	1.40663	-0.0737539	1.89691	1.40643	5.74667	1.32328	1.17753	10.1425	-1.41702	8.75966	12.2342	0.992211	16.4487	-12.9661	-11.3199	0.764878	1.48487	0.956342	31.3349	37.3354	4.84843	89.2348	-0.621356	-20.4028	-19.3196	-26.1937	-3.50453	0.218759	-0.265027	12.7477	22.5415	55.4551	3.57355	87.2306	42.245	-0.441863	-6.70411	-25.1363	-2.47517	-5.38453	44.5409	-1.90586	-3.52232	29.0803	-14.7862
616	3.63465	4.07553	12.9849	1.89344	1.52372	-0.0910426	1.8936	1.52353	5.7294	1.31294	1.26485	10.1291	-1.34257	8.64847	12.2514	1.08032	16.2173	-12.9365	-11.6383	0.437496	1.65918	1.05417	31.3628	37.2571	5.35409	91.3309	-0.961229	-21.8584	-18.5091	-25.7166	-3.31937	0.724796	-0.365039	12.7043	22.516	55.4637	3.65576	87.2439	42.1314	-0.346945	-6.76643	-25.1933	-2.38023	-5.73238	44.6874	-1.94255	-3.41671	29.6464	-15.0349
618	3.55404	4.41672	12.8603	1.88183	1.6805	-0.147682	1.88201	1.68031	5.67275	1.29362	1.38134	10.0858	-1.22844	8.47606	12.3371	1.20781	15.8598	-12.7816	-12.0424	-0.174893	1.77207	1.19021	31.301	37.1652	5.77908	93.6102	-1.26925	-22.9281	-17.9593	-24.8485	-3.01883	1.49835	-0.562819	12.7079	22.4615	55.4229	3.73234	87.2122	41.9738	-0.246159	-6.79131	-25.2546	-2.25707	-6.07523	44.8385	-1.98938	-3.25662	30.2144	-15.4134
620	3.44143	4.65729	12.6832	1.84823	1.79589	-0.226408	1.84842	1.79571	5.59403	1.26054	1.46552	10.0263	-1.12226	8.35841	12.4525	1.33949	15.6051	-12.5678	-12.4809	-0.71274	1.77024	1.27937	31.0197	37.0986	5.80425	94.841	-1.49523	-22.932	-17.4278	-24.7479	-2.66313	2.13162	-0.825066	12.8179	22.4049	55.3728	3.7766	87.1463	41.8387	-0.183767	-6.77449	-25.2855	-2.20703	-6.37707	44.9091	-1.92322	-3.0945	30.5141	-16.0017
622	3.38059	4.73596	12.5807	1.82624	1.83572	-0.271625	1.82643	1.83553	5.5488	1.24129	1.4939	9.99221	-1.08603	8.32727	12.5259	1.38417	15.535	-12.4311	-12.7542	-0.865563	1.7571	1.36774	30.877	36.9461	5.81611	96.6474	-1.60385	-23.1645	-16.7512	-24.695	-2.47774	2.44824	-1.0077	12.9612	22.2762	55.3569	3.80041	87.1475	41.7224	-0.13224	-6.71053	-25.3005	-2.20942	-6.60316	44.8627	-1.9158	-3.15285	30.62	-15.9991
624	3.36676	4.67729	12.5623	1.81577	1.81113	-0.27925	1.81595	1.81094	5.54118	1.23509	1.47486	9.98664	-1.10584	8.36837	12.531	1.36397	15.6174	-12.4201	-12.87	-0.666515	1.74581	1.48288	30.9751	36.6415	5.89028	99.0054	-1.53302	-23.7699	-15.934	-24.7313	-2.44705	2.48534	-1.11185	13.0935	22.0833	55.367	3.83657	87.1992	41.6427	-0.0771225	-6.58471	-25.3021	-2.23577	-6.80669	44.7201	-1.96372	-3.33262	30.6044	-15.4676
626	3.29027	4.67859	12.5203	1.78188	1.8176	-0.29693	1.78207	1.81741	5.5235	1.20928	1.47746	9.97341	-1.0493	8.36863	12.4473	1.47594	15.5946	-12.5689	-13.0849	-0.638985	1.68204	1.68054	31.5301	36.0142	6.02187	100.216	-1.0938	-24.233	-15.1134	-25.7573	-2.2374	2.64812	-1.29954	13.0882	21.9255	55.3134	4.02982	87.1033	41.661	0.0314605	-6.33082	-25.2918	-2.17345	-7.28706	44.6237	-1.87036	-2.9725	30.7343	-15.4849
628	3.22374	4.63012	12.5093	1.74908	1.80123	-0.300666	1.74926	1.80105	5.51976	1.18586	1.46305	9.97074	-0.994493	8.40729	12.3022	1.60713	15.6413	-12.8277	-13.236	-0.583187	1.70869	2.05961	31.3422	35.3005	5.79679	101.391	-0.464833	-24.0445	-14.6101	-27.1872	-2.09657	2.72311	-1.46562	13.1245	21.7543	55.2551	4.16088	87.1036	41.7446	0.0821396	-6.07711	-25.2621	-2.10539	-7.62924	44.455	-1.80718	-2.54376	30.766	-15.6315
630	3.17839	4.5134	12.5223	1.72089	1.75316	-0.293664	1.72107	1.75298	5.52677	1.16804	1.42523	9.97626	-0.947162	8.50453	12.1147	1.75322	15.7964	-13.1601	-13.2908	-0.484247	1.81701	2.6022	30.3342	34.5382	5.14775	102.76	0.349243	-23.2196	-14.3718	-29.0228	-2.06321	2.66503	-1.60522	13.2436	21.5775	55.2154	4.18371	87.2107	41.8855	0.0592231	-5.82537	-25.2117	-2.069	-7.77509	44.2161	-1.7989	-2.17792	30.6506	-15.7625
632	3.14668	4.34035	12.4836	1.69418	1.67976	-0.309467	1.69436	1.67958	5.51096	1.15297	1.36864	9.96479	-0.875996	8.67705	11.9264	1.97297	16.0782	-13.4835	-13.2654	-0.391642	1.82528	3.21814	29.3834	33.754	4.20049	104.308	1.49635	-22.356	-13.5824	-32.1121	-2.07736	2.44914	-1.79841	13.4461	21.4516	55.2486	4.10357	87.2337	42.0775	0.014262	-5.46061	-25.1431	-2.15143	-7.8982	44.0127	-1.78536	-1.98552	30.382	-15.5598
634	3.0755	4.10845	12.467	1.64613	1.5832	-0.314703	1.6463	1.58303	5.50574	1.12353	1.2933	9.96138	-0.749881	8.88817	11.7523	2.30627	16.4076	-13.7701	-13.0613	-0.40681	1.83321	3.63288	28.597	32.446	3.47305	106.027	3.16482	-21.8065	-13.3306	-33.9435	-2.1454	2.12547	-1.92575	13.6705	21.4233	55.277	4.08097	87.2673	42.3281	-0.0862015	-4.99857	-25.0498	-2.24778	-7.88482	43.8064	-1.7647	-1.96662	30.1227	-15.3415
636	2.97676	3.83676	12.4776	1.58334	1.47094	-0.30739	1.58349	1.47078	5.51304	1.08417	1.20522	9.96741	-0.590674	9.10511	11.6043	2.69903	16.7341	-14.0032	-12.7288	-0.486215	1.86099	3.86993	27.9387	30.7118	3.01768	107.708	5.18743	-21.5101	-13.6731	-34.4553	-2.26557	1.73792	-1.98555	13.8741	21.4683	55.2853	4.15344	87.3402	42.601	-0.223303	-4.47943	-24.9367	-2.32811	-7.77375	43.6041	-1.72426	-2.0555	29.9268	-15.1969
638	2.95544	3.59804	12.4704	1.55677	1.36769	-0.309037	1.55692	1.36753	5.51139	1.07125	1.12631	9.96663	-0.521151	9.2333	11.5049	2.88857	16.9366	-14.1652	-12.6003	-0.3305	1.90873	4.30366	27.0325	29.4922	2.52409	108.23	6.55636	-20.5811	-13.927	-35.9437	-2.44822	1.41575	-2.09304	13.9547	21.4219	55.2906	4.30737	87.5143	42.7546	-0.292469	-4.0182	-24.8273	-2.38275	-7.81168	43.4591	-1.61668	-1.96299	29.8418	-15.197
640	2.95833	3.3678	12.4479	1.54136	1.26653	-0.317833	1.54149	1.26637	5.5026	1.06651	1.04972	9.96044	-0.482578	9.34865	11.4146	3.01617	17.1283	-14.3148	-12.3383	-0.169813	1.96573	4.93285	25.2911	28.0108	1.7315	110.088	8.16216	-19.6907	-14.2804	-36.8577	-2.61165	1.05292	-2.2053	13.9534	21.4273	55.2614	4.50834	87.6096	42.8223	-0.345988	-3.79452	-24.7171	-2.37751	-7.8877	43.3364	-1.54228	-1.87217	29.7776	-15.2514
642	2.98012	3.14517	12.4237	1.53481	1.16736	-0.32752	1.53494	1.1672	5.49291	1.06825	0.975217	9.95356	-0.477147	9.46506	11.3179	3.0855	17.3351	-14.4795	-11.9303	-0.0502616	1.96626	5.57713	23.2137	26.3323	0.81279	112.629	9.99732	-18.856	-14.7897	-36.9656	-2.77078	0.653928	-2.29763	13.9428	21.4668	55.1991	4.66227	87.621	42.8443	-0.39248	-3.82099	-24.6319	-2.30484	-7.96203	43.2258	-1.52695	-1.81007	29.7124	-15.3059
644	3.03541	2.93418	12.4609	1.54418	1.07044	-0.310316	1.54429	1.07028	5.51012	1.08179	0.903405	9.96682	-0.553933	9.57435	11.1911	3.00796	17.5616	-14.7095	-11.6012	0.0405828	1.59509	5.61531	23.7416	25.4689	1.10246	110.248	11.5918	-17.309	-15.8239	-36.3019	-3.09413	0.318579	-2.28969	14.2226	21.3161	55.1491	4.38048	87.7217	42.9765	-0.422352	-3.93504	-24.6839	-2.17409	-7.96051	43.1075	-1.57875	-1.73626	29.6392	-15.2035
646	3.15076	2.7636	12.4993	1.58279	0.986915	-0.293208	1.58289	0.986753	5.52723	1.11629	0.843558	9.97994	-0.717528	9.66754	11.0496	2.76989	17.7942	-14.9786	-11.4473	0.0799849	1.35953	5.65763	23.7287	25.4527	1.27864	109.469	12.1778	-16.4856	-16.5452	-36.0088	-3.3718	0.0410123	-2.26944	14.3923	21.2559	55.0285	4.19536	87.7739	43.0948	-0.470114	-4.2075	-24.7323	-1.98072	-7.90219	43.047	-1.65302	-1.65037	29.6218	-15.2122
648	3.30589	2.64613	12.5341	1.64266	0.923847	-0.278343	1.64275	0.923678	5.54209	1.16527	0.800422	9.99129	-0.926447	9.74517	10.9093	2.4442	18.0179	-15.2529	-11.436	0.108075	1.32127	5.75208	22.8354	26.0263	1.187	111.024	11.8613	-16.5522	-16.92	-36.2925	-3.556	-0.161294	-2.25221	14.3994	21.3266	54.8715	4.1731	87.7674	43.1574	-0.53514	-4.59569	-24.7476	-1.75379	-7.79435	43.0363	-1.72694	-1.57893	29.6417	-15.3126
650	3.3985	2.60903	12.6055	1.68101	0.900283	-0.247169	1.6811	0.900109	5.57326	1.19556	0.785309	10.0147	-1.01411	9.81317	10.814	2.3272	18.1755	-15.4315	-11.2862	0.312299	1.23834	5.61004	22.5499	26.0499	1.60697	111.878	11.8699	-16.8109	-17.6343	-36.6422	-3.65105	-0.218246	-2.20031	14.4002	21.4414	54.898	4.07617	87.7722	43.0877	-0.580564	-4.90797	-24.7425	-1.60375	-7.65629	42.9791	-1.75508	-1.6334	29.5647	-15.1578
652	3.43429	2.58183	12.6657	1.69505	0.885266	-0.220542	1.69515	0.885091	5.59989	1.20711	0.774964	10.0348	-1.00843	9.89356	10.7796	2.37516	18.3182	-15.485	-11.1474	0.486662	1.19813	5.39761	22.7325	25.7816	2.31266	112.453	12.0625	-17.2569	-17.7672	-36.7892	-3.69978	-0.239985	-2.16941	14.4493	21.4854	54.9702	3.91719	87.8041	43.0388	-0.621664	-5.09805	-24.7513	-1.50505	-7.50336	42.8987	-1.77573	-1.74744	29.4332	-14.9457
654	3.42519	2.55056	12.6945	1.68893	0.871969	-0.207463	1.68902	0.871795	5.61297	1.20345	0.764587	10.0446	-0.933146	9.97802	10.8054	2.54184	18.4406	-15.4183	-11.043	0.55918	1.21771	5.19387	23.2155	25.3532	3.10181	112.875	12.3739	-17.8236	-17.3096	-36.5614	-3.72188	-0.253546	-2.16901	14.5407	21.4577	55.0302	3.74152	87.8447	43.0389	-0.65564	-5.15973	-24.7765	-1.45826	-7.33115	42.815	-1.79821	-1.90757	29.2642	-14.7485
656	3.42263	2.53151	12.6524	1.68624	0.864127	-0.226038	1.68632	0.863953	5.59439	1.20193	0.758596	10.0307	-0.872643	10.01	10.8664	2.65545	18.4749	-15.2945	-10.948	0.408281	1.3262	5.16061	23.3016	25.183	3.30142	113.689	12.5331	-18.4653	-17.0895	-35.5568	-3.74748	-0.251517	-2.18058	14.5757	21.4917	54.9413	3.75132	87.7883	43.067	-0.662961	-5.13905	-24.7927	-1.46693	-7.08813	42.7926	-1.83271	-2.12601	29.0923	-14.7011
658	3.4408	2.52222	12.5945	1.69328	0.859191	-0.251841	1.69337	0.859016	5.56859	1.20748	0.755447	10.0114	-0.82741	10.009	10.9579	2.72389	18.4564	-15.1202	-10.875	0.26012	1.3777	5.17074	23.0712	25.2307	3.2089	114.391	12.6304	-18.9323	-16.8274	-34.5922	-3.77382	-0.272563	-2.21552	14.557	21.5147	54.9146	3.81621	87.7358	43.0243	-0.632039	-5.09227	-24.789	-1.57561	-6.87544	42.8277	-1.83503	-2.32838	28.9453	-14.683
660	3.48277	2.52069	12.5336	1.71132	0.855965	-0.279233	1.71141	0.855788	5.5412	1.22113	0.754318	9.99087	-0.806534	9.9866	11.0793	2.7357	18.4099	-14.8963	-10.8175	0.18583	1.35361	5.18341	22.7017	25.4062	3.00391	114.825	12.6776	-19.2053	-16.528	-33.8983	-3.79628	-0.312601	-2.2857	14.4926	21.5012	54.9738	3.91083	87.7006	42.8982	-0.56355	-5.04623	-24.7702	-1.76446	-6.72163	42.9023	-1.80842	-2.49416	28.8402	-14.6611
662	3.54068	2.52442	12.4664	1.73672	0.853963	-0.309598	1.73681	0.853784	5.51083	1.24018	0.754608	9.9681	-0.832263	9.97217	11.2466	2.66061	18.3977	-14.592	-10.7334	0.262619	1.31106	5.14488	22.9741	25.3357	3.21234	114.788	12.7011	-19.4322	-16.4386	-33.5212	-3.78899	-0.312917	-2.44106	14.4125	21.4004	55.0187	4.0589	87.6381	42.7358	-0.468784	-5.02679	-24.7689	-1.92357	-6.64404	42.9387	-1.8115	-2.62071	28.8128	-14.5922
664	3.59061	2.5088	12.3931	1.7572	0.84411	-0.342429	1.75728	0.843928	5.478	1.25609	0.748709	9.94351	-0.879996	9.97479	11.4069	2.55372	18.425	-14.3013	-10.6614	0.335668	1.35844	5.04156	23.2216	25.162	3.4074	114.621	12.6463	-19.5723	-16.3736	-33.4417	-3.79207	-0.305773	-2.58217	14.3896	21.2865	55.0284	4.15689	87.598	42.5793	-0.38203	-5.08451	-24.7863	-2.01422	-6.59115	42.9786	-1.81075	-2.73043	28.8117	-14.5703
666	3.62659	2.47527	12.3231	1.77028	0.827377	-0.373599	1.77037	0.827194	5.44683	1.26694	0.737174	9.9202	-0.93331	9.99182	11.5329	2.44721	18.4799	-14.073	-10.6165	0.360332	1.49019	4.89843	23.279	24.9478	3.50053	114.488	12.5398	-19.643	-16.2886	-33.5898	-3.81513	-0.296634	-2.68402	14.431	21.1836	55.0034	4.17905	87.5891	42.4604	-0.318159	-5.19692	-24.8208	-2.03156	-6.53491	43.0168	-1.803	-2.83321	28.8063	-14.6064
668	3.65167	2.45346	12.2881	1.77959	0.816291	-0.38918	1.77967	0.816107	5.43125	1.27461	0.729561	9.90856	-0.953085	10.0013	11.5722	2.40996	18.5058	-14.0016	-10.6306	0.301469	1.56856	4.83362	23.0415	24.8557	3.49325	114.739	12.5127	-19.7302	-16.1648	-33.7156	-3.8579	-0.280626	-2.75582	14.4959	21.104	54.9887	4.11201	87.598	42.4501	-0.29064	-5.21957	-24.8664	-2.0125	-6.41392	43.0026	-1.79909	-2.95847	28.733	-14.6746
670	3.67136	2.44485	12.2941	1.78765	0.811046	-0.386614	1.78773	0.810861	5.43382	1.28099	0.726178	9.9105	-0.945614	9.99272	11.5545	2.42243	18.4869	-14.0344	-10.6423	0.243768	1.61137	4.81695	22.8412	24.7604	3.51788	114.924	12.6083	-19.7673	-16.0528	-33.7991	-3.91162	-0.263086	-2.7487	14.5104	21.1017	54.9408	4.10475	87.6348	42.5133	-0.317793	-5.20267	-24.8855	-1.96727	-6.28039	42.9511	-1.8189	-3.00629	28.5785	-14.6401
672	3.68741	2.44855	12.3349	1.79515	0.811168	-0.368663	1.79523	0.810983	5.45177	1.28661	0.726723	9.92396	-0.914747	9.96537	11.5033	2.47411	18.4239	-14.1286	-10.6364	0.21096	1.6093	4.82581	22.7544	24.6549	3.60735	114.965	12.8081	-19.7627	-15.966	-33.8402	-3.97172	-0.253454	-2.67016	14.4689	21.1746	54.8712	4.1619	87.6869	42.626	-0.393516	-5.1632	-24.8701	-1.91271	-6.15265	42.8752	-1.85162	-2.98581	28.3589	-14.4973
674	3.69946	2.45747	12.381	1.80128	0.813826	-0.348361	1.80136	0.81364	5.47207	1.29105	0.729065	9.93918	-0.868811	9.92698	11.4753	2.54529	18.3351	-14.1793	-10.6132	0.213682	1.51919	4.79218	22.7616	24.6218	3.76325	114.969	12.988	-19.8	-15.9186	-33.9155	-4.03069	-0.28162	-2.58656	14.4281	21.2607	54.8584	4.14598	87.6953	42.7281	-0.478308	-5.13235	-24.8253	-1.89845	-6.06028	42.811	-1.82554	-3.03559	28.1525	-14.3503
676	3.71278	2.46026	12.4086	1.80745	0.813852	-0.336241	1.80754	0.813666	5.48419	1.29568	0.729466	9.94827	-0.840634	9.89756	11.511	2.57937	18.2711	-14.1135	-10.5814	0.22916	1.42437	4.71569	22.7743	24.6155	3.92738	114.963	13.0979	-19.8579	-15.8306	-33.9563	-4.085	-0.337176	-2.55322	14.3984	21.3409	54.8957	4.10415	87.6882	42.8016	-0.552999	-5.1234	-24.7878	-1.89496	-5.96635	42.7719	-1.80933	-3.08155	27.9823	-14.2555
678	3.72928	2.44945	12.4121	1.81394	0.807888	-0.33473	1.81402	0.807701	5.4857	1.30093	0.725442	9.94942	-0.844194	9.88699	11.6219	2.55364	18.2555	-13.9103	-10.5396	0.259597	1.34436	4.60674	22.7763	24.6144	4.05791	114.95	13.1315	-19.9606	-15.6991	-33.9039	-4.13435	-0.419752	-2.58195	14.3811	21.4052	54.9738	4.05656	87.6745	42.8405	-0.607373	-5.1405	-24.771	-1.89698	-5.8649	42.7613	-1.81587	-3.1108	27.8577	-14.2291
680	3.75145	2.4063	12.3952	1.82051	0.787489	-0.342115	1.82059	0.7873	5.47831	1.3072	0.710665	9.94397	-0.8995	9.9139	11.8103	2.43902	18.3301	-13.5656	-10.4696	0.340347	1.28112	4.51835	22.7937	24.5671	4.02954	114.916	13.1313	-20.245	-15.5925	-33.5874	-4.18004	-0.538622	-2.66121	14.3665	21.4473	55.0567	4.05223	87.6664	42.8428	-0.628309	-5.19283	-24.7882	-1.90696	-5.76683	42.7747	-1.84002	-3.1194	27.7833	-14.2628
682	3.77238	2.35852	12.3897	1.82626	0.765046	-0.344335	1.82634	0.764857	5.47609	1.313	0.694292	9.94239	-0.980822	9.95184	12.0045	2.28085	18.4348	-13.2124	-10.4027	0.423582	1.18124	4.42505	22.8606	24.5154	4.05081	114.786	13.1312	-20.4519	-15.5005	-33.143	-4.23905	-0.663507	-2.7192	14.3368	21.4594	55.1264	4.07008	87.6734	42.8634	-0.628709	-5.20159	-24.8262	-1.92368	-5.66512	42.794	-1.84186	-3.17544	27.722	-14.3058
684	3.79368	2.314	12.4032	1.83248	0.743845	-0.338167	1.83256	0.743656	5.48226	1.31908	0.678855	9.9471	-1.08126	9.99193	12.1822	2.09106	18.5503	-12.892	-10.3461	0.497762	1.03551	4.33411	22.9482	24.4802	4.13238	114.598	13.1296	-20.5359	-15.4578	-32.4955	-4.31395	-0.78706	-2.7321	14.2851	21.4493	55.1719	4.10582	87.6946	42.916	-0.618445	-5.1531	-24.8772	-1.94449	-5.56867	42.8162	-1.82105	-3.26595	27.663	-14.331
686	3.82968	2.27413	12.4309	1.84555	0.723499	-0.325841	1.84562	0.723308	5.49459	1.33022	0.664499	9.95642	-1.2024	10.0273	12.3331	1.86548	18.6644	-12.6243	-10.2938	0.565145	0.852601	4.30094	22.8812	24.5203	4.09009	114.592	13.0926	-20.5929	-15.5896	-31.1012	-4.40119	-0.918172	-2.67514	14.1945	21.4511	55.1666	4.16282	87.7224	42.996	-0.621008	-5.06287	-24.9284	-1.95854	-5.51573	42.8528	-1.82647	-3.26223	27.6004	-14.2783
688	3.86656	2.25262	12.4675	1.86035	0.711071	-0.309752	1.86042	0.710879	5.51068	1.34214	0.656163	9.96854	-1.31963	10.0488	12.4699	1.64334	18.7513	-12.3843	-10.2714	0.621329	0.698038	4.23909	22.8732	24.5323	4.14947	114.592	12.9287	-20.437	-15.9653	-29.9794	-4.47722	-1.01924	-2.62718	14.1353	21.4897	55.1727	4.20769	87.7055	43.0963	-0.646606	-5.00869	-24.9507	-1.98189	-5.50349	42.8848	-1.79442	-3.26711	27.5495	-14.2591
690	3.90199	2.25251	12.5087	1.87606	0.708093	-0.29174	1.87614	0.707899	5.52869	1.35411	0.654941	9.98206	-1.4274	10.0558	12.597	1.43386	18.8077	-12.1627	-10.282	0.6667	0.585565	4.1323	22.9536	24.5042	4.34923	114.551	12.6729	-20.1108	-16.4913	-29.3167	-4.53411	-1.08161	-2.60736	14.1183	21.555	55.2043	4.22457	87.6472	43.2082	-0.697499	-5.00532	-24.9392	-2.01233	-5.52313	42.9102	-1.73032	-3.28284	27.5144	-14.2766
692	3.93933	2.27311	12.5459	1.89409	0.714103	-0.275655	1.89417	0.713908	5.54477	1.3672	0.660593	9.99411	-1.53351	10.0539	12.7186	1.22466	18.847	-11.9523	-10.3174	0.708211	0.497847	3.9825	23.0436	24.479	4.68146	114.437	12.5685	-19.9744	-16.7214	-28.8521	-4.56396	-1.10509	-2.61344	14.1172	21.5725	55.2595	4.17588	87.614	43.3122	-0.771049	-5.02843	-24.9033	-2.02146	-5.53447	42.9404	-1.72189	-3.22991	27.5002	-14.2228
694	3.9787	2.29807	12.5776	1.91331	0.721919	-0.262106	1.91338	0.721721	5.55832	1.38105	0.66768	10.0042	-1.62556	10.0596	12.8512	1.04212	18.8943	-11.719	-10.3337	0.733268	0.439218	3.88999	23.1228	24.518	4.81762	114.277	12.4809	-19.9318	-16.8995	-28.4713	-4.58594	-1.12827	-2.6221	14.1127	21.5937	55.3068	4.14011	87.5965	43.3918	-0.842422	-5.06394	-24.871	-2.04889	-5.57159	42.9585	-1.69091	-3.13688	27.4799	-14.2375
696	4.01842	2.32059	12.602	1.93247	0.728704	-0.2518	1.93255	0.728504	5.56863	1.39493	0.674003	10.0119	-1.69655	10.0724	12.9974	0.898275	18.946	-11.4571	-10.3231	0.741805	0.404402	3.85406	23.1928	24.6118	4.75733	114.104	12.3971	-19.956	-17.0582	-28.131	-4.60025	-1.15879	-2.62819	14.0962	21.6282	55.3389	4.14123	87.5965	43.4445	-0.904098	-5.10292	-24.8509	-2.09967	-5.63254	42.9661	-1.63481	-3.02614	27.449	-14.3107
698	4.05025	2.3335	12.616	1.94744	0.731932	-0.245938	1.94752	0.731731	5.57449	1.40591	0.677401	10.0163	-1.72817	10.0726	13.1506	0.819659	18.9595	-11.1785	-10.3052	0.742873	0.372603	3.75736	23.3062	24.6507	4.8582	114.025	12.3667	-20.0081	-17.1395	-27.816	-4.584	-1.18147	-2.63388	14.0524	21.6764	55.3544	4.20823	87.6233	43.4816	-0.954887	-5.1278	-24.8453	-2.15679	-5.67908	42.9826	-1.61624	-2.97291	27.4144	-14.257
700	4.08537	2.33242	12.6182	1.96279	0.728888	-0.245275	1.96287	0.728685	5.57515	1.41759	0.676154	10.0168	-1.74622	10.064	13.3031	0.76229	18.9516	-10.9003	-10.2643	0.75338	0.339702	3.69844	23.3705	24.6747	4.92664	113.966	12.3747	-19.9917	-17.1553	-27.563	-4.57433	-1.22375	-2.6524	14.0275	21.7015	55.3882	4.24584	87.6498	43.4969	-0.990219	-5.15576	-24.8475	-2.2197	-5.74169	43.0224	-1.58657	-2.90121	27.3931	-14.2391
702	4.12456	2.3187	12.6113	1.97899	0.720083	-0.248524	1.97906	0.719879	5.5719	1.43027	0.670672	10.0145	-1.76018	10.048	13.4487	0.710477	18.9285	-10.6351	-10.2067	0.773144	0.307965	3.69699	23.3693	24.6971	4.92412	113.929	12.41	-19.8959	-17.1282	-27.3578	-4.57644	-1.28566	-2.68528	14.029	21.7	55.4468	4.24162	87.6763	43.495	-1.01489	-5.19331	-24.8552	-2.28775	-5.80747	43.0892	-1.54323	-2.81285	27.3979	-14.2795
704	4.16025	2.30066	12.608	1.99335	0.709603	-0.250142	1.99342	0.709397	5.57029	1.4417	0.663811	10.0133	-1.78162	10.0303	13.5743	0.647404	18.9049	-10.4081	-10.1665	0.784863	0.300624	3.74966	23.3145	24.7398	4.83517	113.994	12.4397	-19.7768	-17.1373	-27.1064	-4.57381	-1.34528	-2.72991	14.0433	21.6862	55.5268	4.23389	87.7399	43.4938	-1.05308	-5.25921	-24.8648	-2.36261	-5.78985	43.1848	-1.52148	-2.7912	27.4662	-14.3229
706	4.19499	2.29234	12.6107	2.00802	0.703406	-0.249187	2.00809	0.703199	5.57124	1.45308	0.660162	10.014	-1.80868	10.0032	13.6735	0.574395	18.8662	-10.2313	-10.1548	0.778505	0.269246	3.81927	23.2944	24.8156	4.7629	114.08	12.4798	-19.677	-17.1723	-26.8645	-4.57455	-1.38078	-2.75151	14.05	21.7226	55.5785	4.27129	87.7802	43.5178	-1.09315	-5.29066	-24.8897	-2.43626	-5.78937	43.2798	-1.48487	-2.74958	27.5362	-14.3809
708	4.23159	2.29828	12.6127	2.02453	0.703335	-0.248656	2.0246	0.703126	5.57177	1.46542	0.661214	10.0144	-1.83814	9.96815	13.7563	0.496482	18.8139	-10.086	-10.1683	0.75415	0.207638	3.88495	23.3298	24.9209	4.72695	114.143	12.5158	-19.6076	-17.2248	-26.6573	-4.57885	-1.39287	-2.75006	14.0453	21.804	55.6027	4.34381	87.7908	43.5508	-1.13284	-5.286	-24.9215	-2.51665	-5.81362	43.3709	-1.4383	-2.68215	27.5984	-14.4411
710	4.28024	2.32497	12.5845	2.04771	0.711795	-0.261812	2.04778	0.711584	5.55862	1.48215	0.66913	10.0045	-1.85566	9.93661	13.8657	0.437781	18.7634	-9.88966	-10.182	0.71754	0.141158	3.9122	23.4116	25.0275	4.69166	114.074	12.4725	-19.5533	-17.2565	-26.5491	-4.58077	-1.40882	-2.75859	14.0361	21.8424	55.6513	4.35399	87.813	43.5057	-1.17715	-5.30234	-24.9128	-2.65427	-5.7842	43.4783	-1.43951	-2.66064	27.6808	-14.4434
712	4.33408	2.33859	12.5348	2.07214	0.714354	-0.28449	2.07221	0.714141	5.53594	1.50019	0.672754	9.98754	-1.87828	9.91193	14.0099	0.367627	18.7273	-9.62906	-10.1707	0.714178	0.0460973	3.8822	23.4941	25.1342	4.69824	113.939	12.4332	-19.552	-17.3003	-26.4496	-4.5904	-1.43006	-2.79214	14.0373	21.8742	55.7296	4.34487	87.7845	43.3963	-1.19461	-5.31567	-24.894	-2.76523	-5.82638	43.5853	-1.43425	-2.55839	27.7529	-14.4572
714	4.38348	2.32534	12.4672	2.09262	0.705634	-0.314803	2.09269	0.705418	5.50563	1.51603	0.667713	9.96485	-1.90907	9.89786	14.1832	0.282603	18.7134	-9.31468	-10.1396	0.748497	-0.0568637	3.79338	23.5742	25.2243	4.75647	113.745	12.4087	-19.5976	-17.3431	-26.3308	-4.59965	-1.45832	-2.84882	14.0497	21.8995	55.8315	4.33636	87.7095	43.2243	-1.17642	-5.33516	-24.8693	-2.82728	-5.93691	43.6832	-1.41232	-2.38676	27.793	-14.5071
716	4.40238	2.26708	12.3853	2.09642	0.67951	-0.350813	2.09649	0.679293	5.46962	1.52057	0.648571	9.93796	-1.94556	9.9056	14.3572	0.195186	18.741	-8.99759	-10.1332	0.797776	-0.0701338	3.648	23.7037	25.2225	4.88427	113.455	12.3664	-19.6321	-17.3007	-26.1864	-4.56471	-1.49805	-2.91715	14.0588	21.898	55.9309	4.37993	87.6597	42.9853	-1.11747	-5.41931	-24.8306	-2.84683	-5.99224	43.7668	-1.38215	-2.31477	27.7602	-14.6427
718	4.36805	2.17014	12.3273	2.07419	0.640005	-0.375389	2.07426	0.639791	5.44504	1.50659	0.617647	9.91968	-1.98312	9.9198	14.4909	0.113742	18.7806	-8.7545	-10.1816	0.81475	-0.0107689	3.54866	23.7832	25.2548	4.95976	113.201	12.3018	-19.6566	-17.2251	-25.9209	-4.52192	-1.5243	-2.90136	14.0798	21.8545	55.9706	4.4224	87.6278	42.7352	-1.04067	-5.50371	-24.7799	-2.75478	-5.98081	43.7549	-1.3482	-2.26209	27.5726	-14.7422
720	4.28923	2.05191	12.3009	2.03103	0.594027	-0.385394	2.03109	0.593818	5.43503	1.47742	0.58043	9.91235	-2.01129	9.93442	14.5719	0.0567544	18.8175	-8.6074	-10.2751	0.791904	0.0975506	3.51546	23.8019	25.35	4.95036	112.987	12.2219	-19.662	-17.1466	-25.5363	-4.47421	-1.53611	-2.79163	14.101	21.798	55.945	4.47167	87.6163	42.5011	-0.963696	-5.57721	-24.7196	-2.57366	-5.91529	43.6562	-1.31455	-2.21959	27.2579	-14.7832
722	4.22622	1.97263	12.2953	1.99767	0.563805	-0.386683	1.99773	0.563599	5.43375	1.45453	0.555614	9.91148	-1.9941	9.94225	14.5966	0.0872107	18.8253	-8.55863	-10.3429	0.748929	0.173163	3.52726	23.8012	25.5068	4.83621	112.678	12.1627	-19.6046	-17.1386	-25.1236	-4.39574	-1.55785	-2.63516	14.0523	21.8593	55.8753	4.61917	87.6301	42.3313	-0.929279	-5.64239	-24.661	-2.46292	-5.87966	43.5871	-1.28581	-2.19701	27.0033	-14.8017
724	4.16602	1.92347	12.3061	1.96775	0.546448	-0.381027	1.96781	0.546245	5.4394	1.43335	0.540617	9.91577	-1.9517	9.93777	14.5947	0.162546	18.8015	-8.55688	-10.3778	0.716044	0.206567	3.52167	23.8531	25.6623	4.7565	112.369	12.1124	-19.5777	-17.1765	-24.7623	-4.33216	-1.56937	-2.52749	14.0281	21.9926	55.8864	4.74603	87.6693	42.181	-0.932272	-5.78419	-24.5759	-2.36641	-5.8067	43.5235	-1.29359	-2.27497	26.809	-14.7779
726	4.10668	1.90192	12.3261	1.9402	0.541063	-0.371495	1.94026	0.540862	5.44893	1.41314	0.534712	9.92293	-1.89808	9.92021	14.5794	0.255331	18.7498	-8.57965	-10.3751	0.699555	0.198695	3.48568	23.9747	25.8016	4.73469	112.095	12.0527	-19.61	-17.2583	-24.4721	-4.30188	-1.5638	-2.48647	14.0508	22.1666	55.992	4.81528	87.7342	42.0442	-0.960124	-6.0014	-24.476	-2.26967	-5.68963	43.4702	-1.32952	-2.43653	26.6859	-14.7304
728	4.04102	1.90206	12.3337	1.91139	0.545778	-0.367633	1.91145	0.545581	5.4528	1.39131	0.536286	9.92579	-1.86787	9.89144	14.5688	0.301057	18.6863	-8.59804	-10.3381	0.688872	0.181905	3.43265	24.1556	25.9216	4.72405	111.907	11.9158	-19.7296	-17.3914	-24.2373	-4.32988	-1.5236	-2.47273	14.1368	22.2938	56.118	4.77447	87.8324	41.9299	-0.966061	-6.22751	-24.4344	-2.14954	-5.56251	43.4542	-1.32667	-2.52706	26.6503	-14.755
730	3.99098	1.89763	12.3443	1.88913	0.547336	-0.362513	1.88919	0.547141	5.45792	1.37457	0.535937	9.92961	-1.86964	9.86559	14.5693	0.288422	18.6399	-8.59987	-10.2571	0.683539	0.116755	3.38936	24.3718	26.1017	4.70531	111.849	11.7441	-19.9024	-17.5531	-23.9906	-4.40811	-1.50099	-2.49769	14.1632	22.3726	56.2453	4.78103	87.9183	41.873	-0.957058	-6.32396	-24.4206	-2.02023	-5.39404	43.4574	-1.31994	-2.61976	26.6597	-14.7617
732	3.95977	1.88146	12.3601	1.87431	0.542339	-0.355137	1.87437	0.542146	5.46529	1.36385	0.531186	9.93515	-1.89957	9.84736	14.5807	0.226096	18.6178	-8.58462	-10.1392	0.683695	0.00841877	3.36232	24.5894	26.3304	4.67883	111.912	11.5719	-20.0947	-17.7091	-23.7311	-4.52767	-1.50731	-2.54865	14.1145	22.403	56.3525	4.85678	87.9791	41.8833	-0.940861	-6.26138	-24.4298	-1.88714	-5.19151	43.4685	-1.31628	-2.72613	26.6927	-14.749
734	3.9395	1.85583	12.3771	1.86362	0.532394	-0.347234	1.86368	0.532202	5.4732	1.35654	0.523015	9.94111	-1.92807	9.83836	14.5908	0.169875	18.612	-8.57078	-10.0199	0.68954	-0.0881855	3.3501	24.6979	26.4787	4.6711	112.016	11.5018	-20.2094	-17.7388	-23.5415	-4.6645	-1.53592	-2.5664	14.0337	22.4173	56.3802	4.95785	87.9984	41.9609	-0.93595	-6.04745	-24.4744	-1.76284	-5.01055	43.4596	-1.3103	-2.84379	26.7099	-14.7927
736	3.9212	1.81819	12.3953	1.85295	0.517025	-0.338728	1.853	0.516833	5.4817	1.34961	0.510791	9.94754	-1.96395	9.84236	14.6095	0.103821	18.6325	-8.5406	-9.89921	0.715844	-0.187974	3.33684	24.7822	26.6012	4.6794	112.137	11.4692	-20.2918	-17.7591	-23.3363	-4.79456	-1.5755	-2.59986	14.0448	22.3177	56.4145	4.91393	88.0726	42.0999	-1.0005	-5.90272	-24.4944	-1.62058	-4.8317	43.4389	-1.34001	-2.93752	26.7239	-14.8532
738	3.90405	1.76707	12.4169	1.84181	0.495626	-0.32856	1.84186	0.495436	5.49187	1.34274	0.494028	9.95524	-2.00757	9.86511	14.6334	0.0298185	18.6899	-8.50017	-9.78283	0.776303	-0.291887	3.32146	24.8698	26.7166	4.70062	112.255	11.4523	-20.3633	-17.7944	-23.0994	-4.90421	-1.62953	-2.65755	14.1629	22.1184	56.4601	4.72987	88.2037	42.3078	-1.147	-5.87684	-24.4804	-1.47164	-4.65294	43.4092	-1.40477	-3.01313	26.7353	-14.9201
740	3.89683	1.69754	12.4513	1.83375	0.465315	-0.312693	1.8338	0.465126	5.50774	1.33877	0.470797	9.96724	-2.05996	9.92413	14.6445	-0.0451853	18.8165	-8.48099	-9.68328	0.914323	-0.393925	3.3211	24.9977	26.8578	4.71789	112.332	11.4164	-20.4817	-17.8347	-22.8417	-4.96847	-1.7265	-2.73979	14.3146	21.9708	56.4588	4.605	88.3009	42.6249	-1.35747	-5.9416	-24.4527	-1.38579	-4.46417	43.3781	-1.46938	-3.1474	26.7425	-14.9854
742	3.88886	1.62205	12.4984	1.82495	0.432335	-0.291086	1.825	0.432147	5.52934	1.33443	0.445508	9.98356	-2.09862	10.0134	14.6232	-0.0798788	18.9932	-8.51677	-9.6068	1.07468	-0.511805	3.30507	25.1358	27.0182	4.76065	112.376	11.3976	-20.6006	-17.8773	-22.5888	-5.01499	-1.84079	-2.79168	14.4886	21.8319	56.3985	4.51033	88.4118	43.0272	-1.63392	-6.00554	-24.4289	-1.32791	-4.34595	43.3322	-1.50761	-3.20767	26.7379	-15.0409
744	3.87781	1.54764	12.5538	1.81488	0.39998	-0.265785	1.81493	0.399793	5.55464	1.32911	0.420587	10.0026	-2.11624	10.128	14.5713	-0.0629546	19.2083	-8.60377	-9.55819	1.23928	-0.65767	3.26216	25.2857	27.2042	4.83322	112.384	11.389	-20.6977	-17.9205	-22.3578	-5.04921	-1.96953	-2.80053	14.6633	21.684	56.2824	4.44196	88.579	43.4862	-1.96016	-6.04656	-24.4192	-1.30469	-4.31692	43.2762	-1.5096	-3.18114	26.7275	-15.0897
746	3.86475	1.48917	12.6002	1.80505	0.374853	-0.244629	1.80508	0.374667	5.5758	1.32346	0.401096	10.0186	-2.10796	10.2582	14.5136	0.00737721	19.442	-8.6958	-9.55847	1.3862	-0.865336	3.18014	25.4896	27.4445	4.92471	112.305	11.3384	-20.7112	-17.9596	-22.1953	-5.06621	-2.12895	-2.7651	14.7886	21.4559	56.1244	4.37124	88.9817	43.9367	-2.29717	-6.0973	-24.4414	-1.37917	-4.37507	43.2433	-1.46279	-3.13894	26.7416	-15.1592
748	3.84955	1.43815	12.6372	1.79477	0.353235	-0.227669	1.79481	0.35305	5.59276	1.31725	0.384208	10.0314	-2.08257	10.3747	14.4669	0.102234	19.6447	-8.76645	-9.53242	1.54823	-1.09255	3.05716	25.6639	27.7131	5.03259	112.272	11.2243	-20.7488	-18.0064	-22.027	-5.07985	-2.28565	-2.74118	14.8344	21.3196	56.0329	4.37581	89.2472	44.2649	-2.53224	-6.03516	-24.4808	-1.45803	-4.46085	43.2089	-1.42231	-3.10097	26.7677	-15.1978
750	3.83265	1.39247	12.6579	1.78409	0.33423	-0.217991	1.78413	0.334046	5.60244	1.31056	0.369267	10.0387	-2.04665	10.4663	14.4425	0.203892	19.798	-8.79673	-9.47381	1.73259	-1.31536	2.90575	25.7982	27.974	5.15006	112.288	11.0583	-20.8423	-18.0621	-21.8334	-5.08578	-2.42689	-2.76265	14.8067	21.3139	56.0467	4.46278	89.3022	44.4281	-2.6353	-5.87203	-24.5326	-1.52318	-4.54789	43.176	-1.39923	-3.07863	26.8081	-15.2086
752	3.81498	1.34697	12.6365	1.77301	0.315719	-0.227044	1.77304	0.315535	5.59339	1.30351	0.35472	10.0319	-2.01295	10.5263	14.4657	0.283055	19.8945	-8.74291	-9.43226	1.95381	-1.48405	2.77313	25.9315	28.1111	5.25231	112.233	10.9106	-21.019	-18.1244	-21.6061	-5.05259	-2.54508	-2.91565	14.7729	21.4045	56.2132	4.56179	89.2279	44.3959	-2.62	-5.77241	-24.5844	-1.6012	-4.60284	43.181	-1.3774	-3.08309	26.8833	-15.2542
754	3.8002	1.32289	12.5981	1.7647	0.306544	-0.243816	1.76473	0.306362	5.57661	1.2979	0.347357	10.0194	-1.99675	10.5373	14.5089	0.309911	19.9086	-8.6597	-9.40979	2.11654	-1.62017	2.66499	26.0836	28.187	5.37336	112.167	10.7849	-21.2185	-18.1649	-21.3726	-4.99184	-2.60195	-3.08346	14.6704	21.674	56.4022	4.78715	88.9802	44.1879	-2.48041	-5.69852	-24.6668	-1.64591	-4.61636	43.1868	-1.37271	-3.10537	26.966	-15.3144
756	3.79087	1.32556	12.5491	1.7607	0.308807	-0.265559	1.76073	0.308625	5.55487	1.29474	0.34884	10.0031	-2.00675	10.5027	14.5591	0.271937	19.8493	-8.5722	-9.4045	2.19032	-1.70739	2.58113	26.2268	28.2001	5.50436	112.123	10.6793	-21.4172	-18.1813	-21.1419	-4.91181	-2.58288	-3.2244	14.5112	22.0678	56.584	5.09939	88.6174	43.7971	-2.23454	-5.68103	-24.7475	-1.6441	-4.58378	43.1799	-1.39599	-3.15854	27.045	-15.3643
758	3.79128	1.358	12.4897	1.7631	0.323521	-0.292207	1.76313	0.323339	5.52822	1.29552	0.360069	9.98304	-2.0581	10.4489	14.5963	0.15425	19.7704	-8.5165	-9.39941	2.14614	-1.65872	2.50698	26.2085	28.0835	5.57956	112.198	10.5745	-21.5729	-18.1922	-20.9241	-4.83752	-2.46324	-3.27715	14.3975	22.2794	56.7731	5.23238	88.4168	43.1654	-1.95783	-5.86266	-24.661	-1.5833	-4.48841	43.1393	-1.48314	-3.32308	27.1046	-15.299
760	3.80833	1.39339	12.4283	1.773	0.338353	-0.319863	1.77304	0.33817	5.50057	1.3019	0.371891	9.96226	-2.14239	10.3984	14.5984	-0.0166034	19.7096	-8.52995	-9.39248	2.0611	-1.56419	2.44632	26.1999	27.9462	5.62075	112.327	10.4592	-21.7738	-18.2062	-20.6931	-4.76926	-2.31846	-3.33255	14.2887	22.5352	56.9986	5.35783	88.2078	42.4333	-1.60653	-6.0973	-24.5583	-1.51229	-4.43005	43.0962	-1.565	-3.4303	27.1363	-15.2823
762	3.84088	1.42688	12.3681	1.78957	0.351227	-0.347055	1.78961	0.351043	5.47337	1.31339	0.382699	9.94184	-2.25191	10.356	14.5625	-0.224637	19.673	-8.61623	-9.38372	1.96076	-1.44985	2.4013	26.2457	27.8099	5.64272	112.482	10.3386	-22.0235	-18.2268	-20.4502	-4.70487	-2.16985	-3.4014	14.1963	22.8372	57.2497	5.48831	87.9706	41.6652	-1.19958	-6.3511	-24.4546	-1.44696	-4.42225	43.0595	-1.62778	-3.45954	27.1398	-15.333
764	3.87865	1.47055	12.3093	1.80916	0.368198	-0.373763	1.80919	0.368011	5.44667	1.32686	0.396771	9.92177	-2.36914	10.3069	14.5055	-0.445938	19.6277	-8.74317	-9.37687	1.86401	-1.33263	2.38013	26.3747	27.6473	5.69703	112.608	10.2485	-22.2683	-18.256	-20.2196	-4.62991	-2.01753	-3.4348	14.1963	23.0134	57.4597	5.53496	87.7644	40.9369	-0.834764	-6.63641	-24.2704	-1.39463	-4.40661	43.0375	-1.69246	-3.49728	27.1253	-15.3799
766	3.9151	1.50522	12.2684	1.82755	0.381162	-0.392457	1.82759	0.380973	5.42797	1.33971	0.407746	9.90772	-2.4716	10.2785	14.4188	-0.62875	19.6149	-8.92075	-9.38092	1.77653	-1.21226	2.37105	26.4956	27.5023	5.72416	112.667	10.1759	-22.429	-18.2698	-20.0416	-4.56143	-1.88918	-3.48631	14.248	23.0821	57.6212	5.56581	87.6011	40.3937	-0.513626	-6.88336	-24.0468	-1.37593	-4.44553	43.0087	-1.71877	-3.51463	27.0875	-15.3743
768	3.94479	1.5269	12.2484	1.84209	0.388731	-0.401696	1.84213	0.388541	5.41873	1.35006	0.414407	9.90077	-2.53728	10.2777	14.3064	-0.731317	19.6388	-9.1378	-9.39635	1.69953	-1.09267	2.36704	26.5742	27.3867	5.71612	112.668	10.1125	-22.4833	-18.2606	-19.9405	-4.50734	-1.7919	-3.55276	14.3274	23.0573	57.7292	5.61168	87.5019	40.059	-0.247509	-7.08174	-23.7866	-1.38948	-4.54054	42.9734	-1.7022	-3.50325	27.0345	-15.3239
770	3.95473	1.53778	12.2456	1.84723	0.392819	-0.403104	1.84727	0.392628	5.41732	1.35362	0.41781	9.8997	-2.50867	10.3108	14.185	-0.649752	19.6891	-9.35427	-9.41579	1.62421	-0.981065	2.35005	26.5602	27.3053	5.68596	112.704	10.0255	-22.4112	-18.2235	-19.9859	-4.48427	-1.72538	-3.56968	14.3731	22.9961	57.7796	5.73163	87.5343	39.8671	-0.058958	-7.25521	-23.4594	-1.41013	-4.64926	42.9556	-1.65874	-3.4399	27.0004	-15.3223
772	3.95448	1.54504	12.2497	1.84765	0.395989	-0.401354	1.84769	0.395798	5.41907	1.35372	0.420201	9.90101	-2.41237	10.3391	14.0797	-0.449983	19.7047	-9.53173	-9.43274	1.57163	-0.899434	2.33532	26.5208	27.2355	5.69278	112.79	9.9831	-22.3726	-18.1937	-19.9907	-4.4815	-1.66942	-3.57409	14.4077	22.9063	57.8097	5.85741	87.6495	39.7604	0.0549191	-7.46056	-23.144	-1.42315	-4.73677	42.9383	-1.61914	-3.38602	26.9753	-15.3245
774	3.94953	1.55007	12.2551	1.84585	0.398504	-0.398951	1.84589	0.398313	5.42148	1.35221	0.421951	9.9028	-2.26718	10.3494	13.9998	-0.172218	19.669	-9.65718	-9.44404	1.54302	-0.846323	2.33108	26.4762	27.1761	5.7297	112.899	9.98647	-22.3978	-18.184	-19.9242	-4.49134	-1.61728	-3.57305	14.4343	22.8045	57.8257	5.97178	87.8066	39.7081	0.10577	-7.70053	-22.8558	-1.42167	-4.78676	42.9198	-1.59715	-3.35917	26.9583	-15.3223
776	3.9533	1.54946	12.2516	1.84745	0.397996	-0.400535	1.84749	0.397805	5.41989	1.35344	0.421685	9.90161	-2.12041	10.329	13.9494	0.092753	19.5766	-9.73136	-9.44119	1.5235	-0.792183	2.36125	26.4481	27.1464	5.69747	112.894	9.97872	-22.4441	-18.2135	-19.8456	-4.49628	-1.56445	-3.56482	14.4496	22.7395	57.8081	6.08289	87.877	39.6691	0.142403	-7.907	-22.5632	-1.39762	-4.7794	42.9069	-1.61237	-3.36548	26.951	-15.3136
778	3.95868	1.54896	12.2467	1.84977	0.397436	-0.402734	1.84981	0.397245	5.41769	1.3552	0.421429	9.89997	-1.98799	10.2973	13.9371	0.322035	19.469	-9.73873	-9.45281	1.51145	-0.742889	2.38867	26.393	27.1332	5.6823	112.905	9.94144	-22.4854	-18.2412	-19.7928	-4.48412	-1.51412	-3.54987	14.4634	22.6724	57.7865	6.12656	87.978	39.6246	0.126215	-8.18613	-22.3454	-1.36266	-4.72796	42.8973	-1.6473	-3.40189	26.9475	-15.3176
780	3.96314	1.5509	12.2422	1.85186	0.398005	-0.404777	1.8519	0.397814	5.41565	1.35672	0.422	9.89844	-1.87707	10.2662	13.9607	0.507555	19.3708	-9.683	-9.48419	1.50279	-0.699908	2.40071	26.31	27.1273	5.70729	112.95	9.88151	-22.5136	-18.2583	-19.7808	-4.44979	-1.46709	-3.52605	14.4899	22.5953	57.7605	6.08113	88.1088	39.5812	0.0586537	-8.54105	-22.2097	-1.3225	-4.65329	42.8891	-1.68804	-3.45711	26.9436	-15.3352
782	3.9627	1.55836	12.2389	1.85219	0.401343	-0.406313	1.85223	0.401152	5.41412	1.35674	0.424521	9.89727	-1.7894	10.2582	14.0081	0.656178	19.3233	-9.58443	-9.52827	1.48726	-0.668604	2.3825	26.2361	27.1037	5.79349	112.977	9.85341	-22.5289	-18.2703	-19.8305	-4.38779	-1.42362	-3.48198	14.5802	22.5036	57.6965	5.92381	88.184	39.5942	-0.0376801	-8.91852	-22.0808	-1.28731	-4.62522	42.8749	-1.69433	-3.49208	26.9299	-15.3507
784	3.95542	1.57098	12.2351	1.84988	0.407439	-0.408036	1.84992	0.407248	5.41239	1.35461	0.428924	9.89596	-1.72245	10.2919	14.048	0.783812	19.3597	-9.49806	-9.57972	1.46049	-0.640084	2.3473	26.1595	27.0807	5.88601	112.964	9.84085	-22.5412	-18.2822	-19.8562	-4.31362	-1.38513	-3.43708	14.6704	22.4472	57.6257	5.70476	88.1098	39.6357	-0.0864421	-9.12059	-22.1191	-1.25858	-4.61268	42.8581	-1.6934	-3.50698	26.9088	-15.3702
786	3.94185	1.58649	12.23	1.84501	0.41527	-0.410375	1.84505	0.41508	5.41005	1.35044	0.434453	9.89417	-1.6757	10.3715	14.0712	0.894148	19.4871	-9.44016	-9.63277	1.42899	-0.614589	2.30796	26.0825	27.0654	5.96311	112.925	9.83436	-22.5572	-18.2955	-19.8446	-4.23536	-1.35404	-3.39603	14.7374	22.427	57.5535	5.45236	87.9076	39.6924	-0.0832438	-9.11526	-22.3672	-1.23612	-4.61196	42.8394	-1.69085	-3.50526	26.8824	-15.3938
788	3.92726	1.59618	12.221	1.83927	0.420649	-0.414359	1.83931	0.420459	5.40607	1.34578	0.438097	9.89116	-1.64996	10.4945	14.0782	0.984687	19.7013	-9.41015	-9.67273	1.42598	-0.603477	2.30328	26.0129	27.0745	5.99413	112.961	9.80535	-22.5999	-18.3134	-19.8248	-4.16603	-1.3405	-3.35724	14.7484	22.3988	57.4741	5.20708	87.7631	39.7238	-0.0896762	-8.97685	-22.8791	-1.21587	-4.63107	42.8181	-1.68689	-3.50689	26.8575	-15.4182
790	3.90754	1.60244	12.2094	1.83102	0.424913	-0.41943	1.83107	0.424724	5.401	1.33933	0.440741	9.88734	-1.64062	10.6299	14.0686	1.0525	19.9441	-9.41145	-9.70133	1.42994	-0.591229	2.31368	25.9964	27.0712	5.99992	112.959	9.7681	-22.6185	-18.3205	-19.8247	-4.11414	-1.32712	-3.32537	14.7293	22.362	57.3671	5.06615	87.6519	39.7905	-0.0974847	-8.81024	-23.3355	-1.19791	-4.65894	42.7984	-1.67724	-3.50324	26.8369	-15.4512
792	3.88333	1.60703	12.1961	1.82068	0.428779	-0.425206	1.82072	0.428591	5.39522	1.33134	0.442949	9.88298	-1.64339	10.761	14.0404	1.09961	20.1834	-9.44897	-9.7198	1.43161	-0.576606	2.33145	26.0297	27.0513	5.98786	112.913	9.72907	-22.601	-18.3167	-19.8473	-4.08245	-1.30901	-3.30124	14.7017	22.3025	57.2384	5.02607	87.5911	39.8986	-0.112148	-8.66412	-23.6581	-1.18302	-4.69008	42.7828	-1.66255	-3.49379	26.82	-15.4923
794	3.8593	1.61575	12.1835	1.81071	0.434434	-0.430707	1.81076	0.434247	5.38972	1.32351	0.446518	9.87883	-1.64816	10.8612	13.9864	1.13577	20.3671	-9.53779	-9.73321	1.41056	-0.568429	2.34067	26.055	27.0351	5.96708	112.888	9.70232	-22.5428	-18.3191	-19.8754	-4.07244	-1.28322	-3.28326	14.728	22.1633	57.1307	4.96721	87.6616	40.0211	-0.155662	-8.60768	-23.8688	-1.17493	-4.71498	42.776	-1.64845	-3.48233	26.7988	-15.5362
796	3.84044	1.62593	12.1721	1.80312	0.440354	-0.435718	1.80316	0.440168	5.38471	1.31743	0.450444	9.87505	-1.65161	10.9187	13.9122	1.16188	20.4725	-9.66839	-9.74245	1.38723	-0.571471	2.35294	26.0636	27.025	5.95322	112.902	9.68777	-22.4955	-18.3144	-19.8855	-4.06966	-1.25694	-3.26996	14.7839	22.0236	57.035	4.90251	87.7117	40.1385	-0.199243	-8.58562	-24.0184	-1.17125	-4.73332	42.7751	-1.63971	-3.46658	26.785	-15.558
798	3.82742	1.63597	12.1611	1.79809	0.445789	-0.440588	1.79813	0.445603	5.37984	1.3133	0.454178	9.87137	-1.65293	10.9343	13.826	1.17839	20.501	-9.82565	-9.74834	1.36627	-0.581789	2.36698	26.0582	27.0195	5.94839	112.944	9.68086	-22.4701	-18.3054	-19.8737	-4.069	-1.23113	-3.26094	14.8598	21.9075	56.949	4.8383	87.718	40.2417	-0.236463	-8.58321	-24.1275	-1.1697	-4.74577	42.7785	-1.63648	-3.44761	26.7799	-15.5581
800	3.81748	1.64136	12.146	1.79406	0.448997	-0.447296	1.79411	0.448812	5.37313	1.31007	0.456323	9.86633	-1.65533	10.9242	13.7519	1.18163	20.4828	-9.96396	-9.7517	1.34753	-0.578878	2.36929	26.0688	27.0072	5.94105	112.943	9.6635	-22.4562	-18.3165	-19.8503	-4.06725	-1.20306	-3.25793	14.9345	21.8404	56.8645	4.80909	87.7279	40.3214	-0.268465	-8.58922	-24.2231	-1.16379	-4.75809	42.7842	-1.63268	-3.4296	26.7769	-15.5675
802	3.80791	1.64428	12.1315	1.79003	0.451086	-0.453674	1.79008	0.450901	5.36675	1.30691	0.457629	9.86153	-1.65138	10.9079	13.6912	1.19201	20.4513	-10.0772	-9.75408	1.33077	-0.564504	2.35969	26.08	26.9912	5.93986	112.914	9.63195	-22.4473	-18.3258	-19.832	-4.05874	-1.17113	-3.25206	15.0059	21.7629	56.7944	4.76866	87.7847	40.3792	-0.304771	-8.60857	-24.2835	-1.15447	-4.76145	42.7885	-1.63391	-3.42065	26.7794	-15.5628
804	3.79792	1.64633	12.118	1.78575	0.452815	-0.459634	1.7858	0.452631	5.36079	1.30359	0.458649	9.85706	-1.63908	10.8919	13.6443	1.21543	20.4173	-10.1638	-9.75576	1.31453	-0.541165	2.34054	26.0859	26.973	5.94547	112.868	9.58693	-22.4425	-18.3313	-19.8188	-4.04229	-1.1343	-3.24183	15.0657	21.6784	56.7413	4.72044	87.8826	40.4128	-0.346185	-8.63163	-24.3113	-1.14113	-4.75486	42.7909	-1.64045	-3.42164	26.7863	-15.5467
806	3.78722	1.65246	12.1016	1.78144	0.456409	-0.466887	1.78149	0.456225	5.35354	1.30012	0.461064	9.8516	-1.61654	10.8772	13.6072	1.25633	20.3819	-10.2308	-9.75548	1.29276	-0.518188	2.32107	26.073	26.9544	5.95391	112.849	9.53617	-22.4477	-18.3455	-19.7895	-4.01924	-1.0885	-3.22981	15.0837	21.6607	56.7055	4.72831	87.9531	40.4062	-0.387444	-8.61613	-24.3333	-1.12062	-4.74179	42.7943	-1.64898	-3.42619	26.7905	-15.55
808	3.77927	1.65933	12.0847	1.77839	0.460138	-0.474418	1.77844	0.459955	5.34601	1.29758	0.463665	9.84594	-1.59389	10.8595	13.5758	1.29542	20.3409	-10.2875	-9.75787	1.26975	-0.502776	2.31167	26.0602	26.946	5.95956	112.836	9.48857	-22.4506	-18.3575	-19.7635	-3.99383	-1.04731	-3.22136	15.0959	21.6602	56.6713	4.72797	87.9823	40.4022	-0.420593	-8.59496	-24.3448	-1.09967	-4.72693	42.7983	-1.65782	-3.44174	26.7908	-15.5551
810	3.77517	1.66463	12.0684	1.77692	0.462899	-0.481665	1.77697	0.462715	5.33876	1.29629	0.465648	9.84049	-1.57555	10.8367	13.5488	1.32413	20.2923	-10.3373	-9.76199	1.2502	-0.496221	2.31194	26.0512	26.9451	5.96578	112.827	9.44883	-22.4475	-18.3641	-19.7486	-3.97089	-1.01707	-3.2148	15.1149	21.6561	56.6308	4.70062	87.9729	40.4149	-0.444641	-8.57647	-24.3491	-1.08059	-4.71421	42.8021	-1.66418	-3.46283	26.7867	-15.562
812	3.77639	1.66122	12.0553	1.77718	0.461423	-0.487484	1.77723	0.46124	5.33294	1.29658	0.46458	9.83613	-1.56936	10.8054	13.5267	1.327	20.2328	-10.3809	-9.75967	1.25156	-0.49525	2.30766	26.0415	26.9286	5.99518	112.823	9.42358	-22.4342	-18.3615	-19.7619	-3.96398	-1.01167	-3.19719	15.1548	21.6115	56.5683	4.62918	87.9455	40.4547	-0.457929	-8.55954	-24.3638	-1.0657	-4.7142	42.803	-1.65899	-3.45611	26.7773	-15.5874
814	3.77748	1.657	12.0469	1.77734	0.459567	-0.491151	1.77738	0.459384	5.32928	1.29681	0.463214	9.83339	-1.56502	10.7641	13.5073	1.32238	20.1559	-10.4209	-9.7524	1.25139	-0.494937	2.30421	26.0367	26.9145	6.02181	112.828	9.41452	-22.4238	-18.3587	-19.7681	-3.96993	-1.00721	-3.1765	15.2132	21.5307	56.5043	4.53854	87.9846	40.525	-0.504035	-8.57924	-24.3582	-1.05351	-4.71575	42.8047	-1.64939	-3.47054	26.7695	-15.607
816	3.77571	1.65549	12.0435	1.77644	0.459058	-0.492659	1.77649	0.458874	5.32777	1.29618	0.462778	9.83226	-1.55879	10.712	13.4897	1.31689	20.0588	-10.4586	-9.74239	1.24048	-0.493088	2.30246	26.0358	26.9097	6.03646	112.843	9.41644	-22.4195	-18.3569	-19.757	-3.98466	-0.994405	-3.15484	15.2843	21.415	56.443	4.4378	88.0953	40.6233	-0.58547	-8.62542	-24.3272	-1.04323	-4.71873	42.8061	-1.63695	-3.50327	26.761	-15.6196
818	3.76513	1.66376	12.0436	1.77238	0.463443	-0.492612	1.77243	0.46326	5.32782	1.29285	0.465779	9.83228	-1.54395	10.6464	13.4702	1.32207	19.9336	-10.5	-9.73975	1.20177	-0.487181	2.30209	26.0285	26.9292	6.02706	112.866	9.40579	-22.4254	-18.3497	-19.7178	-3.99414	-0.958448	-3.13279	15.3449	21.2666	56.3844	4.3366	88.2119	40.7338	-0.665783	-8.61931	-24.2826	-1.03288	-4.73471	42.7977	-1.62005	-3.49216	26.7333	-15.6494
820	3.75438	1.674	12.0432	1.76838	0.46871	-0.492793	1.76843	0.468527	5.32764	1.28951	0.469444	9.83212	-1.53375	10.5778	13.4624	1.31604	19.805	-10.5209	-9.73002	1.15757	-0.477936	2.3043	26.0242	26.9455	6.00109	112.895	9.39458	-22.4128	-18.3545	-19.6945	-4.00062	-0.916623	-3.11705	15.4123	21.1158	56.3132	4.24384	88.3044	40.8692	-0.763118	-8.6028	-24.2133	-1.02453	-4.74675	42.7903	-1.60985	-3.49083	26.7131	-15.6535
822	3.74531	1.68368	12.0412	1.76508	0.473623	-0.493694	1.76513	0.473441	5.32674	1.28671	0.472894	9.83143	-1.53007	10.5131	13.4683	1.29765	19.6861	-10.5168	-9.71116	1.11419	-0.464686	2.31005	26.0295	26.9522	5.96733	112.926	9.38324	-22.3844	-18.3696	-19.6882	-4.00409	-0.876047	-3.10868	15.4811	20.9782	56.2373	4.16651	88.3697	41.0107	-0.867278	-8.58751	-24.129	-1.01773	-4.75319	42.7867	-1.60651	-3.50215	26.7034	-15.6349
824	3.73658	1.69063	12.0381	1.76173	0.477326	-0.495091	1.76178	0.477144	5.32534	1.28395	0.475438	9.83037	-1.52661	10.4663	13.4821	1.28438	19.5998	-10.4962	-9.6881	1.07353	-0.444692	2.32167	26.0695	26.9488	5.95594	112.95	9.36637	-22.3811	-18.3699	-19.6596	-4.00396	-0.848264	-3.10397	15.5138	20.8764	56.2028	4.11819	88.4427	41.0766	-0.924124	-8.58481	-24.0789	-1.00882	-4.76619	42.7878	-1.59801	-3.48554	26.6894	-15.6503
826	3.73053	1.6925	12.032	1.75919	0.478628	-0.497752	1.75924	0.478447	5.32268	1.28196	0.476247	9.82836	-1.53059	10.4388	13.5065	1.26335	19.5515	-10.4549	-9.66522	1.04731	-0.422727	2.33944	26.086	26.953	5.94243	112.966	9.33663	-22.3865	-18.3745	-19.615	-4.00486	-0.829401	-3.10729	15.5341	20.8288	56.1921	4.1039	88.4837	41.1005	-0.962816	-8.59448	-24.0296	-0.999337	-4.76749	42.7942	-1.59426	-3.48438	26.6877	-15.6561
828	3.72758	1.69	12.0235	1.75769	0.47781	-0.501474	1.75774	0.477628	5.31896	1.28089	0.475545	9.82557	-1.54272	10.4287	13.541	1.23263	19.5379	-10.3941	-9.64182	1.02891	-0.386424	2.36162	26.081	26.9558	5.92224	112.969	9.29251	-22.3944	-18.3852	-19.5649	-4.00644	-0.816834	-3.11727	15.55	20.8275	56.1985	4.11626	88.503	41.0921	-0.991704	-8.62387	-23.9789	-0.989134	-4.75751	42.8044	-1.59587	-3.50024	26.6967	-15.6505
830	3.72743	1.68835	12.0154	1.75748	0.477167	-0.505062	1.75753	0.476985	5.31537	1.28078	0.475061	9.82289	-1.56022	10.426	13.5841	1.19376	19.54	-10.3172	-9.60942	0.978279	-0.276973	2.37732	26.1236	26.8966	5.90389	112.931	9.23391	-22.3878	-18.396	-19.5567	-4.00219	-0.802909	-3.12657	15.5744	20.8201	56.2081	4.12048	88.5796	41.0639	-1.02014	-8.70506	-23.9471	-0.976441	-4.7582	42.8122	-1.59594	-3.49636	26.6935	-15.6654
832	3.72652	1.6889	12.0118	1.75711	0.477501	-0.50667	1.75716	0.47732	5.31376	1.28048	0.47529	9.82168	-1.57669	10.426	13.6259	1.15791	19.5465	-10.2422	-9.57345	0.920886	-0.156852	2.41231	26.1619	26.8465	5.84904	112.955	9.17336	-22.3865	-18.3987	-19.5142	-3.99592	-0.786335	-3.12562	15.5964	20.8153	56.2208	4.12085	88.6633	41.0272	-1.04854	-8.79117	-23.9157	-0.963068	-4.74359	42.82	-1.60158	-3.50611	26.692	-15.6745
834	3.72447	1.68981	12.0125	1.75628	0.478042	-0.506373	1.75633	0.47786	5.31406	1.27982	0.475636	9.8219	-1.58971	10.4272	13.6634	1.12938	19.5539	-10.1748	-9.5339	0.861951	-0.0435761	2.46581	26.1914	26.8204	5.76617	113.139	9.12799	-22.4306	-18.3799	-19.4591	-3.99007	-0.771394	-3.1162	15.6135	20.8213	56.2375	4.12266	88.7396	40.9871	-1.07763	-8.86573	-23.8846	-0.949943	-4.7146	42.8266	-1.6119	-3.52976	26.6929	-15.6742
836	3.72383	1.68274	12.0119	1.7555	0.474985	-0.506576	1.75554	0.474804	5.31385	1.27944	0.473301	9.82176	-1.59623	10.4306	13.6947	1.11431	19.5628	-10.1175	-9.48649	0.795389	0.0540561	2.50125	26.2447	26.8044	5.74072	113.817	9.14528	-22.6525	-18.313	-19.5609	-3.99069	-0.776875	-3.11699	15.6226	20.8787	56.2676	4.153	88.7914	40.946	-1.10932	-8.91218	-23.8698	-0.939256	-4.69883	42.8266	-1.61607	-3.53873	26.6877	-15.6743
838	3.72304	1.66524	12.0113	1.75391	0.467362	-0.506698	1.75395	0.467181	5.31373	1.27877	0.467499	9.82169	-1.60386	10.4361	13.7223	1.09857	19.5758	-10.067	-9.43066	0.758199	0.131027	2.58201	26.2805	26.8376	5.6452	114.505	9.2353	-23.0186	-18.1167	-19.6691	-3.99723	-0.798004	-3.11758	15.6379	20.9144	56.2892	4.16948	88.8382	40.9187	-1.13406	-8.92548	-23.8675	-0.92842	-4.68425	42.8216	-1.62432	-3.54353	26.6804	-15.665
840	3.72074	1.6385	12.0111	1.751	0.455786	-0.506566	1.75105	0.455605	5.31386	1.27738	0.458656	9.82183	-1.61225	10.443	13.7471	1.08231	19.5916	-10.0215	-9.3701	0.752821	0.186555	2.70779	26.2983	26.9207	5.49478	115.146	9.39706	-23.5158	-17.774	-19.744	-4.009	-0.831176	-3.11847	15.6604	20.9176	56.3056	4.16645	88.887	40.9038	-1.15221	-8.90871	-23.8729	-0.916984	-4.67138	42.8118	-1.63556	-3.54505	26.6706	-15.6497
842	3.71296	1.61039	12.0122	1.7456	0.443985	-0.5058	1.74564	0.443805	5.31463	1.27414	0.449474	9.82244	-1.61192	10.4484	13.773	1.08115	19.6015	-9.97321	-9.32114	0.754475	0.221216	2.81765	26.34	27.0248	5.4803	115.98	9.6102	-24.1257	-17.2969	-19.7489	-4.02284	-0.86533	-3.13109	15.6795	20.9126	56.353	4.15904	88.945	40.8784	-1.17406	-8.88081	-23.8702	-0.905076	-4.67137	42.7971	-1.6367	-3.53814	26.6533	-15.651
844	3.7016	1.58156	12.0152	1.73857	0.432103	-0.504163	1.73862	0.431923	5.31627	1.26969	0.440119	9.8237	-1.61013	10.4533	13.7911	1.08354	19.6099	-9.93889	-9.26826	0.745237	0.258109	2.92664	26.3549	27.1127	5.46399	116.885	9.89931	-24.7804	-16.7687	-19.76	-4.03966	-0.900167	-3.14329	15.6971	20.9184	56.4113	4.16478	89.0234	40.8527	-1.2002	-8.84522	-23.8631	-0.895699	-4.67551	42.7828	-1.63114	-3.53542	26.6369	-15.6584
846	3.68837	1.55382	12.02	1.73081	0.420823	-0.501755	1.73085	0.420644	5.31867	1.26465	0.431162	9.82554	-1.60985	10.4575	13.7988	1.08448	19.6175	-9.92424	-9.21312	0.723419	0.29924	3.02894	26.3503	27.1816	5.43709	117.778	10.2472	-25.4312	-16.1994	-19.8431	-4.06021	-0.934066	-3.14909	15.7136	20.942	56.476	4.18308	89.1189	40.8281	-1.2328	-8.80152	-23.8461	-0.888946	-4.67882	42.7712	-1.62187	-3.54102	26.6223	-15.6694
848	3.67782	1.53241	12.0263	1.72467	0.412119	-0.498694	1.72471	0.411941	5.32174	1.26066	0.424238	9.82786	-1.61543	10.4586	13.7899	1.0761	19.6215	-9.94131	-9.17644	0.70303	0.329279	3.09133	26.4025	27.2599	5.49102	118.428	10.5765	-25.9653	-15.5311	-20.1849	-4.08812	-0.963173	-3.13252	15.7312	20.9848	56.5408	4.19099	89.2071	40.8105	-1.28094	-8.74167	-23.7949	-0.883051	-4.66835	42.764	-1.61914	-3.56154	26.6045	-15.6804
850	3.67161	1.51399	12.0263	1.72063	0.404471	-0.49852	1.72068	0.404293	5.32191	1.25816	0.418252	9.82802	-1.62985	10.4644	13.7871	1.05262	19.6375	-9.94775	-9.14683	0.69274	0.342646	3.15278	26.4775	27.3719	5.55787	118.978	10.8634	-26.4418	-14.8136	-20.6734	-4.11516	-0.988735	-3.12321	15.7401	21.0563	56.6372	4.19847	89.2857	40.7567	-1.32291	-8.66279	-23.7303	-0.872115	-4.65892	42.7671	-1.61773	-3.57383	26.5908	-15.6975
852	3.6706	1.49654	12.0196	1.71894	0.396935	-0.501346	1.71898	0.396758	5.31908	1.2574	0.412516	9.82592	-1.65254	10.4777	13.7969	1.01511	19.6702	-9.93133	-9.12061	0.696223	0.344116	3.21955	26.5718	27.5159	5.63544	119.462	11.0965	-26.8411	-14.0778	-21.2644	-4.13878	-1.0121	-3.1285	15.7385	21.1459	56.7665	4.20488	89.3601	40.6623	-1.35564	-8.57614	-23.6543	-0.856163	-4.65075	42.78	-1.61698	-3.57538	26.5827	-15.721
854	3.67579	1.47373	12.0121	1.71959	0.386608	-0.50456	1.71962	0.38643	5.31587	1.25858	0.404854	9.82355	-1.67915	10.5031	13.8263	0.972123	19.7265	-9.87799	-9.08999	0.719644	0.358755	3.27762	26.697	27.6543	5.77387	119.902	11.2712	-27.0371	-13.4116	-21.884	-4.15875	-1.03724	-3.1526	15.7306	21.1932	56.9113	4.19562	89.4723	40.5478	-1.39266	-8.53087	-23.5506	-0.841626	-4.63139	42.7949	-1.61653	-3.57657	26.5802	-15.7536
856	3.68476	1.4539	12.0112	1.72212	0.377268	-0.504837	1.72216	0.377091	5.31559	1.2611	0.398049	9.82337	-1.70165	10.5234	13.8414	0.936739	19.772	-9.85094	-9.06991	0.739798	0.390579	3.34237	26.8324	27.8014	5.93901	120.386	11.4064	-27.1725	-12.7079	-22.4928	-4.16598	-1.06755	-3.16747	15.7133	21.2715	57.0244	4.21035	89.511	40.449	-1.40643	-8.49406	-23.4618	-0.826776	-4.60358	42.8033	-1.62544	-3.59819	26.5767	-15.7564
858	3.69638	1.44346	12.0192	1.72651	0.371793	-0.501279	1.72654	0.371614	5.31915	1.26475	0.394245	9.82606	-1.71372	10.5319	13.8322	0.919438	19.7919	-9.86871	-9.07092	0.752247	0.423036	3.42252	26.9767	27.9775	6.14052	120.892	11.4948	-27.2297	-11.9841	-23.094	-4.16201	-1.09797	-3.16086	15.6856	21.3889	57.0985	4.247	89.4699	40.3699	-1.39554	-8.46969	-23.3971	-0.813326	-4.57052	42.8048	-1.64437	-3.62979	26.5687	-15.7283
860	3.7104	1.46042	12.035	1.7339	0.378109	-0.494471	1.73394	0.37793	5.32596	1.26985	0.399443	9.83115	-1.70111	10.5198	13.792	0.943661	19.765	-9.94242	-9.12274	0.767186	0.371357	3.54281	27.1569	28.2577	6.46633	121.29	11.5008	-27.0291	-11.3806	-23.7837	-4.16463	-1.10523	-3.11263	15.6502	21.507	57.1551	4.25214	89.4383	40.2878	-1.38273	-8.50132	-23.353	-0.812546	-4.53298	42.8089	-1.67086	-3.62147	26.5488	-15.701
862	3.71718	1.49127	12.0602	1.73912	0.390968	-0.483593	1.73916	0.390788	5.33684	1.2729	0.409371	9.83927	-1.66717	10.4965	13.7384	1.00422	19.7096	-10.0393	-9.1864	0.763071	0.336633	3.65828	27.2934	28.5765	6.77146	121.261	11.3554	-26.5551	-11.0322	-24.3812	-4.15916	-1.09751	-3.04051	15.5918	21.6403	57.2032	4.26759	89.3791	40.1964	-1.35587	-8.56379	-23.3009	-0.796389	-4.54809	42.8106	-1.6817	-3.50903	26.5334	-15.6905
864	3.71377	1.52872	12.092	1.74036	0.407391	-0.469739	1.7404	0.407211	5.35069	1.27273	0.421685	9.8496	-1.61199	10.4595	13.6746	1.09953	19.6212	-10.1535	-9.26847	0.727863	0.361745	3.76797	27.3767	28.8954	7.01716	120.828	11.0513	-25.8694	-10.938	-24.7938	-4.13022	-1.0744	-2.95595	15.4913	21.8104	57.2446	4.33793	89.2795	40.086	-1.30065	-8.65214	-23.2325	-0.76265	-4.63379	42.8087	-1.66502	-3.29836	26.5098	-15.707
866	3.69982	1.55598	12.1178	1.73623	0.420142	-0.458368	1.73627	0.419963	5.36206	1.2688	0.430901	9.85809	-1.53567	10.3899	13.5973	1.22271	19.4652	-10.2934	-9.43258	0.634128	0.53746	3.91122	27.445	29.1123	7.1949	120.39	10.6401	-25.2285	-10.8925	-24.8508	-4.03419	-1.02933	-2.87972	15.2836	22.1184	57.2591	4.62464	89.0841	39.9214	-1.1537	-8.76386	-23.1579	-0.728022	-4.82381	42.8005	-1.58426	-3.05955	26.4083	-15.7892
868	3.67165	1.58035	12.1486	1.72566	0.432601	-0.444735	1.72571	0.432423	5.37569	1.26008	0.439458	9.86826	-1.43088	10.3013	13.5014	1.39275	19.2637	-10.4663	-9.63967	0.500468	0.713623	4.06795	27.5264	29.3407	7.30564	120.035	10.1619	-24.6149	-11.0455	-24.6827	-3.86993	-0.964973	-2.85189	15.0314	22.3557	57.3374	4.91383	89.0023	39.7588	-1.04474	-8.92951	-22.9975	-0.70204	-4.95261	42.7941	-1.55385	-2.93716	26.2774	-15.7909
870	3.63221	1.60251	12.186	1.71001	0.444846	-0.428036	1.71005	0.44467	5.39239	1.24757	0.447506	9.88073	-1.30502	10.2019	13.3941	1.59815	19.0343	-10.659	-9.87649	0.359289	0.851444	4.24105	27.6138	29.5886	7.372	119.766	9.68471	-24.1359	-11.3512	-24.3265	-3.65017	-0.889225	-2.86969	14.778	22.5091	57.4965	5.14074	89.0565	39.6201	-0.994614	-9.11872	-22.7653	-0.68983	-4.98794	42.798	-1.57937	-2.95144	26.1363	-15.7025
872	3.59527	1.62242	12.232	1.69532	0.455859	-0.407504	1.69536	0.455684	5.41293	1.23588	0.454688	9.89609	-1.19085	10.1064	13.3021	1.78137	18.8161	-10.8249	-10.1328	0.327079	0.9415	4.48109	27.6342	29.7827	7.47289	119.484	9.4682	-24.2061	-11.477	-23.8051	-3.42241	-0.825961	-2.88744	14.6319	22.7229	57.7178	5.24767	89.135	39.5418	-0.957074	-9.17868	-22.5976	-0.697084	-4.9663	42.8367	-1.57622	-3.02449	26.0151	-15.6258
874	3.56376	1.63012	12.2625	1.6821	0.461254	-0.393808	1.68215	0.461081	5.42662	1.22566	0.457793	9.90633	-1.09136	10.038	13.2497	1.94259	18.6531	-10.9168	-10.3551	0.308802	1.01578	4.63094	27.6887	29.9522	7.64459	118.89	9.07743	-24.5748	-11.8624	-23.0113	-3.22913	-0.776365	-2.85489	14.5572	23.013	57.9345	5.30447	89.1665	39.4506	-0.963959	-9.1995	-22.4392	-0.732487	-4.94163	42.8983	-1.52846	-3.11589	25.9173	-15.5803
876	3.54152	1.62124	12.2721	1.67172	0.458869	-0.389359	1.67177	0.458697	5.43107	1.21807	0.455301	9.90967	-1.01717	10.0025	13.2476	2.06346	18.5602	-10.9155	-10.5251	0.291339	1.07523	4.6761	27.7646	30.1046	7.84165	118.07	8.47339	-25.0112	-12.5264	-22.1246	-3.08993	-0.748954	-2.77731	14.5398	23.3358	58.1382	5.30638	89.1549	39.3304	-1.01227	-9.20237	-22.2952	-0.789673	-4.90759	42.9792	-1.44776	-3.22168	25.8473	-15.5738
878	3.5381	1.58763	12.265	1.66781	0.444413	-0.392201	1.66785	0.444241	5.42823	1.21611	0.444246	9.90759	-0.996449	9.99614	13.3134	2.08941	18.5417	-10.7921	-10.6326	0.312068	1.09425	4.72087	27.7076	30.2686	7.85977	117.692	7.85941	-24.7614	-13.1854	-22.0419	-3.02602	-0.777541	-2.73515	14.5522	23.483	58.3988	5.1481	89.2259	39.1716	-1.07115	-9.20082	-22.2182	-0.837607	-4.76762	43.0769	-1.40778	-3.39902	25.8164	-15.6009
880	3.54807	1.54271	12.2389	1.66892	0.424177	-0.403545	1.66896	0.424005	5.41688	1.21829	0.429233	9.89915	-1.04065	10.0044	13.402	2.00041	18.5748	-10.633	-10.6775	0.325076	1.07323	4.73013	27.6346	30.3138	7.80693	117.559	7.63554	-24.6491	-13.5309	-22.0045	-3.02326	-0.828218	-2.69503	14.5819	23.5559	58.5306	5.02902	89.2248	39.0785	-1.11071	-9.17068	-22.204	-0.86876	-4.61607	43.1751	-1.38392	-3.52948	25.7926	-15.6518
882	3.56708	1.49267	12.1993	1.6736	0.401162	-0.420873	1.67365	0.400989	5.39956	1.22333	0.412402	9.88623	-1.1431	10.025	13.4977	1.80971	18.6522	-10.4668	-10.6677	0.324482	1.02415	4.6908	27.5922	30.2336	7.73092	117.537	7.76636	-24.7586	-13.5635	-21.8884	-3.06856	-0.888275	-2.65381	14.6225	23.5516	58.5065	4.97538	89.136	39.0729	-1.10902	-9.10338	-22.2633	-0.878947	-4.48523	43.266	-1.37345	-3.5888	25.768	-15.7154
884	3.58174	1.44644	12.1674	1.67668	0.380067	-0.434808	1.67672	0.379894	5.38562	1.22703	0.396887	9.87585	-1.26683	10.0668	13.589	1.58904	18.776	-10.3094	-10.6324	0.328185	0.995926	4.55954	27.6895	30.1237	7.74177	117.159	7.67808	-24.6837	-13.6283	-21.8487	-3.12889	-0.937422	-2.62046	14.67	23.3662	58.3991	4.88298	89.0412	39.1355	-1.00475	-8.9721	-22.4443	-0.859822	-4.40349	43.3414	-1.38317	-3.60324	25.7447	-15.7631
886	3.60422	1.41112	12.1528	1.68401	0.363066	-0.441129	1.68405	0.362892	5.3793	1.23365	0.384698	9.87117	-1.39533	10.1192	13.6616	1.3662	18.9205	-10.1862	-10.5779	0.354645	0.970348	4.4424	27.6953	30.0293	7.75118	116.867	7.48827	-24.4537	-13.7626	-21.9795	-3.18331	-0.996219	-2.60217	14.6942	23.1523	58.2411	4.84342	88.9307	39.2421	-0.901327	-8.88866	-22.6526	-0.847466	-4.41736	43.3827	-1.38956	-3.55293	25.7206	-15.792
888	3.63278	1.3916	12.1569	1.69518	0.352421	-0.439316	1.69522	0.352246	5.38111	1.24271	0.377494	9.87257	-1.51256	10.1747	13.7023	1.16927	19.066	-10.1203	-10.5173	0.390481	0.944404	4.36291	27.5881	29.9637	7.7246	116.721	7.25313	-24.1249	-13.9728	-22.2184	-3.22762	-1.05995	-2.59133	14.7017	22.9671	58.0553	4.8541	88.8038	39.3826	-0.828234	-8.87559	-22.8591	-0.848429	-4.53271	43.3923	-1.38614	-3.44046	25.7005	-15.8021
890	3.64931	1.398	12.1715	1.70293	0.353931	-0.433017	1.70297	0.353755	5.38741	1.2484	0.379127	9.8773	-1.58222	10.2151	13.6747	1.06238	19.1655	-10.1762	-10.4888	0.356141	0.918099	4.31646	27.4874	29.9167	7.56754	116.583	7.15643	-23.9395	-14.2016	-22.1702	-3.27488	-1.09189	-2.54875	14.7563	22.8832	57.8659	4.82744	88.6436	39.5581	-0.799319	-8.9128	-23.0565	-0.849233	-4.73439	43.3951	-1.36814	-3.28114	25.7039	-15.8018
892	3.66462	1.42228	12.193	1.71143	0.363322	-0.423716	1.71147	0.363145	5.39671	1.25413	0.386689	9.88425	-1.61196	10.2453	13.6128	1.02877	19.2313	-10.2912	-10.4766	0.319849	0.884271	4.24908	27.4952	29.8554	7.51318	116.44	7.16276	-23.8277	-14.327	-22.2449	-3.3152	-1.11466	-2.49679	14.8148	22.8615	57.7619	4.76497	88.5347	39.6916	-0.795738	-8.96176	-23.1793	-0.864873	-4.92833	43.4113	-1.35886	-3.1352	25.7267	-15.7901
894	3.68451	1.46041	12.2172	1.72294	0.378445	-0.413382	1.72298	0.378267	5.40705	1.26172	0.398733	9.89195	-1.61316	10.2658	13.5368	1.0452	19.2686	-10.4294	-10.4719	0.292794	0.848636	4.15335	27.6157	29.7981	7.57993	116.267	7.21996	-23.7849	-14.3439	-22.4586	-3.34807	-1.12708	-2.43779	14.8584	22.8965	57.7436	4.69621	88.4865	39.7655	-0.809723	-9.00543	-23.2214	-0.895939	-5.07516	43.452	-1.36784	-3.03804	25.7679	-15.7596
896	3.72786	1.50422	12.2302	1.74513	0.394469	-0.408226	1.74517	0.394289	5.4122	1.27723	0.412184	9.89578	-1.62637	10.2764	13.491	1.03188	19.2927	-10.5145	-10.449	0.26462	0.838497	4.06151	27.7476	29.8584	7.60813	116.002	7.13817	-23.8348	-14.3547	-22.5002	-3.37669	-1.10798	-2.36194	14.8422	23.0171	57.7165	4.7657	88.4398	39.7929	-0.831765	-9.0155	-23.2241	-0.93545	-5.13431	43.548	-1.40994	-3.0674	25.8262	-15.676
898	3.75748	1.55336	12.2479	1.76169	0.413777	-0.400945	1.76174	0.413596	5.41948	1.28831	0.427702	9.90119	-1.64323	10.2784	13.4739	1.00461	19.3024	-10.5481	-10.4322	0.201982	0.85715	3.92624	27.8689	29.947	7.64886	115.677	6.95693	-23.8983	-14.3922	-22.5172	-3.4205	-1.05976	-2.2812	14.8252	23.0699	57.6862	4.80597	88.4655	39.7778	-0.839035	-9.04754	-23.2159	-0.957147	-5.07871	43.6066	-1.46849	-3.13589	25.8895	-15.5831
900	3.76784	1.60938	12.2751	1.77031	0.437404	-0.389364	1.77036	0.437221	5.43107	1.29317	0.4459	9.9098	-1.65999	10.2716	13.4784	0.97116	19.2966	-10.5429	-10.4222	0.104214	0.902568	3.75376	27.9932	30.0389	7.6977	115.279	6.70608	-23.9713	-14.4557	-22.5312	-3.48101	-0.984603	-2.20093	14.8257	23.032	57.657	4.78317	88.5614	39.7329	-0.825618	-9.10546	-23.2111	-0.961766	-4.91666	43.619	-1.53875	-3.22685	25.9688	-15.4856
902	3.7738	1.68305	12.3171	1.7783	0.46897	-0.371321	1.77835	0.468786	5.44911	1.29703	0.469967	9.92323	-1.66414	10.253	13.4733	0.957412	19.2643	-10.5548	-10.3971	-3.83651e-05	0.961131	3.60958	28.2235	30.1117	7.70472	114.715	6.4933	-24.1346	-14.4907	-22.5066	-3.54445	-0.884662	-2.13046	14.8636	22.9597	57.6595	4.70895	88.6691	39.6938	-0.792861	-9.15421	-23.2272	-0.982276	-4.69599	43.6403	-1.62535	-3.37763	26.1217	-15.3379
904	3.77099	1.75407	12.3643	1.78228	0.499956	-0.35093	1.78233	0.499772	5.4695	1.29795	0.493325	9.93841	-1.66115	10.2362	13.4539	0.95929	19.2325	-10.592	-10.3857	-0.0933648	1.02573	3.49007	28.4629	30.194	7.71969	114.189	6.25948	-24.2817	-14.5151	-22.5257	-3.60349	-0.798304	-2.06501	14.9059	22.9245	57.6565	4.65501	88.7086	39.6874	-0.750944	-9.18552	-23.2527	-0.997328	-4.51872	43.6701	-1.67977	-3.44089	26.3048	-15.2993
906	3.75988	1.81951	12.4146	1.78223	0.529062	-0.328991	1.78229	0.528878	5.49144	1.29598	0.515004	9.95476	-1.65312	10.223	13.4189	0.973846	19.2053	-10.657	-10.3888	-0.166046	1.08725	3.39974	28.6769	30.2943	7.73199	113.73	6.01175	-24.3851	-14.5581	-22.5894	-3.6598	-0.737007	-1.9984	14.9512	22.925	57.6395	4.62164	88.6896	39.7228	-0.71355	-9.19806	-23.2834	-1.00532	-4.4232	43.711	-1.6964	-3.4105	26.5207	-15.3597
908	3.74302	1.89097	12.4721	1.78014	0.561161	-0.3039	1.78019	0.560978	5.51653	1.29229	0.538773	9.97346	-1.64378	10.207	13.3725	0.991313	19.1723	-10.743	-10.3801	-0.200446	1.11823	3.34924	28.819	30.4255	7.65945	113.257	5.81621	-24.4216	-14.748	-22.6158	-3.72779	-0.704845	-1.91161	15.033	22.8624	57.6104	4.52194	88.7583	39.8084	-0.73136	-9.21167	-23.3101	-1.02577	-4.42179	43.7641	-1.71327	-3.42153	26.813	-15.2957
910	3.72797	1.94392	12.5251	1.7775	0.585049	-0.280676	1.77756	0.584866	5.53975	1.28874	0.556376	9.99079	-1.63605	10.1866	13.3207	1.00498	19.132	-10.8399	-10.3808	-0.224399	1.14395	3.33768	28.9177	30.5477	7.51265	112.808	5.70232	-24.5124	-14.8871	-22.6548	-3.81919	-0.692807	-1.80511	15.0972	22.8304	57.5634	4.45952	88.7746	39.8966	-0.73155	-9.14942	-23.349	-0.997625	-4.6169	43.8332	-1.67315	-3.37617	27.1825	-15.3564
912	3.71751	1.98455	12.5732	1.77599	0.603239	-0.259525	1.77605	0.603056	5.5609	1.28642	0.569805	10.0066	-1.62667	10.1627	13.2658	1.02074	19.0847	-10.9426	-10.3992	-0.247172	1.16596	3.34878	28.99	30.649	7.32236	112.398	5.6659	-24.6804	-14.9505	-22.72	-3.91794	-0.690206	-1.68533	15.1285	22.8403	57.5056	4.45101	88.735	39.9733	-0.702698	-9.02375	-23.3958	-0.929945	-4.98621	43.9242	-1.58565	-3.27276	27.6308	-15.5908
914	3.71373	2.06284	12.6308	1.78018	0.637396	-0.234543	1.78024	0.637212	5.58589	1.2873	0.595533	10.0252	-1.59061	10.1408	13.2025	1.08654	19.0307	-11.057	-10.46	-0.288018	1.16549	3.32264	29.0755	30.725	7.20794	112.096	5.6727	-24.9084	-15.0401	-22.8043	-3.94404	-0.661954	-1.57602	15.1144	22.8586	57.4749	4.47155	88.7674	40.0405	-0.675636	-8.95527	-23.4123	-0.931015	-5.35941	44.0639	-1.53374	-3.17814	28.1713	-15.9675
916	3.71475	2.15056	12.6726	1.78711	0.675481	-0.216624	1.78718	0.675297	5.60381	1.28995	0.6244	10.0385	-1.59001	10.1239	13.179	1.08453	18.9995	-11.102	-10.4836	-0.271894	1.159	3.26898	29.1698	30.7667	7.10999	111.679	5.60025	-25.0865	-15.0578	-23.0024	-3.95377	-0.635152	-1.489	15.0982	22.8598	57.4294	4.47789	88.715	40.0544	-0.608019	-8.92106	-23.4531	-0.892454	-5.62878	44.2038	-1.59963	-3.11193	28.7377	-16.3165
918	3.71854	2.23354	12.6912	1.79484	0.711477	-0.209023	1.79491	0.711292	5.61141	1.29332	0.651787	10.0441	-1.631	10.1131	13.197	1.0039	18.9959	-11.0755	-10.4704	-0.213217	1.16985	3.17838	29.3042	30.7736	7.02067	111.067	5.40274	-25.1608	-15.0054	-23.3169	-3.95434	-0.615746	-1.43182	15.0875	22.8367	57.3569	4.47536	88.5669	40.0087	-0.500054	-8.93849	-23.5224	-0.80925	-5.82809	44.3241	-1.74223	-3.03595	29.2655	-16.648
920	3.71742	2.2749	12.6727	1.79726	0.729874	-0.217572	1.79733	0.729689	5.60286	1.29389	0.665717	10.0376	-1.68501	10.1118	13.2241	0.902044	19.0144	-11.0328	-10.5058	-0.246823	1.27438	2.9949	29.654	30.7435	6.98608	110.134	5.01629	-25.0619	-14.9904	-23.6104	-3.92518	-0.60989	-1.42412	15.0705	22.7896	57.2439	4.5349	88.4191	39.9173	-0.397939	-9.0967	-23.5827	-0.747562	-6.29485	44.4106	-1.67203	-2.70968	29.5905	-17.2706
922	3.7236	2.31649	12.674	1.80299	0.747674	-0.217336	1.80306	0.747488	5.60309	1.29697	0.679397	10.0377	-1.70624	10.1011	13.2004	0.863023	19.003	-11.0806	-10.5424	-0.301266	1.43389	2.85853	29.791	30.7366	6.79357	109.211	4.59695	-24.7156	-14.9147	-24.1913	-3.88854	-0.576449	-1.41889	15.0345	22.7478	57.1182	4.63087	88.2887	39.8337	-0.254459	-9.24761	-23.6622	-0.744841	-6.50457	44.3714	-1.669	-2.69063	29.6498	-17.5493
924	3.7353	2.36412	12.7065	1.8117	0.767458	-0.203373	1.81178	0.767271	5.61706	1.30218	0.694721	10.0481	-1.68645	10.0795	13.1116	0.903096	18.9557	-11.2441	-10.5732	-0.348999	1.63487	2.78615	29.6918	30.7682	6.45744	108.4	4.16177	-24.132	-14.7495	-25.0757	-3.84222	-0.509503	-1.39328	14.9899	22.7062	56.9969	4.73089	88.1814	39.7657	-0.0795741	-9.36201	-23.7524	-0.781918	-6.4419	44.2298	-1.76897	-2.9604	29.5137	-17.4303
926	3.73484	2.40498	12.7593	1.81468	0.784973	-0.180216	1.81476	0.784786	5.64021	1.30327	0.70794	10.0654	-1.64274	10.0597	12.9682	0.994658	18.9019	-11.5052	-10.6039	-0.333759	1.86406	2.69493	29.6578	30.8123	6.23477	107.807	3.60037	-23.4043	-14.4494	-26.1592	-3.75067	-0.427095	-1.29876	14.9874	22.5976	56.9161	4.72179	88.0789	39.6762	0.0605113	-9.4728	-23.7964	-0.730624	-6.56096	44.1687	-1.86403	-2.88172	29.5373	-17.2849
928	3.7246	2.4257	12.8093	1.8119	0.794386	-0.158077	1.81198	0.794199	5.66235	1.3006	0.714725	10.082	-1.59749	10.0448	12.7936	1.09516	18.856	-11.8231	-10.6581	-0.305048	2.06398	2.6344	29.7857	30.9631	6.07075	106.953	3.04459	-22.8779	-14.0137	-26.8338	-3.6619	-0.329002	-1.20476	15.0411	22.5411	56.8678	4.66963	88.035	39.6243	0.099966	-9.55389	-23.8098	-0.661653	-6.64014	44.1383	-1.90472	-2.79519	29.6372	-17.2981
930	3.70907	2.42724	12.8497	1.80536	0.795853	-0.140017	1.80545	0.795667	5.68041	1.29565	0.715334	10.0955	-1.55133	10.0364	12.5934	1.20329	18.821	-12.1876	-10.7395	-0.278319	2.22771	2.62198	30.0413	31.2417	5.91738	105.899	2.55034	-22.6272	-13.4672	-27.0244	-3.59456	-0.227582	-1.11484	15.1305	22.5562	56.8446	4.61042	88.0472	39.6127	0.0510803	-9.59315	-23.7936	-0.599954	-6.62404	44.1286	-1.90198	-2.77923	29.7505	-17.4449
932	3.70427	2.42195	12.8785	1.803	0.793632	-0.12716	1.80308	0.793446	5.69327	1.29405	0.713481	10.1051	-1.47981	10.0363	12.3498	1.36637	18.7905	-12.6279	-10.8447	-0.278427	2.40924	2.70395	30.1053	31.6646	5.57339	105.401	2.22858	-22.6058	-12.9044	-26.9592	-3.5812	-0.170856	-0.969184	15.16	22.613	56.8239	4.64066	88.0615	39.5947	0.0325749	-9.55481	-23.7322	-0.588083	-6.44545	44.1228	-1.97001	-2.8824	29.6442	-17.3509
934	3.71224	2.44791	12.9066	1.80851	0.804209	-0.114962	1.80859	0.804022	5.70547	1.29748	0.721716	10.1143	-1.39345	10.0375	12.1426	1.55154	18.7562	-12.9993	-10.9063	-0.252226	2.48854	2.77886	30.3015	32.0479	5.31429	105	1.92811	-22.423	-12.6379	-27.1998	-3.57464	-0.125663	-0.84188	15.1235	22.6569	56.7992	4.6671	88.0348	39.5843	0.0545179	-9.52745	-23.712	-0.608496	-6.23042	44.1281	-2.04168	-3.05147	29.5347	-17.2705
936	3.73092	2.51235	12.94	1.82155	0.830838	-0.100768	1.82163	0.83065	5.71966	1.30547	0.742442	10.1248	-1.30369	10.031	11.9868	1.73252	18.7068	-13.2761	-10.9482	-0.177588	2.46592	2.81002	30.7144	32.3738	5.3183	104.444	1.55236	-21.9774	-12.8107	-28.0149	-3.55449	-0.0709437	-0.737093	15.0354	22.6621	56.7714	4.66277	87.9682	39.5753	0.110965	-9.53855	-23.7432	-0.64878	-6.03818	44.1508	-2.08986	-3.22639	29.474	-17.2654
938	3.74262	2.59878	12.9961	1.83324	0.867434	-0.076571	1.83333	0.867245	5.74386	1.3118	0.770494	10.1428	-1.24068	9.9928	11.869	1.84731	18.6106	-13.49	-11.1443	0.00979021	2.42302	2.74027	31.5781	32.6527	6.16569	102.981	0.983509	-21.2529	-13.8328	-30.2071	-3.48162	0.0444964	-0.592512	14.9721	22.5697	56.761	4.59725	87.9223	39.534	0.151743	-9.59268	-23.7887	-0.681035	-5.97511	44.2146	-2.05398	-3.20603	29.4738	-17.3797
940	3.79111	2.7198	13.033	1.86354	0.916671	-0.0615488	1.86364	0.91648	5.75888	1.33118	0.809259	10.1539	-1.23792	9.91017	11.735	1.83791	18.4578	-13.7467	-11.3738	0.0969634	2.54915	2.66565	31.5981	33.6362	6.75765	101.668	-0.667672	-20.6675	-14.4231	-30.9784	-3.40816	0.211303	-0.487814	14.9047	22.5336	56.7207	4.54633	87.8598	39.4807	0.179351	-9.7706	-23.7757	-0.65834	-6.01287	44.2853	-2.00052	-3.15322	29.5169	-17.4981
942	3.85982	2.87685	13.0599	1.90532	0.980315	-0.0514425	1.90542	0.980119	5.76899	1.35817	0.859562	10.1612	-1.2676	9.78768	11.5703	1.75789	18.2453	-14.0683	-11.5825	0.0586621	2.90171	2.72095	30.7346	35.1287	6.872	101.002	-2.96024	-20.4233	-14.2403	-30.0898	-3.33047	0.432713	-0.417292	14.8437	22.5654	56.6612	4.49307	87.7889	39.4387	0.186648	-10.0427	-23.7153	-0.581929	-6.07767	44.3354	-1.96339	-3.14776	29.5585	-17.5916
944	3.83981	3.06059	13.1549	1.91049	1.06158	-0.0104723	1.9106	1.06139	5.80995	1.3567	0.920501	10.1915	-1.17187	9.66219	11.378	1.90567	17.9762	-14.4257	-11.6224	-0.0138284	3.54263	3.28289	29.8157	35.5033	6.45043	102.31	-3.23018	-21.1089	-13.4525	-29.1628	-3.18493	0.72029	-0.304481	14.8618	22.5489	56.6942	4.26954	87.7685	39.4745	0.140073	-10.2217	-23.7264	-0.508281	-5.85844	44.28	-2.02032	-3.40772	29.4294	-17.7255
946	3.77682	3.29626	13.2818	1.90089	1.16854	0.0447602	1.90101	1.16834	5.86519	1.34252	0.999608	10.2325	-1.0511	9.5017	11.1516	2.08797	17.6323	-14.8475	-11.7878	0.0269926	4.08005	3.91419	30.5176	35.4147	6.24953	101.88	-3.1428	-21.541	-12.9165	-28.7918	-3.00848	1.08995	-0.0546347	14.8561	22.5631	56.61	4.11669	87.7889	39.6119	0.114534	-10.2904	-23.8141	-0.43788	-5.70423	44.2181	-2.11021	-3.5418	29.2666	-17.4516
948	3.70388	3.58359	13.427	1.89098	1.29878	0.107924	1.89111	1.29858	5.92835	1.32661	1.09607	10.2793	-0.949418	9.30006	10.8989	2.22117	17.2207	-15.3253	-12.1418	0.19129	4.42708	4.49782	32.5405	35.2314	6.42911	99.7325	-3.1667	-21.5723	-12.7114	-29.1003	-2.81445	1.51481	0.296182	14.7733	22.6241	56.4295	4.07602	87.8404	39.8192	0.118776	-10.2925	-23.9418	-0.367599	-5.68902	44.1916	-2.18111	-3.49928	29.1214	-16.883
950	3.71474	3.92766	13.5743	1.92227	1.44765	0.170777	1.92242	1.44744	5.99122	1.34027	1.20918	10.3257	-0.96192	9.03643	10.6296	2.12341	16.7437	-15.853	-12.7308	0.376731	4.63185	5.02054	32.9577	35.9776	6.88693	99.8969	-3.82607	-21.7448	-12.222	-29.7966	-2.59203	1.90237	0.512087	14.4678	22.7324	56.4448	4.09264	87.9176	39.9465	0.104462	-10.4495	-23.9325	-0.276092	-5.83099	44.2801	-2.03915	-3.43478	29.0778	-16.9584
952	3.80377	4.15658	13.6733	1.97911	1.54054	0.212032	1.97926	1.54034	6.03246	1.37669	1.28224	10.3562	-1.01553	8.86845	10.4921	1.97377	16.4599	-16.1311	-12.9404	0.453026	4.78231	5.09874	32.3476	36.9457	6.85034	99.2639	-4.50029	-22.083	-12.1721	-29.845	-2.46945	2.08998	0.593087	14.2056	22.8601	56.4943	4.10002	87.8103	40.0069	0.144823	-10.6672	-23.923	-0.161634	-5.7925	44.3986	-2.01631	-3.47654	29.0763	-17.0727
954	3.93631	4.22449	13.7117	2.04265	1.56001	0.226899	2.04281	1.5598	6.04733	1.42292	1.30095	10.3671	-1.06152	8.83087	10.5369	1.86975	16.412	-16.0571	-12.7364	0.408827	4.89052	4.78492	31.0722	37.8148	6.32071	97.5687	-4.95259	-22.3598	-12.6713	-29.2962	-2.46129	2.07461	0.549319	14.0726	22.9269	56.5294	4.07455	87.5572	40.008	0.236539	-10.8814	-23.9434	-0.043058	-5.57218	44.4968	-2.13261	-3.61989	29.0768	-17.0876
956	3.96501	4.11147	13.6932	2.04669	1.50844	0.219197	2.04684	1.50823	6.03963	1.42934	1.26271	10.3616	-0.966269	8.9185	10.8442	2.04005	16.5358	-15.4695	-12.5748	0.33286	4.94453	4.4963	30.3297	37.8288	6.04925	96.5362	-4.89019	-21.4678	-13.4203	-29.4532	-2.50447	2.00942	0.45335	14.1698	22.5963	56.4973	3.9791	87.5407	39.9679	0.305655	-10.9036	-24.0053	-0.00424643	-5.50411	44.4419	-2.15838	-3.71405	28.9685	-16.9293
958	3.94353	3.98061	13.6589	2.02725	1.45296	0.205216	2.0274	1.45275	6.02564	1.41845	1.22001	10.3514	-0.880783	8.96957	11.138	2.17884	16.5978	-14.9114	-12.5973	0.393224	4.84724	4.83227	30.529	37.4933	5.63174	95.0973	-4.2033	-20.21	-14.517	-29.6778	-2.53383	1.96217	0.414875	14.2842	22.3322	56.3438	4.0058	87.5699	40.0262	0.332032	-10.8234	-24.0379	0.0314368	-5.56237	44.3715	-2.09566	-3.63417	28.8156	-16.8061
960	3.91195	3.86443	13.6156	2.00444	1.40476	0.187254	2.00459	1.40455	6.00768	1.40456	1.18254	10.3382	-0.857535	8.96066	11.3508	2.19081	16.5758	-14.5165	-12.7562	0.607611	4.56872	5.79055	31.3983	37.0597	5.01658	93.0231	-2.99817	-18.7086	-16.0068	-29.7334	-2.56967	1.91927	0.426008	14.3621	22.2463	56.1133	4.16396	87.5893	40.1545	0.317506	-10.7157	-24.0169	0.0787201	-5.67654	44.3224	-1.98361	-3.43675	28.6475	-16.758
962	4.00093	3.71448	13.5442	2.03187	1.33298	0.155654	2.03201	1.33277	5.97609	1.42973	1.13083	10.3148	-0.985287	8.95872	11.4927	1.94219	16.6267	-14.2683	-12.632	0.889431	4.05301	6.66565	31.3625	37.0444	4.10043	89.5813	-1.86434	-16.369	-18.2118	-29.0287	-2.8039	1.7205	0.336853	14.3909	22.3703	56.0443	4.32529	87.5125	40.0785	0.299783	-10.806	-23.8992	0.136532	-5.53767	44.3189	-1.99873	-3.49727	28.5274	-16.752
964	4.1097	3.56742	13.4548	2.06811	1.26118	0.115845	2.06824	1.26096	5.93628	1.46148	1.07972	10.2853	-1.11584	9.01798	11.6377	1.71271	16.7893	-14.0086	-12.4893	1.02594	3.64315	7.3849	30.429	37.1237	3.53456	89.6658	-0.807776	-15.3116	-19.8422	-27.7591	-2.97725	1.48917	0.146326	14.4626	22.4657	56.0441	4.34613	87.4367	39.9654	0.286216	-11.016	-23.8231	0.154187	-5.32905	44.3061	-2.09667	-3.69182	28.4506	-16.662
966	4.2063	3.43497	13.3593	2.10012	1.1968	0.0734337	2.10024	1.19658	5.89386	1.48957	1.03388	10.2538	-1.20317	9.14243	11.795	1.58548	17.0523	-13.7149	-12.3599	0.989188	3.38374	7.90766	28.9707	37.1413	3.38382	93.4804	0.450016	-16.2842	-20.2757	-26.3946	-3.03168	1.2684	-0.120018	14.588	22.4851	56.0918	4.22517	87.3962	39.8518	0.275986	-11.2949	-23.8156	0.115804	-5.13641	44.2713	-2.23129	-3.93246	28.412	-16.4938
968	4.24975	3.34346	13.3006	2.11209	1.15399	0.0476608	2.11221	1.15378	5.86809	1.5013	1.00278	10.2346	-1.19575	9.28322	11.9164	1.63963	17.3061	-13.475	-12.1575	0.88909	3.08838	8.24834	28.6793	36.7867	3.50525	97.0309	3.03469	-20.4634	-17.6425	-26.3742	-2.95365	1.13237	-0.329686	14.7134	22.4899	56.171	4.11741	87.4449	39.7371	0.253188	-11.5089	-23.8505	0.000362676	-5.16882	44.2173	-2.23852	-3.91836	28.3926	-16.403
970	4.27924	3.20127	13.2242	2.11413	1.09017	0.0146436	2.11425	1.08995	5.83508	1.50701	0.955338	10.2102	-1.21316	9.44058	12.0479	1.6537	17.6002	-13.2172	-11.8219	0.758943	2.8496	8.39737	28.8992	36.2158	3.6358	99.905	6.7846	-24.7314	-14.3941	-26.5661	-2.94391	0.951692	-0.566291	14.8815	22.4695	56.2584	4.03313	87.488	39.6442	0.210528	-11.6139	-23.8825	-0.1075	-5.21435	44.1503	-2.20017	-3.97196	28.3728	-16.36
972	4.29563	2.9994	13.127	2.10598	1.00134	-0.0269381	2.10609	1.00112	5.79349	1.50675	0.888571	10.1794	-1.2677	9.60196	12.1839	1.60115	17.9164	-12.9553	-11.3798	0.606638	2.67865	8.43836	29.2887	35.5554	3.54578	101.982	11.6168	-28.1393	-11.2614	-26.7449	-3.03596	0.71588	-0.837251	15.0703	22.4207	56.346	4.00546	87.5091	39.5846	0.159143	-11.5836	-23.8997	-0.174482	-5.21725	44.068	-2.14696	-4.11968	28.3257	-16.3604
974	4.26866	2.78684	13.0453	2.07818	0.910847	-0.061108	2.07828	0.910632	5.75932	1.49195	0.819225	10.1542	-1.28888	9.73247	12.2609	1.60394	18.1625	-12.8014	-11.0032	0.403658	2.54808	8.67509	28.8842	35.1557	2.53953	103.902	17.3282	-30.2077	-8.55484	-26.6886	-3.15641	0.49655	-1.11481	15.1542	22.3434	56.4406	4.14319	87.5359	39.576	0.149583	-11.3676	-23.9093	-0.150156	-5.14885	43.9569	-2.14009	-4.17043	28.1666	-16.415
976	4.21667	2.60074	12.9806	2.04147	0.833627	-0.0877527	2.04155	0.833417	5.73267	1.46962	0.759174	10.1346	-1.29963	9.8187	12.3118	1.61147	18.3239	-12.6994	-10.6812	0.179351	2.42518	8.9997	28.2439	34.916	0.478534	104.622	23.4698	-30.645	-6.50579	-27.3117	-3.27256	0.328226	-1.3753	15.2118	22.1606	56.4923	4.29292	87.5618	39.6204	0.180991	-11.1009	-23.9041	-0.106863	-5.02968	43.8156	-2.15199	-4.21143	27.9648	-16.4232
978	4.14562	2.45088	12.9329	1.99914	0.773524	-0.107012	1.99922	0.773318	5.71342	1.44198	0.711506	10.1204	-1.30192	9.86121	12.3435	1.61963	18.4023	-12.6363	-10.4181	-0.0449309	2.3132	9.37164	27.5895	34.7637	-2.33887	103.853	29.888	-29.4686	-4.99275	-28.8403	-3.36333	0.211863	-1.60473	15.2545	21.9098	56.5028	4.43044	87.5981	39.6999	0.231531	-10.8404	-23.8856	-0.0692859	-4.90465	43.6532	-2.1545	-4.2448	27.7484	-16.3677
980	4.05918	2.3293	12.8978	1.95219	0.726824	-0.120854	1.95227	0.726623	5.69957	1.41	0.673524	10.1102	-1.28727	9.87848	12.3547	1.65128	18.428	-12.6119	-10.2176	-0.219979	2.28655	9.73502	27.3497	34.4204	-5.09821	101.605	36.6291	-27.1743	-3.54782	-31.3729	-3.39514	0.107427	-1.76703	15.2577	21.8149	56.518	4.62317	87.6932	39.7451	0.211882	-10.6639	-23.8689	-0.0710095	-4.94521	43.5039	-2.04219	-4.20886	27.5594	-16.2717
982	3.97726	2.22633	12.8625	1.9086	0.687942	-0.134994	1.90867	0.687745	5.68543	1.38	0.641605	10.0997	-1.27091	9.88638	12.3708	1.68167	18.4361	-12.5792	-10.0498	-0.32281	2.18814	9.87197	27.353	34.2878	-7.17163	100.032	43.1096	-24.3095	-2.09684	-34.2468	-3.3824	0.00503842	-1.9368	15.2713	21.8089	56.5912	4.76641	87.8276	39.7562	0.144	-10.557	-23.8386	-0.0655567	-4.99961	43.3778	-1.95147	-4.16263	27.4253	-16.2153
984	3.90539	2.14136	12.822	1.87072	0.656258	-0.151723	1.87079	0.656065	5.66871	1.3538	0.615451	10.0873	-1.25771	9.89214	12.4012	1.70355	18.4417	-12.5208	-9.90327	-0.366226	2.01569	9.74884	27.6011	34.4668	-8.63905	99.5189	49.0207	-21.1987	-0.721751	-37.0917	-3.33136	-0.0950914	-2.12433	15.3003	21.8645	56.7218	4.83655	87.986	39.7351	0.0405271	-10.5211	-23.7907	-0.0436643	-5.03681	43.2827	-1.90779	-4.11588	27.3505	-16.2133
986	3.84375	2.08586	12.7709	1.83944	0.636842	-0.173479	1.8395	0.636653	5.64695	1.33169	0.598917	10.071	-1.25241	9.9011	12.4562	1.70905	18.4566	-12.4176	-9.77044	-0.436286	1.91376	9.4801	28.2157	34.9622	-9.77797	98.8361	54.1959	-18.2363	0.0939799	-39.2015	-3.25218	-0.174191	-2.29841	15.315	21.9111	56.852	4.83506	88.1351	39.6986	-0.0594655	-10.5721	-23.7219	-0.0108316	-5.0741	43.2331	-1.88315	-4.03871	27.3173	-16.2426
988	3.7872	2.03993	12.711	1.81107	0.621317	-0.199288	1.81113	0.62113	5.62114	1.3115	0.585492	10.0517	-1.24656	9.92497	12.5235	1.71962	18.4985	-12.29	-9.62898	-0.476303	1.83279	9.01474	29.0768	35.7656	-10.573	98.1367	58.3241	-15.5847	0.507199	-40.0278	-3.16511	-0.244109	-2.45672	15.3279	21.9733	56.965	4.82217	88.2196	39.6618	-0.162689	-10.6437	-23.6484	0.0236667	-5.08163	43.2173	-1.8865	-4.01731	27.3122	-16.2512
990	3.72861	2.00131	12.6465	1.78232	0.609171	-0.227207	1.78239	0.608988	5.59322	1.2908	0.574572	10.0308	-1.23431	9.96135	12.5973	1.74564	18.5607	-12.1481	-9.47818	-0.47549	1.75195	8.33156	30.1393	36.8581	-11.0287	97.5782	61.2786	-13.5251	0.601223	-39.6523	-3.0682	-0.304098	-2.58976	15.3365	22.0342	57.0474	4.81205	88.2477	39.6374	-0.263675	-10.7083	-23.5783	0.0559476	-5.05619	43.2267	-1.91163	-4.05834	27.3221	-16.2379
992	3.64496	1.98059	12.5922	1.7439	0.606599	-0.25056	1.74397	0.606419	5.56987	1.26224	0.570138	10.0133	-1.20153	9.9894	12.6684	1.80581	18.5997	-12.0095	-9.33986	-0.442399	1.62291	7.38742	31.3926	38.2184	-11.116	97.7187	62.9046	-12.5506	0.645979	-38.8331	-2.92638	-0.341109	-2.6659	15.3246	22.0005	57.0693	4.7853	88.3124	39.6569	-0.338838	-10.7255	-23.5262	0.0858852	-5.01581	43.2423	-1.9314	-4.10168	27.3177	-16.2621
994	3.5508	1.97458	12.5437	1.70195	0.611171	-0.271358	1.70201	0.610995	5.54907	1.23056	0.570796	9.99766	-1.15227	10.006	12.7328	1.89216	18.6115	-11.8824	-9.20818	-0.348503	1.44612	6.30193	32.6494	39.6508	-10.944	98.2379	63.5461	-12.9591	0.818939	-37.698	-2.7748	-0.365724	-2.71349	15.2871	21.9982	57.0676	4.81021	88.4006	39.689	-0.41112	-10.7329	-23.4914	0.0863801	-4.95199	43.2488	-1.9412	-4.16395	27.2883	-16.2653
996	3.45089	1.98541	12.5038	1.65871	0.623469	-0.288465	1.65877	0.623298	5.53196	1.1974	0.577127	9.98478	-1.09006	10.0083	12.7823	1.9985	18.5923	-11.7831	-9.0926	-0.197237	1.23718	5.12538	33.8675	41.092	-10.541	98.9957	63.368	-14.6394	1.18409	-36.2832	-2.62489	-0.375413	-2.73725	15.2259	22.0454	57.0586	4.88307	88.5146	39.7306	-0.484881	-10.735	-23.4743	0.0590837	-4.87502	43.243	-1.93848	-4.23208	27.2297	-16.2304
998	3.35091	2.02378	12.4847	1.61748	0.647685	-0.296503	1.61755	0.647518	5.52393	1.16497	0.592471	9.97866	-1.02505	9.99107	12.7878	2.10845	18.5359	-11.7668	-9.0311	-0.0283504	1.06541	3.87572	35.1131	42.5007	-9.78825	99.8978	62.6266	-17.0846	2.07332	-34.4459	-2.49035	-0.352188	-2.727	15.1539	22.0892	57.0659	4.91782	88.6844	39.8017	-0.561781	-10.7227	-23.4786	0.0391573	-4.81634	43.2295	-1.92794	-4.25445	27.1382	-16.1329
1000	3.25334	2.08347	12.483	1.57891	0.680956	-0.296946	1.57898	0.680793	5.52348	1.13391	0.614737	9.97821	-0.960335	9.96398	12.7735	2.21684	18.4614	-11.7882	-9.01999	0.156523	0.882711	2.73926	36.1974	43.9532	-9.39614	100.062	61.4246	-18.8216	2.3849	-32.9269	-2.3528	-0.294819	-2.70641	15.08	22.1831	57.1166	4.95938	88.7607	39.8708	-0.607874	-10.6639	-23.4811	0.014539	-4.84869	43.228	-1.88167	-4.20996	27.0447	-16.0468
1002	3.16244	2.15786	12.491	1.54435	0.720123	-0.293199	1.54443	0.719964	5.52723	1.10547	0.641669	9.98089	-0.902004	9.933	12.7547	2.31282	18.3822	-11.8195	-9.05153	0.353457	0.692006	1.74818	37.1015	45.3934	-9.40973	99.556	59.8563	-19.4301	2.09636	-31.9991	-2.21389	-0.217887	-2.68361	15.007	22.3187	57.2047	5.00498	88.7387	39.9253	-0.628873	-10.5683	-23.4701	-0.0182802	-4.96822	43.2406	-1.79822	-4.10739	26.9624	-16.0002
1004	3.09016	2.22824	12.4793	1.51761	0.756336	-0.298327	1.51769	0.75618	5.5221	1.08306	0.66694	9.97692	-0.868645	9.91057	12.7712	2.36217	18.3288	-11.7876	-9.1018	0.55936	0.557927	0.824982	37.9105	46.52	-9.35694	99.6407	57.9901	-18.7769	1.87965	-31.8388	-2.09708	-0.181473	-2.66827	14.9328	22.4217	57.2813	5.00626	88.7457	39.9394	-0.680572	-10.5093	-23.4194	-0.0672438	-5.08917	43.2546	-1.68891	-4.00509	26.9098	-16.0427
1006	3.035	2.29307	12.4685	1.498	0.788863	-0.303103	1.49808	0.788708	5.51733	1.06621	0.689934	9.97323	-0.850689	9.89661	12.7925	2.3863	18.2968	-11.7475	-9.13678	0.755391	0.361981	-0.107153	38.7179	47.4333	-8.97768	99.8076	55.9745	-18.4151	1.55737	-32.0092	-1.99258	-0.157645	-2.64171	14.8625	22.476	57.3169	4.99715	88.791	39.9735	-0.751782	-10.4612	-23.3683	-0.118477	-5.1691	43.2713	-1.61676	-3.92467	26.8767	-16.056
1008	2.99618	2.34884	12.4638	1.48493	0.816188	-0.30525	1.48501	0.816035	5.51518	1.05461	0.709475	9.97154	-0.842581	9.89193	12.8136	2.39627	18.2855	-11.7081	-9.14834	0.912876	0.120545	-1.10544	39.4736	48.0889	-8.14505	100.063	53.8897	-18.3078	1.07393	-32.616	-1.89643	-0.143062	-2.6026	14.8017	22.491	57.3157	4.98334	88.8602	40.0398	-0.834951	-10.416	-23.3355	-0.169562	-5.2144	43.2963	-1.58446	-3.86321	26.8588	-16.0294
1010	2.96966	2.38672	12.4705	1.47603	0.834689	-0.302265	1.47612	0.834537	5.51817	1.04672	0.722692	9.97372	-0.829808	9.8975	12.8386	2.41807	18.2911	-11.6599	-9.13906	0.934522	0.017889	-2.37567	39.9473	48.2462	-6.53307	100.959	51.7264	-16.4069	0.356692	-34.9643	-1.79969	-0.144299	-2.56131	14.7691	22.5323	57.3365	4.95906	88.8775	40.1271	-0.910637	-10.3741	-23.3536	-0.22159	-5.3196	43.3543	-1.53167	-3.76398	26.8399	-16.0425
1012	2.95885	2.41617	12.4703	1.4734	0.848407	-0.302462	1.47348	0.848255	5.51797	1.04383	0.732764	9.97352	-0.81644	9.91147	12.8701	2.44327	18.3119	-11.5985	-9.16306	0.898244	-0.0405472	-3.38144	39.7428	48.1326	-5.33887	101.336	50.3521	-15.4375	-0.706222	-36.357	-1.70414	-0.154938	-2.5252	14.7375	22.5763	57.3352	4.92676	88.8113	40.2333	-0.949581	-10.248	-23.4081	-0.291781	-5.38357	43.4287	-1.49197	-3.72515	26.8586	-16.0398
1014	2.96818	2.43093	12.4569	1.47849	0.854308	-0.308557	1.47858	0.854156	5.51187	1.04724	0.737529	9.96893	-0.81084	9.93932	12.913	2.45818	18.3612	-11.5153	-9.21153	0.835672	-0.109051	-4.06137	38.9455	47.8849	-4.80436	101.257	49.7854	-15.57	-1.818	-36.4964	-1.6208	-0.186686	-2.50048	14.709	22.6093	57.3074	4.88576	88.6875	40.3508	-0.942198	-10.0192	-23.4952	-0.38282	-5.3994	43.515	-1.47205	-3.744	26.9222	-16.0185
1016	3.01659	2.39743	12.4229	1.4972	0.836343	-0.323856	1.49729	0.836188	5.49657	1.06239	0.725398	9.95751	-0.848426	10.006	12.9829	2.40615	18.498	-11.383	-9.1903	0.796578	-0.353042	-4.68207	38.2501	47.7936	-4.62279	101.873	49.3467	-15.2007	-2.20519	-36.9504	-1.59845	-0.297731	-2.50899	14.7253	22.5775	57.2722	4.81149	88.6665	40.4587	-0.876847	-9.7154	-23.6251	-0.487331	-5.42401	43.6131	-1.48133	-3.72136	27.0258	-16.0054
1018	3.06995	2.3345	12.3864	1.51597	0.80512	-0.340071	1.51606	0.804963	5.48036	1.07849	0.703371	9.94545	-0.887857	10.0904	13.0745	2.35438	18.6681	-11.2089	-9.15122	0.785464	-0.542924	-5.246	37.9431	47.6706	-4.30429	102.839	48.861	-14.9183	-2.46208	-37.5572	-1.57793	-0.424275	-2.50003	14.7241	22.5955	57.2254	4.82784	88.6056	40.5316	-0.817996	-9.28638	-23.7054	-0.606244	-5.48599	43.6971	-1.45799	-3.65571	27.1451	-16.049
1020	3.11269	2.24889	12.3558	1.52849	0.764667	-0.353486	1.52857	0.764509	5.46694	1.09054	0.674023	9.93553	-0.915876	10.1825	13.1765	2.32442	18.848	-11.0133	-9.10787	0.811247	-0.643443	-5.74194	38.0591	47.4834	-3.81927	103.823	48.2712	-14.5256	-2.72117	-38.4532	-1.54613	-0.547548	-2.45916	14.7057	22.6665	57.1646	4.93849	88.483	40.5763	-0.777784	-8.76186	-23.714	-0.726321	-5.59008	43.7543	-1.3966	-3.55065	27.2514	-16.1365
1022	3.12565	2.15128	12.3427	1.52714	0.720963	-0.358799	1.52722	0.720805	5.46163	1.09246	0.641296	9.93169	-0.920022	10.2654	13.2527	2.33747	19.0016	-10.8632	-9.0553	0.91439	-0.745419	-6.07015	38.3791	47.2661	-3.65271	103.57	47.6184	-12.6203	-3.06441	-40.2199	-1.5084	-0.660213	-2.37981	14.7237	22.7048	57.0838	5.04377	88.3164	40.6407	-0.74108	-8.28964	-23.6556	-0.812583	-5.72016	43.7712	-1.34231	-3.43586	27.2807	-16.1662
1024	3.07203	2.0378	12.3513	1.4955	0.674917	-0.353889	1.49557	0.674763	5.46654	1.07193	0.604759	9.93552	-0.899393	10.3269	13.2947	2.39191	19.1063	-10.7759	-9.09079	0.953376	-0.744971	-6.37686	38.5491	46.9938	-3.54387	103.746	46.9904	-11.0636	-3.41635	-41.8622	-1.46168	-0.730248	-2.27224	14.8068	22.6504	56.9761	5.07625	88.2214	40.7692	-0.667346	-7.89719	-23.5893	-0.783386	-5.85195	43.6968	-1.27006	-3.31094	27.1398	-16.1614
1026	2.96126	1.92133	12.3787	1.4386	0.631539	-0.340221	1.43867	0.63139	5.48021	1.03235	0.568498	9.9459	-0.856537	10.3635	13.3049	2.48164	19.157	-10.7472	-9.22443	0.899471	-0.660728	-6.73654	38.5225	46.7037	-3.39417	104.491	46.4029	-10.1606	-3.65074	-43.1481	-1.40879	-0.751316	-2.14284	14.9221	22.5274	56.843	5.07489	88.2147	40.9487	-0.570755	-7.59566	-23.5223	-0.653025	-5.98335	43.5478	-1.17983	-3.16953	26.8601	-16.1334
1028	2.87007	1.85458	12.4093	1.39386	0.608577	-0.325646	1.39392	0.608433	5.49478	1.00048	0.548307	9.9569	-0.805173	10.3749	13.3011	2.57923	19.1582	-10.7464	-9.39646	0.778549	-0.67464	-7.30458	38.5229	46.5891	-3.09976	104.78	45.8216	-9.32148	-3.53594	-44.0349	-1.3649	-0.729915	-2.00161	14.8912	22.5089	56.6977	5.30008	88.2459	41.0712	-0.561285	-7.37149	-23.4175	-0.561102	-6.14268	43.4399	-1.08318	-2.96499	26.6641	-16.1199
1030	2.77897	1.81053	12.4366	1.35077	0.595613	-0.312689	1.35084	0.595473	5.50774	0.969181	0.535701	9.96666	-0.739418	10.3823	13.3207	2.69801	19.1473	-10.7011	-9.59664	0.634031	-0.614529	-7.9328	38.5286	46.3948	-2.67047	104.977	45.2548	-8.47246	-3.25668	-44.8012	-1.30913	-0.696719	-1.87186	14.858	22.5107	56.5322	5.534	88.284	41.2004	-0.54231	-7.24044	-23.3039	-0.500128	-6.26257	43.3548	-1.00328	-2.82682	26.5111	-16.0982
1032	2.68866	1.77918	12.4545	1.30891	0.588234	-0.304006	1.30897	0.588099	5.51642	0.938409	0.527359	9.97319	-0.667178	10.3926	13.3752	2.8246	19.1399	-10.5901	-9.78933	0.482787	-0.492551	-8.5942	38.524	46.0999	-2.13649	105.152	44.7012	-7.58365	-2.8879	-45.5349	-1.24999	-0.668222	-1.77017	14.8605	22.5252	56.3685	5.71078	88.315	41.3333	-0.49934	-7.19121	-23.1885	-0.460699	-6.31543	43.291	-0.952929	-2.78285	26.4054	-16.0579
1034	2.60611	1.74236	12.4489	1.26999	0.578045	-0.305803	1.27005	0.577914	5.51463	0.910011	0.517138	9.97187	-0.617156	10.4094	13.4705	2.90766	19.1537	-10.4059	-9.85731	0.329703	-0.522931	-9.35919	38.4185	45.8539	-1.60395	105.386	44.1345	-6.65463	-2.51806	-46.3316	-1.23732	-0.679138	-1.73195	14.9353	22.5945	56.2941	5.75178	88.3177	41.4225	-0.459828	-7.1728	-23.0679	-0.396087	-6.26065	43.2407	-0.960728	-2.81971	26.3673	-15.9597
1036	2.54697	1.7056	12.4277	1.2413	0.566285	-0.314712	1.24136	0.566157	5.50572	0.889359	0.506444	9.96522	-0.604887	10.4253	13.5755	2.92071	19.18	-10.2085	-9.8596	0.251787	-0.529617	-9.95411	38.371	45.6412	-1.13869	105.447	43.6516	-5.93825	-2.28986	-46.9078	-1.26197	-0.68212	-1.75234	14.9787	22.6407	56.3034	5.76872	88.3554	41.4024	-0.426188	-7.17255	-22.9633	-0.297975	-6.12829	43.2189	-0.988998	-2.87886	26.3919	-15.9123
1038	2.51768	1.66399	12.3918	1.22534	0.550323	-0.330267	1.2254	0.550197	5.49016	0.878491	0.493477	9.95359	-0.639863	10.4429	13.686	2.84819	19.2272	-10.0067	-9.81723	0.273845	-0.51522	-10.3486	38.3524	45.4943	-0.799238	105.348	43.2335	-5.43156	-2.19812	-47.2448	-1.32946	-0.683575	-1.81322	14.9641	22.659	56.3499	5.80971	88.4138	41.2899	-0.385276	-7.16502	-22.8858	-0.169591	-5.94372	43.2225	-1.02557	-2.94159	26.4676	-15.926
1040	2.52781	1.59778	12.3384	1.2249	0.520825	-0.353699	1.22495	0.520698	5.46673	0.880113	0.471453	9.9361	-0.742869	10.4765	13.8193	2.65524	19.3291	-9.7695	-9.76753	0.418415	-0.638779	-10.6926	38.0632	45.5439	-0.747615	105.372	42.7169	-4.84638	-2.10278	-47.5334	-1.46533	-0.750439	-1.847	14.8884	22.7201	56.2503	5.96548	88.3675	41.2195	-0.283709	-7.07675	-22.8556	-0.0410374	-5.77073	43.2301	-1.05444	-3.00445	26.5578	-15.9359
1042	2.55891	1.50454	12.2752	1.23172	0.47801	-0.381471	1.23177	0.477882	5.43896	0.888065	0.439979	9.91538	-0.875542	10.5443	13.9601	2.41989	19.504	-9.51853	-9.69773	0.614041	-0.866702	-11.0173	37.89	45.6676	-0.645662	105.365	42.2104	-4.27355	-2.05866	-47.7632	-1.64326	-0.867444	-1.85823	14.7801	22.7216	56.0476	6.1473	88.3015	41.1945	-0.123313	-6.93075	-22.8584	0.109446	-5.63717	43.2229	-1.10503	-3.04311	26.6446	-15.9402
1044	2.60147	1.39097	12.206	1.24215	0.425484	-0.411854	1.24219	0.425356	5.40858	0.899355	0.401499	9.89273	-1.01754	10.6428	14.1037	2.17811	19.7376	-9.26042	-9.60588	0.831001	-1.17538	-11.3539	37.8852	45.8183	-0.422017	105.304	41.7358	-3.72502	-2.04751	-47.9507	-1.84226	-1.02699	-1.85975	14.653	22.6409	55.7889	6.31795	88.2401	41.1982	0.0816349	-6.73538	-22.8851	0.27689	-5.55088	43.1949	-1.18004	-3.06089	26.7183	-15.9457
1046	2.63997	1.28492	12.136	1.25136	0.37657	-0.442571	1.2514	0.376441	5.37786	0.909504	0.365638	9.86982	-1.1314	10.7444	14.2485	1.98772	19.9663	-8.99638	-9.48792	1.03721	-1.50558	-11.786	37.8971	45.9425	-0.101484	105.212	41.2682	-3.17699	-1.95678	-48.1456	-2.00827	-1.21532	-1.92517	14.5233	22.4724	55.6521	6.40911	88.2118	41.1298	0.276923	-6.50232	-22.9239	0.42454	-5.51161	43.1456	-1.26589	-3.0993	26.7728	-15.9919
1048	2.66252	1.19629	12.0731	1.25484	0.336407	-0.470142	1.25487	0.336278	5.35029	0.914787	0.335924	9.84924	-1.21414	10.8149	14.3844	1.84326	20.1265	-8.74853	-9.38116	1.19425	-1.75093	-12.1381	37.8987	45.9947	0.166776	105.131	40.9117	-2.73658	-1.882	-48.2647	-2.15821	-1.36826	-1.92608	14.4303	22.3066	55.4853	6.46579	88.1724	41.078	0.438532	-6.27319	-22.9202	0.575057	-5.44731	43.0888	-1.34944	-3.13446	26.7835	-16.053
1050	2.67417	1.13049	12.0202	1.25519	0.30699	-0.493307	1.25522	0.30686	5.32712	0.917018	0.314017	9.83194	-1.26243	10.8497	14.5062	1.75013	20.2087	-8.52642	-9.29305	1.31632	-1.92732	-12.3683	37.8906	45.9992	0.359	105.06	40.695	-2.43368	-1.83386	-48.2939	-2.29278	-1.48238	-1.85808	14.3737	22.1715	55.2779	6.51204	88.1161	41.0603	0.55276	-6.06043	-22.8639	0.695086	-5.35986	43.0246	-1.41917	-3.16697	26.7579	-16.1167
1052	2.71011	1.09651	11.984	1.26851	0.289732	-0.509363	1.26854	0.289602	5.31107	0.928121	0.302056	9.81995	-1.26506	10.8706	14.6001	1.73871	20.2487	-8.35118	-9.21705	1.50271	-2.22268	-12.4731	37.9237	46.1113	0.538962	104.951	40.6422	-2.28825	-1.77714	-48.2461	-2.40336	-1.61156	-1.82346	14.313	22.0869	55.1169	6.60029	88.0665	41.0796	0.589526	-5.88023	-22.7714	0.623138	-5.33642	42.9304	-1.44115	-3.21367	26.7461	-16.1542
1054	2.75672	1.06603	11.9344	1.28675	0.273339	-0.531447	1.28678	0.273206	5.28898	0.942842	0.291086	9.80344	-1.27856	10.8773	14.6992	1.70168	20.2666	-8.16949	-9.10336	1.72138	-2.55266	-12.5444	37.9928	46.253	0.720521	104.792	40.6327	-2.18484	-1.73394	-48.1828	-2.52039	-1.75523	-1.81561	14.2285	22.0115	54.9953	6.74182	87.9879	41.0634	0.650156	-5.64365	-22.6721	0.51164	-5.314	42.8645	-1.46471	-3.29878	26.7686	-16.1852
1056	2.80707	1.03607	11.8681	1.30666	0.257026	-0.560965	1.30668	0.256891	5.25946	0.958793	0.280305	9.78135	-1.31694	10.8736	14.8109	1.61408	20.2747	-7.9692	-8.95527	1.94024	-2.86229	-12.6332	38.0828	46.3856	0.919908	104.605	40.6086	-2.09283	-1.69955	-48.1159	-2.64936	-1.8868	-1.81303	14.1264	21.9194	54.8999	6.92978	87.8842	40.9925	0.749816	-5.33987	-22.5723	0.403507	-5.30476	42.8343	-1.49206	-3.38667	26.8286	-16.2161
1058	2.84572	1.02633	11.8005	1.32285	0.250445	-0.591099	1.32288	0.250309	5.22933	0.971315	0.276546	9.75878	-1.3786	10.8681	14.9366	1.4816	20.2878	-7.74664	-8.83374	2.05321	-2.99915	-12.8481	38.1303	46.4177	1.18381	104.492	40.4692	-2.00889	-1.62738	-48.023	-2.78877	-1.89316	-1.70044	14.0547	21.755	54.7613	7.12073	87.805	40.8539	0.842884	-5.00894	-22.4625	0.328376	-5.41716	42.811	-1.48481	-3.2949	26.9126	-16.2538
1060	2.86335	1.01457	11.7415	1.32968	0.244408	-0.617292	1.32971	0.244271	5.20314	0.976809	0.272554	9.73916	-1.44541	10.8839	15.048	1.34941	20.3412	-7.54878	-8.75185	2.11821	-3.03762	-13.1011	38.177	46.392	1.44875	104.482	40.275	-1.96546	-1.59525	-47.9161	-2.89206	-1.83494	-1.67463	14.0199	21.5039	54.6908	7.29744	87.7335	40.742	0.945036	-4.68642	-22.355	0.270797	-5.55503	42.7971	-1.45551	-3.19765	27.0059	-16.313
1062	2.86009	0.99975	11.6966	1.32714	0.238415	-0.637171	1.32716	0.238278	5.18326	0.975302	0.267947	9.72426	-1.50411	10.9203	15.124	1.24443	20.429	-7.4127	-8.70924	2.14514	-3.00134	-13.3495	38.2149	46.3357	1.66775	104.574	40.0532	-1.96519	-1.60153	-47.8098	-2.94858	-1.73614	-1.73746	14.0029	21.1933	54.6743	7.47014	87.6623	40.6721	1.05669	-4.39812	-22.2547	0.226918	-5.68656	42.7847	-1.4124	-3.13338	27.0892	-16.3736
1064	2.84852	0.996198	11.6722	1.32177	0.237823	-0.647915	1.32179	0.237687	5.17252	0.971325	0.267164	9.7162	-1.52478	10.9517	15.113	1.21971	20.4935	-7.43228	-8.67885	2.128	-2.91987	-13.4991	38.1618	46.3194	1.69652	104.713	39.8604	-1.98994	-1.56543	-47.7509	-2.96582	-1.64419	-1.70083	13.9037	20.9531	54.5348	7.73271	87.5558	40.6095	1.17541	-4.18093	-22.1604	0.192724	-5.77689	42.7466	-1.37811	-3.09071	27.1079	-16.3359
1066	2.82764	1.01354	11.6742	1.31381	0.246899	-0.647059	1.31384	0.246763	5.17337	0.964767	0.273402	9.71682	-1.50682	10.9716	15.0352	1.27106	20.5229	-7.57101	-8.68759	2.07415	-2.83092	-13.6119	38.1725	46.3397	1.74308	104.866	39.6884	-2.03374	-1.51167	-47.7125	-2.94413	-1.54556	-1.66687	13.8256	20.7114	54.4315	7.88673	87.5347	40.5441	1.26785	-4.1214	-22.1206	0.158502	-5.82999	42.6806	-1.34912	-3.09596	27.078	-16.2708
1068	2.80235	1.04533	11.691	1.30495	0.262536	-0.639679	1.30498	0.262401	5.18075	0.957095	0.284469	9.72231	-1.45844	10.9805	14.9185	1.37952	20.521	-7.77814	-8.72453	1.99801	-2.75189	-13.7022	38.2369	46.393	1.81694	105.023	39.5283	-2.07757	-1.44549	-47.6869	-2.89616	-1.44981	-1.64952	13.7955	20.4822	54.3779	7.90492	87.5933	40.4678	1.3304	-4.23289	-22.134	0.131531	-5.84057	42.5999	-1.3319	-3.1481	27.0117	-16.2076
1070	2.78952	1.05702	11.6743	1.30011	0.26868	-0.647084	1.30014	0.268546	5.17335	0.953056	0.288746	9.71673	-1.41349	10.9908	14.8507	1.47482	20.5232	-7.89559	-8.72647	1.93847	-2.69882	-13.7718	38.1405	46.4636	1.73402	105.223	39.3451	-2.05909	-1.37918	-47.666	-2.86655	-1.39546	-1.6231	13.8284	20.3789	54.2827	7.87496	87.5838	40.3735	1.38847	-4.48611	-22.1433	0.154148	-5.7845	42.5605	-1.3541	-3.22052	26.9409	-16.2051
1072	2.787	1.04624	11.6242	1.29817	0.264433	-0.66926	1.29819	0.264299	5.15117	0.951875	0.285487	9.70011	-1.37619	11.0061	14.8462	1.5484	20.5378	-7.89685	-8.70289	1.93403	-2.69187	-13.8352	38.109	46.5262	1.71697	105.281	39.1529	-1.99821	-1.27504	-47.6415	-2.85636	-1.38652	-1.60402	13.8937	20.3223	54.1996	7.77366	87.5797	40.225	1.41366	-4.78602	-22.1707	0.19229	-5.70847	42.5434	-1.38799	-3.29475	26.8962	-16.2118
1074	2.79344	1.0155	11.5502	1.29873	0.250937	-0.701997	1.29876	0.250803	5.11843	0.953193	0.275512	9.67559	-1.34709	11.0254	14.8935	1.60057	20.5629	-7.80314	-8.65847	1.98579	-2.72422	-13.894	38.1581	46.5725	1.78623	105.188	38.9631	-1.89937	-1.13261	-47.6254	-2.86176	-1.41787	-1.58719	13.9724	20.2939	54.1295	7.62339	87.5902	40.0367	1.40778	-5.08231	-22.217	0.234296	-5.63336	42.5408	-1.42061	-3.35825	26.8825	-16.2225
1076	2.80514	0.980324	11.4939	1.30134	0.235013	-0.726845	1.30136	0.234879	5.09358	0.956201	0.263844	9.657	-1.32023	11.0386	14.9263	1.64876	20.5775	-7.73739	-8.60482	2.05659	-2.74443	-13.9336	38.1367	46.6025	1.80446	105.084	38.806	-1.75699	-0.992368	-47.6667	-2.85998	-1.46504	-1.53413	14.0241	20.2891	54.0289	7.50891	87.5986	39.8917	1.40166	-5.29766	-22.2785	0.264676	-5.59343	42.5364	-1.42355	-3.38562	26.8868	-16.2687
1078	2.81335	0.94939	11.4565	1.30273	0.221081	-0.743311	1.30276	0.220947	5.07712	0.958179	0.253567	9.64469	-1.28448	11.045	14.9222	1.71632	20.5765	-7.73899	-8.57546	2.12209	-2.77528	-13.9719	38.1455	46.613	1.88164	105.044	38.7	-1.63846	-0.808184	-47.7905	-2.8563	-1.50174	-1.48746	14.0481	20.3061	53.9267	7.47344	87.5829	39.829	1.39648	-5.40763	-22.3121	0.291029	-5.57386	42.52	-1.42859	-3.39787	26.8736	-16.2924
1080	2.81483	0.926487	11.4384	1.30177	0.211027	-0.751215	1.30179	0.210893	5.06921	0.958136	0.246007	9.63878	-1.23993	11.0464	14.8764	1.80442	20.5627	-7.81716	-8.576	2.17153	-2.81938	-14.0201	38.1828	46.6077	2.03544	105.154	38.6346	-1.57251	-0.595023	-48.0135	-2.85238	-1.5215	-1.45699	14.0484	20.3299	53.8379	7.5061	87.563	39.8461	1.38901	-5.42361	-22.3159	0.313977	-5.57246	42.4899	-1.43825	-3.39869	26.8384	-16.2897
1082	2.80599	0.914347	11.435	1.29703	0.206331	-0.752646	1.29705	0.206197	5.06778	0.954915	0.242181	9.63772	-1.19791	11.0504	14.798	1.89383	20.5542	-7.95517	-8.59254	2.19432	-2.87239	-14.1114	38.1474	46.6027	2.25094	105.687	38.5456	-1.60956	-0.444046	-48.3942	-2.85496	-1.53006	-1.44179	14.0528	20.3013	53.7999	7.49851	87.6579	39.8879	1.35314	-5.42373	-22.3302	0.331595	-5.59156	42.4509	-1.43463	-3.38188	26.8013	-16.2992
1084	2.79498	0.911517	11.4362	1.292	0.205849	-0.752059	1.29202	0.205716	5.06837	0.951187	0.241477	9.63816	-1.16243	11.0578	14.7172	1.973	20.5541	-8.09833	-8.62028	2.20496	-2.92954	-14.1886	38.1341	46.6086	2.45799	106.262	38.4595	-1.67762	-0.355344	-48.7457	-2.84496	-1.53602	-1.43966	14.0216	20.2857	53.7767	7.53006	87.7152	39.9194	1.33998	-5.41279	-22.3319	0.340417	-5.62175	42.412	-1.41795	-3.36467	26.7666	-16.3248
1086	2.78512	0.913065	11.4354	1.28777	0.207221	-0.752365	1.28779	0.207088	5.06807	0.947937	0.242216	9.63792	-1.14155	11.0714	14.6498	2.02591	20.5706	-8.21805	-8.64873	2.21052	-2.98418	-14.2447	38.1593	46.6234	2.63397	106.762	38.3752	-1.7605	-0.334671	-49.0081	-2.82311	-1.54405	-1.44828	13.9658	20.2843	53.7575	7.59273	87.7174	39.9279	1.35272	-5.40351	-22.3199	0.341214	-5.65738	42.3762	-1.39123	-3.35016	26.7342	-16.3617
1088	2.78169	0.900099	11.4184	1.28534	0.201868	-0.759844	1.28536	0.201736	5.06059	0.94648	0.238068	9.63232	-1.16308	11.1015	14.6226	2.00184	20.6328	-8.26761	-8.64225	2.22526	-3.01566	-14.3155	38.2045	46.6276	2.77484	107.108	38.2668	-1.87503	-0.40131	-49.1403	-2.81174	-1.56522	-1.46275	13.9632	20.2363	53.7358	7.58492	87.7373	39.9085	1.35511	-5.42027	-22.3085	0.339287	-5.69185	42.3436	-1.36605	-3.32502	26.6962	-16.3781
1090	2.77922	0.885378	11.3942	1.2832	0.195721	-0.770486	1.28322	0.195589	5.04994	0.945291	0.233352	9.62435	-1.19795	11.1354	14.6297	1.94977	20.7074	-8.25528	-8.62992	2.24056	-3.03645	-14.3534	38.2657	46.6206	2.85486	107.27	38.191	-1.95472	-0.459109	-49.1621	-2.79958	-1.5775	-1.47339	13.9875	20.2012	53.7001	7.57328	87.7569	39.8756	1.34986	-5.49097	-22.2955	0.342006	-5.69559	42.3184	-1.35232	-3.34348	26.6572	-16.4014
1092	2.77744	0.872498	11.3654	1.28149	0.190363	-0.783204	1.2815	0.190231	5.03723	0.944368	0.22926	9.61483	-1.23832	11.1678	14.666	1.88263	20.7812	-8.19003	-8.61797	2.25341	-3.05389	-14.3478	38.332	46.6003	2.86727	107.257	38.1663	-1.97102	-0.481944	-49.1004	-2.78625	-1.57725	-1.48073	14.0284	20.1804	53.6552	7.56313	87.7763	39.8346	1.34288	-5.59942	-22.2812	0.35072	-5.67218	42.3007	-1.35082	-3.39654	26.6177	-16.4329
1094	2.78091	0.865606	11.3334	1.28249	0.18729	-0.797375	1.28251	0.187158	5.02306	0.945323	0.227062	9.60421	-1.28142	11.1877	14.7171	1.80384	20.8335	-8.09953	-8.60485	2.26034	-3.09233	-14.2915	38.3668	46.5655	2.80115	107.137	38.2202	-1.87493	-0.457986	-49.0346	-2.77985	-1.57286	-1.49747	14.0634	20.1141	53.6328	7.51101	87.8079	39.7903	1.36292	-5.65207	-22.2652	0.362511	-5.66969	42.2877	-1.35427	-3.38859	26.5765	-16.4531
1096	2.7839	0.858982	11.3028	1.28331	0.184361	-0.810976	1.28333	0.184229	5.00945	0.946127	0.224957	9.59401	-1.3234	11.2081	14.7677	1.72729	20.8863	-8.00978	-8.59448	2.25226	-3.10744	-14.2567	38.3961	46.493	2.75069	106.998	38.2701	-1.74873	-0.451742	-49.002	-2.77046	-1.55614	-1.52321	14.0954	20.0885	53.6243	7.49151	87.8288	39.743	1.37859	-5.67252	-22.2567	0.374052	-5.66098	42.2744	-1.35213	-3.38674	26.5347	-16.4801
1098	2.78487	0.851743	11.2759	1.28321	0.181278	-0.822861	1.28322	0.181146	4.99757	0.946249	0.222672	9.58511	-1.3589	11.23	14.8099	1.66425	20.9392	-7.93454	-8.58825	2.23045	-3.09332	-14.2484	38.4257	46.384	2.72291	106.841	38.3074	-1.61174	-0.466166	-49.0084	-2.75511	-1.52747	-1.5522	14.1208	20.1094	53.6187	7.51548	87.8351	39.7015	1.38613	-5.65974	-22.2566	0.384011	-5.64129	42.2574	-1.34357	-3.40615	26.4907	-16.5105
1100	2.78332	0.845088	11.2579	1.28204	0.178573	-0.830815	1.28206	0.178441	4.98962	0.945558	0.220588	9.57915	-1.37303	11.2472	14.8326	1.64121	20.9758	-7.89254	-8.5874	2.20905	-3.06529	-14.2164	38.4579	46.2627	2.64708	106.541	38.3769	-1.44568	-0.442075	-49.024	-2.72942	-1.49423	-1.55998	14.1225	20.1196	53.5743	7.56169	87.83	39.6974	1.4017	-5.59136	-22.2614	0.391065	-5.6122	42.2285	-1.33573	-3.45676	26.437	-16.5196
1102	2.77919	0.842323	11.2451	1.28002	0.177723	-0.836463	1.28004	0.177591	4.98397	0.944105	0.219827	9.57491	-1.36774	11.2509	14.8374	1.65134	20.9808	-7.88249	-8.59034	2.18804	-3.04532	-14.149	38.4779	46.1453	2.54854	106.285	38.4981	-1.34244	-0.427589	-49.0423	-2.70778	-1.46245	-1.56011	14.136	20.1207	53.526	7.58035	87.8506	39.7255	1.40561	-5.5329	-22.2587	0.396348	-5.5782	42.1954	-1.34008	-3.48903	26.3813	-16.4869
1104	2.77318	0.843839	11.2354	1.27747	0.178866	-0.840752	1.27749	0.178734	4.97968	0.942122	0.220516	9.57169	-1.34503	11.2414	14.8285	1.69043	20.9551	-7.89675	-8.59704	2.16887	-3.04526	-14.046	38.4779	46.045	2.43003	106.107	38.6666	-1.30972	-0.423679	-49.0626	-2.69453	-1.43522	-1.55827	14.1634	20.118	53.4886	7.56399	87.8844	39.7743	1.40113	-5.48761	-22.2456	0.401436	-5.54552	42.1639	-1.35329	-3.49953	26.33	-16.4274
1106	2.76774	0.847575	11.2237	1.27532	0.180957	-0.845986	1.27534	0.180826	4.97444	0.940371	0.221943	9.56776	-1.30966	11.2288	14.8193	1.75137	20.9194	-7.91014	-8.60974	2.15504	-3.09109	-13.922	38.4323	45.9994	2.27187	105.977	38.8412	-1.28037	-0.38835	-49.097	-2.69492	-1.41936	-1.56873	14.179	20.1452	53.4923	7.5354	87.8313	39.8036	1.42337	-5.39501	-22.2293	0.412114	-5.53387	42.1506	-1.34846	-3.53118	26.301	-16.4256
1108	2.76349	0.853859	11.2119	1.27388	0.184085	-0.851226	1.2739	0.183954	4.9692	0.939075	0.224192	9.56382	-1.27897	11.2143	14.8264	1.80068	20.8823	-7.89455	-8.62309	2.14369	-3.13529	-13.798	38.4187	45.9399	2.16701	105.85	39.0269	-1.28591	-0.359208	-49.1197	-2.68834	-1.39604	-1.56876	14.1901	20.1561	53.4988	7.51315	87.8036	39.8039	1.43549	-5.31703	-22.1889	0.42194	-5.53301	42.1399	-1.34124	-3.53021	26.2792	-16.4352
1110	2.76158	0.861912	11.2006	1.27358	0.187827	-0.856303	1.2736	0.187695	4.96413	0.938596	0.226977	9.56001	-1.25907	11.1998	14.8508	1.82775	20.8488	-7.84851	-8.63424	2.13182	-3.16744	-13.6847	38.4324	45.8541	2.11634	105.726	39.217	-1.31931	-0.340111	-49.1284	-2.67202	-1.36385	-1.55721	14.2005	20.1487	53.4982	7.50167	87.8143	39.7805	1.43214	-5.26422	-22.1256	0.429787	-5.53723	42.1289	-1.3361	-3.50216	26.2612	-16.4433
1112	2.766	0.868801	11.1901	1.27599	0.190612	-0.86102	1.27601	0.19048	4.95941	0.940202	0.229231	9.55646	-1.25643	11.1881	14.8802	1.82387	20.827	-7.79532	-8.63597	2.11184	-3.19358	-13.5919	38.3768	45.7569	2.02245	105.643	39.3972	-1.33433	-0.306459	-49.1427	-2.65508	-1.33632	-1.55131	14.2175	20.1583	53.4873	7.49813	87.8113	39.7683	1.42736	-5.22311	-22.0602	0.437374	-5.53109	42.1206	-1.33889	-3.52458	26.2474	-16.432
1114	2.77068	0.875329	11.1783	1.27848	0.19323	-0.866309	1.2785	0.193098	4.95412	0.941884	0.231367	9.55249	-1.25426	11.1796	14.8995	1.8218	20.8109	-7.76045	-8.64195	2.07679	-3.21167	-13.5559	38.2892	45.6659	1.94248	105.621	39.5186	-1.32886	-0.304764	-49.1315	-2.64036	-1.3076	-1.5445	14.2544	20.1734	53.4697	7.48172	87.8126	39.7726	1.4075	-5.18132	-22.0123	0.44312	-5.52765	42.1154	-1.34096	-3.5304	26.2373	-16.4302
1116	2.77448	0.881678	11.1655	1.28058	0.195836	-0.872041	1.2806	0.195703	4.94839	0.943267	0.233467	9.54819	-1.24826	11.1729	14.908	1.82896	20.7966	-7.74465	-8.65233	2.03102	-3.22122	-13.5756	38.199	45.5901	1.89423	105.641	39.5717	-1.29987	-0.336281	-49.1034	-2.62859	-1.27665	-1.53519	14.3059	20.1934	53.4445	7.45881	87.8211	39.7918	1.37449	-5.13874	-21.9874	0.446531	-5.52794	42.1127	-1.34068	-3.51691	26.23	-16.4386
1118	2.7789	0.889795	11.1559	1.28307	0.199157	-0.876377	1.28309	0.199024	4.94405	0.944899	0.236126	9.54493	-1.23791	11.1624	14.9202	1.84209	20.7738	-7.72204	-8.6556	1.99895	-3.22091	-13.6063	38.2075	45.5417	1.91122	105.59	39.5751	-1.24457	-0.364599	-49.1259	-2.61674	-1.24031	-1.51807	14.3337	20.2338	53.4042	7.48476	87.8382	39.8074	1.34597	-5.10852	-21.9837	0.446316	-5.52317	42.1106	-1.34028	-3.53515	26.2237	-16.4306
1120	2.78332	0.889124	11.1419	1.28494	0.198643	-0.882627	1.28496	0.19851	4.9378	0.946334	0.235883	9.54025	-1.22741	11.15	14.9389	1.85386	20.7478	-7.68756	-8.64895	1.97665	-3.21945	-13.665	38.1913	45.5208	1.91539	105.568	39.5182	-1.16736	-0.379974	-49.1504	-2.61493	-1.21865	-1.51684	14.366	20.2257	53.3562	7.48782	87.8585	39.8364	1.32699	-5.09665	-21.9908	0.448491	-5.52667	42.1063	-1.33647	-3.54936	26.2128	-16.4311
1122	2.78713	0.879759	11.1247	1.28595	0.19437	-0.890241	1.28597	0.194237	4.93019	0.947374	0.232776	9.53455	-1.2152	11.1355	14.962	1.86727	20.7171	-7.64502	-8.63378	1.96244	-3.21627	-13.7435	38.1428	45.52	1.90014	105.584	39.4198	-1.08139	-0.377362	-49.1655	-2.62364	-1.21417	-1.53125	14.4056	20.1612	53.3046	7.45439	87.866	39.8813	1.32107	-5.09039	-22.0056	0.452777	-5.53769	42.0993	-1.32914	-3.55176	26.1968	-16.4435
1124	2.78866	0.871176	11.1163	1.28602	0.190544	-0.893887	1.28604	0.190411	4.92654	0.947685	0.22993	9.53182	-1.19185	11.1169	14.9759	1.90082	20.675	-7.61825	-8.6187	1.95307	-3.19581	-13.7997	38.1526	45.5055	1.92098	105.581	39.3594	-1.03415	-0.353028	-49.1638	-2.63516	-1.22079	-1.53745	14.4396	20.0699	53.2582	7.38994	87.7925	39.9396	1.33904	-5.02178	-22.0322	0.451149	-5.54091	42.0913	-1.32095	-3.53507	26.1802	-16.4608
1126	2.78765	0.870597	11.1127	1.28553	0.190382	-0.895504	1.28555	0.190249	4.92493	0.94733	0.229779	9.53061	-1.15553	11.0879	14.9848	1.95503	20.6094	-7.60035	-8.60971	1.93058	-3.18966	-13.8463	38.1469	45.5108	1.93041	105.605	39.3128	-0.998653	-0.312158	-49.1771	-2.64942	-1.2094	-1.5361	14.4724	20.005	53.2165	7.35105	87.7314	39.9931	1.34501	-4.98067	-22.0397	0.451064	-5.54027	42.082	-1.31103	-3.54917	26.1615	-16.4679
1128	2.78464	0.877956	11.1115	1.28472	0.193831	-0.896069	1.28474	0.193699	4.92436	0.946485	0.232301	9.53018	-1.11015	11.0489	14.9904	2.02258	20.5223	-7.58829	-8.60727	1.89261	-3.20149	-13.8961	38.1118	45.5391	1.92783	105.664	39.2648	-0.968215	-0.261324	-49.2053	-2.66379	-1.17748	-1.52822	14.5062	19.9763	53.178	7.34317	87.6991	40.0367	1.3286	-4.98136	-22.0252	0.454535	-5.53502	42.0711	-1.3011	-3.59102	26.1413	-16.4662
1130	2.78202	0.885199	11.1071	1.28406	0.197223	-0.898061	1.28408	0.197091	4.92237	0.945759	0.234794	9.52867	-1.0724	11.0067	14.9988	2.07481	20.432	-7.57281	-8.60691	1.84665	-3.21823	-13.9937	38.0448	45.5797	1.94701	105.766	39.1629	-0.938351	-0.222159	-49.2247	-2.66973	-1.14416	-1.5193	14.5478	19.9695	53.1359	7.32992	87.6654	40.0683	1.28527	-4.99076	-22.0083	0.463552	-5.5194	42.058	-1.29961	-3.59152	26.1244	-16.4807
1132	2.78063	0.88678	11.1005	1.28355	0.198054	-0.901005	1.28357	0.197922	4.91943	0.945321	0.235387	9.52646	-1.04728	10.9655	15.0056	2.10481	20.3481	-7.5618	-8.60003	1.80883	-3.22001	-14.1093	38.0299	45.5956	2.01486	105.812	39.0627	-0.907507	-0.178407	-49.1924	-2.66821	-1.12036	-1.51579	14.5911	19.9387	53.0899	7.30533	87.6741	40.0947	1.22562	-5.04485	-21.9878	0.471608	-5.50301	42.0443	-1.29459	-3.61395	26.1025	-16.4944
1134	2.78019	0.882576	11.0919	1.28305	0.196291	-0.904805	1.28307	0.196158	4.91563	0.945069	0.234043	9.52362	-1.03277	10.925	15.0108	2.11606	20.2692	-7.55505	-8.58701	1.78307	-3.2059	-14.2211	38.0677	45.5841	2.11588	105.79	38.9844	-0.87481	-0.12786	-49.1058	-2.66246	-1.10699	-1.5183	14.6357	19.88	53.0394	7.26809	87.7234	40.1211	1.15667	-5.14173	-21.9691	0.478398	-5.48633	42.0301	-1.28686	-3.66192	26.0746	-16.5028
1136	2.7791	0.878162	11.0817	1.28226	0.194489	-0.909302	1.28228	0.194357	4.91113	0.944596	0.232652	9.52025	-1.01442	10.8769	15.0191	2.13114	20.175	-7.54304	-8.57805	1.768	-3.19439	-14.2661	38.0686	45.5732	2.15351	105.762	38.9598	-0.839369	-0.0726879	-48.9946	-2.66692	-1.09376	-1.52007	14.6926	19.8279	52.9798	7.22012	87.7682	40.1638	1.0887	-5.25069	-21.9693	0.490377	-5.46258	42.0134	-1.29273	-3.69472	26.0461	-16.4991
1138	2.77216	0.879217	11.072	1.27927	0.195491	-0.913579	1.27929	0.195359	4.90685	0.942291	0.233206	9.51704	-0.987955	10.8281	15.0205	2.16169	20.0766	-7.54267	-8.57795	1.75165	-3.18504	-14.2848	38.08	45.5675	2.18763	105.73	38.9518	-0.802504	-0.0316918	-48.9015	-2.66519	-1.0787	-1.53169	14.7176	19.785	52.936	7.19076	87.8061	40.2023	1.05552	-5.32386	-21.9975	0.498719	-5.43027	41.9993	-1.29512	-3.71824	26.0079	-16.5062
1140	2.76085	0.883904	11.0628	1.27461	0.198387	-0.91763	1.27463	0.198256	4.9028	0.938611	0.23506	9.51399	-0.957628	10.7852	15.0142	2.20248	19.9875	-7.55542	-8.58275	1.73486	-3.1773	-14.2971	38.1038	45.5666	2.23133	105.7	38.9433	-0.764571	-0.00277421	-48.8356	-2.65834	-1.06533	-1.55163	14.7082	19.7493	52.908	7.18379	87.8348	40.2342	1.05582	-5.35562	-22.046	0.501766	-5.3917	41.9895	-1.29247	-3.7363	25.9647	-16.5203
1142	2.75756	0.876628	11.0508	1.27264	0.19549	-0.922896	1.27266	0.195359	4.89753	0.937337	0.232772	9.51004	-0.947989	10.7678	15.0063	2.21499	19.9523	-7.57075	-8.56694	1.73609	-3.16665	-14.3575	38.1086	45.5595	2.29032	105.684	38.8922	-0.718596	0.0474505	-48.7861	-2.66771	-1.07466	-1.56625	14.6993	19.702	52.8713	7.18193	87.8588	40.2671	1.04627	-5.38133	-22.0729	0.500631	-5.35514	41.9857	-1.29574	-3.76653	25.9454	-16.5
1144	2.75162	0.872898	11.0437	1.26977	0.194304	-0.926033	1.26979	0.194173	4.8944	0.93527	0.231697	9.50769	-0.940813	10.7682	14.9945	2.22989	19.9503	-7.5916	-8.56185	1.73377	-3.15255	-14.3855	38.1297	45.5455	2.34655	105.68	38.8752	-0.713499	0.0753431	-48.7284	-2.67079	-1.07542	-1.56501	14.6823	19.6659	52.8193	7.19677	87.8593	40.3081	1.04503	-5.3808	-22.0942	0.500294	-5.33685	41.9829	-1.29146	-3.78403	25.931	-16.491
1146	2.74327	0.875358	11.0413	1.26626	0.195975	-0.927081	1.26628	0.195844	4.89335	0.932536	0.232708	9.5069	-0.93563	10.782	14.9797	2.24631	19.9735	-7.61647	-8.57039	1.72471	-3.13842	-14.3691	38.1649	45.5236	2.3893	105.683	38.9052	-0.74898	0.0812859	-48.6654	-2.66694	-1.06438	-1.55194	14.6634	19.6448	52.7609	7.21985	87.8393	40.3508	1.05315	-5.36194	-22.1093	0.501784	-5.33386	41.9799	-1.28262	-3.78868	25.919	-16.4957
1148	2.74233	0.880756	11.0361	1.26622	0.198444	-0.929428	1.26624	0.198313	4.891	0.932331	0.234554	9.50513	-0.946013	10.7978	14.9672	2.23496	20.0059	-7.63912	-8.57495	1.71657	-3.13954	-14.3339	38.1722	45.4919	2.39102	105.689	38.9635	-0.774632	0.108882	-48.6381	-2.67626	-1.05904	-1.55798	14.6721	19.6328	52.746	7.20519	87.826	40.3619	1.06544	-5.3689	-22.1075	0.503796	-5.31229	41.9781	-1.29656	-3.80533	25.9163	-16.4778
1150	2.74644	0.887203	11.0295	1.26846	0.201034	-0.932386	1.26848	0.200904	4.88804	0.933827	0.236648	9.50291	-0.966323	10.8148	14.9582	2.20552	20.0439	-7.65643	-8.58142	1.70741	-3.14521	-14.2904	38.1775	45.4609	2.38649	105.685	39.027	-0.801682	0.135639	-48.6205	-2.67793	-1.05184	-1.55913	14.6765	19.6249	52.7305	7.19487	87.8252	40.3514	1.06535	-5.3979	-22.0857	0.505952	-5.30832	41.9778	-1.30298	-3.81337	25.9109	-16.468
1152	2.75484	0.893449	11.0221	1.27257	0.203247	-0.935778	1.27259	0.203115	4.88465	0.936746	0.238588	9.50036	-0.993905	10.8331	14.9543	2.1626	20.087	-7.66499	-8.58877	1.69854	-3.1522	-14.2409	38.1895	45.4285	2.38288	105.661	39.0947	-0.827715	0.159546	-48.6053	-2.67162	-1.04254	-1.55328	14.6744	19.6194	52.7102	7.19367	87.8393	40.3235	1.05329	-5.44355	-22.0484	0.507469	-5.32393	41.9795	-1.29803	-3.81042	25.9033	-16.4699
1154	2.7669	0.896629	11.0144	1.27808	0.203861	-0.939257	1.2781	0.203729	4.88117	0.940819	0.239429	9.49776	-1.02508	10.8571	14.9611	2.11361	20.142	-7.65382	-8.58931	1.69882	-3.15891	-14.1722	38.2307	45.3732	2.37969	105.581	39.1959	-0.842219	0.191638	-48.5859	-2.67549	-1.03652	-1.55215	14.6857	19.6158	52.7089	7.182	87.8687	40.2828	1.04885	-5.48311	-22.0146	0.505733	-5.33512	41.9851	-1.29398	-3.80505	25.9081	-16.4711
1156	2.77477	0.901001	11.0081	1.28183	0.20528	-0.942118	1.28185	0.205148	4.87831	0.943523	0.240751	9.49561	-1.04648	10.8805	14.9682	2.08206	20.1924	-7.64093	-8.58724	1.68678	-3.15294	-14.1255	38.2234	45.3116	2.34843	105.524	39.2816	-0.833901	0.217898	-48.5622	-2.67813	-1.02606	-1.55532	14.7046	19.6132	52.704	7.17215	87.9067	40.2609	1.04534	-5.51947	-21.9945	0.502347	-5.34383	41.9914	-1.28971	-3.79375	25.9123	-16.4648
1158	2.77755	0.906653	11.0039	1.28344	0.207598	-0.944023	1.28346	0.207466	4.87641	0.944563	0.242596	9.49418	-1.05508	10.8999	14.9726	2.07263	20.2307	-7.63168	-8.5826	1.66299	-3.1376	-14.1058	38.1761	45.2538	2.30004	105.499	39.3427	-0.807325	0.232454	-48.534	-2.67997	-1.01095	-1.56024	14.7246	19.609	52.6913	7.16922	87.9476	40.2624	1.04311	-5.54425	-21.9916	0.499338	-5.34641	41.9977	-1.288	-3.78297	25.9139	-16.4497
1160	2.78005	0.910439	11.0028	1.28479	0.209097	-0.944551	1.28482	0.208965	4.87588	0.945474	0.243809	9.49378	-1.05339	10.9075	14.9727	2.07835	20.244	-7.63025	-8.57202	1.64931	-3.14115	-14.0922	38.2038	45.2265	2.3113	105.453	39.391	-0.795057	0.220868	-48.4997	-2.69194	-0.996194	-1.55484	14.7208	19.593	52.6725	7.18443	87.9792	40.2725	1.04679	-5.52243	-22.0068	0.504278	-5.33027	42.0036	-1.3008	-3.80056	25.9156	-16.4299
1162	2.78202	0.910447	11.005	1.28566	0.208951	-0.943555	1.28569	0.208818	4.87688	0.946134	0.243757	9.49453	-1.04529	10.9078	14.9723	2.09318	20.2418	-7.62981	-8.55881	1.64714	-3.14095	-14.0798	38.2355	45.209	2.32649	105.404	39.4284	-0.77484	0.220134	-48.4772	-2.70955	-0.98897	-1.5498	14.7144	19.5853	52.6575	7.20292	87.9896	40.2891	1.06024	-5.48976	-22.0332	0.507793	-5.30163	42.0109	-1.3124	-3.83269	25.9205	-16.405
1164	2.78434	0.906595	11.0098	1.28643	0.207069	-0.941429	1.28645	0.206936	4.879	0.946833	0.242399	9.49613	-1.03445	10.9034	14.9738	2.11105	20.23	-7.62615	-8.54484	1.65566	-3.13543	-14.0682	38.2547	45.1976	2.33552	105.367	39.4557	-0.749516	0.233275	-48.4681	-2.73186	-0.991533	-1.5462	14.7094	19.587	52.6481	7.21848	87.9801	40.3094	1.08109	-5.45664	-22.0626	0.508514	-5.26776	42.0197	-1.31915	-3.87108	25.9274	-16.3791
1166	2.79007	0.900492	11.0131	1.28853	0.203971	-0.939925	1.28855	0.203838	4.8805	0.948617	0.240226	9.49726	-1.02935	10.8995	14.9833	2.11746	20.2211	-7.6085	-8.53454	1.66736	-3.13693	-14.0633	38.2512	45.1956	2.34237	105.387	39.4709	-0.751518	0.232537	-48.4599	-2.75904	-1.00578	-1.53898	14.7022	19.58	52.6395	7.21832	87.9696	40.3296	1.09626	-5.42844	-22.0711	0.509673	-5.25301	42.0291	-1.3209	-3.89286	25.9267	-16.3683
1168	2.79686	0.89513	11.0166	1.29115	0.201125	-0.93839	1.29117	0.200992	4.88204	0.950771	0.238275	9.49842	-1.03207	10.9002	14.9957	2.11092	20.2235	-7.58585	-8.52446	1.68129	-3.14679	-14.0703	38.255	45.2001	2.36962	105.401	39.4797	-0.746495	0.24335	-48.4619	-2.78726	-1.02064	-1.52871	14.6988	19.5839	52.635	7.22399	87.9555	40.3358	1.10415	-5.41742	-22.0635	0.511529	-5.24181	42.0406	-1.32326	-3.91431	25.9271	-16.3647
1170	2.80444	0.891375	11.0206	1.29423	0.198928	-0.936614	1.29425	0.198794	4.88382	0.95322	0.23684	9.49976	-1.04325	10.9068	15.0091	2.09095	20.2395	-7.56183	-8.51423	1.6974	-3.1648	-14.0842	38.2686	45.2098	2.41469	105.401	39.4876	-0.73365	0.268303	-48.4715	-2.81464	-1.03436	-1.51795	14.6979	19.6007	52.6373	7.23925	87.9352	40.3252	1.1081	-5.42116	-22.0432	0.513832	-5.23175	42.0544	-1.32815	-3.93584	25.9318	-16.3627
1172	2.81396	0.888493	11.0255	1.29822	0.196975	-0.93444	1.29824	0.196841	4.88599	0.956337	0.235649	9.5014	-1.06273	10.9186	15.0224	2.05784	20.2681	-7.53863	-8.50448	1.72184	-3.19032	-14.0784	38.2723	45.2234	2.4472	105.416	39.5113	-0.746536	0.295272	-48.4743	-2.83773	-1.05295	-1.51902	14.6873	19.6221	52.6587	7.25982	87.892	40.299	1.12721	-5.41346	-22.0201	0.515522	-5.22791	42.0702	-1.33844	-3.95035	25.9448	-16.3436
1174	2.82387	0.88958	11.0336	1.30267	0.196718	-0.930882	1.30269	0.196584	4.88955	0.959677	0.235753	9.50407	-1.08565	10.9322	15.0245	2.02082	20.3012	-7.53618	-8.49797	1.73006	-3.204	-14.0711	38.2774	45.2293	2.45701	105.4	39.5374	-0.74089	0.325173	-48.4609	-2.86199	-1.06645	-1.51492	14.6832	19.6337	52.6751	7.27392	87.8775	40.2753	1.13845	-5.42095	-21.9993	0.513715	-5.21217	42.0864	-1.34734	-3.93647	25.9741	-16.3249
1176	2.83197	0.896757	11.0481	1.30674	0.199224	-0.924545	1.30676	0.199089	4.89588	0.96255	0.237889	9.50882	-1.10479	10.9444	15.0095	1.99274	20.33	-7.56507	-8.49976	1.71455	-3.19947	-14.0674	38.2842	45.2252	2.44496	105.357	39.5653	-0.710382	0.356721	-48.4337	-2.8846	-1.0737	-1.4968	14.6798	19.6372	52.6783	7.28595	87.8953	40.2637	1.14305	-5.43839	-21.9861	0.507091	-5.1952	42.1004	-1.34857	-3.88386	26.011	-16.3128
1178	2.83239	0.916629	11.0796	1.30833	0.207731	-0.910683	1.30835	0.207596	4.90975	0.963169	0.244323	9.5192	-1.09812	10.9475	14.9636	2.01284	20.3328	-7.64842	-8.52416	1.67504	-3.17968	-14.07	38.2837	45.2204	2.42562	105.333	39.6077	-0.671441	0.390955	-48.4124	-2.89223	-1.08436	-1.4461	14.6359	19.6613	52.6586	7.33314	87.9045	40.285	1.16696	-5.4199	-21.9929	0.48973	-5.24025	42.1018	-1.32454	-3.77621	26.0168	-16.3126
1180	2.81968	0.936694	11.1174	1.30418	0.217189	-0.893948	1.3042	0.217054	4.92648	0.959431	0.25107	9.53172	-1.07153	10.9365	14.9052	2.06597	20.3027	-7.75386	-8.57828	1.58764	-3.09747	-14.087	38.2889	45.1719	2.42275	105.343	39.6381	-0.622334	0.395104	-48.4002	-2.87341	-1.06554	-1.37113	14.5929	19.6584	52.63	7.35425	87.9379	40.3146	1.20037	-5.39374	-22.0223	0.488205	-5.3031	42.1019	-1.28049	-3.61444	25.9809	-16.3513
1182	2.79682	0.954148	11.1578	1.29539	0.226188	-0.875992	1.29541	0.226054	4.94444	0.952263	0.257156	9.54516	-1.02944	10.9139	14.8432	2.1435	20.2456	-7.86508	-8.65538	1.46559	-2.97178	-14.1142	38.2889	45.0961	2.42969	105.393	39.6526	-0.568166	0.372761	-48.4032	-2.83093	-1.02311	-1.28547	14.5506	19.6363	52.5988	7.35082	87.9837	40.3469	1.23941	-5.36745	-22.0661	0.50681	-5.36731	42.1009	-1.23138	-3.43476	25.911	-16.4083
1184	2.78146	0.972333	11.1994	1.28995	0.234984	-0.857558	1.28997	0.234851	4.96287	0.947612	0.263319	9.55896	-0.981439	10.8929	14.7915	2.23073	20.1896	-7.95653	-8.71923	1.38682	-2.93206	-14.126	38.2161	45.1125	2.38618	105.498	39.6622	-0.529381	0.370947	-48.4439	-2.78805	-1.01187	-1.2367	14.4612	19.6758	52.5759	7.39746	87.96	40.3889	1.27652	-5.33864	-22.088	0.538937	-5.38975	42.0852	-1.24415	-3.39804	25.8506	-16.3627
1186	2.77006	0.97923	11.2218	1.28545	0.238667	-0.847582	1.28547	0.238534	4.97285	0.944005	0.265743	9.56643	-0.954381	10.8814	14.769	2.27898	20.1586	-7.99561	-8.7876	1.31865	-2.88982	-14.136	38.184	45.1023	2.36104	105.567	39.6636	-0.489148	0.382414	-48.4764	-2.7464	-1.01977	-1.2012	14.409	19.7177	52.5588	7.40604	87.9416	40.4072	1.30778	-5.36483	-22.1011	0.563364	-5.49297	42.0878	-1.21308	-3.32061	25.8007	-16.3356
1188	2.76083	0.974909	11.2279	1.2811	0.23737	-0.844825	1.28112	0.237238	4.97561	0.940848	0.264472	9.5685	-0.946917	10.8817	14.7703	2.2924	20.1565	-7.99229	-8.87138	1.24585	-2.82646	-14.1496	38.1964	45.0539	2.35076	105.605	39.6543	-0.446058	0.401105	-48.4945	-2.70386	-1.04051	-1.1697	14.397	19.7456	52.5474	7.37355	87.9368	40.4018	1.33762	-5.4338	-22.105	0.573605	-5.67024	42.1114	-1.13263	-3.18142	25.7618	-16.3535
1190	2.74863	0.971666	11.2473	1.27554	0.236671	-0.83611	1.27556	0.23654	4.98432	0.936748	0.263555	9.57503	-0.926746	10.894	14.7546	2.33563	20.1716	-8.01697	-9.00227	1.12422	-2.73567	-14.1827	38.1575	45.0244	2.2717	105.726	39.6187	-0.40866	0.40356	-48.5164	-2.65033	-1.05504	-1.11674	14.3585	19.7456	52.5379	7.3642	87.9066	40.4014	1.39304	-5.43669	-22.0872	0.568309	-5.78507	42.1362	-1.07581	-3.04966	25.7311	-16.4285
1192	2.72973	0.967011	11.2872	1.26697	0.235694	-0.818307	1.26699	0.235563	5.00212	0.930423	0.262205	9.58838	-0.88658	10.9065	14.7099	2.41943	20.1794	-8.09248	-9.15725	1.01571	-2.6641	-14.2017	38.1123	45.0265	2.1966	105.86	39.6051	-0.376986	0.400373	-48.5568	-2.56625	-1.06502	-1.09203	14.289	19.7293	52.5633	7.39014	87.908	40.4295	1.43857	-5.42093	-22.0629	0.549113	-5.81361	42.1549	-1.05645	-3.01736	25.6926	-16.4478
1194	2.70367	0.959765	11.3427	1.25509	0.233985	-0.793509	1.25511	0.233855	5.02692	0.921681	0.260072	9.60698	-0.828299	10.9108	14.644	2.53629	20.1653	-8.20558	-9.32273	0.934292	-2.61968	-14.2006	38.0674	45.0491	2.14014	105.986	39.6275	-0.349607	0.391195	-48.611	-2.45449	-1.06762	-1.09851	14.2028	19.7122	52.6168	7.44605	87.9367	40.4932	1.4627	-5.3938	-22.0385	0.518352	-5.78077	42.1656	-1.05912	-3.06858	25.6427	-16.4
1196	2.67133	0.947976	11.3864	1.24012	0.230793	-0.773871	1.24014	0.230665	5.04656	0.910725	0.256631	9.6217	-0.769199	10.8865	14.6043	2.64054	20.0993	-8.27403	-9.46796	0.873072	-2.58392	-14.1851	38.0119	45.0179	2.09796	106.091	39.7044	-0.321035	0.364476	-48.6443	-2.34062	-1.04441	-1.10825	14.1686	19.7473	52.6409	7.49899	87.9107	40.5977	1.45685	-5.34604	-22.0225	0.478735	-5.83542	42.1665	-0.990835	-3.0284	25.5816	-16.3473
1198	2.64391	0.921214	11.4109	1.22624	0.220798	-0.762708	1.22626	0.220672	5.05772	0.901042	0.248201	9.63009	-0.718139	10.8503	14.5863	2.72271	20.0146	-8.3049	-9.59023	0.839335	-2.56568	-14.1672	37.9664	45.0167	2.04991	106.126	39.7551	-0.286534	0.341597	-48.6543	-2.25915	-1.04964	-1.07629	14.1681	19.784	52.6355	7.49645	87.9313	40.7058	1.40722	-5.30915	-22.0191	0.457284	-5.88832	42.1869	-0.933715	-2.99525	25.5341	-16.3304
1200	2.62585	0.878616	11.4148	1.21534	0.203316	-0.760689	1.21536	0.20319	5.05974	0.89409	0.234398	9.63164	-0.681888	10.8075	14.5924	2.77215	19.9238	-8.29408	-9.68573	0.836586	-2.5704	-14.1552	37.9334	45.061	2.0057	106.097	39.7629	-0.242265	0.331917	-48.6397	-2.2204	-1.09465	-1.00557	14.1877	19.8226	52.6127	7.44337	87.9942	40.7968	1.32546	-5.28847	-22.0272	0.460209	-5.91697	42.2311	-0.909501	-2.9932	25.5023	-16.3526
1202	2.62311	0.823825	11.4025	1.21031	0.179501	-0.765849	1.21033	0.179376	5.05458	0.891945	0.216277	9.62782	-0.6734	10.7668	14.631	2.76729	19.8471	-8.22685	-9.74503	0.876578	-2.61449	-14.167	37.8975	45.1397	2.01441	106.068	39.7409	-0.177139	0.349284	-48.6029	-2.22854	-1.17863	-0.957484	14.1863	19.9155	52.6353	7.41471	87.9922	40.8251	1.26817	-5.27449	-22.0383	0.487565	-5.90522	42.2875	-0.93615	-3.03975	25.4674	-16.3765
1204	2.62698	0.781334	11.3857	1.20904	0.160656	-0.77305	1.20906	0.160531	5.04738	0.892274	0.202127	9.62246	-0.689642	10.7124	14.6841	2.71069	19.7545	-8.13769	-9.79445	0.924451	-2.67862	-14.1995	37.8985	45.22	2.11367	106.046	39.7144	-0.108023	0.394854	-48.5503	-2.2448	-1.24636	-0.921519	14.1681	20.0035	52.6433	7.41928	87.9483	40.8454	1.23903	-5.25349	-22.0466	0.50418	-5.86132	42.3465	-0.96962	-3.11884	25.4411	-16.3943
1206	2.63555	0.756397	11.3709	1.21106	0.149188	-0.779531	1.21107	0.149063	5.0409	0.894555	0.19371	9.61763	-0.730608	10.6435	14.74	2.60389	19.6445	-8.0484	-9.83238	0.966939	-2.74813	-14.2511	37.9344	45.2921	2.28874	106.041	39.6857	-0.0444692	0.461175	-48.4888	-2.26633	-1.28911	-0.890731	14.1362	20.0686	52.6308	7.45008	87.8795	40.8628	1.23713	-5.22803	-22.0493	0.504359	-5.78195	42.4046	-0.996279	-3.22455	25.4259	-16.4067
1208	2.65105	0.740557	11.3682	1.21677	0.141164	-0.780712	1.21678	0.141038	5.03972	0.899366	0.188107	9.61676	-0.80197	10.571	14.7736	2.44409	19.5382	-8.00448	-9.8217	0.992362	-2.78634	-14.3235	37.9535	45.3543	2.44649	106.072	39.6318	-0.00580084	0.527389	-48.439	-2.32753	-1.33549	-0.836578	14.1034	20.0924	52.6254	7.45685	87.8471	40.8452	1.24568	-5.23028	-22.0438	0.507654	-5.63765	42.4626	-1.00912	-3.36647	25.4228	-16.4291
1210	2.66315	0.748934	11.3767	1.22268	0.143952	-0.777007	1.22269	0.143826	5.04342	0.903593	0.190584	9.61954	-0.873658	10.5	14.7793	2.28832	19.4345	-8.01171	-9.80462	0.980145	-2.79868	-14.375	37.9962	45.4111	2.56023	106.089	39.5813	0.00738362	0.532739	-48.3811	-2.38375	-1.3531	-0.785382	14.0727	20.1085	52.6361	7.46889	87.8047	40.813	1.27032	-5.20891	-22.0305	0.482888	-5.50163	42.5088	-0.999713	-3.434	25.4234	-16.4687
1212	2.67251	0.778786	11.3939	1.22888	0.156318	-0.769603	1.2289	0.156191	5.05083	0.907392	0.200227	9.62507	-0.941803	10.4379	14.7605	2.14562	19.3454	-8.0627	-9.78445	0.937318	-2.78738	-14.3991	38.0585	45.4575	2.61282	106.08	39.5402	-0.00180971	0.477653	-48.3201	-2.43111	-1.34295	-0.745831	14.0518	20.1202	52.6616	7.49011	87.7521	40.7744	1.30657	-5.15992	-22.0099	0.427063	-5.40651	42.5445	-0.965701	-3.39843	25.4385	-16.527
1214	2.69198	0.80698	11.4099	1.23942	0.167255	-0.762699	1.23944	0.167127	5.05773	0.914525	0.209099	9.63023	-1.02451	10.4032	14.7376	1.98687	19.3116	-8.11968	-9.73194	0.914439	-2.75931	-14.4115	38.0823	45.4722	2.5704	106.055	39.5034	-0.0177354	0.430406	-48.2987	-2.49735	-1.33586	-0.727067	14.0648	20.1139	52.6868	7.51757	87.7271	40.7401	1.33347	-5.11996	-21.9799	0.35516	-5.39598	42.587	-0.907076	-3.2674	25.5226	-16.5956
1216	2.71958	0.828191	11.4181	1.25303	0.174603	-0.759313	1.25305	0.174474	5.06112	0.924197	0.215506	9.63276	-1.10766	10.3998	14.7167	1.83824	19.3352	-8.16951	-9.67418	0.898047	-2.72553	-14.4213	38.1432	45.4503	2.52259	106.018	39.4805	-0.0479357	0.371616	-48.2551	-2.56929	-1.34273	-0.732197	14.1006	20.0542	52.6939	7.52062	87.7144	40.7347	1.36344	-5.05613	-21.964	0.281528	-5.50562	42.6316	-0.825752	-3.01595	25.6396	-16.7054
1218	2.75444	0.844584	11.4178	1.2695	0.179377	-0.759637	1.26951	0.179246	5.06079	0.936171	0.220191	9.63252	-1.17883	10.4228	14.6983	1.72029	19.4025	-8.21029	-9.61981	0.878316	-2.69064	-14.4344	38.2352	45.3979	2.48677	105.979	39.4749	-0.0807739	0.312351	-48.1882	-2.64284	-1.35839	-0.752805	14.1458	19.9546	52.6792	7.50746	87.7165	40.7553	1.39652	-4.97628	-21.9654	0.215747	-5.70564	42.6734	-0.742925	-2.71214	25.7608	-16.8322
1220	2.79355	0.873278	11.4153	1.28868	0.189275	-0.761079	1.2887	0.189142	5.05935	0.949829	0.22889	9.63143	-1.20415	10.4491	14.6732	1.68753	19.4594	-8.25696	-9.57575	0.820629	-2.6597	-14.4653	38.2615	45.3471	2.43212	105.958	39.4887	-0.0640274	0.304115	-48.1518	-2.71628	-1.34579	-0.751805	14.1563	19.9052	52.6465	7.54787	87.7609	40.764	1.42262	-4.93924	-21.9742	0.180629	-5.84438	42.6937	-0.741174	-2.65336	25.7992	-16.8531
1222	2.83868	0.913757	11.416	1.31133	0.203911	-0.761195	1.31136	0.203776	5.05924	0.965759	0.241361	9.63132	-1.19004	10.4623	14.6536	1.72061	19.4781	-8.2897	-9.54774	0.755638	-2.62928	-14.4924	38.277	45.2874	2.41485	105.954	39.5346	-0.0332448	0.331306	-48.1328	-2.76425	-1.32435	-0.746922	14.147	19.8763	52.6192	7.58441	87.7884	40.766	1.44965	-4.92241	-21.9822	0.136888	-5.93497	42.7192	-0.787205	-2.65046	25.8368	-16.8146
1224	2.88299	0.960404	11.4219	1.33407	0.22128	-0.75905	1.33409	0.221143	5.06138	0.981562	0.255875	9.6329	-1.14287	10.4554	14.6406	1.80537	19.4483	-8.30833	-9.53806	0.68445	-2.59489	-14.5144	38.2959	45.2194	2.44359	105.97	39.6039	-0.000518922	0.384265	-48.1271	-2.78818	-1.29498	-0.730724	14.1288	19.8662	52.5942	7.60174	87.7875	40.7616	1.47788	-4.92628	-21.9872	0.0928304	-5.96589	42.7499	-0.860595	-2.67803	25.8786	-16.7403
1226	2.89782	0.990235	11.4345	1.34268	0.233273	-0.753703	1.3427	0.233134	5.06673	0.987184	0.265407	9.63689	-1.08373	10.4218	14.6251	1.90262	19.3656	-8.33296	-9.55061	0.578889	-2.54059	-14.5485	38.3353	45.1488	2.50889	106.019	39.6505	0.0164914	0.438025	-48.1227	-2.82244	-1.24394	-0.652952	14.1381	19.8904	52.5234	7.58648	87.7672	40.7565	1.50168	-4.96982	-21.9958	0.124928	-5.90054	42.7582	-0.90425	-2.79538	25.8678	-16.696
1228	2.90126	1.0077	11.4489	1.34542	0.240613	-0.747435	1.34545	0.240474	5.073	0.988743	0.271063	9.64157	-1.01759	10.3799	14.6177	2.00835	19.2653	-8.3428	-9.56776	0.482656	-2.4798	-14.566	38.3545	45.0919	2.53651	106.064	39.6867	0.0259071	0.48222	-48.1373	-2.84621	-1.19299	-0.588389	14.1537	19.9125	52.4902	7.56727	87.7536	40.7278	1.52268	-5.03341	-21.9798	0.161283	-5.77755	42.7676	-0.942997	-2.9432	25.8486	-16.6343
1230	2.89849	1.01292	11.462	1.34459	0.243018	-0.741625	1.34462	0.242879	5.07881	0.987961	0.27279	9.64592	-0.949816	10.3343	14.6219	2.11405	19.1577	-8.33155	-9.582	0.408167	-2.41881	-14.5652	38.3486	45.0535	2.51683	106.097	39.7095	0.028705	0.505828	-48.1648	-2.85724	-1.14877	-0.550895	14.1703	19.9247	52.5028	7.55419	87.7453	40.6776	1.54128	-5.09742	-21.9389	0.189511	-5.61837	42.7818	-0.983403	-3.10388	25.8288	-16.5552
1232	2.89394	1.0057	11.4673	1.3421	0.240127	-0.739215	1.34212	0.239988	5.08122	0.986295	0.270456	9.64774	-0.890061	10.2849	14.643	2.20151	19.0464	-8.29064	-9.58356	0.359548	-2.36809	-14.5644	38.3356	45.0344	2.49023	106.134	39.7051	0.0192413	0.475448	-48.1622	-2.8609	-1.11486	-0.520035	14.1816	19.9335	52.5114	7.5587	87.705	40.6354	1.5583	-5.10424	-21.8969	0.227144	-5.45815	42.7972	-1.03838	-3.2753	25.7986	-16.4925
1234	2.89192	0.985141	11.4657	1.33977	0.231245	-0.73977	1.3398	0.231107	5.08066	0.98516	0.263665	9.64734	-0.845688	10.2319	14.6698	2.25904	18.9341	-8.24157	-9.5697	0.34375	-2.33337	-14.5786	38.3243	45.03	2.45831	106.131	39.6708	0.0231833	0.443643	-48.1635	-2.87246	-1.09569	-0.518384	14.2001	19.9305	52.5389	7.57344	87.6711	40.5965	1.57155	-5.07911	-21.8642	0.26238	-5.35058	42.8097	-1.08093	-3.40486	25.7725	-16.4582
1236	2.89273	0.955216	11.4594	1.33803	0.21808	-0.742399	1.33806	0.217942	5.07803	0.984754	0.253718	9.6454	-0.815586	10.1718	14.6951	2.28849	18.8141	-8.19802	-9.54477	0.354295	-2.31501	-14.6057	38.3155	45.0346	2.42391	106.087	39.6194	0.0490011	0.424073	-48.1684	-2.89491	-1.091	-0.541688	14.2268	19.9163	52.5789	7.59287	87.6529	40.5696	1.57869	-5.03334	-21.8447	0.292848	-5.30833	42.8187	-1.10479	-3.47564	25.756	-16.4517
1238	2.89277	0.929844	11.4553	1.33628	0.206955	-0.744073	1.3363	0.206817	5.07636	0.984198	0.245292	9.64417	-0.787781	10.0926	14.7029	2.30938	18.6597	-8.18927	-9.52807	0.360526	-2.30807	-14.6165	38.2972	45.0315	2.38233	106.031	39.6063	0.105202	0.419077	-48.1425	-2.92601	-1.0974	-0.55396	14.2575	19.897	52.588	7.59976	87.6546	40.5933	1.56924	-4.9913	-21.8354	0.321254	-5.332	42.8273	-1.10664	-3.46271	25.7566	-16.4574
1240	2.88904	0.916366	11.4568	1.3337	0.201283	-0.743295	1.33372	0.201146	5.07714	0.982658	0.24088	9.64477	-0.754212	9.99275	14.6916	2.33598	18.4655	-8.21732	-9.52417	0.358032	-2.30675	-14.6356	38.2936	45.0236	2.3832	105.988	39.6115	0.175609	0.428427	-48.1178	-2.94724	-1.09723	-0.5597	14.2742	19.8956	52.5972	7.60961	87.6581	40.6184	1.56865	-4.95657	-21.849	0.339217	-5.32317	42.8327	-1.12141	-3.48216	25.7613	-16.4413
1242	2.88087	0.914384	11.4647	1.32998	0.200933	-0.739763	1.33	0.200796	5.08067	0.979904	0.240358	9.64742	-0.714847	9.87632	14.665	2.36917	18.2386	-8.27499	-9.53337	0.346434	-2.30342	-14.6653	38.3054	45.0125	2.42642	105.969	39.6199	0.246971	0.443224	-48.1036	-2.95476	-1.08879	-0.558901	14.2744	19.9094	52.6092	7.62325	87.6551	40.6362	1.58079	-4.92677	-21.8805	0.343993	-5.2692	42.8339	-1.14746	-3.54639	25.769	-16.4066
1244	2.86949	0.913003	11.477	1.3249	0.201042	-0.734217	1.32492	0.200905	5.08621	0.976104	0.240082	9.65157	-0.679922	9.75786	14.6407	2.39312	18.0097	-8.32892	-9.55015	0.333717	-2.27204	-14.6943	38.3152	45.0031	2.46461	105.99	39.5799	0.284451	0.428244	-48.1088	-2.95142	-1.0843	-0.552996	14.2654	19.9035	52.6099	7.63213	87.6293	40.6571	1.59829	-4.88172	-21.8979	0.331001	-5.22195	42.8307	-1.13964	-3.58812	25.7903	-16.4076
1246	2.85412	0.910509	11.4912	1.31799	0.20093	-0.727859	1.31801	0.200795	5.09257	0.970953	0.239517	9.65633	-0.646448	9.65424	14.6154	2.41981	17.8083	-8.38316	-9.56807	0.321106	-2.24488	-14.718	38.314	44.9949	2.48625	106.038	39.541	0.298643	0.399338	-48.1183	-2.94993	-1.085	-0.539241	14.2692	19.895	52.5963	7.62779	87.6088	40.6902	1.6057	-4.84464	-21.9093	0.317144	-5.1861	42.8186	-1.12897	-3.60522	25.8151	-16.4024
1248	2.83553	0.9078	11.5063	1.30965	0.200944	-0.721044	1.30967	0.200809	5.09939	0.964725	0.238947	9.66144	-0.614779	9.57267	14.5889	2.45127	17.6477	-8.43761	-9.58494	0.306923	-2.22896	-14.734	38.3042	44.9879	2.48825	106.097	39.5176	0.296179	0.364775	-48.1304	-2.95309	-1.08831	-0.520452	14.2865	19.8892	52.5742	7.61575	87.6015	40.7323	1.60043	-4.8219	-21.9124	0.308726	-5.16187	42.7984	-1.12336	-3.60539	25.8408	-16.3902
1250	2.81679	0.912282	11.5228	1.30175	0.20412	-0.71365	1.30177	0.203986	5.10678	0.958612	0.240768	9.66697	-0.586422	9.51952	14.5595	2.48728	17.5401	-8.49452	-9.59923	0.28116	-2.22214	-14.7385	38.307	44.9826	2.47562	106.123	39.5232	0.297605	0.344407	-48.1556	-2.95801	-1.07994	-0.510401	14.2952	19.8955	52.57	7.63036	87.6142	40.7603	1.58828	-4.82007	-21.8916	0.313312	-5.13777	42.7753	-1.12769	-3.63593	25.8669	-16.4056
1252	2.79947	0.919712	11.5397	1.29468	0.208491	-0.706113	1.2947	0.208358	5.11432	0.953037	0.243538	9.67261	-0.567887	9.49553	14.5315	2.51584	17.4892	-8.54675	-9.61715	0.252311	-2.21954	-14.7373	38.3073	44.9826	2.46325	106.148	39.5403	0.291585	0.334974	-48.1694	-2.96549	-1.07092	-0.502047	14.3005	19.8986	52.5773	7.64052	87.6245	40.7807	1.57797	-4.81457	-21.8696	0.323949	-5.11644	42.7533	-1.13705	-3.6437	25.8903	-16.4255
1254	2.78501	0.92705	11.5561	1.28885	0.212626	-0.6988	1.28888	0.212493	5.12163	0.948411	0.246217	9.67808	-0.56224	9.49889	14.5063	2.53057	17.4929	-8.59233	-9.6371	0.225499	-2.22009	-14.7359	38.3058	44.9863	2.45929	106.171	39.5624	0.284065	0.337963	-48.1693	-2.9747	-1.06618	-0.493089	14.3023	19.8969	52.5891	7.64298	87.6304	40.7968	1.57048	-4.80283	-21.8544	0.338497	-5.09436	42.7339	-1.1523	-3.63305	25.9101	-16.4367
1256	2.77706	0.925634	11.569	1.28528	0.212481	-0.69304	1.2853	0.212348	5.12739	0.945753	0.245854	9.6824	-0.575601	9.52379	14.4846	2.51823	17.5428	-8.63109	-9.64616	0.213936	-2.22876	-14.7515	38.3178	44.9841	2.48011	106.166	39.5816	0.304429	0.360793	-48.17	-2.98175	-1.0769	-0.481212	14.2964	19.8966	52.5782	7.6545	87.6505	40.8183	1.55837	-4.80009	-21.8558	0.355647	-5.0556	42.7167	-1.18344	-3.67066	25.9256	-16.4005
1258	2.77255	0.920114	11.5849	1.28293	0.210273	-0.685924	1.28295	0.210141	5.13451	0.944153	0.244032	9.68774	-0.59745	9.55432	14.4672	2.49203	17.6061	-8.66248	-9.65078	0.207582	-2.22185	-14.7706	38.3365	44.9711	2.50915	106.127	39.6003	0.35426	0.391727	-48.1681	-2.99017	-1.09042	-0.458634	14.2984	19.9036	52.5672	7.65679	87.6644	40.8397	1.55062	-4.80086	-21.8665	0.369986	-5.01466	42.7021	-1.2113	-3.72243	25.9391	-16.3721
1260	2.76905	0.913886	11.604	1.28098	0.207664	-0.677382	1.281	0.207532	5.14305	0.942879	0.241933	9.69415	-0.621453	9.58376	14.4541	2.46096	17.6683	-8.68611	-9.65692	0.200944	-2.1969	-14.7879	38.3595	44.9498	2.54064	106.07	39.6172	0.421217	0.420477	-48.1631	-2.99896	-1.09984	-0.427009	14.309	19.9195	52.5607	7.6494	87.6668	40.8601	1.54957	-4.79997	-21.8851	0.381064	-4.97657	42.6894	-1.23301	-3.77945	25.9523	-16.3609
1262	2.75994	0.916926	11.6205	1.27722	0.209537	-0.670024	1.27724	0.209406	5.15041	0.939942	0.243062	9.69966	-0.632712	9.60409	14.4461	2.44902	17.7093	-8.70003	-9.68488	0.181179	-2.16909	-14.7902	38.3818	44.9366	2.56627	106.051	39.6276	0.452365	0.416613	-48.1525	-3.00172	-1.08928	-0.400989	14.3149	19.9468	52.557	7.64565	87.6534	40.8814	1.55801	-4.77813	-21.9167	0.395045	-4.94831	42.6735	-1.25801	-3.83235	25.9683	-16.3513
1264	2.74774	0.923035	11.6368	1.2723	0.212978	-0.66278	1.27233	0.212846	5.15765	0.936045	0.245284	9.70508	-0.64177	9.62051	14.4397	2.43942	17.7424	-8.71101	-9.7131	0.15459	-2.13178	-14.8027	38.4046	44.9149	2.59614	106.057	39.6284	0.463535	0.406659	-48.1516	-2.99879	-1.07155	-0.378256	14.3233	19.9695	52.5575	7.65249	87.6449	40.8968	1.56096	-4.76125	-21.9295	0.39917	-4.92381	42.6638	-1.27358	-3.88984	25.9969	-16.3414
1266	2.73291	0.930684	11.6535	1.26634	0.217279	-0.655369	1.26636	0.217148	5.16506	0.931304	0.248079	9.71063	-0.650474	9.63509	14.433	2.42985	17.7721	-8.72292	-9.73989	0.122101	-2.08575	-14.8281	38.4242	44.8862	2.62601	106.085	39.6173	0.457024	0.39459	-48.1613	-2.98744	-1.04865	-0.355922	14.3335	19.9795	52.5592	7.66826	87.6414	40.9043	1.55741	-4.75139	-21.9165	0.392102	-4.90331	42.6626	-1.27688	-3.949	26.0433	-16.3344
1268	2.71465	0.938799	11.6716	1.25891	0.222017	-0.6473	1.25894	0.221887	5.17313	0.925438	0.251099	9.71666	-0.657279	9.65128	14.4213	2.42495	17.8039	-8.7434	-9.7808	0.0819275	-2.03847	-14.8546	38.4273	44.8744	2.63238	106.132	39.5854	0.42936	0.372605	-48.1681	-2.95294	-1.01599	-0.321737	14.3342	19.9552	52.5483	7.67834	87.6199	40.9021	1.55856	-4.72974	-21.8811	0.380605	-4.89379	42.6664	-1.27136	-3.98361	26.1066	-16.3321
1270	2.69905	0.946534	11.6885	1.25262	0.22641	-0.639752	1.25264	0.226281	5.18068	0.920445	0.253939	9.72231	-0.664075	9.67114	14.4064	2.42185	17.8423	-8.76962	-9.81359	0.0413483	-1.98858	-14.8736	38.422	44.8539	2.61269	106.173	39.5622	0.406909	0.343117	-48.1833	-2.93128	-0.984464	-0.287789	14.3554	19.9452	52.5415	7.6827	87.5942	40.8933	1.562	-4.71669	-21.8419	0.368901	-4.87732	42.688	-1.24792	-4.0511	26.222	-16.4244
1272	2.68744	0.958765	11.7053	1.2484	0.232499	-0.632306	1.24843	0.232371	5.18812	0.916885	0.258188	9.72788	-0.669352	9.69393	14.3868	2.42318	17.8855	-8.8038	-9.83938	-0.000796966	-1.93356	-14.8832	38.413	44.8203	2.57161	106.199	39.5526	0.400505	0.311578	-48.2065	-2.9271	-0.953783	-0.255523	14.4004	19.9493	52.5422	7.67541	87.5768	40.8814	1.56787	-4.71812	-21.8074	0.350558	-4.87998	42.7448	-1.19194	-4.15724	26.4454	-16.6142
1274	2.67825	0.995902	11.7287	1.24701	0.249323	-0.622087	1.24703	0.249194	5.19834	0.91471	0.27064	9.7355	-0.664723	9.71389	14.3563	2.4429	17.9197	-8.85739	-9.88407	-0.0584376	-1.86298	-14.8751	38.4122	44.7804	2.52494	106.202	39.5559	0.422743	0.299493	-48.2254	-2.92312	-0.910888	-0.219008	14.4517	19.9153	52.5484	7.63034	87.6064	40.8786	1.57771	-4.73997	-21.7893	0.289808	-5.00661	42.8878	-1.05468	-4.26991	26.9283	-16.7729
1276	2.67509	1.04736	11.7547	1.24928	0.272	-0.610803	1.2493	0.271871	5.20963	0.914879	0.287712	9.74391	-0.658517	9.73415	14.3205	2.46631	17.9538	-8.92062	-9.9354	-0.114508	-1.7865	-14.9202	38.4119	44.7301	2.52076	106.215	39.5154	0.4738	0.287884	-48.247	-2.92235	-0.866781	-0.182692	14.5077	19.8847	52.5542	7.59281	87.6584	40.868	1.58937	-4.76647	-21.7857	0.225229	-5.27239	43.1075	-0.851337	-4.42648	27.7259	-17.2363
1278	2.6747	1.10698	11.7814	1.25334	0.29806	-0.599278	1.25337	0.297931	5.22115	0.91616	0.307431	9.75249	-0.650625	9.75384	14.2852	2.4925	17.9862	-8.98268	-9.99132	-0.167989	-1.7076	-15.0352	38.3984	44.6702	2.55833	106.256	39.4113	0.55435	0.265785	-48.2756	-2.92032	-0.82246	-0.152024	14.5681	19.8629	52.5562	7.5712	87.7248	40.8489	1.60304	-4.79554	-21.7934	0.19879	-5.73275	43.4147	-0.608558	-4.52871	28.9013	-17.9753
1280	2.66331	1.16359	11.8077	1.25237	0.323575	-0.587863	1.2524	0.323446	5.23257	0.913718	0.326404	9.76099	-0.632585	9.76748	14.266	2.53271	18.0041	-9.01446	-10.0526	-0.230826	-1.62612	-15.2257	38.309	44.6074	2.58442	106.376	39.2171	0.671897	0.205944	-48.3224	-2.90107	-0.769885	-0.138653	14.6361	19.8366	52.546	7.55781	87.8	40.8355	1.62039	-4.84049	-21.7991	0.355915	-6.62125	43.872	-0.430134	-4.23255	30.6947	-18.407
1282	2.63173	1.19354	11.8142	1.24061	0.338927	-0.585009	1.24064	0.338799	5.23542	0.903898	0.337071	9.76309	-0.611202	9.77628	14.27	2.57407	18.0124	-9.00338	-10.1205	-0.296788	-1.57401	-15.4019	38.2579	44.5362	2.59898	106.47	39.011	0.781105	0.132558	-48.3912	-2.86012	-0.726736	-0.172059	14.7157	19.8026	52.5376	7.52927	87.8441	40.8215	1.64756	-4.85958	-21.8089	0.538328	-7.54172	44.3541	-0.116723	-3.25058	32.5855	-19.0051
1284	2.58275	1.19578	11.7997	1.21921	0.343451	-0.591228	1.21925	0.343325	5.2292	0.887604	0.339016	9.7584	-0.588365	9.77894	14.2943	2.61311	18.0093	-8.9556	-10.1923	-0.370826	-1.54479	-15.548	38.2608	44.4547	2.59926	106.524	38.8027	0.865641	0.0434167	-48.4777	-2.80055	-0.69122	-0.244735	14.8022	19.7563	52.5299	7.48603	87.8608	40.7978	1.68546	-4.85497	-21.8164	0.669356	-8.30347	44.7867	0.323996	-1.594	34.265	-19.7726
1286	2.53794	1.1911	11.78	1.19916	0.34467	-0.59975	1.19919	0.344546	5.22068	0.87253	0.338586	9.752	-0.564641	9.76877	14.318	2.64916	17.9825	-8.91005	-10.2594	-0.483213	-1.47904	-15.7003	38.269	44.364	2.58214	106.61	38.541	0.904392	-0.0996806	-48.5588	-2.74213	-0.638024	-0.297601	14.8764	19.6832	52.5082	7.45017	87.9141	40.7328	1.729	-4.87864	-21.7951	0.577	-8.5314	44.9866	0.64414	0.341396	35.0351	-20.9175
1288	2.49541	1.18492	11.7535	1.17998	0.345106	-0.611283	1.18002	0.344984	5.20915	0.858167	0.337637	9.74334	-0.543795	9.75504	14.3413	2.67878	17.9503	-8.8662	-10.3012	-0.583273	-1.40421	-15.8323	38.2906	44.2437	2.5714	106.643	38.2986	0.94341	-0.230563	-48.6505	-2.67169	-0.579864	-0.337875	14.9226	19.604	52.4546	7.45025	87.9447	40.644	1.79445	-4.89938	-21.7461	0.483449	-8.56415	45.1048	0.702129	2.88169	35.4601	-22.252
1290	2.45698	1.17917	11.7204	1.16262	0.345468	-0.6258	1.16266	0.345348	5.19463	0.845161	0.33676	9.73245	-0.527082	9.74286	14.355	2.70277	17.9222	-8.84024	-10.3167	-0.664902	-1.31677	-15.9389	38.3276	44.0933	2.57042	106.615	38.0924	0.985364	-0.337092	-48.7453	-2.59739	-0.518803	-0.359675	14.9492	19.5247	52.3749	7.47531	87.9583	40.5363	1.8704	-4.92214	-21.6772	0.380496	-8.45685	45.2029	0.588528	5.80395	35.7154	-23.5544
1292	2.42809	1.17234	11.6781	1.14936	0.344733	-0.644443	1.1494	0.344614	5.17599	0.835294	0.335347	9.71846	-0.517916	9.74275	14.3304	2.72263	17.9183	-8.88477	-10.322	-0.755679	-1.17224	-16.0257	38.3932	43.9252	2.57497	106.581	37.9033	0.990626	-0.442139	-48.8023	-2.55959	-0.452801	-0.33498	15.0064	19.4463	52.3061	7.4493	88.0357	40.4023	1.89438	-4.99824	-21.6175	0.0223867	-8.12946	45.398	0.819024	8.22024	35.9577	-24.3228
1294	2.40332	1.16214	11.6406	1.13769	0.3422	-0.660946	1.13773	0.342083	5.15948	0.82673	0.332694	9.70609	-0.497146	9.75174	14.2645	2.77231	17.9259	-9.00293	-10.327	-0.839353	-1.05372	-16.0669	38.4343	43.7815	2.54103	106.539	37.8135	1.00171	-0.508516	-48.8338	-2.55026	-0.385774	-0.320302	15.0901	19.3801	52.2691	7.39629	88.1156	40.3228	1.90382	-5.06702	-21.576	-0.480754	-7.64041	45.6077	1.30632	8.95909	36.095	-24.8482
1296	2.3882	1.15004	11.6074	1.13014	0.338123	-0.675542	1.13017	0.338007	5.14489	0.821352	0.329162	9.69515	-0.466006	9.76805	14.1697	2.84734	17.9425	-9.17271	-10.3306	-0.903204	-0.981745	-16.0689	38.4562	43.6722	2.49093	106.483	37.8195	1.02966	-0.526408	-48.8421	-2.56779	-0.323589	-0.330965	15.1819	19.3406	52.2693	7.34478	88.1714	40.2975	1.91048	-5.11007	-21.5544	-1.0425	-6.96771	45.7977	1.85986	8.1561	36.1263	-25.2046
1298	2.41096	1.14565	11.5624	1.13974	0.334842	-0.695644	1.13978	0.334725	5.12479	0.828737	0.327398	9.68008	-0.446186	9.78665	14.0939	2.90019	17.9677	-9.3083	-10.3115	-0.913407	-0.958219	-16.0781	38.5343	43.5876	2.55336	106.366	37.8412	1.07429	-0.488901	-48.8291	-2.61558	-0.283136	-0.377239	15.2073	19.3852	52.3051	7.40158	88.1469	40.2503	1.92673	-5.10901	-21.5428	-1.41241	-5.87887	45.9087	1.69164	7.69521	36.0213	-25.3848
1300	2.44982	1.13622	11.5113	1.15607	0.32826	-0.718454	1.1561	0.328141	5.10198	0.841362	0.32363	9.663	-0.446633	9.80922	14.0544	2.91295	18.0082	-9.37856	-10.2995	-0.868266	-0.957914	-16.1096	38.6433	43.5414	2.70292	106.205	37.7992	1.15502	-0.432765	-48.7908	-2.64945	-0.267907	-0.413104	15.1995	19.4073	52.338	7.47091	88.1102	40.1533	1.97142	-5.08897	-21.5537	-1.67384	-5.00371	45.9867	1.47982	6.98077	35.8954	-25.3885
1302	2.49341	1.12113	11.4564	1.17408	0.318889	-0.742981	1.17411	0.318768	5.07745	0.855432	0.317896	9.64463	-0.463506	9.83333	14.0513	2.89169	18.0583	-9.38348	-10.3014	-0.790408	-0.964134	-16.1753	38.7508	43.5195	2.90843	106.036	37.6749	1.27147	-0.369994	-48.7434	-2.65805	-0.268113	-0.426227	15.1839	19.391	52.3514	7.51587	88.0684	40.0068	2.03852	-5.07341	-21.5761	-1.83593	-4.48879	46.0386	1.36174	6.14557	35.7797	-25.2743
1304	2.51755	1.10763	11.3975	1.18364	0.311603	-0.769185	1.18367	0.311481	5.05125	0.86305	0.313151	9.625	-0.474476	9.84888	14.067	2.87543	18.091	-9.35397	-10.311	-0.776599	-0.943473	-16.3131	38.7395	43.4516	3.0684	105.987	37.4829	1.41715	-0.292999	-48.7568	-2.64748	-0.237633	-0.417128	15.2405	19.3735	52.3201	7.46741	87.9832	39.8475	2.08096	-5.13281	-21.5541	-1.87436	-4.27349	46.0392	1.27828	6.06923	35.6624	-25.247
1306	2.52528	1.10486	11.3614	1.18678	0.310051	-0.78522	1.18682	0.309929	5.03521	0.865492	0.312235	9.61298	-0.45593	9.85963	14.052	2.91496	18.1034	-9.37829	-10.3512	-0.772492	-0.875672	-16.4039	38.6973	43.3794	3.15254	106.027	37.2971	1.49934	-0.304095	-48.784	-2.59495	-0.206522	-0.377795	15.2997	19.3756	52.2745	7.42257	87.8902	39.6989	2.12813	-5.21527	-21.5144	-1.89268	-4.32996	46.0006	1.27726	6.08983	35.456	-25.2193
1308	2.52182	1.11843	11.3474	1.18618	0.316337	-0.791492	1.18621	0.316214	5.02894	0.864608	0.316901	9.60826	-0.40634	9.86598	13.9964	3.01454	18.0957	-9.47445	-10.4112	-0.772085	-0.772626	-16.432	38.6607	43.3051	3.16618	106.116	37.1436	1.50994	-0.399019	-48.8182	-2.51287	-0.177133	-0.317228	15.3551	19.3871	52.2169	7.38924	87.8168	39.5749	2.17573	-5.31024	-21.4684	-1.92882	-4.53862	45.9288	1.3281	6.03378	35.1845	-25.19
1310	2.52827	1.163	11.3234	1.19206	0.33561	-0.802446	1.1921	0.335487	5.01798	0.867685	0.331719	9.6	-0.343746	9.86573	13.9151	3.13868	18.0705	-9.61736	-10.4261	-0.792352	-0.709658	-16.4538	38.7029	43.2037	3.18207	106.108	37.0436	1.51463	-0.45607	-48.8778	-2.46595	-0.133984	-0.27471	15.4457	19.3335	52.1199	7.29725	87.8496	39.4962	2.17941	-5.43345	-21.4395	-2.03143	-4.46485	45.8281	1.27242	5.73964	35.0331	-25.2731
1312	2.5363	1.20983	11.3047	1.1988	0.355741	-0.811015	1.19884	0.355617	5.00942	0.871348	0.34723	9.59353	-0.29108	9.86853	13.8175	3.24816	18.054	-9.7913	-10.4153	-0.831805	-0.643995	-16.4641	38.7579	43.0995	3.16013	106.089	36.9886	1.51121	-0.512969	-48.9211	-2.46877	-0.0868586	-0.257138	15.5396	19.2926	52.0463	7.23141	87.8716	39.4644	2.18063	-5.5049	-21.4289	-2.09834	-4.34112	45.7538	1.13762	5.5861	34.9353	-25.1525
1314	2.54518	1.25006	11.2916	1.20547	0.372879	-0.817093	1.2055	0.372755	5.00334	0.875155	0.360497	9.58893	-0.253939	9.87739	13.7171	3.33217	18.0542	-9.9714	-10.3883	-0.884905	-0.574339	-16.4668	38.8061	42.9965	3.10082	106.077	36.9729	1.50726	-0.57051	-48.9399	-2.51939	-0.0388408	-0.269634	15.6252	19.265	52.0074	7.21134	87.8697	39.4762	2.19248	-5.50472	-21.4342	-2.12836	-4.21263	45.7118	0.956719	5.58815	34.8618	-24.8093
1316	2.55874	1.27689	11.2733	1.21325	0.383835	-0.825412	1.21329	0.383709	4.99502	0.880218	0.369225	9.58267	-0.22998	9.89754	13.6519	3.39178	18.0805	-10.0867	-10.3712	-0.927962	-0.534254	-16.4677	38.8237	42.8923	3.02108	106.08	36.9891	1.52021	-0.615207	-48.938	-2.59171	0.00332365	-0.325865	15.6904	19.1768	51.988	7.23111	87.9093	39.5253	2.22915	-5.43323	-21.4421	-2.21838	-4.10279	45.6625	0.8623	5.44293	34.7287	-24.4488
1318	2.56763	1.29747	11.2531	1.21854	0.392381	-0.834568	1.21858	0.392255	4.98586	0.883578	0.375986	9.57578	-0.198419	9.90373	13.6195	3.45555	18.0793	-10.1423	-10.3614	-0.981821	-0.477709	-16.5016	38.8545	42.7663	3.00283	106.053	36.9842	1.56467	-0.626621	-48.9549	-2.65301	0.0623421	-0.371583	15.7084	19.0881	51.9642	7.30905	87.9394	39.5484	2.2825	-5.32813	-21.4369	-2.3169	-3.8526	45.6343	0.763417	5.20599	34.6427	-24.2076
1320	2.56924	1.31548	11.2319	1.22045	0.400307	-0.844067	1.22049	0.400181	4.97636	0.884457	0.382055	9.56864	-0.156141	9.89004	13.616	3.52739	18.0385	-10.1455	-10.3586	-1.04959	-0.391845	-16.5671	38.9045	42.6192	3.05246	106.002	36.9414	1.63235	-0.61819	-48.9935	-2.6891	0.139394	-0.393809	15.6841	19.0128	51.9289	7.42822	87.9486	39.5334	2.34586	-5.21447	-21.4195	-2.4036	-3.49409	45.6217	0.64249	4.92705	34.5938	-24.0652
1322	2.56151	1.34338	11.211	1.21893	0.413223	-0.853462	1.21897	0.413098	4.96697	0.882438	0.391618	9.56156	-0.112317	9.85558	13.6271	3.59233	17.9597	-10.1242	-10.3606	-1.1366	-0.263866	-16.627	38.9701	42.461	3.12132	105.987	36.8496	1.67482	-0.665434	-49.0218	-2.68354	0.221984	-0.401027	15.6593	18.9521	51.8811	7.51012	87.9353	39.4953	2.40339	-5.14065	-21.4166	-2.43838	-3.30481	45.5805	0.495712	4.78333	34.448	-23.7316
1324	2.5546	1.3497	11.2005	1.21631	0.416544	-0.858141	1.21635	0.416418	4.96229	0.880246	0.393928	9.55804	-0.0686682	9.82501	13.6361	3.65871	17.8879	-10.1064	-10.3643	-1.17244	-0.136627	-16.6523	38.9609	42.369	3.12164	106.025	36.7397	1.6993	-0.73935	-49.058	-2.64783	0.283521	-0.370844	15.661	18.8975	51.8174	7.55054	87.9141	39.4696	2.44087	-5.13387	-21.3987	-2.44541	-3.22554	45.5276	0.389678	4.72011	34.2401	-23.4487
1326	2.55209	1.33124	11.1981	1.21392	0.408617	-0.859082	1.21396	0.408491	4.96135	0.879002	0.387846	9.55736	-0.0285199	9.80475	13.6423	3.72296	17.8363	-10.0929	-10.3671	-1.14988	-0.0348149	-16.6513	38.8815	42.3546	3.06178	106.105	36.6229	1.70903	-0.821216	-49.102	-2.59728	0.313962	-0.311809	15.6965	18.8601	51.7523	7.54614	87.8918	39.4554	2.45029	-5.19226	-21.3666	-2.43656	-3.2292	45.4751	0.339375	4.70555	34.0104	-23.2874
1328	2.55963	1.30208	11.1842	1.21519	0.395359	-0.865144	1.21523	0.395234	4.95529	0.880848	0.378041	9.55284	-0.00313852	9.79543	13.6673	3.76209	17.8105	-10.0451	-10.3549	-1.10408	-0.0157681	-16.6963	38.8637	42.3834	3.08973	106.143	36.5042	1.70517	-0.861257	-49.1378	-2.58399	0.295193	-0.278052	15.7655	18.8959	51.7496	7.49303	87.885	39.4044	2.40759	-5.28545	-21.3471	-2.44171	-3.23381	45.4571	0.345324	4.63594	33.9039	-23.3338
1330	2.55972	1.2852	11.1685	1.21403	0.388024	-0.872025	1.21407	0.387899	4.94841	0.880476	0.372497	9.5477	0.0230178	9.78371	13.6812	3.8032	17.7798	-10.0179	-10.3751	-1.08761	-0.0248203	-16.7311	38.7308	42.4308	3.04518	106.224	36.4271	1.76155	-0.854436	-49.1765	-2.57311	0.29324	-0.257525	15.8239	18.9549	51.7675	7.44481	87.8498	39.3635	2.39143	-5.34188	-21.3475	-2.42544	-3.24829	45.4656	0.342748	4.61342	33.8234	-23.3843
1332	2.55369	1.28547	11.1513	1.21136	0.388661	-0.879648	1.2114	0.388536	4.94078	0.878432	0.372805	9.54198	0.0491529	9.76949	13.6812	3.84521	17.7442	-10.0168	-10.4238	-1.10882	-0.040266	-16.7561	38.5072	42.4743	2.94217	106.34	36.3871	1.87399	-0.812737	-49.2172	-2.55685	0.317432	-0.248539	15.8518	19.0081	51.7865	7.41992	87.7903	39.3442	2.40826	-5.34304	-21.3638	-2.39395	-3.24785	45.4967	0.308875	4.61412	33.76	-23.3944
1334	2.56637	1.29812	11.1259	1.21775	0.393491	-0.891084	1.21779	0.393366	4.92935	0.882868	0.37687	9.5334	0.0563764	9.76603	13.683	3.85675	17.7352	-10.0129	-10.4421	-1.14306	-0.0275605	-16.8253	38.445	42.4583	2.98227	106.385	36.3226	1.95364	-0.789191	-49.2496	-2.53085	0.338094	-0.248847	15.8113	18.982	51.7683	7.43501	87.7651	39.3503	2.40356	-5.28957	-21.3662	-2.41096	-3.12667	45.5452	0.215336	4.43235	33.7713	-23.3768
1336	2.57561	1.30522	11.0983	1.22224	0.396136	-0.903423	1.22228	0.39601	4.91701	0.88603	0.379174	9.52414	0.057602	9.77014	13.6869	3.85998	17.7424	-10.0052	-10.4264	-1.17182	0.00417102	-16.8929	38.4998	42.4046	3.08271	106.358	36.245	1.99657	-0.803679	-49.2657	-2.51016	0.357666	-0.257073	15.7624	18.9437	51.7124	7.4738	87.7535	39.373	2.39787	-5.24047	-21.3743	-2.40357	-3.02736	45.5663	0.134535	4.30121	33.7577	-23.4091
1338	2.57676	1.30529	11.0688	1.22269	0.396258	-0.91653	1.22273	0.396132	4.9039	0.886341	0.379322	9.51431	0.0596104	9.77846	13.6894	3.86637	17.7569	-9.99928	-10.3866	-1.19012	0.0479254	-16.9403	38.636	42.3261	3.19948	106.275	36.1663	2.00433	-0.852329	-49.2666	-2.49906	0.372047	-0.268064	15.7329	18.9078	51.6289	7.50774	87.7423	39.4073	2.39486	-5.2104	-21.3875	-2.36706	-2.9603	45.5539	0.0722399	4.22895	33.6929	-23.5326
1340	2.57112	1.31186	11.0267	1.22057	0.399781	-0.93523	1.22061	0.399655	4.8852	0.884501	0.381844	9.50027	0.0764716	9.78069	13.6814	3.89877	17.7545	-10.012	-10.3684	-1.20753	0.0930022	-16.9329	38.7312	42.2421	3.20718	106.199	36.1233	2.00686	-0.896988	-49.2637	-2.49863	0.366058	-0.270842	15.7826	18.8593	51.5583	7.42562	87.6904	39.4423	2.40367	-5.19593	-21.3927	-2.34811	-2.80969	45.5344	-0.0371444	4.00535	33.5726	-23.8592
1342	2.56045	1.32183	11.0145	1.21654	0.40497	-0.940663	1.21658	0.404845	4.87977	0.881133	0.385456	9.49618	0.112249	9.77156	13.6273	3.96727	17.7231	-10.1092	-10.3878	-1.18973	0.0612051	-16.8974	38.7838	42.2561	3.23228	106.208	36.1564	1.94966	-0.91532	-49.2834	-2.51405	0.351959	-0.225592	15.8296	18.8884	51.5193	7.364	87.6238	39.4906	2.36591	-5.17762	-21.3609	-2.33696	-2.75093	45.4818	-0.0718794	3.87989	33.3992	-24.1442
1344	2.54761	1.33528	11.03	1.21185	0.411677	-0.933783	1.21189	0.411552	4.88665	0.877181	0.390133	9.50133	0.156931	9.7564	13.5375	4.05433	17.6764	-10.2722	-10.4422	-1.13791	-0.0366215	-16.8501	38.8017	42.3556	3.29961	106.267	36.2514	1.86715	-0.895277	-49.3167	-2.53202	0.336032	-0.142056	15.8566	18.9872	51.5126	7.34988	87.5686	39.5412	2.28905	-5.16668	-21.3058	-2.3463	-2.7999	45.4193	-0.0281965	3.88177	33.2084	-24.3119
1346	2.54098	1.36284	11.0249	1.21082	0.424276	-0.936184	1.21086	0.424151	4.88425	0.875547	0.399478	9.49949	0.170341	9.76198	13.4839	4.08775	17.68	-10.3692	-10.5078	-1.09409	-0.0827002	-16.8273	38.8386	42.3836	3.40079	106.142	36.3218	1.96286	-0.807106	-49.3	-2.48222	0.332946	-0.0944044	15.8735	19.0393	51.5054	7.35699	87.627	39.5505	2.25859	-5.24874	-21.3229	-2.44662	-2.85529	45.4712	-0.0154695	3.89815	33.1587	-24.2643
1348	2.54065	1.34528	10.9974	1.2094	0.41674	-0.948302	1.20945	0.416616	4.87213	0.874994	0.393775	9.49042	0.137507	9.78807	13.4823	4.03834	17.7398	-10.3725	-10.5277	-1.03365	-0.068607	-16.844	38.8733	42.3772	3.4825	105.992	36.2931	2.05072	-0.747766	-49.2455	-2.47151	0.329195	-0.101697	15.8824	19.0481	51.5576	7.41909	87.6174	39.4843	2.2644	-5.25233	-21.308	-2.4919	-2.93185	45.5277	0.0564048	3.92836	33.0428	-24.2803
1350	2.54889	1.27904	10.953	1.20838	0.387313	-0.967712	1.20842	0.387188	4.85272	0.87622	0.371761	9.47594	0.0670747	9.82751	13.5198	3.9207	17.839	-10.3059	-10.4919	-0.956985	0.00143188	-16.8933	38.9131	42.3392	3.54357	105.85	36.1738	2.09107	-0.734637	-49.1713	-2.51342	0.32207	-0.151593	15.8849	19.0075	51.6612	7.51513	87.5369	39.3491	2.30048	-5.16555	-21.2566	-2.46516	-2.98036	45.5616	0.163858	3.92812	32.8452	-24.3798
1352	2.57496	1.20634	10.918	1.21479	0.353768	-0.983006	1.21482	0.353643	4.83742	0.883282	0.347171	9.46455	0.00886647	9.85191	13.5242	3.82393	17.9052	-10.3012	-10.4166	-0.881428	0.0876534	-16.9375	39.0215	42.261	3.66175	105.712	36.0776	2.08709	-0.735751	-49.1468	-2.56262	0.31122	-0.166222	15.8812	18.8986	51.742	7.52352	87.5698	39.1895	2.33953	-5.11539	-21.2437	-2.44409	-2.77769	45.5652	0.132144	3.6977	32.6944	-24.3744
1354	2.60235	1.14145	10.9094	1.22237	0.323415	-0.986568	1.2224	0.323289	4.83386	0.891016	0.325024	9.46196	-0.0211076	9.8525	13.4869	3.77493	17.9165	-10.3734	-10.342	-0.820829	0.180627	-16.9242	39.0362	42.1744	3.65096	105.656	36.0376	2.09489	-0.771983	-49.1295	-2.60793	0.308019	-0.162175	15.8873	18.7978	51.7349	7.54174	87.5332	39.1328	2.40148	-5.02256	-21.2566	-2.39207	-2.61634	45.5434	0.0629482	3.58635	32.5882	-24.2645
1356	2.6278	1.09075	10.9197	1.2301	0.299321	-0.981849	1.23013	0.299194	4.83858	0.89844	0.307545	9.46556	-0.0158591	9.82855	13.4167	3.78483	17.869	-10.5055	-10.2825	-0.770436	0.262633	-16.8613	38.964	42.0928	3.52658	105.677	36.0495	2.1156	-0.831259	-49.1198	-2.64356	0.311329	-0.146795	15.907	18.7231	51.6483	7.58135	87.4219	39.179	2.47102	-4.89791	-21.2815	-2.33827	-2.55855	45.5086	0.0117702	3.64441	32.5033	-24.0849
1358	2.65502	1.05513	10.8946	1.23959	0.281946	-0.992916	1.23962	0.281818	4.82751	0.906705	0.295236	9.45731	0.0305843	9.79024	13.3666	3.86111	17.7805	-10.5978	-10.2499	-0.689524	0.27493	-16.8388	39.0008	42.0377	3.5306	105.666	36.0479	2.08553	-0.849296	-49.1618	-2.67026	0.304958	-0.14636	15.9379	18.6669	51.5949	7.6151	87.3791	39.1902	2.46594	-4.83851	-21.2584	-2.42188	-2.5922	45.5043	0.134881	3.74704	32.3211	-24.0235
1360	2.67927	1.04275	10.8658	1.24936	0.275013	-1.00576	1.24939	0.274884	4.81467	0.914466	0.29075	9.44769	0.0875109	9.73997	13.3296	3.95004	17.6665	-10.6661	-10.2326	-0.624514	0.293029	-16.8508	39.0229	41.9796	3.58234	105.666	36.0197	2.0848	-0.855747	-49.1835	-2.66043	0.295273	-0.135724	15.9955	18.6181	51.5351	7.58325	87.3671	39.1905	2.45996	-4.86191	-21.2697	-2.587	-2.57566	45.5115	0.260515	3.81274	32.1625	-23.8527
1362	2.70298	1.05323	10.8387	1.26045	0.278158	-1.01795	1.26048	0.278028	4.80248	0.922532	0.293881	9.43855	0.144615	9.67767	13.3064	4.03289	17.5309	-10.7105	-10.2277	-0.57421	0.315157	-16.8825	39.0041	41.931	3.65438	105.673	35.9676	2.12654	-0.850668	-49.173	-2.62066	0.281887	-0.110216	16.0644	18.5935	51.468	7.50444	87.3669	39.1743	2.46424	-4.95259	-21.3147	-2.80341	-2.50631	45.5321	0.350809	3.83974	32.0618	-23.5272
1364	2.74518	1.07934	10.8101	1.28074	0.286919	-1.03099	1.28077	0.286786	4.78944	0.93708	0.301838	9.42876	0.197631	9.59622	13.2995	4.09897	17.3623	-10.7277	-10.2348	-0.482768	0.251229	-16.8594	38.9222	41.986	3.67372	105.635	35.9295	2.19157	-0.804682	-49.1512	-2.60521	0.25296	-0.0687453	16.059	18.6897	51.4073	7.52998	87.3157	39.1216	2.44957	-5.0165	-21.3124	-2.99996	-2.53733	45.596	0.406153	3.9297	32.049	-23.0424
1366	2.7672	1.10614	10.7811	1.29221	0.297373	-1.04412	1.29224	0.29724	4.77631	0.944919	0.310456	9.41889	0.225728	9.51178	13.2961	4.11833	17.1977	-10.7412	-10.2498	-0.425762	0.215312	-16.8691	38.9163	41.987	3.76153	105.586	35.8701	2.25277	-0.78113	-49.1325	-2.59364	0.251215	-0.0419682	16.0721	18.7465	51.3812	7.52195	87.2881	39.0085	2.47054	-5.09616	-21.3072	-3.16099	-2.53253	45.6393	0.477658	4.04191	32.0668	-22.6591
1368	2.76673	1.12533	10.7518	1.29326	0.306021	-1.05726	1.29329	0.305888	4.76317	0.945103	0.317015	9.40901	0.232234	9.43224	13.2914	4.10066	17.0501	-10.7588	-10.2639	-0.406216	0.22012	-16.9143	38.9808	41.9301	3.90185	105.535	35.7814	2.30323	-0.789703	-49.1217	-2.59021	0.276112	-0.0341396	16.1116	18.7387	51.3909	7.47201	87.2853	38.8453	2.53326	-5.17465	-21.3038	-3.27272	-2.47143	45.6539	0.562517	4.13479	32.094	-22.4292
1370	2.77168	1.12076	10.7213	1.29507	0.303866	-1.0708	1.2951	0.303732	4.74963	0.946592	0.315556	9.39887	0.2513	9.37333	13.2815	4.11413	16.9353	-10.7824	-10.247	-0.365657	0.207085	-16.9224	38.9409	41.9601	3.90648	105.48	35.6579	2.35368	-0.801293	-49.1173	-2.62584	0.282106	-0.0318259	16.1282	18.7164	51.4152	7.45985	87.2368	38.6989	2.61328	-5.14789	-21.2856	-3.30984	-2.39555	45.6727	0.60227	4.05314	32.1048	-22.291
1372	2.77922	1.10786	10.6888	1.29745	0.29788	-1.08521	1.29748	0.297746	4.73522	0.94877	0.311278	9.38808	0.28147	9.31859	13.2542	4.15143	16.8233	-10.8364	-10.2103	-0.316273	0.197645	-16.9251	38.9291	41.9776	3.92024	105.458	35.5378	2.36313	-0.848493	-49.1302	-2.67658	0.284812	-0.025064	16.1001	18.7176	51.4266	7.52518	87.208	38.5413	2.68629	-5.11814	-21.2584	-3.2959	-2.29575	45.687	0.584013	4.00048	32.111	-22.1851
1374	2.787	1.08799	10.6574	1.29947	0.28881	-1.09908	1.2995	0.288676	4.72135	0.950888	0.30467	9.3777	0.323641	9.26438	13.2053	4.21327	16.7071	-10.9291	-10.1618	-0.266241	0.197666	-16.9293	38.9556	41.9686	3.9577	105.467	35.4335	2.33641	-0.924313	-49.1525	-2.73143	0.289059	-0.0129817	16.05	18.7274	51.4199	7.63147	87.2028	38.3912	2.74062	-5.10013	-21.2292	-3.24225	-2.17955	45.6924	0.52573	3.99504	32.1047	-22.1078
1376	2.78347	1.0519	10.6414	1.29544	0.273285	-1.10597	1.29547	0.273151	4.71446	0.948936	0.292812	9.37257	0.378005	9.20981	13.127	4.30059	16.5847	-11.0751	-10.1255	-0.249922	0.219621	-16.9439	38.9477	41.9627	3.948	105.478	35.3518	2.32916	-0.973229	-49.1409	-2.76706	0.305888	-0.00608661	16.1034	18.6252	51.4096	7.57063	87.1793	38.3444	2.75943	-5.05143	-21.2199	-3.16193	-2.08374	45.6765	0.51622	3.91063	32.0491	-22.1391
1378	2.77963	1.00952	10.6295	1.29085	0.25499	-1.11096	1.29088	0.254857	4.70947	0.946758	0.278844	9.36887	0.441199	9.16441	13.0525	4.40678	16.4757	-11.2122	-10.0925	-0.215101	0.232304	-16.9389	38.9224	41.9558	3.9377	105.472	35.2923	2.35375	-1.00814	-49.1231	-2.80254	0.322459	0.0052488	16.1701	18.5479	51.3756	7.49982	87.1625	38.3354	2.75756	-5.03294	-21.2289	-3.10766	-1.97191	45.6403	0.541008	3.82819	31.9595	-22.1229
1380	2.77747	0.963695	10.6196	1.28678	0.235054	-1.11511	1.2868	0.234921	4.70532	0.945079	0.263682	9.36581	0.506646	9.13041	12.9923	4.51954	16.3869	-11.3213	-10.0578	-0.153186	0.238453	-16.9081	38.8957	41.9451	3.94173	105.435	35.2529	2.40317	-1.02988	-49.1032	-2.84114	0.332364	0.0271244	16.2221	18.5257	51.3222	7.45921	87.1464	38.3318	2.74901	-5.04819	-21.2524	-3.08687	-1.83292	45.5938	0.593221	3.768	31.8486	-22.0087
1382	2.77312	0.911866	10.6124	1.28134	0.212609	-1.11795	1.28136	0.212477	4.70248	0.942552	0.246551	9.36372	0.552751	9.10869	12.9542	4.59926	16.3286	-11.39	-10.001	-0.0814382	0.293025	-16.8506	38.9285	41.9133	3.97643	105.327	35.2235	2.4291	-1.03719	-49.0704	-2.88117	0.322486	0.0772519	16.2188	18.5563	51.285	7.48438	87.0809	38.2583	2.77876	-5.04959	-21.2771	-3.0508	-1.63341	45.5759	0.626102	3.71909	31.7522	-21.7378
1384	2.77826	0.880344	10.6059	1.28145	0.198442	-1.12067	1.28147	0.19831	4.69976	0.943604	0.235983	9.36172	0.589743	9.08726	12.9254	4.66145	16.2745	-11.4424	-9.96684	0.0110765	0.292244	-16.8001	38.9557	41.9149	4.04984	105.259	35.2107	2.44312	-1.03099	-49.0625	-2.9121	0.30045	0.132283	16.2198	18.5897	51.2591	7.47556	87.0245	38.1771	2.80638	-5.06728	-21.2902	-3.1294	-1.53576	45.5719	0.791925	3.82562	31.6665	-21.4512
1386	2.79592	0.870573	10.6	1.28855	0.192983	-1.12335	1.28857	0.19285	4.69708	0.949275	0.232397	9.35973	0.612987	9.0636	12.9082	4.6965	16.2219	-11.475	-9.95323	0.120507	0.230753	-16.7729	38.9521	41.9556	4.14839	105.25	35.1992	2.45614	-1.01563	-49.0799	-2.93397	0.26703	0.183274	16.2371	18.6195	51.2439	7.42573	86.986	38.0989	2.81948	-5.11098	-21.2853	-3.32202	-1.52068	45.5794	1.05704	4.05502	31.6019	-21.1467
1388	2.83039	0.8621	10.597	1.30312	0.186934	-1.12475	1.30314	0.1868	4.69568	0.960578	0.22888	9.35871	0.593466	9.04059	12.9264	4.65016	16.188	-11.446	-9.90496	0.233692	0.181172	-16.8012	38.8636	42.0061	4.21023	105.282	35.1231	2.51082	-1.00325	-49.0897	-2.95745	0.211151	0.217087	16.2601	18.6834	51.2332	7.40735	86.9422	38.0103	2.80254	-5.20494	-21.2491	-3.51387	-1.32639	45.5958	1.13496	4.13059	31.6037	-20.6458
1390	2.85309	0.852002	10.5889	1.31241	0.181003	-1.12838	1.31243	0.180868	4.69205	0.967921	0.225094	9.356	0.565845	9.01701	12.9545	4.58774	16.1565	-11.3993	-9.8686	0.293604	0.166421	-16.8505	38.8099	42.0498	4.24677	105.284	35.0153	2.56257	-1.01003	-49.0808	-2.98144	0.18512	0.243095	16.3044	18.7132	51.2451	7.38377	86.9242	37.9208	2.77844	-5.27644	-21.2143	-3.64068	-1.17794	45.6274	1.1673	4.13656	31.6198	-20.1755
1392	2.85889	0.840124	10.5786	1.31414	0.175452	-1.13287	1.31416	0.175317	4.68756	0.969592	0.221076	9.35265	0.542637	8.9945	12.9802	4.53403	16.1251	-11.3566	-9.84977	0.299755	0.190449	-16.8999	38.8125	42.0755	4.26231	105.248	34.904	2.59872	-1.0354	-49.0526	-3.00851	0.196346	0.265506	16.3608	18.6976	51.2719	7.35875	86.9281	37.8449	2.76064	-5.29819	-21.1962	-3.68874	-1.1116	45.661	1.18287	4.11592	31.6243	-19.799
1394	2.85545	0.832045	10.5879	1.3121	0.172076	-1.12871	1.31211	0.17194	4.69172	0.968295	0.218405	9.35577	0.539995	8.9812	12.9766	4.52459	16.1018	-11.3652	-9.82866	0.30619	0.239245	-16.8977	38.8457	42.0567	4.27342	105.213	34.8797	2.6081	-1.06011	-49.0217	-3.05201	0.225224	0.293435	16.3814	18.6503	51.2702	7.36832	86.9154	37.8308	2.7838	-5.23119	-21.2261	-3.67572	-1.07153	45.6358	1.18153	4.19445	31.5671	-19.5795
1396	2.85309	0.82773	10.6011	1.31078	0.170255	-1.12278	1.3108	0.17012	4.69765	0.967441	0.216943	9.36023	0.54987	8.96963	12.9618	4.53978	16.0764	-11.3929	-9.81597	0.33049	0.279888	-16.8674	38.8562	42.0492	4.26227	105.19	34.8771	2.61243	-1.08104	-48.9691	-3.08019	0.241581	0.319104	16.3623	18.6167	51.2341	7.43399	86.8646	37.8545	2.81288	-5.1317	-21.2613	-3.69297	-1.0572	45.5918	1.19304	4.28075	31.4649	-19.2947
1398	2.85483	0.824193	10.6128	1.31132	0.168508	-1.11759	1.31134	0.168373	4.70284	0.967964	0.215664	9.36412	0.565974	8.95485	12.9489	4.5648	16.0429	-11.4172	-9.81198	0.382142	0.302469	-16.8215	38.8454	42.0588	4.24685	105.176	34.8742	2.61625	-1.09326	-48.9041	-3.09275	0.244838	0.344455	16.3212	18.6043	51.1629	7.54451	86.7779	37.8987	2.83478	-5.03187	-21.2855	-3.76959	-1.098	45.5341	1.26438	4.40299	31.3164	-18.8967
1400	2.86091	0.80633	10.6136	1.31278	0.160237	-1.11713	1.3128	0.160102	4.7033	0.969623	0.209585	9.36449	0.567464	8.92602	12.9736	4.55346	15.9906	-11.3747	-9.80986	0.482142	0.299639	-16.7949	38.8802	42.057	4.31925	105.153	34.8353	2.61387	-1.08313	-48.8796	-3.12573	0.266559	0.387167	16.3494	18.5968	51.0591	7.63698	86.693	37.9203	2.83101	-5.0014	-21.2602	-3.92713	-1.38514	45.4432	1.58054	4.81391	31.0869	-18.3896
1402	2.86666	0.79777	10.61	1.31472	0.156106	-1.11871	1.31474	0.155971	4.70172	0.971357	0.206636	9.36331	0.575173	8.87727	13.0185	4.54336	15.9003	-11.2967	-9.81088	0.548893	0.316029	-16.7613	38.9376	42.0344	4.40416	105.07	34.799	2.62433	-1.06107	-48.8713	-3.12936	0.305057	0.418773	16.3479	18.5672	50.9724	7.6789	86.5852	37.9104	2.79979	-5.01837	-21.311	-4.10654	-1.42187	45.3683	1.84512	5.00087	30.9032	-17.997
1404	2.87214	0.798236	10.6014	1.31716	0.155993	-1.12258	1.31718	0.155857	4.69785	0.973182	0.206726	9.36042	0.591846	8.81473	13.0741	4.54299	15.7818	-11.1997	-9.80856	0.573692	0.351607	-16.7186	38.9961	41.9998	4.47537	104.951	34.7693	2.63954	-1.03888	-48.8629	-3.10704	0.348924	0.433637	16.3031	18.5197	50.9214	7.68175	86.4744	37.8553	2.75882	-5.07402	-21.4139	-4.26861	-1.15738	45.3262	1.98432	4.90247	30.7989	-17.7388
1406	2.88334	0.783998	10.5774	1.32109	0.149126	-1.1332	1.32111	0.14899	4.68723	0.976586	0.201889	9.35247	0.609023	8.76839	13.1213	4.55079	15.6924	-11.1162	-9.773	0.600879	0.35855	-16.677	38.9794	42.0039	4.48949	104.961	34.7281	2.59663	-1.0589	-48.799	-3.11961	0.346781	0.431205	16.24	18.504	50.9343	7.74469	86.453	37.7027	2.78949	-5.14803	-21.3292	-4.3128	-0.843567	45.3496	1.95388	4.74118	30.7833	-17.456
1408	2.89262	0.764693	10.5622	1.32385	0.140105	-1.13983	1.32387	0.139969	4.6806	0.979261	0.195354	9.34752	0.630005	8.73583	13.1405	4.57406	15.6257	-11.0825	-9.74612	0.647284	0.364624	-16.6508	38.9619	42.0108	4.51167	104.953	34.6698	2.59509	-1.06996	-48.7615	-3.13969	0.344292	0.450286	16.2194	18.4696	50.9376	7.76851	86.5156	37.5665	2.80703	-5.2314	-21.2721	-4.34169	-0.695767	45.3457	1.99167	4.77078	30.7426	-17.2306
1410	2.89853	0.742445	10.5595	1.32494	0.129942	-1.14093	1.32495	0.129805	4.6795	0.980768	0.18784	9.34672	0.657805	8.71396	13.1259	4.61772	15.5748	-11.1097	-9.73409	0.712286	0.375903	-16.6376	38.9545	42.0081	4.54782	104.904	34.6062	2.64336	-1.06408	-48.7555	-3.15587	0.347234	0.492961	16.2444	18.4305	50.9107	7.75407	86.6215	37.4774	2.79606	-5.31354	-21.2761	-4.38011	-0.712119	45.3003	2.1204	4.962	30.6534	-17.0667
1412	2.9022	0.718149	10.5583	1.32491	0.119019	-1.14135	1.32492	0.118882	4.67908	0.981493	0.17968	9.34644	0.703264	8.69075	13.0764	4.69685	15.5135	-11.2	-9.72033	0.76581	0.399433	-16.6153	38.933	41.9714	4.55822	104.842	34.5941	2.68347	-1.05614	-48.7205	-3.1381	0.336968	0.525827	16.2598	18.5013	50.8407	7.80416	86.5942	37.4464	2.76638	-5.36728	-21.2803	-4.43763	-0.59889	45.2506	2.17919	4.84973	30.5413	-16.9245
1414	2.90576	0.696248	10.5652	1.32499	0.109106	-1.13815	1.32501	0.108969	4.68228	0.982239	0.172275	9.34886	0.754087	8.65514	13.0053	4.78338	15.4269	-11.3313	-9.71455	0.83673	0.399213	-16.5628	38.9043	41.9591	4.56374	104.809	34.6029	2.71061	-1.05334	-48.7004	-3.1308	0.325653	0.564422	16.2736	18.5503	50.7741	7.81315	86.5615	37.4298	2.76232	-5.39997	-21.3087	-4.47542	-0.581255	45.1801	2.26257	4.90105	30.4205	-16.7684
1416	2.90849	0.67751	10.5742	1.32493	0.100625	-1.13403	1.32494	0.100488	4.6864	0.982776	0.165927	9.35197	0.803564	8.60644	12.9284	4.863	15.3165	-11.475	-9.71806	0.930743	0.371347	-16.477	38.8748	41.9727	4.57612	104.802	34.6241	2.72066	-1.05399	-48.6947	-3.14145	0.31944	0.606969	16.2885	18.5555	50.719	7.7738	86.5406	37.4113	2.78726	-5.41365	-21.3527	-4.49682	-0.677717	45.0951	2.38728	5.17383	30.2899	-16.5677
1418	2.9052	0.659812	10.5537	1.32227	0.0931988	-1.14302	1.32228	0.0930624	4.67741	0.981295	0.160218	9.34524	0.837232	8.55529	12.8944	4.90807	15.2092	-11.5412	-9.7299	1.0534	0.333735	-16.3597	38.8684	41.9559	4.6289	104.753	34.6617	2.70643	-1.03654	-48.6598	-3.16113	0.334512	0.636366	16.3203	18.5496	50.654	7.74815	86.4881	37.3737	2.80724	-5.40951	-21.3632	-4.55091	-0.800819	45.0289	2.55469	5.52376	30.1202	-16.2058
1420	2.8981	0.644816	10.5351	1.31812	0.0872071	-1.15117	1.31813	0.0870711	4.66926	0.978598	0.155475	9.33914	0.862555	8.50063	12.8773	4.93472	15.0993	-11.5771	-9.74256	1.14742	0.303349	-16.2875	38.8564	41.9596	4.68343	104.716	34.6373	2.70346	-1.04068	-48.6357	-3.16551	0.348537	0.653204	16.3298	18.5427	50.6173	7.74626	86.44	37.3091	2.83059	-5.40661	-21.3495	-4.63422	-0.780262	44.9745	2.71123	5.67465	29.9818	-15.9509
1422	2.88913	0.631106	10.5229	1.31324	0.0818655	-1.15648	1.31325	0.08173	4.66395	0.975319	0.151162	9.33516	0.880086	8.4458	12.869	4.94618	14.9923	-11.5974	-9.74948	1.20098	0.286825	-16.2721	38.8343	41.9876	4.72307	104.702	34.5455	2.71539	-1.07115	-48.6286	-3.15634	0.355745	0.658925	16.3136	18.5362	50.6125	7.77029	86.413	37.2214	2.85594	-5.4142	-21.3159	-4.7254	-0.606299	44.9371	2.82531	5.5975	29.8952	-15.8375
1424	2.88489	0.610813	10.5029	1.30999	0.0733578	-1.16519	1.31	0.0732226	4.65524	0.973471	0.144603	9.32865	0.885699	8.39871	12.8604	4.93908	14.904	-11.6183	-9.72953	1.22275	0.290187	-16.2846	38.8105	42.0124	4.71446	104.701	34.435	2.71903	-1.11241	-48.6293	-3.17028	0.354436	0.659727	16.2944	18.5233	50.6203	7.8161	86.4474	37.126	2.87447	-5.45436	-21.2692	-4.73713	-0.416071	44.9508	2.8158	5.47965	29.8724	-15.7298
1426	2.87961	0.592993	10.4988	1.30646	0.0659073	-1.1669	1.30647	0.0657726	4.65353	0.971346	0.1388	9.32738	0.88672	8.37748	12.8347	4.93558	14.864	-11.6684	-9.71486	1.24465	0.30242	-16.295	38.7854	42.0266	4.70314	104.715	34.3634	2.72575	-1.14283	-48.6281	-3.17563	0.348656	0.660643	16.2848	18.4863	50.6193	7.83552	86.4765	37.0808	2.88978	-5.47432	-21.2497	-4.71533	-0.265589	44.9365	2.78172	5.34267	29.8634	-15.7403
1428	2.87228	0.579357	10.5136	1.30232	0.060316	-1.1602	1.30233	0.0601817	4.66023	0.968639	0.134326	9.33242	0.883395	8.39271	12.7889	4.94056	14.8914	-11.7518	-9.71137	1.27659	0.316159	-16.2916	38.7517	42.0304	4.69295	104.745	34.345	2.74009	-1.15349	-48.6252	-3.16866	0.336313	0.66792	16.2827	18.4323	50.5937	7.83013	86.4874	37.1	2.90172	-5.46876	-21.2652	-4.67141	-0.203007	44.8789	2.75543	5.24513	29.8389	-15.8434
1430	2.86458	0.567842	10.5385	1.29817	0.0556188	-1.14905	1.29818	0.0554849	4.67138	0.965866	0.13051	9.34078	0.871021	8.46397	12.7277	4.95265	15.0238	-11.8577	-9.70844	1.32318	0.312957	-16.2637	38.6698	42.0376	4.64553	104.802	34.3697	2.77463	-1.13332	-48.6332	-3.16179	0.298048	0.702407	16.257	18.4098	50.4996	7.86142	86.4901	37.1827	2.90809	-5.46589	-21.3036	-4.61018	-0.350035	44.7936	2.76413	5.38621	29.7348	-15.8351
1432	2.85154	0.561063	10.5686	1.292	0.0533344	-1.13558	1.292	0.053201	4.68485	0.961413	0.128352	9.35089	0.843158	8.58365	12.6711	4.95518	15.2506	-11.9509	-9.7268	1.37184	0.303751	-16.2309	38.6082	42.0444	4.63697	104.864	34.4146	2.80293	-1.10001	-48.646	-3.15696	0.287554	0.73683	16.2504	18.3914	50.408	7.88579	86.5151	37.2805	2.90386	-5.47713	-21.3613	-4.55993	-0.552159	44.6879	2.83309	5.52453	29.5842	-15.8349
1434	2.8334	0.559013	10.5944	1.2839	0.0535044	-1.12407	1.2839	0.053372	4.69636	0.955354	0.1279	9.35951	0.79496	8.7482	12.6357	4.93606	15.5677	-12.0011	-9.76572	1.42116	0.293999	-16.192	38.5914	42.043	4.6779	104.907	34.4719	2.8195	-1.06003	-48.6542	-3.15159	0.307061	0.762914	16.2639	18.3711	50.3336	7.8982	86.5523	37.3715	2.89815	-5.49841	-21.4283	-4.53273	-0.750267	44.5821	2.94936	5.61461	29.4054	-15.8344
1436	2.81485	0.560315	10.5815	1.27582	0.0554167	-1.12973	1.27582	0.0552851	4.6907	0.949186	0.128786	9.35525	0.715499	8.95038	12.6639	4.86755	15.9678	-11.9315	-9.80511	1.47917	0.296523	-16.123	38.6625	41.9986	4.74553	104.845	34.5449	2.83299	-1.01646	-48.6215	-3.13034	0.311959	0.771523	16.2651	18.3487	50.2633	7.9129	86.5205	37.4292	2.9373	-5.49351	-21.4769	-4.54969	-0.854061	44.5515	3.03338	5.70246	29.2428	-15.6993
1438	2.80182	0.558851	10.5645	1.26998	0.0557623	-1.13724	1.26999	0.0556313	4.68319	0.944801	0.12866	9.34961	0.607876	9.18456	12.7411	4.75422	16.4386	-11.7699	-9.83343	1.53563	0.305392	-16.0368	38.7168	41.9677	4.77878	104.791	34.5845	2.81557	-0.996557	-48.5874	-3.10789	0.313685	0.784048	16.245	18.3207	50.2103	7.94312	86.5026	37.4211	2.97019	-5.50394	-21.4835	-4.56529	-0.938615	44.5224	3.10294	5.77532	29.1026	-15.5614
1440	2.79437	0.553025	10.5522	1.26631	0.0537817	-1.14264	1.26631	0.0536511	4.67779	0.942189	0.12694	9.34557	0.479716	9.44052	12.855	4.60677	16.9579	-11.5399	-9.84784	1.58673	0.318369	-15.9489	38.7309	41.9582	4.77307	104.771	34.5818	2.77332	-1.00545	-48.5635	-3.08784	0.315726	0.802205	16.2075	18.2841	50.1747	7.98452	86.5104	37.357	2.99032	-5.52944	-21.4538	-4.55903	-1.02759	44.4778	3.15644	5.84185	28.9811	-15.4588
1442	2.78617	0.542484	10.5493	1.26198	0.0497222	-1.14387	1.26199	0.049592	4.67656	0.939237	0.123614	9.34465	0.355843	9.692	12.969	4.46434	17.4671	-11.3101	-9.85033	1.6263	0.331733	-15.915	38.7181	41.9478	4.78258	104.79	34.5458	2.75615	-1.03943	-48.56	-3.07283	0.326863	0.809537	16.1839	18.2255	50.15	8.00141	86.5151	37.308	3.01919	-5.52897	-21.436	-4.48954	-1.15085	44.4174	3.17765	5.9461	28.8517	-15.4333
1444	2.77623	0.532355	10.5468	1.25693	0.0459583	-1.14488	1.25693	0.0458286	4.67555	0.935718	0.120458	9.34389	0.245655	9.92236	13.0891	4.33681	17.9325	-11.0706	-9.85566	1.66636	0.341389	-15.8751	38.6732	41.9338	4.76779	104.812	34.525	2.75434	-1.06008	-48.5653	-3.04982	0.340076	0.824566	16.1557	18.1819	50.0985	8.02832	86.5142	37.2764	3.05094	-5.53045	-21.4314	-4.41654	-1.28755	44.3435	3.1984	6.06214	28.7113	-15.3909
1446	2.76378	0.52627	10.5427	1.25104	0.044153	-1.14663	1.25104	0.0440239	4.6738	0.931441	0.11871	9.34257	0.152606	10.124	13.2113	4.2282	18.3388	-10.8292	-9.86858	1.70451	0.347859	-15.8218	38.6033	41.9126	4.73268	104.833	34.5299	2.76626	-1.06162	-48.5759	-3.01738	0.354982	0.850646	16.1256	18.1574	50.0166	8.05678	86.5119	37.2678	3.08289	-5.53973	-21.4465	-4.35738	-1.42664	44.2627	3.22932	6.17332	28.5654	-15.3136
1448	2.74738	0.53485	10.5344	1.2444	0.0490866	-1.15029	1.24441	0.0489583	4.67014	0.926146	0.121947	9.33982	0.0775992	10.2873	13.3214	4.13872	18.6679	-10.6132	-9.8951	1.71917	0.358217	-15.7763	38.5367	41.8753	4.72581	104.873	34.5469	2.78784	-1.0623	-48.5887	-2.98148	0.380303	0.884095	16.1195	18.1299	49.9277	8.01913	86.529	37.2888	3.10991	-5.55615	-21.5016	-4.32361	-1.54544	44.1955	3.28307	6.23262	28.4347	-15.2173
1450	2.73063	0.541984	10.5371	1.23752	0.0533426	-1.14909	1.23752	0.0532149	4.67134	0.920714	0.124652	9.3407	0.00771225	10.4324	13.42	4.05272	18.9613	-10.4203	-9.91021	1.72286	0.368652	-15.754	38.4861	41.833	4.73171	104.91	34.5851	2.81943	-1.06109	-48.5963	-2.95061	0.386791	0.92369	16.1181	18.1115	49.8445	7.96816	86.5653	37.334	3.12033	-5.58289	-21.5644	-4.30132	-1.63529	44.1485	3.33591	6.27672	28.3614	-15.1308
1452	2.71408	0.543986	10.5531	1.23038	0.0552496	-1.14193	1.23039	0.0551227	4.6785	0.915257	0.125573	9.34606	-0.0615394	10.5636	13.5073	3.96388	19.2288	-10.2501	-9.91155	1.71948	0.382397	-15.7531	38.4563	41.789	4.7416	104.94	34.6415	2.85615	-1.0597	-48.602	-2.92802	0.371579	0.964673	16.1208	18.0961	49.7722	7.9146	86.6121	37.4068	3.11855	-5.609	-21.6268	-4.28827	-1.69198	44.1195	3.38405	6.31326	28.3492	-15.0718
1454	2.69623	0.540109	10.5761	1.22228	0.0546198	-1.13162	1.22229	0.0544937	4.68881	0.909253	0.124527	9.35378	-0.135142	10.6811	13.5875	3.86275	19.4724	-10.0957	-9.91517	1.71828	0.417197	-15.7467	38.45	41.7442	4.73231	104.971	34.6933	2.88205	-1.06617	-48.6278	-2.91826	0.351436	0.990192	16.1464	18.0503	49.7137	7.84945	86.6315	37.5242	3.13673	-5.59003	-21.6905	-4.29227	-1.71939	44.0894	3.44796	6.35469	28.3685	-15.0861
1456	2.67749	0.542192	10.6088	1.2142	0.0566155	-1.11708	1.21421	0.0564902	4.70335	0.903086	0.125436	9.36468	-0.201946	10.7698	13.6515	3.76537	19.6605	-9.97407	-9.91621	1.68997	0.45316	-15.7491	38.4467	41.703	4.70197	105.014	34.7748	2.89046	-1.0593	-48.658	-2.90806	0.332235	1.01099	16.154	17.9911	49.6608	7.8061	86.6416	37.6742	3.15266	-5.53789	-21.7392	-4.28617	-1.67494	44.0625	3.44133	6.31242	28.4047	-15.0837
1458	2.65892	0.552	10.6513	1.20672	0.0619416	-1.09817	1.20673	0.0618171	4.72226	0.89714	0.128865	9.37885	-0.259999	10.825	13.6923	3.67477	19.7837	-9.89869	-9.91713	1.63649	0.482191	-15.7636	38.4277	41.6683	4.64928	105.095	34.8899	2.87932	-1.03646	-48.6936	-2.89432	0.315401	1.02572	16.1405	17.9182	49.6079	7.78715	86.6542	37.859	3.16031	-5.46061	-21.7767	-4.26821	-1.56801	44.0378	3.36377	6.1915	28.4583	-15.0641
1460	2.64499	0.565328	10.7046	1.20154	0.0684386	-1.07454	1.20154	0.0683145	4.74589	0.892829	0.133317	9.39655	-0.3142	10.8409	13.6881	3.58325	19.8324	-9.91114	-9.9319	1.59328	0.488918	-15.7951	38.3298	41.6481	4.57226	105.321	35.024	2.84401	-1.0088	-48.7561	-2.87822	0.3004	1.01959	16.1353	17.8163	49.5377	7.76952	86.7004	38.105	3.15318	-5.38192	-21.8331	-4.25739	-1.48678	44.0119	3.30329	6.11102	28.5607	-15.1251
1462	2.63009	0.576003	10.7625	1.19575	0.0738125	-1.04883	1.19576	0.0736892	4.7716	0.888146	0.136885	9.41581	-0.355879	10.84	13.6674	3.51068	19.8456	-9.95489	-9.94442	1.55574	0.495395	-15.8221	38.2582	41.6284	4.48768	105.496	35.1685	2.82483	-0.970064	-48.8207	-2.85981	0.270452	1.0061	16.1263	17.7077	49.4769	7.75346	86.7733	38.3604	3.14049	-5.30798	-21.9015	-4.26342	-1.35031	43.9712	3.22522	5.97468	28.6507	-15.1499
1464	2.61196	0.582377	10.8204	1.18825	0.0775195	-1.02306	1.18825	0.077397	4.79737	0.882297	0.139092	9.43513	-0.38256	10.8312	13.6411	3.46309	19.8387	-10.0079	-9.95062	1.52152	0.505928	-15.841	38.2329	41.6008	4.40605	105.586	35.3225	2.82828	-0.926774	-48.8784	-2.84109	0.223028	0.98617	16.1022	17.601	49.4396	7.7392	86.8659	38.6035	3.13514	-5.22748	-21.9833	-4.27406	-1.1564	43.9265	3.12262	5.77343	28.723	-15.1487
1466	2.58547	0.583791	10.8683	1.17673	0.0796805	-1.00171	1.17674	0.0795591	4.81872	0.873555	0.139878	9.45112	-0.391522	10.8245	13.6214	3.44737	19.8295	-10.0462	-9.94776	1.48089	0.517702	-15.8571	38.2354	41.5422	4.34764	105.646	35.5066	2.83729	-0.908361	-48.9137	-2.83198	0.160928	0.9497	16.0256	17.4977	49.4598	7.72298	86.9613	38.8083	3.17847	-5.08026	-22.0889	-4.22162	-0.959839	43.9432	2.98594	5.54429	28.8228	-15.2928
1468	2.56211	0.59015	10.9053	1.16692	0.0838674	-0.985213	1.16692	0.083747	4.83522	0.865944	0.142304	9.46348	-0.392701	10.816	13.6274	3.44122	19.8146	-10.0365	-9.94981	1.43448	0.522849	-15.8879	38.2434	41.4944	4.31371	105.691	35.6432	2.85569	-0.90338	-48.9592	-2.81461	0.115807	0.908334	15.9245	17.4567	49.4869	7.75807	87.0145	38.9553	3.2544	-4.92379	-22.2022	-4.17824	-0.787378	43.948	2.85178	5.33658	28.9069	-15.3753
1470	2.54605	0.601169	10.9296	1.16063	0.0896764	-0.974435	1.16064	0.0895567	4.846	0.860853	0.146194	9.47154	-0.393548	10.8066	13.6639	3.4308	19.7984	-9.97036	-9.95679	1.38805	0.523878	-15.9299	38.2394	41.463	4.29645	105.73	35.716	2.88316	-0.909403	-49.0149	-2.78564	0.0903028	0.869982	15.8146	17.4732	49.5034	7.83601	87.0098	39.0411	3.3532	-4.77773	-22.3065	-4.1588	-0.644236	43.9307	2.73552	5.16801	28.9626	-15.3699
1472	2.54301	0.605297	10.9361	1.15958	0.0916635	-0.971576	1.15959	0.0915438	4.84885	0.859936	0.147601	9.47368	-0.414517	10.8026	13.7289	3.38185	19.8004	-9.85368	-9.95299	1.36416	0.543335	-15.9509	38.1719	41.4296	4.2521	105.786	35.7346	2.92298	-0.929731	-49.0505	-2.74515	0.056572	0.854564	15.7261	17.4614	49.4851	7.86759	86.9262	39.0798	3.45639	-4.65834	-22.3497	-4.16157	-0.504428	43.9187	2.65678	5.04579	28.9774	-15.3515
1474	2.54479	0.607334	10.9286	1.16049	0.092479	-0.974933	1.1605	0.0923593	4.8455	0.860563	0.148279	9.47117	-0.435969	10.7961	13.8147	3.32803	19.7984	-9.69891	-9.95474	1.35577	0.545534	-15.9611	38.1214	41.4082	4.25037	105.83	35.7324	2.93693	-0.928904	-49.0711	-2.72119	0.0501059	0.851655	15.6771	17.4842	49.4738	7.88554	86.8384	39.0502	3.51892	-4.60385	-22.3662	-4.15066	-0.421206	43.9147	2.61597	4.97633	28.9829	-15.3867
1476	2.54977	0.607496	10.9102	1.16268	0.0923113	-0.98311	1.16269	0.0921913	4.83732	0.862206	0.148319	9.46503	-0.452468	10.7855	13.9138	3.27965	19.7872	-9.51941	-9.96067	1.36161	0.530115	-15.9562	38.104	41.3938	4.28881	105.85	35.7242	2.92267	-0.907638	-49.0756	-2.71644	0.069595	0.857525	15.6721	17.5306	49.4684	7.88434	86.7649	38.9691	3.53858	-4.61023	-22.3651	-4.12225	-0.418147	43.9133	2.61795	4.9732	28.9778	-15.4728
1478	2.56073	0.602033	10.8887	1.16711	0.0892798	-0.992684	1.16712	0.0891594	4.82775	0.865718	0.146375	9.45786	-0.463105	10.7731	14.0114	3.24151	19.7706	-9.34233	-9.9485	1.38364	0.529984	-15.9066	38.1094	41.3516	4.28718	105.818	35.7329	2.90562	-0.909092	-49.0599	-2.71264	0.0752431	0.864842	15.7087	17.499	49.423	7.81359	86.7009	38.9198	3.55884	-4.61989	-22.3516	-4.09947	-0.543921	43.884	2.68357	5.09316	28.9233	-15.5212
1480	2.56948	0.6002	10.867	1.17082	0.0879964	-1.00231	1.17083	0.0878756	4.81812	0.868572	0.145687	9.45065	-0.454249	10.7484	14.0817	3.23818	19.7238	-9.21445	-9.9398	1.40285	0.531908	-15.8634	38.1172	41.308	4.29985	105.752	35.7401	2.91109	-0.89832	-49.0169	-2.70996	0.0901962	0.879841	15.7501	17.4734	49.3694	7.74965	86.6539	38.8801	3.56001	-4.64385	-22.333	-4.07378	-0.716973	43.8485	2.76806	5.23483	28.843	-15.5451
1482	2.57375	0.603841	10.8465	1.17293	0.0894209	-1.01145	1.17294	0.0892999	4.80898	0.870047	0.146913	9.44379	-0.423836	10.7082	14.121	3.27283	19.6403	-9.14324	-9.9378	1.41303	0.534408	-15.8398	38.1314	41.2686	4.34082	105.662	35.7388	2.93716	-0.875057	-48.9544	-2.70532	0.118637	0.900995	15.7828	17.4675	49.3167	7.71031	86.6282	38.8434	3.54516	-4.67843	-22.3179	-4.0448	-0.905994	43.8141	2.85231	5.37411	28.7527	-15.5409
1484	2.57231	0.610659	10.8267	1.17275	0.0926287	-1.02029	1.17276	0.0925077	4.80014	0.86969	0.149313	9.43716	-0.376566	10.6531	14.1424	3.33522	19.5231	-9.10476	-9.93477	1.40943	0.539875	-15.8431	38.2	41.2347	4.4308	105.559	35.7119	2.94321	-0.87019	-48.9078	-2.68647	0.158583	0.917075	15.7897	17.4625	49.2762	7.6963	86.6391	38.7877	3.53619	-4.70887	-22.3323	-4.01288	-1.07975	43.7914	2.90649	5.52485	28.6955	-15.4944
1486	2.57092	0.62223	10.8095	1.17292	0.0979076	-1.02799	1.17293	0.0977866	4.79244	0.869451	0.153282	9.43137	-0.324099	10.5696	14.1499	3.39876	19.3519	-9.09487	-9.93878	1.40155	0.551596	-15.8269	38.2445	41.1909	4.49009	105.481	35.7008	2.96349	-0.862567	-48.8873	-2.67754	0.212508	0.934285	15.816	17.4512	49.2222	7.67	86.638	38.7601	3.54779	-4.73234	-22.3508	-3.99996	-1.193	43.7681	2.95507	5.64054	28.6464	-15.4093
1488	2.57019	0.637175	10.7951	1.17361	0.104609	-1.0345	1.17362	0.104488	4.78593	0.869506	0.158347	9.42648	-0.271194	10.4598	14.1485	3.45483	19.1323	-9.10495	-9.94785	1.38794	0.569504	-15.7958	38.2527	41.1409	4.50857	105.443	35.7047	2.99335	-0.851998	-48.8886	-2.67826	0.272035	0.950703	15.8586	17.434	49.1607	7.6319	86.6197	38.7592	3.57461	-4.74923	-22.3627	-4.00577	-1.23476	43.746	2.99243	5.70307	28.6096	-15.2942
1490	2.56662	0.649158	10.7817	1.17284	0.110196	-1.04048	1.17286	0.110075	4.77995	0.868554	0.16248	9.42197	-0.222205	10.3408	14.1517	3.49978	18.8975	-9.10792	-9.94658	1.35273	0.591918	-15.8153	38.2548	41.117	4.53063	105.443	35.6738	2.98318	-0.854876	-48.8755	-2.66195	0.301781	0.953429	15.8573	17.4262	49.1431	7.62552	86.6117	38.7287	3.57537	-4.76891	-22.3457	-4.00621	-1.21103	43.745	2.96732	5.69014	28.6267	-15.1496
1492	2.56153	0.658976	10.7714	1.17126	0.114919	-1.04512	1.17128	0.114798	4.77531	0.867049	0.165908	9.41848	-0.177698	10.2329	14.1446	3.54211	18.6844	-9.1293	-9.94224	1.30791	0.605887	-15.852	38.2289	41.1	4.52442	105.495	35.6504	2.96321	-0.868929	-48.8786	-2.65033	0.321502	0.953688	15.8601	17.4121	49.1302	7.61917	86.6178	38.7159	3.57497	-4.77447	-22.3307	-4.01152	-1.155	43.7446	2.95677	5.61244	28.6432	-15.162
1494	2.5554	0.66634	10.7646	1.16907	0.118613	-1.04816	1.16908	0.118492	4.77227	0.865152	0.168523	9.4162	-0.140575	10.1479	14.1291	3.5805	18.5155	-9.16403	-9.93729	1.26107	0.60786	-15.8933	38.1788	41.0875	4.49125	105.582	35.6446	2.94448	-0.887515	-48.8944	-2.6469	0.335132	0.95146	15.8731	17.3861	49.1151	7.60693	86.641	38.7308	3.57517	-4.76602	-22.3243	-4.0141	-1.09496	43.738	2.96276	5.50344	28.647	-15.3116
1496	2.54892	0.670483	10.7626	1.1665	0.120887	-1.04903	1.16651	0.120767	4.7714	0.863081	0.170048	9.41554	-0.119722	10.1052	14.1245	3.60329	18.4298	-9.17539	-9.93681	1.23091	0.596708	-15.9134	38.1288	41.0879	4.45648	105.631	35.6609	2.94677	-0.884013	-48.8823	-2.64722	0.343587	0.934284	15.8822	17.3325	49.1066	7.58671	86.6903	38.7738	3.56204	-4.76005	-22.3216	-3.9729	-1.10739	43.7132	2.91311	5.49384	28.64	-15.3173
1498	2.54411	0.670827	10.7609	1.16441	0.121377	-1.04978	1.16442	0.121257	4.77065	0.861481	0.170272	9.41497	-0.115153	10.1032	14.1382	3.60893	18.4248	-9.14968	-9.93284	1.21145	0.58238	-15.9268	38.1257	41.0852	4.45057	105.635	35.6885	2.95286	-0.875158	-48.8651	-2.64714	0.341592	0.922399	15.8717	17.3095	49.0866	7.59961	86.7331	38.8225	3.54615	-4.75321	-22.3314	-3.93237	-1.14066	43.6938	2.87293	5.47629	28.633	-15.3237
1500	2.54071	0.66912	10.7582	1.16279	0.120874	-1.05096	1.16281	0.120754	4.76947	0.860311	0.169788	9.41409	-0.125471	10.1338	14.1713	3.59685	18.4852	-9.086	-9.92532	1.19719	0.568135	-15.9427	38.1632	41.0763	4.4755	105.606	35.721	2.96255	-0.864634	-48.849	-2.64454	0.330286	0.918934	15.8441	17.32	49.0574	7.63822	86.7601	38.8685	3.53425	-4.74392	-22.3525	-3.90225	-1.16941	43.6866	2.84869	5.42757	28.6309	-15.3546
1502	2.53545	0.673066	10.7545	1.16074	0.122988	-1.0526	1.16076	0.122869	4.76783	0.858636	0.17123	9.41285	-0.143844	10.1648	14.2159	3.56869	18.5495	-9.00204	-9.92095	1.16963	0.554951	-15.9874	38.1624	41.0642	4.5035	105.621	35.748	2.99388	-0.852012	-48.8385	-2.6361	0.317354	0.91651	15.8268	17.3143	49.0476	7.62774	86.7674	38.9046	3.54558	-4.72253	-22.3725	-3.87863	-1.13175	43.6985	2.80535	5.34384	28.6448	-15.4037
1504	2.53031	0.678119	10.7497	1.15882	0.125588	-1.05476	1.15884	0.125468	4.76567	0.857023	0.173045	9.41123	-0.1727	10.2042	14.2777	3.52217	18.6333	-8.88626	-9.92129	1.13788	0.550589	-16.0409	38.1558	41.0532	4.53818	105.661	35.7466	3.01595	-0.845058	-48.8432	-2.62418	0.311364	0.917231	15.8165	17.3142	49.0388	7.61601	86.7691	38.9227	3.55704	-4.72171	-22.38	-3.8676	-1.09243	43.7023	2.76929	5.2681	28.6511	-15.4084
1506	2.52532	0.68306	10.7453	1.15696	0.128124	-1.0567	1.15698	0.128005	4.76373	0.855459	0.174816	9.40976	-0.210185	10.2516	14.3525	3.46104	18.7352	-8.74684	-9.92497	1.1041	0.552061	-16.0951	38.1497	41.0482	4.57443	105.719	35.7231	3.02114	-0.845108	-48.8607	-2.61001	0.312101	0.918558	15.8101	17.319	49.0318	7.61256	86.7705	38.9259	3.5628	-4.73954	-22.3741	-3.86625	-1.05325	43.6967	2.73981	5.20306	28.6532	-15.3683
1508	2.51835	0.684549	10.7533	1.15401	0.12921	-1.05314	1.15402	0.129091	4.76729	0.853178	0.175418	9.41243	-0.249839	10.3064	14.4155	3.40014	18.8508	-8.62837	-9.92144	1.07222	0.545788	-16.134	38.1481	41.0581	4.59027	105.783	35.734	3.00503	-0.848341	-48.8763	-2.59261	0.304746	0.904959	15.7918	17.3011	49.0496	7.61349	86.7773	38.9443	3.56446	-4.72985	-22.3684	-3.85634	-0.965029	43.6997	2.69389	5.12241	28.6896	-15.3447
1510	2.51262	0.700006	10.7396	1.15253	0.136473	-1.0593	1.15254	0.136355	4.76113	0.851574	0.180754	9.40779	-0.278594	10.344	14.4827	3.35214	18.9313	-8.50308	-9.934	1.02063	0.501172	-16.1728	38.1399	41.1034	4.60582	105.832	35.7288	2.99911	-0.861255	-48.8638	-2.59165	0.319906	0.916144	15.7771	17.3361	49.0512	7.63328	86.8004	38.9361	3.54332	-4.74486	-22.3443	-3.84932	-0.844901	43.7373	2.62837	5.00091	28.7328	-15.3359
1512	2.51339	0.721429	10.6925	1.15428	0.1461	-1.08033	1.1543	0.145981	4.7401	0.852216	0.188103	9.392	-0.306236	10.3664	14.5802	3.2963	18.9841	-8.3237	-9.95396	0.972146	0.409342	-16.2193	38.1294	41.1915	4.64077	105.835	35.6782	3.01653	-0.877964	-48.8099	-2.61848	0.348121	0.937282	15.7735	17.4287	49.0639	7.66727	86.8326	38.8624	3.50557	-4.78759	-22.2997	-3.85115	-0.672768	43.8176	2.53646	4.8127	28.78	-15.3414
1514	2.53961	0.697554	10.5924	1.1641	0.13438	-1.12479	1.16411	0.134259	4.69564	0.860331	0.180103	9.35869	-0.389672	10.4024	14.8106	3.1253	19.0843	-7.90408	-9.92431	1.04625	0.253894	-16.2871	38.1324	41.3474	4.74988	105.7	35.5029	3.07612	-0.864347	-48.685	-2.70756	0.321781	0.868837	15.8079	17.5344	49.2513	7.67441	86.8371	38.5901	3.48557	-4.83052	-22.2398	-3.87836	-0.320042	43.9543	2.38572	4.45001	28.8514	-15.3557
1516	2.57489	0.662016	10.4999	1.17712	0.116885	-1.16582	1.17714	0.116763	4.65461	0.871241	0.168005	9.32797	-0.487256	10.459	15.0513	2.93411	19.2267	-7.46501	-9.86303	1.14385	0.136493	-16.389	38.2083	41.4445	4.93894	105.494	35.3005	3.16945	-0.864416	-48.5459	-2.77853	0.269391	0.762721	15.793	17.594	49.451	7.71807	86.8082	38.3042	3.52692	-4.82648	-22.1818	-3.91036	-0.0807129	44.0628	2.26647	4.19058	28.8921	-15.3562
1518	2.60937	0.628581	10.4341	1.18998	0.100228	-1.19497	1.18999	0.100105	4.62546	0.881975	0.156502	9.30615	-0.581125	10.5375	15.251	2.76273	19.4064	-7.0989	-9.78915	1.22134	0.0943512	-16.5173	38.335	41.4584	5.16486	105.272	35.1033	3.27462	-0.881645	-48.4175	-2.80353	0.212475	0.652537	15.7237	17.6031	49.6117	7.80146	86.7454	38.0535	3.62409	-4.7823	-22.1279	-3.93884	0.00380022	44.1205	2.19758	4.07342	28.8923	-15.3532
1520	2.6188	0.623377	10.4063	1.19375	0.0974634	-1.20731	1.19376	0.0973404	4.61312	0.884979	0.15472	9.2969	-0.635862	10.6319	15.329	2.68502	19.5991	-6.95044	-9.76467	1.18684	0.180212	-16.637	38.3468	41.4165	5.24149	105.191	34.9311	3.32195	-0.887436	-48.3358	-2.74318	0.215165	0.625031	15.6564	17.6105	49.6849	7.88721	86.6439	37.8352	3.7223	-4.77124	-22.0631	-3.95173	0.0564073	44.1257	2.16096	3.97942	28.8604	-15.4229
1522	2.6161	0.632929	10.4185	1.19322	0.101775	-1.20196	1.19323	0.101652	4.61847	0.884286	0.157893	9.30091	-0.673499	10.7406	15.2993	2.65893	19.8102	-6.99698	-9.76975	1.13368	0.287255	-16.689	38.41	41.3691	5.29135	105.164	34.8701	3.28033	-0.902609	-48.3179	-2.67574	0.247077	0.672635	15.6319	17.6327	49.6813	7.91935	86.6047	37.7353	3.73203	-4.81325	-22.0188	-3.95949	0.0953109	44.1001	2.15543	3.90092	28.8328	-15.4736
1524	2.60698	0.650583	10.4598	1.19043	0.109915	-1.18365	1.19045	0.109793	4.63678	0.881654	0.163747	9.31462	-0.697041	10.8588	15.1837	2.6746	20.0325	-7.19892	-9.79423	1.08727	0.361447	-16.6669	38.5153	41.3465	5.31068	105.18	34.9368	3.16855	-0.922562	-48.3498	-2.63679	0.288348	0.76858	15.6641	17.6812	49.6228	7.89096	86.6327	37.7725	3.64853	-4.89592	-21.9992	-3.95584	0.11814	44.0618	2.16483	3.84013	28.8223	-15.4894
1526	2.60338	0.660949	10.4902	1.18957	0.114542	-1.17018	1.18959	0.114419	4.65025	0.8807	0.167118	9.32471	-0.696542	10.9787	15.0417	2.73864	20.2489	-7.44573	-9.81105	1.06074	0.291045	-16.6005	38.4628	41.4147	5.15451	105.292	35.1268	3.09532	-0.917089	-48.3578	-2.69322	0.283789	0.812854	15.7686	17.7948	49.5729	7.83743	86.6318	37.9554	3.54395	-4.94442	-21.9897	-3.89709	0.063221	44.0546	2.12791	3.84112	28.8408	-15.4928
1528	2.60336	0.667869	10.4941	1.19003	0.117564	-1.16849	1.19005	0.117441	4.65194	0.880837	0.169403	9.32597	-0.698322	11.0666	14.9904	2.77393	20.409	-7.52959	-9.8229	1.05673	0.164532	-16.5739	38.4054	41.5122	5.05933	105.363	35.2855	3.06814	-0.867652	-48.3489	-2.78008	0.254356	0.779123	15.856	17.8273	49.6258	7.74772	86.6965	38.102	3.46706	-4.95007	-21.99	-3.86461	0.0445269	44.0781	2.086	3.82897	28.8672	-15.4881
1530	2.60792	0.669258	10.4677	1.19211	0.118017	-1.18024	1.19213	0.117894	4.64019	0.882354	0.169907	9.31716	-0.717217	11.1122	15.0657	2.74416	20.5002	-7.38747	-9.82356	1.07881	0.0226951	-16.6075	38.3899	41.6069	5.08862	105.345	35.3622	3.0903	-0.777947	-48.319	-2.87348	0.209453	0.684893	15.888	17.7797	49.7661	7.66687	86.8026	38.1548	3.43746	-4.90469	-21.9938	-3.86966	0.0771549	44.128	2.04791	3.78762	28.8897	-15.478
1532	2.62221	0.653719	10.4138	1.19731	0.11053	-1.20418	1.19732	0.110407	4.61626	0.886738	0.164717	9.29923	-0.784646	11.108	15.2861	2.58692	20.5195	-6.99084	-9.78831	1.14252	-0.0567078	-16.701	38.481	41.6224	5.29169	105.166	35.3142	3.16058	-0.671473	-48.2534	-2.94532	0.169669	0.640885	15.798	17.8103	49.8241	7.79678	86.7645	38.0735	3.47481	-4.78308	-21.9825	-3.87958	0.114223	44.1869	2.01278	3.71673	28.8824	-15.4631
1534	2.63628	0.638244	10.3695	1.20242	0.103034	-1.22379	1.20243	0.10291	4.59664	0.89106	0.159506	9.28454	-0.879123	11.0854	15.5552	2.3669	20.5149	-6.51034	-9.7461	1.1951	-0.0755255	-16.7665	38.5557	41.629	5.43329	105	35.216	3.206	-0.634013	-48.1852	-2.96405	0.142373	0.611491	15.6819	17.8246	49.8622	7.94343	86.7071	37.9453	3.52819	-4.6853	-21.9484	-3.8864	0.13116	44.2203	1.99106	3.6898	28.8577	-15.4513
1536	2.64588	0.626491	10.3445	1.20583	0.0973645	-1.23488	1.20584	0.0972401	4.58555	0.893993	0.155528	9.27624	-0.990035	11.0627	15.8268	2.1167	20.5147	-6.02769	-9.70651	1.22283	-0.0448778	-16.7844	38.5932	41.6375	5.46617	104.891	35.1152	3.20696	-0.666272	-48.1257	-2.93632	0.128052	0.596082	15.587	17.8196	49.8888	8.04315	86.6629	37.812	3.57022	-4.64976	-21.8959	-3.88357	0.130668	44.2244	1.97915	3.70361	28.8262	-15.4491
1538	2.64254	0.615654	10.3339	1.20362	0.0928857	-1.23951	1.20363	0.0927616	4.58092	0.892652	0.15204	9.27277	-1.09793	11.0769	16.0275	1.89528	20.5795	-5.67084	-9.67851	1.22093	-0.00795591	-16.7723	38.6334	41.6163	5.44271	104.829	35.1153	3.16296	-0.681829	-48.0853	-2.92029	0.122787	0.613654	15.6126	17.8626	49.8961	8.01901	86.656	37.7375	3.54529	-4.74024	-21.8485	-3.85702	0.156167	44.2227	1.95428	3.66719	28.8177	-15.4793
1540	2.64188	0.609418	10.3469	1.20292	0.0901133	-1.23371	1.20293	0.0899892	4.58672	0.892321	0.14991	9.27713	-1.19052	11.1213	16.1529	1.72316	20.6931	-5.4476	-9.6632	1.22727	-0.0167702	-16.7273	38.6567	41.6398	5.38322	104.84	35.212	3.08539	-0.680327	-48.0608	-2.93272	0.0900219	0.647561	15.6738	17.9041	49.893	7.92942	86.6682	37.7716	3.48504	-4.82113	-21.8243	-3.8243	0.18921	44.2141	1.91226	3.62431	28.8253	-15.4864
1542	2.64549	0.609486	10.3795	1.20454	0.0897098	-1.21924	1.20455	0.0895855	4.60119	0.893561	0.149691	9.28798	-1.26517	11.1873	16.2113	1.60095	20.8394	-5.34271	-9.65998	1.24435	-0.0812426	-16.6663	38.6616	41.7119	5.31014	104.905	35.395	3.00393	-0.646998	-48.0535	-2.9741	0.0293027	0.684616	15.7357	17.9374	49.8882	7.81706	86.6996	37.9077	3.40365	-4.86353	-21.8243	-3.79137	0.229542	44.2058	1.85344	3.57465	28.848	-15.4699
1544	2.64484	0.619517	10.4094	1.20495	0.0939897	-1.206	1.20496	0.0938654	4.61443	0.89358	0.152891	9.2979	-1.3264	11.2457	16.244	1.50441	20.967	-5.28443	-9.66548	1.24374	-0.187605	-16.6592	38.6534	41.7779	5.28697	104.949	35.6217	3.02817	-0.53641	-48.0765	-3.02217	-0.0246978	0.691598	15.7378	17.989	49.8978	7.80004	86.7676	38.0735	3.32225	-4.89622	-21.8284	-3.7629	0.29614	44.2242	1.78067	3.4745	28.8875	-15.4823
1546	2.64073	0.633598	10.4332	1.20411	0.10032	-1.19548	1.20412	0.100195	4.62495	0.892522	0.157541	9.30578	-1.3847	11.287	16.2985	1.40399	21.0623	-5.18753	-9.67296	1.23424	-0.27676	-16.647	38.6577	41.8287	5.25784	104.88	35.8484	3.07883	-0.376299	-48.0847	-3.06518	-0.068364	0.665169	15.6885	17.9891	49.9575	7.81846	86.8538	38.2003	3.29458	-4.85881	-21.8457	-3.75045	0.337091	44.2463	1.73388	3.404	28.9181	-15.5034
1548	2.63287	0.649123	10.4491	1.20171	0.107585	-1.1885	1.20172	0.107461	4.63193	0.890235	0.162789	9.31099	-1.44386	11.3098	16.3855	1.29072	21.1243	-5.03321	-9.67102	1.20816	-0.329657	-16.631	38.6877	41.8633	5.21328	104.707	36.046	3.11973	-0.208239	-48.0644	-3.09922	-0.0955156	0.613096	15.6091	17.9521	50.0726	7.85736	86.9555	38.2526	3.3228	-4.77476	-21.8789	-3.75292	0.347385	44.2672	1.71814	3.37299	28.9343	-15.5326
1550	2.62004	0.658999	10.4526	1.19674	0.112774	-1.18695	1.19675	0.112651	4.63348	0.886166	0.166321	9.31214	-1.5113	11.3243	16.4973	1.15574	21.1739	-4.83544	-9.63172	1.14171	-0.335881	-16.6767	38.7689	41.8822	5.19348	104.575	36.143	3.08572	-0.168928	-47.9966	-3.13789	-0.0857116	0.558634	15.5912	17.9925	50.2281	7.91332	87.0652	38.185	3.36132	-4.76762	-21.9311	-3.75684	0.349156	44.2884	1.71975	3.35139	28.9393	-15.5821
1552	2.60502	0.682205	10.4715	1.19172	0.123884	-1.17862	1.19173	0.123761	4.64181	0.881655	0.174258	9.31836	-1.5567	11.3297	16.5812	1.062	21.1992	-4.68689	-9.51451	0.968938	-0.318883	-16.7243	38.863	41.9741	5.00927	104.398	36.2286	2.98034	-0.19945	-47.9956	-3.10374	-0.0808447	0.594031	15.5585	18.122	50.3801	7.92922	87.2698	37.9961	3.38454	-4.94753	-22.0092	-3.74226	0.400131	44.3106	1.68106	3.28989	28.9524	-15.6377
1554	2.59115	0.721641	10.5124	1.18832	0.141926	-1.16062	1.18833	0.141804	4.65982	0.87789	0.187468	9.33182	-1.57656	11.3252	16.6182	1.0187	21.1977	-4.6221	-9.33742	0.727097	-0.27367	-16.6748	39.0057	42.1309	4.61955	104.051	36.3943	2.75389	-0.314021	-47.9801	-2.98702	-0.0971679	0.707376	15.5028	18.3662	50.5643	7.88205	87.5836	37.6869	3.36661	-5.32516	-22.1021	-3.70905	0.503114	44.3307	1.60153	3.1819	28.9716	-15.7006
1556	2.58856	0.774038	10.5738	1.19079	0.164786	-1.13362	1.19081	0.164663	4.68682	0.878181	0.204659	9.35203	-1.58738	11.3046	16.5896	0.996871	21.1638	-4.67888	-9.20406	0.626147	-0.147229	-16.2367	39.4289	42.2141	4.11415	103.141	36.9169	2.15839	-0.561949	-47.6765	-2.80948	-0.156911	0.754883	15.4322	18.8032	50.9617	7.75798	87.9587	37.2651	3.25559	-5.81028	-22.1655	-3.67838	0.608281	44.336	1.54116	3.05343	28.9679	-15.7908
1558	2.59244	0.813826	10.6428	1.19527	0.181618	-1.10319	1.19529	0.181495	4.71724	0.88039	0.217481	9.3748	-1.58929	11.2832	16.5186	0.997547	21.1252	-4.81233	-9.14222	0.623842	-0.00376046	-15.3504	39.7449	42.355	3.22206	101.65	37.6553	1.66815	-1.03723	-46.3452	-2.6855	-0.245507	0.763323	15.5036	19.3369	51.5504	7.47425	88.5024	36.7597	3.01482	-6.41002	-22.1603	-3.6531	0.709729	44.3282	1.48668	2.9275	28.9558	-15.8967
1560	2.60447	0.837525	10.7159	1.20225	0.190796	-1.07092	1.20227	0.190672	4.74951	0.884997	0.224752	9.399	-1.58564	11.2611	16.4188	1.01255	21.0835	-4.99838	-9.16537	0.711625	0.13763	-13.9641	39.783	42.5418	1.86099	99.6704	38.5678	1.39837	-2.2689	-43.7493	-2.63399	-0.363806	0.743652	15.686	19.9228	52.2558	7.0769	89.1706	36.2339	2.67623	-7.07373	-22.0986	-3.63246	0.804006	44.3093	1.43446	2.8087	28.9415	-16.0082
1562	2.63406	0.856149	10.7927	1.21663	0.196515	-1.037	1.21665	0.19639	4.78343	0.895361	0.229942	9.42443	-1.58382	11.2279	16.3142	1.02125	21.0221	-5.19464	-9.2918	0.878457	0.262177	-11.9277	39.1859	42.676	-0.19135	97.8299	39.5406	1.38279	-6.68383	-39.649	-2.60001	-0.535232	0.733122	15.707	20.4912	52.7857	6.8393	89.7239	35.8859	2.38158	-7.61338	-22.0848	-3.6095	0.891901	44.2845	1.37419	2.68067	28.9357	-16.0949
1564	2.67792	0.889196	10.8766	1.23827	0.207542	-1.00007	1.23829	0.207413	4.82036	0.910797	0.239583	9.45212	-1.59332	11.1635	16.224	0.99667	20.9077	-5.36963	-9.43273	1.06181	0.385177	-9.64671	38.5005	42.4235	-2.06553	94.7513	40.6926	2.5628	-10.205	-34.6306	-2.61578	-0.695656	0.726896	15.6421	20.9517	53.1931	6.67199	89.9888	35.6508	2.13862	-8.08614	-22.1044	-3.57037	0.975252	44.2732	1.31298	2.58106	28.9464	-16.1828
1566	2.73728	0.927416	10.9661	1.26711	0.219727	-0.960774	1.26713	0.219596	4.85966	0.931529	0.250576	9.48158	-1.62716	11.0691	16.1642	0.913061	20.7469	-5.49561	-9.55049	1.22532	0.488824	-7.35941	37.7637	41.6953	-3.40423	90.9355	41.8348	4.65574	-11.7796	-29.8101	-2.6871	-0.856957	0.710372	15.5326	21.2458	53.4931	6.5063	89.9592	35.539	1.97773	-8.46131	-22.182	-3.51995	1.05492	44.2799	1.25391	2.51496	28.9764	-16.2564
1568	2.82019	0.917671	11.0531	1.30301	0.209196	-0.922388	1.30303	0.209061	4.89804	0.959083	0.245078	9.51041	-1.71929	10.9754	16.1627	0.714984	20.6075	-5.52243	-9.58662	1.30166	0.478968	-5.54842	36.713	40.4326	-3.55907	89.7524	42.2135	7.3717	-12.3075	-29.2497	-2.81609	-1.13885	0.631857	15.5035	21.2146	53.7261	6.06775	89.8224	35.6504	2.01161	-8.57521	-22.4312	-3.49202	1.13511	44.3011	1.19789	2.46989	29.03	-16.217
1570	2.91711	0.853028	11.1307	1.34126	0.173602	-0.887897	1.34127	0.173464	4.93253	0.990101	0.221025	9.5364	-1.88004	10.8539	16.254	0.369085	20.4413	-5.39062	-9.60504	1.29759	0.450098	-4.06261	35.3203	38.9908	-3.25687	89.4794	41.7505	9.314	-13.3491	-30.7045	-2.9743	-1.44279	0.468404	15.4689	21.1879	53.974	5.80298	89.5889	35.7827	2.04064	-8.62864	-22.6551	-3.47937	1.19601	44.3313	1.1807	2.4162	29.0782	-16.2111
1572	3.02348	0.737903	11.2002	1.38014	0.115192	-0.856726	1.38015	0.115049	4.9637	1.02314	0.179974	9.55995	-2.10771	10.6887	16.4411	-0.126966	20.2175	-5.09629	-9.61796	1.22718	0.476956	-2.83266	33.6526	37.4963	-2.80756	89.1517	40.379	10.2526	-15.307	-33.537	-3.14484	-1.73595	0.250115	15.4223	21.2178	54.2363	5.77147	89.2848	35.8869	2.04125	-8.61567	-22.8197	-3.47184	1.23983	44.3638	1.1889	2.34899	29.1097	-16.2531
1574	3.13567	0.589712	11.2709	1.41925	0.0418153	-0.824763	1.41926	0.04167	4.99567	1.05736	0.127755	9.58415	-2.39339	10.4493	16.705	-0.76365	19.8772	-4.67502	-9.61599	1.15176	0.771686	-1.64509	31.9022	36.0478	-3.16787	86.2827	37.8491	11.4069	-18.0813	-37.0622	-3.29502	-1.99774	0.112772	15.4124	21.1638	54.4074	5.77884	88.9618	35.984	2.11689	-8.30055	-22.9844	-3.43091	1.29609	44.3794	1.13138	2.28309	29.1097	-16.2553
1576	3.2246	0.492542	11.3666	1.45164	-0.00773025	-0.781888	1.45164	-0.00788035	5.03854	1.08494	0.0928449	9.61645	-2.65486	10.1337	16.9887	-1.38344	19.3881	-4.2187	-9.59827	1.03423	1.18989	-0.578559	30.4555	34.7384	-3.39825	82.4917	34.4097	11.5709	-21.5552	-41.3444	-3.39928	-2.13975	0.0740678	15.3809	21.1652	54.564	5.87103	88.6031	36.0036	2.24057	-7.92223	-23.1265	-3.38014	1.3544	44.3876	1.04803	2.2082	29.0951	-16.274
1578	3.29101	0.465887	11.4853	1.47901	-0.0249165	-0.729196	1.47901	-0.0250691	5.09123	1.10656	0.0817404	9.65605	-2.86611	9.74419	17.2693	-1.93429	18.7455	-3.76407	-9.57263	0.892299	1.6608	0.293401	29.5083	33.6335	-3.16633	78.2996	30.1423	10.1475	-25.2816	-45.7596	-3.46014	-2.15829	0.120211	15.3331	21.2246	54.7138	6.00984	88.2353	35.9643	2.3933	-7.57662	-23.2429	-3.33045	1.39723	44.3974	0.956922	2.1366	29.0755	-16.3105
1580	3.36825	0.494596	11.5896	1.51499	-0.0184656	-0.683354	1.51499	-0.0186216	5.13707	1.13301	0.0888882	9.69046	-3.02046	9.29122	17.5176	-2.3962	17.9674	-3.36214	-9.55609	0.803261	2.04258	0.664531	29.5013	32.7987	-1.53829	74.4925	24.9877	6.12025	-27.4227	-48.9255	-3.52245	-2.1338	0.158817	15.3495	21.2221	54.8204	6.02108	87.9722	36.0071	2.52257	-7.428	-23.3389	-3.30402	1.35861	44.4362	0.897502	2.12957	29.0698	-16.3232
1582	3.45081	0.566706	11.7042	1.55636	0.00655992	-0.633262	1.55636	0.00639885	5.18717	1.16224	0.110259	9.72801	-3.13735	8.78679	17.7569	-2.80358	17.0821	-2.97085	-9.64919	0.858848	2.31352	0.967027	29.4123	32.4605	-0.17322	70.3768	19.4241	2.50888	-29.4993	-48.9147	-3.58191	-2.04371	0.211845	15.3675	21.211	54.9039	6.03032	87.7515	36.1261	2.61018	-7.32292	-23.4088	-3.30154	1.29301	44.4991	0.871613	2.13151	29.0819	-16.3287
1584	3.54096	0.67356	11.8329	1.60356	0.046157	-0.577278	1.60356	0.0459915	5.24315	1.19484	0.142889	9.76994	-3.21561	8.238	17.9981	-3.153	16.1019	-2.56905	-9.88144	1.05679	2.48589	1.30992	29.0172	32.5958	0.615378	66.5751	13.7802	0.0528379	-31.5345	-45.408	-3.64531	-1.89622	0.276573	15.3589	21.2088	54.9825	6.07431	87.5584	36.3021	2.65859	-7.22123	-23.4456	-3.31279	1.21772	44.5794	0.868786	2.12981	29.1098	-16.3351
1586	3.64884	0.794437	11.9661	1.65959	0.0905602	-0.51954	1.6596	0.0903905	5.30089	1.23372	0.179695	9.81318	-3.23177	7.6556	18.2741	-3.40157	15.0376	-2.09176	-10.2812	1.30477	2.65277	1.71899	28.3333	32.9551	1.40493	65.8797	8.46656	-2.0827	-32.3415	-39.078	-3.74208	-1.73229	0.331091	15.2712	21.252	55.1179	6.19824	87.3893	36.4346	2.70373	-7.10102	-23.4244	-3.29651	1.15391	44.6535	0.83798	2.11988	29.1391	-16.365
1588	3.76669	0.950725	12.124	1.72261	0.149519	-0.451185	1.72263	0.14934	5.36925	1.27687	0.2278	9.86434	-3.21034	7.04128	18.5102	-3.58419	13.903	-1.68097	-10.7028	1.4862	2.82529	2.23336	28.1695	33.1431	2.16921	65.6756	4.71006	-3.03921	-32.946	-32.4637	-3.82802	-1.54195	0.403328	15.1068	21.277	55.2442	6.32733	87.2095	36.6187	2.7469	-6.97266	-23.3814	-3.25306	1.07855	44.7236	0.807825	2.13748	29.1673	-16.3934
1590	3.88963	1.13876	12.3125	1.79028	0.221697	-0.369681	1.7903	0.221512	5.45075	1.32261	0.286048	9.9253	-3.16253	6.40941	18.6888	-3.71581	12.729	-1.36999	-11.0729	1.55281	2.9642	2.76493	28.5601	33.155	2.74485	65.0234	2.7788	-2.49442	-33.7098	-26.3813	-3.8886	-1.32565	0.502991	14.8902	21.2816	55.3458	6.44493	87.0048	36.8679	2.78092	-6.85979	-23.3317	-3.18642	1.00432	44.7928	0.785154	2.17538	29.1979	-16.4182
1592	4.00963	1.32062	12.537	1.85641	0.29093	-0.272199	1.85644	0.29074	5.54823	1.36744	0.341929	9.99824	-3.11442	5.80576	18.8156	-3.83111	11.6078	-1.15006	-11.2436	1.44847	2.8719	2.9077	28.8764	33.4317	2.92756	62.2013	2.58358	0.67282	-34.8505	-20.8073	-3.91934	-1.09116	0.647883	14.7311	21.309	55.4158	6.56063	86.751	37.1631	2.77046	-6.8381	-23.2971	-3.12162	1.00025	44.8772	0.779905	2.17073	29.2489	-16.4569
1594	4.10809	1.54392	12.7761	1.91629	0.379635	-0.168544	1.91633	0.379432	5.65189	1.40633	0.411889	10.0757	-3.02655	5.22601	18.8987	-3.86143	10.5183	-1.00354	-11.3944	1.23331	2.68953	2.9348	29.0465	33.9502	3.05627	60.0929	3.12571	3.16854	-35.2585	-16.8457	-3.8623	-0.807828	0.792149	14.5344	21.401	55.507	6.66497	86.5128	37.4344	2.7315	-6.93287	-23.2666	-3.0303	1.03733	44.9556	0.757122	2.14078	29.3148	-16.4906
1596	4.18954	1.79729	13.0047	1.97106	0.482765	-0.0698266	1.97111	0.482561	5.7506	1.44047	0.4923	10.1494	-2.90325	4.69185	18.9547	-3.80992	9.5013	-0.900654	-11.5807	0.995569	2.48286	2.92594	29.0907	34.6828	3.21815	59.1803	3.91746	4.44178	-35.0688	-14.7333	-3.735	-0.505143	0.923582	14.2973	21.5451	55.6062	6.73774	86.3113	37.6547	2.67989	-7.14143	-23.2515	-2.91574	1.10567	45.0265	0.707546	2.08612	29.3928	-16.5079
1598	4.30392	1.9996	13.1482	2.03651	0.561764	-0.00877199	2.03657	0.561553	5.81166	1.48418	0.55549	10.1949	-2.80011	4.27505	19.0314	-3.75871	8.70446	-0.757582	-11.8581	1.02394	2.38166	2.98061	29.2479	35.5314	3.41909	58.6263	4.22207	5.44525	-34.6587	-13.9271	-3.67527	-0.329583	1.0311	14.0665	21.6594	55.6105	6.71511	86.1598	37.7935	2.66985	-7.42111	-23.306	-2.80731	1.19619	45.1106	0.619709	1.98904	29.4799	-16.478
1600	4.37749	2.1385	13.2371	2.07931	0.61641	0.028833	2.07937	0.616197	5.84925	1.51256	0.599049	10.2229	-2.69021	3.98171	19.1503	-3.65806	8.1297	-0.533087	-12.0592	1.18248	2.32099	2.99489	29.5095	36.2172	3.56841	58.1848	4.42718	4.82424	-33.863	-14.1746	-3.60548	-0.220349	1.14463	13.9574	21.6734	55.5286	6.59084	86.0756	37.8826	2.64989	-7.75645	-23.3912	-2.74555	1.26008	45.1677	0.563584	1.92616	29.5519	-16.4406
1602	4.37568	2.24353	13.2761	2.08637	0.662242	0.0452112	2.08644	0.662027	5.86564	1.51481	0.633704	10.235	-2.53682	3.78328	19.3155	-3.44982	7.71331	-0.218207	-12.2279	1.37741	2.32952	2.99056	29.8348	36.6018	3.72278	58.5226	4.4407	2.62824	-32.8911	-15.4673	-3.48007	-0.0769589	1.24064	13.9917	21.5967	55.3921	6.39684	86.0496	37.9465	2.60802	-8.09562	-23.4918	-2.73553	1.27703	45.1869	0.556117	1.91244	29.6006	-16.4054
1604	4.21266	2.4783	13.2629	2.03201	0.777467	0.0386931	2.03209	0.777262	5.85914	1.46652	0.716195	10.2296	-2.18355	3.54871	19.518	-2.88871	7.16763	0.177117	-12.7676	1.35653	2.59441	3.17204	30.0837	36.4724	4.28677	63.1301	3.48009	-0.171981	-32.8112	-17.964	-3.13686	0.511924	1.2077	14.1396	21.5526	55.3168	6.26395	86.0223	38.0504	2.53952	-8.27597	-23.586	-2.75186	1.21109	45.1557	0.599355	1.93342	29.6184	-16.3687
1606	4.05308	2.65642	13.202	1.97474	0.868014	0.0116118	1.97483	0.867811	5.83203	1.41764	0.780105	10.2089	-1.86825	3.34877	19.7062	-2.384	6.69951	0.542138	-13.1304	1.15143	2.90115	3.30616	30.1685	35.9026	4.74199	67.3973	2.87645	-1.99578	-32.1253	-20.8772	-2.90517	1.01274	1.04595	14.3244	21.5323	55.3489	6.18852	86.03	38.1724	2.4707	-8.29544	-23.6733	-2.78574	1.14582	45.1414	0.636941	1.96044	29.6247	-16.3494
1608	3.94887	2.71305	13.1125	1.93271	0.901382	-0.0276351	1.9328	0.901182	5.79279	1.38394	0.802349	10.1794	-1.6729	3.21148	19.869	-2.07689	6.38498	0.852731	-13.1378	0.788587	3.1763	3.24771	30.0986	34.9848	4.89465	70.2371	2.78378	-2.20144	-30.9044	-24.0595	-2.86722	1.2478	0.785088	14.5016	21.5082	55.4793	6.18016	86.0725	38.3066	2.40973	-8.15904	-23.745	-2.83112	1.11738	45.1558	0.646775	1.97085	29.6228	-16.3516
1610	3.94824	2.53538	13.0484	1.91914	0.824031	-0.0546837	1.91923	0.823829	5.76575	1.37893	0.743732	10.1594	-1.70082	3.21624	20.0282	-2.13394	6.39935	1.14672	-12.4785	0.275992	3.4228	2.47947	30.0393	33.8952	4.56634	71.5051	2.51227	-0.514136	-30.4153	-27.0113	-3.0611	0.967072	0.544034	14.6039	21.3493	55.619	6.24912	86.1253	38.4472	2.35095	-7.9015	-23.7659	-2.88428	1.21256	45.1831	0.587871	1.88258	29.6102	-16.3749
1612	3.96918	2.37623	13.0622	1.91677	0.752518	-0.0474473	1.91684	0.752323	5.77298	1.38193	0.690137	10.1651	-1.78767	3.22733	20.0982	-2.29257	6.44467	1.27234	-12.139	0.184017	3.23952	2.28529	29.8239	33.3425	4.38131	73.018	2.6717	1.25346	-29.8777	-28.8398	-3.21374	0.687989	0.432391	14.5506	21.16	55.7081	6.44638	86.1773	38.5738	2.36274	-7.58277	-23.7833	-2.91425	1.20312	45.1763	0.574056	1.90176	29.5527	-16.3963
1614	4.00833	2.28011	13.14	1.92724	0.706737	-0.0124241	1.92732	0.706538	5.808	1.39286	0.656525	10.1916	-1.902	3.23194	20.0715	-2.49888	6.4886	1.21665	-12.2251	0.517475	2.704	2.76832	29.4833	33.3686	4.38716	74.6338	3.32799	2.57824	-29.0749	-29.5456	-3.29089	0.509831	0.449179	14.3727	21.0061	55.7169	6.7452	86.1991	38.6764	2.43098	-7.28626	-23.8011	-2.9113	1.08947	45.1396	0.604955	2.01989	29.4625	-16.4139
1616	4.14926	2.15144	13.1601	1.97977	0.63969	-0.00358566	1.97984	0.639487	5.81685	1.4366	0.609913	10.1985	-2.11215	3.31973	19.9922	-2.85249	6.71533	1.05867	-12.165	0.748589	2.55004	3.21292	29.4559	33.3747	4.08734	74.0105	4.14488	3.34827	-27.9779	-29.7973	-3.48123	0.279596	0.468449	14.2729	21.0818	55.5742	7.04078	86.064	38.7519	2.42497	-7.25137	-23.7935	-2.8672	1.09709	45.1443	0.562729	1.99634	29.4157	-16.4525
1618	4.24714	2.12812	13.1894	2.02114	0.621948	0.00884783	2.02121	0.621738	5.82927	1.4687	0.59937	10.2079	-2.22788	3.39627	19.9286	-3.03755	6.8925	0.934825	-12.1675	0.826858	2.45473	3.11905	29.3533	33.3548	4.27423	71.6567	5.24022	3.36815	-28.4622	-32.3099	-3.5457	0.242511	0.518933	14.2682	21.1231	55.5166	7.0462	86.0006	38.6975	2.41102	-7.44724	-23.7588	-2.81097	1.16257	45.1456	0.514908	1.93415	29.4237	-16.4555
1620	4.2672	2.22081	13.2309	2.03691	0.660744	0.0262801	2.03698	0.660534	5.84671	1.47793	0.629352	10.2208	-2.20635	3.44705	19.8892	-2.98076	6.97968	0.863502	-12.2747	0.736752	2.40344	2.50411	29.0153	33.2638	4.87	68.3854	6.49971	2.92684	-30.6128	-36.6299	-3.44534	0.42801	0.582859	14.3584	21.0984	55.5717	6.75965	86.0145	38.5444	2.39266	-7.79151	-23.7075	-2.75913	1.25563	45.1382	0.484952	1.86377	29.4837	-16.4205
1622	4.21249	2.35207	13.2473	2.02259	0.72223	0.0328687	2.02267	0.722021	5.8533	1.46315	0.674312	10.2255	-2.05964	3.50253	19.827	-2.69262	7.03724	0.757597	-12.5351	0.536101	2.57569	2.05514	27.9998	33.0628	4.50528	66.3308	7.45062	2.93282	-32.91	-37.8528	-3.23266	0.740001	0.5809	14.5015	21.128	55.6202	6.45942	85.878	38.5008	2.33429	-7.97453	-23.6808	-2.74574	1.3002	45.1375	0.514334	1.82209	29.5737	-16.389
1624	4.11107	2.4716	13.2276	1.98675	0.782377	0.0239889	1.98683	0.782174	5.84442	1.43235	0.716892	10.2186	-1.86729	3.57307	19.7462	-2.31548	7.10834	0.620214	-12.8212	0.325896	2.8195	1.65602	27.4201	32.624	3.99634	68.9296	7.7055	2.1888	-34.1505	-38.5945	-3.00737	1.0375	0.550676	14.6405	21.2246	55.6324	6.27797	85.8092	38.5719	2.21676	-8.04158	-23.7042	-2.75522	1.2678	45.1381	0.567039	1.85118	29.627	-16.3787
1626	3.98187	2.53908	13.1793	1.93477	0.821986	0.0031357	1.93485	0.821786	5.82356	1.39083	0.74308	10.2028	-1.68254	3.66976	19.6571	-1.94361	7.22943	0.467547	-12.9865	0.111366	3.05104	1.31947	27.5165	31.8482	3.53406	75.1254	7.55669	0.838907	-34.2427	-38.9935	-2.82909	1.233	0.492564	14.758	21.3456	55.6192	6.2454	85.842	38.7469	2.0645	-7.97549	-23.7799	-2.7808	1.18074	45.1384	0.620325	1.93026	29.6306	-16.3931
1628	3.85454	2.45605	13.1496	1.87264	0.795207	-0.00826866	1.87272	0.795013	5.81216	1.34618	0.718967	10.1943	-1.61297	3.83152	19.5991	-1.76361	7.50441	0.367649	-12.5201	-0.243061	3.09883	1.17076	28.3284	30.3709	2.76724	77.361	9.25392	0.694811	-34.4511	-38.1337	-2.80274	1.13237	0.384003	14.8582	21.3067	55.6786	6.29777	85.9275	38.9686	1.99278	-7.69961	-23.8947	-2.81005	1.16388	45.1347	0.616871	1.92684	29.6039	-16.4287
1630	3.79762	2.31729	13.1205	1.83737	0.738755	-0.0196286	1.83745	0.738566	5.8008	1.32357	0.674476	10.186	-1.68762	3.98239	19.5667	-1.85164	7.80391	0.306837	-12.0556	-0.432363	2.93907	0.756246	28.6109	29.3127	3.14557	75.0319	10.8645	2.67786	-34.9145	-35.1588	-2.95912	0.955348	0.252484	14.9316	21.1059	55.7343	6.39705	85.9949	39.1568	1.99408	-7.32941	-23.9702	-2.82951	1.20281	45.1349	0.578498	1.89001	29.5784	-16.4303
1632	3.82242	2.1578	13.0856	1.83646	0.66723	-0.0341059	1.83653	0.667041	5.78632	1.32763	0.62102	10.1754	-1.89207	4.12484	19.5344	-2.17919	8.12865	0.237338	-11.7789	-0.389422	2.65448	0.204419	27.9356	28.9761	4.53192	69.7691	11.7589	5.56325	-35.147	-30.9396	-3.2434	0.752527	0.116339	14.9436	20.8197	55.7519	6.55261	86.0124	39.2694	2.06276	-6.95605	-24.0004	-2.83623	1.27123	45.1386	0.522368	1.8442	29.5588	-16.4032
1634	3.90663	2.01358	13.0244	1.86268	0.598279	-0.0607879	1.86274	0.598086	5.75964	1.35179	0.571334	10.1557	-2.13981	4.33328	19.4273	-2.56039	8.58934	0.0266135	-11.8624	-0.109224	2.60976	0.689038	25.5881	29.6036	4.72994	70.4551	11.2849	5.17013	-34.6086	-31.1971	-3.40988	0.49226	0.00527843	14.7327	20.7949	55.6392	6.9209	85.9252	39.2318	2.18467	-6.78002	-24.0598	-2.83498	1.25287	45.1341	0.502002	1.86418	29.5179	-16.4385
1636	3.98558	1.95841	12.9915	1.89321	0.568567	-0.0755371	1.89327	0.568372	5.74489	1.37656	0.551219	10.1447	-2.34373	4.62241	19.1516	-2.8245	9.1889	-0.492573	-12.0024	0.192895	2.60092	1.19352	24.6087	30.1401	4.76288	68.5713	11.3083	3.92564	-34.8869	-35.0442	-3.45513	0.32621	-0.0418159	14.5792	20.7669	55.5694	7.02027	85.848	39.107	2.24516	-6.93245	-24.0464	-2.8275	1.25419	45.1413	0.488769	1.85359	29.5143	-16.4337
1638	4.03623	1.98948	12.9987	1.91774	0.578422	-0.0729956	1.9178	0.578224	5.74743	1.39424	0.560212	10.1466	-2.47308	5.01527	18.6951	-2.90394	9.95928	-1.33928	-12.1023	0.43585	2.58647	1.45934	25.2893	30.3221	4.85222	63.7303	12.2882	2.68359	-35.9346	-41.2937	-3.38969	0.263901	-0.0210576	14.565	20.7145	55.5648	6.77597	85.8066	38.9496	2.21406	-7.40252	-23.9695	-2.81454	1.28014	45.1522	0.482358	1.80758	29.5486	-16.3831
1640	4.04052	2.02232	13.0453	1.92218	0.592094	-0.0525854	1.92224	0.591895	5.76784	1.39667	0.57066	10.1619	-2.50842	5.5863	18.0925	-2.73728	11.028	-2.44145	-12.0762	0.538547	2.56343	1.47698	25.8121	30.1072	5.03125	61.6274	14.2782	2.02784	-35.8904	-45.7686	-3.29094	0.194591	0.0443311	14.7547	20.7746	55.5552	6.33472	85.7713	38.914	2.09541	-8.02828	-23.9627	-2.79497	1.25794	45.1169	0.505058	1.79376	29.5744	-16.3554
1642	4.01528	2.0135	13.0788	1.91056	0.589774	-0.0374469	1.91062	0.589578	5.78298	1.38817	0.568108	10.1732	-2.49157	6.23451	17.4903	-2.44077	12.2179	-3.53007	-12.0189	0.508308	2.47869	1.71037	26.0636	29.9037	4.40747	62.6642	17.191	2.26166	-35.0508	-48.4463	-3.18222	0.0933363	0.120547	14.987	20.9426	55.4967	5.9692	85.8173	38.9593	1.9041	-8.5783	-23.9832	-2.77869	1.19996	45.0477	0.537329	1.80811	29.5556	-16.3467
1644	3.9705	1.9504	13.0806	1.8863	0.565355	-0.0357858	1.88635	0.565161	5.78464	1.37166	0.548241	10.1746	-2.45101	6.91168	16.9442	-2.08702	13.4489	-4.50451	-11.9355	0.373487	2.34025	2.15992	26.1078	29.7821	2.85376	66.2681	20.9579	3.27488	-33.4299	-49.2855	-3.08113	-0.0462932	0.177782	15.1996	21.1752	55.4105	5.75933	85.9431	39.0325	1.6773	-8.96262	-24.0153	-2.76555	1.13175	44.9583	0.561945	1.83392	29.4923	-16.3575
1646	3.93195	1.8409	13.032	1.86122	0.520561	-0.0561775	1.86127	0.520369	5.76425	1.35589	0.513162	10.1594	-2.46624	7.53233	16.5044	-1.85676	14.5926	-5.28484	-11.7634	0.244201	2.22559	2.35429	26.6278	29.5396	1.53329	69.3837	25.7146	4.67885	-31.0774	-48.9297	-3.02507	-0.209532	0.144386	15.3123	21.3042	55.4357	5.70712	86.0697	38.9524	1.53152	-9.09546	-24.0139	-2.74308	1.14824	44.895	0.527167	1.80411	29.427	-16.3834
1648	3.88281	1.70275	12.963	1.82937	0.464136	-0.0853444	1.82941	0.463946	5.73509	1.33583	0.468965	10.1377	-2.49416	8.12136	16.1358	-1.66228	15.6807	-5.93173	-11.5203	0.119217	2.18383	2.50592	27.1544	29.5756	-0.098055	72.8394	30.7381	6.1158	-28.499	-48.3483	-2.96242	-0.384457	0.0344703	15.355	21.3094	55.5138	5.75069	86.2384	38.7904	1.50755	-9.0956	-24.0438	-2.72179	1.22435	44.8437	0.470189	1.71672	29.3709	-16.4332
1650	3.81456	1.55326	12.8769	1.78829	0.404254	-0.121923	1.78833	0.40407	5.69851	1.3091	0.421589	10.1105	-2.50991	8.67143	15.8339	-1.46272	16.6919	-6.4522	-11.2271	-0.00720253	2.22992	2.60846	27.6296	29.9722	-2.031	76.6142	35.7212	7.38825	-25.7249	-47.7121	-2.87753	-0.552439	-0.124074	15.3396	21.2109	55.5991	5.86619	86.4371	38.5724	1.59245	-9.01896	-24.1	-2.70693	1.32854	44.7963	0.41206	1.59914	29.3253	-16.4952
1652	3.70878	1.43585	12.7551	1.73304	0.361452	-0.174447	1.73307	0.361273	5.64598	1.27063	0.386061	10.0712	-2.45295	9.14842	15.6203	-1.16504	17.5419	-6.80176	-10.9559	-0.185617	2.36753	2.51453	28.1767	30.6581	-3.7001	80.772	40.3345	8.06857	-22.3913	-46.5394	-2.75506	-0.653128	-0.237853	15.2742	21.1419	55.5477	6.06337	86.5688	38.3453	1.68911	-8.95859	-24.1074	-2.70912	1.34558	44.7254	0.403973	1.57507	29.2735	-16.5146
1654	3.56719	1.34936	12.6204	1.66431	0.334857	-0.232742	1.66434	0.334685	5.58769	1.221	0.361747	10.0275	-2.32276	9.54536	15.4159	-0.762355	18.2191	-7.12802	-10.661	-0.355284	2.5175	2.22712	29.0159	31.6127	-5.04991	84.2024	44.4393	8.32925	-19.2264	-45.0853	-2.60514	-0.730847	-0.272101	15.2713	21.0021	55.4563	6.0857	86.8012	38.123	1.73606	-8.94668	-24.0686	-2.7266	1.35171	44.6545	0.416479	1.56197	29.2424	-16.5289
1656	3.396	1.29528	12.4852	1.58495	0.324535	-0.291439	1.58498	0.324372	5.52899	1.16236	0.348863	9.98348	-2.12692	9.85312	15.2067	-0.270311	18.7096	-7.45913	-10.3541	-0.481024	2.65097	1.76124	30.1615	32.8031	-5.88467	86.7622	47.9244	8.17177	-16.4079	-43.4528	-2.43271	-0.788522	-0.233539	15.3431	20.8258	55.3493	5.93216	87.1183	37.9314	1.71379	-8.98162	-23.9864	-2.7548	1.34942	44.5898	0.444286	1.55619	29.2338	-16.5497
1658	3.21599	1.27311	12.3764	1.50407	0.328564	-0.33865	1.5041	0.328408	5.48178	1.10162	0.346555	9.94801	-1.90667	10.068	15.0034	0.233124	19.0213	-7.78334	-10.1116	-0.485979	2.75127	1.22143	31.4968	34.173	-6.06434	88.791	50.5469	7.27886	-13.9005	-41.41	-2.24112	-0.80349	-0.196276	15.4204	20.8367	55.2347	5.8667	87.2884	37.8611	1.6166	-9.01544	-23.8691	-2.77703	1.2728	44.5318	0.495119	1.62349	29.2274	-16.5946
1660	3.04137	1.27698	12.2721	1.42742	0.343524	-0.384079	1.42746	0.343377	5.43635	1.04331	0.352683	9.91385	-1.64137	10.1232	14.8945	0.748321	19.0254	-7.94293	-9.93042	-0.394237	2.78241	0.606048	32.8174	35.4981	-5.7395	90.3917	52.2333	6.23585	-11.738	-39.4214	-2.08537	-0.787512	-0.16388	15.4815	20.8985	55.1482	5.81483	87.4313	37.8193	1.51944	-9.01493	-23.7842	-2.79602	1.23018	44.4921	0.53269	1.66343	29.2321	-16.632
1662	2.88176	1.30482	12.1683	1.35907	0.36786	-0.429539	1.35911	0.367719	5.39089	0.990573	0.366361	9.87966	-1.33278	9.9683	14.913	1.24913	18.6319	-7.88425	-9.80797	-0.23038	2.71519	-0.0527013	34.0145	36.6848	-4.98809	91.7712	52.928	5.41434	-10.014	-37.9203	-1.97571	-0.747782	-0.138587	15.5041	20.959	55.0984	5.7532	87.5549	37.7756	1.45808	-8.95218	-23.7538	-2.8109	1.24471	44.4744	0.547806	1.6526	29.2486	-16.65
1664	2.75292	1.35629	12.0646	1.30589	0.400309	-0.475242	1.30593	0.400175	5.34519	0.948616	0.387114	9.84528	-0.98435	9.46428	15.1017	1.67549	17.5897	-7.54563	-9.72597	-0.062507	2.45355	-0.699056	34.9077	37.6658	-3.91547	93.7174	52.4992	5.67098	-9.27594	-38.098	-1.89262	-0.703783	-0.11817	15.4296	20.9129	55.0825	5.62143	87.6029	37.6948	1.49684	-8.74983	-23.7941	-2.81989	1.31189	44.482	0.537406	1.58328	29.2733	-16.6268
1666	2.65929	1.42697	11.9775	1.26956	0.438549	-0.513838	1.26961	0.438419	5.30659	0.91886	0.413308	9.81622	-0.667511	8.74713	15.3734	1.96161	16.1722	-7.07968	-9.67966	0.0535444	2.17059	-1.22283	35.4969	38.3019	-2.77282	95.1545	51.3307	6.09476	-9.14181	-39.2198	-1.83795	-0.627869	-0.0700798	15.32	20.8699	55.0649	5.48399	87.5903	37.5959	1.58544	-8.51918	-23.8683	-2.81741	1.36038	44.5069	0.539789	1.55088	29.3046	-16.6063
1668	2.60348	1.50823	11.9157	1.25062	0.478576	-0.541469	1.25067	0.478447	5.27896	0.901983	0.441985	9.79539	-0.397712	7.89158	15.6876	2.11365	14.5201	-6.55226	-9.67717	0.112533	1.93417	-1.55241	35.7617	38.5859	-1.79723	95.4546	49.5598	6.54128	-9.59874	-41.0207	-1.80601	-0.534441	0.00283826	15.195	20.869	55.0453	5.35931	87.5067	37.4958	1.69524	-8.30749	-23.9541	-2.80149	1.38376	44.5456	0.554199	1.55721	29.3397	-16.5972
1670	2.58954	1.57479	11.8956	1.24914	0.508926	-0.550682	1.2492	0.508797	5.26975	0.898819	0.464574	9.7884	-0.160549	7.04209	15.9838	2.2163	12.891	-6.05659	-9.7757	0.173415	1.85675	-1.51543	35.593	38.6116	-1.86225	93.0554	47.2944	7.57117	-10.794	-43.0246	-1.77091	-0.502093	0.053121	15.06	20.977	55.0599	5.27788	87.2778	37.4432	1.76491	-8.18134	-24.0047	-2.77013	1.43373	44.5946	0.53682	1.51115	29.3697	-16.5868
1672	2.60601	1.6218	11.9044	1.25973	0.528357	-0.547079	1.25978	0.528227	5.27335	0.905417	0.479798	9.79105	0.0162203	6.24711	16.2358	2.2373	11.3821	-5.6392	-9.83839	0.179347	1.77139	-1.35187	35.3029	38.5525	-2.00345	90.0599	44.4864	8.22222	-12.7907	-45.4664	-1.76273	-0.515176	0.108631	15.0004	21.0818	55.1011	5.11794	87.0835	37.4306	1.77526	-8.1664	-24.0321	-2.72682	1.49011	44.645	0.508012	1.4365	29.4026	-16.5975
1674	2.64534	1.64763	11.9375	1.27893	0.53672	-0.532742	1.27899	0.536588	5.28769	0.919214	0.487314	9.80178	0.126897	5.54101	16.4353	2.17715	10.0579	-5.31264	-9.84317	0.131767	1.67497	-1.148	34.9999	38.4799	-1.94114	87.2646	41.1453	8.036	-15.2467	-47.9863	-1.78702	-0.568652	0.184439	15.0293	21.1616	55.1505	4.87818	86.9643	37.4596	1.72924	-8.25151	-24.0491	-2.67875	1.53877	44.6929	0.474945	1.3549	29.4356	-16.627
1676	2.69372	1.6516	11.9896	1.30062	0.534711	-0.509887	1.30067	0.534577	5.31054	0.935576	0.487232	9.81893	0.174409	4.97594	16.5845	2.05709	9.01225	-5.07002	-9.83419	0.0892971	1.70403	-1.0139	34.8048	38.4339	-1.23877	85.7875	37.3354	6.46474	-16.6228	-49.4388	-1.83979	-0.655419	0.320891	15.1101	21.2422	55.1404	4.66497	86.9022	37.5329	1.66092	-8.37504	-24.0954	-2.64859	1.53522	44.7328	0.450413	1.3464	29.4505	-16.6459
1678	2.73608	1.65725	12.0476	1.3198	0.53382	-0.484411	1.31986	0.533684	5.33602	0.949997	0.487808	9.83804	0.19236	4.54337	16.7083	1.93217	8.21826	-4.86517	-9.83339	0.0190786	1.858	-0.843544	34.5294	38.5912	-0.692503	85.0064	33.3635	4.48862	-17.194	-49.8386	-1.90763	-0.726985	0.480061	15.2182	21.3054	55.0819	4.50702	86.8672	37.6647	1.60056	-8.43685	-24.1877	-2.63637	1.52071	44.7727	0.429342	1.32729	29.4579	-16.6521
1680	2.76902	1.67231	12.1109	1.33553	0.537693	-0.456563	1.33559	0.537555	5.36387	0.961518	0.491704	9.85892	0.195905	4.22856	16.811	1.82394	7.64379	-4.69167	-9.84222	-0.0749399	2.11435	-0.655255	34.2757	38.9809	-0.292816	84.667	29.4703	2.37247	-17.0893	-49.1757	-1.98691	-0.77191	0.649383	15.3296	21.3369	54.9978	4.41286	86.8494	37.8374	1.5703	-8.4092	-24.3182	-2.64053	1.50105	44.8138	0.412347	1.29585	29.4606	-16.6472
1682	2.7989	1.70025	12.1943	1.35089	0.547302	-0.419853	1.35095	0.547162	5.40058	0.972388	0.499841	9.88642	0.206469	3.98578	16.8739	1.7561	7.19784	-4.58704	-9.83329	-0.161756	2.38755	-0.607711	34.6479	39.4872	0.641593	83.9829	26.2239	-0.165442	-16.6571	-47.1739	-2.08732	-0.805389	0.823073	15.3908	21.2954	54.9689	4.36177	86.8463	37.9746	1.62282	-8.29609	-24.4412	-2.65212	1.45958	44.8537	0.40581	1.32834	29.4596	-16.6485
1684	2.82045	1.74578	12.2844	1.36388	0.565175	-0.380211	1.36394	0.565034	5.44022	0.980935	0.513984	9.91611	0.223861	3.76654	16.9416	1.70888	6.79257	-4.47139	-9.83965	-0.20035	2.57834	-0.718642	35.1537	40.3471	1.63872	83.2145	23.1412	-2.32963	-16.2658	-45.1201	-2.15541	-0.791831	0.949835	15.3927	21.2127	54.9984	4.39017	86.8548	38.0801	1.70656	-8.14545	-24.5212	-2.66856	1.41784	44.8977	0.400843	1.34948	29.4657	-16.628
1686	2.83224	1.81134	12.3755	1.37404	0.592531	-0.340184	1.3741	0.59239	5.48025	0.986732	0.535019	9.94605	0.256057	3.5529	17.022	1.69029	6.39255	-4.33087	-9.86494	-0.189452	2.68711	-0.965819	35.632	41.536	2.56239	82.433	20.1436	-3.84337	-16.091	-43.3467	-2.17674	-0.721739	1.02194	15.3349	21.1154	55.0769	4.50038	86.8525	38.1578	1.80599	-7.9729	-24.5493	-2.6865	1.3833	44.9462	0.39639	1.34629	29.4835	-16.5904
1688	2.83363	1.90219	12.4566	1.38143	0.631802	-0.30469	1.38149	0.631659	5.51574	0.989662	0.564778	9.97255	0.326734	3.33589	17.1059	1.74096	5.9733	-4.18215	-9.89163	-0.168202	2.84406	-1.22011	35.8682	42.7616	3.2501	81.7465	17.3139	-4.18574	-16.4053	-41.845	-2.14643	-0.585723	1.05955	15.226	21.0809	55.1475	4.6904	86.7452	38.2301	1.91413	-7.77161	-24.5342	-2.69873	1.36939	44.9965	0.394346	1.33077	29.5208	-16.5817
1690	2.82406	2.00803	12.5381	1.38512	0.678439	-0.269021	1.38519	0.678296	5.55141	0.989341	0.599791	9.99916	0.437804	3.12231	17.1635	1.86804	5.54628	-4.08066	-9.92819	-0.149405	2.96033	-1.48529	36.1134	43.984	3.88511	81.0107	14.7836	-4.69941	-16.7444	-40.3258	-2.0984	-0.43891	1.09305	15.1187	21.0578	55.2538	4.81583	86.6535	38.2819	1.99644	-7.63195	-24.4834	-2.70171	1.3346	45.0398	0.411234	1.33872	29.5592	-16.585
1692	2.80718	2.11895	12.6228	1.38602	0.727817	-0.231873	1.3861	0.727674	5.58856	0.986753	0.636662	10.0269	0.582644	2.91649	17.1881	2.06095	5.12161	-4.03914	-9.9748	-0.131086	3.00589	-1.73051	36.394	45.1858	4.45201	80.2731	12.5763	-5.57571	-16.9625	-38.7272	-2.04365	-0.306065	1.13494	15.0302	21.0463	55.3905	4.85033	86.5957	38.3197	2.04032	-7.58012	-24.41	-2.69293	1.28376	45.0752	0.440138	1.36673	29.5945	-16.5932
1694	2.79715	2.20824	12.7151	1.38843	0.767152	-0.191298	1.38851	0.767008	5.62913	0.985979	0.666124	10.0572	0.735689	2.72871	17.1813	2.27623	4.72662	-4.05537	-10.0253	-0.0819838	2.92371	-1.83961	36.5713	46.4338	4.72725	79.8458	10.6506	-6.24712	-16.8679	-37.0599	-1.9878	-0.22974	1.20311	14.9724	21.0875	55.505	4.8329	86.5308	38.3799	2.03484	-7.62857	-24.3494	-2.66706	1.27894	45.1095	0.433829	1.36133	29.6288	-16.5851
1696	2.79119	2.28226	12.8007	1.39153	0.799529	-0.15363	1.39162	0.799386	5.6668	0.986187	0.690441	10.0853	0.878412	2.5601	17.1805	2.47898	4.37019	-4.06052	-10.0873	-0.0308676	2.82667	-1.90722	36.8012	47.4944	4.9331	79.779	9.00616	-6.70096	-16.7988	-35.7905	-1.93389	-0.161445	1.25757	14.9245	21.1888	55.6032	4.83934	86.4622	38.4453	2.00039	-7.73009	-24.3084	-2.62994	1.28478	45.1353	0.427928	1.34971	29.6609	-16.5986
1698	2.78969	2.33889	12.8729	1.3953	0.824035	-0.121855	1.39538	0.823892	5.69858	0.987412	0.708934	10.1091	1.00202	2.41486	17.1992	2.65422	4.06327	-4.0293	-10.1437	0.000780382	2.73687	-1.96776	37.0861	48.285	5.11312	80.0406	7.71415	-6.89715	-16.8267	-35.0484	-1.88759	-0.101703	1.29227	14.886	21.3293	55.6804	4.87175	86.4008	38.5096	1.94606	-7.86034	-24.2929	-2.58738	1.29555	45.153	0.425862	1.3383	29.6921	-16.6336
1700	2.79622	2.3667	12.9184	1.40039	0.835469	-0.101842	1.40048	0.835325	5.71859	0.990484	0.717774	10.124	1.09652	2.30763	17.2529	2.78839	3.83637	-3.93222	-10.1153	-0.049478	2.6226	-2.07041	37.2957	48.7215	5.21499	80.4759	7.0593	-6.74831	-16.926	-34.9155	-1.8707	-0.0983749	1.32212	14.8823	21.4203	55.7151	4.84857	86.3961	38.5641	1.88003	-7.98426	-24.3173	-2.55544	1.32264	45.1691	0.406626	1.33004	29.7285	-16.6522
1702	2.7978	2.37845	12.9536	1.40209	0.840282	-0.0863044	1.40218	0.840138	5.73413	0.991462	0.721451	10.1357	1.1719	2.22268	17.3139	2.89521	3.65688	-3.82116	-10.0778	-0.126571	2.53201	-2.16199	37.4552	48.8895	5.30117	80.8362	6.91238	-6.53316	-16.8866	-35.0042	-1.84622	-0.119018	1.34906	14.8562	21.4595	55.7428	4.81986	86.3918	38.5939	1.84033	-8.05203	-24.3487	-2.53414	1.3267	45.1849	0.402961	1.33112	29.7634	-16.6666
1704	2.79526	2.37717	12.9818	1.40101	0.839719	-0.0737391	1.40109	0.839575	5.74669	0.990708	0.720931	10.1451	1.22338	2.1574	17.371	2.96537	3.52142	-3.71705	-10.0434	-0.20979	2.47294	-2.24015	37.5581	48.8652	5.38289	81.0411	7.12762	-6.35818	-16.7223	-35.1537	-1.81943	-0.155985	1.37035	14.8067	21.4589	55.7757	4.79887	86.3801	38.5982	1.8291	-8.05948	-24.3778	-2.5189	1.30523	45.2024	0.418431	1.34763	29.7974	-16.6856
1706	2.80597	2.35715	12.9974	1.40432	0.830043	-0.0667906	1.40441	0.829898	5.75364	0.993843	0.713909	10.1504	1.21812	2.11707	17.4131	2.94097	3.45044	-3.64051	-9.98605	-0.269461	2.42671	-2.35499	37.5574	48.8446	5.4491	81.0403	7.2813	-6.34059	-16.7398	-35.1928	-1.85306	-0.213566	1.36535	14.7901	21.4825	55.8325	4.79542	86.3915	38.5813	1.81148	-8.04915	-24.4024	-2.48558	1.29106	45.2307	0.436542	1.39928	29.8409	-16.7419
1708	2.8178	2.35368	13.0249	1.40938	0.82747	-0.0546414	1.40947	0.827325	5.76579	0.997815	0.712298	10.1595	1.20597	2.09422	17.4112	2.91111	3.41277	-3.64505	-9.95947	-0.310858	2.40492	-2.42701	37.5369	48.8666	5.52326	81.0728	7.30666	-6.55834	-16.6483	-35.0044	-1.88317	-0.251688	1.3771	14.7663	21.5022	55.8667	4.8125	86.3669	38.6014	1.80399	-8.01101	-24.4118	-2.46758	1.25671	45.2473	0.454303	1.45958	29.8772	-16.7877
1710	2.82793	2.36996	13.0692	1.41522	0.833581	-0.0351167	1.4153	0.833435	5.78531	1.0018	0.717211	10.1741	1.19408	2.08686	17.3648	2.88816	3.4024	-3.73179	-9.96699	-0.335361	2.4146	-2.44333	37.5334	48.9462	5.59744	81.1286	7.1781	-6.97057	-16.4501	-34.5889	-1.89777	-0.26259	1.4108	14.7345	21.5068	55.8745	4.84179	86.3083	38.6646	1.80479	-7.9572	-24.4036	-2.46446	1.20824	45.2497	0.469772	1.5135	29.9089	-16.8153
1712	2.83686	2.37983	13.126	1.42011	0.83688	-0.01003	1.4202	0.836734	5.8104	1.00528	0.719948	10.1929	1.15866	2.0965	17.3005	2.82852	3.43071	-3.85117	-9.96083	-0.345872	2.47654	-2.42884	37.6113	49.0617	5.60798	80.8755	6.93538	-7.32515	-16.4219	-34.0821	-1.90877	-0.26012	1.44552	14.7263	21.464	55.8843	4.84057	86.2796	38.735	1.79585	-7.93827	-24.3767	-2.44158	1.19356	45.2482	0.482394	1.52404	29.9685	-16.8411
1714	2.83825	2.40203	13.1823	1.4226	0.846148	0.0148623	1.42268	0.846001	5.83529	1.00656	0.726984	10.2115	1.12775	2.11161	17.2298	2.77916	3.4674	-3.98247	-10.0005	-0.357741	2.56771	-2.38551	37.7123	49.2275	5.6193	80.7487	6.61093	-7.65611	-16.3624	-33.5499	-1.91263	-0.231318	1.4802	14.7261	21.4413	55.9076	4.85889	86.2605	38.8127	1.77715	-7.93203	-24.3515	-2.42035	1.19153	45.2541	0.485216	1.53271	30.0001	-16.8529
1716	2.83218	2.43853	13.2358	1.42286	0.862262	0.0384985	1.42295	0.862115	5.85893	1.00572	0.738991	10.2292	1.1076	2.12689	17.1615	2.74947	3.50081	-4.10902	-10.0805	-0.376815	2.66715	-2.32815	37.8227	49.4308	5.64767	80.8127	6.26079	-7.92741	-16.2744	-33.0933	-1.90841	-0.180105	1.51772	14.7256	21.4412	55.9413	4.89894	86.2602	38.8931	1.75308	-7.93382	-24.3379	-2.40673	1.19441	45.2671	0.479717	1.54454	29.9967	-16.8491
1718	2.82579	2.48112	13.2934	1.42345	0.881046	0.063901	1.42354	0.880899	5.88433	1.00495	0.753009	10.2482	1.0961	2.13601	17.1122	2.73295	3.52044	-4.20026	-10.1268	-0.401583	2.70875	-2.30075	37.9427	49.6228	5.69592	80.9113	6.065	-8.00573	-16.3326	-33.0189	-1.8958	-0.135309	1.57737	14.7062	21.3999	55.952	4.92106	86.3368	38.9703	1.74157	-7.94225	-24.357	-2.40862	1.18759	45.2713	0.48029	1.53656	29.9824	-16.833
1720	2.81708	2.53345	13.3419	1.42371	0.904342	0.085204	1.4238	0.904195	5.90563	1.00363	0.770386	10.2641	1.09257	2.13157	17.0853	2.72571	3.51302	-4.25046	-10.1464	-0.473841	2.75363	-2.32058	38.0496	49.7542	5.74585	81.0296	5.9185	-7.97364	-16.4913	-33.1492	-1.87074	-0.0743071	1.62775	14.6708	21.3846	55.9767	4.95341	86.3967	39.01	1.74745	-7.948	-24.3833	-2.40824	1.17295	45.2813	0.473544	1.54785	29.969	-16.813
1722	2.8066	2.5923	13.3817	1.42364	0.930684	0.102649	1.42373	0.930537	5.92308	1.00186	0.790025	10.2771	1.09569	2.11594	17.0773	2.72626	3.48326	-4.26602	-10.1487	-0.592571	2.82274	-2.3917	38.1231	49.8104	5.80711	81.2455	5.77542	-7.94253	-16.6904	-33.4293	-1.83449	0.00497317	1.66529	14.6292	21.401	56.0213	4.99314	86.4218	39.0105	1.76739	-7.95176	-24.411	-2.404	1.15563	45.2981	0.461896	1.57366	29.9614	-16.7952
1724	2.80152	2.6349	13.4302	1.42479	0.949441	0.12402	1.42489	0.949294	5.94445	1.00151	0.804071	10.293	1.09628	2.11031	17.0704	2.72559	3.47265	-4.27893	-10.1558	-0.700192	2.93004	-2.52132	38.1072	49.7761	5.95322	81.9036	5.57461	-8.16483	-16.6959	-34.0592	-1.80849	0.0693007	1.71007	14.6173	21.4128	56.0811	5.00064	86.4361	38.9989	1.78085	-7.96887	-24.4419	-2.40989	1.15955	45.3131	0.46869	1.55083	29.9618	-16.7942
1726	2.77229	2.72278	13.4701	1.41866	0.989918	0.141523	1.41876	0.989772	5.96196	0.994277	0.833868	10.3061	1.12986	2.08498	17.0537	2.77856	3.41456	-4.3106	-10.273	-0.888404	3.15147	-2.59811	38.0429	49.7825	6.05696	82.8652	5.15229	-9.19448	-16.7585	-33.2513	-1.70603	0.275116	1.73527	14.6305	21.4152	56.1226	5.01638	86.4037	38.997	1.79334	-7.9787	-24.4677	-2.40333	1.15453	45.3193	0.471881	1.5444	29.9636	-16.8013
1728	2.72176	2.84078	13.4897	1.40531	1.04535	0.150033	1.40542	1.0452	5.97046	0.980636	0.874377	10.3122	1.18804	2.04755	17.0374	2.87222	3.32596	-4.34147	-10.4843	-1.11565	3.47867	-2.61692	37.9484	49.8551	6.10595	83.9405	4.47187	-10.887	-16.8901	-30.9435	-1.54022	0.594847	1.73089	14.6668	21.4054	56.1354	5.05606	86.3394	38.9977	1.8046	-7.98204	-24.4827	-2.38431	1.13755	45.3152	0.46745	1.563	29.9617	-16.8153
1730	2.69364	2.86352	13.4545	1.39446	1.05765	0.134482	1.39457	1.0575	5.95491	0.971678	0.882879	10.3005	1.19535	2.06092	17.0851	2.88891	3.34884	-4.25229	-10.6286	-1.10249	3.80403	-2.66716	37.8503	49.9604	6.1459	84.4586	3.51256	-12.2857	-16.628	-28.7797	-1.4556	0.757004	1.67225	14.724	21.3813	56.1106	5.14935	86.3376	38.945	1.80561	-8.00882	-24.4656	-2.37787	1.12351	45.3035	0.460823	1.58339	29.9421	-16.8405
1732	2.65408	2.87795	13.4105	1.37791	1.0672	0.115217	1.37802	1.06706	5.93565	0.958642	0.888957	10.2861	1.22743	2.06692	17.1261	2.94841	3.34968	-4.17545	-10.7212	-1.12198	4.08816	-2.77201	37.8014	50.0784	6.25138	84.8824	2.6243	-13.4999	-16.2489	-26.9974	-1.36442	0.907829	1.61692	14.7609	21.3545	56.0818	5.24915	86.3432	38.8641	1.83407	-8.00097	-24.4768	-2.35323	1.11898	45.2885	0.439731	1.5962	29.9138	-16.862
1734	2.60558	2.89193	13.3704	1.35743	1.07719	0.0977431	1.35754	1.07705	5.91817	0.942638	0.895095	10.273	1.28779	2.05853	17.146	3.05512	3.31414	-4.13811	-10.749	-1.20948	4.3064	-2.92118	37.7704	50.1983	6.40133	85.2624	1.96259	-14.5239	-15.8072	-25.6472	-1.26979	1.04594	1.57406	14.7699	21.3319	56.0632	5.34309	86.3475	38.7654	1.89084	-7.95953	-24.5174	-2.31376	1.11644	45.2736	0.413688	1.60789	29.8843	-16.8797
1736	2.58545	2.86325	13.3367	1.34629	1.0663	0.0831034	1.3464	1.06616	5.90353	0.935008	0.886246	10.262	1.32577	2.05726	17.1584	3.12362	3.29912	-4.11465	-10.6605	-1.27924	4.41678	-3.05485	37.5411	50.32	6.42059	85.4159	1.78593	-15.4038	-15.3353	-24.3894	-1.25528	1.05503	1.51626	14.7618	21.3326	56.0815	5.43675	86.3692	38.6606	1.94344	-7.95244	-24.5298	-2.30028	1.06965	45.2667	0.435615	1.66532	29.8735	-16.9123
1738	2.58589	2.81229	13.3209	1.34264	1.04399	0.0763408	1.34275	1.04386	5.89677	0.933754	0.869354	10.257	1.33939	2.07298	17.1319	3.15454	3.32256	-4.16311	-10.5739	-1.23431	4.48146	-3.07182	37.4186	50.3559	6.4603	85.4356	1.77019	-16.1097	-14.7906	-23.4798	-1.2741	0.983796	1.48233	14.7515	21.3143	56.0857	5.47732	86.3404	38.6094	1.99033	-7.90182	-24.5411	-2.30436	1.04801	45.2633	0.459772	1.69624	29.8846	-16.9274
1740	2.60459	2.74413	13.3245	1.34585	1.01266	0.0780791	1.34595	1.01253	5.89851	0.938236	0.846156	10.2584	1.3278	2.10961	17.0642	3.14771	3.39188	-4.28748	-10.5179	-1.06466	4.50776	-2.95319	37.4401	50.2983	6.54059	85.3707	1.87818	-16.6252	-14.2242	-22.95	-1.31946	0.848788	1.47416	14.7476	21.2832	56.0728	5.46518	86.2694	38.6171	2.01873	-7.82322	-24.5464	-2.31615	1.05363	45.2589	0.479427	1.69772	29.9132	-16.9266
1742	2.63533	2.66306	13.3416	1.35346	0.974692	0.0858381	1.35356	0.974553	5.90627	0.946464	0.818276	10.2644	1.29778	2.16953	16.9725	3.11603	3.50951	-4.45572	-10.4758	-0.856372	4.46204	-2.74816	37.4586	50.2097	6.60242	85.3041	2.27475	-16.9123	-13.9186	-22.7198	-1.4023	0.676989	1.4626	14.7676	21.3086	56.0871	5.45504	86.264	38.6389	1.98009	-7.85661	-24.5047	-2.30245	1.02413	45.2413	0.511029	1.72835	29.9362	-16.9453
1744	2.67929	2.56321	13.3617	1.3655	0.927478	0.094939	1.36559	0.927337	5.91537	0.958618	0.783782	10.2713	1.24141	2.24595	16.8859	3.04203	3.66651	-4.6143	-10.5044	-0.503884	4.37139	-2.38418	37.5147	50.0855	6.69813	85.4462	2.82371	-17.1889	-13.6463	-22.7168	-1.52095	0.470661	1.45391	14.7935	21.3331	56.0692	5.44174	86.2418	38.6952	1.93096	-7.89739	-24.458	-2.26189	1.01236	45.2115	0.533418	1.76192	29.9508	-16.9829
1746	2.73007	2.45157	13.3814	1.37965	0.874583	0.103903	1.37974	0.87444	5.92433	0.972725	0.745184	10.2782	1.16699	2.328	16.8167	2.93675	3.8405	-4.74045	-10.5955	-0.036478	4.23447	-1.88224	37.5779	49.9302	6.79885	85.688	3.54373	-17.3848	-13.3239	-22.9763	-1.66199	0.248354	1.44462	14.8201	21.3485	56.0211	5.42956	86.1965	38.777	1.88447	-7.92941	-24.4138	-2.19948	1.01716	45.1721	0.544364	1.79542	29.9567	-17.026
1748	2.75949	2.35866	13.3999	1.38579	0.831496	0.11238	1.38588	0.831353	5.93281	0.980191	0.713383	10.2847	1.11432	2.38166	16.7825	2.86036	3.95595	-4.80264	-10.6682	0.345566	4.02116	-1.39812	37.524	49.773	6.77371	85.3663	4.62013	-17.0461	-12.7287	-23.6576	-1.77046	0.0765393	1.42065	14.8466	21.3771	55.9985	5.43827	86.1682	38.8394	1.83489	-7.97897	-24.3577	-2.13665	0.983791	45.1307	0.551675	1.83861	29.9577	-17.0131
1750	2.80108	2.2827	13.4222	1.39854	0.794924	0.122404	1.39862	0.79478	5.94283	0.992161	0.686884	10.2924	1.06395	2.41056	16.7547	2.77945	4.0256	-4.85394	-10.699	0.65952	3.78311	-0.831703	37.3372	49.5021	6.55726	84.6788	6.03036	-16.0564	-12.6249	-25.0488	-1.89564	-0.0909072	1.37706	14.8483	21.3797	56.0313	5.41329	86.1807	38.8693	1.81226	-8.03902	-24.3175	-2.09468	0.957108	45.101	0.57741	1.87043	29.9654	-16.997
1752	2.85787	2.21742	13.4432	1.41874	0.761918	0.131693	1.41882	0.761772	5.95212	1.00946	0.663546	10.2994	1.00653	2.42652	16.7316	2.68102	4.07419	-4.89707	-10.6837	0.892153	3.55605	-0.221453	37.0551	49.068	6.18762	83.8794	7.66893	-14.4347	-13.0155	-27.0979	-2.03996	-0.260408	1.31348	14.8314	21.3634	56.1034	5.36102	86.2252	38.8754	1.81093	-8.10271	-24.2985	-2.07499	0.945054	45.086	0.619263	1.89435	29.9827	-16.9858
1754	2.91246	2.13599	13.436	1.43666	0.722172	0.128544	1.43673	0.722023	5.94897	1.02549	0.635046	10.2972	0.916302	2.47924	16.7306	2.53493	4.20168	-4.89859	-10.653	1.01728	3.42999	0.205747	36.8853	48.4362	5.91238	83.872	9.00705	-12.4982	-12.9705	-29.289	-2.16938	-0.418983	1.23747	14.8431	21.4027	56.1019	5.36737	86.2397	38.9198	1.77332	-8.15669	-24.2953	-2.05724	0.938655	45.0847	0.645239	1.95527	30.01	-16.9635
1756	2.95884	2.04737	13.4251	1.45043	0.679906	0.12389	1.4505	0.679756	5.94432	1.03858	0.604393	10.2938	0.828016	2.53336	16.7668	2.39162	4.33167	-4.83094	-10.5333	1.00348	3.34049	0.578775	36.6738	47.4089	5.53536	84.2217	10.8947	-10.3147	-13.482	-32.2215	-2.29644	-0.574426	1.13888	14.8745	21.4203	56.1429	5.35709	86.2274	38.9378	1.74938	-8.15596	-24.2983	-2.04568	0.947375	45.0769	0.65895	1.96844	30.0317	-16.9496
1758	2.99943	1.94745	13.4107	1.46082	0.633135	0.117823	1.46088	0.632984	5.93825	1.04944	0.570152	10.2894	0.739989	2.58423	16.8352	2.2465	4.45605	-4.70386	-10.335	0.863147	3.26973	0.934959	36.3948	46.0052	4.99177	84.8371	13.4373	-8.24814	-14.4434	-35.5731	-2.42646	-0.735348	1.01919	14.9262	21.3972	56.2196	5.32691	86.1896	38.9324	1.74056	-8.09889	-24.302	-2.03867	0.959504	45.0579	0.661495	1.93709	30.0394	-16.9497
1760	3.05143	1.81347	13.3706	1.47363	0.57075	0.100518	1.47369	0.570598	5.92095	1.06314	0.524432	10.2766	0.612337	2.6451	16.8974	2.0327	4.6121	-4.58897	-10.1614	0.653739	3.20542	1.30448	36.0933	44.4741	4.25152	85.6728	16.2963	-7.46489	-14.5541	-37.4768	-2.57055	-0.930419	0.892745	15.0055	21.3207	56.192	5.32706	86.1321	38.9841	1.70686	-8.01939	-24.2971	-2.02772	0.912497	45.0296	0.659412	1.96129	30.0142	-16.9664
1762	3.1154	1.66426	13.3194	1.49057	0.500887	0.078279	1.49062	0.500733	5.89871	1.08041	0.473412	10.2602	0.468025	2.70399	16.9679	1.7874	4.77016	-4.45961	-10.0307	0.51415	3.12831	1.81812	35.5934	42.9936	3.19251	86.7162	19.2465	-7.3474	-13.9714	-38.0532	-2.73018	-1.13944	0.757757	15.0925	21.2494	56.1641	5.35858	86.0913	38.9998	1.67354	-7.96394	-24.278	-2.021	0.882871	44.9969	0.643419	1.97389	29.9747	-16.9986
1764	3.18842	1.51211	13.2627	1.51128	0.429112	0.0536627	1.51133	0.428956	5.87409	1.10064	0.421223	10.2419	0.320097	2.7586	17.0435	1.53371	4.92144	-4.32144	-9.94253	0.467056	3.03684	2.47355	34.9133	41.6192	1.83675	87.8695	22.184	-7.7097	-12.9116	-37.5398	-2.89617	-1.34738	0.615346	15.1767	21.1935	56.1564	5.41598	86.0769	38.9633	1.65055	-7.9432	-24.25	-2.02212	0.881734	44.9622	0.617399	1.9659	29.9312	-17.0355
1766	3.25896	1.38547	13.21	1.53283	0.368705	0.0306669	1.53287	0.368547	5.8511	1.12074	0.377581	10.2249	0.196949	2.81167	17.1069	1.32498	5.06103	-4.20546	-9.85537	0.446846	2.94553	3.16978	34.3148	40.3386	0.433522	88.9295	25.058	-8.23084	-12.0175	-36.8943	-3.03114	-1.51773	0.465072	15.2329	21.1319	56.1628	5.47589	86.0872	38.8908	1.65785	-7.94429	-24.2407	-2.03938	0.878595	44.9303	0.605741	1.95851	29.9059	-17.0356
1768	3.31473	1.28596	13.1654	1.54992	0.321248	0.0112569	1.54995	0.321089	5.83169	1.13666	0.343312	10.2105	0.109166	2.86051	17.1464	1.18011	5.18049	-4.13316	-9.81022	0.452069	2.86859	3.788	33.8078	39.177	-0.937023	89.5768	27.8981	-8.41904	-11.4496	-36.6532	-3.14183	-1.63993	0.326178	15.3016	21.0706	56.1685	5.50646	86.1215	38.8262	1.67349	-7.96844	-24.2499	-2.05922	0.900035	44.8973	0.591025	1.94007	29.8908	-17.0151
1770	3.35369	1.21376	13.1306	1.56167	0.286953	-0.00393185	1.5617	0.286792	5.8165	1.14771	0.31851	10.1992	0.0580273	2.90377	17.1581	1.10119	5.27696	-4.11169	-9.80482	0.468702	2.80318	4.29022	33.4001	38.1746	-2.23446	89.7858	30.7497	-8.14744	-11.2009	-36.9223	-3.22817	-1.71438	0.20653	15.3813	21.0167	56.1689	5.50835	86.1644	38.7816	1.69204	-7.99901	-24.2716	-2.07814	0.940157	44.8621	0.576643	1.91592	29.8805	-16.9832
1772	3.38198	1.16423	13.108	1.57043	0.263301	-0.0137602	1.57046	0.263139	5.80667	1.15582	0.301447	10.1919	0.0362119	2.93824	17.1334	1.07418	5.34715	-4.15708	-9.79722	0.456552	2.72111	4.67805	33.0504	37.4259	-3.49381	89.7761	33.7573	-7.5663	-11.1337	-37.4124	-3.28847	-1.76048	0.121432	15.4236	20.9989	56.1629	5.52234	86.154	38.7598	1.7151	-7.96572	-24.281	-2.09848	0.951114	44.822	0.596208	1.91845	29.8569	-16.9628
1774	3.40497	1.1279	13.0754	1.57781	0.245911	-0.0280674	1.57784	0.245748	5.79236	1.16249	0.288983	10.1812	0.0180579	2.96551	17.1243	1.05078	5.40306	-4.17358	-9.78039	0.416649	2.63896	4.90831	32.823	37.0262	-4.68099	89.6278	36.6694	-6.87121	-11.003	-37.9206	-3.33449	-1.76886	0.033402	15.4719	20.9779	56.1491	5.53183	86.1342	38.7323	1.72815	-7.93467	-24.2673	-2.10201	0.959145	44.7861	0.598098	1.92005	29.835	-16.9486
1776	3.42043	1.10373	13.0303	1.58277	0.234511	-0.0480127	1.58279	0.234348	5.77242	1.16694	0.280847	10.1663	0.00148897	2.99069	17.1421	1.02845	5.45477	-4.14028	-9.75008	0.356314	2.56057	4.9668	32.756	36.9853	-5.72862	89.3989	39.4187	-6.14739	-10.7504	-38.3658	-3.35965	-1.74134	-0.0664433	15.5283	20.9429	56.1322	5.53387	86.1193	38.6909	1.73022	-7.9271	-24.2296	-2.09048	0.971106	44.7572	0.57941	1.91501	29.8197	-16.9412
1778	3.41375	1.09927	12.9833	1.57943	0.233402	-0.0688278	1.57946	0.233239	5.7516	1.16451	0.279849	10.1507	0.00858672	3.02234	17.1814	1.05058	5.51034	-4.06599	-9.7086	0.315508	2.48687	4.83653	32.9145	37.2347	-6.45198	89.201	41.9698	-5.464	-10.4136	-38.7182	-3.32348	-1.68833	-0.179508	15.563	20.8797	56.1303	5.5257	86.1294	38.6299	1.73359	-7.97142	-24.1762	-2.09094	0.995898	44.7377	0.578366	1.90181	29.8165	-16.9474
1780	3.38868	1.10912	12.9451	1.56908	0.239849	-0.085761	1.56911	0.239688	5.73467	1.15633	0.284017	10.138	0.0260622	3.10553	17.211	1.10955	5.65637	-4.00724	-9.6313	0.245342	2.42211	4.55006	33.3326	37.72	-6.88241	89.0479	44.3849	-4.82587	-10.0713	-39.0576	-3.25798	-1.62646	-0.279211	15.5815	20.8532	56.1512	5.52236	86.1397	38.564	1.73164	-8.02761	-24.1293	-2.08532	1.01419	44.7227	0.579165	1.90399	29.8226	-16.9479
1782	3.3457	1.12955	12.9154	1.55165	0.252178	-0.0988549	1.55167	0.252018	5.72157	1.14247	0.292095	10.1281	0.0442567	3.27534	17.2252	1.19993	5.96013	-3.97372	-9.51998	0.135482	2.3613	4.10918	33.9672	38.4077	-7.03519	89.048	46.6391	-4.28663	-9.69866	-39.3665	-3.17173	-1.55905	-0.359106	15.5861	20.8685	56.1857	5.52894	86.1561	38.5053	1.72267	-8.0767	-24.0981	-2.07344	1.02449	44.7114	0.584363	1.92319	29.8363	-16.9433
1784	3.28286	1.15229	12.8818	1.52565	0.266997	-0.113638	1.52568	0.266839	5.70679	1.12205	0.301465	10.117	0.0392856	3.62357	17.233	1.30889	6.59739	-3.94498	-9.40596	-0.0165837	2.28155	3.49177	34.6255	39.2593	-7.00186	89.5539	48.6001	-3.99762	-9.12017	-39.5045	-3.06796	-1.47708	-0.422297	15.5849	20.8831	56.1918	5.55157	86.2285	38.4855	1.7018	-8.0838	-24.093	-2.0732	1.03929	44.7046	0.620064	1.94069	29.8522	-16.9586
1786	3.21353	1.17258	12.8436	1.49661	0.281236	-0.130366	1.49663	0.281082	5.69006	1.09938	0.310201	10.1043	0.00742618	4.07456	17.2419	1.40337	7.43138	-3.90883	-9.28568	-0.164018	2.19147	2.75349	35.3275	40.2054	-6.77351	90.242	50.2741	-4.12177	-8.47812	-39.3957	-2.9584	-1.39459	-0.46778	15.5722	20.8854	56.1615	5.57874	86.3062	38.4865	1.69079	-8.0569	-24.105	-2.05518	1.05844	44.7004	0.642622	1.96727	29.8694	-16.9659
1788	3.14193	1.19017	12.8007	1.46636	0.294476	-0.149174	1.46639	0.294324	5.67126	1.07588	0.318114	10.0902	-0.0512444	4.59321	17.2488	1.47154	8.39801	-3.87251	-9.16324	-0.292718	2.09059	1.91734	36.0397	41.2142	-6.38689	91.0378	51.646	-4.74471	-7.77095	-38.9752	-2.84804	-1.31495	-0.496972	15.5516	20.8728	56.101	5.59946	86.3754	38.4955	1.69266	-8.00723	-24.1281	-2.01741	1.07843	44.6982	0.647796	2.0008	29.8864	-16.9645
1790	3.0704	1.20958	12.7542	1.43627	0.308525	-0.169621	1.4363	0.308376	5.65081	1.05245	0.326643	10.0748	-0.131664	5.11725	17.2343	1.50287	9.38171	-3.87428	-9.05135	-0.397354	1.96583	1.01096	36.651	42.2662	-5.94591	91.9422	52.6835	-6.05352	-6.77731	-38.0511	-2.7439	-1.23756	-0.515394	15.5414	20.8508	56.0506	5.57967	86.4307	38.4731	1.69943	-7.97179	-24.1497	-1.97915	1.08198	44.6955	0.661714	2.02254	29.8976	-16.9762
1792	2.99716	1.23504	12.7053	1.40585	0.325355	-0.191125	1.40588	0.32521	5.6293	1.02857	0.337228	10.0586	-0.217438	5.63069	17.1967	1.5224	10.3477	-3.91778	-8.95154	-0.48463	1.85686	0.0707069	37.2049	43.2833	-5.60878	92.7918	53.3692	-7.65939	-5.98983	-36.7838	-2.63423	-1.16491	-0.527119	15.534	20.8412	55.9924	5.55196	86.4678	38.4568	1.69868	-7.9592	-24.1543	-1.93971	1.09042	44.7021	0.669346	2.051	29.916	-17.0066
1794	2.92241	1.26916	12.6579	1.37539	0.346069	-0.21202	1.37542	0.345927	5.60841	1.00441	0.350709	10.0429	-0.299902	6.11812	17.1353	1.54126	11.2649	-4.005	-8.87187	-0.552593	1.76306	-0.892226	37.7433	44.2452	-5.37861	93.5375	53.6763	-9.34517	-5.48977	-35.3186	-2.5144	-1.09193	-0.526981	15.5288	20.8452	55.9229	5.52288	86.487	38.4576	1.68572	-7.96971	-24.1408	-1.91036	1.10168	44.7205	0.681123	2.09077	29.9445	-17.0519
1796	2.84916	1.31641	12.626	1.34656	0.372331	-0.226065	1.3466	0.372192	5.59437	0.9811	0.368427	10.0322	-0.366141	6.55137	17.0498	1.57398	12.0776	-4.13754	-8.84099	-0.587792	1.63927	-1.8897	38.4033	45.1789	-5.11958	94.1858	53.5272	-10.6912	-4.99947	-34.0315	-2.37878	-0.996801	-0.48711	15.5337	20.8438	55.8391	5.48501	86.4914	38.4869	1.65294	-7.99203	-24.1193	-1.93212	1.08597	44.7492	0.747945	2.14619	29.9859	-17.09
1798	2.76941	1.37716	12.5964	1.31585	0.404966	-0.239196	1.31589	0.40483	5.58123	0.955955	0.390777	10.0223	-0.413798	6.9343	16.9547	1.62511	12.792	-4.28878	-8.83944	-0.596074	1.51468	-2.88866	39.109	45.9629	-4.78125	94.8447	52.9479	-11.765	-4.78709	-32.8996	-2.22245	-0.886853	-0.434932	15.5181	20.8467	55.7534	5.46211	86.5044	38.5232	1.62646	-8.0083	-24.113	-1.99073	1.06857	44.7894	0.858712	2.1958	30.0173	-17.1204
1800	2.68589	1.4483	12.5678	1.28422	0.442424	-0.251839	1.28426	0.442291	5.56859	0.929799	0.416666	10.0127	-0.442961	7.2686	16.8526	1.69483	13.4113	-4.45378	-8.86208	-0.582337	1.40475	-3.87357	39.8187	46.5678	-4.37166	95.4698	51.9569	-12.6667	-4.8276	-31.8757	-2.05089	-0.762387	-0.376488	15.473	20.8594	55.6807	5.46057	86.533	38.5508	1.61555	-8.01847	-24.1239	-2.06914	1.04936	44.8431	0.997171	2.23409	30.0323	-17.1389
1802	2.61313	1.52452	12.5539	1.25771	0.481235	-0.25804	1.25776	0.481105	5.56239	0.907389	0.443896	10.008	-0.449388	7.5559	16.7312	1.79267	13.9369	-4.6551	-8.91402	-0.563131	1.3478	-4.82778	40.4533	47.0333	-3.98719	95.72	50.6081	-14.2243	-4.8425	-30.2295	-1.88371	-0.609776	-0.300861	15.3885	20.9045	55.6715	5.48777	86.5924	38.5266	1.62726	-8.05245	-24.1325	-2.12142	1.0048	44.918	1.11622	2.26357	30.0227	-17.1302
1804	2.56799	1.56528	12.5181	1.24072	0.502607	-0.273903	1.24077	0.50248	5.54653	0.893241	0.458754	9.99599	-0.486401	7.82886	16.6388	1.82763	14.4469	-4.80609	-8.94233	-0.513013	1.32082	-5.74096	40.8528	47.2043	-3.74754	96.1247	48.8218	-13.6717	-5.00545	-31.4085	-1.75667	-0.495954	-0.269989	15.3085	20.9237	55.6633	5.49954	86.5901	38.4846	1.67457	-8.04336	-24.1504	-2.09734	0.950382	45.0039	1.16129	2.27142	30.0342	-17.1238
1806	2.55271	1.55899	12.4576	1.23339	0.501303	-0.300679	1.23344	0.501176	5.51975	0.887827	0.457339	9.97591	-0.566815	8.10647	16.576	1.78247	14.9805	-4.90554	-8.93253	-0.46106	1.28284	-6.61745	40.9705	47.0792	-3.46633	97.0603	46.8968	-11.2742	-5.48735	-35.0784	-1.67742	-0.435868	-0.291719	15.2607	20.9053	55.6423	5.48231	86.5226	38.4429	1.74256	-7.99042	-24.1757	-2.00129	0.888095	45.0952	1.1396	2.26622	30.0719	-17.1336
1808	2.55494	1.50596	12.3989	1.23041	0.478192	-0.326518	1.23045	0.478066	5.49391	0.887121	0.439923	9.95659	-0.685627	8.42212	16.4954	1.68284	15.5966	-5.03793	-8.87903	-0.563556	1.08239	-7.49294	40.8413	46.7172	-2.12535	99.8511	46.2627	-10.7752	-6.3035	-36.2662	-1.63411	-0.413596	-0.334876	15.3144	20.8543	55.6236	5.40872	86.4623	38.439	1.7581	-7.96919	-24.1973	-1.9033	0.808199	45.1798	1.14398	2.29602	30.1094	-17.1877
1810	2.5854	1.39786	12.322	1.23586	0.428976	-0.360229	1.2359	0.428848	5.4602	0.894474	0.403584	9.93144	-0.847489	8.77832	16.4142	1.51936	16.3014	-5.17227	-8.82253	-0.634194	0.840004	-8.32325	40.194	46.5915	-1.59685	101.618	45.4048	-9.31727	-6.86045	-37.3946	-1.6408	-0.45885	-0.393097	15.4005	20.8117	55.5385	5.41147	86.4389	38.4915	1.7491	-7.88431	-24.1953	-1.82582	0.744493	45.269	1.14778	2.33124	30.1498	-17.2478
1812	2.63497	1.25497	12.2367	1.24724	0.363168	-0.397611	1.24727	0.363039	5.42282	0.907365	0.355261	9.90357	-1.0249	9.16367	16.3263	1.33904	17.0648	-5.31792	-8.76328	-0.636806	0.625848	-9.12308	39.2449	46.6965	-1.89237	102.141	44.0899	-6.86303	-7.13401	-38.8414	-1.67658	-0.552428	-0.440307	15.4799	20.7864	55.3969	5.51743	86.4561	38.5715	1.73398	-7.70606	-24.1607	-1.77647	0.68872	45.3587	1.14427	2.37376	30.1911	-17.2987
1814	2.65943	1.15638	12.1979	1.25088	0.318348	-0.414451	1.25091	0.318219	5.40598	0.913089	0.322056	9.89106	-1.11432	9.53374	16.2044	1.31833	17.77	-5.51698	-8.65935	-0.58525	0.632618	-10.0588	39.186	46.4539	-1.23266	103.476	43.0341	-5.94531	-7.24963	-40.5536	-1.64038	-0.596242	-0.371298	15.4519	20.7673	55.3028	5.71818	86.4937	38.522	1.76846	-7.37977	-24.0728	-1.7521	0.583999	45.4245	1.10567	2.45464	30.2156	-17.2627
1816	2.67473	1.11933	12.1803	1.25493	0.301087	-0.422105	1.25496	0.300958	5.39832	0.917272	0.309449	9.88536	-1.12778	9.84746	16.0247	1.42502	18.3461	-5.81821	-8.55425	-0.585778	0.624277	-10.7205	39.3887	46.1399	-0.580104	103.742	42.5187	-5.08888	-7.03076	-41.8229	-1.61295	-0.595811	-0.329066	15.4281	20.78	55.256	5.87018	86.5035	38.5197	1.82024	-7.09651	-23.9943	-1.73664	0.421703	45.4698	1.13388	2.51989	30.2943	-17.522
1818	2.69057	1.1328	12.1705	1.26283	0.305931	-0.426631	1.26286	0.305801	5.3938	0.922844	0.313608	9.88196	-1.09236	10.0962	15.796	1.60611	18.786	-6.20935	-8.46754	-0.635354	0.54954	-11.0794	39.5869	45.8559	-0.180131	103.005	42.4754	-4.08121	-6.53862	-42.5245	-1.61487	-0.570295	-0.343142	15.4431	20.8118	55.2399	5.93319	86.474	38.594	1.87291	-6.91453	-23.943	-1.71221	0.135903	45.5086	1.23225	2.67957	30.4282	-18.024
1820	2.73613	1.12724	12.1336	1.28238	0.300465	-0.443177	1.28241	0.300333	5.37725	0.93781	0.310876	9.86957	-1.11154	10.2968	15.5689	1.67261	19.1567	-6.609	-8.43649	-0.614116	0.425371	-11.4131	39.1379	45.8031	-0.261847	103.147	42.3002	-3.40492	-6.08518	-42.985	-1.66552	-0.604013	-0.39383	15.5351	20.7975	55.1791	5.8873	86.4155	38.7027	1.88596	-6.88156	-23.9296	-1.60227	-0.572059	45.6075	1.30455	3.51346	30.554	-18.1401
1822	2.79549	1.10308	12.0816	1.30666	0.285947	-0.466413	1.30669	0.285812	5.35402	0.956907	0.301713	9.85219	-1.17411	10.4653	15.4021	1.64174	19.4846	-6.90608	-8.43921	-0.527283	0.273888	-11.7734	38.845	45.7895	-0.159272	103.374	42.0827	-3.02618	-5.68936	-43.2061	-1.69368	-0.663362	-0.489791	15.6387	20.7072	55.071	5.84966	86.3193	38.8161	1.88633	-6.87361	-23.9091	-1.58853	-1.20538	45.6697	1.41528	4.17204	30.6987	-18.2627
1824	2.85463	1.05453	12.0239	1.32911	0.260778	-0.492055	1.32913	0.260641	5.32838	0.975357	0.284479	9.83304	-1.2661	10.6091	15.2971	1.54056	19.7784	-7.09598	-8.47288	-0.388572	0.117281	-12.1543	38.841	45.7618	0.201856	103.523	41.8398	-2.86507	-5.36778	-43.2669	-1.69155	-0.738599	-0.60811	15.7388	20.5502	54.9137	5.84845	86.1987	38.9278	1.89022	-6.85137	-23.8772	-1.67946	-1.66598	45.6686	1.58092	4.51823	30.8226	-18.4527
1826	2.86714	0.966894	11.9909	1.32835	0.221604	-0.506222	1.32837	0.221466	5.31421	0.977422	0.255193	9.82251	-1.33382	10.7359	15.1917	1.47789	20.0328	-7.28519	-8.55149	-0.256063	0.0231656	-12.4373	38.943	45.6793	0.478908	103.484	41.6234	-2.57432	-5.10707	-43.4155	-1.69767	-0.818336	-0.655805	15.8474	20.3937	54.7063	5.87499	86.1111	39.0574	1.94625	-6.78661	-23.8656	-1.73619	-2.06025	45.5675	1.84448	4.82054	30.7379	-18.6609
1828	2.87782	0.871554	11.965	1.32626	0.17913	-0.517178	1.32627	0.178994	5.30325	0.97872	0.223346	9.8144	-1.36058	10.8392	15.0859	1.48148	20.2298	-7.47206	-8.62773	-0.155479	-0.0729086	-12.6573	38.9094	45.655	0.611668	103.51	41.4326	-2.31329	-4.96387	-43.5009	-1.71307	-0.88372	-0.651262	15.9246	20.2789	54.5135	5.91451	86.0454	39.1691	1.98781	-6.6841	-23.8477	-1.74124	-2.32838	45.4941	1.9971	5.07954	30.673	-18.6582
1830	2.89497	0.77785	11.9394	1.32714	0.136915	-0.528053	1.32715	0.136779	5.29238	0.982223	0.191892	9.80635	-1.34564	10.9173	14.9905	1.55038	20.3662	-7.63687	-8.68553	-0.0912454	-0.170582	-12.826	38.7442	45.6783	0.627631	103.607	41.2735	-2.0952	-4.91799	-43.5252	-1.73163	-0.928224	-0.609139	15.9675	20.212	54.3486	5.9602	86.0048	39.2456	2.01192	-6.56602	-23.8246	-1.70006	-2.47099	45.4682	2.02538	5.27322	30.6623	-18.4719
1832	2.91225	0.690087	11.9017	1.3285	0.09738	-0.54434	1.32851	0.0972429	5.27609	0.985901	0.162485	9.79423	-1.31071	10.9696	14.9569	1.63704	20.4487	-7.68775	-8.70441	-0.041324	-0.205263	-12.9626	38.7517	45.5767	0.744308	103.519	41.173	-1.84912	-4.83477	-43.6189	-1.71901	-0.946605	-0.582904	15.9995	20.1576	54.1905	6.00925	86.012	39.2528	2.07486	-6.51553	-23.8248	-1.67677	-2.53174	45.4377	2.0842	5.25463	30.622	-18.4626
1834	2.92251	0.608403	11.8514	1.32721	0.0610931	-0.5662	1.32722	0.0609563	5.25423	0.987383	0.135337	9.77792	-1.26059	10.9984	14.9608	1.73725	20.4834	-7.67004	-8.7393	-0.0249184	-0.245925	-13.0948	38.7727	45.4954	0.890116	103.525	41.0542	-1.66336	-4.78968	-43.6742	-1.71911	-0.953486	-0.547856	16.0467	20.1454	54.055	6.01716	86.0075	39.2212	2.12544	-6.51951	-23.8267	-1.63663	-2.54728	45.4206	2.13995	5.24562	30.5735	-18.4841
1836	2.92389	0.53798	11.7976	1.32282	0.0304035	-0.589666	1.32283	0.030267	5.23076	0.986172	0.112165	9.76038	-1.19911	11.01	14.9841	1.84899	20.4829	-7.61709	-8.80255	-0.0339316	-0.30717	-13.2347	38.7667	45.4775	1.04407	103.652	40.8874	-1.53174	-4.76929	-43.6932	-1.7269	-0.960881	-0.502286	16.1018	20.1659	53.943	5.98072	85.9785	39.1709	2.15374	-6.56889	-23.8241	-1.59097	-2.53962	45.4123	2.19426	5.2903	30.5173	-18.5163
1838	2.91967	0.49603	11.777	1.31801	0.0124024	-0.598513	1.31801	0.0122664	5.22192	0.98379	0.0984111	9.75379	-1.1326	11.0257	14.9758	1.97608	20.4878	-7.62121	-8.88902	-0.010152	-0.386742	-13.3913	38.6938	45.5743	1.16467	103.75	40.6265	-1.34904	-4.6582	-43.7734	-1.68067	-1.00752	-0.461162	16.0979	20.1502	53.8464	5.92786	85.9309	39.1514	2.16817	-6.63108	-23.8158	-1.61415	-2.54418	45.3814	2.27441	5.35411	30.4333	-18.6005
1840	2.89598	0.481811	11.7772	1.3066	0.00782384	-0.598262	1.3066	0.00768907	5.22217	0.975576	0.0942185	9.75397	-1.05404	11.0396	14.9506	2.12693	20.4849	-7.65517	-8.99551	-0.0358855	-0.458972	-13.5954	38.6018	45.6956	1.26775	103.847	40.3256	-1.12933	-4.55191	-43.8915	-1.60968	-1.03492	-0.386474	16.1007	20.1677	53.7416	5.89977	85.8881	39.1506	2.16142	-6.70783	-23.7789	-1.65789	-2.55741	45.3449	2.32001	5.40302	30.3795	-18.5863
1842	2.85237	0.495581	11.7951	1.28841	0.0168351	-0.590251	1.28841	0.0167022	5.23018	0.961379	0.0997027	9.75994	-0.969438	11.0482	14.9089	2.28935	20.47	-7.71917	-9.10313	-0.119611	-0.507709	-13.828	38.5199	45.8031	1.35605	103.929	40.0286	-0.9025	-4.47971	-44.0346	-1.53141	-1.0284	-0.292624	16.1276	20.2207	53.6522	5.89187	85.8586	39.1597	2.13594	-6.78552	-23.7186	-1.68601	-2.58249	45.3152	2.29963	5.41589	30.4102	-18.4952
1844	2.79757	0.540195	11.8294	1.26748	0.0400884	-0.575107	1.26749	0.0399576	5.24532	0.944182	0.115627	9.77123	-0.900224	11.0387	14.8475	2.42061	20.4273	-7.82412	-9.15104	-0.223718	-0.493752	-13.9899	38.5223	45.8359	1.44034	103.936	39.8501	-0.780827	-4.4659	-44.1646	-1.47816	-0.982869	-0.270076	16.1902	20.26	53.7054	5.83189	85.8482	39.1425	2.10231	-6.82124	-23.6737	-1.61213	-2.6134	45.3294	2.15309	5.32731	30.6889	-18.557
1846	2.74936	0.593014	11.8627	1.25004	0.0664954	-0.560499	1.25005	0.0663664	5.25993	0.929368	0.134145	9.78211	-0.881316	11.0251	14.7633	2.46285	20.3946	-7.97854	-9.11448	-0.325124	-0.457156	-14.0755	38.5515	45.8254	1.45086	103.957	39.7668	-0.744752	-4.52491	-44.2815	-1.51459	-0.926843	-0.298962	16.2545	20.2749	53.7912	5.7816	85.8656	39.1553	2.08831	-6.80452	-23.6631	-1.3933	-2.7336	45.3652	1.9135	5.29466	31.0819	-18.7848
1848	2.71498	0.641539	11.8894	1.23837	0.090083	-0.548807	1.23838	0.0899553	5.27162	0.919065	0.150954	9.79082	-0.922623	11.0209	14.6606	2.40228	20.4002	-8.17415	-8.99646	-0.402501	-0.420326	-14.0908	38.6005	45.7888	1.38468	103.99	39.7665	-0.778321	-4.6374	-44.3794	-1.64718	-0.881037	-0.379013	16.3096	20.2546	53.8835	5.75817	85.913	39.2112	2.09585	-6.72939	-23.6876	-1.03443	-2.97139	45.3932	1.57422	5.39807	31.4971	-19.0509
1850	2.70303	0.662559	11.9067	1.23462	0.100059	-0.541179	1.23463	0.0999321	5.27925	0.915588	0.158138	9.79651	-1.02634	11.0641	14.5539	2.24633	20.5147	-8.37981	-8.83511	-0.404198	-0.422826	-14.0691	38.6953	45.7633	1.28653	103.931	39.8127	-0.831129	-4.7168	-44.4404	-1.83505	-0.894399	-0.522664	16.3456	20.1654	53.9812	5.7754	85.9952	39.3093	2.10566	-6.58459	-23.7317	-0.585126	-3.36743	45.3126	1.00435	5.87516	31.6918	-18.6429
1852	2.70334	0.659393	11.9202	1.23454	0.0985665	-0.535184	1.23455	0.0984392	5.28525	0.915636	0.157006	9.80101	-1.16231	11.1461	14.4669	2.04312	20.712	-8.54909	-8.67469	-0.354042	-0.507018	-14.0677	38.8062	45.7705	1.22858	103.854	39.8878	-0.866866	-4.76187	-44.497	-2.04843	-0.959256	-0.675646	16.3786	20.09	54.0717	5.81921	86.0686	39.4425	2.09556	-6.41396	-23.7542	-0.216182	-3.80123	45.1952	0.671979	6.0634	31.747	-18.7014
1854	2.71041	0.638997	11.9318	1.23622	0.0890364	-0.529934	1.23623	0.0889089	5.2905	0.917532	0.149989	9.80497	-1.30935	11.2556	14.4041	1.82628	20.9641	-8.67235	-8.53813	-0.270644	-0.669293	-14.0988	38.9044	45.802	1.22745	103.79	39.9898	-0.877205	-4.75947	-44.5504	-2.25875	-1.06132	-0.823928	16.4095	20.0469	54.153	5.87736	86.1213	39.5939	2.06371	-6.2396	-23.7467	0.0584368	-4.22873	45.0771	0.646265	5.94346	31.7745	-19.56
1856	2.71544	0.626674	11.9445	1.23757	0.0831905	-0.524237	1.23758	0.0830629	5.29619	0.918937	0.145702	9.80926	-1.41952	11.3569	14.3538	1.67136	21.1881	-8.76836	-8.46556	-0.198936	-0.855525	-14.1394	38.8913	45.8007	1.25805	103.798	40.1444	-0.881748	-4.67402	-44.5708	-2.3935	-1.1516	-0.9727	16.4239	20.0256	54.2314	5.91765	86.1492	39.7115	2.02936	-6.09493	-23.7202	0.344579	-4.54148	45.0221	0.776733	6.01629	32.1824	-21.664
1858	2.70416	0.623337	11.9562	1.23238	0.0824531	-0.51895	1.23239	0.0823259	5.30148	0.915115	0.14479	9.81322	-1.50613	11.435	14.3293	1.5468	21.3618	-8.81674	-8.40672	-0.168454	-1.02495	-14.2179	38.9035	45.7579	1.36062	103.756	40.3084	-0.84979	-4.52185	-44.5921	-2.49347	-1.21346	-1.11477	16.4398	20.0304	54.3172	5.93644	86.1771	39.7867	1.98758	-6.00339	-23.6885	0.81723	-5.16188	45.0698	0.843586	6.72207	32.9143	-23.4892
1860	2.67404	0.634178	11.9666	1.21992	0.0892891	-0.514288	1.21993	0.0891633	5.30614	0.905345	0.149047	9.81669	-1.56671	11.488	14.3301	1.45622	21.4803	-8.81772	-8.37101	-0.184754	-1.1509	-14.3257	38.9633	45.6726	1.51658	103.659	40.4524	-0.783261	-4.34176	-44.622	-2.5511	-1.24129	-1.23944	16.4624	20.058	54.4009	5.93875	86.2099	39.8175	1.95097	-5.96879	-23.6611	1.41879	-6.07291	45.1869	0.840662	7.84864	33.8524	-24.4045
1862	2.62521	0.676208	11.9743	1.20144	0.111169	-0.510951	1.20146	0.111046	5.30948	0.890067	0.164139	9.81913	-1.58136	11.5286	14.3467	1.44166	21.5598	-8.78428	-8.45826	-0.241331	-1.17272	-14.4086	39.0314	45.5439	1.60805	103.608	40.5009	-0.71286	-4.27144	-44.6708	-2.49063	-1.23345	-1.30988	16.4979	20.0991	54.4234	5.95931	86.246	39.8086	1.97742	-5.98435	-23.6613	1.72584	-6.86711	45.2392	0.887185	8.26712	34.5864	-23.4234
1864	2.59979	0.729166	11.9877	1.19404	0.13616	-0.505193	1.19405	0.136036	5.31524	0.882848	0.182296	9.82339	-1.58425	11.56	14.3606	1.44542	21.6182	-8.7552	-8.52257	-0.274507	-1.18146	-14.4567	39.0953	45.4752	1.71826	103.568	40.5101	-0.670505	-4.25062	-44.657	-2.44117	-1.2295	-1.36244	16.5189	20.1147	54.4694	5.94195	86.2608	39.7972	2.00047	-5.99595	-23.6644	1.80997	-7.20661	45.1537	1.064	6.94002	34.9084	-22.3128
1866	2.60182	0.780422	12.0054	1.19857	0.158431	-0.497643	1.19859	0.158307	5.32279	0.884739	0.199226	9.82901	-1.58698	11.5857	14.3664	1.44874	21.6659	-8.74172	-8.52549	-0.263928	-1.19095	-14.4739	39.1489	45.4729	1.85724	103.524	40.495	-0.659847	-4.26784	-44.587	-2.4273	-1.24054	-1.39486	16.5129	20.1161	54.543	5.90464	86.2491	39.7814	2.00707	-5.9852	-23.6629	1.79326	-7.14097	44.9351	1.1975	4.15522	34.7739	-21.4024
1868	2.60417	0.798538	12.0145	1.2009	0.16617	-0.493707	1.20092	0.166046	5.32672	0.885959	0.205157	9.83194	-1.5997	11.6143	14.3653	1.43617	21.7227	-8.74209	-8.44308	-0.187644	-1.1552	-14.4946	39.1914	45.4519	2.0108	103.434	40.4576	-0.657836	-4.3362	-44.5671	-2.4143	-1.27362	-1.35269	16.441	20.2064	54.5762	5.992	86.2104	39.7046	2.00678	-5.93211	-23.6528	2.20322	-7.21755	44.7012	0.401861	2.13831	34.2337	-20.0596
1870	2.60638	0.808817	12.0078	1.20259	0.170567	-0.496756	1.20261	0.170443	5.32367	0.886925	0.208561	9.82965	-1.62553	11.6397	14.3514	1.40085	21.7781	-8.76852	-8.3764	-0.132825	-1.16786	-14.5111	39.2116	45.4463	2.08698	103.366	40.45	-0.666445	-4.35558	-44.5671	-2.43998	-1.29098	-1.33604	16.4291	20.2502	54.6151	6.01721	86.1865	39.6304	2.00356	-5.89728	-23.6163	2.46582	-7.72908	44.3535	0.0303924	1.016	33.2544	-18.9649
1872	2.60401	0.812331	11.9855	1.20178	0.172408	-0.506645	1.20179	0.172284	5.31379	0.886184	0.209901	9.82223	-1.65706	11.6623	14.3308	1.35533	21.8307	-8.80844	-8.3498	-0.115506	-1.23485	-14.5262	39.2016	45.4496	2.08703	103.319	40.4834	-0.66949	-4.30057	-44.5718	-2.48929	-1.28346	-1.36119	16.4901	20.2257	54.6569	5.95601	86.1761	39.5789	2.00095	-5.88723	-23.5597	2.47296	-8.45335	43.8947	0.206126	0.652602	31.912	-18.3888
1874	2.57989	0.785061	11.9544	1.18921	0.162318	-0.520244	1.18923	0.162195	5.30019	0.877472	0.201541	9.81204	-1.65817	11.6916	14.3405	1.36222	21.8844	-8.78717	-8.36734	-0.11063	-1.2942	-14.5571	39.1267	45.4109	2.09716	103.22	40.5462	-0.592278	-4.16546	-44.5366	-2.45393	-1.25506	-1.40608	16.5658	20.1517	54.6488	5.86217	86.1281	39.5795	2.01148	-5.87423	-23.5263	2.3327	-8.11635	43.3936	0.256397	0.0107628	30.4169	-19.1264
1876	2.57048	0.777945	11.9386	1.18456	0.159948	-0.527188	1.18457	0.159826	5.29324	0.874151	0.199469	9.80684	-1.65715	11.7079	14.3259	1.37228	21.9137	-8.81186	-8.34837	-0.113503	-1.31388	-14.5722	39.1017	45.3686	2.19613	103.111	40.6274	-0.554589	-4.03122	-44.4835	-2.46693	-1.19704	-1.39405	16.5549	20.1776	54.6361	5.8938	86.06	39.55	2.00206	-5.82046	-23.4989	2.119	-7.34365	42.9613	0.191794	-1.05123	29.1145	-19.1264
1878	2.5774	0.794411	11.9399	1.18876	0.166684	-0.526724	1.18878	0.166562	5.29371	0.876839	0.204785	9.80717	-1.65914	11.7118	14.2795	1.37767	21.9212	-8.89715	-8.29267	-0.124189	-1.29607	-14.5718	39.1331	45.327	2.3683	103.012	40.7169	-0.559339	-3.92277	-44.4251	-2.53377	-1.12207	-1.33017	16.4658	20.283	54.6315	6.02725	85.9894	39.4908	1.98194	-5.72736	-23.4792	1.90988	-6.35978	42.6477	-0.019406	-2.27189	28.1574	-18.2166
1880	2.57096	0.799259	11.9416	1.18628	0.169261	-0.525972	1.18629	0.169138	5.29446	0.874808	0.20654	9.80773	-1.6567	11.7239	14.2137	1.39714	21.9419	-9.01635	-8.28422	-0.150907	-1.28799	-14.5839	39.1291	45.2678	2.45142	102.958	40.7996	-0.495335	-3.84978	-44.3981	-2.55157	-1.08952	-1.31686	16.4525	20.2073	54.6553	5.97358	85.9817	39.4893	2.02703	-5.6376	-23.4848	1.9405	-5.54667	42.5441	-0.524603	-2.13609	27.7974	-17.6869
1882	2.55965	0.793501	11.9288	1.18089	0.167604	-0.531576	1.18091	0.167483	5.28885	0.870892	0.20495	9.80353	-1.66933	11.7392	14.1831	1.38482	21.974	-9.0728	-8.28927	-0.198022	-1.2983	-14.6193	39.1301	45.2166	2.53447	102.967	40.8279	-0.4553	-3.81591	-44.3617	-2.55854	-1.05858	-1.32168	16.4233	20.1892	54.6349	5.98664	85.9633	39.4981	2.0632	-5.57489	-23.4992	1.92165	-4.9133	42.502	-0.669353	-2.32919	27.5669	-17.7926
1884	2.54876	0.779132	11.9035	1.17506	0.162206	-0.542694	1.17508	0.162085	5.27774	0.866897	0.200544	9.7952	-1.69585	11.7548	14.1993	1.3399	22.0122	-9.04497	-8.29619	-0.246516	-1.32694	-14.668	39.1289	45.1858	2.6241	103.017	40.8003	-0.442133	-3.81336	-44.3104	-2.56082	-1.03408	-1.33238	16.3719	20.2536	54.5798	6.07576	85.9242	39.4922	2.07719	-5.55165	-23.5074	1.82647	-4.45955	42.4606	-0.467148	-2.9841	27.3299	-18.3046
1886	2.55624	0.76709	11.8896	1.17748	0.156465	-0.548822	1.1775	0.156344	5.27161	0.86909	0.19643	9.79061	-1.71187	11.7626	14.2564	1.30441	22.0327	-8.94132	-8.28024	-0.215882	-1.35869	-14.6717	39.0502	45.2035	2.65904	102.998	40.7563	-0.380419	-3.81592	-44.2559	-2.558	-1.07166	-1.31688	16.3462	20.2866	54.6037	6.04891	85.8951	39.4004	2.08685	-5.58876	-23.4622	1.82117	-4.08086	42.3361	-0.705767	-3.05438	26.9699	-17.934
1888	2.56375	0.759703	11.8905	1.18026	0.152684	-0.54841	1.18028	0.152562	5.27202	0.871423	0.193793	9.79093	-1.72774	11.7607	14.308	1.26661	22.0354	-8.84894	-8.26642	-0.144976	-1.38525	-14.6764	39.0481	45.2251	2.7832	102.935	40.7244	-0.334594	-3.77102	-44.2142	-2.54506	-1.12727	-1.30537	16.323	20.3243	54.6418	6.01057	85.8485	39.3246	2.07154	-5.64742	-23.4138	1.81938	-3.95596	42.163	-0.855622	-3.11383	26.5576	-17.5522
1890	2.56632	0.755958	11.9043	1.18114	0.150778	-0.542273	1.18115	0.150657	5.27816	0.872209	0.192417	9.79554	-1.74636	11.7529	14.3382	1.22529	22.0283	-8.79723	-8.26152	-0.0551735	-1.41221	-14.6925	39.1189	45.2413	2.9832	102.853	40.7189	-0.307539	-3.68061	-44.1893	-2.52661	-1.18835	-1.30046	16.3048	20.3675	54.6714	5.97835	85.7936	39.2977	2.03481	-5.70914	-23.3805	1.80777	-4.04565	41.9728	-0.85705	-3.22083	26.1568	-17.3241
1892	2.56077	0.747105	11.9182	1.17809	0.147203	-0.536038	1.1781	0.147081	5.28439	0.870176	0.189528	9.80022	-1.77114	11.7566	14.3305	1.18315	22.044	-8.81482	-8.27225	0.0013843	-1.47778	-14.725	39.091	45.2592	3.06671	102.851	40.7627	-0.247818	-3.60526	-44.1816	-2.52302	-1.24858	-1.28058	16.322	20.4026	54.6451	5.93389	85.7886	39.3617	2.00875	-5.74459	-23.3912	1.80682	-4.01632	41.8644	-0.925222	-3.15343	25.9543	-17.2098
[truncated: 2,256 more rows]
[truncated: 56 more columns]

## Sheet: Joint Angles ZXY (WO)
Frame	L5S1 Lateral Bending	L5S1 Axial Bending	L5S1 Flexion/Extension	L4L3 Lateral Bending	L4L3 Axial Rotation	L4L3 Flexion/Extension	L1T12 Lateral Bending	L1T12 Axial Rotation	L1T12 Flexion/Extension	T9T8 Lateral Bending	T9T8 Axial Rotation	T9T8 Flexion/Extension	T1C7 Lateral Bending	T1C7 Axial Rotation	T1C7 Flexion/Extension	C1 Head Lateral Bending	C1 Head Axial Rotation	C1 Head Flexion/Extension	Right T4 Shoulder Abduction/Adduction	Right T4 Shoulder Internal/External Rotation	Right T4 Shoulder Flexion/Extension	Right Shoulder Abduction/Adduction	Right Shoulder Internal/External Rotation	Right Shoulder Flexion/Extension	Right Elbow Ulnar Deviation/Radial Deviation	Right Elbow Pronation/Supination	Right Elbow Flexion/Extension	Right Wrist Ulnar Deviation/Radial Deviation	Right Wrist Pronation/Supination	Right Wrist Flexion/Extension	Left T4 Shoulder Abduction/Adduction	Left T4 Shoulder Internal/External Rotation	Left T4 Shoulder Flexion/Extension	Left Shoulder Abduction/Adduction	Left Shoulder Internal/External Rotation	Left Shoulder Flexion/Extension	Left Elbow Ulnar Deviation/Radial Deviation	Left Elbow Pronation/Supination	Left Elbow Flexion/Extension	Left Wrist Ulnar Deviation/Radial Deviation	Left Wrist Pronation/Supination	Left Wrist Flexion/Extension	Right Hip Abduction/Adduction	Right Hip Internal/External Rotation	Right Hip Flexion/Extension	Right Knee Abduction/Adduction	Right Knee Internal/External Rotation	Right Knee Flexion/Extension	Right Ankle Abduction/Adduction
[truncated: 3,453 more rows]
[truncated: 56 more columns]
