# Supplementary material for: “Doctor, when can I drive?” – Can we compensate an immobilization of the right wrist while driving a car: A pilot study
Source: PLoS One. 2026 Feb 18;21(2):e0341628. doi: 10.1371/journal.pone.0341628 (PMC12915907; doi:10.1371/journal.pone.0341628)
Supplement: S11 File — (XLSX) [file pone.0341628.s011.xlsx]

## Sheet: Joint Angles ZXY (NI)
Frame	L5S1 Lateral Bending	L5S1 Axial Bending	L5S1 Flexion/Extension	L4L3 Lateral Bending	L4L3 Axial Rotation	L4L3 Flexion/Extension	L1T12 Lateral Bending	L1T12 Axial Rotation	L1T12 Flexion/Extension	T9T8 Lateral Bending	T9T8 Axial Rotation	T9T8 Flexion/Extension	T1C7 Lateral Bending	T1C7 Axial Rotation	T1C7 Flexion/Extension	C1 Head Lateral Bending	C1 Head Axial Rotation	C1 Head Flexion/Extension	Right T4 Shoulder Abduction/Adduction	Right T4 Shoulder Internal/External Rotation	Right T4 Shoulder Flexion/Extension	Right Shoulder Abduction/Adduction	Right Shoulder Internal/External Rotation	Right Shoulder Flexion/Extension	Right Elbow Ulnar Deviation/Radial Deviation	Right Elbow Pronation/Supination	Right Elbow Flexion/Extension	Right Wrist Ulnar Deviation/Radial Deviation	Right Wrist Pronation/Supination	Right Wrist Flexion/Extension	Left T4 Shoulder Abduction/Adduction	Left T4 Shoulder Internal/External Rotation	Left T4 Shoulder Flexion/Extension	Left Shoulder Abduction/Adduction	Left Shoulder Internal/External Rotation	Left Shoulder Flexion/Extension	Left Elbow Ulnar Deviation/Radial Deviation	Left Elbow Pronation/Supination	Left Elbow Flexion/Extension	Left Wrist Ulnar Deviation/Radial Deviation	Left Wrist Pronation/Supination	Left Wrist Flexion/Extension	Right Hip Abduction/Adduction	Right Hip Internal/External Rotation	Right Hip Flexion/Extension	Right Knee Abduction/Adduction	Right Knee Internal/External Rotation	Right Knee Flexion/Extension	Right Ankle Abduction/Adduction
0	-0.877004	-0.955573	17.1469	-0.462568	-0.346861	1.79239	-0.462604	-0.346813	7.61282	-0.323673	-0.288773	11.546	1.14378	-4.6893	12.6538	0.179585	-8.96167	-12.4561	-6.18659	0.732235	-5.78547	0.484339	25.561	49.9126	30.4205	93.776	49.0413	-2.61427	-17.2281	-34.195	-4.62463	1.7777	-9.63646	-3.62424	12.7985	56.7197	13.44	80.4537	46.098	8.84228	-12.6156	-20.5662	2.51223	10.1733	42.2311	-0.596207	-0.705367	37.2618	-1.11482
2	-0.814976	-1.03816	17.1701	-0.442201	-0.388085	1.80277	-0.442242	-0.38804	7.6232	-0.305828	-0.318285	11.5538	1.16786	-4.68948	12.6792	0.224794	-8.97166	-12.4107	-6.13698	0.708264	-5.7473	0.458009	25.5725	49.6538	30.4157	93.8365	49.1857	-2.53636	-17.2862	-34.3054	-4.68691	1.82985	-9.60194	-3.68221	12.8289	56.6144	13.5584	80.2878	46.0538	8.94284	-12.5365	-20.4455	2.69768	10.1158	42.0203	-0.628349	-0.787543	37.1714	-1.13183
4	-0.771019	-1.11794	17.1904	-0.429525	-0.426608	1.81178	-0.429569	-0.426564	7.63222	-0.293904	-0.346268	11.5605	1.19751	-4.69649	12.7024	0.277236	-8.99626	-12.3692	-6.10407	0.700905	-5.71612	0.428078	25.603	49.4399	30.4356	93.8763	49.2892	-2.43838	-17.3492	-34.3874	-4.74809	1.88261	-9.58258	-3.76202	12.8095	56.5245	13.6838	80.1685	46.0337	9.077	-12.4408	-20.3591	2.87428	10.062	41.8513	-0.6403	-0.839094	37.0774	-1.15244
6	-0.745798	-1.19097	17.2083	-0.424506	-0.460643	1.81975	-0.424553	-0.460599	7.64018	-0.28799	-0.371385	11.5664	1.23047	-4.71094	12.7196	0.332279	-9.03568	-12.3388	-6.08929	0.70274	-5.69038	0.38798	25.6578	49.2818	30.4862	93.9036	49.3459	-2.31376	-17.4326	-34.4244	-4.80501	1.93559	-9.57537	-3.85778	12.7453	56.4545	13.8126	80.1099	46.0362	9.23908	-12.3469	-20.3178	3.03691	10.0149	41.7316	-0.632782	-0.859889	36.9841	-1.17505
8	-0.721298	-1.24518	17.2307	-0.418275	-0.486365	1.8297	-0.418325	-0.486322	7.65014	-0.281703	-0.390211	11.5739	1.25368	-4.72985	12.7161	0.366499	-9.07931	-12.346	-6.07667	0.661054	-5.65495	0.309974	25.7417	49.1732	30.565	93.9726	49.3706	-2.15538	-17.5917	-34.3867	-4.84719	1.98616	-9.54931	-3.92467	12.7147	56.4011	13.9296	80.1103	46.0286	9.34441	-12.3301	-20.2853	3.17488	9.98252	41.641	-0.635072	-0.888936	36.9124	-1.18692
10	-0.694486	-1.2905	17.2495	-0.410297	-0.508393	1.83811	-0.410349	-0.50835	7.65855	-0.274344	-0.406164	11.5802	1.25677	-4.73689	12.7133	0.369079	-9.09332	-12.3512	-6.0758	0.626062	-5.62142	0.25119	25.8069	49.0726	30.6363	94.086	49.4249	-2.00941	-17.7953	-34.2889	-4.88033	2.03446	-9.52153	-3.95348	12.6966	56.3676	13.9852	80.1597	45.9928	9.5579	-12.4593	-20.5107	3.2982	9.93863	41.5648	-0.624702	-0.899761	36.8493	-1.20733
12	-0.666097	-1.32858	17.2649	-0.401027	-0.527381	1.84502	-0.401081	-0.527339	7.66545	-0.266212	-0.419765	11.5853	1.24409	-4.73003	12.7152	0.349	-9.07579	-12.347	-6.0862	0.600345	-5.58855	0.217569	25.8426	48.9646	30.6836	94.2173	49.5236	-1.87796	-18.0067	-34.1696	-4.90475	2.08125	-9.49437	-3.95314	12.6967	56.3533	13.9888	80.218	45.9343	9.86491	-12.6838	-20.9623	3.40903	9.88386	41.4988	-0.603176	-0.893466	36.7912	-1.23474
14	-0.644874	-1.35619	17.2854	-0.394054	-0.541188	1.85418	-0.39411	-0.541147	7.67461	-0.260129	-0.429637	11.5922	1.24441	-4.71832	12.7154	0.354281	-9.05468	-12.3473	-6.10079	0.546176	-5.54023	0.180043	25.8505	48.8288	30.6669	94.2442	49.6705	-1.71454	-18.1026	-34.1747	-4.91627	2.13234	-9.4629	-3.9686	12.7562	56.3556	14.0262	80.1277	45.8972	10.07	-12.7163	-21.2769	3.50799	9.84605	41.4462	-0.595111	-0.895943	36.7314	-1.24459
16	-0.628069	-1.38019	17.3036	-0.388715	-0.553055	1.86229	-0.388772	-0.553015	7.68272	-0.255391	-0.438165	11.5983	1.25245	-4.70412	12.7282	0.375383	-9.03216	-12.3248	-6.10772	0.493127	-5.49075	0.121512	25.871	48.7122	30.6901	94.2692	49.7771	-1.58641	-18.1662	-34.1924	-4.92268	2.17149	-9.43368	-4.01885	12.8006	56.3522	14.0951	80.0383	45.8824	10.1792	-12.6654	-21.4333	3.58917	9.81971	41.4071	-0.591477	-0.898411	36.6856	-1.2473
18	-0.6154	-1.40219	17.3181	-0.385015	-0.563712	1.86877	-0.385073	-0.563672	7.68921	-0.251954	-0.445892	11.6031	1.26983	-4.6904	12.7566	0.41426	-9.01419	-12.2738	-6.10627	0.453834	-5.44705	0.0509429	25.9107	48.6183	30.7641	94.2927	49.8391	-1.49617	-18.2048	-34.2108	-4.92735	2.19439	-9.4098	-4.10949	12.8217	56.3479	14.1951	79.9719	45.8821	10.1993	-12.5422	-21.4359	3.6529	9.80405	41.3798	-0.590721	-0.900129	36.6548	-1.24595
20	-0.607294	-1.42136	17.3303	-0.383077	-0.572759	1.87422	-0.383136	-0.572719	7.69465	-0.249935	-0.452529	11.6072	1.30434	-4.68414	12.8006	0.482202	-9.01657	-12.195	-6.1058	0.455298	-5.42311	0.0288803	25.959	48.5149	30.8332	94.2094	49.9301	-1.38456	-18.1648	-34.2818	-4.93567	2.19944	-9.39767	-4.23628	12.8618	56.3877	14.3086	79.8683	45.8529	10.1906	-12.3132	-21.3804	3.70568	9.80064	41.3576	-0.594774	-0.905647	36.6293	-1.24595
22	-0.603213	-1.43792	17.3402	-0.382681	-0.580336	1.87859	-0.382741	-0.580297	7.69902	-0.249161	-0.458166	11.6105	1.34789	-4.6836	12.8457	0.564321	-9.03289	-12.1143	-6.11384	0.463884	-5.41464	0.0129281	25.971	48.4167	30.8779	94.1749	50.0402	-1.30245	-18.1449	-34.3589	-4.94415	2.1954	-9.39021	-4.38879	12.8913	56.4416	14.4638	79.8279	45.8412	10.0845	-12.0596	-21.2557	3.74815	9.78912	41.3394	-0.589032	-0.898791	36.6057	-1.2405
24	-0.602735	-1.45294	17.348	-0.383732	-0.586943	1.88207	-0.383793	-0.586904	7.7025	-0.24953	-0.46317	11.6131	1.39763	-4.69112	12.886	0.654111	-9.06629	-12.0426	-6.12759	0.466172	-5.41141	-0.0119844	25.9524	48.317	30.9021	94.2014	50.164	-1.25882	-18.1644	-34.4229	-4.95333	2.18706	-9.38468	-4.55738	12.9063	56.5021	14.6619	79.8573	45.8558	9.88339	-11.796	-21.0724	3.78352	9.76605	41.3249	-0.572765	-0.880463	36.5831	-1.2311
26	-0.604807	-1.47205	17.3545	-0.386233	-0.595135	1.88494	-0.386294	-0.595095	7.70537	-0.250882	-0.469451	11.6152	1.43964	-4.69698	12.91	0.729497	-9.09362	-12.0009	-6.1226	0.432987	-5.37667	-0.0845015	25.9824	48.1906	30.957	94.1888	50.2572	-1.26121	-18.2011	-34.4436	-4.96969	2.18367	-9.38149	-4.71563	12.9152	56.5709	14.8844	79.8841	45.8921	9.64998	-11.4882	-20.8576	3.82255	9.73733	41.3154	-0.556505	-0.8695	36.5632	-1.23051
28	-0.609194	-1.48336	17.3635	-0.389114	-0.599712	1.88889	-0.389176	-0.599672	7.70932	-0.252748	-0.473054	11.6182	1.53436	-4.8086	12.9406	0.85874	-9.33372	-11.946	-6.13113	0.423082	-5.32458	-0.102699	25.9702	47.984	30.9725	94.1793	50.4707	-1.21077	-18.256	-34.4563	-4.97877	2.18691	-9.3651	-4.88061	12.9259	56.6272	15.1279	79.9239	45.9276	9.4218	-11.1831	-20.6339	3.85888	9.71681	41.3071	-0.547888	-0.866293	36.5425	-1.22928
30	-0.617341	-1.48326	17.3766	-0.392714	-0.598973	1.89467	-0.392776	-0.598932	7.7151	-0.255493	-0.472728	11.6225	1.70612	-5.06839	12.9944	1.07052	-9.87303	-11.8474	-6.16418	0.457979	-5.25182	-0.0240714	25.9293	47.6815	30.9828	94.1419	50.8111	-1.05476	-18.3542	-34.3641	-4.98567	2.18173	-9.29848	-5.05873	12.9477	56.6403	15.37	80.0074	45.9502	9.19863	-10.9122	-20.4333	3.89188	9.70428	41.2997	-0.547563	-0.868281	36.5199	-1.22362
32	-0.63623	-1.47423	17.3953	-0.400303	-0.593427	1.90294	-0.400364	-0.593385	7.72337	-0.261527	-0.469059	11.6287	1.99467	-5.53915	13.1132	1.4161	-10.8405	-11.6288	-6.23627	0.600052	-5.14643	0.246844	25.998	47.3169	31.1677	94.0359	51.1202	-0.793754	-18.5931	-34.0043	-5.03419	2.08973	-9.04209	-5.28615	13.0089	56.5021	15.5541	80.2676	45.9435	8.93114	-10.7325	-20.3612	3.92459	9.68243	41.2938	-0.549935	-0.861743	36.4936	-1.20649
34	-0.660399	-1.42852	17.4253	-0.40721	-0.571356	1.9162	-0.407269	-0.571315	7.73664	-0.268106	-0.452994	11.6387	2.34649	-6.12385	13.2874	1.83832	-12.0385	-11.3095	-6.3262	0.611149	-4.95064	0.457305	26.1683	46.7166	31.6478	93.2611	51.6079	0.109217	-18.9226	-32.0094	-5.05024	2.04687	-8.72348	-5.39436	13.0842	56.3211	15.5725	80.5385	45.8824	8.61949	-10.7163	-20.2959	3.95005	9.66008	41.2964	-0.544309	-0.851981	36.4744	-1.18345
36	-0.678561	-1.34465	17.4632	-0.40835	-0.533041	1.93309	-0.408405	-0.532999	7.75352	-0.271409	-0.424413	11.6514	2.71186	-6.76494	13.4864	2.26899	-13.3424	-10.9443	-6.42491	0.439136	-4.68565	0.628304	26.2266	45.7802	32.1984	91.7318	52.3901	1.76055	-19.1565	-28.3015	-5.01811	2.06567	-8.40778	-5.38208	13.1688	56.1364	15.4098	80.7734	45.7579	8.28373	-10.9139	-20.2551	3.97342	9.64853	41.3088	-0.537791	-0.847174	36.4633	-1.15573
38	-0.648731	-1.24074	17.4881	-0.386762	-0.489944	1.94435	-0.386812	-0.489904	7.76479	-0.258018	-0.390818	11.6599	2.9361	-7.35228	13.6076	2.46068	-14.4936	-10.7119	-6.5129	0.0849642	-4.47942	0.993749	25.2694	44.2651	31.657	89.5327	53.9635	3.86394	-18.5852	-23.6535	-4.94928	2.07959	-8.22418	-5.40202	13.2763	55.9894	15.1309	80.946	45.5617	7.98165	-11.4462	-20.4303	4.02283	9.69626	41.3295	-0.574874	-0.883438	36.4535	-1.11856
40	-0.608538	-1.13994	17.5244	-0.360905	-0.449049	1.96073	-0.360952	-0.449012	7.78117	-0.241298	-0.358599	11.6722	3.12926	-7.85225	13.6483	2.62275	-15.4752	-10.6294	-6.65611	-0.189325	-4.39996	1.90204	23.9798	42.4519	31.0994	88.01	54.7554	8.01557	-18.8477	-20.0896	-4.80712	1.99452	-8.15996	-5.49325	13.333	55.9114	14.7051	81.1016	45.3414	7.82978	-12.1664	-20.6987	4.07805	9.7145	41.3565	-0.608108	-0.897555	36.445	-1.1019
42	-0.562987	-1.05152	17.5734	-0.333739	-0.414009	1.98275	-0.333782	-0.413975	7.80318	-0.223231	-0.33067	11.6888	3.29693	-8.25299	13.625	2.76983	-16.2682	-10.6682	-6.84428	-0.336361	-4.39168	3.34688	22.5227	40.3978	30.8335	87.1277	54.3484	13.7336	-20.465	-18.9449	-4.60896	1.8084	-8.20856	-5.64394	13.3522	55.9147	14.1682	81.2175	45.1078	7.84389	-12.9929	-21.0084	4.13552	9.6887	41.3869	-0.630673	-0.885212	36.4398	-1.10903
44	-0.496488	-0.982991	17.6152	-0.299014	-0.389444	2.00158	-0.299054	-0.389413	7.82202	-0.198842	-0.310094	11.703	3.37686	-8.56524	13.6173	2.79406	-16.8658	-10.672	-6.97228	-0.418908	-4.16065	5.05125	21.0818	38.0118	30.9819	85.6401	52.6534	16.2518	-24.038	-22.4358	-4.45338	1.60525	-8.35652	-5.76093	13.4658	56.0061	13.6579	81.1454	44.8538	7.97533	-13.7753	-21.2608	4.19744	9.64536	41.4141	-0.655406	-0.886841	36.4489	-1.12409
46	-0.426883	-0.935469	17.672	-0.264691	-0.374334	2.02704	-0.264729	-0.374307	7.84747	-0.174158	-0.296614	11.7221	3.37883	-8.78978	13.6058	2.7106	-17.2737	-10.6777	-7.01717	-0.645494	-3.73576	6.45236	19.5585	35.8834	31.1956	80.9655	49.4988	16.4481	-27.7534	-27.8103	-4.3446	1.4677	-8.48441	-5.7629	13.5936	56.1922	13.2162	81.0171	44.5888	8.11302	-14.385	-21.4531	4.26731	9.60058	41.427	-0.701643	-0.913194	36.4487	-1.13792
48	-0.353576	-0.903499	17.7442	-0.230057	-0.366348	2.05932	-0.230095	-0.366324	7.87975	-0.148793	-0.28844	11.7463	3.30869	-8.94	13.5908	2.52476	-17.5186	-10.6845	-7.01032	-0.96976	-3.16918	7.58937	17.8964	34.3262	30.9235	73.2843	44.775	14.2449	-30.558	-33.4472	-4.27706	1.41554	-8.54955	-5.66373	13.7136	56.4475	12.8697	80.8708	44.3111	8.228	-14.785	-21.6009	4.34384	9.55512	41.424	-0.768632	-0.961362	36.4322	-1.14241
50	-0.252686	-0.874905	17.8154	-0.183614	-0.362163	2.09118	-0.183653	-0.362143	7.91161	-0.11436	-0.282363	11.7702	3.17664	-9.05672	13.578	2.2402	-17.6784	-10.6809	-7.10579	-0.994426	-2.68323	9.11711	15.6302	33.8659	29.981	66.2822	38.8348	7.69178	-29.9616	-37.4038	-4.22977	1.41038	-8.50631	-5.6216	13.7864	56.6725	12.655	80.7545	44.0051	8.33064	-14.9703	-21.8004	4.41859	9.49966	41.4098	-0.838124	-1.00819	36.3928	-1.11781
52	-0.160697	-0.787192	17.8769	-0.136111	-0.331379	2.11874	-0.136144	-0.331365	7.93918	-0.0808074	-0.256341	11.7909	3.04212	-9.16995	13.5709	1.95332	-17.8309	-10.6662	-7.34862	-0.855998	-2.1509	11.3017	13.8109	34.2531	28.0162	59.4352	31.1911	1.61964	-28.0337	-37.6024	-4.08792	1.53741	-8.43865	-5.55573	13.9549	56.8505	12.544	80.5617	43.6768	8.45439	-15.1274	-21.931	4.49194	9.38539	41.389	-0.874512	-1.02601	36.3465	-1.07785
54	-0.0875073	-0.631865	17.9327	-0.0911595	-0.269437	2.14369	-0.0911873	-0.269427	7.96412	-0.0511298	-0.20719	11.8097	2.92099	-9.28736	13.5735	1.69037	-17.9964	-10.6349	-7.72069	-0.538772	-1.61288	14.0752	12.8805	35.2088	25.0411	53.5738	22.5084	-2.56665	-25.6303	-33.9322	-3.83823	1.78102	-8.39875	-5.45425	14.2067	57.0323	12.4772	80.3079	43.3394	8.57312	-15.3187	-21.9301	4.56678	9.21382	41.3696	-0.880897	-1.01717	36.2977	-1.02667
56	-0.0391942	-0.437367	18.0088	-0.0538071	-0.188273	2.17757	-0.0538264	-0.188268	7.998	-0.0283428	-0.144151	11.8352	2.81068	-9.40118	13.594	1.4508	-18.1594	-10.5722	-8.09988	0.151169	-1.30872	16.7844	13.3419	35.8327	22.171	50.476	14.4668	-3.31111	-23.3194	-28.583	-3.54483	2.01302	-8.53982	-5.31155	14.344	57.4837	12.2333	80.1687	43.0309	8.52878	-15.6039	-21.6827	4.65363	9.03631	41.3725	-0.903629	-1.02276	36.2427	-0.965431
58	0.00571457	-0.232064	18.1029	-0.0169874	-0.102116	2.21939	-0.016999	-0.102118	8.03982	-0.0062625	-0.0774206	11.8665	2.70361	-9.51043	13.6229	1.2201	-18.3156	-10.4944	-8.43381	0.889034	-1.26407	19.2475	14.5946	36.4292	19.3187	48.9209	7.86302	-2.01853	-22.9063	-21.9437	-3.22788	2.17841	-8.6377	-5.24621	14.4663	57.8766	12.0434	80.0204	42.8056	8.51517	-15.8512	-21.1017	4.7583	8.88096	41.4095	-0.961129	-1.03731	36.2075	-0.912441
60	0.0544913	-0.0443835	18.1932	0.0201275	-0.0240237	2.25955	0.020125	-0.0240257	8.07998	0.0165609	-0.0166929	11.8967	2.58164	-9.58993	13.6856	0.978435	-18.412	-10.3546	-8.71382	1.54026	-1.38473	21.2141	16.1819	36.9824	16.7417	48.477	3.04737	1.07259	-24.0452	-15.6319	-2.91848	2.27788	-8.67803	-5.25	14.5581	58.1308	11.9357	79.8432	42.6762	8.55867	-16.0413	-20.3105	4.87994	8.74943	41.4762	-1.05508	-1.05816	36.1983	-0.873422
62	0.126396	0.0436068	18.1967	0.0590252	0.00845772	2.26105	0.0590275	0.00845278	8.08148	0.043598	0.0100427	11.8978	2.3481	-9.54135	13.8834	0.601669	-18.2327	-9.96178	-8.9825	1.86829	-1.20689	21.9457	16.9178	37.2348	15.0419	48.9413	0.574415	5.24735	-24.0857	-14.9282	-2.70967	2.38538	-8.81472	-5.15215	14.4622	58.2261	11.7883	79.664	42.6542	8.56735	-16.2511	-19.8632	5.01746	8.62419	41.5465	-1.18459	-1.09183	36.2146	-0.842858
64	0.140084	0.110988	18.1358	0.0706771	0.0368334	2.23395	0.0706802	0.036827	8.05438	0.0505167	0.0319932	11.8775	2.24327	-9.42282	14.2062	0.499693	-17.9758	-9.36236	-9.28903	2.14667	-1.15014	22.0985	17.3579	37.2087	14.1593	49.9499	-0.692942	7.9542	-25.5037	-17.3337	-2.47926	2.52766	-9.0042	-5.09351	14.3795	58.2661	11.7741	79.5074	42.6171	8.60028	-16.3472	-19.7107	5.11226	8.42189	41.5869	-1.23563	-1.02885	36.2324	-0.867801
66	0.0892951	0.173525	18.0279	0.0536531	0.0685143	2.18604	0.0536602	0.0685088	8.00647	0.035788	0.0546077	11.8415	2.29993	-9.25911	14.6176	0.716854	-17.6968	-8.62458	-9.62833	2.4362	-1.23869	21.9189	17.4982	36.9977	13.8773	51.2746	-1.28234	8.98834	-28.0079	-21.1416	-2.21655	2.68275	-9.22405	-5.11136	14.3386	58.2814	11.8921	79.3888	42.5488	8.66089	-16.3063	-19.791	5.14972	8.14087	41.5931	-1.18933	-0.86316	36.2475	-0.944288
68	0.0249989	0.224015	17.912	0.0296671	0.0960286	2.13454	0.0296745	0.0960252	7.95498	0.0161076	0.0736647	11.8029	2.42901	-9.10326	15.0048	1.05758	-17.458	-7.93967	-9.94632	2.75183	-1.20201	21.7558	16.767	37.0199	13.4917	52.3968	-2.34086	11.5266	-28.376	-21.5195	-1.97957	2.73005	-9.43744	-5.25243	14.2403	58.2729	11.9903	79.349	42.5168	8.71947	-16.1278	-19.8319	5.12887	7.85934	41.5878	-1.08391	-0.676698	36.281	-1.01052
70	-0.027577	0.248434	17.8862	0.00867139	0.11112	2.12309	0.00868519	0.111119	7.94353	-0.000537409	0.0836221	11.7943	2.53527	-8.95787	15.2266	1.33077	-17.2301	-7.55551	-10.121	2.90989	-1.13562	21.5666	16.5441	36.8581	13.2779	53.4125	-2.41952	12.1741	-28.5146	-21.4649	-1.82985	2.69875	-9.50171	-5.34851	14.2369	58.2842	12.0288	79.3198	42.503	8.77399	-16.041	-19.8817	5.09447	7.58146	41.5741	-0.965152	-0.49092	36.265	-1.07369
72	-0.055331	0.256565	17.949	-0.00277337	0.117001	2.15105	-0.0027613	0.117002	7.97148	-0.00946331	0.0872953	11.8153	2.57105	-8.83522	15.2885	1.44725	-17.0195	-7.45558	-10.1696	2.87838	-1.03008	21.3506	16.864	36.538	13.2112	54.2595	-1.62443	10.9126	-28.6375	-21.2581	-1.76023	2.62614	-9.41108	-5.37042	14.3526	58.3044	12.0076	79.2753	42.4944	8.8184	-16.0926	-19.9396	5.06729	7.33717	41.5548	-0.866206	-0.337822	36.1981	-1.12604
74	-0.0410306	0.30164	17.9852	0.0072843	0.135548	2.16714	0.00729828	0.135547	7.98757	-0.00311204	0.101796	11.8273	2.45813	-8.76975	15.3718	1.27651	-16.8581	-7.29211	-10.3113	2.66869	-0.737421	21.0133	16.3771	36.5849	13.1801	54.5985	-1.72644	10.8874	-27.7489	-19.7331	-1.66143	2.64875	-9.28551	-5.36587	14.5512	58.2255	11.9998	79.1626	42.4514	8.83348	-16.2367	-19.9994	5.07796	7.21714	41.528	-0.854111	-0.29562	36.1362	-1.13844
76	-0.00179068	0.360709	18.027	0.0294487	0.15813	2.18567	0.029465	0.158126	8.0061	0.0120374	0.120077	11.8412	2.2989	-8.72849	15.4622	1.01391	-16.724	-7.10814	-10.4013	2.57626	-0.635123	21.0765	16.169	36.6264	12.9257	55.0499	-2.11308	10.9781	-27.0951	-17.6597	-1.62435	2.67924	-9.17871	-5.37607	14.7376	58.2147	11.9385	79.1234	42.3852	8.84925	-16.3877	-20.0652	5.12887	7.23095	41.5339	-0.926346	-0.391375	36.1082	-1.13406
78	0.0646102	0.428179	18.0742	0.0642283	0.182103	2.2066	0.0642471	0.182097	8.02703	0.0365325	0.140194	11.8569	2.09619	-8.70418	15.5519	0.666199	-16.6056	-6.91905	-10.4325	2.63784	-0.750428	21.5437	16.5228	36.6998	12.4714	55.4351	-2.70484	11.0551	-26.7717	-15.1957	-1.65926	2.70237	-9.1094	-5.41963	14.8866	58.2739	11.8385	79.1509	42.3243	8.87351	-16.5113	-20.1271	5.21369	7.34581	41.5773	-1.0626	-0.606321	36.1198	-1.12393
80	0.186706	0.48921	18.1059	0.122856	0.198572	2.22055	0.122878	0.198561	8.04098	0.0793313	0.156204	11.8674	1.7631	-8.69692	15.6064	0.0715398	-16.4723	-6.77849	-10.4761	2.68039	-0.838982	21.8937	17.7557	37.2393	12.135	54.0316	-3.57558	11.1151	-26.0643	-12.2697	-1.75352	2.7255	-9.06632	-5.51076	14.9936	58.2211	11.8145	79.083	42.3945	8.9116	-16.5556	-20.1511	5.29674	7.42846	41.6297	-1.18369	-0.843494	36.1512	-1.13043
82	0.33089	0.603492	18.1582	0.19566	0.236464	2.24352	0.195683	0.236443	8.06396	0.131378	0.189113	11.8846	1.34121	-8.71714	15.5841	-0.703443	-16.3585	-6.76843	-10.6073	2.76743	-0.844832	22.3778	18.6915	38.3386	12.0843	54.0415	-4.56093	10.1667	-24.5382	-9.09955	-1.75719	2.77573	-9.10501	-5.68469	15.153	58.3125	11.8301	78.9409	42.4201	8.9396	-16.6397	-20.1142	5.41191	7.42103	41.7175	-1.27125	-1.03154	36.2298	-1.15009
84	0.466187	0.768817	18.2477	0.268955	0.29738	2.28291	0.268985	0.297352	8.10334	0.182359	0.239259	11.914	0.879277	-8.74709	15.4815	-1.56437	-16.2483	-6.90312	-10.7465	2.83225	-0.61946	22.7525	19.4269	39.7475	12.3366	55.4396	-5.8107	8.0387	-22.5526	-5.91736	-1.64745	2.83507	-9.15913	-5.9175	15.3627	58.5387	11.8585	78.7632	42.3692	8.95649	-16.7796	-19.9954	5.55387	7.32703	41.8295	-1.33229	-1.1766	36.338	-1.16985
86	0.504105	0.919868	18.4083	0.298586	0.360117	2.35409	0.298621	0.360083	8.17452	0.200607	0.287994	11.9674	0.507707	-8.69884	15.3263	-2.24017	-16.0268	-7.15458	-10.454	2.50357	0.511375	21.6816	21.5928	40.234	12.6628	54.95	-8.32287	4.55519	-21.3858	-3.08905	-1.48816	2.81028	-8.88135	-6.04967	15.5104	58.5989	11.7948	78.7099	42.2597	8.97694	-16.9524	-19.7044	5.67661	7.25489	41.9019	-1.43705	-1.42633	36.3969	-1.13206
88	0.486827	1.06302	18.5995	0.303561	0.424013	2.43899	0.30361	0.423979	8.25942	0.200386	0.336045	12.031	0.352486	-8.67956	15.1036	-2.54137	-15.9328	-7.55219	-10.1352	2.37423	1.01536	20.7954	23.553	40.5723	12.7284	53.8281	-10.4319	2.85933	-21.6	-1.84017	-1.33856	2.70748	-8.64864	-6.33874	15.7317	58.7448	11.8382	78.667	42.2328	9.03248	-16.9596	-19.5014	5.77547	7.10505	41.9513	-1.51139	-1.54383	36.3453	-1.08233
90	0.441646	1.17303	18.7825	0.293573	0.475796	2.52036	0.293622	0.475766	8.34079	0.189732	0.374107	12.092	0.367252	-8.67194	14.8243	-2.54521	-15.9198	-8.0711	-9.91649	2.46602	0.795167	20.4822	24.5747	40.888	12.6011	52.9045	-11.5839	3.15647	-22.7467	-2.02501	-1.2558	2.54577	-8.51677	-6.7292	16.0142	58.9248	11.9831	78.6279	42.3432	9.10478	-16.8131	-19.4637	5.84095	6.85419	41.973	-1.52782	-1.48576	36.1922	-1.0352
92	0.448423	1.15051	18.8437	0.29476	0.465283	2.54757	0.294807	0.465255	8.368	0.191298	0.366315	12.1124	0.224351	-8.52388	14.5177	-2.78665	-15.5928	-8.63888	-9.91168	2.28223	1.00468	20.5484	22.5833	40.8402	12.876	54.9153	-11.1603	3.29663	-22.5507	-1.73716	-1.41031	2.39703	-8.3445	-6.75498	16.1994	58.6922	12.0216	78.6736	42.6892	9.09147	-16.7821	-19.6637	5.84508	6.45776	41.9423	-1.42973	-1.27061	36.0499	-0.990488
94	0.45319	1.07055	18.8453	0.290007	0.429867	2.54835	0.290051	0.429835	8.36878	0.18996	0.33953	12.113	0.0141635	-8.22171	14.3349	-3.07771	-14.9612	-8.98749	-9.90407	2.2895	0.99024	21.0049	21.8421	40.715	12.824	55.9942	-10.532	3.29258	-22.4185	-0.995828	-1.61222	2.30609	-8.25301	-6.60054	16.2393	58.4577	11.9646	78.7156	43.0092	9.06102	-16.6922	-19.8575	5.82821	6.16996	41.8686	-1.33916	-1.15648	35.8735	-1.04362
96	0.45217	0.970165	18.8119	0.280905	0.38605	2.53354	0.280945	0.386022	8.35397	0.185884	0.306209	12.1019	-0.273171	-7.79828	14.2633	-3.45002	-14.082	-9.13699	-9.84747	2.51331	0.761803	21.7234	22.8073	40.6321	12.4245	55.6691	-10.1791	3.11832	-22.4515	0.158102	-1.78858	2.26614	-8.24781	-6.38486	16.1766	58.3227	11.8663	78.7341	43.1957	9.02925	-16.5547	-19.9749	5.79898	6.10167	41.7518	-1.29238	-1.16528	35.6372	-1.23658
98	0.480715	0.936951	18.7814	0.290503	0.369107	2.51993	0.290541	0.369077	8.34036	0.194111	0.294146	12.0917	-0.737889	-7.42021	14.118	-4.16706	-13.2169	-9.40637	-9.78332	2.69161	0.850087	22.2595	23.1793	40.7759	12.09	55.7532	-10.8748	3.04791	-21.8052	1.46191	-1.81025	2.20534	-8.2511	-6.46296	16.2713	58.3231	11.9856	78.7315	43.0532	8.99948	-16.5645	-19.9886	5.74976	6.48481	41.5523	-1.32302	-1.09668	35.2002	-1.70549
100	0.489421	0.887259	18.7968	0.290097	0.34659	2.52683	0.290133	0.34656	8.34726	0.19522	0.277284	12.0969	-1.21002	-6.99788	13.8084	-4.89435	-12.2607	-9.98988	-9.67638	2.57925	1.1989	22.4262	22.9013	40.5337	12.1154	56.0231	-10.3588	2.38889	-21.2166	2.0597	-1.83472	2.06349	-8.23717	-6.56184	16.3312	58.384	12.0535	78.731	42.9268	8.98707	-16.5784	-19.9269	5.69608	6.8156	41.4815	-1.34007	-1.06424	35.0375	-1.96373
102	0.473217	0.800704	18.8552	0.275699	0.310012	2.55286	0.275731	0.309984	8.3733	0.186758	0.249024	12.1165	-1.62609	-6.52395	13.3492	-5.5081	-11.2215	-10.865	-9.53112	2.18875	1.67754	22.1937	22.0471	39.8077	12.5776	56.4007	-8.09768	1.00791	-21.0357	1.15005	-1.91323	1.84592	-8.21176	-6.62722	16.2935	58.4737	12.0344	78.7944	42.9174	8.97702	-16.5425	-19.8238	5.6486	6.9823	41.551	-1.32588	-1.10316	35.1774	-1.9795
104	0.445565	0.676742	18.8977	0.25304	0.258066	2.57193	0.253067	0.258041	8.39236	0.173072	0.208763	12.1308	-1.89755	-6.02614	12.9029	-5.84225	-10.1907	-11.7299	-9.40982	1.84646	1.76772	21.7238	21.2566	38.7939	13.4978	56.6998	-4.15332	-1.22232	-21.5561	-3.48096	-2.09618	1.64465	-8.25002	-6.69331	16.0451	58.5656	12.0182	79.1794	43.0996	8.88825	-16.3501	-19.772	5.62899	7.06523	41.619	-1.27677	-1.32341	35.2899	-2.2125
106	0.484734	0.495808	18.9088	0.254692	0.17549	2.57696	0.25471	0.175464	8.39739	0.179467	0.147122	12.1347	-2.15642	-5.55792	12.5529	-6.15126	-9.22044	-12.4152	-9.28	1.5628	1.64578	20.9461	20.7638	37.8091	14.7936	56.5464	0.441137	-2.34049	-23.2721	-10.6229	-2.37146	1.44874	-8.24408	-6.6779	15.8309	58.5112	12.0522	79.4969	43.3178	8.79749	-16.1728	-19.8332	5.67352	6.93891	41.5378	-1.26198	-1.31652	35.2231	-2.23798
108	0.597131	0.238114	18.8829	0.281797	0.0530848	2.56559	0.281802	0.0530557	8.38602	0.207379	0.0572995	12.1262	-2.41927	-5.13509	12.321	-6.47317	-8.33499	-12.8782	-9.12235	1.31247	1.36099	19.8544	20.3647	36.8853	16.519	56.1514	5.82681	-1.86204	-25.9148	-18.8692	-2.73024	1.26706	-8.20016	-6.53554	15.6735	58.3316	12.1263	79.6939	43.5343	8.69685	-16.0434	-19.9675	5.80414	6.68113	41.3103	-1.31407	-1.13333	34.9745	-2.045
110	0.734903	-0.168035	18.8219	0.307351	-0.136414	2.53896	0.307337	-0.136445	8.35939	0.238331	-0.0827747	12.1063	-2.62976	-4.7601	12.1777	-6.71128	-7.5607	-13.1744	-8.89211	0.924532	0.98284	18.3641	18.7254	35.755	18.577	56.4199	13.9206	0.530844	-27.9328	-23.3283	-3.16193	1.14424	-8.23539	-6.12995	15.4294	58.2565	12.1111	79.9346	43.765	8.47275	-15.9503	-19.9315	6.10204	6.70281	41.1257	-1.51674	-1.45158	34.743	-1.95505
112	0.844769	-0.595572	18.7449	0.318999	-0.332847	2.50559	0.318966	-0.332882	8.32603	0.259341	-0.228899	12.0814	-2.77509	-4.44016	12.1034	-6.8484	-6.91586	-13.3389	-8.60109	0.522591	0.591591	16.8002	17.5585	34.7857	20.4372	58.7017	22.8356	3.4006	-29.348	-26.1191	-3.59346	1.00253	-8.37022	-5.78777	15.1079	58.2991	12.1761	80.1596	43.9409	8.24649	-15.7542	-19.8779	6.33837	6.93189	40.9251	-1.64485	-1.60927	34.4905	-1.95965
114	0.913008	-0.994733	18.6604	0.315001	-0.513267	2.46896	0.314948	-0.513299	8.28939	0.267669	-0.364019	12.0539	-2.85076	-4.17542	12.077	-6.87882	-6.40206	-13.4101	-8.26863	0.149851	0.189835	15.2626	17.3095	34.096	21.8858	62.79	31.9393	6.14476	-30.1666	-27.8863	-3.97534	0.844967	-8.5784	-5.59463	14.753	58.4329	12.3721	80.3578	44.0473	8.04628	-15.4607	-19.8147	6.44846	7.30598	40.7195	-1.62843	-1.5259	34.2264	-2.03352
116	0.954273	-1.3037	18.5724	0.307018	-0.651896	2.43069	0.306951	-0.651929	8.25113	0.270423	-0.468146	12.0252	-2.86487	-3.95358	12.0515	-6.81489	-5.99141	-13.4763	-7.95786	-0.117279	-0.33157	13.6961	18.3487	33.8251	23.5684	66.6528	40.7017	8.70914	-31.0144	-29.2893	-4.19206	0.748629	-8.73539	-5.57998	14.5424	58.4987	12.7747	80.5206	44.0985	7.86577	-15.2376	-19.6471	6.3802	7.62746	40.5842	-1.39861	-1.49048	34.0115	-2.00641
118	0.948204	-1.52188	18.5139	0.286024	-0.746801	2.40525	0.285946	-0.746829	8.22568	0.260705	-0.540398	12.0061	-2.77557	-3.78602	11.9817	-6.58765	-5.71965	-13.6202	-7.7003	-0.417242	-0.847477	12.1141	19.3416	34.1771	24.3328	70.9718	48.6754	11.2276	-31.0489	-30.8894	-4.29329	0.710219	-8.81023	-5.59699	14.3971	58.5637	13.1221	80.6559	44.0891	7.71603	-15.0537	-19.4301	6.34036	7.75332	40.4501	-1.10596	-1.36662	33.724	-2.03419
120	0.901744	-1.65396	18.4948	0.254545	-0.800664	2.39698	0.254462	-0.800691	8.21741	0.240561	-0.582643	11.9998	-2.58918	-3.67786	11.8564	-6.21099	-5.59341	-13.8629	-7.49695	-0.730588	-1.30091	10.5402	20.1151	35.1978	24.1698	75.4164	55.3286	13.3597	-30.2888	-32.3423	-4.29792	0.720509	-8.77545	-5.6255	14.3029	58.6214	13.3646	80.7673	44.0312	7.59405	-14.9023	-19.1857	6.38536	7.69615	40.3109	-0.835443	-1.17064	33.3486	-2.13481
122	0.85035	-1.72522	18.5348	0.225841	-0.827567	2.41478	0.225757	-0.827591	8.23521	0.220768	-0.604569	12.0131	-2.35829	-3.64595	11.6691	-5.78773	-5.62214	-14.2151	-7.31501	-0.857052	-1.53321	9.1035	21.4086	36.8181	24.5126	79.8599	59.9303	13.7129	-30.1948	-32.4766	-4.22464	0.740605	-8.52061	-5.7545	14.2619	58.5979	13.5734	80.8739	43.9588	7.48399	-14.7765	-18.9439	6.55455	7.69285	40.1976	-0.77166	-1.0675	32.9144	-2.23859
124	0.83718	-1.7602	18.5129	0.217189	-0.841733	2.40508	0.217101	-0.841755	8.22551	0.215197	-0.615697	12.0058	-2.14845	-3.63117	11.5356	-5.40753	-5.67665	-14.4664	-7.05068	-0.863346	-1.89847	7.79067	22.9745	38.8148	25.0528	83.5708	62.8316	12.4112	-28.9706	-31.3047	-4.20489	0.757281	-8.44066	-5.84254	14.2622	58.5687	13.7355	80.9264	43.9712	7.3448	-14.6093	-18.7421	6.6477	7.65316	40.1072	-0.78654	-1.02185	32.6444	-2.39139
126	0.858666	-1.77486	18.4165	0.225743	-0.849837	2.36234	0.225656	-0.849861	8.18277	0.22216	-0.621196	11.9738	-1.97007	-3.62116	11.4762	-5.0832	-5.73028	-14.5797	-6.70874	-0.787796	-2.44017	6.53068	24.5966	41.0427	25.8674	86.5699	64.2244	9.23022	-26.2973	-28.6786	-4.25721	0.768333	-8.57307	-5.86355	14.274	58.5325	13.848	80.9292	44.0917	7.18661	-14.3864	-18.604	6.62738	7.55274	40.0408	-0.813234	-0.99438	32.5594	-2.57062
128	0.84647	-1.80135	18.3153	0.218574	-0.860265	2.3174	0.218485	-0.860289	8.13783	0.217516	-0.629421	11.94	-1.78734	-3.62493	11.4517	-4.75533	-5.8123	-14.6275	-6.41285	-0.721968	-3.02974	5.05374	25.603	43.2597	26.9911	90.0741	64.592	3.08067	-22.0554	-23.5346	-4.32267	0.783559	-8.67333	-5.84493	14.1906	58.4156	13.895	80.9489	44.3088	7.08979	-14.1118	-18.586	6.56125	7.33306	40.0086	-0.700707	-0.826908	32.5252	-2.64909
130	0.846308	-1.81436	18.2267	0.217768	-0.865826	2.27804	0.217678	-0.865847	8.09847	0.217315	-0.633605	11.9105	-1.60209	-3.65916	11.4492	-4.43469	-5.95144	-14.633	-6.19977	-0.715152	-3.42644	3.74874	26.2472	45.2569	27.7171	91.9197	63.6327	-2.22461	-17.0221	-22.0018	-4.33597	0.838968	-8.76015	-5.84151	14.0796	58.2388	13.9499	80.9406	44.5706	7.06319	-13.8615	-18.586	6.38796	7.11913	39.9588	-0.486977	-0.698959	32.4381	-2.72369
132	0.870995	-1.80438	18.1647	0.229676	-0.863444	2.25055	0.229587	-0.863468	8.07098	0.226106	-0.631061	11.8899	-1.40875	-3.72972	11.4436	-4.11478	-6.15971	-14.6427	-6.09001	-0.741991	-3.59641	2.71845	26.6554	46.8634	28.2386	92.1369	61.6098	-5.32404	-11.8187	-24.6443	-4.29399	0.941523	-8.81699	-5.85225	13.9583	58.0386	13.9927	80.9183	44.8567	7.09763	-13.6339	-18.575	6.10066	6.9762	39.8731	-0.203192	-0.629686	32.2435	-2.79667
134	0.927579	-1.74681	18.1673	0.259291	-0.842995	2.25175	0.259206	-0.843023	8.07219	0.246959	-0.613909	11.8909	-1.17373	-3.85256	11.342	-3.746	-6.47737	-14.8291	-6.12267	-0.640403	-3.63363	1.96602	27.203	47.6101	29.9906	93.0691	59.7698	-6.44766	-12.1333	-26.7574	-4.25624	1.09606	-8.78545	-5.78156	13.8045	57.9417	13.8145	81.0091	45.1751	7.14747	-13.3546	-18.5624	5.70458	7.01993	39.7204	0.0714998	-0.505523	31.8228	-2.80859
136	1.04274	-1.69956	18.1416	0.313797	-0.831936	2.24053	0.313711	-0.831967	8.06097	0.287025	-0.602196	11.8826	-1.00092	-3.96207	11.2718	-3.48298	-6.74612	-14.9574	-6.1337	-0.473005	-3.79235	1.56079	27.2078	48.0662	31.0984	94.109	58.4623	-6.20201	-12.1683	-29.2698	-4.24454	1.19074	-8.76199	-5.83673	13.8417	57.9225	13.8197	80.9486	45.3398	7.15364	-12.9677	-18.4295	5.34273	7.28085	39.581	0.212814	-0.517007	31.4425	-2.70267
138	1.20762	-1.67931	18.071	0.387986	-0.836762	2.20954	0.3879	-0.836802	8.02997	0.342834	-0.601105	11.8594	-0.905623	-4.03028	11.2747	-3.33922	-6.90965	-14.9507	-6.10037	-0.243799	-4.08726	1.42796	26.725	48.3239	31.4791	95.2764	57.8166	-5.07757	-11.2399	-31.8279	-4.25368	1.21377	-8.7626	-6.03783	14.0736	57.9406	14.0806	80.6753	45.3307	7.12781	-12.4815	-18.1717	5.05624	7.69519	39.4845	0.222543	-0.687592	31.1955	-2.54553
140	1.36539	-1.69953	17.9747	0.455773	-0.858602	2.16724	0.455685	-0.85865	7.98767	0.394947	-0.61312	11.8278	-0.847045	-4.00935	11.4123	-3.21747	-6.89964	-14.6984	-6.09213	0.101771	-4.30375	1.1733	26.6912	48.1452	32.7541	96.8658	57.7234	-5.06428	-11.7678	-32.3704	-4.23336	1.2284	-8.74401	-6.25469	14.307	57.8414	14.5108	80.2206	45.2272	7.16396	-12.0048	-17.872	4.84055	8.0157	39.4832	0.244047	-0.941699	31.2116	-2.71812
142	1.49662	-1.70314	17.9026	0.513245	-0.870954	2.13552	0.513155	-0.871007	7.95595	0.438733	-0.618691	11.8041	-0.807528	-3.97024	11.535	-3.12343	-6.84817	-14.4742	-6.16237	0.381794	-4.43789	1.10852	26.3313	47.8609	33.209	97.6244	57.932	-4.46056	-11.9908	-32.7978	-4.17684	1.26982	-8.80195	-6.55597	14.4545	57.7294	14.9106	79.4391	45.2201	7.40251	-11.4206	-17.6361	4.72398	8.05439	39.4863	0.273128	-1.13937	31.2586	-2.86259
144	1.5968	-1.68587	17.8585	0.558745	-0.87162	2.1161	0.558655	-0.871678	7.93654	0.472816	-0.616293	11.7897	-0.779619	-3.93389	11.6103	-3.05401	-6.79564	-14.3375	-6.28365	0.541983	-4.47828	1.19208	25.6784	47.5978	32.8253	97.6081	58.1548	-3.25527	-11.8363	-33.3797	-4.11608	1.35364	-8.93855	-6.89789	14.4977	57.6373	15.2392	78.4831	45.3193	7.79624	-10.7965	-17.487	4.7046	7.81394	39.4656	0.292654	-1.24057	31.2676	-2.88873
146	1.68242	-1.68637	17.8051	0.59642	-0.878808	2.09254	0.59633	-0.878869	7.91297	0.501467	-0.619256	11.7721	-0.765906	-3.91577	11.6519	-3.01958	-6.76945	-14.2618	-6.27623	0.504638	-4.3887	0.976696	25.5221	47.5241	33.11	98.5782	57.696	-3.00903	-12.5548	-33.5414	-4.20077	1.50198	-9.07589	-7.0856	14.4697	57.6205	15.5864	78.1318	45.3303	7.98997	-10.5294	-17.4182	4.76191	7.51506	39.3911	0.192501	-1.24818	31.1868	-2.73282
148	1.72299	-1.71573	17.7412	0.612009	-0.894834	2.06439	0.611917	-0.894898	7.88482	0.514172	-0.63022	11.751	-0.726648	-3.90576	11.7193	-2.94102	-6.76907	-14.1385	-6.25571	0.635101	-4.37499	0.844229	25.6638	47.4975	33.5847	98.8	57.1191	-2.79049	-12.955	-33.5307	-4.30599	1.64801	-9.19542	-7.06016	14.4743	57.5618	15.8031	77.741	45.3598	8.19716	-10.2956	-17.4247	4.79441	7.25854	39.326	0.135796	-1.18208	31.1152	-2.61685
150	1.72725	-1.77386	17.6671	0.609355	-0.920401	2.03171	0.60926	-0.920464	7.85214	0.513851	-0.649461	11.7265	-0.668633	-3.89861	11.8132	-2.82836	-6.78208	-13.9665	-6.24454	0.948661	-4.46181	0.845346	25.9669	47.4683	34.0653	98.1701	56.6041	-2.46953	-12.9016	-33.3377	-4.41515	1.77825	-9.28528	-6.82634	14.4565	57.437	15.834	77.3068	45.435	8.42435	-10.0733	-17.4696	4.77637	7.07498	39.2792	0.153005	-1.05889	31.0655	-2.56833
152	1.75444	-1.84565	17.5864	0.615658	-0.953835	1.99625	0.61556	-0.953899	7.81668	0.520732	-0.674015	11.6999	-0.659526	-3.8797	11.8739	-2.80102	-6.75284	-13.8553	-6.23519	1.13902	-4.53908	0.838575	25.9988	47.3471	34.1779	97.8638	56.4603	-2.33605	-12.9169	-32.6812	-4.58201	1.91877	-9.32986	-6.44913	14.023	57.2537	15.547	77.4426	45.5995	8.51364	-10.0911	-17.4091	4.70898	6.93232	39.2259	0.222745	-0.905195	31.0061	-2.48541
154	1.80665	-1.92284	17.5161	0.632459	-0.991726	1.9655	0.632357	-0.991792	7.78593	0.535741	-0.701237	11.6769	-0.675453	-3.86175	11.9093	-2.82067	-6.71452	-13.79	-6.22444	1.27582	-4.59584	0.926061	25.8445	47.285	33.9249	97.6658	56.3871	-2.19181	-12.9353	-32.163	-4.72289	1.99967	-9.35314	-6.19747	13.7372	57.0932	15.387	77.4448	45.707	8.61368	-10.0564	-17.4041	4.65513	6.87207	39.1425	0.242125	-0.818429	30.8696	-2.32187
156	1.87987	-1.99853	17.4602	0.658544	-1.03073	1.94122	0.658437	-1.0308	7.76165	0.557753	-0.728706	11.6587	-0.700878	-3.85241	11.9294	-2.86183	-6.68758	-13.7523	-6.20117	1.3645	-4.63129	1.09931	25.6101	47.3021	33.4283	97.5036	56.2984	-2.01289	-12.9574	-31.913	-4.8213	2.01735	-9.36976	-6.10744	13.6732	56.9848	15.402	77.2329	45.7271	8.75406	-9.94867	-17.4754	4.63098	6.88414	39.038	0.20374	-0.79115	30.6797	-2.09831
158	1.94914	-2.05574	17.4177	0.68438	-1.06135	1.92281	0.684271	-1.06142	7.74324	0.579041	-0.74993	11.645	-0.692352	-3.87535	11.9745	-2.85357	-6.73364	-13.6676	-6.12108	1.40086	-4.66522	1.26662	25.7254	47.3322	33.225	97.0928	56.1263	-1.8918	-12.9633	-31.8492	-4.89462	2.02702	-9.40824	-6.03281	13.5948	56.955	15.3432	77.1398	45.6731	8.90791	-9.96779	-17.5568	4.63122	6.89618	38.9693	0.191647	-0.661612	30.5937	-1.94042
160	2.00762	-2.11457	17.3761	0.705358	-1.09178	1.90477	0.705246	-1.09185	7.7252	0.596685	-0.77132	11.6315	-0.658369	-3.89039	12.0253	-2.79567	-6.7759	-13.5735	-6.02663	1.38079	-4.72472	1.27338	25.7915	47.4053	33.0789	96.8714	55.9243	-1.75343	-13.016	-31.9046	-4.95033	2.01088	-9.48852	-5.95375	13.4859	56.9621	15.1737	77.0665	45.6175	9.11442	-10.0328	-17.6985	4.66721	6.89965	38.9565	0.160113	-0.638444	30.6178	-1.90004
162	2.0546	-2.1716	17.336	0.721452	-1.12047	1.8874	0.721336	-1.12054	7.70783	0.610569	-0.791719	11.6185	-0.600691	-3.89288	12.0785	-2.6896	-6.80509	-13.4767	-5.94215	1.32061	-4.80033	1.12793	25.7489	47.5082	32.9691	96.8592	55.7229	-1.58675	-13.0879	-32.0073	-4.98685	1.9838	-9.60452	-5.87173	13.3519	56.9949	14.9206	76.9919	45.5727	9.37264	-10.1156	-17.8948	4.72609	6.88571	38.9811	0.110907	-0.720539	30.7143	-1.96124
164	2.0988	-2.19521	17.3113	0.739005	-1.13434	1.87665	0.738888	-1.13442	7.69709	0.624591	-0.80096	11.6105	-0.522989	-3.90302	12.1374	-2.5501	-6.85635	-13.3694	-5.92689	1.28187	-4.82876	1.02164	25.7201	47.5753	32.9747	96.705	55.605	-1.40464	-12.9802	-31.947	-4.98892	2.01705	-9.71315	-5.82299	13.2475	57.0467	14.7443	76.9036	45.5185	9.64032	-10.1691	-18.0861	4.74348	6.84242	38.9388	0.0865559	-0.712865	30.7046	-1.98997
166	2.13975	-2.19771	17.3136	0.756732	-1.13881	1.87782	0.756614	-1.13889	7.69825	0.638125	-0.803176	11.6114	-0.432864	-3.91747	12.1764	-2.39084	-6.91999	-13.2995	-5.93573	1.27447	-4.8021	0.995061	25.6762	47.6009	33.0494	96.6212	55.5288	-1.26117	-12.9382	-31.8751	-4.9535	2.05364	-9.788	-5.87538	13.2686	57.1448	14.7068	76.7207	45.3951	9.93771	-10.1682	-18.2589	4.76044	6.76935	38.8853	0.0750997	-0.659829	30.6693	-2.023
168	2.17608	-2.18605	17.3351	0.773495	-1.13678	1.88741	0.773378	-1.13686	7.70784	0.650511	-0.800603	11.6187	-0.338185	-3.93504	12.1986	-2.22545	-6.99079	-13.261	-5.95871	1.29894	-4.73402	1.05249	25.6029	47.585	33.1481	96.6188	55.4844	-1.16569	-12.9788	-31.8179	-4.88838	2.08864	-9.83446	-6.00817	13.3956	57.2837	14.7839	76.4714	45.2029	10.2466	-10.1317	-18.4062	4.78954	6.67229	38.8269	0.0634143	-0.591724	30.6214	-2.05531
170	2.20177	-2.17651	17.3319	0.785553	-1.1347	1.88603	0.785436	-1.13478	7.70647	0.659395	-0.798276	11.6177	-0.259503	-3.95118	12.2393	-2.08745	-7.05271	-13.1876	-5.99568	1.33728	-4.69781	1.13952	25.449	47.5404	33.1375	96.571	55.4807	-1.10314	-12.9242	-31.7322	-4.8278	2.15732	-9.90442	-6.07132	13.4505	57.4118	14.8093	76.3608	45.0093	10.4808	-10.1686	-18.5295	4.8506	6.56987	38.7457	-0.000365517	-0.616837	30.5566	-2.04539
172	2.21787	-2.17826	17.3151	0.792553	-1.13672	1.87861	0.792436	-1.1368	7.69904	0.664769	-0.799329	11.6121	-0.192063	-3.97281	12.3097	-1.97043	-7.1204	-13.0587	-6.04656	1.38946	-4.65328	1.25417	25.2892	47.4878	33.0552	96.5298	55.4132	-1.03268	-12.9234	-31.7425	-4.76175	2.21388	-10.0077	-6.07725	13.453	57.5789	14.7413	76.2758	44.7847	10.6791	-10.2375	-18.6261	4.90883	6.48759	38.6493	-0.051127	-0.644177	30.4698	-2.0448
174	2.22498	-2.19276	17.288	0.794616	-1.14354	1.86668	0.794498	-1.14362	7.68711	0.666765	-0.804278	11.6032	-0.13612	-4.00164	12.405	-1.87573	-7.19672	-12.8826	-6.10443	1.451	-4.59632	1.39145	25.1629	47.4455	32.9183	96.4605	55.2523	-0.958649	-12.9694	-31.8456	-4.69764	2.25421	-10.1341	-6.03275	13.4182	57.7743	14.5917	76.1876	44.5393	10.848	-10.3188	-18.6988	4.95707	6.44189	38.5396	-0.0777154	-0.662411	30.3638	-2.05974
176	2.22494	-2.21743	17.2531	0.79276	-1.15419	1.85131	0.792641	-1.15427	7.67174	0.666081	-0.812337	11.5916	-0.0965686	-4.03728	12.4961	-1.81359	-7.27858	-12.7134	-6.13692	1.51478	-4.55054	1.54241	25.1491	47.4671	32.76	96.1682	54.98	-0.949617	-12.8831	-31.9035	-4.66961	2.29864	-10.2486	-5.97556	13.4036	57.9295	14.4657	76.0763	44.329	10.9786	-10.3644	-18.7589	4.99978	6.47505	38.4211	-0.0947265	-0.706032	30.2576	-2.06629
178	2.21914	-2.2246	17.2507	0.789641	-1.15685	1.85026	0.789522	-1.15693	7.67069	0.663921	-0.81452	11.5908	-0.0554221	-4.08542	12.5535	-1.75532	-7.38323	-12.606	-6.19526	1.54035	-4.44925	1.71721	25.2173	47.4737	32.6604	95.8784	54.6918	-0.944383	-12.8626	-31.9614	-4.6578	2.38884	-10.2183	-5.8943	13.4532	57.9724	14.4012	75.9208	44.1348	11.1078	-10.391	-18.8185	5.0461	6.51431	38.2781	-0.11565	-0.764787	30.1265	-2.07428
180	2.20851	-2.2132	17.2804	0.785762	-1.1511	1.86338	0.785643	-1.15119	7.68381	0.660633	-0.810494	11.6007	-0.0126353	-4.138	12.5801	-1.69752	-7.49617	-12.5559	-6.286	1.53813	-4.29751	1.89813	25.3395	47.4621	32.6339	95.6411	54.4066	-0.922612	-12.9189	-32.0172	-4.65662	2.51477	-10.0407	-5.80137	13.5524	57.8944	14.3916	75.7041	43.9695	11.253	-10.3748	-18.8884	5.09135	6.53756	38.114	-0.143322	-0.829362	29.9659	-2.08348
182	2.1927	-2.20861	17.3005	0.779105	-1.14788	1.87224	0.778987	-1.14796	7.69267	0.655437	-0.808521	11.6073	0.0150093	-4.15947	12.6202	-1.65383	-7.54671	-12.4816	-6.39261	1.5869	-4.18027	2.00554	25.4343	47.4932	32.6512	95.4472	54.1008	-0.846247	-12.9285	-32.0526	-4.6565	2.59251	-9.84425	-5.75034	13.5731	57.7428	14.3478	75.3745	43.9068	11.4607	-10.1857	-18.9876	5.10967	6.53167	37.9536	-0.17116	-0.865263	29.7715	-2.08757
184	2.18259	-2.20489	17.3066	0.774947	-1.14545	1.87489	0.774828	-1.14553	7.69533	0.652168	-0.806972	11.6093	0.022145	-4.15579	12.6714	-1.63654	-7.54354	-12.3871	-6.48577	1.69892	-4.07867	2.08622	25.498	47.5455	32.6836	95.2721	53.799	-0.813252	-12.8297	-31.9872	-4.67202	2.63271	-9.63099	-5.7177	13.6625	57.5438	14.3543	75.0224	43.8375	11.6162	-10.0484	-19.1557	5.10037	6.49877	37.8035	-0.215392	-0.922115	29.6	-2.0772
186	2.17735	-2.19697	17.3022	0.773327	-1.14153	1.87287	0.77321	-1.14161	7.69331	0.650712	-0.804142	11.6078	0.0149154	-4.13515	12.7253	-1.63833	-7.50385	-12.2878	-6.56613	1.85959	-3.99042	2.16578	25.5369	47.6115	32.7255	95.1245	53.5111	-0.843776	-12.6514	-31.8275	-4.70083	2.65616	-9.41795	-5.6789	13.8118	57.322	14.3931	74.7087	43.7505	11.6869	-10.0218	-19.3648	5.06835	6.4352	37.6635	-0.263236	-0.981381	29.4641	-2.06284
188	2.15944	-2.16598	17.3125	0.767972	-1.12653	1.87724	0.767856	-1.12661	7.69767	0.645747	-0.793276	11.611	0.0254982	-4.1294	12.7448	-1.61576	-7.49789	-12.2524	-6.67471	1.98858	-3.90935	2.31057	25.6013	47.6697	32.808	95.0681	53.2559	-0.937164	-12.5947	-31.6686	-4.71977	2.75395	-9.25137	-5.53352	13.8447	57.1445	14.3026	74.6077	43.703	11.6449	-10.139	-19.4536	5.04166	6.31636	37.5198	-0.243972	-0.912898	29.3559	-2.10324
190	2.15241	-2.12812	17.3254	0.767941	-1.10942	1.88271	0.767827	-1.1095	7.70314	0.644627	-0.780494	11.6151	0.041368	-4.11976	12.7447	-1.58316	-7.48675	-12.2538	-6.75928	2.11236	-3.85703	2.47007	25.6344	47.7728	32.823	95.0367	52.9912	-0.959097	-12.5443	-31.5729	-4.7489	2.84108	-9.08399	-5.45051	13.8793	56.9307	14.2567	74.4606	43.6872	11.619	-10.2301	-19.5169	4.98173	6.21652	37.3861	-0.215767	-0.84214	29.2656	-2.12221
192	2.15984	-2.08791	17.3387	0.774438	-1.09247	1.88845	0.774326	-1.09255	7.70888	0.648397	-0.76742	11.6194	0.0576128	-4.10516	12.7321	-1.54859	-7.4666	-12.2788	-6.8119	2.20945	-3.82333	2.61938	25.602	47.9138	32.7174	95.0266	52.7127	-0.900341	-12.4995	-31.5559	-4.79365	2.9172	-8.92189	-5.43892	13.9268	56.6847	14.29	74.2744	43.7149	11.598	-10.2605	-19.5566	4.89104	6.14585	37.2588	-0.18633	-0.785936	29.191	-2.1219
194	2.17524	-2.04811	17.3527	0.784397	-1.07636	1.89449	0.784286	-1.07644	7.71492	0.654807	-0.754752	11.624	0.0597909	-4.09437	12.7285	-1.54053	-7.44787	-12.2861	-6.85099	2.16859	-3.73875	2.68395	25.3824	48.0202	32.3618	95.1169	52.4324	-0.861448	-12.5378	-31.5935	-4.86303	3.06156	-8.83826	-5.36773	13.9235	56.4799	14.3815	74.3398	43.86	11.3759	-10.2742	-19.496	4.81109	6.05971	37.1033	-0.12605	-0.685415	29.1316	-2.19739
196	2.18835	-2.00937	17.3765	0.793213	-1.06057	1.90486	0.793104	-1.06065	7.72529	0.660378	-0.742403	11.6318	0.0786918	-4.09321	12.7	-1.5074	-7.45301	-12.3398	-6.87219	2.11641	-3.68221	2.82862	25.2783	48.0754	32.0283	95.0539	52.2115	-0.834767	-12.6984	-31.7079	-4.92594	3.21797	-8.75725	-5.30605	13.9536	56.3817	14.5268	74.4404	43.9204	11.2118	-10.2281	-19.4192	4.74779	6.02217	36.9839	-0.103561	-0.630595	29.1018	-2.21481
198	2.20019	-1.9768	17.4038	0.800956	-1.04739	1.91686	0.800848	-1.04747	7.7373	0.66531	-0.732078	11.6408	0.104334	-4.09872	12.6517	-1.46586	-7.47276	-12.4304	-6.87114	2.07226	-3.66016	3.03224	25.3186	48.0741	31.7854	94.8623	52.0585	-0.823799	-12.9554	-31.8718	-4.97754	3.35897	-8.6797	-5.26284	14.0195	56.3848	14.6863	74.5229	43.863	11.1617	-10.1477	-19.3716	4.70353	6.0377	36.9041	-0.125896	-0.626812	29.1065	-2.1681
200	2.22481	-1.97731	17.406	0.81169	-1.04965	1.91789	0.811581	-1.04973	7.73832	0.673475	-0.733084	11.6416	0.067205	-4.09276	12.6348	-1.53166	-7.44685	-12.4603	-6.82345	1.98973	-3.61191	3.05268	25.3257	48.0187	31.6441	94.8958	51.9238	-0.841699	-13.1798	-31.9589	-5.03489	3.42434	-8.66934	-5.21978	14.0579	56.407	14.714	74.5665	43.7366	11.2136	-10.1749	-19.466	4.69378	6.06666	36.8152	-0.146576	-0.593013	29.1428	-2.1693
202	2.27352	-1.94535	17.3626	0.835869	-1.03947	1.89852	0.835762	-1.03956	7.71895	0.690935	-0.723913	11.6271	-0.00359694	-4.07419	12.6365	-1.65236	-7.38475	-12.455	-6.78854	1.91857	-3.65945	2.99552	25.2821	47.9541	31.5296	95.0249	51.8729	-0.833885	-13.2659	-32.0244	-5.0685	3.44388	-8.76964	-5.17978	14.0331	56.37	14.6506	74.5819	43.6892	11.2752	-10.2409	-19.5781	4.57442	6.10137	36.7285	-0.214832	-0.651307	29.2706	-2.12283
204	2.33028	-1.88349	17.2963	0.866143	-1.01674	1.86884	0.866038	-1.01683	7.68927	0.712164	-0.704943	11.6049	-0.0824321	-4.05247	12.626	-1.78701	-7.31356	-12.4721	-6.78237	1.83956	-3.74533	2.8897	25.2047	47.8703	31.4289	95.1955	51.9095	-0.79513	-13.2332	-32.0742	-5.07445	3.44488	-8.91906	-5.14692	13.9608	56.2706	14.5472	74.5989	43.7501	11.3052	-10.3147	-19.6602	4.38808	6.13527	36.6547	-0.319876	-0.79062	29.426	-2.03822
206	2.30732	-1.87236	17.3249	0.856866	-1.01011	1.88144	0.856761	-1.0102	7.70187	0.704788	-0.700597	11.6143	-0.0911803	-4.06944	12.4783	-1.81778	-7.33883	-12.7449	-6.81804	1.60136	-3.46537	2.75924	25.2054	47.6442	31.3502	95.2767	51.9839	-0.745964	-13.2883	-32.0894	-5.05731	3.51902	-8.79956	-5.12243	13.9267	56.1817	14.5579	74.7367	43.8792	11.2484	-10.3298	-19.6458	4.4894	6.15748	36.6416	-0.379966	-0.87035	29.2584	-2.04867
208	2.3004	-1.83446	17.381	0.856704	-0.993188	1.90611	0.856602	-0.993277	7.72655	0.703556	-0.687998	11.6328	-0.0533874	-4.10989	12.3077	-1.77514	-7.42519	-13.0609	-6.82914	1.46722	-3.36384	2.69503	25.2318	47.559	31.391	95.3656	52.1457	-0.787917	-13.3706	-32.1044	-5.06504	3.5756	-8.68533	-5.19243	14.0385	56.1539	14.7621	74.8848	44.0129	11.0829	-10.2873	-19.5331	4.48543	6.16764	36.6047	-0.378183	-0.832442	29.1669	-2.01434
210	2.32617	-1.78113	17.433	0.872157	-0.972188	1.92896	0.872057	-0.972278	7.7494	0.713741	-0.671353	11.65	0.0040422	-4.15608	12.1732	-1.6975	-7.53051	-13.3107	-6.77965	1.43662	-3.50129	2.65384	25.2921	47.6216	31.5384	95.443	52.3533	-0.894084	-13.4619	-32.1259	-5.11793	3.59749	-8.63257	-5.33603	14.279	56.1677	15.1321	75.0192	44.1282	10.8549	-10.212	-19.3558	4.36309	6.15517	36.5434	-0.336559	-0.711445	29.2155	-1.9371
212	2.36602	-1.83151	17.4058	0.885586	-0.997415	1.91726	0.885483	-0.997507	7.73769	0.7254	-0.689339	11.6413	-0.0131005	-4.15048	12.2152	-1.72388	-7.51392	-13.2322	-6.57803	1.2542	-3.63562	2.36205	25.5075	47.5867	31.6921	95.299	52.3919	-0.852866	-13.5097	-32.1498	-5.25609	3.60577	-8.6219	-5.37892	14.4893	56.0703	15.4912	75.1506	44.2071	10.758	-10.2173	-19.2586	4.45073	6.04898	36.5397	-0.373498	-0.725324	29.3062	-1.96203
214	2.3989	-1.90853	17.363	0.893843	-1.03366	1.89877	0.893737	-1.03375	7.7192	0.733903	-0.715879	11.6274	-0.0547379	-4.10454	12.298	-1.77595	-7.4148	-13.0792	-6.37018	1.00874	-3.62913	1.95812	25.4948	47.4713	31.5513	95.3534	52.4059	-0.722352	-13.6158	-32.1588	-5.3801	3.55811	-8.64975	-5.39827	14.5019	56.025	15.6716	75.2205	44.2618	10.8363	-10.1943	-19.1638	4.50665	6.07106	36.5499	-0.431015	-0.793564	29.3465	-1.9689
216	2.42409	-1.98869	17.3306	0.898432	-1.07069	1.88491	0.898321	-1.07078	7.70534	0.739709	-0.743243	11.6171	-0.100651	-4.03482	12.3677	-1.82696	-7.27072	-12.9515	-6.16701	0.705081	-3.47058	1.51642	25.3142	47.3112	31.1545	95.5818	52.3769	-0.540245	-13.7997	-32.1495	-5.47407	3.44383	-8.67244	-5.42397	14.3535	56.0177	15.6599	75.2033	44.3134	11.0201	-10.1311	-19.0716	4.50213	6.22243	36.5592	-0.494746	-0.884623	29.3262	-1.94641
218	2.4682	-2.05023	17.3564	0.912568	-1.10139	1.89683	0.912454	-1.10149	7.71726	0.752208	-0.765316	11.6261	-0.113119	-3.99754	12.3334	-1.83627	-7.19761	-13.0167	-5.84802	0.288253	-3.29154	1.18677	25.6217	47.2756	31.0065	95.5063	52.1182	-0.486074	-14.0594	-32.1934	-5.58661	3.26215	-8.52775	-5.51052	14.394	55.8707	15.6081	75.0531	44.4347	10.9826	-9.99886	-19.0741	4.53072	6.28892	36.5435	-0.550758	-0.916583	29.3167	-1.95553
220	2.49136	-2.0667	17.4092	0.921093	-1.11077	1.92047	0.920978	-1.11087	7.7409	0.759141	-0.771827	11.6438	-0.0829798	-4.00168	12.2618	-1.78724	-7.21637	-13.1506	-5.60671	-0.135237	-3.09676	1.07864	25.9666	47.2679	30.8017	95.159	51.758	-0.127341	-14.2309	-31.8722	-5.62411	3.01966	-8.26178	-5.70108	14.4759	55.5201	15.5358	74.9181	44.5686	10.6796	-10.2214	-18.954	4.57376	6.31839	36.516	-0.609451	-0.986249	29.295	-1.98084
222	2.49071	-2.04575	17.4759	0.922199	-1.10186	1.94997	0.922085	-1.10196	7.7704	0.759354	-0.765148	11.6659	-0.0215716	-4.03654	12.1698	-1.69528	-7.30335	-13.3222	-5.4685	-0.520548	-2.90351	1.22177	26.1984	47.2364	30.4111	94.6358	51.3867	0.597063	-14.396	-31.156	-5.59787	2.7197	-7.92966	-5.92524	14.5326	54.9255	15.3056	74.6407	44.7698	10.2937	-11.0457	-18.6626	4.61552	6.31366	36.4801	-0.659437	-1.0792	29.255	-2.00985
224	2.48953	-2.04366	17.5331	0.921568	-1.10113	1.97538	0.921454	-1.10122	7.79581	0.758794	-0.764683	11.685	0.0149378	-4.04453	12.0651	-1.63819	-7.33144	-13.5177	-5.35263	-0.808648	-2.72241	1.60775	26.0351	47.0083	29.5125	94.4192	51.2789	1.50619	-15.1083	-30.3428	-5.63471	2.3473	-7.69313	-5.85671	14.385	54.0224	14.2731	73.4503	45.2903	10.8313	-13.0735	-18.2798	4.59428	6.26157	36.436	-0.639452	-1.03488	29.1732	-1.99406
226	2.50577	-2.07483	17.5699	0.925922	-1.1163	1.99196	0.925807	-1.1164	7.81239	0.762985	-0.775777	11.6974	0.0236144	-4.02777	11.9547	-1.62165	-7.30326	-13.7238	-5.23554	-0.959238	-2.73551	2.10569	26.0491	46.9171	28.7085	93.8984	51.059	2.53092	-15.895	-29.5113	-5.74185	2.00905	-7.65689	-5.65144	14.1749	52.8898	13.0876	71.7715	46.1323	10.6384	-15.443	-17.4799	4.58089	6.2105	36.4023	-0.630487	-1.018	29.1448	-1.99384
228	2.53468	-2.1321	17.5878	0.93375	-1.14386	2.00035	0.933632	-1.14396	7.82078	0.770571	-0.795899	11.7038	0.0180112	-3.9908	11.8529	-1.62208	-7.23272	-13.9143	-5.11769	-0.995682	-2.90737	2.65469	26.3062	46.9544	28.1136	92.9015	50.6938	3.81962	-16.6897	-28.5107	-5.90435	1.73586	-7.79638	-5.37858	13.9211	51.5782	11.8796	69.7577	47.223	9.748	-17.8089	-16.2784	4.58736	6.1773	36.3808	-0.647659	-1.05026	29.173	-2.02254
230	2.53305	-2.16469	17.608	0.930228	-1.1581	2.00953	0.930109	-1.1582	7.82996	0.768825	-0.806781	11.7106	0.0609681	-3.95502	11.8102	-1.5319	-7.18511	-13.9972	-5.02748	-1.06421	-2.90314	3.13509	26.5803	46.7535	27.6663	91.2509	50.3212	6.23659	-17.5602	-26.6193	-6.03711	1.53183	-7.88243	-5.17813	13.5877	50.1705	10.538	67.644	48.267	9.92486	-19.5541	-15.2706	4.59751	6.18414	36.3561	-0.679063	-1.06966	29.1759	-2.09038
232	2.52842	-2.18391	17.6263	0.926509	-1.16623	2.01778	0.926388	-1.16632	7.83821	0.766546	-0.813107	11.7168	0.13925	-3.9372	11.7801	-1.38455	-7.18485	-14.0575	-5.02301	-1.07433	-2.88463	3.74825	26.4844	46.4046	26.9997	89.5434	50.3012	8.45385	-18.673	-24.2231	-6.13047	1.39441	-7.98768	-5.06299	13.2287	48.8395	9.41802	65.5276	49.2101	10.1278	-21.1861	-13.4601	4.60016	6.17975	36.339	-0.695498	-1.07251	29.16	-2.10129
234	2.53023	-2.19215	17.6472	0.926507	-1.17009	2.02714	0.926387	-1.17018	7.84757	0.766774	-0.816011	11.7239	0.233849	-3.94134	11.7458	-1.21701	-7.23116	-14.1252	-5.10106	-1.02946	-2.86249	4.51461	26.0463	45.894	26.1074	87.8021	50.6423	10.1471	-19.9954	-21.5099	-6.18934	1.3194	-8.09371	-4.98587	12.8887	47.6063	8.47504	63.5076	49.9652	10.4111	-22.7803	-11.0074	4.59835	6.15422	36.3302	-0.694382	-1.06599	29.1314	-2.05227
236	2.55953	-2.19749	17.6898	0.938672	-1.17506	2.04613	0.93855	-1.17516	7.86657	0.776149	-0.818992	11.7381	0.267919	-3.96306	11.6808	-1.16793	-7.28401	-14.2464	-5.18261	-1.0118	-2.75351	5.36453	25.8248	45.135	25.2713	85.4223	51.0945	11.0668	-21.1863	-18.877	-6.25905	1.29506	-8.07264	-4.70427	12.643	46.3201	7.07117	61.8654	50.2695	12.1546	-24.3185	-9.53885	4.62175	6.10881	36.3208	-0.693325	-1.09006	29.12	-2.0362
238	2.56716	-2.18448	17.7421	0.942818	-1.17026	2.06932	0.942697	-1.17036	7.88975	0.778906	-0.815179	11.7555	0.312725	-3.9928	11.6141	-1.1029	-7.35588	-14.3707	-5.30226	-1.00028	-2.63769	6.15981	25.6528	44.3138	24.6514	83.225	51.24	12.7287	-22.1713	-16.277	-6.3153	1.30479	-8.08474	-4.40032	12.6382	45.1675	5.96081	60.1888	50.8009	13.3777	-25.3733	-8.04245	4.63527	6.1163	36.3264	-0.717776	-1.13767	29.1099	-1.98699
240	2.54243	-2.1455	17.7972	0.934936	-1.15141	2.09351	0.934817	-1.15151	7.91394	0.77178	-0.801628	11.7736	0.388306	-4.02806	11.5585	-0.984008	-7.45072	-14.476	-5.45857	-0.988098	-2.51687	6.852	25.4563	43.4448	24.3564	81.5353	50.8781	15.6332	-23	-14.3001	-6.34728	1.34223	-8.13703	-4.16405	12.8046	44.3128	5.36108	58.8133	51.4502	13.7562	-25.8561	-6.3909	4.63102	6.16298	36.346	-0.757822	-1.18804	29.1035	-1.90885
242	2.48474	-2.06386	17.8273	0.916312	-1.111	2.10621	0.916197	-1.1111	7.92664	0.755279	-0.77262	11.7831	0.520015	-4.07079	11.5459	-0.764418	-7.58291	-14.5039	-5.62836	-0.934232	-2.33861	7.40515	25.0185	42.366	24.744	81.0963	49.7188	20.2988	-24.3799	-15.0425	-6.34041	1.39244	-8.12334	-4.22677	12.5835	44.2782	5.33423	59.6677	51.0254	14.0587	-25.5221	-4.52014	4.60657	6.12206	36.3627	-0.745343	-1.15716	29.1301	-1.87005
244	2.44276	-1.95843	17.9068	0.906333	-1.06173	2.14078	0.906224	-1.06182	7.96121	0.744653	-0.736476	11.809	0.633136	-4.11366	11.5052	-0.58014	-7.70749	-14.5833	-5.79047	-0.997293	-2.04107	7.86355	24.4711	41.3058	25.0357	80.0568	48.122	24.8533	-27.4001	-20.1347	-6.2472	1.53205	-7.9781	-4.44326	12.968	44.3996	6.0447	60.958	50.6172	14.1906	-25.688	-4.33431	4.58779	6.01966	36.3694	-0.704065	-1.10352	29.1277	-1.86581
246	2.42676	-1.83994	18.0341	0.908639	-1.00911	2.19661	0.908534	-1.0092	8.01704	0.742969	-0.697085	11.8508	0.708182	-4.15694	11.4287	-0.467024	-7.81689	-14.7273	-5.92428	-1.19533	-1.63884	8.22426	23.9158	40.3429	25.136	77.6573	46.1198	28.0868	-32.4727	-28.9717	-6.0864	1.74043	-7.73253	-4.78404	13.936	44.5568	7.33683	62.2263	50.4222	14.0011	-26.3788	-5.68347	4.58788	5.882	36.3603	-0.657823	-1.05384	29.0848	-1.87929
248	2.42598	-1.73256	18.1304	0.916882	-0.962493	2.23874	0.916783	-0.962588	8.05917	0.746133	-0.661785	11.8824	0.742874	-4.20863	11.3524	-0.430463	-7.92466	-14.8681	-5.97062	-1.47407	-1.26531	8.38617	23.7725	39.5228	25.5902	72.1828	43.5463	29.1935	-37.7332	-36.4852	-5.98207	1.85552	-7.60335	-5.30635	14.4494	44.9483	8.56651	63.3564	50.2878	13.0858	-26.3221	-6.02872	4.63661	5.80031	36.3185	-0.689851	-1.06437	29.0093	-1.83417
250	2.44179	-1.62306	18.2142	0.93266	-0.916282	2.27537	0.932565	-0.916377	8.0958	0.754969	-0.626304	11.9099	0.754079	-4.27279	11.2911	-0.440803	-8.04519	-14.9796	-6.01177	-1.62707	-0.851628	8.62507	22.9805	39.0121	25.753	67.2938	39.8973	28.4198	-41.1369	-42.419	-5.87818	1.96369	-7.46136	-5.64494	14.8559	45.3544	9.48777	64.2349	50.1475	12.2324	-26.0975	-6.14008	4.68839	5.75389	36.2808	-0.73261	-1.10699	28.9523	-1.79137
252	2.47139	-1.51173	18.293	0.954694	-0.870422	2.30971	0.954604	-0.87052	8.13014	0.768514	-0.59069	11.9357	0.747819	-4.34716	11.2456	-0.486124	-8.17687	-15.0601	-6.0638	-1.63141	-0.394934	9.08429	21.6153	38.8281	25.5784	63.9412	35.1843	25.8112	-41.7265	-46.2218	-5.76532	2.07225	-7.27694	-5.75786	15.2388	45.7206	10.0772	64.8634	49.9637	11.5912	-25.9014	-6.1568	4.73451	5.73315	36.2542	-0.766139	-1.16264	28.9214	-1.76977
254	2.50514	-1.40208	18.3955	0.978352	-0.825783	2.35462	0.978267	-0.825887	8.17505	0.783343	-0.555911	11.9694	0.73222	-4.42497	11.1915	-0.550368	-8.31076	-15.1557	-6.12096	-1.61686	0.0829615	10.095	20.933	38.8898	25.0575	62.1462	29.8238	20.6599	-39.1675	-46.9632	-5.6364	2.14672	-7.0198	-5.86311	15.7705	46.0575	10.6416	65.4551	49.6987	10.9516	-26.0737	-6.16392	4.78548	5.70585	36.2296	-0.765052	-1.17308	28.8909	-1.79885
256	2.54169	-1.33749	18.4611	0.99959	-0.800931	2.38339	0.999507	-0.801032	8.20382	0.797627	-0.53604	11.9909	0.68954	-4.46617	11.1785	-0.645616	-8.36718	-15.1753	-6.12234	-1.5979	0.473899	11.214	21.07	39.0452	24.3263	60.4172	24.4684	13.9653	-35.0994	-43.2742	-5.54252	2.18462	-6.80757	-5.91253	16.0036	46.2312	10.8606	65.806	49.5258	10.5644	-26.2429	-6.17263	4.83296	5.69372	36.2133	-0.779009	-1.19108	28.8702	-1.80795
258	2.57826	-1.31751	18.4847	1.01722	-0.795406	2.3938	1.01713	-0.79551	8.21423	0.810447	-0.530823	11.9988	0.621656	-4.4666	11.2134	-0.766232	-8.33953	-15.1066	-6.06906	-1.57472	0.774094	12.2938	21.8691	39.2765	23.2676	58.6283	19.3298	6.65487	-30.8508	-36.3863	-5.48821	2.18934	-6.67065	-5.92836	15.9324	46.236	10.7615	65.925	49.4594	10.467	-26.3791	-6.24043	4.87506	5.69116	36.2066	-0.812394	-1.22429	28.862	-1.79739
260	2.60903	-1.2987	18.5037	1.03222	-0.78988	2.40214	1.03214	-0.789986	8.22257	0.821308	-0.525765	12.0051	0.548664	-4.45038	11.2831	-0.886954	-8.27996	-14.974	-6.02487	-1.51389	1.10335	13.2339	22.4011	39.6127	21.6971	57.796	14.4084	1.86702	-27.2	-31.2681	-5.44155	2.18361	-6.6056	-6.02443	15.9616	46.1645	10.7038	66.0029	49.3691	10.6243	-26.7285	-6.58575	4.91323	5.65653	36.2059	-0.83379	-1.26251	28.8716	-1.84448
262	2.62445	-1.26587	18.5213	1.0417	-0.77691	2.40975	1.04162	-0.777018	8.23018	0.827574	-0.515488	12.0108	0.487294	-4.4312	11.3386	-0.986372	-8.21991	-14.8687	-5.97021	-1.42216	1.32729	13.9466	22.7921	40.027	20.3348	58.605	9.77044	-1.68776	-24.2601	-26.458	-5.41593	2.15053	-6.60945	-6.1617	16.0063	46.1812	10.7138	66.097	49.3087	10.6701	-27.0014	-6.74279	4.94164	5.62382	36.2332	-0.859057	-1.27114	28.8847	-1.88317
264	2.62552	-1.21977	18.5385	1.04602	-0.756914	2.41708	1.04594	-0.757022	8.23751	0.829542	-0.50028	12.0163	0.441128	-4.41244	11.3671	-1.06019	-8.16684	-14.8144	-5.89733	-1.33226	1.44345	14.4281	23.1491	40.4944	19.4041	60.5848	5.47392	-4.19425	-22.0803	-21.8266	-5.40167	2.0919	-6.6676	-6.31964	16.0664	46.3122	10.8004	66.216	49.2747	10.5536	-27.1417	-6.65674	4.95605	5.59721	36.287	-0.884035	-1.24983	28.9004	-1.90147
266	2.62537	-1.18883	18.5476	1.04855	-0.743405	2.42095	1.04848	-0.743513	8.24139	0.830585	-0.490027	12.0192	0.399925	-4.38428	11.367	-1.12287	-8.09863	-14.8139	-5.76858	-1.39126	1.56552	14.7473	24.0142	40.9683	18.4711	61.3456	1.90181	-6.24767	-20.4074	-18.0633	-5.35705	2.0196	-6.72797	-6.44353	16.1767	46.4674	10.9273	66.2936	49.2276	10.4577	-27.1968	-6.57644	4.94112	5.56399	36.3452	-0.879355	-1.23246	28.9339	-1.90971
268	2.63118	-1.14986	18.5629	1.05436	-0.726923	2.42749	1.05428	-0.727032	8.24792	0.833887	-0.477353	12.0241	0.380301	-4.37721	11.3781	-1.1547	-8.07772	-14.7925	-5.71146	-1.3881	1.64395	14.9744	24.661	41.4561	17.6804	61.8351	-1.21687	-7.58361	-19.5771	-15.4401	-5.2715	1.97946	-6.80392	-6.53675	16.2667	46.6887	11.0047	66.4011	49.1152	10.3557	-27.2665	-6.43732	4.93167	5.52291	36.3796	-0.862435	-1.21975	28.9533	-1.91588
270	2.64314	-1.09702	18.5884	1.064	-0.704949	2.43851	1.06393	-0.705058	8.25894	0.83971	-0.460339	12.0323	0.393747	-4.39939	11.4053	-1.13804	-8.12374	-14.7417	-5.74411	-1.30121	1.69405	15.1866	24.9602	41.9171	17.0385	62.2144	-3.9202	-8.16748	-19.4042	-13.5362	-5.14316	1.98236	-6.89453	-6.60672	16.3442	46.977	11.0298	66.5251	48.9341	10.2644	-27.3512	-6.25307	4.93929	5.48324	36.3852	-0.847022	-1.22281	28.9472	-1.92084
272	2.65121	-1.02323	18.6296	1.07369	-0.673564	2.45633	1.07362	-0.673676	8.27676	0.84497	-0.436302	12.0457	0.473508	-4.45577	11.4202	-1.01654	-8.25925	-14.7153	-5.81074	-1.25329	1.82471	15.5938	25.0203	42.211	16.3108	62.4547	-6.02073	-7.90574	-18.9005	-10.0233	-4.97476	2.02932	-6.993	-6.69402	16.5191	47.3101	11.1023	66.5497	48.7284	10.2467	-27.3359	-6.10295	4.97875	5.49124	36.3727	-0.877844	-1.28677	28.8994	-1.91264
274	2.66477	-0.957468	18.6689	1.08512	-0.646148	2.47335	1.08505	-0.64626	8.29378	0.851782	-0.415119	12.0584	0.574843	-4.51681	11.4579	-0.856561	-8.41236	-14.6479	-5.91328	-1.15583	1.89304	16.0007	25.281	42.4326	15.9266	63.4715	-7.88219	-6.83199	-18.0111	-8.25886	-4.82052	2.06818	-7.08684	-6.74602	16.7017	47.6542	11.1382	66.5041	48.5113	10.2703	-27.2791	-5.99157	5.01502	5.48008	36.3532	-0.900275	-1.34024	28.8412	-1.93042
276	2.68339	-0.911226	18.6938	1.09715	-0.627633	2.48414	1.09708	-0.627747	8.30457	0.859604	-0.400543	12.0665	0.680132	-4.5744	11.5289	-0.685773	-8.56098	-14.5191	-6.0272	-1.01867	1.88001	16.3325	25.7417	42.5988	15.905	65.1641	-9.5221	-5.26558	-16.9917	-8.53181	-4.68857	2.06904	-7.20544	-6.76483	16.8451	48.0156	11.0984	66.4283	48.272	10.3404	-27.2314	-5.91034	5.04218	5.44942	36.3352	-0.91133	-1.37466	28.7895	-1.97459
278	2.70039	-0.908571	18.6731	1.10487	-0.627805	2.47491	1.10481	-0.627919	8.29534	0.865398	-0.40017	12.0596	0.76755	-4.62524	11.6506	-0.54106	-8.69003	-14.2961	-6.05881	-0.936223	1.84334	16.476	25.9219	42.6923	15.8525	66.2622	-10.6275	-4.38448	-16.5569	-8.92188	-4.55775	1.94753	-7.48849	-6.81383	16.8633	48.4781	10.9106	66.4543	47.9219	10.513	-27.3602	-5.81194	5.06774	5.46302	36.337	-0.944751	-1.42033	28.7764	-2.01591
280	2.69724	-0.883672	18.6252	1.10573	-0.616369	2.45348	1.10567	-0.616482	8.27391	0.865344	-0.391523	12.0435	0.82405	-4.69138	11.7699	-0.458473	-8.83367	-14.0749	-6.07375	-1.00411	1.78822	16.487	25.9952	42.712	15.7781	67.018	-11.455	-3.73366	-16.3261	-8.71893	-4.39256	1.87684	-7.80506	-6.82572	16.6582	48.8909	10.5574	66.5963	47.6273	10.7113	-27.4928	-5.693	5.11844	5.49178	36.3585	-1.02181	-1.50369	28.8	-2.00807
282	2.6751	-0.828447	18.5676	1.10088	-0.589994	2.42751	1.10082	-0.590107	8.24794	0.86008	-0.37206	12.024	0.847198	-4.7656	11.8615	-0.441116	-8.97796	-13.9024	-6.09553	-1.1807	1.71233	16.4095	26.0357	42.6967	15.7076	67.536	-12.1629	-3.02955	-16.1312	-8.03658	-4.19982	1.88568	-8.11091	-6.81099	16.317	49.2194	10.1515	66.792	47.43	10.9033	-27.5744	-5.5586	5.18701	5.51001	36.3923	-1.12682	-1.6057	28.8493	-1.95899
284	2.65674	-0.781235	18.5532	1.09689	-0.56769	2.42084	1.09683	-0.567803	8.24127	0.8557	-0.355623	12.019	0.844033	-4.79608	11.8805	-0.4581	-9.0319	-13.8654	-6.15802	-1.19174	1.58704	16.36	26.2894	42.7917	15.7957	68.1463	-13.1736	-1.42788	-15.6748	-8.48463	-4.05464	1.91668	-8.3568	-6.86824	16.3033	49.4813	10.1733	66.756	47.3461	11.0334	-27.5367	-5.43793	5.2151	5.43013	36.406	-1.16928	-1.61757	28.8807	-1.95174
286	2.6466	-0.705215	18.5583	1.09889	-0.533582	2.42263	1.09883	-0.533696	8.24307	0.855059	-0.33	12.0203	0.82244	-4.81729	11.8479	-0.508069	-9.06127	-13.9234	-6.27044	-1.12943	1.4536	16.3585	26.2132	42.9777	16.0673	68.8143	-14.0682	0.16747	-15.3835	-8.85483	-3.90057	1.98969	-8.55655	-7.00192	16.3597	49.6858	10.2994	66.6275	47.2875	11.1702	-27.4881	-5.33779	5.23141	5.34389	36.4171	-1.19772	-1.60073	28.8988	-1.96428
288	2.64856	-0.605895	18.572	1.10816	-0.490351	2.42814	1.10811	-0.490465	8.24857	0.859272	-0.297107	12.0243	0.778648	-4.83029	11.7856	-0.596817	-9.06643	-14.0355	-6.41392	-1.01623	1.33517	16.4326	25.8429	43.2382	16.4243	69.3627	-14.7422	1.37929	-15.266	-8.78853	-3.74206	2.09711	-8.71207	-7.18824	16.4427	49.8355	10.4599	66.4436	47.2293	11.3075	-27.4509	-5.2419	5.2473	5.27294	36.4259	-1.22431	-1.57782	28.9049	-1.98527
290	2.67201	-0.536346	18.5686	1.12434	-0.461882	2.42617	1.12429	-0.461998	8.2466	0.869586	-0.274803	12.0228	0.683887	-4.80717	11.7626	-0.76015	-8.98525	-14.0736	-6.49652	-0.885059	1.2758	16.6652	25.7983	43.503	16.3952	69.0657	-15.0987	1.4794	-15.0296	-7.81312	-3.64828	2.19868	-8.83042	-7.31712	16.5911	49.9302	10.6547	66.231	47.1614	11.3639	-27.4085	-5.06945	5.28744	5.21467	36.4222	-1.26081	-1.58796	28.9075	-1.9749
292	2.69696	-0.485314	18.5611	1.13961	-0.441622	2.42244	1.13956	-0.441739	8.24287	0.879735	-0.258691	12.02	0.578597	-4.77904	11.7569	-0.939274	-8.89075	-14.0793	-6.57334	-0.735036	1.28493	16.8806	26.1576	43.7711	16.2283	68.4179	-15.6396	1.15801	-14.9075	-7.11142	-3.5753	2.30356	-8.89371	-7.42189	16.7331	49.9675	10.8526	66.0692	47.1089	11.3457	-27.3723	-4.89873	5.33128	5.18533	36.4007	-1.29132	-1.6158	28.9013	-1.98919
294	2.71689	-0.445747	18.5539	1.15171	-0.425956	2.41897	1.15166	-0.426074	8.2394	0.8878	-0.246212	12.0174	0.480178	-4.7564	11.7583	-1.10778	-8.80908	-14.0722	-6.65591	-0.571697	1.3561	17.0505	26.7827	44.0205	15.9953	67.6338	-16.381	0.652295	-14.9717	-6.80569	-3.51578	2.40886	-8.90696	-7.51191	16.8515	49.9578	11.0468	65.9701	47.0805	11.2486	-27.3427	-4.72537	5.37123	5.18925	36.3647	-1.31851	-1.66633	28.884	-2.02321
296	2.72813	-0.392488	18.5544	1.16115	-0.403601	2.41883	1.16111	-0.403721	8.23926	0.893458	-0.228906	12.0173	0.415725	-4.75168	11.7398	-1.22358	-8.77373	-14.1031	-6.74621	-0.399849	1.45134	17.2641	26.949	44.1841	15.8181	67.0974	-16.8795	0.207244	-15.3577	-6.20434	-3.47666	2.49983	-8.90364	-7.60022	16.946	49.941	11.2372	65.8898	47.0803	11.0487	-27.3192	-4.43986	5.3975	5.23529	36.3335	-1.3755	-1.78517	28.8482	-1.99994
298	2.72219	-0.343505	18.5685	1.16269	-0.381738	2.4248	1.16265	-0.381858	8.24523	0.893237	-0.212476	12.0218	0.381841	-4.75131	11.7005	-1.28725	-8.75867	-14.174	-6.83613	-0.282951	1.55885	17.4122	27.0042	44.2948	15.6674	66.795	-17.3081	-0.165398	-15.6185	-5.46128	-3.45376	2.5876	-8.88833	-7.72076	17.0679	49.9147	11.494	65.8344	47.129	10.8289	-27.2452	-4.219	5.40126	5.26042	36.3028	-1.3978	-1.84943	28.8162	-1.98087
300	2.70073	-0.299781	18.5945	1.15698	-0.360926	2.43612	1.15694	-0.361045	8.25655	0.887654	-0.197296	12.0302	0.368859	-4.75704	11.6435	-1.31682	-8.76309	-14.2786	-6.92877	-0.216778	1.667	17.5051	27.0438	44.3578	15.5158	66.6822	-17.7296	-0.408469	-15.6718	-4.71876	-3.44037	2.67456	-8.86667	-7.87032	17.222	49.8808	11.8087	65.7938	47.2212	10.6236	-27.126	-4.09333	5.38644	5.25317	36.2765	-1.38149	-1.84421	28.7918	-1.97996
302	2.67565	-0.255264	18.6177	1.14975	-0.339439	2.44623	1.14972	-0.339557	8.26666	0.880903	-0.181704	12.0377	0.346177	-4.78273	11.5874	-1.37215	-8.79959	-14.38	-7.03382	-0.12573	1.75486	17.6609	27.2307	44.3612	15.2234	66.469	-18.2918	-0.297648	-15.6657	-4.36438	-3.42094	2.75822	-8.84995	-8.00333	17.3715	49.8348	12.0954	65.7314	47.3263	10.4867	-27.0242	-4.0253	5.37655	5.23207	36.2726	-1.37094	-1.8307	28.7676	-2.00192
304	2.66634	-0.184332	18.6472	1.15168	-0.307769	2.4589	1.15165	-0.307888	8.27934	0.880355	-0.157932	12.0472	0.286824	-4.84925	11.5184	-1.5116	-8.8946	-14.5007	-7.20535	0.0172365	1.79728	17.9717	27.246	44.3592	15.0864	66.6802	-18.8214	-0.346358	-15.4907	-4.82166	-3.36704	2.85026	-8.82493	-8.10611	17.5383	49.8219	12.267	65.6396	47.378	10.3572	-27.0436	-3.93142	5.37926	5.20635	36.2742	-1.36931	-1.81338	28.7406	-2.01878
306	2.68039	-0.0822911	18.6803	1.16649	-0.264493	2.47295	1.16646	-0.264614	8.29338	0.888712	-0.124675	12.0577	0.164157	-4.95686	11.4385	-1.7834	-9.03739	-14.6354	-7.45281	0.213277	1.81087	18.4854	27.0792	44.3596	15.1321	67.2456	-19.2435	-0.581688	-15.1656	-5.9888	-3.27152	2.96041	-8.80239	-8.17949	17.7232	49.856	12.3192	65.5106	47.3579	10.2258	-27.1771	-3.78858	5.39771	5.18685	36.2743	-1.38273	-1.80639	28.7119	-2.0218
308	2.72486	0.0459571	18.7026	1.19687	-0.212286	2.48198	1.19685	-0.212411	8.30241	0.908158	-0.0837582	12.0644	-0.0783321	-5.08718	11.3693	-2.28057	-9.17127	-14.742	-7.76475	0.432481	1.88306	19.3029	26.9819	44.3292	15.1285	67.3662	-19.4023	-0.513155	-14.8142	-7.16032	-3.13646	3.11924	-8.83427	-8.24036	17.9063	49.9445	12.318	65.3391	47.273	10.095	-27.2895	-3.58125	5.435	5.20777	36.2596	-1.43075	-1.86081	28.6875	-1.99993
310	2.7961	0.174681	18.7057	1.23903	-0.162044	2.48234	1.23901	-0.162171	8.30278	0.936533	-0.0435525	12.0646	-0.491041	-5.22002	11.287	-3.08737	-9.23862	-14.8639	-8.09206	0.639135	2.02538	20.2162	26.9722	44.3372	15.248	67.6268	-19.4533	-0.646628	-14.5398	-7.39146	-2.97328	3.2878	-8.91228	-8.33494	18.1424	50.0735	12.3795	65.0673	47.1104	10.0676	-27.3467	-3.45115	5.4728	5.22701	36.2395	-1.46691	-1.88882	28.6758	-1.99572
312	2.88188	0.284796	18.6893	1.28597	-0.12107	2.47404	1.28596	-0.121203	8.29447	0.969062	-0.00996141	12.0584	-1.03823	-5.33404	11.1885	-4.13048	-9.21466	-15.0124	-8.38898	0.809676	2.2112	21.0546	27.064	44.4	15.4643	67.9464	-19.4549	-1.00642	-14.4492	-6.71459	-2.80788	3.44077	-9.02387	-8.45161	18.3937	50.2172	12.5095	64.7483	46.902	10.1271	-27.3619	-3.40765	5.50023	5.23571	36.2159	-1.48394	-1.88306	28.6781	-2.00647
314	2.94242	0.330032	18.6584	1.31633	-0.106241	2.45983	1.31632	-0.106376	8.28026	0.990832	0.00305902	12.0477	-1.54225	-5.37501	11.0657	-5.06665	-9.07475	-15.2166	-8.52701	0.892756	2.31061	21.3487	27.2554	44.5128	15.5257	67.4155	-19.5267	-1.18268	-14.8514	-6.42154	-2.72815	3.51565	-9.12953	-8.49296	18.4692	50.2899	12.6064	64.657	46.7752	10.1082	-27.4595	-3.34758	5.49394	5.23951	36.1897	-1.50278	-1.90522	28.6913	-1.9702
316	2.96511	0.333679	18.638	1.32657	-0.106447	2.45063	1.32656	-0.106584	8.27106	0.998502	0.00356618	12.0408	-1.93197	-5.36335	10.9859	-5.77116	-8.88746	-15.3524	-8.6007	0.944885	2.37983	21.3935	27.399	44.5969	15.5789	67.0715	-19.5166	-1.52747	-15.4132	-5.82851	-2.70203	3.5438	-9.21067	-8.49285	18.3864	50.3052	12.6605	64.6668	46.7599	10.0396	-27.501	-3.24842	5.46681	5.2289	36.1585	-1.49848	-1.90001	28.7005	-1.96208
318	2.95345	0.316165	18.6379	1.31998	-0.113118	2.45077	1.31997	-0.113254	8.2712	0.993991	-0.00183477	12.0409	-2.19477	-5.31793	10.94	-6.22982	-8.69309	-15.4341	-8.64133	0.981051	2.43083	21.2995	27.4691	44.638	15.6116	66.9099	-19.4341	-1.99824	-16.0584	-4.8358	-2.71287	3.543	-9.25902	-8.48921	18.2347	50.2871	12.7225	64.7117	46.8313	9.93123	-27.4604	-3.11049	5.42585	5.2129	36.1287	-1.47234	-1.86445	28.7007	-1.99182
320	2.94035	0.335617	18.6711	1.3159	-0.1037	2.4654	1.31589	-0.103835	8.28583	0.990349	0.00491992	12.0519	-2.38471	-5.29481	10.8386	-6.56968	-8.56655	-15.6199	-8.67873	1.01171	2.47385	21.2294	27.5669	44.6731	15.4451	65.842	-19.482	-2.24945	-16.7612	-3.47805	-2.71964	3.55704	-9.2635	-8.6176	18.3872	50.3239	13.0509	64.6136	46.8328	9.81241	-27.3484	-2.97223	5.38801	5.22823	36.1254	-1.45162	-1.83022	28.6858	-2.03337
322	2.91895	0.390846	18.7243	1.31124	-0.078044	2.48876	1.31123	-0.0781801	8.30919	0.985263	0.0237569	12.0693	-2.51181	-5.26963	10.6527	-6.80024	-8.45783	-15.965	-8.77093	1.00521	2.48977	21.2705	27.4117	44.6626	15.3132	64.9919	-19.4385	-1.87319	-17.5012	-2.38275	-2.71084	3.58435	-9.2684	-8.76064	18.5983	50.4035	13.3309	64.5181	46.8589	9.69994	-27.2492	-2.82743	5.34765	5.30759	36.1548	-1.43245	-1.82094	28.6733	-2.05895
324	2.89256	0.472309	18.7918	1.30666	-0.0405659	2.51834	1.30665	-0.0407007	8.33877	0.979495	0.051428	12.0914	-2.59071	-5.23166	10.3659	-6.94426	-8.34036	-16.5004	-8.92071	0.972357	2.48501	21.4353	27.0335	44.5823	15.2194	64.4335	-19.2685	-0.842997	-18.2457	-1.73863	-2.69012	3.61974	-9.28005	-8.88682	18.8067	50.5098	13.4945	64.4581	46.9309	9.60238	-27.1799	-2.68557	5.30614	5.43986	36.2105	-1.41616	-1.84042	28.6668	-2.05862
326	2.87539	0.537112	18.8672	1.30471	-0.0112143	2.55151	1.30471	-0.0113495	8.37194	0.97621	0.0731793	12.1162	-2.65554	-5.15222	9.93744	-7.05291	-8.14544	-17.3039	-9.07454	0.975171	2.51179	21.6646	26.8561	44.3571	14.9164	63.2764	-18.9848	0.488885	-18.9772	-1.60184	-2.6929	3.64082	-9.27652	-8.97244	18.9703	50.5816	13.5478	64.4422	47.0625	9.56108	-27.1093	-2.61289	5.26973	5.55888	36.2613	-1.4089	-1.87958	28.6639	-2.02087
328	2.86476	0.587441	18.9311	1.3044	0.0113186	2.57963	1.3044	0.0111843	8.40006	0.974579	0.0899484	12.1373	-2.70017	-5.05714	9.51119	-7.11679	-7.93033	-18.1053	-9.22796	1.04829	2.48329	21.9084	26.5449	44.1291	14.8009	62.8609	-18.8029	1.91742	-19.6422	-1.99542	-2.69764	3.63577	-9.27093	-9.05756	19.1489	50.6245	13.6444	64.4369	47.2064	9.36482	-27.0861	-2.40327	5.24663	5.58642	36.2936	-1.39873	-1.90366	28.6602	-1.98813
330	2.85871	0.620776	18.9753	1.30463	0.0261465	2.59908	1.30464	0.0260119	8.41952	0.973834	0.101008	12.1518	-2.72206	-4.95656	9.14934	-7.13225	-7.71854	-18.7879	-9.3627	1.18022	2.39642	22.1445	26.133	43.942	14.8429	63.0841	-18.7518	3.1737	-20.1593	-2.61036	-2.70495	3.6055	-9.27019	-9.12681	19.3145	50.6465	13.7686	64.4439	47.339	9.01388	-27.111	-2.05378	5.24093	5.51972	36.3043	-1.38927	-1.90533	28.656	-1.97425
332	2.84966	0.631321	18.9878	1.30159	0.0314608	2.60459	1.30159	0.0313266	8.42502	0.971225	0.104779	12.156	-2.70818	-4.86654	8.95023	-7.07803	-7.55079	-19.167	-9.41652	1.28244	2.31983	22.3652	26.0595	43.8325	14.4694	62.0853	-18.6624	3.47848	-20.0855	-1.99868	-2.73574	3.56557	-9.29208	-9.06498	19.2781	50.6891	13.6594	64.5085	47.4107	8.70242	-27.1357	-1.72491	5.26443	5.43023	36.2972	-1.40987	-1.89444	28.6568	-1.9919
334	2.84203	0.627298	18.99	1.2979	0.0303419	2.60565	1.29791	0.030208	8.42608	0.968542	0.10371	12.1567	-2.69166	-4.78185	8.83736	-7.01633	-7.39879	-19.385	-9.45311	1.36813	2.25025	22.5308	25.9915	43.7546	14.2817	61.7805	-18.6906	3.59291	-20.0514	-1.36839	-2.77209	3.53411	-9.31802	-9.02741	19.285	50.7052	13.6509	64.5691	47.469	8.5053	-27.1469	-1.56633	5.27686	5.36194	36.3001	-1.42638	-1.86685	28.6664	-2.02473
336	2.83642	0.615306	18.9897	1.29442	0.0255787	2.60561	1.29442	0.0254451	8.42604	0.966235	0.0999316	12.1567	-2.6825	-4.70833	8.77578	-6.96997	-7.26657	-19.5064	-9.48904	1.43307	2.19527	22.6582	25.8886	43.681	14.3214	62.2765	-18.8111	3.74114	-20.122	-0.929811	-2.80704	3.51857	-9.34375	-9.05355	19.3724	50.6891	13.8009	64.5991	47.5254	8.42375	-27.1315	-1.57079	5.26999	5.33212	36.3166	-1.43214	-1.834	28.6801	-2.05461
338	2.83422	0.609127	18.9928	1.29293	0.0230448	2.60701	1.29293	0.0229115	8.42744	0.965278	0.0979412	12.1578	-2.69144	-4.66704	8.70179	-6.97126	-7.18387	-19.6478	-9.53209	1.46172	2.18055	22.8538	25.9369	43.5612	14.1795	62.2899	-18.8173	4.02283	-19.8904	-0.398591	-2.83226	3.52687	-9.37471	-9.15827	19.4566	50.6549	14.0386	64.54	47.5869	8.36134	-27.0529	-1.52847	5.25367	5.34649	36.3299	-1.43162	-1.84096	28.6746	-2.01811
340	2.81928	0.625913	19.0129	1.28784	0.0315502	2.61592	1.28784	0.0314171	8.43635	0.960947	0.103964	12.1644	-2.67705	-4.67504	8.59876	-6.95436	-7.19926	-19.8388	-9.56982	1.45697	2.16847	23.1044	25.7153	43.3287	14.0466	62.1018	-18.4409	4.44222	-19.7323	-0.0735124	-2.83294	3.54975	-9.37894	-9.28204	19.5482	50.639	14.2762	64.4936	47.6224	8.29653	-27.0098	-1.49537	5.21977	5.41919	36.3563	-1.43312	-1.88585	28.6642	-1.99218
342	2.79366	0.663699	19.0503	1.2799	0.0500578	2.6324	1.27991	0.0499257	8.45283	0.953863	0.117272	12.1767	-2.63794	-4.72268	8.46102	-6.91294	-7.29571	-20.0911	-9.60554	1.43704	2.16165	23.382	25.1875	43.0033	13.9703	61.8088	-17.7516	4.9633	-19.6613	-0.0182986	-2.81711	3.57445	-9.35271	-9.38923	19.6397	50.6538	14.4528	64.4803	47.6203	8.24217	-27.0285	-1.49583	5.17444	5.52685	36.3936	-1.43734	-1.94935	28.6503	-1.99334
344	2.78034	0.69289	19.0963	1.27662	0.0636962	2.65271	1.27662	0.0635646	8.47314	0.950561	0.127222	12.192	-2.60637	-4.74707	8.28152	-6.87683	-7.34454	-20.423	-9.66962	1.4828	2.20401	23.5845	24.5598	42.7609	14.0356	61.7117	-17.3007	5.45275	-19.3748	-0.261878	-2.85391	3.56172	-9.29502	-9.40247	19.7053	50.6834	14.4642	64.4807	47.5978	8.26324	-27.0899	-1.58223	5.14271	5.56806	36.4213	-1.43709	-1.94936	28.6239	-2.01526
346	2.7801	0.735905	19.1141	1.28023	0.0824287	2.66036	1.28024	0.0822968	8.48079	0.9521	0.141438	12.1976	-2.58741	-4.797	8.15555	-6.8724	-7.43666	-20.653	-9.71127	1.48896	2.2863	23.779	24.2597	42.4792	14.0054	61.5306	-17.0761	5.73357	-19.0444	-0.496264	-2.78653	3.52133	-9.33764	-9.36606	19.7488	50.8875	14.1954	64.5076	47.3621	8.48201	-27.3264	-1.84515	5.15552	5.5521	36.435	-1.44307	-1.93065	28.605	-2.05518
348	2.79984	0.785202	19.1014	1.2931	0.102375	2.65433	1.29311	0.102242	8.47476	0.960478	0.157166	12.1931	-2.59806	-4.87131	8.09173	-6.9292	-7.56258	-20.7648	-9.71863	1.45308	2.41084	23.9664	24.3129	42.1629	13.8785	61.2746	-17.0664	5.82103	-18.7675	-0.645125	-2.61688	3.45274	-9.45791	-9.25559	19.766	51.2479	13.6452	64.5493	46.9132	8.85651	-27.7366	-2.23511	5.20226	5.49678	36.4331	-1.45053	-1.9069	28.5958	-2.10098
350	2.86517	0.79049	19.0894	1.32214	0.0991288	2.64869	1.32215	0.0989923	8.46912	0.982391	0.156561	12.1889	-2.69715	-4.92426	8.02546	-7.13525	-7.60912	-20.8822	-9.68717	1.46777	2.60534	24.0852	24.3609	41.9177	13.8646	61.2102	-17.1825	5.92541	-18.7503	-0.692208	-2.50266	3.33927	-9.4245	-8.90491	19.7348	51.5531	12.889	64.5451	46.4025	9.11141	-28.2021	-2.44933	5.20181	5.46841	36.4136	-1.42591	-1.89232	28.5839	-2.10863
352	2.94376	0.782496	19.0694	1.35583	0.0889842	2.63946	1.35584	0.0888443	8.45989	1.00821	0.151098	12.182	-2.83609	-4.9711	7.96437	-7.40983	-7.62642	-20.9904	-9.67046	1.47666	2.76515	24.1896	24.3487	41.7671	13.9556	61.3506	-17.2286	6.43639	-19.1395	-0.773239	-2.41731	3.25868	-9.35522	-8.59865	19.7355	51.7193	12.2748	64.4868	46.0238	9.28692	-28.5478	-2.57386	5.20525	5.49833	36.4007	-1.41305	-1.90931	28.5826	-2.09575
354	3.01943	0.776472	19.044	1.38841	0.0799952	2.62787	1.38842	0.079852	8.4483	1.03312	0.146435	12.1734	-2.98611	-5.01841	7.91344	-7.70396	-7.63983	-21.0798	-9.68444	1.47562	2.85943	24.2753	24.2931	41.7235	14.1397	61.6206	-17.2065	7.26054	-19.8869	-0.970844	-2.35753	3.22873	-9.28946	-8.42285	19.7816	51.7499	11.9114	64.3796	45.8165	9.38617	-28.7364	-2.62086	5.2188	5.58168	36.4046	-1.41924	-1.95605	28.594	-2.07898
356	3.0623	0.809182	19.0258	1.40997	0.0907383	2.61934	1.40998	0.090593	8.43977	1.04857	0.155832	12.167	-3.08391	-5.09034	7.89842	-7.9137	-7.72387	-21.1001	-9.73618	1.48411	2.86315	24.2427	24.4173	41.7991	14.3616	61.5836	-17.3642	7.62647	-20.7206	-1.51473	-2.3136	3.24071	-9.29355	-8.43709	19.8432	51.7757	11.8277	64.2952	45.726	9.41558	-28.8361	-2.58784	5.22663	5.66022	36.4444	-1.43256	-2.00381	28.6136	-2.11981
358	3.07288	0.850825	19.0287	1.41818	0.108028	2.62028	1.41819	0.107881	8.44071	1.05363	0.169269	12.1676	-3.12032	-5.13286	7.8801	-7.99979	-7.78282	-21.1298	-9.81531	1.56067	2.87351	24.3412	24.3406	41.946	14.5734	62.0142	-17.5332	7.63723	-21.0162	-1.74587	-2.28552	3.28088	-9.3295	-8.57223	19.9583	51.7583	11.9784	64.1313	45.7451	9.41567	-28.7863	-2.54987	5.23076	5.72603	36.4801	-1.45293	-2.03391	28.6395	-2.13756
360	3.05558	0.893169	19.0463	1.41427	0.127927	2.62791	1.41428	0.127781	8.44834	1.04947	0.183885	12.1733	-3.10778	-5.14017	7.85323	-7.98216	-7.80016	-21.1791	-9.91134	1.71382	2.89062	24.5947	24.1397	42.137	14.7163	62.7719	-17.6864	7.33005	-20.7839	-1.50012	-2.26625	3.33788	-9.39445	-8.78016	20.0995	51.7085	12.2826	63.9104	45.8386	9.40046	-28.6233	-2.52579	5.22491	5.77212	36.5015	-1.46977	-2.04247	28.6694	-2.12826
362	3.02963	0.92394	19.0382	1.40554	0.143682	2.62423	1.40556	0.143537	8.44466	1.04196	0.195128	12.1705	-3.11061	-5.13465	7.83166	-7.9859	-7.78752	-21.2198	-9.99403	1.93979	2.79892	24.8584	24.5564	42.3316	14.591	62.5224	-17.8902	6.72277	-20.7111	-0.708435	-2.24459	3.38391	-9.50917	-8.93967	20.1125	51.6839	12.4839	63.818	45.898	9.38101	-28.5284	-2.51592	5.18215	5.78618	36.5083	-1.44351	-2.03892	28.6974	-2.14835
364	3.0015	0.983386	19.0119	1.39831	0.172294	2.61234	1.39832	0.17215	8.43277	1.03476	0.216097	12.1615	-3.13235	-5.16105	7.83969	-8.03671	-7.82573	-21.2021	-10.0716	2.05842	2.75796	25.0607	24.806	42.4351	14.4467	61.9963	-18.0564	6.47298	-21.0234	-0.168449	-2.14174	3.43124	-9.64203	-9.09097	20.1215	51.6897	12.6112	63.7392	45.8763	9.339	-28.508	-2.46348	5.12923	5.79844	36.5052	-1.39149	-2.02103	28.7341	-2.2034
366	2.97837	1.07509	18.9788	1.39601	0.214632	2.59716	1.39603	0.214488	8.41759	1.03039	0.24764	12.15	-3.16948	-5.22172	7.86717	-8.12992	-7.92004	-21.1446	-10.1526	2.07612	2.76977	25.2288	24.7669	42.4731	14.3328	61.4323	-18.169	6.53261	-21.6395	0.118112	-1.95847	3.47374	-9.77648	-9.24363	20.1572	51.7359	12.6696	63.6559	45.7791	9.27586	-28.5491	-2.36585	5.0776	5.80705	36.4967	-1.32885	-1.99339	28.7698	-2.27235
368	2.97846	1.17739	18.9822	1.40483	0.259366	2.598	1.40486	0.259221	8.41843	1.03419	0.281634	12.1505	-3.19308	-5.27551	7.84296	-8.19859	-8.0049	-21.184	-10.2659	2.21129	2.68462	25.5706	24.637	42.6694	14.1989	61.1895	-18.225	5.95765	-21.9524	1.10556	-1.77549	3.47227	-9.88024	-9.4262	20.2342	51.855	12.6961	63.5917	45.6944	9.20188	-28.5555	-2.26441	5.0437	5.7647	36.4927	-1.30467	-1.97369	28.7492	-2.24331
370	2.98559	1.26732	18.9959	1.4157	0.298014	2.60348	1.41573	0.297867	8.42391	1.03991	0.311195	12.1545	-3.21627	-5.33468	7.81618	-8.26917	-8.09951	-21.2275	-10.3935	2.37449	2.59236	25.9338	24.7062	42.8427	14.0757	61.1232	-18.4024	5.44875	-22.1235	1.63816	-1.61679	3.48697	-9.97294	-9.5542	20.3322	51.9826	12.668	63.5377	45.6194	9.18899	-28.6115	-2.18924	5.04558	5.74414	36.5	-1.28232	-1.95647	28.7357	-2.26418
372	2.99754	1.34275	19.0126	1.42744	0.329879	2.61034	1.42748	0.329732	8.43077	1.0467	0.335737	12.1596	-3.2466	-5.39843	7.79729	-8.35426	-8.19961	-21.2558	-10.5381	2.5636	2.49665	26.3345	24.8885	42.9721	13.9678	61.2005	-18.6558	5.13054	-22.1986	1.61413	-1.48169	3.53455	-10.063	-9.62243	20.4286	52.0982	12.5938	63.493	45.5689	9.24146	-28.7155	-2.15255	5.07048	5.77533	36.5212	-1.25894	-1.94868	28.7428	-2.33717
374	3.02028	1.423	19.027	1.44432	0.362932	2.61609	1.44436	0.362783	8.43652	1.05727	0.361489	12.1638	-3.29519	-5.45857	7.78487	-8.47011	-8.28517	-21.2722	-10.7316	2.83235	2.3412	26.9965	24.432	43.1272	13.8856	61.4784	-18.5886	4.92201	-22.3798	1.68213	-1.32944	3.62809	-10.1648	-9.6915	20.4429	52.1794	12.5183	63.4658	45.6026	9.30124	-28.7851	-2.17022	5.043	5.92384	36.5583	-1.26033	-1.98628	28.7662	-2.32978
376	3.04903	1.50138	19.0246	1.46363	0.394772	2.61431	1.46367	0.394621	8.43474	1.06972	0.386505	12.1624	-3.4105	-5.51036	7.78572	-8.70109	-8.32579	-21.2646	-10.9233	3.15232	2.13439	27.6421	24.1577	43.3095	13.7454	61.2606	-18.568	4.70288	-22.2936	1.71581	-1.1718	3.7233	-10.2922	-9.76217	20.473	52.2658	12.4597	63.4192	45.6057	9.3713	-28.8752	-2.18968	5.01495	6.03696	36.598	-1.23485	-2.01128	28.7998	-2.30744
378	3.07881	1.58134	19.0065	1.48349	0.427318	2.60558	1.48354	0.427165	8.42601	1.08253	0.412097	12.1558	-3.59547	-5.55508	7.79883	-9.05318	-8.32241	-21.235	-11.1007	3.50458	1.89401	28.2093	24.2409	43.5395	13.5599	60.6539	-18.6974	4.33791	-21.926	1.74273	-1.01161	3.80188	-10.4337	-9.84468	20.5287	52.3701	12.4113	63.356	45.5546	9.43029	-28.9883	-2.196	5.00271	6.10226	36.6467	-1.19132	-2.02532	28.844	-2.28322
380	3.09686	1.68231	18.9961	1.50003	0.470018	2.60019	1.50008	0.469863	8.42062	1.09222	0.445065	12.1516	-3.81687	-5.60849	7.81016	-9.47481	-8.31797	-21.208	-11.27	3.86061	1.68144	28.7546	24.6603	43.8904	13.4686	60.9205	-19.0761	3.20723	-21.5839	2.06249	-0.848287	3.82751	-10.5248	-9.98316	20.5645	52.5168	12.3177	63.3217	45.4524	9.39724	-29.0907	-2.17886	5.03092	6.22868	36.7434	-1.20525	-2.08029	28.8933	-2.32899
382	3.10082	1.78463	18.9721	1.51048	0.514619	2.58883	1.51053	0.514464	8.40926	1.09724	0.479091	12.143	-4.04193	-5.64117	7.83295	-9.8928	-8.27525	-21.1626	-11.3995	4.10816	1.51776	29.0575	25.0634	44.2445	13.3657	60.785	-19.5444	2.99977	-21.1527	1.69347	-0.717615	3.87802	-10.6069	-10.0702	20.5586	52.6149	12.2161	63.3245	45.398	9.33909	-29.1893	-2.17569	5.06938	6.35418	36.8684	-1.31571	-2.23644	29.022	-2.01665
384	3.07975	1.88054	18.9361	1.50936	0.558656	2.57235	1.50942	0.5585	8.39278	1.09363	0.511982	12.1305	-4.23841	-5.64597	7.86982	-10.2458	-8.19637	-21.0946	-11.4872	4.23138	1.39539	29.0736	25.334	44.5771	13.2758	60.3086	-20.0723	3.82584	-20.6398	0.596559	-0.625738	3.96065	-10.683	-10.0929	20.5152	52.6428	12.1389	63.3515	45.426	9.26079	-29.2599	-2.19664	5.08843	6.42789	37.0273	-1.48151	-2.42489	29.2628	-1.27746
386	2.99198	1.96575	18.9179	1.47819	0.603625	2.56438	1.47825	0.603475	8.38481	1.0675	0.543677	12.1243	-4.30779	-5.63063	7.91736	-10.3606	-8.14041	-21.0084	-11.5607	4.28699	1.24933	28.854	25.34	44.9293	13.393	61.0044	-20.7484	4.49146	-20.025	-0.446046	-0.548395	4.03668	-10.7278	-10.1158	20.4921	52.6158	12.1879	63.3343	45.5708	9.12143	-29.1979	-2.24677	5.00337	6.27094	37.2577	-1.47875	-2.30661	29.6646	-0.255194
388	2.87845	1.9951	18.8743	1.43086	0.626518	2.54568	1.43092	0.626368	8.36611	1.03066	0.55787	12.1103	-4.37907	-5.5564	7.99107	-10.4502	-7.97893	-20.8806	-11.5727	4.30999	1.1065	28.4044	25.5862	45.1686	13.5923	61.5423	-21.248	4.77664	-19.8843	-1.2992	-0.555871	4.05749	-10.7777	-10.0744	20.3814	52.4981	12.2699	63.3296	45.788	8.95065	-29.0959	-2.30309	4.83366	6.15458	37.5373	-1.44618	-2.04527	30.2149	0.991629
390	2.75103	1.96767	18.8053	1.37249	0.625906	2.51611	1.37255	0.625764	8.33654	0.987021	0.55383	12.0881	-4.48496	-5.42788	8.09153	-10.5758	-7.70525	-20.71	-11.5363	4.3146	0.978738	27.8309	26.0136	45.2876	13.8314	61.7403	-21.4918	4.7118	-20.1267	-1.84447	-0.644659	4.02373	-10.8272	-9.96458	20.1866	52.2942	12.3576	63.3353	46.0404	8.77243	-28.9909	-2.35719	4.61783	6.1051	37.8493	-1.41236	-1.68978	30.8865	2.35407
392	2.6166	1.92285	18.7511	1.30963	0.618144	2.49324	1.30969	0.618008	8.31367	0.940477	0.54414	12.071	-4.63519	-5.2983	8.2095	-10.7801	-7.41091	-20.5078	-11.5506	4.2959	0.916886	27.517	25.8024	45.4099	14.1069	62.0457	-21.4644	4.83208	-19.8058	-1.89725	-0.734827	3.9914	-10.8119	-9.81973	20.0272	52.0389	12.4309	63.2933	46.2236	8.66038	-28.9474	-2.40666	4.49897	5.96674	38.1541	-1.38328	-1.2855	31.5995	3.5164
394	2.47666	1.87726	18.7041	1.24432	0.610443	2.47353	1.24438	0.610315	8.29396	0.892101	0.534334	12.0562	-4.79019	-5.17362	8.32329	-10.9959	-7.12312	-20.3132	-11.5677	4.34253	0.74818	27.4116	25.8651	45.5445	14.2462	62.4185	-21.456	4.99715	-19.6065	-1.7374	-0.8267	3.9621	-10.8139	-9.65904	19.8823	51.817	12.4926	63.2237	46.3816	8.53692	-28.9166	-2.40669	4.42853	5.79672	38.4632	-1.31103	-0.939787	32.2754	4.35471
396	2.34018	1.83462	18.6618	1.18079	0.603674	2.45587	1.18086	0.603553	8.2763	0.84501	0.525327	12.043	-4.94745	-5.05834	8.43687	-11.2206	-6.85157	-20.1184	-11.5778	4.45457	0.489073	27.4544	26.2461	45.6619	14.2587	62.7498	-21.4982	5.21661	-19.6363	-1.52786	-0.914183	3.94012	-10.8502	-9.50774	19.7226	51.6383	12.5388	63.1437	46.5139	8.40241	-28.8923	-2.36643	4.41592	5.65441	38.7334	-1.24632	-0.714184	32.8487	4.83937
398	2.24122	1.79003	18.617	1.13353	0.592844	2.43678	1.13359	0.592728	8.25721	0.810327	0.514303	12.0287	-5.14619	-4.96043	8.5997	-11.5259	-6.5973	-19.8311	-11.5845	4.54132	0.380036	27.4071	26.3222	45.5975	14.3267	62.4201	-21.391	5.63066	-19.8157	-1.60606	-0.978652	3.94296	-10.9106	-9.45282	19.4407	51.4513	12.5673	63.0987	46.5713	8.3229	-28.8936	-2.36957	4.55249	5.76981	38.7707	-1.47956	-0.772883	33.1389	5.01587
400	2.14942	1.71027	18.5707	1.08641	0.565983	2.41715	1.08647	0.565869	8.23758	0.776762	0.491296	12.0141	-5.32189	-4.83725	8.73615	-11.78	-6.30559	-19.596	-11.5704	4.61367	0.318751	27.305	25.9654	45.5087	14.6387	62.7822	-21.2497	5.89764	-19.704	-1.86918	-1.07316	3.88507	-10.9939	-9.37251	19.043	51.2247	12.5068	63.1286	46.6845	8.31597	-28.9032	-2.38078	4.6419	5.80629	38.7863	-1.60244	-0.717685	33.4338	5.03767
402	2.05473	1.60976	18.529	1.03629	0.530249	2.39961	1.03635	0.530143	8.22004	0.74151	0.461467	12.001	-5.45037	-4.69894	8.82374	-11.945	-6.00355	-19.4533	-11.5405	4.68241	0.270807	27.2696	25.4457	45.4462	15.0602	63.9797	-21.144	5.93971	-19.2089	-2.26977	-1.19696	3.76877	-11.0912	-9.24703	18.5864	50.991	12.3771	63.2165	46.8849	8.3477	-28.8924	-2.38128	4.62718	5.73539	38.8447	-1.53366	-0.507625	33.7574	4.98091
404	1.93996	1.57228	18.5114	0.982807	0.523684	2.39258	0.98286	0.523583	8.21301	0.701927	0.453214	11.9958	-5.49188	-4.62188	8.85001	-11.9839	-5.84686	-19.4149	-11.529	4.78805	0.167901	27.7958	26.0687	45.4984	14.8478	65.427	-21.3331	5.8224	-18.4267	-2.70146	-1.29904	3.68406	-11.1793	-9.09513	18.2824	50.9128	12.3378	63.2486	47.2009	8.24721	-28.7391	-2.32533	4.46188	5.7675	39.0209	-1.34654	-0.397979	33.9299	4.95766
406	1.84261	1.61063	18.541	0.94353	0.54862	2.40609	0.943586	0.548522	8.22652	0.671012	0.469372	12.0059	-5.51909	-4.62049	8.81184	-12.0338	-5.82843	-19.4875	-11.5349	4.93272	0.06409	28.5381	27.1866	45.4698	14.3	65.9227	-21.4215	5.41456	-17.5009	-2.98998	-1.37308	3.63991	-11.2311	-9.00143	18.1774	50.966	12.3013	63.2607	47.4055	8.14134	-28.6415	-2.21757	4.28718	5.81487	39.1904	-1.08198	-0.102599	34.0064	4.84192
408	1.77905	1.70702	18.6047	0.924091	0.595953	2.4344	0.924153	0.595858	8.25483	0.653541	0.503502	12.027	-5.55922	-4.68596	8.73415	-12.1388	-5.92206	-19.6263	-11.5639	5.12011	-0.0198223	29.3412	28.4273	45.3643	13.7103	65.9095	-21.4392	4.4746	-16.3825	-3.12553	-1.40724	3.633	-11.249	-8.9825	18.2228	51.1109	12.2251	63.277	47.4616	8.07994	-28.6461	-2.0805	4.16312	5.8926	39.3338	-0.815317	0.30553	34.0317	4.65381
410	1.78597	1.76634	18.6236	0.932229	0.621248	2.44256	0.932293	0.621152	8.263	0.658049	0.522912	12.0331	-5.6638	-4.75455	8.72211	-12.3586	-5.99813	-19.6442	-11.6372	5.35304	-0.0651854	29.8728	28.7582	45.4277	14.1575	68.6946	-21.7754	2.07279	-14.4975	-3.36586	-1.36835	3.62594	-11.2701	-9.01812	18.1399	51.1961	11.9916	63.3729	47.4301	8.16667	-28.7665	-2.00162	4.18587	6.12747	39.4885	-0.796117	0.272223	34.1525	4.5836
412	1.79506	1.83059	18.6251	0.941682	0.648594	2.44296	0.941749	0.648497	8.26339	0.663404	0.543949	12.0333	-5.71197	-4.86701	8.71599	-12.4964	-6.18035	-19.6432	-11.7274	5.64871	0.0510434	30.218	29.1887	45.3917	14.7045	71.9585	-23.0004	-0.892406	-13.3267	-2.52917	-1.28128	3.6431	-11.2986	-9.07802	18.0759	51.2545	11.7672	63.4963	47.4626	8.2472	-28.8566	-1.96	4.26615	6.41454	39.6684	-0.847009	0.0464814	34.2847	4.54459
414	1.78921	1.89213	18.619	0.944334	0.67606	2.44008	0.944404	0.675963	8.26051	0.663661	0.564653	12.0311	-5.67775	-5.0045	8.69683	-12.4979	-6.44456	-19.6603	-11.7989	5.97191	0.223165	30.4658	29.7937	45.2098	14.9758	74.3286	-24.5216	-3.40073	-12.9717	-1.11794	-1.20474	3.66735	-11.35	-9.1213	18.028	51.287	11.5516	63.6493	47.6302	8.28874	-28.8724	-1.96186	4.37096	6.70868	39.8572	-0.921133	-0.275538	34.386	4.52071
416	1.76745	1.91121	18.6268	0.936458	0.686234	2.44361	0.936528	0.686136	8.26403	0.657138	0.57176	12.0337	-5.55673	-5.09267	8.63321	-12.323	-6.65415	-19.7641	-11.7221	6.23117	-0.225868	31.0688	30.1147	44.949	13.9435	71.334	-23.067	-2.27596	-12.1031	-3.0642	-1.34333	3.6262	-11.5054	-9.04223	17.884	51.3201	11.167	63.8945	48.0491	8.29806	-28.7794	-2.04398	4.46158	6.95359	39.9754	-0.999004	-0.532306	34.3472	4.51766
418	1.74788	1.80098	18.6435	0.91857	0.639577	2.45151	0.918636	0.639484	8.27194	0.6467	0.535749	12.0397	-5.50746	-4.98683	8.56411	-12.1894	-6.47728	-19.9052	-11.6826	6.08678	-0.17973	31.0384	29.477	44.673	14.0562	71.7448	-21.6185	-1.65212	-11.4609	-5.07359	-1.61971	3.48673	-11.5454	-8.7739	17.6285	51.1401	10.7683	64.1516	48.5964	8.37518	-28.7068	-2.15782	4.49191	7.01812	40.0312	-0.995929	-0.589736	34.2648	4.49958
420	1.72165	1.55417	18.6653	0.886141	0.533679	2.46219	0.886196	0.533588	8.28262	0.629101	0.454527	12.048	-5.51467	-4.68123	8.52892	-12.065	-5.9146	-20.0092	-11.648	5.56393	0.378421	30.3112	28.0271	44.3014	15.249	76.0423	-20.5743	-2.23948	-11.1033	-6.51998	-1.9962	3.23252	-11.4439	-8.38148	17.2998	50.7572	10.4761	64.3958	49.2032	8.46922	-28.6423	-2.2883	4.45369	6.90122	40.0337	-0.901338	-0.451468	34.1669	4.46746
422	1.63027	1.24462	18.6844	0.81981	0.405891	2.47212	0.819851	0.40581	8.29253	0.587519	0.354825	12.0557	-5.35691	-4.30797	8.64349	-11.6069	-5.31856	-19.8333	-11.3058	5.09515	0.411501	29.5319	27.1608	43.5587	15.3747	77.2305	-19.1612	-2.40221	-10.7792	-7.48044	-2.34507	2.83402	-11.32	-8.23527	17.113	50.4464	10.65	64.6097	49.6975	8.25751	-28.41	-2.40996	4.37057	6.72164	40.0249	-0.75204	-0.291924	34.081	4.4695
424	1.52319	0.813045	18.6763	0.736148	0.226115	2.47043	0.736175	0.226034	8.29092	0.536236	0.215163	12.0548	-5.09656	-3.87854	8.86838	-10.9355	-4.67747	-19.4505	-10.7798	4.72094	0.538967	28.9677	25.906	41.8246	15.2858	78.3247	-16.4964	-1.37997	-11.1842	-8.28235	-2.934	2.40279	-11.1753	-7.96003	16.8371	50.033	10.9358	64.819	50.2631	8.00008	-28.0548	-2.6232	4.23732	6.60076	39.9725	-0.625494	-0.128216	33.9713	4.44584
426	1.43233	0.309825	18.64	0.653477	0.0136867	2.4561	0.653478	0.0136193	8.27653	0.487723	0.0511841	12.0442	-4.82193	-3.43983	9.176	-10.2341	-4.03046	-18.9106	-10.1894	4.45225	0.694517	28.5982	24.3567	39.5656	15.2258	79.6197	-12.7947	0.114935	-11.9284	-8.83796	-3.70161	1.99318	-11.0334	-7.54458	16.4819	49.5341	11.2219	64.9927	50.9097	7.75093	-27.6574	-2.91771	4.08992	6.55966	39.8915	-0.549526	0.0222241	33.864	4.38338
428	1.45443	-0.0201067	18.5868	0.635089	-0.132471	2.43347	0.635076	-0.13254	8.25389	0.483139	-0.0592251	12.0274	-4.85047	-3.14144	9.4678	-10.1444	-3.49873	-18.3954	-9.93281	4.19386	-0.069928	28.1625	23.4884	39.4071	15.904	80.1645	-9.59665	-1.91674	-10.5697	-8.17184	-4.17082	1.71287	-11.0651	-7.29382	16.3444	49.1553	11.4239	64.9685	51.4952	7.51097	-27.5269	-3.15773	4.06662	6.53152	39.8563	-0.548139	0.156424	33.8929	4.2814
430	1.46922	-0.28806	18.5773	0.61879	-0.250999	2.43014	0.618763	-0.251058	8.25057	0.47838	-0.148849	12.025	-4.93057	-2.88142	9.70832	-10.1679	-3.00953	-17.9735	-9.59153	3.97123	-0.332817	26.9639	23.1264	39.5493	16.8945	80.3901	-8.15993	-4.52123	-9.89844	-7.96997	-4.46921	1.53809	-10.9429	-6.95573	16.1943	48.7691	11.5093	64.8802	52.1245	7.11896	-27.4808	-3.34898	4.12384	6.52592	39.9027	-0.57719	0.171608	34.0089	4.18115
432	1.44305	-0.510094	18.606	0.588422	-0.346072	2.44368	0.588386	-0.346133	8.26411	0.461634	-0.221857	12.0352	-4.94474	-2.64258	9.8929	-10.0843	-2.58391	-17.6509	-9.12888	3.79385	-0.00581158	25.0568	23.2563	39.6445	18.0162	80.2134	-8.45703	-6.98462	-10.1075	-8.51065	-4.66398	1.43187	-10.6176	-6.54875	15.9889	48.3091	11.4778	64.7909	52.8415	6.53504	-27.4207	-3.56349	4.22267	6.54007	40.0193	-0.613371	0.0877844	34.164	4.09008
434	1.3507	-0.668057	18.5736	0.534609	-0.407289	2.4298	0.534565	-0.407348	8.25023	0.425243	-0.270993	12.0247	-4.62227	-2.44005	10.0898	-9.41022	-2.37428	-17.2867	-8.74588	3.69783	-0.143501	23.3814	24.0346	39.8669	18.6686	78.9015	-8.76509	-9.45269	-9.54184	-9.75178	-4.97884	1.25637	-10.2156	-6.38497	15.7892	47.615	11.3965	64.8633	53.7421	5.6935	-27.0968	-4.17199	4.24527	6.57607	40.1167	-0.616281	0.079832	34.2063	3.998
436	1.23246	-0.784441	18.5888	0.472919	-0.448226	2.43687	0.472874	-0.448272	8.2573	0.381686	-0.305465	12.03	-4.26388	-2.28511	10.0656	-8.69612	-2.25009	-17.33	-8.34982	3.34786	-0.128986	21.6732	24.3568	40.0711	19.1807	78.3589	-9.29951	-10.4209	-9.32037	-10.6616	-5.25068	1.11409	-9.70244	-6.19763	15.4109	46.8293	11.1092	64.9025	54.6915	5.11665	-26.6487	-4.56821	4.18534	6.55319	40.2053	-0.56404	0.153611	34.1805	3.90473
438	1.10444	-0.879291	18.6624	0.408642	-0.479032	2.46976	0.408593	-0.479074	8.29019	0.335536	-0.332557	12.0546	-3.92731	-2.17709	9.82465	-8.04516	-2.18846	-17.7748	-7.93134	2.75398	0.0844795	20.0213	24.1237	40.1949	19.5165	78.6044	-9.89725	-9.88066	-9.72094	-11.0145	-5.45752	1.01441	-9.12204	-5.89306	14.9131	46.0273	10.5594	64.7337	55.6298	4.93024	-26.1212	-4.76482	4.07223	6.44804	40.2747	-0.456064	0.296633	34.088	3.76794
440	0.983015	-1.0017	18.7602	0.344823	-0.522459	2.51342	0.344773	-0.522489	8.33385	0.290512	-0.369043	12.0873	-3.57737	-2.09988	9.57985	-7.38377	-2.19056	-18.2246	-7.50588	2.25503	0.261231	18.8963	24.12	40.1092	19.2179	77.8688	-10.0268	-9.35163	-10.7726	-11.1711	-5.63108	0.921643	-8.61884	-5.29469	14.7265	45.3968	9.64955	63.7928	56.4971	5.0964	-25.5342	-5.50133	4.04091	6.20326	40.3046	-0.297654	0.470675	33.9494	3.53188
442	0.9091	-1.16126	18.7561	0.298839	-0.58601	2.51192	0.298776	-0.586049	8.33236	0.260101	-0.419458	12.0861	-3.19506	-2.02178	9.51764	-6.66084	-2.21739	-18.3345	-7.1156	1.99799	0.147246	18.0881	24.0612	39.9555	18.7301	76.5726	-9.93692	-7.87251	-11.8464	-11.3248	-5.87667	0.741185	-8.36265	-4.65303	14.6278	44.7004	8.6814	62.8244	57.2683	5.69822	-24.8645	-5.95726	4.07062	6.15792	40.2198	-0.209031	0.398955	33.5148	2.51392
444	0.888203	-1.34456	18.6472	0.274384	-0.66429	2.46391	0.274315	-0.664318	8.28435	0.246766	-0.479476	12.0501	-2.77286	-1.94495	9.6601	-5.8635	-2.27387	-18.0639	-6.79384	1.98636	-0.317867	17.5346	23.5837	39.7037	18.2949	74.8238	-9.21719	-5.62711	-12.6593	-11.6511	-6.2002	0.439546	-8.3245	-4.0733	14.5571	43.9439	7.68866	62.0621	57.803	6.71324	-24.299	-5.94846	4.15219	6.36098	40.0117	-0.250299	0.120317	32.855	0.92076
446	0.892243	-1.4651	18.5565	0.266194	-0.717263	2.42392	0.266119	-0.717289	8.24434	0.244004	-0.51957	12.02	-2.2761	-1.91384	9.87601	-4.95044	-2.44694	-17.6557	-6.65259	2.06673	-1.14994	17.1731	21.2661	39.1123	18.364	72.5288	-5.84869	-4.00436	-12.5935	-12.6748	-6.50536	-0.0434164	-8.17146	-3.75203	14.4367	43.3747	6.43951	61.7515	57.5379	8.04666	-24.7061	-5.52749	4.23451	6.73224	39.6622	-0.58816	0.219628	32.4201	0.311248
448	0.95427	-1.664	18.4624	0.276817	-0.80946	2.38275	0.276734	-0.80949	8.20319	0.257785	-0.587814	11.9892	-1.843	-1.89804	10.0754	-4.15868	-2.61597	-17.2816	-6.53028	2.00726	-1.90399	16.6916	18.9568	38.3121	18.8823	72.1975	-2.2943	-2.63753	-13.3929	-13.6999	-6.80363	-0.417861	-8.17767	-3.42236	14.4541	42.8555	5.52147	61.4693	57.1417	9.71722	-25.1112	-4.89939	4.44083	6.78288	39.5971	-0.879009	-0.340961	32.5124	-0.280741
450	1.06719	-1.91963	18.3616	0.30504	-0.930767	2.33903	0.304944	-0.930798	8.15947	0.286563	-0.676705	11.9564	-1.49103	-1.91279	10.2492	-3.52665	-2.80168	-16.9565	-6.40447	1.83446	-2.48298	16.0552	17.1597	37.2645	19.769	73.4668	1.03591	-1.82042	-14.9754	-14.8986	-7.08885	-0.63413	-8.35699	-3.07098	14.5891	42.351	4.93291	61.1765	56.7796	11.7729	-25.2308	-4.186	4.72482	6.51566	39.7841	-1.04629	-1.40333	33.0097	-0.916566
452	1.18297	-2.00154	18.2404	0.349376	-0.976163	2.2858	0.349276	-0.976199	8.10623	0.322645	-0.707818	11.9165	-1.14527	-2.04866	10.4817	-2.95649	-3.20315	-16.5199	-6.33526	1.9626	-2.96882	15.441	16.2456	35.7159	20.9308	72.2708	4.57173	-2.62066	-15.0435	-17.1584	-7.31618	-0.798625	-8.53005	-2.89269	14.6165	41.7925	4.04505	61.1882	56.4293	14.7623	-24.8668	-3.64909	4.76217	6.43441	39.6617	-1.08963	-1.2797	33.0574	-1.00624
454	1.27981	-2.0629	18.1316	0.387129	-1.01093	2.23802	0.387025	-1.01097	8.05845	0.353132	-0.731394	11.8807	-0.833682	-2.21131	10.7222	-2.45793	-3.63641	-16.0697	-6.30859	2.03578	-3.45255	14.4958	14.9057	33.8479	22.6025	70.6836	9.74177	-3.45002	-15.5422	-18.9341	-7.54461	-0.927778	-8.72287	-2.76348	14.512	41.4559	3.34976	61.122	56.1941	16.4309	-24.263	-3.05195	4.78289	6.55818	39.4502	-1.18146	-1.2117	32.802	-0.915666
456	1.35584	-2.13673	18.052	0.414619	-1.04946	2.20315	0.414511	-1.04951	8.02358	0.376169	-0.758438	11.8546	-0.567748	-2.37748	10.9399	-2.04247	-4.05435	-15.663	-6.31914	1.97857	-3.93515	13.1447	13.0227	31.772	24.5022	69.3705	16.9842	-3.52034	-16.9253	-20.1303	-7.77519	-1.01966	-8.90575	-2.66933	14.2721	41.3852	3.00858	61.2588	56.0163	16.3475	-23.4911	-2.57725	4.81737	6.81161	39.2075	-1.29579	-1.35379	32.3417	-0.733282
458	1.43734	-2.23514	18.0362	0.442144	-1.09935	2.19683	0.442031	-1.09939	8.01726	0.399904	-0.793988	11.8499	-0.375222	-2.54546	11.0433	-1.76288	-4.44155	-15.4685	-6.34494	1.78552	-4.32303	11.5079	11.1155	29.5751	25.7345	68.6072	26.4041	-0.960209	-19.0656	-21.6978	-7.97531	-1.03933	-8.95746	-2.63575	13.8703	41.4638	3.26436	63.2975	55.5198	14.9397	-22.2428	-3.09831	4.78684	6.8137	39.0181	-1.16464	-1.24812	32.0329	-0.460097
460	1.51181	-2.29764	18.0501	0.469445	-1.13299	2.20354	0.469328	-1.13304	8.02397	0.422426	-0.817429	11.855	-0.241522	-2.72746	11.1368	-1.59528	-4.82863	-15.2912	-6.44757	1.61842	-4.62027	10.0937	10.3008	27.6561	26.3593	69.0954	35.8178	2.68885	-21.6978	-23.4611	-8.03963	-0.989478	-8.98055	-2.76854	13.7742	41.767	3.7959	65.1958	55.2025	13.477	-21.7659	-3.96018	4.71624	6.66077	38.8309	-0.889092	-1.05024	31.8031	-0.266283
462	1.57381	-2.31409	18.0731	0.495097	-1.14545	2.21403	0.494979	-1.1455	8.03446	0.442371	-0.825133	11.863	-0.152709	-2.91628	11.2586	-1.51005	-5.20918	-15.0601	-6.6114	1.49006	-4.79487	9.09072	10.688	26.074	26.3257	70.518	44.5316	6.89569	-24.6488	-25.1387	-7.96923	-0.826792	-9.01107	-3.07094	14.031	42.2415	4.61941	66.5353	55.0849	12.3258	-22.088	-4.88088	4.64228	6.40059	38.6352	-0.55396	-0.813551	31.6205	-0.19846
464	1.60528	-2.29135	18.068	0.510818	-1.13811	2.21178	0.5107	-1.13817	8.03221	0.453664	-0.818653	11.8613	-0.0625778	-3.08159	11.4596	-1.40855	-5.54845	-14.6832	-6.73998	1.26706	-4.68655	8.45825	11.778	24.7337	25.2532	70.785	52.5714	11.4023	-27.9417	-24.5123	-7.86161	-0.330473	-9.08816	-3.4567	14.3984	42.6357	6.35278	67.6188	54.8999	11.5042	-22.0931	-5.31997	4.69975	6.15477	38.4141	-0.414615	-0.618646	31.3679	-0.28177
466	1.64839	-2.31602	17.9748	0.528131	-1.15225	2.17063	0.528012	-1.1523	7.99106	0.467573	-0.828087	11.8305	-0.019238	-3.18577	11.7282	-1.3623	-5.75795	-14.1817	-6.71822	1.06285	-4.65069	8.12524	12.5981	23.9497	22.9244	71.6536	59.2625	14.7592	-30.2255	-23.874	-7.82433	0.0781527	-9.27492	-3.80443	14.6061	43.0064	7.80488	68.2125	54.5845	11.4483	-21.7731	-5.64079	4.79095	6.01246	38.2259	-0.408017	-0.579585	31.1586	-0.382188
468	1.70922	-2.40091	17.8094	0.548597	-1.194	2.09774	0.548474	-1.19406	7.91817	0.485642	-0.857924	11.7759	-0.0213204	-3.22997	12.0244	-1.37151	-5.84024	-13.6299	-6.54685	0.898489	-4.73647	7.99439	13.1229	23.8013	19.7041	73.264	64.1174	16.346	-31.1726	-23.2968	-7.86492	0.313754	-9.52985	-4.07463	14.6289	43.2987	8.76847	68.406	54.1764	12.068	-21.271	-5.91729	4.86829	5.98501	38.0865	-0.486325	-0.676939	31.0178	-0.438536
470	1.77335	-2.51878	17.6943	0.56754	-1.25059	2.04739	0.567411	-1.25065	7.86783	0.50348	-0.898978	11.7381	-0.0245188	-3.24817	12.2086	-1.3767	-5.87382	-13.2872	-6.33679	0.741093	-4.77006	7.85988	14.3806	24.3009	17.7771	76.2079	66.5168	15.3646	-30.4107	-20.6533	-7.88429	0.438983	-9.61231	-4.27075	14.7241	43.2441	9.64756	68.7975	53.9667	12.5538	-21.2939	-6.18264	4.82134	6.01401	38.0008	-0.5029	-0.710444	30.9524	-0.331039
472	1.83431	-2.57329	17.6375	0.590055	-1.27933	2.02265	0.589923	-1.27939	7.84308	0.522179	-0.919002	11.7196	-3.13926e-05	-3.30416	12.2603	-1.35294	-5.98582	-13.1898	-6.2086	0.651283	-4.86269	7.60261	15.9344	25.0528	16.8344	78.3947	67.8644	13.2727	-29.9313	-18.8286	-7.89493	0.558067	-9.64402	-4.37797	14.617	43.1221	10.0119	69.1787	53.9313	12.9089	-21.3805	-6.2427	4.73322	6.02324	37.9456	-0.438488	-0.669429	30.9068	-0.269271
474	1.89669	-2.54945	17.6318	0.619399	-1.27404	2.02027	0.619267	-1.2741	7.8407	0.543785	-0.913181	11.7179	0.0477667	-3.4057	12.2036	-1.31044	-6.18877	-13.2924	-6.1707	0.617363	-5.0088	7.22445	17.5373	25.8544	16.6066	79.2198	68.6162	10.7085	-29.7061	-19.0869	-7.90895	0.702816	-9.65872	-4.39466	14.3129	43.01	9.87188	69.4964	54.0239	13.1743	-21.4339	-6.09826	4.6342	6.00441	37.9107	-0.320513	-0.577045	30.8557	-0.276318
476	1.99445	-2.48887	17.6167	0.667341	-1.25554	2.01361	0.667211	-1.25561	7.83405	0.578467	-0.896307	11.713	0.0637652	-3.51622	12.1751	-1.32799	-6.39529	-13.341	-6.09774	0.516056	-5.1202	6.90078	18.5209	26.4079	15.4777	77.5766	69.0422	8.61971	-27.9868	-24.5923	-7.99637	0.881417	-9.7179	-4.31347	14.0439	42.952	9.58262	69.6509	54.0502	13.6887	-21.4769	-5.94868	4.56935	6.03254	37.8888	-0.301858	-0.568069	30.7575	-0.242362
478	2.06441	-2.42095	17.647	0.703447	-1.23171	2.02699	0.703321	-1.23178	7.84743	0.603924	-0.876219	11.7232	0.068144	-3.60789	12.1369	-1.35941	-6.5628	-13.4079	-6.08819	0.518447	-5.06195	6.41306	19.3532	26.7284	15.8728	78.3771	67.9719	7.29426	-26.8556	-28.2486	-8.00849	1.07253	-9.65694	-4.24343	13.9534	42.9119	9.52224	69.7301	54.0741	13.9677	-21.4757	-5.86033	4.53326	5.98776	37.8366	-0.316321	-0.585732	30.6329	-0.177462
480	2.10339	-2.36639	17.7117	0.72469	-1.21129	2.05558	0.724566	-1.21137	7.87601	0.618459	-0.859651	11.7447	0.0502736	-3.68466	12.0907	-1.42548	-6.6941	-13.4894	-6.14312	0.64282	-4.84685	5.85239	19.9824	26.8243	17.6679	81.4518	65.6524	6.77646	-26.5477	-28.6746	-7.93736	1.25828	-9.49399	-4.20555	14.0606	42.9066	9.78716	69.7426	54.0871	13.9453	-21.3882	-5.7908	4.52878	5.84249	37.745	-0.34873	-0.611699	30.5021	-0.101367
482	2.15988	-2.36127	17.728	0.749769	-1.2138	2.06298	0.749644	-1.21388	7.88341	0.637352	-0.859947	11.7503	-0.0499478	-3.81189	12.0494	-1.6611	-6.88311	-13.5558	-6.20153	0.800266	-4.6543	5.79001	19.7767	26.7394	17.7403	81.3596	64.3028	8.84149	-25.7613	-27.9548	-7.88776	1.40189	-9.45463	-4.17298	14.2696	43.029	10.3194	69.6227	54.0221	13.8325	-21.062	-5.46498	4.56895	5.59885	37.6311	-0.383187	-0.601483	30.4347	-0.0893904
484	2.22494	-2.43328	17.6767	0.772581	-1.25053	2.04078	0.772452	-1.25061	7.86121	0.656774	-0.885929	11.7337	-0.177269	-3.87219	12.0696	-1.91521	-6.94051	-13.5102	-6.18864	1.01533	-4.5942	5.92138	19.3017	26.7385	17.1858	81.3813	63.6751	9.12899	-25.5268	-27.458	-7.87701	1.44226	-9.51425	-4.11458	14.5099	43.2374	10.9641	69.5512	53.8779	13.4934	-20.6938	-5.02139	4.62512	5.29934	37.4618	-0.433537	-0.641913	30.3622	-0.173428
486	2.28804	-2.55785	17.5694	0.79053	-1.30985	1.99407	0.790395	-1.30993	7.8145	0.67404	-0.929064	11.6987	-0.298336	-3.8541	12.1479	-2.12291	-6.85945	-13.361	-6.11541	1.26032	-4.65766	6.1525	18.8044	26.8504	16.3716	81.8905	63.5392	7.48517	-25.9131	-27.4882	-7.88185	1.40088	-9.64481	-4.03155	14.7202	43.4787	11.5768	69.5425	53.6651	13.0166	-20.3703	-4.5606	4.68246	4.97816	37.2489	-0.499004	-0.745114	30.2629	-0.324848
488	2.30943	-2.60853	17.4781	0.796268	-1.33342	1.95386	0.79613	-1.33351	7.77429	0.679904	-0.946259	11.6686	-0.326061	-3.81687	12.2234	-2.15406	-6.78187	-13.2218	-6.10703	1.4378	-4.65975	6.37036	18.7725	26.8991	15.9646	81.7202	62.8563	7.70476	-26.0917	-27.5093	-7.76233	1.42982	-9.73935	-3.95863	14.7468	43.5912	11.783	69.4669	53.4166	12.8455	-20.2228	-4.37138	4.71564	4.71161	37.0675	-0.571485	-0.889686	30.1181	-0.395001
490	2.32204	-2.60125	17.4173	0.802771	-1.33101	1.92685	0.802634	-1.33109	7.74728	0.684667	-0.943996	11.6483	-0.34035	-3.80779	12.2518	-2.17479	-6.76006	-13.1689	-6.14814	1.45475	-4.71067	6.45406	18.7194	27.019	15.802	81.7722	62.4262	8.01317	-26.2061	-27.5874	-7.65663	1.47466	-9.76512	-3.9108	14.686	43.5676	11.6922	69.3723	53.2559	12.8217	-20.2101	-4.31104	4.72871	4.52056	36.9107	-0.615794	-0.98422	29.9005	-0.365405
492	2.33514	-2.55412	17.3921	0.812551	-1.31133	1.91541	0.812416	-1.31142	7.73584	0.690751	-0.928649	11.6398	-0.364129	-3.83533	12.2329	-2.23002	-6.80001	-13.2018	-6.22347	1.31576	-4.80005	6.3635	18.6049	27.2016	15.8726	82.1583	62.3441	8.11906	-26.2759	-27.7482	-7.60304	1.53411	-9.72839	-3.88856	14.5758	43.4264	11.4036	69.2807	53.2043	12.9297	-20.3182	-4.34694	4.72814	4.42282	36.7821	-0.624272	-1.02234	29.6462	-0.270386
494	2.3589	-2.54102	17.3953	0.824023	-1.30756	1.91684	0.823889	-1.30765	7.73727	0.699085	-0.925102	11.6409	-0.425531	-3.87765	12.222	-2.35898	-6.85159	-13.2174	-6.27312	1.13911	-4.79505	6.04812	18.715	27.2787	16.2159	82.5768	62.3609	8.15272	-26.3407	-28.132	-7.63166	1.64415	-9.71547	-3.86524	14.4674	43.2677	11.2119	69.2557	53.2091	13.2425	-20.5498	-4.48184	4.73618	4.45142	36.6872	-0.59325	-1.07325	29.5347	-0.299427
496	2.37086	-2.53538	17.4251	0.829547	-1.30621	1.93011	0.829412	-1.3063	7.75054	0.703102	-0.923764	11.6509	-0.450898	-3.91548	12.1963	-2.42164	-6.9094	-13.262	-6.30644	0.960029	-4.7887	5.79219	18.8977	27.4295	16.4809	82.8288	62.3093	8.33846	-26.4218	-28.5615	-7.69064	1.74516	-9.63838	-3.88667	14.4672	43.093	11.2046	69.1823	53.2769	13.5083	-20.6711	-4.56359	4.76129	4.60348	36.6459	-0.611712	-1.16239	29.4426	-0.3026
498	2.36942	-2.53345	17.4658	0.828831	-1.30543	1.94815	0.828696	-1.30551	7.76859	0.702482	-0.923252	11.6644	-0.433103	-3.93408	12.1701	-2.39838	-6.9499	-13.3104	-6.31797	0.807219	-4.79564	5.66584	19.0779	27.6394	16.5679	82.884	62.1698	8.63893	-26.4997	-28.9422	-7.75382	1.81831	-9.51902	-3.95521	14.5542	42.9236	11.3575	69.0527	53.3777	13.6684	-20.649	-4.56688	4.79512	4.8108	36.6362	-0.673428	-1.26784	29.352	-0.2662
500	2.36728	-2.53728	17.4549	0.827643	-1.30688	1.94336	0.827509	-1.30696	7.76379	0.701696	-0.924405	11.6608	-0.408056	-3.88374	12.2221	-2.32982	-6.86974	-13.2176	-6.28253	0.749907	-4.79689	5.66828	19.0778	27.6725	16.4358	82.8757	62.0923	8.64768	-26.454	-29.0695	-7.76194	1.84026	-9.53371	-4.0564	14.5257	42.8309	11.4564	68.9472	53.3999	13.7244	-20.5847	-4.55795	4.78495	4.79137	36.5457	-0.652848	-1.25607	29.2975	-0.262752
502	2.37733	-2.5391	17.4437	0.831965	-1.30845	1.93841	0.83183	-1.30854	7.75884	0.705036	-0.9253	11.6571	-0.417329	-3.88053	12.2703	-2.34283	-6.86099	-13.1279	-6.22899	0.657109	-4.77494	5.66843	19.0006	27.6971	16.2343	82.8341	62.0449	8.63964	-26.3181	-29.025	-7.78166	1.87575	-9.53423	-4.09199	14.443	42.7353	11.4416	68.8481	53.3654	13.8654	-20.5843	-4.53279	4.80315	4.7605	36.4568	-0.65548	-1.24734	29.2539	-0.28415
504	2.39852	-2.53531	17.4421	0.841569	-1.30853	1.93773	0.841434	-1.30862	7.75817	0.712222	-0.924747	11.6566	-0.470199	-3.95912	12.2972	-2.46912	-6.98256	-13.0717	-6.16196	0.51543	-4.75103	5.62562	18.9376	27.7596	16.0567	82.7666	61.9959	8.68829	-26.1803	-28.9162	-7.82228	1.92823	-9.49657	-4.04371	14.3351	42.6349	11.3044	68.7484	53.2827	14.1042	-20.681	-4.51401	4.8416	4.76708	36.3834	-0.686118	-1.25289	29.2144	-0.317329
506	2.41298	-2.51715	17.4473	0.849373	-1.30179	1.93999	0.849239	-1.30188	7.76042	0.717623	-0.919217	11.6583	-0.566177	-4.1691	12.304	-2.7278	-7.32469	-13.0433	-6.06329	0.393397	-4.84386	5.50862	19.2031	27.9163	16.1465	82.6251	61.8243	8.88225	-26.4011	-29.1279	-7.86029	1.94405	-9.45492	-3.93164	14.2933	42.6094	11.0984	68.6574	53.149	14.3252	-20.8978	-4.59286	4.78907	4.82745	36.3088	-0.664625	-1.19673	29.1731	-0.307566
508	2.41613	-2.50783	17.4455	0.851536	-1.29796	1.93913	0.851402	-1.29805	7.75957	0.718999	-0.916214	11.6577	-0.626655	-4.30645	12.3257	-2.8918	-7.54988	-12.9922	-5.99689	0.304856	-4.91191	5.39636	19.436	28.0377	16.2095	82.578	61.6492	9.00918	-26.6083	-29.3775	-7.89893	1.96014	-9.41001	-3.83763	14.1953	42.5418	10.8558	68.373	53.1617	14.3539	-21.0939	-4.67737	4.75761	4.8799	36.253	-0.664482	-1.19222	29.1435	-0.290797
510	2.40842	-2.50717	17.4382	0.848256	-1.29701	1.93587	0.848123	-1.29709	7.75631	0.716493	-0.915702	11.6552	-0.632732	-4.32453	12.3618	-2.90808	-7.58101	-12.9237	-5.97105	0.250978	-4.93214	5.31645	19.5378	28.0973	16.1734	82.6382	61.5133	9.03752	-26.7191	-29.585	-7.93386	1.98363	-9.36581	-3.80606	14.0683	42.4329	10.6569	67.9312	53.3062	14.2212	-21.2473	-4.75644	4.7606	4.90829	36.2108	-0.688747	-1.23609	29.1154	-0.275999
512	2.39891	-2.4896	17.4492	0.845471	-1.28857	1.94064	0.845338	-1.28866	7.76107	0.713866	-0.909585	11.6588	-0.58779	-4.23676	12.3621	-2.79116	-7.43991	-12.9305	-5.95617	0.209225	-4.94693	5.31086	19.4153	28.1131	15.9786	82.6846	61.4974	9.04959	-26.7418	-29.6738	-7.95149	2.01364	-9.32842	-3.93372	14.1535	42.4001	10.8078	67.7042	53.3203	14.2314	-21.4221	-4.86174	4.74618	4.90612	36.1409	-0.676794	-1.1951	29.0292	-0.269821
514	2.38575	-2.47646	17.4527	0.84077	-1.28175	1.94204	0.840638	-1.28184	7.76248	0.709915	-0.904784	11.6598	-0.53735	-4.13028	12.4193	-2.65359	-7.26824	-12.8326	-5.94637	0.193844	-4.93932	5.27447	19.3783	28.1174	15.9564	82.7429	61.4297	9.04304	-26.7506	-29.7101	-7.93741	2.03509	-9.32029	-4.08431	14.223	42.3816	10.9279	67.4651	53.2926	14.335	-21.5784	-5.01143	4.75088	4.90606	36.0741	-0.691489	-1.18967	28.9568	-0.269058
516	2.37263	-2.46837	17.4439	0.835741	-1.27709	1.93806	0.83561	-1.27717	7.75849	0.705868	-0.90161	11.6568	-0.491707	-4.03216	12.5449	-2.52458	-7.11101	-12.6068	-5.9355	0.20372	-4.92058	5.19764	19.4602	28.1274	16.1259	82.821	61.2866	9.00975	-26.7512	-29.7319	-7.89837	2.04352	-9.34049	-4.21038	14.2491	42.3741	10.9186	67.1471	53.2068	14.5845	-21.7423	-5.21818	4.76878	4.92536	36.0119	-0.737853	-1.23528	28.9115	-0.275559
518	2.37624	-2.44863	17.4288	0.83904	-1.26867	1.93124	0.838909	-1.26876	7.75167	0.707812	-0.895099	11.6517	-0.440561	-3.95545	12.7006	-2.39288	-6.99516	-12.3241	-5.90707	0.228734	-4.94704	5.15025	19.4701	28.1709	16.2048	82.9518	61.1424	8.8953	-26.6841	-29.8577	-7.87722	2.03737	-9.37133	-4.27127	14.3455	42.42	10.7756	66.6586	52.948	15.1775	-22.062	-5.52833	4.74233	5.00741	35.9273	-0.782916	-1.29423	28.8801	-0.304814
520	2.37686	-2.42616	17.4064	0.841295	-1.25878	1.92114	0.841165	-1.25886	7.74157	0.708888	-0.887544	11.6442	-0.393731	-3.88149	12.855	-2.27044	-6.88229	-12.0435	-5.89072	0.240079	-4.99477	5.09036	19.5389	28.2497	16.3966	83.0817	60.9815	8.81275	-26.6121	-29.8964	-7.86186	2.01936	-9.35445	-4.19863	14.3717	42.4434	10.3608	66.1371	52.5709	16.0674	-22.4204	-5.83901	4.71298	5.07432	35.8639	-0.807537	-1.31798	28.8538	-0.316881
522	2.37205	-2.40455	17.3779	0.841133	-1.24879	1.90834	0.841004	-1.24888	7.72878	0.708157	-0.880065	11.6346	-0.354081	-3.8066	12.9903	-2.16185	-6.76432	-11.7978	-5.88995	0.233742	-5.04892	5.01592	19.6636	28.3492	16.725	83.1792	60.8367	8.75679	-26.4861	-29.7633	-7.84987	1.99478	-9.28739	-4.01381	14.3168	42.4215	9.72307	65.6104	52.1122	17.178	-22.6999	-6.01739	4.69408	5.1137	35.826	-0.816162	-1.31354	28.8314	-0.307564
524	2.3686	-2.39052	17.3475	0.840953	-1.24222	1.89474	0.840825	-1.24231	7.71517	0.70763	-0.875147	11.6244	-0.321604	-3.73062	13.0847	-2.0681	-6.6407	-11.6276	-5.89261	0.223796	-5.06392	4.94387	19.734	28.4006	17.1474	83.1602	60.8535	8.57835	-26.0117	-29.255	-7.83505	1.98432	-9.21645	-3.88472	14.264	42.3419	9.23025	65.0892	51.6633	18.1926	-22.4472	-5.61193	4.70701	5.15619	35.7882	-0.853096	-1.37251	28.8152	-0.300739
526	2.37677	-2.38526	17.3182	0.845134	-1.24046	1.88167	0.845007	-1.24054	7.70211	0.710668	-0.873539	11.6146	-0.30789	-3.66639	13.1095	-2.01658	-6.52989	-11.5854	-5.88346	0.224442	-5.08804	4.92714	19.7244	28.4737	17.4655	83.1664	60.9051	8.41279	-25.5669	-28.7949	-7.83601	1.95861	-9.18538	-3.74155	14.2171	42.2173	8.66168	64.3704	51.169	19.5139	-22.2715	-4.96014	4.7156	5.1792	35.756	-0.890706	-1.41442	28.8255	-0.28669
528	2.39534	-2.38124	17.2941	0.853739	-1.24011	1.87104	0.853611	-1.2402	7.69147	0.717098	-0.872714	11.6066	-0.308445	-3.62124	13.0701	-2.00162	-6.44712	-11.6609	-5.86396	0.23424	-5.11858	4.97248	19.6607	28.5684	17.6331	83.2225	60.9399	8.30662	-25.298	-28.5188	-7.85029	1.92145	-9.18135	-3.52889	14.179	42.0196	7.80724	63.1533	50.6878	21.0052	-22.5658	-4.21898	4.71326	5.16873	35.7337	-0.922469	-1.42524	28.8533	-0.266237
530	2.40703	-2.34397	17.2881	0.86196	-1.22472	1.86814	0.861833	-1.2248	7.68857	0.722269	-0.860679	11.6045	-0.292219	-3.61302	13.0154	-1.97158	-6.43784	-11.7633	-5.85516	0.232139	-5.09486	5.06283	19.6869	28.6292	17.6741	83.3136	60.8523	8.304	-25.4594	-28.5739	-7.84341	1.90449	-9.09316	-3.03906	14.1382	41.6353	5.86796	60.1084	50.5211	21.7169	-24.6901	-3.67528	4.70988	5.09134	35.7483	-0.950805	-1.43174	28.8428	-0.248647
532	2.42201	-2.30552	17.2968	0.871634	-1.20914	1.87184	0.87151	-1.20923	7.69227	0.728504	-0.848427	11.6073	-0.281243	-3.61745	12.9646	-1.95589	-6.44948	-11.8579	-5.86231	0.214176	-5.07895	5.10557	19.7475	28.6348	17.6743	83.2949	60.787	8.41183	-25.6937	-28.6928	-7.86424	1.95788	-9.0195	-2.58797	14.1417	41.0975	4.1457	58.0376	50.5201	22.4535	-25.8066	-3.60313	4.69949	4.95481	35.7227	-0.941185	-1.35987	28.8128	-0.234777
534	2.44392	-2.26973	17.3189	0.884057	-1.19537	1.88151	0.883934	-1.19546	7.70194	0.736897	-0.837355	11.6145	-0.277491	-3.62161	12.921	-1.95285	-6.4579	-11.9387	-5.88912	0.186617	-5.08934	5.08248	19.8177	28.5989	17.7026	83.1814	60.7754	8.59195	-25.8998	-28.7834	-7.93127	2.08794	-8.95265	-2.25695	14.1263	40.379	2.99014	57.4453	50.6584	23.1594	-25.7639	-3.81534	4.677	4.7737	35.6466	-0.89709	-1.22597	28.7772	-0.223068
536	2.4854	-2.21986	17.3589	0.906121	-1.17712	1.89906	0.906	-1.17722	7.7195	0.752201	-0.822343	11.6277	-0.274581	-3.60004	12.8594	-1.94194	-6.41904	-12.0543	-5.94633	0.172561	-5.13505	5.01647	19.8239	28.5969	17.9107	83.2032	60.8099	8.66746	-26.0628	-28.793	-8.08646	2.28298	-8.75032	-2.03913	13.7796	39.2548	2.47689	57.8709	51.2965	22.9576	-26.8422	-2.96252	4.62222	4.5925	35.5541	-0.868318	-1.17458	28.7803	-0.2016
538	2.5	-2.18002	17.3587	0.915799	-1.16087	1.89876	0.915679	-1.16096	7.71919	0.758402	-0.809577	11.6275	-0.2461	-3.55417	12.8533	-1.87229	-6.34707	-12.0689	-5.99906	0.21558	-5.26039	4.93577	19.8809	28.6562	18.3933	83.1611	60.8531	8.76601	-25.9133	-28.4372	-8.21602	2.41193	-8.62694	-2.06935	13.3128	38.4229	2.198	57.4809	52.1363	21.8506	-26.6769	-1.76424	4.5804	4.44171	35.4591	-0.83489	-1.10432	28.8014	-0.19628
540	2.48782	-2.15879	17.3187	0.912421	-1.15038	1.88083	0.912302	-1.15047	7.70126	0.75524	-0.801917	11.6141	-0.201177	-3.49437	12.8987	-1.76486	-6.25708	-11.989	-6.03033	0.311315	-5.418	4.88795	19.9822	28.7511	18.9907	83.0165	60.8473	8.92698	-25.5447	-27.8567	-8.28649	2.45711	-8.59294	-2.34404	12.9353	38.0042	2.20573	56.3056	52.9162	20.2137	-25.3916	-0.614858	4.55949	4.33436	35.3729	-0.796525	-1.01545	28.8265	-0.209423
542	2.49637	-2.17037	17.2987	0.91532	-1.15606	1.87203	0.915201	-1.15615	7.69246	0.757784	-0.805962	11.6075	-0.208936	-3.45774	12.9169	-1.76346	-6.18776	-11.9566	-6.00121	0.404888	-5.35582	5.04887	20.0175	28.7337	18.9399	82.7459	60.5695	9.24319	-25.6222	-27.9797	-8.27974	2.4879	-8.45926	-2.76108	13.3519	37.7484	3.21932	56.5342	52.7706	20.0418	-25.3809	-0.0242332	4.54513	4.27978	35.318	-0.760087	-0.991988	28.8187	-0.226559
544	2.50785	-2.1814	17.2944	0.919471	-1.16181	1.8702	0.919351	-1.1619	7.69064	0.761255	-0.809994	11.6061	-0.216681	-3.46533	12.8724	-1.78259	-6.19786	-12.0386	-5.98348	0.440104	-5.29898	5.19629	19.8751	28.7084	18.6349	82.626	60.4098	9.45916	-25.7832	-28.0507	-8.24961	2.5038	-8.44932	-3.11741	13.7133	37.7174	4.13159	56.9324	52.6566	19.969	-25.2788	0.472777	4.54117	4.27888	35.2885	-0.755187	-1.00555	28.7849	-0.237523
546	2.51888	-2.18426	17.3022	0.924022	-1.164	1.87376	0.923902	-1.1641	7.69419	0.764792	-0.811354	11.6088	-0.217372	-3.51323	12.7724	-1.80767	-6.28316	-12.222	-5.98438	0.413682	-5.28284	5.2678	19.605	28.6855	18.245	82.6702	60.3883	9.60237	-25.9824	-27.9728	-8.19648	2.50078	-8.6026	-3.38515	13.8614	37.9141	4.69569	57.3534	52.7226	19.7227	-25.0755	0.75739	4.54694	4.31596	35.2782	-0.779463	-1.04546	28.731	-0.245189
548	2.52561	-2.18012	17.3037	0.927306	-1.16275	1.87441	0.927187	-1.16285	7.69484	0.767166	-0.810208	11.6093	-0.227263	-3.56628	12.6885	-1.85085	-6.3743	-12.3748	-5.96433	0.365275	-5.23834	5.20888	19.5268	28.5993	18.155	82.6803	60.2394	9.99296	-26.3164	-27.951	-8.06108	2.45511	-8.87419	-3.67896	13.9155	38.3092	4.97987	58.1783	52.6567	19.4424	-25.6604	0.221999	4.56054	4.33392	35.2687	-0.796557	-1.09619	28.6754	-0.27103
550	2.54165	-2.18455	17.3062	0.933955	-1.16602	1.87558	0.933835	-1.16612	7.69601	0.772342	-0.812232	11.6102	-0.247199	-3.58792	12.6377	-1.8981	-6.40484	-12.4673	-5.93245	0.383657	-5.23965	5.17613	19.5748	28.6059	18.0136	82.5053	59.9046	10.7625	-26.8178	-28.3913	-7.90784	2.36074	-9.22579	-4.00983	14.1285	38.9145	5.20855	59.2387	52.6822	18.7607	-27.3227	-2.17763	4.56816	4.31631	35.2463	-0.793189	-1.11423	28.6356	-0.319351
552	2.56624	-2.20099	17.3131	0.943341	-1.17528	1.87881	0.94322	-1.17537	7.69924	0.779942	-0.818559	11.6127	-0.277123	-3.5682	12.6143	-1.94549	-6.35671	-12.5107	-5.88609	0.469602	-5.28046	5.19065	19.7216	28.7038	17.7275	82.1411	59.4178	11.7764	-27.4672	-29.2926	-7.76632	2.24327	-9.58901	-4.43452	14.6611	39.6554	5.71463	60.2866	52.744	17.7062	-29.4877	-5.84798	4.55858	4.27469	35.215	-0.761153	-1.08921	28.6196	-0.391855
554	2.58504	-2.22823	17.3351	0.949219	-1.18886	1.88879	0.949097	-1.18896	7.70922	0.785182	-0.828357	11.6202	-0.314758	-3.50569	12.5672	-1.99069	-6.22749	-12.5997	-5.79928	0.544121	-5.27064	5.18785	19.9031	28.7466	17.2365	81.7271	58.9883	12.3329	-28.0974	-30.2447	-7.68835	2.20881	-9.73492	-5.21524	16.0565	40.2718	7.78433	60.4147	52.3505	17.5996	-29.8802	-7.77088	4.49724	4.27507	35.2095	-0.679025	-1.01381	28.6418	-0.49731
556	2.58928	-2.25707	17.3552	0.948594	-1.20194	1.89795	0.94847	-1.20204	7.71838	0.785531	-0.838194	11.627	-0.353869	-3.44776	12.5095	-2.04081	-6.10576	-12.7083	-5.75226	0.526585	-5.22259	5.13151	19.9993	28.7005	16.6295	81.4226	58.6163	12.8095	-28.7531	-30.9078	-7.65223	2.2258	-9.83483	-5.81497	16.952	40.6281	9.7072	60.4214	52.2595	17.1939	-29.3186	-7.97715	4.43573	4.32967	35.2137	-0.6139	-0.994789	28.6614	-0.567745
558	2.58335	-2.27681	17.3721	0.944279	-1.21019	1.90555	0.944155	-1.21028	7.72599	0.782816	-0.844644	11.6327	-0.400183	-3.41281	12.4393	-2.11374	-6.02257	-12.8388	-5.76229	0.411353	-5.14457	5.02878	20.0017	28.5753	16.0334	81.2614	58.3622	13.2244	-29.3275	-31.19	-7.64221	2.27805	-9.90264	-6.06998	17.0874	40.7518	10.9023	60.5026	52.5193	16.417	-28.272	-6.84605	4.39014	4.42767	35.2222	-0.578991	-1.03943	28.6673	-0.601312
560	2.5915	-2.25385	17.3964	0.949607	-1.20092	1.91623	0.949483	-1.20102	7.73666	0.786191	-0.837396	11.6407	-0.477954	-3.42606	12.3401	-2.26443	-6.01345	-13.0199	-5.82262	0.257202	-5.0656	4.93299	20.0107	28.457	15.8463	81.1891	58.4646	13.3053	-29.409	-31.153	-7.61032	2.31752	-9.83645	-5.88824	16.7032	40.8763	10.6228	60.6649	52.5064	16.1866	-27.9468	-6.27233	4.37204	4.511	35.2273	-0.556944	-1.06854	28.656	-0.665423
562	2.63132	-2.21312	17.4234	0.970267	-1.1865	1.92808	0.970144	-1.1866	7.74852	0.800698	-0.825324	11.6497	-0.611604	-3.44895	12.2414	-2.52021	-5.99889	-13.1979	-5.88802	0.144174	-4.99244	4.94273	20.0278	28.3866	15.9179	81.1458	58.6786	13.409	-29.1764	-30.8794	-7.5813	2.3793	-9.74769	-5.43937	16.3472	40.914	9.85053	60.7458	52.3703	16.2884	-28.1233	-5.67919	4.3841	4.55566	35.2241	-0.553674	-1.08194	28.6434	-0.714676
564	2.69616	-2.16928	17.4472	1.00216	-1.17276	1.93851	1.00204	-1.17286	7.75894	0.823653	-0.813044	11.6576	-0.784953	-3.47382	12.1578	-2.84797	-5.97166	-13.3468	-5.94277	0.101086	-4.93234	5.0769	20.032	28.354	16.1343	81.094	58.9093	13.6061	-28.7233	-30.4238	-7.56538	2.44619	-9.67352	-4.85917	16.1114	40.884	8.88173	60.7303	52.1697	16.628	-28.6268	-5.08123	4.42023	4.56487	35.2122	-0.570425	-1.08526	28.6357	-0.742309
566	2.74221	-2.16074	17.4434	1.02307	-1.17279	1.93686	1.02295	-1.1729	7.75729	0.839285	-0.811738	11.6564	-0.916233	-3.50419	12.1156	-3.09995	-5.97221	-13.4199	-5.97442	0.160934	-4.90218	5.32449	19.9181	28.2559	16.152	80.9557	59.0013	13.8754	-28.2164	-29.9197	-7.58708	2.41275	-9.66087	-4.47131	15.6723	40.9167	7.82253	60.6862	52.0254	16.9085	-28.8627	-4.83293	4.45652	4.58274	35.1936	-0.613523	-1.11441	28.6417	-0.757618
568	2.75931	-2.15439	17.448	1.03106	-1.17145	1.93892	1.03094	-1.17156	7.75935	0.845172	-0.810229	11.658	-0.974859	-3.56575	12.1027	-3.23187	-6.05961	-13.4389	-5.99431	0.203525	-4.885	5.51585	19.7669	28.1574	16.084	80.7493	59.0584	13.9965	-27.9991	-29.2035	-7.61478	2.39241	-9.64574	-4.33162	15.5545	40.9413	7.42235	60.6045	51.9529	17.0839	-28.9013	-4.71931	4.47284	4.6105	35.1841	-0.645645	-1.14328	28.6523	-0.773382
570	2.74873	-2.14595	17.4671	1.02702	-1.16698	1.94732	1.0269	-1.16709	7.76776	0.841851	-0.807164	11.6643	-0.962644	-3.644	12.1036	-3.24175	-6.20656	-13.4331	-6.00415	0.20769	-4.88158	5.60519	19.6274	28.0863	15.9775	80.4861	59.115	13.9443	-28.0843	-28.4043	-7.64577	2.39643	-9.61838	-4.43027	15.7983	40.9437	7.73473	60.4844	51.9666	17.1343	-28.7606	-4.67038	4.46767	4.66232	35.19	-0.663358	-1.1727	28.6622	-0.791161
572	2.73161	-2.1508	17.4896	1.019	-1.16782	1.95729	1.01888	-1.16792	7.77772	0.835891	-0.808315	11.6717	-0.926066	-3.65491	12.0691	-3.18159	-6.24044	-13.4975	-5.99505	0.213771	-4.91981	5.58308	19.6195	28.1073	15.9561	80.1799	59.238	13.8269	-28.0781	-28.1782	-7.70648	2.36004	-9.60336	-4.64258	16.0964	40.9112	8.22505	60.3181	52.1084	17.0564	-28.4958	-4.59262	4.45719	4.79789	35.2206	-0.693053	-1.22981	28.6582	-0.802709
574	2.71091	-2.14361	17.5195	1.01036	-1.16312	1.97048	1.01024	-1.16322	7.79091	0.829117	-0.805376	11.6816	-0.887938	-3.63338	12.0062	-3.10667	-6.2155	-13.6165	-6.00764	0.206222	-4.93492	5.54784	19.6819	28.1349	15.9615	79.9662	59.2838	13.72	-28.4311	-28.1687	-7.74254	2.33634	-9.57202	-4.81815	16.2853	40.8667	8.54912	60.2147	52.2361	17.0238	-28.3068	-4.50952	4.45698	4.90973	35.2553	-0.719904	-1.29213	28.6479	-0.807589
576	2.6897	-2.11964	17.5536	1.00288	-1.15105	1.98541	1.00276	-1.15115	7.80584	0.822729	-0.796856	11.6927	-0.861751	-3.5954	11.9269	-3.04731	-6.15553	-13.7667	-6.04775	0.190704	-4.91659	5.53437	19.7841	28.1455	15.9793	79.83	59.2661	13.6658	-29.0451	-28.2463	-7.74175	2.33326	-9.52814	-4.91782	16.3427	40.8416	8.64876	60.1915	52.3001	17.0418	-28.23	-4.39673	4.46894	4.97941	35.2879	-0.742345	-1.35022	28.6345	-0.806333
578	2.67212	-2.0821	17.5772	0.998162	-1.13328	1.99564	0.998046	-1.13338	7.81608	0.818061	-0.78389	11.7004	-0.866976	-3.57982	11.8799	-3.0525	-6.12406	-13.8546	-6.10005	0.206101	-4.8869	5.57896	19.8651	28.1281	16.0008	79.5308	59.3908	13.7573	-29.1174	-28.215	-7.70514	2.33527	-9.5142	-4.97364	16.4041	40.9431	8.75396	60.2173	52.2488	16.9283	-28.1817	-4.13646	4.4816	5.03773	35.3148	-0.762386	-1.37939	28.6261	-0.802304
580	2.66289	-2.04953	17.5905	0.996749	-1.11832	2.00128	0.996633	-1.11842	7.82171	0.816046	-0.772808	11.7046	-0.897016	-3.56508	11.8335	-3.10289	-6.0839	-13.9409	-6.14362	0.200546	-4.85708	5.64046	19.8817	28.0921	16.0113	79.4021	59.5131	13.7766	-29.0511	-28.0432	-7.66862	2.34485	-9.50523	-4.96218	16.436	41.0399	8.77759	60.2442	52.1527	16.8732	-28.2046	-3.89506	4.49419	5.09203	35.3356	-0.801973	-1.44137	28.6129	-0.796103
582	2.65913	-2.02657	17.5943	0.996983	-1.10797	2.00283	0.996869	-1.10808	7.82326	0.815563	-0.765062	11.7058	-0.939125	-3.55075	11.7847	-3.17536	-6.0394	-14.0311	-6.17496	0.165867	-4.82267	5.71136	19.8297	28.0394	15.9935	79.4172	59.5976	13.7146	-28.914	-27.6961	-7.64044	2.35905	-9.49604	-4.90188	16.4397	41.1054	8.73642	60.2551	52.0424	16.8865	-28.2801	-3.70368	4.51015	5.13922	35.3524	-0.860236	-1.5324	28.5936	-0.793276
584	2.64261	-2.01064	17.5958	0.991057	-1.09964	2.00336	0.990944	-1.09974	7.82379	0.810603	-0.759207	11.7061	-0.951228	-3.55393	11.7516	-3.20007	-6.03936	-14.0921	-6.20842	0.108304	-4.73927	5.80104	19.744	27.9621	15.8972	79.1392	59.6108	13.7687	-28.6386	-27.0484	-7.61288	2.36786	-9.48414	-4.87429	16.4169	41.1611	8.73539	60.2438	51.9654	16.8223	-28.3153	-3.50862	4.54924	5.14652	35.3716	-0.910364	-1.57167	28.5675	-0.818515
586	2.62898	-2.0048	17.5906	0.985597	-1.09593	2.00097	0.985484	-1.09603	7.8214	0.80629	-0.756774	11.7043	-0.93658	-3.55373	11.7127	-3.17523	-6.04412	-14.1648	-6.21804	0.0965281	-4.69773	5.90304	19.6427	27.903	15.7677	78.8624	59.6892	13.7335	-28.4026	-26.5141	-7.59722	2.36445	-9.48315	-4.91646	16.468	41.1892	8.84375	60.1795	51.9206	16.7987	-28.2864	-3.42868	4.58065	5.18108	35.3983	-0.964753	-1.62118	28.5586	-0.832255
588	2.61855	-2.00711	17.5805	0.980884	-1.09602	1.99646	0.980771	-1.09613	7.81689	0.80278	-0.757139	11.7009	-0.878394	-3.54035	11.6464	-3.06741	-6.04242	-14.2902	-6.20535	0.123906	-4.70638	5.99254	19.5599	27.8735	15.6404	78.645	59.8289	13.6146	-28.2752	-26.1984	-7.59262	2.34745	-9.49507	-5.02273	16.5964	41.192	9.04693	60.0754	51.9131	16.8194	-28.2072	-3.46546	4.59687	5.24856	35.4357	-1.01871	-1.68721	28.5749	-0.83171
590	2.60044	-2.01092	17.5726	0.972673	-1.09615	1.99294	0.97256	-1.09625	7.81337	0.796655	-0.75775	11.6983	-0.714872	-3.49228	11.4818	-2.75901	-6.01969	-14.6029	-6.19919	0.0905748	-4.71017	5.97004	19.6161	27.8756	15.6067	78.4598	59.8713	13.6162	-28.3387	-26.1132	-7.58352	2.31901	-9.52322	-5.11898	16.6932	41.1943	9.19418	60.0298	51.9536	16.8044	-28.1887	-3.50532	4.59791	5.30456	35.4906	-1.04452	-1.74218	28.6278	-0.844988
592	2.56738	-1.99546	17.5859	0.959406	-1.08672	1.99869	0.959294	-1.08682	7.81912	0.786131	-0.751548	11.7026	-0.471823	-3.44059	11.2912	-2.30645	-6.02414	-14.9666	-6.20156	0.0349022	-4.7122	5.93199	19.6743	27.8836	15.6516	78.4042	59.9055	13.625	-28.4855	-26.0376	-7.58037	2.28639	-9.50766	-5.23576	16.8907	41.1938	9.37707	59.9279	52.0556	16.7149	-28.087	-3.59319	4.58712	5.36903	35.5515	-1.05898	-1.79174	28.6693	-0.856395
594	2.52552	-1.96221	17.6196	0.943659	-1.06886	2.01339	0.943549	-1.06896	7.83382	0.773203	-0.739224	11.7135	-0.18476	-3.39207	11.1136	-1.77513	-6.05451	-15.3079	-6.2101	-0.0256075	-4.72148	5.917	19.71	27.9028	15.741	78.3837	59.9436	13.6046	-28.6833	-25.9237	-7.59414	2.25597	-9.45007	-5.34417	17.1882	41.1894	9.56644	59.752	52.2127	16.5891	-27.9087	-3.7455	4.57156	5.43472	35.614	-1.06712	-1.83223	28.6902	-0.864467
596	2.50551	-1.93779	17.6497	0.936772	-1.05665	2.02656	0.936663	-1.05675	7.84699	0.767261	-0.730559	11.7234	0.0342379	-3.34245	11.0414	-1.36167	-6.05663	-15.4519	-6.20555	-0.0472322	-4.78953	5.99591	19.7495	27.9931	15.7368	77.9001	59.9615	13.4424	-28.9397	-25.8176	-7.66624	2.24389	-9.42315	-5.31157	17.4672	41.1731	9.58802	59.5601	52.3949	16.6376	-27.8126	-3.97255	4.57045	5.46973	35.6794	-1.06941	-1.84231	28.7074	-0.884249
598	2.51059	-1.92494	17.6848	0.939895	-1.05162	2.0421	0.939786	-1.05172	7.86253	0.769253	-0.726627	11.735	0.197154	-3.29335	10.9962	-1.04854	-6.03662	-15.5438	-6.213	-0.0507786	-4.82516	6.09491	19.8169	28.062	15.7319	77.313	59.9732	13.5704	-29.0483	-25.6809	-7.73647	2.2417	-9.38059	-5.19755	17.7306	41.1847	9.44141	59.1721	52.5532	16.7098	-27.7352	-4.39152	4.60198	5.42812	35.7078	-1.09917	-1.8676	28.695	-0.856546
600	2.53726	-1.92225	17.7211	0.95163	-1.05284	2.05823	0.951522	-1.05293	7.87866	0.778079	-0.726817	11.7472	0.300241	-3.24706	10.9666	-0.843959	-5.99657	-15.6045	-6.23339	-0.0530324	-4.81291	6.17808	19.9048	28.0884	15.7604	76.8253	59.9951	13.9348	-29.0088	-25.5435	-7.78395	2.25107	-9.32024	-5.03511	17.9619	41.2281	9.16526	58.6437	52.6687	16.78	-27.7082	-5.01163	4.66908	5.30566	35.6964	-1.15815	-1.90007	28.6572	-0.791057
602	2.56507	-1.91585	17.7371	0.964268	-1.05242	2.06538	0.964159	-1.05252	7.88581	0.787489	-0.72572	11.7526	0.3324	-3.21031	10.9802	-0.769623	-5.94391	-15.5821	-6.25072	-0.111718	-4.77736	6.16284	19.9594	28.0791	15.903	76.9996	60.0914	13.8558	-29.0474	-25.591	-7.77567	2.28783	-9.27353	-4.90304	18.103	41.286	8.92219	58.4079	52.7051	16.8364	-27.9295	-5.75045	4.76826	5.12799	35.6754	-1.22252	-1.86524	28.6357	-0.788266
604	2.5926	-1.9184	17.7458	0.976074	-1.05587	2.06931	0.975965	-1.05597	7.88974	0.796528	-0.727558	11.7555	0.318794	-3.17893	10.9993	-0.780014	-5.88152	-15.5474	-6.24711	-0.159272	-4.73437	6.14087	19.9763	28.0318	15.9643	77.1125	60.1525	13.8267	-29.0765	-25.6027	-7.78752	2.33005	-9.21108	-4.79606	18.2497	41.3027	8.71119	58.0722	52.7232	17.0445	-28.0952	-6.60318	4.85371	4.95502	35.647	-1.27118	-1.77898	28.6066	-0.796203
606	2.61606	-1.93085	17.7502	0.985295	-1.0633	2.07138	0.985185	-1.0634	7.89181	0.803888	-0.732528	11.7571	0.277514	-3.15739	11.014	-0.844782	-5.82511	-15.5193	-6.22614	-0.18353	-4.69526	6.13717	19.9589	27.9596	15.9222	77.0355	60.1742	13.9049	-29.0639	-25.5412	-7.82485	2.36639	-9.14088	-4.72509	18.3963	41.2728	8.53841	57.6254	52.742	17.4036	-28.162	-7.48105	4.91339	4.81193	35.6165	-1.29743	-1.6642	28.5725	-0.801464
608	2.62534	-1.94566	17.7536	0.988115	-1.07057	2.07302	0.988005	-1.07067	7.89345	0.806454	-0.737791	11.7584	0.249379	-3.16641	11.0169	-0.899318	-5.82948	-15.5125	-6.22797	-0.196408	-4.68334	6.17257	19.9253	27.9147	15.8696	76.9226	60.2632	13.9143	-28.9006	-25.4596	-7.83094	2.3724	-9.11692	-4.73694	18.426	41.2335	8.41586	57.3709	52.776	17.7077	-28.227	-8.0522	4.95053	4.72105	35.5943	-1.29745	-1.59866	28.5602	-0.790397
610	2.62824	-1.96647	17.7422	0.987707	-1.07987	2.06807	0.987595	-1.07997	7.88851	0.806745	-0.744757	11.7547	0.233674	-3.19397	11.0495	-0.937975	-5.87288	-15.4503	-6.20815	-0.207196	-4.6885	6.1937	19.9101	27.8739	15.8576	76.878	60.2823	13.8183	-28.8658	-25.3841	-7.8456	2.37301	-9.13681	-4.72902	18.4007	41.2055	8.2371	57.1736	52.7734	18.0734	-28.3066	-8.51339	4.96323	4.70946	35.5856	-1.29713	-1.58357	28.5684	-0.77756
612	2.62767	-1.99063	17.7188	0.985562	-1.09028	2.05785	0.98545	-1.09038	7.87828	0.805817	-0.752657	11.747	0.241266	-3.24027	11.1086	-0.941289	-5.96027	-15.3391	-6.15752	-0.240975	-4.70255	6.18384	19.939	27.8394	15.8847	76.8858	60.2266	13.6275	-29.0035	-25.3159	-7.86845	2.36829	-9.19012	-4.68667	18.3429	41.1904	7.97591	57.0094	52.7313	18.5101	-28.4235	-8.9067	4.95665	4.7661	35.5912	-1.30334	-1.61215	28.592	-0.765061
614	2.62732	-2.00253	17.7085	0.984472	-1.09541	2.05335	0.984359	-1.09551	7.87379	0.805333	-0.756553	11.7436	0.318587	-3.32371	11.1417	-0.835419	-6.14414	-15.2774	-6.08101	-0.397618	-4.68952	6.11575	20.0603	27.8205	15.8673	76.7638	60.2204	13.4397	-29.2066	-25.2172	-7.85689	2.34279	-9.23418	-4.64737	18.2863	41.1642	7.61223	56.8597	52.6945	18.9951	-28.632	-9.25967	4.95022	4.82589	35.6089	-1.31606	-1.64855	28.609	-0.743639
616	2.63251	-2.02664	17.7038	0.984766	-1.10637	2.05144	0.984652	-1.10647	7.87187	0.80625	-0.764727	11.7422	0.380481	-3.39035	11.1559	-0.751111	-6.29093	-15.2508	-5.97219	-0.567726	-4.73847	6.08752	20.322	27.9263	15.8494	76.5234	60.1227	13.2808	-29.516	-25.1632	-7.87461	2.26206	-9.26702	-4.63406	18.2446	41.1483	7.32041	56.8552	52.6142	19.369	-28.9051	-9.44025	4.95069	4.84907	35.6253	-1.33151	-1.67592	28.6245	-0.745443
618	2.64287	-2.05994	17.7082	0.986514	-1.12183	2.05364	0.986398	-1.12193	7.87407	0.808533	-0.77618	11.7439	0.408202	-3.42362	11.1518	-0.715289	-6.3628	-15.2583	-5.8603	-0.673005	-4.83134	6.12392	20.7073	28.0983	15.9682	76.2088	59.9401	13.0298	-29.8945	-25.1387	-7.92207	2.1351	-9.27886	-4.67741	18.2361	41.1435	7.18099	57.0118	52.4926	19.5892	-29.2149	-9.46859	4.95851	4.83699	35.6367	-1.34893	-1.69212	28.6359	-0.767865
620	2.65395	-2.07547	17.7323	0.989956	-1.12968	2.06445	0.989839	-1.12978	7.88488	0.811583	-0.781845	11.752	0.406013	-3.40599	11.1343	-0.712619	-6.3299	-15.2914	-5.85079	-0.473369	-4.81049	6.21364	21.1662	27.9891	16.7882	76.0797	59.8111	12.0249	-30.2313	-25.152	-7.95491	2.02488	-9.24843	-4.8605	18.3245	41.1343	7.33117	57.2568	52.374	19.6925	-29.499	-9.58661	4.96455	4.84396	35.6414	-1.37156	-1.71062	28.6328	-0.7687
622	2.64512	-2.02999	17.8181	0.989439	-1.10948	2.10229	0.989326	-1.10959	7.92272	0.809862	-0.766857	11.7803	0.41776	-3.3975	11.0768	-0.690507	-6.31918	-15.3989	-5.98841	-0.282824	-4.73801	6.4493	21.3194	27.7348	17.6914	75.499	59.8126	11.3238	-30.2334	-24.3691	-7.89039	1.97295	-9.13576	-5.1899	18.4008	41.1247	7.6567	57.6177	52.3171	19.4874	-29.6855	-9.51477	4.97325	4.87762	35.6531	-1.38442	-1.74289	28.6185	-0.760445
624	2.62137	-1.9416	17.9444	0.985791	-1.06945	2.15775	0.985681	-1.06955	7.97818	0.804516	-0.737255	11.8219	0.437505	-3.40301	11.0071	-0.660477	-6.33714	-15.529	-6.21942	-0.184285	-4.64031	6.77627	21.0441	27.3677	18.5215	74.6514	59.7567	11.4092	-29.7925	-22.7221	-7.75645	1.96691	-8.97775	-5.6155	18.4135	41.1064	8.07456	58.0722	52.3353	18.9885	-29.7842	-9.2236	4.98175	4.93179	35.6703	-1.38627	-1.7879	28.5966	-0.746925
626	2.62781	-1.93138	17.9802	0.989295	-1.06569	2.1736	0.989185	-1.0658	7.99403	0.806873	-0.734253	11.8338	0.389883	-3.37625	11.0607	-0.732618	-6.26884	-15.4284	-6.26539	-0.22704	-4.58073	6.88162	20.2072	26.9084	19.1898	75.0051	58.817	13.4138	-28.5955	-20.6137	-7.76087	1.9011	-8.96892	-5.93538	18.237	41.0382	8.35907	58.5364	52.4166	18.3886	-29.9297	-8.82629	4.97395	4.96585	35.6725	-1.38598	-1.82984	28.5788	-0.734957
628	2.63006	-1.9406	17.9894	0.989464	-1.06997	2.17777	0.989353	-1.07007	7.9982	0.807263	-0.737448	11.8369	0.34886	-3.36158	11.1761	-0.795146	-6.22567	-15.2132	-6.29834	-0.259069	-4.53597	6.97454	19.396	26.4542	20.2562	75.3811	57.5556	15.7635	-28.0306	-18.7304	-7.77585	1.83606	-9.0019	-6.1664	18.1125	41.0019	8.63869	58.9174	52.4611	17.9468	-30.0237	-8.49943	4.96829	4.99708	35.6726	-1.39324	-1.86098	28.5576	-0.730596
630	2.6256	-1.96192	17.98	0.985774	-1.07889	2.1737	0.985663	-1.07899	7.99413	0.805074	-0.744339	11.8339	0.316793	-3.35979	11.3254	-0.845409	-6.20988	-14.9349	-6.33078	-0.255753	-4.50527	7.09355	18.7542	26.0588	21.7807	75.2905	56.0869	17.7601	-28.3013	-17.5756	-7.78114	1.77502	-9.05839	-6.30746	18.0702	41.0106	8.91235	59.191	52.446	17.6812	-30.0598	-8.26539	4.96837	5.02193	35.6722	-1.40804	-1.87916	28.5352	-0.734985
632	2.63442	-2.01243	17.9321	0.985647	-1.10149	2.15276	0.985533	-1.10159	7.97319	0.806439	-0.761207	11.8182	0.235065	-3.33616	11.4496	-0.977504	-6.13371	-14.702	-6.27239	-0.2672	-4.50579	7.23266	18.2744	25.8023	23.4171	73.6849	54.4532	18.4313	-28.7165	-17.928	-7.80036	1.68041	-9.15632	-6.37857	18.008	41.0437	9.10253	59.364	52.3903	17.3378	-30.0897	-8.00157	4.97321	5.01253	35.6636	-1.41847	-1.88634	28.524	-0.746513
634	2.64738	-2.0688	17.8757	0.986901	-1.12696	2.12814	0.986785	-1.12706	7.94857	0.809025	-0.780127	11.7997	0.131254	-3.29024	11.5471	-1.14158	-6.00799	-14.519	-6.16995	-0.316039	-4.49219	7.23775	17.7268	25.7372	25.409	72.5032	52.4001	17.0659	-28.6096	-20.7783	-7.82541	1.58306	-9.25424	-6.33056	17.8646	41.0776	9.07436	59.5288	52.3329	17.107	-30.1731	-7.76594	4.97063	4.99519	35.6646	-1.42937	-1.88435	28.5304	-0.755559
636	2.65889	-2.11925	17.8234	0.988002	-1.14974	2.10525	0.987883	-1.14984	7.92568	0.811326	-0.797042	11.7826	0.0220361	-3.22915	11.6145	-1.31062	-5.8525	-14.3925	-6.05222	-0.380013	-4.44727	7.11946	17.0716	25.879	27.8171	72.2183	49.8014	13.4055	-27.2616	-25.3665	-7.84998	1.49761	-9.33229	-6.1899	17.665	41.096	8.87213	59.7046	52.2909	17.0141	-30.3015	-7.57454	4.95715	4.97774	35.6796	-1.44073	-1.87715	28.5527	-0.759475
638	2.65489	-2.13903	17.7941	0.984758	-1.15791	2.09233	0.984638	-1.15802	7.91276	0.809439	-0.803336	11.7729	-0.0500131	-3.18495	11.6486	-1.42104	-5.74283	-14.3285	-5.99396	-0.345818	-4.35993	7.07824	16.3884	26.2085	30.6576	73.0151	46.3078	6.64655	-23.2678	-28.1129	-7.85214	1.4546	-9.35054	-6.0904	17.5779	41.0614	8.77598	59.8724	52.2808	17.0395	-30.3984	-7.49412	4.92971	4.96497	35.7071	-1.4481	-1.87596	28.5745	-0.757659
640	2.63426	-2.15171	17.7743	0.974768	-1.16165	2.08358	0.974648	-1.16175	7.90401	0.802222	-0.806744	11.7663	-0.095136	-3.15463	11.6721	-1.48904	-5.66942	-14.2846	-5.96199	-0.245287	-4.17171	7.0229	15.7138	26.7568	33.188	73.2094	41.6928	0.673785	-19.5388	-28.8545	-7.86301	1.43522	-9.36085	-6.07044	17.5743	41.0212	8.94594	59.9927	52.3321	16.893	-30.3364	-7.19519	4.90557	4.96443	35.7482	-1.46123	-1.88741	28.6062	-0.756674
642	2.60275	-2.15972	17.7592	0.960378	-1.16246	2.07686	0.960259	-1.16256	7.89729	0.791527	-0.808252	11.7612	-0.123402	-3.13674	11.6905	-1.53196	-5.62551	-14.2503	-5.95494	-0.0909562	-3.91208	7.00525	15.0226	27.5025	34.9721	72.239	36.1334	-3.36247	-17.0846	-27.8686	-7.88293	1.43003	-9.38043	-6.15003	17.6479	40.9916	9.37506	60.0516	52.4302	16.5676	-30.1143	-6.70848	4.88653	4.97878	35.8023	-1.47814	-1.90871	28.6507	-0.755932
644	2.58279	-2.1502	17.7408	0.952521	-1.15654	2.06855	0.952402	-1.15664	7.88898	0.785293	-0.804306	11.755	-0.164561	-3.12745	11.7049	-1.60194	-5.59176	-14.2226	-5.99286	0.0938236	-3.76752	7.23732	14.1496	28.3509	35.3114	69.5719	30.9303	-3.96038	-15.4608	-27.5678	-7.88343	1.42006	-9.43685	-6.35794	17.79	40.9993	9.85842	60.0246	52.4883	16.3395	-29.8294	-6.48605	4.85951	5.01281	35.8687	-1.48033	-1.91932	28.7123	-0.745474
646	2.58709	-2.13861	17.7195	0.95548	-1.15171	2.05904	0.955362	-1.15181	7.87947	0.787216	-0.800494	11.7478	-0.241898	-3.10252	11.6904	-1.73209	-5.51431	-14.2483	-6.03404	0.269145	-3.62129	7.8534	13.2755	29.2101	34.5719	67.5762	26.0619	-3.93553	-14.3803	-26.392	-7.87986	1.39375	-9.46781	-6.60231	17.9317	40.9809	10.2667	59.9909	52.4917	16.1833	-29.6342	-6.3541	4.84224	5.04099	35.9392	-1.48179	-1.93076	28.7799	-0.734714
648	2.61149	-2.12541	17.7038	0.967351	-1.14788	2.05204	0.967233	-1.14798	7.87247	0.795859	-0.796862	11.7426	-0.348551	-3.06462	11.6457	-1.91106	-5.40073	-14.3297	-6.06652	0.409613	-3.43569	8.84261	12.5732	30.0283	33.0378	66.7396	21.6305	-4.01198	-13.5297	-24.0285	-7.86831	1.35788	-9.45198	-6.81778	18.0313	40.9362	10.5171	59.9818	52.4458	16.0881	-29.5749	-6.2677	4.83819	5.06249	36.0107	-1.48646	-1.9472	28.8457	-0.72455
650	2.6239	-2.09474	17.7284	0.975209	-1.1356	2.06278	0.975092	-1.1357	7.88321	0.800938	-0.787207	11.7507	-0.428776	-3.04864	11.5892	-2.05178	-5.33754	-14.4331	-6.09793	0.47629	-3.1582	10.064	12.4705	30.7467	30.9939	66.2041	17.6225	-4.47229	-12.3415	-20.2735	-7.81695	1.3582	-9.36772	-6.84467	17.9932	40.9273	10.4453	60.0472	52.4025	15.9888	-29.6671	-6.16192	4.84641	5.10045	36.0771	-1.4992	-1.97879	28.8895	-0.709152
652	2.62929	-2.07038	17.7696	0.979387	-1.1256	2.08094	0.979271	-1.1257	7.90137	0.803398	-0.779496	11.7643	-0.500642	-3.05547	11.5358	-2.18672	-5.31907	-14.5299	-6.05247	0.417481	-2.80358	11.1092	13.1022	31.4175	28.999	66.2078	13.6954	-4.68548	-11.5452	-17.1561	-7.7693	1.35408	-9.22508	-6.74889	17.9085	40.9247	10.2168	60.1343	52.3497	15.9514	-29.807	-6.09694	4.85027	5.14768	36.1523	-1.50938	-2.00527	28.9285	-0.694361
654	2.62867	-2.05626	17.8196	0.980038	-1.11962	2.10306	0.979922	-1.11972	7.92349	0.803471	-0.775026	11.7809	-0.566885	-3.08239	11.4903	-2.31959	-5.33937	-14.6115	-5.92449	0.231307	-2.41179	11.8401	14.304	32.0746	27.2409	66.6558	9.8955	-4.35734	-11.171	-15.1247	-7.72967	1.33595	-9.0422	-6.59403	17.8182	40.921	9.94107	60.2207	52.2894	15.958	-29.9455	-6.06453	4.84674	5.19776	36.2324	-1.51345	-2.0224	28.9655	-0.685293
656	2.62595	-2.04492	17.8709	0.97953	-1.11469	2.12579	0.979415	-1.11479	7.94622	0.802743	-0.771416	11.7979	-0.630276	-3.1164	11.4515	-2.45002	-5.37374	-14.6803	-5.75484	-0.0589572	-2.12663	12.2001	15.355	32.7654	25.8735	67.1318	6.71317	-2.9274	-10.4355	-13.7525	-7.67185	1.29637	-8.87056	-6.58044	17.7997	40.9113	9.8839	60.2643	52.228	15.8778	-30.0023	-5.98071	4.84036	5.22862	36.2882	-1.50464	-2.03265	28.9969	-0.701814
658	2.62087	-2.03629	17.9068	0.977843	-1.11068	2.14166	0.977729	-1.11078	7.96209	0.801203	-0.768548	11.8098	-0.680246	-3.13904	11.4176	-2.55123	-5.39317	-14.741	-5.6361	-0.293134	-1.90618	12.4057	15.8471	33.3406	24.9177	68.0258	4.50033	-1.44993	-10.2422	-13.8907	-7.61775	1.27425	-8.7552	-6.64461	17.8275	40.8955	9.99093	60.2829	52.186	15.78	-29.9934	-5.87231	4.83817	5.25941	36.3324	-1.50632	-2.03994	29.025	-0.703679
660	2.61027	-2.02995	17.922	0.973656	-1.10709	2.14838	0.973542	-1.10719	7.96881	0.797835	-0.766145	11.8149	-0.714672	-3.14472	11.3901	-2.61696	-5.38851	-14.7908	-5.59078	-0.417417	-1.73208	12.5887	15.7826	33.7396	24.2843	69.3803	3.25212	-0.378946	-10.7427	-15.3326	-7.56926	1.27908	-8.70336	-6.75189	17.866	40.8707	10.1995	60.2959	52.1687	15.6834	-29.9387	-5.75909	4.84233	5.29207	36.3665	-1.52359	-2.04789	29.0504	-0.683756
662	2.5846	-2.0255	17.9116	0.962833	-1.10295	2.14364	0.962719	-1.10305	7.96407	0.78949	-0.763722	11.8113	-0.737914	-3.1323	11.3774	-2.65428	-5.35602	-14.8146	-5.61281	-0.374185	-1.55401	13.0484	15.5259	33.9384	23.3635	71.5643	2.69443	-0.271292	-11.5098	-16.7699	-7.51546	1.31229	-8.6927	-6.81016	17.7966	40.8232	10.2928	60.3604	52.1737	15.6107	-29.9121	-5.70725	4.85789	5.31393	36.3859	-1.5553	-2.06316	29.0716	-0.655842
664	2.52739	-2.01949	17.9059	0.938303	-1.09552	2.14098	0.93819	-1.09561	7.96141	0.770686	-0.759715	11.8092	-0.733772	-3.1154	11.3819	-2.63952	-5.32724	-14.8071	-5.61412	-0.351562	-1.39746	13.3648	16.2919	33.7432	22.8582	71.8706	2.29591	-0.670444	-11.891	-17.1954	-7.44349	1.3553	-8.69159	-6.80179	17.6263	40.7899	10.2696	60.5	52.2044	15.5396	-29.8892	-5.65279	4.8571	5.34859	36.3979	-1.58877	-2.10337	29.0946	-0.601926
666	2.44737	-2.01945	17.9127	0.903223	-1.08886	2.14381	0.903111	-1.08895	7.96425	0.744035	-0.756957	11.8113	-0.709783	-3.09378	11.3922	-2.58666	-5.29836	-14.7895	-5.60524	-0.3486	-1.29205	13.4451	17.7493	33.2157	22.8332	70.4286	2.05341	-1.12595	-11.9041	-16.8059	-7.38138	1.37496	-8.68435	-6.74317	17.3976	40.7718	10.164	60.7056	52.2639	15.4623	-29.8606	-5.59173	4.82841	5.40539	36.4078	-1.60584	-2.15917	29.1186	-0.533084
668	2.39626	-2.05937	17.9341	0.877391	-1.10217	2.15346	0.877278	-1.10226	7.97389	0.725549	-0.768559	11.8184	-0.709134	-3.05319	11.3627	-2.56959	-5.22457	-14.8462	-5.73222	-0.145872	-1.33161	13.2455	17.2139	32.7337	23.0359	70.4322	2.53214	-0.396286	-12.3806	-17.7771	-7.44364	1.24453	-8.63007	-6.76342	17.3408	40.7205	10.1977	60.8629	52.3564	15.3726	-29.7887	-5.57342	4.76019	5.50326	36.4274	-1.55672	-2.18662	29.1347	-0.509299
670	2.35943	-2.11916	17.937	0.856247	-1.1253	2.155	0.856131	-1.12538	7.97544	0.711199	-0.787188	11.8196	-0.731932	-2.99116	11.3029	-2.58702	-5.10153	-14.9597	-5.88335	0.0190178	-1.49594	13.0836	15.9899	32.3001	23.1004	71.336	3.39406	0.280752	-12.524	-18.4132	-7.64479	1.1249	-8.65714	-6.62944	17.0225	40.7449	9.96396	61.3078	52.514	15.2624	-29.7885	-5.54335	4.62227	5.5933	36.4566	-1.41173	-2.11987	29.1442	-0.507405
672	2.33124	-2.18702	17.9279	0.838274	-1.15261	2.1513	0.838155	-1.1527	7.97173	0.699494	-0.808739	11.8167	-0.760834	-2.92256	11.205	-2.614	-4.96325	-15.1442	-6.00902	0.092898	-1.73996	13.0119	14.6621	31.9163	22.9416	72.7393	4.3407	0.749298	-12.3246	-18.4959	-7.93641	1.04915	-8.74856	-6.3174	16.4571	40.8414	9.44294	61.9766	52.7344	15.1002	-29.8391	-5.45388	4.45115	5.67896	36.4922	-1.21401	-1.99508	29.1398	-0.511867
674	2.29711	-2.23614	17.9719	0.818982	-1.17147	2.17105	0.818861	-1.17155	7.99149	0.686227	-0.824084	11.8315	-0.720463	-2.90824	11.0178	-2.54186	-4.95073	-15.4934	-5.99358	0.0542692	-1.91696	12.8693	14.5931	31.5241	22.7377	73.1053	4.56503	1.61122	-12.5977	-18.6018	-8.11034	0.99547	-8.71382	-5.92407	16.0868	40.8813	8.90598	62.292	53.0273	14.7452	-29.7259	-5.13638	4.43527	5.83233	36.5199	-1.18055	-2.04073	29.0854	-0.490598
676	2.26068	-2.25958	18.0171	0.800816	-1.17888	2.19117	0.800695	-1.17897	8.01161	0.67308	-0.830809	11.8466	-0.65335	-2.93617	10.873	-2.43786	-5.02703	-15.7623	-6.03011	0.135845	-1.95759	13.0638	14.9234	31.1682	22.3763	73.5319	4.29597	2.07149	-12.6421	-18.8071	-8.15616	0.954675	-8.61642	-5.63552	15.9363	40.9446	8.58381	62.5207	53.1508	14.4228	-29.6537	-4.88593	4.41424	5.9659	36.5513	-1.15594	-2.09675	29.0512	-0.390706
678	2.22326	-2.26281	18.0484	0.783989	-1.1773	2.20499	0.783867	-1.17739	8.02542	0.660375	-0.830711	11.8569	-0.577512	-2.99358	10.8028	-2.32807	-5.16193	-15.892	-6.12531	0.329968	-1.8707	13.5563	15.355	30.8556	21.9217	74.2288	3.74424	1.99298	-12.3888	-18.9597	-8.09458	0.925209	-8.49133	-5.48664	15.9745	41.0334	8.51844	62.7129	53.1037	14.1702	-29.616	-4.74523	4.36565	6.06662	36.5834	-1.11542	-2.12951	29.0461	-0.234251
680	2.18933	-2.28083	18.0494	0.767611	-1.18235	2.2054	0.767488	-1.18243	8.02583	0.648448	-0.83552	11.8571	-0.526304	-3.03533	10.8058	-2.25333	-5.25936	-15.8856	-6.11633	0.373703	-1.78075	13.836	15.4385	30.5674	21.7422	75.2658	3.55973	1.55398	-12.1542	-18.2429	-8.04774	0.91155	-8.44177	-5.40669	15.9857	41.0903	8.58816	62.8562	53.1353	13.9124	-29.4008	-4.61307	4.34308	6.16793	36.5935	-1.08745	-2.13736	29.0349	-0.179957
682	2.15534	-2.29163	18.0458	0.751836	-1.18422	2.20377	0.751713	-1.1843	8.0242	0.636775	-0.837911	11.8559	-0.500876	-3.07199	10.8356	-2.2219	-5.33701	-15.8293	-6.09487	0.321254	-1.69512	13.8771	15.3144	30.3338	21.6722	75.3729	3.70192	1.2345	-11.9981	-17.6765	-7.99446	0.917474	-8.39229	-5.37446	16.032	41.1275	8.80481	62.9708	53.1324	13.6421	-29.1881	-4.44185	4.32229	6.25159	36.5971	-1.08867	-2.16029	29.0316	-0.102091
684	2.11976	-2.28936	18.043	0.736456	-1.18024	2.20243	0.736335	-1.18032	8.02286	0.625029	-0.835901	11.8548	-0.49981	-3.10433	10.8736	-2.23227	-5.3966	-15.7574	-6.08024	0.185474	-1.61789	13.6868	15.0554	30.1505	21.6755	74.6087	4.10729	1.09168	-11.9552	-17.4598	-7.92941	0.941136	-8.32783	-5.37672	16.0945	41.1486	9.1038	63.0701	53.073	13.383	-29.0309	-4.24547	4.30223	6.30366	36.6009	-1.1144	-2.17929	29.0369	0.0193374
686	2.0798	-2.26308	18.0388	0.721182	-1.16537	2.20026	0.721062	-1.16545	8.02069	0.612676	-0.825748	11.8532	-0.514185	-3.13435	10.8985	-2.27004	-5.4452	-15.7093	-6.07812	-0.017376	-1.52621	13.3883	14.7968	29.9626	21.7541	74.5753	4.53777	0.885987	-12.0982	-17.3461	-7.82541	0.975255	-8.24755	-5.40535	16.0759	41.167	9.24959	63.1773	52.9333	13.2464	-28.9758	-4.14311	4.29711	6.27003	36.6095	-1.11971	-2.06038	29.0375	0.149239
688	2.03626	-2.2537	18.0259	0.702966	-1.15757	2.19437	0.702846	-1.15765	8.0148	0.598575	-0.821057	11.8487	-0.523919	-3.14577	10.9097	-2.29204	-5.46192	-15.6878	-6.06004	-0.203484	-1.49308	13.0096	15.0092	29.8424	21.8365	74.4019	4.66167	0.732377	-12.2843	-17.5181	-7.74121	0.995846	-8.17975	-5.39732	15.9827	41.1576	9.29349	63.324	52.8429	13.161	-29.0009	-4.08516	4.30465	6.26093	36.6675	-1.15873	-1.97364	29.0759	0.318067
690	1.98851	-2.2629	18.0029	0.681406	-1.15752	2.18402	0.681287	-1.15759	8.00445	0.582472	-0.822364	11.8409	-0.525306	-3.14259	10.9112	-2.29313	-5.4556	-15.6851	-6.05143	-0.311574	-1.49335	12.6224	15.6077	29.7571	21.9002	73.9336	4.45146	0.672065	-12.4719	-17.9148	-7.68573	0.999373	-8.13593	-5.36055	15.8445	41.12	9.27868	63.4784	52.8209	13.1059	-29.0745	-4.06215	4.31594	6.30045	36.777	-1.23735	-1.95727	29.165	0.546218
692	1.93933	-2.25854	17.965	0.660431	-1.15136	2.167	0.660312	-1.15143	7.98743	0.566431	-0.81906	11.8281	-0.530865	-3.15779	10.928	-2.30896	-5.48102	-15.653	-6.19884	-0.169815	-1.34289	12.4551	15.7917	29.4998	21.9378	73.1375	4.13557	0.80254	-12.6778	-18.1621	-7.64294	1.00456	-8.14566	-5.39238	15.788	41.0799	9.37598	63.4833	52.8021	13.0599	-29.0815	-4.05607	4.29755	6.37456	36.8909	-1.33123	-2.02962	29.3059	0.861875
694	1.85776	-2.23589	17.948	0.626686	-1.13457	2.15907	0.626569	-1.13463	7.9795	0.540156	-0.808629	11.822	-0.51417	-3.17396	10.9256	-2.28579	-5.51733	-15.6572	-6.31515	-0.0247182	-1.19526	12.3599	15.5531	29.318	21.8998	72.6455	4.03575	1.0433	-12.7111	-18.3117	-7.57765	0.972791	-8.10665	-5.475	15.741	41.0104	9.41161	63.3767	52.8402	13.0196	-29.1069	-4.16678	4.25723	6.48978	37.0568	-1.43883	-1.99873	29.5139	1.38848
696	1.73515	-2.19369	17.9577	0.576461	-1.10587	2.16278	0.576347	-1.10593	7.98321	0.50079	-0.790354	11.8247	-0.471849	-3.18598	10.9014	-2.21545	-5.55666	-15.7026	-6.36753	0.0635407	-1.07685	12.3128	15.0445	29.2589	21.8117	72.7105	4.12491	1.19986	-12.5478	-18.2909	-7.4809	0.910803	-8.00854	-5.5774	15.6855	40.9168	9.3438	63.1958	52.9256	13.0028	-29.1559	-4.38352	4.20911	6.594	37.2768	-1.53579	-1.83951	29.8107	2.11324
698	1.56779	-2.13585	17.9784	0.507889	-1.06662	2.17119	0.507779	-1.06667	7.99162	0.447034	-0.765349	11.8309	-0.40899	-3.18797	10.8778	-2.10373	-5.58663	-15.7481	-6.40488	0.0952573	-0.963082	12.3324	14.9298	29.2657	21.8737	73.908	3.98374	0.467282	-12.2964	-17.8005	-7.36149	0.880806	-7.91204	-5.57231	15.5964	40.8385	9.14072	63.0703	52.9786	13.0888	-29.1717	-4.56903	4.21437	6.46306	37.5205	-1.5313	-1.67288	30.2701	2.85485
700	1.37351	-2.06242	18.0231	0.428728	-1.01833	2.1901	0.428624	-1.01837	8.01054	0.384775	-0.73426	11.8449	-0.369511	-3.17938	10.8461	-2.03006	-5.58742	-15.8084	-6.4252	0.067179	-0.826539	12.455	15.3434	29.3794	21.6819	74.374	3.50777	-0.0283037	-11.9687	-17.1248	-7.19316	0.868972	-7.80515	-5.57588	15.5484	40.7901	8.9708	62.948	52.996	13.2141	-29.2123	-4.74001	4.20253	6.30022	37.7903	-1.47512	-1.3248	30.8267	3.64511
702	1.16936	-1.98547	18.0822	0.345489	-0.967654	2.2154	0.345389	-0.96769	8.03584	0.319309	-0.701647	11.8637	-0.3729	-3.15661	10.8163	-2.02769	-5.54433	-15.8647	-6.4279	-0.00623021	-0.676108	12.6336	16.1165	29.5995	21.2064	73.9965	2.71835	-0.0545592	-11.6082	-16.2989	-6.99426	0.867008	-7.70675	-5.61196	15.5441	40.7685	8.88194	62.8203	52.9786	13.3594	-29.2856	-4.88418	4.17626	6.15008	38.0551	-1.38124	-0.884998	31.3879	4.36449
704	0.998917	-1.9506	18.1101	0.273643	-0.938139	2.2271	0.273546	-0.938167	8.04754	0.263717	-0.684119	11.8724	-0.450838	-3.10602	10.831	-2.14624	-5.41983	-15.8377	-6.41387	-0.0588923	-0.572448	12.6474	16.3084	29.8629	20.7951	74.1989	1.85026	0.297808	-11.3851	-15.1214	-6.85284	0.852115	-7.6932	-5.67204	15.5302	40.7439	8.90779	62.6852	52.941	13.5031	-29.3772	-4.95408	4.22956	5.97943	38.199	-1.27179	-0.931707	31.6248	4.4436
706	0.866539	-1.93546	18.1089	0.216946	-0.920395	2.22608	0.216851	-0.920418	8.04651	0.220212	-0.674428	11.8715	-0.564751	-3.03613	10.8857	-2.32	-5.2458	-15.7363	-6.33726	-0.132516	-0.520804	12.6552	16.4475	30.2089	20.2744	74.522	0.878437	0.786497	-11.1607	-13.7493	-6.78927	0.799209	-7.73783	-5.75275	15.4481	40.702	8.89466	62.554	52.905	13.6648	-29.4349	-4.99217	4.21782	5.96417	38.2509	-1.16498	-0.780911	31.8177	4.47274
708	0.775032	-1.92457	18.093	0.177851	-0.907925	2.21865	0.177757	-0.907943	8.03908	0.190209	-0.667565	11.8659	-0.696941	-2.96288	10.9547	-2.52495	-5.05834	-15.6085	-6.20502	-0.247418	-0.505863	12.6662	16.7212	30.6674	19.653	74.7166	-0.244577	1.38102	-10.8773	-12.3329	-6.79082	0.729284	-7.81193	-5.83899	15.3474	40.651	8.82814	62.4215	52.8725	13.8576	-29.4808	-5.03215	4.12856	6.09583	38.2716	-1.05566	-0.415406	32.0624	4.54764
710	0.728727	-1.88016	18.1241	0.161167	-0.884627	2.23222	0.161075	-0.884644	8.05266	0.176247	-0.651205	11.8761	-0.822849	-2.93916	10.9327	-2.74315	-4.96145	-15.6478	-6.08374	-0.453592	-0.465197	12.5754	17.4804	31.3375	19.0545	73.9101	-1.71886	2.31163	-10.3636	-11.2522	-6.78345	0.756712	-7.82119	-5.86444	15.5077	40.6328	8.8075	62.2466	52.8322	14.1353	-29.6718	-5.19112	4.04895	6.15792	38.5096	-0.897169	-0.44684	32.5328	4.45757
712	0.685708	-1.78426	18.1722	0.150192	-0.839065	2.25323	0.150106	-0.839082	8.07367	0.165144	-0.617845	11.8918	-0.902069	-2.95392	10.8842	-2.89435	-4.95338	-15.7355	-6.00373	-0.715823	-0.352061	12.4814	18.3973	32.0842	18.5468	73.488	-3.46044	2.91908	-10.1808	-10.7205	-6.72105	0.814616	-7.79911	-5.92516	15.7122	40.6845	8.79812	62.104	52.7412	14.3458	-29.8723	-5.28429	3.95416	6.23463	38.7232	-0.751353	-0.330036	32.8578	4.33612
714	0.643124	-1.65498	18.2239	0.142226	-0.778919	2.27579	0.142146	-0.778934	8.09622	0.155371	-0.573387	11.9088	-0.937158	-2.99502	10.8352	-2.9771	-5.01167	-15.8239	-5.96284	-0.993828	-0.183077	12.3787	19.2974	32.8316	18.1644	73.5543	-5.29468	3.1656	-10.382	-10.6303	-6.60757	0.883982	-7.76148	-6.02752	15.9116	40.798	8.80776	61.9965	52.5982	14.4706	-30.0435	-5.28405	3.86755	6.34015	38.8608	-0.66003	-0.0730003	32.9748	4.2181
716	0.632985	-1.58694	18.2504	0.143423	-0.748294	2.28743	0.143345	-0.748309	8.10787	0.154323	-0.55042	11.9175	-0.982051	-3.01696	10.8373	-3.0675	-5.03226	-15.818	-5.90731	-1.17355	-0.0630391	12.1329	19.8341	33.4005	17.8969	73.1065	-6.62161	3.5616	-10.5525	-10.274	-6.51317	0.944051	-7.74448	-6.10539	16.0953	40.9031	8.89114	61.8553	52.4363	14.5784	-30.1459	-5.24843	3.89292	6.50181	38.9393	-0.75442	-0.227096	32.9868	4.09974
718	0.654608	-1.55017	18.2607	0.155955	-0.734027	2.29198	0.15588	-0.734043	8.11241	0.16279	-0.538967	11.9209	-1.03511	-3.04344	10.8513	-3.17414	-5.05788	-15.7898	-5.87713	-1.23932	-0.0615109	11.9609	19.9067	33.9353	17.9085	72.9556	-7.51608	3.74123	-10.5444	-9.7677	-6.45046	1.00408	-7.76962	-6.1707	16.3078	40.9814	9.01442	61.7448	52.3088	14.7222	-30.2693	-5.2451	3.97325	6.53854	38.962	-0.817532	-0.373838	32.9708	3.98688
720	0.706002	-1.52661	18.2574	0.18046	-0.728038	2.29061	0.180385	-0.728056	8.11104	0.180735	-0.532946	11.9199	-1.10197	-3.08475	10.8683	-3.31192	-5.10457	-15.7547	-5.89978	-1.17146	-0.184854	11.968	19.5448	34.474	18.2243	73.0465	-7.92482	3.71755	-10.4167	-9.21643	-6.41628	1.07053	-7.84589	-6.21968	16.5349	41.0465	9.12602	61.6603	52.2184	14.8915	-30.4307	-5.28337	4.08803	6.4613	38.9442	-0.831433	-0.462322	32.9567	3.88489
722	0.774877	-1.46392	18.2454	0.215947	-0.706373	2.28536	0.215874	-0.706395	8.10579	0.205909	-0.514513	11.9161	-1.18605	-3.16452	10.8866	-3.49715	-5.2136	-15.7151	-6.04241	-0.947085	-0.374581	12.3221	18.9587	34.9104	18.782	72.5489	-7.4775	4.13432	-10.7186	-9.14849	-6.38025	1.16624	-7.9885	-6.2273	16.6562	41.1816	9.0294	61.5379	52.1316	14.9779	-30.6078	-5.33424	4.20354	6.50912	38.9413	-0.943842	-0.673116	32.9645	3.81007
724	0.87626	-1.37447	18.2324	0.267926	-0.675726	2.27961	0.267857	-0.675754	8.10005	0.242848	-0.488326	11.9118	-1.35548	-3.26728	10.9077	-3.84621	-5.32819	-15.6673	-6.32862	-0.43908	-0.654499	13.089	18.3955	36.0413	19.4246	71.4222	-7.31642	2.97197	-10.5692	-8.65653	-6.31592	1.2548	-8.13442	-6.26908	16.8715	41.3637	8.95943	61.3224	51.9557	15.0324	-30.7947	-5.29274	4.32954	6.53065	38.9375	-1.0501	-0.82733	32.9662	3.73302
726	0.986248	-1.26699	18.2206	0.325184	-0.6379	2.27431	0.325118	-0.637933	8.09474	0.283279	-0.456437	11.9079	-1.59462	-3.37939	10.9537	-4.32419	-5.43112	-15.5714	-6.64842	0.220169	-0.873651	14.1067	18.1886	37.7808	19.7319	69.4172	-8.06235	0.375913	-9.87877	-7.46311	-6.21377	1.34507	-8.24638	-6.31998	17.1487	41.5642	8.92772	61.0651	51.6915	15.0702	-30.9904	-5.16735	4.44498	6.52452	38.9346	-1.12231	-0.902414	32.9721	3.66084
728	1.00103	-1.17584	18.2019	0.339386	-0.599191	2.26578	0.339324	-0.599224	8.08621	0.291466	-0.426594	11.9016	-1.79898	-3.45735	11.1292	-4.71949	-5.49206	-15.2378	-6.50977	0.367379	-0.302433	14.6291	19.2787	39.096	17.7324	65.1141	-11.1414	-1.51092	-8.7394	-4.26389	-6.06856	1.52771	-8.22847	-6.15455	17.1451	41.6602	8.72881	61.0457	51.4229	15.1178	-31.235	-5.10568	4.46894	6.62491	38.9446	-1.15179	-0.988979	33.062	3.6597
730	0.941303	-1.05393	18.2226	0.323443	-0.54082	2.27459	0.323389	-0.540854	8.09503	0.275868	-0.383968	11.9082	-1.82207	-3.54058	11.2585	-4.79096	-5.63782	-14.9917	-6.33572	0.325717	0.0821722	14.4734	20.4304	39.4898	16.3534	63.4888	-13.9279	-0.416438	-9.16511	-3.59726	-5.88962	1.64445	-8.24062	-6.14886	17.1585	41.804	8.68095	61.1018	51.2743	15.1085	-31.315	-5.05094	4.4039	6.68228	38.9806	-1.08161	-0.975913	33.1161	3.64557
732	0.854254	-0.912306	18.2937	0.297095	-0.471584	2.30573	0.297047	-0.471615	8.12616	0.251786	-0.333881	11.9315	-1.70806	-3.62617	11.2657	-4.62053	-5.84106	-14.9743	-6.25542	0.210708	0.101529	13.9084	21.1232	39.0572	16.1803	64.8303	-15.6348	3.3338	-11.1911	-5.843	-5.72155	1.64888	-8.28491	-6.38434	17.302	41.9972	8.85904	61.1423	51.2624	15.0689	-31.217	-5.02227	4.28649	6.66008	39.0437	-0.932138	-0.857499	33.1064	3.587
734	0.923286	-0.82733	18.4252	0.334231	-0.440434	2.36406	0.334184	-0.44047	8.18449	0.27755	-0.308296	11.9752	-1.7898	-3.67741	10.9855	-4.80209	-5.88951	-15.4903	-6.42899	0.251642	-0.0503261	14.1716	20.2925	38.8261	16.2166	66.1512	-14.805	5.91308	-12.1063	-7.46771	-5.74762	1.49459	-8.1911	-6.8883	17.7886	42.081	9.29179	60.9386	51.3425	15.177	-31.0588	-5.15124	4.25246	6.52693	39.1241	-0.822437	-0.677844	33.0142	3.44668
736	1.04707	-0.822174	18.5317	0.38865	-0.448871	2.41151	0.388602	-0.448909	8.23195	0.318733	-0.311213	12.0109	-2.00325	-3.67981	10.7519	-5.19883	-5.7944	-15.9215	-6.55108	0.321293	-0.199451	14.4749	19.6538	38.7988	16.3975	66.4864	-13.6353	7.18349	-12.2709	-8.52461	-5.80148	1.35845	-8.17142	-7.15779	18.3387	42.2611	9.67479	60.637	51.3298	15.3105	-31.1181	-5.25366	4.34297	6.45847	39.2122	-0.840485	-0.644319	33.0043	3.218
738	1.18687	-0.887022	18.5776	0.44426	-0.489238	2.43219	0.44421	-0.489284	8.25263	0.362832	-0.337925	12.0265	-2.28655	-3.64199	10.673	-5.69768	-5.60175	-16.0683	-6.56715	0.400393	-0.291856	14.7278	19.5908	38.9815	16.6594	65.9375	-12.7926	7.24924	-11.9141	-8.83668	-5.83554	1.2879	-8.25539	-7.11767	18.8144	42.5347	9.89926	60.3096	51.1745	15.4326	-31.3984	-5.298	4.54743	6.51202	39.2925	-1.00146	-0.792952	33.0958	2.91489
740	1.269	-0.961712	18.4979	0.474063	-0.528719	2.39708	0.474012	-0.528769	8.21751	0.387622	-0.365545	12.0002	-2.41498	-3.60994	10.8826	-5.90744	-5.49822	-15.68	-6.53023	0.489375	-0.310975	15.1191	20.0429	39.1599	16.8408	66.462	-12.9213	7.26247	-12.1966	-8.23375	-5.8179	1.28558	-8.37059	-6.96122	18.9301	42.667	9.82718	60.1254	50.8758	15.5063	-31.6182	-5.33019	4.7907	6.77145	39.3252	-1.30333	-1.08114	33.2182	2.57155
742	1.33078	-0.972421	18.4271	0.500376	-0.538458	2.36571	0.50032	-0.538509	8.18614	0.407924	-0.371143	11.9767	-2.50209	-3.62575	11.0658	-6.06415	-5.49836	-15.3376	-6.638	0.776012	-0.407702	15.8742	20.1903	39.7961	17.3071	66.9183	-12.9041	6.81481	-11.7925	-7.25096	-5.75157	1.34542	-8.47651	-6.88085	18.9782	42.7744	9.76757	60.0116	50.5689	15.566	-31.7797	-5.33702	4.91002	6.93202	39.2748	-1.44737	-1.23965	33.2162	2.38282
744	1.35801	-0.921152	18.3991	0.516706	-0.51824	2.35309	0.516653	-0.518293	8.17353	0.418874	-0.35499	11.9672	-2.56034	-3.67635	11.1463	-6.18753	-5.56938	-15.1839	-6.8422	1.17141	-0.468815	16.8219	20.1882	40.8214	17.8091	67.0491	-12.9008	5.74722	-10.6467	-5.86182	-5.64599	1.44072	-8.53014	-6.88265	19.007	42.8519	9.78571	59.9673	50.334	15.6037	-31.8554	-5.31886	4.87806	6.94219	39.1598	-1.3831	-1.22935	33.0866	2.35377
746	1.26212	-0.898057	18.4203	0.476626	-0.50007	2.36236	0.476575	-0.500119	8.18279	0.387761	-0.343932	11.9741	-2.56344	-3.66145	11.1149	-6.18814	-5.53955	-15.2434	-6.70771	1.04132	0.266647	16.9328	21.576	41.6484	16.7911	66.5759	-14.9923	3.43923	-9.4563	-3.00211	-5.52413	1.48991	-8.37812	-6.73367	18.9489	42.7708	9.81713	60.0321	50.3435	15.5587	-31.7831	-5.27442	4.75632	6.9118	39.099	-1.20976	-1.18151	32.9882	2.30091
748	1.11089	-0.907719	18.4345	0.409552	-0.491533	2.36859	0.409501	-0.491576	8.18902	0.337072	-0.34177	11.9787	-2.46793	-3.63273	11.1346	-6.00255	-5.52859	-15.2093	-6.60813	1.22798	0.510193	16.8741	22.8518	41.7796	16.2417	66.8196	-16.137	2.32791	-9.61737	-1.63256	-5.48149	1.4348	-8.34816	-6.65551	18.8068	42.7066	9.93281	60.246	50.5337	15.4625	-31.581	-5.26785	4.6293	6.82736	39.0501	-1.06349	-1.09767	32.8804	2.22443
750	0.950125	-0.954547	18.4305	0.335201	-0.498417	2.36675	0.335149	-0.498452	8.18718	0.281917	-0.351585	11.9773	-2.3287	-3.57782	11.2052	-5.72482	-5.49063	-15.0831	-6.63364	1.73625	0.12729	16.8675	23.4352	41.1918	16.5552	67.5713	-15.3131	2.442	-10.9806	-2.17326	-5.53794	1.27297	-8.47013	-6.68364	18.6061	42.6753	10.1178	60.5593	50.8478	15.3426	-31.3005	-5.30049	4.52817	6.66504	38.9957	-0.960216	-0.965521	32.753	2.11126
752	0.894332	-1.02323	18.4202	0.304978	-0.523752	2.36225	0.304924	-0.523784	8.18267	0.260916	-0.372423	11.9739	-2.41259	-3.4135	11.1305	-5.81012	-5.15401	-15.2331	-6.85095	1.77938	-0.201345	17.1311	22.3016	40.4088	17.146	66.9834	-11.1362	1.51066	-11.4832	-3.53977	-5.66462	1.06563	-8.54334	-6.79489	18.4435	42.5465	10.2644	60.7456	51.1084	15.2841	-31.1203	-5.30962	4.46298	6.29505	38.8984	-0.785797	-0.692254	32.6	1.97295
754	0.916594	-1.20055	18.42	0.299717	-0.603272	2.36265	0.299655	-0.603301	8.18309	0.261977	-0.432202	11.9742	-2.56906	-3.16394	11.1121	-5.98808	-4.63449	-15.2847	-7.00382	1.70214	-0.53058	17.0538	20.4427	39.4884	18.295	66.0094	-5.29909	0.308915	-12.6946	-4.78453	-5.84746	0.846948	-8.62458	-6.74429	18.3116	42.5043	10.3804	60.7863	51.3203	15.2182	-31.0299	-5.32022	4.49559	5.96549	38.7626	-0.668375	-0.417263	32.3335	1.57966
756	1.00336	-1.46975	18.4179	0.314925	-0.728484	2.36259	0.31485	-0.728516	8.18303	0.281213	-0.524864	11.9741	-2.72942	-2.87755	11.1996	-6.15413	-4.05134	-15.1421	-7.03477	1.58703	-0.867592	16.539	18.3834	38.3628	19.7814	64.7902	1.79062	-0.579926	-14.8281	-6.05169	-6.06176	0.655581	-8.72009	-6.52589	18.2115	42.5585	10.4815	60.7242	51.4555	15.132	-31.0208	-5.3316	4.60844	5.79162	38.5759	-0.65263	-0.273277	31.9358	0.981438
758	1.1124	-1.67994	18.3461	0.345158	-0.8296	2.33154	0.345073	-0.829636	8.15196	0.310209	-0.598542	11.9509	-2.73155	-2.73305	11.4343	-6.0904	-3.79918	-14.715	-6.96214	1.50754	-1.28716	15.7944	17.2383	36.5046	21.0295	62.3486	9.902	0.865948	-17.0283	-8.79844	-6.2264	0.617374	-8.81831	-6.35623	18.1875	42.5854	10.6742	60.7442	51.3965	15.0268	-31.0657	-5.32613	4.70374	6.03862	38.2553	-0.834063	-0.749223	31.3522	0.539788
760	1.25856	-1.87567	18.251	0.393037	-0.927432	2.29035	0.392941	-0.927473	8.11078	0.352213	-0.668641	11.92	-2.69655	-2.61497	11.6025	-5.97305	-3.60721	-14.4095	-6.92802	1.48294	-1.7842	15.0797	16.4041	34.5386	22.2978	61.2745	18.7877	3.31833	-20.4113	-11.4119	-6.39198	0.519864	-8.96694	-6.30353	17.8899	42.5831	10.6229	61.0009	51.431	14.9477	-31.0204	-5.29647	4.59016	6.20608	38.0788	-0.866949	-0.953728	31.0806	0.655992
762	1.43561	-2.04681	18.1495	0.456634	-1.01702	2.24641	0.456529	-1.01707	8.06684	0.405466	-0.731573	11.8872	-2.64454	-2.50868	11.6607	-5.83311	-3.43862	-14.3074	-6.94616	1.50882	-2.35561	14.4381	15.7186	32.6663	23.2741	61.9379	28.213	6.22198	-24.6617	-13.7066	-6.56985	0.351256	-9.17475	-6.3602	17.3901	42.5664	10.3762	61.459	51.593	14.9051	-30.877	-5.25399	4.26152	6.21812	38.077	-0.715701	-0.816302	31.1781	1.18547
764	1.61683	-2.13072	18.063	0.529377	-1.06873	2.2089	0.529266	-1.06878	8.02933	0.463169	-0.765606	11.8592	-2.55771	-2.45159	11.6441	-5.65262	-3.37052	-14.3411	-6.93761	1.53525	-3.00666	13.7191	15.0078	31.0894	23.5885	63.2722	37.6665	9.03627	-27.3964	-15.1657	-6.7631	0.274313	-9.43259	-6.39148	17.3629	42.5902	10.4863	61.801	51.7486	14.9378	-30.7758	-5.28823	3.86858	6.26935	38.1129	-0.511358	-0.971206	31.4028	1.07078
766	1.78576	-2.15481	18.0055	0.601638	-1.09323	2.18401	0.601526	-1.0933	8.00444	0.51878	-0.779338	11.8407	-2.4408	-2.43173	11.6417	-5.43286	-3.38313	-14.3459	-6.83146	1.5536	-3.57406	12.9268	14.5349	29.781	23.1161	64.6358	46.6177	11.3048	-30.0347	-15.9474	-6.97516	0.198561	-9.72331	-6.42949	17.3484	42.7425	10.6087	62.1053	51.8607	14.7481	-30.5827	-5.14079	3.62626	6.29605	38.027	-0.524816	-1.03754	31.4576	0.886394
768	1.92801	-2.13807	17.9766	0.665493	-1.0977	2.1715	0.66538	-1.09777	7.99193	0.566821	-0.77863	11.8315	-2.28825	-2.43536	11.682	-5.15731	-3.45489	-14.2699	-6.63664	1.55096	-4.04782	12.0471	14.4806	28.7924	22.1873	65.7457	54.6236	12.9133	-32.3707	-15.9353	-7.18091	0.105443	-10.0059	-6.49366	17.2656	42.9904	10.684	62.3971	51.9098	14.355	-30.3113	-4.81176	3.56687	6.22719	37.8234	-0.736571	-0.967085	31.3435	0.742321
770	2.01406	-2.12971	17.9564	0.703986	-1.10115	2.16276	0.703872	-1.10123	7.98319	0.59583	-0.778769	11.825	-2.08236	-2.41852	11.793	-4.77483	-3.51403	-14.064	-6.46571	1.49487	-4.5499	11.0701	15.4033	28.3134	21.8081	66.5123	60.9462	13.8575	-32.316	-14.0243	-7.27729	-0.00581765	-10.1472	-6.6532	17.2084	43.1276	10.7857	62.7289	51.8481	14.1137	-30.121	-4.5297	3.5764	5.76481	37.7004	-0.764606	-0.842131	31.4268	0.637625
772	2.029	-2.14392	17.9438	0.709408	-1.10858	2.15726	0.709294	-1.10865	7.9777	0.600362	-0.78397	11.8209	-1.77667	-2.38389	11.8735	-4.20506	-3.58056	-13.9163	-6.29652	1.40936	-5.13876	9.63926	16.5272	28.224	22.3702	68.8511	65.6767	13.5797	-30.9289	-11.4521	-7.3162	-0.148074	-10.1673	-6.84288	16.9638	43.0903	10.7311	63.2064	51.8913	14.0656	-29.9501	-4.36754	3.62772	5.36774	37.6557	-0.796149	-0.850758	31.5906	0.527817
774	1.9927	-2.17304	17.9367	0.691106	-1.11827	2.15416	0.690991	-1.11834	7.9746	0.587297	-0.792368	11.8185	-1.38565	-2.35229	11.8862	-3.48384	-3.68527	-13.8961	-6.15507	1.30703	-5.75724	7.96614	17.4502	28.4256	23.3306	72.6361	68.9578	12.0412	-28.9842	-9.12242	-7.33098	-0.289622	-10.0982	-7.02723	16.5867	42.9106	10.5394	63.7418	52.0475	14.2091	-29.7637	-4.33249	3.68976	5.15433	37.6632	-0.862377	-1.02548	31.7456	0.384564
776	1.99729	-2.15958	17.9308	0.694272	-1.11274	2.15146	0.694157	-1.11281	7.9719	0.589318	-0.788028	11.8165	-1.00001	-2.41414	11.7746	-2.81471	-3.95436	-14.1046	-6.17472	1.2005	-6.12186	7.25438	17.2359	28.7446	22.5934	75.5215	71.1754	9.26304	-28.2461	-9.35997	-7.4151	-0.289851	-10.0669	-7.13676	16.4787	42.8007	10.4654	63.8684	52.1565	14.4446	-29.4325	-4.34838	3.68304	5.18596	37.5989	-0.959796	-1.34241	31.6119	0.102208
778	2.03883	-2.15206	17.9372	0.713066	-1.11294	2.1544	0.712952	-1.11301	7.97484	0.603378	-0.786994	11.8187	-0.683644	-2.50163	11.6249	-2.28328	-4.24145	-14.384	-6.13402	1.14797	-6.22798	7.11089	17.0064	28.8878	21.4072	76.163	72.3953	6.29325	-27.603	-10.5442	-7.52711	-0.235276	-10.0034	-7.16261	16.6603	42.709	10.5273	63.8469	52.1608	14.7686	-29.2477	-4.3931	3.66564	5.16399	37.4441	-0.984413	-1.42492	31.3015	-0.0197706
780	2.1104	-2.16137	17.9464	0.743588	-1.12302	2.15876	0.743472	-1.1231	7.97919	0.626825	-0.792612	11.8221	-0.447533	-2.59554	11.4752	-1.90036	-4.50772	-14.6631	-6.0332	1.17877	-6.1339	7.36436	16.9681	28.8701	20.368	74.9278	72.6919	3.72651	-26.8753	-11.8325	-7.63588	-0.162371	-9.91887	-7.08762	17.0217	42.6464	10.6175	63.7685	52.0549	15.1325	-29.24	-4.43589	3.66913	5.02978	37.2356	-0.942157	-1.28905	30.924	0.0384469
782	2.17203	-2.19052	17.9122	0.768324	-1.14079	2.14389	0.768205	-1.14087	7.96432	0.646463	-0.804314	11.811	-0.23665	-2.68601	11.3884	-1.56	-4.75878	-14.8258	-6.10313	1.37402	-6.1392	7.61052	16.8462	29.1064	20.6989	74.7394	71.8025	2.57674	-26.0659	-10.5616	-7.64301	-0.167077	-9.91925	-6.86033	17.0323	42.6866	10.194	63.8108	51.9218	15.351	-29.2538	-4.42782	3.74989	4.83419	37.1786	-0.910333	-1.38245	30.8701	0.0503983
784	2.25252	-2.22344	17.8406	0.801215	-1.16162	2.11248	0.801096	-1.1617	7.93291	0.672425	-0.817751	11.7875	-0.153189	-2.75602	11.3545	-1.43976	-4.92013	-14.8884	-6.17068	1.51785	-5.97845	7.78717	16.8859	29.5196	21.0954	74.2805	69.9558	2.3649	-25.7927	-9.44255	-7.62896	-0.0618701	-9.89872	-6.53942	17.0257	42.7427	9.87911	63.7686	51.6396	15.6148	-29.2368	-4.12402	4.00308	4.73228	37.0563	-1.17184	-1.65828	30.7483	0.242004
786	2.3392	-2.25087	17.7444	0.837417	-1.18041	2.07016	0.837295	-1.1805	7.89059	0.70075	-0.829446	11.7559	-0.191226	-2.80185	11.3594	-1.52764	-4.98711	-14.8764	-6.21785	1.61318	-5.66823	7.86673	17.2182	30.0343	21.3376	73.4881	67.4476	2.87606	-25.8766	-9.01204	-7.60109	0.156685	-9.82776	-6.18268	17.0577	42.7775	9.74614	63.5959	51.1997	15.9761	-29.1969	-3.51757	4.43774	4.70958	36.8493	-1.71798	-2.08419	30.5049	0.549916
788	2.36401	-2.25496	17.6674	0.848367	-1.18392	2.03602	0.848246	-1.184	7.85645	0.709219	-0.831314	11.7303	-0.246062	-2.82629	11.3598	-1.63705	-5.00829	-14.8733	-6.31672	1.90558	-5.48272	7.86915	18.2765	30.3977	22.0512	72.7364	65.0982	3.36298	-24.5316	-8.41829	-7.5157	0.330304	-9.66402	-5.94169	17.1	42.7253	9.52867	63.2953	50.6038	16.5208	-29.2891	-2.75639	5.03702	4.57765	36.6774	-2.28031	-2.61154	30.2895	0.497876
790	2.32981	-2.22777	17.6397	0.835785	-1.16905	2.02345	0.835664	-1.16914	7.84389	0.698892	-0.820984	11.7209	-0.25257	-2.85707	11.2928	-1.66429	-5.06039	-14.9963	-6.49842	2.20376	-5.43949	7.98157	18.8836	30.5486	21.506	73.7289	62.9511	5.55641	-25.7095	-11.3219	-7.38217	0.447333	-9.57558	-5.84418	16.9838	42.6508	9.18135	62.924	50.3424	16.8405	-29.2543	-2.36953	5.46645	4.18247	36.5121	-2.50587	-2.62206	30.0458	0.454558
792	2.25304	-2.18058	17.6584	0.805971	-1.14211	2.03128	0.805854	-1.14219	7.85171	0.674884	-0.80274	11.7266	-0.206702	-2.90527	11.1724	-1.60632	-5.16543	-15.2191	-6.74311	2.41289	-5.51064	8.08766	18.967	30.4824	19.9473	75.9093	61.2868	8.62861	-29.4052	-17.4285	-7.23068	0.541512	-9.58002	-5.89706	16.7425	42.5701	8.88942	62.504	50.4804	16.8324	-28.9841	-2.33516	5.65231	3.63067	36.3605	-2.37226	-2.15076	29.7926	0.494365
794	2.19998	-2.16397	17.6777	0.784006	-1.13051	2.03961	0.78389	-1.13059	7.86004	0.657714	-0.795478	11.7328	-0.172081	-2.98463	11.1254	-1.57919	-5.32303	-15.3041	-6.95049	2.32071	-5.5442	7.44842	19.5432	30.195	19.7319	74.5061	61.3679	10.3676	-29.7609	-20.5573	-7.18692	0.800603	-9.58954	-6.09138	16.6501	42.4973	9.49633	62.0599	50.8191	16.4546	-28.153	-1.95062	5.64274	3.47997	36.2578	-2.15043	-1.95782	29.6448	0.573717
796	2.17224	-2.18255	17.6827	0.770284	-1.13637	2.04187	0.770167	-1.13645	7.86231	0.647823	-0.800729	11.7345	-0.167734	-3.07348	11.1178	-1.60928	-5.48548	-15.3146	-7.07223	2.04283	-5.484	6.64193	19.5144	30.0926	19.5559	74.1909	61.7294	11.0732	-30.3697	-22.2756	-7.15278	1.05078	-9.53219	-6.31844	16.8514	42.3784	10.3634	61.669	51.0335	16.1351	-27.6163	-1.65794	5.62888	3.78931	36.2197	-2.06396	-2.06411	29.5418	0.624121
798	2.16813	-2.22412	17.6687	0.765107	-1.15418	2.03584	0.764988	-1.15426	7.85628	0.645091	-0.814364	11.73	-0.183593	-3.16107	11.1417	-1.67404	-5.63751	-15.2662	-7.1038	1.69879	-5.36072	5.97665	18.9126	30.2311	19.1024	75.1232	61.968	10.9569	-31.7351	-23.1157	-7.10978	1.23114	-9.42425	-6.49323	17.2627	42.2093	11.1423	61.3266	51.0703	16.0181	-27.5102	-1.52909	5.63314	4.42062	36.231	-2.11946	-2.38384	29.4647	0.637419
800	2.17335	-2.22627	17.6394	0.767369	-1.15543	2.02287	0.76725	-1.15551	7.84331	0.646885	-0.815137	11.7202	-0.154957	-3.23201	11.1863	-1.65038	-5.77851	-15.1811	-7.09447	1.67326	-5.38023	6.23786	18.9064	30.3662	18.0064	73.4669	62.0996	11.7925	-33.2102	-24.1314	-7.06121	1.25421	-9.41963	-6.39914	17.3895	42.016	11.0099	60.9093	51.107	16.2509	-27.562	-1.51887	5.51815	4.7258	36.2233	-2.0641	-2.44369	29.3878	0.660979
802	2.16023	-2.22518	17.6009	0.761918	-1.15371	2.00571	0.761798	-1.15379	7.82614	0.642728	-0.814171	11.7074	-0.0766102	-3.26169	11.2253	-1.51963	-5.86575	-15.11	-7.06587	1.75619	-5.45382	6.6341	18.9793	30.4634	17.4106	72.8633	61.9502	12.2202	-34.1735	-24.8035	-7.04209	1.20058	-9.46483	-6.16925	17.229	41.9105	10.4041	60.7001	51.1803	16.4275	-27.5984	-1.56955	5.43187	4.71755	36.1755	-1.98703	-2.39224	29.3079	0.675105
804	2.12913	-2.23104	17.5559	0.748047	-1.15352	1.98567	0.747928	-1.1536	7.8061	0.632382	-0.814879	11.6923	0.0292203	-3.24449	11.2578	-1.31967	-5.87961	-15.0541	-7.0178	1.87378	-5.55336	6.95176	18.9856	30.5444	17.3571	73.6297	61.4692	12.2653	-34.462	-25.0276	-7.06038	1.0984	-9.5386	-5.87192	16.9181	41.9022	9.6055	60.6847	51.26	16.5206	-27.5966	-1.66371	5.3786	4.49139	36.0994	-1.90715	-2.27299	29.2252	0.6832
806	2.11435	-2.26391	17.504	0.739131	-1.16649	1.96272	0.73901	-1.16657	7.78315	0.62658	-0.825109	11.6751	0.0604802	-3.1794	11.3158	-1.23323	-5.7756	-14.9503	-6.89886	1.89763	-5.63294	7.08631	18.5982	30.7745	16.7822	73.7697	60.7924	13.4341	-34.0066	-24.4985	-7.12838	0.970855	-9.59712	-5.65126	17.1217	41.9202	9.41291	60.5472	51.1704	16.8479	-27.7089	-1.79376	5.23525	4.50702	36.0751	-1.84324	-2.16238	29.1458	0.712188
808	2.09511	-2.26032	17.4722	0.731168	-1.1632	1.94851	0.731048	-1.16327	7.76894	0.620443	-0.823132	11.6644	0.0628799	-3.11323	11.3574	-1.19928	-5.65729	-14.8759	-6.85033	1.88856	-5.71006	7.02695	18.7521	31.0539	16.7943	73.9613	60.1395	14.2789	-34.2147	-24.5451	-7.12424	0.901431	-9.62493	-5.53341	17.2409	41.9303	9.23707	60.3591	51.0746	17.1665	-27.7569	-1.96953	5.06648	4.61837	36.063	-1.77079	-2.11147	29.0939	0.741459
810	2.07097	-2.22028	17.4651	0.723935	-1.14365	1.94509	0.723817	-1.14372	7.76552	0.6138	-0.80897	11.6618	0.0420025	-3.06223	11.3768	-1.21477	-5.55644	-14.8411	-6.88217	1.85611	-5.78102	6.75882	19.4899	31.3407	17.4719	74.2645	59.6109	14.5348	-35.1804	-25.4944	-7.04603	0.905648	-9.62445	-5.51789	17.1985	41.9251	8.99681	60.1396	50.9956	17.4587	-27.7454	-2.20023	4.91695	4.76924	36.0483	-1.68907	-2.11324	29.0641	0.762972
812	2.05495	-2.20866	17.4736	0.717833	-1.13726	1.94876	0.717716	-1.13734	7.76919	0.608827	-0.804592	11.6645	-0.0187399	-3.03627	11.3937	-1.31299	-5.48412	-14.8088	-6.89788	1.80508	-5.83568	6.24525	20.0497	31.5297	18.1634	74.5725	59.4553	14.4712	-35.6586	-27.2235	-7.0063	0.950979	-9.63627	-5.5592	17.2104	41.9428	8.86146	59.9434	50.8662	17.8633	-27.865	-2.51732	4.91422	4.80904	35.9997	-1.60289	-2.05257	29.0089	0.766012
814	2.05387	-2.19748	17.4881	0.718206	-1.13234	1.95511	0.718089	-1.13241	7.77555	0.608782	-0.800893	11.6693	-0.0776029	-3.04862	11.3893	-1.42478	-5.4817	-14.8146	-6.88406	1.67206	-5.77763	5.70096	20.6703	31.8035	18.7994	74.9863	59.04	14.3994	-36.4025	-29.5882	-7.00968	1.03839	-9.59591	-5.61769	17.265	41.8709	8.79123	59.7031	50.7808	18.323	-28.0077	-2.91817	4.9815	4.87037	35.9529	-1.60305	-2.0965	28.9347	0.72871
816	2.06581	-2.17684	17.5077	0.725041	-1.12436	1.96375	0.724925	-1.12443	7.78418	0.613371	-0.794508	11.6758	-0.117782	-3.09653	11.3651	-1.51855	-5.55125	-14.8563	-6.84092	1.48994	-5.63968	5.21416	21.3604	32.1516	19.392	75.3868	58.3795	14.3369	-37.3147	-32.1437	-7.04803	1.1437	-9.50573	-5.68163	17.3611	41.7202	8.74133	59.4293	50.7444	18.8285	-28.1665	-3.43022	5.07262	4.96278	35.9145	-1.67953	-2.23104	28.8576	0.656191
818	2.0743	-2.12036	17.55	0.733216	-1.10048	1.98225	0.733103	-1.10056	7.80269	0.617937	-0.776167	11.6897	-0.113734	-3.1616	11.3334	-1.53991	-5.67032	-14.9125	-6.80316	1.45925	-5.65402	4.90088	22.1441	32.3653	20.3045	75.1654	58.1986	14.1965	-37.3441	-33.3133	-7.06525	1.17902	-9.41773	-5.77301	17.4939	41.6402	8.56657	59.2199	50.6814	19.4207	-28.4058	-4.2044	5.06757	5.01207	35.8778	-1.7026	-2.24092	28.842	0.590703
820	2.08586	-2.08214	17.5562	0.741413	-1.08472	1.98486	0.741301	-1.0848	7.80529	0.623061	-0.763869	11.6916	-0.093273	-3.20193	11.3498	-1.51919	-5.75209	-14.881	-6.7438	1.44686	-5.71995	4.82639	22.331	32.5108	20.5286	75.1675	58.1126	14.0898	-37.321	-33.8454	-7.08943	1.17439	-9.42429	-5.78674	17.5757	41.6085	8.28533	59.0564	50.6247	19.8752	-28.6652	-4.93117	5.02415	5.02464	35.8434	-1.68681	-2.21793	28.8562	0.536109
822	2.09777	-2.07638	17.5173	0.747303	-1.08303	1.96757	0.747191	-1.08311	7.78801	0.627384	-0.762205	11.6787	-0.0722104	-3.21038	11.4166	-1.48178	-5.77699	-14.7574	-6.66395	1.42419	-5.80278	4.95422	21.9438	32.5967	20.0284	75.4459	58.0321	14.0477	-37.3629	-33.8969	-7.12299	1.14254	-9.52582	-5.70239	17.5499	41.6099	7.91585	58.9743	50.6019	20.0767	-28.9027	-5.5146	4.9692	5.01517	35.8118	-1.64734	-2.1912	28.8819	0.495383
824	2.09259	-2.11236	17.4501	0.742396	-1.09809	1.9379	0.742283	-1.09817	7.75833	0.624721	-0.773735	11.6564	-0.0850907	-3.20099	11.4879	-1.49807	-5.75543	-14.6249	-6.58752	1.39135	-5.8381	5.06521	21.7781	32.6112	19.6353	75.3815	57.8836	14.1599	-37.1646	-33.445	-7.15795	1.1096	-9.62829	-5.53424	17.2549	41.586	7.51398	59.1362	50.7164	19.7367	-29.0109	-5.88813	4.96811	5.05179	35.7859	-1.64928	-2.21548	28.8669	0.467216
826	2.0905	-2.14038	17.3948	0.739451	-1.10998	1.91344	0.739337	-1.11005	7.73387	0.623314	-0.782769	11.6381	-0.126815	-3.20569	11.5455	-1.57302	-5.74718	-14.5164	-6.52878	1.33908	-5.85066	5.16432	21.6622	32.5851	19.285	75.3567	57.7579	14.2535	-37.0802	-33.1011	-7.179	1.09849	-9.70098	-5.36627	16.9778	41.5444	7.16879	59.3297	50.8028	19.4385	-29.1402	-6.12168	4.98161	5.06744	35.7557	-1.66551	-2.23799	28.8542	0.463077
828	2.0978	-2.14706	17.3611	0.742272	-1.11337	1.89854	0.742157	-1.11344	7.71897	0.625663	-0.785103	11.6269	-0.186817	-3.2286	11.5862	-1.68934	-5.76414	-14.4379	-6.48691	1.26488	-5.85023	5.22774	21.5778	32.5363	19.01	75.4345	57.6743	14.3111	-37.1488	-32.9982	-7.18772	1.11275	-9.73905	-5.23406	16.7943	41.4909	6.90998	59.4954	50.8212	19.3449	-29.31	-6.25773	4.99677	5.04483	35.7217	-1.68292	-2.23808	28.8579	0.474393
830	2.1252	-2.1272	17.3429	0.756005	-1.10685	1.89043	0.755891	-1.10693	7.71086	0.635528	-0.779345	11.6209	-0.229541	-3.25448	11.6219	-1.77586	-5.79367	-14.3691	-6.43835	1.16545	-5.861	5.19347	21.4993	32.4992	18.8653	75.5728	57.6376	14.4274	-37.1924	-33.0079	-7.21114	1.14068	-9.7751	-5.19003	16.7339	41.4463	6.76782	59.6032	50.7775	19.4969	-29.4554	-6.37846	4.98527	4.96131	35.6946	-1.66036	-2.17053	28.9059	0.457431
832	2.13552	-2.10886	17.3391	0.762055	-1.09965	1.88868	0.761941	-1.09973	7.70911	0.639595	-0.773576	11.6196	-0.233292	-3.26089	11.6648	-1.78347	-5.8043	-14.2891	-6.40274	1.07575	-5.86533	5.1124	21.4884	32.4736	18.8439	75.6442	57.6081	14.5605	-37.2116	-33.0313	-7.21635	1.16206	-9.77156	-5.16973	16.6969	41.4172	6.59214	59.6458	50.6435	19.948	-29.5349	-6.54551	5.01171	4.92413	35.6837	-1.66355	-2.12652	28.9242	0.419528
834	2.12573	-2.10217	17.3375	0.758328	-1.09591	1.88789	0.758215	-1.09598	7.70832	0.636573	-0.771013	11.619	-0.204414	-3.24408	11.7211	-1.72181	-5.78661	-14.1862	-6.37307	0.998492	-5.86608	4.99547	21.5428	32.4564	18.9053	75.6195	57.5644	14.7049	-37.1696	-33.0341	-7.20839	1.17547	-9.74773	-5.14606	16.64	41.4027	6.3488	59.6463	50.4425	20.6446	-29.5451	-6.78339	5.079	4.93897	35.685	-1.70252	-2.11553	28.9101	0.374714
836	2.121	-2.12157	17.287	0.754916	-1.10381	1.86556	0.754803	-1.10389	7.68599	0.634562	-0.777109	11.6022	-0.197217	-3.2097	11.8096	-1.69072	-5.72848	-14.0236	-6.29832	0.901729	-5.88999	4.81954	21.6178	32.4319	18.9079	75.4998	57.4469	14.8883	-36.9185	-33.0072	-7.2446	1.1993	-9.82014	-5.06085	16.4717	41.3921	6.03921	59.7205	50.2978	21.3097	-29.5294	-7.12451	5.13656	4.92962	35.6715	-1.75847	-2.08857	28.9246	0.379473
838	2.11774	-2.13757	17.2424	0.752396	-1.11037	1.84579	0.752281	-1.11045	7.66622	0.633128	-0.782145	11.5874	-0.187093	-3.19373	11.868	-1.66331	-5.70449	-13.9163	-6.23791	0.833974	-5.92288	4.72059	21.5865	32.3922	18.8101	75.4319	57.3805	14.9849	-36.7193	-32.9534	-7.25754	1.22317	-9.89969	-5.01736	16.3799	41.3676	5.80215	59.7298	50.1361	22.0766	-29.4091	-7.4448	5.19191	4.84928	35.6491	-1.80154	-2.04151	28.9556	0.39554
840	2.11406	-2.14206	17.215	0.750559	-1.11193	1.83365	0.750444	-1.112	7.65409	0.631874	-0.783406	11.5783	-0.169843	-3.20219	11.8873	-1.63476	-5.72717	-13.8807	-6.20477	0.793996	-5.94644	4.71734	21.4463	32.3378	18.6326	75.4513	57.3632	14.9776	-36.6158	-32.8564	-7.23642	1.24747	-9.96235	-5.02194	16.3632	41.3272	5.64251	59.6884	49.9595	22.8811	-29.2089	-7.6742	5.24571	4.71426	35.6179	-1.82861	-1.98298	28.9864	0.408079
842	2.10119	-2.13028	17.2001	0.745961	-1.10565	1.82691	0.745847	-1.10573	7.64735	0.628048	-0.778998	11.5732	-0.148094	-3.22355	11.8889	-1.60416	-5.77487	-13.8775	-6.19738	0.721081	-5.89539	4.74326	21.3164	32.2758	18.4967	75.5773	57.2711	14.8696	-36.5061	-32.7255	-7.19793	1.28859	-9.99267	-4.99824	16.2114	41.2756	5.42392	59.8096	49.8513	23.3322	-29.1173	-7.71473	5.30599	4.64529	35.5732	-1.86656	-1.95826	28.9511	0.391524
844	2.09148	-2.11713	17.1996	0.742787	-1.0991	1.82659	0.742673	-1.09917	7.64702	0.625258	-0.7743	11.573	-0.114661	-3.23521	11.9039	-1.54783	-5.80996	-13.8503	-6.18868	0.699939	-5.82599	4.8012	21.2305	32.2277	18.5225	75.6138	57.1022	14.9963	-36.5607	-32.147	-7.16338	1.29892	-9.983	-4.9828	16.1331	41.2554	5.25962	59.8192	49.6474	23.8807	-28.9477	-7.39746	5.33623	4.61696	35.5373	-1.8802	-1.93853	28.9022	0.359488
846	2.08713	-2.10546	17.2053	0.741807	-1.09365	1.82906	0.741694	-1.09372	7.64949	0.624175	-0.770293	11.5748	-0.0601082	-3.2353	11.9616	-1.44664	-5.83327	-13.7449	-6.1757	0.729223	-5.76193	4.88373	21.177	32.1877	18.6866	75.4088	56.8943	15.4757	-36.6485	-31.0063	-7.13625	1.28144	-9.95492	-4.9769	16.146	41.2719	5.16491	59.7046	49.3394	24.5451	-28.6761	-6.72437	5.33913	4.62194	35.5118	-1.87144	-1.94364	28.8492	0.302563
848	2.08392	-2.08931	17.1855	0.741826	-1.08623	1.82018	0.741714	-1.08631	7.64061	0.623731	-0.764736	11.5681	0.0534421	-3.24175	12.1558	-1.23526	-5.89357	-13.3883	-6.17932	0.727228	-5.74855	4.97282	21.0669	32.103	18.7967	74.3985	56.8173	16.5514	-35.9483	-28.979	-7.10147	1.30001	-10.0088	-4.96404	16.1518	41.3135	5.13604	59.6607	49.019	25.0411	-28.3702	-5.80632	5.35877	4.64643	35.4815	-1.87478	-2.09566	28.7845	0.160464
850	2.08913	-2.084	17.1395	0.744773	-1.08415	1.7997	0.744661	-1.08423	7.62013	0.625835	-0.76296	11.5528	0.160412	-3.25159	12.3586	-1.03662	-5.9568	-13.0154	-6.16216	0.70223	-5.7543	5.0643	20.8432	32.0266	18.6396	73.9615	56.8056	16.9464	-35.6637	-28.0304	-7.08643	1.29981	-10.0762	-4.91634	16.0328	41.3035	4.96836	59.7057	48.8729	25.1496	-28.223	-5.28977	5.40052	4.65353	35.4397	-1.91515	-2.21027	28.704	0.0479324
852	2.10292	-2.0876	17.0825	0.750807	-1.08662	1.77445	0.750695	-1.0867	7.59488	0.630543	-0.764388	11.5339	0.238619	-3.26436	12.5164	-0.893099	-6.01282	-12.725	-6.1292	0.659002	-5.75693	5.13704	20.5911	31.9701	18.3045	74.1845	56.8133	16.69	-35.9498	-28.3456	-7.08757	1.28318	-10.1234	-4.84436	15.8314	41.2425	4.68389	59.8108	48.895	24.945	-28.2624	-5.2669	5.465	4.6271	35.3932	-1.98969	-2.26018	28.6247	-0.0109638
854	2.12046	-2.08321	17.0804	0.758864	-1.08613	1.77352	0.758752	-1.0862	7.59395	0.636536	-0.763502	11.5332	0.262933	-3.27694	12.5319	-0.853446	-6.04555	-12.6966	-6.13091	0.631455	-5.70379	5.1038	20.7744	31.9474	18.4374	73.9994	56.6683	17.0416	-36.0581	-28.516	-7.06981	1.29935	-10.0693	-4.81896	15.8653	41.2165	4.57744	59.8025	48.8542	24.9954	-28.3487	-5.40931	5.55967	4.52712	35.3792	-2.06485	-2.31063	28.6216	-0.0268058
856	2.13403	-2.04011	17.1043	0.768217	-1.06845	1.78396	0.768107	-1.06853	7.60439	0.642384	-0.749705	11.541	0.269318	-3.29371	12.5092	-0.849697	-6.07841	-12.7384	-6.18116	0.532412	-5.56805	5.06703	20.8441	31.8523	18.4985	73.9887	56.6029	17.338	-36.2088	-28.698	-7.01489	1.38106	-9.98545	-4.82119	15.9198	41.2031	4.57041	59.8413	48.8116	24.9991	-28.5292	-5.60814	5.58766	4.4799	35.38	-2.1068	-2.37561	28.6408	-0.0394334
858	2.1439	-1.95983	17.147	0.778906	-1.03426	1.8025	0.778799	-1.03434	7.62293	0.648166	-0.723494	11.555	0.263626	-3.31169	12.4771	-0.86875	-6.10848	-12.7971	-6.27246	0.372264	-5.36269	5.06168	20.7179	31.6969	18.3972	74.1891	56.6336	17.4703	-36.3882	-28.8423	-6.92394	1.50439	-9.88807	-4.85826	15.9656	41.1946	4.65131	59.9154	48.7833	24.8742	-28.7546	-5.77802	5.49806	4.53567	35.3869	-2.06916	-2.44334	28.6558	-0.049422
860	2.15597	-1.87534	17.2092	0.790833	-0.998493	1.82972	0.79073	-0.998575	7.65015	0.654763	-0.696039	11.5754	0.234002	-3.31516	12.4448	-0.925282	-6.10254	-12.8557	-6.36217	0.278736	-5.16784	5.13389	20.5793	31.6384	18.2371	74.2845	56.6138	17.5114	-36.433	-28.8359	-6.81637	1.53158	-9.77456	-4.98231	16.0628	41.1758	4.82551	59.8337	48.8236	24.4816	-28.798	-5.75495	5.17379	4.7674	35.3686	-1.79494	-2.44529	28.6035	-0.00623044
862	2.19417	-1.82572	17.2306	0.811549	-0.979976	1.83901	0.811448	-0.98006	7.65944	0.669056	-0.68089	11.5824	0.188124	-3.3081	12.4634	-1.00466	-6.07127	-12.8197	-6.42561	0.208908	-5.00589	5.2277	20.4021	31.6131	18.0464	74.4296	56.551	17.497	-36.407	-28.638	-6.74142	1.53162	-9.6725	-5.0825	16.2092	41.126	5.01412	59.6945	48.8029	24.1833	-28.8282	-5.64931	4.79008	5.10319	35.3849	-1.45835	-2.39809	28.5548	0.0143717
864	2.25861	-1.81188	17.2121	0.841005	-0.979113	1.83084	0.840904	-0.9792	7.65127	0.691033	-0.678356	11.5763	0.138684	-3.29921	12.518	-1.08814	-6.03556	-12.7168	-6.46311	0.137495	-4.87173	5.32711	20.191	31.5904	17.8435	74.5599	56.4653	17.528	-36.274	-28.1726	-6.70831	1.52814	-9.57659	-5.12387	16.3995	41.0623	5.17199	59.5292	48.6884	24.0657	-28.8687	-5.47932	4.43004	5.49768	35.4437	-1.13539	-2.31957	28.5328	-0.0204092
866	2.32329	-1.79115	17.2193	0.871017	-0.975363	1.83407	0.870916	-0.975453	7.6545	0.713224	-0.673646	11.5788	0.128496	-3.32221	12.4956	-1.11692	-6.07294	-12.7571	-6.50817	-0.0180825	-4.70289	5.42055	19.9471	31.4817	17.6492	74.302	56.4484	17.9604	-35.8024	-27.1165	-6.70085	1.56718	-9.43439	-5.07363	16.6215	41.0805	5.21906	59.3777	48.463	24.1378	-28.8588	-5.2028	4.24661	5.87878	35.5369	-0.964548	-2.28002	28.5831	-0.183208
868	2.39664	-1.77222	17.2458	0.904592	-0.973211	1.84588	0.904491	-0.973305	7.66631	0.738169	-0.669919	11.5878	0.13289	-3.35129	12.4315	-1.12367	-6.1269	-12.875	-6.55266	-0.170893	-4.54996	5.51547	19.7674	31.3924	17.4748	73.818	56.4514	18.5557	-35.2866	-26.0783	-6.70523	1.59705	-9.27361	-4.99232	16.8029	41.0991	5.13999	59.2775	48.261	24.1782	-28.8798	-5.00075	4.17842	6.05226	35.5611	-0.856262	-2.20527	28.5454	-0.313726
870	2.47284	-1.75798	17.2871	0.938971	-0.973425	1.86424	0.938871	-0.973522	7.68467	0.763857	-0.667919	11.6016	0.14982	-3.37963	12.345	-1.1085	-6.18442	-13.035	-6.59489	-0.298745	-4.42317	5.59759	19.6836	31.3451	17.3625	73.2757	56.4663	19.1424	-34.8709	-25.3166	-6.71542	1.61087	-9.11046	-4.90147	16.9281	41.1041	4.96012	59.2302	48.12	24.139	-28.9386	-4.90101	4.19617	6.00367	35.5116	-0.77297	-2.07745	28.4118	-0.387798
872	2.52775	-1.75682	17.3255	0.962959	-0.977617	1.88139	0.962858	-0.977717	7.70182	0.782032	-0.669557	11.6145	0.193132	-3.40421	12.2883	-1.04272	-6.24614	-13.141	-6.63482	-0.401436	-4.30907	5.59998	19.7371	31.3331	17.4875	73.244	56.5001	19.2017	-34.8753	-25.3379	-6.71946	1.6313	-8.97918	-4.81856	17.0033	41.1125	4.76094	59.1794	48.0384	24.0866	-28.9758	-4.85023	4.22875	5.85419	35.4699	-0.626215	-1.86674	28.3052	-0.467128
874	2.55277	-1.76814	17.3462	0.972896	-0.984736	1.89069	0.972795	-0.984836	7.71112	0.7899	-0.674261	11.6215	0.245359	-3.41955	12.2581	-0.95583	-6.29502	-13.1985	-6.64596	-0.442105	-4.26377	5.58834	19.768	31.3343	17.6124	73.2759	56.5187	19.2558	-34.9683	-25.3882	-6.75731	1.63686	-8.90383	-4.78366	17.1017	41.1188	4.7776	59.219	48.0412	23.8724	-29.0477	-4.7085	4.28151	5.81875	35.463	-0.546328	-1.7485	28.2312	-0.494762
876	2.55234	-1.79084	17.3464	0.970838	-0.994647	1.89096	0.970736	-0.994747	7.71139	0.788992	-0.681802	11.6217	0.294718	-3.42392	12.2535	-0.868468	-6.32304	-13.2088	-6.62808	-0.420402	-4.29781	5.58057	19.7499	31.3494	17.69	73.2803	56.5233	19.3769	-35.0477	-25.3087	-6.83016	1.62233	-8.89234	-4.80281	17.2295	41.1243	5.01235	59.3317	48.1182	23.5328	-29.1449	-4.46251	4.34436	5.93194	35.4921	-0.552254	-1.75878	28.2004	-0.474875
878	2.55603	-1.82237	17.3333	0.96992	-1.00869	1.88532	0.969816	-1.00879	7.70575	0.789206	-0.69235	11.6175	0.315728	-3.4175	12.2661	-0.827214	-6.32006	-13.1865	-6.60669	-0.372082	-4.40249	5.58763	19.7353	31.4056	17.7552	73.2782	56.5626	19.3814	-35.011	-25.1875	-6.90797	1.58455	-8.95189	-4.85595	17.3175	41.14	5.21001	59.3643	48.2149	23.3466	-29.1575	-4.21061	4.39006	6.09723	35.5217	-0.608699	-1.87245	28.239	-0.48075
880	2.55823	-1.85051	17.3125	0.968665	-1.02109	1.87628	0.968559	-1.02119	7.69671	0.78907	-0.701684	11.6107	0.300715	-3.39932	12.291	-0.845813	-6.28116	-13.1405	-6.57918	-0.303699	-4.52661	5.59993	19.7636	31.4959	17.8466	73.3152	56.568	19.3494	-34.9917	-25.1229	-6.97452	1.54252	-9.02879	-4.93177	17.4808	41.1481	5.47091	59.3394	48.2833	23.2534	-29.2464	-3.97438	4.40969	6.23139	35.553	-0.653242	-1.99039	28.2658	-0.452265
882	2.5574	-1.86468	17.2896	0.967241	-1.02712	1.86619	0.967135	-1.02722	7.68662	0.788404	-0.706261	11.6032	0.249717	-3.36855	12.3222	-0.924159	-6.20483	-13.0817	-6.55375	-0.213234	-4.65317	5.61864	19.8328	31.6065	17.9623	73.3758	56.5449	19.3113	-34.9962	-25.1213	-7.01993	1.49459	-9.10453	-5.01981	17.7014	41.1478	5.77813	59.3096	48.3157	23.2052	-29.4266	-3.73679	4.3794	6.32332	35.583	-0.661338	-2.07632	28.2636	-0.387676
884	2.5453	-1.83128	17.2812	0.964724	-1.01145	1.86221	0.964619	-1.01155	7.68264	0.785531	-0.694701	11.6002	0.175774	-3.3206	12.3412	-1.03766	-6.08797	-13.0454	-6.56327	-0.0704696	-4.7663	5.65655	19.8745	31.6799	18.0427	73.3571	56.5836	19.3263	-34.9267	-25.1042	-7.01793	1.40674	-9.15628	-5.10756	17.7873	41.1496	6.00197	59.5194	48.3399	23.0421	-29.6342	-3.39786	4.18999	6.45166	35.6073	-0.598485	-2.09961	28.2475	-0.322544
886	2.5423	-1.80251	17.2629	0.965856	-0.998509	1.8539	0.965753	-0.998609	7.67434	0.785566	-0.684941	11.5939	0.075117	-3.27318	12.3707	-1.19932	-5.96133	-12.9889	-6.58216	0.050771	-4.9079	5.70921	19.9857	31.7807	18.1595	73.2658	56.6199	19.3593	-34.8352	-25.0536	-7.04092	1.34375	-9.23836	-5.1254	17.8688	41.1713	6.18458	59.6268	48.3822	22.768	-29.7094	-2.96214	4.07865	6.47569	35.612	-0.553971	-2.07178	28.2119	-0.308349
888	2.55614	-1.79007	17.2301	0.973091	-0.99403	1.83928	0.972989	-0.994131	7.65971	0.79071	-0.681106	11.583	-0.0536085	-3.22543	12.4211	-1.41083	-5.823	-12.8927	-6.59284	0.159486	-5.09653	5.75883	20.1646	31.9149	18.3429	73.1312	56.6531	19.3924	-34.7379	-24.9781	-7.10123	1.30252	-9.3641	-5.0808	17.9893	41.2278	6.34676	59.5867	48.4227	22.434	-29.6756	-2.50434	4.0663	6.38987	35.5981	-0.545726	-1.99775	28.182	-0.333178
890	2.60196	-1.78468	17.1877	0.9938	-0.995206	1.82047	0.993697	-0.995309	7.6409	0.806292	-0.680631	11.5689	-0.217143	-3.15604	12.5118	-1.67504	-5.63202	-12.7218	-6.54016	0.383067	-5.38274	5.74062	20.3113	32.0551	18.6681	73.07	56.7472	19.3817	-34.6426	-24.9409	-7.1816	1.19675	-9.54301	-5.07758	18.246	41.376	6.54847	59.5389	48.3365	22.2858	-29.7996	-2.32706	3.97932	6.2975	35.5761	-0.539728	-1.8592	28.2616	-0.290183
892	2.6394	-1.81692	17.1311	1.00782	-1.0121	1.79559	1.00772	-1.0122	7.61602	0.817888	-0.692319	11.5503	-0.396282	-3.07051	12.6381	-1.95984	-5.40636	-12.4856	-6.49874	0.564724	-5.62994	5.68324	20.4596	32.1624	18.9529	73.0809	56.8061	19.3544	-34.6342	-24.9239	-7.2416	1.12194	-9.70718	-5.08198	18.3782	41.4676	6.7289	59.4804	48.2752	22.1502	-29.93	-2.22828	4.00439	6.23158	35.5894	-0.632643	-1.85526	28.3994	-0.233717
894	2.66117	-1.88427	17.0692	1.01214	-1.04306	1.76857	1.01203	-1.04316	7.58901	0.823125	-0.715135	11.5301	-0.578529	-2.97896	12.7834	-2.24756	-5.16938	-12.2149	-6.48047	0.667944	-5.79918	5.59202	20.6125	32.2296	19.1444	73.1362	56.8184	19.3261	-34.6921	-24.9246	-7.27744	1.09313	-9.83584	-5.09864	18.3571	41.4922	6.91061	59.4449	48.2828	21.9336	-30.0481	-2.21021	4.14135	6.20261	35.6339	-0.810724	-1.98721	28.559	-0.178863
896	2.68326	-1.95325	17.0388	1.01633	-1.07491	1.75553	1.01622	-1.07502	7.57597	0.828312	-0.738657	11.5203	-0.743789	-2.91329	12.887	-2.5169	-4.98598	-12.0214	-6.46307	0.690339	-5.87382	5.45113	20.7646	32.2855	19.2214	73.1184	56.8285	19.3333	-34.621	-24.9331	-7.32296	1.0821	-9.92478	-5.15235	18.275	41.5583	7.19628	59.5697	48.4115	21.3559	-30.1861	-2.42842	4.21999	6.20944	35.6474	-0.92608	-2.0591	28.6368	-0.136632
898	2.68198	-1.9927	17.0416	1.01253	-1.09211	1.75707	1.01242	-1.09221	7.5775	0.826566	-0.751756	11.5215	-0.849512	-2.88562	12.9707	-2.69444	-4.89524	-11.865	-6.43235	0.676676	-5.8864	5.3748	20.9005	32.252	19.2081	73.0578	56.8438	19.3763	-34.651	-25.0111	-7.34587	1.09179	-9.94629	-5.31739	18.447	41.6399	7.75548	59.6357	48.4838	20.9251	-30.3841	-2.91434	4.29546	6.18439	35.6377	-1.01298	-2.10792	28.6755	-0.104723
900	2.65351	-2.00356	17.0699	0.999028	-1.09469	1.76964	0.998915	-1.09479	7.59008	0.816617	-0.754572	11.5309	-0.889774	-2.88459	13.0378	-2.76457	-4.87873	-11.7394	-6.38831	0.640728	-5.84911	5.37478	21.0217	32.134	19.0955	72.933	56.851	19.4561	-34.7851	-25.1443	-7.34964	1.12286	-9.90824	-5.58907	18.8652	41.73	8.59117	59.6365	48.4763	20.666	-30.6067	-3.58875	4.37466	6.12082	35.6127	-1.08158	-2.14097	28.686	-0.0823774
902	2.6015	-2.02433	17.0851	0.974463	-1.09962	1.77644	0.974349	-1.09972	7.59687	0.798558	-0.759838	11.5359	-0.881485	-2.85365	13.0967	-2.73511	-4.82703	-11.6318	-6.34765	0.578539	-5.76631	5.3767	21.1443	32.0138	18.8017	72.6261	56.7821	19.5845	-34.8027	-25.2148	-7.37527	1.1872	-9.85891	-5.87305	19.1686	41.8222	9.54687	59.7662	48.4666	20.1901	-30.7001	-4.12713	4.45822	6.0629	35.6085	-1.16388	-2.18584	28.6829	-0.0768426
904	2.54998	-2.06352	17.1011	0.948601	-1.11266	1.78366	0.948487	-1.11276	7.60409	0.780046	-0.77125	11.5413	-0.876305	-2.78315	13.0924	-2.69788	-4.701	-11.6431	-6.31007	0.557145	-5.7001	5.40226	21.308	31.9256	18.5114	72.3169	56.6719	19.678	-34.9149	-25.266	-7.41774	1.2303	-9.85421	-6.15947	19.3865	41.9096	10.513	59.9006	48.5581	19.6491	-30.5183	-4.38967	4.51352	6.00481	35.5936	-1.21805	-2.18416	28.6505	-0.0154709
906	2.50909	-2.11839	17.1163	0.926114	-1.13344	1.79068	0.925997	-1.13353	7.61111	0.764548	-0.788225	11.5465	-0.891044	-2.68084	13.0298	-2.68609	-4.50815	-11.7635	-6.27738	0.582828	-5.67345	5.43756	21.4853	31.8749	18.2868	72.0656	56.5642	19.7025	-35.1052	-25.2898	-7.47125	1.24621	-9.901	-6.42164	19.516	41.9827	11.3884	60.0132	48.752	19.0915	-30.1247	-4.40411	4.54237	5.95682	35.5688	-1.24445	-2.14697	28.6037	0.0934989
908	2.49031	-2.16622	17.1143	0.913981	-1.15285	1.79004	0.913862	-1.15294	7.61047	0.756717	-0.803507	11.546	-0.935771	-2.5912	12.9881	-2.73287	-4.32678	-11.8441	-6.25363	0.611697	-5.71847	5.41408	21.5159	31.8291	18.1748	71.9259	56.621	19.6001	-35.1167	-25.227	-7.51363	1.26443	-9.97323	-6.59554	19.5703	42.0092	11.9455	60.0977	48.9463	18.5679	-29.8934	-4.45773	4.58648	5.97058	35.5714	-1.28636	-2.17956	28.625	0.147748
910	2.49543	-2.1994	17.1182	0.913486	-1.16782	1.792	0.913365	-1.16792	7.61243	0.757298	-0.814736	11.5475	-0.992884	-2.52354	12.92	-2.81159	-4.1798	-11.9727	-6.23777	0.636942	-5.7559	5.37492	21.5142	31.8144	18.2114	71.9242	56.6845	19.449	-35.0671	-25.111	-7.54235	1.30165	-9.9927	-6.64089	19.55	42.0003	12.1706	60.1409	49.0534	18.2093	-29.8317	-4.49747	4.63276	5.95768	35.5415	-1.31291	-2.21472	28.6221	0.160269
912	2.52386	-2.21135	17.1357	0.924875	-1.17546	1.79993	0.924754	-1.17556	7.62036	0.766285	-0.819735	11.5534	-1.05407	-2.47832	12.8087	-2.90785	-4.07089	-12.1804	-6.22951	0.659914	-5.76938	5.3508	21.5173	31.8358	18.3655	72.0156	56.7183	19.3009	-35.0029	-24.977	-7.55949	1.35041	-9.94787	-6.58235	19.5139	41.9732	12.1488	60.1361	49.0614	18.0121	-29.9225	-4.51707	4.65988	5.87861	35.4687	-1.3013	-2.21799	28.5695	0.138015
914	2.57447	-2.18253	17.1766	0.949193	-1.16718	1.81805	0.949073	-1.16728	7.63849	0.783905	-0.812024	11.5671	-1.11358	-2.43856	12.6094	-3.00571	-3.97043	-12.5516	-6.2295	0.705204	-5.77441	5.43696	21.5915	31.9005	18.4916	71.9816	56.7062	19.2979	-35.0284	-24.9405	-7.58268	1.35805	-9.87613	-6.56228	19.7119	41.9891	12.2616	60.0731	49.0281	17.824	-30.0508	-4.50044	4.57652	5.64061	35.3623	-1.17116	-2.09059	28.4435	0.111879
916	2.6166	-2.15526	17.2272	0.969625	-1.15894	1.84045	0.969506	-1.15904	7.66088	0.798616	-0.804605	11.5839	-1.11291	-2.4178	12.4449	-3.00093	-3.92932	-12.858	-6.22786	0.733157	-5.76382	5.53203	21.5891	31.9387	18.518	71.9434	56.7443	19.2787	-35.0471	-24.9161	-7.58602	1.35465	-9.79114	-6.56246	19.8907	42.0139	12.3483	59.992	48.9918	17.6387	-30.1112	-4.48205	4.51713	5.43547	35.2674	-1.06469	-1.98985	28.3139	0.0587309
918	2.6435	-2.14164	17.2736	0.982289	-1.15542	1.86104	0.98217	-1.15552	7.68147	0.807824	-0.801202	11.5994	-1.05538	-2.41983	12.348	-2.9004	-3.95423	-13.0387	-6.22213	0.735499	-5.74454	5.59819	21.519	31.9427	18.4651	71.9108	56.8247	19.2245	-35.0354	-24.8869	-7.5729	1.35266	-9.71573	-6.57599	19.9937	42.0393	12.3921	59.9117	48.9646	17.472	-30.0933	-4.47191	4.50419	5.31642	35.195	-1.01383	-1.95388	28.1964	-0.00482626
920	2.65907	-2.14709	17.2728	0.988667	-1.15908	1.86078	0.988548	-1.15918	7.68122	0.812825	-0.80353	11.5992	-1.01059	-2.44934	12.3287	-2.83186	-4.02557	-13.0738	-6.21534	0.71309	-5.74941	5.57334	21.5626	31.9567	18.5156	71.8185	56.8144	19.2163	-34.9754	-24.8579	-7.57971	1.37999	-9.72231	-6.56495	20.0157	42.0598	12.4196	59.8759	48.9446	17.4256	-30.0871	-4.47583	4.49916	5.31628	35.1396	-1.01342	-1.99044	28.0718	0.0135669
922	2.68059	-2.16494	17.2584	0.996704	-1.16859	1.85454	0.996583	-1.16869	7.67497	0.819448	-0.810116	11.5946	-0.99308	-2.49049	12.3338	-2.81677	-4.10743	-13.0628	-6.19162	0.701365	-5.76755	5.53422	21.6409	31.9661	18.5911	71.7517	56.783	19.1862	-34.9441	-24.8385	-7.60158	1.40278	-9.75248	-6.58327	20.0532	42.0699	12.5082	59.7949	48.9139	17.414	-30.0634	-4.46458	4.48923	5.3274	35.0979	-1.00636	-2.01529	27.999	0.0167263
924	2.70846	-2.1878	17.2419	1.00713	-1.1808	1.84745	1.00701	-1.1809	7.66788	0.828029	-0.818567	11.5893	-1.00038	-2.53657	12.3442	-2.84845	-4.18824	-13.0415	-6.15885	0.70148	-5.78637	5.50556	21.7143	31.9677	18.6552	71.7396	56.7513	19.1273	-34.9524	-24.8254	-7.62874	1.41863	-9.78755	-6.63427	20.116	42.0737	12.655	59.671	48.8736	17.4018	-30.029	-4.43979	4.47846	5.32899	35.069	-0.991936	-2.02283	27.982	-0.00707063
926	2.72642	-2.19504	17.2391	1.01442	-1.18543	1.84629	1.0143	-1.18553	7.66672	0.833777	-0.821561	11.5885	-0.995141	-2.57619	12.3405	-2.85523	-4.26214	-13.0467	-6.16481	0.682556	-5.7623	5.519	21.6666	31.9577	18.6009	71.8276	56.7505	19.0651	-34.9588	-24.7948	-7.62123	1.44551	-9.80903	-6.6901	20.1419	42.0971	12.7717	59.5981	48.8465	17.3181	-30.0255	-4.43768	4.50832	5.36066	35.0585	-1.03826	-2.09483	27.986	-0.0184876
928	2.73454	-2.18228	17.2501	1.01897	-1.18056	1.85109	1.01884	-1.18067	7.67153	0.836858	-0.817644	11.5921	-0.995522	-2.62408	12.3282	-2.87583	-4.34856	-13.0674	-6.18436	0.641537	-5.71983	5.51939	21.6632	31.9368	18.5992	71.9099	56.7351	19.0465	-35.017	-24.7689	-7.60512	1.50106	-9.8037	-6.69505	20.1496	42.1164	12.835	59.5541	48.8262	17.2438	-30.0398	-4.4404	4.52308	5.33253	35.0319	-1.05309	-2.10347	27.9665	-0.0107394
930	2.73763	-2.15145	17.2703	1.02274	-1.16742	1.85989	1.02262	-1.16752	7.68032	0.83883	-0.807594	11.5987	-1.00421	-2.68353	12.3131	-2.9163	-4.45253	-13.0926	-6.21066	0.585217	-5.66857	5.50349	21.714	31.9092	18.6634	71.9654	56.7062	19.0722	-35.0992	-24.7403	-7.5846	1.57793	-9.77449	-6.65529	20.1539	42.1278	12.8526	59.5257	48.8044	17.1895	-30.0775	-4.45487	4.50665	5.24257	34.9866	-1.01913	-2.03636	27.9157	0.0147096
932	2.75764	-2.11247	17.2795	1.03467	-1.15204	1.86374	1.03455	-1.15214	7.68417	0.846761	-0.795345	11.6016	-1.02629	-2.76201	12.3172	-2.98814	-4.58595	-13.0809	-6.2393	0.544259	-5.62318	5.51421	21.6963	31.8924	18.6818	72.026	56.7076	19.098	-35.0429	-24.6511	-7.55003	1.63016	-9.74695	-6.6568	20.2035	42.1355	12.8892	59.471	48.7471	17.1317	-30.1785	-4.53075	4.4393	5.16264	34.9459	-0.945933	-1.95328	27.8514	0.0430516
934	2.78044	-2.09628	17.2846	1.04596	-1.14684	1.86595	1.04585	-1.14695	7.68638	0.85487	-0.790746	11.6033	-1.01389	-2.80693	12.3217	-2.98385	-4.67258	-13.0706	-6.25445	0.527076	-5.59839	5.51889	21.6833	31.8769	18.6871	72.0373	56.7436	19.0964	-34.9393	-24.5823	-7.53289	1.65327	-9.73014	-6.67498	20.2586	42.1581	12.9488	59.4111	48.6946	17.0263	-30.2551	-4.58836	4.39197	5.12797	34.9152	-0.895749	-1.92852	27.7995	0.0570899
936	2.80169	-2.10568	17.2856	1.0545	-1.15271	1.86648	1.05438	-1.15282	7.68691	0.861622	-0.794591	11.6037	-0.958904	-2.81317	12.3274	-2.88659	-4.70637	-13.0608	-6.25338	0.53528	-5.59645	5.51157	21.6886	31.8623	18.6977	71.9964	56.8007	19.0676	-34.8232	-24.5382	-7.53536	1.65082	-9.73155	-6.70257	20.3118	42.197	13.0248	59.345	48.6566	16.8836	-30.2942	-4.61925	4.37823	5.14674	34.8917	-0.883312	-1.96626	27.7558	0.0541195
938	2.8151	-2.1199	17.2766	1.05925	-1.15999	1.86263	1.05913	-1.1601	7.68306	0.865644	-0.799722	11.6008	-0.874478	-2.8107	12.3603	-2.7315	-4.7369	-13.0015	-6.24124	0.564888	-5.61171	5.49374	21.714	31.8537	18.7824	71.9392	56.8138	19.0508	-34.756	-24.4473	-7.53531	1.64941	-9.77283	-6.72432	20.3731	42.2416	13.0821	59.2436	48.6382	16.7869	-30.3317	-4.66991	4.38402	5.21744	34.8549	-0.906911	-2.00305	27.6762	0.0455479
940	2.8292	-2.12847	17.2677	1.06477	-1.16485	1.85877	1.06465	-1.16496	7.6792	0.870088	-0.802995	11.5979	-0.788306	-2.81741	12.3716	-2.57774	-4.7843	-12.9819	-6.229	0.593856	-5.62004	5.48699	21.7069	31.8471	18.8236	71.8951	56.8176	19.0238	-34.7262	-24.4067	-7.53116	1.63577	-9.80226	-6.7429	20.4129	42.2736	13.0965	59.1707	48.6138	16.7378	-30.3572	-4.70867	4.37892	5.24438	34.8135	-0.915412	-2.00685	27.5616	0.0199197
942	2.84483	-2.12964	17.2617	1.07156	-1.16661	1.85615	1.07144	-1.16672	7.67658	0.875276	-0.803874	11.596	-0.709871	-2.83749	12.3545	-2.44445	-4.85225	-13.0145	-6.22045	0.615161	-5.61875	5.49502	21.6681	31.8434	18.8117	71.8778	56.8146	18.9889	-34.7342	-24.4209	-7.52287	1.61367	-9.81133	-6.75689	20.4279	42.2908	13.0723	59.1384	48.5823	16.7303	-30.3714	-4.72612	4.36126	5.21725	34.7705	-0.902876	-1.98156	27.4221	-0.0207569
944	2.85685	-2.13035	17.2612	1.07677	-1.16791	1.85597	1.07665	-1.16802	7.6764	0.879255	-0.804511	11.5959	-0.640875	-2.86551	12.3264	-2.33192	-4.93062	-13.067	-6.21854	0.626442	-5.6218	5.51328	21.6552	31.8512	18.8186	71.9053	56.7833	18.9775	-34.7949	-24.4182	-7.51256	1.60623	-9.81524	-6.76182	20.4366	42.3058	13.0588	59.1357	48.5633	16.7298	-30.3827	-4.70389	4.36067	5.19185	34.735	-0.899092	-1.99059	27.3071	-0.0611983
946	2.86968	-2.13258	17.2559	1.08224	-1.1699	1.85365	1.08212	-1.17001	7.67408	0.883473	-0.805651	11.5942	-0.598613	-2.89062	12.3051	-2.2664	-4.99296	-13.1064	-6.21774	0.624203	-5.63742	5.51686	21.6547	31.8591	18.8347	71.9601	56.7606	18.9507	-34.8299	-24.4044	-7.51759	1.61156	-9.83018	-6.75144	20.4271	42.3143	13.0383	59.1409	48.5606	16.7287	-30.3895	-4.7039	4.35559	5.18419	34.6872	-0.898999	-1.98689	27.1633	-0.0955712
948	2.88375	-2.13761	17.2446	1.08805	-1.17319	1.84868	1.08793	-1.17331	7.66911	0.888035	-0.80773	11.5904	-0.586208	-2.90637	12.2956	-2.25071	-5.02641	-13.1236	-6.21602	0.616887	-5.66622	5.50627	21.6592	31.8687	18.8567	72.0283	56.7543	18.9032	-34.8202	-24.3763	-7.53678	1.62287	-9.85809	-6.73377	20.4049	42.3182	13.0141	59.1418	48.5715	16.7274	-30.3942	-4.73478	4.33945	5.20103	34.6284	-0.897877	-1.96712	26.9894	-0.112293
950	2.89753	-2.14826	17.2316	1.09328	-1.17891	1.84301	1.09316	-1.17903	7.66345	0.892321	-0.811661	11.5862	-0.599751	-2.89884	12.295	-2.27219	-5.00722	-13.1248	-6.2108	0.642503	-5.70124	5.50993	21.6437	31.8996	18.8731	72.0806	56.7582	18.8442	-34.7685	-24.3214	-7.54894	1.61213	-9.88898	-6.75096	20.4034	42.3265	13.0157	59.1102	48.5824	16.7377	-30.4053	-4.77428	4.30922	5.2386	34.5895	-0.887854	-1.95922	26.8392	-0.0460473
952	2.90709	-2.15751	17.2246	1.09675	-1.18371	1.83999	1.09663	-1.18382	7.66042	0.895225	-0.815019	11.584	-0.623078	-2.88278	12.311	-2.30729	-4.9689	-13.0951	-6.20243	0.68	-5.73751	5.52121	21.6254	31.9259	18.8763	72.0756	56.7728	18.806	-34.7036	-24.2797	-7.55017	1.59056	-9.91486	-6.76329	20.3959	42.3393	12.9906	59.09	48.5766	16.7771	-30.4276	-4.7873	4.24439	5.32104	34.523	-0.817519	-1.94971	26.6295	-0.0869267
954	2.91224	-2.1633	17.2253	1.09853	-1.18667	1.84035	1.0984	-1.18678	7.66078	0.89674	-0.81712	11.5842	-0.64619	-2.86423	12.3384	-2.34058	-4.92633	-13.0445	-6.1928	0.720286	-5.7706	5.53733	21.6052	31.9435	18.8645	72.0174	56.7936	18.7961	-34.6407	-24.2567	-7.54086	1.56219	-9.93333	-6.76194	20.3765	42.3565	12.9285	59.0918	48.5584	16.8352	-30.4566	-4.7705	4.14309	5.44913	34.43	-0.683694	-1.92037	26.3691	-0.252432
956	2.91672	-2.16475	17.2318	1.10034	-1.18771	1.84325	1.10021	-1.18783	7.66368	0.898154	-0.81779	11.5864	-0.647911	-2.85268	12.3501	-2.33857	-4.9049	-13.0234	-6.18953	0.745867	-5.79221	5.55063	21.5702	31.9624	18.8356	71.9629	56.8063	18.8119	-34.6023	-24.2281	-7.53015	1.53176	-9.94635	-6.74233	20.3379	42.3772	12.8252	59.1238	48.5698	16.849	-30.4695	-4.74905	4.00593	5.5995	34.3549	-0.508128	-1.77861	26.161	-0.432782
958	2.91849	-2.16156	17.2422	1.10132	-1.18652	1.84787	1.1012	-1.18663	7.66831	0.898805	-0.816844	11.5899	-0.639645	-2.84567	12.3469	-2.32086	-4.89549	-13.0298	-6.18693	0.755244	-5.791	5.56134	21.5429	31.969	18.8198	71.9403	56.803	18.8274	-34.6161	-24.2279	-7.51307	1.51867	-9.94477	-6.74376	20.3331	42.3932	12.7746	59.1276	48.5666	16.8627	-30.4709	-4.72794	3.91727	5.79721	34.3119	-0.426811	-1.77528	26.0143	-0.545513
960	2.91743	-2.15508	17.2538	1.10132	-1.18366	1.85296	1.1012	-1.18377	7.67339	0.898619	-0.814717	11.5937	-0.627894	-2.8417	12.334	-2.29843	-4.89285	-13.0542	-6.18641	0.75002	-5.77232	5.5678	21.5248	31.9657	18.8221	71.9627	56.7847	18.8276	-34.6732	-24.248	-7.49197	1.5238	-9.9333	-6.76725	20.359	42.4015	12.7818	59.0992	48.5499	16.877	-30.4618	-4.7089	3.89093	6.00335	34.2968	-0.446078	-1.90415	25.929	-0.584374
962	2.91348	-2.14989	17.2575	1.1	-1.18108	1.85458	1.09987	-1.1812	7.67501	0.89746	-0.81288	11.5949	-0.629415	-2.83548	12.3349	-2.29862	-4.88096	-13.0528	-6.20197	0.736239	-5.7688	5.56411	21.4931	31.9743	18.8269	72.0544	56.7652	18.78	-34.7124	-24.2251	-7.47732	1.53206	-9.94199	-6.7783	20.3471	42.3983	12.771	59.081	48.5697	16.8565	-30.4378	-4.68766	3.89546	6.04221	34.2714	-0.448122	-1.88567	25.884	-0.641275
964	2.91393	-2.15254	17.2582	1.09998	-1.18229	1.85489	1.09985	-1.1824	7.67532	0.89752	-0.813782	11.5951	-0.638868	-2.83138	12.3416	-2.31382	-4.86981	-13.0402	-6.20371	0.742159	-5.7762	5.5556	21.4972	31.9902	18.8593	72.1197	56.7442	18.7186	-34.72	-24.1825	-7.48138	1.53051	-9.94311	-6.77576	20.3322	42.3914	12.7621	59.0746	48.5773	16.8298	-30.4403	-4.67462	3.91414	6.00185	34.2491	-0.450148	-1.8399	25.866	-0.715529
966	2.91797	-2.16066	17.2576	1.10108	-1.18617	1.85469	1.10096	-1.18628	7.67512	0.898595	-0.816613	11.595	-0.648245	-2.82992	12.3516	-2.32985	-4.86352	-13.0215	-6.19229	0.768115	-5.79061	5.54739	21.5308	32.0109	18.9099	72.1375	56.7256	18.6538	-34.6906	-24.126	-7.49772	1.51791	-9.93622	-6.76138	20.3215	42.3869	12.7484	59.0735	48.5687	16.806	-30.4678	-4.67242	3.93289	5.92714	34.2323	-0.450405	-1.78878	25.8665	-0.791807
968	2.9138	-2.15698	17.2591	1.09955	-1.18423	1.85532	1.09943	-1.18434	7.67575	0.897323	-0.815259	11.5955	-0.62666	-2.82918	12.3619	-2.29008	-4.87113	-13.003	-6.2014	0.786912	-5.79871	5.55587	21.5209	32.0313	18.9165	72.1234	56.7204	18.5931	-34.6204	-24.0583	-7.48537	1.50346	-9.94769	-6.75169	20.3218	42.4044	12.7011	59.0476	48.5691	16.7924	-30.4775	-4.68421	3.91721	5.92154	34.2188	-0.44223	-1.7275	25.8692	-0.786857
970	2.9107	-2.15021	17.2633	1.09872	-1.18103	1.85714	1.0986	-1.18114	7.67758	0.896499	-0.812927	11.5968	-0.602743	-2.82959	12.3579	-2.24707	-4.88153	-13.011	-6.20822	0.79412	-5.79099	5.56817	21.4933	32.0335	18.9032	72.0807	56.74	18.5546	-34.559	-24.0124	-7.4696	1.49608	-9.94708	-6.72229	20.3	42.4127	12.5867	58.9867	48.5832	16.8058	-30.4511	-4.68923	3.8973	5.97512	34.2268	-0.43352	-1.69533	25.896	-0.7896
972	2.91103	-2.14233	17.269	1.09948	-1.17764	1.85963	1.09936	-1.17775	7.68006	0.896848	-0.810346	11.5987	-0.583402	-2.833	12.3397	-2.21409	-4.89527	-13.045	-6.21199	0.786003	-5.76506	5.57706	21.465	32.0185	18.8914	72.0202	56.7803	18.5291	-34.5115	-23.9959	-7.45438	1.49845	-9.9291	-6.67155	20.2577	42.4084	12.4144	58.8939	48.6041	16.8384	-30.3922	-4.684	3.88251	6.06718	34.2569	-0.427256	-1.69646	25.9455	-0.812872
974	2.91648	-2.13518	17.2682	1.10246	-1.17495	1.85921	1.10234	-1.17506	7.67964	0.898905	-0.808146	11.5984	-0.571458	-2.84755	12.3238	-2.19897	-4.92624	-13.0742	-6.22881	0.752938	-5.71959	5.56161	21.4969	32.0077	18.9546	71.9676	56.8097	18.464	-34.4501	-24.0161	-7.43297	1.51292	-9.90067	-6.60896	20.2296	42.4083	12.2448	58.7881	48.5919	16.845	-30.3414	-4.68032	3.88521	6.11651	34.2985	-0.429665	-1.71277	26.001	-0.826464
976	2.92367	-2.12408	17.2751	1.10649	-1.17072	1.86221	1.10637	-1.17083	7.68265	0.90164	-0.804733	11.6006	-0.557124	-2.86299	12.3022	-2.1801	-4.95972	-13.1139	-6.25151	0.724431	-5.68241	5.55694	21.4913	32.0119	19.0128	71.9908	56.8465	18.3568	-34.3505	-23.9911	-7.4197	1.5202	-9.86415	-6.57293	20.2311	42.4032	12.141	58.7147	48.5852	16.8203	-30.2751	-4.64939	3.88734	6.11492	34.3235	-0.423649	-1.70131	26.024	-0.838133
978	2.92966	-2.1092	17.2898	1.11026	-1.16478	1.86867	1.11014	-1.16489	7.6891	0.90407	-0.800065	11.6055	-0.536808	-2.87499	12.277	-2.14914	-4.98934	-13.1607	-6.27605	0.707836	-5.66118	5.56188	21.453	32.0312	19.0672	72.0735	56.8901	18.2157	-34.2188	-23.8919	-7.4147	1.51803	-9.8249	-6.57639	20.2726	42.3945	12.131	58.6734	48.5835	16.7762	-30.1941	-4.60186	3.88371	6.07225	34.3291	-0.409206	-1.66313	26.0137	-0.845707
980	2.9259	-2.0923	17.3015	1.10994	-1.15713	1.87373	1.10982	-1.15725	7.69416	0.903339	-0.794382	11.6093	-0.500218	-2.87697	12.2595	-2.08434	-5.00757	-13.1941	-6.29398	0.701112	-5.6559	5.53893	21.4978	32.052	19.2058	72.0703	56.925	18.0908	-34.1009	-23.6652	-7.40209	1.51929	-9.795	-6.63802	20.3961	42.3976	12.2768	58.6018	48.5434	16.772	-30.11	-4.60957	3.86673	6.04382	34.3342	-0.401302	-1.64844	26.0087	-0.835444
982	2.91913	-2.09516	17.2971	1.10676	-1.1578	1.87176	1.10664	-1.15792	7.69219	0.901008	-0.795081	11.6078	-0.488583	-2.86902	12.2594	-2.06002	-4.99789	-13.1949	-6.29482	0.708503	-5.66765	5.49585	21.554	32.0708	19.3359	72.0685	56.9483	17.9206	-34.0207	-23.5123	-7.4015	1.50983	-9.80141	-6.6808	20.4343	42.3947	12.3545	58.5912	48.5313	16.7809	-30.0783	-4.62904	3.86758	6.03833	34.3416	-0.407435	-1.65096	26.0086	-0.816082
984	2.91022	-2.11387	17.2798	1.10141	-1.16517	1.86421	1.10129	-1.16528	7.68464	0.897486	-0.800911	11.6021	-0.504585	-2.85213	12.2723	-2.08162	-4.96095	-13.1712	-6.2824	0.724012	-5.68804	5.44414	21.5988	32.0846	19.4301	72.0779	56.962	17.7176	-33.97	-23.4465	-7.40913	1.49184	-9.83718	-6.69392	20.3774	42.3849	12.3311	58.6381	48.551	16.7961	-30.0978	-4.65225	3.88608	6.05958	34.3512	-0.427083	-1.66861	26.0158	-0.795529
986	2.89618	-2.10843	17.2802	1.09571	-1.16163	1.8643	1.09559	-1.16175	7.68473	0.892998	-0.798633	11.6022	-0.517073	-2.83254	12.266	-2.09648	-4.92026	-13.1835	-6.28667	0.71768	-5.68002	5.42518	21.5986	32.0876	19.4666	72.0688	56.9836	17.5906	-33.8795	-23.3073	-7.3904	1.48893	-9.84115	-6.71504	20.3601	42.3773	12.3057	58.6408	48.5562	16.8107	-30.1055	-4.68593	3.88865	6.11471	34.3575	-0.448911	-1.69582	26.0351	-0.798805
988	2.88199	-2.10335	17.2751	1.08993	-1.15822	1.862	1.08981	-1.15833	7.68243	0.888467	-0.796443	11.6004	-0.534187	-2.79934	12.2722	-2.11369	-4.85319	-13.1729	-6.28003	0.715759	-5.6788	5.4271	21.595	32.0845	19.4663	72.0431	56.9773	17.4619	-33.8084	-23.2033	-7.36824	1.47955	-9.859	-6.72726	20.3285	42.3782	12.2528	58.638	48.544	16.8262	-30.114	-4.70828	3.89476	6.13159	34.3534	-0.470672	-1.7099	26.0597	-0.80551
990	2.86918	-2.10369	17.2611	1.08436	-1.15724	1.85575	1.08424	-1.15735	7.67618	0.884251	-0.796051	11.5957	-0.55555	-2.7559	12.2949	-2.13383	-4.7661	-13.1321	-6.26251	0.723142	-5.68907	5.44157	21.5896	32.0774	19.4393	72.0122	56.9461	17.3101	-33.7651	-23.14	-7.34886	1.46241	-9.89607	-6.72903	20.2758	42.386	12.1757	58.6331	48.5171	16.8483	-30.1197	-4.71705	3.90725	6.10528	34.3407	-0.493071	-1.71269	26.0875	-0.811427
992	2.85851	-2.11184	17.241	1.07912	-1.15982	1.84685	1.079	-1.15993	7.66728	0.880515	-0.798297	11.589	-0.578973	-2.72256	12.3246	-2.16161	-4.6966	-13.0778	-6.25835	0.739201	-5.69841	5.44406	21.5515	32.0708	19.3979	72.0175	56.9316	17.1133	-33.7327	-23.056	-7.33762	1.45028	-9.93843	-6.72394	20.2059	42.3893	12.095	58.6085	48.4907	16.9028	-30.1002	-4.72285	3.92398	6.0884	34.335	-0.524915	-1.73918	26.1176	-0.819842
994	2.85113	-2.11201	17.2284	1.07594	-1.15922	1.84122	1.07582	-1.15933	7.66165	0.878107	-0.798038	11.5848	-0.588908	-2.71055	12.3397	-2.17418	-4.67103	-13.05	-6.25838	0.743382	-5.70794	5.43208	21.4921	32.0632	19.3843	72.0766	56.9484	16.8965	-33.7078	-22.9316	-7.33085	1.44582	-9.96832	-6.7295	20.1519	42.3778	12.0369	58.6033	48.4842	16.9558	-30.0944	-4.74211	3.93174	6.0867	34.3312	-0.55432	-1.76069	26.1413	-0.814375
996	2.84672	-2.10206	17.2258	1.07484	-1.15448	1.84	1.07472	-1.15459	7.66043	0.876982	-0.794568	11.5839	-0.581418	-2.71944	12.3375	-2.16431	-4.69016	-13.0539	-6.26336	0.732087	-5.71668	5.40863	21.4176	32.0549	19.4019	72.1846	57.0008	16.6685	-33.6864	-22.7845	-7.32445	1.45005	-9.98239	-6.7445	20.1133	42.3536	11.9929	58.6262	48.4979	16.9996	-30.1108	-4.77449	3.93124	6.09301	34.3271	-0.574915	-1.76853	26.1569	-0.800154
998	2.84268	-2.08759	17.2308	1.07423	-1.14784	1.84209	1.07411	-1.14795	7.66252	0.876101	-0.789646	11.5854	-0.554519	-2.7344	12.3274	-2.12204	-4.72806	-13.0726	-6.2846	0.71372	-5.72397	5.39544	21.3376	32.0491	19.4102	72.31	57.0867	16.4416	-33.6694	-22.7467	-7.30384	1.46213	-9.98726	-6.7464	20.0515	42.3356	11.8945	58.6779	48.5152	17.0338	-30.1435	-4.79763	3.93906	6.06197	34.3173	-0.574863	-1.75714	26.167	-0.806377
1000	2.83949	-2.08069	17.2314	1.07339	-1.14456	1.84231	1.07328	-1.14467	7.66274	0.875269	-0.787248	11.5856	-0.531102	-2.74797	12.3269	-2.08518	-4.76219	-13.0736	-6.3035	0.6811	-5.71295	5.36352	21.2923	32.0312	19.4695	72.3941	57.1752	16.1939	-33.5835	-22.5483	-7.28454	1.48298	-9.98687	-6.73525	19.987	42.325	11.7956	58.7248	48.5068	17.0709	-30.1976	-4.83189	3.95477	6.02831	34.3067	-0.551203	-1.71069	26.1719	-0.873214
1002	2.83758	-2.08281	17.2239	1.07242	-1.14529	1.83902	1.0723	-1.1454	7.65945	0.874593	-0.787851	11.5831	-0.51766	-2.7579	12.3415	-2.06436	-4.78589	-13.0463	-6.31417	0.639563	-5.68983	5.31745	21.2791	32.0033	19.5558	72.4231	57.2496	15.9511	-33.4364	-22.2204	-7.26929	1.50927	-9.98996	-6.7152	19.9226	42.3214	11.7065	58.7562	48.4735	17.1147	-30.2639	-4.87656	3.96807	6.00942	34.2978	-0.505031	-1.63375	26.1789	-0.987388
1004	2.83925	-2.08615	17.2053	1.07298	-1.14679	1.83075	1.07286	-1.1469	7.65118	0.875118	-0.788914	11.5769	-0.516772	-2.76581	12.3767	-2.06471	-4.80114	-12.9808	-6.31185	0.615948	-5.70047	5.30551	21.2351	31.9937	19.5044	72.409	57.2789	15.8396	-33.3209	-22.1584	-7.25384	1.52807	-10.0296	-6.70477	19.8538	42.3197	11.6177	58.7654	48.4523	17.1726	-30.3063	-4.91606	3.93054	6.04559	34.2949	-0.436821	-1.55143	26.2191	-1.05391
1006	2.83958	-2.09292	17.1867	1.07266	-1.14967	1.82255	1.07255	-1.14979	7.64298	0.875081	-0.791078	11.5708	-0.518641	-2.77157	12.4068	-2.06936	-4.81129	-12.9246	-6.29871	0.601809	-5.70468	5.28515	21.2334	31.969	19.4791	72.3573	57.2731	15.7901	-33.2377	-22.1082	-7.24624	1.53824	-10.0656	-6.702	19.7758	42.3113	11.5494	58.7616	48.4346	17.2078	-30.3112	-4.92239	3.9006	6.10755	34.294	-0.400352	-1.51736	26.263	-1.08918
1008	2.83659	-2.09906	17.1732	1.07092	-1.15204	1.8166	1.0708	-1.15216	7.63703	0.873938	-0.792949	11.5663	-0.51767	-2.77774	12.4255	-2.06943	-4.82315	-12.8895	-6.28374	0.589819	-5.69088	5.25558	21.2662	31.9289	19.4944	72.294	57.2417	15.7679	-33.1877	-22.0297	-7.2405	1.5446	-10.0866	-6.71009	19.6965	42.2961	11.5072	58.7487	48.4181	17.2236	-30.2819	-4.9025	3.88975	6.17302	34.2923	-0.401045	-1.53251	26.2988	-1.09976
1010	2.82623	-2.08644	17.1731	1.06741	-1.14567	1.81644	1.0673	-1.14578	7.63687	0.870912	-0.788405	11.5662	-0.500866	-2.79509	12.4333	-2.04576	-4.86155	-12.8748	-6.30317	0.555275	-5.64353	5.25449	21.2337	31.9012	19.4576	72.3133	57.2155	15.6915	-33.1547	-21.9688	-7.20243	1.5711	-10.0838	-6.74541	19.6518	42.2838	11.4982	58.7271	48.3951	17.2759	-30.2417	-4.91642	3.8884	6.18625	34.2845	-0.405495	-1.54632	26.3064	-1.10753
1012	2.81785	-2.07072	17.1787	1.065	-1.13813	1.81878	1.06488	-1.13824	7.63921	0.868623	-0.782927	11.5679	-0.480894	-2.81394	12.4372	-2.01709	-4.90388	-12.8673	-6.32458	0.512236	-5.60641	5.24729	21.1828	31.8853	19.4142	72.3771	57.1955	15.6038	-33.1711	-21.9506	-7.16463	1.59611	-10.0812	-6.77043	19.6265	42.2734	11.4872	58.7431	48.3782	17.3156	-30.2442	-4.93366	3.89906	6.12979	34.2631	-0.403677	-1.53201	26.2984	-1.1152
1014	2.81312	-2.05478	17.1874	1.06419	-1.13081	1.82251	1.06407	-1.13092	7.64294	0.867545	-0.777512	11.5707	-0.460684	-2.83009	12.4407	-1.98691	-4.94142	-12.8605	-6.34285	0.468185	-5.58582	5.23055	21.1337	31.8798	19.3838	72.4609	57.1811	15.5252	-33.2233	-21.9663	-7.13152	1.61663	-10.0833	-6.77993	19.6113	42.2678	11.4643	58.7991	48.3667	17.3306	-30.2927	-4.95097	3.91976	6.0271	34.2309	-0.400119	-1.49964	26.2808	-1.1209
1016	2.80872	-2.03422	17.197	1.0639	-1.12149	1.82663	1.06378	-1.1216	7.64706	0.866728	-0.770578	11.5738	-0.438829	-2.83657	12.448	-1.94968	-4.96213	-12.8474	-6.36812	0.439443	-5.56063	5.22333	21.135	31.878	19.4091	72.4961	57.1574	15.5227	-33.234	-21.9576	-7.08858	1.64175	-10.0801	-6.78885	19.5761	42.2784	11.4182	58.862	48.3482	17.3112	-30.344	-4.98279	3.94196	5.9979	34.2081	-0.428642	-1.52485	26.2666	-1.11069
1018	2.80868	-2.02129	17.2033	1.06491	-1.11586	1.82937	1.0648	-1.11597	7.6498	0.867121	-0.76631	11.5759	-0.425346	-2.83199	12.4669	-1.92269	-4.95956	-12.8128	-6.38726	0.430375	-5.54895	5.21126	21.1377	31.8692	19.4574	72.5005	57.1675	15.4578	-33.1931	-21.9106	-7.05749	1.65831	-10.0932	-6.805	19.5596	42.3038	11.404	58.9026	48.3218	17.2922	-30.3802	-4.99285	3.96679	5.99302	34.1808	-0.475738	-1.58271	26.2492	-1.08271
1020	2.81397	-2.01799	17.2034	1.0675	-1.11485	1.82939	1.06738	-1.11496	7.64982	0.868992	-0.765388	11.5759	-0.418925	-2.82053	12.4986	-1.90524	-4.94183	-12.7546	-6.39739	0.433844	-5.54857	5.19084	21.1306	31.852	19.5131	72.4701	57.2042	15.3209	-33.1022	-21.8188	-7.03874	1.66737	-10.1243	-6.8297	19.5607	42.3363	11.4227	58.9122	48.2875	17.287	-30.3954	-4.9839	3.99148	5.98433	34.1443	-0.525075	-1.64797	26.2213	-1.05716
1022	2.82576	-2.021	17.188	1.0725	-1.11705	1.82258	1.07238	-1.11716	7.64301	0.872878	-0.766698	11.5708	-0.405011	-2.81996	12.5412	-1.87823	-4.94705	-12.6758	-6.40012	0.411301	-5.5341	5.15562	21.1088	31.8326	19.5419	72.3676	57.2001	15.2032	-32.9674	-21.6639	-7.01341	1.6873	-10.162	-6.85892	19.5374	42.3468	11.4249	58.8925	48.2472	17.3145	-30.39	-5.00659	4.00876	5.87964	34.0924	-0.522997	-1.6351	26.1607	-1.11595
1024	2.83618	-2.02258	17.176	1.07699	-1.11852	1.81728	1.07688	-1.11863	7.63771	0.87634	-0.767505	11.5668	-0.382984	-2.82909	12.5795	-1.84059	-4.97303	-12.6048	-6.3942	0.399744	-5.51946	5.14141	21.107	31.8138	19.5684	72.291	57.1563	15.1181	-32.9282	-21.5601	-6.98753	1.70078	-10.1897	-6.88764	19.5138	42.3471	11.4112	58.8524	48.2018	17.3496	-30.3775	-5.01927	4.00397	5.80668	34.0283	-0.489479	-1.58955	26.0708	-1.23157
1026	2.84307	-2.02055	17.1716	1.0802	-1.11818	1.81534	1.08009	-1.11829	7.63577	0.878721	-0.767037	11.5654	-0.353374	-2.8467	12.6071	-1.79302	-5.01728	-12.5537	-6.38206	0.401467	-5.50688	5.15307	21.1123	31.7964	19.5823	72.2703	57.0864	15.0686	-32.988	-21.5172	-6.96438	1.70682	-10.2035	-6.90798	19.4864	42.3405	11.3718	58.8088	48.1571	17.3852	-30.3659	-5.01473	3.9757	5.80118	33.9623	-0.435217	-1.535	25.9746	-1.3748
1028	2.84511	-2.01444	17.1729	1.08159	-1.11567	1.81588	1.08147	-1.11579	7.63631	0.879596	-0.76508	11.5658	-0.318709	-2.86729	12.6137	-1.73827	-5.06869	-12.5416	-6.37288	0.391476	-5.49339	5.17752	21.0268	31.7792	19.5113	72.3307	57.0523	15.0365	-33.0144	-21.4575	-6.95326	1.71658	-10.2066	-6.89343	19.4174	42.3297	11.2668	58.8201	48.1347	17.4186	-30.371	-4.99722	3.93022	5.89312	33.9317	-0.384845	-1.52819	25.9625	-1.44875
1030	2.85067	-2.01003	17.1768	1.08437	-1.11422	1.81757	1.08425	-1.11433	7.638	0.881578	-0.763818	11.5671	-0.293813	-2.88779	12.6153	-1.70138	-5.11592	-12.5386	-6.36905	0.384809	-5.48617	5.18967	20.9602	31.7703	19.469	72.4071	57.0359	15.0242	-33.0405	-21.4037	-6.9502	1.72829	-10.2079	-6.8662	19.3565	42.3256	11.1705	58.8419	48.1224	17.4365	-30.3893	-4.99095	3.89274	5.99664	33.9195	-0.355761	-1.55336	25.9845	-1.4799
1032	2.86059	-2.00799	17.1822	1.08886	-1.11417	1.81996	1.08874	-1.11428	7.64039	0.884928	-0.763496	11.5689	-0.279115	-2.90649	12.6184	-1.68217	-5.1558	-12.5324	-6.37182	0.384153	-5.48441	5.18527	20.9329	31.7707	19.4775	72.4822	57.0338	15.0212	-33.0662	-21.3616	-6.95165	1.74079	-10.2068	-6.838	19.3167	42.329	11.1058	58.8613	48.1133	17.4382	-30.4177	-4.99756	3.87298	6.07964	33.9182	-0.350674	-1.5936	26.0188	-1.48356
1034	2.86945	-2.00374	17.1888	1.09305	-1.11307	1.82291	1.09294	-1.11318	7.64334	0.887989	-0.762415	11.5711	-0.259826	-2.92266	12.6333	-1.65317	-5.19309	-12.5047	-6.38448	0.385757	-5.47494	5.17475	20.9268	31.7744	19.5208	72.5606	57.0397	14.9893	-33.084	-21.3454	-6.94435	1.75196	-10.1895	-6.83845	19.3062	42.3312	11.0983	58.8663	48.0873	17.4332	-30.4476	-4.99483	3.88361	6.10316	33.911	-0.358933	-1.58738	26.0186	-1.51165
1036	2.87973	-2.00565	17.1951	1.09737	-1.11478	1.82574	1.09726	-1.11489	7.64617	0.891323	-0.763426	11.5732	-0.242404	-2.92802	12.655	-1.62292	-5.21009	-12.4647	-6.39079	0.402341	-5.47909	5.16556	20.9165	31.7882	19.5536	72.6024	57.0667	14.9369	-33.0549	-21.3267	-6.94742	1.75014	-10.1736	-6.83362	19.2953	42.3324	11.0805	58.8611	48.0716	17.4393	-30.4709	-5.00525	3.90219	6.08642	33.8991	-0.371669	-1.58012	26.007	-1.52208
1038	2.89114	-2.01477	17.2009	1.10159	-1.11975	1.82841	1.10148	-1.11986	7.64884	0.894791	-0.766873	11.5752	-0.228627	-2.92159	12.6797	-1.5944	-5.20426	-12.4195	-6.38752	0.435288	-5.49884	5.16162	20.9031	31.8133	19.5706	72.6014	57.1091	14.8646	-32.9813	-21.2955	-6.96376	1.73444	-10.1624	-6.81668	19.283	42.3348	11.0439	58.8396	48.0677	17.4603	-30.4823	-5.03103	3.91788	6.04838	33.8842	-0.382456	-1.57665	25.9917	-1.51068
1040	2.90017	-2.02592	17.2109	1.10458	-1.12543	1.83293	1.10447	-1.12554	7.65336	0.89738	-0.770938	11.5786	-0.219054	-2.90755	12.6937	-1.57086	-5.18283	-12.3943	-6.37905	0.480239	-5.52038	5.17157	20.9191	31.8497	19.6024	72.5718	57.1347	14.7717	-32.9133	-21.2351	-6.98717	1.71179	-10.1507	-6.79165	19.2977	42.3491	11.0209	58.7779	48.0574	17.488	-30.4683	-5.0618	3.90908	6.05092	33.8738	-0.378793	-1.56858	25.9864	-1.49506
1042	2.91084	-2.0482	17.2041	1.10747	-1.13602	1.83009	1.10735	-1.13613	7.65052	0.900216	-0.778668	11.5765	-0.223987	-2.88973	12.7174	-1.5717	-5.14879	-12.3508	-6.36201	0.519758	-5.55538	5.17376	20.9608	31.8899	19.6381	72.527	57.1428	14.6563	-32.8432	-21.1811	-7.01692	1.69449	-10.1559	-6.75914	19.3119	42.3596	11.0099	58.6777	48.0382	17.537	-30.4447	-5.09087	3.89281	6.05835	33.8796	-0.35742	-1.48936	25.9882	-1.48103
1044	2.92456	-2.08007	17.1812	1.11098	-1.15097	1.82016	1.11086	-1.15108	7.64059	0.903813	-0.789597	11.5691	-0.241832	-2.87206	12.7503	-1.59568	-5.10997	-12.2899	-6.34093	0.548292	-5.60049	5.16589	21.0141	31.9315	19.6715	72.4858	57.1356	14.5273	-32.7752	-21.1305	-7.04913	1.68675	-10.1768	-6.72514	19.3187	42.3608	11.013	58.5527	48.0137	17.6024	-30.4195	-5.11948	3.87637	6.06237	33.8974	-0.325923	-1.3559	25.9925	-1.46918
1046	2.94298	-2.10698	17.1643	1.11694	-1.16416	1.81292	1.11682	-1.16428	7.63335	0.909117	-0.799067	11.5637	-0.258297	-2.86448	12.7746	-1.62155	-5.08991	-12.2447	-6.33985	0.557061	-5.62991	5.1571	21.0204	31.9727	19.6803	72.5037	57.1229	14.417	-32.7223	-21.028	-7.06692	1.69479	-10.1927	-6.71236	19.3102	42.3433	11.0363	58.4522	48.0017	17.6532	-30.4038	-5.1635	3.87331	6.05645	33.896	-0.320077	-1.30709	25.9833	-1.449
1048	2.96574	-2.1349	17.1547	1.12468	-1.1782	1.80887	1.12455	-1.17832	7.62931	0.915802	-0.809057	11.5607	-0.262578	-2.86479	12.7787	-1.62928	-5.0888	-12.2369	-6.32514	0.593111	-5.67294	5.16577	21.0165	32.0251	19.7051	72.5608	57.128	14.3359	-32.7005	-20.9417	-7.10074	1.68815	-10.1978	-6.70863	19.3295	42.3259	11.0779	58.389	47.9971	17.6957	-30.4201	-5.207	3.88021	6.05366	33.8953	-0.319491	-1.27273	25.9581	-1.44488
1050	2.99023	-2.15937	17.1546	1.13341	-1.19092	1.80906	1.13328	-1.19104	7.62949	0.923137	-0.818011	11.5609	-0.249873	-2.87432	12.7626	-1.61069	-5.11099	-12.2669	-6.30025	0.65314	-5.72521	5.1919	21.0131	32.0859	19.755	72.6402	57.1545	14.2848	-32.707	-20.8871	-7.14647	1.66815	-10.1904	-6.70503	19.3778	42.3159	11.122	58.3652	48.0004	17.7268	-30.4677	-5.2405	3.89438	6.05588	33.8981	-0.3216	-1.25001	25.9199	-1.45561
1052	3.00635	-2.15743	17.1695	1.14055	-1.19148	1.81571	1.14042	-1.1916	7.63614	0.9285	-0.817986	11.5659	-0.210635	-2.90243	12.7385	-1.5518	-5.17744	-12.3115	-6.31328	0.677402	-5.74442	5.21727	21.0219	32.1364	19.8333	72.6985	57.1909	14.2487	-32.7182	-20.8613	-7.15851	1.67179	-10.1742	-6.67221	19.4128	42.3221	11.0978	58.3739	48.0217	17.7367	-30.5231	-5.24279	3.9069	6.05876	33.8994	-0.334653	-1.28708	25.8853	-1.451
1054	3.01948	-2.14925	17.1924	1.14685	-1.18911	1.82585	1.14673	-1.18923	7.64628	0.933043	-0.815833	11.5735	-0.178333	-2.92519	12.7156	-1.5033	-5.23145	-12.3541	-6.32946	0.681409	-5.73983	5.2312	21.0308	32.1676	19.8938	72.6938	57.239	14.2366	-32.6981	-20.8534	-7.15597	1.68171	-10.1422	-6.64133	19.4596	42.3396	11.0802	58.3561	48.0277	17.713	-30.5563	-5.22711	3.9194	6.05593	33.8971	-0.338306	-1.3193	25.8574	-1.45024
1056	3.02979	-2.14122	17.2181	1.15189	-1.18659	1.83724	1.15177	-1.18671	7.65767	0.93663	-0.813651	11.5821	-0.161102	-2.93588	12.6966	-1.47712	-5.25754	-12.3895	-6.34221	0.673878	-5.71533	5.23564	21.0479	32.1796	19.9335	72.6257	57.2856	14.2517	-32.6555	-20.8563	-7.14603	1.69203	-10.097	-6.63766	19.5348	42.3698	11.1481	58.3597	47.999	17.6348	-30.5923	-5.16566	3.93351	6.05481	33.895	-0.336031	-1.34225	25.8379	-1.45075
1058	3.03608	-2.14048	17.2333	1.15462	-1.18687	1.844	1.1545	-1.18699	7.66443	0.938682	-0.813702	11.5871	-0.158384	-2.93115	12.6826	-1.47085	-5.24991	-12.4159	-6.35722	0.684147	-5.68113	5.25425	21.1242	32.1845	20.0054	72.5401	57.2778	14.3008	-32.6636	-20.8546	-7.14017	1.69433	-10.0583	-6.71471	19.6748	42.4218	11.5104	58.6553	47.8877	17.4553	-30.7877	-4.93051	3.9582	6.09286	33.9096	-0.364984	-1.42238	25.8309	-1.42954
1060	3.02623	-2.14322	17.243	1.15003	-1.18732	1.84829	1.14991	-1.18744	7.66872	0.935269	-0.81434	11.5903	-0.156543	-2.91962	12.6586	-1.46381	-5.22948	-12.4609	-6.36069	0.687825	-5.64629	5.26948	21.1763	32.1794	19.9922	72.4504	57.2482	14.3641	-32.6941	-20.8424	-7.15388	1.67941	-10.0006	-6.95021	19.9211	42.4952	12.2615	59.0152	47.7533	17.0615	-30.954	-4.62742	3.97327	6.15179	33.9471	-0.394182	-1.40844	25.8096	-1.37832
1062	2.9992	-2.14554	17.2535	1.13794	-1.18618	1.85292	1.13782	-1.1863	7.67335	0.92615	-0.814272	11.5938	-0.153187	-2.90762	12.6176	-1.45448	-5.20861	-12.5376	-6.35496	0.673167	-5.60567	5.2724	21.1994	32.1596	19.887	72.3623	57.2008	14.4363	-32.7736	-20.8285	-7.18302	1.65562	-9.91421	-7.31383	20.2504	42.5653	13.3068	59.3447	47.6355	16.5343	-31.0043	-4.29972	3.97469	6.20878	33.9993	-0.406239	-1.27166	25.7671	-1.30226
1064	2.95899	-2.13324	17.2895	1.12114	-1.17771	1.86874	1.12102	-1.17783	7.68917	0.913025	-0.80904	11.6056	-0.148546	-2.91358	12.5418	-1.45144	-5.22048	-12.6782	-6.36419	0.612931	-5.52444	5.24339	21.2617	32.1013	19.7587	72.2558	57.1141	14.5316	-33.0629	-20.8707	-7.19204	1.66767	-9.77768	-7.63926	20.5738	42.5328	14.2576	59.4535	47.6273	16.3214	-30.7195	-4.04498	3.95962	6.17564	34.0239	-0.347129	-1.01232	25.6971	-1.23102
1066	2.93333	-2.12235	17.3252	1.1106	-1.17104	1.88449	1.11048	-1.17116	7.70492	0.904697	-0.804758	11.6174	-0.173146	-2.91613	12.4754	-1.49963	-5.21441	-12.8007	-6.37286	0.532623	-5.43706	5.18497	21.3058	32.057	19.7186	72.2584	57.0659	14.5515	-33.2611	-20.8647	-7.20129	1.69198	-9.64829	-7.73142	20.6153	42.4908	14.6218	59.5381	47.6443	16.2103	-30.536	-3.69248	3.97574	6.17012	34.0468	-0.32446	-0.87225	25.6466	-1.1515
1068	2.9286	-2.11692	17.3515	1.10884	-1.16843	1.89612	1.10871	-1.16854	7.71655	0.903192	-0.802939	11.6261	-0.225595	-2.90925	12.4306	-1.59359	-5.18016	-12.8824	-6.37634	0.449672	-5.35282	5.12221	21.3325	32.0398	19.7756	72.3599	57.056	14.4909	-33.3051	-20.7894	-7.2146	1.71983	-9.54671	-7.57703	20.3868	42.4616	14.3682	59.6114	47.6629	16.162	-30.5433	-3.2941	4.02335	6.20853	34.0726	-0.347264	-0.871336	25.6251	-1.08397
1070	2.9411	-2.11735	17.3541	1.11426	-1.16966	1.89731	1.11414	-1.16977	7.71775	0.907326	-0.803517	11.627	-0.273035	-2.88617	12.4149	-1.67074	-5.11886	-12.9112	-6.36927	0.403492	-5.27059	5.15415	21.4129	32.0532	19.8608	72.396	56.9967	14.426	-33.2284	-20.6507	-7.22925	1.73849	-9.49936	-7.31938	20.219	42.4419	13.8763	59.5443	47.6732	16.1902	-30.6979	-3.23575	4.05344	6.24453	34.0984	-0.342872	-0.825739	25.6223	-1.12772
1072	2.95982	-2.12873	17.3495	1.12155	-1.17615	1.89537	1.12143	-1.17627	7.7158	0.913192	-0.807904	11.6256	-0.298585	-2.86914	12.4039	-1.71052	-5.07749	-12.9316	-6.35495	0.409589	-5.22723	5.23853	21.4055	32.0714	19.832	72.3954	56.9773	14.3763	-33.1162	-20.5219	-7.25606	1.73722	-9.47061	-7.14231	20.1369	42.4313	13.5428	59.4475	47.6773	16.2258	-30.7898	-3.22224	4.08582	6.29142	34.1274	-0.360232	-0.825614	25.6334	-1.1795
1074	2.97914	-2.14704	17.3442	1.12854	-1.18573	1.89318	1.12842	-1.18585	7.71361	0.919029	-0.814614	11.6239	-0.300243	-2.86381	12.3892	-1.71192	-5.06696	-12.959	-6.33856	0.456414	-5.22035	5.33836	21.3075	32.0851	19.7026	72.3736	57.0035	14.3534	-33.0232	-20.4344	-7.28977	1.71735	-9.44764	-7.08957	20.1494	42.4253	13.459	59.3433	47.6785	16.2511	-30.7772	-3.1946	4.11895	6.3395	34.1605	-0.398997	-0.867835	25.6547	-1.21471
1076	2.99042	-2.15296	17.3479	1.13298	-1.18927	1.89491	1.13285	-1.18939	7.71534	0.922565	-0.816985	11.6253	-0.291594	-2.87195	12.3631	-1.70055	-5.0849	-13.0075	-6.3364	0.483095	-5.20724	5.33575	21.23	32.0849	19.6747	72.3909	57.0237	14.3715	-33.0747	-20.4373	-7.30085	1.69477	-9.41619	-7.12533	20.2251	42.3995	13.5211	59.2128	47.6963	16.282	-30.7133	-3.18877	4.13309	6.33888	34.1974	-0.4169	-0.875756	25.6801	-1.23086
1078	2.99219	-2.14247	17.3617	1.13454	-1.1849	1.90099	1.13442	-1.18502	7.72142	0.923448	-0.813631	11.6298	-0.27965	-2.87791	12.3269	-1.68272	-5.10009	-13.0747	-6.34788	0.473131	-5.16958	5.29266	21.2447	32.0869	19.7445	72.401	57.0122	14.4183	-33.1816	-20.4809	-7.28739	1.68033	-9.37067	-7.17179	20.2761	42.3876	13.581	59.1158	47.7111	16.265	-30.6465	-3.11048	4.13943	6.3433	34.2428	-0.432069	-0.865715	25.6999	-1.23234
1080	2.98694	-2.12073	17.3833	1.13392	-1.17508	1.91038	1.13379	-1.1752	7.73081	0.922339	-0.806347	11.6369	-0.269087	-2.87759	12.2838	-1.66511	-5.10328	-13.155	-6.36906	0.425333	-5.10226	5.2433	21.3279	32.0894	19.8565	72.4027	56.9688	14.4764	-33.3008	-20.5283	-7.25695	1.67821	-9.30972	-7.20057	20.2856	42.3901	13.6023	59.066	47.7166	16.1998	-30.598	-2.96035	4.14372	6.35279	34.2926	-0.442753	-0.841071	25.7105	-1.22912
1082	2.98618	-2.11467	17.3991	1.134	-1.17245	1.91738	1.13388	-1.17257	7.73781	0.922223	-0.804393	11.6421	-0.268869	-2.86919	12.2471	-1.66268	-5.08768	-13.2236	-6.3813	0.361543	-5.01485	5.27581	21.2938	32.0695	19.7626	72.4251	56.9285	14.4958	-33.3359	-20.4785	-7.24646	1.69164	-9.23862	-7.18538	20.29	42.3805	13.6213	59.0618	47.6997	16.1338	-30.5954	-2.82203	4.16042	6.31671	34.3271	-0.431564	-0.810227	25.7117	-1.25496
1084	2.99299	-2.11859	17.4194	1.13655	-1.17485	1.92644	1.13643	-1.17497	7.74687	0.924269	-0.806043	11.6489	-0.273121	-2.86497	12.2051	-1.67025	-5.07777	-13.3016	-6.39562	0.273658	-4.89699	5.33211	21.2146	32.0583	19.591	72.5016	56.8738	14.4606	-33.3389	-20.3763	-7.23675	1.70949	-9.14754	-7.16221	20.2574	42.3451	13.5935	59.068	47.7038	16.0946	-30.5921	-2.75544	4.17693	6.26163	34.3519	-0.392352	-0.764845	25.6872	-1.30543
1086	3.00667	-2.12585	17.4473	1.1418	-1.17932	1.93892	1.14168	-1.17944	7.75935	0.928455	-0.809078	11.6583	-0.27251	-2.8724	12.1544	-1.67411	-5.09085	-13.3954	-6.42702	0.194247	-4.72737	5.42617	21.0863	32.0255	19.3873	72.6096	56.8187	14.3937	-33.3259	-20.2594	-7.22045	1.73282	-9.03309	-7.14248	20.2038	42.2849	13.5174	59.0651	47.7284	16.0944	-30.5819	-2.7639	4.19286	6.20875	34.3706	-0.33347	-0.713621	25.637	-1.37399
1088	3.02047	-2.11393	17.4861	1.14862	-1.17547	1.95608	1.1485	-1.17559	7.77651	0.933283	-0.805802	11.6712	-0.235517	-2.90863	12.091	-1.62443	-5.17087	-13.5126	-6.53472	0.265184	-4.40789	5.67177	20.8073	31.7998	19.2042	72.6322	56.8423	14.3993	-33.3042	-20.2451	-7.18305	1.7782	-8.88988	-7.14131	20.218	42.2193	13.4356	59.0135	47.7307	16.1506	-30.5865	-2.80136	4.21536	6.21855	34.3958	-0.292715	-0.690076	25.5775	-1.43306
1090	3.02851	-2.08064	17.5398	1.15462	-1.16189	1.97973	1.1545	-1.16201	7.80017	0.936863	-0.795315	11.6889	-0.174316	-2.96301	12.0176	-1.53887	-5.29364	-13.6487	-6.63658	0.353724	-4.12458	5.93361	20.6692	31.5919	19.2008	72.5447	56.8437	14.4949	-33.3732	-20.2826	-7.12899	1.83782	-8.72711	-7.12811	20.2764	42.163	13.3133	58.9411	47.708	16.2274	-30.5932	-2.78055	4.25564	6.27121	34.4107	-0.273268	-0.722734	25.5052	-1.50443
1092	3.03301	-2.03512	17.598	1.16006	-1.14267	2.00525	1.15994	-1.14279	7.82568	0.939668	-0.780659	11.708	-0.102065	-3.02136	11.9458	-1.43502	-5.42828	-13.7817	-6.71004	0.442996	-3.92801	6.19082	20.6691	31.4532	19.3316	72.3754	56.8069	14.6641	-33.5385	-20.3522	-7.07523	1.89184	-8.5634	-7.09413	20.3496	42.1187	13.1373	58.8578	47.6679	16.2846	-30.5852	-2.66845	4.31207	6.35424	34.415	-0.280501	-0.813765	25.4254	-1.57976
1094	3.05094	-2.01667	17.6138	1.16936	-1.13617	2.01217	1.16924	-1.13629	7.8326	0.946201	-0.775223	11.7133	-0.0591166	-3.03837	11.9182	-1.36545	-5.47652	-13.8338	-6.74537	0.588537	-3.8381	6.50349	20.4693	31.3819	19.2145	72.2824	56.783	14.8117	-33.7093	-20.3976	-7.08699	1.8649	-8.45768	-7.03462	20.3297	42.0773	12.8674	58.7661	47.6461	16.1938	-30.4962	-2.41706	4.36689	6.43878	34.4224	-0.330351	-0.940698	25.3541	-1.60699
1096	3.0698	-2.02127	17.6122	1.17725	-1.13974	2.0115	1.17713	-1.13986	7.83194	0.952326	-0.777388	11.7128	-0.0429796	-3.02619	11.9289	-1.33078	-5.46123	-13.8149	-6.75912	0.744529	-3.79873	6.75362	20.3795	31.3779	19.1635	72.1958	56.6553	14.9501	-33.9319	-20.5078	-7.1186	1.81386	-8.41047	-6.95493	20.2893	42.0479	12.6348	58.7325	47.6482	16.0571	-30.438	-2.17153	4.41939	6.48935	34.4249	-0.391699	-1.08864	25.3174	-1.61306
1098	3.0867	-2.0461	17.6028	1.18264	-1.15195	2.00754	1.18253	-1.15207	7.82797	0.957138	-0.786167	11.7098	-0.0521098	-2.99491	11.9683	-1.3328	-5.40121	-13.7427	-6.75918	0.904546	-3.80121	6.92265	20.466	31.4464	19.2502	72.1161	56.4194	15.0753	-34.2189	-20.6926	-7.16006	1.75028	-8.40898	-6.86584	20.2477	42.0284	12.4686	58.7575	47.6735	15.9141	-30.43	-1.98766	4.46513	6.49404	34.4224	-0.446063	-1.22191	25.3153	-1.61318
1100	3.10024	-2.0798	17.6031	1.18578	-1.16783	2.00795	1.18566	-1.16795	7.82838	0.96049	-0.797839	11.7102	-0.0788802	-2.97779	12.0039	-1.37277	-5.35955	-13.6765	-6.75651	1.08723	-3.87776	7.03965	20.7356	31.605	19.5205	72.1243	56.1667	15.1661	-34.619	-20.9084	-7.21013	1.6703	-8.40051	-6.79148	20.2147	42.0098	12.3289	58.7598	47.7088	15.8356	-30.4337	-1.94906	4.48973	6.43794	34.4203	-0.446296	-1.20651	25.3201	-1.65172
1102	3.11647	-2.11416	17.6118	1.19	-1.18427	2.01212	1.18988	-1.18439	7.83256	0.964678	-0.809872	11.7133	-0.109665	-2.96434	12.0112	-1.42265	-5.32259	-13.6624	-6.77186	1.27191	-3.95564	7.20118	20.993	31.8298	19.6961	72.0024	55.9196	15.3262	-34.8627	-21.1476	-7.27072	1.5752	-8.36475	-6.79006	20.2169	41.9606	12.3171	58.825	47.7546	15.7258	-30.4731	-1.92315	4.50601	6.3982	34.4244	-0.447759	-1.19748	25.3258	-1.67791
1104	3.13419	-2.14842	17.6274	1.19484	-1.20084	2.01935	1.19472	-1.20096	7.83978	0.969334	-0.821966	11.7188	-0.140232	-2.94986	11.9901	-1.47285	-5.28353	-13.7012	-6.79642	1.45638	-4.00446	7.38504	21.2396	32.0759	19.7974	71.7771	55.6833	15.4904	-35.0192	-21.3992	-7.34702	1.47429	-8.29873	-6.8786	20.2699	41.8838	12.4894	59.0099	47.7961	15.6003	-30.5815	-1.93893	4.5172	6.39752	34.4374	-0.461003	-1.225	25.3319	-1.68536
1106	3.14579	-2.19606	17.6387	1.19591	-1.22273	2.02475	1.19578	-1.22285	7.84519	0.971511	-0.838274	11.7228	-0.176121	-2.91507	11.9721	-1.52417	-5.20553	-13.7349	-6.76693	1.66672	-3.96632	7.39239	21.7695	32.1924	20.2912	71.7715	55.3778	15.2698	-35.686	-21.5986	-7.46836	1.3923	-8.22523	-7.04934	20.3806	41.8274	12.9455	59.5365	47.7688	15.613	-30.9406	-2.26977	4.52317	6.45121	34.4608	-0.477098	-1.26717	25.3487	-1.69543
1108	3.13393	-2.21671	17.6692	1.18883	-1.23098	2.03846	1.18871	-1.2311	7.85889	0.96672	-0.844922	11.7331	-0.178853	-2.90855	11.9377	-1.52777	-5.1922	-13.799	-6.73782	1.80145	-3.94061	7.34154	21.9143	32.2256	20.3452	71.7652	55.366	14.9646	-36.2917	-21.9723	-7.56054	1.38443	-8.11245	-7.36043	20.7009	41.7606	13.7704	59.8258	47.7547	15.6658	-31.0255	-2.61013	4.53115	6.50921	34.4996	-0.492945	-1.30648	25.3711	-1.70224
1110	3.10457	-2.21373	17.7191	1.17594	-1.22755	2.06056	1.17581	-1.22767	7.88099	0.956825	-0.843222	11.7496	-0.15585	-2.93194	11.892	-1.49758	-5.24354	-13.8835	-6.71947	1.85102	-3.96306	7.25534	21.7137	32.2362	20.0093	71.8468	55.6399	14.5994	-36.7377	-22.6145	-7.61641	1.42699	-7.9689	-7.75633	21.1471	41.6666	14.7734	59.8129	47.7853	15.7284	-30.8146	-2.86656	4.54453	6.55548	34.547	-0.505614	-1.33561	25.391	-1.70863
1112	3.09933	-2.24219	17.7699	1.171	-1.23989	2.08332	1.17087	-1.24001	7.90376	0.95387	-0.852807	11.7667	-0.173997	-2.94653	11.8659	-1.53747	-5.26216	-13.9309	-6.70966	1.88234	-4.09023	7.12942	22.0173	32.4484	20.3171	72.6028	55.7654	13.9602	-37.1811	-23.6983	-7.68431	1.3566	-7.85345	-7.98421	21.2306	41.5077	15.1341	59.8005	47.9351	15.7196	-30.7226	-2.958	4.56922	6.58404	34.5707	-0.508191	-1.35089	25.3786	-1.72832
1114	3.10806	-2.27114	17.8059	1.17221	-1.25351	2.09954	1.17208	-1.25363	7.91997	0.955607	-0.862951	11.7789	-0.220623	-2.94724	11.8784	-1.62165	-5.24433	-13.9064	-6.68331	1.87166	-4.21089	6.94359	22.2825	32.644	20.6475	73.366	56.0436	13.2369	-37.3325	-24.7793	-7.73127	1.28518	-7.75231	-8.01992	21.1384	41.3764	15.035	59.7904	48.028	15.7587	-30.8047	-3.01566	4.59851	6.5581	34.5844	-0.49997	-1.3267	25.3561	-1.75961
1116	3.12623	-2.29696	17.8205	1.17793	-1.26641	2.10628	1.1778	-1.26654	7.92671	0.960692	-0.872249	11.784	-0.283654	-2.93062	11.9288	-1.72689	-5.18884	-13.8117	-6.6414	1.83147	-4.31012	6.71508	22.431	32.8147	20.9258	74.0208	56.4781	12.7673	-37.0712	-25.8638	-7.7585	1.23195	-7.67553	-7.90922	20.9694	41.295	14.6571	59.7794	48.0339	15.8417	-31.0152	-3.06626	4.62958	6.4948	34.5948	-0.490546	-1.27948	25.3392	-1.79605
1118	3.14171	-2.32772	17.8063	1.18223	-1.28108	2.10023	1.1821	-1.28121	7.92066	0.964847	-0.88293	11.7795	-0.318699	-2.89285	11.996	-1.77216	-5.10688	-13.6873	-6.61575	1.82136	-4.42974	6.53748	22.6183	33.0931	21.3247	74.6248	56.8259	13.9138	-36.0827	-27.4204	-7.79691	1.18414	-7.67131	-7.88858	20.9937	41.2661	14.6323	59.6936	48.0028	15.8468	-31.0537	-3.09088	4.65925	6.49968	34.6196	-0.520828	-1.30309	25.3734	-1.80952
1120	3.15212	-2.37368	17.7797	1.18312	-1.30191	2.08883	1.18299	-1.30203	7.90926	0.966849	-0.898417	11.7709	-0.345185	-2.84357	12.0453	-1.79796	-5.00737	-13.5971	-6.57667	1.84411	-4.61547	6.32718	22.6788	33.5859	22.0422	75.9331	57.2365	14.3637	-35.3395	-28.9395	-7.84473	1.11246	-7.68874	-7.91708	21.0726	41.2507	14.7702	59.6476	47.9852	15.7844	-31.0312	-3.10338	4.67892	6.54274	34.6397	-0.561761	-1.34654	25.4208	-1.83119
1122	3.15523	-2.42934	17.7476	1.18004	-1.32634	2.075	1.17991	-1.32646	7.89543	0.966119	-0.916845	11.7606	-0.365242	-2.79445	12.073	-1.81304	-4.91051	-13.5472	-6.52187	1.87232	-4.84379	6.0808	22.615	34.3073	22.9732	77.7351	57.7877	13.8293	-34.6551	-30.3849	-7.8921	1.02178	-7.71431	-7.95527	21.154	41.2315	14.9494	59.6358	47.9967	15.6883	-30.9885	-3.10728	4.68981	6.5996	34.6514	-0.602852	-1.39417	25.4682	-1.8563
1124	3.14812	-2.46353	17.719	1.17426	-1.34054	2.06254	1.17412	-1.34066	7.88297	0.962718	-0.927801	11.7512	-0.375286	-2.78303	12.1059	-1.82533	-4.88614	-13.4864	-6.46896	1.78011	-4.96562	5.86703	22.582	35.1722	23.4849	78.0381	58.5948	13.7248	-32.3798	-32.1798	-7.90039	0.969379	-7.74578	-7.85069	21.133	41.1751	14.7928	59.52	48.0453	15.7135	-31.0232	-3.10515	4.70834	6.58681	34.6588	-0.626927	-1.42408	25.4989	-1.83611
1126	3.12628	-2.47698	17.6903	1.16375	-1.34445	2.04984	1.16361	-1.34457	7.87027	0.955131	-0.931359	11.7417	-0.369912	-2.78138	12.1362	-1.81382	-4.88577	-13.4302	-6.42631	1.66888	-5.07737	5.57785	22.5998	36.2409	24.3901	79.4878	59.0856	13.0141	-30.438	-33.3973	-7.87212	0.893419	-7.76927	-7.68452	21.0535	41.1423	14.4498	59.4055	48.0754	15.7034	-31.0473	-3.08282	4.71648	6.5624	34.6538	-0.646125	-1.44908	25.5183	-1.80278
1128	3.09405	-2.47311	17.666	1.15009	-1.33993	2.03894	1.14996	-1.34005	7.85937	0.94466	-0.928825	11.7334	-0.354845	-2.78168	12.1624	-1.78571	-4.89285	-13.382	-6.3839	1.55323	-5.17069	5.2305	22.6666	37.4907	25.5695	82.0547	59.2227	11.4985	-29.0199	-33.8026	-7.80969	0.794707	-7.77867	-7.48286	20.9833	41.1456	14.0163	59.2571	48.0654	15.6389	-31.042	-3.0424	4.71233	6.53676	34.6382	-0.659925	-1.46795	25.5297	-1.76791
1130	3.07253	-2.46683	17.6678	1.14118	-1.33541	2.03962	1.14104	-1.33553	7.86005	0.937707	-0.926013	11.7339	-0.356828	-2.77909	12.1808	-1.78756	-4.88759	-13.3478	-6.28924	1.39584	-5.11984	5.01516	22.7275	38.7964	25.9322	82.7615	59.1669	9.65204	-27.2173	-33.4032	-7.71988	0.730249	-7.74746	-7.29332	21.1928	41.1687	13.7806	58.8378	47.9495	15.6477	-31.0536	-3.04944	4.70369	6.50024	34.6266	-0.65328	-1.46378	25.5427	-1.75198
1132	3.05708	-2.46713	17.6735	1.13435	-1.3343	2.04214	1.13421	-1.33441	7.86257	0.932527	-0.925619	11.7358	-0.372026	-2.76418	12.1985	-1.80833	-4.85458	-13.3151	-6.17888	1.24906	-5.07058	4.74153	22.901	40.1543	26.5023	83.8416	58.6036	7.83584	-25.4087	-32.8179	-7.63996	0.695255	-7.80408	-7.05685	21.3597	41.2717	13.5425	58.3561	47.966	15.3906	-30.8241	-2.86344	4.69635	6.46713	34.6109	-0.651685	-1.4601	25.5522	-1.73086
1134	3.04843	-2.4763	17.6799	1.12976	-1.33763	2.04501	1.12962	-1.33775	7.86544	0.929302	-0.92841	11.7379	-0.403006	-2.7377	12.2096	-1.85319	-4.79409	-13.2948	-6.05733	1.1222	-5.04356	4.39988	23.1739	41.5116	27.3419	85.4244	57.6383	6.01925	-23.7375	-32.0028	-7.57637	0.676049	-7.94921	-6.76106	21.4039	41.4136	13.2797	57.7637	48.2383	14.6026	-30.3101	-2.34443	4.69192	6.44582	34.5969	-0.659856	-1.46232	25.5624	-1.70722
1136	3.05329	-2.49367	17.6969	1.13034	-1.34574	2.0527	1.13021	-1.34586	7.87313	0.930236	-0.934451	11.7437	-0.466839	-2.71104	12.1795	-1.95894	-4.71924	-13.3503	-5.90348	1.00571	-4.97806	4.12643	23.4027	42.7103	27.9191	86.1406	56.8709	3.3796	-22.655	-30.3543	-7.5074	0.614304	-8.0558	-6.38605	21.3058	41.3709	13.0507	56.6359	49.0434	12.5014	-29.5462	-1.09878	4.69097	6.45886	34.617	-0.672807	-1.46887	25.597	-1.7183
1138	3.05471	-2.50335	17.7015	1.13013	-1.35013	2.05485	1.12999	-1.35024	7.87528	0.930352	-0.937747	11.7453	-0.513125	-2.69581	12.1519	-2.03747	-4.67227	-13.401	-5.77093	0.872549	-4.93088	3.95156	23.5907	43.7581	28.0337	85.734	55.9899	0.874379	-21.6885	-28.4856	-7.47434	0.550121	-8.15713	-6.08905	21.0972	41.2627	12.9011	55.4157	50.0098	9.94418	-29.0798	0.0565518	4.68181	6.46999	34.6307	-0.681316	-1.48079	25.6278	-1.71927
1140	3.04732	-2.50271	17.6951	1.12699	-1.34919	2.05195	1.12685	-1.34931	7.87238	0.927946	-0.937244	11.7431	-0.526071	-2.69421	12.1323	-2.06093	-4.66375	-13.4373	-5.66551	0.717078	-4.90239	3.85557	23.7581	44.5838	27.7484	84.6173	54.9588	-0.892724	-20.9428	-27.1885	-7.47	0.491657	-8.26531	-5.93659	20.8845	41.1566	12.9119	54.382	50.996	7.32766	-28.9215	0.634078	4.66621	6.47287	34.635	-0.686261	-1.49587	25.6515	-1.70237
1142	3.02321	-2.49166	17.7034	1.11729	-1.34241	2.05549	1.11716	-1.34252	7.87592	0.920264	-0.932794	11.7458	-0.481349	-2.70586	12.0984	-1.98593	-4.7027	-13.5008	-5.55778	0.530607	-4.83026	3.72497	24.0388	44.8934	27.5595	84.8145	53.8108	-0.110706	-21.3696	-29.1866	-7.41934	0.440124	-8.4186	-6.00914	21.0609	41.2121	13.3009	54.1553	51.846	5.2665	-28.8014	-0.314273	4.66686	6.4731	34.6552	-0.703582	-1.50272	25.6815	-1.67635
1144	3.01208	-2.51257	17.7299	1.11052	-1.35079	2.06741	1.11038	-1.35091	7.88784	0.915703	-0.939514	11.7547	-0.476244	-2.69837	12.0622	-1.97488	-4.69067	-13.5684	-5.44855	0.417887	-4.80624	3.49488	24.1026	45.0219	27.4959	85.8084	52.7666	1.01349	-22.3607	-30.9213	-7.3954	0.373714	-8.56706	-6.33717	21.4136	41.3963	14.2569	54.8311	52.5048	3.91706	-27.11	-3.33242	4.65285	6.5001	34.6878	-0.71494	-1.51898	25.7138	-1.65843
1146	3.01458	-2.5662	17.7617	1.10695	-1.37467	2.08194	1.10681	-1.37479	7.90237	0.914524	-0.957622	11.7656	-0.523053	-2.66775	12.0411	-2.04776	-4.61564	-13.6078	-5.33695	0.391048	-4.84422	3.14685	23.9449	45.0919	27.5963	87.3034	51.8472	1.97119	-23.5939	-31.8833	-7.40755	0.302026	-8.69883	-6.86922	21.7759	41.7495	15.652	56.2993	52.9289	3.59122	-24.0599	-7.7752	4.62203	6.54674	34.7251	-0.715763	-1.53774	25.7501	-1.64724
1148	3.00177	-2.61418	17.7365	1.09751	-1.39447	2.07109	1.09736	-1.39459	7.89153	0.908737	-0.973001	11.7574	-0.574215	-2.63189	12.0997	-2.12364	-4.53058	-13.4992	-5.22482	0.392864	-4.91004	2.69493	23.8244	45.2678	27.7595	88.42	50.8371	2.72595	-24.4817	-33.4313	-7.43316	0.292562	-8.81694	-7.38354	21.6369	42.4415	16.893	57.9807	52.9294	4.66814	-22.4891	-10.3915	4.59224	6.54856	34.7351	-0.700045	-1.5046	25.7991	-1.61549
1150	2.99194	-2.6506	17.7043	1.09038	-1.40942	2.05702	1.09024	-1.40953	7.87745	0.904383	-0.984597	11.7469	-0.624086	-2.59282	12.1744	-2.19541	-4.44055	-13.3611	-5.0968	0.416897	-5.03729	2.13879	23.959	45.4819	28.3194	89.1049	50.0061	3.1773	-24.982	-34.7308	-7.43079	0.256923	-8.91234	-7.80017	21.3606	43.4148	17.5939	59.4236	52.9691	6.87947	-21.4979	-13.2173	4.57757	6.56486	34.7428	-0.704766	-1.51261	25.8548	-1.58864
1152	2.99044	-2.67199	17.6797	1.08811	-1.41851	2.04624	1.08796	-1.41863	7.86667	0.903281	-0.991519	11.7388	-0.66777	-2.55462	12.2399	-2.25672	-4.35454	-13.2401	-4.95977	0.44869	-5.20057	1.53214	24.2526	45.7076	29.1478	89.421	49.4016	3.38819	-25.1413	-35.6062	-7.39442	0.188088	-8.96556	-8.14289	21.0281	44.6414	17.8283	60.7991	53.0394	9.76002	-20.7603	-16.4045	4.57477	6.59469	34.7448	-0.726168	-1.55569	25.9015	-1.57244
1154	3.00396	-2.6756	17.6798	1.09373	-1.42122	2.04635	1.09358	-1.42133	7.86678	0.907656	-0.993183	11.7389	-0.698966	-2.52701	12.2544	-2.30146	-4.292	-13.2136	-4.85732	0.453338	-5.27035	1.07773	24.0038	45.9057	29.4231	89.8821	49.0026	3.58327	-25.311	-36.0944	-7.34527	0.135465	-8.91191	-8.63832	20.6263	46.061	18.3772	63.5511	52.8467	11.7559	-19.3756	-18.8642	4.548	6.57707	34.7004	-0.705467	-1.50841	25.8756	-1.56768
1156	3.022	-2.67268	17.6802	1.10187	-1.42143	2.04658	1.10173	-1.42155	7.86701	0.913756	-0.99283	11.7391	-0.723719	-2.51171	12.2482	-2.34024	-4.25406	-13.2254	-4.76925	0.426896	-5.30423	0.733768	23.8492	46.0291	29.6549	90.1397	48.6386	3.79631	-25.5146	-36.4232	-7.29536	0.118947	-8.77092	-9.15037	20.2913	47.6759	18.9423	66.359	52.1237	13.1455	-17.6163	-20.9638	4.54391	6.56366	34.6583	-0.698937	-1.49303	25.8465	-1.56381
1158	3.045	-2.66941	17.6723	1.11227	-1.42186	2.04313	1.11212	-1.42198	7.86356	0.921564	-0.992482	11.7365	-0.751089	-2.50733	12.2344	-2.38845	-4.23469	-13.2506	-4.68523	0.365365	-5.32504	0.471876	23.8619	46.0928	29.9022	90.194	48.2633	4.04188	-25.7543	-36.6615	-7.24779	0.138543	-8.56195	-9.64395	20.0251	49.4443	19.4491	68.8815	50.8214	13.9799	-15.6598	-22.7016	4.57111	6.56667	34.6293	-0.719998	-1.52519	25.8312	-1.55841
1160	3.08582	-2.67808	17.6408	1.12964	-1.42885	2.0293	1.12949	-1.42897	7.84973	0.935021	-0.996578	11.7262	-0.811991	-2.50708	12.2417	-2.49842	-4.20951	-13.2361	-4.5796	0.254244	-5.38886	0.192636	23.7398	46.2216	29.9739	90.3465	47.904	4.33178	-25.9561	-36.8166	-7.20415	0.17176	-8.34454	-10.0867	19.6546	51.2748	19.7076	70.9984	49.0683	14.381	-14.0952	-23.8813	4.6238	6.5909	34.6105	-0.774255	-1.55385	25.8348	-1.55557
1162	3.13289	-2.69507	17.6191	1.149	-1.44005	2.01994	1.14885	-1.44017	7.84037	0.950221	-1.00371	11.7192	-0.887544	-2.50021	12.2513	-2.63214	-4.16638	-13.2174	-4.46102	0.155789	-5.42766	-0.0482533	23.7208	46.3778	30.0978	90.495	47.5057	4.52028	-26.1102	-36.9452	-7.12526	0.19042	-8.12138	-10.4511	19.4393	52.8898	19.8554	72.8422	47.2501	14.1735	-12.4502	-24.6685	4.67655	6.61978	34.5947	-0.836344	-1.61104	25.8373	-1.53522
1164	3.18064	-2.71458	17.6124	1.16834	-1.4525	2.01727	1.16819	-1.45263	7.8377	0.965478	-1.01178	11.7173	-0.965657	-2.48732	12.2614	-2.76803	-4.11133	-13.1978	-4.34172	0.0806389	-5.42752	-0.231418	23.799	46.5341	30.2656	90.6282	47.0853	4.59328	-26.2311	-37.0683	-7.00795	0.188746	-7.90666	-10.7702	19.4525	54.1919	19.9855	74.4192	45.4373	13.5504	-10.681	-25.4464	4.71861	6.63694	34.5781	-0.890054	-1.68026	25.8324	-1.50061
1166	3.22015	-2.71772	17.6103	1.18541	-1.45713	2.01649	1.18526	-1.45725	7.83692	0.978532	-1.01415	11.7168	-1.01624	-2.48338	12.2783	-2.85752	-4.08393	-13.1659	-4.25619	-0.0016787	-5.3983	-0.326993	23.7451	46.6144	30.2225	90.7704	46.7549	4.63771	-26.4132	-37.2131	-6.87883	0.174777	-7.73012	-11.1706	19.8033	55.1755	20.3718	75.6614	43.383	13.2302	-8.67269	-27.7158	4.73561	6.58412	34.5491	-0.894836	-1.6643	25.8113	-1.48299
1168	3.24279	-2.70427	17.5993	1.19652	-1.45304	2.01156	1.19637	-1.45317	7.83199	0.986586	-1.01038	11.7131	-1.04362	-2.48106	12.3121	-2.90513	-4.06929	-13.1029	-4.23366	-0.0351409	-5.33093	-0.314445	23.6317	46.5875	30.1286	90.9024	46.5517	4.69912	-26.5509	-37.3103	-6.74612	0.161603	-7.6394	-11.6539	19.9329	55.5762	20.7956	76.6644	41.7987	14.1182	-8.52833	-30.1043	4.74062	6.55481	34.5376	-0.894134	-1.64936	25.8047	-1.47909
1170	3.2448	-2.67032	17.5788	1.20034	-1.43822	2.00219	1.2002	-1.43834	7.82263	0.988528	-0.999033	11.7061	-1.04654	-2.48075	12.3577	-2.90892	-4.06852	-13.0181	-4.28279	-0.0240957	-5.2335	-0.215067	23.4895	46.4991	30.0594	91.0572	46.4498	4.77624	-26.5754	-37.3184	-6.6205	0.161619	-7.64038	-12.1389	19.6537	55.4261	21.0838	77.4354	40.9514	15.8431	-10.1784	-32.0766	4.72879	6.56293	34.5436	-0.884349	-1.63811	25.8161	-1.49358
1172	3.22055	-2.59953	17.5589	1.19571	-1.40509	1.99268	1.19556	-1.40521	7.81311	0.982979	-0.97454	11.6989	-1.02065	-2.48968	12.3854	-2.86481	-4.09585	-12.9667	-4.41449	-0.0304163	-5.15896	-0.115576	23.3581	46.5709	30.1575	91.4527	46.3326	4.78166	-26.3202	-37.1406	-6.53453	0.200441	-7.7317	-12.2818	18.5784	55.0658	20.5015	77.8962	41.3102	16.1537	-10.6154	-32.0794	4.6637	6.58627	34.5415	-0.81345	-1.57375	25.8356	-1.54741
1174	3.18629	-2.52586	17.5587	1.1868	-1.37	1.9919	1.18666	-1.37012	7.81233	0.974096	-0.948874	11.6983	-0.97323	-2.50283	12.3999	-2.7838	-4.13927	-12.9398	-4.53847	-0.0860674	-5.00408	-0.111315	23.4806	46.7331	30.5057	91.5796	45.996	4.8479	-25.8276	-36.8212	-6.44897	0.306672	-7.70694	-12.4345	18.2046	54.7249	20.3822	77.8194	41.3283	16.4423	-11.2002	-32.2932	4.5941	6.54166	34.5115	-0.689367	-1.41354	25.8282	-1.60673
1176	3.14473	-2.45928	17.5738	1.17401	-1.3375	1.99801	1.17387	-1.33762	7.81844	0.962461	-0.925407	11.7028	-0.900808	-2.5218	12.4065	-2.66011	-4.20321	-12.928	-4.62695	-0.199351	-4.77025	-0.200755	23.7864	46.9113	30.986	91.3754	45.4739	5.02097	-25.2188	-36.4421	-6.35371	0.48484	-7.59363	-12.6024	18.6	54.4962	20.8125	77.3132	40.8326	16.9237	-12.0414	-32.9857	4.5423	6.44446	34.4599	-0.543225	-1.20657	25.7959	-1.65131
1178	3.08873	-2.40463	17.5656	1.15405	-1.30889	1.99376	1.15391	-1.30901	7.81419	0.945734	-0.905277	11.6995	-0.776587	-2.56152	12.4264	-2.45059	-4.32605	-12.8915	-4.6644	-0.36761	-4.52106	-0.249629	23.7297	46.8282	31.0347	91.1304	45.1539	5.35964	-24.895	-36.2817	-6.2373	0.73285	-7.73593	-12.4789	18.4966	54.4398	20.7739	77.0101	40.6761	17.4373	-12.513	-33.0228	4.55765	6.43716	34.4343	-0.496614	-1.20788	25.7854	-1.62765
1180	3.02496	-2.35547	17.548	1.13028	-1.28199	1.98541	1.13014	-1.28211	7.80584	0.926274	-0.886656	11.6932	-0.643591	-2.59066	12.4357	-2.22119	-4.43302	-12.8755	-4.6898	-0.533737	-4.48473	-0.322359	23.6036	46.758	30.9054	90.7272	44.9447	5.81443	-24.9947	-36.303	-6.13166	0.943955	-7.89145	-12.4432	18.3837	54.5248	20.8206	76.9142	40.5426	17.8836	-12.6534	-33.0535	4.56324	6.51666	34.4307	-0.485812	-1.24397	25.7896	-1.60895
1182	2.96521	-2.31892	17.5264	1.10725	-1.26092	1.97539	1.10712	-1.26104	7.79582	0.907741	-0.87235	11.6856	-0.52501	-2.59961	12.4435	-2.00975	-4.49749	-12.8631	-4.71036	-0.663329	-4.67404	-0.410144	23.4576	46.7742	30.6423	90.1448	44.8076	6.35624	-25.4694	-36.4255	-6.04827	1.08418	-8.00421	-12.543	18.3765	54.7157	21.0483	76.9445	40.3716	18.2576	-12.5269	-33.1498	4.54681	6.65183	34.4449	-0.495888	-1.28113	25.805	-1.60549
1184	2.95237	-2.33302	17.5178	1.10051	-1.26599	1.97168	1.10037	-1.26611	7.79211	0.903028	-0.876559	11.6828	-0.470727	-2.57689	12.5021	-1.90022	-4.47914	-12.7564	-4.71099	-0.679919	-4.91066	-0.430621	23.2508	46.9546	30.2098	89.3005	44.6212	6.96691	-25.9207	-36.3542	-6.00095	1.13024	-8.04693	-12.6286	18.6643	54.9041	21.4664	76.645	40.123	18.6848	-12.3683	-33.0656	4.53072	6.71576	34.4637	-0.519759	-1.34284	25.8179	-1.58683
1186	2.94745	-2.35434	17.4832	1.09679	-1.27472	1.95642	1.09666	-1.27484	7.77686	0.900832	-0.883291	11.6714	-0.445112	-2.55691	12.6187	-1.84183	-4.4549	-12.5412	-4.68384	-0.671725	-5.11049	-0.413739	23.0362	47.0331	29.8327	88.7159	44.4572	7.32999	-26.4423	-36.031	-5.96081	1.12285	-8.11472	-12.6321	18.7532	55.0903	21.6023	76.4182	39.8973	18.9921	-12.3895	-32.863	4.52962	6.67502	34.4535	-0.537181	-1.34896	25.8326	-1.57451
1188	2.94054	-2.36835	17.4216	1.09296	-1.27993	1.92913	1.09283	-1.28005	7.74956	0.898351	-0.887374	11.6509	-0.436712	-2.54689	12.773	-1.81743	-4.44221	-12.2553	-4.63911	-0.667774	-5.24752	-0.373108	22.8646	46.9774	29.5646	88.4233	44.3273	7.43544	-26.9538	-35.5627	-5.91721	1.0866	-8.22213	-12.5472	18.5949	55.2637	21.4112	76.3064	39.7118	19.149	-12.6298	-32.5908	4.5423	6.55774	34.4202	-0.552764	-1.30964	25.858	-1.56568
1190	2.92696	-2.35889	17.3642	1.08812	-1.27434	1.90355	1.08799	-1.27445	7.72399	0.894427	-0.883449	11.6317	-0.432015	-2.54233	12.8734	-1.80375	-4.43716	-12.0692	-4.62165	-0.696235	-5.34409	-0.333704	22.8924	46.9213	29.3538	87.9885	44.2382	7.56787	-27.0906	-35.4762	-5.85494	1.07137	-8.33744	-12.4434	18.4849	55.4126	21.1946	76.1002	39.5036	19.1707	-12.987	-32.3799	4.54715	6.52974	34.4264	-0.616219	-1.35339	25.9357	-1.52875
1192	2.91475	-2.33512	17.3242	1.08496	-1.2627	1.88557	1.08483	-1.26281	7.706	0.891355	-0.874911	11.6182	-0.429277	-2.5291	12.9385	-1.79134	-4.41513	-11.9489	-4.63537	-0.764175	-5.37111	-0.341622	22.9684	46.8734	29.2914	87.7432	44.1608	7.63444	-27.115	-35.4273	-5.79666	1.09205	-8.43174	-12.324	18.3639	55.4748	20.9505	75.9389	39.3971	19.2215	-13.4272	-32.2811	4.54218	6.52235	34.4389	-0.6589	-1.39271	25.9954	-1.48798
1194	2.90277	-2.3025	17.3028	1.08251	-1.24731	1.87577	1.08239	-1.24742	7.6962	0.888567	-0.86354	11.6108	-0.421072	-2.50714	12.9802	-1.76632	-4.37911	-11.8723	-4.67765	-0.869392	-5.33292	-0.398281	23.0524	46.8251	29.3462	87.6856	44.085	7.66551	-27.1054	-35.3853	-5.74588	1.15167	-8.5014	-12.207	18.2369	55.4551	20.7222	75.8412	39.3964	19.3431	-13.867	-32.2926	4.52929	6.52485	34.4492	-0.671093	-1.41399	26.0241	-1.44654
1196	2.8769	-2.27183	17.2884	1.07378	-1.23167	1.86909	1.07365	-1.23178	7.68952	0.881055	-0.852394	11.6058	-0.378915	-2.48966	13.0395	-1.68097	-4.36493	-11.7639	-4.73408	-0.996358	-5.2674	-0.468921	23.1298	46.7088	29.3258	87.5117	44.0125	7.8512	-27.1159	-35.5262	-5.69014	1.24431	-8.56615	-12.1451	18.1356	55.43	20.6189	75.7525	39.4126	19.5486	-14.0267	-32.3452	4.51844	6.54293	34.4497	-0.675408	-1.43235	26.0383	-1.39531
1198	2.85642	-2.25907	17.2697	1.06596	-1.2243	1.86064	1.06584	-1.22441	7.68108	0.874756	-0.847364	11.5994	-0.341423	-2.48319	13.1075	-1.60818	-4.36892	-11.6387	-4.76891	-1.11817	-5.19631	-0.489613	23.1756	46.5723	29.1884	87.4461	43.919	7.98278	-27.3178	-35.685	-5.66103	1.33219	-8.62498	-12.1209	18.0869	55.4243	20.6718	75.7703	39.3803	19.6799	-14.0816	-32.3687	4.52426	6.56607	34.4465	-0.693967	-1.47247	26.042	-1.34504
1200	2.84904	-2.26671	17.2438	1.06224	-1.22689	1.84915	1.06212	-1.227	7.66958	0.872162	-0.849517	11.5908	-0.318631	-2.48639	13.1826	-1.56565	-4.38465	-11.4996	-4.77322	-1.20774	-5.15062	-0.437105	23.1927	46.4459	28.9484	87.4845	43.8171	8.0259	-27.6845	-35.8116	-5.66441	1.39522	-8.69133	-12.1191	18.084	55.4519	20.831	75.8842	39.297	19.7028	-14.0764	-32.3376	4.54446	6.58259	34.4388	-0.728007	-1.52712	26.0445	-1.29956
1202	2.86668	-2.28361	17.2153	1.06874	-1.23558	1.83669	1.06862	-1.23569	7.65712	0.877596	-0.855572	11.5814	-0.312252	-2.48884	13.2557	-1.55264	-4.39246	-11.364	-4.7497	-1.19782	-5.21702	-0.278258	23.2265	46.4071	28.7117	87.4055	43.7809	8.03629	-27.9329	-35.8637	-5.69111	1.39503	-8.80966	-12.0942	18.0746	55.5248	20.8528	75.963	39.2406	19.6469	-14.0343	-32.247	4.55181	6.57521	34.4196	-0.762709	-1.54838	26.077	-1.26383
1204	2.90064	-2.32411	17.1688	1.08057	-1.25584	1.8164	1.08044	-1.25595	7.63683	0.887765	-0.86992	11.5663	-0.322929	-2.47161	13.3598	-1.5618	-4.35816	-11.171	-4.71832	-1.08526	-5.38026	-0.12383	23.2308	46.417	28.5889	87.3786	43.7862	8.01642	-28.1179	-35.8457	-5.74186	1.36123	-8.99559	-12.0409	18.0391	55.6512	20.8222	76.0437	39.1546	19.5151	-14.0121	-32.0522	4.56519	6.44497	34.385	-0.758092	-1.50351	26.1193	-1.23342
1206	2.94639	-2.38631	17.1054	1.09589	-1.28646	1.78881	1.09576	-1.28657	7.60924	0.901221	-0.891776	11.5456	-0.350372	-2.43116	13.4916	-1.59143	-4.27546	-10.9271	-4.68526	-0.892784	-5.60138	-0.0238154	23.2103	46.4531	28.6095	87.4045	43.8149	7.99176	-28.2164	-35.7755	-5.81304	1.30532	-9.23031	-11.961	17.9744	55.8151	20.7623	76.1144	39.0385	19.3346	-14.0149	-31.7713	4.58467	6.21492	34.3399	-0.720114	-1.40901	26.1621	-1.20587
1208	2.99678	-2.45514	17.0389	1.11275	-1.32033	1.75989	1.11261	-1.32045	7.58032	0.916034	-0.915965	11.524	-0.39827	-2.36869	13.6178	-1.64992	-4.14478	-10.6938	-4.64847	-0.712859	-5.73507	-0.0782856	23.2385	46.4596	28.7785	87.3369	43.798	8.05607	-28.1051	-35.7262	-5.89763	1.24131	-9.43283	-11.8628	17.883	55.9542	20.6992	76.1011	38.9311	19.1915	-13.996	-31.5074	4.59588	6.07404	34.3085	-0.716666	-1.3718	26.186	-1.16902
1210	3.03919	-2.50157	17.0053	1.12775	-1.34393	1.74545	1.12761	-1.34404	7.56588	0.92878	-0.932611	11.5133	-0.428317	-2.32263	13.6743	-1.68476	-4.0501	-10.59	-4.64332	-0.55721	-5.82803	-0.129226	23.1992	46.4471	28.9375	87.2752	43.8658	8.14069	-27.9617	-35.6609	-5.95933	1.18828	-9.54514	-11.824	17.8533	56.0345	20.7045	76.0926	38.8618	19.0966	-13.9582	-31.3188	4.59657	5.99401	34.286	-0.724097	-1.33817	26.1968	-1.17
1212	3.06753	-2.52164	17.0071	1.13852	-1.35504	1.7465	1.13838	-1.35515	7.56693	0.937541	-0.940231	11.5141	-0.432052	-2.30273	13.6579	-1.68428	-4.0123	-10.621	-4.67203	-0.438167	-5.86601	-0.13925	23.0946	46.3932	29.0364	87.2144	44.0122	8.23046	-27.8536	-35.5913	-5.98717	1.15346	-9.56225	-11.8445	17.8928	56.0602	20.7748	76.0994	38.8235	19.0637	-13.8938	-31.2087	4.59271	5.97146	34.273	-0.739791	-1.31284	26.1962	-1.20083
1214	3.06791	-2.52812	17.0194	1.13808	-1.35798	1.75197	1.13794	-1.3581	7.57241	0.937387	-0.942472	11.5182	-0.410005	-2.31028	13.6203	-1.64834	-4.03414	-10.6911	-4.71678	-0.385375	-5.74257	-0.112804	23.0542	46.1927	29.0624	87.0382	44.0866	8.32786	-27.8684	-35.5852	-5.96783	1.1457	-9.51917	-11.8514	17.9425	56.081	20.8203	76.075	38.7529	19.1392	-13.7741	-31.124	4.61507	5.99965	34.2767	-0.770246	-1.36158	26.1835	-1.18089
1216	3.07569	-2.55124	17.0109	1.13966	-1.36869	1.74841	1.13952	-1.36881	7.56884	0.939258	-0.950368	11.5155	-0.408706	-2.3212	13.6029	-1.65077	-4.05427	-10.7229	-4.72203	-0.324051	-5.65805	-0.0619686	22.9697	45.9764	28.9628	86.8801	44.1485	8.41884	-27.9862	-35.6426	-5.98201	1.14511	-9.52978	-11.792	17.9866	56.1513	20.8348	76.0737	38.6704	19.1844	-13.6431	-31.0023	4.63074	6.03733	34.2731	-0.795638	-1.40574	26.1835	-1.15269
1218	3.09841	-2.59464	16.978	1.14628	-1.38935	1.73421	1.14614	-1.38947	7.55465	0.945558	-0.965359	11.5049	-0.435767	-2.32763	13.6168	-1.70198	-4.05557	-10.6964	-4.68095	-0.238208	-5.66232	0.00734465	22.8373	45.7939	28.763	86.7767	44.2104	8.49255	-28.1887	-35.7425	-6.03904	1.1441	-9.61502	-11.6796	18.0306	56.2807	20.8401	76.0783	38.5763	19.162	-13.4959	-30.8251	4.6398	6.06955	34.2618	-0.816978	-1.43325	26.2031	-1.12864
1220	3.13346	-2.6431	16.9396	1.15794	-1.4132	1.71765	1.15779	-1.41332	7.53808	0.955828	-0.982404	11.4925	-0.473712	-2.3244	13.6543	-1.76845	-4.03537	-10.626	-4.61879	-0.132786	-5.76838	0.0989947	22.7273	45.7188	28.5968	86.7541	44.2827	8.51597	-28.4405	-35.799	-6.09723	1.12857	-9.73845	-11.6272	18.1306	56.4522	20.9482	75.9542	38.4487	19.0588	-13.2525	-30.579	4.67631	6.07852	34.2647	-0.861113	-1.46943	26.2435	-1.12622
1222	3.16106	-2.67433	16.9117	1.16768	-1.42894	1.70555	1.16753	-1.42906	7.52598	0.964136	-0.993526	11.4835	-0.51509	-2.31456	13.6991	-1.83838	-4.00198	-10.5424	-4.58463	-0.0598611	-5.86589	0.127261	22.6597	45.6869	28.5531	86.7389	44.3629	8.54097	-28.5667	-35.8121	-6.13642	1.13231	-9.85722	-11.6258	18.2091	56.6059	21.0857	75.8579	38.3596	18.9384	-13.0436	-30.3696	4.70696	6.10781	34.2786	-0.903493	-1.51928	26.2905	-1.12632
1224	3.17542	-2.68105	16.9011	1.17349	-1.43299	1.70098	1.17335	-1.43311	7.52141	0.968753	-0.996168	11.4801	-0.551332	-2.30231	13.7356	-1.89831	-3.96613	-10.4743	-4.58892	-0.0279754	-5.92369	0.0828309	22.6495	45.6815	28.6537	86.7073	44.4418	8.57626	-28.5377	-35.7862	-6.15295	1.15371	-9.94571	-11.66	18.2517	56.7087	21.2104	75.8167	38.3332	18.8285	-12.9072	-30.2237	4.71754	6.16215	34.2983	-0.931197	-1.56907	26.3296	-1.12714
1226	3.1748	-2.6578	16.917	1.17501	-1.42285	1.70785	1.17486	-1.42297	7.52828	0.969225	-0.988508	11.4853	-0.560347	-2.30141	13.72	-1.91479	-3.96078	-10.5031	-4.62121	-0.0159094	-5.93691	0.00685909	22.7349	45.7029	28.9011	86.6361	44.4825	8.60906	-28.406	-35.7498	-6.15949	1.15288	-9.95249	-11.6632	18.273	56.6869	21.2106	75.7922	38.4006	18.7721	-12.8764	-30.144	4.67545	6.22323	34.3021	-0.909509	-1.54934	26.3152	-1.14212
1228	3.1628	-2.6278	16.946	1.172	-1.40892	1.72046	1.17186	-1.40904	7.54089	0.966063	-0.978311	11.4947	-0.548528	-2.30812	13.6837	-1.89703	-3.97706	-10.5706	-4.6492	-0.026803	-5.89664	-0.033731	22.8222	45.6915	29.0893	86.5535	44.506	8.62688	-28.313	-35.706	-6.1597	1.15095	-9.91877	-11.6553	18.2934	56.642	21.1795	75.783	38.4805	18.7304	-12.8575	-30.0678	4.64217	6.25904	34.3081	-0.892867	-1.53527	26.2935	-1.14403
1230	3.14353	-2.60156	16.9774	1.1655	-1.39605	1.73412	1.16535	-1.39617	7.55455	0.960348	-0.969139	11.5049	-0.524258	-2.32126	13.6412	-1.85937	-4.0098	-10.6494	-4.66287	-0.0570305	-5.81859	-0.0281064	22.8854	45.6414	29.1586	86.4703	44.513	8.63311	-28.296	-35.663	-6.15893	1.15184	-9.86752	-11.6369	18.3126	56.6002	21.1396	75.7888	38.5491	18.7005	-12.8266	-29.9911	4.62908	6.27052	34.319	-0.891975	-1.53922	26.2801	-1.13173
1232	3.12752	-2.59593	16.9832	1.1589	-1.39231	1.73661	1.15876	-1.39243	7.55704	0.955175	-0.966774	11.5068	-0.515769	-2.33786	13.6234	-1.85098	-4.04301	-10.6822	-4.65786	-0.0944721	-5.76734	-0.00747952	22.9113	45.5853	29.0777	86.4051	44.492	8.65723	-28.3533	-35.6448	-6.17166	1.15321	-9.84725	-11.5972	18.3001	56.5642	21.0943	75.8269	38.5997	18.703	-12.7804	-29.9679	4.6188	6.29425	34.3282	-0.893359	-1.53481	26.294	-1.12633
1234	3.12243	-2.6031	16.9673	1.15619	-1.39494	1.72958	1.15604	-1.39506	7.55001	0.953328	-0.968898	11.5015	-0.518665	-2.35878	13.6188	-1.86455	-4.07983	-10.6898	-4.64913	-0.129104	-5.76277	0.0135639	22.9383	45.5648	28.9865	86.3412	44.4363	8.6835	-28.3925	-35.6351	-6.19334	1.16332	-9.86977	-11.5586	18.2942	56.5378	21.0556	75.8165	38.6133	18.7419	-12.7474	-29.9583	4.62802	6.33908	34.3397	-0.918989	-1.56456	26.3229	-1.13277
1236	3.12778	-2.61783	16.9378	1.15752	-1.40165	1.71663	1.15738	-1.40177	7.53707	0.954781	-0.973798	11.4918	-0.528357	-2.38241	13.6194	-1.89135	-4.11898	-10.6878	-4.63527	-0.161934	-5.79503	0.0223721	22.9725	45.5797	28.9273	86.2883	44.3582	8.70208	-28.4034	-35.6289	-6.21996	1.1781	-9.92608	-11.5328	18.3069	56.5245	21.0361	75.7644	38.5892	18.7974	-12.7419	-29.9426	4.65203	6.40552	34.3547	-0.964679	-1.62737	26.3626	-1.14148
1238	3.13311	-2.62588	16.9261	1.15927	-1.40554	1.7115	1.15913	-1.40566	7.53194	0.956349	-0.976584	11.4879	-0.526956	-2.4038	13.6031	-1.89766	-4.15814	-10.7172	-4.59553	-0.203895	-5.78981	-0.00996163	22.9933	45.5716	28.9311	86.2984	44.3144	8.69012	-28.4307	-35.6179	-6.23879	1.17632	-9.96417	-11.5466	18.3543	56.5334	21.0804	75.7786	38.539	18.7849	-12.8089	-29.8816	4.65849	6.48422	34.3722	-0.994216	-1.68264	26.4078	-1.10252
1240	3.13474	-2.62765	16.9282	1.15983	-1.40646	1.71245	1.15969	-1.40658	7.53288	0.956823	-0.977238	11.4887	-0.519505	-2.41544	13.5578	-1.89011	-4.18157	-10.801	-4.53874	-0.290329	-5.80103	-0.0742938	23.0586	45.61	28.9321	86.3609	44.2748	8.63795	-28.5306	-35.6275	-6.2515	1.14635	-9.9775	-11.5653	18.3959	56.5508	21.1022	75.8113	38.5013	18.759	-12.8138	-29.7907	4.65167	6.55585	34.4012	-1.01091	-1.71588	26.4561	-1.0672
1242	3.13133	-2.62489	16.9382	1.1585	-1.40504	1.71685	1.15835	-1.40516	7.53728	0.955726	-0.976268	11.4919	-0.511794	-2.41743	13.487	-1.87912	-4.18722	-10.9327	-4.4727	-0.407127	-5.83567	-0.143767	23.16	45.6934	28.8964	86.4512	44.2352	8.55777	-28.6914	-35.6619	-6.26062	1.09389	-9.97489	-11.5751	18.4148	56.5759	21.0987	75.8937	38.4788	18.7061	-12.7568	-29.6229	4.63761	6.60973	34.4425	-1.0189	-1.72675	26.5107	-1.02929
1244	3.12387	-2.62712	16.932	1.15509	-1.40537	1.71408	1.15494	-1.40549	7.53451	0.953203	-0.976726	11.4899	-0.524635	-2.41856	13.4159	-1.9051	-4.18325	-11.0644	-4.41833	-0.453771	-5.8841	-0.112728	23.1953	45.7579	28.7466	86.4867	44.2144	8.50806	-28.7998	-35.7137	-6.28065	1.05426	-10.0083	-11.5554	18.3833	56.6205	21.15	76.2004	38.448	18.5112	-12.772	-29.1391	4.64263	6.62148	34.4942	-1.03636	-1.73195	26.5925	-0.909559
1246	3.10882	-2.62729	16.9191	1.14856	-1.40414	1.70831	1.14842	-1.40426	7.52874	0.948259	-0.976214	11.4855	-0.545388	-2.41752	13.3624	-1.94402	-4.17243	-11.1634	-4.37902	-0.510858	-5.89849	-0.0620385	23.2809	45.7879	28.5708	86.4462	44.1266	8.48285	-28.9277	-35.775	-6.27909	1.0282	-10.0449	-11.5198	18.3304	56.6668	21.1848	76.5429	38.3575	18.3536	-12.8417	-28.73	4.64371	6.6358	34.5354	-1.06051	-1.7532	26.6678	-0.789816
1248	3.08721	-2.62359	16.9039	1.13949	-1.40068	1.70149	1.13934	-1.40079	7.52192	0.941268	-0.97419	11.4804	-0.56933	-2.41497	13.3329	-1.98738	-4.15796	-11.2177	-4.35935	-0.587158	-5.87273	-0.0135304	23.4232	45.7872	28.401	86.3376	43.9687	8.48111	-29.0712	-35.8367	-6.25424	1.01706	-10.0727	-11.4744	18.2737	56.7131	21.1985	76.8558	38.2024	18.2542	-12.9237	-28.459	4.63472	6.65865	34.5596	-1.08314	-1.77923	26.7238	-0.695005
1250	3.06638	-2.61343	16.8996	1.13121	-1.39451	1.69944	1.13107	-1.39463	7.51987	0.934692	-0.970106	11.4788	-0.589444	-2.41391	13.3299	-2.02354	-4.14807	-11.223	-4.37342	-0.652453	-5.82606	0.0215003	23.5431	45.7956	28.2716	86.2229	43.8037	8.49389	-29.1631	-35.8776	-6.22965	1.02127	-10.0636	-11.4288	18.26	56.7711	21.2358	77.0605	38.0122	18.118	-12.8394	-28.1876	4.60792	6.66835	34.5611	-1.06632	-1.72654	26.7351	-0.656149
1252	3.04354	-2.60641	16.8891	1.12184	-1.38952	1.69461	1.12169	-1.38963	7.51505	0.927376	-0.966964	11.4751	-0.601455	-2.40916	13.3492	-2.04286	-4.13501	-11.187	-4.39312	-0.688471	-5.80514	0.0246333	23.6502	45.7938	28.2298	86.0958	43.6669	8.53461	-29.1979	-35.8867	-6.20782	1.02844	-10.0799	-11.4036	18.2348	56.8364	21.2726	77.1938	37.8385	18.0163	-12.8	-28.0011	4.5897	6.6813	34.5709	-1.06117	-1.71593	26.768	-0.597623
1254	3.02159	-2.60602	16.8708	1.11236	-1.38746	1.68643	1.11222	-1.38757	7.50687	0.92018	-0.966013	11.469	-0.604921	-2.40176	13.3837	-2.04517	-4.12072	-11.1232	-4.41149	-0.697872	-5.82041	-0.00535812	23.7404	45.7861	28.2752	85.9784	43.5687	8.59183	-29.1849	-35.8656	-6.19169	1.03653	-10.1268	-11.4048	18.195	56.8952	21.3118	77.2616	37.7063	17.9652	-12.8224	-27.9074	4.5898	6.69894	34.5899	-1.07603	-1.75686	26.8243	-0.525773
1256	3.01422	-2.61574	16.8553	1.10844	-1.39103	1.6796	1.1083	-1.39114	7.50003	0.917489	-0.968918	11.4638	-0.604145	-2.39989	13.4105	-2.0422	-4.11803	-11.0735	-4.43114	-0.717691	-5.86544	-0.0596357	23.8082	45.807	28.3593	85.9502	43.5015	8.62038	-29.1735	-35.8481	-6.18668	1.05458	-10.1646	-11.436	18.1849	56.8928	21.3889	77.2441	37.653	17.994	-12.7806	-27.8917	4.62188	6.70686	34.5875	-1.09422	-1.7655	26.8399	-0.547488
1258	3.0115	-2.63698	16.8382	1.10564	-1.40001	1.67215	1.10549	-1.40013	7.49258	0.915982	-0.975797	11.4583	-0.597349	-2.40496	13.4295	-2.03127	-4.13019	-11.0382	-4.43934	-0.715847	-5.90482	-0.0920144	23.8106	45.8152	28.4302	86.0146	43.4782	8.57163	-29.1633	-35.7531	-6.18821	1.05663	-10.1985	-11.4701	18.1424	56.8769	21.4499	77.2688	37.6608	17.9179	-12.7178	-27.8089	4.66718	6.74784	34.5937	-1.13169	-1.81243	26.8682	-0.564454
1260	3.00946	-2.66383	16.8209	1.10267	-1.41151	1.66467	1.10252	-1.41162	7.4851	0.914515	-0.984566	11.4526	-0.584513	-2.41664	13.441	-2.01221	-4.15662	-11.0166	-4.43705	-0.691405	-5.93204	-0.0897245	23.7627	45.8122	28.4753	86.1116	43.4918	8.44868	-29.1352	-35.548	-6.19051	1.043	-10.2301	-11.4994	18.0739	56.87	21.4864	77.3312	37.7077	17.705	-12.6224	-27.6323	4.70964	6.81389	34.6083	-1.17205	-1.8839	26.9105	-0.562926
1262	3.00076	-2.67003	16.8121	1.09841	-1.41347	1.66076	1.09827	-1.41358	7.48119	0.911467	-0.986295	11.4497	-0.565102	-2.43359	13.4499	-1.98336	-4.19514	-10.9998	-4.44084	-0.671302	-5.96316	-0.051812	23.7744	45.85	28.512	85.9731	43.5055	8.30251	-28.9845	-35.149	-6.17098	1.04476	-10.2685	-11.5205	18.0603	56.9251	21.5143	77.2693	37.7225	17.3951	-12.3988	-27.3958	4.70086	6.82618	34.6006	-1.12913	-1.85596	26.9229	-0.577641
1264	2.99185	-2.67629	16.8089	1.09402	-1.41547	1.65936	1.09387	-1.41559	7.47979	0.908313	-0.988071	11.4486	-0.550052	-2.43934	13.4618	-1.95794	-4.21165	-10.9779	-4.44484	-0.628971	-5.97713	0.00676464	23.7729	45.867	28.5178	85.8298	43.5087	8.21782	-28.8881	-34.828	-6.16635	1.02695	-10.2964	-11.5416	18.0915	56.9703	21.5507	77.2006	37.7199	17.1509	-12.2269	-27.2113	4.68695	6.83337	34.5909	-1.08255	-1.82725	26.927	-0.60003
1266	2.97874	-2.68122	16.8104	1.08786	-1.41658	1.66003	1.08771	-1.41669	7.48046	0.903779	-0.989294	11.4491	-0.537036	-2.43342	13.4769	-1.93152	-4.20622	-10.9502	-4.45865	-0.565672	-5.96867	0.0721729	23.7369	45.8498	28.5009	85.7246	43.5055	8.22678	-28.8677	-34.6472	-6.17654	0.9931	-10.3069	-11.5641	18.1549	56.9924	21.5931	77.1461	37.7091	17.0015	-12.1193	-27.0884	4.67547	6.87498	34.5982	-1.05811	-1.83255	26.9526	-0.611323
1268	2.94528	-2.66171	16.8165	1.07474	-1.40536	1.66249	1.07459	-1.40547	7.48292	0.893248	-0.981751	11.4509	-0.500859	-2.43227	13.4879	-1.86507	-4.21846	-10.9307	-4.52212	-0.525827	-5.9318	0.0997521	23.6285	45.7967	28.4994	85.6379	43.546	8.35247	-28.8382	-34.581	-6.1685	0.991676	-10.2891	-11.5827	18.1886	57.0112	21.5936	77.0909	37.7204	16.8944	-11.9509	-26.953	4.65151	7.03741	34.6614	-1.07201	-1.91353	27.0606	-0.546398
1270	2.87597	-2.62386	16.8179	1.04743	-1.38317	1.66259	1.04728	-1.38327	7.48303	0.871411	-0.966911	11.4509	-0.478726	-2.42849	13.5053	-1.82287	-4.22051	-10.899	-4.6218	-0.411854	-5.88691	0.142453	23.5663	45.7523	28.6062	85.4825	43.5066	8.55305	-28.8356	-34.5807	-6.14086	0.994952	-10.2497	-11.615	18.3032	57.0002	21.6981	77.0074	37.7443	16.734	-11.7921	-26.7943	4.62989	7.45083	34.8616	-1.19192	-2.10135	27.4404	-0.430237
1272	2.75588	-2.58335	16.8042	0.99816	-1.35562	1.65583	0.99802	-1.35573	7.47626	0.832837	-0.949464	11.4457	-0.476832	-2.41581	13.5421	-1.8133	-4.19871	-10.831	-4.74873	-0.176216	-5.88897	0.225783	23.5459	45.75	28.7974	85.2534	43.3762	8.80769	-28.8591	-34.6431	-6.09382	0.97547	-10.221	-11.6634	18.4504	56.955	21.8893	76.9219	37.8046	16.5319	-11.6431	-26.6254	4.63367	8.08332	35.2069	-1.42688	-2.36421	28.1264	-0.222795
1274	2.54718	-2.60187	16.744	0.905554	-1.34654	1.6285	0.905415	-1.34664	7.44893	0.763089	-0.948557	11.4249	-0.484897	-2.37223	13.6416	-1.80781	-4.11774	-10.6477	-4.87442	0.313403	-6.14552	0.433899	23.3994	45.8717	28.8698	85.0211	43.2651	9.08286	-28.8518	-34.8216	-6.03561	0.836312	-10.3281	-11.7218	18.3311	56.876	21.9408	76.965	38.0195	16.4418	-11.4432	-26.5216	4.75126	8.68994	35.6478	-1.73752	-2.53501	29.0845	0.249645
1276	2.26191	-2.62434	16.6568	0.779238	-1.33296	1.58882	0.779101	-1.33304	7.40925	0.667878	-0.946434	11.3948	-0.498022	-2.32784	13.7669	-1.81051	-4.03364	-10.4164	-5.02094	0.74252	-6.48387	0.53367	23.3737	46.0942	28.9453	84.8032	42.9625	9.36382	-29.0055	-35.0259	-5.95792	0.696566	-10.4896	-11.7789	18.0924	56.813	22.0151	77.0975	38.2222	16.4037	-11.2466	-26.4319	4.91428	9.21948	36.15	-2.0537	-2.78403	30.1018	0.846252
1278	1.92027	-2.64436	16.5599	0.628456	-1.31382	1.54452	0.628321	-1.31388	7.36495	0.554033	-0.941735	11.3611	-0.517315	-2.27933	13.9027	-1.82267	-3.93984	-10.1655	-5.16524	1.01687	-6.8177	0.47266	23.5326	46.3718	29.0233	84.5865	42.4655	9.61643	-29.3082	-35.2263	-5.86687	0.568512	-10.6585	-11.8208	17.7991	56.7647	22.1309	77.272	38.3838	16.3971	-11.0613	-26.351	5.09177	9.56966	36.6695	-2.28956	-3.02168	31.0613	1.43533
1280	1.58087	-2.70251	16.5011	0.475357	-1.31182	1.51713	0.475221	-1.31187	7.33757	0.439521	-0.950042	11.3402	-0.558783	-2.17662	14.0289	-1.8547	-3.73889	-9.93381	-5.18239	1.05158	-6.95472	0.234828	23.9288	46.5456	28.9997	84.2767	41.9314	9.72231	-29.5107	-35.3819	-5.79067	0.374792	-10.719	-11.8116	17.5949	56.6679	22.2433	77.3113	38.5444	16.3816	-10.8565	-26.3105	5.24214	9.37202	37.0962	-2.1542	-2.68519	31.7398	1.69421
1282	1.28626	-2.69863	16.4899	0.346586	-1.28641	1.51074	0.346453	-1.28644	7.33117	0.34165	-0.939302	11.3351	-0.582562	-2.09602	14.1177	-1.86446	-3.58447	-9.77129	-5.22775	1.09249	-7.05382	0.138192	24.2898	46.6445	28.9598	84.0287	41.5564	9.81745	-29.7679	-35.5692	-5.72445	0.230809	-10.7409	-11.7476	17.413	56.5751	22.251	77.3618	38.7087	16.3723	-10.7277	-26.2449	5.32992	9.20268	37.3489	-2.05638	-2.3806	32.1934	1.82567
1284	1.04794	-2.614	16.5305	0.248689	-1.23022	1.52733	0.248563	-1.23024	7.34777	0.264835	-0.903599	11.3473	-0.588004	-2.05223	14.1548	-1.85655	-3.50329	-9.70359	-5.32238	1.16228	-7.08918	0.195337	24.5537	46.6571	28.9247	83.8444	41.3474	9.94499	-30.0592	-35.7942	-5.67686	0.162488	-10.6958	-11.6297	17.2518	56.4738	22.1598	77.4449	38.8721	16.3655	-10.675	-26.1419	5.26358	9.133	37.5091	-2.03105	-2.16337	32.6645	1.8648
1286	0.865111	-2.46836	16.6224	0.179776	-1.15178	1.56685	0.179657	-1.15179	7.38728	0.208218	-0.849407	11.3769	-0.61686	-2.02937	14.1082	-1.90142	-3.45005	-9.79051	-5.39445	1.10368	-6.81895	0.108447	24.7335	46.5379	28.8854	83.5781	41.1075	10.1597	-30.1527	-35.9979	-5.68942	0.158568	-10.4164	-11.4593	17.1574	56.2652	22.0901	77.512	39.0196	16.3471	-10.6105	-26.0275	4.66629	8.88882	37.9859	-1.70664	-1.62153	34.0607	1.82735
1288	0.669151	-2.29552	16.746	0.107214	-1.06031	1.62041	0.107105	-1.06033	7.44085	0.148026	-0.785718	11.417	-0.633133	-2.02946	14.0539	-1.93242	-3.44319	-9.89112	-5.52217	0.962192	-6.38104	0.0142477	24.9698	46.2818	28.8888	83.3032	40.854	10.3767	-30.3206	-36.2293	-5.69212	0.228694	-10.0057	-11.3053	17.0631	56.0227	22.0987	77.6461	39.093	16.2857	-10.5269	-25.8476	4.11578	8.56243	38.6747	-1.70427	-1.52492	36.0032	1.8966
1290	0.454402	-2.11388	16.894	0.0271251	-0.963373	1.68487	0.0270258	-0.963376	7.5053	0.0818521	-0.718395	11.4653	-0.640059	-2.04259	14.0127	-1.95113	-3.4638	-9.967	-5.7079	0.763167	-5.83056	-0.0588155	25.2577	45.9286	28.9081	83.0556	40.5984	10.5725	-30.5866	-36.4762	-5.67836	0.352951	-9.51618	-11.1825	16.9587	55.7756	22.1879	77.8219	39.0988	16.181	-10.4025	-25.5928	3.73721	8.14363	39.5102	-2.164	-1.94024	38.3204	2.03308
1292	0.269717	-1.95371	17.0654	-0.0415127	-0.878172	1.76002	-0.0416032	-0.878167	7.58045	0.0249916	-0.659101	11.5216	-0.683804	-2.03057	13.9906	-2.02652	-3.4248	-10.0078	-5.89942	0.588432	-5.25582	-0.0897613	25.4116	45.6374	28.7674	82.9366	40.4024	10.7437	-30.8011	-36.6528	-5.68681	0.441999	-9.06003	-11.0804	16.8541	55.5798	22.2837	77.8508	39.1225	16.0761	-10.1509	-25.2689	3.4665	7.51636	40.2991	-3.0384	-2.5042	40.6808	1.98799
1294	0.109655	-1.80553	17.2315	-0.10019	-0.800123	1.83308	-0.100274	-0.800112	7.65351	-0.0239481	-0.604501	11.5764	-0.735124	-2.00998	13.9723	-2.11225	-3.36731	-10.0418	-6.07957	0.382402	-4.7092	-0.156017	25.6079	45.3675	28.7003	82.8225	40.2345	10.881	-30.9609	-36.7448	-5.70473	0.529796	-8.61983	-10.9676	16.8436	55.3814	22.4284	77.8588	39.1332	15.8928	-9.95563	-24.9463	3.29563	6.77655	41.0143	-4.06233	-2.7834	42.872	1.70737
1296	-0.0264904	-1.6693	17.3808	-0.149195	-0.729185	1.89882	-0.14927	-0.72917	7.71925	-0.065177	-0.554587	11.6257	-0.782597	-1.98803	13.9531	-2.19047	-3.30881	-10.0775	-6.24028	0.138162	-4.22192	-0.272071	25.8636	45.1161	28.7317	82.6829	40.0881	10.9991	-31.0624	-36.7706	-5.71987	0.617291	-8.20907	-10.845	16.9232	55.1695	22.6035	77.8566	39.1332	15.6535	-9.82987	-24.6506	3.1714	6.04605	41.6095	-5.07881	-2.64638	44.7495	1.19837
1298	-0.143415	-1.54784	17.499	-0.190802	-0.666252	1.95084	-0.19087	-0.666232	7.77127	-0.100339	-0.510177	11.6647	-0.805167	-1.98094	13.9312	-2.22927	-3.28686	-10.1182	-6.38267	-0.127377	-3.84472	-0.419659	26.0903	44.8963	28.7487	82.5059	39.9624	11.1731	-31.1075	-36.8287	-5.68773	0.685356	-7.86881	-10.7522	16.9851	54.9455	22.6992	77.7528	39.1348	15.5556	-9.64012	-24.4338	2.90677	5.64739	41.9776	-5.84437	-2.02503	46.0444	0.527318
1300	-0.243541	-1.44911	17.5953	-0.226799	-0.614636	1.99329	-0.226863	-0.614613	7.81372	-0.130571	-0.473866	11.6966	-0.816114	-1.98599	13.8976	-2.25193	-3.29126	-10.1802	-6.48508	-0.439437	-3.52509	-0.590657	26.2855	44.6535	28.7212	82.3699	39.876	11.3374	-31.1592	-36.9009	-5.65019	0.764308	-7.63296	-10.6625	17.0282	54.7273	22.7999	77.7642	39.2379	15.2738	-9.44304	-24.0986	2.53526	5.7681	42.1356	-6.3337	-1.45621	46.5078	-0.335917
1302	-0.316894	-1.373	17.6674	-0.252832	-0.575138	2.0251	-0.252892	-0.575112	7.84554	-0.152568	-0.44598	11.7205	-0.819381	-1.99868	13.8607	-2.2637	-3.31244	-10.2484	-6.52619	-0.760123	-3.26087	-0.77311	26.4708	44.4144	28.6804	82.268	39.7938	11.4624	-31.238	-36.9774	-5.62941	0.846509	-7.48856	-10.5678	17.0473	54.5447	22.8941	77.8897	39.4169	14.8113	-9.2483	-23.6736	2.06011	6.41187	42.1093	-6.57749	-1.04365	46.2075	-1.23498
1304	-0.317016	-1.30035	17.7022	-0.246947	-0.543266	2.0406	-0.247003	-0.54324	7.86103	-0.150203	-0.421774	11.7321	-0.813503	-2.00615	13.8513	-2.25616	-3.32813	-10.2656	-6.44616	-0.93127	-3.0724	-0.93914	26.7555	44.3321	28.811	82.086	39.555	11.4856	-31.365	-37.0238	-5.67354	0.879682	-7.32494	-10.4536	17.0391	54.4958	22.8443	77.9151	39.4635	14.4828	-9.03071	-23.4714	1.4794	7.40856	41.9835	-6.75483	-0.517514	45.7076	-1.42491
1306	-0.293873	-1.29784	17.6828	-0.236549	-0.544111	2.03203	-0.236605	-0.544088	7.85246	-0.142367	-0.421753	11.7257	-0.834609	-1.98533	13.9244	-2.2846	-3.28336	-10.1302	-6.28799	-0.941829	-3.05161	-1.06374	27.0247	44.379	28.9395	81.8991	39.251	11.4736	-31.4789	-37.045	-5.764	0.845554	-7.28921	-10.3698	17.0373	54.5305	22.8425	77.867	39.4464	14.2253	-8.85165	-23.3289	0.858233	8.40161	41.8888	-6.6381	-0.627029	45.1441	-1.54387
1308	-0.261199	-1.37297	17.6163	-0.228284	-0.579795	2.00259	-0.228344	-0.579772	7.82302	-0.133899	-0.447911	11.7036	-0.891299	-1.93888	14.0686	-2.36614	-3.17956	-9.86329	-6.07427	-0.829497	-3.20528	-1.15797	27.2442	44.5446	29.0271	81.7511	38.9335	11.4404	-31.5572	-37.0317	-5.89133	0.768014	-7.39842	-10.3177	17.0106	54.6229	22.8998	77.772	39.4063	14.0522	-8.72028	-23.2295	0.284954	9.25536	41.8423	-6.26748	-1.3304	44.6614	-1.71766
1310	-0.226701	-1.49828	17.5381	-0.223314	-0.637619	1.96794	-0.223378	-0.637598	7.78838	-0.126478	-0.490834	11.6776	-0.982038	-1.89475	14.1981	-2.51098	-3.06685	-9.62335	-5.84377	-0.759762	-3.49994	-1.30489	27.3645	44.8161	29.0624	81.7745	38.7171	11.3717	-31.5782	-36.9408	-6.03433	0.763437	-7.61759	-10.2496	16.7634	54.7336	22.8657	77.7478	39.4458	14.0385	-8.60474	-23.2312	0.0555834	9.89823	41.7359	-6.05293	-1.85075	44.5099	-1.83367
1312	-0.185438	-1.61783	17.5077	-0.21503	-0.693434	1.95458	-0.215103	-0.69341	7.77501	-0.116732	-0.532032	11.6675	-1.08224	-1.88749	14.2127	-2.68993	-3.01563	-9.59564	-5.65233	-0.767299	-3.73482	-1.41738	27.5583	45.0653	29.1646	81.7447	38.6226	11.3082	-31.5336	-36.8441	-6.1798	0.807152	-7.7515	-10.1919	16.603	54.7401	22.8581	77.7034	39.6296	14.1107	-8.55136	-23.3254	-0.0398756	10.1492	41.7598	-5.71436	-1.76089	44.5658	-1.83657
1314	-0.139611	-1.7052	17.5339	-0.202273	-0.735481	1.96643	-0.202348	-0.735461	7.78686	-0.104538	-0.562655	11.6763	-1.16586	-1.92437	14.1178	-2.85816	-3.04871	-9.76983	-5.52243	-0.853353	-3.85027	-1.47898	27.7993	45.25	29.3224	81.6429	38.6488	11.274	-31.428	-36.7541	-6.31212	0.881542	-7.74927	-10.1642	16.6078	54.6339	22.9015	77.605	39.9099	14.2417	-8.55553	-23.4844	-0.0855003	10.0924	41.8906	-5.25999	-1.1865	44.6918	-1.72509
1316	-0.100201	-1.71389	17.5959	-0.185955	-0.742514	1.99411	-0.186032	-0.742496	7.81454	-0.0919289	-0.566874	11.6971	-1.15482	-2.00383	14.0288	-2.87075	-3.19554	-9.93227	-5.48449	-0.987691	-3.80496	-1.49642	27.779	45.3357	29.3361	81.6236	38.7893	11.3422	-31.2752	-36.6562	-6.39255	0.94124	-7.59688	-10.2346	16.8214	54.4893	23.0114	77.3805	40.0408	14.4202	-8.54663	-23.6254	-0.235068	10.232	41.8383	-4.91897	-1.16342	44.4456	-1.55837
1318	-0.0777806	-1.71464	17.6153	-0.176265	-0.744688	2.00283	-0.176341	-0.74467	7.82326	-0.0845566	-0.567882	11.7036	-1.10639	-2.06794	14.0642	-2.8066	-3.33148	-9.86443	-5.43502	-1.00178	-3.79324	-1.51937	27.8047	45.4086	29.4812	81.5639	38.8004	11.3453	-31.1682	-36.5062	-6.43388	0.917959	-7.48436	-10.2828	17.0102	54.4685	23.0475	77.147	39.9552	14.4893	-8.59633	-23.6445	-0.393634	10.5709	41.7714	-4.86029	-1.46999	44.1477	-1.11436
1320	-0.0667379	-1.72865	17.5813	-0.172464	-0.751761	1.98779	-0.172542	-0.751744	7.80822	-0.0812486	-0.572931	11.6924	-1.0504	-2.10241	14.2207	-2.71412	-3.41877	-9.57315	-5.3495	-0.897044	-3.8671	-1.56843	27.9153	45.4891	29.7679	81.4702	38.6855	11.2591	-31.1136	-36.3145	-6.44804	0.819392	-7.46417	-10.2767	17.1221	54.5859	22.9837	76.9551	39.6968	14.4248	-8.71638	-23.5518	-0.538453	10.9786	41.7325	-4.97258	-1.92301	43.9101	-0.525369
1322	-0.0307373	-1.77728	17.5297	-0.160525	-0.776071	1.96503	-0.160604	-0.776055	7.78546	-0.0707509	-0.59035	11.6753	-1.05852	-2.1113	14.3602	-2.72864	-3.43464	-9.31357	-5.21955	-0.850091	-4.05134	-1.68209	27.9986	45.5759	30.0027	81.466	38.7105	11.1423	-31.0272	-36.1621	-6.47914	0.746009	-7.558	-10.1895	17.2022	54.7294	22.8531	76.8889	39.5125	14.2852	-8.91832	-23.5053	-0.647428	10.8402	41.7697	-4.58678	-1.8461	43.9508	-0.59731
1324	0.00608247	-1.80878	17.5002	-0.146886	-0.792932	1.95205	-0.146968	-0.792916	7.77248	-0.0594692	-0.602089	11.6656	-1.0747	-2.11019	14.4062	-2.75643	-3.4274	-9.22796	-5.17078	-0.87039	-4.20557	-1.77256	27.9927	45.6454	30.0904	81.583	38.8631	11.0531	-30.9883	-36.0537	-6.48797	0.714657	-7.64844	-10.117	17.2032	54.8301	22.7239	76.9242	39.5092	14.1631	-9.02616	-23.4699	-0.780753	10.5355	41.7825	-4.15316	-1.6465	43.9513	-0.615121
1326	0.0380824	-1.82066	17.5002	-0.133849	-0.800783	1.95219	-0.133932	-0.800769	7.77262	-0.0492246	-0.607131	11.6657	-1.08382	-2.10193	14.365	-2.77093	-3.40807	-9.30471	-5.20915	-0.943153	-4.27979	-1.81553	27.9341	45.6822	30.0484	81.7528	39.0833	10.9987	-30.9907	-35.979	-6.46864	0.725855	-7.70285	-10.0929	17.1383	54.8673	22.6432	77.0101	39.6793	14.094	-9.00161	-23.4435	-0.944501	10.1878	41.7415	-3.76542	-1.4408	43.8226	-0.461519
1328	0.0661897	-1.85562	17.5116	-0.124471	-0.818416	1.95741	-0.124556	-0.818403	7.77784	-0.041102	-0.619717	11.6696	-1.07867	-2.07587	14.3575	-2.75185	-3.36248	-9.31975	-5.21927	-0.976873	-4.20899	-1.79271	28.0669	45.639	30.0753	81.6331	39.1021	10.9338	-30.9392	-35.8806	-6.43489	0.749469	-7.7257	-10.1645	17.0958	54.8558	22.7278	76.9701	39.8625	14.1157	-8.86601	-23.4234	-1.098	9.94993	41.6207	-3.41783	-1.36091	43.4992	-0.253729
1330	0.0709972	-1.88976	17.5401	-0.125305	-0.833766	1.97014	-0.12539	-0.833754	7.79057	-0.0407673	-0.631246	11.6791	-1.03599	-2.06794	14.3796	-2.6707	-3.36472	-9.27931	-5.27737	-0.995774	-4.11225	-1.77354	28.1605	45.6143	30.1074	81.5298	39.0869	10.8927	-30.8658	-35.7702	-6.36812	0.787626	-7.67013	-10.2441	17.0952	54.7936	22.8559	76.8366	39.9947	14.1836	-8.70539	-23.4287	-1.27402	9.87769	41.481	-3.11085	-1.37573	43.1402	-0.279129
1332	0.051613	-1.91522	17.5775	-0.136059	-0.843301	1.98667	-0.136146	-0.843287	7.8071	-0.0482261	-0.639054	11.6915	-0.966159	-2.08631	14.4332	-2.54939	-3.42564	-9.17991	-5.38678	-1.01269	-4.02512	-1.77999	28.1755	45.6284	30.1468	81.5213	39.0738	10.8779	-30.7859	-35.6708	-6.27614	0.838216	-7.50031	-10.291	17.1311	54.6458	22.9713	76.6427	40.051	14.2547	-8.58233	-23.4489	-1.48145	9.95023	41.3448	-2.79892	-1.43496	42.7962	-0.563395
1334	0.0226719	-1.92075	17.5862	-0.149232	-0.843323	1.99042	-0.14932	-0.843307	7.81085	-0.0580781	-0.639906	11.6943	-0.922945	-2.13407	14.5152	-2.4868	-3.53038	-9.02654	-5.50453	-1.06438	-3.97759	-1.82907	28.1617	45.6759	30.2516	81.6295	39.0752	10.8735	-30.7023	-35.6448	-6.2118	0.896538	-7.08188	-10.2283	17.1566	54.2328	22.9732	76.4963	40.022	14.1995	-8.64717	-23.4176	-1.71522	9.98625	41.251	-2.30154	-1.33619	42.5018	-0.955359
1336	-0.00651651	-1.90946	17.5913	-0.161104	-0.835954	1.99256	-0.161191	-0.835937	7.81299	-0.0674234	-0.63515	11.6959	-0.967219	-2.1651	14.5933	-2.5769	-3.5716	-8.87973	-5.6077	-1.14595	-3.91506	-1.90066	28.1256	45.6849	30.3157	81.9327	39.0314	10.8622	-30.8553	-35.8328	-6.12634	0.957247	-6.74649	-10.1083	17.1291	53.8904	22.8635	76.4508	39.971	14.0814	-8.82284	-23.4007	-2.05791	10.1196	41.1175	-1.72076	-1.21363	42.2467	-1.10115
1338	-0.0331499	-1.88309	17.601	-0.170625	-0.822189	1.99675	-0.17071	-0.822172	7.81718	-0.0754195	-0.625463	11.699	-1.08167	-2.16813	14.6468	-2.78467	-3.53507	-8.77868	-5.68871	-1.25735	-3.81314	-1.9719	28.0617	45.6196	30.2949	82.3466	38.9739	10.8424	-31.1959	-36.1768	-6.0116	1.01461	-6.55764	-9.96949	17.0632	53.6996	22.6749	76.5056	39.9171	13.9303	-9.0436	-23.4059	-2.49811	10.3702	40.9393	-1.12891	-1.12569	42.0253	-0.97817
1340	-0.0564979	-1.84651	17.6261	-0.177921	-0.804217	2.00777	-0.178004	-0.804198	7.82821	-0.082028	-0.612488	11.7073	-1.13053	-2.14147	14.6259	-2.864	-3.46774	-8.81805	-5.74745	-1.40756	-3.62078	-1.97466	27.9203	45.3983	30.0979	82.4436	39.1146	10.849	-31.2592	-36.276	-5.87809	1.05492	-6.43524	-9.91309	17.0678	53.6612	22.5412	76.6006	39.8626	13.7994	-9.10764	-23.4069	-2.929	10.7215	40.7736	-0.714474	-1.20036	41.8017	-0.857918
1342	-0.0929335	-1.79998	17.6672	-0.19018	-0.780783	2.02589	-0.19026	-0.780764	7.84632	-0.0927004	-0.595745	11.7209	-1.13458	-2.12178	14.5772	-2.86521	-3.42935	-8.90912	-5.80234	-1.5348	-3.40325	-1.92679	27.8188	45.1757	29.8901	82.4845	39.1936	10.8321	-31.3768	-36.3806	-5.73848	1.08827	-6.36457	-9.91825	17.0944	53.6734	22.4627	76.6481	39.8298	13.7559	-9.12825	-23.4217	-3.27528	11.0738	40.6455	-0.469557	-1.3091	41.6548	-0.828775
1344	-0.138812	-1.75156	17.7137	-0.206431	-0.755727	2.04633	-0.206509	-0.755706	7.86677	-0.106464	-0.578039	11.7362	-1.11205	-2.11647	14.5213	-2.8237	-3.42704	-9.01338	-5.85083	-1.61763	-3.20589	-1.84167	27.7759	45.0026	29.7173	82.5068	39.1748	10.7908	-31.5592	-36.5077	-5.60715	1.12009	-6.34918	-9.97155	17.1182	53.7065	22.434	76.6312	39.8254	13.7999	-9.12321	-23.4514	-3.47708	11.3415	40.561	-0.402374	-1.42337	41.5808	-0.900673
1346	-0.166884	-1.72981	17.7201	-0.216943	-0.74386	2.04906	-0.21702	-0.743838	7.86949	-0.115078	-0.569833	11.7383	-1.13235	-2.12008	14.4965	-2.86262	-3.42542	-9.05924	-5.86311	-1.642	-3.14158	-1.762	27.7709	44.925	29.5984	82.4174	39.1387	10.7786	-31.5655	-36.5303	-5.52415	1.17092	-6.43356	-10.0284	17.0649	53.7467	22.4086	76.5802	39.8656	13.8599	-9.06041	-23.4864	-3.38146	11.2954	40.5184	-0.532216	-1.54979	41.5105	-0.981648
1348	-0.163425	-1.73324	17.7116	-0.215682	-0.745658	2.04531	-0.215759	-0.745636	7.86574	-0.114016	-0.571098	11.7355	-1.1765	-2.106	14.4818	-2.93791	-3.38278	-9.08652	-5.84772	-1.58375	-3.17399	-1.68009	27.6544	44.9096	29.4869	82.4236	39.1567	10.7469	-31.5318	-36.464	-5.47954	1.18522	-6.57361	-10.0903	17.0421	53.828	22.4162	76.5292	39.8571	13.9086	-9.04261	-23.5172	-3.16097	11.0806	40.4376	-0.743632	-1.65463	41.3887	-1.12528
1350	-0.132957	-1.74963	17.6988	-0.203651	-0.755381	2.03976	-0.203729	-0.75536	7.86019	-0.104399	-0.577606	11.7313	-1.23356	-2.0723	14.4683	-3.02919	-3.29958	-9.11241	-5.82188	-1.46421	-3.27263	-1.60158	27.4371	44.9327	29.4007	82.5381	39.2449	10.6857	-31.4773	-36.3293	-5.45385	1.16819	-6.74549	-10.15	17.0698	53.9576	22.4488	76.4894	39.7821	13.926	-9.09343	-23.5415	-2.88865	10.7865	40.3175	-0.993186	-1.75951	41.2165	-1.34583
1352	-0.110155	-1.72541	17.7068	-0.191678	-0.746662	2.04336	-0.191755	-0.746642	7.86379	-0.0960054	-0.570328	11.734	-1.27237	-2.03996	14.4355	-3.08827	-3.22532	-9.17429	-5.84954	-1.38594	-3.34474	-1.54887	27.3287	44.9406	29.4827	82.6096	39.38	10.587	-31.3648	-36.2019	-5.37253	1.1943	-6.89592	-10.1967	17.1366	54.1404	22.4658	76.4558	39.6551	13.8682	-9.20309	-23.5558	-2.67214	10.6558	40.2466	-1.26062	-2.02375	41.0584	-1.67129
1354	-0.0919825	-1.6987	17.7043	-0.181489	-0.736472	2.04235	-0.181565	-0.736453	7.86279	-0.0890325	-0.562065	11.7333	-1.29183	-2.00387	14.3956	-3.1109	-3.15136	-9.24975	-5.89732	-1.35377	-3.39962	-1.51887	27.2074	44.8882	29.5119	82.6554	39.5767	10.5351	-31.2193	-36.0792	-5.27733	1.2341	-7.06345	-10.1692	17.1599	54.3241	22.3892	76.4797	39.5551	13.8016	-9.35061	-23.5946	-2.54863	10.4983	40.1788	-1.38378	-2.13913	40.9226	-1.95634
1356	-0.0753447	-1.68124	17.6901	-0.172698	-0.730216	2.03606	-0.172774	-0.730198	7.85649	-0.0828489	-0.556833	11.7286	-1.29108	-1.97054	14.3497	-3.09793	-3.08996	-9.33622	-5.94833	-1.36252	-3.42834	-1.49477	27.0596	44.7812	29.4363	82.6768	39.8076	10.533	-31.0719	-35.9572	-5.18468	1.27834	-7.23693	-10.0783	17.1297	54.4846	22.229	76.5464	39.5022	13.7526	-9.50771	-23.6546	-2.50879	10.3022	40.1098	-1.36252	-2.09806	40.8109	-2.18438
1358	-0.044681	-1.68917	17.6859	-0.15991	-0.736238	2.03435	-0.159986	-0.736222	7.85479	-0.0729048	-0.560525	11.7273	-1.27265	-1.96453	14.2904	-3.06356	-3.08469	-9.44678	-5.96121	-1.37631	-3.39193	-1.40751	26.9163	44.688	29.2454	82.6852	39.9624	10.5088	-31.0229	-35.8005	-5.12637	1.31002	-7.33645	-10.0269	17.0903	54.5781	22.0971	76.544	39.4924	13.7647	-9.59112	-23.6858	-2.45994	10.1668	40.0625	-1.35483	-2.17586	40.719	-2.42626
1360	-0.0116837	-1.70153	17.6864	-0.146483	-0.744392	2.03468	-0.14656	-0.744377	7.85512	-0.0623514	-0.565771	11.7276	-1.24207	-1.99058	14.2399	-3.01912	-3.14261	-9.53991	-5.95552	-1.36769	-3.37447	-1.30065	26.8475	44.6443	29.0902	82.6762	40.0467	10.4632	-31.0215	-35.6823	-5.08705	1.34263	-7.42935	-10.013	17.07	54.6646	22.0434	76.513	39.4831	13.7926	-9.6236	-23.7217	-2.40789	10.1456	40.0093	-1.41604	-2.27678	40.6075	-2.64475
1362	0.02091	-1.71141	17.689	-0.133037	-0.75143	2.03599	-0.133114	-0.751416	7.85643	-0.0518548	-0.57018	11.7286	-1.20186	-2.04487	14.2007	-2.96779	-3.25584	-9.61097	-5.94438	-1.33474	-3.39322	-1.19615	26.8429	44.6501	29.0053	82.6687	40.0855	10.4024	-31.0394	-35.6103	-5.06502	1.38021	-7.52669	-10.0278	17.0625	54.7504	22.0615	76.4722	39.4755	13.8231	-9.61363	-23.7631	-2.35822	10.1984	39.944	-1.52325	-2.36467	40.4639	-2.83991
1364	0.0511226	-1.71011	17.6845	-0.119677	-0.753371	2.03407	-0.119755	-0.753359	7.8545	-0.0417418	-0.570785	11.7271	-1.15286	-2.10586	14.1611	-2.90311	-3.38465	-9.68253	-5.97002	-1.30816	-3.44216	-1.14485	26.7757	44.6625	28.9573	82.7577	40.1981	10.3625	-30.9969	-35.563	-5.06591	1.43283	-7.61774	-10.0176	16.9931	54.798	22.0481	76.4737	39.5374	13.8497	-9.57266	-23.7906	-2.34519	10.086	39.8681	-1.49646	-2.34732	40.278	-3.03923
1366	0.0883093	-1.71014	17.6952	-0.103429	-0.756472	2.03898	-0.103507	-0.756461	7.85941	-0.0294055	-0.572074	11.7308	-1.1098	-2.16933	14.1194	-2.85031	-3.51566	-9.75793	-5.98237	-1.25829	-3.45423	-1.12256	26.7421	44.6551	29.029	82.777	40.255	10.3186	-30.9774	-35.4077	-5.07921	1.46202	-7.67342	-10.0303	16.9745	54.8578	22.093	76.4647	39.5293	13.8488	-9.56208	-23.7769	-2.33851	9.96977	39.7703	-1.45103	-2.31704	40.0831	-3.24806
1368	0.1306	-1.71276	17.7189	-0.0852101	-0.761131	2.04967	-0.0852886	-0.761123	7.8701	-0.0155032	-0.574403	11.7389	-1.07483	-2.23126	14.0787	-2.81167	-3.64083	-9.83142	-5.97632	-1.19192	-3.43314	-1.11511	26.7357	44.6286	29.1787	82.7054	40.2707	10.2641	-30.9806	-35.1552	-5.09748	1.46664	-7.6964	-10.0589	17.0122	54.9344	22.1799	76.4491	39.4479	13.8217	-9.59493	-23.7356	-2.3319	9.90008	39.6693	-1.42591	-2.29803	39.9063	-3.43432
1370	0.160973	-1.70914	17.7257	-0.0716293	-0.762068	2.05282	-0.0717079	-0.762061	7.87325	-0.00529514	-0.574244	11.7413	-1.03864	-2.28801	14.0576	-2.76833	-3.75748	-9.86892	-5.98044	-1.17006	-3.46629	-1.08862	26.6464	44.6191	29.1545	82.597	40.4288	10.1904	-30.926	-34.9905	-5.09723	1.48423	-7.72697	-10.0324	17.0208	55.0001	22.1642	76.496	39.4157	13.7927	-9.66217	-23.753	-2.32885	9.94459	39.6507	-1.4782	-2.29708	39.8208	-3.47071
1372	0.188428	-1.71538	17.7176	-0.0600909	-0.767084	2.0493	-0.0601699	-0.767077	7.86974	0.00365302	-0.577263	11.7386	-1.01463	-2.32215	14.0329	-2.73856	-3.82827	-9.91372	-5.97004	-1.11897	-3.50923	-1.03257	26.5462	44.6212	29.0912	82.5788	40.593	10.1218	-30.8766	-34.848	-5.12007	1.48529	-7.76148	-9.99141	17.0177	55.0531	22.1206	76.533	39.4103	13.7919	-9.71492	-23.7823	-2.32279	10.0464	39.6716	-1.58923	-2.33502	39.7891	-3.3654
1374	0.214415	-1.73261	17.6985	-0.050068	-0.776793	2.04094	-0.0501481	-0.776788	7.86137	0.0117713	-0.583886	11.7324	-1.00228	-2.33265	14.0012	-2.72109	-3.85147	-9.97231	-5.94222	-1.03074	-3.55446	-0.954384	26.457	44.6323	29.028	82.6443	40.734	10.072	-30.8377	-34.7253	-5.16692	1.46397	-7.79838	-9.95196	17.0119	55.0919	22.0681	76.5406	39.4256	13.8257	-9.74424	-23.8172	-2.31531	10.1724	39.7146	-1.73157	-2.40307	39.7908	-3.1556
1376	0.23757	-1.75067	17.6868	-0.0413816	-0.786628	2.03585	-0.0414627	-0.786624	7.85628	0.0188945	-0.590688	11.7285	-0.985741	-2.33215	13.9681	-2.69182	-3.85627	-10.034	-5.90456	-0.939391	-3.60499	-0.897986	26.4082	44.6407	29.0164	82.6132	40.8533	10.0756	-30.7671	-34.6579	-5.20022	1.42128	-7.82774	-9.94598	17.036	55.1141	22.0247	76.5007	39.4402	13.8937	-9.77069	-23.8735	-2.32156	10.2429	39.744	-1.80807	-2.44622	39.7771	-2.97753
1378	0.259729	-1.7661	17.6757	-0.0329133	-0.795226	2.03101	-0.0329953	-0.795222	7.85145	0.0257762	-0.596578	11.7249	-0.977484	-2.33271	13.9456	-2.6777	-3.86003	-10.076	-5.87321	-0.853011	-3.67086	-0.859117	26.3558	44.6663	29.0273	82.6287	40.9683	10.0693	-30.7158	-34.6079	-5.24127	1.36688	-7.86158	-9.94477	17.0595	55.1386	21.975	76.4711	39.4748	13.9285	-9.77232	-23.9162	-2.32091	10.2935	39.774	-1.86356	-2.47098	39.7541	-2.89204
1380	0.279817	-1.77787	17.6679	-0.0250606	-0.80205	2.02763	-0.0251434	-0.802047	7.84806	0.0320833	-0.601181	11.7224	-0.976578	-2.33697	13.9342	-2.67803	-3.8679	-10.097	-5.8523	-0.78121	-3.74133	-0.837036	26.3024	44.7017	29.0521	82.7049	41.0793	10.0393	-30.7006	-34.565	-5.28857	1.3085	-7.89631	-9.94621	17.0788	55.1675	21.9331	76.4767	39.5294	13.9154	-9.7587	-23.9354	-2.30842	10.3135	39.8012	-1.89813	-2.4801	39.7202	-2.91438
1382	0.29103	-1.78729	17.6795	-0.0209765	-0.807108	2.03284	-0.0210598	-0.807105	7.85327	0.0354501	-0.604705	11.7263	-0.96977	-2.34057	13.9189	-2.6675	-3.87675	-10.1253	-5.84029	-0.749228	-3.76327	-0.828758	26.3005	44.6983	29.0867	82.7855	41.174	9.98965	-30.7502	-34.5256	-5.31858	1.26519	-7.90407	-9.9688	17.1184	55.1862	21.9807	76.563	39.5901	13.8626	-9.79791	-23.9241	-2.28131	10.2383	39.8067	-1.88664	-2.49993	39.6755	-3.00101
1384	0.300251	-1.79422	17.694	-0.0175696	-0.810911	2.03935	-0.0176532	-0.810909	7.85978	0.0382295	-0.607333	11.7312	-0.956596	-2.34105	13.9268	-2.64353	-3.88287	-10.1108	-5.8333	-0.733008	-3.76593	-0.81775	26.3146	44.6876	29.0902	82.82	41.2374	9.93871	-30.7795	-34.4877	-5.34791	1.23007	-7.91574	-9.99233	17.1003	55.2251	21.9988	76.6725	39.6449	13.8127	-9.79548	-23.9124	-2.25951	10.0925	39.7828	-1.80303	-2.43124	39.5977	-3.25235
1386	0.3115	-1.79968	17.7106	-0.0131611	-0.81424	2.04678	-0.0132451	-0.814239	7.86721	0.0417261	-0.609544	11.7368	-0.935978	-2.3412	13.9581	-2.60523	-3.89169	-10.053	-5.82743	-0.726724	-3.75294	-0.802073	26.3407	44.6781	29.0636	82.7924	41.2638	9.89791	-30.7745	-34.4538	-5.37731	1.2018	-7.93101	-10.0173	17.0346	55.2866	21.9782	76.7789	39.6799	13.7826	-9.75047	-23.9129	-2.24929	9.91792	39.7266	-1.66815	-2.2929	39.48	-3.64449
1388	0.333173	-1.80623	17.7433	-0.00434207	-0.818921	2.06141	-0.00442648	-0.818921	7.88184	0.0485961	-0.612487	11.7477	-0.90454	-2.35605	13.9896	-2.55293	-3.93138	-9.99449	-5.81319	-0.734875	-3.70789	-0.795342	26.3982	44.674	29.0558	82.6963	41.2422	9.8924	-30.765	-34.4372	-5.3931	1.18155	-7.91556	-10.0686	17.0455	55.3478	22.0086	76.8325	39.6533	13.7916	-9.75002	-23.9445	-2.25441	9.86793	39.6329	-1.59746	-2.26451	39.316	-3.99069
1390	0.366989	-1.82183	17.7705	0.0090637	-0.828578	2.07364	0.00897818	-0.828578	7.89407	0.0592127	-0.61886	11.7569	-0.87536	-2.3715	14.0166	-2.50508	-3.9712	-9.94405	-5.78447	-0.717857	-3.68827	-0.77303	26.4483	44.6919	29.0479	82.5698	41.2102	9.90827	-30.7482	-34.4307	-5.41811	1.14992	-7.91151	-10.1128	17.0379	55.4236	21.983	76.8605	39.6096	13.8322	-9.74961	-23.9855	-2.27155	9.822	39.5355	-1.51002	-2.24445	39.1413	-4.33438
1392	0.41078	-1.84302	17.7897	0.0264039	-0.841511	2.08237	0.0263171	-0.841514	7.9028	0.0729827	-0.627433	11.7635	-0.848758	-2.3867	14.0344	-2.46208	-4.00938	-9.91092	-5.74895	-0.68533	-3.69464	-0.740104	26.4833	44.7271	29.0463	82.4393	41.1776	9.93615	-30.7308	-34.4252	-5.4504	1.11901	-7.92485	-10.1398	17.0078	55.5182	21.8963	76.8695	39.5521	13.8972	-9.74976	-24.0321	-2.29308	9.7612	39.445	-1.4027	-2.21444	38.9687	-4.68269
1394	0.453421	-1.84591	17.8109	0.0447544	-0.846339	2.09195	0.0446671	-0.846344	7.91238	0.0869938	-0.629884	11.7707	-0.812112	-2.41259	14.0325	-2.40553	-4.07048	-9.91404	-5.74754	-0.723769	-3.67244	-0.745114	26.5162	44.7438	29.095	82.3662	41.1438	9.95357	-30.7405	-34.3906	-5.46055	1.16277	-7.94325	-10.1349	17.0205	55.6423	21.8194	76.863	39.448	13.9701	-9.79038	-24.0929	-2.29299	9.717	39.3702	-1.3246	-2.17815	38.814	-5.07483
1396	0.495415	-1.84898	17.8387	0.0627791	-0.851201	2.10448	0.0626914	-0.851207	7.92491	0.100759	-0.632382	11.7801	-0.771379	-2.43378	14.0167	-2.3402	-4.12438	-9.94336	-5.74666	-0.759364	-3.62738	-0.74005	26.5176	44.7485	29.1373	82.3228	41.1099	9.95211	-30.7531	-34.3376	-5.45582	1.21374	-7.94733	-10.1459	17.0493	55.7525	21.7737	76.8487	39.3415	14.0253	-9.82919	-24.1498	-2.27573	9.66346	39.2875	-1.28777	-2.16952	38.6468	-5.33588
1398	0.538984	-1.85658	17.875	0.0810795	-0.858188	2.12077	0.080991	-0.858196	7.9412	0.11486	-0.636453	11.7924	-0.731936	-2.44874	13.9868	-2.27526	-4.16625	-9.99888	-5.73612	-0.76101	-3.56975	-0.707307	26.4813	44.749	29.1647	82.3102	41.0813	9.927	-30.771	-34.278	-5.44603	1.24749	-7.93541	-10.1851	17.0956	55.8437	21.7673	76.8283	39.2437	14.0529	-9.85931	-24.1945	-2.24798	9.59865	39.1871	-1.28642	-2.18362	38.4633	-5.45092
1400	0.594942	-1.87139	17.9192	0.104169	-0.869379	2.14065	0.104079	-0.86939	7.96109	0.132801	-0.643367	11.8073	-0.708968	-2.4661	13.9387	-2.24175	-4.20584	-10.088	-5.69983	-0.657728	-3.54573	-0.610175	26.4051	44.7792	29.1936	82.3672	41.0731	9.86167	-30.841	-34.2534	-5.47074	1.22385	-7.92733	-10.2596	17.188	55.9455	21.8064	76.7946	39.1505	14.0455	-9.88869	-24.2128	-2.228	9.54346	39.0553	-1.292	-2.16615	38.286	-5.52956
1402	0.654486	-1.88231	17.9767	0.129094	-0.879194	2.16644	0.129004	-0.879208	7.98687	0.152019	-0.64914	11.8267	-0.701703	-2.48492	13.8715	-2.23797	-4.24174	-10.2123	-5.68012	-0.573054	-3.51458	-0.535902	26.3439	44.7963	29.2439	82.3817	41.1081	9.83061	-30.8452	-34.2312	-5.48442	1.19427	-7.89222	-10.3188	17.294	56.0142	21.8354	76.7841	39.0932	14.002	-9.94359	-24.2194	-2.24794	9.46007	38.9003	-1.23227	-2.13765	38.0565	-5.63028
1404	0.712719	-1.88784	18.0453	0.153846	-0.88656	2.19717	0.153754	-0.886576	8.0176	0.170945	-0.653097	11.8497	-0.710698	-2.49957	13.7948	-2.26243	-4.26363	-10.3539	-5.68123	-0.528703	-3.4637	-0.501163	26.3101	44.7926	29.3101	82.3349	41.1711	9.83993	-30.7734	-34.2022	-5.48045	1.17127	-7.83037	-10.3521	17.3923	56.0513	21.8409	76.7979	39.0685	13.9339	-10.0144	-24.2222	-2.31584	9.35372	38.7227	-1.10045	-2.09214	37.7686	-5.74212
1406	0.759085	-1.89518	18.1097	0.173263	-0.893735	2.22595	0.17317	-0.893753	8.04638	0.185873	-0.65725	11.8714	-0.738039	-2.48682	13.7473	-2.30863	-4.22906	-10.4421	-5.6755	-0.489511	-3.37852	-0.491956	26.2876	44.7777	29.3494	82.2662	41.176	9.83598	-30.6937	-34.1539	-5.47633	1.15443	-7.77243	-10.3649	17.4234	56.1077	21.8226	76.814	39.0256	13.8802	-10.041	-24.2389	-2.4295	9.27384	38.518	-0.943874	-1.98262	37.4554	-5.72652
1408	0.793542	-1.89126	18.1894	0.188343	-0.895012	2.26148	0.188251	-0.895031	8.08191	0.197179	-0.657271	11.898	-0.771123	-2.46273	13.713	-2.36041	-4.17185	-10.5062	-5.68547	-0.464825	-3.27383	-0.45901	26.3196	44.7446	29.3727	82.1609	41.168	9.84187	-30.6422	-34.1172	-5.45628	1.15067	-7.70585	-10.3937	17.4574	56.1411	21.8299	76.7712	39.0111	13.8706	-10.0132	-24.2683	-2.56336	9.2441	38.2737	-0.790756	-1.90375	37.1168	-5.73714
1410	0.816484	-1.87719	18.2773	0.199201	-0.890893	2.30062	0.199109	-0.890914	8.12106	0.204981	-0.653528	11.9274	-0.808135	-2.4336	13.6877	-2.41705	-4.10411	-10.5537	-5.70904	-0.458214	-3.15945	-0.403604	26.395	44.7003	29.3757	82.0395	41.1543	9.85801	-30.6247	-34.0952	-5.4264	1.15861	-7.63532	-10.4392	17.4962	56.1493	21.861	76.6756	39.0316	13.8989	-9.94017	-24.3008	-2.69383	9.26709	38.0179	-0.664572	-1.87368	36.7774	-5.80279
1412	0.829416	-1.86892	18.3261	0.205355	-0.888428	2.32231	0.205263	-0.888449	8.14275	0.209397	-0.651308	11.9437	-0.857079	-2.40992	13.6659	-2.49734	-4.04163	-10.5943	-5.71904	-0.484122	-3.05769	-0.386117	26.42	44.6781	29.3229	81.9932	41.1309	9.87487	-30.6124	-34.0708	-5.42661	1.16723	-7.589	-10.4594	17.4735	56.1605	21.8469	76.6169	39.0795	13.9038	-9.87176	-24.2948	-2.75927	9.33857	37.8822	-0.628117	-1.87216	36.5326	-5.90228
1414	0.843984	-1.86846	18.3669	0.211601	-0.88951	2.34051	0.211509	-0.889532	8.16095	0.214109	-0.651734	11.9574	-0.90512	-2.38966	13.6519	-2.57708	-3.98587	-10.6203	-5.72281	-0.498831	-2.97431	-0.374184	26.4808	44.6681	29.324	81.9611	41.0727	9.86311	-30.6353	-34.0462	-5.42783	1.16697	-7.54419	-10.5052	17.4753	56.1663	21.8798	76.572	39.1022	13.9034	-9.82619	-24.2796	-2.77828	9.33852	37.7597	-0.607371	-1.88617	36.2993	-5.99146
1416	0.861257	-1.8719	18.4067	0.218705	-0.892533	2.35827	0.218613	-0.892556	8.1787	0.219585	-0.653558	11.9707	-0.945418	-2.3733	13.6471	-2.64399	-3.94037	-10.6292	-5.72455	-0.49754	-2.9099	-0.364292	26.5679	44.6672	29.3808	81.9426	40.9961	9.82683	-30.6847	-34.0252	-5.42271	1.15795	-7.49838	-10.5747	17.5089	56.1692	21.9569	76.5353	39.095	13.8948	-9.80665	-24.2582	-2.76554	9.25886	37.6302	-0.582972	-1.9064	36.0637	-6.06747
1418	0.872486	-1.85968	18.4493	0.224476	-0.888193	2.37721	0.224384	-0.888216	8.19764	0.2236	-0.649961	11.9849	-0.962626	-2.36237	13.6574	-2.67066	-3.91401	-10.6103	-5.73665	-0.507465	-2.85928	-0.371322	26.5593	44.6716	29.3845	81.9935	40.9931	9.81635	-30.7009	-34.0246	-5.40579	1.15212	-7.46269	-10.6204	17.5222	56.1913	21.9857	76.4909	39.0868	13.8596	-9.7906	-24.2141	-2.76571	9.17856	37.4956	-0.536491	-1.91099	35.8326	-6.18775
1420	0.880978	-1.83792	18.4761	0.229926	-0.879424	2.3891	0.229835	-0.879448	8.20953	0.227108	-0.643069	11.9938	-0.972633	-2.35845	13.66	-2.68722	-3.90304	-10.6055	-5.75505	-0.515319	-2.80591	-0.374275	26.5585	44.6598	29.4181	82.049	41.0194	9.7979	-30.7027	-34.0193	-5.38748	1.14983	-7.42447	-10.6273	17.5322	56.1845	21.9693	76.4659	39.1113	13.79	-9.83043	-24.1904	-2.77002	9.18302	37.4292	-0.541624	-1.93345	35.6741	-6.2504
1422	0.888447	-1.81238	18.4859	0.235321	-0.868889	2.39339	0.235231	-0.868913	8.21382	0.230475	-0.634856	11.9971	-0.979633	-2.36011	13.6463	-2.70098	-3.90305	-10.6308	-5.77886	-0.502658	-2.75212	-0.348915	26.5836	44.6303	29.4786	82.0833	41.0689	9.77176	-30.6908	-34.0101	-5.37417	1.14728	-7.38469	-10.5887	17.5322	56.1286	21.909	76.4699	39.2021	13.6949	-9.91648	-24.1513	-2.77979	9.26959	37.4336	-0.598439	-1.96962	35.5971	-6.22425
1424	0.899369	-1.80386	18.4903	0.240808	-0.86609	2.39537	0.240719	-0.866114	8.2158	0.234399	-0.63242	11.9986	-0.988576	-2.35619	13.6075	-2.71682	-3.89166	-10.7028	-5.80857	-0.384966	-2.73189	-0.209392	26.6222	44.5999	29.4993	82.0384	41.1473	9.77099	-30.6441	-34.0291	-5.38131	1.12292	-7.36376	-10.4955	17.4757	55.9987	21.8105	76.5244	39.4599	13.587	-9.94418	-23.9448	-2.80376	9.33121	37.4467	-0.642148	-1.96966	35.5776	-6.04437
1426	0.910482	-1.7918	18.4978	0.246667	-0.86176	2.39869	0.246578	-0.861786	8.21912	0.238503	-0.628817	12.001	-0.979979	-2.3729	13.5438	-2.70962	-3.92411	-10.8206	-5.83531	-0.336676	-2.69167	-0.064119	26.6369	44.5575	29.4102	82.0391	41.2588	9.76103	-30.6533	-34.0301	-5.39541	1.11677	-7.32482	-10.3935	17.4456	55.7807	21.7547	76.5613	39.7604	13.6917	-10.0454	-23.454	-2.83012	9.37274	37.4574	-0.643705	-1.95331	35.5405	-5.99462
1428	0.9244	-1.77579	18.5105	0.254067	-0.855953	2.40436	0.253979	-0.855979	8.22479	0.243664	-0.624014	12.0053	-0.950502	-2.41394	13.4586	-2.67475	-4.0085	-10.9776	-5.85241	-0.382903	-2.63061	0.0535005	26.5998	44.5146	29.2147	82.1419	41.414	9.72232	-30.7201	-34.0014	-5.41969	1.12219	-7.26404	-10.2797	17.4376	55.4688	21.6995	76.5499	40.1133	13.9167	-10.2403	-22.716	-2.84425	9.39077	37.4694	-0.619525	-1.93744	35.4775	-6.08193
1430	0.95734	-1.77347	18.5278	0.268617	-0.857756	2.41214	0.268529	-0.857784	8.23257	0.254645	-0.624454	12.0112	-0.907535	-2.47199	13.3583	-2.62267	-4.12885	-11.1622	-5.83626	-0.461905	-2.59391	0.112675	26.4129	44.5336	28.9859	82.5008	41.6705	9.59902	-30.7501	-33.9276	-5.48407	1.07162	-7.19897	-10.1074	17.3283	55.0716	21.4184	76.6253	40.6947	13.7628	-10.2104	-21.9839	-2.79006	9.39044	37.5249	-0.692779	-1.98768	35.4451	-6.03259
1432	0.983327	-1.77178	18.5428	0.280079	-0.859245	2.41886	0.279991	-0.859274	8.23929	0.263299	-0.624852	12.0162	-0.844001	-2.52363	13.2876	-2.52998	-4.24629	-11.2924	-5.83869	-0.515076	-2.5894	0.153821	26.31	44.546	28.8514	82.6931	41.8684	9.47779	-30.8297	-33.9009	-5.53983	1.01241	-7.13831	-9.82595	17.3393	54.5212	20.8648	75.6441	41.2799	12.7224	-11.913	-21.477	-2.75678	9.3267	37.5699	-0.699232	-1.99456	35.3902	-6.0036
1434	0.995702	-1.77123	18.5526	0.285504	-0.860075	2.42325	0.285415	-0.860104	8.24369	0.267401	-0.625135	12.0195	-0.763118	-2.56036	13.2583	-2.3987	-4.34435	-11.3468	-5.87103	-0.536903	-2.60751	0.164676	26.2972	44.5106	28.8238	82.6899	42.0207	9.39357	-30.9583	-33.935	-5.58138	0.946892	-7.10421	-9.43599	17.4508	53.7852	20.0519	73.4742	41.8684	11.1136	-15.1509	-20.854	-2.75769	9.22494	37.6032	-0.631833	-1.95032	35.3155	-6.02396
1436	0.992173	-1.78702	18.554	0.282612	-0.866689	2.42392	0.282522	-0.866718	8.24435	0.265653	-0.630262	12.02	-0.680054	-2.57236	13.2773	-2.25214	-4.39922	-11.3127	-5.93099	-0.577557	-2.58421	0.0505565	26.1521	44.2945	28.7904	82.8001	42.3527	9.40779	-31.0855	-34.005	-5.6293	0.834694	-7.18067	-9.02416	17.433	52.7968	19.1559	70.4804	42.5317	10.7917	-17.2263	-18.6581	-2.76217	9.2371	37.6727	-0.61718	-1.92745	35.2813	-6.09612
1438	0.984593	-1.80046	18.5459	0.278185	-0.871914	2.42035	0.278095	-0.871943	8.24078	0.262675	-0.634444	12.0173	-0.615623	-2.58043	13.2788	-2.13839	-4.43931	-11.3108	-5.99038	-0.619631	-2.62264	-0.100421	26.0498	44.1721	28.8479	82.8865	42.6673	9.4412	-31.0676	-34.0176	-5.71083	0.745856	-7.27123	-8.46718	16.9763	51.604	17.7835	68.3406	43.7011	10.3975	-18.7518	-16.7905	-2.7578	9.25769	37.7499	-0.60428	-1.91869	35.2643	-6.13177
1440	0.975118	-1.80812	18.5329	0.273439	-0.874446	2.41455	0.273348	-0.874475	8.23499	0.259294	-0.636631	12.013	-0.559434	-2.59427	13.2516	-2.04284	-4.48619	-11.3621	-6.03831	-0.65952	-2.70692	-0.237434	26.011	44.1785	28.9604	82.9231	42.9039	9.46573	-30.9157	-33.958	-5.81726	0.703739	-7.34847	-7.82824	16.2664	50.2582	16.1236	67.0052	45.2349	9.79005	-20.0209	-15.5619	-2.74118	9.27244	37.8268	-0.593663	-1.92681	35.2558	-6.11652
1442	0.959261	-1.81235	18.5331	0.266136	-0.874949	2.41458	0.266046	-0.874977	8.23502	0.253865	-0.637466	12.013	-0.448492	-2.62825	13.2225	-1.85602	-4.59126	-11.4173	-6.05929	-0.707967	-2.6688	-0.254261	25.9699	44.19	28.895	82.8825	42.9779	9.44045	-30.8087	-33.8567	-5.87936	0.745668	-7.39357	-7.39888	16.5093	48.924	15.3348	64.523	46.3462	9.22584	-21.6935	-14.3158	-2.71799	9.31651	37.896	-0.621072	-1.96035	35.2341	-6.08536
1444	0.943761	-1.82686	18.5459	0.258064	-0.880009	2.42029	0.257973	-0.880036	8.24072	0.24814	-0.641758	12.0173	-0.29667	-2.68858	13.1736	-1.60626	-4.76021	-11.5096	-6.07908	-0.678025	-2.61961	-0.133195	25.9172	44.1826	28.772	82.9056	43.0479	9.41901	-30.8335	-33.7955	-5.95352	0.752731	-7.42581	-7.07251	16.6065	47.6431	14.4006	62.1071	47.1165	9.79023	-23.4011	-12.7216	-2.67679	9.35522	37.9603	-0.676565	-2.00815	35.2265	-6.03711
1446	0.929311	-1.8467	18.5682	0.249958	-0.887505	2.4302	0.249866	-0.887531	8.25063	0.242535	-0.647877	12.0247	-0.114806	-2.77587	13.0955	-1.31393	-4.98989	-11.6564	-6.10699	-0.574284	-2.59637	0.0947568	25.8634	44.164	28.6504	82.9922	43.1519	9.41985	-30.9689	-33.7743	-6.04475	0.724283	-7.45048	-6.80384	16.399	46.4336	13.1645	59.9777	47.6304	11.2717	-24.9769	-10.7903	-2.62211	9.38804	38.0292	-0.749888	-2.06244	35.2392	-5.98695
1448	0.910189	-1.83544	18.5846	0.242474	-0.880973	2.43738	0.242383	-0.880998	8.25781	0.23652	-0.643467	12.0301	0.0649066	-2.88941	12.9525	-1.0388	-5.2662	-11.9234	-6.1565	-0.497241	-2.66269	0.295067	25.8816	44.2184	28.6749	82.9892	43.277	9.4725	-31.0222	-33.6913	-6.12482	0.783286	-7.4728	-6.40621	16.1873	45.2956	11.9209	57.974	48.3461	11.6252	-26.4949	-9.19341	-2.58359	9.44557	38.1424	-0.803385	-2.10227	35.2742	-6.00218
1450	0.898615	-1.82167	18.6029	0.238501	-0.87399	2.44545	0.238411	-0.874015	8.26588	0.233101	-0.6385	12.0361	0.225221	-2.99496	12.8419	-0.794874	-5.521	-12.1305	-6.20965	-0.457494	-2.71802	0.392663	25.8657	44.254	28.7435	82.9919	43.459	9.50414	-31.0069	-33.6475	-6.1917	0.846506	-7.49096	-6.11258	16.1419	44.2693	10.9863	56.2331	48.8513	12.0658	-27.433	-7.42961	-2.5429	9.51491	38.2512	-0.874846	-2.14981	35.3083	-5.97504
1452	0.895443	-1.81408	18.6203	0.237686	-0.870421	2.45313	0.237597	-0.870446	8.27356	0.232258	-0.635887	12.0419	0.357399	-3.08017	12.7861	-0.591843	-5.72827	-12.236	-6.25827	-0.450626	-2.74805	0.37588	25.8155	44.2552	28.8479	83.0324	43.6839	9.51171	-30.9234	-33.6594	-6.25049	0.898666	-7.50451	-5.92692	16.223	43.3651	10.3456	54.9303	49.1255	12.7797	-27.762	-5.67774	-2.50298	9.58518	38.3413	-0.955957	-2.20061	35.3372	-5.89775
1454	0.893785	-1.82544	18.62	0.235995	-0.875254	2.45305	0.235904	-0.875278	8.27348	0.231296	-0.639606	12.0418	0.444474	-3.13158	12.7799	-0.454949	-5.85644	-12.2489	-6.28376	-0.440994	-2.78819	0.270827	25.8304	44.2349	29.0591	83.1691	43.8562	9.58568	-30.7864	-33.7225	-6.33128	0.945726	-7.51676	-5.62299	15.967	42.5108	9.45184	54.6566	49.4752	13.7243	-28.0314	-5.03657	-2.49384	9.61391	38.3977	-0.970315	-2.20755	35.3657	-5.84411
1456	0.883192	-1.82736	18.6049	0.231256	-0.875174	2.44628	0.231166	-0.875198	8.26671	0.227757	-0.63984	12.0367	0.535546	-3.17901	12.7815	-0.308889	-5.97902	-12.2482	-6.30891	-0.387938	-2.86343	0.253431	25.8596	44.2736	29.2563	83.3206	44.0326	9.4959	-30.598	-33.6945	-6.39953	1.01195	-7.51264	-5.57826	15.9422	42.1462	9.22962	54.8649	49.6897	14.2487	-28.1112	-5.25907	-2.47938	9.68032	38.4622	-1.01375	-2.25435	35.413	-5.78772
1458	0.865579	-1.81616	18.5842	0.224582	-0.868745	2.43702	0.224492	-0.868768	8.25745	0.222377	-0.635446	12.0298	0.638967	-3.22882	12.7799	-0.141556	-6.1109	-12.2539	-6.34866	-0.280716	-2.94669	0.392425	25.8929	44.3221	29.3687	83.4162	44.237	9.27516	-30.4331	-33.5754	-6.44133	1.10342	-7.46585	-5.8193	16.2669	42.2384	9.82612	55.3778	49.6821	14.3809	-28.0802	-6.00856	-2.45345	9.78011	38.5352	-1.09759	-2.33884	35.4692	-5.71328
1460	0.860873	-1.80602	18.5971	0.223331	-0.86392	2.44271	0.223242	-0.863944	8.26314	0.221132	-0.631921	12.034	0.736824	-3.27353	12.7822	0.0179122	-6.23132	-12.2525	-6.43615	-0.120468	-2.86484	0.780283	25.9451	44.0738	29.1825	83.2252	44.52	9.20232	-30.5866	-33.6808	-6.43095	1.2389	-7.25524	-6.14343	17.0066	42.2088	11.1746	56.0278	49.1691	15.0426	-28.3346	-6.06497	-2.42649	9.81881	38.5745	-1.17686	-2.36757	35.4719	-5.57045
1462	0.858938	-1.7903	18.6082	0.223776	-0.85689	2.44758	0.223687	-0.856913	8.26801	0.221017	-0.626638	12.0377	0.839371	-3.32608	12.7669	0.181899	-6.36785	-12.2839	-6.58171	0.0554701	-2.92078	1.24943	25.9209	43.8437	29.1834	83.1778	44.8485	9.58558	-30.8556	-32.9774	-6.40308	1.27818	-7.14556	-6.35655	17.1764	42.2625	11.7777	56.7024	48.8756	15.3421	-28.4619	-6.088	-2.38884	9.83778	38.6078	-1.26338	-2.40468	35.4685	-5.41889
1464	0.858722	-1.76319	18.6168	0.225952	-0.845016	2.45134	0.225865	-0.84504	8.27177	0.221895	-0.617627	12.0405	0.950507	-3.40279	12.7303	0.350655	-6.55175	-12.3546	-6.77095	0.220655	-3.12401	1.7759	25.7717	43.6583	29.3053	82.9644	45.2373	10.6276	-31.1493	-31.1318	-6.36738	1.22713	-7.15433	-6.44263	16.7701	42.3999	11.5445	57.3562	48.8601	15.2376	-28.44	-6.10012	-2.34307	9.84482	38.6464	-1.3479	-2.44647	35.4745	-5.29184
1466	0.865564	-1.70214	18.6525	0.234003	-0.818922	2.4671	0.233918	-0.818946	8.28754	0.226259	-0.597622	12.0524	1.07101	-3.55365	12.6698	0.505201	-6.87403	-12.4681	-6.93278	0.290266	-3.22186	2.40322	25.4002	43.386	28.726	80.7285	45.8847	12.6807	-31.132	-27.5398	-6.32773	1.26335	-7.0862	-6.57679	16.79	42.4871	11.7244	57.892	48.5842	15.3585	-28.6001	-5.65598	-2.30658	9.83566	38.7163	-1.38573	-2.41313	35.5168	-5.27285
1468	0.865906	-1.64636	18.6966	0.238738	-0.794593	2.48652	0.238657	-0.794617	8.30696	0.228251	-0.579145	12.0669	1.23669	-3.75146	12.6476	0.724433	-7.29962	-12.5116	-7.09691	0.417805	-3.28113	3.26485	24.8971	42.7577	28.236	78.7613	46.1033	15.3791	-31.2171	-23.9846	-6.29596	1.26551	-7.01971	-6.74299	16.891	42.5667	11.8667	58.4602	48.3517	15.5479	-28.762	-5.64085	-2.28107	9.84085	38.7789	-1.41342	-2.40981	35.5467	-5.25753
1470	0.858301	-1.60486	18.749	0.238754	-0.775854	2.5097	0.238674	-0.775878	8.33013	0.227061	-0.565146	12.0843	1.44792	-3.99146	12.6698	1.01158	-7.81986	-12.4748	-7.28376	0.631605	-3.31075	4.35021	24.2685	41.7763	28.0361	77.3904	45.7196	18.3039	-31.609	-21.2878	-6.27214	1.2144	-6.96427	-6.95728	17.0406	42.6505	11.9658	59.0473	48.2163	15.7548	-28.859	-6.12551	-2.26389	9.87374	38.8354	-1.44299	-2.45203	35.5618	-5.23496
1472	0.847984	-1.57615	18.8296	0.236398	-0.762522	2.54543	0.23632	-0.762547	8.36586	0.224424	-0.555345	12.1111	1.67341	-4.27144	12.6838	1.30812	-8.41834	-12.4536	-7.58026	0.929863	-3.33882	5.46971	23.5597	40.7715	28.4698	76.1337	44.6825	19.3876	-32.5498	-20.5013	-6.24871	1.12836	-6.89614	-7.29575	17.3229	42.7511	12.3139	59.4451	48.1785	15.8736	-28.7123	-6.48395	-2.23941	9.95233	38.9307	-1.48855	-2.50234	35.6025	-5.26484
1474	0.849614	-1.55435	18.908	0.238697	-0.753226	2.58022	0.238619	-0.75325	8.40065	0.225519	-0.548268	12.1372	1.87904	-4.61863	12.76	1.54612	-9.12979	-12.314	-7.79991	1.09252	-3.1991	6.79652	22.3923	39.6227	28.0566	72.6119	43.6796	20.3981	-34.3543	-20.8639	-6.20331	1.04182	-6.85658	-7.5825	17.6734	42.9045	12.6251	59.8181	48.0617	16.0676	-28.6986	-7.06116	-2.22088	10.0708	39.0242	-1.54257	-2.55751	35.6373	-5.29069
1476	0.864045	-1.52255	18.9848	0.247471	-0.740661	2.61432	0.247395	-0.740686	8.43475	0.231256	-0.538345	12.1628	2.07455	-5.04667	12.918	1.7405	-9.98234	-12.0194	-7.90696	1.07446	-2.88539	8.43133	20.8064	38.3731	26.4646	66.8203	42.7822	21.2083	-37.1064	-22.4022	-6.10722	0.982747	-6.8678	-7.78237	18.0921	43.1419	12.842	60.1806	47.8473	16.2983	-28.885	-7.89411	-2.20609	10.2379	39.1079	-1.61356	-2.62878	35.6608	-5.30768
1478	0.876103	-1.41519	19.0965	0.261604	-0.694876	2.66374	0.261532	-0.694905	8.48417	0.238913	-0.503261	12.1999	2.35494	-5.59782	13.181	2.05069	-11.0899	-11.5325	-7.93428	0.910465	-2.57239	10.616	19.2354	37.2489	24.282	60.5603	41.8961	19.92	-41.0359	-26.6136	-5.84508	1.03225	-6.99404	-7.93926	18.6522	43.5793	12.9976	60.4619	47.6238	16.3038	-29.1697	-8.91103	-2.17772	10.5124	39.1853	-1.74386	-2.7879	35.6795	-5.34848
1480	0.902031	-1.29778	19.1999	0.282754	-0.645881	2.70947	0.282688	-0.64591	8.5299	0.251629	-0.465332	12.2342	2.59018	-6.14456	13.4614	2.28711	-12.17	-11.0099	-7.91822	0.747272	-2.04396	13.4723	18.1092	36.5337	21.6791	56.4221	38.6302	16.7889	-43.5533	-30.7187	-5.63484	1.07842	-7.07609	-8.0156	19.2561	43.9051	13.1011	60.6255	47.5529	16.1123	-29.4144	-9.69616	-2.12985	10.7389	39.2677	-1.8878	-2.88245	35.6983	-5.40643
1482	0.945261	-1.1901	19.2929	0.310711	-0.602648	2.75061	0.310649	-0.60268	8.57104	0.269803	-0.431293	12.2651	2.75361	-6.64357	13.7211	2.41453	-13.1345	-10.5207	-7.88817	0.68758	-1.34451	16.8182	17.779	36.2761	19.0832	54.6619	32.8787	12.8324	-43.9765	-33.3213	-5.529	1.10328	-7.1142	-7.99614	19.8306	44.1078	13.1413	60.6921	47.678	15.7321	-29.5886	-10.1699	-2.0515	10.8752	39.3546	-2.04238	-2.91146	35.7103	-5.46106
1484	1.00275	-1.10629	19.4135	0.342808	-0.571172	2.8041	0.342749	-0.571209	8.62453	0.2918	-0.405799	12.3053	2.87974	-7.05829	13.8842	2.5005	-13.933	-10.2102	-7.90989	0.982751	-0.817856	19.7896	19.2739	36.2694	17.8963	51.5513	25.8377	12.9764	-43.6593	-32.2499	-5.52436	1.13792	-7.25842	-7.83565	20.1701	44.4645	13.0284	60.796	47.9965	15.1232	-29.7262	-10.4495	-1.89045	10.9088	39.429	-2.26167	-3.0386	35.6724	-5.42392
1486	1.08216	-1.06263	19.5114	0.381099	-0.559157	2.84757	0.381041	-0.559195	8.668	0.319649	-0.394465	12.3379	2.9037	-7.37502	14.0598	2.44224	-14.5134	-9.86956	-8.03118	1.4159	-0.485523	22.1613	20.1441	36.6739	16.7458	49.8407	18.8337	12.6585	-42.3905	-31.1974	-5.54831	1.17019	-7.48234	-7.69942	20.4208	44.8252	12.9731	60.8133	48.3762	14.5612	-29.8968	-10.7149	-1.78432	10.8891	39.5062	-2.38097	-3.09963	35.6554	-5.40523
1488	1.18533	-1.05602	19.5807	0.426643	-0.565399	2.8785	0.426584	-0.565443	8.69893	0.354065	-0.396334	12.3612	2.8166	-7.59865	14.2718	2.22359	-14.8816	-9.45325	-8.24304	1.90956	-0.349956	23.9416	19.7866	37.4176	15.7772	49.8888	12.4917	10.9787	-40.2754	-30.5275	-5.57782	1.19815	-7.76517	-7.60928	20.6005	45.1557	12.9905	60.7428	48.7949	14.0502	-30.1184	-11.027	-1.75521	10.8596	39.591	-2.38591	-3.08132	35.6752	-5.41886
1490	1.30812	-1.05853	19.6389	0.480009	-0.577341	2.90452	0.479952	-0.57739	8.72495	0.394693	-0.401977	12.3808	2.64395	-7.75819	14.5283	1.88018	-15.101	-8.94792	-8.47788	2.36553	-0.3544	25.4806	17.9529	38.3886	14.7045	50.9161	7.77182	8.4728	-37.9822	-28.4933	-5.61177	1.23598	-8.04215	-7.47975	20.64	45.4219	12.9947	60.7469	49.3448	13.1653	-30.3998	-11.2976	-1.75801	10.9423	39.6834	-2.37881	-3.07422	35.7271	-5.41904
1492	1.46688	-1.05847	19.7352	0.549225	-0.591449	2.94747	0.54916	-0.591506	8.7679	0.447276	-0.408284	12.4131	2.42539	-7.8838	14.7032	1.4577	-15.244	-8.58999	-8.57615	2.7231	-0.376458	26.8751	17.2605	39.2605	13.9603	51.7917	3.81654	6.65824	-35.1886	-26.5641	-5.58906	1.18735	-8.26225	-7.35227	20.6508	45.7719	12.5855	60.3672	49.791	13.0163	-30.6132	-12.2149	-1.76316	11.0615	39.8103	-2.37815	-3.09102	35.8027	-5.40215
1494	1.66567	-1.04162	19.868	0.637332	-0.601902	3.00658	0.63727	-0.601968	8.82701	0.513763	-0.410717	12.4576	2.17146	-8.00475	14.7811	0.962179	-15.3678	-8.40766	-8.56262	3.04388	-0.435614	28.2418	18.1768	40.0163	13.3687	52.5334	0.393884	5.97149	-32.0341	-24.5815	-5.47602	1.0609	-8.47027	-7.27564	20.7145	46.2281	11.8538	59.6225	50.1149	13.654	-30.8065	-13.6953	-1.75821	11.1843	39.9753	-2.39305	-3.12766	35.8953	-5.38314
1496	1.89425	-0.955977	19.9758	0.74459	-0.584912	3.05419	0.744535	-0.584991	8.87461	0.592889	-0.39145	12.4934	1.894	-8.21392	14.8196	0.387549	-15.6446	-8.28844	-8.72396	3.66909	-0.808091	30.0113	20.0255	40.8442	12.8376	54.581	-2.79589	6.74624	-29.175	-20.7469	-5.15425	1.01788	-8.9245	-7.42297	21.0805	46.7189	11.6067	59.022	50.4399	14.2502	-31.2456	-14.7208	-1.73934	11.2304	40.1672	-2.41571	-3.14247	35.9859	-5.42506
1498	2.20778	-0.913513	20.0873	0.88521	-0.594424	3.10352	0.885146	-0.594514	8.92396	0.698578	-0.389958	12.5306	1.49671	-8.3787	14.8817	-0.384987	-15.7976	-8.11454	-8.86735	4.37421	-1.08604	31.7451	21.6958	41.8576	12.5085	57.8661	-5.37443	7.14242	-25.5494	-15.8928	-4.96654	0.844716	-9.37742	-7.61191	21.4076	47.3255	11.3892	58.4815	50.6957	14.4959	-31.645	-15.3509	-1.67219	11.3093	40.3721	-2.48365	-3.13571	36.1027	-5.54445
1500	2.61245	-0.931092	20.2053	1.06038	-0.638451	3.15592	1.06032	-0.638561	8.97635	0.832246	-0.412182	12.5703	0.957708	-8.4815	14.9865	-1.38683	-15.7885	-7.85214	-8.95598	5.09778	-1.22226	33.246	22.9486	43.082	12.5696	62.0544	-7.31955	6.92939	-21.5001	-10.881	-4.95464	0.544719	-9.79106	-7.8101	21.6936	48.0103	11.2103	57.9444	50.8996	14.3448	-31.9625	-15.6008	-1.55013	11.442	40.5731	-2.60924	-3.13231	36.234	-5.69395
1502	3.08319	-0.972266	20.3258	1.26231	-0.698873	3.20936	1.26224	-0.699002	9.0298	0.986916	-0.445048	12.6108	0.276347	-8.57067	15.1381	-2.6366	-15.7077	-7.49153	-8.99042	5.77155	-1.40987	34.1195	24.0646	44.5085	13.4154	66.055	-8.90082	7.50348	-18.8376	-8.68827	-4.93066	0.301133	-10.2377	-8.03996	22.3127	48.5837	11.5031	57.1822	51.1706	14.0523	-32.3517	-15.6222	-1.37173	11.6118	40.7253	-2.821	-3.24865	36.3113	-5.64368
1504	3.58386	-1.03633	20.4089	1.47539	-0.771894	3.24613	1.47531	-0.772008	9.06654	1.15071	-0.486585	12.6389	-0.468457	-8.62493	15.3063	-3.98771	-15.5467	-7.10092	-8.99151	6.58015	-1.67932	34.9265	24.9427	45.782	14.2825	68.7825	-9.73654	8.22632	-17.6794	-8.00794	-4.92826	0.0240168	-10.6224	-8.32097	22.8434	49.0123	11.814	56.3969	51.437	13.5326	-32.6637	-15.6368	-1.22003	11.7968	40.8204	-2.98752	-3.35595	36.3466	-5.61001
1506	4.06111	-1.00778	20.5231	1.6863	-0.802861	3.29583	1.68622	-0.803035	9.11626	1.3103	-0.496986	12.6768	-1.15485	-8.69349	15.4216	-5.24445	-15.436	-6.81654	-9.06041	7.27321	-1.80884	35.7493	25.7449	46.8893	14.9234	70.0273	-10.0278	8.69	-17.4883	-7.97338	-4.81693	-0.117401	-10.7974	-8.66507	23.2243	49.3127	12.0659	55.6975	51.6807	12.8447	-32.8632	-15.6405	-1.09451	12.001	40.8756	-3.09201	-3.44824	36.3321	-5.61101
1508	4.33393	-0.402398	20.9711	1.85872	-0.566777	3.48818	1.85868	-0.566967	9.30867	1.42469	-0.310462	12.821	-1.38022	-9.00727	15.2648	-5.78227	-15.9269	-7.04821	-9.65452	6.60901	-0.840028	36.375	27.1624	48.1497	15.173	70.0031	-10.6618	7.98508	-15.6981	-5.84403	-3.99704	0.670647	-10.2952	-9.10332	23.5781	49.6331	12.3839	55.3525	51.8613	12.2766	-32.9705	-15.3397	-0.904631	12.2827	40.9653	-3.2066	-3.62822	36.245	-5.53351
1510	4.56985	0.354537	21.7361	2.02972	-0.265196	3.81912	2.02971	-0.265594	9.63963	1.53422	-0.0759011	13.0686	-1.39887	-9.35772	14.774	-5.99966	-16.5402	-7.91054	-10.0278	5.69423	0.948166	36.6433	29.0691	49.4386	15.4172	70.2341	-12.2517	6.04139	-13.7857	-4.02738	-3.27046	1.61697	-8.9557	-9.51189	23.9673	49.9183	12.7114	55.0806	52.0798	11.6914	-32.9068	-14.9504	-0.68068	12.5362	41.1234	-3.30147	-3.81182	36.0241	-5.36012
1512	4.7903	1.06724	22.6133	2.1924	0.0165767	4.19953	2.1924	0.0163504	10.02	1.63899	0.143603	13.3531	-1.34314	-9.63328	14.1097	-6.08219	-17.038	-9.10843	-10.0314	4.9375	2.98724	36.5593	31.1225	50.605	15.6877	70.956	-14.6525	3.57835	-12.2923	-3.32727	-2.85795	2.41807	-7.21864	-9.85369	24.3531	50.1637	13.0088	54.8324	52.2925	11.1004	-32.7044	-14.5512	-0.467348	12.7127	41.3199	-3.35269	-3.95498	35.7368	-5.12819
1514	4.96118	1.33587	22.7221	2.29236	0.116595	4.24349	2.29238	0.116429	10.0639	1.7078	0.224342	13.3857	-1.46959	-9.57902	14.0627	-6.29759	-16.8916	-9.19069	-9.88476	5.03365	3.15133	36.3837	32.1127	51.2628	15.9275	71.3845	-16.6496	3.35523	-12.5395	-5.30719	-2.74198	2.5062	-7.08058	-10.1288	24.5046	50.4129	13.1336	54.6886	52.1935	10.6464	-32.5554	-14.2342	-0.42812	12.71	41.3815	-3.27618	-3.94925	35.7296	-5.02569
1516	5.07775	1.43731	22.7619	2.35283	0.149334	4.25905	2.35284	0.149096	10.0795	1.75109	0.252282	13.3974	-1.6974	-9.41498	14.0456	-6.65247	-16.5081	-9.22415	-9.77946	4.92866	3.40426	35.852	32.4995	51.5606	16.3025	72.1314	-17.8349	3.3019	-12.4109	-7.24203	-2.70245	2.53958	-6.96026	-10.2528	24.5094	50.479	13.3184	54.5097	52.1234	10.2866	-32.4402	-14.0586	-0.43337	12.6715	41.4198	-3.19925	-3.91513	35.7414	-4.91932
1518	5.14418	1.41421	22.8456	2.37983	0.132014	4.29586	2.37984	0.131768	10.1163	1.77235	0.240793	13.4251	-2.02355	-9.20693	13.9865	-7.17449	-16.0065	-9.33432	-9.73231	4.47738	4.02479	34.9776	32.5263	51.5173	16.8045	73.1191	-18.0878	3.1163	-11.6118	-8.6527	-2.71774	2.6468	-6.6276	-10.2056	24.3502	50.335	13.6069	54.2899	52.1706	10.003	-32.3398	-14.0225	-0.46163	12.6258	41.4422	-3.14748	-3.87688	35.7223	-4.79862
1520	5.18632	1.18725	22.8161	2.37684	0.0293461	4.28501	2.37685	0.0291065	10.1054	1.77624	0.163876	13.4174	-2.48651	-9.01569	14.1087	-7.92934	-15.4961	-9.0976	-9.62119	4.04569	4.38777	33.9796	32.9983	51.0562	17.136	73.3985	-17.5367	3.06125	-11.1557	-10.4994	-2.91029	2.74436	-6.54135	-9.96936	23.8381	50.0427	13.9367	54.1748	52.4061	9.76424	-32.175	-14.0502	-0.54979	12.5393	41.3829	-3.09122	-3.817	35.6927	-4.73013
1522	5.22685	0.909163	22.6909	2.36832	-0.094385	4.2323	2.36832	-0.0946402	10.0527	1.77724	0.0710039	13.3783	-2.94394	-8.83593	14.2993	-8.67161	-15.0139	-8.73621	-9.4943	3.78355	4.45622	33.2491	32.7371	50.5889	17.5824	73.9191	-16.4636	2.81746	-10.4604	-11.4956	-3.16652	2.81801	-6.63236	-9.78209	23.3719	49.7438	14.363	53.9683	52.5744	9.51559	-31.9384	-14.0906	-0.629696	12.4798	41.2891	-3.08397	-3.75252	35.6979	-4.70859
1524	5.26911	0.62442	22.496	2.36008	-0.220342	4.1488	2.36006	-0.220585	9.96923	1.77858	-0.0233565	13.3162	-3.35025	-8.6348	14.4914	-9.31484	-14.5129	-8.38148	-9.3167	3.69469	4.27816	32.7903	31.8509	50.2116	18.081	74.7338	-15.1998	2.42337	-9.55161	-11.5112	-3.45756	2.84435	-6.84398	-9.66218	23.0434	49.475	14.8197	53.6642	52.6451	9.24272	-31.6848	-14.1071	-0.684622	12.4556	41.1849	-3.12446	-3.69085	35.7425	-4.7202
1526	5.30727	0.349713	22.3165	2.35122	-0.341719	4.07215	2.35118	-0.341967	9.89257	1.77923	-0.114378	13.2591	-3.68455	-8.27342	14.5183	-9.78824	-13.7319	-8.36466	-8.92743	3.63434	4.12211	32.2312	31.9176	49.9018	18.3233	75.1884	-14.8519	2.4197	-8.865	-11.1989	-3.77327	2.74763	-7.00092	-9.43431	22.825	49.217	14.9739	53.3986	52.7338	8.94946	-31.6943	-14.0075	-0.71026	12.4348	41.1198	-3.16452	-3.64737	35.8006	-4.70838
1528	5.29734	0.0852065	22.2077	2.32242	-0.454963	4.02712	2.32237	-0.455196	9.84754	1.76449	-0.200613	13.2257	-3.90054	-7.85804	14.4061	-10.0407	-12.8829	-8.62265	-8.35947	3.34386	4.16172	31.4054	32.1714	49.2929	18.2443	75.1784	-14.5011	2.36754	-8.65108	-10.5887	-4.07998	2.58528	-6.99018	-9.1974	22.611	48.9309	15.0871	53.262	52.9485	8.64484	-31.5704	-13.911	-0.754481	12.406	41.0864	-3.1693	-3.59791	35.8461	-4.68451
1530	5.23504	-0.173774	22.1716	2.27126	-0.561793	4.01457	2.2712	-0.562028	9.835	1.73266	-0.283554	13.2166	-4.00923	-7.43165	14.2053	-10.1004	-12.0448	-9.05223	-7.73245	2.92281	4.34529	30.5362	32.2977	48.398	17.8707	74.9608	-13.8446	2.33282	-8.93678	-9.86348	-4.3713	2.40056	-6.82206	-8.97156	22.3708	48.5998	15.243	53.2737	53.3045	8.36793	-31.2562	-13.8553	-0.833667	12.3536	41.0651	-3.12314	-3.52547	35.8614	-4.67033
1532	5.1399	-0.480544	22.1328	2.20136	-0.686426	4.00151	2.2013	-0.686659	9.82197	1.68789	-0.380938	13.207	-4.10348	-7.05098	14.1177	-10.138	-11.3044	-9.26463	-7.49591	3.05533	4.27877	30.7316	31.4328	47.4842	17.345	75.6922	-12.3996	3.04141	-9.5467	-9.50778	-4.68866	2.3091	-6.70291	-8.74029	22.0611	48.1639	15.5835	53.4034	53.771	8.27575	-30.8621	-13.8865	-0.985148	12.2209	40.9626	-2.98219	-3.36996	35.7995	-4.75434
1534	5.05837	-0.63225	22.1769	2.15158	-0.745543	4.02319	2.1515	-0.745761	9.84359	1.65418	-0.428214	13.2233	-4.18186	-6.78012	13.9925	-10.1898	-10.7685	-9.53197	-7.4957	3.41893	3.94849	31.4238	30.4102	47.1078	17.0501	77.2591	-11.0739	3.54298	-10.1471	-9.82351	-4.90322	2.29345	-6.45673	-8.60529	21.9588	47.8446	15.8236	53.5686	54.1186	8.22266	-30.6084	-13.8717	-1.05171	12.1079	40.9255	-2.93666	-3.25362	35.7397	-4.8652
1536	5.00142	-0.63793	22.2781	2.1259	-0.743818	4.06847	2.12582	-0.744037	9.88889	1.63484	-0.428641	13.2572	-4.2652	-6.59621	13.8384	-10.2843	-10.3882	-9.84161	-7.59453	3.8485	3.48316	32.2037	29.6073	47.2227	16.9727	78.969	-10.2444	3.68517	-10.7447	-10.6591	-5.03517	2.30529	-6.12678	-8.55947	22.0823	47.6834	15.9307	53.7688	54.2748	8.15291	-30.5407	-13.7802	-1.01437	12.0345	40.9624	-3.00723	-3.20746	35.7104	-4.96641
1538	4.96562	-0.739081	22.2536	2.10093	-0.784379	4.05891	2.10085	-0.784598	9.87934	1.6186	-0.460449	13.2501	-4.44057	-6.31929	13.8179	-10.4997	-9.81278	-9.91241	-7.34891	3.92628	3.48695	31.875	30.0157	47.0416	16.5239	77.7555	-10.7901	3.99602	-11.8065	-11.0769	-5.30466	2.1291	-6.03676	-8.46571	22.2176	47.6662	16.0164	54.1377	54.1773	7.95631	-30.6356	-13.5942	-0.940536	11.9919	40.9723	-3.1052	-3.24812	35.7536	-4.97682
1540	4.90335	-0.842921	22.2232	2.06418	-0.823596	4.04683	2.0641	-0.823809	9.86727	1.59348	-0.491946	13.241	-4.51639	-6.07407	13.8446	-10.5426	-9.3362	-9.89319	-7.10166	3.80587	3.63238	31.066	29.733	46.8188	16.2785	76.6312	-11.0733	3.7719	-12.766	-11.1078	-5.53798	1.96478	-5.92865	-8.48231	22.3232	47.5474	16.2081	54.4563	54.1416	7.84894	-30.5777	-13.5091	-0.93481	11.9317	40.959	-3.10596	-3.26496	35.7909	-4.93624
1542	4.81261	-0.929872	22.2097	2.01651	-0.852984	4.04214	2.01642	-0.853192	9.86257	1.55959	-0.516778	13.2374	-4.47082	-5.89492	13.8752	-10.3898	-9.02684	-9.85966	-6.92552	3.55901	3.81644	30.0618	28.6673	46.6054	16.271	76.0492	-10.743	2.95164	-13.4946	-10.7768	-5.70284	1.85154	-5.76686	-8.61357	22.3717	47.3039	16.4879	54.713	54.2141	7.84254	-30.3556	-13.5101	-1.00446	11.8288	40.9233	-2.99467	-3.22244	35.8049	-4.86564
1544	4.73531	-0.981124	22.1968	1.97802	-0.86805	4.03721	1.97793	-0.868253	9.85764	1.53171	-0.530347	13.2337	-4.40525	-5.80259	13.8046	-10.2405	-8.8766	-10.0041	-6.82406	3.37279	3.87308	29.5147	28.2689	46.4178	15.9807	74.8397	-9.89342	2.04842	-14.1139	-9.96853	-5.82118	1.75608	-5.6425	-8.75948	22.3081	47.0915	16.6306	55.0967	54.2503	7.77815	-30.2582	-13.3103	-1.07202	11.6189	40.8823	-2.84252	-3.07292	35.8107	-4.82128
1546	4.65956	-1.02104	22.2336	1.9411	-0.878808	4.05423	1.94102	-0.879009	9.87466	1.50473	-0.540672	13.2464	-4.28862	-5.83031	13.6725	-10.0482	-8.96143	-10.2486	-6.76515	3.17404	4.01825	29.0358	28.1821	46.3294	16.1052	75.0229	-9.07679	0.444879	-13.9609	-10.4091	-5.91168	1.7198	-5.45495	-8.80209	22.3711	46.968	16.7615	55.3729	54.2492	7.7051	-30.2424	-13.1692	-1.06227	11.4408	40.8216	-2.73044	-2.97998	35.7588	-4.75449
1548	4.58676	-1.05996	22.3133	1.90541	-0.889802	4.09025	1.90532	-0.889999	9.91068	1.47865	-0.551161	13.2733	-4.12376	-5.97513	13.5113	-9.81547	-9.27744	-10.534	-6.72819	2.96835	4.25285	28.579	28.3134	46.3613	16.6469	76.4975	-8.33772	-1.75793	-13.154	-12.2354	-5.98099	1.7418	-5.21541	-8.74367	22.5671	46.9294	16.9042	55.5116	54.2138	7.62737	-30.2811	-13.1212	-0.989042	11.349	40.7351	-2.6692	-2.96859	35.6531	-4.67669
1550	4.53027	-1.12173	22.3572	1.87482	-0.911929	4.11054	1.87473	-0.912122	9.93097	1.45708	-0.569615	13.2885	-3.93858	-6.19693	13.4244	-9.57084	-9.74797	-10.6724	-6.6664	2.83149	4.37868	28.2756	28.5085	46.506	17.0815	76.9259	-7.24606	-3.76807	-13.1943	-14.4186	-6.02871	1.77164	-5.05551	-8.72629	22.6734	46.8802	17.0586	55.6196	54.1791	7.52125	-30.2725	-13.069	-1.00127	11.4416	40.6194	-2.60988	-2.98453	35.5583	-4.67932
1552	4.46763	-1.15681	22.407	1.84401	-0.921879	4.13321	1.84392	-0.92207	9.95364	1.43461	-0.578982	13.3054	-3.71997	-6.44854	13.3497	-9.27657	-10.2867	-10.786	-6.58509	2.68072	4.49928	27.9895	28.5388	46.8061	17.5581	76.6801	-6.19949	-4.97114	-13.7156	-16.9995	-6.07679	1.85798	-4.94251	-8.73389	22.7886	46.8475	17.1933	55.6526	54.1436	7.44554	-30.2402	-13.0633	-1.02422	11.5336	40.4403	-2.5181	-2.95565	35.446	-4.68957
1554	4.40036	-1.16195	22.4587	1.81395	-0.918323	4.15637	1.81386	-0.918511	9.9768	1.41188	-0.578199	13.3227	-3.47786	-6.70508	13.2714	-8.94235	-10.8433	-10.9074	-6.48245	2.51562	4.62301	27.699	28.4005	47.2608	18.152	76.0821	-5.31907	-5.36778	-14.5381	-19.9277	-6.13035	1.98909	-4.88223	-8.76528	22.9223	46.8298	17.2983	55.6193	54.1001	7.41526	-30.2104	-13.0899	-1.02822	11.5684	40.2117	-2.40968	-2.88729	35.3215	-4.69691
1556	4.35275	-1.1701	22.4649	1.79237	-0.917494	4.15932	1.79228	-0.917678	9.97975	1.39568	-0.578882	13.3249	-3.24868	-6.93564	13.1769	-8.62349	-11.3463	-11.0628	-6.3539	2.41017	4.70702	27.414	28.3118	47.8104	19.0865	76.4762	-4.71916	-5.89342	-14.8287	-23.5146	-6.1855	2.0772	-4.91174	-8.8095	23.0513	46.8182	17.3604	55.5836	54.0005	7.43474	-30.289	-13.0547	-0.949721	11.5058	40.0224	-2.39122	-2.88905	35.2234	-4.7279
1558	4.33256	-1.18787	22.4445	1.78196	-0.923184	4.15049	1.78187	-0.923368	9.97092	1.38825	-0.583735	13.3182	-3.0769	-7.10927	13.0801	-8.38743	-11.7234	-11.228	-6.21274	2.33262	4.75956	27.2638	28.4688	48.5722	19.954	76.7409	-4.0966	-5.94019	-15.0361	-25.2956	-6.23524	2.15477	-5.00221	-8.87363	23.1291	46.762	17.4239	55.5244	53.956	7.47603	-30.37	-13.0047	-0.836855	11.3759	39.8475	-2.40698	-2.89369	35.1414	-4.74461
1560	4.33749	-1.213	22.4069	1.78192	-0.934272	4.13403	1.78182	-0.934455	9.95446	1.3889	-0.59198	13.3059	-2.96963	-7.22578	12.985	-8.24654	-11.9716	-11.395	-6.06574	2.29427	4.78539	27.278	28.9238	49.5292	20.6279	76.4726	-3.40286	-5.33517	-15.3952	-25.1274	-6.27849	2.2201	-5.11745	-8.94375	23.1564	46.657	17.4851	55.4194	53.9795	7.48858	-30.4113	-12.9214	-0.715293	11.2199	39.6896	-2.44139	-2.89753	35.0768	-4.73792
1562	4.3447	-1.23016	22.3737	1.78359	-0.94213	4.11944	1.78349	-0.942314	9.93987	1.39064	-0.597713	13.295	-2.91118	-7.31668	12.8931	-8.1842	-12.1547	-11.5571	-5.91733	2.35384	4.80718	27.4688	29.7071	50.4918	20.9511	74.9883	-2.67688	-3.78234	-15.9921	-25.0889	-6.32761	2.24517	-5.13434	-8.95026	23.1911	46.5176	17.4985	55.1602	54.0325	7.28108	-30.3283	-12.6789	-0.641916	11.1848	39.5748	-2.48816	-2.95347	35.0402	-4.70004
1564	4.37596	-1.21325	22.3446	1.79893	-0.937397	4.10629	1.79884	-0.937582	9.92672	1.40185	-0.593208	13.2852	-2.85199	-7.41953	12.8107	-8.12453	-12.3605	-11.7	-5.8107	2.53557	4.76024	27.7385	30.357	51.5931	21.3187	73.2912	-2.08672	-1.77961	-17.5506	-24.2997	-6.32949	2.24019	-5.16178	-8.99279	23.1936	46.4806	17.4002	54.9801	53.9905	7.08262	-30.2595	-12.4511	-0.605542	11.139	39.463	-2.47707	-2.96137	35.024	-4.69054
1566	4.43136	-1.15184	22.3275	1.82891	-0.915584	4.09791	1.82882	-0.915772	9.91834	1.42297	-0.575067	13.2789	-2.76983	-7.54292	12.7284	-8.03147	-12.6127	-11.8414	-5.75556	2.79359	4.67351	28.0548	30.7426	52.8299	21.6867	71.5591	-1.62387	0.699397	-19.7574	-22.7104	-6.26959	2.23697	-5.21196	-9.068	23.1844	46.5638	17.2021	54.9269	53.8453	6.93075	-30.2513	-12.2608	-0.594091	11.0599	39.3466	-2.40357	-2.91642	35.0178	-4.71882
1568	4.49548	-1.03304	22.3467	1.86791	-0.869874	4.10502	1.86782	-0.870065	9.92545	1.44939	-0.538555	13.2842	-2.63533	-7.67898	12.6056	-7.85277	-12.9061	-12.0591	-5.7423	2.90498	4.73031	28.3992	30.7324	54.0979	21.4243	69.1087	-0.979099	4.42643	-20.6027	-20.1651	-6.13862	2.36732	-5.24642	-9.05442	23.2703	46.6919	17.0194	54.9666	53.6948	6.74745	-30.375	-12.0381	-0.566265	10.9563	39.2211	-2.30808	-2.88829	34.9849	-4.77567
1570	4.55213	-0.876693	22.4052	1.90704	-0.807467	4.12917	1.90695	-0.807667	9.94961	1.4749	-0.489613	13.3023	-2.45269	-7.80389	12.4375	-7.58749	-13.1953	-12.3654	-5.77603	3.04128	4.81116	28.5989	30.9479	55.3723	21.6504	68.4813	-1.07963	7.92351	-21.1277	-18.1907	-5.99051	2.48172	-5.22115	-9.08089	23.4465	46.8763	16.85	55.0146	53.5525	6.58961	-30.4732	-11.7957	-0.514252	10.9344	39.1767	-2.2879	-2.91144	34.9597	-4.76771
1572	4.59736	-0.700504	22.496	1.94297	-0.735662	4.16747	1.94289	-0.735863	9.9879	1.49744	-0.433871	13.3309	-2.23557	-7.90951	12.2367	-7.25624	-13.4616	-12.7376	-5.83863	3.21208	4.92171	28.6504	31.5195	56.5828	22.3384	69.65	-1.84306	10.9128	-21.5257	-17.0215	-5.84623	2.54525	-5.14061	-9.17465	23.6873	47.1045	16.7028	55.051	53.4221	6.47521	-30.5126	-11.5592	-0.440664	11.0064	39.2132	-2.35067	-2.98081	34.946	-4.69578
1574	4.63581	-0.55394	22.5944	1.97321	-0.676263	4.20947	1.97314	-0.676469	10.0299	1.51648	-0.387773	13.3624	-2.03014	-7.98956	12.0538	-6.93492	-13.6784	-13.0796	-5.86049	3.3015	5.19395	28.7958	32.3613	57.5153	22.4442	69.7317	-2.04191	13.2153	-20.956	-14.5556	-5.73417	2.56258	-5.06228	-9.32057	23.885	47.337	16.5978	55.0966	53.2904	6.42996	-30.5042	-11.4278	-0.362873	11.116	39.2301	-2.42078	-3.02817	34.9151	-4.66264
1576	4.67455	-0.418056	22.6541	2.00273	-0.62118	4.23431	2.00266	-0.621384	10.0547	1.53524	-0.344881	13.3809	-1.85917	-8.05798	11.9304	-6.66573	-13.8643	-13.3111	-5.85049	3.39712	5.49587	28.7204	33.3657	58.2798	22.7442	70.2492	-2.69885	14.5856	-20.1045	-12.7691	-5.60856	2.52238	-5.02779	-9.52698	24.0786	47.5319	16.5132	55.1273	53.1517	6.415	-30.5294	-11.3156	-0.329904	11.235	39.3014	-2.49744	-3.08483	34.9558	-4.6368
1578	4.71233	-0.286384	22.6717	2.03153	-0.567444	4.24053	2.03148	-0.567654	10.061	1.55358	-0.302989	13.3855	-1.72081	-8.1218	11.8735	-6.44704	-14.0325	-13.4178	-5.82879	3.52108	5.77052	28.4211	34.3407	58.9242	23.2735	71.2322	-3.85812	15.1023	-19.3492	-12.0087	-5.4648	2.4369	-5.04929	-9.77254	24.2691	47.6922	16.4228	55.144	53.0021	6.42607	-30.607	-11.206	-0.341856	11.3328	39.4207	-2.57538	-3.15956	35.0693	-4.60755
1580	4.74075	-0.146483	22.6791	2.05705	-0.509134	4.24215	2.057	-0.509344	10.0626	1.56918	-0.25785	13.3866	-1.58193	-8.19515	11.8705	-6.22569	-14.221	-13.4241	-5.87083	3.6889	5.91119	28.1704	34.6973	59.5919	23.5985	71.7151	-4.83849	15.126	-19.3544	-11.6147	-5.32964	2.35472	-5.13973	-9.96633	24.4247	47.885	16.2189	55.1734	52.8265	6.49351	-30.7372	-11.1128	-0.34866	11.3049	39.5052	-2.64587	-3.27271	35.1848	-4.54257
1582	4.73545	0.00541127	22.7266	2.06892	-0.44284	4.26166	2.06887	-0.443057	10.0821	1.57409	-0.20763	13.401	-1.4205	-8.26628	11.8437	-5.96528	-14.4133	-13.4766	-5.96408	3.85491	6.01886	27.9753	34.7604	60.2284	23.8004	71.574	-5.74157	14.9778	-19.7087	-11.9454	-5.18903	2.32334	-5.17099	-10.1674	24.628	48.0747	16.1181	55.1988	52.6744	6.54135	-30.833	-11.0084	-0.339284	11.3548	39.5633	-2.71839	-3.37228	35.2431	-4.5011
1584	4.69738	0.159956	22.813	2.06672	-0.37269	4.29855	2.06668	-0.372903	10.119	1.56825	-0.155414	13.4285	-1.24898	-8.32903	11.7838	-5.68697	-14.593	-13.5927	-6.09635	4.01535	6.09978	27.8495	34.637	60.825	23.9043	70.8987	-6.56961	14.7697	-20.1917	-12.7469	-5.04027	2.34554	-5.13035	-10.3702	24.8716	48.2472	16.1356	55.2226	52.5672	6.55441	-30.8887	-10.9114	-0.313488	11.4826	39.5996	-2.78309	-3.44286	35.2383	-4.49266
1586	4.65359	0.273933	22.8779	2.05828	-0.319479	4.3264	2.05824	-0.319691	10.1468	1.55876	-0.116213	13.4492	-1.13598	-8.37054	11.7343	-5.50489	-14.7114	-13.688	-6.21586	4.17488	6.08956	27.745	34.4911	61.3728	23.9804	70.167	-7.3442	14.5624	-20.3562	-12.8264	-4.88234	2.37428	-5.09273	-10.505	25.0422	48.3692	16.1206	55.2835	52.5572	6.55306	-30.9721	-10.9404	-0.290387	11.4841	39.6358	-2.78021	-3.46756	35.2137	-4.49964
1588	4.61876	0.371159	22.9202	2.05221	-0.274186	4.34437	2.05218	-0.274396	10.1648	1.55151	-0.0827558	13.4625	-1.09454	-8.39972	11.7211	-5.44321	-14.7805	-13.7122	-6.39192	4.48257	6.01283	27.9412	34.1929	61.8569	24.0809	70.1317	-7.98628	14.0567	-19.8598	-12.2678	-4.71478	2.41492	-5.09653	-10.6018	25.1834	48.5036	16.1187	55.2985	52.5166	6.5185	-31.0705	-10.9421	-0.260885	11.4763	39.6707	-2.81809	-3.51322	35.2015	-4.51593
1590	4.59982	0.465711	22.9419	2.05284	-0.231353	4.35314	2.05282	-0.231565	10.1736	1.54944	-0.0507106	13.4689	-1.12287	-8.40283	11.7385	-5.49372	-14.7756	-13.6774	-6.61588	4.95023	5.86704	28.4871	33.8802	62.3077	24.1801	70.7244	-8.55601	13.3296	-18.8463	-11.28	-4.54057	2.46955	-5.14184	-10.6823	25.3135	48.6587	16.1326	55.2529	52.42	6.45976	-31.1669	-10.8991	-0.224686	11.4696	39.7006	-2.9076	-3.57846	35.2049	-4.52537
1592	4.60566	0.595915	22.9605	2.06768	-0.175278	4.36001	2.06766	-0.175491	10.1804	1.5572	-0.00790619	13.4739	-1.19301	-8.32922	11.7321	-5.59152	-14.6134	-13.6928	-6.7943	5.46622	5.62256	29.3107	34.3281	62.9042	23.9981	70.6349	-9.47767	12.9906	-18.2976	-10.5912	-4.37478	2.54636	-5.17404	-10.812	25.4757	48.797	16.1447	55.1717	52.2916	6.43787	-31.1986	-10.8926	-0.183758	11.4399	39.7089	-3.01943	-3.61275	35.1998	-4.45734
1594	4.61375	0.734911	22.9784	2.08433	-0.115574	4.36646	2.08432	-0.11579	10.1869	1.5661	0.0377211	13.4786	-1.28778	-8.14173	11.7045	-5.6903	-14.2331	-13.7593	-6.95135	6.0552	5.31709	30.2526	34.2884	63.291	24.1246	71.4387	-9.88498	12.9334	-17.63	-10.7868	-4.18494	2.66251	-5.23151	-10.9458	25.6706	48.9824	16.1884	55.042	52.1585	6.3782	-31.2064	-10.8793	-0.155641	11.2177	39.708	-2.95336	-3.49491	35.1675	-4.44736
1596	4.62667	0.863104	22.9888	2.10208	-0.0609665	4.36965	2.10207	-0.0611834	10.1901	1.57613	0.0796145	13.4808	-1.41867	-7.85152	11.6761	-5.81253	-13.6513	-13.8371	-7.08396	6.70015	4.99024	31.2202	33.713	63.4251	24.5514	72.9909	-9.75723	13.0189	-16.8716	-11.7694	-4.00846	2.79184	-5.30956	-11.0769	25.869	49.1951	16.2596	54.8877	52.0189	6.24254	-31.1943	-10.8344	-0.150608	10.8388	39.6949	-2.71411	-3.23708	35.1191	-4.50653
1598	4.68174	0.925585	22.9573	2.132	-0.0386001	4.35464	2.132	-0.0388196	10.1751	1.59717	0.0981803	13.4695	-1.6523	-7.53889	11.745	-6.10157	-12.9916	-13.7305	-7.17723	7.37312	4.73819	32.0979	33.7224	63.5239	24.5813	73.1668	-9.89054	12.7646	-16.6491	-12.4928	-4.03843	2.80118	-5.3579	-11.2278	25.9602	49.2916	16.3136	54.8081	51.8198	5.9125	-31.1525	-10.685	-0.195543	10.6063	39.6359	-2.51825	-2.99763	35.1199	-4.55138
1600	4.73714	0.953155	22.9137	2.15876	-0.0313641	4.33457	2.15875	-0.031587	10.155	1.61675	0.105257	13.4545	-1.95913	-7.22865	11.8027	-6.52549	-12.3067	-13.6416	-7.23308	7.80496	4.63531	32.5629	33.598	63.5601	24.6785	73.5634	-10.0811	12.4329	-16.3418	-12.9362	-4.10867	2.84194	-5.41278	-11.3049	25.9169	49.3571	16.3411	54.7869	51.6699	5.67835	-31.0394	-10.5205	-0.234887	10.4969	39.6047	-2.38085	-2.86582	35.1687	-4.57782
1602	4.78627	0.956688	22.8677	2.18051	-0.0339883	4.31373	2.1805	-0.0342133	10.1342	1.63316	0.104666	13.4389	-2.31383	-6.93625	11.8267	-7.04655	-11.6332	-13.6129	-7.25358	7.97332	4.66532	32.6444	33.2959	63.5389	24.8883	74.2854	-10.2321	12.1043	-15.8966	-13.0928	-4.17904	2.92155	-5.47879	-11.317	25.7884	49.4093	16.3538	54.8057	51.5821	5.5824	-30.8771	-10.3796	-0.248583	10.5092	39.6122	-2.32287	-2.86053	35.2557	-4.58109
1604	4.84449	0.946677	22.8265	2.20495	-0.0434213	4.29508	2.20495	-0.0436486	10.1155	1.65201	0.0991374	13.425	-2.65036	-6.68079	11.8287	-7.5517	-11.0329	-13.6241	-7.23696	8.06199	4.67149	32.7907	33.2469	63.4392	24.9967	74.3298	-10.0243	11.8929	-15.6458	-13.0401	-4.24719	2.92537	-5.55776	-11.4055	25.812	49.4459	16.4397	54.7933	51.5019	5.49786	-30.78	-10.3403	-0.206	10.6272	39.6232	-2.39065	-2.94863	35.3358	-4.55695
1606	4.89651	0.966778	22.8146	2.22955	-0.0394403	4.28917	2.22955	-0.0396711	10.1096	1.67017	0.103604	13.4206	-2.9363	-6.46194	11.8225	-7.98079	-10.5187	-13.6508	-7.2272	8.11841	4.68349	32.9864	33.1948	63.4231	25.0507	74.4383	-9.85955	11.7479	-15.5581	-13.2889	-4.27424	2.92774	-5.56268	-11.462	25.8817	49.4787	16.4026	54.7815	51.4255	5.476	-30.811	-10.3069	-0.167775	10.7723	39.6724	-2.4573	-3.04623	35.4051	-4.52012
1608	4.93835	1.0183	22.8282	2.25268	-0.0210629	4.29432	2.25268	-0.0212954	10.1148	1.68637	0.118713	13.4244	-3.16305	-6.27322	11.8226	-8.31447	-10.0833	-13.6656	-7.23399	8.19835	4.67224	33.2552	33.1785	63.5347	25.0035	74.5828	-9.86838	11.668	-15.5448	-13.9257	-4.25622	2.93777	-5.50651	-11.4745	25.9844	49.5126	16.2545	54.7683	51.3598	5.51514	-30.9426	-10.2752	-0.153277	10.9146	39.7545	-2.5023	-3.13324	35.4656	-4.48155
1610	4.97096	1.06194	22.8247	2.27102	-0.00506618	4.29204	2.27102	-0.00530041	10.1125	1.69914	0.131782	13.4226	-3.34061	-6.0842	11.8739	-8.55527	-9.67026	-13.5875	-7.24612	8.45869	4.51276	33.6885	33.6242	63.7735	24.5219	73.7614	-10.228	11.7788	-15.1661	-14.7669	-4.2168	2.92834	-5.54184	-11.4955	26.1656	49.558	16.2417	54.7128	51.3376	5.58221	-30.9862	-10.3217	-0.180163	11.035	39.8182	-2.5812	-3.23169	35.5407	-4.46722
1612	4.97923	1.09121	22.827	2.27739	0.00689946	4.29268	2.27739	0.00666628	10.1131	1.70319	0.141112	13.4231	-3.4698	-5.90899	11.9177	-8.71483	-9.30133	-13.5235	-7.28787	8.70691	4.28922	33.9166	33.9201	64.1435	24.5541	73.9506	-10.5408	11.5391	-15.2309	-15.7485	-4.16207	2.92102	-5.539	-11.4775	26.2754	49.5809	16.227	54.6935	51.3683	5.62796	-30.9904	-10.3892	-0.230106	11.0853	39.8917	-2.63214	-3.30389	35.5986	-4.47296
1614	4.97085	1.08321	22.8202	2.27297	0.00427689	4.28982	2.27297	0.00404231	10.1102	1.70004	0.138894	13.4209	-3.57604	-5.73641	11.9715	-8.83347	-8.94714	-13.4411	-7.32593	8.88796	4.07114	33.8564	34.0212	64.5844	25.1146	75.3188	-10.7779	10.7437	-15.5578	-16.5706	-4.12457	2.91156	-5.50416	-11.397	26.2756	49.5515	16.1929	54.7168	51.4448	5.64776	-30.9736	-10.4757	-0.289457	11.0608	39.9601	-2.65555	-3.34061	35.6336	-4.49429
1616	4.99742	0.943298	22.7195	2.27134	-0.0581771	4.24644	2.27134	-0.0584173	10.0669	1.70254	0.0922373	13.3887	-3.76865	-5.50132	12.1737	-9.074	-8.45421	-13.0885	-7.20774	8.95182	4.10094	33.5156	34.3022	64.831	25.3013	76.8327	-11.1439	9.13163	-14.6426	-16.234	-4.23096	2.86514	-5.58078	-11.1706	26.1349	49.3655	16.1612	54.7345	51.5435	5.69375	-30.9981	-10.6468	-0.321309	10.9814	39.939	-2.71223	-3.33786	35.6493	-4.51125
1618	5.00221	0.830288	22.6215	2.26278	-0.106852	4.20416	2.26276	-0.107083	10.0246	1.69901	0.0554876	13.3571	-3.91711	-5.30752	12.3812	-9.2522	-8.05524	-12.722	-7.00431	9.01307	4.01482	33.1888	34.9159	65.1903	25.3618	77.5302	-12.0854	7.83099	-13.8761	-15.2638	-4.35938	2.78987	-5.66067	-11.0603	26.0949	49.209	16.2325	54.7407	51.552	5.67091	-30.9713	-10.7364	-0.339327	10.9506	39.8934	-2.77802	-3.33129	35.6644	-4.55293
1620	4.97814	0.764945	22.5407	2.24612	-0.132218	4.16919	2.2461	-0.13245	9.98962	1.68806	0.0356427	13.3309	-4.01302	-5.16719	12.5508	-9.3598	-7.77257	-12.421	-6.74824	9.07357	3.78449	32.9322	35.6219	65.6423	25.2507	76.9039	-13.3259	7.28685	-13.678	-13.6798	-4.48342	2.6909	-5.74391	-11.0787	26.1777	49.1172	16.3959	54.7144	51.4786	5.581	-30.8802	-10.7179	-0.361895	10.9852	39.8384	-2.84014	-3.33103	35.6853	-4.60328
1622	4.94941	0.672131	22.442	2.22488	-0.168953	4.12659	2.22486	-0.169184	9.94702	1.67437	0.00704904	13.2991	-4.15066	-5.03179	12.6399	-9.55019	-7.47684	-12.2692	-6.51731	9.06683	3.61831	32.6876	35.2013	65.8614	24.6895	73.9291	-13.2867	8.00392	-14.6659	-10.9125	-4.60979	2.57951	-5.94003	-11.0172	26.2313	49.0612	16.5098	54.5654	51.4657	5.51958	-30.7602	-10.6469	-0.455305	11.0444	39.7703	-2.8683	-3.34076	35.7137	-4.5681
1624	4.90772	0.58361	22.3445	2.19841	-0.202635	4.0846	2.19839	-0.202862	9.90503	1.65658	-0.019578	13.2677	-4.2724	-4.90435	12.6877	-9.7175	-7.19911	-12.194	-6.284	8.80736	3.61279	32.3132	34.5573	65.7356	24.1262	70.1894	-12.4731	9.37195	-15.0371	-8.28168	-4.75378	2.48937	-6.10165	-10.9265	26.2245	48.9363	16.5828	54.4551	51.5233	5.46572	-30.615	-10.5476	-0.573941	11.0986	39.7178	-2.85811	-3.34589	35.7615	-4.52213
1626	4.8464	0.51069	22.2597	2.16485	-0.227834	4.04814	2.16483	-0.228057	9.86856	1.63299	-0.0403101	13.2404	-4.35817	-4.77969	12.6911	-9.82318	-6.93741	-12.2015	-6.08189	8.32245	3.73728	31.8533	33.833	65.2855	23.8361	66.9732	-11.119	10.9696	-14.5785	-6.21007	-4.90742	2.41501	-6.18706	-10.833	26.1182	48.7303	16.5847	54.4801	51.6573	5.4231	-30.4538	-10.447	-0.700208	11.1302	39.6939	-2.81425	-3.34742	35.8345	-4.45916
1628	4.74375	0.473266	22.2	2.11654	-0.233983	4.0227	2.11651	-0.234203	9.84312	1.59721	-0.0477282	13.2212	-4.37019	-4.64423	12.6074	-9.79522	-6.67881	-12.3726	-6.0692	7.91241	3.73278	31.6579	32.6469	64.7388	24.4358	68.2356	-9.80027	11.6525	-14.1387	-5.10616	-5.03997	2.28433	-6.19333	-10.826	25.7781	48.5115	16.3756	54.9036	51.8332	5.41124	-30.3065	-10.3907	-0.799186	11.1138	39.7216	-2.77737	-3.37913	35.953	-4.26018
1630	4.61445	0.469791	22.2488	2.05973	-0.223958	4.04521	2.05971	-0.224171	9.86564	1.55413	-0.0437229	13.238	-4.36987	-4.48975	12.4351	-9.74108	-6.38391	-12.7107	-6.14525	7.51095	3.79453	31.5437	32.1037	64.0968	24.8643	69.4899	-8.54289	13.5009	-13.9525	-6.2606	-5.06837	2.21151	-6.021	-10.8339	25.531	48.2524	16.2522	55.3169	52.1822	5.44693	-30.1372	-10.5109	-0.915393	11.0276	39.7727	-2.6482	-3.34119	36.0413	-4.16017
1632	4.46703	0.486332	22.4077	1.99684	-0.204559	4.11655	1.99682	-0.204765	9.93698	1.50593	-0.0332303	13.2913	-4.35882	-4.31266	12.1961	-9.66051	-6.04742	-13.1752	-6.29041	7.10423	3.91684	31.4446	32.1472	63.3277	25.0239	69.8608	-6.97601	16.4735	-14.6145	-9.85492	-5.01653	2.21246	-5.6765	-10.7978	25.3934	47.9543	16.2167	55.6601	52.7188	5.49814	-29.9583	-10.7856	-1.04479	10.8733	39.8298	-2.44171	-3.2055	36.0784	-4.18271
1634	4.31407	0.483622	22.6155	1.92977	-0.193403	4.20977	1.92975	-0.193601	10.0302	1.4551	-0.0292056	13.3611	-4.27245	-4.11239	11.9674	-9.43237	-5.70059	-13.6216	-6.53485	6.66309	3.9321	31.2347	31.5072	62.242	25.4036	70.1724	-3.46462	18.7541	-17.947	-15.6058	-5.05153	2.23786	-5.25687	-10.5543	25.107	47.675	15.9685	56.0952	53.3396	5.4202	-29.865	-10.9834	-1.12503	10.6811	39.848	-2.31077	-2.92855	36.0406	-4.18247
1636	4.20357	0.388971	22.7638	1.8726	-0.225702	4.2772	1.87258	-0.225893	10.0976	1.41426	-0.0569941	13.4117	-4.20203	-3.865	11.8172	-9.20928	-5.26787	-13.9254	-6.69263	6.19536	3.77633	30.7151	30.1496	60.8605	25.6587	70.2464	1.8842	20.3088	-21.5108	-20.3925	-5.22364	2.27207	-4.9109	-10.1573	24.7499	47.2232	15.7565	56.4773	54.1561	5.24002	-29.7319	-11.1943	-1.22003	10.4562	39.8622	-2.21193	-2.72842	36.0526	-4.19507
1638	4.1347	0.203525	22.8301	1.82506	-0.300755	4.30876	1.82503	-0.300944	10.1292	1.38318	-0.116072	13.4355	-4.15257	-3.57542	11.7485	-9.00269	-4.75593	-14.0801	-6.74104	5.67628	3.50919	29.8285	28.3207	59.2	25.6891	70.2384	8.77038	21.2719	-24.5348	-23.4194	-5.50595	2.33118	-4.655	-9.62284	24.2938	46.564	15.5688	56.8191	55.1837	4.99529	-29.5543	-11.4566	-1.33067	10.2467	39.9009	-2.15491	-2.69251	36.1718	-4.36535
1640	4.05583	0.0068845	22.8424	1.7721	-0.379255	4.31645	1.77206	-0.379441	10.1369	1.34824	-0.177979	13.4414	-4.06323	-3.2845	11.7139	-8.72154	-4.26092	-14.1693	-6.78603	4.96748	3.4828	28.6345	27.1154	57.2681	25.7638	70.7149	15.9119	21.3549	-26.6445	-25.5439	-5.7289	2.53473	-4.37988	-8.94075	23.5566	45.6926	15.1213	57.3053	56.4405	4.81537	-29.4239	-11.89	-1.42419	10.2441	40.0611	-2.18764	-2.96951	36.5459	-5.34498
1642	3.95276	-0.185331	22.8539	1.70897	-0.453523	4.32376	1.70893	-0.453696	10.1442	1.30545	-0.237312	13.4469	-3.91255	-3.00697	11.5553	-8.33815	-3.80859	-14.4857	-6.87137	4.3795	3.39663	27.5284	26.1983	55.2742	25.8242	71.6886	23.3482	21.3683	-28.3487	-26.4917	-5.8659	2.69354	-4.1531	-8.32151	22.8696	44.9882	14.6365	57.745	57.5147	4.69997	-29.3602	-12.243	-1.38735	10.2892	40.2053	-2.39016	-3.27539	36.7811	-6.26578
1644	3.82698	-0.375239	22.8605	1.63614	-0.524614	4.3289	1.63609	-0.524782	10.1493	1.25521	-0.294855	13.4508	-3.71957	-2.74313	11.2739	-7.88576	-3.39291	-15.027	-6.97345	3.98703	3.15487	26.5276	25.4073	53.2877	25.7974	73.0887	30.9928	21.3524	-29.8321	-26.4066	-5.94724	2.75493	-4.01498	-7.83161	22.3461	44.5299	14.2203	58.1118	58.2949	4.65234	-29.3397	-12.4868	-1.21695	10.2806	40.2926	-2.70702	-3.50178	36.8272	-6.87741
1646	3.71469	-0.60202	22.7934	1.56589	-0.612483	4.30144	1.56583	-0.612638	10.1219	1.20792	-0.364691	13.4303	-3.60791	-2.47092	11.0365	-7.57406	-2.93219	-15.4868	-6.91845	3.76946	2.6651	25.3043	24.4002	51.3387	25.4201	74.4184	38.81	20.9568	-31.3295	-26.1828	-6.14774	2.70806	-4.06888	-7.53597	22.0857	44.242	14.083	58.4529	58.7825	4.67283	-29.2327	-12.786	-0.999311	9.9006	40.2823	-2.82102	-3.48438	36.8631	-6.99394
1648	3.56189	-0.851022	22.6343	1.47616	-0.705638	4.23325	1.47608	-0.70581	10.0537	1.1464	-0.439599	13.3792	-3.48063	-2.16924	10.8417	-7.21902	-2.42856	-15.8673	-6.85084	3.75797	1.84222	23.8248	23.1307	49.6842	24.791	75.9799	46.0813	19.4119	-31.6588	-24.2071	-6.40597	2.45845	-4.24611	-7.37448	21.8938	44.0323	13.9969	58.8304	58.9444	4.73951	-29.0896	-12.9234	-0.871565	9.64943	40.263	-2.94809	-3.37983	36.9757	-7.04202
1650	3.34597	-1.08648	22.4139	1.36048	-0.786649	4.13764	1.3604	-0.786789	9.95807	1.06481	-0.506859	13.3073	-3.29614	-1.86834	10.683	-6.75897	-1.95437	-16.177	-6.78606	3.76186	0.848787	21.8837	21.7378	48.2812	24.0885	77.7326	52.477	16.6187	-30.8402	-20.6552	-6.66477	2.07112	-4.44455	-7.31877	21.7064	43.8501	13.9009	59.2569	58.8358	4.81257	-28.9199	-12.87	-0.818579	9.62515	40.2667	-3.14914	-3.30255	37.1761	-7.13582
1652	3.01546	-1.15447	22.2811	1.21017	-0.784691	4.07948	1.21009	-0.784806	9.89991	0.952305	-0.514272	13.2634	-2.94735	-1.72117	10.5097	-6.06785	-1.83072	-16.4994	-6.69143	2.90582	0.4857	18.6695	20.863	46.5434	24.1749	79.5981	57.7901	13.7343	-28.7794	-16.7835	-6.71592	1.92602	-4.32252	-7.32798	21.4748	43.6157	13.7437	59.7204	58.6747	4.72968	-28.7164	-12.677	-0.627992	9.78685	40.3372	-3.52446	-3.60208	37.3942	-7.22973
1654	2.69947	-1.28691	22.1706	1.06018	-0.812578	4.03143	1.0601	-0.812692	9.85186	0.841858	-0.54407	13.2271	-2.6962	-1.57903	10.3315	-5.55487	-1.67517	-16.8325	-6.55412	2.11877	-0.0403042	15.3828	20.5438	45.3031	24.3348	81.7404	61.7299	10.7604	-27.3291	-14.6495	-6.79831	1.77498	-4.1436	-7.31622	21.14	43.3017	13.6212	60.2024	58.5828	4.76444	-28.5532	-12.6027	-0.350439	9.79228	40.3715	-3.78686	-3.87309	37.6232	-7.74407
1656	2.43212	-1.50128	22.0673	0.923877	-0.880935	3.98679	0.923786	-0.88103	9.80722	0.744057	-0.603316	13.1934	-2.5853	-1.41883	10.1378	-5.28682	-1.4262	-17.1979	-6.39179	1.5973	-0.792255	12.3769	20.7224	44.6444	24.5873	83.8909	64.157	7.86323	-26.4254	-14.1539	-6.9339	1.58344	-3.97498	-7.29523	20.7494	42.9189	13.5745	60.6561	58.5754	4.95801	-28.4345	-12.6654	0.00466989	9.58922	40.3673	-3.89578	-4.03932	37.8504	-8.83983
1658	2.22636	-1.66705	21.9546	0.819094	-0.933841	3.93745	0.819	-0.93393	9.75788	0.668935	-0.649129	13.1562	-2.54957	-1.28421	9.87816	-5.16545	-1.18847	-17.6861	-6.2877	1.25653	-1.34447	9.76059	21.4492	44.3505	25.4465	85.1097	64.9171	4.06181	-24.7283	-12.6858	-7.00743	1.41767	-3.86326	-7.40539	20.5533	42.5231	13.7065	60.9053	58.5646	5.21948	-28.2973	-12.6617	0.422744	9.35504	40.4116	-3.94636	-4.17409	38.0238	-10.8993
1660	2.02355	-1.68709	21.8487	0.729052	-0.923473	3.89019	0.728957	-0.923541	9.71062	0.60102	-0.64672	13.1206	-2.46302	-1.23229	9.61831	-4.98838	-1.12332	-18.1695	-6.27828	1.1122	-1.82024	7.81132	21.4741	44.0976	25.7802	85.6337	64.7954	2.21729	-23.3828	-14.0597	-6.971	1.32092	-3.78954	-7.59882	20.5429	42.2324	13.8146	61.135	58.4407	5.45492	-28.2129	-12.6623	0.89313	8.97658	40.5322	-4.16842	-4.26773	38.2527	-12.3934
1662	1.81864	-1.57567	21.7359	0.650188	-0.855549	3.83917	0.650099	-0.855616	9.6596	0.537999	-0.600623	13.0821	-2.312	-1.24626	9.39692	-4.72421	-1.20809	-18.5772	-6.34088	1.11977	-2.2317	6.51577	20.9043	43.8464	25.6818	85.4722	64.0518	2.81249	-22.919	-18.0217	-6.84938	1.28223	-3.76123	-7.80175	20.6365	42.0423	13.8126	61.3747	58.2258	5.61782	-28.1481	-12.6663	1.36675	8.43031	40.7013	-4.52289	-4.31363	38.5703	-13.1463
1664	1.65168	-1.49658	21.5403	0.585184	-0.805048	3.75164	0.585097	-0.80511	9.57207	0.486427	-0.566683	13.0163	-2.16897	-1.19076	9.3047	-4.44237	-1.16915	-18.7479	-6.32894	1.10161	-2.54167	5.61112	21.5416	43.5673	26.7477	84.2629	62.9036	4.54839	-24.8007	-20.5461	-6.80191	1.1918	-3.84054	-7.77333	20.4852	41.8293	13.5739	61.5923	58.1321	5.59643	-27.8758	-12.5808	1.63385	7.70784	40.768	-4.58664	-4.32079	38.9971	-14.0535
1666	1.49751	-1.47077	21.3576	0.520809	-0.77916	3.67008	0.520731	-0.779214	9.49051	0.436814	-0.551136	12.9551	-2.04856	-1.09888	9.26658	-4.18443	-1.05653	-18.8198	-6.27644	1.06239	-2.89246	4.74415	21.974	43.6075	27.8033	84.0027	61.657	5.99082	-25.9682	-22.3263	-6.7634	1.1447	-3.83858	-7.53162	20.1875	41.5422	13.0608	61.6853	58.1154	5.70165	-27.676	-12.6784	1.98111	6.87053	40.8258	-4.6417	-4.13531	39.4244	-14.7034
1668	1.34482	-1.49271	21.2067	0.452596	-0.774484	3.60282	0.452516	-0.774531	9.42325	0.385587	-0.551719	12.9045	-1.94734	-0.983767	9.27079	-3.95028	-0.894786	-18.814	-6.19108	0.997633	-3.25609	3.90419	22.0455	43.9766	28.6084	84.8914	60.3406	6.91759	-26.1365	-23.6802	-6.73004	1.16195	-3.75829	-7.13401	19.8327	41.1564	12.3766	61.6295	58.1754	6.00263	-27.6217	-12.9805	2.44241	5.93861	40.897	-4.73403	-3.7202	39.8724	-15.0115
1670	1.18059	-1.49902	21.0656	0.380721	-0.762056	3.53978	0.380642	-0.762098	9.36021	0.33115	-0.546749	12.8571	-1.83902	-0.877496	9.3437	-3.70698	-0.754118	-18.6799	-6.07045	0.909979	-3.35912	3.49709	22.3963	44.3723	29.0295	85.6269	58.4056	7.93737	-27.735	-26.0159	-6.73842	1.23672	-3.81051	-6.7951	19.7564	40.6406	11.9977	61.418	58.336	6.47601	-27.7709	-13.2981	2.89633	4.92564	41.0025	-4.84373	-3.04598	40.536	-14.8641
1672	0.965489	-1.46413	20.9651	0.290167	-0.727199	3.49453	0.290092	-0.727228	9.31497	0.261352	-0.526162	12.823	-1.64958	-0.814758	9.43054	-3.33714	-0.728455	-18.5171	-6.05594	0.840375	-3.42993	3.20278	22.7313	44.63	29.4456	85.7209	57.0191	8.54068	-28.5924	-27.3579	-6.71243	1.36834	-3.84778	-6.57454	19.5872	40.1152	11.5907	61.2018	58.5153	6.98176	-27.8726	-13.7077	3.31107	3.80006	41.1172	-4.78115	-2.4772	41.2342	-14.9632
1674	0.709331	-1.39289	20.9005	0.184789	-0.672891	3.46504	0.18472	-0.67291	9.28547	0.179262	-0.491961	12.8008	-1.38758	-0.798627	9.51903	-2.8574	-0.818836	-18.3494	-6.13246	0.756855	-3.48631	2.95441	22.9277	44.702	29.8388	85.2953	56.3077	8.81039	-28.5405	-27.4706	-6.65788	1.55513	-3.86074	-6.5009	19.3051	39.6177	11.1958	61.0641	58.6711	7.45844	-27.8696	-14.1119	3.61861	2.63875	41.2354	-4.47928	-2.01295	41.9164	-15.2822
1676	0.491187	-1.34178	20.8316	0.0942114	-0.630863	3.43378	0.0941474	-0.630872	9.25421	0.10899	-0.466047	12.7773	-1.16119	-0.801408	9.6188	-2.45005	-0.926952	-18.1616	-6.09587	0.471323	-3.38453	2.77226	22.6234	44.6305	29.6979	85.6484	55.6249	8.95379	-29.0124	-27.44	-6.66811	1.81098	-3.95428	-6.61999	19.1998	39.1642	11.3079	61.1671	58.7346	7.84986	-27.7754	-14.0519	3.62793	1.685	41.3402	-3.8306	-1.25349	42.5772	-15.1335
1678	0.296557	-1.2912	20.7308	0.0139384	-0.591229	3.38843	0.0138784	-0.591229	9.20885	0.046578	-0.441301	12.7432	-0.974482	-0.814889	9.71701	-2.11882	-1.03607	-17.9776	-5.97235	0.182834	-3.26524	2.59765	22.5472	44.3904	29.6007	85.6012	55.0831	9.08152	-29.384	-27.3998	-6.74093	2.00472	-3.96638	-6.71276	18.9773	38.7296	11.3694	61.4818	58.7925	7.91731	-27.6465	-13.992	3.24964	1.29585	41.5401	-3.13985	-0.232118	43.2338	-13.8176
1680	0.123033	-1.2379	20.5965	-0.0568056	-0.55237	3.32825	-0.0568625	-0.552364	9.14868	-0.00865074	-0.416567	12.698	-0.823148	-0.825173	9.8203	-1.84975	-1.1233	-17.7848	-5.80668	-0.0481428	-3.16915	2.41233	22.7705	44.0097	29.616	85.0674	54.6853	9.24042	-29.6103	-27.4329	-6.8424	2.0953	-3.8893	-6.70259	18.5634	38.3347	11.2328	61.9697	58.8567	7.65867	-27.521	-13.9818	2.601	1.52225	41.8382	-2.42291	0.650254	43.8632	-11.3598
1682	-0.0376105	-1.18008	20.454	-0.121537	-0.512786	3.26446	-0.121593	-0.512776	9.08489	-0.0594335	-0.390938	12.6501	-0.665127	-0.787835	9.96925	-1.54707	-1.12771	-17.5084	-5.77546	-0.160972	-3.1318	2.23653	22.8162	43.5764	29.4386	84.7957	54.477	9.49247	-30.0058	-27.587	-6.83282	2.04348	-3.84769	-6.4944	17.8674	38.0804	10.7884	62.5453	58.91	7.27231	-27.4815	-13.7538	2.25516	2.27704	42.2061	-1.38297	-0.511205	44.4802	-8.73807
1684	-0.177973	-1.11997	20.3219	-0.177258	-0.474083	3.20534	-0.177306	-0.474064	9.02577	-0.103425	-0.365419	12.6058	-0.535857	-0.743865	10.1326	-1.29322	-1.10699	-17.2057	-5.80128	-0.272222	-3.08684	1.95385	23.0773	43.2202	29.567	84.4762	54.2596	9.67159	-30.1599	-27.6537	-6.73775	1.981	-3.80506	-6.28652	17.3751	37.891	10.4478	62.8959	58.8997	6.98036	-27.5006	-13.5901	2.05641	2.83269	42.3718	-0.310271	-0.98425	44.3219	-6.45869
1686	-0.29187	-1.0649	20.204	-0.221925	-0.439987	3.15264	-0.221971	-0.439965	8.97307	-0.138884	-0.342682	12.5662	-0.43656	-0.701296	10.3045	-1.09403	-1.07518	-16.8871	-5.86088	-0.379148	-3.04276	1.60777	23.5166	42.9804	30.0091	84.1473	54.0215	9.72513	-30.0614	-27.5797	-6.58063	1.93764	-3.79267	-6.14752	17.1644	37.769	10.2826	62.9643	58.8251	6.84404	-27.5572	-13.5182	2.02408	3.02524	42.2491	0.669867	-0.333852	43.2398	-4.70319
1688	-0.361493	-1.04633	20.0923	-0.250496	-0.42582	3.10281	-0.25054	-0.425796	8.92324	-0.161084	-0.333864	12.5289	-0.350698	-0.650909	10.4912	-0.915677	-1.02301	-16.5411	-5.92818	-0.348342	-3.10012	1.47925	23.6688	42.884	30.3443	84.2307	53.9326	9.59245	-30.0648	-27.3463	-6.4322	1.89221	-3.97106	-6.14491	17.0364	37.8046	10.1562	62.8295	58.7565	6.84993	-27.5874	-13.391	2.29085	2.94233	41.7959	1.30723	0.648734	41.5462	-3.42606
1690	-0.394718	-1.01971	19.9796	-0.262442	-0.411364	3.05266	-0.262483	-0.411335	8.87309	-0.17087	-0.323801	12.4913	-0.230502	-0.622692	10.6853	-0.684948	-1.02523	-16.1814	-5.95544	-0.291321	-3.18332	1.49858	23.6199	42.7666	30.5403	84.3029	53.9854	9.44542	-29.9749	-27.1495	-6.35357	1.85282	-4.12545	-6.23692	17.065	37.8631	10.0974	62.7286	58.5537	6.86223	-27.6393	-13.2245	2.74345	2.86534	40.9971	1.66382	1.33692	39.9289	-2.93635
1692	-0.393195	-0.978416	19.8651	-0.257912	-0.393559	3.0018	-0.257953	-0.393532	8.82223	-0.168548	-0.310227	12.4531	-0.0724671	-0.621325	10.8813	-0.397345	-1.09154	-15.8181	-5.94601	-0.230759	-3.27148	1.63816	23.3905	42.5904	30.6049	84.3281	54.1666	9.31478	-29.8144	-27.0205	-6.33372	1.82344	-4.24706	-6.3975	17.1902	37.9601	10.0406	62.7043	58.1866	6.89761	-27.6992	-13.0053	3.30233	3.03779	39.9557	1.71021	1.54838	38.4812	-3.01439
1694	-0.360501	-0.932738	19.7574	-0.239391	-0.376555	2.95403	-0.23943	-0.376531	8.77447	-0.155717	-0.296383	12.4173	0.0901157	-0.635071	11.0692	-0.107825	-1.18625	-15.4702	-5.96206	-0.15025	-3.34952	1.83591	23.0229	42.3821	30.6615	84.583	54.4115	9.13807	-29.8645	-26.8949	-6.26362	1.80764	-4.50247	-6.55467	17.1198	38.3031	9.68541	62.6558	57.6737	7.15526	-27.6444	-12.6676	3.79821	4.26301	39.0197	1.12709	1.38351	36.5793	-2.57183
1696	-0.274167	-0.922538	19.636	-0.200492	-0.379745	2.90029	-0.200532	-0.379723	8.72072	-0.126397	-0.296374	12.377	0.217462	-0.655722	11.2416	0.115185	-1.27773	-15.151	-6.02014	-0.0814911	-3.4277	2.03801	22.6101	42.1542	30.6877	84.7787	54.7239	9.01742	-29.7803	-26.6645	-6.12004	1.81687	-4.84949	-6.74132	17.0485	38.7233	9.36098	62.6536	57.0521	7.58438	-27.6969	-12.3657	4.14617	5.34762	38.4967	0.765358	0.721478	35.3557	-2.29494
1698	-0.150185	-0.938741	19.4979	-0.147379	-0.397738	2.83918	-0.14742	-0.397722	8.65962	-0.0855253	-0.306549	12.3312	0.307453	-0.684619	11.4147	0.267409	-1.3678	-14.8304	-6.11442	-0.0573617	-3.47309	2.19435	22.2091	41.8646	30.7262	84.8589	55.0885	8.96425	-29.5105	-26.3369	-5.92226	1.85658	-5.23025	-6.95418	17.0078	39.1562	9.13504	62.676	56.2982	8.20168	-27.8431	-12.0849	4.31657	6.02672	38.4061	0.773527	-0.192034	35.0278	-2.38289
1700	-0.0802017	-0.898565	19.3416	-0.112958	-0.386298	2.76988	-0.112998	-0.386281	8.59031	-0.060453	-0.295859	12.2793	0.411222	-0.744118	11.6777	0.432988	-1.51834	-14.3429	-6.19327	-0.201369	-3.32202	2.15527	21.931	41.2705	30.9482	84.8438	55.4623	8.94076	-29.1493	-26.0635	-5.78451	1.94647	-5.4303	-7.16181	16.9573	39.4778	8.97298	62.5774	55.2335	9.11825	-27.7851	-11.5761	4.33631	6.32842	38.5188	1.09369	-0.411621	35.4169	-3.40781
1702	0.0250506	-0.849657	19.2359	-0.0624641	-0.374043	2.72313	-0.0625022	-0.37404	8.54356	-0.0234272	-0.283571	12.2443	0.447151	-0.785138	11.8812	0.4833	-1.60688	-13.9652	-6.28117	-0.279045	-3.22142	2.14091	21.7246	40.8305	31.2813	84.9383	55.8546	8.89377	-28.8502	-25.7793	-5.68426	2.01582	-5.62486	-7.3823	16.9379	39.8744	8.86338	62.4594	54.186	10.112	-27.7772	-11.0934	4.45442	6.68634	38.5743	0.983388	-0.565264	35.6596	-3.85469
1704	0.178158	-0.809929	19.1891	0.00806441	-0.369873	2.70255	0.00802625	-0.369873	8.52298	0.0290598	-0.276057	12.2289	0.409346	-0.787686	12.0106	0.415364	-1.59539	-13.7244	-6.37133	-0.268549	-3.20428	2.15137	21.589	40.6304	31.6715	85.1532	56.2279	8.82287	-28.6269	-25.4737	-5.62099	2.0491	-5.81045	-7.57994	16.964	40.3399	8.81496	62.3191	53.232	11.0891	-27.864	-10.7044	4.69154	7.06412	38.4853	0.444726	-0.744101	35.5114	-3.57914
1706	0.352741	-0.812724	19.1725	0.0842656	-0.386156	2.69544	0.0842243	-0.386165	8.51587	0.0870525	-0.283488	12.2236	0.35082	-0.716695	12.1452	0.340219	-1.44232	-13.474	-6.40331	-0.325267	-3.15388	1.9571	21.5592	40.5871	31.9622	85.3103	56.4109	8.78775	-28.3401	-25.1324	-5.61097	2.05065	-5.80749	-7.5938	17.1074	40.6825	8.91014	62.0283	52.3278	11.9181	-27.9956	-10.4377	4.86528	6.84259	38.1876	0.226059	-0.850313	34.9342	-3.49022
1708	0.523224	-0.835425	19.1197	0.157029	-0.410751	2.67229	0.156987	-0.410767	8.49272	0.143009	-0.297337	12.2063	0.288288	-0.620698	12.2942	0.267886	-1.24244	-13.1971	-6.44304	-0.339044	-3.15362	1.74168	21.6018	40.5315	32.2489	85.4361	56.5577	8.75375	-28.1257	-24.8662	-5.58201	2.06802	-5.7746	-7.54263	17.0449	40.9237	8.91235	61.8825	51.5746	12.5875	-28.1214	-10.2152	4.96733	6.41634	37.9305	0.197707	-0.509865	34.3319	-3.52336
1710	0.683732	-0.872328	19.0231	0.224302	-0.44061	2.62959	0.224256	-0.440633	8.45003	0.195197	-0.315451	12.1743	0.218319	-0.515905	12.4438	0.185227	-1.02374	-12.9191	-6.49933	-0.304867	-3.21253	1.55914	21.6649	40.4128	32.4915	85.5549	56.732	8.70865	-28.01	-24.6794	-5.5299	2.1085	-5.76259	-7.44741	16.7552	41.0847	8.79204	61.9112	50.9917	13.0943	-28.2275	-10.0071	5.00833	5.93243	37.7557	0.279548	0.142057	33.8099	-3.63167
1712	0.842079	-0.919521	18.9197	0.289785	-0.47471	2.58396	0.289736	-0.47474	8.40439	0.246319	-0.336836	12.1401	0.097573	-0.417297	12.5206	0.0071142	-0.795851	-12.776	-6.54843	-0.2885	-3.30853	1.45896	21.5579	40.2069	32.4472	85.7768	57.0735	8.62215	-27.9771	-24.4806	-5.51265	2.14988	-5.84026	-7.27558	16.462	41.2679	8.62379	61.9343	50.54	13.4594	-28.3267	-9.75811	5.07639	5.62993	37.573	0.175243	0.11553	33.3679	-3.50475
1714	1.0005	-0.97522	18.8435	0.354537	-0.512525	2.55042	0.354483	-0.512562	8.37085	0.297119	-0.361043	12.115	-0.0396226	-0.329196	12.5458	-0.205559	-0.580455	-12.7291	-6.58138	-0.309811	-3.35414	1.40042	21.4949	40.0483	32.3009	85.9437	57.3409	8.54153	-27.9874	-24.2622	-5.51268	2.19227	-5.89871	-7.15457	16.2234	41.3994	8.52412	61.9135	50.2306	13.6967	-28.3799	-9.60283	5.07566	5.42335	37.3864	0.123665	0.112046	32.9714	-3.33095
1716	1.16022	-1.04041	18.7959	0.419004	-0.554619	2.52962	0.418947	-0.554662	8.35005	0.34797	-0.388469	12.0995	-0.177209	-0.253452	12.541	-0.424124	-0.387279	-12.738	-6.59771	-0.351953	-3.33278	1.39754	21.5104	39.9686	32.1019	86.0395	57.466	8.47547	-28.0232	-24.0357	-5.52517	2.23343	-5.92449	-7.10998	16.0662	41.4733	8.51372	61.8064	50.0274	13.884	-28.4096	-9.5682	4.9965	5.29159	37.1981	0.159296	0.23702	32.5996	-3.13997
1718	1.3234	-1.12207	18.7411	0.483613	-0.604167	2.50575	0.483551	-0.604217	8.32619	0.399397	-0.421452	12.0817	-0.288739	-0.18681	12.5796	-0.599086	-0.221361	-12.6669	-6.61201	-0.312563	-3.27061	1.55771	21.5449	39.9624	31.8621	86.1654	57.4108	8.41443	-28.0694	-23.8732	-5.53999	2.26782	-5.97263	-7.11391	16.0078	41.5252	8.54269	61.5082	49.7905	14.3337	-28.5617	-9.64223	4.87768	5.18785	37.0266	0.22902	0.327727	32.2032	-2.84055
1720	1.48412	-1.22028	18.6891	0.545749	-0.660716	2.48318	0.545681	-0.660772	8.30362	0.449415	-0.459819	12.0649	-0.351013	-0.145613	12.6357	-0.695171	-0.121716	-12.563	-6.60138	-0.27931	-3.19912	1.71474	21.6074	39.9915	31.6475	86.1908	57.2202	8.3435	-28.066	-23.7181	-5.56985	2.30654	-5.99884	-7.12495	15.9804	41.5253	8.58938	61.1636	49.5786	14.7502	-28.6583	-9.74692	4.76983	5.18957	36.833	0.265314	0.330757	31.8029	-2.60737
1722	1.63828	-1.32759	18.6442	0.604244	-0.720684	2.46387	0.60417	-0.720746	8.2843	0.496925	-0.500969	12.0505	-0.363548	-0.137133	12.6931	-0.71441	-0.101576	-12.4564	-6.56733	-0.254031	-3.13886	1.8295	21.6761	40.0434	31.489	86.1228	56.9465	8.27536	-28.0239	-23.5795	-5.61079	2.34383	-5.99478	-7.13064	15.9702	41.489	8.63273	60.8302	49.391	15.0776	-28.6856	-9.85778	4.67855	5.29114	36.6184	0.268567	0.270142	31.4131	-2.46787
1724	1.77555	-1.41816	18.6195	0.656724	-0.771924	2.45347	0.656644	-0.771992	8.2739	0.539384	-0.535978	12.0428	-0.349159	-0.171314	12.706	-0.702133	-0.16942	-12.4322	-6.5344	-0.157408	-3.13649	1.9144	21.6731	40.114	31.4426	86.0906	56.7289	8.28224	-28.0559	-23.5492	-5.63825	2.34328	-5.96082	-7.13285	15.9936	41.4998	8.62656	60.595	49.1765	15.36	-28.7564	-9.97767	4.56187	5.40885	36.4209	0.319029	0.338836	31.0711	-2.36088
1726	1.90813	-1.47667	18.6071	0.70984	-0.808764	2.44841	0.709756	-0.808837	8.26884	0.581411	-0.560185	12.0392	-0.327863	-0.250958	12.6802	-0.695781	-0.322263	-12.4796	-6.5153	-0.0853491	-3.14299	1.95302	21.5843	40.181	31.4288	86.1486	56.6232	8.31155	-28.0919	-23.5439	-5.6464	2.34812	-5.9362	-7.11703	16.0457	41.5329	8.5608	60.3969	49.0162	15.5768	-28.8303	-10.0441	4.45295	5.52099	36.2683	0.353027	0.337688	30.7899	-2.2619
1728	2.0325	-1.50526	18.6026	0.761882	-0.83183	2.44672	0.761796	-0.831909	8.26715	0.62177	-0.574165	12.038	-0.306619	-0.365501	12.626	-0.703823	-0.538193	-12.5795	-6.50927	-0.0420036	-3.16359	1.95297	21.4196	40.2501	31.425	86.2998	56.6235	8.34246	-28.1247	-23.5419	-5.64085	2.35413	-5.9324	-7.07947	16.1068	41.5835	8.41479	60.2317	48.9167	15.7556	-28.9094	-10.0843	4.36242	5.60564	36.1617	0.358318	0.269906	30.579	-2.14813
1730	2.12368	-1.52936	18.5962	0.799778	-0.850101	2.44416	0.799691	-0.850184	8.26459	0.651252	-0.585446	12.0362	-0.287356	-0.475472	12.5765	-0.713746	-0.745056	-12.6704	-6.49836	0.0426326	-3.26315	1.95623	21.228	40.3584	31.4117	86.4979	56.6478	8.34612	-28.1888	-23.544	-5.65228	2.30448	-5.95693	-7.01928	16.086	41.6502	8.10705	60.1567	48.8312	16.0053	-29.0377	-10.265	4.30274	5.62769	36.0757	0.326698	0.33142	30.4737	-1.94184
1732	2.19176	-1.56249	18.5879	0.826801	-0.870352	2.44071	0.826712	-0.870438	8.26115	0.672729	-0.598887	12.0336	-0.264586	-0.564299	12.5661	-0.7086	-0.915225	-12.6888	-6.47609	0.167708	-3.41539	1.97743	21.0962	40.552	31.4416	86.6382	56.5723	8.28839	-28.2358	-23.4926	-5.67387	2.22063	-5.97841	-6.95167	16.1266	41.7122	7.78794	59.9908	48.7358	16.3581	-29.1582	-10.555	4.26292	5.53009	35.9919	0.365433	0.431493	30.3544	-1.89251
1734	2.24518	-1.60543	18.5765	0.846586	-0.893634	2.43598	0.846494	-0.893722	8.25641	0.688987	-0.615045	12.0301	-0.238523	-0.628719	12.6019	-0.687242	-1.04274	-12.6217	-6.43648	0.313136	-3.59713	2.0071	21.0348	40.8264	31.5094	86.6923	56.3653	8.1833	-28.2519	-23.3873	-5.70445	2.11914	-5.98807	-6.88317	16.2476	41.7596	7.49878	59.7053	48.6214	16.8164	-29.2705	-10.9441	4.23888	5.33293	35.8924	0.460195	0.535868	30.1789	-1.99904
1736	2.3101	-1.64376	18.5629	0.871814	-0.915861	2.43022	0.871719	-0.91595	8.25065	0.70925	-0.630071	12.0259	-0.213159	-0.678828	12.6736	-0.660977	-1.1442	-12.4882	-6.3645	0.38259	-3.73334	1.98018	20.9839	41.1168	31.5278	86.6668	56.0331	8.12983	-28.235	-23.2977	-5.74053	2.05176	-5.98069	-6.81637	16.3998	41.7809	7.25321	59.3582	48.4779	17.3557	-29.4326	-11.4302	4.23361	5.17021	35.7216	0.432265	0.580565	29.8918	-2.00519
1738	2.37188	-1.67702	18.5311	0.896174	-0.935514	2.41638	0.896077	-0.935607	8.23682	0.728714	-0.643214	12.0156	-0.199497	-0.722793	12.7581	-0.653219	-1.22983	-12.3308	-6.2854	0.469672	-3.88137	1.94641	20.9631	41.4087	31.6167	86.5823	55.6751	8.06615	-28.1521	-23.1487	-5.78954	1.98344	-5.97658	-6.78317	16.517	41.7466	7.03267	59.0252	48.3393	17.8649	-29.5653	-11.8372	4.19498	5.05012	35.5573	0.423444	0.568884	29.6054	-2.00044
1740	2.43326	-1.69939	18.4846	0.921348	-0.950289	2.39595	0.92125	-0.950384	8.21639	0.74849	-0.652645	12.0003	-0.200845	-0.76351	12.8366	-0.67132	-1.30349	-12.1846	-6.20615	0.58825	-4.03564	1.93036	20.9722	41.6835	31.7878	86.4666	55.3399	7.97685	-28.0073	-22.9471	-5.85179	1.91978	-5.98872	-6.79176	16.5912	41.6661	6.85054	58.7362	48.2273	18.3083	-29.6652	-12.1165	4.10901	4.97292	35.4227	0.45782	0.511881	29.3547	-2.00058
1742	2.51458	-1.68519	18.4458	0.958323	-0.950764	2.37875	0.958225	-0.950863	8.19919	0.776187	-0.650649	11.9875	-0.218962	-0.80243	12.8614	-0.719566	-1.36691	-12.138	-6.13094	0.714023	-4.12748	1.98692	21.0164	41.896	32.0002	86.4039	55.1051	7.85026	-27.8402	-22.7857	-5.9211	1.91344	-6.05417	-6.83857	16.6604	41.6058	6.76427	58.5196	48.1977	18.6801	-29.8114	-12.2698	3.96098	4.89872	35.3581	0.519039	0.462816	29.1837	-2.01382
1744	2.61624	-1.6796	18.4522	1.00329	-0.956953	2.38166	1.00319	-0.957056	8.2021	0.810191	-0.652456	11.9898	-0.244388	-0.834855	12.8587	-0.778727	-1.41547	-12.1424	-6.04591	0.8258	-4.1854	2.07781	20.9838	42.0659	32.1131	86.3841	54.9832	7.70144	-27.698	-22.6307	-6.00605	1.92577	-6.11504	-6.935	16.7715	41.5522	6.80984	58.3393	48.2109	18.925	-29.916	-12.3246	3.84857	4.896	35.1933	0.522143	0.371673	28.9581	-2.03412
1746	2.73023	-1.68961	18.5011	1.05215	-0.971247	2.40362	1.05205	-0.971356	8.22405	0.847587	-0.660115	12.0064	-0.271969	-0.860521	12.8423	-0.839226	-1.45082	-12.1723	-5.96016	0.908055	-4.2109	2.18329	20.8759	42.1962	32.1158	86.4021	54.9454	7.54966	-27.61	-22.4844	-6.09529	1.95254	-6.15581	-7.05734	16.9109	41.51	6.95109	58.1844	48.2468	19.0478	-29.9619	-12.3058	3.78376	4.96868	34.9224	0.471278	0.254644	28.6723	-2.05667
1748	2.82223	-1.69753	18.543	1.09158	-0.982747	2.42238	1.09147	-0.98286	8.24281	0.877762	-0.666274	12.0206	-0.289811	-0.883429	12.8451	-0.880754	-1.48521	-12.1666	-5.92615	0.922146	-4.18489	2.26288	20.816	42.2873	32.119	86.4375	54.843	7.45372	-27.6469	-22.3699	-6.13626	2.01506	-6.1699	-7.10289	16.9524	41.4987	6.98996	58.0505	48.2671	19.117	-29.9497	-12.2765	3.70774	5.08394	34.6789	0.475516	0.220351	28.4174	-2.07884
1750	2.90556	-1.71635	18.579	1.12631	-0.998261	2.4386	1.12621	-0.998377	8.25903	0.904682	-0.675725	12.0328	-0.314407	-0.89932	12.8578	-0.931594	-1.50422	-12.1427	-5.90068	0.914022	-4.14746	2.30117	20.7599	42.3305	32.0958	86.4694	54.7784	7.40581	-27.6947	-22.3133	-6.15675	2.07521	-6.17387	-7.11683	17.0504	41.5302	7.07413	57.9149	48.2411	19.1774	-29.9727	-12.2425	3.67085	5.14364	34.513	0.463757	0.235092	28.29	-2.00593
1752	2.98147	-1.74577	18.608	1.15692	-1.01775	2.45179	1.15681	-1.01787	8.27223	0.928769	-0.688405	12.0428	-0.345159	-0.910298	12.8756	-0.991561	-1.5119	-12.1093	-5.87725	0.895207	-4.10823	2.30109	20.7077	42.335	32.0539	86.489	54.7586	7.40131	-27.7298	-22.3075	-6.1666	2.12457	-6.16977	-7.10931	17.2248	41.5934	7.21803	57.7585	48.1798	19.2197	-30.0263	-12.2014	3.68595	5.12962	34.428	0.42227	0.258115	28.2859	-1.86947
1754	3.04637	-1.77252	18.6319	1.18295	-1.03512	2.46266	1.18284	-1.03524	8.28309	0.949306	-0.699783	12.051	-0.363966	-0.930086	12.8849	-1.0335	-1.54031	-12.0917	-5.87526	0.853014	-4.06261	2.29068	20.6871	42.3379	32.0295	86.4954	54.7318	7.42503	-27.7778	-22.2921	-6.1826	2.17749	-6.1385	-7.08155	17.4213	41.6187	7.36888	57.5307	48.1723	19.1226	-29.986	-12.1151	3.76491	5.07905	34.3691	0.355841	0.121101	28.2892	-1.91094
1756	3.10231	-1.80915	18.6572	1.20421	-1.05606	2.47423	1.2041	-1.05618	8.29466	0.966494	-0.714129	12.0598	-0.381236	-0.941216	12.8858	-1.06927	-1.55356	-12.0897	-5.84146	0.883518	-4.02013	2.30289	20.6903	42.3657	32.032	86.4449	54.6838	7.46081	-27.7818	-22.2914	-6.20387	2.16961	-6.15281	-7.0673	17.576	41.7055	7.44577	57.2747	48.1513	19.0837	-29.955	-12.0611	3.86412	5.00469	34.3118	0.280807	0.0664018	28.2488	-1.99107
1758	3.14998	-1.84865	18.683	1.2216	-1.07757	2.48604	1.22149	-1.07769	8.30647	0.980826	-0.729143	12.0687	-0.396643	-0.944193	12.883	-1.09844	-1.55276	-12.0948	-5.78196	0.983399	-3.98658	2.33889	20.7107	42.4154	32.0606	86.3524	54.616	7.50187	-27.7493	-22.3139	-6.21725	2.11215	-6.22554	-7.09599	17.6962	41.8556	7.49048	57.0004	48.1075	19.1259	-29.9409	-12.0581	3.95433	4.89997	34.2479	0.217884	0.119275	28.1745	-2.06114
1760	3.19041	-1.84667	18.6996	1.23939	-1.08025	2.49344	1.23928	-1.08038	8.31387	0.994284	-0.730051	12.0743	-0.39739	-0.959994	12.897	-1.10597	-1.58123	-12.0685	-5.77812	1.04629	-3.97468	2.38197	20.7404	42.4297	32.1146	86.3005	54.5693	7.53987	-27.7626	-22.375	-6.1553	2.11682	-6.34489	-7.26789	17.907	41.9993	7.78771	56.6937	48.0474	19.151	-29.8832	-12.1072	3.96339	4.69868	34.1786	0.236476	0.152435	28.1798	-2.03087
1762	3.2236	-1.85993	18.7027	1.25277	-1.0889	2.49498	1.25266	-1.08903	8.31542	1.00483	-0.735681	12.0755	-0.408845	-0.963171	12.917	-1.12778	-1.58256	-12.0312	-5.77453	1.06713	-3.97677	2.31844	20.6865	42.4902	32.0786	86.3939	54.4659	7.59488	-27.8077	-22.472	-6.12974	2.1243	-6.43606	-7.40904	18.0441	42.0626	8.06424	56.4333	48.037	19.1723	-29.8035	-12.1934	3.94555	4.55037	34.1172	0.268925	0.193763	28.1992	-2.01526
1764	3.24843	-1.89374	18.6942	1.26081	-1.10575	2.49148	1.26069	-1.10588	8.31191	1.0119	-0.747771	12.0729	-0.433176	-0.954124	12.9373	-1.16803	-1.55657	-11.9936	-5.75824	1.0551	-3.98973	2.16582	20.5845	42.6108	31.9653	86.603	54.2723	7.66075	-27.8952	-22.6259	-6.15542	2.12339	-6.47773	-7.46709	18.0717	42.0415	8.2349	56.2635	48.0766	19.1794	-29.738	-12.2926	3.91649	4.5006	34.0712	0.290095	0.228545	28.2152	-2.02062
1766	3.25919	-1.91872	18.6828	1.26345	-1.11752	2.48665	1.26333	-1.11765	8.30708	1.01461	-0.756397	12.0693	-0.455317	-0.957063	12.9455	-1.20926	-1.55311	-11.9782	-5.71837	1.06636	-4.01156	2.10797	20.6966	42.7765	31.9522	86.6921	53.9027	7.69216	-28.0917	-22.9425	-6.18639	2.11424	-6.46683	-7.3981	17.9897	42.0006	8.20338	56.2882	48.099	19.1359	-29.8289	-12.3285	3.88996	4.60636	34.062	0.253021	0.172516	28.2145	-1.9618
1768	3.26543	-1.92673	18.6872	1.26547	-1.12159	2.48864	1.26536	-1.12172	8.30907	1.01638	-0.759313	12.0708	-0.470444	-0.969967	12.9396	-1.24193	-1.57039	-11.9889	-5.70339	1.09133	-4.02002	2.11197	20.7858	42.9283	31.9264	86.7202	53.601	7.713	-28.2156	-23.2241	-6.20795	2.10326	-6.41804	-7.28354	17.8884	41.974	8.07844	56.3641	48.098	19.0326	-29.9259	-12.3173	3.86559	4.65961	34.0415	0.246782	0.168608	28.1882	-1.91454
1770	3.2714	-1.91844	18.7071	1.2687	-1.1186	2.49743	1.26858	-1.11873	8.31786	1.01859	-0.756896	12.0774	-0.479958	-0.987383	12.9237	-1.26635	-1.59802	-12.0179	-5.71341	1.12309	-4.01189	2.15395	20.8159	43.055	31.8775	86.7117	53.396	7.74281	-28.2591	-23.4351	-6.21945	2.09081	-6.34346	-7.1539	17.7971	41.9655	7.90641	56.4339	48.0739	18.8887	-29.9867	-12.2736	3.84908	4.6318	34.0029	0.267372	0.220936	28.1412	-1.88385
1772	3.28429	-1.90448	18.723	1.27545	-1.11369	2.50441	1.27533	-1.11383	8.32484	1.02332	-0.752821	12.0827	-0.497276	-0.986501	12.9205	-1.29744	-1.58945	-12.0238	-5.70352	1.13385	-3.99474	2.14417	20.8489	43.1748	31.856	86.7462	53.1542	7.83928	-28.3915	-23.6302	-6.23532	2.08043	-6.2831	-7.04127	17.7222	41.9547	7.75062	56.4034	48.0507	18.7862	-29.9712	-12.2504	3.85763	4.62805	33.9669	0.206634	0.201961	28.1041	-1.81088
1774	3.30072	-1.91112	18.7308	1.28204	-1.11805	2.50797	1.28192	-1.11818	8.3284	1.02852	-0.755672	12.0854	-0.512843	-0.976572	12.9086	-1.32182	-1.56508	-12.046	-5.66777	1.14619	-3.99006	2.12557	20.9002	43.2923	31.8379	86.7119	52.914	7.93164	-28.4504	-23.7993	-6.28525	2.01887	-6.16745	-6.97539	17.7137	41.8779	7.68258	56.3616	47.9915	18.7236	-29.9746	-12.2209	3.89757	4.57799	33.9272	0.147747	0.194894	28.0594	-1.78263
1776	3.31875	-1.93972	18.7299	1.2875	-1.13209	2.50778	1.28739	-1.13223	8.32821	1.03348	-0.765831	12.0853	-0.528739	-0.962101	12.8826	-1.34514	-1.5322	-12.0946	-5.60699	1.16213	-4.00036	2.09827	20.9733	43.4193	31.8263	86.6339	52.6664	7.98916	-28.4391	-23.9577	-6.36074	1.90703	-6.00681	-6.96436	17.7855	41.7513	7.72362	56.3326	47.8848	18.6958	-30.0198	-12.2073	3.96327	4.49544	33.891	0.102235	0.201853	28.0129	-1.80244
1778	3.3335	-1.96721	18.7239	1.29164	-1.14534	2.50538	1.29153	-1.14547	8.32582	1.03741	-0.775469	12.0835	-0.558779	-0.955418	12.8387	-1.39742	-1.50756	-12.1761	-5.53859	1.17748	-4.01506	2.03859	21.0543	43.595	31.8545	86.7263	52.3532	7.93888	-28.5235	-24.1846	-6.39521	1.80009	-5.89902	-7.02446	17.9519	41.7015	7.88942	56.3068	47.7137	18.681	-30.0503	-12.3389	4.0318	4.48267	33.8912	0.0412643	0.162288	28.0016	-1.79875
1780	3.34463	-1.99412	18.7179	1.29425	-1.15802	2.50296	1.29413	-1.15816	8.32339	1.04016	-0.784783	12.0817	-0.610129	-0.94562	12.7902	-1.48711	-1.46861	-12.2662	-5.45478	1.15428	-4.01589	1.92281	21.1726	43.7925	31.8994	86.8204	51.9967	7.92297	-28.6076	-24.3609	-6.4238	1.71323	-5.85818	-7.00271	18.1008	41.7154	8.03466	56.4447	47.539	18.6073	-30.3725	-12.3861	4.06353	4.56713	33.9137	-0.0129837	0.0983816	28.0048	-1.80079
1782	3.35373	-2.02003	18.7129	1.29606	-1.1701	2.50094	1.29594	-1.17023	8.32137	1.04226	-0.793696	12.0802	-0.682155	-0.932535	12.7379	-1.61297	-1.41525	-12.3635	-5.34867	1.08153	-4.00269	1.75298	21.3152	44.0011	31.9374	86.9005	51.6323	7.93856	-28.6674	-24.4508	-6.45308	1.63617	-5.88388	-6.90267	18.2539	41.8035	8.13998	56.7363	47.3566	18.5214	-31.0583	-12.4183	4.05839	4.72445	33.9535	-0.0521295	0.0261773	28.0135	-1.82298
1784	3.36971	-2.04632	18.7052	1.30085	-1.18291	2.49776	1.30073	-1.18305	8.3182	1.04666	-0.802967	12.0779	-0.76621	-0.924844	12.6718	-1.76292	-1.36653	-12.4864	-5.18957	0.95029	-4.00749	1.54979	21.4049	44.2178	31.9087	87.059	51.383	7.82328	-28.6686	-24.4059	-6.47427	1.49094	-5.95796	-6.90106	18.5898	42.0324	8.22288	57.0353	47.0304	18.7433	-32.246	-13.0257	4.05738	4.81537	33.9986	-0.0584784	-0.00310334	28.0095	-1.90226
1786	3.38095	-2.07334	18.7021	1.30348	-1.19568	2.49664	1.30336	-1.19581	8.31707	1.04943	-0.812342	12.077	-0.844517	-0.920415	12.5989	-1.90378	-1.3258	-12.6217	-5.0461	0.808541	-3.94835	1.41203	21.4699	44.3556	31.7766	87.2209	51.1943	7.69676	-28.7089	-24.3751	-6.53623	1.38713	-5.99905	-6.92331	19.1987	42.1693	8.64245	56.9786	46.9129	18.7597	-32.8443	-13.4476	4.07574	4.88712	34.0688	-0.0677984	-0.03251	28.0026	-2.02192
1788	3.38236	-2.10105	18.715	1.30167	-1.20801	2.50256	1.30155	-1.20814	8.323	1.04883	-0.821688	12.0815	-0.912726	-0.915515	12.5099	-2.02627	-1.28792	-12.7873	-4.93252	0.668629	-3.8212	1.34277	21.5291	44.4224	31.5552	87.3478	51.0553	7.59428	-28.8089	-24.3849	-6.63416	1.33672	-6.00036	-6.93826	19.9422	42.1834	9.35306	56.628	47.1337	18.3399	-32.6637	-13.5537	4.113	4.96496	34.1645	-0.0903707	-0.0705787	27.9923	-2.1586
1790	3.3622	-2.12603	18.7879	1.29032	-1.21771	2.53513	1.2902	-1.21784	8.35556	1.0409	-0.829731	12.1059	-0.97023	-0.897587	12.3475	-2.12467	-1.22945	-13.0896	-4.84007	0.522987	-3.68314	1.25588	21.6253	44.5383	31.3268	87.3523	50.9868	7.55641	-28.9586	-24.3687	-6.70314	1.29187	-6.01542	-6.86644	20.1432	42.1973	9.79043	56.6168	47.8771	17.0024	-32.0329	-13.4839	4.14885	5.12664	34.2734	-0.137819	-0.12101	27.9587	-2.22987
1792	3.34319	-2.16537	18.8562	1.27826	-1.23376	2.5658	1.27813	-1.23389	8.38623	1.03283	-0.842558	12.1289	-1.04339	-0.865931	12.2192	-2.24536	-1.14002	-13.3288	-4.74644	0.396487	-3.5658	1.11053	21.7939	44.6786	31.1839	87.3048	50.8185	7.53151	-29.1117	-24.4665	-6.7488	1.21154	-6.09389	-6.83447	20.159	42.1647	10.1114	56.7051	48.966	15.1042	-31.5219	-13.8652	4.16612	5.29929	34.375	-0.16296	-0.132763	27.9737	-2.29255
1794	3.3289	-2.22036	18.9058	1.26702	-1.25693	2.58828	1.26689	-1.25706	8.40871	1.02584	-0.860637	12.1457	-1.13509	-0.81989	12.14	-2.39314	-1.01752	-13.4774	-4.64558	0.299178	-3.48394	0.910925	22.0336	44.824	31.1387	87.2165	50.548	7.51321	-29.2659	-24.6943	-6.77881	1.09882	-6.23334	-6.88001	20.1292	42.1161	10.4501	56.9391	50.2564	12.7617	-31.0707	-14.8526	4.16265	5.46354	34.4665	-0.158745	-0.110498	28.0464	-2.35672
1796	3.31371	-2.28241	18.9418	1.25485	-1.28302	2.60476	1.25472	-1.28315	8.42519	1.01833	-0.880944	12.1581	-1.23174	-0.757533	12.0696	-2.54294	-0.863406	-13.6102	-4.535	0.246197	-3.45977	0.719218	22.3225	44.9092	31.154	87.0546	50.3311	7.52073	-29.4631	-24.9923	-6.82622	1.01206	-6.3776	-7.0162	20.3268	42.1905	11.1986	57.7159	51.3919	9.8116	-30.0516	-16.4529	4.15047	5.60578	34.5615	-0.142629	-0.131533	28.1445	-2.42017
1798	3.2817	-2.33464	18.9752	1.23616	-1.30335	2.61995	1.23603	-1.30348	8.44039	1.0056	-0.897346	12.1694	-1.31757	-0.690119	11.9799	-2.67099	-0.704051	-13.7794	-4.44643	0.212967	-3.43411	0.589869	22.4972	44.9501	31.0618	86.9455	50.2002	7.59426	-29.6958	-25.2895	-6.87579	0.959129	-6.46135	-7.29774	20.6404	42.3597	12.5932	58.5203	52.2995	8.07689	-27.471	-18.1437	4.13227	5.75804	34.6538	-0.125681	-0.130355	28.2406	-2.46062
1800	3.23436	-2.36986	19.0078	1.21222	-1.31491	2.6346	1.21209	-1.31504	8.45504	0.988397	-0.907519	12.1803	-1.38715	-0.626736	11.8626	-2.77121	-0.557986	-13.9995	-4.37989	0.191763	-3.39707	0.528492	22.5698	44.9706	30.8878	86.896	50.1349	7.69992	-29.9253	-25.549	-6.91675	0.925884	-6.47427	-7.66408	20.942	42.6912	14.4117	59.4335	53.0913	7.8868	-23.8346	-19.7638	4.11142	5.9085	34.7358	-0.110652	-0.103558	28.3224	-2.46664
1802	3.19226	-2.38232	19.0339	1.19257	-1.31692	2.64621	1.19243	-1.31705	8.46664	0.973804	-0.910275	12.189	-1.43982	-0.588349	11.711	-2.85109	-0.463328	-14.2827	-4.30074	0.183309	-3.3818	0.481746	22.7965	45.0748	30.9427	86.7877	49.9905	7.64132	-29.9867	-25.7043	-6.9283	0.834972	-6.45455	-7.79462	20.7888	43.4403	15.4395	61.1973	54.351	8.20539	-22.1398	-21.4784	4.09677	5.97648	34.7829	-0.0957262	-0.0976254	28.3774	-2.40877
1804	3.16379	-2.35749	19.0588	1.18209	-1.30377	2.65702	1.18196	-1.30389	8.47745	0.965131	-0.90112	12.1971	-1.46977	-0.581687	11.596	-2.90286	-0.436242	-14.4969	-4.23159	0.144115	-3.29755	0.511121	22.8846	45.0972	30.9346	86.7336	49.8571	7.6183	-30.0521	-25.8217	-6.86938	0.753205	-6.3992	-7.93797	20.4867	44.5945	16.123	63.5129	55.6621	9.02563	-20.6659	-23.1826	4.08033	6.0142	34.8044	-0.0661148	-0.0739118	28.4168	-2.35958
1806	3.15178	-2.30188	19.085	1.18147	-1.27857	2.66819	1.18134	-1.27869	8.48862	0.963072	-0.882339	12.2054	-1.485	-0.598709	11.535	-2.93775	-0.459319	-14.6101	-4.16948	0.0718389	-3.14706	0.601865	22.8013	45.0337	30.8135	86.7316	49.7488	7.66548	-30.1471	-25.9374	-6.74414	0.688298	-6.30346	-8.14376	20.0751	46.1603	16.4824	66.321	56.8588	10.2046	-19.1007	-24.8083	4.06676	6.05018	34.8058	-0.0334227	-0.0454821	28.4413	-2.32908
1808	3.15647	-2.25456	19.1186	1.1874	-1.25848	2.68278	1.18727	-1.2586	8.50321	0.966233	-0.86698	12.2163	-1.52218	-0.597371	11.5248	-3.00447	-0.441037	-14.6295	-4.08609	0.000907082	-3.02612	0.647811	22.6668	45.0299	30.6129	86.6604	49.6456	7.74721	-30.2074	-26.138	-6.612	0.603688	-6.14311	-8.3909	19.4086	48.1574	16.3383	69.7152	57.6765	11.3985	-17.6445	-26.395	4.0825	6.16168	34.8007	-0.0659281	-0.114443	28.44	-2.27871
1810	3.16681	-2.21672	19.1465	1.19503	-1.24299	2.69489	1.1949	-1.24311	8.51532	0.970949	-0.854946	12.2254	-1.56423	-0.591249	11.5441	-3.07791	-0.412711	-14.5944	-3.9905	-0.0579207	-2.93896	0.648114	22.5704	45.0349	30.5146	86.6155	49.5453	7.81127	-30.2989	-26.3383	-6.47705	0.555131	-5.9504	-8.70585	18.891	50.4271	16.1137	72.9569	58.1037	12.324	-16.0127	-27.3067	4.10498	6.26263	34.7887	-0.0861476	-0.125894	28.4392	-2.25788
1812	3.1817	-2.18422	19.173	1.20421	-1.23022	2.70643	1.20408	-1.23034	8.52686	0.976994	-0.844853	12.2341	-1.60488	-0.590067	11.5721	-3.15087	-0.394145	-14.5431	-3.88749	-0.119645	-2.86022	0.597616	22.5251	45.0301	30.5374	86.6022	49.4494	7.85379	-30.4207	-26.5353	-6.32635	0.560941	-5.7322	-9.07675	18.6335	52.9204	15.9655	76.0053	58.0001	13.0069	-14.1919	-27.4093	4.13635	6.32213	34.771	-0.0915545	-0.0789994	28.4419	-2.26161
1814	3.20967	-2.13246	19.2304	1.22061	-1.21035	2.73158	1.22048	-1.21048	8.55201	0.987976	-0.829031	12.253	-1.63182	-0.626145	11.5511	-3.21481	-0.447629	-14.5815	-3.78947	-0.258891	-2.66895	0.485612	22.4704	44.976	30.575	86.5555	49.3718	7.92602	-30.504	-26.8035	-6.09727	0.639014	-5.48313	-9.40377	18.6477	55.6195	15.9237	79.4393	56.9994	13.8409	-12.366	-26.9374	4.21057	6.29916	34.7534	-0.15113	-0.131915	28.4354	-2.21619
1816	3.24086	-2.07626	19.2898	1.2388	-1.18884	2.75757	1.23868	-1.18897	8.578	1.0002	-0.811872	12.2725	-1.64965	-0.673521	11.5111	-3.26711	-0.52491	-14.6549	-3.69043	-0.442353	-2.44105	0.372129	22.4127	44.8858	30.5626	86.5414	49.2966	7.97938	-30.6092	-27.0561	-5.80803	0.767417	-5.22209	-9.73859	19.0185	58.5025	16.2769	83.0947	54.8261	15.1078	-9.83407	-25.6283	4.28131	6.20681	34.714	-0.194571	-0.142839	28.4161	-2.1964
1818	3.27446	-2.01657	19.3487	1.25837	-1.16601	2.78329	1.25825	-1.16614	8.60372	1.01337	-0.793646	12.2918	-1.66461	-0.72426	11.4559	-3.31572	-0.609084	-14.7563	-3.59438	-0.664819	-2.18031	0.281307	22.3565	44.7686	30.4786	86.5638	49.2257	8.00901	-30.7356	-27.2637	-5.46684	0.95088	-4.91898	-10.1114	19.7076	61.4849	16.9673	86.5613	51.5365	16.6437	-6.79703	-23.6227	4.33309	6.07651	34.6665	-0.206833	-0.0958651	28.3906	-2.21817
1820	3.31436	-1.94117	19.4285	1.28196	-1.13701	2.81817	1.28185	-1.13715	8.6386	1.02915	-0.770578	12.318	-1.69687	-0.771001	11.3731	-3.39414	-0.677978	-14.9094	-3.52635	-0.934512	-1.81683	0.255708	22.3234	44.6483	30.3199	86.5724	49.1722	8.03556	-30.8294	-27.3836	-5.08325	1.23271	-4.41077	-10.5416	20.5267	64.3058	17.3876	88.3202	47.5984	17.5369	-4.91088	-21.8349	4.35335	6.01937	34.6878	-0.188675	-0.0452878	28.3856	-2.29118
1822	3.37362	-1.88087	19.486	1.31285	-1.11616	2.84327	1.31273	-1.1163	8.6637	1.05092	-0.753124	12.3369	-1.74628	-0.810148	11.3002	-3.50041	-0.72602	-15.0445	-3.44368	-1.214	-1.51736	0.209411	22.2866	44.5388	30.112	86.6181	49.1816	8.08741	-30.907	-27.4956	-4.7337	1.56002	-3.92147	-11.0206	21.2856	66.8842	17.8269	89.5582	43.5439	17.5686	-3.12392	-19.754	4.33529	6.00874	34.7329	-0.171952	-0.031591	28.4089	-2.3153
1824	3.44716	-1.83412	19.5189	1.34894	-1.10233	2.85757	1.34882	-1.10247	8.678	1.07702	-0.740576	12.3477	-1.80384	-0.845673	11.2453	-3.6198	-0.764432	-15.1463	-3.34413	-1.50322	-1.30661	0.116923	22.2624	44.4381	29.8928	86.6905	49.2466	8.16553	-30.9694	-27.6143	-4.43355	1.9254	-3.51864	-11.528	21.8979	69.2039	18.3244	90.639	39.5829	16.907	-1.31282	-17.3672	4.27906	6.04531	34.7889	-0.168169	-0.0614133	28.4749	-2.28647
1826	3.4994	-1.76413	19.5536	1.37773	-1.0765	2.87244	1.37762	-1.07665	8.69287	1.09693	-0.719514	12.3589	-1.82796	-0.90137	11.2073	-3.68725	-0.853928	-15.2155	-3.2575	-1.85162	-1.12871	-0.0407766	22.3386	44.3201	29.7748	86.7109	49.2915	8.24379	-31.0138	-27.7242	-4.16125	2.37064	-3.26788	-12.0062	22.2141	71.347	18.7534	91.9622	35.8074	16.6805	0.376672	-15.0087	4.18962	6.16731	34.849	-0.19172	-0.120743	28.6397	-2.29793
1828	3.55186	-1.68552	19.6278	1.4072	-1.04722	2.90472	1.40709	-1.04736	8.72515	1.1171	-0.695869	12.3832	-1.85743	-0.951166	11.1468	-3.76206	-0.929801	-15.3268	-3.16544	-2.18236	-0.908249	-0.231257	22.4814	44.1928	29.7554	86.6751	49.3436	8.3131	-31.0193	-27.8009	-3.9226	2.78216	-3.01761	-12.582	22.5539	73.2454	19.362	93.1752	32.3803	16.0675	1.81604	-13.0153	4.09721	6.22425	34.8794	-0.226993	-0.155055	28.8051	-2.27166
1830	3.6089	-1.60227	19.7406	1.43893	-1.01662	2.95414	1.43882	-1.01677	8.77457	1.13886	-0.671146	12.4203	-1.89949	-0.990292	11.0673	-3.85528	-0.980387	-15.4739	-3.07492	-2.47957	-0.645174	-0.428419	22.6582	44.05	29.8009	86.6014	49.4059	8.36853	-31.0098	-27.8515	-3.71577	3.13108	-2.76274	-13.2563	22.9502	74.8534	20.1964	94.28	29.4746	14.689	3.18856	-11.2212	4.00639	6.12279	34.8594	-0.227997	-0.12511	28.9458	-2.24774
1832	3.67188	-1.52579	19.8436	1.47274	-0.989451	2.99921	1.47264	-0.989601	8.81964	1.16241	-0.648853	12.4541	-1.95573	-1.0207	11.0219	-3.97021	-1.01004	-15.5582	-3.02374	-2.75445	-0.429451	-0.565082	22.7817	43.8697	29.7714	86.5852	49.468	8.39866	-31.1056	-27.9151	-3.54465	3.40896	-2.62912	-13.8578	23.257	76.0178	21.2347	95.7219	27.7252	11.7976	5.37146	-8.39823	3.90974	5.59079	34.7489	-0.00505051	0.0809505	29.0507	-2.47298
1834	3.73576	-1.41577	19.9706	1.50984	-0.947926	3.05461	1.50974	-0.948085	8.87504	1.18752	-0.615663	12.4957	-1.9733	-1.06526	11.0008	-4.02113	-1.08251	-15.5961	-3.01775	-3.02586	-0.208365	-0.658443	22.794	43.6122	29.6804	86.5462	49.5752	8.43975	-31.2281	-28.0672	-3.32692	3.71166	-2.568	-14.5852	23.396	77.0628	22.3613	96.9319	26.102	7.15329	8.2084	-6.59972	3.75406	5.14034	34.5434	0.196438	0.295406	29.1782	-2.70731
1836	3.79678	-1.28042	20.1068	1.54793	-0.895178	3.11385	1.54784	-0.895338	8.93428	1.21268	-0.574022	12.5402	-1.95856	-1.1187	11.0116	-4.01723	-1.18582	-15.5739	-3.04885	-3.27917	0.0036924	-0.712882	22.6985	43.311	29.5311	86.4549	49.7077	8.50897	-31.3495	-28.2938	-3.0572	4.02251	-2.57276	-15.4302	23.4137	78.0052	23.5878	97.6775	24.4271	2.11459	11.0446	-6.12288	3.5454	4.87397	34.2831	0.333299	0.463038	29.33	-2.88677
1838	3.85225	-1.19107	20.1669	1.57987	-0.861493	3.13968	1.57978	-0.861655	8.96011	1.23446	-0.546934	12.5595	-2.00037	-1.13431	11.1014	-4.09869	-1.19896	-15.4072	-3.07605	-3.43126	0.117895	-0.72654	22.5797	43.1418	29.3402	86.268	49.7229	8.61975	-31.4316	-28.4508	-2.79559	4.16661	-2.64839	-16.2535	23.754	78.5155	25.2548	97.6507	22.9012	3.01572	10.6523	-5.57871	3.35036	4.68684	34.128	0.47682	0.512689	29.4417	-2.9738
1840	3.85812	-1.1323	20.1917	1.58755	-0.836518	3.15014	1.58746	-0.836681	8.97057	1.23866	-0.527814	12.5674	-2.01057	-1.14227	11.1513	-4.12008	-1.21057	-15.3143	-3.11637	-3.53316	0.125188	-0.750776	22.4236	42.9968	29.1374	85.9939	49.8262	8.8534	-31.4442	-28.5988	-2.56352	4.285	-2.84382	-16.7217	23.3391	79.0712	25.9584	96.9094	22.1869	2.64833	10.2691	-4.4084	3.23839	4.61039	34.0351	0.561171	0.583301	29.5637	-2.9922
1842	3.81911	-1.09236	20.1967	1.574	-0.815649	3.15207	1.57391	-0.815811	8.9725	1.22724	-0.513049	12.5687	-1.98736	-1.15594	11.1498	-4.08393	-1.24513	-15.3161	-3.17103	-3.61342	0.0362949	-0.807677	22.2542	42.9244	28.9392	85.6527	49.9471	9.23297	-31.4115	-28.7966	-2.36642	4.40649	-3.10032	-16.8409	22.3299	79.6908	25.7277	95.7642	22.1553	0.326938	10.3849	-2.93836	3.20915	4.61235	33.9947	0.595377	0.687063	29.7174	-2.94528
1844	3.80184	-1.02334	20.2141	1.57249	-0.784084	3.1592	1.57241	-0.784247	8.97963	1.22416	-0.489559	12.574	-2.00258	-1.21208	11.168	-4.13512	-1.34082	-15.2804	-3.24034	-3.74769	-0.110299	-0.933555	22.137	43.2377	28.7509	85.3072	49.6177	9.80178	-31.4667	-29.2862	-2.18693	4.52559	-3.14504	-17.0515	22.4745	79.9887	26.0487	95.3347	21.3979	0.488601	10.1934	-3.06649	3.18093	4.54552	33.9877	0.67806	0.721264	29.9442	-2.80761
1846	3.77586	-0.99249	20.2224	1.56383	-0.768365	3.16266	1.56375	-0.768526	8.98309	1.21671	-0.478346	12.5766	-2.03096	-1.23353	11.209	-4.19513	-1.36888	-15.2038	-3.28139	-3.87328	-0.166203	-1.06954	22.2137	43.5749	28.7284	85.0333	49.0292	10.2769	-31.5808	-29.6782	-2.08002	4.63433	-3.04482	-17.1446	22.7931	79.9956	26.4587	94.5748	20.9994	0.129261	10.3375	-2.89328	3.15285	4.48232	34.0374	0.758323	0.824868	30.2201	-2.7294
1848	3.73378	-1.00139	20.2208	1.54464	-0.768519	3.16209	1.54456	-0.768679	8.98252	1.20238	-0.479642	12.5761	-2.05251	-1.21636	11.2604	-4.22632	-1.33028	-15.1093	-3.28761	-3.96495	-0.11256	-1.18092	22.4536	43.8367	28.8342	84.8105	48.304	10.5897	-31.7204	-29.8993	-2.03936	4.73115	-2.85219	-17.1259	22.9217	79.8056	26.85	93.5969	21.0588	-0.949394	10.7836	-2.09971	3.13538	4.44043	34.1241	0.799612	0.969177	30.4955	-2.72817
1850	3.66351	-0.998214	20.2226	1.51418	-0.760924	3.16297	1.5141	-0.761081	8.9834	1.17913	-0.475841	12.5767	-1.99229	-1.22158	11.2559	-4.1197	-1.36512	-15.1166	-3.27391	-3.97087	-0.0379836	-1.17039	22.5957	43.9873	28.757	84.4549	47.7802	10.7539	-31.76	-30.0075	-1.99683	4.82642	-2.73165	-17.1911	21.9812	79.814	26.995	93.8891	21.1283	-0.962942	10.9951	-0.846515	3.1996	4.45278	34.1601	0.669913	0.879404	30.6043	-2.73429
1852	3.60118	-0.971656	20.2234	1.48926	-0.743802	3.16318	1.48918	-0.743956	8.98361	1.15944	-0.464573	12.5767	-1.96009	-1.22463	11.2526	-4.0628	-1.3842	-15.1221	-3.28349	-3.95071	0.0818741	-1.14316	22.654	43.9761	28.6756	84.1835	47.4028	10.9401	-31.9056	-30.1337	-1.90522	4.8582	-2.68098	-17.1534	21.791	79.8305	27.1031	93.8909	20.8012	-0.293412	10.3827	-0.232772	3.22398	4.40654	34.1153	0.57619	0.854167	30.5714	-2.68329
1854	3.55442	-0.920103	20.2242	1.47336	-0.71713	3.16319	1.47329	-0.717282	8.98362	1.14591	-0.445607	12.5767	-1.97103	-1.21803	11.2528	-4.07978	-1.36762	-15.1222	-3.33201	-3.93053	0.215945	-1.13336	22.6303	43.8595	28.6353	84.0159	47.1732	11.1672	-32.0975	-30.2561	-1.76913	4.83974	-2.68203	-17.0196	22.4199	79.8223	27.188	93.394	20.1468	0.696596	9.03517	-0.310677	3.17738	4.29058	34.0097	0.581414	0.94416	30.4528	-2.59656
1856	3.51857	-0.851709	20.2326	1.46371	-0.684116	3.16639	1.46364	-0.684267	8.98682	1.13666	-0.421521	12.579	-1.98125	-1.1861	11.2116	-4.08513	-1.30421	-15.2001	-3.44753	-3.95364	0.220203	-1.17325	22.5208	43.935	28.6598	83.8527	47.1389	11.3247	-31.8566	-30.0918	-1.66707	4.88511	-2.63144	-16.9642	22.3556	79.796	27.1481	93.0313	19.9713	0.685934	7.93909	0.0267505	3.04085	4.15714	33.9636	0.757269	1.09327	30.4651	-2.64032
1858	3.4777	-0.796864	20.242	1.45066	-0.656587	3.17018	1.4506	-0.656737	8.99061	1.12521	-0.401749	12.5817	-1.99411	-1.15622	11.1694	-4.09608	-1.24339	-15.2798	-3.52453	-4.01563	0.231814	-1.27803	22.579	43.996	28.7792	83.5824	47.0328	11.4834	-31.6527	-30.0532	-1.56939	4.95869	-2.60852	-16.9741	22.1292	79.8063	27.1498	92.5728	19.8998	0.382575	7.39412	0.367194	2.92269	4.10238	33.9495	0.915351	1.1928	30.5283	-2.73995
1860	3.43833	-0.76836	20.2475	1.43595	-0.640678	3.17249	1.43589	-0.640826	8.99292	1.11323	-0.390763	12.5834	-2.00898	-1.13841	11.1388	-4.11566	-1.20386	-15.3376	-3.54474	-4.099	0.261612	-1.41405	22.7742	44.0033	28.9295	83.2622	46.8624	11.6319	-31.5836	-30.1781	-1.48803	5.05276	-2.63898	-16.9598	21.9226	79.8524	27.1641	92.0876	19.8998	-0.0820173	7.37629	0.610074	2.85455	4.12434	33.954	1.01303	1.22484	30.6147	-2.86313
1862	3.44278	-0.785262	20.2339	1.43644	-0.648363	3.16656	1.43637	-0.648511	8.98699	1.11406	-0.396465	12.579	-2.02118	-1.14848	11.1332	-4.14204	-1.21674	-15.3478	-3.54628	-4.14593	0.242452	-1.41716	22.699	43.9634	28.7861	83.2736	46.9391	11.654	-31.6372	-30.2278	-1.48113	5.17684	-2.77488	-16.5507	22.1383	79.8748	26.9348	91.9943	20.1355	-0.719478	7.3908	0.621988	2.85971	4.11281	33.9357	1.06325	1.23034	30.657	-2.94079
1864	3.47558	-0.819702	20.2178	1.44778	-0.666209	3.15965	1.44771	-0.666358	8.98008	1.12365	-0.409095	12.5739	-2.06747	-1.15763	11.139	-4.22957	-1.21376	-15.3374	-3.5106	-4.09947	0.120578	-1.41448	22.6347	43.9609	28.7369	83.3254	47.1387	11.6402	-31.5724	-30.2166	-1.57322	5.21486	-2.8793	-15.9463	22.4317	79.859	26.4792	92.1628	20.4388	-1.4531	7.12408	0.809229	2.84936	4.069	33.9181	1.12844	1.27298	30.7234	-2.97493
1866	3.52817	-0.857388	20.212	1.46747	-0.687297	3.15727	1.4674	-0.687448	8.9777	1.13967	-0.423646	12.5721	-2.13869	-1.15958	11.1466	-4.35907	-1.1872	-15.3244	-3.44753	-3.9627	-0.0753462	-1.42302	22.6462	44.0082	28.8673	83.3447	47.4031	11.6041	-31.3628	-30.1651	-1.73299	5.14615	-2.91336	-15.2863	22.728	79.8275	25.8785	92.4356	20.6938	-2.17329	6.63956	1.2052	2.81583	3.98624	33.8931	1.21203	1.35266	30.8023	-2.99232
1868	3.58207	-0.867222	20.2572	1.49005	-0.696705	3.17733	1.48997	-0.696859	8.99776	1.15712	-0.429342	12.5873	-2.16018	-1.15966	11.1259	-4.39813	-1.17751	-15.3632	-3.41236	-3.80783	-0.167846	-1.40333	22.7542	44.0749	29.1837	83.3348	47.5911	11.5058	-31.1654	-30.1737	-1.80409	5.00215	-2.85736	-14.9469	23.0623	79.9066	25.4611	92.2116	20.6029	-2.70062	6.62963	1.59813	2.8275	3.85131	33.7965	1.24175	1.37583	30.7698	-3.10832
1870	3.61542	-0.874916	20.2952	1.50385	-0.703313	3.19423	1.50377	-0.703468	9.01466	1.16783	-0.433478	12.6	-2.16669	-1.14533	11.1259	-4.4038	-1.14881	-15.364	-3.37245	-3.65104	-0.227597	-1.35405	22.93	44.111	29.4812	83.0468	47.7274	11.4453	-30.8813	-30.206	-1.84132	4.83824	-2.76168	-14.8375	23.2314	79.9372	25.1332	92.1961	20.2958	-2.37235	6.81963	1.40959	2.79981	3.6843	33.7422	1.36666	1.51218	30.7889	-3.27239
1872	3.62739	-0.886768	20.3111	1.50799	-0.709677	3.20136	1.50792	-0.709833	9.02179	1.17132	-0.438	12.6053	-2.16831	-1.12194	11.1484	-4.39661	-1.10653	-15.323	-3.33184	-3.50896	-0.270774	-1.27245	23.1408	44.0956	29.6954	82.4976	47.8462	11.456	-30.5513	-30.2618	-1.8667	4.67975	-2.66489	-14.9058	23.2835	79.878	24.9244	92.4663	19.8944	-1.27372	7.07099	0.657054	2.74562	3.52949	33.7559	1.55765	1.7332	30.8799	-3.44472
[truncated: 2,556 more rows]
[truncated: 56 more columns]

## Sheet: Joint Angles ZXY (WO)
Frame	L5S1 Lateral Bending	L5S1 Axial Bending	L5S1 Flexion/Extension	L4L3 Lateral Bending	L4L3 Axial Rotation	L4L3 Flexion/Extension	L1T12 Lateral Bending	L1T12 Axial Rotation	L1T12 Flexion/Extension	T9T8 Lateral Bending	T9T8 Axial Rotation	T9T8 Flexion/Extension	T1C7 Lateral Bending	T1C7 Axial Rotation	T1C7 Flexion/Extension	C1 Head Lateral Bending	C1 Head Axial Rotation	C1 Head Flexion/Extension	Right T4 Shoulder Abduction/Adduction	Right T4 Shoulder Internal/External Rotation	Right T4 Shoulder Flexion/Extension	Right Shoulder Abduction/Adduction	Right Shoulder Internal/External Rotation	Right Shoulder Flexion/Extension	Right Elbow Ulnar Deviation/Radial Deviation	Right Elbow Pronation/Supination	Right Elbow Flexion/Extension	Right Wrist Ulnar Deviation/Radial Deviation	Right Wrist Pronation/Supination	Right Wrist Flexion/Extension	Left T4 Shoulder Abduction/Adduction	Left T4 Shoulder Internal/External Rotation	Left T4 Shoulder Flexion/Extension	Left Shoulder Abduction/Adduction	Left Shoulder Internal/External Rotation	Left Shoulder Flexion/Extension	Left Elbow Ulnar Deviation/Radial Deviation	Left Elbow Pronation/Supination	Left Elbow Flexion/Extension	Left Wrist Ulnar Deviation/Radial Deviation	Left Wrist Pronation/Supination	Left Wrist Flexion/Extension	Right Hip Abduction/Adduction	Right Hip Internal/External Rotation	Right Hip Flexion/Extension	Right Knee Abduction/Adduction	Right Knee Internal/External Rotation	Right Knee Flexion/Extension	Right Ankle Abduction/Adduction
[truncated: 3,527 more rows]
[truncated: 56 more columns]
