# Supplementary material for: “Doctor, when can I drive?” – Can we compensate an immobilization of the right wrist while driving a car: A pilot study
Source: PLoS One. 2026 Feb 18;21(2):e0341628. doi: 10.1371/journal.pone.0341628 (PMC12915907; doi:10.1371/journal.pone.0341628)
Supplement: S12 File — (XLSX) [file pone.0341628.s012.xlsx]

## Sheet: Joint Angles ZXY (NI)
Frame	L5S1 Lateral Bending	L5S1 Axial Bending	L5S1 Flexion/Extension	L4L3 Lateral Bending	L4L3 Axial Rotation	L4L3 Flexion/Extension	L1T12 Lateral Bending	L1T12 Axial Rotation	L1T12 Flexion/Extension	T9T8 Lateral Bending	T9T8 Axial Rotation	T9T8 Flexion/Extension	T1C7 Lateral Bending	T1C7 Axial Rotation	T1C7 Flexion/Extension	C1 Head Lateral Bending	C1 Head Axial Rotation	C1 Head Flexion/Extension	Right T4 Shoulder Abduction/Adduction	Right T4 Shoulder Internal/External Rotation	Right T4 Shoulder Flexion/Extension	Right Shoulder Abduction/Adduction	Right Shoulder Internal/External Rotation	Right Shoulder Flexion/Extension	Right Elbow Ulnar Deviation/Radial Deviation	Right Elbow Pronation/Supination	Right Elbow Flexion/Extension	Right Wrist Ulnar Deviation/Radial Deviation	Right Wrist Pronation/Supination	Right Wrist Flexion/Extension	Left T4 Shoulder Abduction/Adduction	Left T4 Shoulder Internal/External Rotation	Left T4 Shoulder Flexion/Extension	Left Shoulder Abduction/Adduction	Left Shoulder Internal/External Rotation	Left Shoulder Flexion/Extension	Left Elbow Ulnar Deviation/Radial Deviation	Left Elbow Pronation/Supination	Left Elbow Flexion/Extension	Left Wrist Ulnar Deviation/Radial Deviation	Left Wrist Pronation/Supination	Left Wrist Flexion/Extension	Right Hip Abduction/Adduction	Right Hip Internal/External Rotation	Right Hip Flexion/Extension	Right Knee Abduction/Adduction	Right Knee Internal/External Rotation	Right Knee Flexion/Extension	Right Ankle Abduction/Adduction
0	2.4145	-4.3552	25.4302	0.61842	-2.13993	5.49946	0.618199	-2.14	11.3199	0.586271	-1.56565	14.3268	-1.45868	-2.00061	16.5955	-3.36038	-3.13663	-5.16141	-3.47145	4.48381	-6.87695	1.96368	18.9835	57.6886	-6.70775	94.7464	41.1332	2.63209	8.539	-30.3573	-10.9629	0.940495	-6.95628	2.0611	28.249	55.8134	8.71358	94.816	45.537	6.46377	8.03113	-20.9179	-0.801892	5.83791	28.1957	-1.5296	-1.16979	51.8135	-23.4611
2	2.42537	-4.26152	25.3598	0.633202	-2.09987	5.46763	0.632985	-2.09994	11.2881	0.595124	-1.53477	14.303	-1.41645	-2.05738	16.6636	-3.30156	-3.25659	-5.03292	-3.5166	4.14838	-6.94887	1.99099	19.0544	57.4193	-6.70133	94.6714	41.4494	2.63515	8.5498	-30.3742	-10.8707	1.2131	-7.07936	2.09112	28.1672	55.7462	8.7112	94.8229	45.4189	6.53583	8.00423	-20.9178	-0.570548	6.03794	28.3264	-2.15287	-1.09311	51.9546	-23.1596
4	2.42851	-4.17671	25.2969	0.643631	-2.06294	5.4391	0.643419	-2.06301	11.2595	0.600889	-1.50649	14.2817	-1.38265	-2.107	16.726	-3.25565	-3.36038	-4.91523	-3.55829	3.83521	-7.00336	2.02198	19.1017	57.1746	-6.72574	94.5934	41.729	2.63279	8.56524	-30.3773	-10.7788	1.46354	-7.19429	2.12306	28.0782	55.6892	8.69416	94.8387	45.3185	6.59889	7.97635	-20.9249	-0.370727	6.20722	28.406	-2.65771	-1.0388	52.049	-22.9159
6	2.42337	-4.10236	25.2438	0.649288	-2.02979	5.41498	0.649078	-2.02986	11.2354	0.603281	-1.48131	14.2636	-1.35729	-2.14758	16.7801	-3.22211	-3.44452	-4.81332	-3.59655	3.55189	-7.03835	2.05451	19.1243	56.9622	-6.77914	94.5167	41.9647	2.62549	8.58389	-30.3667	-10.6877	1.68552	-7.29731	2.15541	27.9895	55.6439	8.66668	94.8596	45.239	6.65335	7.94896	-20.9411	-0.211285	6.33925	28.4301	-3.02526	-1.0134	52.0919	-22.7369
8	2.41668	-4.03335	25.2015	0.653625	-1.99886	5.39565	0.653419	-1.99893	11.2161	0.604798	-1.45789	14.2492	-1.33014	-2.17905	16.8219	-3.1824	-3.51231	-4.73476	-3.63747	3.29929	-7.06481	2.07871	19.1437	56.7828	-6.82111	94.4614	42.1701	2.62183	8.59503	-30.3574	-10.5973	1.88264	-7.38356	2.17992	27.9393	55.6037	8.66416	94.8579	45.1714	6.71102	7.92947	-20.9651	-0.0894383	6.44922	28.4437	-3.32523	-1.01273	52.122	-22.5778
10	2.41089	-3.97436	25.1656	0.657287	-1.97241	5.37926	0.657084	-1.97248	11.1997	0.606058	-1.43786	14.2369	-1.30346	-2.2106	16.8576	-3.14371	-3.57994	-4.66743	-3.66863	3.08123	-7.09308	2.09186	19.1772	56.6228	-6.83466	94.4151	42.3597	2.61833	8.60087	-30.3567	-10.5151	2.05108	-7.45489	2.19965	27.9011	55.5652	8.66593	94.8539	45.1128	6.77281	7.91204	-20.9946	0.00220246	6.52819	28.4487	-3.55439	-1.02129	52.1431	-22.4526
12	2.40644	-3.92428	25.1338	0.660603	-1.94999	5.36476	0.660402	-1.95006	11.1852	0.607286	-1.42087	14.2261	-1.27699	-2.24712	16.8908	-3.10717	-3.65649	-4.60465	-3.69072	2.89106	-7.12617	2.09147	19.2273	56.4802	-6.81901	94.3751	42.5329	2.61309	8.60205	-30.3646	-10.4409	2.19583	-7.51582	2.21585	27.8659	55.5305	8.66604	94.8525	45.0581	6.83513	7.89415	-21.0238	0.0696992	6.57873	28.4487	-3.72274	-1.03455	52.1594	-22.3601
14	2.40129	-3.8742	25.1008	0.663618	-1.92751	5.34974	0.66342	-1.92758	11.1702	0.608284	-1.40385	14.2148	-1.24905	-2.2984	16.9305	-3.07281	-3.76059	-4.5291	-3.71908	2.6976	-7.16518	2.06806	19.287	56.3639	-6.789	94.3411	42.6651	2.60206	8.59976	-30.373	-10.3657	2.34212	-7.58353	2.2316	27.8172	55.513	8.65498	94.8596	44.9901	6.88207	7.86982	-21.0329	0.127827	6.61672	28.448	-3.85859	-1.05371	52.1771	-22.2874
16	2.39638	-3.8302	25.0735	0.666081	-1.90772	5.33728	0.665885	-1.90779	11.1577	0.609017	-1.38888	14.2055	-1.21957	-2.3542	16.9635	-3.03732	-3.87331	-4.46578	-3.74353	2.51953	-7.19434	2.04938	19.3331	56.2621	-6.78076	94.3057	42.7821	2.58187	8.59646	-30.373	-10.2934	2.46463	-7.64483	2.24386	27.7892	55.5017	8.65606	94.8487	44.9275	6.91617	7.84962	-21.0329	0.173008	6.64193	28.4445	-3.96636	-1.0699	52.191	-22.2336
18	2.39265	-3.79314	25.0528	0.668306	-1.8911	5.32782	0.668111	-1.89117	11.1483	0.609747	-1.3763	14.1984	-1.18926	-2.41565	16.9853	-3.00256	-3.99639	-4.42328	-3.76252	2.3621	-7.21465	2.04422	19.3627	56.1729	-6.80034	94.2656	42.8966	2.55207	8.59517	-30.3631	-10.2267	2.56057	-7.69709	2.25549	27.7749	55.4941	8.66054	94.8242	44.8777	6.93756	7.83489	-21.0278	0.206038	6.6562	28.4387	-4.0492	-1.07897	52.2007	-22.1955
20	2.39366	-3.76245	25.0376	0.671914	-1.87775	5.32089	0.671721	-1.87782	11.1413	0.611693	-1.36609	14.1933	-1.16252	-2.49565	16.9857	-2.98131	-4.15161	-4.41936	-3.77787	2.23493	-7.24921	2.06187	19.3911	56.1057	-6.83301	94.2143	43.0374	2.51205	8.60617	-30.348	-10.1752	2.63736	-7.73995	2.28054	27.7041	55.4934	8.60266	94.8357	44.8546	6.94295	7.8219	-21.0215	0.230224	6.66141	28.4343	-4.1052	-1.07049	52.2096	-22.1661
22	2.39407	-3.73186	25.0204	0.675273	-1.86438	5.31305	0.67508	-1.86445	11.1335	0.613453	-1.35588	14.1874	-1.13003	-2.59188	16.9957	-2.95487	-4.33865	-4.39729	-3.79269	2.10711	-7.27048	2.07496	19.4032	56.023	-6.86699	94.1723	43.1691	2.48092	8.61696	-30.3306	-10.1195	2.71973	-7.78071	2.31254	27.6646	55.4797	8.56627	94.8294	44.8392	6.95573	7.80448	-21.0264	0.248416	6.67289	28.4286	-4.15787	-1.07333	52.2196	-22.1333
24	2.39287	-3.70129	25.0002	0.677946	-1.85084	5.30383	0.677755	-1.85091	11.1243	0.614694	-1.34558	14.1805	-1.08972	-2.70341	17.0204	-2.91884	-4.55658	-4.34719	-3.81036	1.98228	-7.28101	2.08901	19.4062	55.9254	-6.89616	94.1409	43.2879	2.46048	8.62334	-30.3113	-10.0574	2.80862	-7.82038	2.34601	27.6604	55.4529	8.56035	94.8037	44.8219	6.98138	7.78115	-21.0439	0.26233	6.68965	28.4194	-4.20991	-1.09002	52.2286	-22.0971
26	2.39084	-3.67417	24.9821	0.679897	-1.83874	5.29559	0.679708	-1.83881	11.116	0.615476	-1.3364	14.1744	-1.04087	-2.82091	17.0465	-2.86916	-4.78837	-4.29447	-3.81643	1.85584	-7.3094	2.08001	19.4276	55.8598	-6.90421	94.1315	43.3884	2.43547	8.61903	-30.2963	-9.99573	2.88608	-7.85501	2.36431	27.6249	55.4357	8.53783	94.7894	44.7846	7.0203	7.76299	-21.0692	0.275114	6.69284	28.4027	-4.2486	-1.10385	52.2282	-22.0686
28	2.39044	-3.66646	24.9586	0.680686	-1.83524	5.28512	0.680497	-1.83531	11.1056	0.615892	-1.33372	14.1665	-0.996434	-2.98032	17.0928	-2.84099	-5.09551	-4.20211	-3.97952	2.05572	-7.41886	2.51063	19.5322	55.8146	-6.9367	94.0016	43.6034	2.3981	8.61739	-30.2692	-9.95385	2.92398	-7.891	2.37227	27.5842	55.4161	8.53458	94.8337	44.7259	7.05102	7.69892	-21.0777	0.284433	6.67858	28.3693	-4.26626	-1.10584	52.209	-22.0608
30	2.38898	-3.68217	24.926	0.678776	-1.84181	5.2707	0.678586	-1.84188	11.0911	0.614885	-1.33872	14.1557	-0.955747	-3.1945	17.1726	-2.8367	-5.50202	-4.04454	-4.25324	2.51143	-7.50469	3.3434	19.7428	55.6592	-7.0073	93.6734	43.9701	2.42401	8.61677	-30.1178	-9.92757	2.92127	-7.92134	2.37912	27.536	55.3764	8.55836	94.979	44.6502	7.0639	7.55428	-21.0723	0.288707	6.65106	28.3215	-4.26473	-1.09605	52.1778	-22.0682
32	2.37487	-3.71783	24.8723	0.669565	-1.85574	5.24702	0.669373	-1.85581	11.0675	0.60887	-1.34965	14.1379	-0.903211	-3.48381	17.3235	-2.83246	-6.05113	-3.75113	-4.28665	2.59616	-6.93409	3.91239	20.1436	54.7504	-7.05228	92.9287	44.5199	2.69304	8.70753	-29.5001	-9.8733	2.91224	-7.91056	2.40591	27.4543	55.2491	8.61196	95.3833	44.5709	7.06507	7.25263	-21.0731	0.28603	6.63043	28.2741	-4.26155	-1.08669	52.1725	-22.0537
34	2.3437	-3.78587	24.8253	0.64967	-1.88217	5.22642	0.649476	-1.88224	11.0469	0.59558	-1.37055	14.1223	-0.843895	-3.79284	17.5074	-2.81949	-6.63908	-3.39534	-4.21167	2.60138	-6.86151	4.64328	20.3702	54.2286	-7.4815	92.2632	45.0774	3.97371	8.23005	-28.14	-9.8423	2.84757	-7.87134	2.51679	27.3719	55.1064	8.67804	95.6361	44.5318	6.92196	6.84634	-21.1472	0.262756	6.62651	28.2413	-4.24525	-1.07197	52.1791	-22.0376
36	2.29874	-3.87542	24.7951	0.621504	-1.91669	5.21331	0.621306	-1.91675	11.0337	0.57655	-1.398	14.1124	-0.770548	-4.11262	17.7051	-2.78195	-7.25154	-3.01301	-4.08456	2.54134	-7.37461	5.67269	20.2396	54.1885	-8.4659	91.7602	45.5995	5.94899	7.22325	-26.037	-9.83681	2.73577	-7.85279	2.70826	27.2271	54.98	8.72517	95.8304	44.5491	6.64469	6.22626	-21.3766	0.222618	6.64059	28.2229	-4.22193	-1.05846	52.1906	-22.0267
38	2.25818	-3.93914	24.7895	0.597585	-1.94048	5.21094	0.597385	-1.94054	11.0314	0.560043	-1.41719	14.1105	-0.650469	-4.46352	17.8803	-2.66882	-7.93557	-2.67245	-4.04938	2.24745	-7.75108	7.1244	19.4419	53.9963	-10.2571	91.5905	46.0655	6.23813	6.4044	-23.232	-9.82694	2.67091	-8.06739	2.92936	26.7226	54.9354	8.64674	96.7981	44.6978	6.34862	4.93141	-21.9233	0.191791	6.66873	28.1944	-4.2261	-1.08351	52.1864	-22.032
40	2.21972	-3.95339	24.8247	0.57908	-1.94305	5.22644	0.57888	-1.94311	11.0469	0.546301	-1.42022	14.1221	-0.499198	-4.83992	18.0346	-2.5065	-8.67563	-2.37057	-4.05964	1.89718	-7.87275	9.24483	18.0705	53.2027	-12.6046	89.5934	46.5733	6.85671	4.65841	-20.5761	-9.77782	2.53363	-8.24397	2.95997	26.1436	54.8999	8.55672	97.8781	44.5719	6.28243	3.09491	-23.2608	0.177118	6.68114	28.1973	-4.23226	-1.0822	52.1875	-22.0514
42	2.18615	-3.9202	24.8981	0.567038	-1.92556	5.25861	0.566839	-1.92561	11.079	0.536175	-1.40787	14.1462	-0.337102	-5.23877	18.1842	-2.33016	-9.45959	-2.07661	-4.11147	1.568	-7.78518	11.9903	16.0819	51.6856	-15.2757	86.1209	47.0619	7.98623	2.36407	-18.2609	-9.70417	2.30571	-8.33789	2.86092	25.5955	54.8398	8.40815	98.8053	44.2205	6.39816	0.898106	-25.2426	0.178986	6.67649	28.2334	-4.23645	-1.05439	52.1953	-22.087
44	2.16806	-3.87985	24.9842	0.562355	-1.9065	5.29655	0.562158	-1.90655	11.117	0.531451	-1.39393	14.1746	-0.227691	-5.65903	18.394	-2.25019	-10.266	-1.66613	-4.2208	1.42151	-7.91313	15.0205	13.3035	49.5862	-17.2713	84.5625	47.3809	8.94163	1.86265	-16.2486	-9.71314	2.01401	-8.4366	3.14445	25.2048	54.6822	7.80289	99.1214	44.2607	6.51103	-1.01241	-26.8227	0.188838	6.68414	28.2693	-4.24505	-1.06681	52.1956	-22.1489
46	2.15823	-3.81874	25.0665	0.563379	-1.87918	5.33265	0.563185	-1.87924	11.1531	0.530526	-1.37347	14.2017	-0.181561	-6.07481	18.6518	-2.27728	-11.0445	-1.16209	-4.36749	1.22957	-8.02507	18.0387	10.039	47.3241	-18.9775	84.3413	46.5045	9.58318	0.347395	-16.2818	-9.71837	1.74355	-8.48909	3.39619	25.0225	54.497	7.2689	98.9742	44.3455	6.57829	-2.50605	-28.0947	0.199467	6.68008	28.3175	-4.25243	-1.06543	52.1983	-22.2144
48	2.15395	-3.74417	25.1457	0.568209	-1.84652	5.36737	0.568018	-1.84658	11.1878	0.532147	-1.3488	14.2278	-0.197002	-6.46565	18.949	-2.40219	-11.7587	-0.580819	-4.51903	0.977788	-8.07464	20.7978	6.51025	45.0287	-20.0743	85.7129	44.1025	9.47405	-2.16007	-18.2893	-9.70791	1.50489	-8.4468	3.53451	25.0133	54.2741	6.89566	98.4843	44.4419	6.62015	-3.51191	-29.0544	0.209688	6.66349	28.383	-4.26073	-1.04888	52.2073	-22.2802
50	2.15095	-3.69301	25.2489	0.571092	-1.8243	5.4129	0.570904	-1.82436	11.2333	0.532889	-1.33207	14.262	-0.252296	-6.78493	19.2653	-2.57249	-12.3305	0.0348797	-4.56489	0.814353	-8.05663	22.6969	3.25693	42.7168	-19.0326	89.0246	40.1896	7.95546	-2.15109	-20.7812	-9.70172	1.23182	-8.13561	3.59511	24.9527	53.8561	6.52144	97.9524	44.6944	6.73374	-4.00036	-29.773	0.222104	6.64982	28.4737	-4.28101	-1.06069	52.2258	-22.3521
52	2.15006	-3.64529	25.3606	0.574501	-1.80382	5.46225	0.574315	-1.80388	11.2827	0.534117	-1.31661	14.299	-0.32273	-7.02498	19.538	-2.74787	-12.7528	0.565578	-4.56574	0.744779	-7.99856	24.0934	0.0554041	40.8736	-17.1326	94.7696	34.8961	4.56895	-1.60809	-23.7566	-9.75366	1.02053	-7.80609	3.5758	24.9316	53.5981	6.28676	97.8521	44.9728	6.79485	-4.12767	-30.1945	0.24772	6.65022	28.6008	-4.32696	-1.07461	52.2653	-22.4473
54	2.1535	-3.59231	25.4765	0.580314	-1.78149	5.51346	0.58013	-1.78155	11.3339	0.537034	-1.29964	14.3375	-0.393445	-7.19242	19.7416	-2.90708	-13.0415	0.962969	-4.55705	0.757808	-7.91298	25.1291	-2.87403	39.6003	-14.4472	101.97	28.96	-0.585398	-0.784112	-25.7956	-9.86042	0.898349	-7.4929	3.47382	25.0057	53.538	6.23719	98.171	45.2299	6.81319	-3.93934	-30.3604	0.284169	6.65475	28.7667	-4.38348	-1.07801	52.3316	-22.5618
56	2.1689	-3.51335	25.5935	0.593962	-1.74904	5.56507	0.593782	-1.7491	11.3855	0.545237	-1.27464	14.3762	-0.429229	-7.32307	19.8434	-3.00097	-13.272	1.16593	-4.62918	0.786612	-7.81655	25.9674	-4.64348	38.7581	-11.9168	106.754	23.6582	-5.90943	-0.0863452	-22.6782	-9.95364	0.882104	-7.05324	3.24358	25.3829	53.4583	6.49305	98.3703	45.366	6.9728	-3.46121	-30.4832	0.315243	6.62203	28.9742	-4.38939	-1.04269	52.437	-22.6664
58	2.19749	-3.43153	25.705	0.613734	-1.71666	5.61426	0.613556	-1.71672	11.4347	0.558036	-1.24933	14.4132	-0.475532	-7.43422	19.9004	-3.11245	-13.4631	1.28555	-4.75978	0.834003	-7.7314	26.6738	-5.60259	38.1118	-9.93942	110.074	19.4486	-10.0309	-0.0310255	-18.4491	-10.0293	0.938089	-6.77249	3.1384	25.6931	53.495	6.55023	98.2002	45.673	7.14444	-2.63442	-30.3943	0.316343	6.49749	29.1844	-4.28578	-0.988024	52.5548	-22.737
60	2.24317	-3.34799	25.8111	0.641209	-1.68524	5.66113	0.641035	-1.68531	11.4816	0.576668	-1.2243	14.4485	-0.53661	-7.53942	19.9316	-3.2516	-13.6386	1.35821	-4.92545	0.889889	-7.67777	27.1802	-5.70423	37.5618	-8.54311	112.078	16.3987	-12.3229	-0.576667	-14.6641	-10.0796	1.05808	-6.68381	3.18093	25.882	53.6569	6.38917	97.805	46.129	7.26769	-1.69799	-30.1549	0.292542	6.29844	29.3874	-4.08984	-0.918535	52.6814	-22.7811
62	2.317	-3.24567	25.9226	0.68285	-1.64851	5.71041	0.68268	-1.64858	11.5308	0.605596	-1.1945	14.4856	-0.58633	-7.66692	19.9534	-3.37741	-13.8583	1.4148	-5.04275	0.922877	-7.72887	27.0775	-4.32053	36.9481	-6.68165	112.466	14.6223	-11.5943	-0.56944	-13.9041	-10.0948	1.24935	-6.63808	3.20439	26.0878	53.8661	6.44489	98.1985	46.346	7.2427	-1.7022	-30.1772	0.287004	6.15861	29.5884	-3.93599	-0.839677	52.8261	-22.8635
64	2.41999	-3.13664	26.0244	0.737998	-1.61181	5.7554	0.737831	-1.61188	11.5758	0.644649	-1.16393	14.5195	-0.635713	-7.79084	19.9639	-3.50264	-14.0714	1.4504	-5.15494	0.950046	-7.71667	26.7964	-2.96087	36.5268	-5.0264	112.085	13.0791	-9.50152	-1.1463	-14.0199	-10.0685	1.47161	-6.65623	3.22433	26.3356	54.1082	6.49875	98.3951	46.5101	7.18532	-1.75694	-30.1365	0.311048	6.01843	29.7773	-3.8064	-0.722258	53.01	-22.9171
66	2.54997	-3.01853	26.1097	0.805998	-1.57384	5.79304	0.805836	-1.57392	11.6135	0.693276	-1.13168	14.5479	-0.683199	-7.90972	19.9589	-3.6245	-14.2756	1.4571	-5.26577	0.963246	-7.629	26.4865	-2.08013	36.3854	-3.74477	111.251	11.4542	-6.73635	-2.24572	-14.3696	-10.0102	1.70767	-6.7184	3.22739	26.6223	54.3642	6.50974	98.2785	46.625	7.12914	-1.72845	-30.0005	0.363303	5.85588	29.9559	-3.67791	-0.554466	53.2452	-22.9644
68	2.69553	-2.87599	26.1654	0.883509	-1.52671	5.81732	0.883351	-1.5268	11.6377	0.748529	-1.09201	14.5664	-0.714514	-8.0387	19.9312	-3.72227	-14.5026	1.42141	-5.36251	0.921869	-7.57345	26.4245	-1.94025	36.6489	-3.12819	110.233	9.40578	-4.40896	-2.4549	-14.5129	-9.96599	1.92144	-6.73966	3.17426	26.894	54.5715	6.47758	98.2617	46.5669	7.09616	-1.86491	-29.9245	0.407336	5.61327	30.1404	-3.43751	-0.314309	53.5569	-23.1469
70	2.86273	-2.6893	26.2047	0.975073	-1.46249	5.83395	0.974925	-1.46259	11.6544	0.81335	-1.03874	14.5792	-0.736016	-8.18435	19.8258	-3.81573	-14.7614	1.24288	-5.43859	0.816876	-7.58338	26.3703	-2.23004	37.1089	-2.6826	109.028	7.4023	-2.66256	-3.08199	-14.0238	-9.91955	2.21881	-6.8361	3.05791	27.1405	54.8481	6.40973	98.3237	46.3926	7.09135	-2.11081	-29.8698	0.53172	5.40533	30.3294	-3.26041	-0.0531144	53.9237	-23.4696
72	3.04292	-2.46685	26.2394	1.07598	-1.38401	5.84809	1.07584	-1.38413	11.6685	0.88435	-0.974265	14.59	-0.750182	-8.33474	19.6366	-3.90708	-15.0291	0.909501	-5.50634	0.672337	-7.65306	26.2837	-2.73691	37.6497	-2.30557	107.703	5.64304	-1.42364	-4.19474	-13.068	-9.86297	2.57811	-6.98675	2.88491	27.3871	55.1888	6.3203	98.4185	46.1432	7.12093	-2.40751	-29.8303	0.729167	5.22312	30.5198	-3.15075	0.221817	54.3206	-23.8766
74	3.20303	-2.26742	26.3019	1.16567	-1.31374	5.8745	1.16553	-1.31386	11.6949	0.947405	-0.916602	14.61	-0.75973	-8.43497	19.3867	-3.98277	-15.2046	0.458484	-5.59878	0.612388	-7.73209	26.2104	-2.89142	38.0891	-2.09825	106.38	4.38914	-0.205966	-4.8026	-12.4156	-9.78992	2.79085	-7.01925	2.67574	27.7598	55.478	6.25676	98.3333	45.9243	7.20109	-2.56986	-29.7923	0.884884	4.90022	30.7021	-2.94498	0.532466	54.6771	-24.1193
76	3.33238	-2.04168	26.3867	1.24456	-1.2291	5.91045	1.24443	-1.22923	11.7309	1.00156	-0.848837	14.6372	-0.73865	-8.51229	19.1364	-3.99644	-15.347	0.00131831	-5.81753	0.496412	-7.72304	26.035	-3.07451	38.1064	-2.08302	105.359	3.98469	1.78555	-7.05575	-14.4789	-9.67631	3.06134	-6.91843	2.53748	28.1842	55.6856	6.19771	98.1441	45.7465	7.29354	-2.61894	-29.7878	1.04438	4.61316	30.8649	-2.79203	0.855926	54.9703	-24.3096
78	3.42735	-1.80785	26.4793	1.30932	-1.13753	5.94964	1.30921	-1.13766	11.7701	1.04474	-0.776692	14.6666	-0.700615	-8.55365	18.9262	-3.9641	-15.4295	-0.386975	-6.13274	0.322976	-7.54573	25.7143	-3.47247	37.5548	-2.21898	105.491	4.4652	4.23176	-10.3681	-19.1216	-9.537	3.38523	-6.68798	2.48683	28.6192	55.7743	6.14326	97.8241	45.6277	7.41843	-2.49766	-29.8428	1.2037	4.38319	31.0017	-2.69186	1.16381	55.1978	-24.5474
80	3.4901	-1.67148	26.5203	1.35041	-1.08481	5.96668	1.35029	-1.08495	11.7871	1.07245	-0.734934	14.6794	-0.721191	-8.48423	18.8589	-3.98831	-15.2944	-0.516996	-6.33091	0.199931	-6.91106	25.2466	-4.94945	36.0299	-2.50128	110.819	5.5977	5.84854	-9.21495	-22.625	-9.44151	3.56202	-6.34755	2.47097	28.9978	55.6137	6.10903	97.1915	45.59	7.6995	-1.98252	-30.0408	1.31508	4.151	31.0945	-2.52021	1.34143	55.372	-25.1674
82	3.52671	-1.62989	26.5533	1.37046	-1.07067	5.98095	1.37035	-1.07081	11.8014	1.08664	-0.723242	14.6902	-0.788106	-8.35119	18.8169	-4.07442	-15.0292	-0.602405	-6.41325	0.156051	-6.58891	24.3334	-4.18853	34.9341	-2.29533	112.592	6.99985	5.64595	-7.7835	-26.0939	-9.41084	3.67331	-6.14496	2.51024	29.1232	55.4734	6.06774	96.5054	45.717	8.06674	-1.21998	-30.245	1.42523	3.84556	31.1853	-2.27871	1.56044	55.5231	-25.921
84	3.55902	-1.67544	26.5847	1.37975	-1.09404	5.99528	1.37963	-1.09418	11.8157	1.0949	-0.740241	14.701	-0.914397	-8.17473	18.7607	-4.2568	-14.6657	-0.713292	-6.40042	0.185803	-6.60001	23.1727	-1.54311	34.5878	-1.4606	110.608	8.16852	4.1825	-6.94613	-29.3489	-9.43047	3.73831	-6.11151	2.57966	28.9848	55.3895	6.06207	95.8938	45.9934	8.47068	-0.366634	-30.4408	1.53884	3.38117	31.2986	-1.91699	1.86589	55.764	-26.7135
86	3.66546	-1.78475	26.5984	1.4149	-1.15264	6.0023	1.41478	-1.15278	11.8227	1.12453	-0.782106	14.7064	-1.17169	-7.9846	18.6621	-4.67802	-14.2358	-0.893308	-6.38892	0.223816	-6.19509	22.5406	-1.84001	35.1924	-0.555372	112.807	7.04291	4.32636	-6.79104	-31.0029	-9.41302	3.76516	-6.11814	2.56469	28.6894	55.2219	6.29685	95.646	46.2932	8.77428	0.105789	-30.7393	1.59967	2.4168	31.468	-1.1188	2.28144	56.4994	-27.673
88	3.80306	-1.84274	26.6292	1.46878	-1.1922	6.01643	1.46866	-1.19235	11.8369	1.16709	-0.808686	14.7172	-1.39556	-7.82177	18.4398	-5.05923	-13.8616	-1.30355	-6.36718	0.239423	-6.00427	22.5614	-2.21646	36.2636	-0.142628	114.786	6.01015	4.0052	-6.32484	-31.5331	-9.41851	3.82686	-6.10094	2.53923	28.684	55.1112	6.61347	95.3729	46.5421	8.99063	0.334779	-30.9557	1.84488	1.63557	31.8069	-0.839396	2.7164	57.5951	-26.9895
90	3.96263	-1.83262	26.6822	1.53911	-1.20454	6.03977	1.53898	-1.2047	11.8602	1.22038	-0.81398	14.7349	-1.563	-7.6863	18.084	-5.35886	-13.549	-1.96431	-6.34195	0.231064	-6.0887	23.0406	-1.91413	37.6843	-0.119218	115.673	5.44416	2.75542	-5.35287	-31.0224	-9.46018	3.93066	-6.04927	2.5218	28.9645	55.0775	6.90284	95.0151	46.7207	9.14911	0.365869	-31.0654	2.24712	1.22223	32.2594	-1.08368	2.98196	58.7621	-24.4279
92	4.14284	-1.82086	26.7439	1.61854	-1.21839	6.06689	1.61841	-1.21856	11.8873	1.28057	-0.819903	14.7555	-1.74894	-7.53387	17.6321	-5.69472	-13.1942	-2.80453	-6.35791	0.254173	-6.18324	23.0354	-0.189518	39.5794	0.734436	115.233	4.73454	0.430535	-4.41911	-29.3216	-9.58399	4.03008	-5.96051	2.55096	28.9898	55.0281	6.8208	94.7187	46.8638	9.38649	0.316926	-31.1397	2.43312	1.20867	32.495	-0.974799	2.3051	58.9043	-20.7372
94	4.35144	-1.75517	26.8146	1.71584	-1.21183	6.09738	1.71571	-1.21202	11.9178	1.35298	-0.80957	14.7787	-1.92772	-7.36655	17.1329	-6.01506	-12.8098	-3.73603	-6.30294	0.260416	-6.0705	22.4424	1.76989	41.3073	2.44391	114.709	4.10988	-3.10543	-2.38515	-28.0543	-9.49388	4.12818	-6.176	2.34073	29.1785	55.2697	6.85619	94.367	46.9653	9.62497	0.0535364	-31.22	2.69235	1.57799	32.5995	-0.604497	1.37186	58.4395	-17.3013
96	4.54291	-1.66381	26.8755	1.80838	-1.19228	6.1231	1.80826	-1.19246	11.9435	1.42109	-0.789739	14.7982	-2.04871	-7.16299	16.6555	-6.21289	-12.3767	-4.63615	-6.18156	0.251331	-5.80774	21.4729	3.40871	42.6811	4.57412	114.641	3.64446	-7.58799	0.632473	-27.2999	-9.21762	4.18506	-6.61719	1.95922	29.518	55.7195	7.02616	93.977	46.9882	9.85097	-0.351307	-31.313	3.03691	2.20643	32.5406	0.010383	0.419435	57.4813	-14.7924
98	4.52264	-1.69741	26.8533	1.7962	-1.20461	6.11365	1.79608	-1.20479	11.9341	1.41269	-0.79962	14.7911	-1.8882	-6.83648	16.4056	-5.83248	-11.8218	-5.14528	-6.13575	0.278333	-5.91326	21.2563	3.58521	43.7746	5.05866	116.1	3.76291	-12.3725	2.68356	-25.113	-9.21108	4.02988	-6.58099	1.96188	29.6305	55.6969	6.89868	93.7158	46.769	10.0524	-0.492121	-31.3635	3.24868	2.69344	32.1254	0.793616	-0.367208	56.0856	-14.2114
100	4.43657	-1.83463	26.7881	1.74492	-1.25492	6.08632	1.7448	-1.25511	11.9068	1.37721	-0.840125	14.7705	-1.73015	-6.45853	16.3107	-5.42307	-11.1797	-5.36933	-6.11932	0.249244	-5.97189	20.7339	4.29893	44.6217	5.69495	116.838	3.34077	-15.5214	3.68643	-23.3132	-9.19039	3.87747	-6.70728	2.09297	29.611	55.6952	6.87043	93.536	46.6135	10.3719	-0.513773	-31.5421	3.4912	2.78306	31.6021	1.30571	-0.148352	54.5134	-14.8451
102	4.35244	-2.0279	26.6968	1.68892	-1.32962	6.04794	1.68878	-1.32979	11.8684	1.3396	-0.899086	14.7417	-1.63579	-6.08154	16.3166	-5.1205	-10.5223	-5.39987	-6.10496	0.151388	-5.97406	19.8157	5.65188	45.2612	6.71278	116.53	2.29987	-16.7499	3.89929	-22.2905	-9.1307	3.79591	-7.01596	2.24487	29.5131	55.7514	7.04576	93.5078	46.5085	10.7868	-0.563514	-31.8334	3.75889	2.54056	31.0898	1.38777	0.747547	53.0298	-16.0499
104	4.41143	-2.08436	26.6186	1.70928	-1.35954	6.01376	1.70914	-1.35972	11.8342	1.3566	-0.920213	14.7162	-1.5727	-5.85509	16.2565	-4.93179	-10.1277	-5.53543	-6.00502	0.0236633	-6.26884	19.1437	6.28909	45.9375	7.42001	116.008	1.55298	-17.1016	4.12253	-22.0273	-9.16908	3.86953	-6.98028	2.17408	29.5197	55.5582	7.5373	93.9722	46.1046	11.0575	-1.13714	-32.0025	3.91597	2.50176	30.8207	1.01359	-0.0328472	52.4671	-15.6955
106	4.54248	-2.13451	26.5206	1.76185	-1.39385	5.97068	1.76171	-1.39403	11.7911	1.39798	-0.94276	14.6841	-1.5357	-5.68635	16.1702	-4.81217	-9.82898	-5.71249	-5.92296	-0.153761	-6.54764	18.7979	6.18543	46.5585	7.77729	116.132	0.915734	-17.111	4.26721	-21.9463	-9.16771	3.91359	-7.02353	2.02062	29.4578	55.4695	7.88511	94.5395	45.5739	11.2897	-1.88567	-32.1584	3.97638	2.84518	30.6725	0.569682	-0.740458	52.1051	-15.5227
108	4.72269	-2.20686	26.3999	1.83374	-1.44258	5.91778	1.83359	-1.44276	11.7382	1.45466	-0.974948	14.6447	-1.52041	-5.53648	16.0728	-4.73899	-9.55706	-5.90687	-5.86044	-0.351577	-6.73691	18.7677	5.63968	47.0551	7.83784	116.813	0.3888	-17.0159	4.34138	-21.867	-9.11742	3.8968	-7.20798	1.83631	29.3459	55.541	8.04166	95.1047	44.9544	11.49	-2.73673	-32.3191	3.94919	3.50889	30.5924	0.202234	-1.06368	51.8014	-15.9322
110	4.9215	-2.31183	26.2669	1.91056	-1.50716	5.85978	1.91041	-1.50736	11.6802	1.51596	-1.0187	14.6016	-1.52271	-5.32539	16.0257	-4.67228	-9.16888	-6.01203	-5.72508	-0.432331	-6.81664	18.8414	6.08471	47.153	7.87439	116.63	0.0260411	-17.0096	4.34268	-21.7001	-9.1129	3.8723	-7.42305	1.7013	29.4172	55.6622	8.32221	95.6649	44.2354	11.5864	-3.77455	-32.4881	3.85382	4.01054	30.4565	0.139617	-1.22442	51.6098	-17.0351
112	5.11842	-2.40165	26.1649	1.98796	-1.56518	5.81542	1.9878	-1.56538	11.6359	1.57728	-1.05752	14.5688	-1.51319	-5.11074	15.9156	-4.58665	-8.77646	-6.23418	-5.57721	-0.519652	-6.87456	18.8696	6.59335	47.2223	7.90908	116.227	-0.277539	-16.9382	4.31634	-21.5621	-9.10921	3.83485	-7.59762	1.64277	29.5207	55.8457	8.40827	95.8697	43.5906	11.7159	-4.52939	-32.6059	3.82552	4.3338	30.3884	-0.125923	-1.41326	51.6075	-17.2388
114	5.29781	-2.46365	26.1036	2.06031	-1.60965	5.78882	2.06014	-1.60987	11.6093	1.63403	-1.08655	14.5492	-1.48472	-4.90118	15.7253	-4.47267	-8.39766	-6.60531	-5.44337	-0.627388	-6.93379	18.8499	6.9142	47.3563	7.93767	115.871	-0.534881	-16.8195	4.27813	-21.4642	-9.09948	3.78533	-7.71034	1.63559	29.6387	56.0695	8.29855	95.722	43.0623	11.9075	-4.92431	-32.6863	3.86676	4.50109	30.4008	-0.585608	-1.6496	51.7536	-16.6077
116	5.42745	-2.49503	26.0743	2.11386	-1.63609	5.77613	2.11369	-1.63631	11.5966	1.67565	-1.10321	14.5399	-1.43897	-4.68303	15.4833	-4.32611	-8.00816	-7.07299	-5.38197	-0.703717	-7.00124	18.9805	6.74614	47.6008	7.84642	116.22	-0.687413	-16.8556	4.24214	-21.3489	-9.08903	3.723	-7.75673	1.53212	29.8454	56.2528	8.28342	95.5866	42.6166	12.1363	-5.13958	-32.871	3.83638	4.69419	30.4416	-0.681977	-1.82149	51.8238	-17.2017
118	5.51822	-2.51603	26.0646	2.15139	-1.65429	5.772	2.15122	-1.65451	11.5924	1.70479	-1.11466	14.537	-1.38681	-4.46633	15.2639	-4.16557	-7.62491	-7.49804	-5.33341	-0.739184	-7.0434	19.0891	6.70365	47.7507	7.78547	116.454	-0.790121	-16.8744	4.17989	-21.2456	-9.085	3.67487	-7.82084	1.4261	29.995	56.4291	8.28842	95.3391	42.2843	12.3514	-5.19069	-32.9756	3.80709	4.85909	30.4791	-0.764619	-1.75731	51.8917	-17.6365
120	5.57486	-2.53307	26.0651	2.17436	-1.66743	5.7724	2.17419	-1.66766	11.5928	1.72273	-1.12318	14.5374	-1.33835	-4.26267	15.0928	-4.01254	-7.26609	-7.83166	-5.27845	-0.736024	-7.05856	19.1404	6.90789	47.7556	7.78112	116.416	-0.854543	-16.8312	4.08458	-21.1663	-9.09143	3.64251	-7.91464	1.33696	30.0597	56.5997	8.31429	95.0719	42.0435	12.5279	-5.17283	-32.9862	3.78823	4.99798	30.5028	-0.890872	-1.54623	51.9402	-17.7071
122	5.60848	-2.54982	26.055	2.18739	-1.678	5.76812	2.18722	-1.67823	11.5885	1.7331	-1.13032	14.5343	-1.31834	-4.1062	14.9891	-3.92413	-6.98518	-8.03536	-5.19056	-0.71729	-7.07138	19.1475	7.29485	47.5962	7.80989	116.226	-0.867228	-16.6888	3.94841	-21.1412	-9.11782	3.60129	-8.00304	1.26761	30.0579	56.7602	8.38526	95.2687	41.7787	12.5971	-5.45696	-33.0163	3.76584	5.15327	30.5122	-1.01713	-1.77895	51.848	-17.7294
124	5.62161	-2.56746	26.0421	2.19143	-1.68686	5.76258	2.19126	-1.68708	11.583	1.73664	-1.13669	14.5302	-1.32957	-3.98507	14.924	-3.90317	-6.75841	-8.16394	-5.11206	-0.695251	-7.08658	19.1469	7.50323	47.4759	7.79905	116.084	-0.883744	-16.5489	3.82022	-21.1144	-9.14793	3.57225	-8.06071	1.18249	30.1023	56.8473	8.55497	95.4071	41.5425	12.7436	-5.63367	-33.1043	3.71178	5.26181	30.5289	-1.03609	-1.92977	51.7843	-17.7794
126	5.61933	-2.58585	26.029	2.18867	-1.69448	5.75703	2.1885	-1.69471	11.5775	1.73502	-1.14254	14.526	-1.36679	-3.89534	14.8824	-3.93969	-6.57996	-8.24574	-5.05829	-0.675116	-7.09429	19.1515	7.49025	47.429	7.74724	116.046	-0.917395	-16.4653	3.72036	-21.0783	-9.17407	3.55023	-8.0804	1.08747	30.1984	56.8574	8.77082	95.3237	41.3621	12.9929	-5.58994	-33.2363	3.63411	5.3192	30.5569	-0.958147	-1.93036	51.7676	-17.8799
128	5.61207	-2.60175	26.0211	2.18396	-1.70058	5.75378	2.18378	-1.70081	11.5742	1.73185	-1.14736	14.5236	-1.40448	-3.83244	14.8363	-3.98715	-6.45006	-8.33438	-5.05674	-0.663986	-7.04151	19.1788	7.44022	47.3749	7.71469	116.13	-0.972728	-16.5362	3.67031	-21.0773	-9.17766	3.49948	-8.06345	1.0345	30.2504	56.8408	8.79659	94.8939	41.3012	13.2565	-5.27448	-33.307	3.59566	5.36347	30.5937	-0.93644	-1.9691	51.7176	-17.9717
130	5.61929	-2.61841	26.0231	2.18541	-1.70859	5.75488	2.18523	-1.70881	11.5753	1.7334	-1.15327	14.5244	-1.44105	-3.77934	14.7837	-4.03643	-6.33821	-8.43451	-5.0467	-0.635178	-6.98662	19.1802	7.53824	47.3493	7.76941	116.095	-0.987569	-16.7891	3.69857	-21.0119	-9.19314	3.42023	-8.02425	1.04534	30.2612	56.804	8.58146	94.0062	41.392	13.5913	-4.59618	-33.3087	3.57097	5.40474	30.6146	-0.91476	-2.05508	51.6161	-18.0683
132	5.64308	-2.64045	26.0347	2.19348	-1.72072	5.76029	2.1933	-1.72094	11.5807	1.74011	-1.16191	14.5285	-1.47297	-3.72404	14.7302	-4.07639	-6.22402	-8.53648	-5.01473	-0.579514	-6.93959	19.165	7.7894	47.3575	7.89148	115.939	-0.969529	-17.1561	3.78326	-20.8656	-9.22819	3.31408	-7.97898	1.11516	30.2453	56.7642	8.18183	92.7882	41.5987	13.9599	-3.68208	-33.2595	3.55115	5.46846	30.613	-0.8973	-2.17197	51.4655	-18.1993
134	5.66983	-2.6848	26.0517	2.20054	-1.74292	5.76845	2.20036	-1.74314	11.5889	1.74665	-1.17815	14.5347	-1.49198	-3.63663	14.7025	-4.07959	-6.05684	-8.59289	-4.96705	-0.481405	-6.87856	19.2279	8.00878	47.4004	7.91785	115.907	-1.01361	-17.3333	3.80731	-20.6491	-9.28246	3.18445	-7.97157	1.19831	30.277	56.771	7.88007	91.8094	41.7355	14.2012	-3.08684	-33.2598	3.51717	5.65565	30.5879	-0.94926	-2.21473	51.2987	-18.4718
136	5.69799	-2.7314	26.0601	2.20805	-1.76614	5.77279	2.20787	-1.76637	11.5932	1.75359	-1.19511	14.5381	-1.50538	-3.54779	14.7053	-4.07062	-5.89006	-8.59299	-4.91329	-0.392677	-6.85111	19.2654	8.14501	47.445	7.93647	115.91	-1.06231	-17.4127	3.80412	-20.4892	-9.33458	3.08345	-8.00396	1.28965	30.2942	56.8164	7.67835	91.256	41.7787	14.2783	-2.90406	-33.3117	3.48525	5.80931	30.5538	-0.960899	-2.26745	51.1436	-18.9093
138	5.72695	-2.77666	26.0582	2.21612	-1.78875	5.77256	2.21593	-1.78898	11.593	1.76093	-1.21156	14.538	-1.51931	-3.46547	14.7319	-4.06401	-5.73568	-8.54821	-4.86031	-0.321064	-6.86272	19.2654	8.20118	47.4835	7.96282	115.922	-1.09882	-17.4222	3.78901	-20.4132	-9.38088	3.0118	-8.05981	1.37289	30.279	56.8726	7.57257	91.0891	41.7414	14.2267	-3.06525	-33.4039	3.4614	5.89078	30.5211	-0.921434	-2.3196	51.013	-19.4308
140	5.75819	-2.82461	26.0538	2.22493	-1.81272	5.77126	2.22474	-1.81295	11.5917	1.7689	-1.229	14.5371	-1.55246	-3.39186	14.7528	-4.09588	-5.58983	-8.51317	-4.82519	-0.245902	-6.89476	19.2719	8.2788	47.5252	7.99154	115.907	-1.1014	-17.4224	3.8114	-20.3924	-9.42756	2.91549	-8.06101	1.39894	30.2123	56.8205	7.49886	90.8577	41.7447	14.2531	-3.11329	-33.4665	3.45683	5.88751	30.5167	-0.889362	-2.24195	50.9254	-19.6726
142	5.79197	-2.87886	26.055	2.23417	-1.83976	5.77253	2.23398	-1.83999	11.593	1.77736	-1.2487	14.5381	-1.58779	-3.32875	14.7495	-4.13668	-5.46159	-8.52224	-4.79677	-0.157744	-6.90432	19.2866	8.30875	47.5491	8.01202	115.922	-1.0963	-17.3813	3.80219	-20.4179	-9.48673	2.81498	-8.07245	1.38421	30.1174	56.7927	7.48084	90.7771	41.7264	14.2463	-3.22889	-33.5706	3.45844	5.88599	30.5145	-0.877085	-2.19503	50.8402	-19.8608
144	5.8264	-2.93397	26.0603	2.24358	-1.86729	5.77569	2.24339	-1.86752	11.5961	1.78597	-1.26877	14.5406	-1.62158	-3.28023	14.7296	-4.18079	-5.36	-8.56154	-4.77024	-0.0645225	-6.89496	19.3095	8.29854	47.555	8.02089	115.977	-1.08522	-17.3208	3.7592	-20.4617	-9.55287	2.72071	-8.09769	1.34196	30.0184	56.7988	7.50695	90.822	41.6808	14.212	-3.40404	-33.7315	3.45858	5.9192	30.5136	-0.893452	-2.20809	50.7583	-20.0356
146	5.85322	-2.96282	26.0546	2.2524	-1.88249	5.77354	2.25221	-1.88272	11.594	1.79345	-1.27963	14.5391	-1.65262	-3.26159	14.7485	-4.2295	-5.31505	-8.52677	-4.73372	-0.0130108	-6.9356	19.3365	8.32407	47.5644	8.01271	116.073	-1.04149	-17.3563	3.74158	-20.4256	-9.59237	2.66293	-8.08921	1.31355	29.9884	56.7513	7.51953	90.7508	41.6289	14.2614	-3.48872	-33.9445	3.43909	6.05174	30.5329	-0.966452	-2.25302	50.7172	-20.1909
148	5.87848	-2.98869	26.045	2.26088	-1.89618	5.76965	2.26069	-1.89641	11.5901	1.80059	-1.28938	14.5362	-1.69534	-3.25524	14.7705	-4.30393	-5.28827	-8.48557	-4.70326	0.0347042	-6.95662	19.3462	8.42276	47.5598	8.01356	116.028	-1.03313	-17.3778	3.71031	-20.3699	-9.60497	2.60682	-8.09928	1.2813	29.9911	56.6967	7.53546	90.5968	41.5743	14.3272	-3.57516	-34.2267	3.40936	6.09658	30.5776	-0.99282	-2.27909	50.7365	-20.2189
150	5.90328	-3.0156	26.0353	2.26906	-1.91028	5.76573	2.26886	-1.91051	11.5862	1.80753	-1.29944	14.5333	-1.74492	-3.25538	14.7852	-4.39353	-5.27054	-8.45741	-4.67818	0.0813333	-6.95654	19.3358	8.56509	47.5566	8.02684	115.874	-1.06588	-17.3797	3.66858	-20.3089	-9.59851	2.54737	-8.13781	1.25457	30.0091	56.6599	7.5381	90.4003	41.5201	14.3848	-3.69467	-34.5552	3.38062	6.03756	30.6425	-0.961522	-2.27772	50.8046	-20.149
152	5.92789	-3.0411	26.0359	2.27721	-1.92386	5.76636	2.27701	-1.9241	11.5868	1.8144	-1.30914	14.5339	-1.76829	-3.25606	14.7791	-4.43652	-5.2629	-8.46817	-4.63787	0.105925	-6.99581	19.3216	8.56344	47.6441	8.03377	115.967	-1.09401	-17.448	3.66462	-20.2489	-9.61165	2.49259	-8.20562	1.28613	29.9979	56.72	7.44718	90.3655	41.465	14.3745	-3.93295	-34.8405	3.39246	5.98853	30.7023	-0.929192	-2.27615	50.8586	-20.206
154	5.94562	-3.05132	26.0347	2.28392	-1.93008	5.76596	2.28372	-1.93032	11.5864	1.81978	-1.31341	14.5336	-1.77576	-3.2602	14.7769	-4.45173	-5.2676	-8.47196	-4.60565	0.107173	-7.03014	19.2739	8.62893	47.6981	8.07173	115.913	-1.12878	-17.4888	3.65625	-20.1968	-9.61126	2.46576	-8.23111	1.32458	30.0062	56.7228	7.35066	90.1347	41.4426	14.4342	-4.00333	-35.0152	3.40776	5.97766	30.7502	-0.91055	-2.24662	50.877	-20.3182
156	5.95683	-3.04823	26.0293	2.28917	-1.92981	5.7635	2.28897	-1.93004	11.5839	1.8237	-1.31289	14.5318	-1.77357	-3.26371	14.7844	-4.44876	-5.27504	-8.45794	-4.58547	0.0903766	-7.0549	19.1932	8.76878	47.7093	8.14178	115.717	-1.17408	-17.4868	3.63304	-20.1632	-9.59383	2.46573	-8.21435	1.35443	30.0159	56.6538	7.26804	89.7196	41.4528	14.5748	-3.89344	-35.091	3.41314	6.0017	30.783	-0.904952	-2.19627	50.8541	-20.4539
158	5.96969	-3.05365	26.0225	2.29428	-1.93338	5.76057	2.29408	-1.93361	11.581	1.82774	-1.31525	14.5296	-1.78043	-3.2486	14.8005	-4.45497	-5.24548	-8.42882	-4.57214	0.0783016	-7.09128	19.1082	8.80871	47.767	8.21657	115.79	-1.23893	-17.4763	3.59292	-20.1793	-9.57618	2.46325	-8.23413	1.36025	29.8984	56.6115	7.19229	89.5314	41.4591	14.6954	-3.84938	-35.1976	3.389	5.99294	30.7966	-0.881459	-2.16998	50.7999	-20.5233
160	5.98209	-3.06369	26.0066	2.29881	-1.9388	5.75364	2.29861	-1.93904	11.5741	1.83145	-1.31902	14.5245	-1.78735	-3.22424	14.8291	-4.45732	-5.19946	-8.37699	-4.56023	0.0752077	-7.12117	19.0304	8.87107	47.7915	8.2776	115.754	-1.32323	-17.4009	3.52866	-20.2295	-9.5433	2.46519	-8.24363	1.36078	29.7874	56.5384	7.13838	89.2843	41.4728	14.8432	-3.73948	-35.293	3.35039	6.02613	30.8048	-0.876745	-2.20357	50.7178	-20.6055
162	5.99549	-3.07613	25.9829	2.30359	-1.94528	5.74333	2.30339	-1.94552	11.5638	1.83543	-1.32355	14.5168	-1.79257	-3.19577	14.8627	-4.4549	-5.14672	-8.31622	-4.5481	0.074308	-7.14575	18.9637	8.96023	47.781	8.31995	115.602	-1.41304	-17.2713	3.44668	-20.306	-9.49676	2.47297	-8.23692	1.35502	29.7068	56.4306	7.10999	88.9682	41.4924	15.0095	-3.57791	-35.3923	3.3032	6.09856	30.8118	-0.887984	-2.27687	50.6202	-20.7034
164	6.01665	-3.08286	25.9656	2.31228	-1.95012	5.73575	2.31208	-1.95036	11.5562	1.84223	-1.32665	14.5111	-1.79524	-3.17597	14.8662	-4.45224	-5.10975	-8.31078	-4.53685	0.0372667	-7.18752	18.9111	8.98834	47.7999	8.34363	115.666	-1.44429	-17.187	3.38077	-20.3945	-9.45352	2.48935	-8.2276	1.31723	29.6272	56.3186	7.10607	88.7778	41.5043	15.1309	-3.5076	-35.5841	3.25388	6.12899	30.8164	-0.865689	-2.25493	50.5393	-20.767
166	6.0412	-3.088	25.9481	2.32262	-1.95462	5.72805	2.32241	-1.95486	11.5485	1.85024	-1.32938	14.5054	-1.79847	-3.15962	14.862	-4.45221	-5.07863	-8.31954	-4.51992	0.00106567	-7.22844	18.845	8.99476	47.8238	8.38945	115.687	-1.49145	-17.0915	3.3175	-20.4823	-9.42466	2.51361	-8.21244	1.29213	29.5678	56.1984	7.12309	88.6796	41.5088	15.1872	-3.55305	-35.8025	3.22329	6.16602	30.8472	-0.866118	-2.26407	50.5168	-20.7865
168	6.06687	-3.09205	25.9281	2.33357	-1.95872	5.71922	2.33337	-1.95896	11.5396	1.8587	-1.33178	14.4988	-1.8025	-3.14412	14.8614	-4.45377	-5.04885	-8.32154	-4.4989	-0.0268638	-7.25927	18.7657	9.00502	47.8395	8.46124	115.629	-1.57137	-16.9866	3.25466	-20.5582	-9.40351	2.54505	-8.19986	1.27637	29.5059	56.0629	7.15876	88.616	41.5087	15.2	-3.69155	-36.0271	3.21171	6.2081	30.905	-0.887189	-2.3045	50.5583	-20.7796
170	6.08889	-3.09287	25.9008	2.34331	-1.96094	5.70707	2.34311	-1.96119	11.5275	1.86615	-1.33284	14.4898	-1.8051	-3.12469	14.8937	-4.45005	-5.01353	-8.26258	-4.48741	-0.0524	-7.25418	18.7074	9.10354	47.7996	8.53173	115.563	-1.67984	-16.9231	3.19022	-20.5995	-9.34712	2.58808	-8.2229	1.21609	29.3532	55.8827	7.21425	88.3514	41.5168	15.2888	-3.78019	-36.2289	3.19697	6.2062	30.9655	-0.864447	-2.25512	50.6453	-20.8348
172	6.10663	-3.09798	25.8723	2.35077	-1.9646	5.6945	2.35057	-1.96484	11.5149	1.87198	-1.33509	14.4804	-1.80672	-3.09105	14.9274	-4.4392	-4.95271	-8.20197	-4.47724	-0.0646051	-7.26054	18.6373	9.17116	47.7994	8.60571	115.489	-1.81992	-16.8835	3.14188	-20.5954	-9.28716	2.59771	-8.27073	1.10901	29.0459	55.6716	7.25041	88.0878	41.5376	15.4186	-3.92614	-36.4565	3.18493	6.20958	31.0276	-0.851361	-2.22595	50.7239	-20.9182
174	6.12108	-3.10739	25.844	2.35636	-1.96979	5.68209	2.35616	-1.97003	11.5025	1.87649	-1.3386	14.4711	-1.80633	-3.04264	14.9531	-4.41957	-4.86545	-8.15713	-4.4632	-0.0645252	-7.27974	18.5556	9.18736	47.8446	8.68094	115.426	-1.98772	-16.8621	3.10896	-20.5475	-9.23525	2.57827	-8.34752	0.972963	28.613	55.4575	7.26335	87.8914	41.5673	15.5587	-4.14885	-36.7108	3.17791	6.22059	31.0892	-0.856125	-2.22515	50.7864	-21.0029
176	6.13773	-3.11532	25.8142	2.36307	-1.97454	5.66895	2.36287	-1.97478	11.4894	1.88182	-1.34171	14.4613	-1.80168	-2.98531	14.9628	-4.38948	-4.76299	-8.1425	-4.42765	-0.064763	-7.26835	18.4897	9.16975	47.8674	8.75037	115.464	-2.17591	-16.8428	3.0673	-20.4754	-9.21032	2.58732	-8.48609	0.889564	28.2278	55.3346	7.27971	87.8577	41.5923	15.5973	-4.45285	-36.9619	3.18382	6.20644	31.1485	-0.868668	-2.18202	50.8661	-21.0011
178	6.15405	-3.11133	25.7899	2.37079	-1.97413	5.65811	2.37059	-1.97438	11.4785	1.88761	-1.34091	14.4532	-1.7824	-2.9394	14.9616	-4.33741	-4.6864	-8.14754	-4.40216	-0.0751748	-7.26141	18.4474	9.21263	47.8765	8.79418	115.416	-2.32225	-16.8647	3.0461	-20.3812	-9.19842	2.64258	-8.61258	0.837167	27.9292	55.2789	7.2943	87.8645	41.5759	15.6386	-4.70458	-37.1731	3.19102	6.15776	31.2019	-0.85975	-2.14741	50.9371	-20.9724
180	6.16953	-3.09757	25.7705	2.37909	-1.96945	5.64929	2.37889	-1.9697	11.4697	1.89357	-1.3369	14.4466	-1.75165	-2.90916	14.9549	-4.27051	-4.64246	-8.16218	-4.39067	-0.0950495	-7.26145	18.4192	9.3145	47.8726	8.82209	115.278	-2.43079	-16.9108	3.03966	-20.2767	-9.19545	2.73507	-8.69431	0.805564	27.7341	55.2555	7.31461	87.855	41.5241	15.7123	-4.84413	-37.324	3.19848	6.09288	31.2493	-0.834677	-2.13188	50.9955	-20.9415
182	6.18317	-3.09554	25.7464	2.38544	-1.96963	5.63856	2.38524	-1.96988	11.459	1.89836	-1.33661	14.4386	-1.73447	-2.88838	14.9563	-4.23149	-4.611	-8.16098	-4.37551	-0.103705	-7.2483	18.3609	9.35825	47.8585	8.89314	115.219	-2.57768	-16.8787	3.00324	-20.1947	-9.20232	2.79951	-8.67392	0.76639	27.6604	55.1399	7.37287	87.694	41.5092	15.8478	-4.74861	-37.3605	3.21673	6.10601	31.2971	-0.851989	-2.13803	51.0503	-20.9563
184	6.19921	-3.08912	25.7181	2.39332	-1.96808	5.6259	2.39312	-1.96833	11.4463	1.9042	-1.33495	14.4292	-1.71128	-2.87872	14.9781	-4.18496	-4.60266	-8.12133	-4.37966	-0.142533	-7.22532	18.269	9.44698	47.8382	8.99747	115.157	-2.77389	-16.7974	2.92922	-20.1617	-9.18958	2.88064	-8.59995	0.703248	27.5537	54.9719	7.44573	87.6127	41.4493	15.9744	-4.66884	-37.4045	3.21669	6.10534	31.327	-0.850634	-2.13067	51.0924	-20.9899
186	6.21975	-3.07932	25.6873	2.40351	-1.96548	5.61206	2.40331	-1.96573	11.4325	1.91172	-1.33235	14.4188	-1.68074	-2.87687	15.0183	-4.12731	-4.61179	-8.04716	-4.39713	-0.207062	-7.19595	18.1512	9.57498	47.8214	9.12672	115.08	-3.01584	-16.6789	2.82935	-20.1733	-9.15638	2.97677	-8.51016	0.623445	27.3882	54.7956	7.5069	87.6254	41.3355	16.0787	-4.64997	-37.4658	3.20272	6.08435	31.3358	-0.833035	-2.10749	51.1195	-21.0347
188	6.24975	-3.08461	25.6601	2.41629	-1.97044	5.60004	2.41609	-1.97069	11.4205	1.9216	-1.33527	14.4099	-1.65508	-2.87118	15.0578	-4.07714	-4.61208	-7.97443	-4.38324	-0.243019	-7.17449	18.0453	9.63311	47.841	9.25661	115.014	-3.26999	-16.5444	2.7628	-20.1776	-9.12839	3.04758	-8.5138	0.573642	27.1996	54.7587	7.46718	87.5818	41.2037	16.1853	-4.61817	-37.4577	3.22288	6.09767	31.3262	-0.866031	-2.09286	51.1328	-21.0785
190	6.28031	-3.09165	25.6425	2.42907	-1.97633	5.59233	2.42886	-1.97658	11.4128	1.93152	-1.33891	14.4042	-1.62575	-2.85525	15.08	-4.01711	-4.59452	-7.93453	-4.35657	-0.249237	-7.14427	17.9659	9.64022	47.8861	9.36309	114.967	-3.52031	-16.4546	2.71732	-20.1908	-9.10527	3.08659	-8.53028	0.564045	27.1374	54.792	7.40299	87.4362	41.065	16.2501	-4.60396	-37.4295	3.24669	6.13913	31.3155	-0.911921	-2.0971	51.1221	-21.1513
192	6.30675	-3.0954	25.6367	2.44027	-1.98053	5.5898	2.44007	-1.98078	11.4102	1.94015	-1.34139	14.4023	-1.59149	-2.8275	15.084	-3.9444	-4.5567	-7.92899	-4.32635	-0.22704	-7.10784	17.9157	9.62403	47.9499	9.443	114.916	-3.75722	-16.4122	2.68956	-20.2098	-9.08812	3.10374	-8.55723	0.592458	27.2085	54.8929	7.32946	87.2024	40.9213	16.2756	-4.60405	-37.3927	3.26457	6.20024	31.3059	-0.959113	-2.11865	51.09	-21.2353
194	6.3196	-3.0872	25.6457	2.44662	-1.97836	5.59363	2.44642	-1.97861	11.4141	1.94477	-1.33942	14.4052	-1.55243	-2.78763	15.0834	-3.85862	-4.49842	-7.93279	-4.31737	-0.185491	-7.09097	17.891	9.69882	48.0145	9.5081	114.745	-3.9578	-16.375	2.67942	-20.2077	-9.08059	3.15432	-8.67103	0.643368	27.287	55.1279	7.2326	86.9977	40.7642	16.3125	-4.5779	-37.3449	3.26258	6.24844	31.288	-0.993997	-2.14126	51.0572	-21.2212
196	6.32269	-3.07384	25.6539	2.44924	-1.97296	5.59709	2.44904	-1.97321	11.4175	1.94641	-1.33524	14.4078	-1.52029	-2.75422	15.1002	-3.78724	-4.44986	-7.90379	-4.31004	-0.160629	-7.07984	17.839	9.75364	48.073	9.5865	114.612	-4.18746	-16.2676	2.62685	-20.2403	-9.06088	3.19388	-8.72515	0.658938	27.3629	55.3067	7.16205	86.8363	40.5695	16.3476	-4.57218	-37.3305	3.25598	6.28448	31.2624	-1.01352	-2.14102	51.0138	-21.2099
198	6.31922	-3.0609	25.6569	2.449	-1.96701	5.59821	2.44879	-1.96727	11.4186	1.94588	-1.33081	14.4087	-1.50203	-2.73213	15.1345	-3.7447	-4.41729	-7.84159	-4.29759	-0.150332	-7.07114	17.7592	9.77343	48.1244	9.67548	114.52	-4.45654	-16.0863	2.53104	-20.3077	-9.02793	3.21766	-8.70791	0.635404	27.4224	55.3981	7.13024	86.7106	40.3464	16.3818	-4.58605	-37.3444	3.25069	6.31334	31.2297	-1.02151	-2.12058	50.9623	-21.2357
200	6.31928	-3.06732	25.6503	2.44843	-1.96973	5.59536	2.44823	-1.96998	11.4158	1.94562	-1.33286	14.4065	-1.51487	-2.72113	15.1653	-3.76297	-4.39336	-7.78463	-4.26703	-0.100039	-7.06545	17.7102	9.80692	48.1713	9.72796	114.326	-4.74502	-15.8915	2.4493	-20.3556	-8.99743	3.24382	-8.70816	0.620901	27.4425	55.4565	7.14196	86.5431	40.1587	16.4259	-4.56754	-37.3155	3.25575	6.36646	31.1918	-1.04009	-2.12061	50.9194	-21.3604
202	6.31699	-3.0662	25.6515	2.44754	-1.96903	5.59592	2.44733	-1.96928	11.4163	1.94491	-1.33239	14.4069	-1.53468	-2.71771	15.174	-3.79745	-4.38008	-7.76831	-4.24552	-0.0701606	-7.04345	17.6468	9.7828	48.2345	9.78461	114.189	-5.027	-15.737	2.38873	-20.404	-8.97767	3.27238	-8.75766	0.608156	27.4415	55.5816	7.14058	86.4442	39.9752	16.4731	-4.56867	-37.2952	3.26958	6.38394	31.1509	-1.0512	-2.11141	50.8743	-21.4314
204	6.31214	-3.0537	25.6622	2.44658	-1.96324	5.60044	2.44638	-1.96349	11.4209	1.94385	-1.32814	14.4103	-1.55322	-2.71655	15.1561	-3.83136	-4.37066	-7.80152	-4.2336	-0.0650994	-7.00959	17.561	9.72121	48.3153	9.85655	114.101	-5.29528	-15.6319	2.34884	-20.4472	-8.96888	3.30054	-8.84759	0.592828	27.4387	55.7752	7.12631	86.4181	39.7862	16.5218	-4.59689	-37.2856	3.28773	6.36944	31.1119	-1.05141	-2.09192	50.8254	-21.449
206	6.30834	-3.03933	25.6702	2.4463	-1.95671	5.60377	2.4461	-1.95696	11.4242	1.94325	-1.32328	14.4128	-1.5612	-2.7002	15.1113	-3.84133	-4.33667	-7.88547	-4.20588	-0.0459741	-7.0046	17.4542	9.77918	48.3975	9.95381	113.855	-5.55353	-15.548	2.31185	-20.4436	-8.96627	3.31285	-8.8768	0.553087	27.4981	55.91	7.16722	86.3741	39.5779	16.5696	-4.62947	-37.2495	3.29209	6.39395	31.0923	-1.04087	-2.07999	50.7735	-21.5631
208	6.30369	-3.02708	25.6778	2.44544	-1.95101	5.60698	2.44524	-1.95126	11.4274	1.94227	-1.31908	14.4152	-1.56549	-2.6793	15.0753	-3.84258	-4.29599	-7.95336	-4.18018	-0.0290077	-6.98896	17.3523	9.83286	48.4748	10.0414	113.642	-5.80897	-15.4708	2.27742	-20.4533	-8.93855	3.32936	-9.00934	0.525012	27.5647	56.1599	7.18668	86.3466	39.3514	16.6357	-4.70161	-37.2273	3.29601	6.44548	31.0772	-1.03285	-2.09245	50.7236	-21.7398
210	6.29867	-3.01671	25.686	2.44422	-1.9461	5.61046	2.44402	-1.94635	11.4309	1.94107	-1.31549	14.4178	-1.56612	-2.65771	15.0532	-3.83647	-4.2558	-7.99547	-4.15836	-0.0144273	-6.97084	17.2809	9.85484	48.551	10.0868	113.483	-6.03367	-15.4047	2.25382	-20.4838	-8.88547	3.35001	-9.23921	0.527147	27.645	56.53	7.16208	86.3455	39.1148	16.7111	-4.80319	-37.1972	3.30027	6.50079	31.0638	-1.02506	-2.11438	50.6728	-21.9357
212	6.29558	-3.00124	25.6991	2.44432	-1.93922	5.61601	2.44412	-1.93948	11.4364	1.94073	-1.31036	14.4219	-1.55528	-2.6406	15.0266	-3.81126	-4.22789	-8.04581	-4.13081	0.0119373	-7.01789	17.3151	9.86467	48.6514	9.99205	113.264	-6.11448	-15.396	2.2851	-20.5011	-8.83573	3.35414	-9.39899	0.604314	27.8106	56.8843	7.05774	86.3564	38.8982	16.754	-4.87361	-37.0787	3.2956	6.46193	31.0553	-0.991041	-2.0553	50.6014	-21.9862
214	6.29951	-2.98503	25.7082	2.44758	-1.93268	5.61982	2.44738	-1.93293	11.4403	1.94279	-1.3053	14.4248	-1.55069	-2.63398	15.0029	-3.80122	-4.21687	-8.09035	-4.11268	0.0229646	-7.10073	17.4146	9.72229	48.7633	9.82737	113.203	-6.0839	-15.3761	2.31013	-20.5483	-8.80594	3.36596	-9.47895	0.687091	28.0371	57.2208	7.00799	86.5786	38.7006	16.7039	-4.88801	-36.6536	3.29035	6.42614	31.0512	-0.962183	-2.02613	50.539	-22.0207
216	6.31196	-2.97356	25.7102	2.45414	-1.92896	5.62053	2.45394	-1.92921	11.441	1.94748	-1.30214	14.4253	-1.55678	-2.63847	14.9853	-3.81453	-4.2223	-8.12277	-4.10266	0.0119883	-7.20005	17.5357	9.48475	48.861	9.64497	113.271	-5.98232	-15.3097	2.29831	-20.6367	-8.80031	3.38689	-9.4715	0.749319	28.305	57.5279	7.028	86.9807	38.5158	16.5919	-4.78323	-35.946	3.29566	6.41336	31.0496	-0.950092	-2.03843	50.4895	-22.065
218	6.33331	-2.98495	25.6998	2.4624	-1.93592	5.61607	2.4622	-1.93617	11.4365	1.95407	-1.30685	14.422	-1.57329	-2.65097	14.9836	-3.84926	-4.23891	-8.12507	-4.08036	-0.0231162	-7.26129	17.5321	9.54793	48.8397	9.59848	113.132	-5.93699	-15.1187	2.1797	-20.7788	-8.81649	3.39819	-9.37455	0.765249	28.5489	57.7898	7.02207	87.2321	38.3203	16.5916	-4.28287	-35.2532	3.35272	6.41218	31.0428	-0.975319	-2.03163	50.443	-22.099
220	6.36099	-3.00873	25.6877	2.47219	-1.94888	5.61103	2.47199	-1.94913	11.4315	1.96216	-1.31596	14.4183	-1.59865	-2.6617	14.983	-3.89938	-4.24904	-8.12527	-4.05416	-0.0653574	-7.31164	17.5071	9.58174	48.8476	9.57176	113.017	-5.93751	-14.8779	2.03965	-20.9253	-8.83392	3.4159	-9.25117	0.700806	28.8277	57.9886	7.15493	87.4705	38.0972	16.6234	-3.76305	-34.6852	3.41179	6.43026	31.0298	-0.999476	-2.03394	50.3841	-22.1903
222	6.39251	-3.03989	25.6764	2.48291	-1.96545	5.60646	2.48271	-1.96571	11.4269	1.97115	-1.32772	14.415	-1.62736	-2.66603	14.9783	-3.95336	-4.24617	-8.1334	-4.02995	-0.103111	-7.35126	17.4848	9.5384	48.8994	9.5496	112.973	-5.97395	-14.6278	1.90505	-21.053	-8.84487	3.43509	-9.12018	0.580828	29.11	58.1163	7.39921	87.7102	37.8751	16.647	-3.32134	-34.2434	3.45967	6.4731	31.011	-1.02531	-2.06404	50.3125	-22.3225
224	6.42222	-3.07009	25.6645	2.49294	-1.98141	5.60164	2.49274	-1.98166	11.4221	1.97958	-1.33906	14.4115	-1.64288	-2.65614	14.9662	-3.97831	-4.22204	-8.15618	-4.02444	-0.104343	-7.35996	17.4734	9.51762	48.9111	9.5769	113.01	-5.99992	-14.4537	1.79713	-21.1231	-8.84282	3.42002	-8.97538	0.543356	29.2107	58.1577	7.48822	87.9345	37.801	16.5337	-2.9587	-33.7231	3.49136	6.57197	30.9868	-1.11738	-2.19522	50.2481	-22.3501
226	6.44568	-3.08625	25.656	2.50163	-1.99067	5.59813	2.50142	-1.99093	11.4186	1.98662	-1.34548	14.4089	-1.63417	-2.64214	14.9323	-3.95835	-4.19878	-8.22005	-4.03467	-0.113321	-7.35581	17.4662	9.49649	48.9178	9.59922	113.014	-6.00858	-14.3587	1.72878	-21.1641	-8.82462	3.4026	-8.88089	0.521436	29.2955	58.1588	7.54605	88.0414	37.7503	16.4415	-2.82007	-33.4686	3.51095	6.60695	30.967	-1.14814	-2.26338	50.1631	-22.4029
228	6.46203	-3.08803	25.6514	2.50862	-1.99302	5.59609	2.50842	-1.99328	11.4165	1.992	-1.34682	14.4074	-1.60303	-2.62509	14.8784	-3.89708	-4.17774	-8.32139	-4.05321	-0.130429	-7.34621	17.4662	9.47708	48.922	9.60415	112.977	-5.99767	-14.3332	1.69714	-21.1864	-8.79429	3.38999	-8.86088	0.520011	29.3749	58.1532	7.57448	88.0439	37.7168	16.3787	-2.90106	-33.454	3.52057	6.57605	30.9571	-1.10722	-2.25052	50.0652	-22.5101
230	6.47301	-3.08721	25.6491	2.51351	-1.99373	5.59503	2.5133	-1.99399	11.4155	1.9957	-1.34706	14.4066	-1.56822	-2.59845	14.8245	-3.82555	-4.14065	-8.42343	-4.05256	-0.11341	-7.34524	17.4941	9.48195	48.9081	9.59645	112.987	-5.96741	-14.3256	1.67548	-21.2099	-8.76919	3.38168	-8.96174	0.613095	29.3198	58.2335	7.46453	88.0639	37.806	16.253	-3.02887	-33.259	3.52328	6.60102	30.9692	-1.07771	-2.25136	50.009	-22.6912
232	6.48124	-3.09259	25.6429	2.51661	-1.99681	5.59239	2.51641	-1.99707	11.4128	1.99821	-1.34918	14.4047	-1.53613	-2.57107	14.783	-3.75825	-4.1016	-8.50215	-4.03921	-0.092002	-7.33959	17.5171	9.47887	48.8894	9.56846	112.944	-5.95252	-14.328	1.654	-21.2133	-8.75535	3.37522	-9.03911	0.729661	29.3315	58.3168	7.42343	88.2913	37.8503	15.9597	-3.34487	-32.9822	3.53218	6.59315	30.9879	-1.03847	-2.22609	49.9709	-22.8152
234	6.49049	-3.1097	25.6296	2.51905	-2.00501	5.58671	2.51884	-2.00527	11.4071	2.00052	-1.35514	14.4005	-1.51666	-2.54539	14.7598	-3.71396	-4.06147	-8.54681	-4.01537	-0.071239	-7.31818	17.5219	9.46334	48.861	9.53635	112.871	-5.96899	-14.3421	1.64154	-21.1872	-8.75564	3.36768	-9.05081	0.857412	29.418	58.3554	7.47249	88.6964	37.8494	15.4989	-3.79858	-32.6319	3.54841	6.5447	31.0075	-0.990952	-2.17324	49.9488	-22.8614
236	6.51156	-3.15019	25.6022	2.52442	-2.02437	5.57521	2.52421	-2.02463	11.3956	2.00568	-1.36927	14.3919	-1.54266	-2.52355	14.7647	-3.7529	-4.0121	-8.53848	-3.98457	-0.0451611	-7.24091	17.484	9.44524	48.7863	9.57308	112.964	-6.0454	-14.415	1.70275	-21.1053	-8.776	3.35145	-8.96515	1.01835	29.4373	58.2344	7.50806	89.0052	37.9468	14.9322	-4.11536	-32.2093	3.56186	6.49117	31.0196	-0.943904	-2.10675	49.9546	-22.8836
238	6.5435	-3.19922	25.5647	2.53377	-2.04841	5.55934	2.53356	-2.04867	11.3798	2.01411	-1.38664	14.3801	-1.57332	-2.49845	14.7665	-3.79921	-3.95498	-8.53609	-3.96298	-0.0178117	-7.17837	17.4374	9.44709	48.7112	9.63673	113.013	-6.153	-14.3939	1.72094	-21.0292	-8.78683	3.32326	-8.88968	1.18439	29.3048	58.0073	7.45152	88.9393	38.2042	14.5068	-4.10537	-31.7287	3.57472	6.47426	31.0291	-0.927169	-2.07194	49.9662	-22.8753
240	6.58528	-3.25276	25.5219	2.54702	-2.0753	5.54117	2.54681	-2.07556	11.3616	2.02563	-1.40591	14.3666	-1.59737	-2.46546	14.7489	-3.8311	-3.88542	-8.57019	-3.95288	0.0113186	-7.14147	17.4037	9.45399	48.6466	9.70439	113.006	-6.25823	-14.2647	1.67488	-20.993	-8.78667	3.27547	-8.83797	1.31382	29.0398	57.7029	7.32695	88.4971	38.5534	14.309	-3.8151	-31.303	3.58928	6.50338	31.0349	-0.948683	-2.07191	49.972	-22.84
242	6.63426	-3.30996	25.4881	2.56298	-2.10462	5.52707	2.56276	-2.10488	11.3475	2.0393	-1.42686	14.3562	-1.60908	-2.4139	14.6765	-3.83515	-3.7851	-8.70711	-3.94512	0.048258	-7.11115	17.4418	9.37496	48.5942	9.71782	113.093	-6.24674	-14.1197	1.58684	-21.0841	-8.79991	3.17464	-8.74192	1.24666	28.8208	57.3772	7.35161	88.0079	38.6403	14.4482	-3.66927	-31.316	3.61802	6.57233	31.0286	-1.01638	-2.06926	49.947	-22.785
244	6.67929	-3.36677	25.4641	2.57718	-2.1335	5.51734	2.57696	-2.13377	11.3378	2.05162	-1.44761	14.349	-1.61528	-2.34606	14.5897	-3.82334	-3.65681	-8.87148	-3.94558	0.0928901	-7.04624	17.4907	9.28873	48.5434	9.71934	113.172	-6.23073	-13.9702	1.49429	-21.1672	-8.81939	3.07997	-8.6994	1.22359	28.6137	57.1332	7.26266	87.387	38.6493	14.7982	-3.56398	-31.6708	3.62924	6.64035	31.0154	-1.06536	-2.07101	49.9105	-22.7374
246	6.71593	-3.41606	25.4502	2.58838	-2.15841	5.51195	2.58815	-2.15868	11.3324	2.06145	-1.46557	14.3451	-1.61038	-2.26988	14.5005	-3.7881	-3.51748	-9.04092	-3.95114	0.136025	-6.95311	17.5354	9.23769	48.4991	9.71079	113.209	-6.23006	-13.849	1.4171	-21.203	-8.84116	3.01341	-8.72502	1.29723	28.4417	56.9982	7.0443	86.734	38.6163	15.2419	-3.56442	-32.2652	3.61993	6.69147	30.9969	-1.07722	-2.0785	49.8605	-22.7187
248	6.73894	-3.43464	25.4443	2.59662	-2.1687	5.50966	2.59639	-2.16897	11.3301	2.06822	-1.47278	14.3434	-1.56531	-2.21285	14.4155	-3.68681	-3.42838	-9.2018	-3.94526	0.139084	-6.90207	17.5732	9.3317	48.4935	9.6593	113.145	-6.21856	-13.8642	1.38973	-21.1655	-8.85236	3.00059	-8.78982	1.44572	28.4088	56.9573	6.88008	86.4522	38.5383	15.4318	-3.96622	-32.7847	3.60906	6.70543	30.9764	-1.04553	-2.10219	49.7674	-22.7852
250	6.75351	-3.43336	25.4435	2.60311	-2.16958	5.50924	2.60288	-2.16985	11.3297	2.07312	-1.47306	14.3432	-1.50013	-2.17832	14.3412	-3.55716	-3.38829	-9.34188	-3.93048	0.125881	-6.86809	17.6069	9.43681	48.4968	9.60116	113.057	-6.21974	-13.9188	1.38628	-21.0922	-8.85765	3.03391	-8.84882	1.64936	28.4257	57.0154	6.70649	86.4518	38.4136	15.4785	-4.43712	-33.122	3.59481	6.70854	30.9464	-0.99153	-2.0953	49.6738	-22.8982
252	6.76302	-3.42209	25.4446	2.60837	-2.16564	5.50953	2.60815	-2.16591	11.33	2.07684	-1.46981	14.3434	-1.43147	-2.1633	14.281	-3.42821	-3.38554	-9.45487	-3.90645	0.114061	-6.8432	17.6332	9.51084	48.504	9.55581	112.97	-6.24163	-13.9891	1.40019	-21.0054	-8.85908	3.09808	-8.90176	1.86577	28.4983	57.1747	6.56637	86.6893	38.227	15.4374	-4.88786	-33.2597	3.58012	6.71081	30.9102	-0.931562	-2.06116	49.5941	-23.0258
254	6.776	-3.43243	25.4402	2.61304	-2.17137	5.50778	2.61282	-2.17164	11.3282	2.08066	-1.47382	14.3421	-1.40634	-2.14815	14.2428	-3.37775	-3.3666	-9.52665	-3.86897	0.163018	-6.81199	17.6348	9.51241	48.5252	9.57291	112.916	-6.29795	-14.0792	1.43143	-20.9524	-8.86133	3.1381	-9.01188	1.94768	28.7518	57.4613	6.68225	87.0162	37.8936	15.4538	-5.3139	-33.3318	3.57374	6.73044	30.8864	-0.911351	-2.06427	49.5431	-23.0651
256	6.78878	-3.44472	25.4302	2.61748	-2.17785	5.50356	2.61726	-2.17812	11.324	2.08438	-1.47839	14.339	-1.40581	-2.13901	14.2062	-3.37423	-3.34927	-9.59514	-3.83728	0.18836	-6.77975	17.633	9.47262	48.5403	9.58191	112.899	-6.3563	-14.1291	1.46234	-20.9428	-8.86686	3.17429	-9.08651	1.99659	28.9738	57.7399	6.82594	87.5277	37.6003	15.4778	-5.5656	-33.1431	3.58149	6.73341	30.8657	-0.88551	-2.05639	49.5079	-23.1119
258	6.80178	-3.45444	25.4157	2.62232	-2.18317	5.49724	2.6221	-2.18344	11.3177	2.08832	-1.48206	14.3343	-1.42117	-2.13403	14.166	-3.40125	-3.33333	-9.66987	-3.81362	0.172679	-6.74695	17.6279	9.41662	48.5419	9.57256	112.906	-6.40428	-14.1285	1.47958	-20.9645	-8.87671	3.21336	-9.10315	2.03494	29.1418	57.9783	6.97195	88.2224	37.3878	15.4794	-5.63448	-32.6434	3.60077	6.72588	30.8476	-0.854164	-2.03832	49.4809	-23.1799
260	6.81927	-3.458	25.4008	2.62974	-2.18625	5.49072	2.62951	-2.18652	11.3111	2.09407	-1.48391	14.3295	-1.43191	-2.12421	14.1245	-3.41803	-3.3103	-9.74736	-3.78474	0.12102	-6.71725	17.5958	9.42142	48.5203	9.57036	112.864	-6.42431	-14.0956	1.4479	-20.952	-8.89131	3.27456	-9.04934	2.06055	29.393	58.1841	7.22815	88.9839	37.2065	15.4055	-5.61713	-31.8604	3.61529	6.76667	30.8381	-0.859798	-2.05649	49.4423	-23.2428
262	6.83765	-3.46729	25.3919	2.63691	-2.19199	5.48689	2.63669	-2.19227	11.3073	2.09978	-1.48777	14.3266	-1.4407	-2.10519	14.0741	-3.42795	-3.27106	-9.84182	-3.77028	0.0804987	-6.65996	17.574	9.42602	48.4834	9.57356	112.848	-6.43495	-14.0595	1.40035	-20.9345	-8.91061	3.31855	-9.01757	2.09284	29.593	58.4137	7.55018	90.0445	37.166	15.0072	-5.67265	-30.6183	3.62305	6.82176	30.829	-0.876695	-2.07891	49.4083	-23.2832
264	6.85522	-3.48089	25.3887	2.64325	-2.19961	5.48572	2.64303	-2.19989	11.3061	2.10497	-1.49309	14.3258	-1.4446	-2.07944	14.0174	-3.42652	-3.22129	-9.94818	-3.77021	0.0525213	-6.58022	17.5604	9.42031	48.4419	9.58235	112.855	-6.44462	-14.03	1.35025	-20.915	-8.93379	3.34453	-9.02499	2.15368	29.6814	58.6785	7.88841	91.4357	37.2738	14.271	-5.85551	-28.8861	3.62522	6.87327	30.8189	-0.89202	-2.09496	49.3781	-23.2993
266	6.8672	-3.48043	25.3857	2.64855	-2.20056	5.48436	2.64833	-2.20083	11.3048	2.10899	-1.49349	14.3248	-1.43129	-2.06188	13.9684	-3.39677	-3.19325	-10.0401	-3.7632	-0.0142038	-6.53307	17.4997	9.4239	48.4338	9.59838	112.782	-6.46971	-14.0059	1.31517	-20.8879	-8.96208	3.38767	-9.02644	2.30948	29.5228	58.9351	8.10946	93.1776	37.4256	13.4954	-6.1924	-26.7252	3.63112	6.87038	30.813	-0.872549	-2.08648	49.3324	-23.2975
268	6.88349	-3.47992	25.3744	2.65582	-2.2018	5.47933	2.65559	-2.20207	11.2998	2.11452	-1.49397	14.3211	-1.41675	-2.05085	13.9485	-3.36658	-3.1783	-10.0776	-3.77186	-0.0581741	-6.48008	17.4931	9.38547	48.4262	9.60212	112.765	-6.49774	-14.0249	1.31798	-20.841	-8.97137	3.43419	-9.12399	2.47633	29.3582	59.3627	8.19512	94.4534	37.6309	12.0478	-6.34732	-24.2557	3.63478	6.88305	30.7952	-0.854004	-2.08294	49.2846	-23.3198
270	6.90633	-3.48162	25.3563	2.66578	-2.20455	5.47132	2.66556	-2.20482	11.2917	2.12216	-1.49541	14.3151	-1.40928	-2.0472	13.9544	-3.35145	-3.17469	-10.0669	-3.79169	-0.0841315	-6.40966	17.5332	9.30734	48.4119	9.59778	112.808	-6.53292	-14.0759	1.3471	-20.7808	-8.95896	3.48192	-9.34104	2.70891	29.1607	59.9724	8.07782	95.1939	38.1497	9.24958	-6.04517	-21.2297	3.64308	6.92978	30.7651	-0.858156	-2.09668	49.2372	-23.3612
272	6.93597	-3.48123	25.3456	2.67885	-2.20716	5.46654	2.67862	-2.20744	11.287	2.1321	-1.49659	14.3116	-1.42773	-2.05593	13.9557	-3.38831	-3.18348	-10.0639	-3.78241	-0.175537	-6.30706	17.4864	9.22751	48.3958	9.62423	112.816	-6.61334	-14.0682	1.33248	-20.7515	-8.93422	3.53353	-9.69114	3.38211	28.5822	60.6425	7.40532	95.8056	40.1049	3.06708	-4.86233	-16.3913	3.69158	7.02918	30.7365	-0.951087	-2.15757	49.1891	-23.3574
274	6.96485	-3.48603	25.3464	2.69097	-2.21213	5.46697	2.69074	-2.2124	11.2874	2.14145	-1.4996	14.312	-1.45244	-2.06023	13.9157	-3.43581	-3.18076	-10.138	-3.77656	-0.256019	-6.18809	17.4464	9.27352	48.35	9.65102	112.786	-6.64865	-14.0831	1.29065	-20.696	-8.92784	3.57309	-10.0302	3.86067	27.7809	61.2639	6.95821	97.1356	42.6789	-5.4157	-2.67407	-11.7778	3.73973	7.08802	30.7126	-1.01511	-2.1866	49.1367	-23.3259
276	6.99024	-3.49807	25.3567	2.70075	-2.22003	5.47173	2.70052	-2.22031	11.2922	2.14922	-1.50497	14.3157	-1.48204	-2.05669	13.841	-3.48998	-3.16096	-10.2766	-3.76858	-0.301293	-6.06888	17.4205	9.42955	48.2789	9.68023	112.718	-6.63925	-14.1233	1.22756	-20.6127	-8.9547	3.60927	-10.2813	3.99315	26.9738	61.8602	6.80425	99.2312	45.2911	-14.6724	0.224044	-8.24052	3.78045	7.11336	30.6965	-1.04633	-2.1838	49.0857	-23.2747
278	7.00919	-3.5116	25.3628	2.70762	-2.22789	5.47468	2.70739	-2.22817	11.2951	2.1548	-1.51047	14.3179	-1.51958	-2.05447	13.7962	-3.55837	-3.14122	-10.3597	-3.71241	-0.295396	-6.00519	17.3617	9.49809	48.2265	9.74415	112.62	-6.65891	-14.1259	1.1583	-20.5456	-9.04156	3.69595	-10.283	3.77007	26.8503	62.6288	6.8487	101.357	46.3327	-19.7892	2.68899	-7.35178	3.82201	7.22751	30.6966	-1.13863	-2.23287	49.0655	-23.2282
280	7.02519	-3.56652	25.3622	2.70914	-2.25337	5.47536	2.70891	-2.25365	11.2958	2.15741	-1.52945	14.3185	-1.61775	-2.02069	13.7957	-3.72353	-3.04172	-10.3619	-3.60561	-0.191523	-5.92968	17.2664	9.51789	48.1883	9.84196	112.516	-6.78207	-14.1268	1.09054	-20.4973	-9.14847	3.78371	-10.2044	3.45831	27.3265	63.5656	6.7097	103.172	46.3234	-22.0611	3.30613	-6.16964	3.87694	7.39471	30.7006	-1.29818	-2.2776	49.0457	-23.1605
282	7.03922	-3.66787	25.3597	2.70521	-2.29884	5.47598	2.70497	-2.29912	11.2964	2.15709	-1.5637	14.3191	-1.78121	-1.9533	13.8245	-3.99355	-2.85661	-10.311	-3.45027	0.0142569	-5.82531	17.1346	9.51752	48.1658	9.96953	112.398	-7.01183	-14.1309	1.03105	-20.4565	-9.26161	3.86186	-10.0771	3.11358	28.4131	64.6421	6.36328	104.444	45.4225	-21.8852	1.98385	-4.36213	3.93329	7.56991	30.7051	-1.47684	-2.30143	49.0163	-23.0896
284	7.04935	-3.79423	25.3768	2.6969	-2.35509	5.48576	2.69666	-2.35536	11.3062	2.15409	-1.60632	14.3265	-1.97516	-1.87592	13.8064	-4.31609	-2.64011	-10.3483	-3.2689	0.285358	-5.68497	16.973	9.61105	48.1559	10.1073	112.2	-7.27714	-14.1291	1.00284	-20.3695	-9.3613	3.93768	-9.86083	2.75399	30.2315	65.7425	5.96786	104.613	44.0103	-20.1513	0.507839	-3.47604	3.91763	7.5721	30.7069	-1.43483	-2.27545	48.967	-23.1225
286	7.07328	-3.94895	25.4181	2.69152	-2.42538	5.50681	2.69127	-2.42566	11.3272	2.15405	-1.65933	14.3424	-2.18765	-1.78797	13.7362	-4.66908	-2.39521	-10.4839	-3.01601	0.6234	-5.53823	16.806	9.66391	48.2007	10.259	112.039	-7.55615	-14.1169	0.945938	-20.2669	-9.48253	3.98285	-9.65424	2.04277	32.0484	66.8896	5.96108	105.295	42.238	-18.0815	-0.283349	-3.21291	3.94057	7.6373	30.7162	-1.47948	-2.28635	48.8945	-23.1238
288	7.10755	-4.12652	25.4792	2.68814	-2.50694	5.53706	2.68788	-2.50722	11.3575	2.15612	-1.7207	14.3653	-2.41081	-1.68945	13.622	-5.03776	-2.12477	-10.7027	-2.70288	1.00874	-5.39615	16.6307	9.69958	48.3037	10.4219	111.904	-7.84874	-14.1093	0.864866	-20.1533	-9.63302	4.00311	-9.42865	0.983294	33.7206	68.0244	6.42242	106.56	40.1401	-16.2207	-0.312478	-3.35729	4.00414	7.78089	30.7283	-1.62293	-2.33407	48.8032	-23.0824
290	7.12158	-4.30553	25.5369	2.67577	-2.58707	5.56584	2.6755	-2.58734	11.3863	2.15138	-1.78152	14.3869	-2.63393	-1.57841	13.5068	-5.40101	-1.83079	-10.9251	-2.41103	1.37698	-5.27678	16.4056	9.95335	48.4287	10.5868	111.612	-8.19034	-14.172	0.835157	-20.0231	-9.80783	4.0427	-8.9487	-0.118759	35.4499	68.9258	7.09556	107.232	37.7758	-15.0096	-0.173813	-3.42382	4.00251	7.82627	30.7147	-1.60397	-2.32313	48.7148	-23.0892
292	7.11653	-4.49731	25.588	2.65383	-2.67075	5.59191	2.65356	-2.67103	11.4123	2.13969	-1.84554	14.4065	-2.86261	-1.45308	13.4178	-5.76789	-1.50896	-11.1008	-2.14999	1.7239	-5.16065	16.1597	10.1893	48.6106	10.7319	111.376	-8.57791	-14.2575	0.834344	-19.8861	-10.0142	4.12572	-8.44931	-1.31994	37.5252	69.7267	8.24491	106.92	35.1194	-14.1116	0.299679	-3.4982	4.01972	7.93682	30.6866	-1.64916	-2.3364	48.6211	-23.0672
294	7.09581	-4.69865	25.6345	2.62411	-2.75697	5.61611	2.62383	-2.75724	11.4365	2.12231	-1.91189	14.4247	-3.09587	-1.31731	13.3494	-6.1383	-1.16659	-11.2402	-1.92906	2.04036	-5.04564	15.9088	10.3993	48.8493	10.8489	111.218	-8.98325	-14.3745	0.860099	-19.7268	-10.225	4.21477	-7.99671	-2.60903	39.6774	70.4	9.65162	105.57	32.3625	-13.6565	1.22019	-3.59642	4.07054	8.12815	30.648	-1.79042	-2.38075	48.5208	-23.0139
296	7.07412	-4.89893	25.6932	2.59389	-2.84279	5.64568	2.5936	-2.84306	11.4661	2.10451	-1.978	14.4468	-3.33285	-1.17946	13.2405	-6.51451	-0.816395	-11.4561	-1.75787	2.31298	-4.92645	15.6757	10.7887	49.1065	10.9285	111.035	-9.30119	-14.598	0.918109	-19.4808	-10.3145	4.13309	-7.65807	-3.93293	40.5125	70.8889	10.4839	103.585	30.2899	-14.7224	2.91746	-3.7454	4.14451	8.32642	30.61	-1.96733	-2.41217	48.4114	-22.9814
298	7.06088	-5.04287	25.7497	2.57297	-2.90491	5.67326	2.57267	-2.90517	11.4937	2.09231	-2.02582	14.4674	-3.52875	-1.07942	13.1343	-6.83067	-0.550753	-11.665	-1.63681	2.5036	-4.88795	15.5329	11.1532	49.4338	10.9463	110.853	-9.56497	-14.8676	0.978884	-19.1389	-10.4034	3.9455	-7.26837	-5.04746	40.6662	71.035	10.6413	101.844	28.8822	-15.0166	5.49495	-4.59618	4.207	8.48432	30.5422	-2.10109	-2.42741	48.3086	-22.9822
300	7.0533	-5.12787	25.8025	2.56046	-2.94188	5.69815	2.56015	-2.94214	11.5186	2.08496	-2.05433	14.4861	-3.67283	-1.02026	13.0488	-7.06867	-0.380746	-11.8322	-1.55129	2.62848	-4.93799	15.4858	11.4512	49.8195	10.9121	110.697	-9.77779	-15.1961	1.05095	-18.7115	-10.5237	3.68	-6.80602	-5.91852	40.4827	70.8147	10.3512	100.794	28.0518	-14.0043	8.49022	-5.97865	4.25302	8.60285	30.4342	-2.18041	-2.4309	48.2155	-23.0086
302	7.02859	-5.20329	25.8616	2.54133	-2.97305	5.72566	2.54102	-2.97331	11.5461	2.07232	-2.07889	14.5066	-3.76655	-0.972245	13.0118	-7.21951	-0.253642	-11.9071	-1.44301	2.8016	-5.02991	15.4965	11.698	50.1813	10.8709	110.676	-9.91364	-15.7066	1.21531	-18.244	-10.7115	3.38658	-6.34532	-6.67275	40.8874	70.2404	10.7413	101.345	27.3889	-11.8752	9.92363	-7.12051	4.30573	8.75866	30.2694	-2.25716	-2.4537	48.1246	-23.0102
304	6.99664	-5.25923	25.8986	2.52128	-2.99472	5.74296	2.52097	-2.99498	11.5634	2.05849	-2.09635	14.5195	-3.83109	-0.931796	13.0287	-7.32033	-0.154947	-11.8803	-1.35305	2.93342	-5.10124	15.4305	11.9484	50.4632	10.9069	110.648	-10.1121	-16.2129	1.34555	-17.7895	-10.8425	3.16555	-5.87639	-7.28309	41.1876	69.6536	11.1442	101.433	26.7863	-10.0669	11.2028	-7.85198	4.33345	8.85286	30.1072	-2.29311	-2.46114	48.057	-22.997
306	6.96365	-5.30153	25.9125	2.50245	-3.01002	5.74977	2.50214	-3.01028	11.5702	2.04524	-2.10891	14.5245	-3.88628	-0.89333	13.0888	-7.40497	-0.0660507	-11.7725	-1.29368	3.01864	-5.12227	15.2768	12.1941	50.6597	11.0281	110.593	-10.401	-16.6552	1.41861	-17.3797	-10.9018	3.02884	-5.45053	-7.72711	41.261	69.1812	11.4158	100.773	26.2639	-8.90398	12.5009	-8.18514	4.33589	8.88265	29.9575	-2.29175	-2.45358	48.0105	-22.9792
308	6.94765	-5.36562	25.9255	2.48884	-3.03648	5.75663	2.48853	-3.03674	11.5771	2.03654	-2.12953	14.5296	-3.99448	-0.837324	13.1523	-7.57885	0.075848	-11.6618	-1.27404	3.1252	-5.0332	15.1253	12.3438	50.8173	11.1922	110.57	-10.7769	-16.9767	1.45487	-17.0864	-10.9562	2.90395	-5.28638	-7.9054	41.2029	68.9541	11.5432	100.244	26.0459	-8.18208	13.2241	-8.58185	4.33919	8.92238	29.7956	-2.29139	-2.46221	47.9557	-22.9946
310	6.93415	-5.37612	25.9453	2.48163	-3.03997	5.76551	2.48132	-3.04023	11.5859	2.0313	-2.1326	14.5362	-4.07737	-0.812602	13.1641	-7.71934	0.153527	-11.6447	-1.30573	3.14412	-4.97648	15.0565	12.4558	50.9733	11.2926	110.532	-11.0138	-17.2557	1.49106	-16.8162	-10.9629	2.80161	-5.14488	-7.91388	41.1276	68.7177	11.5428	99.859	26.0815	-7.62983	13.5199	-8.90084	4.36197	8.98641	29.6472	-2.32497	-2.48942	47.9018	-23.0237
312	6.9188	-5.32619	25.9731	2.47959	-3.01709	5.77693	2.47928	-3.01735	11.5974	2.02842	-2.11565	14.5447	-4.12111	-0.820984	13.121	-7.80197	0.158433	-11.7262	-1.38001	3.07185	-4.97611	15.0863	12.5576	51.1304	11.3051	110.462	-11.0866	-17.5146	1.53027	-16.5106	-10.9316	2.7229	-4.97779	-7.81457	41.0761	68.4223	11.4766	99.5546	26.2958	-7.15164	13.5101	-9.16902	4.40011	9.07546	29.5116	-2.38838	-2.52618	47.849	-23.0545
314	6.89645	-5.25786	26.0038	2.47632	-2.98554	5.78927	2.47601	-2.9858	11.6097	2.02411	-2.09229	14.5539	-4.1413	-0.824383	13.0676	-7.83989	0.163557	-11.8264	-1.45418	2.99008	-4.99056	15.1789	12.7155	51.2537	11.2505	110.3	-11.1374	-17.7619	1.53474	-16.007	-10.93	2.6685	-4.7893	-7.75759	41.1119	68.0983	11.5722	98.8959	26.4156	-6.65189	13.5791	-9.56759	4.41572	9.17198	29.3601	-2.42887	-2.52479	47.7927	-23.0528
316	6.87271	-5.19046	26.0328	2.47239	-2.95423	5.80089	2.47208	-2.95449	11.6213	2.01933	-2.06914	14.5626	-4.15809	-0.819263	13.0343	-7.86826	0.181642	-11.8896	-1.52922	2.92773	-4.99614	15.3257	12.8287	51.3392	11.1623	110.275	-11.1209	-18.0231	1.57648	-15.5123	-10.959	2.65711	-4.75189	-7.69048	40.9814	67.8869	11.7434	98.3042	26.5909	-6.29167	13.5894	-9.94374	4.41031	9.24327	29.214	-2.43838	-2.54027	47.7431	-23.0538
318	6.84906	-5.12832	26.058	2.46802	-2.92517	5.81091	2.46772	-2.92542	11.6313	2.01435	-2.04768	14.57	-4.17406	-0.809326	13.0308	-7.89322	0.206394	-11.8974	-1.59828	2.89851	-4.99233	15.5052	12.9201	51.3763	11.0643	110.388	-11.0504	-18.2913	1.6672	-15.0798	-11.0099	2.68002	-4.86607	-7.61625	40.6293	67.8019	11.936	97.8723	26.8263	-6.07822	13.5405	-10.2643	4.38893	9.28597	29.0792	-2.42137	-2.57062	47.7048	-23.0617
320	6.82641	-5.06201	26.075	2.46461	-2.89427	5.81723	2.46431	-2.89453	11.6377	2.01001	-2.02479	14.5747	-4.17715	-0.817253	13.0594	-7.90204	0.191514	-11.8437	-1.64269	2.92114	-4.99778	15.656	13.2006	51.3138	11.0054	110.384	-11.0012	-18.5019	1.78467	-14.7165	-11.0413	2.68179	-4.9582	-7.58709	40.0161	67.7398	12.008	97.597	27.0377	-5.86371	13.525	-10.5328	4.37561	9.32667	28.9627	-2.41153	-2.55294	47.6871	-23.0673
322	6.80362	-4.98798	26.0969	2.46188	-2.86007	5.82558	2.46158	-2.86032	11.646	2.00598	-1.99939	14.5809	-4.16296	-0.842714	13.0929	-7.88651	0.137456	-11.7792	-1.66337	2.92835	-5.07216	15.7563	13.4256	51.2992	10.9954	110.462	-10.941	-18.7429	1.92352	-14.4672	-11.0536	2.69738	-5.06179	-7.47984	39.6615	67.7787	11.9388	97.3785	27.1982	-5.84112	13.3565	-10.6982	4.36461	9.33913	28.8461	-2.39784	-2.53664	47.6754	-23.037
324	6.77986	-4.90748	26.1231	2.45933	-2.82301	5.83575	2.45903	-2.82326	11.6562	2.00191	-1.97184	14.5885	-4.13789	-0.884116	13.127	-7.8576	0.0499691	-11.7121	-1.66989	2.90879	-5.19227	15.8181	13.5422	51.3416	11.0232	110.63	-10.8881	-19.0035	2.0715	-14.3006	-11.0451	2.72992	-5.16136	-7.29656	39.6626	67.9002	11.7474	97.1928	27.2876	-5.98681	13.0447	-10.7752	4.35387	9.3388	28.7283	-2.38411	-2.53994	47.6688	-22.975
326	6.75444	-4.83239	26.1358	2.45567	-2.78795	5.84006	2.45538	-2.7882	11.6605	1.99715	-1.94584	14.5916	-4.13371	-0.932924	13.1767	-7.86944	-0.0434904	-11.6165	-1.69136	2.89099	-5.20347	15.9213	13.5475	51.3334	11.0261	110.751	-10.9413	-19.1613	2.20526	-14.0619	-11.0178	2.76073	-5.19347	-7.14193	39.9027	67.9941	11.4996	97.0471	27.2459	-6.03645	12.7521	-10.8616	4.34089	9.39989	28.6268	-2.38512	-2.5953	47.6805	-22.9434
328	6.7185	-4.74469	26.1583	2.4486	-2.74648	5.84844	2.44832	-2.74673	11.6689	1.98945	-1.91525	14.5978	-4.13422	-0.987867	13.2237	-7.89218	-0.146083	-11.5257	-1.77153	2.83842	-5.16053	16.0369	13.5945	51.2783	11.0357	110.888	-11.0156	-19.2528	2.2337	-13.7123	-10.9542	2.81131	-5.15502	-7.15184	40.1037	67.9253	11.4484	96.9413	27.2327	-5.98422	12.6976	-10.9655	4.30419	9.5535	28.5185	-2.43079	-2.659	47.6865	-22.8675
330	6.67234	-4.64664	26.1927	2.43798	-2.69962	5.86193	2.4377	-2.69988	11.6824	1.97878	-1.88086	14.6078	-4.13463	-1.04485	13.2662	-7.91549	-0.252184	-11.4432	-1.90043	2.74619	-5.08002	16.1472	13.6954	51.1673	11.0521	111.035	-11.0794	-19.2712	2.1474	-13.3006	-10.8731	2.89737	-5.08348	-7.31201	40.1672	67.7087	11.6157	96.8716	27.2921	-5.82367	12.9114	-11.0911	4.2551	9.76997	28.3934	-2.5163	-2.72148	47.6804	-22.734
332	6.62513	-4.55952	26.2293	2.42579	-2.65744	5.8766	2.42551	-2.65769	11.697	1.96719	-1.85006	14.6186	-4.12752	-1.09202	13.3116	-7.92117	-0.343619	-11.3555	-1.99328	2.62072	-4.98812	16.1991	13.7211	50.9697	11.0537	111.125	-11.0935	-19.1552	1.99303	-13.0954	-10.8653	3.07332	-5.13592	-7.41567	40.0103	67.5481	11.8259	96.7976	27.4571	-5.5557	13.3006	-11.2428	4.25873	9.89429	28.2241	-2.5964	-2.78875	47.6615	-22.5382
334	6.58105	-4.50115	26.2543	2.41219	-2.62793	5.88663	2.41192	-2.62818	11.7071	1.95529	-1.82879	14.626	-4.11968	-1.13047	13.3717	-7.92198	-0.420348	-11.2409	-2.05817	2.51566	-4.90442	16.2208	13.8171	50.7363	11.0462	111.222	-11.0246	-19.0705	1.85445	-12.9304	-10.8812	3.23151	-5.25917	-7.5113	39.7474	67.486	12.0145	96.9328	27.6288	-5.32198	13.5895	-11.3404	4.29952	9.96211	28.0953	-2.64422	-2.85282	47.6239	-22.4198
336	6.54684	-4.47399	26.2627	2.39993	-2.61277	5.88984	2.39966	-2.61302	11.7103	1.94524	-1.81817	14.6283	-4.11762	-1.1565	13.449	-7.92823	-0.473194	-11.0952	-2.08958	2.45124	-4.84852	16.2225	13.9938	50.5111	11.0319	111.316	-10.8839	-19.0638	1.76937	-12.7665	-10.9082	3.34201	-5.43406	-7.59663	39.4408	67.5316	12.1635	97.2326	27.7719	-5.16859	13.7343	-11.365	4.35398	9.97732	28.0249	-2.65658	-2.89751	47.584	-22.3903
338	6.54658	-4.46833	26.2489	2.40055	-2.6101	5.88363	2.40028	-2.61035	11.7041	1.94557	-1.81611	14.6237	-4.14216	-1.15333	13.5397	-7.97115	-0.463111	-10.9273	-2.06058	2.45598	-4.88281	16.2174	14.1785	50.4229	11.0148	111.29	-10.7508	-19.1701	1.80197	-12.5764	-10.9412	3.38055	-5.61539	-7.65818	39.2176	67.6499	12.307	97.3019	27.8315	-5.12929	13.873	-11.2945	4.33069	9.94539	28.005	-2.66034	-2.85961	47.6182	-22.3527
340	6.54643	-4.46743	26.2321	2.40077	-2.60947	5.87615	2.4005	-2.60972	11.6966	1.94573	-1.81559	14.6181	-4.17599	-1.14961	13.6439	-8.03069	-0.449213	-10.7347	-2.04609	2.46373	-4.89806	16.2238	14.2539	50.3671	10.9987	111.33	-10.6357	-19.2574	1.84878	-12.4409	-10.9572	3.44647	-5.83167	-7.61981	39.073	67.8045	12.389	97.3253	27.9137	-5.09445	13.943	-11.2711	4.31272	9.84913	27.9841	-2.62914	-2.82025	47.6495	-22.301
342	6.53921	-4.4679	26.2145	2.39777	-2.60872	5.86832	2.3975	-2.60897	11.6888	1.94347	-1.81517	14.6122	-4.21306	-1.15138	13.7623	-8.09823	-0.445011	-10.5153	-2.05927	2.45487	-4.88412	16.2388	14.2419	50.3032	10.9803	111.433	-10.5356	-19.2762	1.87411	-12.3893	-10.9544	3.55539	-6.0804	-7.49148	38.9826	67.9672	12.4189	97.3406	28.0329	-5.03013	13.9563	-11.3155	4.31395	9.70921	27.9459	-2.56432	-2.78818	47.6609	-22.25
344	6.5256	-4.47832	26.1843	2.39112	-2.61149	5.85508	2.39085	-2.61174	11.6755	1.9387	-1.81756	14.6022	-4.24764	-1.15381	13.9052	-8.16139	-0.444618	-10.2502	-2.07666	2.42406	-4.91309	16.224	14.3897	50.1554	10.9439	111.391	-10.4085	-19.1667	1.83625	-12.465	-10.9553	3.66705	-6.34246	-7.38587	38.8384	68.0805	12.4843	97.372	28.1494	-4.90726	14.0057	-11.362	4.31395	9.61014	27.8795	-2.47677	-2.70418	47.6525	-22.2935
346	6.52748	-4.48498	26.1512	2.39164	-2.61415	5.8405	2.39137	-2.61439	11.6609	1.9393	-1.81945	14.5913	-4.26939	-1.16032	14.0316	-8.2029	-0.455781	-10.015	-2.09779	2.34609	-4.92264	16.2202	14.4406	50.0107	10.9046	111.394	-10.303	-18.9548	1.7578	-12.5837	-10.9391	3.80004	-6.55631	-7.31013	38.6458	68.1419	12.579	97.3447	28.2335	-4.79784	14.0552	-11.4221	4.32582	9.58962	27.8171	-2.46968	-2.69074	47.6554	-22.3007
348	6.54676	-4.48238	26.1187	2.40068	-2.61453	5.82607	2.40042	-2.61478	11.6465	1.94614	-1.81916	14.5805	-4.27241	-1.17212	14.1245	-8.21254	-0.481873	-9.84119	-2.12082	2.22134	-4.91025	16.2346	14.3655	49.8934	10.8639	111.472	-10.2225	-18.6837	1.65548	-12.7066	-10.902	3.94317	-6.70414	-7.26497	38.4155	68.1532	12.6763	97.2695	28.2857	-4.70508	14.0871	-11.4955	4.35113	9.63969	27.7674	-2.54906	-2.76692	47.6746	-22.2532
350	6.56982	-4.46032	26.0924	2.41327	-2.60691	5.8141	2.41301	-2.60715	11.6345	1.95517	-1.81267	14.5716	-4.24231	-1.19404	14.1547	-8.16616	-0.535409	-9.78247	-2.14375	2.06301	-4.92334	16.2583	14.2525	49.8267	10.8127	111.593	-10.1323	-18.4885	1.57322	-12.7708	-10.8427	4.04113	-6.77532	-7.23146	38.179	68.1213	12.6564	97.286	28.3511	-4.55651	14.0524	-11.5812	4.39222	9.67537	27.7315	-2.63427	-2.90263	47.6942	-22.1987
352	6.59067	-4.43708	26.0648	2.42503	-2.59853	5.8015	2.42476	-2.59878	11.6219	1.96353	-1.80567	14.5622	-4.20947	-1.20417	14.1691	-8.11033	-0.567517	-9.75372	-2.16163	1.96534	-4.9338	16.2976	14.2849	49.7424	10.7737	111.608	-10.0558	-18.4094	1.5278	-12.7923	-10.7909	4.10601	-6.84404	-7.18737	38.0619	68.1165	12.6206	97.1947	28.383	-4.46948	13.9977	-11.6593	4.40108	9.73498	27.7055	-2.71223	-3.00295	47.7311	-22.1527
354	6.60382	-4.4168	26.0383	2.43311	-2.59067	5.78941	2.43284	-2.59092	11.6098	1.96918	-1.79927	14.5532	-4.18149	-1.20014	14.1771	-8.05791	-0.571525	-9.738	-2.17498	1.94252	-4.9395	16.3455	14.4377	49.651	10.7571	111.537	-10.0022	-18.4392	1.52107	-12.7783	-10.7502	4.14339	-6.92619	-7.12598	38.0606	68.1565	12.5878	96.9881	28.3798	-4.45648	13.9321	-11.7291	4.37367	9.79934	27.6885	-2.7632	-3.04623	47.7802	-22.121
356	6.59552	-4.39739	26.0305	2.43154	-2.58129	5.78562	2.43127	-2.58154	11.6061	1.96748	-1.79233	14.5503	-4.15688	-1.19309	14.168	-8.01053	-0.567659	-9.75454	-2.1912	1.95178	-4.95797	16.3688	14.3923	49.6807	10.78	111.645	-9.99294	-18.5034	1.54599	-12.7403	-10.7016	4.16784	-7.0063	-7.05093	38.0271	68.2383	12.5458	96.806	28.3737	-4.46046	13.8493	-11.8144	4.33901	9.77392	27.6835	-2.73635	-3.05466	47.8049	-22.1003
358	6.57756	-4.38123	26.0277	2.42537	-2.57242	5.78409	2.4251	-2.57267	11.6045	1.96236	-1.78603	14.5491	-4.14008	-1.19237	14.1539	-7.97982	-0.57202	-9.78031	-2.21029	1.98232	-4.96008	16.3804	14.3536	49.6644	10.8191	111.735	-9.98795	-18.5094	1.53601	-12.7469	-10.6691	4.1914	-7.08298	-6.94723	37.9923	68.3229	12.4904	96.7124	28.3762	-4.44798	13.7432	-11.8749	4.32069	9.65574	27.6715	-2.65929	-3.01959	47.833	-22.1075
360	6.55635	-4.36751	26.0255	2.41752	-2.56429	5.78284	2.41726	-2.56453	11.6033	1.95603	-1.78039	14.5481	-4.13324	-1.1995	14.14	-7.97019	-0.586848	-9.80543	-2.23053	2.01277	-4.94579	16.3838	14.362	49.5782	10.8598	111.779	-9.97091	-18.4491	1.48431	-12.7995	-10.6538	4.22214	-7.16008	-6.82215	37.9669	68.4077	12.4117	96.7152	28.3904	-4.42957	13.6235	-11.9048	4.32656	9.47687	27.649	-2.55999	-2.9576	47.8629	-22.14
362	6.54697	-4.3523	26.0164	2.41507	-2.55661	5.77854	2.4148	-2.55685	11.599	1.95376	-1.77477	14.5449	-4.14287	-1.21028	14.1395	-7.99184	-0.602725	-9.80614	-2.2429	1.97525	-4.94529	16.3794	14.4171	49.4785	10.8681	111.829	-9.91307	-18.4007	1.4365	-12.8363	-10.6402	4.27929	-7.26891	-6.71635	37.9717	68.5337	12.2674	96.7591	28.4156	-4.498	13.5444	-11.9154	4.36256	9.36293	27.6169	-2.51892	-2.93556	47.8628	-22.1754
364	6.53914	-4.3263	26.0161	2.41428	-2.5445	5.77796	2.41402	-2.54475	11.5984	1.95248	-1.76575	14.5444	-4.14586	-1.21678	14.1184	-7.9999	-0.612143	-9.84511	-2.25801	1.91751	-4.93784	16.3994	14.4635	49.4006	10.8556	111.851	-9.85327	-18.341	1.37543	-12.8268	-10.6115	4.33417	-7.31338	-6.63011	38.067	68.6198	12.1277	96.8388	28.4197	-4.56587	13.42	-11.9278	4.39449	9.37149	27.6007	-2.55016	-2.94379	47.8637	-22.1933
366	6.53247	-4.295	26.0244	2.41444	-2.53032	5.78112	2.41418	-2.53057	11.6016	1.95178	-1.75515	14.5468	-4.14167	-1.21543	14.0799	-7.99196	-0.608997	-9.91671	-2.27517	1.86078	-4.91428	16.4452	14.4943	49.3434	10.8299	111.849	-9.79876	-18.2807	1.3086	-12.7761	-10.5741	4.37448	-7.29631	-6.56088	38.2409	68.6648	12.0092	96.9364	28.404	-4.61906	13.2483	-11.9475	4.41402	9.4717	27.6	-2.62707	-2.9741	47.8672	-22.1863
368	6.53492	-4.29084	26.025	2.41592	-2.52876	5.7813	2.41566	-2.52901	11.6017	1.9528	-1.75389	14.5469	-4.15311	-1.20053	14.07	-8.00704	-0.576783	-9.9366	-2.281	1.84333	-4.85013	16.4876	14.5439	49.2538	10.813	111.865	-9.74384	-18.2796	1.27157	-12.7336	-10.5729	4.37618	-7.31626	-6.50174	38.3886	68.7341	11.9247	96.9872	28.3971	-4.68474	13.0993	-11.9633	4.42428	9.45073	27.5844	-2.60905	-2.99337	47.8511	-22.1413
370	6.53661	-4.29737	26.0288	2.41596	-2.53182	5.7831	2.41569	-2.53207	11.6035	1.95299	-1.75619	14.5483	-4.16225	-1.17844	14.069	-8.01513	-0.532878	-9.94015	-2.28695	1.87638	-4.79526	16.5378	14.5816	49.1745	10.8074	111.858	-9.67568	-18.2825	1.2812	-12.7489	-10.5903	4.36907	-7.39168	-6.39943	38.4849	68.8598	11.7753	97.069	28.4526	-4.73122	12.9786	-12.0248	4.42256	9.46354	27.576	-2.60743	-3.01933	47.8345	-22.1161
372	6.53452	-4.30808	26.0367	2.41387	-2.53638	5.78681	2.41361	-2.53663	11.6072	1.95168	-1.75974	14.551	-4.1652	-1.1554	14.0747	-8.01157	-0.490078	-9.93114	-2.29544	1.94844	-4.75838	16.5928	14.5949	49.1006	10.815	111.838	-9.59269	-18.2613	1.31429	-12.8352	-10.617	4.36419	-7.52313	-6.23269	38.5676	69.0491	11.5367	97.2008	28.5651	-4.76232	12.8486	-12.1416	4.4156	9.51663	27.5742	-2.63359	-3.04632	47.8189	-22.1248
374	6.52601	-4.30989	26.0436	2.4099	-2.5364	5.78989	2.40964	-2.53665	11.6103	1.9487	-1.76	14.5533	-4.15918	-1.15051	14.0918	-7.99867	-0.484529	-9.89923	-2.3068	1.99657	-4.72093	16.6325	14.5491	48.9743	10.8441	111.905	-9.50415	-18.1512	1.25039	-12.9928	-10.6309	4.38159	-7.6945	-5.95466	38.8361	69.2977	11.2024	97.4036	28.673	-4.81429	12.5252	-12.3194	4.43446	9.51064	27.5572	-2.64287	-3.03956	47.792	-22.1672
376	6.51328	-4.30898	26.0494	2.40438	-2.5348	5.79241	2.40412	-2.53505	11.6128	1.94447	-1.75913	14.5552	-4.16336	-1.15212	14.116	-8.0068	-0.487306	-9.85419	-2.31182	2.04287	-4.71041	16.6803	14.5547	48.8392	10.844	111.913	-9.39766	-18.0173	1.18046	-13.1694	-10.6265	4.37994	-7.80617	-5.72359	39.1568	69.5409	10.8605	97.5634	28.6827	-4.93016	12.2115	-12.4267	4.45071	9.44944	27.533	-2.61102	-3.00846	47.7639	-22.2161
378	6.49843	-4.30825	26.053	2.39794	-2.53304	5.79397	2.39768	-2.53328	11.6144	1.93954	-1.75818	14.5563	-4.18336	-1.15473	14.1443	-8.044	-0.486005	-9.80208	-2.31182	2.09323	-4.71852	16.7425	14.6085	48.703	10.8142	111.859	-9.27942	-17.8783	1.11851	-13.3346	-10.6113	4.35817	-7.85191	-5.56889	39.4946	69.7521	10.5576	97.6414	28.6008	-5.08363	11.9663	-12.4586	4.46131	9.35563	27.5071	-2.55241	-2.96985	47.7401	-22.2569
380	6.48827	-4.31728	26.0496	2.39263	-2.5359	5.79258	2.39237	-2.53615	11.613	1.93574	-1.76063	14.5552	-4.22554	-1.14517	14.1699	-8.11684	-0.453741	-9.75653	-2.32027	2.16099	-4.68368	16.8248	14.5829	48.554	10.802	111.873	-9.18652	-17.7424	1.03749	-13.4213	-10.624	4.34956	-7.91497	-5.43997	39.8465	69.8975	10.3929	97.576	28.5534	-5.13312	11.8355	-12.5454	4.48159	9.32798	27.4967	-2.55704	-2.98812	47.7342	-22.2593
382	6.47735	-4.31613	26.0504	2.38798	-2.53431	5.79288	2.38772	-2.53456	11.6133	1.93216	-1.75971	14.5554	-4.25999	-1.13506	14.1948	-8.17544	-0.423454	-9.71211	-2.34121	2.21868	-4.64938	16.9091	14.5425	48.4156	10.7961	111.906	-9.094	-17.6357	0.971664	-13.489	-10.6423	4.35944	-7.97543	-5.36466	40.0785	70.0138	10.2708	97.5536	28.5283	-5.11434	11.8045	-12.6263	4.49411	9.32397	27.4884	-2.57455	-3.0189	47.7411	-22.2536
384	6.46504	-4.30445	26.0579	2.3837	-2.52809	5.79601	2.38344	-2.52834	11.6164	1.9286	-1.75531	14.5577	-4.27995	-1.1257	14.2143	-8.20803	-0.399851	-9.67711	-2.36947	2.26496	-4.62176	16.9898	14.5143	48.2971	10.7925	111.935	-9.00217	-17.5687	0.927316	-13.5451	-10.6632	4.38286	-8.02902	-5.33712	40.1871	70.1126	10.1687	97.633	28.5207	-5.05495	11.8242	-12.6866	4.49861	9.3329	27.4824	-2.59378	-3.03807	47.7606	-22.2488
386	6.45343	-4.30004	26.0716	2.37893	-2.52518	5.80201	2.37867	-2.52543	11.6224	1.92484	-1.75343	14.5622	-4.28807	-1.11231	14.2088	-8.21766	-0.371939	-9.68846	-2.37812	2.32174	-4.58579	17.068	14.5659	48.206	10.7746	111.904	-8.92959	-17.5565	0.894347	-13.5645	-10.6942	4.39536	-8.0747	-5.309	40.2889	70.2092	10.0851	97.8968	28.517	-5.04897	11.6851	-12.7115	4.51234	9.34865	27.4915	-2.61541	-2.97572	47.8002	-22.2532
388	6.4418	-4.29796	26.0898	2.37387	-2.52334	5.81003	2.37361	-2.52358	11.6305	1.92092	-1.75238	14.5682	-4.29526	-1.09547	14.1898	-8.22431	-0.337263	-9.72522	-2.38342	2.37914	-4.56355	17.1131	14.5918	48.1704	10.7831	111.894	-8.88426	-17.5708	0.886368	-13.5722	-10.7158	4.37096	-8.06589	-5.32612	40.4347	70.2905	10.0045	98.044	28.4675	-5.05208	11.6335	-12.7204	4.51639	9.33072	27.5042	-2.60707	-2.94343	47.8221	-22.2532
390	6.43086	-4.29895	26.1092	2.36879	-2.52292	5.81861	2.36853	-2.52317	11.639	1.91706	-1.7524	14.5746	-4.30585	-1.07687	14.1675	-8.23648	-0.297842	-9.7684	-2.38558	2.43643	-4.55477	17.1262	14.5788	48.1847	10.8183	111.911	-8.87203	-17.599	0.895985	-13.5722	-10.7298	4.31921	-8.0093	-5.37771	40.6227	70.3502	9.92879	98.0465	28.3788	-5.05163	11.6915	-12.7245	4.50952	9.28527	27.5149	-2.57318	-2.95009	47.8194	-22.2452
392	6.42416	-4.30983	26.1185	2.36466	-2.5271	5.82293	2.3644	-2.52735	11.6434	1.9142	-1.75578	14.5778	-4.32596	-1.06294	14.1744	-8.26763	-0.265047	-9.75712	-2.37134	2.50098	-4.53391	17.1437	14.5718	48.1956	10.8432	111.909	-8.91259	-17.6184	0.878025	-13.5566	-10.7653	4.3111	-7.97754	-5.37037	40.7892	70.3731	9.87969	98.0895	28.3276	-5.02363	11.7151	-12.7597	4.50487	9.28516	27.511	-2.56819	-2.9184	47.8006	-22.2292
394	6.41799	-4.31903	26.1231	2.36099	-2.53054	5.82509	2.36073	-2.53079	11.6455	1.91164	-1.75858	14.5794	-4.34566	-1.05194	14.184	-8.29916	-0.237944	-9.74077	-2.35465	2.55269	-4.5293	17.1614	14.5799	48.22	10.8536	111.9	-8.94547	-17.6514	0.872742	-13.5278	-10.7954	4.30331	-7.95903	-5.40861	40.8551	70.3783	9.87254	98.1817	28.2899	-5.01429	11.7699	-12.7493	4.49339	9.27538	27.5113	-2.55485	-2.90757	47.7889	-22.1795
396	6.412	-4.32513	26.1238	2.35775	-2.5326	5.82551	2.35749	-2.53285	11.6459	1.90933	-1.76031	14.5797	-4.36437	-1.04234	14.1904	-8.32944	-0.213556	-9.73024	-2.33955	2.58543	-4.54105	17.1752	14.5904	48.2602	10.8518	111.893	-8.96088	-17.6965	0.884934	-13.4872	-10.8186	4.29224	-7.95555	-5.49812	40.8286	70.369	9.91389	98.2887	28.27	-5.02161	11.8716	-12.6955	4.47776	9.24685	27.5192	-2.5272	-2.91999	47.7902	-22.1132
398	6.40804	-4.33382	26.12	2.35519	-2.53594	5.82396	2.35493	-2.53618	11.6444	1.90761	-1.76295	14.5786	-4.39262	-1.02726	14.1941	-8.37497	-0.17531	-9.72538	-2.33053	2.59299	-4.54564	17.165	14.5225	48.3211	10.8596	111.923	-8.98423	-17.7306	0.900335	-13.4363	-10.852	4.29916	-7.97752	-5.5717	40.8439	70.3391	10.0224	98.2269	28.2984	-4.99751	12.0435	-12.6755	4.47489	9.20665	27.529	-2.48753	-2.91366	47.8042	-22.1301
400	6.40655	-4.34298	26.1186	2.35363	-2.53976	5.82347	2.35337	-2.54	11.6439	1.90666	-1.76589	14.5782	-4.40681	-1.01921	14.1943	-8.39765	-0.15513	-9.72608	-2.31502	2.59575	-4.53854	17.1665	14.4956	48.3673	10.8494	111.937	-8.99551	-17.7518	0.910112	-13.3876	-10.8989	4.31175	-8.00208	-5.61305	40.8032	70.3005	10.1088	98.147	28.3661	-4.93095	12.2257	-12.7032	4.48533	9.18149	27.5377	-2.47077	-2.90561	47.8137	-22.153
402	6.40722	-4.3519	26.1207	2.353	-2.54373	5.82453	2.35273	-2.54398	11.645	1.90641	-1.76891	14.579	-4.40515	-1.01949	14.192	-8.39473	-0.15613	-9.7304	-2.29459	2.59987	-4.52305	17.1814	14.5251	48.3928	10.8263	111.93	-8.99208	-17.7613	0.910858	-13.3497	-10.955	4.32425	-8.02027	-5.63128	40.7064	70.2585	10.1604	98.0883	28.4509	-4.83783	12.3942	-12.7619	4.50345	9.16893	27.5436	-2.47314	-2.89785	47.8161	-22.1665
404	6.4076	-4.35957	26.1237	2.35235	-2.54715	5.82598	2.35209	-2.54739	11.6464	1.90612	-1.77151	14.5801	-4.40284	-1.02181	14.1899	-8.39145	-0.161126	-9.73391	-2.28601	2.60873	-4.52526	17.1779	14.5675	48.4099	10.837	111.929	-8.97641	-17.7704	0.897686	-13.3435	-10.9985	4.32092	-8.01671	-5.6935	40.6262	70.221	10.2199	98.0825	28.4697	-4.80427	12.5193	-12.7546	4.50445	9.1266	27.5436	-2.43998	-2.88275	47.8183	-22.1765
406	6.41272	-4.36497	26.125	2.35403	-2.55003	5.82669	2.35376	-2.55027	11.6471	1.90753	-1.77357	14.5806	-4.40348	-1.02317	14.1993	-8.3931	-0.163961	-9.71636	-2.29349	2.61968	-4.50438	17.182	14.5729	48.4241	10.8615	111.944	-8.98135	-17.7747	0.893249	-13.3498	-11.0308	4.33087	-8.02032	-5.74576	40.5954	70.1846	10.2913	98.0524	28.4716	-4.76915	12.6128	-12.7711	4.49625	9.09198	27.5423	-2.40712	-2.88721	47.821	-22.1875
408	6.42232	-4.36709	26.1255	2.35799	-2.55192	5.82693	2.35773	-2.55217	11.6474	1.91061	-1.77476	14.5808	-4.40538	-1.02334	14.2151	-8.39658	-0.164529	-9.68708	-2.31146	2.63096	-4.46139	17.2007	14.5504	48.4336	10.8887	111.976	-8.99907	-17.7775	0.898459	-13.3631	-11.0521	4.35229	-8.03167	-5.7787	40.6065	70.1556	10.3506	98.0211	28.4677	-4.74008	12.6594	-12.8119	4.48436	9.07634	27.5426	-2.38736	-2.91304	47.8255	-22.1964
410	6.43153	-4.36291	26.13	2.36238	-2.55109	5.8289	2.36212	-2.55134	11.6493	1.91384	-1.77389	14.5823	-4.39411	-1.02627	14.2053	-8.37727	-0.173639	-9.70464	-2.30794	2.63785	-4.44214	17.2441	14.5996	48.4218	10.8856	112.034	-8.95677	-17.7999	0.894334	-13.3776	-11.0667	4.35145	-8.02769	-5.80165	40.5674	70.1614	10.2861	98.1734	28.4715	-4.79517	12.5957	-12.8005	4.48922	9.10071	27.5521	-2.41459	-2.94662	47.833	-22.1702
412	6.43554	-4.35684	26.1401	2.36463	-2.54898	5.83328	2.36437	-2.54923	11.6537	1.91539	-1.77221	14.5856	-4.3864	-1.02564	14.1834	-8.36305	-0.174085	-9.74526	-2.31473	2.64216	-4.41125	17.2694	14.6562	48.4083	10.8953	112.057	-8.92803	-17.8032	0.885467	-13.4084	-11.0688	4.33136	-8.0027	-5.81756	40.616	70.1867	10.1988	98.309	28.4164	-4.90932	12.4245	-12.772	4.48147	9.09351	27.562	-2.39245	-2.95091	47.8568	-22.2138
414	6.43297	-4.34963	26.1551	2.36408	-2.54578	5.83982	2.36381	-2.54602	11.6603	1.91476	-1.76987	14.5905	-4.38388	-1.02195	14.1559	-8.35712	-0.166615	-9.79663	-2.33918	2.64492	-4.36409	17.273	14.7013	48.397	10.9236	112.047	-8.92511	-17.7839	0.868723	-13.4511	-11.0585	4.2979	-7.95438	-5.83002	40.7488	70.2152	10.1207	98.4009	28.3229	-5.09188	12.1841	-12.7139	4.45753	9.04128	27.5739	-2.30883	-2.92589	47.9005	-22.3405
416	6.4224	-4.34155	26.1706	2.36011	-2.5414	5.84657	2.35985	-2.54164	11.667	1.91152	-1.76685	14.5955	-4.37738	-1.02272	14.1402	-8.34565	-0.169552	-9.82562	-2.38506	2.6533	-4.31372	17.2831	14.7074	48.3866	10.9545	112.065	-8.93218	-17.7638	0.827822	-13.4759	-11.0334	4.26422	-7.86698	-5.85011	40.8393	70.1797	10.0874	98.5148	28.3228	-5.33319	12.0227	-12.577	4.42779	8.95258	27.5959	-2.19309	-2.91169	47.9437	-22.5384
418	6.41665	-4.32202	26.1874	2.3594	-2.53253	5.85368	2.35914	-2.53278	11.6741	1.91045	-1.76029	14.6009	-4.37039	-1.03011	14.1245	-8.33583	-0.18477	-9.85411	-2.42926	2.63764	-4.25005	17.2996	14.7242	48.3717	10.9786	112.105	-8.9345	-17.7538	0.784883	-13.4818	-11.0354	4.29339	-7.83685	-5.87078	40.8206	70.1863	10.0927	98.7526	28.4538	-5.99839	11.9073	-12.234	4.41024	8.90316	27.6541	-2.15844	-2.91452	48.1032	-22.5692
420	6.41671	-4.29367	26.2063	2.36209	-2.52044	5.8616	2.36183	-2.52069	11.682	1.91175	-1.75112	14.6068	-4.36552	-1.04025	14.1068	-8.33093	-0.204045	-9.88613	-2.4616	2.59821	-4.17879	17.3175	14.7683	48.3523	10.9937	112.157	-8.92412	-17.7539	0.742917	-13.472	-11.0786	4.39389	-7.89951	-5.86355	40.7316	70.2985	10.0696	98.9628	28.6873	-7.10282	11.8778	-11.7356	4.40693	8.885	27.7613	-2.2157	-2.88947	48.4152	-22.3454
422	6.41196	-4.28132	26.2295	2.36101	-2.51489	5.87171	2.36075	-2.51513	11.6921	1.91059	-1.74707	14.6144	-4.37122	-1.03321	14.0891	-8.3386	-0.187867	-9.91985	-2.46176	2.56672	-4.13941	17.3044	14.8677	48.3299	11.0042	112.177	-8.88365	-17.7461	0.688753	-13.4701	-11.1942	4.55002	-8.12926	-5.73544	40.7854	70.686	9.77535	98.5476	28.8463	-8.35615	12.2081	-11.5016	4.4054	8.78474	27.9411	-2.28854	-2.61429	48.9116	-21.72
424	6.41214	-4.25525	26.2643	2.36335	-2.50401	5.88676	2.3631	-2.50425	11.7072	1.91167	-1.73886	14.6256	-4.38133	-1.02519	14.0694	-8.3539	-0.168053	-9.95751	-2.46782	2.52701	-4.06087	17.3124	14.9361	48.3337	11.0015	112.228	-8.85046	-17.7546	0.649892	-13.4291	-11.2514	4.64766	-8.27242	-5.45956	41.0908	71.1132	9.28216	97.1439	29.0519	-9.69537	12.289	-11.0204	4.41087	8.65841	28.1632	-2.35402	-2.41517	49.5018	-21.151
426	6.41897	-4.20909	26.31	2.37052	-2.4852	5.90627	2.37027	-2.48544	11.7267	1.91589	-1.72446	14.6403	-4.38899	-1.02079	14.0497	-8.36616	-0.155792	-9.99492	-2.49299	2.48499	-3.94686	17.3638	14.9838	48.3612	10.9861	112.309	-8.82167	-17.7796	0.629477	-13.354	-11.2215	4.65618	-8.27594	-5.06218	41.57	71.5274	8.61361	94.798	29.309	-11.0549	11.9513	-10.2348	4.42157	8.50332	28.4074	-2.40566	-2.30703	50.152	-20.6925
428	6.43117	-4.14576	26.3578	2.38177	-2.45949	5.9265	2.38151	-2.45974	11.7469	1.92277	-1.70466	14.6555	-4.37176	-1.02272	14.0348	-8.33564	-0.165115	-10.0217	-2.54952	2.48193	-3.87892	17.5045	15.1791	48.3726	10.9596	112.316	-8.74632	-17.806	0.608714	-13.2919	-11.1165	4.56169	-8.1815	-4.66554	41.7798	71.9584	7.73142	92.1607	29.4734	-12.2661	11.0619	-9.33753	4.42149	8.27286	28.6304	-2.45499	-2.04271	50.841	-20.0291
430	6.44497	-4.06753	26.3957	2.39534	-2.42734	5.94209	2.39509	-2.42758	11.7625	1.93104	-1.67989	14.6672	-4.34661	-1.03443	14.0493	-8.29446	-0.197206	-9.99292	-2.64056	2.46498	-3.84022	17.6611	15.2066	48.3827	10.985	112.528	-8.66507	-17.8011	0.611706	-13.3332	-10.9842	4.50536	-8.05454	-4.3348	41.8717	72.2712	7.00302	89.0403	29.6028	-13.4747	10.5963	-8.57314	4.45431	7.95072	28.8245	-2.46652	-1.66466	51.5038	-19.3836
432	6.46134	-3.97355	26.4205	2.41178	-2.38843	5.95162	2.41153	-2.38868	11.772	1.9411	-1.64987	14.6743	-4.3155	-1.05896	14.09	-8.24732	-0.256599	-9.91443	-2.7672	2.4194	-3.80793	17.8243	15.0319	48.3803	11.0507	112.947	-8.58437	-17.7537	0.654196	-13.4867	-10.8366	4.51635	-7.92123	-4.07166	41.8679	72.4537	6.44583	85.4704	29.7243	-14.5811	10.6232	-7.98403	4.51649	7.57132	28.9808	-2.444	-1.25896	52.0986	-18.8181
434	6.48881	-3.85652	26.4371	2.4355	-2.34051	5.95711	2.43526	-2.34076	11.7775	1.9561	-1.61268	14.6785	-4.27168	-1.10463	14.1177	-8.18524	-0.358668	-9.8581	-2.93083	2.32752	-3.68468	18.0332	14.8227	48.3235	11.0366	113.283	-8.51008	-17.6614	0.77934	-13.6837	-10.6682	4.58306	-7.82548	-3.77549	41.7479	72.6248	5.755	81.4986	29.9732	-15.1233	10.4326	-7.18271	4.54743	7.29361	29.0645	-2.43915	-1.18776	52.5057	-18.4288
436	6.5205	-3.72519	26.4292	2.46277	-2.28648	5.95151	2.46253	-2.28673	11.7719	1.97345	-1.57066	14.6743	-4.21848	-1.16635	14.1472	-8.11225	-0.493724	-9.79735	-3.1109	2.25406	-3.59535	18.2386	14.5533	48.176	11.0393	113.682	-8.37149	-17.4762	0.931866	-13.9354	-10.4729	4.5619	-7.63771	-3.59454	41.6307	72.6137	4.97751	78.1409	30.1799	-14.45	9.78798	-6.77419	4.58304	7.04328	29.2015	-2.4885	-1.04596	52.9763	-17.8849
438	6.54992	-3.58912	26.3968	2.48975	-2.22983	5.93492	2.48952	-2.23009	11.7553	1.99047	-1.52665	14.6619	-4.16196	-1.23045	14.1784	-8.03408	-0.634453	-9.73296	-3.29713	2.22389	-3.56234	18.4461	14.2642	47.9254	11.0859	114.184	-8.12792	-17.2614	1.10865	-14.2498	-10.2659	4.44668	-7.37239	-3.53521	41.5682	72.4334	4.15751	75.4961	30.3422	-12.7247	8.80961	-6.71682	4.62334	6.78406	29.403	-2.54006	-0.799136	53.5195	-17.2507
440	6.56066	-3.47561	26.3561	2.50635	-2.18099	5.91502	2.50613	-2.18125	11.7354	2.00017	-1.48905	14.647	-4.12651	-1.24813	14.2047	-7.9763	-0.682017	-9.68171	-3.46983	2.2805	-3.56058	18.6938	14.2123	47.5544	11.2699	114.785	-7.70327	-17.3634	1.3694	-14.656	-10.1119	4.35571	-7.21757	-3.49291	41.6768	72.2807	3.52153	72.9052	30.5989	-11.4535	8.27738	-6.4583	4.63545	6.41568	29.5928	-2.31825	-0.697623	53.9237	-17.2249
442	6.54545	-3.37718	26.2995	2.51023	-2.13586	5.88829	2.51001	-2.13612	11.7087	2.00057	-1.45494	14.6269	-4.08011	-1.23997	14.2245	-7.88876	-0.686281	-9.64361	-3.6425	2.32471	-3.57515	19.1704	13.6618	47.1909	11.1285	115.845	-7.1178	-17.3046	1.59294	-15.1542	-9.98385	4.28415	-7.07979	-3.42133	41.6463	72.1587	2.88377	70.1991	30.9131	-10.6336	7.80107	-6.12343	4.64698	6.05037	29.7397	-2.17192	-0.564205	54.2417	-17.0547
444	6.49966	-3.29601	26.2333	2.49909	-2.09503	5.85762	2.49888	-2.09529	11.678	1.98999	-1.42488	14.6037	-4.01726	-1.21454	14.2302	-7.76478	-0.664567	-9.63246	-3.81906	2.32761	-3.58912	19.8492	12.6758	46.7623	10.605	117.214	-6.29537	-17.084	1.74573	-15.6933	-9.87257	4.22983	-6.93894	-3.31685	41.447	72.06	2.25589	67.3987	31.2621	-10.1683	7.18487	-5.79175	4.66039	5.71657	29.8461	-2.14338	-0.4191	54.4901	-16.7048
446	6.41655	-3.23759	26.1843	2.46919	-2.06056	5.835	2.46898	-2.06082	11.6554	1.96571	-1.4007	14.5865	-3.94255	-1.19567	14.197	-7.622	-0.657145	-9.69291	-4.01024	2.25882	-3.53346	20.4073	12.3051	45.9208	10.007	117.793	-5.02735	-16.9663	1.71565	-16.1121	-9.75199	4.17606	-6.75304	-3.25134	41.2612	71.8966	1.82921	64.8149	31.564	-9.37479	5.91441	-5.69738	4.6664	5.41509	29.9752	-2.08035	-0.547653	54.7216	-16.769
448	6.29579	-3.23031	26.1643	2.41745	-2.04494	5.82607	2.41724	-2.04519	11.6465	1.92612	-1.39194	14.5795	-3.87891	-1.15138	14.1152	-7.48982	-0.596434	-9.84591	-4.18837	2.24247	-3.57957	21.1037	11.8378	44.6597	9.22348	119	-2.61202	-17.9671	2.29329	-16.1734	-9.68176	4.10825	-6.7477	-3.08572	41.0869	71.884	1.4473	62.6783	32.0348	-8.76429	4.64142	-5.59804	4.65058	5.17685	30.0567	-1.97618	-0.519344	54.7938	-16.8079
450	6.14011	-3.286	26.1697	2.34387	-2.05352	5.82933	2.34366	-2.05376	11.6498	1.87154	-1.4026	14.5817	-3.82722	-1.06577	14.0011	-7.3634	-0.454162	-10.0616	-4.30887	2.2761	-3.7293	21.9374	10.9867	42.9509	8.15891	121.037	0.898537	-19.9775	3.49057	-15.9448	-9.67091	3.97008	-6.90634	-2.84749	40.9397	71.9954	1.09468	61.1301	32.6473	-8.32543	3.62739	-5.52924	4.60052	5.01601	30.0851	-1.84885	-0.324936	54.7054	-16.7629
452	5.95522	-3.43017	26.1745	2.24861	-2.09766	5.83362	2.2484	-2.09789	11.6541	1.80276	-1.44111	14.5845	-3.7598	-0.88875	13.9116	-7.17263	-0.153171	-10.2358	-4.19143	2.23289	-3.81445	22.7983	9.06734	40.7157	6.42419	123.551	4.73963	-21.5767	4.67048	-16.1527	-9.69606	3.51578	-6.96267	-2.79342	40.8573	71.9404	0.835416	60.4629	33.1109	-7.47081	3.2889	-5.82769	4.4793	4.98669	30.1073	-1.82325	-0.364626	54.5797	-16.7799
454	5.7686	-3.58563	26.1564	2.15165	-2.14628	5.8277	2.15142	-2.14651	11.6481	1.73299	-1.48305	14.5797	-3.72753	-0.744822	13.9507	-7.05821	0.0942406	-10.1693	-4.13342	2.05852	-3.92366	23.0773	7.6621	38.2921	5.38517	126.173	8.10863	-23.1165	5.38225	-15.9349	-9.73241	3.16609	-6.84087	-2.70358	40.7932	71.6448	0.709507	60.3713	33.3825	-6.99383	3.44401	-6.16951	4.33941	4.85441	30.0855	-1.67926	-0.36265	54.4365	-16.914
456	5.60424	-3.73173	26.1112	2.06562	-2.19279	5.80945	2.06539	-2.193	11.6299	1.67132	-1.52271	14.5657	-3.75211	-0.664568	14.1211	-7.07193	0.240901	-9.8571	-4.18744	1.79928	-4.04856	22.8767	7.14683	35.9953	5.22281	128.573	10.7488	-24.0882	5.51337	-15.5745	-9.77913	3.00438	-6.56837	-2.56378	40.7326	71.1606	0.706906	60.6275	33.4624	-6.92088	3.87285	-6.47025	4.21682	4.61031	30.025	-1.41885	-0.270761	54.2883	-17.1385
458	5.52077	-3.87525	26.0489	2.01531	-2.24618	5.78368	2.01508	-2.24639	11.6041	1.63681	-1.56546	14.5462	-3.86787	-0.645982	14.3332	-7.27539	0.308188	-9.46754	-4.27089	1.69778	-4.12624	22.9827	7.31433	34.4552	4.95848	129.465	12.3881	-22.0164	5.27895	-17.5556	-9.89539	2.95005	-6.30806	-2.49622	40.6788	70.7587	0.74222	60.688	33.4123	-6.58444	3.85169	-6.69543	4.20852	4.43436	29.9681	-1.23719	-0.108813	54.1304	-17.2748
460	5.52044	-3.97898	25.9779	2.0054	-2.29053	5.75357	2.00517	-2.29074	11.574	1.63203	-1.5991	14.5236	-4.02124	-0.674333	14.5082	-7.56515	0.305777	-9.14589	-4.43312	1.73318	-3.87857	23.4551	7.45658	33.44	4.58537	129.616	13.212	-20.742	5.01153	-18.6311	-9.96603	2.97548	-6.38453	-2.54572	40.5929	70.6754	0.816626	60.3949	33.4377	-6.30193	3.64364	-6.6859	4.22634	4.41659	29.9505	-1.20285	-0.0413272	54.0499	-17.3786
462	5.57966	-4.02413	25.9093	2.02737	-2.31538	5.72386	2.02713	-2.31559	11.5443	1.64999	-1.61633	14.5014	-4.15761	-0.732403	14.6236	-7.83518	0.245495	-8.93309	-4.64186	1.863	-3.40731	24.1634	7.48247	32.8958	4.17662	129.513	13.4216	-20.8915	4.90905	-18.357	-9.9706	3.05774	-6.73961	-2.71201	40.4949	70.8566	0.902973	59.8735	33.5399	-6.05876	3.37219	-6.50048	4.25193	4.54933	29.9822	-1.30661	-0.0815294	54.0491	-17.445
464	5.60433	-3.96781	25.8764	2.04413	-2.29297	5.70854	2.04389	-2.29318	11.529	1.6613	-1.59853	14.49	-4.11569	-0.774062	14.68	-7.77476	0.150163	-8.82406	-4.71424	1.90932	-3.46482	24.4891	7.75025	32.926	4.20674	130.681	13.5928	-21.5565	5.15423	-18.0843	-9.93983	3.14555	-6.75615	-2.95817	40.4982	70.7887	0.898944	59.8882	33.4699	-5.58846	3.35269	-6.54102	4.30438	4.68436	30.0682	-1.42758	-0.0976696	54.0612	-17.4211
466	5.57504	-3.88292	25.8644	2.04002	-2.25294	5.70194	2.03979	-2.25315	11.5224	1.65595	-1.56878	14.485	-3.98872	-0.78842	14.7279	-7.54934	0.0728031	-8.72911	-4.7705	1.94276	-3.38978	24.5587	8.58514	32.4578	4.65786	131.052	13.8603	-21.9347	5.19761	-17.9191	-9.85747	3.21917	-6.77727	-3.14345	40.5563	70.6974	0.883868	60.0483	33.4569	-4.86394	3.50579	-6.70688	4.29951	4.84962	30.1373	-1.51769	-0.164638	54.007	-17.3573
468	5.49595	-3.79281	25.8626	2.01461	-2.20575	5.69976	2.01438	-2.20596	11.5202	1.63423	-1.53493	14.4832	-3.82328	-0.781437	14.7893	-7.24588	0.0192127	-8.60924	-4.83105	1.94778	-3.12414	24.4815	9.70357	31.4713	5.30349	130.631	14.202	-21.9463	4.97636	-17.8784	-9.74422	3.28025	-6.86962	-3.2328	40.6232	70.6392	0.852684	60.2103	33.5253	-3.9211	3.6975	-6.91655	4.23795	5.03018	30.1668	-1.55953	-0.29038	53.8569	-17.3147
470	5.41302	-3.71374	25.8379	1.98662	-2.16273	5.68752	1.9864	-2.16294	11.508	1.61086	-1.5043	14.4738	-3.71859	-0.795695	14.902	-7.06074	-0.0525009	-8.39494	-4.8879	1.81005	-3.01465	24.6382	9.47075	30.9839	5.10142	131.609	14.4328	-22.2705	4.8141	-17.621	-9.69351	3.36994	-7.04985	-3.2358	40.5352	70.6952	0.685658	60.0786	33.5801	-2.96794	3.4143	-6.87626	4.20896	5.14506	30.1427	-1.53825	-0.431692	53.5877	-17.483
472	5.34982	-3.65497	25.8242	1.9651	-2.13066	5.68053	1.96488	-2.13087	11.501	1.59293	-1.48152	14.4684	-3.68277	-0.820668	15.0076	-7.00476	-0.117137	-8.19576	-4.89136	1.68202	-2.98883	24.7339	9.41873	30.8381	4.8126	131.59	14.3254	-22.2188	4.34958	-17.2617	-9.67423	3.45774	-7.1719	-3.22441	40.4498	70.7177	0.62494	59.9221	33.5696	-2.01852	3.10427	-6.84619	4.177	5.3541	30.0782	-1.58994	-0.70985	53.2264	-17.7627
474	5.31409	-3.61592	25.817	1.9535	-2.11	5.67674	1.95329	-2.1102	11.4972	1.58308	-1.46671	14.4655	-3.70585	-0.855408	15.1045	-7.05948	-0.176967	-8.01425	-4.84826	1.57596	-3.01432	24.6968	9.76044	30.9603	4.62592	130.522	13.9084	-21.8155	3.70128	-16.8588	-9.66876	3.53582	-7.21799	-3.24099	40.4272	70.6663	0.717553	59.8998	33.4493	-0.852744	2.8342	-6.9901	4.14986	5.63534	30.0127	-1.71822	-1.06653	52.8463	-18.0887
476	5.30355	-3.57986	25.7699	1.95296	-2.09274	5.65535	1.95274	-2.09294	11.4758	1.58174	-1.45375	14.4494	-3.72949	-0.900343	15.24	-7.11877	-0.257344	-7.76031	-4.8307	1.3893	-2.9781	24.4715	10.0058	31.0846	4.68177	130.444	13.5208	-21.807	3.64553	-16.5207	-9.62842	3.59534	-7.26967	-3.37438	40.5817	70.5267	0.930557	60.4569	33.0935	1.57383	2.42564	-7.82294	4.17978	5.77673	30.0984	-1.8354	-1.14051	52.7064	-18.2728
478	5.31074	-3.55518	25.6898	1.9593	-2.08186	5.61943	1.95909	-2.08206	11.4399	1.58597	-1.4451	14.4225	-3.73015	-0.947563	15.4027	-7.13681	-0.351994	-7.45488	-4.84187	1.18848	-3.00938	24.1683	10.0277	31.1506	4.82109	130.209	13.2211	-21.7944	3.68579	-16.3523	-9.54741	3.65309	-7.29213	-3.58419	40.7446	70.2957	1.15077	61.0194	32.6801	3.95496	2.15711	-8.6646	4.24038	5.67835	30.2169	-1.77586	-1.11124	52.7124	-18.559
480	5.33927	-3.54424	25.583	1.97381	-2.07881	5.57193	1.9736	-2.07901	11.3924	1.59679	-1.44181	14.3869	-3.71184	-0.993686	15.5864	-7.11959	-0.452801	-7.10957	-4.87076	0.994679	-3.11479	23.8646	9.77657	31.1619	4.9445	129.759	13.0146	-21.7358	3.71724	-16.3474	-9.44234	3.71316	-7.2914	-3.82405	40.8673	70.0304	1.30739	61.408	32.2579	5.93706	2.01205	-9.26115	4.33394	5.38951	30.3259	-1.58471	-1.04866	52.8051	-18.917
482	5.41556	-3.54863	25.4697	2.00768	-2.0871	5.52179	2.00746	-2.0873	11.3422	1.62276	-1.44587	14.3495	-3.72245	-1.03715	15.7826	-7.15372	-0.538808	-6.74213	-4.85523	0.831949	-3.22774	23.7715	9.14724	31.2616	4.75797	129.875	12.7934	-21.7963	3.73161	-16.3561	-9.39767	3.77768	-7.31369	-3.93485	40.9196	69.9626	1.23936	61.3925	31.841	7.26535	1.52744	-9.28422	4.49725	5.20607	30.3576	-1.6244	-1.08775	52.8241	-18.9714
484	5.50731	-3.57814	25.3718	2.04565	-2.108	5.47887	2.04544	-2.10821	11.2993	1.65251	-1.45915	14.3175	-3.76575	-1.06388	15.9441	-7.24132	-0.580624	-6.44117	-4.83345	0.706521	-3.21794	23.6639	8.88732	31.2327	4.72609	129.614	12.599	-21.765	3.73182	-16.43	-9.34103	3.81996	-7.36736	-4.0205	40.9231	69.9662	1.11904	61.5411	31.4484	8.48862	1.11419	-9.47465	4.64794	5.21161	30.3727	-1.77579	-1.19055	52.7748	-19.0874
486	5.59821	-3.61989	25.303	2.08179	-2.13443	5.44905	2.08157	-2.13465	11.2695	1.68117	-1.47672	14.2954	-3.82354	-1.0762	16.0536	-7.35034	-0.588217	-6.23816	-4.82031	0.599795	-3.1015	23.5251	8.99118	31.1154	4.84508	128.97	12.439	-21.6432	3.72482	-16.541	-9.25847	3.84775	-7.40639	-4.1021	40.9107	69.9813	1.00695	61.8705	31.1094	9.59485	0.844349	-9.87789	4.76607	5.40842	30.3839	-1.99248	-1.34114	52.6523	-19.3261
488	5.65641	-3.60817	25.2923	2.10845	-2.13497	5.44421	2.10823	-2.13519	11.2646	1.70117	-1.47556	14.2919	-3.81174	-1.09818	16.0916	-7.33649	-0.634727	-6.16572	-4.85293	0.409523	-3.09778	23.5191	8.6222	31.2993	4.63342	128.823	12.3126	-21.6497	3.74558	-16.5607	-9.15793	3.93275	-7.22187	-4.17565	41.0108	69.8574	0.977272	61.8981	30.928	9.9733	0.693703	-9.89885	4.85441	5.7165	30.3831	-2.18822	-1.51427	52.454	-19.6204
490	5.69081	-3.60576	25.3116	2.12352	-2.13755	5.4528	2.1233	-2.13777	11.2732	1.71257	-1.47665	14.2984	-3.76962	-1.11955	16.0916	-7.26741	-0.688963	-6.16322	-4.872	0.283754	-3.06769	23.4788	8.34326	31.5161	4.5148	128.758	12.1465	-21.6364	3.75812	-16.5448	-9.04931	3.959	-6.97248	-4.26698	41.0583	69.7436	0.94607	61.7419	30.7843	10.2846	0.726097	-9.73924	4.93778	5.86566	30.3913	-2.25318	-1.57875	52.2315	-19.8259
492	5.70968	-3.6175	25.3371	2.13035	-2.14482	5.46432	2.13013	-2.14504	11.2848	1.71806	-1.48174	14.3071	-3.71621	-1.13925	16.0828	-7.17724	-0.743736	-6.17704	-4.86171	0.242206	-3.00599	23.3802	8.24469	31.6869	4.53927	128.679	11.951	-21.5992	3.76355	-16.4977	-8.9429	3.92234	-6.7472	-4.36348	41.0418	69.6841	0.90594	61.4393	30.6502	10.5986	0.879701	-9.47888	4.99548	5.81828	30.4152	-2.18476	-1.53814	52.0284	-19.9481
494	5.74209	-3.60308	25.2996	2.14627	-2.14132	5.44748	2.14605	-2.14154	11.2679	1.72982	-1.47813	14.2945	-3.69515	-1.16145	16.154	-7.14628	-0.795703	-6.04278	-4.81628	0.231102	-2.99257	23.2754	8.23573	31.7101	4.54258	128.496	11.8326	-21.6605	3.80252	-16.3848	-8.86858	3.91785	-6.77325	-4.3772	41.0792	69.7315	0.907632	61.0156	30.5402	10.5651	0.828273	-9.26823	4.89977	5.70964	30.4623	-2.08484	-1.5524	51.9724	-20.1694
496	5.77028	-3.59635	25.2385	2.15981	-2.14047	5.4203	2.15959	-2.1407	11.2407	1.73999	-1.47661	14.2742	-3.6993	-1.17769	16.2183	-7.15915	-0.827352	-5.92218	-4.75549	0.20766	-3.06676	23.1961	8.18675	31.7461	4.49035	128.353	11.7706	-21.6956	3.83831	-16.3156	-8.82204	3.90975	-6.83997	-4.41725	41.0626	69.7832	0.892254	60.87	30.3678	10.4264	0.837147	-9.26828	4.8347	5.61521	30.5023	-2.01028	-1.58987	51.9112	-20.4333
498	5.79095	-3.60307	25.1711	2.16879	-2.14466	5.39052	2.16856	-2.14488	11.211	1.74704	-1.4791	14.2519	-3.72427	-1.18526	16.2511	-7.20709	-0.834003	-5.86134	-4.69322	0.161367	-3.2125	23.147	8.09471	31.8226	4.39025	128.255	11.7465	-21.6667	3.84597	-16.316	-8.79826	3.89535	-6.88849	-4.49412	41.0103	69.8029	0.87528	61.0039	30.1511	10.2661	0.916687	-9.44096	4.83186	5.55679	30.525	-1.97066	-1.63762	51.8063	-20.7037
500	5.80408	-3.61703	25.1352	2.17346	-2.15162	5.37479	2.17324	-2.15184	11.1952	1.75099	-1.48397	14.2402	-3.75648	-1.17914	16.226	-7.26379	-0.809918	-5.90926	-4.66463	0.103923	-3.31685	23.111	8.10555	31.8954	4.32466	128.083	11.6931	-21.5232	3.7464	-16.3878	-8.78083	3.88847	-6.88658	-4.54869	41.1001	69.7562	0.982805	60.9843	30.0602	10.1806	0.874185	-9.41508	4.84586	5.51272	30.5198	-1.92516	-1.65235	51.6368	-20.8851
502	5.81667	-3.63089	25.1088	2.17783	-2.15859	5.36331	2.17761	-2.15882	11.1837	1.75469	-1.48889	14.2316	-3.77943	-1.17775	16.2002	-7.30528	-0.797744	-5.95793	-4.64642	0.0412667	-3.40945	23.0547	8.1201	31.9739	4.30916	127.925	11.6622	-21.4081	3.66101	-16.4416	-8.7539	3.87375	-6.78756	-4.59616	41.1974	69.6179	1.07795	61.0145	29.9599	10.2247	0.79025	-9.50568	4.84304	5.51612	30.5076	-1.89305	-1.65631	51.4848	-20.9628
504	5.83133	-3.64485	25.0848	2.18307	-2.16584	5.35287	2.18285	-2.16606	11.1733	1.75907	-1.49396	14.2238	-3.78985	-1.18728	16.1912	-7.32774	-0.810937	-5.9743	-4.63052	-0.0205523	-3.48416	22.9835	8.08987	32.0547	4.32224	127.824	11.6486	-21.3514	3.61548	-16.4671	-8.71864	3.85039	-6.60599	-4.63552	41.2792	69.4037	1.13668	61.0953	29.8307	10.3783	0.719413	-9.72991	4.82698	5.55809	30.4987	-1.87141	-1.65277	51.3837	-20.9666
506	5.85012	-3.66863	25.0524	2.18922	-2.17767	5.33887	2.189	-2.17789	11.1593	1.7644	-1.5024	14.2133	-3.7925	-1.21526	16.2129	-7.34238	-0.862312	-5.93244	-4.60758	-0.0637551	-3.49517	22.9602	7.87122	32.1181	4.23992	127.897	11.586	-21.3275	3.59712	-16.5267	-8.69975	3.82716	-6.44357	-4.64928	41.3704	69.1975	1.18156	61.1011	29.7136	10.4864	0.842275	-9.86583	4.8516	5.56494	30.5136	-1.82592	-1.63472	51.3901	-21.0343
508	5.87508	-3.69579	25.011	2.19782	-2.19147	5.32091	2.1976	-2.19169	11.1413	1.77169	-1.51215	14.1999	-3.80173	-1.24458	16.2467	-7.36934	-0.914454	-5.86783	-4.56033	-0.110498	-3.5197	22.9353	7.76179	32.1844	4.17426	127.888	11.5134	-21.3222	3.58215	-16.5455	-8.68734	3.81533	-6.32889	-4.67553	41.464	69.0178	1.26204	60.9538	29.6005	10.6377	0.942094	-10.0467	4.90733	5.60931	30.5398	-1.82738	-1.62365	51.4127	-21.1303
510	5.90503	-3.7249	24.963	2.20848	-2.20652	5.30007	2.20825	-2.20675	11.1205	1.7806	-1.52271	14.1844	-3.82156	-1.26637	16.2834	-7.41289	-0.949238	-5.79881	-4.49477	-0.159797	-3.57001	22.9037	7.79953	32.2549	4.1448	127.787	11.4478	-21.3329	3.56753	-16.5191	-8.67824	3.81232	-6.27002	-4.72473	41.5499	68.8755	1.38626	60.7054	29.4745	10.8424	0.987103	-10.3268	4.97863	5.68791	30.5688	-1.87589	-1.61931	51.4187	-21.2219
512	5.93372	-3.7553	24.9228	2.21839	-2.22211	5.28272	2.21816	-2.22234	11.1031	1.78897	-1.53373	14.1715	-3.85386	-1.26146	16.298	-7.46988	-0.929538	-5.77271	-4.45357	-0.185969	-3.61755	22.8921	7.86144	32.3164	4.13717	127.807	11.4287	-21.3776	3.5724	-16.4917	-8.66749	3.79468	-6.25927	-4.81247	41.5859	68.7889	1.53854	60.677	29.2645	11.0788	1.06777	-10.8602	5.00753	5.72459	30.5788	-1.90889	-1.59529	51.3677	-21.1767
514	5.95772	-3.7913	24.8723	2.2258	-2.23954	5.26086	2.22557	-2.23977	11.0813	1.7956	-1.54625	14.1551	-3.88366	-1.24823	16.3294	-7.51921	-0.896468	-5.71572	-4.42312	-0.203763	-3.67949	22.8806	7.85622	32.3708	4.1083	127.859	11.3931	-21.3805	3.56062	-16.5004	-8.65205	3.77212	-6.24626	-4.85393	41.6433	68.6894	1.68452	60.6119	29.0576	11.2986	1.08477	-11.2456	5.01696	5.73804	30.57	-1.90727	-1.5813	51.2848	-21.1863
516	5.97969	-3.82984	24.8112	2.2322	-2.25775	5.23435	2.23197	-2.25798	11.0548	1.80153	-1.55939	14.1353	-3.90871	-1.23538	16.3791	-7.5599	-0.866855	-5.6247	-4.40189	-0.225129	-3.74997	22.8675	7.77715	32.4203	4.05463	127.934	11.3347	-21.3428	3.53046	-16.5407	-8.62817	3.74817	-6.21792	-4.84294	41.7199	68.5614	1.81158	60.5264	28.8646	11.492	1.01904	-11.5239	5.01402	5.73778	30.5485	-1.87902	-1.58668	51.187	-21.2649
518	6.01633	-3.85678	24.7538	2.24611	-2.27238	5.20932	2.24587	-2.27262	11.0298	1.81287	-1.56942	14.1166	-3.9408	-1.24024	16.4194	-7.61974	-0.866611	-5.55008	-4.39345	-0.283545	-3.79131	22.8649	7.70386	32.4736	4.0082	128.083	11.2859	-21.3519	3.51061	-16.553	-8.58648	3.72662	-6.17508	-4.83751	41.7385	68.4086	1.90144	60.7237	28.6481	11.6684	0.850704	-12.3048	5.01104	5.75063	30.5387	-1.88816	-1.63432	51.1235	-21.2825
520	6.05173	-3.86546	24.7061	2.26118	-2.27905	5.18836	2.26094	-2.27929	11.0088	1.8246	-1.57345	14.101	-3.94524	-1.2552	16.4338	-7.633	-0.893211	-5.52243	-4.38299	-0.372875	-3.82389	22.8549	7.66392	32.5326	3.95942	128.12	11.2515	-21.3496	3.4906	-16.5398	-8.5269	3.72903	-6.14152	-4.84994	41.738	68.2697	2.04189	60.9614	28.4191	11.8335	0.768715	-13.0741	5.00846	5.77966	30.5568	-1.89687	-1.62522	51.065	-21.3098
522	6.08388	-3.85951	24.6649	2.27621	-2.2791	5.17001	2.27597	-2.27933	10.9904	1.83591	-1.57252	14.0873	-3.92235	-1.27643	16.4302	-7.59883	-0.939973	-5.52722	-4.37079	-0.480024	-3.85289	22.8414	7.66645	32.589	3.91447	128.047	11.2318	-21.3317	3.47069	-16.5106	-8.453	3.74782	-6.11684	-4.87314	41.6924	68.1447	2.21517	61.1476	28.1991	12.0296	0.761005	-13.6957	5.00198	5.82213	30.5934	-1.88973	-1.567	50.984	-21.3735
524	6.11571	-3.86398	24.605	2.29025	-2.28342	5.14355	2.29002	-2.28366	10.964	1.84675	-1.57482	14.0676	-3.90709	-1.29336	16.4691	-7.57663	-0.978563	-5.45341	-4.37713	-0.549443	-3.89017	22.8588	7.72282	32.6022	3.90924	128.079	11.2204	-21.3349	3.45978	-16.5076	-8.37617	3.72208	-6.07807	-4.85644	41.4538	67.9934	2.24974	61.0832	28.0702	12.423	0.585493	-14.0603	4.97416	5.83934	30.5934	-1.81748	-1.58837	50.7958	-21.54
526	6.16881	-3.85652	24.5577	2.31463	-2.28476	5.12251	2.3144	-2.285	10.9429	1.86514	-1.57431	14.0519	-3.89275	-1.31726	16.4802	-7.55882	-1.02799	-5.4308	-4.36982	-0.646964	-3.88163	22.8844	7.72539	32.6195	3.88518	128.091	11.2054	-21.3135	3.44643	-16.5302	-8.31356	3.7313	-6.0146	-4.82292	41.1928	67.8179	2.29846	61.1712	27.9812	12.7476	0.286232	-14.4385	4.91903	5.97577	30.5653	-1.81793	-1.65162	50.5414	-21.6455
528	6.23787	-3.84404	24.5247	2.34632	-2.28563	5.10778	2.34609	-2.28587	10.9282	1.88895	-1.57304	14.041	-3.88056	-1.34103	16.4544	-7.54523	-1.07432	-5.47718	-4.34647	-0.756609	-3.83707	22.9076	7.64642	32.6478	3.84147	128.088	11.1838	-21.2673	3.42987	-16.5771	-8.26872	3.76474	-5.93739	-4.79761	40.9546	67.6444	2.36899	61.5467	27.8718	12.9997	-0.0866063	-14.9137	4.84292	6.21111	30.5194	-1.88877	-1.74064	50.2607	-21.6511
530	6.28012	-3.87639	24.4848	2.362	-2.30333	5.09063	2.36176	-2.30357	10.9111	1.90177	-1.58529	14.0283	-3.87703	-1.32296	16.4181	-7.53278	-1.04047	-5.54585	-4.32573	-0.745263	-3.85576	22.905	7.47275	32.6753	3.83181	128.195	11.1545	-21.2331	3.41775	-16.6451	-8.23674	3.69438	-5.90372	-4.8766	40.7164	67.5933	2.33393	62.5138	27.4833	13.4635	-0.386405	-15.6244	4.77188	6.32592	30.4886	-1.88715	-1.81829	50.0642	-21.5447
532	6.30732	-3.91443	24.4372	2.37064	-2.32194	5.07015	2.3704	-2.32219	10.8906	1.90939	-1.59862	14.013	-3.87657	-1.30618	16.3784	-7.52639	-1.00771	-5.62077	-4.32028	-0.732004	-3.86332	22.8872	7.32245	32.6749	3.83148	128.281	11.1355	-21.2342	3.41233	-16.6831	-8.20269	3.65122	-5.89897	-4.91046	40.7357	67.5135	2.37266	62.8807	27.3046	13.8497	-0.481058	-16.0075	4.73072	6.37143	30.5098	-1.87067	-1.83552	50.0062	-21.4039
534	6.31965	-3.94522	24.3909	2.37349	-2.33597	5.05008	2.37325	-2.33621	10.8705	1.91241	-1.60886	13.998	-3.87267	-1.30066	16.3329	-7.51773	-0.996446	-5.70574	-4.33815	-0.750164	-3.84646	22.8642	7.22643	32.6488	3.83438	128.342	11.1391	-21.2623	3.4023	-16.688	-8.16214	3.64869	-5.90617	-4.88653	40.9715	67.39	2.47953	62.5468	27.39	14.1046	-0.401733	-15.9971	4.73026	6.36082	30.5692	-1.84477	-1.79742	50.0594	-21.2995
536	6.30963	-3.9503	24.3845	2.36869	-2.33712	5.04731	2.36845	-2.33737	10.8677	1.90889	-1.61	13.9959	-3.84471	-1.30695	16.2548	-7.46975	-1.01354	-5.85012	-4.39998	-0.836889	-3.81518	22.8592	7.17909	32.6388	3.84212	128.522	11.1966	-21.2648	3.34337	-16.6998	-8.10604	3.61988	-5.86759	-4.90137	40.9858	67.3041	2.48626	62.2673	27.5034	14.2179	-0.464519	-15.9067	4.78841	6.31379	30.5727	-1.77559	-1.78624	50.0515	-21.4624
538	6.29782	-3.95076	24.4008	2.36333	-2.33639	5.05453	2.36309	-2.33663	10.875	1.90481	-1.60979	14.0013	-3.8015	-1.31706	16.1876	-7.39525	-1.04375	-5.97367	-4.46082	-0.896086	-3.77576	22.9113	7.19207	32.6177	3.81144	128.543	11.2876	-21.1984	3.23351	-16.7221	-8.08787	3.59203	-5.79388	-4.90373	40.9878	67.2431	2.4705	62.2165	27.5493	14.252	-0.56739	-15.9165	4.85685	6.29939	30.5342	-1.77178	-1.74084	49.9951	-21.5598
540	6.28619	-3.95268	24.4329	2.35774	-2.3365	5.0688	2.3575	-2.33674	10.8892	1.90059	-1.61027	14.012	-3.75086	-1.32755	16.1468	-7.30714	-1.07884	-6.04775	-4.51339	-0.904213	-3.73637	23.0199	7.25712	32.5874	3.74525	128.398	11.3982	-21.076	3.08588	-16.7543	-8.1103	3.56373	-5.71331	-4.89412	41.0225	67.2117	2.45886	62.3999	27.5078	14.3083	-0.670757	-16.0572	4.91391	6.32176	30.4534	-1.8294	-1.6739	49.8953	-21.5484
542	6.2626	-3.96231	24.4677	2.34614	-2.33884	5.08435	2.3459	-2.33908	10.9048	1.892	-1.61276	14.0236	-3.71582	-1.33124	16.1487	-7.2446	-1.09827	-6.04303	-4.57213	-0.850751	-3.72178	23.1501	7.35388	32.5749	3.69624	128.321	11.5013	-21.0156	2.97143	-16.7786	-8.13329	3.49991	-5.74237	-4.91825	41.1279	67.2397	2.50152	62.5507	27.4319	14.7635	-0.674074	-16.2178	4.91394	6.31164	30.3276	-1.82152	-1.69326	49.7829	-21.5595
544	6.22554	-3.96518	24.5027	2.32933	-2.33693	5.09987	2.32909	-2.33717	10.9203	1.87926	-1.61239	14.0351	-3.69443	-1.34557	16.1983	-7.21024	-1.13482	-5.94931	-4.64264	-0.832457	-3.71754	23.2373	7.34488	32.5845	3.66064	128.242	11.5522	-20.8901	2.79417	-16.8334	-8.14157	3.48137	-5.78519	-4.93714	41.1956	67.2559	2.55918	62.6801	27.3479	15.1808	-0.636598	-16.3661	4.94089	6.34104	30.1761	-1.80201	-1.70689	49.6714	-21.6527
546	6.17518	-3.95951	24.5397	2.30753	-2.33002	5.1161	2.30729	-2.33026	10.9365	1.86248	-1.60856	14.0472	-3.68625	-1.36865	16.284	-7.20267	-1.18455	-5.78828	-4.72458	-0.859389	-3.70646	23.2711	7.23014	32.6085	3.64635	128.169	11.541	-20.6948	2.55472	-16.9116	-8.138	3.50894	-5.8041	-4.93951	41.2084	67.2405	2.61198	62.7578	27.2682	15.4566	-0.590078	-16.4704	5.00046	6.41779	29.9993	-1.78573	-1.70385	49.5622	-21.81
548	6.11209	-3.95529	24.5902	2.27989	-2.32266	5.13834	2.27965	-2.3229	10.9588	1.8413	-1.60477	14.0637	-3.68967	-1.37527	16.3556	-7.21049	-1.19931	-5.65454	-4.81568	-0.876187	-3.61754	23.2722	7.15276	32.6012	3.69622	128.178	11.473	-20.5256	2.33982	-16.9524	-8.15196	3.50902	-5.71782	-4.90929	41.1921	67.1756	2.60975	62.6735	27.2074	15.5928	-0.627552	-16.451	5.04241	6.50671	29.7724	-1.79198	-1.72854	49.4251	-21.8807
550	6.05601	-3.93259	24.6514	2.25701	-2.30805	5.16508	2.25677	-2.30828	10.9855	1.82325	-1.59529	14.0836	-3.69593	-1.37953	16.4158	-7.22276	-1.20813	-5.54232	-4.87507	-0.862013	-3.57689	23.319	7.09085	32.6279	3.68803	128.149	11.4051	-20.3693	2.15403	-16.9661	-8.20318	3.4875	-5.67277	-4.89427	41.2311	67.1491	2.61083	62.6297	27.1377	15.5733	-0.626573	-16.4303	5.03127	6.62306	29.5401	-1.81894	-1.72257	49.3663	-21.9224
552	6.00712	-3.88766	24.7202	2.23939	-2.28453	5.19484	2.23915	-2.28476	11.0153	1.8086	-1.57885	14.1058	-3.69965	-1.38556	16.4687	-7.23109	-1.2207	-5.44363	-4.90014	-0.827326	-3.60912	23.3981	7.07044	32.6967	3.63187	128.052	11.3414	-20.2144	1.99687	-16.9628	-8.2868	3.4536	-5.68543	-4.89814	41.3266	67.1664	2.62287	62.636	27.0463	15.473	-0.577852	-16.4332	4.96366	6.76953	29.3088	-1.86383	-1.68695	49.3874	-21.9431
554	5.9442	-3.82075	24.7867	2.21784	-2.25003	5.22325	2.21761	-2.25025	11.0437	1.79038	-1.5544	14.1269	-3.68517	-1.3988	16.5342	-7.20865	-1.25356	-5.32053	-4.92582	-0.848529	-3.69697	23.3644	7.21612	32.7775	3.70409	127.87	11.2418	-20.0127	1.84929	-16.9789	-8.35944	3.44817	-5.66384	-4.889	41.4012	67.1451	2.62231	62.525	26.9082	15.6076	-0.550984	-16.4349	4.8637	6.95373	29.0602	-1.92127	-1.68106	49.3971	-21.9302
556	5.88142	-3.76103	24.8468	2.19573	-2.21857	5.24897	2.19551	-2.2188	11.0694	1.77192	-1.53226	14.146	-3.68599	-1.41373	16.6163	-7.21446	-1.28502	-5.16662	-4.93517	-0.8683	-3.78299	23.326	7.32152	32.8861	3.74395	127.682	11.096	-19.8024	1.70306	-17.0073	-8.42788	3.45745	-5.7273	-4.86918	41.4126	67.189	2.61924	62.405	26.7565	15.8092	-0.561318	-16.459	4.77231	7.11569	28.8003	-1.95204	-1.68296	49.375	-21.9413
558	5.8227	-3.71707	24.8994	2.17393	-2.19428	5.27159	2.1737	-2.1945	11.092	1.75412	-1.51545	14.1628	-3.70905	-1.42649	16.7093	-7.25989	-1.30529	-4.99326	-4.92153	-0.871337	-3.855	23.2878	7.37278	33.015	3.74774	127.495	10.905	-19.5952	1.55772	-17.0459	-8.49924	3.47469	-5.89075	-4.83017	41.3772	67.3244	2.60509	62.3059	26.5857	16.0364	-0.622758	-16.4969	4.69795	7.24406	28.529	-1.95457	-1.69507	49.3185	-21.9665
560	5.76995	-3.69261	24.9458	2.15288	-2.17898	5.29172	2.15266	-2.1792	11.1122	1.73742	-1.50531	14.1778	-3.75163	-1.4258	16.7882	-7.33636	-1.29342	-4.84712	-4.86699	-0.842537	-3.93322	23.1654	7.52612	33.1258	3.8532	127.253	10.6712	-19.3946	1.41749	-17.0896	-8.60981	3.47913	-6.11382	-4.7367	41.4318	67.5651	2.54594	62.2831	26.3204	16.278	-0.780246	-16.5312	4.61976	7.35852	28.2302	-1.96388	-1.74314	49.2575	-21.8967
562	5.73042	-3.67328	24.985	2.13717	-2.16713	5.30883	2.13694	-2.16735	11.1293	1.72493	-1.49742	14.1905	-3.79402	-1.42252	16.8307	-7.41202	-1.27495	-4.76922	-4.80643	-0.814383	-3.98841	23.0525	7.66005	33.21	3.94078	126.974	10.5046	-19.2635	1.31614	-17.15	-8.69127	3.49254	-6.32028	-4.62934	41.4276	67.8479	2.4075	62.1326	26.1315	16.3997	-0.89794	-16.3496	4.57891	7.45022	27.9785	-1.97588	-1.79807	49.1548	-21.831
564	5.70423	-3.65686	25.0182	2.12705	-2.15778	5.32329	2.12682	-2.158	11.1437	1.71677	-1.49107	14.2013	-3.82863	-1.41806	16.8332	-7.47354	-1.25485	-4.76551	-4.75222	-0.792897	-4.0126	22.9723	7.74768	33.2663	3.98928	126.708	10.4181	-19.2009	1.2554	-17.2242	-8.73974	3.51788	-6.49764	-4.52765	41.3412	68.1536	2.20976	61.8665	26.0333	16.3816	-0.944804	-15.9426	4.58026	7.5198	27.7899	-1.99399	-1.85427	49.0142	-21.7845
566	5.68097	-3.64849	25.0484	2.11744	-2.15219	5.33652	2.11722	-2.1524	11.1569	1.70922	-1.4875	14.2112	-3.84601	-1.4085	16.8099	-7.50216	-1.22997	-4.80986	-4.72305	-0.772006	-3.99952	22.9297	7.7796	33.3015	4.01686	126.641	10.3453	-19.1428	1.20848	-17.2873	-8.80937	3.55299	-6.6946	-4.47099	41.2184	68.4816	2.07503	61.7199	25.9176	16.3028	-0.942764	-15.468	4.61003	7.57848	27.6523	-2.02976	-1.91931	48.8791	-21.7296
568	5.67979	-3.64746	25.0816	2.11672	-2.152	5.35125	2.1165	-2.15222	11.1717	1.70862	-1.48746	14.2222	-3.85915	-1.39571	16.7616	-7.52219	-1.19926	-4.90107	-4.68048	-0.746066	-3.9727	22.9026	7.82084	33.3288	4.04183	126.611	10.286	-19.0717	1.16829	-17.3654	-8.86677	3.57189	-6.83544	-4.44893	41.0409	68.7787	1.93583	61.7065	25.7926	16.1112	-0.889943	-15.1002	4.63203	7.61874	27.5443	-2.0838	-1.97852	48.7613	-21.657
570	5.69963	-3.65957	25.1139	2.12387	-2.1596	5.36581	2.12365	-2.15982	11.1862	1.71437	-1.49279	14.2332	-3.87443	-1.37717	16.6994	-7.54425	-1.15645	-5.01842	-4.61141	-0.695992	-3.94949	22.8815	7.88381	33.3548	4.06932	126.572	10.2358	-18.9963	1.13277	-17.4549	-8.91706	3.56321	-6.916	-4.43869	40.8392	69.0388	1.77109	61.8186	25.6655	15.7896	-0.808697	-14.8475	4.63905	7.63977	27.4628	-2.14741	-2.02594	48.668	-21.5783
572	5.72154	-3.71387	25.1219	2.12799	-2.18551	5.37018	2.12776	-2.18573	11.1906	1.71893	-1.51195	14.2365	-3.90807	-1.33787	16.6634	-7.5922	-1.0707	-5.08866	-4.48791	-0.538788	-3.97599	22.8501	7.95227	33.3947	4.09461	126.471	10.187	-18.9836	1.10691	-17.5137	-9.01537	3.50239	-6.99295	-4.35669	40.7246	69.307	1.54398	62.0319	25.5484	15.2794	-0.801335	-14.5679	4.64293	7.64808	27.4275	-2.19122	-2.05616	48.6097	-21.5536
574	5.72992	-3.75845	25.1199	2.12725	-2.20573	5.36993	2.12702	-2.20595	11.1904	1.71955	-1.52712	14.2364	-3.93183	-1.30739	16.6389	-7.62508	-1.00516	-5.13686	-4.41413	-0.405815	-4.01369	22.8238	8.01684	33.4056	4.14141	126.419	10.1504	-18.9693	1.08424	-17.582	-9.08629	3.4554	-7.0477	-4.2424	40.7806	69.5004	1.3085	62.0076	25.5749	14.8	-0.731304	-14.0705	4.64816	7.61292	27.3894	-2.18362	-2.05241	48.5733	-21.5542
576	5.7257	-3.78739	25.1137	2.1226	-2.21785	5.3676	2.12237	-2.21807	11.188	1.71678	-1.53645	14.2346	-3.94045	-1.28764	16.62	-7.63404	-0.964919	-5.17353	-4.39427	-0.317365	-4.05153	22.8044	8.07055	33.3894	4.20302	126.431	10.1293	-18.9517	1.0696	-17.6612	-9.12457	3.43333	-7.08699	-4.11326	40.9714	69.6261	1.07446	61.6904	25.7653	14.352	-0.578064	-13.3477	4.65675	7.54954	27.3429	-2.13918	-2.02372	48.5528	-21.5607
578	5.73191	-3.82942	25.1146	2.12114	-2.23678	5.3686	2.12091	-2.237	11.189	1.71678	-1.55071	14.2354	-3.94089	-1.25317	16.5948	-7.62298	-0.900273	-5.22266	-4.33486	-0.226667	-4.08149	22.7862	8.08895	33.399	4.22307	126.48	10.1275	-18.9865	1.09161	-17.7234	-9.1833	3.41972	-7.1558	-3.99459	41.0467	69.7962	0.817151	61.1783	26.0832	13.71	-0.394625	-12.5369	4.67318	7.54843	27.3141	-2.15287	-2.02013	48.5389	-21.5136
580	5.74254	-3.869	25.1184	2.12182	-2.25511	5.37087	2.12159	-2.25533	11.1913	1.71835	-1.56439	14.2371	-3.92914	-1.23532	16.5584	-7.59561	-0.869689	-5.29119	-4.2904	-0.14641	-4.08468	22.7688	8.1452	33.3973	4.25976	126.497	10.1415	-19.0259	1.11868	-17.7629	-9.23732	3.38384	-7.18254	-3.94945	41.1304	69.9428	0.596239	60.7941	26.3259	13.028	-0.0865029	-11.8832	4.67777	7.57131	27.3053	-2.18519	-2.04441	48.5328	-21.4702
582	5.75409	-3.90116	25.1244	2.12362	-2.27033	5.37404	2.12339	-2.27055	11.1945	1.72057	-1.57569	14.2395	-3.90869	-1.23911	16.5143	-7.56004	-0.881351	-5.37252	-4.26732	-0.0785197	-4.0753	22.7495	8.22952	33.388	4.3166	126.465	10.1685	-19.05	1.14066	-17.7896	-9.27703	3.32568	-7.15999	-3.97276	41.263	70.0608	0.419387	60.5732	26.4549	12.3328	0.305144	-11.4008	4.6692	7.61041	27.3118	-2.22927	-2.0866	48.5323	-21.4369
584	5.75561	-3.91972	25.1328	2.12237	-2.27866	5.37803	2.12213	-2.27888	11.1985	1.7201	-1.58201	14.2425	-3.89444	-1.25795	16.4786	-7.54101	-0.918843	-5.43755	-4.24242	-0.0188989	-4.1407	22.7131	8.23445	33.4195	4.3598	126.375	10.2068	-19.0186	1.14721	-17.8536	-9.28417	3.2751	-7.12196	-3.98102	41.528	70.1835	0.263623	60.3345	26.5362	11.5697	0.515151	-10.8777	4.66317	7.67543	27.3103	-2.2969	-2.09758	48.5317	-21.38
586	5.75233	-3.92304	25.1404	2.12053	-2.27987	5.38143	2.1203	-2.28009	11.2019	1.71878	-1.58303	14.2451	-3.89164	-1.27505	16.4728	-7.542	-0.950771	-5.44715	-4.25215	6.56745e-05	-4.17652	22.699	8.16936	33.4577	4.36694	126.404	10.2243	-18.9872	1.14525	-17.9206	-9.266	3.25503	-7.09942	-3.9544	41.8043	70.3078	0.147882	59.8439	26.6303	10.8488	0.614935	-10.3399	4.64985	7.6751	27.3016	-2.30786	-2.09283	48.5221	-21.3594
588	5.74641	-3.91372	25.1467	2.1188	-2.2753	5.38409	2.11857	-2.27551	11.2045	1.71722	-1.57973	14.2471	-3.90045	-1.28403	16.4938	-7.56102	-0.965265	-5.40778	-4.29094	-0.0155241	-4.17674	22.7062	8.07639	33.4927	4.34839	126.523	10.2205	-18.9601	1.13616	-17.984	-9.2323	3.26117	-7.09592	-3.90174	42.027	70.4274	0.0770458	59.2039	26.7207	10.1947	0.630559	-9.86882	4.62864	7.61237	27.2869	-2.26424	-2.07867	48.5041	-21.3686
590	5.74274	-3.90382	25.1549	2.1181	-2.27072	5.38758	2.11787	-2.27093	11.208	1.71642	-1.57635	14.2497	-3.91334	-1.2772	16.5013	-7.58205	-0.948628	-5.39446	-4.30024	-0.00706513	-4.21503	22.6938	8.1385	33.5131	4.37305	126.418	10.2274	-18.894	1.11727	-18.0493	-9.21571	3.24718	-7.08207	-3.89638	42.0393	70.5227	0.0464158	59.1101	26.643	9.56246	0.614626	-9.80732	4.60298	7.59657	27.2733	-2.25863	-2.06957	48.4903	-21.316
592	5.73754	-3.89322	25.1557	2.11687	-2.2656	5.38779	2.11664	-2.26581	11.2082	1.7152	-1.57259	14.2498	-3.93289	-1.27069	16.5242	-7.61517	-0.931106	-5.35283	-4.31084	-0.00696846	-4.26205	22.6627	8.20399	33.5366	4.41528	126.322	10.2311	-18.8524	1.10455	-18.0926	-9.2013	3.23414	-7.09715	-3.88431	42.0385	70.5618	0.0630458	59.1182	26.6196	9.22329	0.618806	-9.75808	4.58605	7.57017	27.2599	-2.24924	-2.06967	48.4782	-21.2828
594	5.7313	-3.8831	25.1504	2.11521	-2.26051	5.38527	2.11497	-2.26073	11.2057	1.71367	-1.56888	14.2479	-3.95565	-1.2664	16.5582	-7.65484	-0.917142	-5.29024	-4.32396	-0.0187629	-4.30598	22.621	8.24398	33.5622	4.45913	126.275	10.2312	-18.8362	1.09843	-18.1183	-9.19563	3.22721	-7.14359	-3.85964	42.0481	70.5553	0.105859	59.1851	26.6726	9.1973	0.673194	-9.69447	4.57916	7.53551	27.2469	-2.23553	-2.07747	48.4664	-21.2804
596	5.72966	-3.87528	25.1534	2.11524	-2.25698	5.38645	2.11501	-2.25719	11.2069	1.71348	-1.56623	14.2488	-3.96656	-1.25606	16.5639	-7.67106	-0.894696	-5.28059	-4.32032	-0.0357749	-4.31189	22.6095	8.27684	33.5646	4.45033	126.214	10.2332	-18.784	1.08239	-18.1696	-9.24235	3.23898	-7.20098	-3.83529	41.9589	70.5839	0.0711547	59.5574	26.6753	9.3262	0.849242	-9.90803	4.5751	7.54974	27.2356	-2.24796	-2.07844	48.4512	-21.2906
598	5.72658	-3.87399	25.1571	2.11399	-2.25615	5.38811	2.11375	-2.25637	11.2085	1.71249	-1.5657	14.25	-3.97454	-1.24071	16.5566	-7.68027	-0.863381	-5.29544	-4.31094	-0.030805	-4.35416	22.5875	8.29921	33.5861	4.46287	126.201	10.2536	-18.7494	1.06949	-18.2208	-9.27412	3.21675	-7.23032	-3.86891	41.9183	70.5846	0.0946927	59.8134	26.6728	9.40374	1.04994	-10.0797	4.56307	7.56326	27.2287	-2.25693	-2.08891	48.432	-21.2613
600	5.72167	-3.87748	25.1597	2.11147	-2.25722	5.38927	2.11124	-2.25743	11.2097	1.71067	-1.56664	14.2509	-3.98165	-1.22475	16.5448	-7.68771	-0.830986	-5.31852	-4.30211	-0.0119712	-4.42697	22.5496	8.32258	33.6268	4.50393	126.218	10.2874	-18.7389	1.06301	-18.2645	-9.28066	3.16863	-7.23285	-3.94715	41.9423	70.5628	0.175508	59.8921	26.6682	9.39023	1.23534	-10.1639	4.54325	7.56441	27.2241	-2.25474	-2.10694	48.4076	-21.1945
602	5.71818	-3.87322	25.1572	2.11039	-2.25499	5.38811	2.11016	-2.25521	11.2085	1.70974	-1.56504	14.25	-3.98946	-1.22681	16.5557	-7.70258	-0.832615	-5.29835	-4.31178	-0.0449051	-4.42891	22.5057	8.40954	33.6427	4.53774	126.117	10.2938	-18.73	1.06459	-18.2896	-9.28699	3.18838	-7.26518	-3.9485	41.9573	70.6005	0.185021	59.9459	26.6468	9.3649	1.33739	-10.281	4.52765	7.54876	27.2117	-2.23516	-2.10818	48.3717	-21.1501
604	5.71917	-3.8709	25.157	2.11106	-2.25407	5.388	2.11083	-2.25429	11.2084	1.71018	-1.56431	14.2499	-3.99378	-1.2306	16.5564	-7.71179	-0.838068	-5.29699	-4.31885	-0.0782429	-4.43813	22.4846	8.43162	33.6746	4.53853	126.108	10.2995	-18.7302	1.06964	-18.3202	-9.28104	3.18736	-7.26106	-3.9686	41.9482	70.6199	0.162416	60.0891	26.5912	9.36635	1.4028	-10.3946	4.51946	7.53548	27.1905	-2.22026	-2.11215	48.3401	-21.1338
606	5.72435	-3.87449	25.1609	2.11293	-2.2562	5.38979	2.11269	-2.25641	11.2102	1.7117	-1.5658	14.2513	-3.99638	-1.22929	16.5417	-7.71618	-0.833897	-5.32451	-4.32083	-0.0970503	-4.46128	22.4857	8.39007	33.7254	4.51342	126.196	10.3099	-18.7413	1.07984	-18.3577	-9.26746	3.15474	-7.22346	-4.01231	41.9242	70.6102	0.131312	60.3108	26.5232	9.41304	1.44867	-10.4927	4.51952	7.53469	27.1641	-2.21683	-2.12692	48.3155	-21.1534
608	5.72925	-3.89379	25.1681	2.11308	-2.26517	5.39327	2.11284	-2.26539	11.2137	1.71232	-1.57252	14.2539	-4.01211	-1.20807	16.5236	-7.73753	-0.788457	-5.35988	-4.32777	-0.0826514	-4.45504	22.4763	8.41325	33.7712	4.52022	126.2	10.3251	-18.7737	1.11228	-18.3787	-9.27312	3.12435	-7.22456	-4.01323	41.9587	70.5926	0.168605	60.4152	26.5581	9.5306	1.50451	-10.5405	4.52561	7.57082	27.1518	-2.22937	-2.17639	48.2944	-21.2354
610	5.73314	-3.90957	25.1823	2.11307	-2.27259	5.39981	2.11284	-2.2728	11.2202	1.71272	-1.57809	14.2588	-4.01034	-1.18791	16.4866	-7.72749	-0.750069	-5.43012	-4.33285	-0.0752617	-4.44671	22.4573	8.47266	33.8113	4.55235	126.176	10.3353	-18.7749	1.12252	-18.4221	-9.29001	3.10434	-7.24022	-4.01786	41.9603	70.6041	0.193126	60.5417	26.5845	9.67563	1.55423	-10.6166	4.53986	7.60622	27.1333	-2.25334	-2.18857	48.2699	-21.3021
612	5.73541	-3.91807	25.2005	2.11304	-2.27672	5.408	2.1128	-2.27694	11.2284	1.71291	-1.58122	14.265	-3.99021	-1.17589	16.4368	-7.68692	-0.732357	-5.52302	-4.33632	-0.0771757	-4.44673	22.4328	8.54085	33.8435	4.60151	126.141	10.3399	-18.7362	1.10722	-18.493	-9.31153	3.09402	-7.26352	-4.03478	41.9278	70.6415	0.196997	60.6896	26.5837	9.8321	1.59918	-10.7191	4.5574	7.63041	27.1069	-2.28247	-2.16801	48.2419	-21.3335
614	5.73548	-3.92298	25.2063	2.11252	-2.27893	5.41066	2.11229	-2.27915	11.2311	1.71264	-1.58292	14.267	-3.97611	-1.18194	16.4141	-7.66353	-0.747129	-5.56444	-4.34502	-0.0565876	-4.47979	22.4228	8.51374	33.8634	4.63549	126.126	10.3533	-18.6686	1.09657	-18.5801	-9.31552	3.07428	-7.27621	-4.06068	41.9464	70.6437	0.223355	60.7354	26.5814	9.99128	1.663	-10.7641	4.55733	7.63189	27.0839	-2.29526	-2.20964	48.2175	-21.3171
616	5.73215	-3.92706	25.2113	2.11062	-2.28044	5.41294	2.11038	-2.28066	11.2334	1.7113	-1.58416	14.2687	-3.97324	-1.1879	16.3977	-7.66053	-0.758103	-5.59463	-4.35664	-0.0341105	-4.48926	22.4214	8.4806	33.8799	4.65104	126.136	10.3382	-18.622	1.09018	-18.6459	-9.31716	3.07043	-7.32252	-4.07784	41.9461	70.6819	0.252232	60.7644	26.5738	10.0974	1.70224	-10.7828	4.54864	7.661	27.063	-2.30848	-2.24771	48.1966	-21.3394
618	5.72489	-3.93149	25.2161	2.10696	-2.2817	5.41509	2.10673	-2.28192	11.2355	1.70863	-1.58533	14.2703	-3.98225	-1.18713	16.3839	-7.67678	-0.752686	-5.62062	-4.36735	-0.0139567	-4.4789	22.4183	8.4661	33.8969	4.65744	126.157	10.2972	-18.6021	1.0873	-18.6842	-9.31801	3.08118	-7.39541	-4.08186	41.9262	70.7547	0.282839	60.7671	26.5593	10.1293	1.70275	-10.7685	4.53838	7.7108	27.0444	-2.32159	-2.26894	48.1805	-21.4097
620	5.71207	-3.93872	25.2126	2.10069	-2.28355	5.41365	2.10045	-2.28377	11.2341	1.70404	-1.58707	14.2691	-3.99587	-1.16973	16.3744	-7.69552	-0.715459	-5.63985	-4.36012	0.00825026	-4.52435	22.3683	8.49415	33.9214	4.70892	126.124	10.2779	-18.5779	1.08124	-18.7121	-9.31236	3.07678	-7.41971	-4.07412	41.9477	70.794	0.323111	60.6281	26.5237	10.0472	1.64181	-10.662	4.5507	7.69817	27.0287	-2.31549	-2.27206	48.1749	-21.4829
622	5.70026	-3.94026	25.2064	2.09544	-2.28298	5.41089	2.09521	-2.2832	11.2313	1.70009	-1.58694	14.267	-4.01973	-1.1506	16.3724	-7.73222	-0.671856	-5.64531	-4.36296	0.0116573	-4.56584	22.3352	8.51862	33.9522	4.72442	126.064	10.2603	-18.5571	1.06861	-18.7213	-9.29894	3.07498	-7.45324	-4.05842	41.9748	70.8088	0.394684	60.4303	26.5178	9.98603	1.59034	-10.5721	4.55522	7.6868	27.0092	-2.3142	-2.28835	48.1662	-21.5248
624	5.69127	-3.93458	25.1997	2.09215	-2.27955	5.40781	2.09191	-2.27976	11.2282	1.69744	-1.58455	14.2647	-4.05048	-1.13371	16.3726	-7.78227	-0.63	-5.64698	-4.3792	-0.00858155	-4.5905	22.3269	8.52521	33.9818	4.69814	126.004	10.2451	-18.5332	1.04823	-18.72	-9.27912	3.07923	-7.49988	-4.03786	41.9844	70.7981	0.490505	60.2143	26.5497	9.98206	1.56944	-10.53	4.55112	7.68821	26.9869	-2.32364	-2.31452	48.1528	-21.531
626	5.68617	-3.92355	25.1975	2.09104	-2.27421	5.40666	2.09081	-2.27443	11.2271	1.69631	-1.58062	14.2638	-4.07152	-1.12197	16.3471	-7.81661	-0.599522	-5.6958	-4.39468	-0.05503	-4.59494	22.3134	8.49153	33.9784	4.68322	126.055	10.2469	-18.4703	1.01522	-18.7502	-9.26042	3.09204	-7.51539	-4.02006	41.905	70.745	0.557314	60.0699	26.6022	10.0499	1.59922	-10.552	4.56699	7.69233	26.9715	-2.34699	-2.29722	48.1396	-21.528
628	5.67877	-3.91172	25.1927	2.08903	-2.26827	5.40432	2.0888	-2.26849	11.2247	1.69447	-1.57628	14.2621	-4.08354	-1.10335	16.3245	-7.83205	-0.559862	-5.73935	-4.4155	-0.0910453	-4.61313	22.309	8.50041	33.9698	4.67091	126.061	10.2713	-18.434	1.00122	-18.7726	-9.23815	3.09251	-7.57957	-4.00633	41.8267	70.7351	0.629722	59.9315	26.6572	10.1052	1.60929	-10.6083	4.56893	7.70404	26.9659	-2.36533	-2.30979	48.1388	-21.5003
630	5.66956	-3.8995	25.1854	2.0863	-2.26196	5.40089	2.08606	-2.26217	11.2213	1.69207	-1.5717	14.2595	-4.08719	-1.07942	16.308	-7.8303	-0.513824	-5.77167	-4.44034	-0.114907	-4.64767	22.3146	8.5482	33.9678	4.65557	126.016	10.3128	-18.4337	1.00972	-18.7816	-9.21497	3.08024	-7.68925	-3.98816	41.7688	70.7704	0.704722	59.7949	26.713	10.133	1.57734	-10.6922	4.5561	7.72187	26.9682	-2.37694	-2.35243	48.1497	-21.4553
632	5.66722	-3.88312	25.1839	2.08692	-2.25457	5.4	2.08668	-2.25479	11.2204	1.69211	-1.56613	14.2588	-4.08657	-1.06738	16.2805	-7.82505	-0.490401	-5.8237	-4.45874	-0.159351	-4.67319	22.3251	8.53702	33.9953	4.61255	126.047	10.3416	-18.4447	1.02274	-18.7897	-9.20695	3.07502	-7.75643	-3.9249	41.7284	70.7725	0.741402	59.6902	26.794	10.1646	1.48499	-10.8107	4.55671	7.73846	26.966	-2.39635	-2.35219	48.1565	-21.4266
634	5.66566	-3.86514	25.1814	2.08804	-2.24656	5.39861	2.08781	-2.24677	11.219	1.69249	-1.56007	14.2577	-4.08307	-1.06557	16.269	-7.81809	-0.487676	-5.84504	-4.48148	-0.206818	-4.70112	22.3334	8.50049	34.026	4.57139	126.093	10.3742	-18.4569	1.03822	-18.7976	-9.19506	3.07301	-7.79962	-3.86367	41.6639	70.7601	0.766385	59.6587	26.8363	10.1808	1.35624	-10.9375	4.56039	7.74333	26.9594	-2.40813	-2.3678	48.1585	-21.4452
636	5.66531	-3.8468	25.1759	2.08976	-2.23848	5.39595	2.08953	-2.23869	11.2164	1.69331	-1.55391	14.2557	-4.07814	-1.07279	16.2788	-7.81161	-0.503211	-5.82629	-4.50773	-0.255759	-4.73178	22.3339	8.45858	34.0521	4.54534	126.132	10.4081	-18.4634	1.05165	-18.8097	-9.1763	3.07603	-7.83193	-3.81422	41.572	70.7457	0.779548	59.6833	26.8372	10.183	1.21238	-11.053	4.56621	7.73287	26.9481	-2.40902	-2.39554	48.155	-21.5023
638	5.67366	-3.83135	25.1661	2.09503	-2.23246	5.39137	2.0948	-2.23267	11.2118	1.69693	-1.54908	14.2523	-4.07646	-1.0838	16.3055	-7.81233	-0.525522	-5.77578	-4.52375	-0.313604	-4.7594	22.3089	8.47404	34.0667	4.56711	126.124	10.4202	-18.4479	1.04743	-18.8414	-9.1571	3.09104	-7.90927	-3.77029	41.4752	70.7784	0.755171	59.644	26.8515	10.192	1.11039	-11.1147	4.57843	7.69949	26.9321	-2.39779	-2.35995	48.1463	-21.5271
640	5.68356	-3.81364	25.1554	2.10121	-2.2256	5.38641	2.10098	-2.22582	11.2068	1.70117	-1.54357	14.2486	-4.06857	-1.09775	16.3362	-7.80272	-0.55566	-5.71739	-4.54192	-0.379595	-4.78037	22.2961	8.48626	34.0754	4.57017	126.11	10.429	-18.4356	1.05191	-18.8742	-9.13202	3.12001	-7.941	-3.73199	41.4184	70.779	0.721806	59.6227	26.8452	10.2215	1.04046	-11.1077	4.58718	7.68081	26.9166	-2.38914	-2.35327	48.1397	-21.5436
642	5.69414	-3.7933	25.1458	2.10794	-2.21767	5.38186	2.10771	-2.21789	11.2023	1.70576	-1.53723	14.2452	-4.05367	-1.11468	16.3666	-7.78138	-0.593726	-5.6593	-4.5602	-0.449725	-4.79229	22.3013	8.48277	34.0816	4.54414	126.104	10.4388	-18.4352	1.0696	-18.9022	-9.10245	3.16343	-7.92631	-3.70678	41.3944	70.7531	0.685485	59.6437	26.8079	10.2601	1.00418	-11.0582	4.59191	7.68953	26.9041	-2.39335	-2.38663	48.1337	-21.5498
644	5.71023	-3.77348	25.142	2.11696	-2.21058	5.3799	2.11673	-2.2108	11.2003	1.7121	-1.5314	14.2438	-4.0379	-1.13694	16.3937	-7.76035	-0.641635	-5.60702	-4.55653	-0.507384	-4.78728	22.3171	8.46233	34.0979	4.50495	126.141	10.454	-18.4646	1.09788	-18.9174	-9.07958	3.22113	-7.9486	-3.72857	41.3139	70.8053	0.635411	59.7435	26.7221	10.2547	1.01501	-11.1009	4.60224	7.75062	26.8997	-2.448	-2.42451	48.1131	-21.5132
646	5.71924	-3.75539	25.1319	2.12277	-2.20348	5.3752	2.12255	-2.2037	11.1956	1.71606	-1.52572	14.2403	-4.01877	-1.16199	16.422	-7.73417	-0.695911	-5.5523	-4.56066	-0.564304	-4.78972	22.2983	8.47023	34.0925	4.50479	126.12	10.457	-18.4662	1.10477	-18.9443	-9.05057	3.28616	-7.97807	-3.75864	41.2761	70.8497	0.624614	59.8535	26.6196	10.1677	1.02499	-11.1142	4.60143	7.76123	26.8881	-2.45425	-2.43217	48.0971	-21.5083
648	5.72068	-3.73821	25.116	2.12526	-2.19596	5.3679	2.12503	-2.19617	11.1883	1.7175	-1.51992	14.2348	-3.99832	-1.18923	16.4501	-7.70631	-0.754648	-5.49756	-4.57438	-0.624799	-4.80166	22.2453	8.50148	34.0687	4.54113	126.052	10.4468	-18.4386	1.08763	-18.9806	-9.01318	3.35589	-8.00855	-3.77776	41.2843	70.8738	0.642992	59.9484	26.5247	10.0207	1.01898	-11.0761	4.5941	7.71732	26.8686	-2.41032	-2.41112	48.087	-21.5493
650	5.72572	-3.71724	25.1082	2.12961	-2.18723	5.36412	2.12938	-2.18745	11.1846	1.72026	-1.51312	14.232	-3.98657	-1.22104	16.4706	-7.69596	-0.818183	-5.45706	-4.57545	-0.697857	-4.80508	22.2071	8.48247	34.0737	4.54702	126.083	10.4336	-18.434	1.06685	-18.9904	-8.96967	3.4301	-8.03337	-3.74294	41.2635	70.9016	0.593899	59.9945	26.5004	9.96586	0.99289	-11.0199	4.61776	7.70878	26.8549	-2.40749	-2.40862	48.0692	-21.632
652	5.72873	-3.69298	25.1009	2.13339	-2.17687	5.36054	2.13316	-2.17709	11.181	1.7225	-1.50514	14.2293	-3.97598	-1.24266	16.4782	-7.68423	-0.861915	-5.44133	-4.57779	-0.76711	-4.81343	22.1766	8.48294	34.0768	4.54455	126.092	10.4269	-18.4326	1.05936	-19.0081	-8.92397	3.49399	-8.06464	-3.69867	41.2198	70.9349	0.532875	60.045	26.5096	9.82986	0.91509	-10.8863	4.63791	7.6999	26.8436	-2.41556	-2.41261	48.056	-21.6685
654	5.72805	-3.66628	25.0922	2.13582	-2.16508	5.3563	2.13559	-2.1653	11.1767	1.72365	-1.49616	14.2261	-3.96378	-1.25216	16.4761	-7.66536	-0.883502	-5.44436	-4.58604	-0.830608	-4.82971	22.1506	8.51554	34.0691	4.54122	126.057	10.4307	-18.4277	1.06219	-19.0368	-8.87607	3.54525	-8.09791	-3.65125	41.1659	70.9658	0.477012	60.0415	26.5565	9.55819	0.799552	-10.6557	4.6462	7.68287	26.8355	-2.42136	-2.41838	48.0506	-21.6577
656	5.72012	-3.63967	25.0795	2.13511	-2.15256	5.35026	2.13488	-2.15278	11.1707	1.72241	-1.4868	14.2216	-3.9442	-1.25557	16.4842	-7.63082	-0.897148	-5.42847	-4.60884	-0.895812	-4.85563	22.1147	8.58027	34.0345	4.55623	125.986	10.4522	-18.4118	1.04312	-19.0522	-8.81986	3.59178	-8.10384	-3.58311	41.162	70.9534	0.453345	59.6989	26.6961	9.0733	0.738478	-10.2981	4.63675	7.64643	26.8358	-2.38324	-2.40986	48.0564	-21.6918
658	5.71474	-3.61792	25.069	2.13501	-2.14243	5.3453	2.13479	-2.14265	11.1657	1.72177	-1.47921	14.2178	-3.92745	-1.26164	16.4914	-7.60236	-0.914601	-5.41433	-4.6296	-0.96455	-4.8809	22.0812	8.59185	34.0128	4.56436	125.969	10.468	-18.3584	1.01114	-19.0928	-8.76812	3.62638	-8.09878	-3.51231	41.1539	70.9459	0.428578	59.1669	26.8492	8.54154	0.673933	-9.92127	4.63817	7.62635	26.8405	-2.37053	-2.41243	48.0654	-21.7204
660	5.71478	-3.60092	25.0616	2.13677	-2.13494	5.34177	2.13655	-2.13516	11.1622	1.72267	-1.47349	14.2152	-3.91582	-1.27351	16.4959	-7.5853	-0.940701	-5.4049	-4.64471	-1.03829	-4.90192	22.0541	8.55093	34.0076	4.56057	126.006	10.4774	-18.2761	0.971675	-19.156	-8.72244	3.65037	-8.08488	-3.44665	41.1342	70.9498	0.391745	58.5735	26.9802	8.02728	0.600448	-9.57804	4.65295	7.62382	26.8456	-2.38956	-2.42738	48.0739	-21.7308
662	5.72205	-3.58326	25.0539	2.14176	-2.12788	5.33809	2.14155	-2.1281	11.1585	1.726	-1.46791	14.2124	-3.90862	-1.29493	16.4985	-7.57971	-0.982575	-5.39857	-4.65613	-1.11988	-4.91241	22.0385	8.55577	33.9883	4.55209	125.997	10.5026	-18.2269	0.94408	-19.1948	-8.67378	3.6712	-8.04742	-3.3987	41.1197	70.9433	0.321484	58.2901	27.0236	7.57953	0.534552	-9.3459	4.66178	7.60283	26.8367	-2.39759	-2.43444	48.0733	-21.7038
664	5.73224	-3.56238	25.0462	2.14835	-2.1197	5.33442	2.14813	-2.11992	11.1548	1.73046	-1.46139	14.2097	-3.90368	-1.31382	16.5087	-7.57726	-1.01945	-5.37829	-4.66694	-1.20982	-4.93318	22.0381	8.53367	33.9956	4.51564	125.993	10.5318	-18.1936	0.907439	-19.22	-8.63947	3.71335	-8.05571	-3.36584	41.1218	70.9522	0.273016	58.2053	27.038	7.41252	0.508784	-9.2464	4.67096	7.60923	26.833	-2.4169	-2.44925	48.0761	-21.7002
666	5.74313	-3.5424	25.04	2.15513	-2.112	5.33138	2.15491	-2.11222	11.1518	1.7351	-1.45522	14.2075	-3.90103	-1.32491	16.5245	-7.57618	-1.04157	-5.34798	-4.6737	-1.29606	-4.96569	22.0458	8.48361	34.0272	4.45837	125.999	10.5619	-18.1626	0.858075	-19.2401	-8.62532	3.76944	-8.10872	-3.34799	41.1311	70.9733	0.258059	58.289	27.0355	7.52332	0.532418	-9.26847	4.67919	7.63642	26.8362	-2.44135	-2.46839	48.0825	-21.7258
668	5.75036	-3.5451	25.0404	2.15801	-2.11389	5.33158	2.1578	-2.11411	11.152	1.73737	-1.45647	14.2076	-3.90342	-1.31822	16.5283	-7.57816	-1.02869	-5.34149	-4.65579	-1.32718	-4.99604	22.0278	8.46252	34.0384	4.43332	126.001	10.5898	-18.0878	0.799964	-19.285	-8.64073	3.77873	-8.12908	-3.34707	41.0915	70.9642	0.27136	58.5	27.0134	7.68855	0.603815	-9.33631	4.67796	7.61113	26.8332	-2.42654	-2.45931	48.0808	-21.7465
670	5.75554	-3.5488	25.0442	2.15987	-2.11606	5.33337	2.15965	-2.11628	11.1538	1.73888	-1.45799	14.209	-3.90888	-1.30867	16.5279	-7.58474	-1.00929	-5.34287	-4.6429	-1.34577	-5.02211	22.0169	8.45389	34.0352	4.40904	126.012	10.6265	-17.9947	0.736788	-19.33	-8.66226	3.79503	-8.16015	-3.35299	41.0573	70.9767	0.287528	58.7394	26.9759	7.8516	0.715271	-9.46038	4.6697	7.59062	26.837	-2.41154	-2.47341	48.0818	-21.7525
672	5.7596	-3.54691	25.0497	2.16178	-2.11569	5.33575	2.16156	-2.11592	11.1562	1.74028	-1.45761	14.2108	-3.91644	-1.3013	16.5257	-7.59595	-0.993	-5.34763	-4.63974	-1.37013	-5.04012	22.0133	8.45032	34.019	4.3816	126.027	10.6635	-17.8905	0.667559	-19.3705	-8.6784	3.83115	-8.20089	-3.35844	41.0316	71.0164	0.290206	58.9637	26.9261	7.95658	0.83283	-9.60914	4.65773	7.58643	26.8471	-2.40597	-2.50795	48.0898	-21.7362
674	5.76525	-3.53196	25.0495	2.16573	-2.10974	5.33547	2.16551	-2.10996	11.1559	1.74289	-1.45292	14.2106	-3.92479	-1.30236	16.5273	-7.61153	-0.992059	-5.34493	-4.63698	-1.44073	-5.03742	21.9852	8.43154	33.9913	4.36178	126.011	10.6484	-17.7719	0.574656	-19.4098	-8.66445	3.89487	-8.21305	-3.34377	40.9752	71.0552	0.240484	59.0981	26.8723	7.86115	0.83045	-9.65455	4.65373	7.59659	26.8491	-2.41491	-2.49037	48.1173	-21.6728
676	5.77215	-3.51605	25.0569	2.17024	-2.10358	5.33855	2.17003	-2.1038	11.159	1.7459	-1.44806	14.2129	-3.93065	-1.30303	16.5133	-7.62257	-0.990419	-5.37106	-4.63177	-1.50116	-5.03612	21.9654	8.40608	33.9805	4.33486	125.993	10.6504	-17.7043	0.520001	-19.4465	-8.65246	3.94876	-8.2145	-3.33054	40.9208	71.1041	0.17453	59.3207	26.8099	7.77369	0.780432	-9.70738	4.6522	7.60386	26.852	-2.42263	-2.52971	48.1173	-21.6365
678	5.77935	-3.50334	25.0725	2.1745	-2.09893	5.3453	2.17428	-2.09915	11.1657	1.7488	-1.44437	14.218	-3.93456	-1.30026	16.4856	-7.62898	-0.982388	-5.42287	-4.62636	-1.53788	-5.03725	21.9555	8.38329	33.9846	4.30977	125.971	10.6772	-17.6976	0.509701	-19.4853	-8.65198	3.98215	-8.21116	-3.32232	40.8827	71.1592	0.106077	59.6332	26.7478	7.74295	0.716693	-9.77909	4.65003	7.60967	26.8575	-2.42585	-2.62274	48.094	-21.6476
680	5.78337	-3.50026	25.0847	2.17645	-2.09812	5.35065	2.17623	-2.09835	11.1711	1.75019	-1.44367	14.222	-3.94438	-1.28931	16.4699	-7.64315	-0.957967	-5.45305	-4.6319	-1.54566	-5.02193	21.9331	8.40393	33.9632	4.33804	125.919	10.696	-17.7408	0.517095	-19.5409	-8.67357	3.98915	-8.21597	-3.31108	40.8981	71.2015	0.0537923	59.8715	26.7251	7.76473	0.713327	-9.81537	4.64172	7.64796	26.8634	-2.43458	-2.65028	48.1074	-21.7137
682	5.78304	-3.49313	25.1021	2.17685	-2.09519	5.35831	2.17663	-2.09542	11.1787	1.7503	-1.44148	14.2277	-3.94444	-1.27876	16.4618	-7.63962	-0.938183	-5.46888	-4.65334	-1.56339	-5.00702	21.8986	8.38989	33.9472	4.37835	125.853	10.7048	-17.7162	0.476344	-19.6272	-8.69135	3.9911	-8.20644	-3.31262	40.8836	71.2242	0.0181256	60.069	26.7164	7.81168	0.746381	-9.85185	4.61687	7.64526	26.8714	-2.40491	-2.68079	48.1247	-21.826
684	5.78034	-3.47847	25.1282	2.17689	-2.08884	5.36967	2.17667	-2.08906	11.1901	1.74993	-1.43678	14.2362	-3.93648	-1.2707	16.4555	-7.62233	-0.925909	-5.48078	-4.69046	-1.59354	-4.99246	21.8481	8.33294	33.9424	4.43057	125.787	10.6931	-17.5928	0.378408	-19.7547	-8.70413	3.99063	-8.17661	-3.32961	40.8299	71.2268	-0.00143794	60.2316	26.7176	7.87972	0.806903	-9.89099	4.56648	7.59013	26.9011	-2.33145	-2.69978	48.2248	-21.9296
686	5.78517	-3.45751	25.1666	2.18073	-2.08064	5.38641	2.18051	-2.08086	11.2068	1.75228	-1.43048	14.2488	-3.94255	-1.26624	16.4331	-7.63202	-0.914323	-5.5231	-4.7445	-1.61008	-4.95899	21.7778	8.26334	33.9456	4.51779	125.805	10.6272	-17.3769	0.263421	-19.9516	-8.73123	3.97918	-8.1332	-3.36037	40.776	71.219	-0.0056518	60.3692	26.7323	7.99651	0.885193	-9.91032	4.46158	7.54624	27.0032	-2.22484	-2.65005	48.6832	-21.9456
688	5.79139	-3.42257	25.2241	2.18639	-2.0667	5.41143	2.18618	-2.06692	11.2319	1.75564	-1.41982	14.2676	-3.95392	-1.25591	16.382	-7.64952	-0.888444	-5.61916	-4.76228	-1.59456	-4.9344	21.6403	8.26291	33.9468	4.7079	125.588	10.5344	-17.0791	0.118398	-20.1736	-8.77367	3.94513	-8.02594	-3.38074	40.7525	71.1825	-0.0269703	60.4996	26.7646	8.0612	0.906848	-9.9366	4.35587	7.2961	27.299	-2.18969	-2.24695	49.7182	-21.0254
690	5.79525	-3.37363	25.2959	2.1923	-2.04661	5.44262	2.19209	-2.04683	11.2631	1.75881	-1.40457	14.2909	-3.96793	-1.24134	16.3086	-7.67049	-0.852587	-5.75716	-4.72992	-1.55281	-4.93407	21.4383	8.31608	33.9604	4.98441	125.134	10.4046	-16.6868	-0.059927	-20.441	-8.83143	3.88443	-7.85597	-3.39455	40.7689	71.1188	-0.0677029	60.6244	26.8089	8.04975	0.873486	-9.96565	4.25665	6.7804	27.7691	-2.125	-1.51046	51.2402	-19.2973
692	5.78456	-3.31588	25.3582	2.19284	-2.02112	5.46945	2.19263	-2.02135	11.2899	1.75766	-1.38558	14.311	-3.97858	-1.23817	16.249	-7.68924	-0.839529	-5.86861	-4.64663	-1.53475	-5.00273	21.213	8.30025	34.0474	5.25017	124.85	10.1899	-16.1787	-0.304667	-20.8597	-8.90362	3.79174	-7.6803	-3.44888	40.8331	71.0578	-0.100922	60.7262	26.836	7.93714	0.866923	-9.94645	4.13055	5.89354	28.2306	-1.50255	-0.784115	52.6973	-18.316
694	5.77991	-3.26364	25.4083	2.19558	-1.9985	5.49092	2.19537	-1.99872	11.3114	1.75835	-1.36858	14.3271	-3.99456	-1.24501	16.2135	-7.72108	-0.844249	-5.93494	-4.53992	-1.50294	-5.03513	21.0446	8.12594	34.1772	5.37209	124.09	9.85188	-15.3366	-0.446548	-21.497	-8.96899	3.6948	-7.49488	-3.48586	40.8797	70.9759	-0.148724	60.8232	26.8828	7.96195	0.888258	-9.94905	3.99626	5.27949	28.5857	-1.04454	-0.130646	53.7731	-17.3886
696	5.79061	-3.22319	25.4457	2.20396	-1.98238	5.50698	2.20375	-1.98261	11.3274	1.76364	-1.3561	14.3391	-4.02279	-1.25647	16.2007	-7.7767	-0.854332	-5.95871	-4.41764	-1.4352	-5.05704	21.0053	7.67352	34.4604	5.1887	122.803	9.36772	-14.196	-0.465614	-22.2854	-9.03131	3.58579	-7.24624	-3.50572	40.9062	70.8112	-0.19628	60.9222	26.9489	8.11998	0.937543	-9.99538	3.86435	5.04884	28.8141	-0.901571	0.381238	54.4092	-16.5452
698	5.8303	-3.20559	25.4716	2.22281	-1.97897	5.51824	2.22261	-1.9792	11.3387	1.77752	-1.3525	14.3477	-4.07814	-1.24693	16.2011	-7.87413	-0.817036	-5.96022	-4.26508	-1.2949	-5.24591	21.3554	6.47799	35.3247	4.04809	121.446	8.66436	-13.1318	-0.382017	-22.9884	-9.12956	3.38681	-6.65777	-3.56784	40.969	70.2682	-0.149866	61.0437	26.9852	8.16407	1.01222	-10.1311	3.767	5.01622	28.9633	-0.957075	0.460202	54.7462	-16.4936
700	5.90138	-3.18956	25.513	2.25506	-1.97955	5.53638	2.25486	-1.97979	11.3568	1.80164	-1.35114	14.3614	-4.17401	-1.2451	16.1522	-8.04849	-0.776278	-6.05427	-4.18035	-1.00909	-5.71349	21.5862	5.47988	36.6732	3.41018	119.787	7.98025	-12.2042	-0.350669	-23.4474	-9.23216	3.23581	-6.22422	-3.61534	41.0626	69.9213	-0.155889	61.103	27.0895	8.06268	1.03306	-10.1586	3.76945	4.87493	29.0729	-0.959247	0.617437	54.95	-16.5812
702	6.01378	-3.16438	25.572	2.30612	-1.98051	5.56222	2.30591	-1.98075	11.3826	1.83983	-1.34901	14.381	-4.31269	-1.26585	16.0429	-8.30935	-0.757434	-6.26073	-4.16551	-0.569482	-6.35705	21.6073	4.80638	38.4984	3.72306	117.561	7.17915	-11.5235	-0.373958	-23.6414	-9.33029	3.1531	-6.03775	-3.66623	41.1821	69.8641	-0.218469	61.1204	27.2704	7.88718	1.01683	-10.0822	3.85486	4.61782	29.1737	-0.876662	0.867837	55.0924	-16.6527
704	6.21114	-3.13192	25.6272	2.39498	-1.98675	5.58618	2.39477	-1.98699	11.4066	1.90662	-1.34864	14.3994	-4.52097	-1.33226	15.8958	-8.7137	-0.793881	-6.53733	-4.16594	0.0934703	-6.65844	21.4713	4.31923	40.861	5.83895	113.121	5.25433	-11.3513	-0.293397	-23.8551	-9.44679	3.03006	-5.95285	-3.8337	41.2857	69.8774	-0.220902	61.3015	27.4603	8.01598	1.13889	-10.135	3.86535	4.5475	29.3414	-0.847731	0.781088	55.2665	-16.7335
706	6.42098	-2.95851	25.6953	2.50333	-1.93313	5.61358	2.50314	-1.93341	11.434	1.98456	-1.30241	14.4204	-4.57956	-1.48249	15.7035	-8.87632	-1.0344	-6.8872	-4.03448	0.237306	-6.64049	22.0852	1.71972	43.1498	5.85205	112.61	3.45505	-11.5387	-0.206451	-22.76	-9.32196	3.1816	-6.17525	-4.14388	41.5568	70.1997	-0.158027	61.2784	27.712	8.05699	1.16529	-10.1493	3.97156	4.70291	29.5282	-1.03601	0.512327	55.3354	-16.856
708	6.60589	-2.64122	25.7676	2.61523	-1.8145	5.64031	2.61504	-1.81477	11.4607	2.0614	-1.20728	14.4406	-4.47704	-1.71719	15.5245	-8.77718	-1.48952	-7.20079	-3.81375	-0.153903	-6.39505	23.2443	-1.76676	45.0531	4.0971	115.332	1.867	-11.9481	-0.119822	-20.6612	-8.99792	3.65652	-6.53172	-4.4935	41.8916	70.6363	-0.064447	61.1323	28.0038	8.07573	1.14617	-10.1374	4.16723	4.9894	29.7032	-1.3689	0.164445	55.292	-17.0364
710	6.6841	-2.28093	25.7878	2.68536	-1.66581	5.64335	2.6852	-1.66608	11.4638	2.10534	-1.09198	14.4428	-4.3636	-2.02978	15.6502	-8.68257	-2.11125	-6.93993	-3.88446	-0.376124	-6.32342	22.5857	2.0285	46.3033	5.61366	111.391	0.0753543	-11.6847	-0.0709509	-20.1211	-8.99581	4.45103	-6.05518	-4.37187	41.6463	70.0497	-0.152815	61.6343	28.1895	8.76712	1.56017	-10.3162	4.26314	4.9215	29.7751	-1.36709	0.0615593	55.2766	-17.2552
712	6.7619	-2.02067	25.8333	2.74511	-1.56102	5.65902	2.74495	-1.56131	11.4794	2.14398	-1.01022	14.4544	-4.35409	-2.18825	15.6087	-8.72369	-2.40188	-7.00474	-3.73946	-0.63424	-6.33962	21.4327	4.26069	47.6464	7.12847	108.801	-1.83303	-12.7868	0.697951	-19.9833	-8.88696	4.93837	-6.00074	-4.4544	41.554	69.8686	-0.0292125	61.8279	28.4769	9.30328	1.82414	-10.442	4.4084	4.84279	29.848	-1.25153	-0.0456013	55.0247	-17.8394
714	6.83103	-1.89599	25.912	2.78733	-1.51484	5.69166	2.78718	-1.51512	11.5121	2.17287	-0.973375	14.479	-4.40395	-2.17004	15.3824	-8.8121	-2.33541	-7.42928	-3.38951	-0.923694	-6.43199	20.3268	3.5398	49.3357	8.08924	108.727	-3.69307	-15.0653	1.97718	-19.9639	-8.63188	5.02714	-6.39054	-4.77717	41.6719	70.2103	0.278321	61.6453	28.7695	9.5479	1.85781	-10.4847	4.58144	4.90027	29.9021	-1.14841	-0.256569	54.4983	-18.7059
716	6.74298	-1.88145	25.9948	2.74992	-1.50081	5.7285	2.74977	-1.50109	11.5489	2.144	-0.965203	14.5064	-4.14496	-2.10861	15.3443	-8.31892	-2.31612	-7.4992	-3.39215	-1.11645	-6.5783	20.0102	1.94064	51.3288	8.18159	108.94	-5.71107	-15.711	2.08168	-19.4113	-8.54488	5.03407	-6.11753	-4.84032	41.5013	70.1847	0.229945	61.6983	28.4694	9.67451	1.86699	-10.498	4.56866	5.44012	29.7408	-1.42917	-0.811287	53.7693	-19.2683
718	6.66599	-1.94289	26.0177	2.71002	-1.52009	5.73995	2.70986	-1.52037	11.5604	2.11522	-0.981991	14.5149	-3.88536	-2.09172	15.4121	-7.83901	-2.38493	-7.36885	-3.23088	-1.24536	-6.63811	19.6072	1.72306	52.6314	8.23442	108.193	-7.46887	-15.934	1.89684	-18.6754	-8.44132	4.99281	-5.93051	-4.88122	41.5065	70.1627	0.276707	61.8214	28.0384	10.1166	1.91267	-10.6904	4.48065	5.94557	29.5819	-1.6761	-1.29025	53.0062	-19.5768
720	6.63992	-2.07771	25.9711	2.68535	-1.57548	5.72153	2.68518	-1.57576	11.542	2.09997	-1.02477	14.5011	-3.70014	-2.11938	15.5371	-7.50947	-2.51052	-7.13088	-2.8509	-1.28038	-6.62513	18.9844	3.00101	53.188	8.31837	106.565	-8.86038	-16.0252	1.6433	-17.869	-8.32505	4.87396	-5.93476	-4.94224	41.7227	70.205	0.451038	61.9693	27.5807	10.8253	1.97144	-11.0288	4.35126	6.27998	29.4942	-1.79499	-1.58726	52.3642	-19.6422
722	6.66114	-2.32709	25.8845	2.67006	-1.68495	5.68701	2.66988	-1.68523	11.5074	2.09488	-1.1074	14.4755	-3.60578	-2.07949	15.5657	-7.32259	-2.47368	-7.07892	-2.47414	-1.06822	-6.74006	18.6073	3.6609	53.773	8.37509	105.955	-9.87193	-16.3342	1.46917	-17.0993	-8.35355	4.46375	-5.91948	-5.0051	41.8868	70.3	0.485632	62.0759	27.0941	11.1101	1.87231	-11.1351	4.22046	6.39516	29.5464	-1.79381	-1.70058	52.2793	-19.4169
724	6.73736	-2.61914	25.7754	2.67473	-1.81819	5.64315	2.67455	-1.81847	11.4636	2.10614	-1.20662	14.443	-3.60943	-1.99026	15.5387	-7.29724	-2.30781	-7.13522	-2.17016	-0.780322	-6.95928	18.3597	3.69916	54.4399	8.52975	106.125	-10.5565	-16.7074	1.49035	-16.7067	-8.49382	3.96611	-5.93514	-5.10784	41.9705	70.4038	0.540826	62.0795	26.6423	11.4312	1.72818	-11.1319	4.13292	6.35157	29.6884	-1.62339	-1.70866	52.3848	-19.5422
726	6.85819	-2.90904	25.6636	2.69924	-1.95488	5.59807	2.69904	-1.95516	11.4185	2.13244	-1.30727	14.4097	-3.6826	-1.86408	15.464	-7.38569	-2.0464	-7.28402	-1.97324	-0.514468	-7.23387	18.1895	3.29744	55.1352	8.7884	106.848	-10.9425	-17.0756	1.68065	-16.7293	-8.69829	3.48214	-5.96143	-5.25571	41.9826	70.489	0.641617	62.0149	26.2455	11.8238	1.60893	-11.0973	4.10728	6.2813	29.8596	-1.41458	-1.6848	52.5141	-19.9935
728	6.98579	-3.09699	25.5968	2.73665	-2.04847	5.57142	2.73644	-2.04875	11.3918	2.1659	-1.375	14.3902	-3.71555	-1.74853	15.3525	-7.40507	-1.81704	-7.49983	-1.92459	-0.493574	-7.35848	17.9173	3.49537	55.4676	9.0357	107.232	-11.0847	-17.2818	1.80622	-16.9584	-8.80316	3.22892	-5.91625	-5.43317	42.0226	70.4959	0.7608	62.0842	25.9198	12.0166	1.7121	-11.2717	4.17096	6.70119	29.8612	-1.80285	-1.84384	52.3358	-19.9735
730	7.07246	-3.21074	25.5909	2.76314	-2.10654	5.57063	2.76292	-2.10682	11.3911	2.18907	-1.41692	14.3899	-3.69073	-1.63812	15.2266	-7.321	-1.61765	-7.74093	-1.946	-0.555875	-7.41765	17.6712	3.8453	55.5956	9.20357	107.436	-11.0665	-17.2233	1.74233	-17.1912	-8.81101	3.04503	-5.72216	-5.64116	42.0904	70.431	0.857152	62.289	25.5931	12.2894	1.85338	-11.5002	4.21995	7.06519	29.8092	-2.108	-2.02491	52.0286	-19.962
732	7.11086	-3.26334	25.6346	2.77425	-2.13389	5.59088	2.77403	-2.13418	11.4113	2.1989	-1.43684	14.4052	-3.61107	-1.53939	15.1006	-7.14112	-1.46021	-7.97993	-2.00234	-0.654941	-7.43096	17.4971	4.21537	55.5651	9.26441	107.54	-10.9382	-16.9306	1.49491	-17.3546	-8.73467	2.90742	-5.41098	-5.85304	42.1764	70.3287	0.919179	62.5567	25.2572	12.6389	1.96401	-11.7093	4.24147	7.21663	29.7405	-2.18021	-2.16112	51.6577	-20.0522
734	7.1243	-3.2881	25.6668	2.77735	-2.14648	5.60559	2.77713	-2.14677	11.426	2.2019	-1.44616	14.4163	-3.5103	-1.47505	15.0047	-6.935	-1.37538	-8.15998	-2.04088	-0.75805	-7.41049	17.4739	4.35292	55.4222	9.17667	107.9	-10.7779	-16.6009	1.23509	-17.4108	-8.64094	2.87309	-5.18575	-5.9634	42.2265	70.3279	0.936967	62.5769	24.9467	12.7918	1.93632	-11.7283	4.29737	6.98004	29.7018	-2.00681	-2.10279	51.3297	-20.2348
736	7.13576	-3.30434	25.6628	2.78075	-2.15463	5.6041	2.78053	-2.15491	11.4245	2.20492	-1.45205	14.4152	-3.4568	-1.42779	14.9212	-6.82098	-1.30492	-8.31702	-2.04361	-0.804974	-7.40397	17.4567	4.62984	55.2589	9.073	107.999	-10.6219	-16.4709	1.07402	-17.3472	-8.55585	2.83617	-5.05536	-6.04135	42.2538	70.3681	0.973933	62.4426	24.6858	12.8884	1.87375	-11.6336	4.3339	6.83504	29.7246	-1.94361	-2.10669	51.0294	-20.4393
738	7.15096	-3.32472	25.6223	2.78571	-2.16442	5.58647	2.78549	-2.16471	11.4069	2.20925	-1.45901	14.402	-3.46879	-1.38768	14.8463	-6.82856	-1.22342	-8.45908	-2.01108	-0.790247	-7.42455	17.4112	5.03781	55.1223	9.00494	107.843	-10.5015	-16.5526	1.03191	-17.2048	-8.50028	2.77157	-5.01546	-6.10032	42.273	70.4131	1.04807	62.2098	24.4871	12.9849	1.81063	-11.4796	4.34502	6.84516	29.7775	-2.0133	-2.18557	50.7401	-20.6448
740	7.16634	-3.37282	25.5745	2.78805	-2.18619	5.56607	2.78783	-2.18647	11.3865	2.21231	-1.47505	14.3868	-3.54985	-1.33163	14.7832	-6.95555	-1.08735	-8.58175	-1.97024	-0.75856	-7.47737	17.3426	5.18222	55.0969	9.04322	107.961	-10.4925	-16.6444	1.06662	-17.174	-8.52468	2.68773	-5.02373	-6.12903	42.3536	70.3599	1.17652	62.0232	24.3776	13.2209	1.7775	-11.4176	4.34607	6.76926	29.6889	-1.92876	-2.11544	50.3838	-20.8525
742	7.16993	-3.42722	25.5442	2.78446	-2.20977	5.55357	2.78423	-2.21006	11.374	2.21102	-1.49284	14.3775	-3.62888	-1.26598	14.7058	-7.07521	-0.933632	-8.73175	-1.94387	-0.729104	-7.50832	17.2601	5.30278	55.0768	9.09918	108.061	-10.5136	-16.6235	1.05282	-17.2384	-8.55458	2.59535	-4.98556	-6.17457	42.35	70.272	1.27565	61.9662	24.2974	13.3842	1.83452	-11.4274	4.37625	6.75102	29.5765	-1.86872	-2.07401	50.035	-21.0158
744	7.16201	-3.48068	25.5373	2.77574	-2.23214	5.55146	2.7755	-2.23243	11.3719	2.20579	-1.51008	14.3759	-3.68493	-1.1976	14.6093	-7.152	-0.782478	-8.91692	-1.92762	-0.712518	-7.51673	17.1642	5.43747	55.0491	9.15095	108.095	-10.5343	-16.4869	0.978021	-17.3756	-8.57365	2.49749	-4.88746	-6.2471	42.2757	70.1778	1.33108	62.0471	24.226	13.4369	1.96258	-11.5086	4.44546	6.80241	29.4783	-1.86129	-2.08429	49.7279	-21.1367
746	7.15378	-3.51876	25.5481	2.76824	-2.24805	5.55696	2.76801	-2.24834	11.3774	2.20108	-1.52245	14.38	-3.70786	-1.15221	14.4953	-7.17719	-0.684833	-9.13246	-1.87694	-0.735377	-7.55844	17.038	5.54474	55.0595	9.19432	108.084	-10.4986	-16.3795	0.932156	-17.4861	-8.58224	2.39704	-4.77484	-6.35383	42.3327	70.129	1.3844	62.1882	24.1349	13.4317	2.02612	-11.675	4.55604	6.86937	29.4492	-1.88302	-2.09637	49.5256	-21.2854
748	7.15688	-3.57577	25.5629	2.76376	-2.27339	5.56449	2.76353	-2.27367	11.3849	2.19916	-1.5417	14.3857	-3.72728	-1.10595	14.4045	-7.19539	-0.588158	-9.30473	-1.80672	-0.716669	-7.59391	16.9353	5.60588	55.1035	9.23265	108.108	-10.504	-16.2623	0.895227	-17.5861	-8.62463	2.28015	-4.69065	-6.38692	42.3996	70.1485	1.34077	62.3859	24.076	13.3603	2.02058	-11.8036	4.65131	6.87274	29.4364	-1.87312	-2.00297	49.4098	-21.3857
750	7.17456	-3.66188	25.573	2.76277	-2.31277	5.57052	2.76254	-2.31305	11.3909	2.20067	-1.57125	14.3903	-3.75327	-1.05065	14.3529	-7.22178	-0.474571	-9.40471	-1.70931	-0.622385	-7.62574	16.8688	5.63459	55.1708	9.26396	108.165	-10.5585	-16.1537	0.872383	-17.67	-8.71942	2.14014	-4.65608	-6.33043	42.4482	70.2322	1.21177	62.621	24.0673	13.2269	1.96595	-11.8426	4.71724	6.80629	29.4275	-1.82981	-1.83248	49.3539	-21.4393
752	7.20901	-3.78969	25.5617	2.76515	-2.37165	5.56774	2.76491	-2.37193	11.3882	2.20586	-1.61516	14.3884	-3.79745	-0.97278	14.3613	-7.2723	-0.316089	-9.39493	-1.53587	-0.384549	-7.69649	16.8419	5.70494	55.2178	9.27543	108.175	-10.601	-16.1387	0.884983	-17.7112	-8.90382	1.95121	-4.70297	-6.22605	42.4624	70.3319	1.13081	62.8499	24.1344	13.0275	1.95145	-11.7201	4.75788	6.72443	29.423	-1.8101	-1.82588	49.2724	-21.5118
754	7.23603	-3.91251	25.5378	2.76492	-2.42743	5.55932	2.76467	-2.42772	11.3798	2.20892	-1.65687	14.3822	-3.84526	-0.895818	14.4061	-7.3297	-0.159878	-9.31736	-1.3674	-0.139871	-7.79869	16.8006	5.81717	55.2709	9.28851	108.107	-10.6476	-16.2131	0.963419	-17.7468	-9.09654	1.80855	-4.81851	-6.11112	42.4656	70.4714	1.07006	63.0209	24.2423	12.8882	2.02637	-11.4865	4.78533	6.68961	29.4179	-1.81524	-1.82614	49.1607	-21.6264
756	7.24923	-4.01546	25.5085	2.76071	-2.47311	5.54819	2.76046	-2.47339	11.3686	2.20844	-1.69124	14.3739	-3.89302	-0.82752	14.4711	-7.39039	-0.0206288	-9.20183	-1.23108	0.0640486	-7.90866	16.7303	5.94274	55.3309	9.31516	107.981	-10.7139	-16.3444	1.09722	-17.7906	-9.26301	1.72548	-4.93482	-6.02187	42.492	70.5965	1.05207	63.0962	24.3554	12.8356	2.19212	-11.1748	4.80172	6.71161	29.4033	-1.83218	-1.81588	49.0125	-21.782
758	7.24711	-4.09036	25.4932	2.75248	-2.50527	5.54273	2.75222	-2.50555	11.3632	2.20415	-1.71575	14.3699	-3.94056	-0.771982	14.5193	-7.45565	0.0961677	-9.11693	-1.15207	0.179216	-7.9343	16.6168	5.95549	55.3793	9.38865	107.922	-10.8637	-16.3878	1.20689	-17.863	-9.34862	1.6551	-4.78404	-6.05568	42.6722	70.4607	1.19542	62.9653	24.3648	12.8884	2.40315	-10.8635	4.79585	6.74852	29.3532	-1.78572	-1.8524	48.8208	-21.9521
760	7.24652	-4.13165	25.4934	2.74811	-2.52318	5.54356	2.74785	-2.52346	11.364	2.20191	-1.72941	14.3705	-3.98285	-0.746776	14.5408	-7.52294	0.157123	-9.07977	-1.12766	0.218352	-7.92406	16.5481	5.92345	55.4361	9.44566	107.919	-10.9984	-16.4627	1.33923	-17.9347	-9.3824	1.61664	-4.5545	-6.1439	42.8233	70.2825	1.31086	62.8344	24.3409	12.7585	2.58136	-10.5488	4.81105	6.8387	29.2607	-1.7925	-1.92935	48.6011	-22.0496
762	7.24568	-4.14087	25.511	2.74663	-2.52737	5.55154	2.74637	-2.52765	11.372	2.20102	-1.73267	14.3765	-4.01551	-0.747814	14.535	-7.58267	0.168087	-9.09177	-1.15203	0.200166	-7.88775	16.5267	5.88137	55.501	9.48544	107.949	-11.1032	-16.5897	1.50242	-17.9996	-9.37335	1.60113	-4.29573	-6.26445	42.9157	70.1107	1.36285	62.7639	24.3059	12.4459	2.70447	-10.2615	4.85016	6.98736	29.137	-1.87044	-2.03757	48.3724	-22.0677
764	7.21945	-4.13314	25.5502	2.73553	-2.52197	5.56879	2.73527	-2.52225	11.3892	2.19234	-1.72936	14.3894	-4.02648	-0.736775	14.5074	-7.59842	0.194006	-9.14415	-1.20577	0.199794	-7.81808	16.474	5.92208	55.5491	9.56611	107.901	-11.2102	-16.7552	1.70476	-18.067	-9.32271	1.54942	-4.01829	-6.39791	43.0058	69.9318	1.39063	62.81	24.282	12.2356	2.78898	-10.1018	4.87825	7.18873	29.043	-1.98269	-2.14615	48.1792	-22.0734
766	7.18175	-4.09424	25.5961	2.72248	-2.50196	5.58842	2.72222	-2.50224	11.4088	2.18135	-1.71524	14.404	-4.02869	-0.7455	14.5063	-7.60574	0.179007	-9.14579	-1.26942	0.144589	-7.76991	16.4023	5.93595	55.6156	9.66665	107.887	-11.3377	-16.9084	1.86328	-18.0973	-9.28833	1.54572	-3.86498	-6.49682	43.0931	69.8048	1.42779	62.8029	24.3003	12.1088	2.82361	-10.0287	4.91387	7.40447	28.9235	-2.1185	-2.22668	48.0795	-22.0647
768	7.13754	-4.02838	25.6418	2.70929	-2.46956	5.60751	2.70903	-2.46984	11.4279	2.16955	-1.69186	14.4181	-4.02096	-0.778996	14.5402	-7.60443	0.113032	-9.08059	-1.33355	0.034939	-7.753	16.3226	5.92684	55.7008	9.7689	107.898	-11.4853	-17.0392	1.95877	-18.0723	-9.2828	1.59724	-3.83831	-6.54823	43.1591	69.7309	1.46588	62.7362	24.3618	12.055	2.80827	-10.0188	4.95579	7.59996	28.7769	-2.25077	-2.26548	48.0634	-22.0568
770	7.09554	-3.96119	25.6757	2.69733	-2.43662	5.62133	2.69708	-2.4369	11.4418	2.15867	-1.66797	14.4283	-3.98376	-0.834198	14.5891	-7.55772	-0.00467067	-8.98505	-1.38564	-0.0730879	-7.75012	16.2759	6.01903	55.7749	9.81153	107.797	-11.6288	-17.169	1.99836	-17.9551	-9.29557	1.65739	-3.78901	-6.55494	43.1094	69.6465	1.42249	62.7552	24.4297	12.0129	2.74238	-10.0179	4.99029	7.68153	28.643	-2.29198	-2.24451	48.0254	-22.108
772	7.04972	-3.90128	25.7085	2.68301	-2.40645	5.63483	2.68276	-2.40673	11.4553	2.14616	-1.64629	14.4383	-3.94579	-0.881914	14.6615	-7.50666	-0.110299	-8.84607	-1.43489	-0.144003	-7.75091	16.246	6.11394	55.8424	9.83795	107.679	-11.7726	-17.2629	2.02357	-17.8146	-9.30487	1.71965	-3.79215	-6.5339	43.079	69.5987	1.38558	62.8027	24.5264	12.008	2.67873	-9.99733	4.98653	7.69732	28.518	-2.26431	-2.18838	47.9891	-22.1506
774	7.00053	-3.84894	25.7424	2.66645	-2.37925	5.64895	2.6662	-2.37952	11.4694	2.13216	-1.62695	14.4488	-3.91533	-0.917832	14.7489	-7.46465	-0.192333	-8.68009	-1.48435	-0.179786	-7.75215	16.228	6.1833	55.8974	9.85799	107.579	-11.9076	-17.3098	2.03632	-17.681	-9.30687	1.78041	-3.84443	-6.49265	43.0817	69.5884	1.36427	62.8491	24.6639	11.9586	2.6297	-9.93953	4.94746	7.68074	28.4032	-2.19587	-2.12096	47.964	-22.1824
776	6.95519	-3.79436	25.7761	2.6518	-2.35144	5.66295	2.65156	-2.35172	11.4834	2.11956	-1.60706	14.4591	-3.89914	-0.952791	14.8109	-7.44819	-0.265725	-8.5621	-1.53644	-0.230668	-7.75401	16.2148	6.18657	55.9155	9.87189	107.572	-12.0003	-17.2889	1.98889	-17.6057	-9.31472	1.8357	-3.87689	-6.44346	43.0309	69.5753	1.31316	62.832	24.8758	11.5333	2.5989	-9.83107	4.9167	7.72669	28.3044	-2.19002	-2.12051	47.9848	-22.2538
778	6.90678	-3.72458	25.8114	2.63734	-2.31673	5.6774	2.63711	-2.317	11.4978	2.1067	-1.58199	14.4698	-3.87839	-1.00687	14.8714	-7.43054	-0.375612	-8.44565	-1.60252	-0.303351	-7.76261	16.1998	6.24839	55.9083	9.89004	107.51	-12.0565	-17.2873	1.96025	-17.5503	-9.3075	1.9175	-3.92987	-6.37088	43.0232	69.6086	1.24868	62.6962	25.1085	10.862	2.49789	-9.60398	4.89481	7.78635	28.2078	-2.18154	-2.09392	48.01	-22.3784
780	6.85452	-3.63864	25.8487	2.62282	-2.27462	5.6925	2.62259	-2.27489	11.5129	2.09336	-1.55139	14.4809	-3.84908	-1.08435	14.9382	-7.40596	-0.531754	-8.31579	-1.68168	-0.395912	-7.7741	16.1862	6.36379	55.8757	9.90969	107.385	-12.0806	-17.3065	1.95538	-17.5113	-9.28288	2.02044	-3.98633	-6.27725	43.0718	69.668	1.17817	62.4554	25.3438	10.0383	2.32515	-9.25762	4.87994	7.84532	28.1058	-2.16332	-2.04194	48.028	-22.5274
782	6.80306	-3.54298	25.8854	2.60964	-2.22834	5.70716	2.60941	-2.22861	11.5276	2.0808	-1.51759	14.4918	-3.81223	-1.18404	15.0235	-7.37563	-0.732258	-8.14994	-1.75784	-0.496435	-7.76988	16.1928	6.3827	55.8025	9.90743	107.304	-12.0886	-17.2511	1.91487	-17.5172	-9.2499	2.09436	-3.93314	-6.18548	43.1505	69.6091	1.12	62.239	25.5544	9.37111	2.15779	-8.85536	4.85907	7.87504	27.9849	-2.16177	-2.06055	48.0373	-22.5749
784	6.73785	-3.46475	25.9418	2.58855	-2.18853	5.73091	2.58832	-2.1888	11.5513	2.06266	-1.48913	14.5094	-3.78271	-1.2776	15.1175	-7.35604	-0.91926	-7.96858	-1.84099	-0.548024	-7.74059	16.2221	6.39513	55.7316	9.90364	107.289	-12.0716	-17.2235	1.86972	-17.5003	-9.2228	2.13854	-3.90911	-6.08669	43.1924	69.6017	1.04032	61.9616	25.8105	8.55185	2.09669	-8.42259	4.82355	7.95073	27.8289	-2.15885	-2.06384	48.0175	-22.527
786	6.67024	-3.4125	26.0095	2.5637	-2.15992	5.76011	2.56348	-2.16019	11.5805	2.04234	-1.46928	14.5311	-3.76197	-1.35472	15.2167	-7.34602	-1.07325	-7.7786	-1.913	-0.540959	-7.69817	16.2612	6.42929	55.6786	9.90725	107.315	-12.0412	-17.2548	1.83792	-17.4435	-9.20859	2.1609	-3.94358	-5.97599	43.1946	69.6936	0.93782	61.612	26.0984	7.53849	2.12439	-7.95045	4.77703	8.03963	27.6662	-2.1428	-2.04507	47.9763	-22.414
788	6.66541	-3.39182	26.0338	2.56346	-2.15077	5.77059	2.56324	-2.15103	11.591	2.04161	-1.4625	14.5389	-3.73604	-1.40464	15.3124	-7.31634	-1.17929	-7.59667	-1.88845	-0.496872	-7.70464	16.2514	6.53099	55.6626	9.93964	107.231	-12.0454	-17.3796	1.8688	-17.3446	-9.222	2.20437	-4.02348	-5.8395	43.226	69.9273	0.839645	61.2067	26.2939	6.43849	2.0361	-7.32801	4.74373	7.9168	27.6337	-2.07426	-2.06097	47.9713	-22.3682
790	6.65799	-3.38109	26.0401	2.56125	-2.14544	5.77319	2.56103	-2.1457	11.5936	2.03964	-1.45865	14.5408	-3.73102	-1.43982	15.4325	-7.31889	-1.25197	-7.37064	-1.844	-0.425558	-7.71696	16.2362	6.62738	55.6619	9.95769	107.13	-12.0749	-17.5381	1.91918	-17.2301	-9.2365	2.23335	-4.1406	-5.67986	43.2374	70.2034	0.730304	60.8004	26.4587	5.27058	2.08825	-6.68012	4.7097	7.82279	27.631	-2.03439	-2.05205	47.9504	-22.3436
792	6.63666	-3.37333	26.0346	2.55279	-2.13984	5.77062	2.55257	-2.1401	11.591	2.03299	-1.45493	14.5388	-3.75159	-1.46709	15.5792	-7.3647	-1.30229	-7.09632	-1.80908	-0.347592	-7.72294	16.2226	6.70913	55.6585	9.9617	107.039	-12.1207	-17.6988	1.97117	-17.1184	-9.24565	2.25237	-4.26584	-5.51431	43.2323	70.4527	0.631176	60.4094	26.5922	4.12433	2.27213	-6.08967	4.67755	7.77755	27.6186	-2.01746	-2.00934	47.8978	-22.3239
794	6.61337	-3.36261	26.0234	2.54381	-2.13268	5.76549	2.54359	-2.13294	11.5859	2.02588	-1.45007	14.5349	-3.79205	-1.50232	15.7423	-7.44932	-1.36092	-6.79132	-1.83598	-0.328665	-7.70903	16.1974	6.8311	55.6014	10.0021	106.995	-12.158	-17.8182	2.00204	-17.0431	-9.25227	2.31297	-4.28958	-5.40335	43.2819	70.4902	0.64739	60.0178	26.6481	3.30022	2.31372	-5.72655	4.66946	7.61326	27.5177	-1.90135	-1.92673	47.7914	-22.2706
796	6.6039	-3.35764	26.0079	2.54032	-2.12935	5.75857	2.5401	-2.12962	11.579	2.0231	-1.44775	14.5297	-3.84199	-1.53316	15.8698	-7.5499	-1.4063	-6.55312	-1.86265	-0.337673	-7.69497	16.1918	6.83683	55.5184	10.0167	106.997	-12.1527	-17.7853	1.97214	-17.0446	-9.24297	2.37571	-4.30731	-5.3582	43.254	70.4986	0.680571	59.746	26.6387	2.78939	2.36012	-5.60132	4.66459	7.54449	27.4293	-1.85353	-1.97207	47.6767	-22.2147
798	6.60879	-3.35659	25.9907	2.54272	-2.12916	5.75089	2.5425	-2.12942	11.5713	2.0249	-1.44743	14.524	-3.8949	-1.55728	15.943	-7.65405	-1.4354	-6.41647	-1.87629	-0.373887	-7.68436	16.1995	6.73482	55.4219	10.0007	107.038	-12.1041	-17.6198	1.88844	-17.1101	-9.21521	2.42967	-4.32138	-5.37082	43.1583	70.5045	0.702302	59.5959	26.5784	2.54772	2.43935	-5.68241	4.66144	7.60051	27.3718	-1.89965	-2.13269	47.57	-22.159
800	6.61178	-3.34272	25.9794	2.54552	-2.12327	5.74563	2.5453	-2.12353	11.5661	2.02667	-1.44283	14.52	-3.93762	-1.57508	15.9383	-7.73832	-1.45223	-6.42495	-1.882	-0.467101	-7.67465	16.1576	6.70429	55.3335	9.99068	107.1	-12.0415	-17.5044	1.81036	-17.149	-9.1694	2.46609	-4.24495	-5.3925	43.167	70.4432	0.685443	59.4566	26.5058	2.34321	2.54926	-5.83643	4.67561	7.71375	27.3275	-2.00559	-2.1762	47.4971	-22.0765
802	6.62112	-3.33257	25.9624	2.55076	-2.11956	5.73792	2.55055	-2.11982	11.5583	2.03041	-1.43972	14.5143	-3.97643	-1.59002	15.9179	-7.81462	-1.4643	-6.46292	-1.8917	-0.543907	-7.65353	16.1279	6.75205	55.2694	9.98495	107.094	-12.0033	-17.4893	1.80282	-17.1487	-9.12969	2.48993	-4.18762	-5.41954	43.1834	70.3673	0.671752	59.3239	26.4537	2.36596	2.63814	-5.96895	4.68023	7.77065	27.2709	-2.03883	-2.225	47.4009	-22.0734
804	6.63531	-3.32881	25.9391	2.55754	-2.11904	5.72755	2.55732	-2.1193	11.548	2.03548	-1.43889	14.5065	-4.00907	-1.60134	15.9047	-7.8783	-1.47241	-6.48754	-1.90571	-0.585168	-7.6248	16.1216	6.84789	55.2316	9.98679	107.036	-11.996	-17.5583	1.85691	-17.1167	-9.10433	2.50985	-4.18089	-5.44341	43.1789	70.2985	0.679062	59.2024	26.429	2.60799	2.71574	-6.06628	4.66887	7.76482	27.1984	-1.98768	-2.28841	47.2738	-22.1759
806	6.64355	-3.32777	25.9179	2.56143	-2.11912	5.71808	2.56121	-2.11939	11.5385	2.03842	-1.43869	14.4994	-4.02218	-1.60029	15.9287	-7.9015	-1.46716	-6.44326	-1.91074	-0.584355	-7.61953	16.1334	6.83522	55.2141	10.0063	107.086	-12.0052	-17.5745	1.86318	-17.1053	-9.10295	2.55901	-4.25025	-5.44247	43.1182	70.2747	0.744265	59.1461	26.4168	2.91317	2.89009	-6.22031	4.63802	7.80598	27.1223	-1.94692	-2.30422	47.1379	-22.4043
808	6.64258	-3.32465	25.8996	2.56148	-2.11742	5.70994	2.56126	-2.11769	11.5304	2.03839	-1.43738	14.4933	-4.02306	-1.60339	15.9577	-7.90385	-1.47422	-6.38904	-1.92324	-0.58265	-7.60836	16.1302	6.79776	55.1751	10.031	107.149	-12.0063	-17.5394	1.84389	-17.1309	-9.10382	2.60732	-4.34424	-5.4359	43.0164	70.2814	0.810601	59.0476	26.4191	3.13736	3.03694	-6.28195	4.62176	7.83161	27.0527	-1.9152	-2.34079	47.0029	-22.6165
810	6.63495	-3.31752	25.8858	2.55899	-2.11337	5.70369	2.55877	-2.11363	11.5241	2.03631	-1.43446	14.4886	-4.01731	-1.61435	15.9816	-7.897	-1.49775	-6.34373	-1.94365	-0.596106	-7.58432	16.1098	6.76676	55.1054	10.0505	107.195	-11.9932	-17.4588	1.8031	-17.1881	-9.097	2.64765	-4.42959	-5.42528	42.9019	70.3	0.856811	58.9085	26.4276	3.26096	3.11942	-6.25514	4.62514	7.833	26.9933	-1.89904	-2.39109	46.8867	-22.7486
812	6.63539	-3.30372	25.8806	2.56062	-2.10733	5.70114	2.5604	-2.1076	11.5216	2.03719	-1.42984	14.4867	-4.02044	-1.63406	15.9892	-7.90969	-1.53313	-6.32821	-1.95774	-0.649109	-7.54485	16.0967	6.81338	55.0035	10.032	107.182	-11.9652	-17.362	1.74163	-17.2402	-9.06487	2.68033	-4.42267	-5.39779	42.8759	70.2634	0.850507	58.8527	26.407	3.39822	3.09964	-6.30101	4.63505	7.81792	26.9437	-1.91211	-2.34649	46.8491	-22.6814
814	6.64005	-3.28929	25.8739	2.56416	-2.10143	5.69796	2.56395	-2.10169	11.5184	2.03951	-1.4252	14.4843	-4.02851	-1.64557	15.9862	-7.92855	-1.55108	-6.3332	-1.97459	-0.703639	-7.50294	16.0981	6.82616	54.9435	10.0126	107.182	-11.9514	-17.3169	1.71369	-17.2439	-9.01837	2.69711	-4.38598	-5.37246	42.8868	70.2151	0.830875	58.7542	26.3897	3.46897	3.03554	-6.33507	4.63991	7.83509	26.9186	-1.93756	-2.36538	46.8428	-22.6102
816	6.64706	-3.27581	25.8638	2.56867	-2.09613	5.69323	2.56845	-2.09639	11.5137	2.04259	-1.42095	14.4808	-4.03896	-1.64624	15.977	-7.94796	-1.54798	-6.35054	-1.99575	-0.748206	-7.4605	16.1112	6.79386	54.9337	10.0035	107.201	-11.9606	-17.3354	1.72837	-17.1994	-8.96666	2.70221	-4.34494	-5.35173	42.9099	70.1686	0.814104	58.5976	26.3829	3.47907	2.95181	-6.3479	4.63659	7.88018	26.9145	-1.96396	-2.44813	46.8534	-22.578
818	6.65067	-3.26294	25.8501	2.57166	-2.09071	5.68695	2.57144	-2.09097	11.5074	2.04454	-1.41669	14.4761	-4.04452	-1.64254	15.976	-7.95677	-1.53914	-6.35283	-2.02229	-0.775726	-7.40923	16.1126	6.77422	54.9336	10.017	107.198	-12.0032	-17.3972	1.7711	-17.1534	-8.93287	2.72089	-4.3444	-5.33022	42.8864	70.1379	0.830519	58.421	26.3834	3.50498	2.88252	-6.36449	4.62379	7.88352	26.9054	-1.95721	-2.4398	46.8686	-22.5716
820	6.6552	-3.25409	25.8428	2.57458	-2.08721	5.68357	2.57437	-2.08747	11.504	2.04653	-1.41389	14.4736	-4.04169	-1.63911	15.9719	-7.95044	-1.53365	-6.36067	-2.03777	-0.782005	-7.36741	16.1195	6.77415	54.9206	10.0335	107.206	-12.0259	-17.4432	1.7959	-17.1298	-8.93159	2.74391	-4.37271	-5.28523	42.8448	70.1311	0.846406	58.3148	26.4125	3.59191	2.84744	-6.39517	4.62481	7.87255	26.8866	-1.96634	-2.43263	46.8754	-22.5435
822	6.65987	-3.24904	25.843	2.57713	-2.08548	5.68356	2.57691	-2.08574	11.504	2.04834	-1.41245	14.4736	-4.03186	-1.63751	15.9632	-7.93206	-1.53376	-6.37668	-2.0429	-0.771725	-7.33985	16.1326	6.79422	54.8915	10.0454	107.226	-12.0166	-17.4579	1.79388	-17.1344	-8.95682	2.7651	-4.42053	-5.22482	42.7941	70.1444	0.856295	58.2952	26.4599	3.75524	2.84603	-6.44736	4.63881	7.85734	26.861	-1.99235	-2.4435	46.8714	-22.5034
824	6.65749	-3.2423	25.8447	2.57675	-2.08233	5.6842	2.57653	-2.0826	11.5046	2.04787	-1.41012	14.474	-4.02267	-1.63924	15.9543	-7.91607	-1.53971	-6.39294	-2.05837	-0.769932	-7.33058	16.1407	6.82245	54.8618	10.0386	107.242	-11.9771	-17.4446	1.77825	-17.1593	-8.96666	2.76638	-4.46051	-5.2085	42.7398	70.1556	0.867237	58.3438	26.4621	4.01519	2.85343	-6.53603	4.63826	7.85698	26.8485	-1.98996	-2.46924	46.8633	-22.5443
826	6.65484	-3.2418	25.8477	2.57562	-2.08189	5.68552	2.57541	-2.08216	11.5059	2.047	-1.40986	14.475	-4.027	-1.63471	15.9415	-7.92249	-1.5291	-6.41718	-2.07212	-0.762956	-7.31418	16.1417	6.85457	54.8377	10.0364	107.251	-11.9434	-17.4254	1.76626	-17.1852	-8.97155	2.75438	-4.47387	-5.19058	42.7393	70.1531	0.892375	58.3322	26.4541	4.23207	2.85016	-6.65884	4.63213	7.87796	26.839	-1.99473	-2.47676	46.8597	-22.5971
828	6.65411	-3.24792	25.8515	2.57465	-2.08453	5.68733	2.57444	-2.0848	11.5078	2.04642	-1.4119	14.4764	-4.0448	-1.62233	15.9238	-7.95069	-1.49898	-6.45148	-2.07998	-0.745793	-7.28901	16.1407	6.88074	54.8252	10.0402	107.259	-11.9234	-17.4092	1.7615	-17.2041	-8.97705	2.73242	-4.46537	-5.1651	42.7794	70.1447	0.924176	58.2604	26.4414	4.37636	2.83431	-6.78765	4.62445	7.9081	26.8302	-2.00963	-2.46793	46.8591	-22.6341
830	6.65808	-3.25551	25.8567	2.57558	-2.0883	5.68975	2.57536	-2.08857	11.5102	2.04732	-1.41468	14.4782	-4.0616	-1.60422	15.8976	-7.97509	-1.4582	-6.50199	-2.07426	-0.704538	-7.27613	16.1667	6.85617	54.8427	10.0318	107.285	-11.9089	-17.4043	1.75629	-17.2062	-9.00313	2.70525	-4.4799	-5.1488	42.7382	70.1823	0.913499	58.2747	26.4189	4.47225	2.82138	-6.80371	4.62693	7.88299	26.8197	-2.01479	-2.491	46.8413	-22.6001
832	6.66216	-3.26061	25.857	2.57684	-2.09093	5.68997	2.57662	-2.0912	11.5104	2.04842	-1.41658	14.4784	-4.0793	-1.59005	15.8824	-8.00243	-1.42496	-6.53162	-2.06449	-0.675375	-7.26136	16.1754	6.88752	54.8538	10.0321	107.279	-11.9144	-17.4197	1.76249	-17.2006	-9.02475	2.69664	-4.48877	-5.12954	42.7155	70.2071	0.917196	58.2644	26.3884	4.55982	2.81249	-6.8153	4.62673	7.87144	26.8102	-2.02065	-2.48694	46.8365	-22.5654
834	6.66589	-3.26379	25.8536	2.57817	-2.09265	5.6885	2.57796	-2.09291	11.5089	2.04952	-1.41778	14.4773	-4.09771	-1.58089	15.8759	-8.03273	-1.40115	-6.54483	-2.05363	-0.659949	-7.24044	16.1676	6.96294	54.8524	10.0394	107.247	-11.9322	-17.4467	1.77674	-17.1962	-9.04145	2.70512	-4.48869	-5.10735	42.7154	70.2135	0.935541	58.2377	26.3561	4.64777	2.8155	-6.84795	4.62309	7.88224	26.8033	-2.02813	-2.46125	46.8452	-22.5448
836	6.67201	-3.27101	25.8561	2.5801	-2.09644	5.68973	2.57988	-2.09671	11.5102	2.05117	-1.42051	14.4782	-4.11603	-1.57286	15.8504	-8.0635	-1.37827	-6.59331	-2.04704	-0.632434	-7.20814	16.1946	6.91382	54.8504	10.0252	107.279	-11.9168	-17.4352	1.77245	-17.2235	-9.07362	2.70376	-4.49173	-5.09187	42.6651	70.2292	0.915652	58.3255	26.3494	4.73561	2.86655	-6.90993	4.62598	7.88516	26.8034	-2.03201	-2.49886	46.8402	-22.5284
838	6.6784	-3.28784	25.8687	2.58108	-2.10457	5.69561	2.58086	-2.10484	11.516	2.05236	-1.42657	14.4827	-4.13654	-1.55094	15.8028	-8.09349	-1.32786	-6.68417	-2.02662	-0.580671	-7.17039	16.2071	6.91411	54.8506	10.0182	107.284	-11.8911	-17.4359	1.77315	-17.2414	-9.11973	2.67194	-4.48323	-5.08833	42.6171	70.2728	0.892953	58.4471	26.3258	4.75136	2.89622	-6.96397	4.62353	7.9036	26.8095	-2.04008	-2.51092	46.8339	-22.5385
840	6.68445	-3.31403	25.8897	2.5809	-2.11687	5.70533	2.58068	-2.11713	11.5258	2.0529	-1.43582	14.49	-4.1587	-1.51513	15.7406	-8.12156	-1.25053	-6.80298	-1.99186	-0.500167	-7.12909	16.2055	6.97201	54.853	10.022	107.257	-11.8644	-17.4526	1.78109	-17.2471	-9.17899	2.61399	-4.46331	-5.08747	42.5768	70.3442	0.863628	58.5977	26.2812	4.69921	2.89713	-7.0069	4.61483	7.9311	26.8192	-2.04942	-2.49291	46.8276	-22.5692
842	6.69021	-3.34393	25.9068	2.58025	-2.13069	5.7134	2.58003	-2.13095	11.5338	2.05319	-1.44624	14.4961	-4.17819	-1.47998	15.7016	-8.14472	-1.17676	-6.87866	-1.95615	-0.382989	-7.08326	16.2399	6.95831	54.8532	10.0222	107.252	-11.8563	-17.4552	1.78664	-17.2669	-9.25117	2.5719	-4.44336	-5.03827	42.5152	70.4264	0.768879	58.8394	26.2379	4.65576	2.90306	-7.06668	4.60866	7.92225	26.8222	-2.04256	-2.51038	46.8114	-22.5723
844	6.6925	-3.36671	25.9192	2.57884	-2.141	5.71931	2.57862	-2.14127	11.5397	2.05271	-1.45407	14.5005	-4.19743	-1.45293	15.6732	-8.17021	-1.11852	-6.93397	-1.93199	-0.279959	-7.05249	16.2617	6.94081	54.8476	10.0369	107.264	-11.8539	-17.4501	1.77811	-17.3005	-9.3083	2.53613	-4.43696	-5.01216	42.471	70.4789	0.721486	59.0658	26.2053	4.69033	2.93284	-7.11574	4.59431	7.8916	26.8258	-2.0147	-2.52624	46.8227	-22.5884
846	6.69139	-3.38313	25.9288	2.57662	-2.14817	5.7238	2.5764	-2.14844	11.5442	2.05144	-1.45958	14.5039	-4.21731	-1.43269	15.6483	-8.1993	-1.0727	-6.98236	-1.91665	-0.193744	-7.03631	16.2683	6.93362	54.8381	10.0617	107.285	-11.8516	-17.4409	1.75846	-17.3415	-9.35126	2.50101	-4.44613	-5.01533	42.4485	70.5084	0.729614	59.2475	26.185	4.79112	2.98622	-7.15282	4.57264	7.85739	26.8354	-1.98001	-2.53307	46.8691	-22.6148
848	6.69106	-3.40752	25.9445	2.57388	-2.15896	5.73118	2.57365	-2.15923	11.5516	2.04999	-1.46785	14.5094	-4.2385	-1.40532	15.6062	-8.2283	-1.01229	-7.0632	-1.88526	-0.0866691	-7.01263	16.2923	6.9401	54.8365	10.0618	107.274	-11.837	-17.4343	1.75271	-17.3635	-9.41241	2.45289	-4.47186	-5.00442	42.4312	70.5923	0.71929	59.3608	26.1726	4.83089	3.04147	-7.20574	4.55843	7.88876	26.8668	-2.00733	-2.52305	46.9474	-22.6072
850	6.68779	-3.44101	25.965	2.56889	-2.17349	5.74083	2.56867	-2.17375	11.5613	2.04706	-1.47905	14.5167	-4.26593	-1.36718	15.5539	-8.26476	-0.92925	-7.16402	-1.8406	0.0589428	-6.9852	16.3281	6.95393	54.8445	10.0519	107.273	-11.822	-17.4504	1.75323	-17.3688	-9.48584	2.36477	-4.45134	-4.99347	42.399	70.6663	0.685451	59.5217	26.1426	4.82866	3.08081	-7.21293	4.53995	7.91585	26.9088	-2.03669	-2.55828	47.0123	-22.5721
852	6.68085	-3.48029	25.9873	2.5617	-2.19019	5.75137	2.56148	-2.19045	11.5718	2.0426	-1.49201	14.5246	-4.30088	-1.32107	15.4982	-8.31198	-0.828594	-7.27203	-1.78838	0.234666	-6.95887	16.3683	6.96713	54.8589	10.0424	107.287	-11.811	-17.4836	1.75586	-17.3661	-9.56437	2.24674	-4.38854	-4.98318	42.3646	70.719	0.636878	59.7257	26.1003	4.79154	3.10967	-7.16996	4.5093	7.92473	26.9617	-2.04334	-2.61559	47.0826	-22.5291
854	6.67081	-3.50673	25.998	2.55456	-2.20083	5.75656	2.55433	-2.20109	11.577	2.03785	-1.50041	14.5284	-4.34414	-1.28757	15.4644	-8.3787	-0.749265	-7.33865	-1.75367	0.37566	-6.95838	16.3813	6.94576	54.8678	10.0675	107.298	-11.8144	-17.4871	1.74935	-17.3947	-9.61742	2.17451	-4.37004	-4.96985	42.4118	70.758	0.63587	59.8076	26.0975	4.75144	3.16933	-7.11037	4.44584	7.93174	27.0322	-1.98845	-2.53149	47.2756	-22.5454
856	6.65624	-3.54339	26.0133	2.54436	-2.21553	5.76396	2.54413	-2.21579	11.5844	2.03104	-1.51202	14.534	-4.3905	-1.23579	15.4262	-8.44431	-0.635035	-7.41497	-1.71281	0.55774	-6.93625	16.4067	6.96097	54.8471	10.0793	107.305	-11.8035	-17.4949	1.73327	-17.4191	-9.68886	2.08565	-4.33808	-4.94054	42.4377	70.8174	0.581287	60.0069	26.0993	4.67157	3.25199	-7.09104	4.35921	7.89032	27.1354	-1.86328	-2.43215	47.5554	-22.6186
858	6.63654	-3.58915	26.0354	2.53095	-2.23375	5.77451	2.53071	-2.23402	11.5949	2.02201	-1.52648	14.5419	-4.43542	-1.16558	15.3768	-8.50055	-0.486895	-7.51331	-1.666	0.777593	-6.88986	16.4448	7.00436	54.8065	10.0713	107.306	-11.7793	-17.5095	1.71176	-17.4324	-9.77752	1.97597	-4.28245	-4.91041	42.4427	70.8979	0.477365	60.3183	26.0931	4.55383	3.36583	-7.09904	4.25741	7.79032	27.2775	-1.67807	-2.33679	47.9228	-22.7306
860	6.60943	-3.61716	26.0595	2.51606	-2.24354	5.7857	2.51583	-2.2438	11.6061	2.0114	-1.53472	14.5502	-4.46407	-1.1038	15.31	-8.53022	-0.359052	-7.64288	-1.63692	0.952406	-6.85538	16.4583	6.9586	54.8146	10.0622	107.295	-11.7744	-17.5047	1.70126	-17.4443	-9.83707	1.88063	-4.20926	-4.95329	42.5311	70.9641	0.443912	60.4667	26.0685	4.43776	3.55304	-7.00339	4.15849	7.62874	27.4694	-1.47133	-2.20925	48.4156	-22.825
862	6.58396	-3.64505	26.0776	2.50197	-2.25335	5.79415	2.50173	-2.25361	11.6146	2.00139	-1.54291	14.5565	-4.50062	-1.0518	15.2539	-8.57771	-0.246761	-7.75242	-1.5981	1.11863	-6.82364	16.4662	6.97045	54.8198	10.0534	107.254	-11.7765	-17.5418	1.70749	-17.4208	-9.89207	1.80125	-4.1333	-5.03033	42.617	71.0388	0.39491	60.7416	25.9838	4.31292	3.7368	-6.96253	4.09222	7.48087	27.6827	-1.33848	-2.0618	48.9381	-22.7691
864	6.56195	-3.67216	26.0881	2.48953	-2.26307	5.79924	2.4893	-2.26333	11.6197	1.99262	-1.55092	14.5602	-4.5491	-1.01186	15.2145	-8.65126	-0.153062	-7.8303	-1.55542	1.27445	-6.7906	16.4732	7.03053	54.8175	10.0472	107.196	-11.7862	-17.612	1.72581	-17.3707	-9.93954	1.73989	-4.06206	-5.13346	42.6964	71.1142	0.337681	61.1203	25.8496	4.19874	3.91396	-6.97685	4.05319	7.3504	27.8906	-1.26971	-1.91228	49.427	-22.5897
866	6.54031	-3.68174	26.0935	2.47907	-2.26513	5.80179	2.47884	-2.26539	11.6222	1.9849	-1.55307	14.5621	-4.60448	-0.986867	15.1919	-8.7428	-0.0851495	-7.87621	-1.5594	1.39014	-6.74042	16.4821	6.95232	54.8344	10.0514	107.184	-11.8248	-17.6243	1.73498	-17.3616	-9.94698	1.6968	-4.01234	-5.27112	42.8485	71.1376	0.386968	61.2213	25.7552	4.18613	4.1648	-6.90061	3.98352	7.15294	28.0208	-1.10371	-1.82321	49.7428	-22.5455
868	6.5242	-3.67837	26.1041	2.47228	-2.26219	5.80647	2.47205	-2.26244	11.6269	1.97964	-1.55128	14.5656	-4.6511	-0.977329	15.1605	-8.82413	-0.0481211	-7.93739	-1.57658	1.45914	-6.70629	16.498	6.88819	54.8466	10.039	107.191	-11.8187	-17.5915	1.71077	-17.3755	-9.93965	1.67831	-3.9506	-5.38075	42.922	71.155	0.413708	61.3769	25.6637	4.16545	4.3534	-6.79891	3.91833	7.02629	28.0924	-0.989621	-1.78484	49.8912	-22.511
870	6.51543	-3.66943	26.1203	2.4692	-2.25763	5.8135	2.46897	-2.25788	11.6339	1.97705	-1.54808	14.5708	-4.6889	-0.97766	15.1149	-8.89307	-0.0314421	-8.024	-1.59221	1.49537	-6.69441	16.5223	6.86654	54.8503	10.0062	107.204	-11.7588	-17.521	1.65777	-17.4096	-9.93021	1.67193	-3.87414	-5.44616	42.9057	71.1698	0.401252	61.6299	25.578	4.12812	4.45	-6.70513	3.87135	6.99936	28.1165	-0.969102	-1.79259	49.8952	-22.4394
872	6.5182	-3.68388	26.1321	2.46884	-2.26435	5.81897	2.4686	-2.2646	11.6394	1.97715	-1.55315	14.5749	-4.73678	-0.964796	15.0604	-8.97546	0.0138082	-8.12854	-1.57149	1.56672	-6.69976	16.5542	6.88176	54.8544	9.96446	107.17	-11.6803	-17.4449	1.62518	-17.461	-9.94801	1.61589	-3.78648	-5.47432	42.9048	71.1413	0.401688	61.8487	25.5247	4.12882	4.47258	-6.73101	3.87655	7.06215	28.1207	-1.09374	-1.83908	49.8432	-22.2103
874	6.51713	-3.69252	26.1393	2.46743	-2.2681	5.8223	2.46719	-2.26835	11.6427	1.97629	-1.55605	14.5774	-4.77808	-0.951135	15.0051	-9.04553	0.0581556	-8.2344	-1.56669	1.63034	-6.69512	16.5963	6.82197	54.8399	9.9296	107.202	-11.5991	-17.344	1.58012	-17.5351	-9.96585	1.57737	-3.8009	-5.44046	42.8844	71.1625	0.404404	62.0865	25.5603	4.20828	4.42073	-6.66602	3.86858	7.14706	28.1332	-1.18932	-1.89046	49.8098	-22.0772
876	6.50837	-3.69089	26.143	2.46374	-2.26655	5.82389	2.4635	-2.2668	11.6443	1.97344	-1.55512	14.5786	-4.80619	-0.938895	14.9455	-9.09212	0.0952682	-8.34771	-1.577	1.67536	-6.6968	16.6452	6.70478	54.8219	9.89073	107.293	-11.5188	-17.223	1.51845	-17.6243	-9.97803	1.56347	-3.91755	-5.36694	42.8417	71.2399	0.425888	62.433	25.6541	4.38025	4.3046	-6.45928	3.84278	7.21914	28.1583	-1.22195	-1.93152	49.8086	-22.0661
878	6.49493	-3.688	26.1497	2.4581	-2.26403	5.82681	2.45787	-2.26428	11.6472	1.96907	-1.55356	14.5808	-4.8123	-0.92446	14.8541	-9.09786	0.130248	-8.51929	-1.5455	1.68851	-6.8024	16.6758	6.74369	54.8735	9.79657	107.322	-11.4157	-17.1347	1.45548	-17.6951	-9.98584	1.53913	-4.03805	-5.36893	42.7687	71.326	0.547747	63.251	25.6173	4.68177	4.08369	-6.08395	3.84596	7.19278	28.1829	-1.21868	-1.93314	49.7999	-22.0217
880	6.46362	-3.67991	26.1537	2.44523	-2.2574	5.82848	2.445	-2.25765	11.6489	1.95905	-1.54935	14.5819	-4.78712	-0.926214	14.7706	-9.05275	0.123171	-8.67381	-1.51106	1.69862	-6.94299	16.7185	6.71059	54.9864	9.6436	107.217	-11.409	-16.9269	1.35936	-17.771	-9.98758	1.52596	-4.06772	-5.37393	42.7937	71.315	0.658974	64.0599	25.5669	4.88833	4.23635	-5.76139	3.85422	7.25716	28.1875	-1.286	-1.96124	49.768	-22.0326
882	6.41466	-3.66725	26.1551	2.42514	-2.24697	5.82886	2.42491	-2.24722	11.6493	1.94342	-1.5427	14.5821	-4.73786	-0.945273	14.6949	-8.97044	0.074692	-8.81163	-1.50804	1.74079	-7.09162	16.8761	6.5199	55.1542	9.3708	107.006	-11.458	-16.6332	1.2296	-17.8136	-9.98745	1.5203	-4.00011	-5.38012	42.9068	71.2013	0.746112	64.8056	25.5134	4.95061	4.80958	-5.54232	3.86237	7.40838	28.1673	-1.41974	-2.02534	49.7053	-22.0944
884	6.36306	-3.65047	26.1589	2.4043	-2.23451	5.83024	2.40407	-2.23476	11.6507	1.92711	-1.53458	14.583	-4.70236	-0.974151	14.5937	-8.9169	0.0151961	-8.99681	-1.64945	1.91998	-7.21804	17.5214	5.9626	55.3811	8.77462	106.944	-11.3245	-16.4787	1.06535	-17.7051	-10.0017	1.50039	-3.93025	-5.44222	42.9339	71.0848	0.87032	65.8042	25.4074	4.91728	5.561	-5.40435	3.87063	7.44317	28.1234	-1.48934	-2.10706	49.5984	-22.1193
886	6.30042	-3.66006	26.1591	2.37602	-2.23237	5.83047	2.37578	-2.23262	11.6509	1.90582	-1.5346	14.583	-4.67253	-0.969469	14.4517	-8.86104	0.0217965	-9.26075	-1.81216	2.2153	-7.2365	18.4932	5.66996	55.4531	7.81965	106.618	-10.8996	-16.727	1.04578	-17.2538	-10.0377	1.40791	-3.79373	-5.52574	42.9532	70.9063	0.996641	66.5142	25.3082	4.87358	6.10953	-5.41179	3.8674	7.45484	28.0823	-1.53917	-2.14791	49.5007	-22.1327
888	6.22498	-3.69585	26.1564	2.33952	-2.2403	5.82976	2.33929	-2.24054	11.6502	1.87896	-1.54263	14.5823	-4.64694	-0.929055	14.2717	-8.79918	0.0976573	-9.59794	-1.96287	2.5605	-7.15784	19.645	5.69037	55.3792	6.58097	106.004	-10.1568	-17.4311	1.18673	-16.4014	-10.0879	1.2554	-3.62088	-5.60297	42.9675	70.7069	1.0997	66.8073	25.2387	4.8111	6.39548	-5.50833	3.8506	7.45821	28.0467	-1.57462	-2.1476	49.4218	-22.1415
890	6.13595	-3.72248	26.1596	2.29797	-2.24295	5.83153	2.29773	-2.24319	11.652	1.84801	-1.54701	14.5834	-4.62326	-0.890677	14.0774	-8.74139	0.171316	-9.96167	-2.08703	2.7118	-7.11144	20.5705	5.56271	55.4032	5.35056	105.407	-9.21972	-18.4947	1.3783	-14.9572	-10.115	1.15901	-3.58902	-5.59831	42.9241	70.706	1.10958	66.6461	25.2467	4.56817	6.62144	-5.38415	3.82429	7.44069	28.0025	-1.58963	-2.17008	49.3504	-22.1516
892	6.03563	-3.76533	26.158	2.24989	-2.25146	5.83133	2.24966	-2.25169	11.6518	1.81252	-1.55613	14.5831	-4.60692	-0.848195	13.9131	-8.69511	0.253197	-10.2699	-2.15178	2.7456	-7.08303	21.1942	5.54531	55.4124	4.29231	104.992	-7.82649	-19.7101	1.65189	-13.9832	-10.142	1.06336	-3.58998	-5.52846	42.9096	70.7326	1.07664	66.4867	25.2441	4.3937	6.76988	-5.30997	3.7907	7.42194	27.9298	-1.58687	-2.18909	49.2459	-22.1949
894	5.92873	-3.82877	26.1494	2.19694	-2.26819	5.82832	2.19671	-2.26842	11.6488	1.77385	-1.57168	14.5806	-4.60062	-0.803051	13.7907	-8.66591	0.341041	-10.5007	-2.15835	2.69616	-7.09977	21.535	5.61642	55.4227	3.39748	104.728	-5.80365	-20.9332	2.09305	-13.732	-10.1706	0.952157	-3.60214	-5.41766	42.9268	70.7496	1.02206	66.4364	25.2061	4.33935	6.86921	-5.32675	3.74966	7.41037	27.8249	-1.57211	-2.20437	49.1053	-22.2709
896	5.83088	-3.91286	26.1368	2.14588	-2.29478	5.8238	2.14565	-2.295	11.6442	1.73718	-1.59449	14.577	-4.61162	-0.761772	13.7079	-8.66955	0.426062	-10.6582	-2.14585	2.66642	-7.28025	21.8122	5.52914	55.5909	2.44832	104.262	-2.81109	-22.0139	2.9587	-14.0809	-10.1898	0.790424	-3.62678	-5.35662	42.9022	70.7564	0.986857	66.439	25.1207	4.37939	7.01665	-5.37517	3.69391	7.42391	27.695	-1.56457	-2.23093	48.9583	-22.3556
898	5.7379	-3.9928	26.1162	2.09745	-2.31997	5.81565	2.09721	-2.32019	11.6361	1.7024	-1.61609	14.5706	-4.62323	-0.721454	13.6433	-8.67464	0.508386	-10.7818	-2.1228	2.54968	-7.44982	22.006	5.12811	55.686	1.27452	103.856	1.29305	-22.6083	3.91058	-14.9712	-10.2015	0.661144	-3.66952	-5.30223	42.866	70.7749	0.957498	66.471	24.995	4.38983	7.14261	-5.41271	3.64854	7.42052	27.5535	-1.56177	-2.27204	48.8138	-22.387
900	5.6471	-4.06155	26.0874	2.05119	-2.34044	5.80367	2.05095	-2.34065	11.6241	1.66899	-1.63401	14.5614	-4.63323	-0.682771	13.5919	-8.67743	0.586227	-10.8804	-2.10505	2.343	-7.5848	22.0727	4.44477	55.6662	-0.19421	103.394	6.47991	-22.4667	4.86599	-16.4218	-10.2101	0.586653	-3.74144	-5.23179	42.8182	70.8077	0.928103	66.5161	24.8587	4.36834	7.25728	-5.44186	3.61339	7.39692	27.4057	-1.55709	-2.3299	48.6806	-22.3801
902	5.5483	-4.11633	26.0531	2.00292	-2.35397	5.78896	2.00268	-2.35417	11.6094	1.63369	-1.64685	14.5502	-4.64818	-0.652014	13.5611	-8.69233	0.650255	-10.9405	-2.14261	2.11042	-7.76541	21.795	3.7395	55.5909	-1.75218	102.461	12.5849	-21.0912	5.82947	-18.6709	-10.2352	0.58178	-3.87881	-5.07245	42.742	70.8374	0.876973	66.5366	24.8331	4.44842	7.46199	-5.53018	3.56531	7.3826	27.2536	-1.5269	-2.40725	48.5756	-22.4607
904	5.45487	-4.17344	26.0157	1.95679	-2.36903	5.77288	1.95655	-2.36924	11.5933	1.60009	-1.66072	14.5379	-4.67627	-0.614461	13.5284	-8.72837	0.732056	-11.0051	-2.18023	1.94632	-7.91949	21.4564	3.30675	55.5338	-3.7888	100.831	19.1224	-18.5248	6.4678	-21.3627	-10.2537	0.573539	-4.08084	-4.94332	42.6166	70.9134	0.845801	66.5692	24.8098	4.53972	7.69073	-5.61132	3.4989	7.37317	27.1122	-1.47459	-2.50656	48.492	-22.5732
906	5.36823	-4.22947	25.9749	1.91378	-2.38429	5.75529	1.91353	-2.38449	11.5757	1.56883	-1.67454	14.5245	-4.71103	-0.569356	13.4901	-8.77345	0.830681	-11.0811	-2.19893	1.86217	-8.05411	21.094	3.2424	55.5612	-6.18552	98.3974	25.8618	-14.9155	6.69644	-24.155	-10.2579	0.544006	-4.30638	-4.87216	42.4634	71.0167	0.837619	66.6164	24.7456	4.61164	7.90954	-5.66589	3.40792	7.34025	26.9926	-1.36944	-2.6131	48.4554	-22.7303
908	5.28042	-4.25583	25.9252	1.87334	-2.38644	5.73329	1.8731	-2.38663	11.5537	1.53877	-1.6784	14.5078	-4.71821	-0.529378	13.4572	-8.7705	0.908564	-11.1452	-2.17709	1.79574	-8.27992	20.5688	3.57043	55.8232	-8.57504	95.1906	32.4302	-10.8774	6.42523	-26.4141	-10.2404	0.496108	-4.37546	-4.85602	42.3959	71.0093	0.827071	66.6504	24.5572	4.59757	8.03557	-5.67251	3.28848	7.18305	26.9071	-1.08773	-2.69064	48.5093	-23.1068
910	5.2032	-4.25669	25.8813	1.84004	-2.37862	5.71355	1.8398	-2.37881	11.534	1.51346	-1.67439	14.4928	-4.71491	-0.484874	13.4103	-8.7466	0.991407	-11.2352	-2.11528	1.74931	-8.45689	19.9925	4.18274	56.3567	-10.8677	91.998	38.2811	-6.96431	5.68864	-27.4043	-10.1852	0.447866	-4.46911	-4.86498	42.3228	71.0447	0.800799	66.7068	24.3483	4.67557	8.14507	-5.68233	3.07689	6.92943	26.9231	-0.732953	-2.6903	48.9622	-23.1486
912	5.12978	-4.23556	25.8426	1.81055	-2.36167	5.69581	1.81031	-2.36186	11.5162	1.49048	-1.66334	14.4794	-4.69847	-0.439617	13.3542	-8.69845	1.07091	-11.3416	-2.01909	1.71748	-8.5465	19.3784	5.05389	57.1132	-13.0277	89.1828	43.1868	-3.70897	4.6761	-27.3421	-10.0955	0.404877	-4.59683	-4.88876	42.2401	71.1241	0.758378	66.7911	24.1333	4.85025	8.24099	-5.69915	2.78291	6.48521	27.0754	-0.27983	-2.40844	49.8892	-22.6397
914	5.01915	-4.20423	25.7874	1.76602	-2.33641	5.67053	1.76578	-2.33659	11.491	1.4558	-1.64691	14.4602	-4.64367	-0.415218	13.3337	-8.58921	1.09458	-11.3784	-1.91345	1.68923	-8.51437	18.7195	6.17289	57.8609	-14.9016	87.3137	46.9261	-2.16363	4.01336	-27.4105	-9.9975	0.368291	-4.63445	-4.92178	42.2205	71.1094	0.714086	66.8978	23.8616	4.97305	8.25566	-5.68829	2.50836	5.3954	27.4393	0.528788	-1.01597	51.3006	-20.9327
916	4.90738	-4.16603	25.7513	1.72148	-2.30824	5.65359	1.72124	-2.30841	11.474	1.4209	-1.62834	14.4472	-4.57652	-0.408043	13.2903	-8.46423	1.08334	-11.4559	-1.78571	1.65895	-8.47806	17.8431	7.79011	58.6122	-16.0709	86.023	49.6959	-1.71606	3.82495	-27.3999	-9.89606	0.355861	-4.61984	-4.95002	42.1638	71.0722	0.674332	66.9932	23.6127	5.02747	8.29479	-5.66647	2.24205	4.31981	27.9002	1.33068	0.528242	52.8674	-20.7412
918	4.804	-4.12568	25.737	1.68058	-2.28019	5.64637	1.68035	-2.28037	11.4668	1.38871	-1.60969	14.4416	-4.5097	-0.418175	13.2224	-8.34656	1.04223	-11.5785	-1.6419	1.62672	-8.47456	16.7375	9.82535	59.331	-16.5562	85.3266	51.5224	-2.10298	4.04279	-27.3139	-9.79745	0.368311	-4.5687	-4.9699	42.0705	71.0234	0.64469	67.0654	23.4042	5.02747	8.37644	-5.64553	2.01407	3.41932	28.3928	1.95974	2.08345	54.4213	-22.559
920	4.71327	-4.09775	25.722	1.64396	-2.25882	5.63903	1.64373	-2.25899	11.4595	1.3601	-1.59578	14.4359	-4.47088	-0.44541	13.1749	-8.28666	0.979946	-11.6635	-1.50799	1.60135	-8.52255	15.5366	11.8283	59.9623	-16.762	85.2455	52.469	-2.77781	4.38694	-27.243	-9.72166	0.388572	-4.51552	-4.98049	42.0385	70.9449	0.63575	67.1043	23.2321	5.05584	8.47787	-5.65916	1.9699	2.67954	28.7956	2.16436	4.16169	55.692	-25.331
922	4.63887	-4.0603	25.7139	1.61535	-2.235	5.63473	1.61512	-2.23517	11.4552	1.33733	-1.57959	14.4325	-4.43421	-0.490983	13.1427	-8.23814	0.884177	-11.7191	-1.41092	1.57634	-8.63971	14.3767	13.4547	60.5008	-16.9528	85.818	52.6599	-3.39201	4.56024	-27.6038	-9.62354	0.422992	-4.46403	-5.00847	42.0241	70.868	0.652688	67.128	23.063	5.1557	8.55191	-5.69265	1.8767	2.09765	29.0652	2.00833	5.42285	56.6478	-27.4254
924	4.58155	-4.01301	25.705	1.59518	-2.20859	5.63002	1.59495	-2.20875	11.4505	1.32074	-1.56097	14.4289	-4.39465	-0.551378	13.1304	-8.19043	0.759015	-11.7366	-1.34851	1.55467	-8.82687	13.2877	14.6206	60.9092	-17.1636	86.9906	52.1865	-3.85886	4.58315	-28.4026	-9.50034	0.473481	-4.43752	-5.05293	42.0174	70.8158	0.679408	67.1419	22.8852	5.31923	8.57615	-5.72951	1.67648	1.77267	29.1989	1.60541	5.66208	57.2221	-28.6072
926	4.53678	-3.97414	25.6609	1.57998	-2.18679	5.60982	1.57975	-2.18696	11.4302	1.30817	-1.54548	14.4136	-4.35481	-0.611554	13.1557	-8.14233	0.631832	-11.6842	-1.27762	1.55577	-9.06595	12.1729	15.4126	61.0145	-17.1902	88.5972	51.272	-4.39364	4.94233	-29.1927	-9.38118	0.534993	-4.50616	-5.08571	42.0069	70.8437	0.638944	67.142	22.6817	5.45436	8.51924	-5.70789	1.35745	2.09591	29.2352	1.48235	5.29689	57.2207	-29.6274
928	4.52	-3.94441	25.5946	1.57629	-2.17158	5.57997	1.57606	-2.17174	11.4004	1.30463	-1.53421	14.3912	-4.31683	-0.680043	13.2042	-8.10093	0.488878	-11.5881	-1.21942	1.55576	-9.35388	11.1587	15.8435	60.9337	-17.1402	90.5833	49.7812	-4.8114	4.51234	-30.0092	-9.28127	0.657617	-4.69304	-5.10029	42.03	70.9407	0.619202	67.1779	22.4939	5.6031	8.39336	-5.71393	1.03187	2.87737	29.2236	1.3184	4.97502	57.0346	-30.4635
930	4.52915	-3.91872	25.514	1.58362	-2.16059	5.54388	1.5834	-2.16075	11.3643	1.3096	-1.52545	14.3642	-4.27899	-0.757389	13.2657	-8.06321	0.329103	-11.4672	-1.18682	1.55013	-9.66626	10.2335	16.0055	60.6791	-16.6837	93.0295	47.922	-4.41713	3.15635	-31.1995	-9.20148	0.841799	-4.99142	-5.08362	42.06	71.1033	0.600693	67.2492	22.3595	5.78825	8.20168	-5.72925	0.741083	3.92	29.1935	1.07499	4.77304	56.8135	-31.0811
932	4.54478	-3.87528	25.4371	1.59552	-2.14254	5.50928	1.59529	-2.1427	11.3297	1.31757	-1.51115	14.3383	-4.23325	-0.839471	13.3171	-8.0129	0.158197	-11.3646	-1.21078	1.55914	-9.92564	9.19115	16.275	60.1164	-14.3114	96.5391	46.5818	-0.26968	1.06156	-34.9353	-9.13164	1.02765	-5.34189	-4.98823	41.9311	71.3252	0.390665	67.2782	22.4062	6.06221	7.93961	-5.54978	0.522517	4.64697	29.2098	0.817226	4.16024	56.7446	-31.0928
934	4.55452	-3.81278	25.38	1.60654	-2.11576	5.48323	1.60632	-2.11593	11.3037	1.32435	-1.4904	14.3188	-4.1806	-0.927259	13.344	-7.95216	-0.0243448	-11.3071	-1.2942	1.48829	-10.1127	8.41006	16.1427	59.6995	-12.4561	99.5269	45.8601	2.79302	-0.33475	-37.3619	-9.04598	1.30249	-5.75303	-4.89108	41.8643	71.5742	0.301575	67.4426	22.4313	6.45531	7.69832	-5.57644	0.372899	5.03059	29.2535	0.684922	3.86861	56.8054	-30.7157
936	4.54973	-3.73433	25.3422	1.61261	-2.08076	5.46548	1.6124	-2.08093	11.2859	1.32693	-1.4638	14.3055	-4.11494	-1.01817	13.3537	-7.86901	-0.216695	-11.2809	-1.41379	1.3253	-10.2084	7.86633	15.6572	59.4892	-11.5056	101.805	45.5241	4.30064	-0.634589	-37.7738	-8.93253	1.64863	-6.21264	-4.78861	41.8804	71.8392	0.336983	67.753	22.4204	6.93556	7.42714	-5.80951	0.289402	5.13055	29.3027	0.667058	3.95959	56.9466	-30.1432
938	4.51251	-3.65606	25.3069	1.60449	-2.04265	5.44879	1.60428	-2.04282	11.2692	1.3187	-1.43571	14.2929	-4.01144	-1.09928	13.3825	-7.71323	-0.407385	-11.2186	-1.47636	1.11034	-10.166	7.12407	15.3544	59.2627	-10.4934	103.972	44.7619	5.55159	-1.1925	-38.5323	-8.77312	1.91712	-6.67625	-4.61146	41.8618	72.1187	0.225136	68.0384	22.5137	7.36218	6.89316	-5.86966	0.261712	5.28651	29.2765	0.584284	4.00452	56.9592	-29.9216
940	4.45677	-3.57786	25.2458	1.58849	-2.00251	5.42059	1.58828	-2.00268	11.241	1.30449	-1.40651	14.2716	-3.88801	-1.19111	13.4818	-7.52504	-0.629412	-11.0236	-1.48747	0.887545	-10.056	6.26243	15.9762	58.8944	-8.8913	105.253	44.1278	6.43859	-1.77971	-39.0118	-8.61475	2.17101	-7.16776	-4.27905	41.7948	72.3837	-0.017405	68.5661	22.6353	7.7474	5.91909	-5.76351	0.255046	5.52083	29.2198	0.39107	3.93742	56.971	-29.8086
942	4.38856	-3.50158	25.1551	1.5671	-1.96174	5.37926	1.5669	-1.9619	11.1997	1.28624	-1.37712	14.2405	-3.75257	-1.29436	13.6521	-7.3187	-0.88051	-10.6959	-1.45565	0.670237	-9.91815	5.38508	17.4152	58.4048	-6.87204	105.616	43.6624	7.00451	-2.33882	-39.1881	-8.46765	2.39776	-7.67228	-3.78888	41.6685	72.6183	-0.401465	69.3612	22.7913	8.06742	4.52999	-5.54168	0.263016	5.76042	29.1477	0.157251	3.80429	57.0013	-29.7695
944	4.31652	-3.43696	25.0485	1.54298	-1.92555	5.33103	1.54278	-1.92571	11.1515	1.26624	-1.3513	14.2042	-3.62231	-1.39148	13.8457	-7.11851	-1.11902	-10.3259	-1.41122	0.460149	-9.83029	4.87599	18.4912	58.0891	-5.66042	105.57	43.2386	7.26122	-2.70369	-39.2744	-8.33094	2.49852	-8.1408	-3.18348	41.4179	72.8191	-1.03821	70.2853	23.1031	8.32802	3.00011	-5.35234	0.301033	5.60094	29.0853	0.27065	3.9341	57.0335	-29.8634
946	4.25129	-3.34827	24.95	1.52411	-1.87964	5.2861	1.52392	-1.87979	11.1065	1.24958	-1.31791	14.1704	-3.48299	-1.50029	14.0082	-6.90602	-1.38006	-10.0132	-1.43059	0.227372	-9.79473	4.56224	18.9721	57.9336	-5.12415	105.66	42.7905	7.44731	-2.95697	-39.3513	-8.16656	2.56627	-8.43325	-2.69862	41.4103	72.8273	-1.35553	71.1671	23.332	7.90024	1.41653	-5.59127	0.361972	5.46305	29.0225	0.315417	4.09947	57.0348	-29.8817
948	4.2039	-3.23669	24.8636	1.51515	-1.82562	5.24641	1.51496	-1.82578	11.0668	1.23984	-1.2779	14.1406	-3.33935	-1.62209	14.1285	-6.69054	-1.66367	-9.77867	-1.51536	-0.0230502	-9.79396	4.37459	18.9172	57.8951	-5.09246	105.932	42.3167	7.65832	-3.11189	-39.4626	-7.98002	2.62458	-8.55255	-2.39053	41.6295	72.6715	-1.23486	72.2433	23.3224	6.55312	0.111613	-6.31169	0.433411	5.37919	28.9531	0.284021	4.24776	57.0159	-29.8367
950	4.20364	-3.14104	24.7778	1.52513	-1.78318	5.20728	1.52495	-1.78334	11.0277	1.24494	-1.24545	14.1112	-3.2207	-1.74707	14.227	-6.52151	-1.94194	-9.58572	-1.58793	-0.247942	-9.7368	4.1422	18.9819	57.76	-4.88194	105.859	41.8443	8.03989	-3.14458	-39.6654	-7.83138	2.68627	-8.67621	-2.21897	41.6647	72.6293	-0.743687	74.642	22.6981	3.90848	0.346795	-7.46355	0.474884	5.04949	28.8458	0.590547	4.40628	57.0063	-30.2789
952	4.23671	-3.05678	24.6982	1.54846	-1.74902	5.17111	1.54828	-1.74918	10.9915	1.2605	-1.21843	14.0842	-3.11988	-1.8678	14.323	-6.38286	-2.20521	-9.3983	-1.65206	-0.419162	-9.71706	4.01212	19.0057	57.6627	-4.70843	105.804	41.4757	8.33137	-3.14203	-39.8197	-7.69565	2.69093	-8.68604	-2.18541	41.4523	72.5071	-0.182591	77.9141	21.6865	1.73117	0.776826	-8.73831	0.486914	4.84515	28.7889	0.702086	4.41044	57.2951	-29.2585
954	4.29428	-2.98566	24.6297	1.58108	-1.72307	5.14001	1.5809	-1.72323	10.9604	1.28347	-1.19701	14.0609	-3.03096	-1.97767	14.4137	-6.26144	-2.44364	-9.22169	-1.70556	-0.523256	-9.73053	3.99236	18.9812	57.6145	-4.58101	105.837	41.2271	8.51543	-3.11054	-39.9079	-7.56272	2.62496	-8.59043	-2.25752	41.1351	72.2723	0.399668	81.4004	20.5514	0.444399	1.00366	-9.99992	0.489883	4.83493	28.8004	0.515744	3.94496	57.8376	-26.4607
956	4.355	-2.93122	24.5889	1.61322	-1.70492	5.12139	1.61304	-1.70508	10.9418	1.30651	-1.1815	14.0471	-2.9357	-2.0601	14.4607	-6.11865	-2.63225	-9.12821	-1.748	-0.540162	-9.66452	4.00124	18.9509	57.5525	-4.42589	105.926	41.0551	8.78477	-2.98246	-40.0032	-7.39049	2.4764	-8.50197	-2.31024	41.4501	71.9433	0.955079	82.678	20.095	0.0165063	0.853354	-10.9869	0.550824	4.94603	28.8936	0.120471	1.80595	58.2516	-22.8168
958	4.41136	-2.90015	24.5529	1.64112	-1.69656	5.10515	1.64095	-1.69673	10.9256	1.32694	-1.17356	14.035	-2.83306	-2.1281	14.5042	-5.95691	-2.79707	-9.04235	-1.75985	-0.516041	-9.6396	3.99047	18.816	57.5048	-4.27829	106.008	40.934	9.01222	-2.82785	-40.045	-7.30876	2.36516	-8.46458	-2.42351	41.7939	71.6291	1.53183	83.8494	19.7391	0.232684	0.712089	-11.7371	0.747108	5.12429	28.8803	-0.417569	-0.614277	58.0486	-19.6618
960	4.45596	-2.89022	24.5148	1.66184	-1.69624	5.08821	1.66167	-1.69642	10.9086	1.34246	-1.17206	14.0224	-2.72476	-2.18007	14.555	-5.77857	-2.93497	-8.94396	-1.75266	-0.466133	-9.664	3.95495	18.6024	57.4607	-4.14043	106.063	40.8544	9.18265	-2.66375	-40.0382	-7.32297	2.31198	-8.48824	-2.60876	42.0011	71.3547	2.10735	85.1058	19.4117	0.947794	0.685796	-12.363	1.05329	5.35375	28.7098	-0.992992	-2.82091	57.1518	-17.5809
962	4.47259	-2.88699	24.4657	1.66977	-1.69601	5.06635	1.6696	-1.69619	10.8868	1.34844	-1.17136	14.006	-2.62185	-2.1956	14.6257	-5.59571	-3.00509	-8.81102	-1.79256	-0.394304	-9.66023	3.94193	18.5147	57.3499	-3.98832	106.077	40.8169	9.3449	-2.47508	-40.0533	-7.32864	2.27279	-8.55723	-2.85682	41.9333	71.0951	2.48798	85.3165	19.2682	1.9565	0.771806	-13.3336	1.28757	5.63026	28.3627	-1.36695	-4.17334	55.7466	-17.1422
964	4.46759	-2.88546	24.435	1.66797	-1.69459	5.05271	1.66779	-1.69476	10.8731	1.34703	-1.17035	13.9958	-2.51807	-2.20101	14.6701	-5.40801	-3.05582	-8.72761	-1.84778	-0.35053	-9.64891	3.91491	18.4324	57.2344	-3.86489	106.099	40.7962	9.47817	-2.36684	-40.0682	-7.32914	2.2635	-8.62514	-3.1256	41.786	70.9336	2.79002	85.1835	19.1612	2.55746	1.2255	-14.0364	1.46393	6.04543	27.9495	-1.82717	-4.82562	54.3104	-17.2199
966	4.44602	-2.88298	24.429	1.65884	-1.69135	5.05	1.65867	-1.69152	10.8704	1.34002	-1.16846	13.9937	-2.41853	-2.20245	14.6771	-5.2274	-3.09611	-8.71413	-1.90387	-0.342419	-9.63829	3.88128	18.3398	57.1404	-3.79612	106.127	40.7973	9.56744	-2.35911	-40.0766	-7.3228	2.27167	-8.64905	-3.38692	41.6328	70.8532	3.02988	84.9202	19.0654	2.64533	2.02273	-14.3943	1.57742	6.52731	27.5589	-2.3363	-4.88721	53.1047	-17.4548
968	4.42036	-2.87532	24.4483	1.64825	-1.68569	5.05846	1.64807	-1.68586	10.8789	1.33174	-1.16487	14	-2.34492	-2.19949	14.6384	-5.09337	-3.11691	-8.7861	-1.9256	-0.345239	-9.64795	3.90373	18.2507	57.1147	-3.85733	106.104	40.8744	9.55568	-2.43453	-40.0685	-7.31684	2.24224	-8.48988	-3.57982	41.5797	70.7078	3.15836	84.8161	18.9994	2.56007	2.73341	-14.6465	1.61357	6.69432	27.4269	-2.46428	-4.61832	52.6707	-17.5311
970	4.40199	-2.87428	24.4513	1.64031	-1.68347	5.05974	1.64013	-1.68364	10.8802	1.32567	-1.16368	14.0009	-2.3062	-2.18867	14.6262	-5.01918	-3.11132	-8.80939	-1.9491	-0.367804	-9.68379	3.94291	18.2772	57.1287	-3.91749	106.105	40.9733	9.55926	-2.50595	-40.024	-7.30173	2.17929	-8.35971	-3.72902	41.5956	70.5257	3.27384	84.4301	19.0792	2.44189	3.51068	-14.7943	1.60031	6.73945	27.414	-2.27991	-4.52689	52.4639	-18.2178
972	4.39675	-2.88864	24.4307	1.63677	-1.68904	5.05075	1.6366	-1.68921	10.8712	1.32337	-1.16803	13.9942	-2.29686	-2.16699	14.6643	-4.99315	-3.07675	-8.73973	-1.96893	-0.395159	-9.747	3.98783	18.4281	57.1899	-3.94405	106.152	41.0496	9.59588	-2.55658	-39.9393	-7.29247	2.08564	-8.29133	-3.84112	41.6217	70.313	3.39382	83.8054	19.2806	2.34109	4.31268	-14.8869	1.56094	6.76042	27.4493	-1.90857	-4.65347	52.3254	-19.4485
974	4.41451	-2.94275	24.3994	1.63948	-1.71409	5.03748	1.6393	-1.71426	10.8579	1.3269	-1.18657	13.9843	-2.28546	-2.12768	14.7766	-4.95503	-3.01355	-8.53285	-1.92527	-0.370552	-9.84446	4.02474	18.6356	57.3568	-3.93043	106.237	40.9745	9.62088	-2.63037	-39.8199	-7.36311	1.97713	-8.21356	-3.92069	41.4219	70.095	3.45939	83.5681	19.3846	2.2284	4.87662	-15.0621	1.54521	7.03919	27.3607	-1.83428	-4.56562	52.1179	-20.3799
976	4.44118	-3.01555	24.373	1.64422	-1.74819	5.02659	1.64404	-1.74836	10.847	1.33246	-1.21177	13.9762	-2.27024	-2.06617	14.9142	-4.90121	-2.91217	-8.28037	-1.88051	-0.275278	-9.90089	4.07828	18.8066	57.5551	-3.94414	106.424	40.838	9.64138	-2.6331	-39.6689	-7.44144	1.84833	-8.11713	-3.99896	41.219	69.8045	3.63035	83.1312	19.4921	2.24184	5.41558	-15.3454	1.60309	7.18444	27.2497	-1.90537	-4.35973	51.9405	-20.8026
978	4.46862	-3.09232	24.3581	1.64884	-1.7842	5.02088	1.64865	-1.78437	10.8413	1.33804	-1.23842	13.9719	-2.24417	-1.98593	15.0471	-4.82101	-2.78043	-8.03716	-1.85064	-0.126949	-9.91245	4.13278	18.945	57.772	-3.96652	106.714	40.6732	9.65257	-2.55051	-39.5009	-7.50581	1.70411	-8.01626	-4.08534	41.0371	69.472	3.90386	82.5024	19.6017	2.4092	5.91037	-15.7431	1.72056	7.1244	27.1482	-2.04395	-4.11834	51.8105	-20.747
980	4.47922	-3.13384	24.3641	1.64937	-1.80338	5.024	1.64919	-1.80355	10.8444	1.33955	-1.25276	13.9743	-2.18479	-1.90384	15.1074	-4.68127	-2.65493	-7.92909	-1.84345	-0.0224245	-9.94689	4.09631	19.1783	58.0399	-3.84748	107.063	40.5279	9.63597	-2.41695	-39.3716	-7.5389	1.56474	-7.9942	-4.19577	40.7552	69.283	4.12981	82.2557	19.6349	2.68657	6.10769	-16.2696	1.78936	6.89645	27.1013	-2.01362	-4.15635	51.7147	-20.6319
982	4.47763	-3.16128	24.3734	1.64593	-1.81528	5.02847	1.64574	-1.81544	10.8489	1.33766	-1.26187	13.9776	-2.11022	-1.82509	15.132	-4.51594	-2.53985	-7.887	-1.82868	0.0719261	-9.95668	4.0505	19.4412	58.2733	-3.69027	107.386	40.4112	9.58976	-2.24438	-39.2447	-7.54736	1.42912	-7.96471	-4.22914	40.5155	69.1541	4.2182	82.0233	19.6557	2.98921	6.12432	-16.719	1.8137	6.81562	27.0881	-1.97382	-4.15606	51.6691	-20.6816
984	4.46797	-3.17859	24.3808	1.63997	-1.82195	5.03193	1.63978	-1.82212	10.8524	1.33358	-1.26722	13.9802	-2.03228	-1.7545	15.1366	-4.34791	-2.44021	-7.88151	-1.80526	0.154781	-9.93223	4.0143	19.6911	58.4559	-3.54561	107.668	40.3158	9.53083	-2.0442	-39.1078	-7.53636	1.30255	-7.91621	-4.1747	40.3643	69.0576	4.17689	81.7526	19.6734	3.3166	5.99305	-17.0727	1.80259	6.91251	27.0927	-1.96095	-4.08144	51.6571	-20.881
986	4.46324	-3.1841	24.3815	1.63736	-1.8239	5.03228	1.63717	-1.82407	10.8527	1.33174	-1.26884	13.9805	-1.97981	-1.70302	15.1548	-4.23306	-2.36641	-7.84976	-1.79678	0.196962	-9.86759	3.98905	19.801	58.6066	-3.53761	107.967	40.1919	9.52767	-1.84037	-38.9319	-7.51974	1.20351	-7.88028	-4.08861	40.3694	68.9496	4.14533	81.532	19.6665	3.78381	5.71731	-17.4826	1.80506	6.98014	27.0668	-1.99547	-4.07403	51.6001	-20.8556
988	4.46447	-3.18492	24.3832	1.63781	-1.82439	5.03304	1.63762	-1.82456	10.8535	1.3321	-1.26918	13.981	-1.94845	-1.65972	15.1707	-4.1597	-2.29961	-7.82192	-1.80723	0.237528	-9.81907	3.96723	19.899	58.7484	-3.5357	108.167	40.0812	9.5612	-1.62529	-38.7948	-7.51113	1.12098	-7.86113	-4.00086	40.3693	68.8411	4.13696	81.3797	19.6825	4.28352	5.45391	-17.8434	1.79332	7.00913	27.0266	-2.01725	-4.10588	51.5164	-20.7364
990	4.47116	-3.18705	24.3875	1.64048	-1.82601	5.03501	1.6403	-1.82618	10.8554	1.3342	-1.27024	13.9825	-1.93438	-1.61993	15.1837	-4.11917	-2.23272	-7.7995	-1.83159	0.287042	-9.80188	3.94447	20.0042	58.8856	-3.50158	108.279	39.9935	9.62773	-1.41583	-38.7054	-7.51818	1.05435	-7.84267	-3.92667	40.3288	68.7225	4.15624	81.2772	19.7229	4.78179	5.2745	-18.1574	1.77132	7.0079	26.9798	-2.02476	-4.14243	51.4227	-20.5663
992	4.4789	-3.20518	24.3946	1.64204	-1.83473	5.03837	1.64185	-1.8349	10.8588	1.33586	-1.27668	13.9851	-1.92207	-1.57722	15.2004	-4.08069	-2.15996	-7.77016	-1.8444	0.345823	-9.82179	3.91062	20.0745	59.0081	-3.39531	108.461	39.9393	9.72811	-1.28262	-38.6202	-7.55153	1.01285	-7.75085	-3.88551	40.2592	68.5549	4.17911	81.1311	19.7466	5.23551	5.27833	-18.4887	1.78003	7.05328	26.9471	-2.07869	-4.03921	51.3803	-20.4218
994	4.48425	-3.23826	24.3984	1.64112	-1.84971	5.04046	1.64092	-1.84988	10.8609	1.33604	-1.28795	13.9867	-1.92012	-1.52358	15.2256	-4.05692	-2.06371	-7.72563	-1.8461	0.435064	-9.83778	3.87876	20.1356	59.124	-3.29647	108.613	39.8517	9.82896	-1.19488	-38.5531	-7.61435	0.976397	-7.63195	-3.85458	40.2485	68.3494	4.23031	80.9249	19.7553	5.70227	5.42636	-19.0306	1.77414	7.1026	26.9262	-2.111	-3.98431	51.3369	-20.3453
996	4.4854	-3.28351	24.3987	1.63721	-1.86955	5.04109	1.63701	-1.86972	10.8615	1.33427	-1.30303	13.9871	-1.92786	-1.46002	15.2575	-4.04705	-1.94602	-7.66893	-1.83732	0.546167	-9.84616	3.84481	20.1892	59.2361	-3.22487	108.723	39.7245	9.92376	-1.14518	-38.5018	-7.7035	0.940159	-7.50843	-3.82654	40.2802	68.1248	4.30744	80.6701	19.7608	6.18998	5.69318	-19.7347	1.75203	7.14247	26.9139	-2.11505	-3.99364	51.2914	-20.3319
998	4.47922	-3.33034	24.3989	1.62994	-1.88937	5.04167	1.62975	-1.88954	10.8621	1.32999	-1.31828	13.9876	-1.93693	-1.39843	15.2866	-4.04042	-1.83133	-7.61726	-1.82252	0.620516	-9.87858	3.77756	20.2127	59.3505	-3.19129	108.812	39.5975	10.0289	-1.12847	-38.4511	-7.80469	0.91048	-7.44381	-3.79189	40.2058	67.9582	4.3868	80.4172	19.8191	6.62503	6.03559	-20.1812	1.75128	7.14858	26.8969	-2.12876	-3.94427	51.2936	-20.2954
1000	4.47063	-3.3744	24.4066	1.62183	-1.90782	5.04559	1.62163	-1.90798	10.866	1.32499	-1.33257	13.9905	-1.94547	-1.34322	15.3	-4.03544	-1.72799	-7.59459	-1.80955	0.698212	-9.90133	3.70865	20.27	59.4471	-3.11768	108.915	39.4971	10.1048	-1.13705	-38.4035	-7.90888	0.857521	-7.32336	-3.76786	40.0326	67.7507	4.4181	80.3089	19.8741	7.26388	6.37995	-20.6325	1.74221	7.16626	26.878	-2.13747	-3.94264	51.2659	-20.3098
1002	4.46148	-3.41271	24.4223	1.61397	-1.92377	5.05298	1.61377	-1.92393	10.8734	1.32002	-1.34499	13.996	-1.95301	-1.29747	15.2968	-4.03235	-1.64177	-7.60249	-1.80028	0.77953	-9.90859	3.64991	20.3627	59.5325	-3.01748	109.029	39.4284	10.1568	-1.15091	-38.3403	-8.01032	0.786651	-7.15494	-3.76049	39.8046	67.4975	4.43202	80.3694	19.9102	8.1588	6.6525	-21.174	1.72464	7.19404	26.8607	-2.13594	-3.97534	51.2035	-20.377
1004	4.4552	-3.44082	24.4395	1.60834	-1.93556	5.0609	1.60814	-1.93573	10.8813	1.31647	-1.35417	14.0019	-1.96413	-1.26707	15.2862	-4.04152	-1.58197	-7.62345	-1.79104	0.832092	-9.91611	3.62191	20.4157	59.6645	-3.03941	109.108	39.3774	10.2478	-1.10278	-38.169	-8.09982	0.747996	-7.07707	-3.78372	39.7212	67.258	4.61844	80.5481	19.9129	9.32458	6.64476	-21.9833	1.72633	7.17958	26.8597	-2.1112	-3.87241	51.1623	-20.4434
1006	4.44386	-3.45822	24.4571	1.60154	-1.9422	5.0689	1.60134	-1.94237	10.8893	1.31175	-1.35956	14.0079	-1.96005	-1.2445	15.2801	-4.02585	-1.54217	-7.63546	-1.79429	0.872494	-9.87438	3.59404	20.5603	59.7465	-3.02476	109.147	39.3472	10.34	-1.02066	-38.0485	-8.18978	0.737142	-7.05857	-3.78506	39.6225	67.0932	4.82681	80.7573	19.9266	10.2869	6.54975	-22.7303	1.7189	7.15568	26.8565	-2.08486	-3.8467	51.1296	-20.4966
1008	4.42837	-3.46422	24.4752	1.59404	-1.94347	5.07696	1.59384	-1.94363	10.8974	1.30619	-1.36097	14.0139	-1.93995	-1.2293	15.282	-3.98364	-1.52196	-7.63242	-1.80654	0.903446	-9.78522	3.55932	20.7896	59.7628	-2.94763	109.137	39.345	10.4195	-0.908298	-38.0055	-8.27643	0.743658	-7.07115	-3.76324	39.4834	67.0029	5.01059	80.9919	19.9516	10.9794	6.41981	-23.3022	1.70237	7.14411	26.8492	-2.0641	-3.91298	51.0901	-20.5659
1010	4.41955	-3.4562	24.4962	1.59079	-1.93929	5.0862	1.59059	-1.93946	10.9066	1.30349	-1.35807	14.0208	-1.91883	-1.22874	15.2879	-3.94493	-1.5289	-7.62128	-1.7943	0.921952	-9.69976	3.51831	20.9663	59.7471	-2.845	109.043	39.3993	10.4512	-0.757743	-37.9876	-8.33233	0.71727	-7.01201	-3.7639	39.3237	66.9203	5.09381	81.2924	19.9492	11.6286	6.28299	-23.5742	1.70629	7.20939	26.8498	-2.06107	-3.93223	50.9767	-20.8003
1012	4.41615	-3.44301	24.5145	1.59044	-1.93337	5.09415	1.59024	-1.93354	10.9146	1.30286	-1.35368	14.0268	-1.89716	-1.2284	15.3131	-3.90506	-1.53699	-7.57428	-1.81147	0.935858	-9.63197	3.48915	21.0451	59.685	-2.753	108.962	39.492	10.5155	-0.596424	-38.0332	-8.37516	0.71609	-6.94823	-3.78187	39.2631	66.8169	5.27721	81.8949	19.8925	12.2387	5.91235	-23.7885	1.69618	7.28636	26.8467	-2.0381	-3.93854	50.889	-21.0848
1014	4.41678	-3.42917	24.5305	1.59193	-1.92754	5.1011	1.59173	-1.9277	10.9215	1.30362	-1.34925	14.032	-1.87386	-1.22542	15.3539	-3.86107	-1.54131	-7.49851	-1.86455	0.944718	-9.59	3.45955	21.018	59.5848	-2.67465	108.894	39.6094	10.6383	-0.435854	-38.1308	-8.41452	0.746377	-6.89833	-3.81979	39.2905	66.7038	5.57258	82.7543	19.793	12.7793	5.36976	-23.9964	1.67051	7.3425	26.84	-2.00027	-3.9397	50.853	-21.3096
1016	4.41549	-3.42249	24.5517	1.59184	-1.92468	5.11045	1.59164	-1.92485	10.9309	1.30336	-1.34715	14.039	-1.84183	-1.22233	15.3821	-3.8013	-1.54826	-7.44599	-1.93169	0.936588	-9.58505	3.36096	20.9189	59.481	-2.57587	108.715	39.7191	10.8597	-0.284312	-38.1985	-8.47267	0.778336	-6.88321	-3.89115	39.2372	66.665	5.82691	83.4654	19.7185	13.1025	5.12827	-24.1108	1.65588	7.2901	26.8406	-2.00178	-3.93322	50.8875	-21.0994
1018	4.41511	-3.42228	24.5778	1.59147	-1.92478	5.12205	1.59127	-1.92495	10.9425	1.30306	-1.34727	14.0477	-1.80453	-1.22281	15.3946	-3.73344	-1.56319	-7.4225	-1.99116	0.928219	-9.59422	3.22903	20.7727	59.4059	-2.47186	108.595	39.7999	11.0279	-0.179543	-38.2907	-8.54131	0.828328	-6.86926	-3.96647	39.1429	66.6622	6.06395	84.0755	19.6605	13.3247	5.04708	-24.1882	1.63974	7.2908	26.847	-2.04313	-4.03772	50.8947	-20.8997
1020	4.41538	-3.42791	24.6046	1.5908	-1.9275	5.13399	1.59061	-1.92766	10.9544	1.30268	-1.34938	14.0567	-1.7633	-1.22907	15.3986	-3.66065	-1.58985	-7.41458	-2.03765	0.92545	-9.60744	3.08894	20.6003	59.3528	-2.37999	108.527	39.8531	11.1243	-0.124745	-38.407	-8.61627	0.891424	-6.86088	-4.03215	39.0337	66.6929	6.25972	84.5237	19.6255	13.4723	5.1265	-24.2212	1.61687	7.36256	26.8625	-2.10619	-4.23283	50.8813	-20.8111
1022	4.41322	-3.43878	24.6135	1.58872	-1.9321	5.13805	1.58852	-1.93226	10.9585	1.30138	-1.35296	14.0597	-1.72072	-1.2452	15.4328	-3.58864	-1.63576	-7.35034	-2.07526	0.941054	-9.60807	3.00838	20.4447	59.2538	-2.34616	108.347	39.906	11.222	-0.106136	-38.4969	-8.69208	0.936456	-6.91777	-4.06315	38.997	66.7826	6.31752	84.5435	19.6452	13.5313	5.48528	-24.1183	1.57566	7.42931	26.9013	-2.11588	-4.30252	50.9752	-20.8296
1024	4.40992	-3.44123	24.6185	1.587	-1.93289	5.14032	1.5868	-1.93306	10.9607	1.30013	-1.35366	14.0614	-1.67548	-1.27225	15.4661	-3.51576	-1.7025	-7.28722	-2.11517	0.930597	-9.60726	2.97816	20.318	59.141	-2.41979	107.921	39.988	11.3606	-0.0264747	-38.5915	-8.73854	0.973025	-6.95495	-4.08141	38.9824	66.862	6.3029	84.5452	19.66	13.598	5.80164	-24.0091	1.52821	7.44903	26.942	-2.08404	-4.3866	51.1033	-20.8297
1026	4.40658	-3.43089	24.6259	1.58649	-1.92812	5.14345	1.58629	-1.92829	10.9639	1.29946	-1.35013	14.0637	-1.63047	-1.30464	15.4879	-3.44539	-1.77854	-7.2455	-2.15968	0.893148	-9.59991	2.98487	20.2167	59.0247	-2.57623	107.322	40.0967	11.5262	0.0966507	-38.689	-8.75131	1.00024	-6.94407	-4.09447	39.0035	66.9114	6.24869	84.596	19.6548	13.6845	6.01133	-23.9264	1.46838	7.42099	26.9911	-2.01282	-4.54512	51.2736	-20.8263
1028	4.40699	-3.40445	24.6474	1.58908	-1.91682	5.1527	1.58888	-1.91699	10.9731	1.30072	-1.34155	14.0707	-1.59812	-1.31866	15.4809	-3.39173	-1.81575	-7.25793	-2.2031	0.869473	-9.55363	2.98094	20.1083	58.9247	-2.67294	106.994	40.1826	11.6002	0.0865548	-38.7539	-8.74321	1.0066	-6.85157	-4.11643	39.1682	66.9227	6.23483	84.5528	19.6258	13.7358	6.18069	-23.8821	1.36509	7.441	27.0713	-1.91463	-5.01533	51.4916	-21.1737
1030	4.40902	-3.36984	24.6763	1.59312	-1.90218	5.16517	1.59292	-1.90235	10.9856	1.30285	-1.3304	14.08	-1.57146	-1.32647	15.4651	-3.34629	-1.83933	-7.28691	-2.2606	0.849266	-9.50496	2.95195	19.9991	58.815	-2.69266	106.778	40.2628	11.6802	0.0432615	-38.8358	-8.73154	1.01548	-6.71996	-4.11908	39.3289	66.9193	6.18311	84.525	19.6005	13.7452	6.35412	-23.8054	1.20509	7.2374	27.3024	-1.79	-5.02914	52.2489	-20.6509
1032	4.40739	-3.33196	24.7083	1.59585	-1.88579	5.17897	1.59565	-1.88595	10.9994	1.3039	-1.31801	14.0904	-1.54868	-1.33097	15.4469	-3.30673	-1.85542	-7.32054	-2.33318	0.825615	-9.46726	2.88662	19.886	58.6924	-2.63538	106.649	40.3402	11.7743	-0.0210285	-38.942	-8.72145	1.03615	-6.57936	-4.10157	39.4621	66.9167	6.09511	84.5154	19.5861	13.7205	6.55529	-23.6918	1.01099	6.7291	27.6871	-1.55737	-4.38462	53.5637	-19.3637
1034	4.38241	-3.30165	24.7311	1.58774	-1.87032	5.1887	1.58754	-1.87049	11.0091	1.29691	-1.30695	14.0976	-1.52982	-1.3343	15.432	-3.27384	-1.86804	-7.34814	-2.40596	0.778036	-9.45706	2.75741	19.7537	58.5633	-2.53164	106.609	40.418	11.8264	-0.143608	-39.0521	-8.7155	1.08268	-6.50859	-4.08297	39.6274	66.9547	6.04751	84.4362	19.5859	13.7072	6.82413	-23.5993	0.865896	5.80918	28.1397	-0.855961	-3.06214	55.0694	-18.9957
1036	4.34664	-3.27927	24.7532	1.57414	-1.85726	5.19817	1.57395	-1.85742	11.0186	1.28595	-1.29799	14.1047	-1.50546	-1.33552	15.4229	-3.2301	-1.87897	-7.36494	-2.50267	0.708477	-9.47847	2.62328	19.6181	58.4595	-2.44046	106.605	40.4861	11.8644	-0.26025	-39.1772	-8.69265	1.13819	-6.46822	-4.08501	39.7405	67.0064	5.99679	84.3285	19.5736	13.6903	7.13197	-23.48	0.851688	4.95145	28.4776	-0.202063	-1.11642	56.4063	-20.0922
1038	4.30625	-3.25443	24.7811	1.55873	-1.84271	5.21023	1.55854	-1.84287	11.0307	1.27354	-1.28804	14.1136	-1.47217	-1.33794	15.4146	-3.17051	-1.89538	-7.3802	-2.63093	0.608881	-9.51516	2.5005	19.4924	58.3811	-2.37267	106.61	40.5442	11.8987	-0.361128	-39.3093	-8.65046	1.20144	-6.43119	-4.11308	39.8012	67.0537	5.9414	84.2202	19.5451	13.6753	7.44897	-23.3351	0.940075	4.27812	28.6499	0.294694	1.34362	57.3788	-22.6683
1040	4.27714	-3.1826	24.8351	1.55266	-1.80899	5.23335	1.55247	-1.80915	11.0538	1.26697	-1.26323	14.1309	-1.42881	-1.35643	15.3837	-3.09885	-1.94425	-7.43707	-2.80189	0.445709	-9.49188	2.39904	19.4283	58.2935	-2.29881	106.562	40.6048	11.9443	-0.463549	-39.4	-8.60435	1.28665	-6.31301	-4.16248	39.8894	67.0415	5.90981	84.1862	19.5105	13.6951	7.68387	-23.2082	0.972686	3.70038	28.6626	0.701826	4.17918	57.6106	-25.8591
1042	4.2389	-3.09156	24.8999	1.54443	-1.7661	5.26108	1.54425	-1.76626	11.0815	1.25825	-1.2317	14.1516	-1.36514	-1.37539	15.3376	-2.99065	-2.00114	-7.52204	-2.98938	0.251884	-9.46886	2.28034	19.3175	58.2098	-2.25132	106.619	40.6443	12.0081	-0.614217	-39.5199	-8.52816	1.36914	-6.19926	-4.23306	39.9757	67.0231	5.8905	84.2031	19.4783	13.7231	7.87609	-23.0958	0.791134	3.61627	28.6005	0.904036	5.76883	57.595	-27.7428
1044	4.1899	-2.99953	24.9628	1.53165	-1.72168	5.28794	1.53147	-1.72184	11.1084	1.24604	-1.19928	14.1717	-1.28084	-1.39041	15.2872	-2.84354	-2.05842	-7.61531	-3.16297	0.0462556	-9.45579	2.13788	19.1604	58.1208	-2.22253	106.753	40.6674	12.0999	-0.801157	-39.6659	-8.43066	1.44128	-6.10277	-4.317	40.0566	67.0123	5.8749	84.2601	19.4372	13.7542	8.03282	-22.9964	0.384786	4.12893	28.5151	0.900545	5.78651	57.4229	-28.3281
1046	4.13908	-2.9498	24.9858	1.51421	-1.69519	5.29754	1.51404	-1.69534	11.118	1.23143	-1.1805	14.1788	-1.17696	-1.3991	15.2742	-2.65794	-2.11225	-7.6394	-3.23034	-0.140319	-9.43919	1.97308	19.0666	57.9662	-2.14116	106.67	40.7281	12.267	-0.913737	-39.7537	-8.35951	1.49828	-5.99095	-4.38966	40.136	67.0112	5.83088	84.3379	19.3244	13.794	8.14712	-22.8962	-0.167876	5.36293	28.5231	0.824907	4.40454	56.9418	-29.758
1048	4.10682	-2.95514	24.9937	1.49955	-1.6944	5.30106	1.49938	-1.69455	11.1215	1.22041	-1.18077	14.1814	-1.10724	-1.39643	15.2586	-2.53033	-2.13278	-7.66871	-3.22404	-0.250778	-9.41987	1.86602	18.9722	57.869	-2.11179	106.613	40.7256	12.3837	-1.07186	-39.8523	-8.37314	1.54045	-5.91466	-4.43635	40.2289	67.0387	5.81209	84.3819	19.2151	13.822	8.27593	-22.8236	-0.455483	6.44784	28.5366	0.441338	3.6091	56.5725	-29.8169
1050	4.08957	-2.99929	24.9971	1.48764	-1.71197	5.303	1.48746	-1.71213	11.1234	1.21251	-1.19462	14.1828	-1.0712	-1.38841	15.2251	-2.46234	-2.13085	-7.73132	-3.18701	-0.294443	-9.39762	1.82711	18.8785	57.8488	-2.15362	106.609	40.671	12.428	-1.27043	-39.9591	-8.45455	1.57292	-5.86974	-4.45509	40.326	67.0858	5.82416	84.3998	19.14	13.8404	8.4204	-22.7979	-0.448202	7.08668	28.5506	-0.118738	3.66725	56.3518	-28.5921
1052	4.05055	-2.99844	25.0153	1.47056	-1.7079	5.31097	1.47038	-1.70805	11.1314	1.19947	-1.19259	14.1887	-1.01303	-1.40295	15.1484	-2.36315	-2.17746	-7.87374	-3.27451	-0.377747	-9.36458	1.81773	18.8488	57.8617	-2.26221	106.544	40.6986	12.4328	-1.38018	-39.9996	-8.46769	1.62235	-5.79087	-4.45797	40.3771	67.094	5.84601	84.4758	19.1479	13.8822	8.53148	-22.8836	-0.480629	6.92766	28.5748	0.0456664	3.48092	56.0834	-28.1869
1054	4.00276	-2.98792	25.0516	1.45047	-1.69889	5.32689	1.4503	-1.69904	11.1473	1.18388	-1.18706	14.2006	-0.93307	-1.43557	15.0426	-2.23159	-2.26471	-8.06979	-3.37375	-0.43688	-9.38138	1.80696	18.8207	57.9171	-2.32215	106.525	40.8025	12.4444	-1.45474	-40.0311	-8.47155	1.64691	-5.69818	-4.44533	40.3804	67.1046	5.83107	84.6417	19.2198	13.9295	8.58604	-22.9464	-0.438539	6.8099	28.5864	0.146246	3.31937	55.765	-28.1102
1056	3.95207	-2.97325	25.1013	1.42944	-1.68788	5.34872	1.42926	-1.68803	11.1691	1.16745	-1.1801	14.2169	-0.835572	-1.48185	14.9356	-2.07338	-2.38354	-8.26777	-3.45507	-0.46064	-9.43669	1.79528	18.7895	57.9874	-2.31918	106.562	40.9515	12.4985	-1.51328	-40.0612	-8.48198	1.64383	-5.61564	-4.41505	40.3503	67.1304	5.78532	84.8374	19.3331	13.963	8.59928	-22.9536	-0.338631	6.92974	28.5765	0.0255537	3.19269	55.4361	-28.2405
1058	3.91503	-2.94992	25.1398	1.4153	-1.67435	5.36552	1.41513	-1.67449	11.1859	1.15605	-1.17084	14.2294	-0.744645	-1.52689	14.9282	-1.92495	-2.4993	-8.28111	-3.49737	-0.455802	-9.41051	1.79909	18.8113	57.9546	-2.27921	106.621	40.9813	12.6789	-1.59115	-40.0571	-8.52056	1.64095	-5.63022	-4.35304	40.3634	67.1821	5.78957	84.7654	19.4211	13.9132	8.6708	-22.8908	-0.299333	7.25894	28.5285	-0.30046	3.02193	55.2876	-28.2639
1060	3.87365	-2.93159	25.1724	1.39883	-1.66251	5.37974	1.39866	-1.66266	11.2002	1.143	-1.16298	14.24	-0.654337	-1.56308	14.9564	-1.77366	-2.59921	-8.2285	-3.50694	-0.428632	-9.43501	1.94853	18.7426	57.9313	-2.44111	106.639	41.1263	12.9539	-1.68926	-40.1168	-8.57508	1.63931	-5.67707	-4.28115	40.3225	67.2977	5.78217	84.6571	19.4583	13.8469	8.71959	-22.8798	-0.368814	7.54508	28.5023	-0.439692	2.89446	55.1827	-28.3213
1062	3.82776	-2.922	25.1987	1.37957	-1.65399	5.39122	1.37939	-1.65413	11.2117	1.12807	-1.15775	14.2485	-0.569285	-1.59174	15.0077	-1.62861	-2.68366	-8.13341	-3.50146	-0.386496	-9.50538	2.28029	18.6236	57.8942	-2.82533	106.482	41.4171	13.2785	-1.79106	-40.2232	-8.63344	1.62756	-5.73034	-4.21599	40.2224	67.4412	5.77922	84.5648	19.4508	13.8153	8.7047	-22.9596	-0.530921	7.7397	28.5049	-0.35148	2.8268	55.101	-28.3894
1064	3.78959	-2.918	25.2161	1.36318	-1.6486	5.39885	1.36301	-1.64874	11.2193	1.11548	-1.15468	14.2542	-0.506346	-1.63271	15.084	-1.52778	-2.78245	-7.99158	-3.55771	-0.336688	-9.46673	2.82506	18.8174	57.6563	-3.2308	105.677	41.7667	13.4604	-1.78442	-40.2683	-8.65622	1.54972	-5.74485	-4.21633	40.1493	67.4285	5.90891	84.5335	19.464	13.9729	8.53756	-23.1557	-0.660937	7.91196	28.5157	-0.273404	2.82423	55.095	-28.2519
1066	3.77181	-2.94147	25.2199	1.35307	-1.6571	5.40071	1.3529	-1.65724	11.2211	1.1084	-1.16163	14.2556	-0.477031	-1.65626	15.1888	-1.48094	-2.83729	-7.79673	-3.58101	-0.360962	-9.46706	3.38003	18.8252	57.3137	-3.84907	104.576	42.1164	13.8284	-1.93434	-39.9076	-8.67118	1.47582	-5.745	-4.1596	39.9738	67.3569	6.04476	84.2544	19.4523	14.137	8.28276	-23.4309	-0.751793	8.08506	28.4818	-0.226388	2.72248	55.0112	-28.169
1068	3.77954	-2.98897	25.2136	1.35177	-1.67852	5.39842	1.3516	-1.67866	11.2189	1.10867	-1.17773	14.2538	-0.478218	-1.65765	15.3013	-1.4812	-2.84058	-7.58763	-3.56726	-0.462166	-9.54542	3.95126	18.4893	56.8918	-4.74566	103.373	42.4691	14.3367	-2.28653	-39.2117	-8.67873	1.39505	-5.72338	-4.03183	39.6746	67.2317	6.13548	83.8498	19.4351	14.2744	7.85967	-23.8107	-0.808528	8.28702	28.4026	-0.228218	2.51448	54.8354	-28.2058
1070	3.81921	-3.03146	25.213	1.36486	-1.70097	5.39863	1.36469	-1.70111	11.2191	1.11977	-1.19377	14.2541	-0.490554	-1.63807	15.3431	-1.49555	-2.80084	-7.51042	-3.58953	-0.557517	-9.74356	4.79164	17.6436	56.4549	-6.0405	102.53	42.9048	14.4024	-2.86705	-38.8509	-8.65958	1.18153	-5.61599	-3.88715	39.2927	66.9583	6.1056	84.1093	19.5539	14.4275	6.88048	-24.472	-0.882704	8.62771	28.3234	-0.31277	2.32979	54.6537	-28.4104
1072	3.87727	-3.03505	25.2386	1.38964	-1.70848	5.41015	1.38947	-1.70862	11.2306	1.13871	-1.19799	14.2628	-0.471678	-1.64607	15.3136	-1.46477	-2.82203	-7.56518	-3.61676	-0.721762	-9.89544	5.67592	16.5244	55.7872	-7.32769	101.84	43.414	14.9019	-3.40119	-38.7304	-8.60609	0.996055	-5.561	-3.78758	38.8094	66.8295	5.9671	84.6895	19.6323	14.5022	5.68221	-25.1299	-0.937272	8.84992	28.2834	-0.340184	2.21998	54.5173	-28.5567
1074	3.94478	-3.00467	25.2862	1.42176	-1.70229	5.43115	1.42158	-1.70244	11.2516	1.16233	-1.19155	14.2787	-0.420065	-1.68837	15.232	-1.38822	-2.9172	-7.71632	-3.64102	-0.925258	-9.98644	6.58277	15.2031	54.8421	-8.54142	101.159	43.9916	15.9733	-3.88658	-38.7422	-8.53461	0.873894	-5.56462	-3.71382	38.292	66.8677	5.76452	85.5585	19.63	14.4527	4.30924	-25.7103	-0.967933	8.9138	28.2838	-0.285649	2.19343	54.4388	-28.6065
1076	3.99978	-2.99512	25.3168	1.44647	-1.70383	5.44476	1.4463	-1.70398	11.2652	1.18089	-1.19131	14.289	-0.370202	-1.74587	15.1853	-1.31979	-3.03983	-7.80243	-3.65131	-0.991681	-10.1345	7.63558	13.6968	53.6424	-9.79666	100.173	44.6288	17.4126	-4.56957	-38.3536	-8.50541	0.803823	-5.49512	-3.50292	38.0207	66.8591	5.64865	86.8853	19.5448	14.1321	2.5203	-26.2296	-0.984613	8.90373	28.2813	-0.18033	2.21085	54.4074	-28.6402
1078	4.05917	-3.01585	25.3359	1.47017	-1.71891	5.45359	1.46999	-1.71906	11.274	1.19947	-1.20125	14.2957	-0.353704	-1.79237	15.1453	-1.30791	-3.13017	-7.87571	-3.653	-0.976361	-10.2588	8.89426	12.2297	52.2965	-11.3644	98.4426	45.3205	18.6985	-5.32942	-38.3049	-8.55653	0.76473	-5.52906	-3.31561	37.8464	66.9154	5.65135	88.2645	19.49	13.9376	1.03737	-26.5858	-1.00339	8.89376	28.2824	-0.0879016	2.24902	54.3712	-28.6681
1080	4.12018	-3.07003	25.3446	1.49132	-1.74865	5.45816	1.49114	-1.74881	11.2786	1.21701	-1.22229	14.2992	-0.376797	-1.81369	15.1064	-1.35874	-3.16006	-7.94703	-3.6355	-0.904603	-10.3752	10.2814	10.8644	50.8666	-13.1217	96.0976	45.9928	19.7524	-6.1033	-38.647	-8.68909	0.741679	-5.66705	-3.19791	37.7394	67.0415	5.7797	89.557	19.4655	13.9029	0.0252088	-26.7793	-1.02339	8.91006	28.2833	-0.0356104	2.27851	54.3183	-28.706
1082	4.16002	-3.1543	25.3483	1.50029	-1.78937	5.46076	1.5001	-1.78952	11.2812	1.22606	-1.25224	14.3012	-0.425702	-1.78403	15.055	-1.43791	-3.08744	-8.04251	-3.55269	-0.841358	-10.6305	11.424	9.63795	49.4621	-14.3242	93.995	46.4325	21.0186	-6.68995	-38.9332	-8.86192	0.694286	-5.7656	-3.19929	37.7041	67.1926	6.03816	90.6417	19.351	13.6939	-0.568342	-26.8498	-1.01332	8.97068	28.271	-0.0785445	2.19466	54.2626	-28.794
1084	4.1771	-3.24875	25.3421	1.49838	-1.83218	5.45904	1.4982	-1.83233	11.2795	1.22711	-1.28439	14.3	-0.497449	-1.72725	15.0317	-1.54785	-2.95721	-8.08615	-3.43809	-0.780749	-10.8644	12.3087	8.52853	48.1735	-14.7938	92.6934	45.9567	21.2455	-6.79256	-39.2546	-9.05956	0.656014	-5.74151	-3.18814	37.6963	67.2267	6.28823	91.5932	19.2361	13.5432	-0.860222	-26.7892	-1.04141	9.01212	28.2428	-0.056644	2.18681	54.1783	-28.9028
1086	4.17526	-3.34538	25.3286	1.48808	-1.874	5.45405	1.48788	-1.87415	11.2745	1.22183	-1.31626	14.2962	-0.583894	-1.65483	15.0395	-1.67799	-2.79341	-8.07254	-3.30325	-0.724297	-11.0274	12.9966	7.41923	47.0471	-14.6548	92.4209	44.4362	20.2129	-6.45005	-39.492	-9.26106	0.627861	-5.62502	-3.1534	37.7219	67.1739	6.48229	92.3935	19.1362	13.4864	-0.890074	-26.6237	-1.11261	9.03327	28.2059	0.0393367	2.2472	54.0675	-29.0102
1088	4.17362	-3.44084	25.3217	1.47792	-1.91538	5.45203	1.47772	-1.91554	11.2725	1.21662	-1.34781	14.2947	-0.659445	-1.58773	15.0538	-1.79019	-2.64342	-8.04698	-3.15623	-0.676825	-11.0671	13.7562	5.75694	46.1124	-14.7444	93.4073	42.0768	18.2268	-6.17135	-38.8716	-9.41541	0.589027	-5.67544	-3.18464	37.8458	67.3336	6.59436	92.935	19.0363	13.4751	-0.675103	-26.4675	-1.18597	9.09476	28.193	0.0939797	2.14805	53.9612	-29.0471
1090	4.17073	-3.50327	25.3153	1.4705	-1.94225	5.44982	1.4703	-1.9424	11.2703	1.21263	-1.36834	14.293	-0.727842	-1.53003	15.0562	-1.89312	-2.51306	-8.04331	-3.03692	-0.618908	-11.0617	14.5849	4.1192	45.3121	-14.5842	95.2365	39.2857	15.837	-5.76426	-38.4881	-9.53037	0.556567	-5.61025	-3.23691	38.0983	67.4375	6.59138	93.182	18.9386	13.4304	-0.218966	-26.1118	-1.23165	9.16879	28.1898	0.0970449	2.05514	53.8639	-29.0434
1092	4.16996	-3.53271	25.3087	1.4673	-1.95496	5.4472	1.46709	-1.95511	11.2676	1.21098	-1.37802	14.2911	-0.796452	-1.47841	15.0419	-1.99901	-2.39343	-8.07083	-2.95187	-0.545697	-11.0322	15.4063	2.79784	44.6537	-13.8838	97.7465	36.2587	13.2182	-5.06901	-38.3495	-9.60485	0.527284	-5.40098	-3.30103	38.4468	67.4285	6.48151	93.124	18.8657	13.3633	0.453451	-25.6082	-1.24404	9.23451	28.1935	0.0568189	2.00426	53.7737	-29.0157
1094	4.1827	-3.56149	25.304	1.47003	-1.96872	5.44548	1.46983	-1.96887	11.2659	1.21382	-1.38816	14.2898	-0.894908	-1.41106	15.0142	-2.15354	-2.23383	-8.12335	-2.88748	-0.45899	-10.9829	15.8387	2.50954	44.2353	-11.7956	100.952	33.1694	10.3477	-3.30841	-37.4507	-9.63227	0.474475	-5.16274	-3.3759	38.7531	67.2889	6.32027	92.6898	18.911	13.4457	1.34466	-25.3566	-1.23533	9.22012	28.202	0.0337788	2.00867	53.6705	-28.9865
1096	4.20293	-3.59453	25.3018	1.47559	-1.98511	5.44491	1.47538	-1.98526	11.2653	1.21893	-1.4001	14.2894	-1.00943	-1.34104	14.9729	-2.33645	-2.06309	-8.20142	-2.81459	-0.349897	-10.9204	16.2112	2.34182	43.9786	-9.77467	103.547	30.1637	8.30162	-2.43574	-36.7054	-9.64888	0.417743	-5.0471	-3.44989	38.9166	67.247	6.18997	92.4194	18.9764	13.4664	2.01422	-25.1922	-1.23032	9.22488	28.2153	0.0126703	1.9676	53.5813	-29.0553
1098	4.22903	-3.62973	25.3005	1.48349	-2.00303	5.44481	1.48328	-2.00318	11.2652	1.22588	-1.41305	14.2894	-1.1333	-1.27359	14.9237	-2.53733	-1.89326	-8.29436	-2.73357	-0.230909	-10.8488	16.5644	2.07263	43.8592	-8.12061	105.516	27.2377	7.02874	-2.55844	-36.1986	-9.66331	0.367889	-5.06857	-3.50452	38.9277	67.3225	6.09349	92.3992	19.0545	13.3981	2.38031	-25.0902	-1.22836	9.26528	28.236	-0.0150266	1.87969	53.5239	-29.2096
1100	4.26135	-3.64669	25.2949	1.49595	-2.01358	5.44261	1.49574	-2.01373	11.263	1.23582	-1.42022	14.2878	-1.25478	-1.22	14.8855	-2.73876	-1.7496	-8.36679	-2.68419	-0.163469	-10.7749	16.7602	1.69477	43.8666	-6.28185	107.952	24.5252	5.43891	-2.13394	-35.4718	-9.66637	0.349615	-5.11539	-3.48285	38.8721	67.3651	5.93808	92.362	19.2272	13.3262	2.62796	-25.0632	-1.1941	9.32804	28.2763	-0.0952037	1.8349	53.5425	-29.2837
1102	4.28753	-3.6647	25.2806	1.50571	-2.0239	5.43654	1.5055	-2.02405	11.257	1.24374	-1.42736	14.2833	-1.35416	-1.16683	14.871	-2.8998	-1.61534	-8.39543	-2.61803	-0.0979003	-10.6979	16.9753	1.23716	44.0341	-4.78092	109.913	21.8992	3.74174	-1.63838	-34.4051	-9.6798	0.349733	-5.15953	-3.40159	38.7686	67.3549	5.83918	92.6192	19.4129	13.1417	2.55678	-25.0619	-1.16998	9.31401	28.318	-0.0951154	1.85549	53.6045	-29.3905
1104	4.30605	-3.68375	25.259	1.51209	-2.03385	5.4272	1.51188	-2.03401	11.2476	1.24912	-1.43441	14.2763	-1.42675	-1.11631	14.8769	-3.01285	-1.49638	-8.38628	-2.52968	-0.0285517	-10.6201	17.2234	0.795068	44.3299	-3.67173	111.221	19.346	1.99645	-1.18456	-33.0506	-9.70098	0.363981	-5.19847	-3.28901	38.6202	67.307	5.80651	93.1557	19.586	12.8566	2.22752	-25.0474	-1.16234	9.22788	28.3578	-0.0156113	1.92137	53.692	-29.5319
1106	4.32405	-3.68602	25.2402	1.51989	-2.03647	5.41893	1.51968	-2.03662	11.2394	1.25513	-1.43589	14.2701	-1.47731	-1.09023	14.8773	-3.09503	-1.42999	-8.38642	-2.44441	0.0251323	-10.5518	17.371	0.718073	44.6041	-2.58586	111.832	17.0973	0.359238	-0.904029	-31.7707	-9.69361	0.382604	-5.27847	-3.23623	38.3757	67.331	5.74442	93.5688	19.7438	12.6175	2.10563	-24.9073	-1.16046	9.19306	28.4003	0.0109297	1.91442	53.7614	-29.6267
1108	4.34016	-3.68252	25.2238	1.52742	-2.0364	5.41165	1.52721	-2.03656	11.2321	1.26078	-1.43538	14.2647	-1.50643	-1.07372	14.8597	-3.142	-1.38863	-8.41987	-2.34261	0.0602053	-10.4764	17.5034	0.85559	44.9258	-1.6661	111.961	14.9223	-1.03938	-0.83986	-30.2224	-9.69854	0.4292	-5.33098	-3.26173	38.2273	67.3416	5.86926	94.377	19.7523	12.3816	1.66255	-24.8334	-1.14094	9.16868	28.4447	0.00324952	1.90702	53.84	-29.6767
1110	4.35409	-3.67445	25.21	1.53442	-2.03414	5.40546	1.53421	-2.0343	11.2259	1.26591	-1.43327	14.2601	-1.51948	-1.06417	14.8242	-3.16254	-1.36553	-8.48612	-2.23025	0.0791139	-10.3886	17.637	1.09949	45.2929	-0.959173	111.728	12.7778	-2.24908	-0.893835	-28.4156	-9.71539	0.50246	-5.3513	-3.35038	38.1929	67.3369	6.13513	95.45	19.6474	12.1716	1.02916	-24.8077	-1.10634	9.15307	28.4901	-0.0290221	1.90433	53.9262	-29.7112
1112	4.36348	-3.65593	25.1982	1.54046	-2.0269	5.40005	1.54025	-2.02706	11.2205	1.27002	-1.42748	14.2561	-1.53439	-1.0632	14.7912	-3.18963	-1.35739	-8.54755	-2.14966	0.0949405	-10.284	17.7839	1.10227	45.6532	-0.565578	111.335	10.7383	-3.78072	-0.582182	-26.6576	-9.70196	0.574388	-5.38957	-3.40686	38.1408	67.3888	6.13248	95.8034	19.6952	12.1085	1.20254	-24.5658	-1.0968	9.17278	28.5313	-0.049685	1.85977	53.9891	-29.8681
1114	4.37775	-3.63873	25.1893	1.54848	-2.02074	5.39596	1.54827	-2.0209	11.2164	1.27567	-1.42239	14.253	-1.55103	-1.07296	14.7452	-3.22405	-1.36781	-8.63286	-2.06818	0.11297	-10.166	17.857	1.20462	46.0079	-0.105583	110.821	8.67484	-4.79836	-0.483599	-25.1709	-9.69197	0.655338	-5.41194	-3.48137	38.1421	67.4204	6.07919	95.816	19.784	12.0714	1.70075	-24.3172	-1.07231	9.15975	28.5803	-0.0636767	1.84836	54.0618	-30.0026
1116	4.39937	-3.62244	25.1849	1.55956	-2.01574	5.39389	1.55936	-2.0159	11.2143	1.28369	-1.418	14.2515	-1.57217	-1.09587	14.6883	-3.27173	-1.40015	-8.73799	-1.98751	0.137153	-10.0406	17.8592	1.4179	46.3463	0.456358	110.181	6.59577	-5.2282	-0.606989	-23.9934	-9.69256	0.742374	-5.4129	-3.57541	38.1969	67.4249	6.01393	95.5965	19.8897	12.0477	2.37845	-24.101	-1.03101	9.10552	28.6374	-0.065718	1.8717	54.1494	-30.1011
1118	4.42744	-3.59157	25.1909	1.57482	-2.00511	5.3963	1.57461	-2.00527	11.2167	1.29448	-1.40917	14.2534	-1.60493	-1.1408	14.64	-3.34878	-1.46837	-8.82643	-1.94469	0.178506	-9.91953	17.8881	1.50673	46.6411	0.933128	109.346	4.64202	-5.72902	-0.471004	-23.0878	-9.70146	0.821641	-5.39939	-3.66554	38.2542	67.4522	5.91133	95.2963	19.9855	12.1083	3.0666	-23.8681	-1.00152	9.03288	28.6946	-0.0267045	1.86222	54.2473	-30.2493
1120	4.46695	-3.56442	25.2006	1.59466	-1.99727	5.40039	1.59446	-1.99743	11.2208	1.30887	-1.40217	14.2565	-1.64849	-1.19322	14.6026	-3.4482	-1.54633	-8.89447	-1.90827	0.207649	-9.84452	17.9804	1.45069	46.8727	1.24114	108.501	2.91361	-5.65076	-0.640054	-22.2967	-9.72119	0.880083	-5.36935	-3.71285	38.3186	67.4479	5.81205	94.9918	20.1029	12.2184	3.59662	-23.7428	-0.973139	9.01425	28.7465	-0.0226026	1.85097	54.3218	-30.3812
1122	4.51602	-3.54761	25.2139	1.61763	-1.99491	5.40625	1.61742	-1.99508	11.2267	1.3259	-1.39909	14.261	-1.6992	-1.2469	14.5796	-3.56098	-1.62424	-8.93571	-1.87307	0.221495	-9.80827	18.1321	1.2636	47.0107	1.38162	107.718	1.50545	-4.93057	-1.16871	-21.6782	-9.75063	0.9046	-5.32283	-3.71738	38.3768	67.4072	5.73075	94.7184	20.2424	12.36	3.92749	-23.738	-0.947655	9.04781	28.7924	-0.0578488	1.84664	54.3679	-30.4602
1124	4.56286	-3.54826	25.2363	1.6378	-2.00003	5.41634	1.63759	-2.0002	11.2368	1.34126	-1.40179	14.2687	-1.74341	-1.29433	14.5787	-3.6593	-1.6938	-8.93589	-1.85042	0.236417	-9.72443	18.2686	1.05075	46.9429	1.45874	107.004	0.626248	-3.88714	-1.90473	-21.7278	-9.78144	0.863772	-5.26911	-3.72679	38.3803	67.3644	5.69233	94.4824	20.3717	12.5029	4.10452	-23.7981	-0.938087	9.04211	28.8378	-0.0725041	1.87037	54.4058	-30.3813
1126	4.60753	-3.57264	25.271	1.65456	-2.01539	5.43214	1.65435	-2.01556	11.2526	1.35464	-1.41235	14.2806	-1.78115	-1.32363	14.5987	-3.73872	-1.7334	-8.89786	-1.80913	0.260378	-9.70486	18.437	0.775831	46.8355	1.36895	106.694	0.304491	-2.73275	-2.26853	-22.0518	-9.8279	0.746287	-5.14964	-3.70907	38.3511	67.2912	5.62594	94.3816	20.5416	12.5082	4.18757	-23.8089	-0.945207	9.0575	28.8741	-0.0942753	1.8459	54.4147	-30.3125
1128	4.65344	-3.61154	25.3193	1.67029	-2.03733	5.45418	1.67008	-2.03751	11.2746	1.36761	-1.42793	14.2972	-1.82003	-1.34281	14.6341	-3.81618	-1.75462	-8.83154	-1.75338	0.272968	-9.73115	18.6385	0.533549	46.7376	1.12676	106.713	0.416016	-1.60109	-2.29558	-22.4204	-9.88017	0.589649	-4.99101	-3.66131	38.2852	67.1979	5.53381	94.4101	20.788	12.3643	4.22158	-23.7536	-0.958367	9.09688	28.903	-0.124744	1.77769	54.3954	-30.2983
1130	4.71163	-3.62551	25.3821	1.69371	-2.04977	5.48238	1.6935	-2.04994	11.3028	1.38578	-1.43597	14.3185	-1.88643	-1.39585	14.6727	-3.95636	-1.82723	-8.7582	-1.72412	0.164006	-9.63203	18.8295	0.745461	46.6718	0.812286	106.349	0.464348	-0.637267	-2.84733	-22.2618	-9.88446	0.552794	-4.95539	-3.59585	38.1239	67.1439	5.48807	94.4706	21.2082	12.1531	4.3107	-23.682	-0.936951	9.12424	28.9344	-0.146846	1.76255	54.3678	-30.3583
1132	4.80084	-3.61059	25.4621	1.73339	-2.05289	5.51799	1.73318	-2.05306	11.3384	1.41554	-1.43612	14.3454	-1.99992	-1.46942	14.673	-4.19044	-1.91839	-8.75536	-1.74937	0.110758	-9.4505	19.1066	1.03949	46.6812	0.714432	106.213	0.414379	-0.336212	-3.03576	-21.9468	-9.885	0.595041	-4.99796	-3.51735	38.0441	67.1471	5.50008	94.4301	21.7252	12.0223	4.40119	-23.6656	-0.876985	9.13959	28.985	-0.186983	1.74845	54.3398	-30.4296
1134	4.92207	-3.56021	25.558	1.79045	-2.04393	5.56021	1.79024	-2.04411	11.3806	1.4576	-1.42626	14.3773	-2.15283	-1.56163	14.6209	-4.50401	-2.02691	-8.84921	-1.82679	0.141711	-9.20436	19.4943	1.31797	46.7804	0.85997	106.38	0.213786	-0.642867	-2.80536	-21.4768	-9.89071	0.695407	-5.05521	-3.45391	38.1039	67.1799	5.57518	94.2561	22.2696	11.9963	4.47661	-23.7066	-0.785942	9.14863	29.0627	-0.245078	1.72816	54.3199	-30.4932
1136	5.06031	-3.45614	25.6621	1.86024	-2.01342	5.60544	1.86003	-2.01361	11.4259	1.50794	-1.39956	14.4115	-2.29224	-1.67669	14.5017	-4.8029	-2.17953	-9.06668	-1.91628	0.199487	-8.95385	20.021	1.54244	46.9988	1.02423	106.664	-0.213891	-0.821849	-2.69229	-20.5563	-9.90281	0.790561	-4.8844	-3.5196	38.3793	67.0915	5.72149	93.9528	22.6278	12.0107	4.51203	-23.7391	-0.701469	9.17725	29.1824	-0.298574	1.7143	54.3283	-30.5428
1138	5.20464	-3.33085	25.7677	1.93485	-1.97436	5.65093	1.93464	-1.97456	11.4714	1.5614	-1.36619	14.4459	-2.42893	-1.78171	14.3568	-5.09377	-2.31347	-9.33196	-2.01012	0.274155	-8.61296	20.5259	1.66397	47.1792	1.31507	106.879	-0.777508	-0.902221	-2.62197	-19.4953	-9.91488	0.890932	-4.69513	-3.60625	38.6655	67.0276	5.82268	93.6825	22.9473	11.9983	4.50385	-23.7479	-0.621832	9.22769	29.3188	-0.339042	1.6969	54.3579	-30.5527
1140	5.34955	-3.19655	25.873	2.01066	-1.93152	5.69609	2.01046	-1.93173	11.5165	1.61555	-1.32993	14.48	-2.56426	-1.87007	14.2025	-5.37625	-2.41663	-9.61556	-2.10709	0.363332	-8.18835	20.9648	1.6939	47.3198	1.74078	106.973	-1.45239	-0.870769	-2.58954	-18.381	-9.9185	0.995124	-4.55347	-3.69	38.909	67.0242	5.86605	93.4757	23.2721	11.9644	4.45694	-23.7449	-0.547484	9.28824	29.4639	-0.360223	1.67832	54.4014	-30.5239
1142	5.49003	-3.06509	25.9833	2.08427	-1.88961	5.74335	2.08408	-1.88982	11.5638	1.66811	-1.29451	14.5157	-2.70519	-1.95154	14.0546	-5.66635	-2.50476	-9.88761	-2.22527	0.477642	-7.75733	21.336	1.71927	47.5645	2.2687	106.96	-2.24791	-0.756267	-2.5796	-17.2698	-9.8837	1.10151	-4.55075	-3.77648	39.1085	67.1052	5.92844	93.2824	23.66	12.0213	4.38977	-23.8105	-0.476428	9.30185	29.6156	-0.34231	1.67743	54.437	-30.4808
1144	5.62029	-2.94846	26.0844	2.15205	-1.85309	5.78666	2.15186	-1.85331	11.6071	1.71663	-1.26345	14.5484	-2.82228	-2.02272	13.9276	-5.90897	-2.58368	-10.121	-2.33076	0.604158	-7.47074	21.6441	1.86189	47.9894	2.8283	106.922	-3.03982	-0.639557	-2.64926	-16.0579	-9.8462	1.18749	-4.53024	-3.85196	39.2866	67.1645	5.97982	93.0868	24.0268	12.0687	4.3471	-23.8705	-0.400256	9.32179	29.7505	-0.343352	1.68286	54.4585	-30.4659
1146	5.73119	-2.85544	26.1697	2.20915	-1.82478	5.82317	2.20897	-1.82501	11.6436	1.75765	-1.23913	14.576	-2.90096	-2.07332	13.8327	-6.07335	-2.64107	-10.2956	-2.42096	0.733648	-7.31102	21.8687	2.13161	48.4727	3.38016	106.825	-3.75937	-0.259485	-2.8256	-14.7339	-9.8211	1.25052	-4.47543	-3.89539	39.433	67.1885	6.00844	92.908	24.3536	12.0862	4.33432	-23.9083	-0.325065	9.35708	29.8602	-0.370369	1.6887	54.4665	-30.4854
1148	5.79455	-2.80338	26.2281	2.24161	-1.80921	5.84833	2.24142	-1.80944	11.6688	1.78099	-1.22572	14.5949	-2.91768	-2.0637	13.7943	-6.10076	-2.6153	-10.3678	-2.50795	0.847371	-7.01237	21.906	2.49891	48.4295	3.88334	106.367	-4.31412	1.60842	-3.14886	-13.1472	-9.82711	1.30794	-4.45959	-3.83117	39.4977	67.2281	5.98385	92.8391	24.6502	12.0788	4.31324	-23.9283	-0.282199	9.40044	29.941	-0.397683	1.68065	54.4736	-30.5127
1150	5.82163	-2.78942	26.2594	2.2546	-1.80625	5.86201	2.25441	-1.80648	11.6824	1.79051	-1.22281	14.6052	-2.87088	-2.02544	13.8042	-6.00072	-2.5643	-10.3509	-2.62882	0.936887	-6.81946	21.9565	2.43833	48.1624	4.2092	106.189	-4.52971	3.61915	-3.41004	-12.4654	-9.87369	1.3465	-4.53129	-3.73803	39.4284	67.2972	5.95039	92.8649	24.8889	12.0744	4.34414	-23.9202	-0.267969	9.42481	29.9782	-0.398919	1.66769	54.4741	-30.5605
1152	5.82158	-2.81048	26.2685	2.25237	-1.81552	5.86635	2.25218	-1.81575	11.6868	1.78936	-1.2299	14.6085	-2.77656	-1.97519	13.8483	-5.80908	-2.51136	-10.2708	-2.78853	1.00159	-6.76781	22.0744	1.95469	47.7621	4.33869	106.377	-4.31216	5.37251	-3.63268	-13.2648	-9.95153	1.35374	-4.6714	-3.64837	39.2324	67.387	5.91774	92.977	25.0611	12.0612	4.42633	-23.8803	-0.276158	9.42842	29.9713	-0.374839	1.65267	54.4604	-30.6397
1154	5.819	-2.85677	26.2743	2.2465	-1.83548	5.8696	2.24632	-1.83571	11.69	1.7861	-1.24518	14.611	-2.6956	-1.94923	13.8812	-5.65137	-2.49692	-10.2101	-2.98395	1.06184	-6.78768	22.2854	1.60561	47.2842	4.27001	106.468	-3.38528	6.63353	-3.87422	-16.7925	-10.0184	1.28596	-4.74021	-3.62151	38.9599	67.4321	5.87621	93.1778	25.1596	11.9472	4.51389	-23.7891	-0.287844	9.42868	29.9298	-0.346172	1.63763	54.4063	-30.8057
1156	5.82584	-2.92009	26.2845	2.24298	-1.86386	5.875	2.24279	-1.86409	11.6954	1.78507	-1.26664	14.6151	-2.64555	-1.9326	13.8789	-5.55408	-2.48594	-10.2149	-3.0957	1.05318	-6.83698	22.5572	1.27204	47.0963	4.25511	107.535	-2.76102	7.23113	-4.25394	-21.5015	-10.0428	1.19416	-4.81134	-3.59722	38.8396	67.5118	5.88409	93.2377	25.2106	11.8807	4.54133	-23.7534	-0.270304	9.4535	29.8876	-0.394961	1.63507	54.3316	-30.9022
1158	5.83435	-2.99729	26.2969	2.23876	-1.89847	5.8816	2.23856	-1.8987	11.702	1.78387	-1.29282	14.6201	-2.61372	-1.93146	13.8633	-5.49613	-2.49555	-10.2437	-3.11109	0.978948	-6.91233	22.8076	0.992289	47.109	4.34745	109.377	-2.41279	7.08992	-4.66478	-26.1631	-10.0333	1.10686	-4.90705	-3.5451	38.8547	67.6384	5.92995	93.2074	25.2214	11.8474	4.48622	-23.7752	-0.233944	9.49827	29.8438	-0.508441	1.63855	54.2432	-30.9114
1160	5.79475	-3.09025	26.2926	2.21209	-1.93487	5.88106	2.21189	-1.9351	11.7015	1.76599	-1.32158	14.6196	-2.5222	-1.96805	13.955	-5.34226	-2.6013	-10.0704	-3.09399	0.919182	-7.06861	22.6495	1.03145	46.5334	4.6234	110.156	-1.2822	6.74847	-4.93976	-27.4556	-10.0678	1.09174	-5.06113	-3.3922	38.6863	67.7985	5.90434	93.5716	25.1814	11.6304	4.30806	-23.757	-0.258668	9.51362	29.756	-0.548282	1.60487	54.1494	-30.9208
1162	5.74262	-3.17692	26.2758	2.1807	-1.96712	5.87483	2.1805	-1.96735	11.6953	1.74436	-1.34749	14.6149	-2.4017	-2.09853	14.0944	-5.17072	-2.89069	-9.80325	-3.11163	0.831253	-7.223	22.8633	0.753275	45.9291	4.1208	110.452	0.297893	5.978	-4.90395	-26.9799	-10.078	1.09326	-5.2367	-3.23059	38.4635	67.9309	5.86431	93.872	25.166	11.4276	4.20445	-23.7119	-0.303922	9.51554	29.6522	-0.55778	1.58572	54.0484	-30.909
1164	5.68629	-3.26041	26.2484	2.1479	-1.99745	5.86383	2.14769	-1.99767	11.6843	1.72157	-1.37202	14.6065	-2.27251	-2.32037	14.2661	-5.0168	-3.35055	-9.47166	-3.15974	0.71719	-7.35816	23.4418	0.10289	45.3947	2.82641	110.433	2.1639	4.95303	-4.56622	-25.5797	-10.068	1.08486	-5.40958	-3.07463	38.2287	68.0168	5.82352	94.0225	25.1882	11.2759	4.21395	-23.6474	-0.35762	9.50827	29.5423	-0.550431	1.58593	53.9442	-30.875
1166	5.62695	-3.38174	26.2137	2.11002	-2.04387	5.85009	2.10981	-2.04409	11.6705	1.69591	-1.40888	14.5961	-2.19536	-2.568	14.4646	-4.96523	-3.8382	-9.08883	-3.13378	0.60683	-7.48196	23.5901	-0.518346	44.8601	1.76392	110.697	3.94529	4.73151	-3.95221	-25.2357	-10.1186	1.00748	-5.51565	-2.87993	38.0491	68.0398	5.78265	94.0986	25.2291	11.13	4.29109	-23.5829	-0.405199	9.49773	29.4389	-0.554141	1.57524	53.8544	-30.808
1168	5.56954	-3.4935	26.1883	2.07388	-2.08644	5.8403	2.07367	-2.08665	11.6607	1.67133	-1.44277	14.5887	-2.1345	-2.82362	14.631	-4.9458	-4.33296	-8.76502	-3.11078	0.549892	-7.6214	23.7919	-0.864356	44.4696	0.478741	110.547	5.6961	4.55514	-3.10443	-25.19	-10.1723	0.910043	-5.59967	-2.74642	37.9603	68.073	5.79966	94.0868	25.2294	11.0794	4.39557	-23.5447	-0.441979	9.48919	29.3442	-0.559752	1.57223	53.7611	-30.8055
1170	5.51642	-3.58274	26.1748	2.0418	-2.11977	5.83551	2.04158	-2.11999	11.6559	1.64924	-1.46954	14.585	-2.07787	-3.08612	14.7559	-4.93686	-4.83712	-8.51731	-3.09666	0.539802	-7.7702	24.0655	-0.823159	44.2413	-0.954788	109.844	7.43839	4.34222	-2.19669	-25.3517	-10.2171	0.810164	-5.66988	-2.6861	37.9564	68.1251	5.87502	94.006	25.1874	11.1269	4.50951	-23.5336	-0.465537	9.48593	29.2605	-0.570467	1.57369	53.6646	-30.8665
1172	5.47059	-3.64344	26.1657	2.01576	-2.14147	5.83221	2.01553	-2.14168	11.6526	1.631	-1.48726	14.5824	-2.00989	-3.38237	14.8634	-4.91948	-5.40638	-8.29953	-3.04745	0.493802	-7.87216	24.0748	-0.174286	44.0734	-1.9977	108.64	9.21171	4.41171	-1.86324	-25.8201	-10.2568	0.730251	-5.71699	-2.65055	37.9646	68.1475	5.95516	93.9317	25.1594	11.2089	4.61508	-23.5273	-0.472468	9.49788	29.1905	-0.608434	1.54772	53.581	-30.892
1174	5.42854	-3.67782	26.1633	1.99396	-2.15217	5.83154	1.99374	-2.15238	11.652	1.6153	-1.49651	14.5818	-1.9245	-3.69918	14.9746	-4.87683	-6.01966	-8.07351	-2.98993	0.438183	-7.96583	24.0109	0.351497	44.0955	-2.97429	107.637	11.0384	4.67237	-1.65748	-26.4258	-10.2825	0.685345	-5.77082	-2.62132	38.0177	68.2001	6.01543	93.8389	25.1357	11.2592	4.70468	-23.5117	-0.476287	9.49368	29.1331	-0.631976	1.53552	53.5111	-30.8749
1176	5.39175	-3.69235	26.1667	1.97641	-2.15482	5.8332	1.97619	-2.15503	11.6536	1.60232	-1.49951	14.583	-1.82525	-4.02862	15.0931	-4.81207	-6.66121	-7.83261	-2.92917	0.387959	-8.05195	23.9354	0.665639	44.3563	-4.0186	106.785	12.8642	5.10048	-1.48945	-27.0918	-10.2942	0.665555	-5.83211	-2.59849	38.0961	68.2806	6.04989	93.7465	25.1231	11.2715	4.7746	-23.4897	-0.480624	9.47679	29.0892	-0.637613	1.53786	53.4554	-30.8267
1178	5.36801	-3.71277	26.1711	1.96395	-2.16136	5.83537	1.96373	-2.16157	11.6558	1.59336	-1.50512	14.5846	-1.73388	-4.35571	15.2099	-4.75957	-7.29537	-7.59468	-2.86437	0.392688	-8.09829	23.9651	1.14798	44.9336	-5.31016	105.17	14.5443	5.66669	-1.36767	-27.6833	-10.3001	0.60619	-5.86846	-2.60892	38.0941	68.3203	6.06604	93.7529	25.1515	11.2964	4.81905	-23.4895	-0.488375	9.49595	29.063	-0.652588	1.51616	53.4134	-30.8132
1180	5.36003	-3.71849	26.1793	1.95981	-2.16314	5.83907	1.95959	-2.16334	11.6595	1.59035	-1.5067	14.5873	-1.65624	-4.65891	15.3182	-4.72256	-7.88058	-7.37329	-2.78516	0.395321	-8.13307	23.9145	1.82783	45.776	-6.42976	103.118	16.0944	6.33966	-1.41714	-28.4031	-10.3067	0.5709	-5.91866	-2.6421	38.1007	68.3683	6.09124	93.7431	25.1951	11.3572	4.86129	-23.5159	-0.480925	9.51001	29.0509	-0.667081	1.50085	53.3811	-30.8235
1182	5.36707	-3.70558	26.1924	1.96407	-2.15837	5.84475	1.96384	-2.15857	11.6652	1.59324	-1.50291	14.5916	-1.59081	-4.93153	15.4103	-4.69666	-8.40493	-7.18356	-2.68829	0.383891	-8.16468	23.7646	2.67566	46.8609	-7.28558	100.784	17.4713	7.12	-1.64453	-29.2388	-10.3134	0.566718	-5.98	-2.69516	38.1247	68.4304	6.12349	93.7009	25.2456	11.4441	4.90341	-23.5568	-0.456607	9.51065	29.0538	-0.679146	1.49727	53.3591	-30.8479
1184	5.38291	-3.67607	26.2126	1.97378	-2.14733	5.85336	1.97355	-2.14754	11.6738	1.59985	-1.49413	14.5981	-1.52055	-5.17195	15.4633	-4.65215	-8.87085	-7.06878	-2.56526	0.354748	-8.22794	23.6157	3.53789	48.1898	-8.01048	98.4164	18.5502	8.04706	-1.96452	-29.9625	-10.3089	0.565721	-6.00731	-2.76576	38.1185	68.4925	6.12379	93.6656	25.2898	11.4887	4.93179	-23.5542	-0.425652	9.49626	29.0796	-0.686997	1.50177	53.3538	-30.8472
1186	5.4058	-3.63097	26.2379	1.98809	-2.13029	5.86402	1.98788	-2.13049	11.6845	1.60956	-1.48059	14.6061	-1.46255	-5.39264	15.4919	-4.62407	-9.29552	-7.00012	-2.46103	0.368581	-8.14061	23.5413	4.26543	49.5628	-8.52751	96.4398	19.1481	8.89725	-2.34721	-30.5264	-10.2976	0.566909	-6.0135	-2.84454	38.1306	68.5411	6.11172	93.6506	25.3646	11.506	4.93974	-23.5379	-0.398501	9.50168	29.1163	-0.693993	1.49991	53.3582	-30.866
1188	5.43217	-3.57248	26.2675	2.00526	-2.10781	5.87637	2.00504	-2.10801	11.6968	1.62109	-1.46283	14.6154	-1.41791	-5.59237	15.499	-4.61411	-9.67643	-6.97236	-2.3767	0.433581	-7.8905	23.5309	4.8443	50.9269	-8.79496	95.0469	19.2123	9.61664	-2.75803	-30.9606	-10.2807	0.567862	-5.99188	-2.92949	38.1733	68.567	6.09544	93.6487	25.4652	11.5123	4.9323	-23.5263	-0.378387	9.53006	29.1637	-0.701506	1.49727	53.371	-30.8857
1190	5.45293	-3.50552	26.2992	2.02082	-2.0811	5.88961	2.0206	-2.08131	11.71	1.63117	-1.442	14.6254	-1.37802	-5.75519	15.4779	-4.60154	-9.98735	-6.99956	-2.27302	0.519983	-7.60708	23.438	5.3655	52.2983	-8.57899	94.5102	18.7839	10.2897	-3.11905	-31.4497	-10.2585	0.565646	-5.90595	-3.0239	38.2549	68.5455	6.08751	93.6021	25.5368	11.5722	4.93867	-23.5743	-0.359233	9.55438	29.2348	-0.710766	1.54485	53.3966	-30.8055
1192	5.46333	-3.43949	26.3344	2.03175	-2.05379	5.90431	2.03154	-2.054	11.7247	1.63775	-1.42099	14.6364	-1.33016	-5.87971	15.4633	-4.56029	-10.2313	-7.01837	-2.15631	0.615738	-7.31085	23.3087	5.89306	53.5873	-8.11252	94.3565	18.0531	10.7529	-3.33581	-31.7752	-10.238	0.557887	-5.7973	-3.12737	38.3383	68.5087	6.10935	93.5958	25.5929	11.6269	4.93958	-23.6209	-0.376182	9.59883	29.3094	-0.729636	1.5343	53.4206	-30.5853
1194	5.46153	-3.38173	26.374	2.03649	-2.0289	5.92112	2.03628	-2.02911	11.7415	1.63983	-1.40216	14.649	-1.277	-5.96035	15.4606	-4.49275	-10.3975	-7.01918	-2.03529	0.72067	-7.0199	23.1749	6.43254	54.7624	-7.51919	94.4651	17.114	10.9914	-3.43538	-31.9452	-10.2227	0.537951	-5.67644	-3.23131	38.4109	68.4674	6.15631	93.6287	25.6415	11.6654	4.94255	-23.6521	-0.434592	9.66947	29.3779	-0.747553	1.4696	53.428	-30.2706
1196	5.44463	-3.34763	26.4226	2.03217	-2.01287	5.94222	2.03196	-2.01308	11.7626	1.63562	-1.39049	14.6648	-1.24076	-5.97764	15.4569	-4.43333	-10.4418	-7.02645	-1.94467	0.854131	-6.76736	23.145	6.91253	55.8094	-7.06456	94.8773	16.1012	11.1338	-3.69438	-32.3011	-10.2185	0.48257	-5.54152	-3.30282	38.46	68.43	6.18328	93.6156	25.7126	11.6962	4.99843	-23.6675	-0.517829	9.76465	29.4268	-0.705326	1.48396	53.3881	-30.1344
1198	5.42822	-3.34112	26.4757	2.02522	-2.00895	5.96571	2.02501	-2.00916	11.7861	1.63013	-1.38804	14.6824	-1.23091	-5.95317	15.4432	-4.40772	-10.4002	-7.05462	-1.85546	0.992051	-6.50054	23.1345	7.47746	56.7118	-6.66258	95.3774	14.9906	10.9346	-3.70255	-32.1127	-10.2238	0.403547	-5.41115	-3.35671	38.5017	68.4106	6.22177	93.6006	25.7727	11.7189	5.04742	-23.6886	-0.636536	9.90762	29.4393	-0.686779	1.4598	53.2411	-29.8504
1200	5.41675	-3.35963	26.527	2.01788	-2.0164	5.98871	2.01767	-2.01661	11.8091	1.625	-1.39412	14.6996	-1.24972	-5.8989	15.422	-4.42409	-10.2938	-7.09762	-1.76911	1.13789	-6.21731	23.1342	8.11173	57.4347	-6.30108	95.9044	13.8303	10.4427	-3.42988	-31.3788	-10.2411	0.312476	-5.29729	-3.39133	38.5484	68.4144	6.27443	93.5694	25.806	11.7429	5.08146	-23.7126	-0.784155	10.0919	29.417	-0.698755	1.38567	53.0071	-29.3871
1202	5.41149	-3.38922	26.5548	2.01233	-2.02905	6.00147	2.01212	-2.02926	11.8219	1.62152	-1.40395	14.7092	-1.29437	-5.84215	15.4204	-4.48502	-10.1741	-7.10314	-1.71267	1.33426	-5.95025	23.1939	8.63878	57.8591	-5.96361	96.4827	12.7831	10.0015	-3.0672	-30.7646	-10.2891	0.248786	-5.23591	-3.37693	38.6247	68.4507	6.31966	93.4336	25.7927	11.7978	5.12913	-23.6984	-0.928979	10.2745	29.3832	-0.698807	1.32107	52.8244	-28.892
1204	5.40756	-3.41923	26.574	2.00738	-2.04192	6.01036	2.00717	-2.04213	11.8308	1.61853	-1.4139	14.7158	-1.34978	-5.76362	15.3985	-4.55921	-10.0102	-7.14761	-1.69082	1.52339	-5.7365	23.2866	9.0223	58.0719	-5.69501	96.9726	11.9116	9.63449	-2.91381	-30.492	-10.3177	0.175027	-5.15401	-3.40469	38.779	68.4813	6.4025	93.2222	25.6743	11.9122	5.15524	-23.7141	-1.08004	10.4328	29.3536	-0.654572	1.24406	52.6803	-28.5067
1206	5.40705	-3.44563	26.5884	2.00433	-2.05352	6.01713	2.00412	-2.05373	11.8376	1.61689	-1.42278	14.7209	-1.41601	-5.65798	15.3447	-4.64561	-9.79189	-7.25311	-1.69782	1.68613	-5.59608	23.4107	9.21888	58.1239	-5.50546	97.3508	11.2592	9.42452	-3.00212	-30.5141	-10.3216	0.0909334	-5.03355	-3.48462	38.991	68.4894	6.51466	92.9717	25.4613	12.0664	5.15246	-23.7621	-1.22048	10.559	29.3309	-0.579406	1.17034	52.566	-28.2389
1208	5.42382	-3.46433	26.6014	2.00962	-2.06351	6.02316	2.00941	-2.06371	11.8436	1.6214	-1.42997	14.7255	-1.51035	-5.52011	15.2521	-4.77407	-9.50319	-7.43234	-1.70608	1.80532	-5.56895	23.5853	9.12324	58.1142	-5.37858	97.6334	10.9366	9.68118	-3.13841	-30.3092	-10.3281	0.0334448	-4.86746	-3.57496	39.1261	68.4433	6.59086	92.815	25.2479	12.1436	5.12511	-23.7812	-1.2734	10.6472	29.3058	-0.565503	1.19518	52.441	-27.9329
1210	5.44694	-3.49336	26.6143	2.01661	-2.07864	6.02934	2.0164	-2.07885	11.8498	1.62747	-1.44092	14.7302	-1.62674	-5.35081	15.1215	-4.93338	-9.14757	-7.68386	-1.71705	1.88685	-5.58851	23.7489	8.80633	58.1469	-5.41025	98.0735	10.6704	9.99523	-3.28495	-30.1044	-10.3462	-0.0482002	-4.71083	-3.61484	39.2416	68.4027	6.60702	92.6591	25.0732	12.2231	5.08154	-23.8228	-1.31865	10.7496	29.2678	-0.576232	1.14271	52.2985	-27.7309
1212	5.472	-3.53117	26.6254	2.02357	-2.09778	6.03482	2.02336	-2.09798	11.8553	1.63375	-1.45487	14.7343	-1.75557	-5.16042	14.9739	-5.10798	-8.7479	-7.96859	-1.71969	1.92635	-5.64252	23.8655	8.39162	58.2282	-5.56734	98.6165	10.4221	10.2202	-3.40581	-29.9171	-10.3733	-0.142875	-4.58145	-3.59849	39.3463	68.3775	6.5748	92.4872	24.9434	12.3066	5.03179	-23.8796	-1.36541	10.8627	29.2177	-0.596122	1.01985	52.1472	-27.6474
1214	5.49246	-3.55434	26.6245	2.03013	-2.10994	6.03473	2.02991	-2.11014	11.8552	1.63935	-1.46359	14.7343	-1.86696	-4.9885	14.8921	-5.25259	-8.39035	-8.13076	-1.67	1.90083	-5.76093	23.8578	8.29127	58.257	-5.64938	98.7594	10.3328	10.1338	-3.42396	-29.6477	-10.3883	-0.156651	-4.49202	-3.57067	39.4445	68.3464	6.57389	92.2979	24.8246	12.3282	5.00917	-23.8722	-1.37227	10.9186	29.1717	-0.593503	1.02982	52.0381	-27.6379
1216	5.5058	-3.56594	26.6207	2.0348	-2.11631	6.03324	2.03458	-2.11652	11.8537	1.64321	-1.46809	14.7332	-1.96224	-4.82722	14.8318	-5.37007	-8.05873	-8.25282	-1.61359	1.83771	-5.85669	23.769	8.37274	58.2431	-5.64576	98.7734	10.3088	10.1006	-3.43191	-29.4342	-10.3937	-0.142071	-4.43	-3.53808	39.4805	68.3178	6.57877	92.1684	24.7192	12.3529	4.97731	-23.8696	-1.38135	10.9504	29.1235	-0.571934	1.06941	51.9209	-27.6075
1218	5.51164	-3.56858	26.6166	2.03711	-2.118	6.03145	2.03689	-2.11821	11.8519	1.64504	-1.46922	14.7319	-2.04386	-4.67277	14.7849	-5.46411	-7.74498	-8.34988	-1.56137	1.75456	-5.9167	23.6241	8.53956	58.2129	-5.57824	98.7674	10.3057	10.165	-3.44656	-29.3094	-10.3856	-0.116989	-4.38767	-3.51145	39.4661	68.2973	6.59112	92.0861	24.6139	12.3994	4.93518	-23.8796	-1.40475	10.9605	29.0715	-0.524347	1.10435	51.7858	-27.5338
1220	5.51082	-3.57493	26.6145	2.03612	-2.12066	6.03063	2.0359	-2.12087	11.8511	1.64446	-1.47127	14.7313	-2.12286	-4.51	14.7544	-5.54912	-7.41756	-8.41746	-1.51119	1.69446	-5.98087	23.4771	8.46285	58.2864	-5.58529	98.9995	10.2178	10.1464	-3.45036	-29.261	-10.3463	-0.113285	-4.35244	-3.51998	39.5005	68.3108	6.63404	91.9139	24.4572	12.4789	4.91732	-23.8633	-1.45884	10.9162	29.0077	-0.400173	1.07689	51.6304	-27.4413
1222	5.51176	-3.56654	26.6052	2.03747	-2.117	6.02638	2.03725	-2.11721	11.8468	1.64527	-1.46843	14.7281	-2.20906	-4.35391	14.7343	-5.64896	-7.10006	-8.46507	-1.4804	1.62738	-6.02542	23.3479	8.43695	58.34	-5.56209	99.082	10.1794	10.1418	-3.45301	-29.3291	-10.3004	-0.0950232	-4.28906	-3.54082	39.5688	68.2851	6.67253	91.7477	24.2812	12.6087	4.87939	-23.8906	-1.48475	10.9412	28.9731	-0.379895	1.02667	51.5163	-27.2939
1224	5.51628	-3.54369	26.5891	2.04193	-2.10734	6.0189	2.04171	-2.10755	11.8393	1.64808	-1.46092	14.7225	-2.29868	-4.21147	14.7159	-5.75987	-6.80617	-8.5084	-1.47159	1.55375	-6.04838	23.2536	8.50242	58.3578	-5.50769	99.002	10.2097	10.1685	-3.46022	-29.4831	-10.2541	-0.0592126	-4.20058	-3.56695	39.6606	68.2196	6.70044	91.6061	24.0999	12.7702	4.81341	-23.9655	-1.47405	11.0267	28.9702	-0.459691	0.97023	51.453	-27.1362
1226	5.52321	-3.52443	26.5763	2.04703	-2.09952	6.01296	2.04681	-2.09973	11.8334	1.65147	-1.45475	14.718	-2.36612	-4.09487	14.6715	-5.84128	-6.56649	-8.59878	-1.47869	1.50068	-6.06049	23.2367	8.56698	58.3905	-5.50617	99.0811	10.2644	10.2206	-3.49192	-29.5539	-10.2069	-0.0244172	-4.14296	-3.59447	39.7343	68.1931	6.7298	91.4827	23.9309	12.8686	4.72357	-24.0348	-1.45256	11.0111	28.9689	-0.435025	0.933496	51.4159	-27.1977
1228	5.52781	-3.50477	26.5682	2.05112	-2.09134	6.0091	2.0509	-2.09155	11.8295	1.65408	-1.44838	14.7152	-2.41501	-4.00629	14.6178	-5.89971	-6.38437	-8.70451	-1.48805	1.44896	-6.06495	23.2341	8.61914	58.4116	-5.52469	99.1623	10.329	10.2678	-3.50068	-29.6704	-10.1595	0.0013369	-4.06793	-3.59986	39.8016	68.1297	6.74255	91.3668	23.8283	12.9573	4.6583	-24.1069	-1.41845	10.9621	28.9705	-0.422089	0.959246	51.3982	-27.231
1230	5.52899	-3.48426	26.5635	2.05377	-2.08248	6.00674	2.05356	-2.08269	11.8272	1.65557	-1.44159	14.7134	-2.4466	-3.9442	14.5593	-5.93671	-6.25676	-8.81763	-1.49593	1.39371	-6.06295	23.223	8.64952	58.4199	-5.54406	99.2291	10.3767	10.3014	-3.49113	-29.8325	-10.1136	0.0219805	-3.97907	-3.58195	39.8675	68.0312	6.74357	91.2525	23.7866	13.0598	4.62009	-24.1873	-1.37721	10.9	28.9766	-0.436052	1.04108	51.3993	-27.1968
1232	5.52712	-3.46505	26.5536	2.05501	-2.07382	6.00208	2.05479	-2.07403	11.8225	1.65601	-1.43502	14.7099	-2.46487	-3.89952	14.4963	-5.95613	-6.16565	-8.93792	-1.50068	1.33992	-6.05117	23.171	8.64476	58.4285	-5.50406	99.3306	10.3156	10.3189	-3.53122	-29.9327	-10.0776	0.0615686	-3.9433	-3.56013	39.9578	67.9861	6.76787	91.1235	23.7142	13.2398	4.56064	-24.3068	-1.34473	10.8534	29.0003	-0.451647	1.11566	51.434	-27.1415
1234	5.5248	-3.4281	26.5445	2.05785	-2.0574	5.99751	2.05764	-2.05761	11.8179	1.65722	-1.42255	14.7064	-2.47285	-3.86852	14.4467	-5.96128	-6.10392	-9.03226	-1.523	1.2366	-6.04698	23.1181	8.61706	58.4448	-5.48189	99.4741	10.2496	10.3343	-3.57758	-30.0123	-10.0247	0.129721	-3.8689	-3.53783	39.9904	67.8728	6.79777	91.0131	23.6977	13.3861	4.5359	-24.3925	-1.33504	10.8458	29.0178	-0.439066	1.12755	51.468	-27.2322
1236	5.52414	-3.3789	26.5389	2.06263	-2.03585	5.99435	2.06242	-2.03606	11.8148	1.65958	-1.40614	14.7041	-2.47781	-3.84294	14.4119	-5.96225	-6.05386	-9.09899	-1.55506	1.09465	-6.04999	23.0715	8.59839	58.4714	-5.48054	99.6382	10.2012	10.3476	-3.62365	-30.0763	-9.96234	0.208726	-3.74356	-3.52189	39.9633	67.6776	6.84374	90.9227	23.7454	13.4875	4.53805	-24.454	-1.3421	10.8415	29.0252	-0.388256	1.10785	51.4845	-27.3992
1238	5.53173	-3.36124	26.5438	2.0677	-2.02899	5.9963	2.06749	-2.0292	11.8167	1.66298	-1.40073	14.7055	-2.50705	-3.79386	14.3729	-5.99866	-5.95163	-9.17472	-1.5383	1.01211	-6.03803	23.018	8.71872	58.5123	-5.43431	99.7143	10.1581	10.3453	-3.68435	-30.1102	-9.95059	0.209517	-3.608	-3.53727	39.9539	67.4579	6.97417	90.8366	23.8182	13.6132	4.47657	-24.614	-1.31947	10.6599	29.0295	-0.298252	1.27293	51.4489	-27.1582
1240	5.53783	-3.3413	26.5484	2.07236	-2.02098	5.99805	2.07215	-2.0212	11.8185	1.666	-1.39448	14.7069	-2.52866	-3.74876	14.3584	-6.02154	-5.86059	-9.20482	-1.53608	0.936256	-6.0364	22.9905	8.82213	58.5503	-5.40152	99.8011	10.148	10.3315	-3.72455	-30.1565	-9.92544	0.201812	-3.43458	-3.54207	39.9228	67.2136	7.06944	90.6851	23.8939	13.6919	4.43535	-24.7447	-1.31731	10.4372	29.0374	-0.15085	1.3696	51.4039	-26.8838
1242	5.54111	-3.3141	26.5493	2.07656	-2.00949	5.99808	2.07635	-2.0097	11.8185	1.66849	-1.38563	14.7069	-2.53616	-3.71528	14.3742	-6.02181	-5.79741	-9.17786	-1.55637	0.855137	-6.04984	22.986	8.87515	58.5776	-5.3918	99.9204	10.1647	10.3091	-3.74435	-30.207	-9.87799	0.205424	-3.24873	-3.52051	39.8773	66.9737	7.10363	90.4707	23.9552	13.7228	4.40095	-24.8437	-1.34386	10.2191	29.0367	0.0428226	1.37949	51.3428	-26.6749
1244	5.54485	-3.28922	26.544	2.08077	-1.99898	5.99541	2.08056	-1.9992	11.8158	1.67106	-1.37752	14.7049	-2.53277	-3.69738	14.4201	-6.00688	-5.76807	-9.09387	-1.57116	0.760071	-6.07779	22.9536	8.88812	58.5841	-5.39141	100.082	10.1477	10.2867	-3.78068	-30.1822	-9.83177	0.235494	-3.17192	-3.44875	39.8814	66.8409	7.09601	90.2822	23.9605	13.7781	4.22806	-25.0332	-1.39658	10.0571	28.9646	0.241791	1.48349	51.1932	-26.6013
1246	5.55299	-3.26423	26.5358	2.08694	-1.98884	5.99144	2.08674	-1.98906	11.8119	1.67511	-1.36956	14.7019	-2.52507	-3.70044	14.4711	-5.9918	-5.7788	-8.99893	-1.59489	0.671788	-6.09295	22.9556	8.88722	58.559	-5.3999	100.2	10.1668	10.2714	-3.81547	-30.1521	-9.77783	0.290776	-3.15393	-3.35327	39.8651	66.7825	7.02017	90.0622	23.9612	13.7598	4.07709	-25.1767	-1.40835	9.99786	28.8872	0.323487	1.49276	51.0333	-26.6139
1248	5.56343	-3.23627	26.5261	2.09443	-1.97763	5.98673	2.09422	-1.97784	11.8072	1.68008	-1.36072	14.6984	-2.51353	-3.72075	14.5147	-5.97655	-5.82209	-8.91658	-1.62852	0.588451	-6.09647	22.9955	8.88001	58.506	-5.4183	100.27	10.2301	10.2697	-3.84218	-30.128	-9.71386	0.366776	-3.1729	-3.25209	39.8225	66.7765	6.89382	89.8359	23.9676	13.673	3.97142	-25.252	-1.37371	9.99986	28.8261	0.302222	1.4241	50.898	-26.6664
1250	5.56266	-3.19173	26.518	2.0987	-1.95807	5.98253	2.0985	-1.95829	11.803	1.68218	-1.34583	14.6952	-2.48984	-3.73966	14.5279	-5.93999	-5.86603	-8.89091	-1.66866	0.476656	-6.12104	23.0354	8.86698	58.4476	-5.45838	100.372	10.3164	10.3042	-3.85119	-30.0945	-9.63131	0.449797	-3.17238	-3.18865	39.79	66.7544	6.80257	89.7556	23.9695	13.611	3.84239	-25.288	-1.33741	9.82301	28.8067	0.373089	1.54016	50.8537	-26.612
1252	5.56014	-3.1611	26.5041	2.10085	-1.94432	5.97591	2.10065	-1.94454	11.7963	1.68302	-1.33539	14.6903	-2.47467	-3.75029	14.5286	-5.91638	-5.89113	-8.88894	-1.69366	0.389658	-6.15956	23.0495	8.85199	58.4103	-5.47818	100.499	10.3618	10.3241	-3.82855	-30.0449	-9.57163	0.511582	-3.21282	-3.15409	39.7884	66.7578	6.76084	89.7034	23.9763	13.6388	3.77328	-25.347	-1.32531	9.68436	28.8033	0.441184	1.60638	50.84	-26.5757
1254	5.55778	-3.14596	26.4846	2.10152	-1.93727	5.96704	2.10132	-1.93749	11.7875	1.68315	-1.33004	14.6836	-2.47127	-3.75541	14.5233	-5.91237	-5.9015	-8.89858	-1.70279	0.327006	-6.20732	23.0357	8.83429	58.3943	-5.47826	100.612	10.3647	10.3279	-3.79502	-29.983	-9.53681	0.55432	-3.28755	-3.15181	39.8035	66.7752	6.77197	89.6773	23.9909	13.7437	3.7683	-25.4328	-1.33016	9.63362	28.8103	0.47396	1.58828	50.843	-26.5894
1256	5.55483	-3.12382	26.4669	2.10264	-1.92714	5.95888	2.10244	-1.92735	11.7793	1.68343	-1.32236	14.6775	-2.47287	-3.77748	14.5216	-5.92364	-5.94111	-8.89997	-1.71495	0.23476	-6.25018	23.015	8.80367	58.366	-5.50869	100.53	10.3899	10.3655	-3.86035	-29.9262	-9.49226	0.621249	-3.31594	-3.20748	39.7412	66.7231	6.83308	89.7896	24.015	13.7958	3.77092	-25.4875	-1.2844	9.69591	28.8313	0.396508	1.54623	50.8628	-26.6939
1258	5.55331	-3.09394	26.4543	2.10512	-1.91383	5.95288	2.10493	-1.91405	11.7733	1.68455	-1.31224	14.6729	-2.47305	-3.80059	14.5172	-5.93284	-5.983	-8.90646	-1.736	0.138527	-6.28337	23.0051	8.77826	58.3428	-5.52002	100.5	10.4174	10.3909	-3.89765	-29.9001	-9.45081	0.684892	-3.33475	-3.24775	39.7138	66.6778	6.8611	89.8812	24.0577	13.8268	3.7729	-25.5387	-1.24533	9.70996	28.8505	0.347915	1.54628	50.8846	-26.7219
1260	5.55321	-3.05803	26.4475	2.10879	-1.89812	5.94939	2.1086	-1.89833	11.7698	1.68641	-1.30026	14.6703	-2.4697	-3.82027	14.5117	-5.9344	-6.01993	-8.91527	-1.76517	0.0467144	-6.30715	23.012	8.76254	58.3297	-5.51044	100.551	10.4433	10.4008	-3.89308	-29.8998	-9.4139	0.737825	-3.34767	-3.25473	39.7371	66.6533	6.83721	89.9196	24.1182	13.8403	3.76547	-25.5901	-1.22354	9.65516	28.8654	0.35419	1.58873	50.9024	-26.6741
1262	5.55263	-3.02458	26.4455	2.11197	-1.88347	5.94804	2.11177	-1.88369	11.7685	1.68795	-1.28911	14.6693	-2.46104	-3.8326	14.5144	-5.92316	-6.04577	-8.9093	-1.79229	-0.0303659	-6.33109	23.0417	8.75567	58.3359	-5.52147	100.562	10.4626	10.4257	-3.90939	-29.8763	-9.37772	0.776829	-3.34067	-3.22508	39.7769	66.636	6.76798	89.9247	24.188	13.8396	3.72598	-25.6413	-1.21234	9.61103	28.8836	0.389862	1.59561	50.9095	-26.7319
1264	5.55126	-3.0055	26.4457	2.11331	-1.87503	5.94787	2.11312	-1.87525	11.7683	1.68848	-1.28271	14.6692	-2.45669	-3.83904	14.5348	-5.91674	-6.06005	-8.87093	-1.80921	-0.075559	-6.34704	23.0627	8.76535	58.3348	-5.5127	100.551	10.4813	10.4447	-3.92336	-29.8515	-9.35158	0.783798	-3.33269	-3.21675	39.7973	66.6267	6.71109	89.9412	24.2455	13.8121	3.70388	-25.6541	-1.19881	9.59077	28.9016	0.406205	1.60368	50.9122	-26.7777
1266	5.54943	-3.00044	26.447	2.11302	-1.87266	5.94837	2.11282	-1.87288	11.7688	1.68812	-1.28096	14.6695	-2.45855	-3.84234	14.5722	-5.91964	-6.06699	-8.80115	-1.81607	-0.0939592	-6.35654	23.0688	8.77643	58.3266	-5.48914	100.534	10.5	10.4565	-3.93313	-29.8334	-9.33724	0.764919	-3.32859	-3.23526	39.7916	66.623	6.67988	89.9764	24.2869	13.7681	3.70725	-25.6332	-1.18057	9.59276	28.9167	0.395318	1.6146	50.9106	-26.7911
1268	5.54979	-2.99386	26.4474	2.11384	-1.86983	5.94846	2.11365	-1.87005	11.7689	1.68858	-1.2788	14.6696	-2.46507	-3.85376	14.615	-5.93379	-6.08728	-8.72062	-1.82343	-0.128262	-6.37224	23.0668	8.70591	58.3417	-5.51316	100.592	10.5131	10.4777	-3.94786	-29.8376	-9.33345	0.765666	-3.32736	-3.24201	39.7771	66.6149	6.66713	90.0062	24.3191	13.7643	3.72021	-25.6399	-1.16067	9.58506	28.921	0.377125	1.60634	50.8984	-26.7756
1270	5.54698	-2.99254	26.4494	2.11274	-1.869	5.9493	2.11254	-1.86921	11.7697	1.6877	-1.27824	14.6702	-2.47043	-3.85924	14.6536	-5.94379	-6.09697	-8.64833	-1.83005	-0.143231	-6.39055	23.0552	8.69056	58.353	-5.51778	100.59	10.5353	10.4822	-3.95769	-29.8486	-9.332	0.757421	-3.33746	-3.24851	39.7418	66.6219	6.65535	90.0505	24.3548	13.7486	3.74091	-25.6328	-1.15307	9.57802	28.9192	0.374702	1.60074	50.8817	-26.8182
1272	5.54107	-2.99613	26.4533	2.10976	-1.87	5.95108	2.10957	-1.87022	11.7715	1.68553	-1.27917	14.6715	-2.47328	-3.85827	14.683	-5.94725	-6.09542	-8.59373	-1.8353	-0.138359	-6.40991	23.0397	8.73223	58.3577	-5.5013	100.528	10.5648	10.4693	-3.96288	-29.8561	-9.33289	0.739561	-3.3595	-3.25409	39.7019	66.6445	6.64534	90.1004	24.3963	13.7203	3.76298	-25.6148	-1.15519	9.57687	28.9142	0.381847	1.59612	50.8634	-26.9069
1274	5.53751	-2.9993	26.4592	2.10784	-1.87109	5.95377	2.10764	-1.8713	11.7742	1.68414	-1.2801	14.6736	-2.47396	-3.86167	14.6963	-5.94914	-6.10195	-8.56876	-1.83567	-0.140751	-6.42602	23.0428	8.70211	58.3675	-5.52202	100.533	10.5803	10.4599	-3.97534	-29.8316	-9.3471	0.732646	-3.3883	-3.24885	39.7417	66.6663	6.66728	90.0977	24.4386	13.7287	3.76278	-25.6343	-1.13959	9.59546	28.9134	0.343325	1.56461	50.8485	-26.8936
1276	5.53472	-2.99925	26.4654	2.10658	-1.87085	5.9565	2.10639	-1.87107	11.7769	1.68318	-1.28	14.6756	-2.47637	-3.86751	14.6937	-5.95583	-6.1116	-8.57313	-1.8379	-0.148961	-6.44158	23.0519	8.67417	58.3836	-5.5358	100.567	10.583	10.458	-3.9796	-29.8099	-9.35753	0.727726	-3.41512	-3.24286	39.7542	66.6912	6.66036	90.1094	24.481	13.7203	3.77179	-25.647	-1.13246	9.62904	28.9106	0.30741	1.52645	50.8326	-26.8903
1278	5.5323	-2.99726	26.4703	2.10569	-1.8698	5.95868	2.1055	-1.87001	11.7791	1.68245	-1.27927	14.6772	-2.48157	-3.87391	14.6815	-5.96824	-6.12083	-8.59518	-1.84162	-0.15767	-6.45662	23.0672	8.66306	58.4023	-5.53731	100.604	10.5807	10.4618	-3.9744	-29.7948	-9.36338	0.723577	-3.44119	-3.2383	39.7328	66.7193	6.62709	90.1364	24.5199	13.6881	3.79358	-25.643	-1.13339	9.67974	28.9061	0.273412	1.4851	50.8159	-26.9093
1280	5.52951	-3.00284	26.4696	2.10391	-1.87193	5.95842	2.10372	-1.87215	11.7789	1.68124	-1.28097	14.677	-2.4897	-3.87408	14.6882	-5.98277	-6.11841	-8.58257	-1.8379	-0.139651	-6.46935	23.1028	8.67301	58.4038	-5.53999	100.555	10.6077	10.4555	-3.96766	-29.7635	-9.37819	0.725779	-3.48756	-3.23574	39.7604	66.7506	6.64672	90.1103	24.5395	13.6526	3.81336	-25.6219	-1.11486	9.77348	28.9056	0.183142	1.42949	50.804	-26.9032
1282	5.52665	-3.0079	26.4722	2.10213	-1.87387	5.95963	2.10193	-1.87409	11.7801	1.68001	-1.28253	14.6779	-2.49971	-3.87039	14.6836	-5.99981	-6.10775	-8.59125	-1.83637	-0.130752	-6.47962	23.1328	8.65907	58.4135	-5.56631	100.57	10.635	10.4517	-3.96573	-29.7566	-9.39528	0.707282	-3.50889	-3.22493	39.7476	66.7703	6.62856	90.1194	24.5758	13.6208	3.83184	-25.6004	-1.10422	9.8085	28.9046	0.139116	1.40774	50.7852	-26.8884
1284	5.52447	-3.01123	26.479	2.10078	-1.87518	5.96273	2.10059	-1.87539	11.7832	1.67907	-1.2836	14.6803	-2.50944	-3.86378	14.6668	-6.01582	-6.09133	-8.62292	-1.83718	-0.132454	-6.48707	23.1523	8.63313	58.4309	-5.60312	100.638	10.658	10.4542	-3.97129	-29.7776	-9.41346	0.669629	-3.50197	-3.20864	39.6948	66.7764	6.57318	90.1709	24.6297	13.593	3.84636	-25.5831	-1.10294	9.77947	28.9016	0.150328	1.42078	50.7597	-26.8743
1286	5.52553	-3.01633	26.4858	2.10067	-1.87758	5.9658	2.10048	-1.8778	11.7862	1.67912	-1.28541	14.6826	-2.51148	-3.8549	14.6602	-6.0165	-6.07407	-8.63586	-1.83068	-0.112445	-6.49064	23.1633	8.70237	58.4293	-5.56354	100.556	10.6844	10.4645	-3.98452	-29.803	-9.4345	0.64483	-3.49546	-3.20696	39.6871	66.777	6.56703	90.2125	24.668	13.5563	3.84506	-25.5692	-1.0934	9.7663	28.8942	0.157272	1.42058	50.7384	-26.8915
1288	5.52937	-3.01456	26.4903	2.10249	-1.87725	5.96779	2.10229	-1.87747	11.7882	1.68045	-1.28507	14.6841	-2.50997	-3.85442	14.6626	-6.01348	-6.07387	-8.63142	-1.83092	-0.110928	-6.49041	23.1899	8.73559	58.4308	-5.54347	100.505	10.7089	10.4989	-4.0214	-29.8237	-9.44906	0.634328	-3.50199	-3.2199	39.6847	66.7738	6.57618	90.2439	24.7056	13.5401	3.85193	-25.5574	-1.07173	9.7608	28.8889	0.147246	1.43924	50.719	-26.8982
1290	5.53546	-3.00859	26.4929	2.10573	-1.8753	5.96883	2.10554	-1.87552	11.7893	1.68277	-1.28343	14.6849	-2.5067	-3.86104	14.6717	-6.00958	-6.08755	-8.61403	-1.83479	-0.12869	-6.48927	23.2266	8.71365	58.4435	-5.55727	100.511	10.7302	10.5505	-4.07116	-29.8357	-9.4586	0.63015	-3.51956	-3.24328	39.6771	66.7665	6.59039	90.27	24.7472	13.5399	3.86621	-25.5497	-1.04307	9.76337	28.886	0.121784	1.46896	50.7001	-26.8874
1292	5.54153	-3.01781	26.4964	2.10741	-1.87997	5.97051	2.10722	-1.88019	11.7909	1.68428	-1.28684	14.6861	-2.50455	-3.85799	14.6769	-6.00428	-6.08302	-8.60456	-1.81457	-0.135729	-6.50121	23.2226	8.66716	58.4819	-5.58002	100.533	10.7483	10.5812	-4.07119	-29.8302	-9.47673	0.591926	-3.51989	-3.25995	39.6542	66.7442	6.59528	90.3189	24.8005	13.5122	3.85886	-25.5569	-1.03507	9.77366	28.8802	0.107503	1.44546	50.6788	-26.868
1294	5.55067	-3.03309	26.5033	2.10978	-1.88763	5.9738	2.10958	-1.88785	11.7942	1.68649	-1.29244	14.6886	-2.50817	-3.85221	14.679	-6.00861	-6.07122	-8.60102	-1.79461	-0.111923	-6.50416	23.2331	8.70068	58.5242	-5.57343	100.501	10.763	10.5639	-4.06804	-29.8492	-9.51002	0.551369	-3.52984	-3.26165	39.6166	66.7437	6.5801	90.3829	24.8658	13.4615	3.85464	-25.5592	-1.03044	9.78148	28.8729	0.105536	1.44253	50.6541	-26.862
1296	5.56197	-3.04773	26.5137	2.11313	-1.89527	5.97863	2.11294	-1.89549	11.7991	1.68942	-1.29799	14.6923	-2.51397	-3.84627	14.6775	-6.017	-6.05816	-8.60414	-1.78235	-0.0691091	-6.49725	23.2627	8.79726	58.5642	-5.53629	100.434	10.7688	10.5174	-4.07961	-29.8984	-9.55232	0.520331	-3.55204	-3.25327	39.5674	66.7666	6.54632	90.4516	24.9401	13.3905	3.86329	-25.5479	-1.02361	9.77673	28.8638	0.11785	1.46691	50.6252	-26.8698
1298	5.56932	-3.04118	26.5249	2.11691	-1.8933	5.98349	2.11672	-1.89351	11.8039	1.69212	-1.29632	14.6959	-2.50139	-3.84553	14.6699	-5.99421	-6.06116	-8.61852	-1.78756	-0.0850098	-6.49849	23.2795	8.76659	58.5998	-5.51497	100.486	10.7473	10.5538	-4.1359	-29.9501	-9.5697	0.519185	-3.5733	-3.26598	39.5191	66.7808	6.51104	90.4796	25.0128	13.3098	3.90819	-25.5059	-1.00374	9.73298	28.8518	0.142404	1.46932	50.5898	-26.8693
1300	5.57393	-3.02967	26.5362	2.12001	-1.88888	5.98838	2.11981	-1.8891	11.8088	1.69417	-1.29285	14.6996	-2.4853	-3.84668	14.6683	-5.96546	-6.06916	-8.62178	-1.79081	-0.0939238	-6.49616	23.2864	8.73992	58.6233	-5.4569	100.535	10.698	10.6086	-4.23135	-30.0622	-9.58101	0.529801	-3.59556	-3.28224	39.4665	66.8011	6.48608	90.5348	25.0718	13.2301	3.93259	-25.4623	-0.994373	9.65062	28.8354	0.20604	1.51544	50.5526	-26.864
1302	5.57605	-3.01762	26.5483	2.12207	-1.88399	5.99357	2.12187	-1.88421	11.814	1.69542	-1.2891	14.7035	-2.47046	-3.84966	14.6741	-5.93933	-6.08037	-8.611	-1.78844	-0.0828307	-6.49491	23.2804	8.74101	58.6446	-5.34292	100.571	10.6302	10.6559	-4.34066	-30.2181	-9.59062	0.540498	-3.61632	-3.30148	39.4186	66.8293	6.47227	90.617	25.1148	13.156	3.93185	-25.4231	-0.999103	9.54019	28.817	0.302016	1.60154	50.5148	-26.837
1304	5.57591	-3.00999	26.5643	2.12266	-1.88084	6.00057	2.12246	-1.88105	11.821	1.69567	-1.28673	14.7087	-2.4631	-3.8569	14.6789	-5.92844	-6.09652	-8.6017	-1.78321	-0.0516892	-6.5277	23.249	8.76213	58.7189	-5.13218	100.669	10.5864	10.6209	-4.34101	-30.2406	-9.60051	0.514228	-3.6214	-3.33712	39.4246	66.8615	6.45998	90.6529	25.1435	13.0951	3.94224	-25.3818	-1.01028	9.45327	28.8089	0.369497	1.64751	50.4777	-26.7036
1306	5.57587	-2.99452	26.58	2.12409	-1.87428	6.00733	2.1239	-1.87449	11.8278	1.69635	-1.28176	14.7138	-2.45826	-3.86827	14.6977	-5.923	-6.11989	-8.5659	-1.78689	-0.0450858	-6.5492	23.2091	8.74481	58.7731	-4.94337	100.79	10.5282	10.7023	-4.43673	-30.5489	-9.61247	0.513394	-3.64256	-3.36842	39.3975	66.9001	6.43391	90.72	25.186	13.0278	3.96067	-25.351	-1.02223	9.32144	28.7949	0.480465	1.7037	50.438	-26.6146
1308	5.57623	-2.97164	26.5953	2.12646	-1.86453	6.01379	2.12627	-1.86475	11.8342	1.69756	-1.27436	14.7186	-2.45675	-3.88142	14.7297	-5.92367	-6.14585	-8.50537	-1.79955	-0.0608939	-6.55062	23.1632	8.69725	58.7925	-4.77115	100.948	10.4593	10.8781	-4.63862	-31.1395	-9.62581	0.541805	-3.68498	-3.39938	39.3391	66.948	6.40388	90.8115	25.2372	12.9611	3.98905	-25.3348	-1.02768	9.15852	28.7749	0.620032	1.77857	50.3949	-26.5893
1310	5.57492	-2.95361	26.6129	2.1276	-1.85675	6.02137	2.12741	-1.85697	11.8418	1.69794	-1.2685	14.7243	-2.46567	-3.88836	14.7597	-5.94107	-6.15652	-8.44901	-1.80946	-0.0495985	-6.54183	23.1199	8.70773	58.7748	-4.51921	101.042	10.4679	10.9387	-4.79756	-31.5111	-9.63679	0.560558	-3.75028	-3.47033	39.3417	67.0222	6.43617	90.8281	25.2442	12.9496	4.03696	-25.3374	-1.00244	9.08155	28.7614	0.663716	1.8741	50.3467	-26.5632
1312	5.57653	-2.94513	26.6363	2.12899	-1.85348	6.03164	2.1288	-1.8537	11.8521	1.69877	-1.26602	14.732	-2.4827	-3.88421	14.7761	-5.96971	-6.14335	-8.41853	-1.81539	0.00615944	-6.51391	23.0277	8.71523	58.7999	-4.04198	102.157	10.2983	10.6369	-4.81591	-32.2661	-9.64267	0.541814	-3.7536	-3.53667	39.3689	67.0674	6.44434	90.8261	25.2483	12.9135	4.07469	-25.3492	-0.976817	9.04553	28.7636	0.665492	1.92323	50.3056	-26.5005
1314	5.58225	-2.9428	26.6619	2.13152	-1.85335	6.04299	2.13133	-1.85356	11.8634	1.70063	-1.26581	14.7405	-2.50838	-3.8721	14.7812	-6.01167	-6.11198	-8.40942	-1.81616	0.0921127	-6.47167	22.7683	8.88928	58.9012	-3.10889	104.399	9.88472	9.77301	-4.81053	-33.3589	-9.63877	0.498799	-3.701	-3.58847	39.4067	67.0818	6.41728	90.8283	25.258	12.8502	4.09124	-25.3727	-0.952044	9.03299	28.7787	0.644942	1.9286	50.2736	-26.4281
1316	5.59568	-2.91973	26.6738	2.13964	-1.84481	6.04795	2.13945	-1.84503	11.8684	1.70621	-1.25898	14.7443	-2.5481	-3.87529	14.7912	-6.08462	-6.10355	-8.39004	-1.81595	0.138391	-6.44422	21.8625	10.0439	59.1269	-0.813734	107.209	9.09568	7.84171	-5.56011	-34.2024	-9.60725	0.52141	-3.69366	-3.63249	39.4276	67.1094	6.38152	90.8937	25.2809	12.8196	4.0636	-25.4319	-0.901909	9.00304	28.7908	0.647297	1.97965	50.2495	-26.5125
1318	5.59588	-2.92417	26.6694	2.13931	-1.84671	6.04602	2.13912	-1.84693	11.8665	1.70607	-1.26042	14.7428	-2.58843	-3.85755	14.8429	-6.14897	-6.05858	-8.29462	-1.77499	0.0974711	-6.40912	20.9121	11.1553	59.3505	1.22394	109.729	8.4756	5.76534	-5.98727	-34.1977	-9.57554	0.55773	-3.76643	-3.64808	39.4332	67.1638	6.40026	90.9061	25.2594	12.8313	4.067	-25.4829	-0.849222	8.98971	28.7717	0.605799	1.99009	50.2098	-26.5948
1320	5.57259	-2.97323	26.6493	2.12429	-1.86546	6.03782	2.1241	-1.86568	11.8583	1.69592	-1.27527	14.7366	-2.62452	-3.81294	14.9443	-6.19342	-5.96843	-8.10894	-1.70686	-0.00617527	-6.35274	20.1408	11.9835	59.546	2.56653	111.888	8.17694	3.74861	-5.86881	-33.3359	-9.54551	0.584198	-3.91052	-3.62242	39.4166	67.2416	6.47449	90.8585	25.1774	12.8815	4.11207	-25.5238	-0.811165	8.98945	28.7089	0.529754	1.95375	50.1438	-26.6553
1322	5.5037	-3.09016	26.624	2.0825	-1.90904	6.02819	2.08231	-1.90925	11.8486	1.66715	-1.31023	14.7293	-2.64627	-3.74685	15.0908	-6.202	-5.84644	-7.84142	-1.7282	-0.0193785	-6.24806	19.8737	12.37	59.7211	3.0241	114.342	8.29372	1.40328	-5.02896	-31.9512	-9.49308	0.551901	-4.03901	-3.51675	39.3398	67.3064	6.53507	90.8449	25.0374	12.9331	4.1726	-25.5916	-0.840024	8.9537	28.5828	0.523507	1.91767	50.0297	-26.7541
1324	5.42367	-3.23905	26.5806	2.03275	-1.96521	6.01091	2.03255	-1.96542	11.8313	1.63315	-1.35504	14.7162	-2.68758	-3.69428	15.246	-6.25097	-5.74243	-7.55611	-1.6635	0.0110151	-6.0482	19.7764	13.4863	59.6787	3.38536	116.759	8.45894	-1.22762	-3.80508	-30.2418	-9.45259	0.476853	-4.18339	-3.41268	39.3168	67.3749	6.62944	90.7851	24.8078	13.0174	4.20604	-25.6737	-0.875021	8.93528	28.4367	0.511998	1.9109	49.9083	-26.8979
1326	5.34237	-3.40424	26.5184	1.98098	-2.02816	5.98539	1.98077	-2.02837	11.8058	1.59806	-1.40502	14.697	-2.75079	-3.66824	15.3958	-6.34994	-5.67884	-7.27886	-1.49413	0.080219	-5.81059	19.821	15.3205	59.478	3.69189	118.668	8.65287	-3.92358	-2.46117	-28.2105	-9.4434	0.358549	-4.34486	-3.32452	39.3474	67.4552	6.73016	90.6703	24.4932	13.1329	4.21133	-25.7506	-0.905924	8.95458	28.2823	0.479057	1.91681	49.79	-27.0755
1328	5.26485	-3.56342	26.4469	1.93159	-2.08882	5.95568	1.93137	-2.08902	11.7761	1.56463	-1.45312	14.6745	-2.80763	-3.68086	15.5199	-6.45256	-5.6872	-7.04627	-1.28314	0.193296	-5.84205	20.2155	16.8198	59.519	3.29222	118.101	9.23495	-5.9413	-1.63559	-25.9332	-9.51937	0.183244	-4.52862	-3.21035	39.3289	67.5948	6.68705	90.5146	24.1492	13.2371	4.24258	-25.7373	-0.9494	9.05164	28.1194	0.421186	1.8167	49.6692	-27.2439
1330	5.19057	-3.70747	26.3566	1.88537	-2.14306	5.91732	1.88515	-2.14326	11.7378	1.53325	-1.49623	14.6456	-2.88911	-3.72326	15.6578	-6.61013	-5.74202	-6.78544	-1.16173	0.320524	-5.85676	20.9076	17.0653	59.721	2.41654	118.307	9.84319	-8.23659	-0.688158	-23.6487	-9.58234	-0.0327663	-4.61227	-3.18302	39.2124	67.6082	6.60713	90.4698	23.7296	13.4141	4.22859	-25.7793	-0.999729	9.155	27.9576	0.361657	1.76184	49.5844	-27.3226
1332	5.12019	-3.82523	26.2514	1.84372	-2.18613	5.872	1.84349	-2.18632	11.6924	1.50468	-1.53068	14.6115	-2.99213	-3.79467	15.8071	-6.81668	-5.84317	-6.50063	-1.15454	0.44937	-5.81082	21.8014	16.0777	59.9652	1.18954	119.391	10.4121	-10.7866	0.444909	-21.4821	-9.60579	-0.254066	-4.59819	-3.24536	39.0382	67.493	6.52002	90.5418	23.2547	13.6385	4.16007	-25.8805	-1.0523	9.2349	27.8037	0.321539	1.76249	49.5342	-27.3248
1334	5.05694	-3.89131	26.1537	1.81038	-2.20754	5.82929	1.81015	-2.20773	11.6497	1.48109	-1.54847	14.5793	-3.08588	-3.89998	15.9226	-7.01972	-6.00842	-6.2757	-1.20349	0.571283	-5.78037	22.5273	15.0088	59.9916	0.111142	118.711	11.0564	-12.7651	1.52419	-19.6706	-9.58083	-0.366518	-4.61415	-3.30588	39.0305	67.4188	6.44744	90.5937	22.8279	13.7258	4.06742	-25.9107	-1.09961	9.23633	27.673	0.375019	1.71142	49.4724	-27.4015
1336	4.99114	-3.89483	26.0636	1.78221	-2.20154	5.78913	1.78198	-2.20172	11.6096	1.45979	-1.54545	14.5491	-3.12017	-4.03712	16.0156	-7.12649	-6.25212	-6.09067	-1.3156	0.646138	-5.74468	23.0541	13.9646	59.4853	-0.672158	117.004	12.0248	-14.1196	2.73665	-18.4212	-9.57112	-0.373674	-4.66617	-3.34496	39.1319	67.3669	6.3583	90.646	22.4841	13.7789	3.95873	-25.9382	-1.1024	9.24106	27.5591	0.391541	1.68102	49.4234	-27.4493
1338	4.92097	-3.84686	25.9877	1.75718	-2.17286	5.75464	1.75696	-2.17304	11.5751	1.43952	-1.52531	14.5231	-3.0901	-4.19788	16.096	-7.12463	-6.56116	-5.92744	-1.48922	0.682112	-5.7329	23.4407	12.9139	58.44	-1.31893	114.636	13.3061	-14.7579	3.97026	-17.8094	-9.595	-0.303781	-4.74611	-3.35958	39.2761	67.3331	6.24849	90.7123	22.2484	13.8183	3.86519	-25.9702	-1.07078	9.26211	27.4627	0.364141	1.6738	49.3903	-27.4652
1340	4.84036	-3.79909	25.9483	1.72722	-2.14357	5.73633	1.727	-2.14375	11.5568	1.41548	-1.50506	14.5092	-3.01975	-4.35577	16.2037	-7.04649	-6.8804	-5.7144	-1.7426	0.759417	-5.88255	24.0622	11.3496	57.1417	-2.78432	112.646	14.601	-14.4055	4.65127	-18.1172	-9.65717	-0.274651	-4.79323	-3.36528	39.2013	67.285	6.11325	90.8632	22.1778	13.8494	3.90497	-25.9829	-1.09102	9.27286	27.3871	0.394258	1.6364	49.3679	-27.5072
1342	4.80197	-3.77259	25.933	1.7133	-2.12803	5.72907	1.71308	-2.12821	11.5495	1.40419	-1.4942	14.5036	-2.99344	-4.50327	16.2863	-7.0458	-7.16388	-5.54812	-1.9414	0.834524	-6.06383	24.6785	9.98726	55.7293	-4.45988	110.319	15.504	-14.0378	4.47133	-18.2379	-9.75575	-0.267163	-4.85001	-3.40096	39.1842	67.2933	6.05325	90.9533	22.1606	13.8664	3.96349	-25.9969	-1.10745	9.27782	27.3496	0.441233	1.60912	49.3513	-27.6514
1344	4.81142	-3.77097	25.9341	1.71757	-2.12828	5.72957	1.71735	-2.12846	11.55	1.4074	-1.49415	14.504	-3.02529	-4.62411	16.3411	-7.14297	-7.377	-5.43449	-2.06311	0.897983	-6.26862	25.1764	8.90585	54.2963	-5.96466	108.066	15.8669	-14.0339	3.69003	-17.9417	-9.87561	-0.28949	-4.90367	-3.47547	39.2823	67.3476	6.07061	90.9568	22.1748	13.799	4.01829	-25.9747	-1.10112	9.29471	27.3528	0.467385	1.59079	49.3444	-27.8797
1346	4.83824	-3.78288	25.9301	1.7281	-2.13613	5.72802	1.72788	-2.1363	11.5485	1.41574	-1.49941	14.5029	-3.0822	-4.67125	16.4008	-7.25966	-7.44683	-5.31778	-2.1548	0.950095	-6.60365	25.2478	7.73058	52.9911	-6.23022	107.961	15.4597	-14.8617	3.74723	-17.3781	-9.96487	-0.387464	-4.86259	-3.58903	39.491	67.3275	6.09169	90.9288	22.2314	13.3904	4.06965	-25.7632	-1.03774	9.40126	27.3922	0.337511	1.54303	49.3712	-28.0335
1348	4.8789	-3.77408	25.9413	1.74662	-2.13648	5.73301	1.7464	-2.13666	11.5534	1.4296	-1.49863	14.5068	-3.14185	-4.64146	16.4916	-7.35283	-7.37657	-5.1501	-2.24536	0.982942	-6.88505	25.1055	6.58147	51.7476	-5.67494	108.916	14.3649	-16.3645	3.84907	-16.7765	-10.0115	-0.46405	-4.80647	-3.67454	39.658	67.3409	6.01526	90.8101	22.3861	12.7163	4.18201	-25.3852	-0.969362	9.50194	27.4468	0.210322	1.47639	49.4077	-28.1661
1350	4.92526	-3.73568	25.9709	1.77043	-2.1247	5.7458	1.77021	-2.12488	11.5662	1.44671	-1.48848	14.5164	-3.18693	-4.54784	16.61	-7.39592	-7.19584	-4.93761	-2.34697	0.997254	-7.08789	24.8021	5.44226	50.5582	-4.40096	110.675	12.7569	-18.353	3.91438	-16.189	-10.0123	-0.497706	-4.76224	-3.70975	39.784	67.4202	5.80012	90.5119	22.6554	11.7538	4.38927	-24.8448	-0.910919	9.5793	27.5139	0.123562	1.39857	49.4515	-28.2966
1352	4.95553	-3.67133	26.0166	1.7897	-2.10017	5.76537	1.78949	-2.10035	11.5858	1.45967	-1.46908	14.5312	-3.17644	-4.44399	16.7059	-7.33573	-7.01419	-4.76892	-2.46925	1.01099	-7.29403	24.3376	4.12293	49.4258	-2.54551	113.533	11.1257	-20.4907	4.34252	-15.6634	-9.96969	-0.505843	-4.7796	-3.68945	40.0298	67.6083	5.41706	89.7555	23.0791	10.3055	4.79765	-24.1177	-0.874629	9.65264	27.6114	0.0891609	1.33317	49.5179	-28.4836
1354	4.97247	-3.58296	26.061	1.80561	-2.06382	5.78403	1.8054	-2.06401	11.6045	1.46944	-1.44103	14.5452	-3.1393	-4.356	16.8059	-7.2324	-6.87084	-4.59165	-2.59888	0.974443	-7.48808	23.8168	3.0044	48.3755	-0.79159	115.538	9.46379	-21.4319	4.37766	-15.598	-9.9224	-0.459589	-4.73406	-3.57034	40.3499	67.8066	4.83975	88.6507	23.4458	8.83876	5.18321	-23.4586	-0.833813	9.73168	27.708	0.022132	1.27645	49.585	-28.5998
1356	4.9795	-3.47874	26.0957	1.81891	-2.01948	5.79813	1.8187	-2.01967	11.6186	1.4768	-1.40714	14.5558	-3.10023	-4.28114	16.9354	-7.12872	-6.75367	-4.35818	-2.72584	0.892259	-7.67252	23.285	2.18116	47.4176	0.596341	116.253	7.72206	-21.0385	3.87349	-15.987	-9.8777	-0.365877	-4.62521	-3.34289	40.7157	67.9866	4.07908	87.1645	23.7408	7.59313	5.39592	-22.9198	-0.78122	9.80956	27.7933	-0.0834258	1.22425	49.6467	-28.6549
1358	4.99038	-3.38848	26.1079	1.83267	-1.9814	5.80242	1.83247	-1.98159	11.6229	1.48491	-1.37786	14.559	-3.12954	-4.17707	17.1626	-7.13501	-6.56469	-3.94414	-2.82079	0.83556	-7.85874	22.7767	1.67287	46.5905	1.63516	115.785	5.88709	-20.0716	3.12941	-16.2991	-9.82385	-0.277742	-4.56841	-2.99751	41.0706	68.1366	3.2121	85.1774	24.0786	7.04316	5.07622	-22.4136	-0.718136	9.84096	27.8594	-0.156021	1.16364	49.6985	-28.7965
1360	5.00348	-3.29301	26.0968	1.84814	-1.94103	5.79633	1.84794	-1.94122	11.6168	1.4942	-1.34674	14.5545	-3.20982	-4.03317	17.5147	-7.21545	-6.29252	-3.29994	-2.8991	0.753956	-8.06297	22.2354	1.35432	45.8474	2.55772	114.968	3.96779	-18.7504	2.43665	-16.4321	-9.74168	-0.199841	-4.54852	-2.63956	41.262	68.2377	2.22297	82.4072	24.5839	6.79778	4.3153	-22.127	-0.618819	9.89942	27.9068	-0.283482	1.06587	49.7596	-29.0627
1362	5.01546	-3.19303	26.0637	1.86374	-1.89837	5.78038	1.86355	-1.89856	11.6008	1.50348	-1.31386	14.5425	-3.33269	-3.84391	17.9925	-7.35411	-5.93017	-2.425	-2.9723	0.646986	-8.27958	21.6564	1.13804	45.154	3.41202	113.982	2.00628	-16.8393	1.64612	-16.5977	-9.63534	-0.121304	-4.57466	-2.29187	41.223	68.3043	1.15587	78.5139	25.3204	6.78562	3.12343	-21.9	-0.49704	9.94162	27.9299	-0.424026	0.976253	49.832	-29.4389
1364	5.01143	-3.10029	26.0157	1.87175	-1.85708	5.75789	1.87155	-1.85728	11.5783	1.50716	-1.28243	14.5256	-3.475	-3.60559	18.5715	-7.51058	-5.47828	-1.36563	-3.07592	0.546483	-8.4709	21.0964	0.850994	44.4364	4.03556	112.44	0.016821	-12.9017	-0.537105	-17.6299	-9.54203	0.032639	-4.69011	-1.93017	40.8787	68.4232	0.176305	72.2804	26.3976	6.86648	1.56991	-20.8267	-0.435211	9.70663	27.9012	-0.297905	1.11669	49.9028	-29.8654
1366	5.00437	-3.0468	25.9544	1.87455	-1.83246	5.73	1.87436	-1.83266	11.5504	1.50792	-1.26375	14.5047	-3.64018	-3.32236	19.1891	-7.69698	-4.94034	-0.237647	-3.17239	0.493311	-8.62186	20.3407	0.361299	43.629	4.97352	111.75	-1.25556	-8.35189	-2.37212	-20.0389	-9.44933	0.115147	-4.8209	-1.57853	40.1742	68.5486	-0.751469	65.5253	27.5609	7.79409	-0.679242	-19.7624	-0.383841	9.43999	27.8671	-0.244274	1.30652	49.9763	-29.9737
1368	4.99554	-3.03399	25.8829	1.87255	-1.82528	5.69808	1.87236	-1.82547	11.5185	1.50609	-1.25838	14.4807	-3.82327	-3.00692	19.8034	-7.91113	-4.33954	0.881646	-3.25177	0.472731	-8.76414	19.4732	-0.353913	42.8157	6.11125	112.003	-1.6733	-4.25699	-3.72936	-23.1859	-9.36232	0.113969	-4.94467	-1.24121	39.265	68.6485	-1.57934	59.0095	28.6575	9.52952	-3.29091	-18.8805	-0.339809	9.18863	27.8399	-0.284182	1.49516	50.0697	-29.8064
1370	4.9782	-3.03223	25.8077	1.86576	-1.82202	5.66467	1.86557	-1.82221	11.4851	1.50091	-1.25621	14.4557	-4.00012	-2.69775	20.3244	-8.12392	-3.74881	1.82796	-3.31196	0.378077	-9.07747	19.0921	-1.39914	42.4047	6.08389	112.176	-1.43365	-3.25118	-4.75933	-23.5341	-9.3127	0.125467	-5.051	-0.902547	38.8045	68.6408	-2.10341	53.8025	29.4856	10.9917	-4.6043	-18.5443	-0.334939	8.89691	27.8191	-0.162366	1.62043	50.2412	-29.9493
1372	4.95815	-3.05053	25.7351	1.85575	-1.82725	5.6326	1.85556	-1.82744	11.453	1.4938	-1.2606	14.4316	-4.18467	-2.39146	20.7964	-8.35737	-3.15996	2.68301	-3.34554	0.267763	-9.27299	18.6795	-1.79712	42.0253	6.06029	112.281	-1.07478	-2.99928	-5.29718	-23.7099	-9.25101	0.106262	-5.12252	-0.672077	38.6025	68.5827	-2.47163	50.2358	29.9289	13.1472	-6.16475	-18.8112	-0.330937	8.71168	27.8254	-0.118748	1.8362	50.4719	-30.0415
1374	4.93564	-3.0751	25.6675	1.844	-1.83503	5.60287	1.84381	-1.83522	11.4233	1.48553	-1.26699	14.4092	-4.36821	-2.10841	21.2216	-8.60055	-2.613	3.45272	-3.36419	0.161697	-9.31605	18.1757	-1.44056	41.579	6.2853	112.305	-0.756344	-2.91314	-5.40578	-24.2379	-9.17237	0.0678945	-5.15354	-0.581435	38.6077	68.4767	-2.73483	48.3189	29.9976	15.8664	-7.98723	-19.5807	-0.314545	8.57189	27.8587	-0.1285	2.1618	50.7555	-30.0444
1376	4.90572	-3.04955	25.6054	1.834	-1.8203	5.57495	1.83381	-1.82049	11.3954	1.47727	-1.25645	14.3882	-4.5011	-1.92529	21.5792	-8.78373	-2.26137	4.10413	-3.425	0.10588	-9.34712	17.7615	-0.841043	40.986	6.70781	112.371	-0.499071	-2.66138	-5.20974	-24.9613	-9.10933	0.0786714	-5.14388	-0.642495	38.736	68.2775	-2.85849	47.6278	29.8556	17.6974	-8.45749	-20.0284	-0.269811	8.06584	27.8893	0.125849	2.52012	51.0442	-30.0585
1378	4.87568	-2.988	25.5602	1.82741	-1.79004	5.55412	1.82722	-1.79023	11.3746	1.47065	-1.23412	14.3726	-4.62672	-1.79111	21.8763	-8.97006	-1.99889	4.64683	-3.48772	0.00661156	-9.33865	17.4538	-0.41898	40.4927	7.00352	112.358	-0.348298	-2.41355	-5.24589	-25.3907	-9.02772	0.151005	-5.08447	-0.823699	38.8927	68.032	-2.91946	47.6699	29.5062	19.9832	-8.862	-20.9188	-0.214542	7.53466	27.9607	0.49621	2.88373	51.5039	-30.53
1380	4.84718	-2.9023	25.5285	1.82378	-1.74955	5.53896	1.8236	-1.74974	11.3594	1.46564	-1.20398	14.3611	-4.7575	-1.68906	22.1265	-9.17659	-1.79179	5.10418	-3.54939	-0.139988	-9.29301	17.2561	-0.268196	40.1552	7.13263	112.396	-0.310109	-2.24289	-5.51578	-25.4695	-8.93456	0.274702	-4.99523	-1.08581	39.047	67.769	-2.89429	48.1681	29.0065	22.5294	-9.42059	-22.1048	-0.127874	6.99627	28.0997	0.914903	3.30374	52.2402	-31.259
1382	4.82017	-2.83163	25.4845	1.81938	-1.71564	5.51854	1.81921	-1.71583	11.339	1.46044	-1.17879	14.3457	-4.90631	-1.59323	22.3719	-9.41859	-1.59168	5.55275	-3.64757	-0.255635	-9.21304	17.1579	-0.282029	39.9504	7.32018	113.292	-0.39349	-2.39683	-5.41006	-25.4974	-8.88691	0.393232	-4.98463	-1.31494	39.2062	67.554	-2.57385	48.722	28.5691	23.3747	-9.51981	-21.9611	0.0969458	6.20024	28.3744	1.26496	4.10234	53.58	-31.2305
1384	4.78755	-2.76666	25.4349	1.812	-1.68361	5.49573	1.81183	-1.68379	11.3162	1.45312	-1.15517	14.3285	-5.04976	-1.528	22.6156	-9.65962	-1.45016	6.0005	-3.67522	-0.386029	-9.18317	17.1148	-0.108065	39.7908	7.33118	113.498	-0.437485	-2.54879	-5.28021	-25.3273	-8.85871	0.475998	-4.87329	-1.52951	39.3086	67.3802	-2.40573	49.1873	27.9814	24.0136	-9.77772	-21.9528	0.368896	5.3419	28.7235	1.44364	4.76159	54.9465	-29.2962
1386	4.75954	-2.70479	25.3867	1.80629	-1.6534	5.47361	1.80612	-1.65358	11.294	1.44716	-1.13282	14.3119	-5.19115	-1.48743	22.8583	-9.90385	-1.35542	6.44831	-3.63514	-0.521258	-9.20349	17.1229	0.248958	39.6529	7.17127	112.971	-0.413664	-2.63578	-5.17504	-25.0333	-8.84433	0.530897	-4.6591	-1.71562	39.3851	67.2321	-2.41667	49.5122	27.2929	24.6916	-10.234	-22.2761	0.641511	4.62032	29.0556	1.36765	4.92064	56.0564	-25.7183
1388	4.78525	-2.63481	25.3693	1.8246	-1.62529	5.46502	1.82443	-1.62548	11.2855	1.45925	-1.11071	14.3055	-5.36737	-1.43397	23.0838	-10.209	-1.22734	6.86261	-3.64732	-0.579841	-9.18377	17.2294	0.403104	39.5448	7.086	113.098	-0.374201	-2.7208	-4.9723	-25.0269	-8.837	0.633474	-4.5066	-1.81566	39.6485	67.0479	-2.2494	49.6663	26.9188	25.054	-10.3624	-22.2904	0.783771	4.66268	29.0557	0.883524	3.64054	56.3274	-22.4614
1390	4.83186	-2.58881	25.3387	1.84972	-1.60959	5.45091	1.84955	-1.60978	11.2713	1.47717	-1.09745	14.295	-5.56192	-1.34827	23.3377	-10.5394	-1.0384	7.32674	-3.6512	-0.646987	-9.14582	17.3451	0.365495	39.4345	6.9431	113.099	-0.334784	-2.72396	-4.89965	-24.9404	-8.85434	0.726972	-4.35502	-1.87388	39.8478	66.8291	-2.15267	49.9937	26.5023	25.6688	-10.4912	-22.4224	0.999147	5.03828	28.9513	0.00265106	1.46133	56.1754	-19.4366
1392	4.88626	-2.56734	25.2868	1.87594	-1.60512	5.42762	1.87577	-1.60531	11.248	1.49659	-1.09251	14.2776	-5.76248	-1.23367	23.6194	-10.8737	-0.797975	7.83987	-3.64633	-0.749007	-9.09719	17.4511	0.156171	39.3129	6.73333	112.948	-0.283541	-2.68043	-4.95638	-24.7517	-8.88273	0.806614	-4.19017	-1.91623	39.9872	66.5655	-2.12012	50.4808	26.0024	26.5401	-10.6619	-22.7021	1.32251	5.493	28.8062	-1.04113	-1.17836	55.6878	-17.0015
1394	4.9207	-2.54276	25.2246	1.89383	-1.59721	5.39967	1.89366	-1.5974	11.2201	1.50958	-1.08546	14.2567	-5.93804	-1.12322	23.8793	-11.1643	-0.571102	8.31294	-3.67758	-0.91232	-9.05671	17.5721	-0.149238	39.1821	6.49863	113.214	-0.12644	-2.82522	-4.90851	-24.7053	-8.85329	0.900012	-3.97714	-1.99717	40.3323	66.1928	-1.91036	50.6874	25.6	27.1011	-10.688	-22.7767	1.69464	5.29814	28.6753	-1.2926	-3.0099	54.8678	-16.2086
1396	4.97057	-2.50968	25.1428	1.91941	-1.5869	5.36295	1.91925	-1.5871	11.1834	1.52821	-1.07613	14.2292	-6.07549	-1.03921	24.1459	-11.3922	-0.404265	8.80143	-3.72183	-1.1152	-9.02244	17.64	-0.267698	39.0194	6.35127	113.277	-0.0435594	-2.90123	-4.8972	-24.659	-8.79375	1.02084	-3.84748	-2.13403	40.6776	65.943	-1.76287	50.9182	25.0476	27.8193	-10.8946	-23.0874	2.11952	5.39428	28.4936	-1.83158	-4.27681	53.9942	-16.1797
1398	5.03954	-2.46646	25.0408	1.95446	-1.57385	5.31712	1.9543	-1.57405	11.1375	1.55377	-1.06417	14.195	-6.17064	-0.988032	24.4251	-11.551	-0.310482	9.31716	-3.77127	-1.33783	-8.9946	17.655	-0.195679	38.8307	6.30966	113.108	-0.0660433	-2.88982	-4.92438	-24.5988	-8.70346	1.15383	-3.79361	-2.32969	41.0038	65.807	-1.69081	51.2299	24.3427	28.6697	-11.2897	-23.6442	2.5277	5.82125	28.2851	-2.65947	-5.01953	53.1713	-16.6146
1400	5.10803	-2.41291	24.9217	1.99042	-1.55603	5.26351	1.99026	-1.55623	11.0839	1.57976	-1.04855	14.1549	-6.22895	-0.966226	24.7238	-11.6494	-0.282352	9.87285	-3.81744	-1.51678	-8.97099	17.6828	-0.219098	38.6525	6.33372	113.162	-0.154225	-2.96309	-4.88094	-24.5877	-8.55364	1.21292	-3.63248	-2.58352	41.429	65.4856	-1.51632	51.6172	23.6803	29.1975	-11.5187	-24.0295	2.62487	5.8182	28.1773	-2.69694	-5.20414	52.4641	-17.1606
1402	5.19349	-2.37174	24.8018	2.03254	-1.54523	5.20969	2.03238	-1.54543	11.0301	1.61075	-1.03782	14.1146	-6.24443	-0.971095	24.9982	-11.6759	-0.311926	10.3863	-3.84437	-1.71232	-8.96603	17.7276	-0.329088	38.5308	6.29998	113.264	-0.284175	-2.99852	-4.83977	-24.5956	-8.40816	1.28787	-3.55975	-2.78943	41.838	65.248	-1.39152	51.8446	23.1575	29.4758	-11.7665	-24.2337	2.67113	5.97632	28.1469	-2.90849	-5.36293	52.1289	-17.1775
1404	5.29397	-2.34486	24.6876	2.07976	-1.54214	5.15854	2.0796	-1.54236	10.979	1.64602	-1.03257	14.0765	-6.22401	-0.998085	25.2331	-11.642	-0.387448	10.8286	-3.85067	-1.91963	-8.97542	17.7925	-0.493825	38.4557	6.20476	113.372	-0.433037	-2.97987	-4.82336	-24.615	-8.29395	1.3842	-3.5989	-2.93398	42.1768	65.1369	-1.34707	51.9695	22.763	29.5784	-12.028	-24.2906	2.72654	6.2963	28.1927	-3.32013	-5.59851	52.1722	-16.8739
1406	5.38698	-2.3152	24.583	2.12393	-1.53717	5.11164	2.12377	-1.53739	10.9321	1.67887	-1.02609	14.0414	-6.19558	-1.03663	25.4153	-11.5965	-0.481346	11.1733	-3.84327	-2.06561	-8.97	17.8776	-0.571962	38.3334	6.16254	113.441	-0.547972	-2.94843	-4.87048	-24.6265	-8.25595	1.44574	-3.67156	-3.0696	42.3236	65.0932	-1.38648	52.4655	22.3175	29.7327	-12.1463	-24.3944	2.78704	6.22665	28.3407	-3.0964	-5.75076	52.4017	-17.9882
1408	5.48342	-2.28867	24.5027	2.16912	-1.53413	5.07551	2.16896	-1.53435	10.8959	1.71258	-1.02103	14.0145	-6.16998	-1.07074	25.5597	-11.5554	-0.562929	11.4468	-3.85634	-2.19663	-8.93985	17.9488	-0.5003	38.1901	6.18148	113.436	-0.620857	-2.89093	-4.8827	-24.7275	-8.25784	1.48909	-3.75955	-3.2474	42.4666	65.0543	-1.35389	53.0973	21.8577	30.0558	-12.2529	-24.7343	2.89712	6.26569	28.4197	-3.0772	-5.70229	52.5636	-18.8329
1410	5.58097	-2.26517	24.4544	2.21429	-1.53285	5.05364	2.21413	-1.53308	10.8741	1.74635	-1.01735	13.9983	-6.14921	-1.09388	25.6687	-11.521	-0.619939	11.653	-3.89439	-2.30958	-8.89682	18.02	-0.348381	38.0613	6.225	113.382	-0.642658	-2.80764	-4.86777	-24.8965	-8.28116	1.50895	-3.82909	-3.45255	42.6286	64.9875	-1.23922	53.7249	21.4387	30.5243	-12.3528	-25.2308	3.04246	6.44744	28.3987	-3.3463	-5.502	52.5844	-19.1323
1412	5.66581	-2.23828	24.4625	2.25389	-1.5295	5.05672	2.25374	-1.52973	10.8771	1.77577	-1.01253	14.0007	-6.12457	-1.09984	25.7286	-11.4764	-0.641759	11.7659	-3.9426	-2.34479	-8.90641	18.1963	-0.479245	38.0868	6.12109	113.417	-0.591516	-2.67624	-4.9868	-24.9624	-8.2898	1.46455	-3.74903	-3.57439	42.7259	64.8131	-1.15919	53.9394	21.2921	30.9353	-12.2966	-25.2832	3.12413	6.4817	28.3191	-3.50361	-5.50988	52.4597	-19.2391
1414	5.72539	-2.22464	24.4543	2.28128	-1.52927	5.05279	2.28112	-1.5295	10.8732	1.79626	-1.01074	13.9979	-6.09656	-1.0909	25.8056	-11.4219	-0.638253	11.9094	-3.98249	-2.38243	-8.91964	18.3578	-0.740817	38.1184	5.9604	113.585	-0.498621	-2.69667	-4.97138	-24.9184	-8.27068	1.43605	-3.76617	-3.60649	42.7348	64.7315	-1.14034	54.2326	21.1478	31.2276	-12.3269	-25.2996	3.16004	6.34535	28.2682	-3.44766	-5.43642	52.3744	-19.6194
1416	5.76044	-2.22565	24.4167	2.29671	-1.53268	5.03608	2.29656	-1.53291	10.8565	1.80804	-1.01231	13.9854	-6.0685	-1.0752	25.903	-11.3656	-0.623954	12.0905	-4.00072	-2.44231	-8.93068	18.4654	-1.01005	38.1258	5.79017	113.81	-0.401148	-2.85708	-4.79677	-24.7733	-8.23008	1.44336	-3.91205	-3.55833	42.6741	64.7634	-1.17039	54.6573	20.9675	31.378	-12.4535	-25.366	3.16706	6.08389	28.261	-3.21988	-5.24701	52.356	-20.2768
1418	5.7863	-2.23198	24.3692	2.30768	-1.53739	5.01502	2.30752	-1.53763	10.8355	1.81656	-1.01511	13.9697	-6.05438	-1.08396	25.9706	-11.3407	-0.649097	12.2178	-3.96367	-2.53283	-8.95989	18.462	-0.889023	38.131	5.72693	113.693	-0.415063	-2.90188	-4.60968	-24.5716	-8.20879	1.48601	-4.08043	-3.4831	42.6618	64.7941	-1.15755	54.9657	20.844	31.3777	-12.4617	-25.4814	3.20994	5.92936	28.2622	-3.14209	-5.02863	52.3342	-20.6883
1420	5.81611	-2.23312	24.328	2.32084	-1.54029	4.9967	2.32068	-1.54053	10.8171	1.82662	-1.01643	13.956	-6.04576	-1.09852	25.9975	-11.3277	-0.680222	12.2695	-3.91293	-2.59963	-8.99148	18.4557	-0.672072	38.1105	5.74294	113.603	-0.4504	-2.9182	-4.43994	-24.4103	-8.21423	1.54745	-4.2329	-3.40783	42.6157	64.8374	-1.16832	55.2215	20.7912	31.3817	-12.4997	-25.5649	3.24537	5.85832	28.2604	-3.11855	-4.92817	52.2549	-21.0078
1422	5.85238	-2.22835	24.2988	2.33732	-1.54138	4.98359	2.33716	-1.54163	10.804	1.83904	-1.01623	13.9463	-6.04032	-1.11198	25.9877	-11.3208	-0.705446	12.2525	-3.86351	-2.63376	-9.01812	18.475	-0.477117	38.0691	5.80234	113.615	-0.483159	-2.90634	-4.31998	-24.3171	-8.25063	1.62256	-4.3665	-3.34448	42.5249	64.9043	-1.20876	55.4713	20.7914	31.4102	-12.5733	-25.6103	3.26306	5.8668	28.2546	-3.12777	-4.96787	52.1265	-21.2716
1424	5.89179	-2.22492	24.2852	2.35494	-1.54355	4.97747	2.35478	-1.5438	10.7979	1.85236	-1.01679	13.9418	-6.03405	-1.11255	25.9692	-11.3097	-0.706308	12.218	-3.83365	-2.66065	-9.02532	18.5329	-0.531654	38.0494	5.77203	113.708	-0.49532	-2.80209	-4.33221	-24.2956	-8.3277	1.72127	-4.53331	-3.29686	42.4012	65.0542	-1.25225	55.8709	20.7553	31.3596	-12.5813	-25.6617	3.25529	5.93559	28.253	-3.14213	-5.09959	52.042	-21.5552
1426	5.91183	-2.23675	24.2723	2.36263	-1.5505	4.97184	2.36247	-1.55074	10.7923	1.85853	-1.02151	13.9376	-6.0385	-1.10219	25.9678	-11.3156	-0.686079	12.2145	-3.81872	-2.64083	-9.02156	18.5711	-0.635851	38.0288	5.7418	113.787	-0.49012	-2.73975	-4.37059	-24.2994	-8.3934	1.76333	-4.67778	-3.28868	42.3116	65.1892	-1.26793	56.3339	20.6729	31.3713	-12.5513	-25.7729	3.24425	6.01035	28.283	-3.13581	-5.12245	52.0027	-21.7787
1428	5.91518	-2.26427	24.2578	2.3615	-1.56264	4.96581	2.36134	-1.56288	10.7862	1.85841	-1.03063	13.9331	-6.05355	-1.08755	25.9841	-11.3397	-0.657082	12.2434	-3.81498	-2.58242	-9.00786	18.5834	-0.73086	38.0129	5.7175	113.805	-0.472161	-2.74579	-4.40082	-24.3057	-8.43911	1.73959	-4.78035	-3.30924	42.2736	65.2755	-1.25507	56.7765	20.5773	31.4421	-12.5097	-25.9118	3.23545	6.06776	28.338	-3.1013	-5.02251	51.9966	-21.9479
1430	5.93469	-2.29488	24.249	2.36711	-1.57776	4.96228	2.36694	-1.57801	10.7827	1.8635	-1.04161	13.9305	-6.06969	-1.09492	25.9891	-11.3709	-0.667523	12.2533	-3.81268	-2.55832	-8.97798	18.5949	-0.741897	38.0407	5.64934	113.645	-0.460081	-2.79664	-4.38636	-24.2736	-8.48044	1.69549	-4.80415	-3.28691	42.2998	65.2542	-1.23957	56.9056	20.6403	31.4392	-12.5487	-25.8749	3.2212	6.07735	28.3619	-3.02651	-4.95629	51.9624	-22.1611
1432	5.96754	-2.3243	24.2467	2.37861	-1.59374	4.96163	2.37844	-1.59399	10.7821	1.87304	-1.05288	13.9301	-6.07555	-1.10922	25.9823	-11.3849	-0.692057	12.2418	-3.79643	-2.51682	-8.95567	18.6544	-0.827153	38.0871	5.55499	113.613	-0.441458	-2.85829	-4.37308	-24.2316	-8.53414	1.63686	-4.84918	-3.27409	42.2676	65.303	-1.28278	57.0544	20.682	31.3569	-12.6019	-25.8255	3.24772	6.07103	28.3819	-3.0098	-4.93851	51.911	-22.3246
1434	6.01255	-2.34807	24.2489	2.39593	-1.6085	4.96288	2.39576	-1.60874	10.7833	1.88686	-1.06291	13.9311	-6.07068	-1.12736	25.9679	-11.3802	-0.725394	12.2165	-3.76233	-2.45816	-8.94784	18.7562	-0.979433	38.143	5.45254	113.718	-0.421275	-2.91249	-4.33954	-24.1922	-8.59982	1.57656	-4.91897	-3.2837	42.1959	65.4245	-1.36313	57.2862	20.6618	31.2037	-12.6495	-25.8047	3.31353	6.04774	28.4063	-3.05504	-4.95434	51.8585	-22.4214
1436	6.06438	-2.35319	24.2467	2.41807	-1.61573	4.96192	2.4179	-1.61598	10.7823	1.90385	-1.06701	13.9305	-6.0651	-1.14991	25.9665	-11.375	-0.76817	12.2159	-3.70888	-2.42981	-8.95961	18.8158	-1.00795	38.1949	5.41407	113.706	-0.429597	-2.93011	-4.14464	-24.1761	-8.65539	1.55148	-4.91787	-3.32616	42.3042	65.4402	-1.31826	57.5374	20.5879	31.0186	-12.6703	-25.83	3.36832	5.97295	28.4477	-3.07958	-4.90194	51.8683	-22.4643
1438	6.11569	-2.36061	24.2376	2.43981	-1.62382	4.95788	2.43964	-1.62408	10.7783	1.9206	-1.07177	13.9276	-6.06581	-1.17236	25.9757	-11.3811	-0.810278	12.2352	-3.66559	-2.39015	-8.97355	18.9072	-1.05012	38.2522	5.32969	113.646	-0.436355	-2.91244	-3.94958	-24.2142	-8.70984	1.53657	-4.93935	-3.37122	42.3997	65.4838	-1.2736	57.8539	20.4571	30.9159	-12.6694	-25.9104	3.41216	5.86588	28.5027	-3.08416	-4.83875	51.8955	-22.49
1440	6.16394	-2.37484	24.2209	2.4596	-1.63449	4.95059	2.45943	-1.63475	10.771	1.93605	-1.07856	13.9223	-6.07673	-1.19032	25.9964	-11.4047	-0.842804	12.2754	-3.63609	-2.33594	-8.97868	19.0245	-1.1134	38.304	5.20324	113.569	-0.432642	-2.87274	-3.78152	-24.3006	-8.76158	1.52472	-4.99187	-3.40711	42.4494	65.5643	-1.25073	58.2	20.2918	30.9122	-12.6542	-26.0155	3.43812	5.76112	28.5651	-3.07323	-4.79285	51.9217	-22.5431
1442	6.20918	-2.39431	24.1981	2.47761	-1.64707	4.94069	2.47744	-1.64732	10.7611	1.95028	-1.08687	13.9149	-6.10921	-1.19073	26.0346	-11.4638	-0.83966	12.3466	-3.60291	-2.29114	-8.94773	19.0749	-1.10111	38.2975	5.16725	113.592	-0.410874	-2.87249	-3.59182	-24.3795	-8.79822	1.50608	-5.02418	-3.41827	42.4959	65.601	-1.22764	58.3855	20.1854	30.9584	-12.6612	-26.005	3.42333	5.78954	28.6142	-3.07768	-4.84127	51.9184	-22.7856
1444	6.24497	-2.41197	24.1737	2.49169	-1.65792	4.93006	2.49152	-1.65817	10.7505	1.96147	-1.09411	13.9071	-6.12683	-1.18474	26.0627	-11.4943	-0.827139	12.3984	-3.57427	-2.24983	-8.90787	19.1261	-1.11439	38.2768	5.08967	113.528	-0.373368	-2.85394	-3.42383	-24.4569	-8.8269	1.50023	-5.05465	-3.41284	42.5179	65.6374	-1.21261	58.5518	20.0708	31.0008	-12.622	-25.9608	3.40194	5.82041	28.6446	-3.07866	-4.87233	51.8779	-22.9648
1446	6.27194	-2.42834	24.149	2.50205	-1.66734	4.9193	2.50187	-1.6676	10.7397	1.9698	-1.1005	13.8991	-6.12525	-1.17752	26.0736	-11.4897	-0.815101	12.4183	-3.55083	-2.20929	-8.86526	19.1948	-1.16114	38.2522	4.95247	113.348	-0.32398	-2.81251	-3.28011	-24.5114	-8.84778	1.5044	-5.0763	-3.39347	42.5293	65.6654	-1.20096	58.7086	19.951	31.0131	-12.5484	-25.9142	3.37922	5.82786	28.656	-3.0702	-4.86984	51.8054	-23.0477
1448	6.29866	-2.45458	24.1235	2.51135	-1.68103	4.9083	2.51117	-1.68129	10.7287	1.97758	-1.11014	13.8909	-6.12536	-1.17979	26.069	-11.4904	-0.818871	12.4099	-3.53152	-2.15888	-8.82075	19.2855	-1.15861	38.2254	4.80863	113.077	-0.281473	-2.778	-3.1394	-24.4498	-8.85296	1.48555	-5.03585	-3.36334	42.6166	65.5995	-1.16119	58.7454	19.8972	30.9551	-12.5578	-25.9305	3.33889	5.82635	28.655	-3.03552	-4.86931	51.7271	-23.149
1450	6.32696	-2.47589	24.1006	2.5218	-1.69276	4.89844	2.52162	-1.69302	10.7189	1.98611	-1.11826	13.8836	-6.11383	-1.18438	26.0442	-11.4707	-0.827741	12.364	-3.50099	-2.12258	-8.76518	19.4078	-1.27498	38.2085	4.61918	112.97	-0.21273	-2.77676	-2.9478	-24.3961	-8.86198	1.47919	-5.04638	-3.32833	42.6524	65.5963	-1.15851	58.8879	19.8435	30.8657	-12.5825	-25.9369	3.30893	5.83572	28.6554	-3.03784	-4.91203	51.6662	-23.2219
1452	6.35622	-2.49294	24.0792	2.53307	-1.70273	4.88914	2.5329	-1.70299	10.7096	1.99515	-1.12501	13.8767	-6.09342	-1.18992	26.0079	-11.4351	-0.83937	12.2968	-3.46003	-2.08864	-8.69848	19.5685	-1.48032	38.1893	4.3722	112.953	-0.111019	-2.77165	-2.72301	-24.3757	-8.88145	1.48467	-5.1122	-3.29409	42.6352	65.6592	-1.18459	59.1273	19.7806	30.7753	-12.5923	-25.9233	3.29682	5.83663	28.6658	-3.06763	-4.97125	51.6381	-23.2678
1454	6.37971	-2.52325	24.05	2.5406	-1.71782	4.87662	2.54042	-1.71809	10.697	2.0017	-1.1358	13.8674	-6.08448	-1.19819	25.9991	-11.4206	-0.855868	12.2811	-3.4259	-1.97923	-8.63543	19.7817	-1.46057	38.1035	4.06589	112.444	0.0235223	-2.58931	-2.5964	-24.3597	-8.91868	1.46357	-5.13864	-3.27893	42.687	65.6448	-1.1384	59.1939	19.7334	30.7791	-12.5098	-25.9184	3.30789	5.72035	28.7094	-3.01878	-4.88051	51.6855	-23.3215
1456	6.4053	-2.55338	24.0179	2.54909	-1.733	4.86279	2.54891	-1.73326	10.6832	2.00897	-1.14659	13.8571	-6.08704	-1.20087	25.9987	-11.4259	-0.860217	12.2806	-3.40966	-1.87683	-8.53367	20.0396	-1.53828	37.9995	3.67872	111.856	0.195415	-2.29805	-2.49024	-24.4234	-8.9595	1.45105	-5.16165	-3.25425	42.7179	65.6333	-1.09483	59.2641	19.6811	30.7606	-12.4559	-25.9031	3.31317	5.59788	28.7427	-2.95857	-4.78944	51.7141	-23.3999
1458	6.43386	-2.5814	23.9856	2.55909	-1.74753	4.84882	2.55891	-1.7478	10.6692	2.01734	-1.15681	13.8467	-6.09856	-1.19726	26.0028	-11.4462	-0.851336	12.2878	-3.40587	-1.80341	-8.40177	20.3337	-1.74537	37.9038	3.19495	111.244	0.391359	-1.92742	-2.40659	-24.5018	-8.99824	1.44998	-5.18082	-3.22201	42.7246	65.6361	-1.06443	59.3753	19.6089	30.707	-12.4328	-25.8767	3.31401	5.50806	28.7573	-2.9178	-4.73325	51.7032	-23.4921
1460	6.46128	-2.61285	23.9589	2.56822	-1.76352	4.83746	2.56803	-1.76379	10.6579	2.02514	-1.16819	13.8382	-6.10434	-1.19324	26.0133	-11.4557	-0.843539	12.307	-3.37833	-1.77374	-8.31837	20.6441	-1.93016	37.8922	2.54491	110.466	0.552006	-1.51092	-2.43419	-24.2423	-9.02765	1.44202	-5.17612	-3.21862	42.764	65.6417	-1.02536	59.5498	19.4637	30.6813	-12.3242	-25.8566	3.35117	5.51256	28.7614	-2.97815	-4.72612	51.6669	-23.5277
1462	6.49038	-2.63616	23.9402	2.57881	-1.77623	4.82946	2.57863	-1.7765	10.6499	2.03383	-1.17703	13.8323	-6.11963	-1.18762	26.0088	-11.4826	-0.829375	12.298	-3.34421	-1.74985	-8.23235	20.9341	-2.04332	37.8552	1.96005	109.67	0.767423	-1.32829	-2.39749	-24.0002	-9.04343	1.42328	-5.12255	-3.22086	42.8531	65.6061	-0.98131	59.6285	19.3564	30.6228	-12.2339	-25.8157	3.37545	5.50654	28.7649	-2.99595	-4.70016	51.6029	-23.5651
1464	6.52075	-2.65333	23.9279	2.59051	-1.78647	4.82423	2.59032	-1.78674	10.6447	2.04319	-1.18398	13.8285	-6.14449	-1.17876	25.9885	-11.5265	-0.805715	12.2589	-3.30879	-1.71965	-8.1369	21.1973	-2.08969	37.7756	1.4952	108.961	1.04332	-1.37191	-2.27062	-23.8386	-9.05351	1.39217	-5.03485	-3.22439	42.9728	65.538	-0.936322	59.6276	19.2979	30.5185	-12.1724	-25.761	3.38002	5.48213	28.7683	-2.95469	-4.64714	51.5112	-23.6209
1466	6.54949	-2.68585	23.9136	2.60003	-1.80322	4.81836	2.59984	-1.80349	10.6388	2.05131	-1.19592	13.8242	-6.16951	-1.1574	25.9697	-11.568	-0.759042	12.2215	-3.27927	-1.66757	-8.03978	21.4562	-2.15292	37.6848	1.14947	108.661	1.31374	-1.32249	-2.08706	-23.653	-9.09979	1.34489	-5.00453	-3.23591	43.007	65.5283	-0.906203	59.7969	19.2159	30.3609	-12.0869	-25.7584	3.38551	5.51144	28.7592	-2.92419	-4.60006	51.3814	-23.7129
1468	6.5704	-2.71104	23.8989	2.60684	-1.81601	4.81219	2.60666	-1.81628	10.6326	2.05718	-1.20505	13.8196	-6.17325	-1.14703	25.9586	-11.5727	-0.738087	12.1999	-3.25713	-1.64054	-7.98261	21.6901	-2.26183	37.5943	0.744456	108.302	1.60214	-1.28321	-1.97101	-23.4684	-9.13355	1.31369	-4.9665	-3.22299	43.0927	65.4961	-0.870497	59.8914	19.1718	30.2277	-11.9967	-25.6986	3.37809	5.55961	28.7488	-2.9117	-4.57675	51.2809	-23.8064
1470	6.58467	-2.7277	23.8825	2.61159	-1.82442	4.80515	2.61141	-1.82469	10.6256	2.06125	-1.21103	13.8144	-6.15632	-1.15231	25.9586	-11.5429	-0.75161	12.2005	-3.24175	-1.63668	-7.9659	21.8882	-2.39938	37.5034	0.295323	107.82	1.90824	-1.25374	-1.94648	-23.3295	-9.14741	1.29626	-4.90236	-3.18636	43.2408	65.4203	-0.825363	59.8774	19.1642	30.1319	-11.9086	-25.585	3.35929	5.59888	28.7446	-2.9084	-4.56534	51.2287	-23.8835
1472	6.60446	-2.75218	23.8589	2.61806	-1.83666	4.79506	2.61787	-1.83693	10.6155	2.06683	-1.21976	13.8069	-6.14418	-1.17101	25.9747	-11.5245	-0.790274	12.2325	-3.22628	-1.60262	-7.9476	22.0165	-2.43622	37.3879	0.0617481	107.397	2.21753	-1.15824	-1.99919	-23.4261	-9.15987	1.25209	-4.78664	-3.15632	43.377	65.2773	-0.77254	59.8154	19.1485	30.0372	-11.8401	-25.5307	3.34717	5.54368	28.7687	-2.85982	-4.48381	51.2366	-23.9044
1474	6.62105	-2.77694	23.8343	2.62311	-1.84871	4.78451	2.62292	-1.84898	10.6049	2.07134	-1.22843	13.799	-6.13412	-1.18274	25.9898	-11.5084	-0.815495	12.262	-3.22641	-1.54872	-7.93861	22.1685	-2.53841	37.294	-0.159432	107.136	2.50033	-1.10277	-1.95255	-23.4845	-9.15125	1.18212	-4.68445	-3.16158	43.4668	65.1639	-0.723657	59.8659	19.0575	29.9917	-11.7528	-25.5122	3.33049	5.45374	28.7957	-2.80028	-4.44054	51.2494	-23.9083
1476	6.63455	-2.80002	23.8093	2.62698	-1.85972	4.77375	2.62679	-1.85999	10.5942	2.07491	-1.23639	13.791	-6.12585	-1.18515	26.0008	-11.4936	-0.822741	12.2827	-3.24084	-1.48694	-7.93665	22.3538	-2.71461	37.2207	-0.410231	107.017	2.7566	-1.10194	-1.80799	-23.4625	-9.12326	1.09747	-4.59788	-3.19329	43.5226	65.0811	-0.679245	60.0315	18.9014	29.9923	-11.6337	-25.5167	3.31017	5.35848	28.818	-2.74745	-4.44318	51.2525	-23.9134
1478	6.65417	-2.81736	23.7791	2.63411	-1.86875	4.76062	2.63392	-1.86902	10.581	2.08081	-1.24265	13.7812	-6.11509	-1.19255	26.016	-11.4753	-0.840104	12.3119	-3.24737	-1.46536	-7.93703	22.5133	-2.85458	37.1256	-0.679006	106.841	3.02891	-1.11021	-1.75945	-23.4654	-9.09956	1.04666	-4.45937	-3.17632	43.6511	64.9213	-0.630293	60.1209	18.8057	29.9804	-11.4676	-25.495	3.29175	5.32378	28.8323	-2.74477	-4.41824	51.2483	-23.9536
1480	6.67071	-2.84096	23.7521	2.63928	-1.88025	4.74902	2.63909	-1.88052	10.5695	2.08538	-1.2509	13.7726	-6.11598	-1.19143	26.0144	-11.4767	-0.837705	12.3088	-3.26124	-1.44016	-7.89034	22.6755	-2.91991	36.9942	-0.924654	106.602	3.2694	-1.11563	-1.7347	-23.3928	-9.07702	1.00361	-4.36873	-3.17998	43.7447	64.8122	-0.574267	60.3509	18.6657	29.993	-11.271	-25.5078	3.30817	5.31301	28.8342	-2.76183	-4.40512	51.2358	-24.0273
1482	6.67097	-2.87433	23.739	2.63629	-1.89463	4.74374	2.6361	-1.8949	10.5642	2.08401	-1.26181	13.7686	-6.12471	-1.18126	25.9895	-11.4908	-0.814817	12.2613	-3.29204	-1.39589	-7.78921	22.8512	-2.93631	36.8268	-1.13624	106.328	3.4814	-1.11066	-1.728	-23.2634	-9.05788	0.968118	-4.30883	-3.19792	43.8099	64.7525	-0.516401	60.7112	18.4799	30.0132	-11.0753	-25.5553	3.37758	5.31693	28.7898	-2.77131	-4.39361	51.1726	-24.1243
1484	6.60464	-2.92033	23.7788	2.60259	-1.90886	4.7622	2.60239	-1.90913	10.5826	2.05959	-1.27453	13.7823	-6.11098	-1.17165	25.9342	-11.4644	-0.795332	12.1572	-3.36626	-1.30576	-7.65315	23.0628	-3.05747	36.6463	-1.3036	106.181	3.71152	-1.07889	-1.77865	-23.2712	-9.05242	0.963307	-4.09689	-3.14003	43.9855	64.6057	-0.483378	60.9709	18.3229	29.9371	-10.9953	-25.5899	3.55152	5.33438	28.5516	-2.68366	-4.30908	50.8676	-24.2072
1486	6.53925	-2.97139	23.8162	2.56884	-1.92534	4.77969	2.56864	-1.92561	10.6001	2.03526	-1.28894	13.7953	-6.097	-1.16201	25.8736	-11.4376	-0.775388	12.043	-3.4587	-1.21675	-7.50516	23.2881	-3.24367	36.437	-1.51339	106.033	3.97203	-1.04187	-1.7747	-23.1554	-9.0381	0.950824	-3.9275	-3.07206	44.1111	64.4935	-0.468548	61.1722	18.2216	29.881	-10.9359	-25.5853	3.70454	5.31882	28.3137	-2.59278	-4.20643	50.5671	-24.2566
1488	6.48826	-3.02131	23.841	2.54157	-1.94253	4.79153	2.54137	-1.9428	10.612	2.01584	-1.30347	13.8041	-6.08321	-1.15323	25.8145	-11.4112	-0.757167	11.9319	-3.55938	-1.13716	-7.36362	23.5257	-3.48324	36.1842	-1.78514	105.857	4.31153	-1.03042	-1.70217	-22.9143	-9.01714	0.932729	-3.84399	-3.00479	44.1595	64.4496	-0.468075	61.3262	18.175	29.845	-10.8837	-25.5347	3.81657	5.26311	28.1181	-2.51776	-4.10558	50.317	-24.2737
1490	6.43998	-3.05288	23.8661	2.51724	-1.95199	4.80319	2.51704	-1.95225	10.6236	1.99817	-1.31203	13.8128	-6.04866	-1.14806	25.755	-11.3476	-0.750276	11.8204	-3.65349	-1.05097	-7.26529	23.7914	-3.75869	35.8379	-2.09487	105.671	4.89271	-1.1624	-1.60175	-22.8053	-9.02353	0.963153	-3.84889	-2.92034	44.1613	64.5134	-0.472431	61.4862	18.1359	29.7173	-10.8863	-25.445	3.94319	5.1757	27.9478	-2.45063	-4.04093	50.062	-24.2746
1492	6.39779	-3.08076	23.8833	2.496	-1.96031	4.81126	2.4958	-1.96057	10.6317	1.98274	-1.31955	13.8188	-6.02612	-1.14484	25.7165	-11.3061	-0.746131	11.7484	-3.73707	-0.973761	-7.23526	24.0667	-4.01688	35.4595	-2.49287	105.37	5.67726	-1.20712	-1.58841	-22.624	-9.02454	0.963247	-3.85818	-2.85089	44.1865	64.5622	-0.472475	61.5103	18.1414	29.5631	-10.8161	-25.3021	4.03052	5.11589	27.7946	-2.3796	-3.96115	49.8292	-24.3449
1494	6.36052	-3.10959	23.8918	2.47688	-1.9694	4.81552	2.47667	-1.96966	10.6359	1.96896	-1.3275	13.8219	-6.02122	-1.14151	25.7023	-11.2966	-0.739875	11.7217	-3.81056	-0.916691	-7.2584	24.3439	-4.25251	35.07	-2.98426	104.969	6.62899	-1.19502	-1.6333	-22.355	-9.01864	0.927323	-3.85297	-2.79635	44.2383	64.5666	-0.466161	61.4376	18.1809	29.4264	-10.683	-25.1521	4.07581	5.11297	27.6496	-2.31608	-3.87845	49.6158	-24.4847
1496	6.32293	-3.14659	23.8931	2.45689	-1.98193	4.81666	2.45668	-1.98219	10.6371	1.95474	-1.33806	13.8227	-6.03009	-1.12935	25.7067	-11.3101	-0.715782	11.7287	-3.88457	-0.913056	-7.24121	24.625	-4.52037	34.6978	-3.57715	104.656	7.59359	-1.47688	-1.48213	-22.0847	-9.03134	0.911262	-3.85022	-2.71548	44.2498	64.5299	-0.455805	61.5753	18.1832	29.4505	-10.6583	-25.2022	4.11868	5.22553	27.4895	-2.32664	-3.89691	49.387	-24.6098
1498	6.27705	-3.1786	23.9061	2.43366	-1.99164	4.82294	2.43346	-1.99189	10.6434	1.93792	-1.34672	13.8273	-6.01635	-1.1243	25.7051	-11.2838	-0.709424	11.7254	-3.94691	-0.92279	-7.22743	24.8295	-4.7002	34.2941	-4.09197	104.301	8.75155	-1.86615	-1.32009	-21.9687	-9.04017	0.877739	-3.82793	-2.68176	44.2475	64.4922	-0.448297	61.7158	18.1668	29.4383	-10.6331	-25.259	4.13758	5.36321	27.3168	-2.32559	-3.91662	49.1723	-24.6932
1500	6.22217	-3.20002	23.9353	2.40739	-1.99607	4.83622	2.40718	-1.99632	10.6567	1.91848	-1.35164	13.8371	-5.9789	-1.12941	25.6882	-11.2165	-0.725906	11.6947	-3.99734	-0.93597	-7.23856	24.9411	-4.79964	33.8653	-4.51777	103.904	10.1747	-2.22738	-1.18921	-22.1143	-9.04406	0.826757	-3.79573	-2.6878	44.2477	64.4683	-0.448803	61.8258	18.1643	29.3557	-10.5938	-25.2648	4.13573	5.50287	27.134	-2.31224	-3.93209	48.9751	-24.7138
1502	6.1637	-3.19763	23.9801	2.38171	-1.98997	4.85605	2.38151	-1.99021	10.6765	1.89886	-1.34868	13.8519	-5.94948	-1.14322	25.6461	-11.1663	-0.754537	11.6175	-4.04888	-0.94735	-7.33214	24.9685	-4.97095	33.4683	-4.96447	103.614	11.9424	-2.25939	-1.06065	-22.7613	-9.05362	0.787835	-3.80532	-2.6315	44.3157	64.4672	-0.471026	61.9207	18.3089	29.2485	-10.5745	-25.1389	4.14016	5.64857	26.9554	-2.37835	-4.03043	48.7847	-24.5989
1504	6.10661	-3.20221	24.0227	2.35598	-1.987	4.87502	2.35578	-1.98724	10.6954	1.87938	-1.34805	13.866	-5.93595	-1.15265	25.5888	-11.1445	-0.770193	11.5114	-4.08182	-0.984679	-7.45247	24.9881	-5.17432	33.1304	-5.73955	103.04	14.16	-1.68948	-1.21131	-23.7229	-9.09774	0.75834	-3.87487	-2.56227	44.3042	64.5135	-0.500221	62.1599	18.4535	29.1385	-10.572	-25.0982	4.15034	5.75228	26.7627	-2.39744	-4.07038	48.5901	-24.5718
1506	6.05179	-3.2178	24.0585	2.33023	-1.98895	4.89116	2.33003	-1.98919	10.7116	1.86019	-1.3511	13.8779	-5.93616	-1.15638	25.5219	-11.1467	-0.771403	11.3867	-4.0911	-1.05013	-7.5793	24.9963	-5.32814	32.8892	-6.84132	102.167	16.8227	-0.483897	-1.60123	-24.9632	-9.17617	0.735296	-4.00793	-2.49951	44.1934	64.6167	-0.531676	62.5613	18.5601	29.0402	-10.5853	-25.1671	4.1666	5.82462	26.5557	-2.36399	-4.03577	48.3794	-24.6669
1508	5.9967	-3.23077	24.0892	2.30467	-1.98966	4.90493	2.30446	-1.9899	10.7254	1.84107	-1.35319	13.8881	-5.92873	-1.16462	25.46	-11.1358	-0.783105	11.2718	-4.07428	-1.1274	-7.6808	24.894	-5.13655	32.8457	-7.94775	101.444	19.7515	1.12838	-1.77963	-26.5544	-9.26543	0.705791	-4.20406	-2.48852	44.0282	64.809	-0.561661	63.0516	18.5994	28.9787	-10.6302	-25.2438	4.19189	5.96347	26.3546	-2.38028	-3.9829	48.1145	-24.7881
1510	5.9414	-3.23961	24.1135	2.27946	-1.98847	4.91586	2.27925	-1.98871	10.7363	1.82211	-1.35384	13.8962	-5.9224	-1.16626	25.388	-11.1257	-0.781544	11.1374	-4.04296	-1.19727	-7.79567	24.733	-4.73367	32.9839	-9.26417	100.554	23.053	3.15043	-1.90663	-28.1701	-9.31283	0.666686	-4.37444	-2.46647	43.9421	64.9258	-0.56793	63.4851	18.6931	28.9705	-10.587	-25.252	4.19302	6.10382	26.1319	-2.38143	-4.01766	47.8376	-24.9919
1512	5.88477	-3.24168	24.1345	2.25436	-1.98416	4.92516	2.25415	-1.98439	10.7456	1.80305	-1.35212	13.9031	-5.91412	-1.16436	25.3061	-11.1113	-0.773084	10.9842	-4.00351	-1.26165	-7.91439	24.5261	-4.10596	33.3295	-10.7701	99.4122	26.6974	5.42469	-2.02902	-29.6985	-9.31865	0.628736	-4.52571	-2.4248	43.9307	64.9812	-0.560559	63.8543	18.8387	28.9987	-10.4759	-25.2024	4.17269	6.22034	25.8887	-2.35717	-4.12202	47.5695	-25.2366
1514	5.82338	-3.22768	24.1633	2.22867	-1.97247	4.93773	2.22847	-1.9727	10.7582	1.78311	-1.34494	13.9124	-5.88681	-1.18281	25.2393	-11.0664	-0.807879	10.8614	-3.96808	-1.35902	-7.95877	24.309	-3.09716	33.9648	-12.3338	98.0614	30.4621	7.39019	-2.30399	-31.2014	-9.3511	0.646488	-4.79169	-2.39528	43.8284	65.2095	-0.605189	64.3172	18.8821	28.9843	-10.513	-25.2588	4.17402	6.26425	25.6421	-2.30973	-4.09167	47.3543	-25.3468
1516	5.7534	-3.2197	24.2002	2.19858	-1.96266	4.95394	2.19838	-1.96288	10.7744	1.75998	-1.33943	13.9244	-5.84572	-1.20157	25.1148	-10.9973	-0.841771	10.6307	-3.93728	-1.42571	-7.99847	23.9069	-1.82665	34.9441	-13.7638	96.293	34.3049	9.12083	-2.48057	-32.3298	-9.34264	0.658498	-5.03856	-2.33299	43.707	65.4636	-0.668472	64.6908	19.013	28.8997	-10.5296	-25.196	4.19668	6.28068	25.4674	-2.32343	-4.09907	47.1453	-25.2206
1518	5.68051	-3.21607	24.2397	2.16678	-1.95447	4.97139	2.16658	-1.9547	10.7918	1.73566	-1.33525	13.9373	-5.79557	-1.21479	24.9177	-10.9114	-0.861719	10.2642	-3.90258	-1.45826	-8.0487	23.3082	-0.378053	36.2635	-15.0068	94.3021	38.1398	10.5814	-2.55039	-33.0807	-9.29035	0.652907	-5.24697	-2.24829	43.5758	65.6985	-0.728886	64.9604	19.2453	28.7728	-10.4955	-25.0245	4.22333	6.27947	25.378	-2.38678	-4.1533	46.9634	-24.9253
1520	5.63409	-3.18539	24.2567	2.14935	-1.9368	4.97844	2.14915	-1.93702	10.7989	1.72157	-1.32308	13.9425	-5.75416	-1.21656	24.6621	-10.8396	-0.853917	9.78706	-3.82534	-1.50567	-8.10757	22.6726	1.03064	37.8788	-16.3329	92.9115	41.687	11.7032	-2.70429	-33.946	-9.2411	0.640542	-5.4426	-2.22858	43.4321	65.8284	-0.709307	65.2384	19.4565	28.7592	-10.4312	-25.0169	4.17069	6.25639	25.3532	-2.3617	-4.14322	46.945	-24.8542
1522	5.58536	-3.15744	24.2753	2.13064	-1.92011	4.9863	2.13044	-1.92033	10.8067	1.70657	-1.31172	13.9482	-5.70653	-1.20791	24.3606	-10.7546	-0.824984	9.22354	-3.73545	-1.54263	-8.1615	21.9113	2.67567	39.7418	-17.3484	92.0171	44.9249	12.5156	-2.56785	-34.5039	-9.19577	0.624899	-5.75454	-2.20785	43.1989	66.0862	-0.746392	65.4999	19.6907	28.762	-10.3355	-24.9221	4.13857	6.23581	25.3431	-2.33712	-4.07958	46.9519	-24.875
1524	5.52839	-3.13105	24.2995	2.10814	-1.90336	4.99665	2.10794	-1.90357	10.8171	1.68872	-1.30055	13.9559	-5.63941	-1.19607	24.0277	-10.6332	-0.792917	8.60166	-3.64384	-1.57289	-8.23746	20.9902	4.56622	41.8289	-17.998	91.671	47.7253	12.9764	-2.20038	-34.7189	-9.13886	0.613283	-6.15558	-2.18682	42.9192	66.4553	-0.836937	65.7353	19.9307	28.7566	-10.2404	-24.7424	4.13623	6.21403	25.324	-2.32135	-3.98437	46.9484	-24.9448
1526	5.46464	-3.06982	24.3214	2.08609	-1.87073	5.00552	2.0859	-1.87095	10.8259	1.67029	-1.27747	13.9624	-5.51195	-1.21311	23.7089	-10.4082	-0.83121	8.00942	-3.57649	-1.63285	-8.46793	19.915	6.52665	44.1769	-18.3886	91.8366	49.7909	13.0836	-2.22164	-34.9715	-8.99111	0.631302	-6.38042	-2.23821	42.8757	66.6051	-0.803782	65.9098	20.0628	28.7369	-10.2904	-24.7347	4.10348	6.14149	25.2531	-2.27108	-3.94995	46.9275	-24.971
1528	5.40394	-3.01916	24.3502	2.06429	-1.84307	5.01755	2.0641	-1.84328	10.838	1.65234	-1.2581	13.9712	-5.36495	-1.22518	23.354	-10.1466	-0.863777	7.34991	-3.46988	-1.68948	-8.71307	18.5657	8.5516	46.5509	-18.2744	92.6425	51.1898	12.3338	-1.73231	-34.7341	-8.84129	0.661794	-6.65837	-2.23651	42.7418	66.8819	-0.897653	66.0782	20.2755	28.6472	-10.2707	-24.6293	4.0849	6.09182	25.2043	-2.22054	-3.931	46.8639	-24.9998
1530	5.34547	-2.98625	24.3853	2.0417	-1.82343	5.0327	2.04151	-1.82364	10.8531	1.63424	-1.24478	13.9825	-5.20445	-1.2251	22.9632	-9.85758	-0.876273	6.62287	-3.31433	-1.73706	-8.95257	16.9598	10.5489	48.8894	-17.7372	94.0532	51.8727	10.8746	-0.80341	-34.0825	-8.70513	0.698097	-7.01199	-2.17559	42.4922	67.306	-1.11698	66.2877	20.5708	28.5189	-10.1881	-24.4461	4.08451	6.08367	25.1907	-2.18404	-3.90421	46.761	-25.0445
1532	5.27408	-2.9552	24.4248	2.01326	-1.80338	5.0498	2.01307	-1.80359	10.8702	1.61175	-1.23151	13.9951	-5.0152	-1.21182	22.5649	-9.51241	-0.873462	5.88158	-3.13642	-1.802	-9.23523	15.2895	12.2338	51.3028	-17.2895	95.7011	51.6654	9.99521	-0.252158	-33.9456	-8.56168	0.736348	-7.317	-2.15542	42.3486	67.6421	-1.1914	66.7179	20.7745	28.5619	-10.292	-24.5565	4.08038	6.13878	25.1994	-2.19156	-3.80478	46.6509	-25.1504
1534	5.20534	-2.93879	24.4212	1.98488	-1.7895	5.04795	1.98469	-1.7897	10.8684	1.58971	-1.22278	13.9936	-4.82008	-1.2108	22.2532	-9.15856	-0.902893	5.30318	-2.92305	-1.74597	-9.54829	13.4878	13.7876	53.4569	-16.3687	97.7	50.9027	8.67382	0.345076	-33.866	-8.41714	0.743605	-7.69233	-2.12083	42.1248	67.9887	-1.34211	67.0221	20.9798	28.5514	-10.3146	-24.4778	4.0743	6.12621	25.1867	-2.20321	-3.70139	46.5862	-25.141
1536	5.14393	-2.9306	24.3707	1.95926	-1.77943	5.02537	1.95908	-1.77963	10.8458	1.57001	-1.21667	13.9765	-4.62541	-1.22922	22.0296	-8.80986	-0.975447	4.8907	-2.6805	-1.56468	-9.87431	11.6133	15.2177	55.2474	-15.004	99.7647	49.7906	6.82558	1.03875	-33.7583	-8.27904	0.727201	-8.12544	-2.06898	41.7942	68.3311	-1.59661	67.2121	21.1916	28.4378	-10.2869	-24.2063	4.06634	6.03204	25.1548	-2.20308	-3.61952	46.5809	-25.0142
1538	5.09737	-2.8991	24.2978	1.94256	-1.76042	4.99254	1.94237	-1.76062	10.813	1.55648	-1.20331	13.9518	-4.43533	-1.27124	21.8081	-8.47624	-1.09139	4.48349	-2.41891	-1.36958	-10.1777	9.90779	16.4258	56.6213	-13.8168	100.644	48.7514	4.92762	1.79963	-33.6952	-8.18006	0.734283	-8.43879	-2.07627	41.4369	68.5143	-1.83403	67.7004	21.2776	28.2611	-10.6635	-24.2802	4.0559	5.92577	25.1619	-2.16118	-3.61264	46.6392	-24.9268
1540	5.03973	-2.83102	24.2637	1.92427	-1.7248	4.97652	1.9241	-1.725	10.797	1.54075	-1.17768	13.9397	-4.22959	-1.32776	21.5453	-8.11894	-1.23699	4.00046	-2.30147	-1.21788	-10.3543	8.28984	17.2491	57.6168	-12.6692	101.517	47.6667	3.10374	2.3811	-33.7654	-8.03852	0.864436	-8.84604	-1.8469	40.8993	68.808	-2.32972	68.1983	21.7926	27.8377	-10.6689	-23.8839	4.06174	5.85427	25.1679	-2.12518	-3.55375	46.6729	-24.9337
1542	4.96711	-2.73282	24.2693	1.90207	-1.67501	4.97776	1.9019	-1.6752	10.7982	1.52122	-1.14173	13.9404	-4.00735	-1.38774	21.2393	-7.73346	-1.3926	3.437	-2.33609	-1.10486	-10.4176	6.76906	17.7071	58.2649	-11.535	102.65	46.4178	1.66174	2.78744	-34.1072	-7.85963	1.08458	-9.32807	-1.38839	40.229	69.1814	-3.06091	68.5869	22.7289	27.2793	-10.2876	-22.9714	4.08078	5.81993	25.1638	-2.1105	-3.44151	46.6726	-25.0139
1544	4.889	-2.64529	24.2527	1.8766	-1.6291	4.96932	1.87643	-1.6293	10.7898	1.4995	-1.10886	13.9339	-3.78073	-1.41386	20.9289	-7.33082	-1.48879	2.86297	-2.37453	-0.937343	-10.5467	5.4814	17.9335	58.6578	-10.6725	103.686	44.5438	1.24267	3.3602	-35.0339	-7.76432	1.16521	-9.62456	-1.03209	39.8253	69.282	-3.60748	68.7176	23.4866	27.3762	-10.1331	-22.0863	4.08042	5.77477	25.1454	-2.13944	-3.39027	46.6946	-24.9792
1546	4.81303	-2.56973	24.2138	1.85104	-1.58841	4.95111	1.85088	-1.5886	10.7715	1.47803	-1.07985	13.9201	-3.56556	-1.43315	20.682	-6.94638	-1.57418	2.40663	-2.48751	-0.715946	-10.6006	3.89033	18.4639	58.5478	-7.90469	106.866	42.4142	3.5336	3.17287	-37.682	-7.65408	1.20059	-9.77521	-0.639424	39.1785	69.1842	-4.19413	68.5417	24.3698	27.0577	-9.91743	-21.0528	4.07538	5.70907	25.1352	-2.14849	-3.39333	46.7219	-25.0485
1548	4.74223	-2.51444	24.151	1.82592	-1.55684	4.92254	1.82576	-1.55702	10.743	1.45745	-1.05761	13.8986	-3.37224	-1.44426	20.4985	-6.59879	-1.64257	2.06745	-2.67767	-0.482082	-10.5446	2.05219	19.3412	57.949	-3.39003	111.452	40.5399	7.65074	1.98993	-41.7733	-7.51084	1.20367	-9.82291	-0.137024	38.1117	68.8813	-4.94453	68.0815	25.5779	26.0422	-9.66022	-19.8272	4.07806	5.64422	25.1399	-2.13825	-3.44494	46.7377	-25.2626
1550	4.6823	-2.5019	24.065	1.80155	-1.54475	4.88418	1.80139	-1.54493	10.7046	1.43858	-1.04987	13.8697	-3.22773	-1.42569	20.302	-6.33192	-1.64221	1.70176	-2.91014	-0.39134	-10.3685	0.658009	20.2361	57.1485	-0.192467	112.918	39.7608	9.95009	1.14422	-43.2222	-7.34599	1.15699	-9.93281	0.668383	36.2914	68.3581	-6.27521	67.402	27.6969	24.2593	-9.61223	-18.0069	4.1432	5.6906	25.1722	-2.19235	-3.526	46.6852	-25.5952
1552	4.61099	-2.53	23.9737	1.7683	-1.54927	4.84395	1.76814	-1.54945	10.6644	1.41406	-1.05508	13.8394	-3.09257	-1.36589	20.114	-6.06949	-1.56463	1.34963	-3.15249	-0.469655	-10.067	-0.121318	20.4834	56.6487	1.15077	113.25	38.9099	11.3629	0.444774	-44.0077	-7.17832	1.07428	-10.0226	1.62287	34.6177	67.4075	-7.43829	66.9434	30.2746	21.9417	-9.60555	-17.2377	4.13644	5.74685	25.1715	-2.16574	-3.56164	46.5934	-25.9652
1554	4.51726	-2.58875	23.8942	1.72225	-1.56512	4.80926	1.72209	-1.5653	10.6297	1.38061	-1.06955	13.8132	-2.93614	-1.27167	19.9109	-5.75764	-1.43057	0.968288	-3.36837	-0.702988	-9.63335	-0.357284	20.096	56.4316	0.85867	113.092	37.8624	12.1067	-0.110402	-44.5709	-7.02345	0.97303	-10.1266	2.64202	33.1999	66.1136	-8.27644	67.0755	33.0229	19.3136	-9.4231	-18.0388	4.0661	5.78337	25.127	-2.05887	-3.53853	46.4691	-26.2899
1556	4.38139	-2.64203	23.8819	1.65788	-1.57518	4.80425	1.65772	-1.57535	10.6247	1.33306	-1.08085	13.8093	-2.67775	-1.18273	19.5901	-5.26194	-1.33401	0.369209	-3.44797	-1.02516	-9.00839	-0.601247	19.8154	55.7908	0.652453	113.638	37.2007	12.6865	-0.579225	-45.1828	-6.91912	0.92567	-10.4701	3.56829	31.6172	65.0047	-8.93909	68.5488	35.2499	16.7713	-8.6122	-21.2036	4.10284	5.79085	25.0552	-2.02533	-3.48518	46.3104	-26.3245
1558	4.20822	-2.68726	23.8598	1.57806	-1.57806	4.79472	1.5779	-1.57823	10.6152	1.27353	-1.08769	13.8018	-2.36408	-1.09986	19.1976	-4.66734	-1.26591	-0.361989	-3.52146	-1.18145	-8.46485	-0.683025	20.0096	54.9734	0.708808	113.446	36.8358	13.2526	-0.836372	-45.9025	-6.86346	0.768182	-10.7431	4.33398	29.9007	63.7915	-9.34198	71.5911	36.716	13.9303	-7.02131	-24.4686	4.15736	5.67334	24.9795	-1.93588	-3.41788	46.1498	-26.2517
1560	4.01432	-2.70998	23.8094	1.49156	-1.56893	4.7723	1.4914	-1.56908	10.5927	1.20833	-1.08589	13.7847	-2.02356	-1.03572	18.7632	-4.02954	-1.24291	-1.16979	-3.61858	-1.17403	-8.04712	-0.644529	20.5827	54.0696	1.01205	112.443	36.66	13.8834	-0.915317	-46.7241	-6.8449	0.510663	-10.9013	4.93105	28.0348	62.4177	-9.47643	76.0704	37.3786	11.0695	-4.96365	-27.2436	4.19515	5.46653	24.9038	-1.79427	-3.34928	46.022	-26.1424
1562	3.85765	-2.65531	23.7384	1.4289	-1.52949	4.73998	1.42875	-1.52964	10.5604	1.15919	-1.05999	13.7602	-1.72405	-1.02877	18.3553	-3.48468	-1.3159	-1.92675	-3.73064	-1.28716	-7.70127	-0.720877	20.6302	53.2996	1.0495	111.649	36.3263	14.6305	-1.02954	-47.5409	-6.83022	0.360798	-11.0628	5.4044	25.8503	60.8569	-9.50014	81.3603	37.2007	9.54322	-3.81145	-29.5911	4.14159	5.4311	24.8151	-1.7255	-3.31727	46.0252	-26.1316
1564	3.7444	-2.60135	23.6024	1.38553	-1.49408	4.67887	1.38537	-1.49422	10.4993	1.12479	-1.03591	13.7142	-1.48714	-1.0352	18.0219	-3.05796	-1.39754	-2.54545	-3.80539	-1.45758	-7.10531	-0.911299	20.7129	52.3232	1.18965	110.996	35.7235	15.3074	-1.12283	-48.2187	-6.75623	0.164261	-11.2556	5.75508	24.052	59.2298	-9.36864	86.2823	36.6329	9.5454	-3.97496	-32.0089	4.08235	5.35487	24.7186	-1.68954	-3.26177	46.1302	-26.0723
1566	3.663	-2.56313	23.4074	1.35491	-1.4682	4.59176	1.35476	-1.46834	10.4122	1.10054	-1.01813	13.6487	-1.30358	-1.04633	17.7711	-2.72954	-1.47366	-3.01101	-3.81991	-1.66317	-6.30892	-1.18261	20.9428	51.2295	1.43321	110.371	34.8319	15.8732	-1.21663	-48.7168	-6.60898	-0.0824669	-11.445	6.02782	22.8127	57.5845	-9.11037	90.3034	35.8583	10.7136	-5.42172	-34.5619	4.0439	5.20009	24.615	-1.66037	-3.16997	46.2829	-25.9571
1568	3.54965	-2.52498	23.2249	1.31022	-1.43947	4.51012	1.31007	-1.4396	10.3306	1.06557	-0.999092	13.5873	-1.10471	-1.07542	17.5635	-2.37893	-1.5897	-3.39616	-3.76076	-1.85703	-5.86327	-1.39573	21.3036	50.7315	1.45355	109.192	33.7383	16.3901	-1.44688	-49.0194	-6.41895	-0.260077	-11.4511	6.3793	22.0074	55.9491	-8.92576	92.8565	35.3111	11.6046	-6.98287	-36.4776	4.06168	5.0022	24.5082	-1.55369	-3.04859	46.2815	-25.8828
1570	3.44779	-2.47667	23.0168	1.27161	-1.40731	4.41707	1.27146	-1.40744	10.2375	1.03496	-0.977103	13.5174	-0.906884	-1.11567	17.4481	-2.03308	-1.72819	-3.61021	-3.59389	-1.9254	-5.49318	-1.44308	21.8134	50.2603	1.46356	108.083	32.597	16.7219	-1.73069	-49.1993	-6.1196	-0.440856	-11.34	6.41557	21.9557	54.4402	-8.27138	93.4284	34.4249	13.209	-8.74317	-37.9417	4.04685	4.74305	24.3586	-1.43755	-2.8904	46.2556	-25.851
1572	3.36223	-2.43533	22.7735	1.23963	-1.37957	4.30849	1.23949	-1.3797	10.1289	1.00961	-0.958008	13.4358	-0.729383	-1.15233	17.4269	-1.72198	-1.85498	-3.64969	-3.3313	-1.86438	-5.1234	-1.35506	22.4072	49.7273	1.446	107.234	31.416	16.8982	-2.0195	-49.2426	-5.7416	-0.609423	-11.1557	6.15911	22.4666	53.1112	-7.24516	92.4038	33.2051	15.4523	-10.5051	-38.8124	4.0028	4.4783	24.1745	-1.36472	-2.73091	46.2346	-25.8501
1574	3.27331	-2.47785	22.4869	1.19856	-1.38794	4.18135	1.19842	-1.38806	10.0018	0.979634	-0.966432	13.3404	-0.637106	-1.13421	17.4665	-1.54691	-1.85365	-3.57714	-3.05142	-1.78424	-4.69161	-1.34007	22.8227	49.2971	1.16001	106.877	30.0801	17.1754	-2.17953	-48.9584	-5.46089	-0.669916	-11.02	6.0346	22.4135	52.0115	-6.47022	92.0664	32.2431	17.2718	-11.4089	-38.1914	4.04171	4.45657	24.0247	-1.50892	-2.73307	46.2248	-25.8259
1576	3.19516	-2.57682	22.1595	1.15726	-1.42183	4.03651	1.15712	-1.42196	9.85694	0.951075	-0.993965	13.2316	-0.623707	-1.08377	17.5556	-1.50415	-1.76707	-3.41279	-2.71644	-1.69906	-4.08053	-1.51336	23.0766	48.7947	0.827561	106.678	28.4807	17.417	-2.34156	-48.7602	-5.28424	-0.622698	-10.9171	6.02774	22.4084	51.2172	-5.96114	91.2976	31.4302	18.3951	-11.7335	-37.8907	4.06358	4.45092	23.9087	-1.63486	-2.70253	46.2521	-25.7591
1578	3.12898	-2.71039	21.8066	1.1183	-1.47189	3.88063	1.11815	-1.47201	9.70106	0.92527	-1.03341	13.1146	-0.6721	-1.01638	17.6754	-1.56819	-1.62911	-3.19139	-2.32121	-1.61793	-3.34098	-1.89278	23.1265	48.1942	0.496713	106.439	26.7093	17.6364	-2.53685	-48.7317	-5.19605	-0.449533	-10.8207	6.05679	22.5952	50.6511	-5.50688	90.2909	30.6587	18.892	-11.8233	-38.3597	4.046	4.42292	23.819	-1.69625	-2.63366	46.311	-25.6472
1580	3.07102	-2.80809	21.4798	1.08621	-1.50732	3.73602	1.08606	-1.50743	9.55645	0.903731	-1.06154	13.0061	-0.715468	-0.984134	17.7802	-1.63522	-1.55691	-2.99719	-1.83445	-1.56167	-2.79243	-2.42205	22.7269	47.5522	0.0831565	105.664	25.2291	18.022	-2.7471	-48.7915	-5.08843	-0.0548657	-10.6054	5.64487	23.1775	49.9199	-3.94705	90.6633	29.3815	19.5829	-12.8653	-39.8135	3.98272	4.41189	23.7141	-1.72131	-2.68912	46.3513	-25.5062
1582	3.00736	-2.91667	21.1955	1.05048	-1.54733	3.61036	1.05033	-1.54744	9.43079	0.879721	-1.09338	12.9117	-0.765279	-0.931659	17.8462	-1.70784	-1.44527	-2.8754	-1.43176	-1.48946	-2.40009	-2.97393	22.7434	46.8979	0.0173803	104.648	24.0345	18.3867	-3.08691	-48.9546	-5.05107	0.327275	-10.4534	5.58019	23.3937	49.243	-2.92272	91.1007	28.7038	19.8217	-13.3125	-40.6595	3.93073	4.48367	23.6171	-1.79932	-2.78114	46.386	-25.3629
1584	2.93462	-3.03023	20.9592	1.01011	-1.58907	3.50597	1.00994	-1.58917	9.3264	0.852306	-1.12684	12.8333	-0.812354	-0.855277	17.8694	-1.76804	-1.29041	-2.83366	-1.15829	-1.40771	-2.15464	-3.47328	23.2085	46.2682	0.251578	103.556	23.1359	18.6934	-3.5353	-49.1752	-5.07995	0.638698	-10.3796	5.98507	23.1249	48.6541	-2.73439	91.3485	28.7967	19.6365	-12.9244	-40.5216	3.8983	4.62464	23.5357	-1.92313	-2.87468	46.4172	-25.2466
1586	2.85083	-3.09192	20.7631	0.969352	-1.60744	3.41897	0.969186	-1.60754	9.23941	0.823154	-1.14291	12.768	-0.821197	-0.786764	17.8704	-1.76133	-1.16238	-2.83316	-1.00921	-1.36946	-2.00325	-3.76504	23.3666	45.7614	0.205477	102.798	22.5121	18.9974	-3.9162	-49.303	-5.09697	0.887652	-10.267	6.61848	22.5837	48.0987	-3.12252	91.3799	29.2974	19.3625	-12.1976	-39.5791	3.85817	4.73297	23.4837	-1.98178	-2.91061	46.4489	-25.2492
1588	2.78309	-3.11062	20.6193	0.939115	-1.6088	3.35491	0.938949	-1.6089	9.17534	0.800779	-1.14565	12.7198	-0.816472	-0.737716	17.8309	-1.73669	-1.07391	-2.9074	-0.942949	-1.32414	-1.96354	-3.87717	23.4359	45.4566	0.116166	102.549	22.1553	19.125	-4.07284	-49.1686	-5.11462	1.12845	-10.1526	7.18254	22.2278	47.5949	-3.42681	91.2576	29.7596	19.2736	-11.6689	-38.7934	3.81705	4.70146	23.4523	-1.93269	-2.87326	46.4793	-25.2676
1590	2.74184	-3.09158	20.529	0.923435	-1.59634	3.31449	0.92327	-1.59644	9.13492	0.788387	-1.13722	12.6894	-0.808355	-0.709913	17.7459	-1.71329	-1.02479	-3.06575	-0.948699	-1.26404	-2.05505	-3.82221	23.4428	45.3786	0.0154442	102.731	22.0844	19.0658	-3.9785	-48.7983	-5.14481	1.35572	-10.0648	7.58676	22.1009	47.1678	-3.51486	91.0365	30.1133	19.4132	-11.3618	-38.3416	3.78075	4.5327	23.4399	-1.78971	-2.77372	46.5083	-25.2827
1592	2.74219	-3.05001	20.4921	0.927564	-1.57801	3.2978	0.927402	-1.5781	9.11823	0.790393	-1.12322	12.6769	-0.815491	-0.698791	17.6048	-1.72372	-1.00032	-3.32815	-1.02547	-1.20434	-2.35383	-3.61827	23.4428	45.5511	-0.166216	102.713	22.4237	18.9163	-3.69654	-48.4642	-5.22884	1.48245	-10.0911	7.81361	21.8951	46.908	-3.59543	90.844	30.5673	19.5926	-10.7949	-37.9538	3.76463	4.34729	23.4451	-1.6547	-2.67598	46.5328	-25.3079
1594	2.75486	-3.00297	20.4733	0.937431	-1.55847	3.28917	0.937271	-1.55857	9.10961	0.796594	-1.10799	12.6705	-0.828483	-0.671813	17.454	-1.73948	-0.944782	-3.60862	-1.19448	-1.13868	-2.78618	-3.41471	23.0237	45.8147	-0.272357	103.134	22.943	18.8627	-3.34829	-48.2281	-5.3714	1.60024	-10.1979	8.01318	21.4581	46.6454	-3.7677	90.6398	31.3522	19.5159	-9.96209	-37.3321	3.78483	4.21642	23.4768	-1.57361	-2.58371	46.5756	-25.377
1596	2.77262	-2.95838	20.464	0.94924	-1.5405	3.28478	0.949081	-1.5406	9.10522	0.804333	-1.09382	12.6672	-0.839896	-0.618484	17.3089	-1.74321	-0.841737	-3.87918	-1.43553	-1.07163	-3.27161	-3.27993	22.2086	46.0693	-0.257687	103.973	23.5532	18.9481	-2.96854	-48.1056	-5.56035	1.73011	-10.3613	8.20745	20.8221	46.3606	-3.99911	90.4856	32.3996	19.2111	-9.00183	-36.4991	3.84003	4.16309	23.5285	-1.56133	-2.516	46.636	-25.4821
1598	2.79738	-2.92292	20.4659	0.963216	-1.52721	3.28544	0.963058	-1.5273	9.10588	0.813969	-1.08302	12.6678	-0.823689	-0.533993	17.1836	-1.68553	-0.691545	-4.11331	-1.66158	-1.03249	-3.55782	-3.30952	21.4748	46.0528	-0.0273785	104.644	24.1665	19.1024	-2.54953	-48.0628	-5.74146	1.8805	-10.5263	8.33598	20.3214	46.1476	-3.98601	90.6825	33.1727	19.2706	-8.53723	-35.8468	3.91187	4.18692	23.5689	-1.61694	-2.53828	46.6921	-25.5691
1600	2.82404	-2.91072	20.4965	0.975747	-1.52441	3.29905	0.975589	-1.52451	9.11949	0.823137	-1.08019	12.678	-0.81669	-0.421242	17.0449	-1.63466	-0.486578	-4.37254	-1.83343	-0.995817	-3.81149	-3.43643	20.8592	46.1089	0.217342	105.007	24.6482	19.4111	-2.15226	-48.083	-5.91736	1.97289	-10.6135	8.44055	19.8381	45.9751	-3.96811	91.0272	33.9227	19	-8.08969	-35.1402	3.96995	4.24591	23.5995	-1.6949	-2.58353	46.7277	-25.5882
1602	2.84635	-2.91767	20.5549	0.984478	-1.52974	3.32514	0.984321	-1.52984	9.14558	0.829934	-1.08369	12.6976	-0.823077	-0.27937	16.8967	-1.5977	-0.223839	-4.6499	-1.95101	-0.967225	-4.05424	-3.6104	20.385	46.2819	0.403748	105.048	24.9895	19.8515	-1.78922	-48.1089	-6.07868	1.99486	-10.6143	8.53256	19.3815	45.821	-3.99751	91.3664	34.7074	18.3426	-7.5472	-34.3426	4.00526	4.31679	23.6201	-1.7714	-2.63102	46.7394	-25.545
1604	2.8452	-2.91583	20.6213	0.983675	-1.5292	3.35463	0.983518	-1.5293	9.17506	0.829233	-1.08339	12.7197	-0.823774	-0.113395	16.778	-1.54135	0.0804527	-4.87236	-2.07015	-0.992179	-4.21741	-3.71358	20.0124	46.4289	0.415899	104.925	25.3047	20.2767	-1.43719	-47.9616	-6.19128	1.97189	-10.6012	8.6222	19.0509	45.6175	-4.06874	91.2021	35.6293	17.6734	-6.76612	-33.3754	4.01427	4.35628	23.6335	-1.80208	-2.66339	46.7335	-25.5186
1606	2.8319	-2.89084	20.6891	0.979621	-1.51745	3.38453	0.979464	-1.51755	9.20497	0.825415	-1.07491	12.7421	-0.828539	0.136694	16.7163	-1.46264	0.538776	-4.98939	-2.18626	-1.04079	-4.43767	-3.71309	19.7867	46.6023	0.353002	104.802	25.6973	20.6257	-1.08924	-47.627	-6.28776	1.94588	-10.4956	8.68244	18.851	45.4111	-4.12783	91.2269	36.297	17.2051	-6.29118	-32.8045	4.02577	4.37196	23.6455	-1.81313	-2.67449	46.7197	-25.508
1608	2.81078	-2.841	20.7599	0.974364	-1.49415	3.41552	0.97421	-1.49425	9.23596	0.81999	-1.05787	12.7654	-0.845839	0.469546	16.7049	-1.37776	1.15177	-5.01274	-2.30319	-1.09355	-4.71203	-3.57715	19.7305	46.7818	0.228519	104.687	26.2167	20.8265	-0.741425	-47.1362	-6.37171	1.9302	-10.312	8.72523	18.7467	45.2235	-4.18637	91.5322	36.7138	16.9196	-6.14345	-32.5997	4.04537	4.36864	23.6584	-1.81343	-2.66732	46.7012	-25.509
1610	2.78936	-2.77795	20.8478	0.970061	-1.46514	3.45407	0.969909	-1.46524	9.27451	0.814915	-1.03651	12.7943	-0.898572	0.829938	16.6909	-1.34771	1.82735	-5.0404	-2.42523	-1.09972	-4.86609	-3.21451	19.9338	46.8178	0.00491074	104.376	26.9378	20.6584	-0.380036	-46.6188	-6.42013	1.9304	-10.1833	8.81279	18.5931	45.1271	-4.34505	91.8477	37.2293	16.4335	-5.95499	-32.1958	4.06696	4.36412	23.6723	-1.81807	-2.66365	46.6781	-25.4996
1612	2.76765	-2.70787	20.9594	0.966134	-1.43315	3.50307	0.965987	-1.43325	9.3235	0.809923	-1.01292	12.831	-0.98092	1.16055	16.6572	-1.38155	2.45924	-5.10454	-2.5775	-1.09126	-5.14561	-2.81546	20.0878	47.0125	-0.25425	104.18	27.7274	20.4695	-0.10613	-46.2487	-6.48634	1.92622	-10.0267	8.95367	18.3779	44.9385	-4.54759	92.0519	38.0524	15.6311	-5.55471	-31.3701	4.08089	4.35504	23.701	-1.81677	-2.65772	46.652	-25.4604
1614	2.74551	-2.63488	21.0911	0.96219	-1.39995	3.56103	0.962045	-1.40005	9.38147	0.804828	-0.988432	12.8744	-1.08734	1.45417	16.5969	-1.47136	3.03248	-5.21812	-2.752	-1.074	-5.52896	-2.42381	20.155	47.3363	-0.528616	104.114	28.5787	20.3105	0.112114	-46.0078	-6.57958	1.91525	-9.82406	9.13877	18.0863	44.6241	-4.78467	92.1493	39.1693	14.5573	-4.97801	-30.2186	4.08575	4.34256	23.7494	-1.80712	-2.64645	46.6289	-25.3984
1616	2.7212	-2.56338	21.2195	0.957226	-1.36718	3.61749	0.957084	-1.36728	9.43792	0.799006	-0.96433	12.9167	-1.20126	1.74284	16.509	-1.57534	3.5998	-5.38309	-2.88192	-1.06481	-5.6528	-2.01459	20.3394	47.324	-0.781628	103.894	29.62	20.0085	0.488334	-45.6466	-6.67794	1.90515	-9.55734	9.32295	17.6775	44.2182	-5.09248	92.3235	40.2837	13.5702	-4.47963	-29.3209	4.08673	4.33286	23.825	-1.78756	-2.61619	46.6318	-25.3617
1618	2.6946	-2.5075	21.3634	0.94979	-1.3411	3.68095	0.949653	-1.3412	9.50138	0.791736	-0.94539	12.9643	-1.31474	2.0792	16.4027	-1.66037	4.25424	-5.58175	-3.03652	-0.986351	-5.96203	-1.59554	20.3099	47.5452	-1.06405	103.931	30.6856	19.7518	0.919728	-45.1508	-6.81333	1.90784	-9.31369	9.47542	17.3272	43.8337	-5.24363	92.5895	41.2947	12.8799	-4.19468	-28.7355	4.08322	4.3127	23.911	-1.75825	-2.59883	46.6392	-25.351
1620	2.66764	-2.4709	21.5212	0.940385	-1.32346	3.75075	0.940249	-1.32356	9.57118	0.783495	-0.932899	13.0166	-1.42754	2.47795	16.2894	-1.72078	5.02235	-5.79199	-3.21555	-0.821649	-6.435	-1.18614	20.126	47.9688	-1.31163	104.192	31.7447	19.5504	1.37302	-44.581	-6.97976	1.92553	-9.10995	9.58403	17.0558	43.4862	-5.21691	92.9441	42.184	12.5227	-4.11087	-28.4862	4.07825	4.28795	24.0025	-1.72771	-2.59536	46.6475	-25.3639
1622	2.64897	-2.45631	21.6707	0.932663	-1.31615	3.81702	0.932526	-1.31625	9.63745	0.777146	-0.928014	13.0663	-1.55502	2.93932	16.2131	-1.78604	5.90934	-5.9326	-3.36945	-0.573047	-6.54992	-0.834747	20.405	47.9126	-1.12497	104.143	32.8694	19.2608	1.79778	-44.2525	-7.13006	1.95175	-8.93056	9.63493	16.7382	43.1045	-5.17524	93.3383	43.0255	12.3623	-4.05413	-28.6007	4.08472	4.3004	24.0985	-1.73419	-2.57598	46.6618	-25.3854
1624	2.62927	-2.43459	21.8226	0.925145	-1.30563	3.88434	0.92501	-1.30572	9.70477	0.770759	-0.920721	13.1168	-1.66086	3.43766	16.1181	-1.79691	6.85621	-6.10474	-3.46854	-0.371767	-6.65787	-0.568056	20.4638	47.8868	-1.02393	104.161	33.9057	19.0124	2.21885	-43.9355	-7.25393	1.99296	-8.72314	9.66316	16.5588	42.7309	-5.04279	93.5897	43.8288	12.2305	-3.99634	-28.7273	4.08895	4.29427	24.1981	-1.72797	-2.5637	46.672	-25.4023
1626	2.60636	-2.40026	21.9777	0.917381	-1.28931	3.95295	0.917248	-1.2894	9.77338	0.763836	-0.909102	13.1682	-1.72585	3.95405	15.9721	-1.7229	7.82195	-6.36648	-3.52224	-0.24935	-6.78515	-0.377118	20.207	47.9534	-1.12369	104.308	34.8182	18.8065	2.62491	-43.6008	-7.3428	2.04085	-8.49068	9.67637	16.5191	42.3946	-4.85694	93.6801	44.5856	12.0781	-3.92523	-28.798	4.09004	4.26993	24.2986	-1.70877	-2.56377	46.6775	-25.4076
1628	2.58039	-2.36167	22.1303	0.908718	-1.27082	4.02045	0.908587	-1.27091	9.84089	0.756117	-0.895912	13.2188	-1.71032	4.45775	15.6931	-1.49659	8.73697	-6.86719	-3.60828	-0.192238	-6.72112	-0.167657	19.8064	47.9162	-1.40677	104.587	35.6067	18.5226	2.96986	-43.2982	-7.37524	2.06078	-8.30006	9.6486	16.4438	42.1724	-4.83235	93.7081	45.2336	11.9235	-3.84575	-28.9402	4.09669	4.27984	24.3907	-1.72108	-2.57467	46.6873	-25.3882
1630	2.55285	-2.32152	22.2854	0.899526	-1.25149	4.08903	0.899397	-1.25159	9.90947	0.747953	-0.882132	13.2702	-1.63744	4.87751	15.3677	-1.18984	9.47781	-7.44962	-3.67402	-0.181006	-6.6944	-0.03466	19.6964	47.8928	-1.47928	104.726	36.3306	18.3174	3.17841	-43.2024	-7.40315	2.04248	-8.12956	9.65472	16.4279	42.0488	-4.86002	93.8004	45.8396	11.7547	-3.76349	-28.974	4.10687	4.31399	24.4872	-1.75532	-2.61224	46.692	-25.3584
1632	2.52405	-2.28384	22.4393	0.889586	-1.23311	4.15708	0.889459	-1.2332	9.97752	0.739292	-0.869094	13.3212	-1.52547	5.1874	15.046	-0.849576	10.003	-8.02412	-3.7161	-0.185525	-6.73179	0.0895877	19.8784	47.8825	-1.40514	104.608	37.0623	18.1657	3.29946	-43.2444	-7.43778	2.00286	-7.98617	9.71403	16.4753	42.0025	-4.90637	93.9464	46.4357	11.5668	-3.67368	-28.8878	4.11915	4.36107	24.5875	-1.7998	-2.66229	46.6908	-25.3305
1634	2.49193	-2.26234	22.5738	0.876816	-1.22137	4.21663	0.87669	-1.22146	10.0371	0.72893	-0.861179	13.3658	-1.41938	5.36516	14.8445	-0.576025	10.288	-8.38091	-3.76146	-0.109585	-6.72298	0.56196	19.9133	47.7809	-1.89147	103.958	38.0416	17.779	3.62268	-42.9473	-7.46853	2.02341	-7.91414	9.83298	16.538	41.9555	-4.92156	93.9203	47.103	11.3423	-3.53999	-28.7865	4.12872	4.38158	24.6765	-1.81201	-2.64747	46.6886	-25.3455
1636	2.46853	-2.23815	22.695	0.868196	-1.2092	4.27031	0.86807	-1.20929	10.0907	0.721657	-0.852682	13.4061	-1.34226	5.44739	14.6946	-0.393895	10.4094	-8.6486	-3.81385	-0.00623253	-6.71619	1.09869	19.6872	47.619	-2.53891	103.338	39.0486	17.4705	3.87244	-42.6816	-7.50642	2.07294	-7.86919	9.95386	16.5854	41.9321	-4.93573	94.0368	47.7029	11.1841	-3.42401	-28.7976	4.13849	4.37941	24.7596	-1.81307	-2.63645	46.6856	-25.3431
1638	2.45457	-2.20717	22.8037	0.864417	-1.19488	4.3184	0.864294	-1.19497	10.1388	0.717891	-0.842274	13.4421	-1.29967	5.46135	14.5755	-0.302115	10.4192	-8.86538	-3.86791	0.0961578	-6.72278	1.58243	19.2314	47.4122	-3.1793	102.956	39.985	17.313	3.99681	-42.5333	-7.54906	2.13704	-7.83541	10.0497	16.6263	41.935	-4.93682	94.3066	48.1992	11.0989	-3.34206	-28.9129	4.14855	4.36188	24.8358	-1.81069	-2.63688	46.6825	-25.3149
1640	2.44127	-2.16888	22.8998	0.861704	-1.17736	4.36081	0.861583	-1.17745	10.1812	0.714744	-0.829403	13.4739	-1.28476	5.47108	14.4563	-0.262143	10.4317	-9.08463	-3.89412	0.124059	-6.74373	1.81041	18.8125	47.1933	-3.44119	103.175	40.6803	17.3147	4.00384	-42.5588	-7.57648	2.17949	-7.78809	10.0723	16.7562	41.9648	-4.83044	94.476	48.5761	11.0044	-3.33108	-28.9578	4.1568	4.36225	24.8975	-1.82188	-2.61125	46.6819	-25.2827
1642	2.42658	-2.13883	22.9811	0.857695	-1.16324	4.39673	0.857575	-1.16333	10.2172	0.710842	-0.819136	13.5008	-1.27589	5.48637	14.3683	-0.233443	10.4564	-9.24632	-3.91227	0.128555	-6.83377	1.90959	18.6256	47.0852	-3.5029	103.212	41.2649	17.3097	4.0246	-42.5978	-7.60156	2.21464	-7.76174	10.0754	16.7951	42.0046	-4.77709	94.6403	48.9243	10.926	-3.19974	-28.9664	4.1652	4.35387	24.9552	-1.82411	-2.61765	46.6757	-25.2539
1644	2.40997	-2.12038	23.0469	0.851843	-1.15393	4.42581	0.851724	-1.15401	10.2462	0.705861	-0.812563	13.5226	-1.26649	5.50827	14.3206	-0.204401	10.4928	-9.33286	-3.92179	0.124704	-6.96226	1.92723	18.6477	47.0791	-3.45081	102.984	41.7477	17.2619	4.081	-42.6178	-7.62031	2.24803	-7.7486	10.068	16.7321	42.0372	-4.78643	94.7903	49.2385	10.8806	-2.97005	-28.9754	4.17356	4.33328	25.0072	-1.81423	-2.65199	46.6617	-25.2337
1646	2.39234	-2.10993	23.0958	0.844876	-1.14793	4.44744	0.844758	-1.14801	10.2679	0.700256	-0.808523	13.5388	-1.25587	5.52507	14.326	-0.179216	10.5192	-9.32117	-3.90117	0.127273	-6.94113	1.92407	18.5446	46.9929	-3.49666	102.916	42.0477	17.2025	4.12296	-42.6501	-7.60401	2.29242	-7.67728	10.0304	16.7031	42.0091	-4.73103	94.8106	49.4005	10.9302	-2.92403	-29.1332	4.17924	4.30677	25.0371	-1.79898	-2.63952	46.6408	-25.236
1648	2.37662	-2.10961	23.129	0.837871	-1.14645	4.46216	0.837752	-1.14654	10.2826	0.694903	-0.807861	13.5498	-1.24299	5.50705	14.3542	-0.164851	10.4815	-9.26878	-3.87682	0.138607	-6.91802	1.94088	18.3857	46.9496	-3.63688	102.939	42.2213	17.1449	4.15111	-42.6772	-7.58527	2.34349	-7.63708	10.0271	16.6446	41.9754	-4.6888	94.8989	49.4938	10.9983	-2.95312	-29.3117	4.184	4.28947	25.0458	-1.78772	-2.62549	46.6083	-25.2321
1650	2.36401	-2.11675	23.1477	0.831588	-1.14846	4.47049	0.83147	-1.14854	10.2909	0.690308	-0.809748	13.5561	-1.22412	5.42954	14.3898	-0.162547	10.3334	-9.20565	-3.85527	0.152217	-6.90579	1.98401	18.2163	46.9467	-3.84469	103.002	42.2936	17.0918	4.15968	-42.6921	-7.56396	2.39439	-7.63091	10.0596	16.5562	41.945	-4.68049	95.0479	49.5408	11.0459	-3.01378	-29.4507	4.18838	4.2847	25.0339	-1.7835	-2.62189	46.5644	-25.2123
1652	2.3558	-2.11907	23.1545	0.827751	-1.14873	4.47349	0.827632	-1.14881	10.2939	0.687448	-0.810183	13.5583	-1.18763	5.24153	14.3997	-0.167846	9.97788	-9.1945	-3.84057	0.131108	-6.81848	2.01508	18.2153	46.8704	-3.96764	102.917	42.3027	17.0405	4.13041	-42.6836	-7.50615	2.41954	-7.58709	10.0646	16.4774	41.9009	-4.72916	95.0243	49.5603	10.983	-3.00064	-29.415	4.1933	4.28777	25.0038	-1.78782	-2.64295	46.5144	-25.1614
1654	2.35084	-2.12264	23.1525	0.825254	-1.14981	4.47264	0.825135	-1.14989	10.2931	0.685646	-0.811137	13.5577	-1.13411	4.90691	14.4126	-0.197709	9.34942	-9.1834	-3.80665	0.127836	-6.74853	2.0892	18.1741	46.7961	-4.16274	102.796	42.3078	16.9698	4.08594	-42.6511	-7.44567	2.43741	-7.52567	10.0836	16.4218	41.8611	-4.78821	95.0041	49.5241	10.925	-3.00409	-29.3454	4.1968	4.30537	24.9674	-1.79637	-2.65685	46.4602	-25.1241
1656	2.34839	-2.12823	23.1432	0.823704	-1.15197	4.4685	0.823586	-1.15206	10.2889	0.684623	-0.812844	13.5546	-1.06314	4.42941	14.4391	-0.250701	8.4546	-9.15147	-3.75768	0.144585	-6.70619	2.19601	18.0738	46.7365	-4.42402	102.679	42.3097	16.8903	4.03027	-42.6109	-7.39095	2.458	-7.46489	10.1265	16.3891	41.8329	-4.84362	95.0145	49.4455	10.8966	-3.03265	-29.2722	4.19954	4.32983	24.9276	-1.80487	-2.66035	46.4036	-25.1073
1658	2.34637	-2.13411	23.126	0.822352	-1.15427	4.46091	0.822233	-1.15435	10.2813	0.68376	-0.814628	13.5489	-0.97413	3.85407	14.4951	-0.309493	7.37501	-9.0653	-3.73931	0.141398	-6.64022	2.24933	18.0344	46.6758	-4.59279	102.635	42.2352	16.8701	3.95524	-42.6366	-7.34471	2.51044	-7.46965	10.2078	16.3623	41.8303	-4.8858	95.0132	49.4039	10.8849	-3.04703	-29.1827	4.20608	4.32372	24.8802	-1.80083	-2.67482	46.348	-25.0928
1660	2.34712	-2.14229	23.1074	0.822003	-1.15783	4.45268	0.821883	-1.15791	10.2731	0.683724	-0.817301	13.5427	-0.866546	3.25844	14.5736	-0.342726	6.25137	-8.9342	-3.71471	0.120345	-6.60115	2.24494	18.0071	46.6443	-4.70209	102.605	42.134	16.8529	3.87695	-42.635	-7.29628	2.55038	-7.48356	10.2563	16.3156	41.8354	-4.92723	94.9999	49.3597	10.8949	-3.03286	-29.1048	4.21321	4.31111	24.8331	-1.79175	-2.67425	46.295	-25.0906
1662	2.35268	-2.15607	23.0896	0.823219	-1.16429	4.44487	0.823099	-1.16437	10.2653	0.685031	-0.822048	13.5368	-0.74943	2.67218	14.6835	-0.35536	5.14103	-8.74149	-3.67986	0.0971359	-6.59489	2.19866	17.9978	46.6412	-4.7557	102.561	42.0358	16.8257	3.81047	-42.6041	-7.2536	2.55999	-7.49736	10.2569	16.2607	41.8495	-4.95676	94.9715	49.3087	10.9275	-2.99386	-29.0492	4.21896	4.29751	24.7895	-1.77975	-2.66017	46.2491	-25.0975
1664	2.36853	-2.18497	23.0687	0.827514	-1.17831	4.43578	0.827393	-1.1784	10.2562	0.689095	-0.832268	13.53	-0.654062	2.11045	14.8818	-0.399471	4.08314	-8.38218	-3.64451	0.135767	-6.59754	2.18577	18.0771	46.6234	-4.74671	102.426	42.0026	16.7836	3.79536	-42.6233	-7.25624	2.51387	-7.51745	10.2192	16.2821	41.8812	-4.91357	94.9153	49.2466	10.9847	-2.9736	-29.0314	4.21763	4.28524	24.7501	-1.76674	-2.66478	46.2258	-25.095
1666	2.39316	-2.23157	23.0798	0.833799	-1.20104	4.44108	0.833675	-1.20112	10.2615	0.695136	-0.848902	13.534	-0.591673	1.60371	15.0452	-0.47938	3.13755	-8.08509	-3.64149	0.213147	-6.62358	2.20643	18.1316	46.6715	-4.76087	102.346	42.0697	16.7472	3.82682	-42.6521	-7.29494	2.41484	-7.58131	10.1649	16.2761	42.0019	-4.87768	94.8757	49.2567	11.061	-2.91346	-29.0211	4.21642	4.26946	24.7283	-1.75354	-2.66549	46.2101	-25.0768
1668	2.42587	-2.29415	23.1327	0.841866	-1.2317	4.46507	0.841739	-1.23179	10.2855	0.70295	-0.871403	13.5521	-0.566578	1.17254	15.133	-0.595681	2.34347	-7.92597	-3.67878	0.319661	-6.66553	2.24573	18.1624	46.7945	-4.77878	102.351	42.2403	16.7378	3.89651	-42.6957	-7.3706	2.27999	-7.69523	10.1075	16.2674	42.2149	-4.82017	94.8372	49.387	11.1422	-2.79137	-29.0211	4.21732	4.2547	24.7319	-1.74089	-2.65389	46.2015	-25.0565
1670	2.46544	-2.36336	23.2309	0.852024	-1.26613	4.50922	0.851894	-1.26622	10.3296	0.712512	-0.896625	13.5852	-0.579832	0.863477	15.0975	-0.733979	1.78633	-7.99399	-3.75697	0.443968	-6.66701	2.30816	18.2849	46.9328	-4.69879	102.353	42.5273	16.7943	3.98947	-42.7786	-7.4871	2.16764	-7.84499	10.0731	16.4707	42.4598	-4.54353	94.6728	49.7438	11.1732	-2.57099	-29.0738	4.21971	4.26253	24.7766	-1.72778	-2.60959	46.2112	-25.1013
1672	2.50914	-2.43157	23.3567	0.863882	-1.30066	4.5657	0.863747	-1.30075	10.3861	0.72332	-0.921849	13.6276	-0.618834	0.633444	15.0337	-0.889747	1.38281	-8.11363	-3.84808	0.522913	-6.75306	1.93856	18.438	47.2051	-4.1616	102.784	42.6443	17.0372	3.98912	-43.0462	-7.65306	2.10529	-8.02982	10.0533	16.6693	42.7528	-4.18765	94.5779	50.2225	11.2106	-2.29344	-29.1471	4.23464	4.28644	24.8623	-1.72972	-2.58261	46.238	-25.1509
1674	2.55062	-2.50323	23.4942	0.874336	-1.33656	4.62737	0.874198	-1.33665	10.4478	0.733147	-0.948192	13.6739	-0.67505	0.469087	14.9726	-1.05273	1.10528	-8.22771	-3.92984	0.547681	-6.89777	1.14275	18.6078	47.5811	-3.21886	103.635	42.5487	17.4466	3.90484	-43.4803	-7.85365	2.08811	-8.22225	10.0466	16.798	43.0422	-3.79706	94.59	50.7642	11.2732	-2.01398	-29.2734	4.25708	4.32325	24.9759	-1.74591	-2.57833	46.2781	-25.1919
1676	2.56864	-2.60671	23.6003	0.871644	-1.38396	4.67526	0.871501	-1.38405	10.4957	0.733837	-0.983898	13.7098	-0.730814	0.359277	14.9373	-1.19491	0.926697	-8.29368	-3.94785	0.555424	-6.86407	0.397811	18.7819	47.8282	-2.41118	104.479	42.3182	17.8426	3.90959	-43.8734	-8.02801	2.06247	-8.31237	10.0586	16.7974	43.1084	-3.41911	94.6699	51.2486	11.3811	-1.90443	-29.6432	4.25615	4.36601	25.0679	-1.75688	-2.56342	46.3193	-25.2325
1678	2.57237	-2.72462	23.6884	0.861401	-1.43621	4.71518	0.861253	-1.4363	10.5356	0.729174	-1.02366	13.7397	-0.787696	0.299218	14.9372	-1.32082	0.838743	-8.2944	-3.91652	0.523012	-6.83512	-0.301832	18.9467	48.1486	-1.84495	105.131	41.9861	18.1747	3.97236	-44.1202	-8.18272	1.99657	-8.38541	10.0468	16.7197	43.1253	-3.03511	94.8039	51.632	11.5231	-1.92304	-29.9688	4.24455	4.40556	25.1406	-1.77309	-2.57995	46.3494	-25.2248
1680	2.56396	-2.84489	23.7604	0.845688	-1.48825	4.74799	0.845535	-1.48833	10.5684	0.720414	-1.06357	13.7643	-0.83827	0.283421	14.9758	-1.41894	0.828514	-8.22327	-3.85321	0.459267	-6.84421	-0.899035	19.118	48.5538	-1.54154	105.551	41.6096	18.404	4.0838	-44.1779	-8.31343	1.89499	-8.46237	10.0136	16.5772	43.1271	-2.68554	94.9386	51.924	11.6716	-2.02786	-30.2089	4.22512	4.43704	25.1917	-1.79086	-2.62269	46.365	-25.173
1682	2.54204	-2.93932	23.8168	0.826646	-1.52762	4.77361	0.826489	-1.52771	10.594	0.70843	-1.0942	13.7835	-0.852633	0.306299	15.0619	-1.43707	0.874562	-8.06351	-3.81498	0.413175	-6.86981	-1.24902	19.3854	48.9188	-1.39338	105.848	41.3748	18.4465	4.20096	-44.0069	-8.40441	1.81417	-8.55355	10.0111	16.3572	43.083	-2.54082	94.8844	52.2348	11.7353	-2.05844	-30.4958	4.19694	4.45221	25.2165	-1.78588	-2.63088	46.3671	-25.1388
1684	2.52652	-2.99376	23.8659	0.814274	-1.55012	4.79574	0.814114	-1.55021	10.6162	0.700446	-1.1118	13.8	-0.853582	0.32948	15.1325	-1.43063	0.916314	-7.93252	-3.80555	0.391129	-6.88683	-1.37306	19.6969	49.2466	-1.37136	106.006	41.2684	18.4158	4.36458	-43.8024	-8.46625	1.75586	-8.64547	10.0261	16.1541	43.0755	-2.50491	94.7739	52.4692	11.7626	-2.14221	-30.6776	4.1808	4.46104	25.2336	-1.78404	-2.63661	46.3643	-25.123
1686	2.52374	-3.01033	23.91	0.811151	-1.55729	4.81542	0.81099	-1.55737	10.6359	0.698485	-1.11738	13.8148	-0.852775	0.344912	15.1724	-1.42371	0.943663	-7.85853	-3.82513	0.40084	-6.89014	-1.30776	20.0519	49.5358	-1.41331	106.066	41.2725	18.3394	4.56594	-43.6343	-8.5071	1.71631	-8.73669	10.0592	15.9986	43.1147	-2.55038	94.6168	52.6326	11.7462	-2.28023	-30.7187	4.181	4.46039	25.2486	-1.78334	-2.63706	46.3585	-25.1304
1688	2.53901	-3.01511	23.9503	0.817068	-1.56104	4.83343	0.816906	-1.56112	10.6539	0.703089	-1.11986	13.8283	-0.880972	0.362619	15.1836	-1.46853	0.986216	-7.8383	-3.86432	0.465993	-6.88913	-1.17645	20.5246	49.7991	-1.3131	106.194	41.3066	18.2042	4.73114	-43.5947	-8.55195	1.66925	-8.83495	10.1216	15.9171	43.1636	-2.65521	94.3204	52.8353	11.611	-2.37151	-30.6051	4.19331	4.42478	25.2653	-1.74825	-2.58856	46.3475	-25.1739
1690	2.55891	-3.01059	23.9744	0.826017	-1.5611	4.84419	0.825856	-1.56118	10.6646	0.709763	-1.1194	13.8364	-0.903548	0.385882	15.2017	-1.50112	1.03671	-7.80517	-3.90266	0.5221	-6.87454	-1.04766	20.8434	50.0018	-1.27606	106.304	41.3418	18.0992	4.93896	-43.4914	-8.58325	1.63055	-8.92627	10.1816	15.849	43.1894	-2.78077	94.0348	52.9982	11.4801	-2.45105	-30.4583	4.21006	4.38633	25.2762	-1.71393	-2.55988	46.3389	-25.2188
1692	2.57948	-3.00122	23.9831	0.83584	-1.55904	4.84806	0.835679	-1.55912	10.6685	0.716982	-1.11728	13.8393	-0.913578	0.413601	15.2344	-1.50936	1.09049	-7.74464	-3.93409	0.55013	-6.85002	-0.970996	20.9731	50.1443	-1.2933	106.417	41.3558	18.0438	5.17176	-43.3198	-8.59861	1.60169	-9.00079	10.2301	15.7711	43.1844	-2.91751	93.8165	53.1072	11.3937	-2.52703	-30.3345	4.22935	4.36276	25.2802	-1.69735	-2.5639	46.3343	-25.2509
1694	2.59952	-2.99618	23.9921	0.845014	-1.55881	4.85209	0.844853	-1.5589	10.6725	0.723823	-1.11658	13.8424	-0.913096	0.438418	15.2624	-1.49954	1.13515	-7.69285	-3.9595	0.535275	-6.83016	-1.06214	21.0539	50.255	-1.13143	106.715	41.2919	18.0261	5.2902	-43.2552	-8.60031	1.57518	-9.03467	10.2617	15.6337	43.1525	-3.08965	93.7512	53.1724	11.3921	-2.6115	-30.3253	4.25478	4.39848	25.2781	-1.73908	-2.58919	46.3318	-25.2502
1696	2.6157	-2.99652	23.9973	0.852005	-1.56054	4.85445	0.851844	-1.56063	10.6749	0.72915	-1.11747	13.8442	-0.917628	0.455196	15.3527	-1.50235	1.16632	-7.52528	-3.97035	0.52453	-6.85575	-1.17157	21.0515	50.3701	-0.978341	106.967	41.2438	18.0224	5.37707	-43.1791	-8.60613	1.55874	-9.03279	10.2931	15.5648	43.1235	-3.19962	93.7152	53.2033	11.4212	-2.69524	-30.3883	4.27297	4.43862	25.2807	-1.78338	-2.60719	46.329	-25.2186
1698	2.62658	-2.99914	23.9977	0.8565	-1.56274	4.85472	0.856339	-1.56283	10.6752	0.732642	-1.11885	13.8444	-0.930791	0.457923	15.5345	-1.52685	1.17402	-7.18786	-3.97413	0.525764	-6.93452	-1.24055	20.9871	50.4922	-0.875617	107.12	41.2464	18.0167	5.43539	-43.0649	-8.6184	1.55876	-9.01163	10.325	15.5824	43.1184	-3.23097	93.6917	53.1986	11.4683	-2.76366	-30.4938	4.28114	4.46688	25.2856	-1.81371	-2.61387	46.3237	-25.1677
1700	2.62998	-2.99083	23.9903	0.858837	-1.55941	4.85137	0.858676	-1.5595	10.6718	0.734202	-1.11622	13.8419	-0.948042	0.433192	15.8695	-1.57004	1.13132	-6.56577	-4.01083	0.525128	-7.05721	-1.18605	20.9599	50.5943	-0.807658	107.202	41.3369	17.9773	5.39969	-42.9244	-8.62999	1.59644	-9.03832	10.3522	15.637	43.1949	-3.21789	93.7418	53.1344	11.5409	-2.77418	-30.5727	4.27898	4.46949	25.2712	-1.81574	-2.62616	46.3086	-25.1391
1702	2.63126	-2.96743	23.9832	0.861712	-1.54928	4.84808	0.861552	-1.54937	10.6685	0.735766	-1.10847	13.8394	-0.979434	0.370885	16.2257	-1.65231	1.02471	-5.90411	-4.05373	0.513954	-7.18663	-1.01426	20.9059	50.6351	-0.861542	107.036	41.5629	17.9222	5.38518	-42.6465	-8.62352	1.64296	-9.05812	10.3204	15.6955	43.2733	-3.16604	93.787	53.0664	11.6088	-2.70539	-30.5566	4.28764	4.46261	25.2535	-1.81326	-2.63414	46.2919	-25.1498
1704	2.63128	-2.93119	23.9802	0.865244	-1.53346	4.84648	0.865086	-1.53355	10.6669	0.737482	-1.09642	13.8382	-1.02693	0.273577	16.5621	-1.77553	0.859818	-5.27933	-4.09422	0.486324	-7.30583	-0.766363	20.8194	50.6197	-1.02027	106.715	41.8833	17.7945	5.36148	-42.2743	-8.60045	1.68556	-9.05882	10.2304	15.7479	43.3414	-3.09312	93.8045	53.0114	11.6539	-2.56671	-30.4485	4.30846	4.45153	25.2372	-1.81305	-2.63654	46.2737	-25.189
1706	2.629	-2.89441	23.9877	0.867749	-1.51723	4.84956	0.867593	-1.51732	10.67	0.738395	-1.08413	13.8405	-1.092	0.159393	16.8426	-1.93554	0.670466	-4.75793	-4.12189	0.421433	-7.38861	-0.612776	20.726	50.6305	-1.1335	106.808	42.0716	17.3622	5.07595	-42.0639	-8.58286	1.70079	-9.03733	10.1311	15.7979	43.4329	-3.05639	93.7777	52.9849	11.6186	-2.39439	-30.3064	4.32644	4.44373	25.2263	-1.82213	-2.63648	46.2466	-25.1899
1708	2.61816	-2.87082	23.9982	0.865223	-1.50594	4.85401	0.865068	-1.50603	10.6744	0.735832	-1.07584	13.8439	-1.16162	0.0492211	17.1292	-2.10169	0.489269	-4.22506	-4.13271	0.386152	-7.45765	-0.458916	20.6441	50.5613	-1.2577	106.961	42.2668	16.7827	4.76261	-42.0836	-8.5796	1.70887	-9.01371	10.0827	15.8638	43.5055	-3.02617	93.7408	52.9405	11.6497	-2.35161	-30.348	4.33365	4.42683	25.22	-1.8168	-2.63149	46.2227	-25.1836
1710	2.59881	-2.86109	24.0106	0.857632	-1.49988	4.85939	0.857478	-1.49997	10.6798	0.729785	-1.07177	13.8479	-1.22872	-0.0535867	17.4205	-2.25992	0.319856	-3.68329	-4.12768	0.374807	-7.52603	-0.305678	20.587	50.3945	-1.35681	107.042	42.5056	16.0978	4.43419	-42.2505	-8.59114	1.71103	-8.99192	10.0964	15.9292	43.5455	-3.01479	93.6999	52.8854	11.7526	-2.46272	-30.589	4.33038	4.40308	25.2187	-1.79711	-2.6254	46.205	-25.1748
1712	2.57672	-2.85167	24.026	0.848795	-1.49372	4.8661	0.848641	-1.4938	10.6865	0.722796	-1.06768	13.8529	-1.27886	-0.161892	17.6577	-2.38828	0.135018	-3.24143	-4.11224	0.294339	-7.61812	-0.255243	20.6641	50.158	-1.18103	106.861	42.8087	15.3039	3.91538	-42.1655	-8.60509	1.69565	-8.96694	10.152	15.9021	43.5427	-3.09929	93.6737	52.8952	11.7834	-2.63781	-30.8463	4.32725	4.39001	25.2246	-1.78377	-2.63713	46.1948	-25.1562
1714	2.55659	-2.84303	24.0566	0.840637	-1.48815	4.87955	0.840484	-1.48824	10.7	0.716335	-1.06402	13.8629	-1.31752	-0.270108	17.8404	-2.49502	-0.052922	-2.90053	-4.11433	0.202688	-7.76357	-0.103542	20.3452	49.8551	-1.29829	106.216	43.2256	14.6598	3.26897	-41.817	-8.63201	1.66102	-8.93367	10.1947	15.8757	43.4788	-3.19703	93.4686	52.9186	11.9077	-2.95528	-31.2403	4.32849	4.39773	25.2288	-1.78776	-2.64685	46.1781	-25.1493
1716	2.53934	-2.83642	24.1	0.833454	-1.48381	4.89875	0.833301	-1.48389	10.7192	0.710663	-1.06123	13.8773	-1.34598	-0.373223	17.9708	-2.58107	-0.234195	-2.65651	-4.14814	0.113513	-7.96251	0.182597	19.612	49.5162	-1.78668	105.222	43.7486	14.192	2.63319	-41.1838	-8.67725	1.61128	-8.9083	10.2264	15.8426	43.3784	-3.29532	93.1608	52.9819	12.1339	-3.31049	-31.6482	4.33279	4.42343	25.232	-1.80675	-2.65159	46.1554	-25.1539
1718	2.52232	-2.83862	24.1363	0.825564	-1.48329	4.91483	0.825411	-1.48338	10.7353	0.704694	-1.06133	13.8894	-1.36628	-0.457086	18.0652	-2.64564	-0.38246	-2.47943	-4.24713	0.0265814	-8.20126	0.599311	18.856	49.2391	-2.42686	104.589	44.3499	13.7679	2.47522	-40.1872	-8.75866	1.56201	-8.97897	10.3358	15.6397	43.3337	-3.44906	93.2879	53.2682	12.3967	-3.22691	-31.4726	4.32755	4.44882	25.2462	-1.82115	-2.66056	46.1427	-25.1388
1720	2.50668	-2.84511	24.1629	0.817927	-1.48474	4.92664	0.817774	-1.48482	10.7471	0.699038	-1.06288	13.8982	-1.37607	-0.52097	18.1328	-2.68433	-0.497252	-2.35252	-4.33962	-0.0295119	-8.35868	0.897553	18.4702	49.1413	-2.92547	103.93	44.8045	13.2397	2.56187	-39.4414	-8.82972	1.52875	-8.99177	10.3691	15.619	43.4467	-3.45951	93.3717	53.4844	12.3553	-2.77764	-31.0652	4.32508	4.44185	25.2654	-1.81116	-2.65329	46.1365	-25.1608
1722	2.49553	-2.85431	24.1823	0.812036	-1.48776	4.93525	0.811882	-1.48784	10.7557	0.694788	-1.0655	13.9046	-1.37996	-0.566415	18.174	-2.70619	-0.579805	-2.27506	-4.40021	-0.0375691	-8.41374	1.00676	18.4974	49.2089	-3.12687	103.304	45.0384	12.7377	2.76243	-39.165	-8.88176	1.51583	-8.9266	10.3031	15.8491	43.7103	-3.28615	93.3689	53.5172	12.0854	-2.19003	-30.7262	4.32758	4.40526	25.287	-1.77995	-2.63005	46.1365	-25.2219
1724	2.50108	-2.86704	24.2101	0.813033	-1.49398	4.94771	0.812879	-1.49407	10.7681	0.695871	-1.07012	13.914	-1.40163	-0.603253	18.1846	-2.75784	-0.640177	-2.25467	-4.38676	0.0591134	-8.39981	0.853318	18.6908	49.2323	-2.68663	103.212	44.931	12.9606	2.75506	-39.6192	-8.92646	1.52738	-8.83784	10.1803	16.305	44.0077	-2.94267	93.5102	53.1339	12.2909	-2.37304	-31.4637	4.3316	4.38085	25.3033	-1.75719	-2.60517	46.1427	-25.2844
1726	2.51227	-2.865	24.2382	0.817924	-1.49431	4.96025	0.81777	-1.49439	10.7807	0.699522	-1.0701	13.9234	-1.40724	-0.625195	18.1261	-2.77566	-0.677211	-2.36285	-4.41185	0.117103	-8.40868	0.756165	18.6258	49.2697	-2.46365	103.496	44.854	13.4134	2.79792	-40.1757	-8.97359	1.5262	-8.81071	10.0821	16.6402	44.1783	-2.63936	93.8189	52.8741	12.5967	-2.65521	-32.0825	4.34435	4.39078	25.3236	-1.77489	-2.61871	46.1536	-25.3005
1728	2.52538	-2.84525	24.2667	0.825371	-1.4871	4.97285	0.825218	-1.48718	10.7933	0.704643	-1.06429	13.9329	-1.39085	-0.629799	17.9955	-2.74804	-0.688376	-2.60528	-4.4938	0.118295	-8.45325	0.761468	18.3247	49.324	-2.53186	103.975	44.8919	13.9386	2.93353	-40.6329	-9.02594	1.5038	-8.85131	10.0465	16.7574	44.2059	-2.48638	94.1366	52.8983	12.8273	-2.79494	-32.2202	4.36199	4.4274	25.3512	-1.82468	-2.66374	46.169	-25.264
1730	2.53554	-2.81276	24.302	0.832726	-1.47408	4.98834	0.832574	-1.47417	10.8088	0.709349	-1.05414	13.9445	-1.35706	-0.613732	17.8129	-2.6821	-0.666615	-2.94471	-4.60064	0.131453	-8.48649	0.727328	18.3892	49.3637	-2.30985	103.979	45.0274	14.3468	3.12673	-40.794	-9.08574	1.46382	-8.89526	10.1394	16.5951	44.1913	-2.74899	93.6997	53.3758	12.4887	-2.32881	-31.422	4.36128	4.43086	25.3923	-1.8357	-2.66696	46.1899	-25.2001
1732	2.54677	-2.78341	24.3404	0.840231	-1.46255	5.00522	0.84008	-1.46264	10.8257	0.714252	-1.0451	13.9572	-1.32744	-0.573547	17.6203	-2.61563	-0.599404	-3.30317	-4.68431	0.15624	-8.4878	0.682627	18.4399	49.466	-2.08469	104.078	45.0683	14.6957	3.25764	-40.9835	-9.12953	1.41696	-8.89775	10.1962	16.4991	44.2315	-2.97521	93.2904	53.6888	12.2158	-2.03019	-30.8436	4.35954	4.42368	25.4367	-1.83307	-2.66579	46.2097	-25.1403
1734	2.55975	-2.76434	24.3781	0.8475	-1.45567	5.02192	0.84735	-1.45576	10.8423	0.719253	-1.03956	13.9697	-1.31287	-0.509475	17.4503	-2.56822	-0.484105	-3.62041	-4.73452	0.192617	-8.46543	0.640139	18.4199	49.6401	-1.92469	104.332	44.9901	14.973	3.31049	-41.2341	-9.15964	1.37118	-8.86364	10.1873	16.5574	44.3384	-3.03676	93.1007	53.7192	12.1621	-2.0471	-30.731	4.36034	4.41468	25.4786	-1.82534	-2.67073	46.2278	-25.0964
1736	2.57494	-2.76623	24.4049	0.853768	-1.45811	5.03388	0.853618	-1.45819	10.8543	0.724058	-1.04103	13.9787	-1.33572	-0.424585	17.3827	-2.58131	-0.320104	-3.74798	-4.76686	0.236529	-8.48545	0.650658	18.407	49.86	-1.89255	104.525	44.8936	15.1012	3.35445	-41.3657	-9.21366	1.34815	-8.86914	10.1527	16.8033	44.4496	-2.81853	93.2095	53.5895	12.3062	-2.30393	-31.023	4.36369	4.42786	25.506	-1.83321	-2.70095	46.2498	-25.0769
1738	2.58391	-2.77998	24.4207	0.856237	-1.46506	5.041	0.856086	-1.46514	10.8614	0.726297	-1.0461	13.9841	-1.3641	-0.330011	17.3641	-2.60095	-0.137474	-3.78468	-4.77865	0.256966	-8.48396	0.626364	18.4385	50.0197	-1.86121	104.575	44.7821	15.1809	3.39984	-41.3905	-9.24957	1.3263	-8.89052	10.1272	16.9155	44.5119	-2.6736	93.1999	53.5389	12.386	-2.40328	-31.1486	4.36448	4.42723	25.5143	-1.83119	-2.70706	46.2633	-25.0744
1740	2.58677	-2.80047	24.4277	0.855439	-1.47431	5.04427	0.855287	-1.4744	10.8647	0.726233	-1.05308	13.9865	-1.39168	-0.232682	17.3718	-2.61812	0.0494052	-3.77253	-4.77581	0.253175	-8.46208	0.556469	18.5022	50.1141	-1.80644	104.507	44.6613	15.2483	3.4414	-41.3444	-9.26827	1.29709	-8.913	10.1153	16.8495	44.5287	-2.66882	93.0435	53.5895	12.3656	-2.30141	-31.0269	4.36056	4.41283	25.5078	-1.81744	-2.69046	46.2665	-25.0787
1742	2.59203	-2.81439	24.4357	0.856322	-1.48093	5.04794	0.856169	-1.48102	10.8684	0.727273	-1.05799	13.9893	-1.42333	-0.147693	17.3647	-2.64691	0.215438	-3.78776	-4.78	0.250665	-8.48603	0.480321	18.5041	50.2399	-1.75821	104.52	44.5334	15.3474	3.43608	-41.3737	-9.31094	1.24213	-8.88639	10.0896	16.7311	44.5767	-2.74356	93.0638	53.5539	12.3646	-2.25127	-30.9378	4.34831	4.4178	25.5058	-1.80765	-2.71429	46.2595	-25.0547
1744	2.60137	-2.83542	24.4473	0.858266	-1.49108	5.05328	0.858112	-1.49116	10.8737	0.729308	-1.06547	13.9933	-1.46169	-0.0608323	17.3392	-2.68725	0.387556	-3.83712	-4.79276	0.272609	-8.49988	0.411912	18.464	50.3669	-1.70607	104.631	44.3998	15.4631	3.41085	-41.4569	-9.36581	1.19931	-8.86726	10.0765	16.7383	44.6377	-2.70632	93.0652	53.5203	12.3881	-2.23365	-30.9206	4.33418	4.43997	25.5166	-1.80177	-2.70519	46.274	-25.0404
1746	2.61429	-2.86459	24.4623	0.860952	-1.50513	5.06019	0.860797	-1.50522	10.8806	0.732123	-1.07585	13.9985	-1.50477	0.0278633	17.2994	-2.73546	0.564951	-3.91333	-4.81174	0.316096	-8.50296	0.345242	18.4086	50.5025	-1.63195	104.836	44.2566	15.5856	3.37179	-41.5775	-9.42826	1.17169	-8.86638	10.0829	16.8723	44.7056	-2.55416	93.0152	53.5054	12.4299	-2.24859	-30.9731	4.31554	4.466	25.5427	-1.79292	-2.64418	46.3215	-25.016
1748	2.62491	-2.89537	24.4752	0.862492	-1.51966	5.06616	0.862336	-1.51975	10.8866	0.734111	-1.08664	14.003	-1.54224	0.107847	17.2701	-2.77635	0.72434	-3.96962	-4.82469	0.344427	-8.54173	0.231149	18.4525	50.6877	-1.45167	105.072	44.0833	15.6913	3.31611	-41.6768	-9.48892	1.13442	-8.87695	10.118	16.9446	44.7669	-2.47523	92.9372	53.5128	12.4435	-2.27583	-31.0032	4.27251	4.43824	25.5856	-1.74985	-2.50312	46.4231	-24.8474
1750	2.6394	-2.92064	24.4887	0.866249	-1.53217	5.07238	0.866091	-1.53225	10.8928	0.737638	-1.09578	14.0076	-1.57535	0.170564	17.2511	-2.81519	0.850532	-4.00655	-4.82213	0.349437	-8.59589	0.117344	18.4371	50.9203	-1.34256	105.362	43.8979	15.7574	3.2784	-41.733	-9.53441	1.09525	-8.88281	10.1365	16.9284	44.8072	-2.46683	92.8841	53.5128	12.4455	-2.33034	-31.0475	4.23493	4.40012	25.6233	-1.69573	-2.44202	46.4983	-24.7522
1752	2.65987	-2.93934	24.5043	0.873245	-1.54239	5.07954	0.873086	-1.54248	10.9	0.743454	-1.10304	14.013	-1.60595	0.21742	17.2407	-2.85491	0.946753	-4.02731	-4.80489	0.338529	-8.65986	0.0173653	18.3629	51.2035	-1.30865	105.715	43.7038	15.7628	3.25581	-41.7347	-9.56806	1.04978	-8.87372	10.1292	16.8527	44.8237	-2.50545	92.8422	53.4943	12.4417	-2.41753	-31.1181	4.2034	4.3591	25.6591	-1.6466	-2.45277	46.5663	-24.6908
1754	2.69055	-2.95575	24.5266	0.884875	-1.55266	5.08964	0.884715	-1.55275	10.9101	0.752732	-1.11006	14.0207	-1.64358	0.263348	17.2293	-2.90774	1.04372	-4.04984	-4.78705	0.352466	-8.72921	-0.0597657	18.3866	51.5506	-1.19763	106.123	43.5	15.6603	3.20936	-41.6687	-9.61892	0.974921	-8.82415	10.1047	16.8934	44.8218	-2.47053	92.6892	53.4506	12.432	-2.54051	-31.2249	4.1477	4.32054	25.7208	-1.6467	-2.36306	46.7709	-24.299
1756	2.72027	-2.9694	24.55	0.896342	-1.56164	5.10025	0.896181	-1.56173	10.9207	0.76181	-1.11613	14.0286	-1.67208	0.310416	17.2154	-2.94349	1.13971	-4.07706	-4.77054	0.389822	-8.79421	-0.12539	18.4188	51.9199	-1.02301	106.739	43.2736	15.4349	3.09072	-41.5671	-9.67468	0.891223	-8.76893	10.0723	16.9497	44.8099	-2.43034	92.5239	53.3623	12.4873	-2.72192	-31.4187	4.1051	4.20404	25.8448	-1.66982	-2.08101	47.1353	-23.6537
1758	2.74588	-2.9806	24.5718	0.906268	-1.56913	5.11011	0.906107	-1.56923	10.9305	0.769652	-1.12117	14.0361	-1.69026	0.358796	17.1998	-2.95994	1.23458	-4.10709	-4.75355	0.449349	-8.84478	-0.183807	18.434	52.2902	-0.821096	107.478	43.0407	15.1002	2.91633	-41.4309	-9.73131	0.80491	-8.71215	10.0353	17.0043	44.7918	-2.39242	92.3784	53.2143	12.631	-2.98245	-31.7361	4.07648	4.00213	26.0238	-1.67477	-1.67429	47.6281	-22.9134
1760	2.76616	-2.99148	24.5853	0.913954	-1.57593	5.11628	0.913791	-1.57603	10.9367	0.775785	-1.12582	14.0407	-1.70981	0.405898	17.1898	-2.97934	1.32747	-4.12682	-4.72005	0.521084	-8.85127	-0.244986	18.3921	52.6327	-0.762945	107.846	42.8649	14.7001	2.79574	-41.2243	-9.78054	0.71877	-8.63424	9.99706	17.072	44.7708	-2.32834	92.2934	52.9581	12.8863	-3.39359	-32.2961	4.02045	3.74532	26.1921	-1.49081	-1.5771	48.0793	-22.7782
1762	2.78455	-2.9952	24.5979	0.921524	-1.57942	5.12195	0.921361	-1.57952	10.9424	0.781639	-1.128	14.045	-1.72284	0.443485	17.1848	-2.99017	1.40065	-4.13709	-4.70602	0.609266	-8.83298	-0.285758	18.3895	52.887	-0.641854	108.055	42.7431	14.3945	2.76017	-41.0396	-9.8308	0.649871	-8.55885	9.94378	17.1239	44.7479	-2.27612	92.2442	52.6771	13.1959	-3.83757	-32.8731	4.00413	3.58377	26.3442	-1.45613	-1.2958	48.545	-22.461
1764	2.80097	-2.9903	24.6109	0.929075	-1.57896	5.12778	0.928912	-1.57905	10.9482	0.787247	-1.12722	14.0494	-1.72786	0.470645	17.1776	-2.98991	1.45209	-4.15096	-4.71266	0.705025	-8.81527	-0.309645	18.416	53.0691	-0.454582	108.166	42.6716	14.1721	2.79423	-40.8946	-9.88454	0.595675	-8.49084	9.87971	17.1543	44.7271	-2.24583	92.2099	52.4151	13.5134	-4.23737	-33.365	4.03248	3.5022	26.4727	-1.57418	-0.842107	48.9981	-21.9081
1766	2.81152	-2.97663	24.6243	0.934925	-1.5741	5.13363	0.934763	-1.57419	10.9541	0.791328	-1.12326	14.0538	-1.72475	0.492498	17.138	-2.97634	1.49179	-4.22485	-4.70867	0.77473	-8.88463	-0.361558	18.3208	53.3162	-0.369744	108.307	42.6199	13.8289	2.76545	-40.7824	-9.94669	0.525477	-8.42961	9.83582	17.1663	44.7239	-2.24851	92.1227	52.2681	13.7109	-4.38669	-33.5755	4.06872	3.26574	26.5643	-1.53641	-0.752848	49.2856	-21.7353
1768	2.81853	-2.96239	24.6354	0.9393	-1.56863	5.13852	0.939138	-1.56873	10.959	0.794271	-1.11892	14.0575	-1.7173	0.510652	17.0932	-2.95603	1.52335	-4.30817	-4.70776	0.811413	-8.97386	-0.359749	18.2615	53.5436	-0.387702	108.261	42.6484	13.358	2.82847	-40.6	-9.99539	0.46175	-8.35568	9.79727	17.1822	44.7191	-2.24387	92.0355	52.1495	13.8574	-4.49548	-33.7094	4.08047	3.02364	26.6401	-1.449	-0.649179	49.5309	-21.6356
1770	2.82406	-2.95014	24.6442	0.942853	-1.56388	5.14233	0.942692	-1.56398	10.9628	0.796644	-1.11516	14.0604	-1.71073	0.525085	17.0502	-2.93863	1.54837	-4.38802	-4.71002	0.822272	-9.07981	-0.310323	18.244	53.739	-0.495774	108.02	42.7707	12.7512	3.00123	-40.3234	-10.0293	0.409748	-8.26928	9.75704	17.2249	44.7176	-2.20459	91.9694	52.0166	14.0095	-4.64778	-33.8586	4.07173	2.81832	26.7079	-1.35431	-0.48839	49.7609	-21.5351
1772	2.83466	-2.9396	24.652	0.948456	-1.56036	5.14579	0.948295	-1.56046	10.9662	0.800623	-1.11221	14.063	-1.72154	0.531075	17.012	-2.95585	1.5639	-4.4593	-4.70562	0.850992	-9.26705	-0.306825	18.1353	53.9352	-0.633927	107.744	43.0051	11.9896	3.23222	-39.9118	-10.0685	0.376099	-8.19079	9.70376	17.3535	44.7499	-2.0647	91.9692	51.7923	14.3325	-4.98238	-34.1715	4.10194	2.69518	26.7791	-1.36255	-0.420534	49.9799	-21.394
1774	2.84466	-2.93871	24.6571	0.952872	-1.56098	5.14807	0.952711	-1.56108	10.9685	0.803958	-1.11242	14.0647	-1.74161	0.543621	16.976	-2.98771	1.59457	-4.52684	-4.70068	0.861327	-9.38781	-0.36168	18.0583	54.0469	-0.745891	107.474	43.1946	11.2691	3.44885	-39.6834	-10.0923	0.327281	-8.12054	9.616	17.5773	44.8387	-1.86288	91.9718	51.4332	14.787	-5.42679	-34.7256	4.1274	2.61447	26.835	-1.37285	-0.404137	50.1406	-21.3348
1776	2.85337	-2.94742	24.658	0.955811	-1.56563	5.14856	0.955649	-1.56573	10.969	0.806427	-1.11573	14.0651	-1.76639	0.563477	16.9468	-3.02569	1.64007	-4.58203	-4.69135	0.852975	-9.4329	-0.471004	18.0267	54.0717	-0.822584	107.211	43.3234	10.5979	3.63692	-39.6727	-10.0934	0.255952	-8.05168	9.47969	17.8729	44.9774	-1.61668	91.946	50.9423	15.3218	-5.95578	-35.4933	4.1397	2.56771	26.8693	-1.36982	-0.428058	50.2354	-21.3611
1778	2.8633	-2.95949	24.6503	0.959015	-1.57183	5.14525	0.958853	-1.57193	10.9657	0.809193	-1.12017	14.0626	-1.78568	0.579513	16.9483	-3.05532	1.67599	-4.57985	-4.65367	0.857596	-9.51128	-0.602558	17.9866	54.0974	-0.893935	106.93	43.4656	9.80434	3.78893	-39.7244	-10.0593	0.166011	-7.94102	9.25533	18.1462	45.1073	-1.33006	91.8344	50.3655	15.7945	-6.5412	-36.2819	4.1409	2.56077	26.8706	-1.37905	-0.476426	50.2722	-21.3793
1780	2.87129	-2.96324	24.642	0.962191	-1.5742	5.14161	0.962029	-1.5743	10.962	0.811716	-1.12176	14.0599	-1.79535	0.589128	16.9457	-3.06958	1.69695	-4.58512	-4.61937	0.852982	-9.59605	-0.698048	17.9601	54.0319	-0.984579	106.378	43.7663	8.83228	4.05846	-39.734	-10.0091	0.0675998	-7.8895	9.02224	18.3387	45.2843	-1.18719	91.6757	49.8373	16.1215	-6.98821	-36.9536	4.14531	2.5628	26.8714	-1.40735	-0.528404	50.3154	-21.3408
1782	2.87742	-2.95394	24.6346	0.965833	-1.57071	5.13828	0.965671	-1.57081	10.9587	0.814245	-1.11892	14.0574	-1.79463	0.590484	16.9285	-3.06759	1.69957	-4.617	-4.59917	0.83131	-9.69378	-0.767089	17.9145	53.857	-1.07534	105.612	44.2328	7.73944	4.38964	-39.7243	-9.95312	-0.027886	-7.89123	8.82556	18.4631	45.4802	-1.20159	91.4876	49.4077	16.2962	-7.25662	-37.4331	4.15584	2.56098	26.8796	-1.44186	-0.575377	50.3738	-21.2752
1784	2.88548	-2.92502	24.6278	0.972233	-1.55884	5.13508	0.972072	-1.55894	10.9555	0.81835	-1.10967	14.055	-1.78392	0.577635	16.8861	-3.05204	1.6734	-4.69542	-4.59934	0.775764	-9.85221	-0.914025	17.716	53.5786	-1.06737	105.098	44.7432	6.80716	4.38335	-39.8788	-9.9076	-0.087668	-7.82013	8.75737	18.663	45.5381	-1.22166	91.3185	49.1006	16.3802	-7.42821	-37.6301	4.16784	2.53661	26.8922	-1.41196	-0.613769	50.4061	-21.3971
1786	2.89111	-2.88957	24.612	0.978276	-1.54384	5.1278	0.978117	-1.54394	10.9482	0.822014	-1.09808	14.0496	-1.78097	0.573146	16.8512	-3.0478	1.66499	-4.76014	-4.64756	0.723059	-9.99048	-1.10639	17.3661	53.2455	-1.03533	104.794	45.2092	6.11513	4.41812	-39.9919	-9.89033	-0.125858	-7.7389	8.79638	18.7866	45.5064	-1.36363	91.0082	48.9999	16.3876	-7.43738	-37.5287	4.18745	2.51699	26.9147	-1.41523	-0.624323	50.4573	-21.4068
1788	2.89499	-2.85274	24.586	0.98376	-1.52802	5.11598	0.983602	-1.52812	10.9364	0.825221	-1.08589	14.0407	-1.78867	0.580186	16.823	-3.05906	1.68118	-4.8128	-4.73988	0.683448	-10.0832	-1.33324	16.9106	52.889	-0.971142	104.705	45.5942	5.66989	4.56024	-40.0345	-9.89477	-0.145699	-7.67969	8.90281	18.8106	45.4305	-1.6122	90.5934	49.0676	16.3609	-7.31652	-37.2332	4.21486	2.48724	26.951	-1.44832	-0.603799	50.5344	-21.2819
1790	2.90436	-2.82229	24.5544	0.991049	-1.51547	5.10176	0.990893	-1.51557	10.9222	0.829975	-1.07605	14.0301	-1.80153	0.589971	16.7675	-3.07844	1.70483	-4.91638	-4.83963	0.660466	-10.1114	-1.57474	16.5326	52.5668	-0.770676	104.835	45.871	5.36471	4.76231	-40.0542	-9.87299	-0.147853	-7.74214	8.94031	18.7567	45.4727	-1.84916	90.3621	49.0779	16.439	-7.22969	-37.1497	4.24365	2.35245	27.0092	-1.39736	-0.556182	50.6197	-21.2155
1792	2.91241	-2.78934	24.5212	0.998012	-1.5017	5.08678	0.997857	-1.5018	10.9072	0.834414	-1.06531	14.0188	-1.80898	0.591944	16.6877	-3.09038	1.71292	-5.06491	-4.90953	0.649836	-10.0859	-1.79007	16.2519	52.2733	-0.502799	105.036	46.0836	5.22394	4.86671	-40.1478	-9.84479	-0.146065	-7.74894	8.88635	18.7884	45.4893	-1.90644	90.2999	48.9982	16.6179	-7.21737	-37.257	4.28245	2.22442	27.0947	-1.36014	-0.514266	50.7348	-21.1572
1794	2.91787	-2.75447	24.4908	1.00401	-1.48685	5.07301	1.00386	-1.48696	10.8934	0.838065	-1.05383	14.0085	-1.81094	0.586964	16.5826	-3.09442	1.70701	-5.26023	-4.94459	0.646472	-10.0195	-1.97017	16.0649	52.0321	-0.208528	105.288	46.2013	5.3235	4.83913	-40.4133	-9.82208	-0.141154	-7.68203	8.76781	18.9088	45.4486	-1.79951	90.3724	48.8679	16.8823	-7.28207	-37.5419	4.33566	2.11964	27.2068	-1.35259	-0.479352	50.8669	-21.1044
1796	2.92236	-2.72648	24.4752	1.00881	-1.47499	5.06587	1.00866	-1.4751	10.8863	0.840978	-1.04466	14.0032	-1.8176	0.588904	16.4462	-3.10423	1.71612	-5.5138	-4.96488	0.630336	-9.959	-2.13706	15.895	51.9531	-0.00772888	105.633	46.048	5.95892	4.73987	-41.15	-9.83866	-0.116878	-7.6384	8.73072	18.9634	45.3513	-1.77708	90.415	48.9011	17.1661	-7.36832	-37.9303	4.41613	1.98928	27.3379	-1.34764	-0.415907	50.9459	-21.069
1798	2.92334	-2.71064	24.4691	1.01082	-1.46814	5.06304	1.01067	-1.46825	10.8835	0.842091	-1.03941	14.0011	-1.83305	0.606211	16.3026	-3.12449	1.75657	-5.78132	-5.00531	0.632766	-9.84648	-2.2387	15.8337	51.8511	0.276952	106.301	45.7982	6.96422	4.37969	-42.133	-9.86923	-0.106469	-7.6115	8.75523	18.943	45.2041	-1.80988	90.5087	49.0919	17.42	-7.43024	-38.2708	4.49504	1.90785	27.4794	-1.37345	-0.370471	51.0105	-21.0577
1800	2.92094	-2.70509	24.4715	1.0103	-1.4655	5.06406	1.01015	-1.46561	10.8845	0.841544	-1.03747	14.0018	-1.85614	0.635213	16.1713	-3.15456	1.82082	-6.02621	-5.07042	0.660614	-9.69248	-2.25391	15.8513	51.7129	0.599176	107.189	45.5478	8.13535	3.80817	-43.2216	-9.90986	-0.116071	-7.60165	8.81032	18.8774	45.0486	-1.86925	90.6462	49.3748	17.6664	-7.46139	-38.5605	4.56612	1.86919	27.6252	-1.41941	-0.344497	51.068	-21.0666
1802	2.91713	-2.69649	24.4838	1.0094	-1.46145	5.06949	1.00925	-1.46155	10.8899	0.840622	-1.0345	14.0059	-1.87744	0.651446	16.0984	-3.1866	1.85981	-6.16239	-5.13891	0.714876	-9.59047	-2.12884	15.7242	51.6839	0.546704	107.652	45.504	8.88293	3.43777	-43.9482	-9.96811	-0.136335	-7.61391	8.7866	18.9023	45.0451	-1.85646	90.7143	49.4963	18.046	-7.4765	-38.9526	4.63695	1.77309	27.7669	-1.41926	-0.300248	51.1208	-21.0663
1804	2.91665	-2.68432	24.4948	1.0103	-1.45616	5.07426	1.01015	-1.45626	10.8947	0.840979	-1.03049	14.0095	-1.89663	0.657415	16.0907	-3.21931	1.87778	-6.17735	-5.20886	0.768009	-9.50462	-2.03924	15.6994	51.6189	0.60545	107.975	45.5197	9.55045	3.13755	-44.5717	-10.0321	-0.171609	-7.57319	8.65032	19.0644	45.0901	-1.65792	90.9487	49.3754	18.5815	-7.64766	-39.5	4.68757	1.67932	27.8842	-1.39074	-0.248062	51.1453	-21.101
1806	2.91933	-2.67145	24.5012	1.01269	-1.45084	5.07703	1.01254	-1.45094	10.8975	0.842449	-1.02638	14.0116	-1.91643	0.658326	16.1493	-3.25583	1.88511	-6.06913	-5.27779	0.817412	-9.42875	-2.00721	15.7817	51.5077	0.824355	108.23	45.5513	10.1519	2.8821	-45.1175	-10.0966	-0.219191	-7.48552	8.4362	19.3215	45.1514	-1.32132	91.3041	49.0817	19.1747	-7.92566	-40.1095	4.71436	1.60967	27.969	-1.34593	-0.198459	51.1363	-21.1782
1808	2.92001	-2.67354	24.5037	1.01277	-1.45183	5.07814	1.01262	-1.45194	10.8986	0.842561	-1.02712	14.0124	-1.95291	0.676456	16.2733	-3.31748	1.92811	-5.84002	-5.34483	0.888077	-9.35847	-1.94589	15.7648	51.4416	0.960856	108.545	45.5334	10.4999	2.6339	-45.5074	-10.1559	-0.265476	-7.45814	8.33297	19.4382	45.1989	-1.1705	91.3794	49.0195	19.4131	-7.89172	-40.2855	4.71955	1.6053	28.0127	-1.31933	-0.187959	51.0978	-21.2987
1810	2.91655	-2.6731	24.5004	1.01132	-1.45128	5.07668	1.01117	-1.45139	10.8971	0.841451	-1.02679	14.0113	-1.97868	0.696577	16.4071	-3.35914	1.97056	-5.59235	-5.38982	0.933075	-9.3174	-1.85858	15.7187	51.3935	0.970935	108.618	45.5718	10.6019	2.54849	-45.6003	-10.1967	-0.310968	-7.42057	8.26898	19.5224	45.2155	-1.09156	91.3584	48.962	19.578	-7.83454	-40.3471	4.72816	1.62097	28.0254	-1.31987	-0.197427	51.0396	-21.3763
1812	2.90913	-2.66882	24.4922	1.00855	-1.44865	5.07296	1.0084	-1.44875	10.8934	0.839234	-1.02497	14.0085	-1.99162	0.718368	16.5222	-3.37664	2.01192	-5.37913	-5.4127	0.955486	-9.30363	-1.74434	15.6756	51.3445	0.881238	108.418	45.6905	10.495	2.63241	-45.4088	-10.2207	-0.359627	-7.3605	8.23789	19.587	45.1996	-1.07606	91.2857	48.8877	19.6996	-7.80264	-40.3416	4.7421	1.64804	28.0121	-1.34244	-0.21791	50.9582	-21.4101
1814	2.89992	-2.67054	24.4828	1.00443	-1.44845	5.06879	1.00428	-1.44855	10.8892	0.836147	-1.02506	14.0054	-2.00764	0.751551	16.5691	-3.39483	2.07687	-5.2929	-5.43344	1.01018	-9.28174	-1.60402	15.7421	51.2225	0.884955	108.07	45.9038	10.3051	2.76729	-45.109	-10.2491	-0.432676	-7.28263	8.26788	19.6032	45.1645	-1.17613	91.2021	48.8881	19.6532	-7.7456	-40.1717	4.74082	1.69365	27.9838	-1.35238	-0.217599	50.8308	-21.4711
1816	2.89786	-2.68108	24.475	1.00255	-1.4528	5.06537	1.0024	-1.4529	10.8858	0.835003	-1.02842	14.0028	-2.03447	0.797697	16.5661	-3.42745	2.17057	-5.29994	-5.45589	1.09489	-9.29612	-1.46249	15.7212	51.1491	0.858469	107.801	46.0981	10.1599	2.90495	-44.8613	-10.2835	-0.4967	-7.21862	8.30038	19.6046	45.1397	-1.27461	91.0938	48.9087	19.584	-7.64187	-39.963	4.73688	1.75913	27.9285	-1.3586	-0.284296	50.649	-21.6501
1818	2.90362	-2.70097	24.4686	1.00316	-1.462	5.06271	1.00301	-1.4621	10.8831	0.836002	-1.03526	14.0008	-2.07769	0.855464	16.5239	-3.48519	2.29229	-5.3806	-5.47898	1.20306	-9.33711	-1.33651	15.6082	51.1312	0.805344	107.666	46.2387	10.0904	3.01692	-44.7111	-10.3229	-0.546192	-7.17389	8.31965	19.6068	45.1252	-1.33117	90.9807	48.9374	19.5232	-7.5098	-39.7652	4.73511	1.8374	27.856	-1.36543	-0.403197	50.4359	-21.9175
1820	2.91099	-2.728	24.4605	1.00379	-1.47447	5.05935	1.00364	-1.47457	10.8798	0.83721	-1.04454	13.9983	-2.15038	0.916637	16.4696	-3.59516	2.43107	-5.48463	-5.49377	1.30569	-9.32081	-1.26616	15.5762	51.0763	0.853042	107.632	46.303	10.0638	3.05709	-44.6494	-10.3573	-0.588012	-7.14297	8.32066	19.6427	45.0936	-1.2965	90.952	48.9726	19.4511	-7.45351	-39.6502	4.74496	1.90724	27.8144	-1.39291	-0.423386	50.2929	-22.0632
1822	2.91611	-2.76108	24.4508	1.00286	-1.48934	5.05527	1.00271	-1.48944	10.8757	0.837391	-1.05572	13.9952	-2.23499	0.983986	16.4118	-3.72447	2.58556	-5.59602	-5.49169	1.39829	-9.31094	-1.2156	15.5539	51.0349	0.887799	107.599	46.3435	10.0186	3.07282	-44.5917	-10.397	-0.64294	-7.07599	8.32619	19.6629	45.011	-1.26106	90.9249	49.0191	19.3886	-7.40162	-39.561	4.75661	1.92495	27.7833	-1.39843	-0.437997	50.1706	-22.1312
1824	2.91712	-2.79898	24.442	0.999663	-1.50592	5.05168	0.999507	-1.50602	10.8721	0.835974	-1.06831	13.9925	-2.32231	1.05604	16.3562	-3.85694	2.74966	-5.70331	-5.4711	1.48011	-9.31793	-1.17853	15.5248	51.009	0.88775	107.542	46.3876	9.93487	3.08357	-44.5022	-10.4432	-0.715605	-6.98516	8.33839	19.6547	44.9027	-1.25177	90.8861	49.0726	19.3467	-7.34174	-39.4903	4.7628	1.90447	27.7584	-1.38367	-0.463717	50.0636	-22.1331
1826	2.91112	-2.84146	24.4469	0.99286	-1.5239	5.05416	0.992703	-1.524	10.8746	0.83193	-1.08216	13.9944	-2.39547	1.13073	16.3097	-3.96275	2.91335	-5.79358	-5.43394	1.56112	-9.32305	-1.16634	15.4717	50.9642	0.866525	107.486	46.4883	9.80696	3.12129	-44.3275	-10.4946	-0.807117	-6.97439	8.34739	19.6053	44.908	-1.29776	90.858	49.1182	19.3484	-7.28733	-39.4636	4.73984	1.95016	27.7359	-1.39629	-0.488891	49.9913	-22.0869
1828	2.90496	-2.87165	24.4518	0.987193	-1.53649	5.05654	0.987034	-1.5366	10.877	0.828419	-1.09192	13.9961	-2.4497	1.17813	16.2858	-4.04416	3.01992	-5.84079	-5.39443	1.62164	-9.36453	-1.14576	15.4097	50.9386	0.833146	107.393	46.6355	9.63374	3.17777	-44.1242	-10.5381	-0.87609	-6.98669	8.32861	19.5895	44.965	-1.30922	90.8289	49.125	19.379	-7.22024	-39.4305	4.72585	2.02292	27.7204	-1.42555	-0.534791	49.9122	-22.0919
1830	2.90092	-2.88752	24.4529	0.983869	-1.54302	5.05714	0.98371	-1.54313	10.8776	0.826313	-1.097	13.9966	-2.48801	1.19659	16.2798	-4.10723	3.06749	-5.85373	-5.35744	1.65678	-9.44301	-1.11723	15.3463	50.9271	0.802274	107.263	46.826	9.42182	3.24827	-43.901	-10.5705	-0.917558	-7.00362	8.28388	19.6097	45.0477	-1.28483	90.8106	49.0945	19.4201	-7.13898	-39.3804	4.72689	2.09727	27.7097	-1.45633	-0.588614	49.8206	-22.1578
1832	2.90119	-2.89896	24.4465	0.982915	-1.54801	5.05439	0.982755	-1.54811	10.8748	0.825897	-1.10078	13.9945	-2.52823	1.20766	16.2625	-4.17618	3.10266	-5.88775	-5.32487	1.66464	-9.52327	-1.12502	15.3058	50.8705	0.839943	107.125	47.0493	9.19473	3.31362	-43.6346	-10.5922	-0.957061	-6.99395	8.24379	19.5941	45.101	-1.31369	90.8733	49.0524	19.4164	-7.06513	-39.3347	4.73087	2.08639	27.6922	-1.42491	-0.567544	49.7442	-22.2167
1834	2.90262	-2.90377	24.4461	0.983071	-1.55024	5.05426	0.982911	-1.55034	10.8747	0.826144	-1.10244	13.9944	-2.57276	1.22883	16.2144	-4.24865	3.15879	-5.9793	-5.30553	1.66154	-9.61635	-1.09662	15.233	50.8275	0.788867	106.934	47.3069	8.96491	3.41312	-43.35	-10.6098	-0.979251	-6.99358	8.21866	19.6001	45.1415	-1.33166	90.8874	49.0821	19.3682	-6.93162	-39.2114	4.73605	2.1051	27.6685	-1.41606	-0.576057	49.6212	-22.2829
1836	2.90527	-2.90531	24.4518	0.984039	-1.5512	5.05681	0.983879	-1.5513	10.8772	0.826919	-1.10311	13.9963	-2.62437	1.26535	16.1369	-4.3278	3.2465	-6.12605	-5.29631	1.65181	-9.71648	-1.03463	15.1272	50.8062	0.648465	106.711	47.5706	8.76412	3.53113	-43.0893	-10.6281	-0.98477	-7.00384	8.21777	19.6195	45.1659	-1.34533	90.8543	49.1964	19.2641	-6.74284	-39.0063	4.73988	2.16811	27.6378	-1.43948	-0.622237	49.4498	-22.3463
1838	2.91376	-2.91867	24.4494	0.986455	-1.55784	5.05583	0.986295	-1.55795	10.8763	0.829117	-1.10794	13.9956	-2.692	1.31847	16.0576	-4.43001	3.37043	-6.27721	-5.27341	1.63272	-9.80135	-1.02258	15.0363	50.7843	0.568456	106.57	47.7376	8.70836	3.57659	-42.9924	-10.6612	-0.988193	-6.99769	8.26926	19.5593	45.1498	-1.4513	90.9137	49.3658	19.0462	-6.57595	-38.7648	4.73832	2.22004	27.5954	-1.45112	-0.629764	49.2774	-22.3708
1840	2.91792	-2.93055	24.4491	0.987113	-1.56343	5.05582	0.986952	-1.56353	10.8763	0.829936	-1.11208	13.9956	-2.74944	1.37007	15.9855	-4.51426	3.48775	-6.4145	-5.2581	1.61939	-9.84351	-1.00394	14.9784	50.7812	0.515774	106.534	47.8045	8.71295	3.54124	-42.9766	-10.6887	-0.985739	-6.98771	8.31414	19.5221	45.1258	-1.51627	90.9589	49.52	18.8795	-6.43727	-38.6022	4.71789	2.3149	27.5634	-1.48584	-0.685445	49.1189	-22.3571
1842	2.91605	-2.93702	24.4528	0.985639	-1.56609	5.05753	0.985478	-1.56619	10.878	0.828984	-1.11416	13.9969	-2.7911	1.41227	15.924	-4.57332	3.58195	-6.5314	-5.24985	1.61021	-9.85102	-0.968924	14.9568	50.798	0.475512	106.577	47.804	8.72604	3.4545	-42.9901	-10.7091	-0.97838	-6.9691	8.33341	19.5339	45.0957	-1.5053	90.9747	49.6293	18.8114	-6.34123	-38.549	4.68226	2.44143	27.5471	-1.53937	-0.789417	48.9906	-22.3052
1844	2.91122	-2.93341	24.4598	0.983836	-1.56409	5.06056	0.983675	-1.56419	10.881	0.827511	-1.11277	13.9992	-2.81937	1.43233	15.8682	-4.61609	3.63079	-6.63686	-5.22735	1.58241	-9.88662	-0.917784	14.9549	50.8219	0.384625	106.54	47.8895	8.61543	3.4575	-42.8967	-10.735	-0.97179	-6.90688	8.30552	19.6223	45.0313	-1.38701	90.9915	49.6472	18.8757	-6.34357	-38.613	4.65918	2.50611	27.5457	-1.56676	-0.8701	48.9359	-22.2065
1846	2.90466	-2.92823	24.4634	0.981454	-1.56121	5.0621	0.981293	-1.56131	10.8825	0.825557	-1.11076	14.0003	-2.84746	1.44538	15.8389	-4.66172	3.66587	-6.69269	-5.2031	1.54803	-9.93258	-0.905002	14.9957	50.8565	0.370995	106.526	47.9648	8.45861	3.47258	-42.7536	-10.7617	-0.961148	-6.85758	8.28018	19.6466	44.975	-1.32454	91.0059	49.6553	18.9398	-6.33741	-38.6817	4.64465	2.55497	27.551	-1.58177	-0.899399	48.9193	-22.1571
1848	2.89829	-2.92372	24.4633	0.979115	-1.55862	5.062	0.978954	-1.55872	10.8824	0.823656	-1.10896	14.0002	-2.88061	1.45741	15.8359	-4.71763	3.70003	-6.70013	-5.17964	1.5093	-9.98587	-0.935072	15.0627	50.9091	0.429303	106.557	48.0062	8.28197	3.48531	-42.5897	-10.7875	-0.947481	-6.83246	8.26117	19.5998	44.9337	-1.32719	91.007	49.6733	18.9751	-6.30322	-38.7209	4.63906	2.58899	27.558	-1.58486	-0.883895	48.9235	-22.1701
1850	2.89721	-2.92044	24.4649	0.978951	-1.55709	5.0627	0.97879	-1.55719	10.8831	0.823442	-1.10782	14.0007	-2.92572	1.47776	15.8386	-4.79244	3.75351	-6.69753	-5.156	1.46531	-10.0404	-0.9701	15.065	51.0082	0.410638	106.645	47.9888	8.13028	3.49659	-42.4889	-10.8105	-0.938384	-6.82228	8.21344	19.6037	44.8894	-1.25245	90.943	49.7061	19.0024	-6.26237	-38.7043	4.64404	2.57267	27.5575	-1.56569	-0.893701	48.9121	-22.2028
1852	2.90275	-2.91783	24.4676	0.981607	-1.55651	5.06389	0.981447	-1.55661	10.8843	0.825393	-1.10723	14.0016	-2.97449	1.50199	15.8366	-4.87236	3.8156	-6.70404	-5.13758	1.41602	-10.1223	-1.01168	15.0683	51.1388	0.392894	106.712	47.9866	7.96596	3.52653	-42.362	-10.8251	-0.934423	-6.81871	8.15592	19.5814	44.8675	-1.21992	90.8939	49.7021	19.0379	-6.25611	-38.7207	4.6568	2.55352	27.5504	-1.55864	-0.877331	48.9006	-22.2144
1854	2.9139	-2.9155	24.4702	0.986679	-1.55659	5.06506	0.986519	-1.55669	10.8855	0.82919	-1.107	14.0025	-3.02391	1.52855	15.8273	-4.95243	3.88245	-6.72432	-5.12445	1.36669	-10.2123	-1.05418	15.0831	51.2716	0.392342	106.756	48.0068	7.79375	3.5685	-42.2154	-10.8293	-0.933135	-6.81765	8.09919	19.5309	44.862	-1.24372	90.8623	49.663	19.0764	-6.2928	-38.7806	4.67319	2.54282	27.5385	-1.56477	-0.84071	48.8883	-22.2088
1856	2.92487	-2.91335	24.4678	0.991694	-1.55671	5.064	0.991534	-1.55681	10.8844	0.832952	-1.1068	14.0018	-3.07185	1.55518	15.8173	-5.02976	3.94893	-6.74588	-5.11123	1.34143	-10.1997	-1.07813	15.0991	51.2993	0.42031	106.872	47.9986	7.65459	3.57246	-42.148	-10.819	-0.924593	-6.8121	8.06814	19.509	44.8244	-1.27277	90.7818	49.6465	19.073	-6.36081	-38.8393	4.67883	2.53819	27.5279	-1.55387	-0.850013	48.865	-22.2424
1858	2.93465	-2.90498	24.4644	0.996805	-1.55399	5.06249	0.996644	-1.55409	10.8829	0.83662	-1.10446	14.0006	-3.10774	1.57719	15.7923	-5.08637	4.00316	-6.79446	-5.09704	1.30734	-10.1942	-1.10172	15.0972	51.3002	0.423622	106.892	48.0023	7.5915	3.58662	-42.1575	-10.8062	-0.903513	-6.81293	8.058	19.4804	44.7744	-1.32901	90.6837	49.6457	19.0821	-6.44865	-38.8913	4.68642	2.54251	27.5191	-1.52875	-0.878498	48.8234	-22.3566
1860	2.94351	-2.89131	24.4613	1.00203	-1.54888	5.06102	1.00187	-1.54898	10.8815	0.840235	-1.10033	13.9996	-3.1322	1.59612	15.7523	-5.12284	4.0482	-6.87043	-5.08468	1.2617	-10.2138	-1.12992	15.0772	51.3033	0.404903	106.827	48.0176	7.5942	3.62321	-42.2114	-10.7956	-0.873381	-6.81907	8.06419	19.4402	44.7205	-1.41116	90.5793	49.6593	19.1007	-6.53788	-38.9276	4.69868	2.55776	27.5091	-1.5034	-0.913996	48.7659	-22.5142
1862	2.95507	-2.88304	24.4589	1.0079	-1.54638	5.05993	1.00774	-1.54649	10.8804	0.844483	-1.09811	13.9988	-3.15911	1.62357	15.7091	-5.16054	4.10983	-6.95276	-5.08939	1.22341	-10.2314	-1.16435	15.0635	51.3565	0.429179	106.871	48.011	7.56847	3.69664	-42.1556	-10.798	-0.85399	-6.82156	8.08077	19.3788	44.6906	-1.52297	90.4995	49.6858	19.0616	-6.56717	-38.9153	4.71858	2.59358	27.4821	-1.54295	-0.925643	48.7094	-22.5104
1864	2.96504	-2.8739	24.4575	1.01315	-1.54336	5.05927	1.01299	-1.54347	10.8797	0.848236	-1.09555	13.9983	-3.18394	1.65422	15.6666	-5.19329	4.1765	-7.03354	-5.08685	1.19522	-10.2457	-1.21165	15.0197	51.4253	0.459574	106.965	47.9695	7.56278	3.73939	-42.1446	-10.7875	-0.842394	-6.7899	8.03862	19.4335	44.631	-1.50059	90.3664	49.6797	19.0304	-6.58882	-38.9411	4.7231	2.61274	27.4594	-1.56465	-0.937641	48.6598	-22.4746
1866	2.97285	-2.86396	24.4567	1.01754	-1.53978	5.05888	1.01738	-1.53989	10.8793	0.851312	-1.09261	13.998	-3.20797	1.68525	15.6287	-5.22453	4.24341	-7.10581	-5.07452	1.17617	-10.256	-1.27254	14.9594	51.4954	0.504684	107.099	47.9002	7.5842	3.74346	-42.1869	-10.7609	-0.839002	-6.729	7.95016	19.5697	44.5353	-1.38293	90.1859	49.6519	19.0056	-6.61345	-39.0007	4.71182	2.61341	27.4456	-1.55651	-0.952411	48.6237	-22.4385
1868	2.98028	-2.8593	24.4539	1.02125	-1.53846	5.05759	1.02109	-1.53856	10.878	0.854016	-1.0914	13.997	-3.23938	1.71004	15.6064	-5.27193	4.30109	-7.14947	-5.06535	1.15931	-10.261	-1.34902	14.9791	51.5314	0.645835	107.267	47.8478	7.63134	3.74237	-42.182	-10.7298	-0.845756	-6.69081	7.9392	19.5025	44.428	-1.49773	90.0632	49.6934	18.9266	-6.63967	-38.9943	4.70529	2.62801	27.4405	-1.54531	-0.956668	48.6229	-22.424
1870	2.98743	-2.85126	24.4546	1.02516	-1.53565	5.05788	1.025	-1.53576	10.8783	0.856773	-1.08907	13.9973	-3.27074	1.72956	15.5776	-5.32095	4.34943	-7.20515	-5.0583	1.13131	-10.2778	-1.40319	14.9832	51.5978	0.729419	107.421	47.8014	7.66042	3.75357	-42.1417	-10.6999	-0.859292	-6.65966	7.95164	19.3844	44.3246	-1.69154	89.9335	49.7712	18.78	-6.64576	-38.9388	4.70617	2.63561	27.4279	-1.5468	-0.972536	48.6145	-22.3993
1872	2.9941	-2.83976	24.4589	1.02916	-1.53131	5.05972	1.029	-1.53141	10.8802	0.85951	-1.08559	13.9987	-3.29821	1.7442	15.5422	-5.36442	4.38773	-7.27264	-5.05252	1.09276	-10.3044	-1.42791	14.9705	51.7027	0.741627	107.557	47.7526	7.66663	3.77361	-42.0768	-10.6734	-0.875783	-6.63383	7.96548	19.2551	44.2292	-1.91159	89.7859	49.8629	18.5893	-6.64077	-38.8648	4.71425	2.63497	27.4053	-1.5599	-0.998214	48.5916	-22.3711
1874	2.99942	-2.83261	24.4608	1.03217	-1.52872	5.06051	1.03201	-1.52882	10.8809	0.861608	-1.08348	13.9993	-3.31274	1.75488	15.5213	-5.38627	4.41346	-7.31259	-5.04397	1.0575	-10.3115	-1.43655	15.0278	51.8113	0.778798	107.708	47.6722	7.68397	3.7574	-42.039	-10.6523	-0.879639	-6.61435	7.93598	19.1477	44.1384	-2.05861	89.6711	49.8989	18.4561	-6.6997	-38.8852	4.72263	2.63435	27.3781	-1.55672	-1.00172	48.569	-22.3961
1876	3.0009	-2.82683	24.4639	1.03336	-1.52636	5.06184	1.0332	-1.52647	10.8823	0.862357	-1.08165	14.0003	-3.32191	1.76498	15.5107	-5.39892	4.4357	-7.3329	-5.03232	1.04168	-10.3298	-1.41951	15.0957	51.9554	0.806473	107.876	47.5847	7.66719	3.78263	-41.9627	-10.6269	-0.900207	-6.60824	7.86146	19.0806	44.0502	-2.19171	89.3564	49.9317	18.4123	-6.68443	-38.9501	4.73403	2.65752	27.3468	-1.56916	-1.01781	48.5394	-22.4431
1878	2.99927	-2.8231	24.4679	1.03298	-1.52459	5.06361	1.03282	-1.5247	10.884	0.861968	-1.08035	14.0016	-3.32973	1.77757	15.5072	-5.40841	4.46168	-7.3402	-5.01964	1.05147	-10.3599	-1.38445	15.1599	52.1358	0.832981	108.088	47.4856	7.60463	3.82159	-41.8558	-10.5923	-0.946482	-6.60072	7.76288	19.0422	43.9444	-2.37295	88.7481	49.9769	18.4742	-6.56804	-39.0614	4.74779	2.70005	27.3111	-1.59736	-1.04693	48.5012	-22.5016
1880	2.99961	-2.82759	24.4687	1.03268	-1.52659	5.06398	1.03253	-1.5267	10.8844	0.861862	-1.08187	14.0019	-3.34512	1.80278	15.497	-5.42682	4.51374	-7.36047	-5.01529	1.09567	-10.3744	-1.3538	15.1966	52.3368	0.888173	108.516	47.3395	7.46494	3.69355	-41.7803	-10.5403	-1.0245	-6.52326	7.73545	18.9721	43.7458	-2.79727	87.6836	50.0725	18.6682	-6.29639	-39.214	4.7599	2.7189	27.2694	-1.61332	-1.05774	48.4554	-22.5584
1882	3.0027	-2.82838	24.4692	1.03395	-1.52724	5.06423	1.0338	-1.52735	10.8847	0.862849	-1.08228	14.0021	-3.36378	1.82399	15.4952	-5.45293	4.55939	-7.36517	-5.01223	1.1451	-10.3897	-1.417	15.3352	52.5099	1.12072	108.668	47.1296	7.44262	3.47313	-41.9128	-10.4655	-1.1342	-6.42185	7.70122	18.8361	43.4953	-3.37646	86.4859	50.0616	18.894	-6.38912	-39.6702	4.77016	2.72817	27.2164	-1.62515	-1.06793	48.3954	-22.5978
1884	3.00866	-2.82304	24.4692	1.03708	-1.52549	5.0642	1.03692	-1.5256	10.8846	0.865084	-1.08079	14.002	-3.38525	1.83803	15.5	-5.48697	4.59275	-7.35775	-5.01307	1.18548	-10.4241	-1.55877	15.5283	52.6438	1.48332	108.519	46.8935	7.53013	3.18416	-42.2191	-10.3771	-1.25965	-6.33072	7.67508	18.6085	43.185	-4.09789	85.2375	49.9775	19.1111	-6.9283	-40.4049	4.77805	2.72937	27.1543	-1.62882	-1.08179	48.3209	-22.6326
1886	3.01729	-2.81494	24.4631	1.04167	-1.52277	5.06146	1.04152	-1.52287	10.8819	0.86837	-1.07847	14	-3.41472	1.84779	15.4921	-5.53674	4.62184	-7.37438	-5.03813	1.1912	-10.5471	-1.6133	15.4658	52.7617	1.62672	108.478	46.8117	7.47435	2.86542	-42.3682	-10.3153	-1.34252	-6.35627	7.78513	18.2332	42.7627	-4.98067	83.9113	50.1133	19.2341	-7.67459	-41.0867	4.7809	2.71061	27.0949	-1.59199	-1.09798	48.231	-22.7499
1888	3.02224	-2.79634	24.4617	1.04566	-1.51513	5.06072	1.04551	-1.51524	10.8811	0.870911	-1.07252	13.9995	-3.42552	1.85697	15.469	-5.55223	4.64356	-7.4181	-5.05339	1.17178	-10.6487	-1.68634	15.2439	52.7896	1.71291	108.297	46.7608	7.5517	2.53261	-42.4784	-10.2802	-1.38245	-6.3768	7.95325	17.7406	42.1905	-5.89796	82.6132	50.3286	19.4361	-8.60941	-41.647	4.79006	2.73837	27.0403	-1.60746	-1.14489	48.1586	-22.8021
1890	3.02211	-2.7687	24.466	1.04828	-1.50308	5.0624	1.04812	-1.50319	10.8828	0.872159	-1.06336	14.0007	-3.41612	1.86815	15.4312	-5.52975	4.66201	-7.48794	-5.05324	1.13994	-10.7135	-1.77946	14.9278	52.7588	1.77702	108.019	46.6994	7.79085	2.2103	-42.6023	-10.2686	-1.39192	-6.37623	8.14151	17.166	41.5052	-6.8065	81.4004	50.5834	19.7499	-9.63917	-42.0615	4.80548	2.80644	26.995	-1.67273	-1.21166	48.1097	-22.7807
1892	3.01851	-2.74684	24.4698	1.04882	-1.49322	5.06393	1.04866	-1.49333	10.8844	0.871982	-1.05595	14.0019	-3.40739	1.88908	15.3836	-5.50455	4.69886	-7.57633	-5.05093	1.1386	-10.7921	-1.78952	14.6823	52.8671	1.79777	108.061	46.5697	8.0806	1.98444	-42.8926	-10.2665	-1.42858	-6.41373	8.27467	16.6155	40.8821	-7.64516	80.4351	50.8426	20.1906	-10.4979	-42.3575	4.81634	2.81934	26.9742	-1.68469	-1.22282	48.0725	-22.7901
[truncated: 2,207 more rows]
[truncated: 56 more columns]

## Sheet: Joint Angles ZXY (WO)
Frame	L5S1 Lateral Bending	L5S1 Axial Bending	L5S1 Flexion/Extension	L4L3 Lateral Bending	L4L3 Axial Rotation	L4L3 Flexion/Extension	L1T12 Lateral Bending	L1T12 Axial Rotation	L1T12 Flexion/Extension	T9T8 Lateral Bending	T9T8 Axial Rotation	T9T8 Flexion/Extension	T1C7 Lateral Bending	T1C7 Axial Rotation	T1C7 Flexion/Extension	C1 Head Lateral Bending	C1 Head Axial Rotation	C1 Head Flexion/Extension	Right T4 Shoulder Abduction/Adduction	Right T4 Shoulder Internal/External Rotation	Right T4 Shoulder Flexion/Extension	Right Shoulder Abduction/Adduction	Right Shoulder Internal/External Rotation	Right Shoulder Flexion/Extension	Right Elbow Ulnar Deviation/Radial Deviation	Right Elbow Pronation/Supination	Right Elbow Flexion/Extension	Right Wrist Ulnar Deviation/Radial Deviation	Right Wrist Pronation/Supination	Right Wrist Flexion/Extension	Left T4 Shoulder Abduction/Adduction	Left T4 Shoulder Internal/External Rotation	Left T4 Shoulder Flexion/Extension	Left Shoulder Abduction/Adduction	Left Shoulder Internal/External Rotation	Left Shoulder Flexion/Extension	Left Elbow Ulnar Deviation/Radial Deviation	Left Elbow Pronation/Supination	Left Elbow Flexion/Extension	Left Wrist Ulnar Deviation/Radial Deviation	Left Wrist Pronation/Supination	Left Wrist Flexion/Extension	Right Hip Abduction/Adduction	Right Hip Internal/External Rotation	Right Hip Flexion/Extension	Right Knee Abduction/Adduction	Right Knee Internal/External Rotation	Right Knee Flexion/Extension	Right Ankle Abduction/Adduction
[truncated: 3,215 more rows]
[truncated: 56 more columns]
