# Supplementary material for: “Doctor, when can I drive?” – Can we compensate an immobilization of the right wrist while driving a car: A pilot study
Source: PLoS One. 2026 Feb 18;21(2):e0341628. doi: 10.1371/journal.pone.0341628 (PMC12915907; doi:10.1371/journal.pone.0341628)
Supplement: S13 File — (XLSX) [file pone.0341628.s013.xlsx]

## Sheet: Joint Angles ZXY (NI)
Frame	L5S1 Lateral Bending	L5S1 Axial Bending	L5S1 Flexion/Extension	L4L3 Lateral Bending	L4L3 Axial Rotation	L4L3 Flexion/Extension	L1T12 Lateral Bending	L1T12 Axial Rotation	L1T12 Flexion/Extension	T9T8 Lateral Bending	T9T8 Axial Rotation	T9T8 Flexion/Extension	T1C7 Lateral Bending	T1C7 Axial Rotation	T1C7 Flexion/Extension	C1 Head Lateral Bending	C1 Head Axial Rotation	C1 Head Flexion/Extension	Right T4 Shoulder Abduction/Adduction	Right T4 Shoulder Internal/External Rotation	Right T4 Shoulder Flexion/Extension	Right Shoulder Abduction/Adduction	Right Shoulder Internal/External Rotation	Right Shoulder Flexion/Extension	Right Elbow Ulnar Deviation/Radial Deviation	Right Elbow Pronation/Supination	Right Elbow Flexion/Extension	Right Wrist Ulnar Deviation/Radial Deviation	Right Wrist Pronation/Supination	Right Wrist Flexion/Extension	Left T4 Shoulder Abduction/Adduction	Left T4 Shoulder Internal/External Rotation	Left T4 Shoulder Flexion/Extension	Left Shoulder Abduction/Adduction	Left Shoulder Internal/External Rotation	Left Shoulder Flexion/Extension	Left Elbow Ulnar Deviation/Radial Deviation	Left Elbow Pronation/Supination	Left Elbow Flexion/Extension	Left Wrist Ulnar Deviation/Radial Deviation	Left Wrist Pronation/Supination	Left Wrist Flexion/Extension	Right Hip Abduction/Adduction	Right Hip Internal/External Rotation	Right Hip Flexion/Extension	Right Knee Abduction/Adduction	Right Knee Internal/External Rotation	Right Knee Flexion/Extension	Right Ankle Abduction/Adduction
0	-5.22606	-4.95831	20.4323	-2.72629	-1.70081	3.18501	-2.72646	-1.70053	9.00544	-1.93424	-1.43927	12.5839	1.60829	-0.776334	12.5621	2.59905	-2.06085	-12.7262	-5.15858	0.316023	-5.83045	12.3239	2.98918	46.6239	-6.99128	74.2154	53.1078	15.0644	3.38726	-44.2467	-6.31373	-1.24374	-3.243	-0.44706	18.5131	47.759	8.37076	81.8039	51.3082	-3.96724	3.7169	-24.093	-5.37032	-0.223091	32.0178	-1.07932	-0.695724	50.1831	15.0518
2	-5.20345	-4.96576	20.4965	-2.71767	-1.7053	3.21379	-2.71785	-1.70502	9.03422	-1.92762	-1.44198	12.6055	1.58445	-0.809972	12.4904	2.54105	-2.11346	-12.8589	-5.04052	0.223065	-5.76462	12.2538	2.94896	46.6208	-7.02301	74.1555	53.098	15.0895	3.42246	-44.2713	-6.24306	-1.16058	-3.19898	-0.534102	18.4874	47.7911	8.38166	81.8347	51.2399	-4.00714	3.68162	-24.1089	-5.29433	-0.0345037	31.8917	-1.21145	-0.951894	50.2733	15.0282
4	-5.1801	-4.9762	20.5605	-2.709	-1.71118	3.24249	-2.70917	-1.7109	9.06292	-1.92087	-1.44573	12.627	1.56757	-0.834101	12.4081	2.49932	-2.15182	-13.0114	-4.94032	0.143828	-5.71453	12.1932	2.89122	46.6371	-7.05487	74.1537	53.1069	15.0976	3.44689	-44.2896	-6.18678	-1.09763	-3.14861	-0.588011	18.476	47.8118	8.34954	81.8298	51.208	-4.03552	3.64986	-24.1473	-5.22048	0.116003	31.8059	-1.31802	-1.16203	50.3522	15.0015
6	-5.15795	-4.99041	20.6252	-2.7012	-1.71858	3.27145	-2.70137	-1.71831	9.09188	-1.91468	-1.45067	12.6487	1.56085	-0.845956	12.3142	2.48078	-2.17229	-13.1856	-4.85716	0.0776034	-5.6842	12.1313	2.82992	46.6843	-7.06927	74.209	53.1274	15.0856	3.45937	-44.2986	-6.14827	-1.06086	-3.08844	-0.6127	18.4806	47.8227	8.28044	81.7909	51.2141	-4.05333	3.62784	-24.2045	-5.15203	0.220002	31.7645	-1.39309	-1.31582	50.4189	14.9712
8	-5.14497	-5.0091	20.695	-2.69785	-1.72706	3.30244	-2.69803	-1.72678	9.12287	-1.91176	-1.45668	12.6719	1.5713	-0.845373	12.2138	2.49831	-2.1774	-13.3725	-4.76827	0.0130717	-5.67698	12.0189	2.83217	46.7901	-6.9978	74.2531	53.1143	15.0594	3.47126	-44.2924	-6.12671	-1.05228	-3.00981	-0.665989	18.4941	47.8449	8.25069	81.7664	51.2178	-4.07722	3.63594	-24.2394	-5.0993	0.28764	31.7359	-1.44451	-1.42582	50.4831	14.9373
10	-5.13945	-5.02442	20.7634	-2.69746	-1.73341	3.33275	-2.69764	-1.73313	9.15318	-1.91118	-1.46128	12.6946	1.57421	-0.840572	12.1268	2.50413	-2.17153	-13.5342	-4.66212	-0.0945489	-5.65233	11.8506	2.9195	46.894	-6.86245	74.2665	53.0542	15.0392	3.46055	-44.2855	-6.1002	-1.04588	-2.93194	-0.708034	18.4855	47.8611	8.22131	81.7464	51.2433	-4.10838	3.6602	-24.2629	-5.05457	0.340198	31.7156	-1.48831	-1.51028	50.5387	14.9096
12	-5.13981	-5.03486	20.827	-2.69916	-1.73715	3.36083	-2.69934	-1.73687	9.18126	-1.91232	-1.46407	12.7156	1.56582	-0.833378	12.0598	2.49082	-2.15628	-13.6583	-4.54916	-0.236619	-5.6041	11.6617	3.06269	46.9818	-6.71534	74.2484	52.9544	15.0265	3.43131	-44.2861	-6.06393	-1.03365	-2.85998	-0.738993	18.4505	47.8666	8.19672	81.7356	51.2841	-4.14304	3.69013	-24.2751	-5.0156	0.382305	31.6999	-1.5265	-1.57572	50.5853	14.8896
14	-5.14185	-5.04241	20.8768	-2.70121	-1.73964	3.38284	-2.70139	-1.73937	9.20327	-1.91378	-1.46597	12.7321	1.55735	-0.821475	12.0197	2.47975	-2.13195	-13.7324	-4.4886	-0.329408	-5.54744	11.6141	3.11395	47.0575	-6.7603	74.2278	52.8602	15.0006	3.41556	-44.3144	-6.02119	-1.00895	-2.79444	-0.793828	18.4085	47.8519	8.23463	81.7584	51.2967	-4.16203	3.69575	-24.2692	-4.98046	0.404117	31.6833	-1.54602	-1.62335	50.6266	14.8719
16	-5.13955	-5.04804	20.9221	-2.70115	-1.74175	3.40291	-2.70132	-1.74147	9.22334	-1.91367	-1.46746	12.7471	1.54212	-0.809445	11.9815	2.45655	-2.10455	-13.8029	-4.4382	-0.414178	-5.49285	11.5694	3.14371	47.1277	-6.82574	74.196	52.7916	14.9882	3.43131	-44.3428	-5.98009	-0.994069	-2.73674	-0.851772	18.3395	47.8572	8.23831	81.7873	51.288	-4.17811	3.69751	-24.2579	-4.94979	0.430701	31.6726	-1.56751	-1.66734	50.6647	14.8652
18	-5.13152	-5.05245	20.9652	-2.69845	-1.74388	3.42215	-2.69863	-1.7436	9.24258	-1.91158	-1.46881	12.7615	1.51944	-0.797079	11.9368	2.41993	-2.07355	-13.8853	-4.39123	-0.494419	-5.44546	11.5026	3.17025	47.1931	-6.86202	74.153	52.7585	14.9946	3.48038	-44.3606	-5.94461	-0.99034	-2.68619	-0.90427	18.2637	47.8847	8.20551	81.8106	51.2661	-4.18942	3.69319	-24.2499	-4.92318	0.464044	31.6689	-1.59269	-1.71032	50.7005	14.8693
20	-5.11966	-5.05611	21.0063	-2.69399	-1.74605	3.44057	-2.69417	-1.74577	9.26099	-1.90818	-1.47009	12.7753	1.4903	-0.778703	11.8767	2.37389	-2.02922	-13.9959	-4.35773	-0.554493	-5.41457	11.4366	3.2218	47.249	-6.81931	74.093	52.7762	15.0201	3.55225	-44.3511	-5.92014	-0.978547	-2.64148	-0.931178	18.2845	47.9039	8.2243	81.8084	51.2617	-4.17529	3.64669	-24.2677	-4.89878	0.486271	31.6703	-1.60748	-1.74633	50.7355	14.878
22	-5.10288	-5.06512	21.0518	-2.68791	-1.75096	3.46095	-2.68809	-1.75068	9.28137	-1.9034	-1.4733	12.7906	1.46402	-0.757107	11.8179	2.33443	-1.9802	-14.1042	-4.32758	-0.594058	-5.37777	11.3676	3.23845	47.3033	-6.76572	74.0891	52.8077	15.0366	3.61042	-44.333	-5.91123	-0.979667	-2.58274	-0.964641	18.3126	47.9213	8.23984	81.7853	51.2666	-4.16323	3.64006	-24.294	-4.87707	0.504568	31.6752	-1.62034	-1.78026	50.7652	14.8727
24	-5.08351	-5.07782	21.101	-2.68107	-1.75768	3.48299	-2.68125	-1.7574	9.30342	-1.89795	-1.47782	12.8071	1.44601	-0.735659	11.7667	2.31002	-1.93475	-14.1988	-4.30116	-0.616282	-5.33079	11.3015	3.22446	47.3528	-6.70764	74.1396	52.8423	15.0359	3.645	-44.3119	-5.91359	-0.990724	-2.51202	-1.00966	18.3359	47.9392	8.24961	81.7477	51.2761	-4.15875	3.67754	-24.3201	-4.85764	0.52	31.6831	-1.63207	-1.81164	50.79	14.8527
26	-5.07117	-5.08093	21.1448	-2.67637	-1.75963	3.50259	-2.67656	-1.75935	9.32302	-1.89439	-1.47892	12.8218	1.44757	-0.724454	11.731	2.317	-1.91573	-14.265	-4.29098	-0.635138	-5.27853	11.2607	3.25904	47.3766	-6.59568	74.1612	52.8771	15.0162	3.65744	-44.2904	-5.90398	-0.97927	-2.45677	-1.05912	18.3885	47.9626	8.29338	81.7187	51.275	-4.15449	3.69779	-24.3254	-4.83825	0.533376	31.6972	-1.64014	-1.83565	50.8167	14.8337
28	-5.06346	-5.08178	21.1853	-2.67348	-1.76021	3.52072	-2.67366	-1.75994	9.34115	-1.89225	-1.4791	12.8354	1.4606	-0.723821	11.7081	2.34051	-1.92044	-14.3079	-4.28461	-0.649195	-5.22329	11.2448	3.2837	47.3837	-6.51266	74.1886	52.9109	14.9764	3.65399	-44.2779	-5.89796	-0.96734	-2.41733	-1.08749	18.4447	47.9996	8.3258	81.698	51.2745	-4.17009	3.69862	-24.3225	-4.82291	0.533844	31.7061	-1.6377	-1.84546	50.8363	14.8258
30	-5.05943	-5.08225	21.2223	-2.67212	-1.76034	3.53721	-2.6723	-1.76006	9.35764	-1.89128	-1.47905	12.8477	1.48001	-0.732694	11.6944	2.37172	-1.94487	-14.334	-4.27665	-0.6611	-5.17138	11.2493	3.28977	47.386	-6.47984	74.2161	52.9395	14.9232	3.64359	-44.277	-5.89637	-0.960811	-2.39028	-1.10008	18.4928	48.0456	8.3423	81.6851	51.2776	-4.20417	3.68896	-24.3144	-4.81078	0.523842	31.7097	-1.6272	-1.84423	50.8501	14.827
32	-5.05668	-5.08327	21.2537	-2.67131	-1.76065	3.55116	-2.67149	-1.76038	9.37158	-1.89071	-1.47918	12.8582	1.4948	-0.746847	11.6767	2.39229	-1.977	-14.3673	-4.2572	-0.682094	-5.14609	11.2562	3.29553	47.4295	-6.50429	74.1954	52.9454	14.8786	3.65341	-44.2897	-5.88965	-0.964062	-2.3579	-1.14874	18.5098	48.0719	8.36904	81.6719	51.2882	-4.23226	3.72061	-24.3016	-4.79431	0.524425	31.7203	-1.62612	-1.8521	50.8727	14.8137
34	-5.05327	-5.08848	21.2792	-2.67054	-1.76293	3.5625	-2.67072	-1.76265	9.38293	-1.89003	-1.48079	12.8667	1.4979	-0.756934	11.6694	2.39357	-1.99668	-14.381	-4.23204	-0.694342	-5.12523	11.2559	3.27961	47.4633	-6.54917	74.1594	52.9563	14.8696	3.67579	-44.3073	-5.88269	-0.976646	-2.32472	-1.19301	18.5074	48.1001	8.38477	81.6804	51.2887	-4.26282	3.7388	-24.2827	-4.77927	0.525027	31.729	-1.62568	-1.86007	50.8945	14.8035
36	-5.04871	-5.09687	21.3003	-2.66952	-1.76675	3.57185	-2.6697	-1.76648	9.39228	-1.88907	-1.48355	12.8737	1.48843	-0.760041	11.6721	2.37518	-1.99828	-14.3758	-4.20575	-0.698209	-5.10305	11.2439	3.24634	47.4798	-6.59323	74.1202	52.9799	14.8921	3.70874	-44.3218	-5.8764	-0.994273	-2.2913	-1.22595	18.4991	48.1291	8.39216	81.7013	51.2824	-4.28728	3.74054	-24.2657	-4.76746	0.52483	31.7355	-1.624	-1.86784	50.9133	14.801
38	-5.04357	-5.10104	21.3218	-2.66786	-1.76879	3.58143	-2.66804	-1.76851	9.40186	-1.88773	-1.48493	12.8809	1.46933	-0.754842	11.6731	2.34282	-1.98085	-14.3734	-4.19095	-0.711443	-5.07722	11.214	3.2308	47.4933	-6.59195	74.0934	53.0229	14.8996	3.75276	-44.3081	-5.87125	-0.999862	-2.25818	-1.25113	18.5299	48.1343	8.41906	81.6726	51.3033	-4.25988	3.76521	-24.2897	-4.76204	0.527887	31.7456	-1.61843	-1.88084	50.9287	14.8118
40	-5.03858	-5.0997	21.3464	-2.66579	-1.76836	3.59244	-2.66598	-1.76809	9.41287	-1.88625	-1.48445	12.8891	1.45958	-0.746923	11.6578	2.32826	-1.96269	-14.4014	-4.1876	-0.732365	-5.04876	11.1879	3.22722	47.5114	-6.56611	74.0934	53.0657	14.8948	3.7797	-44.2954	-5.86233	-1.00051	-2.22354	-1.29626	18.5812	48.143	8.46555	81.6446	51.3192	-4.24748	3.79194	-24.2993	-4.75476	0.536854	31.7606	-1.62155	-1.89463	50.9426	14.8193
42	-5.0339	-5.09486	21.3727	-2.66357	-1.76636	3.60425	-2.66375	-1.76608	9.42467	-1.88475	-1.48277	12.898	1.46012	-0.73849	11.6287	2.33235	-1.94816	-14.4554	-4.18982	-0.757317	-5.01916	11.1676	3.23671	47.5343	-6.52017	74.1173	53.0985	14.8764	3.78414	-44.2881	-5.85131	-0.999299	-2.18905	-1.35364	18.6379	48.1631	8.51465	81.6286	51.3194	-4.2567	3.81047	-24.29	-4.74468	0.548555	31.7783	-1.63181	-1.90776	50.9546	14.819
44	-5.02895	-5.09749	21.3916	-2.66183	-1.76773	3.6127	-2.66201	-1.76746	9.43313	-1.88339	-1.48366	12.9043	1.45342	-0.73118	11.6107	2.32302	-1.93243	-14.4888	-4.17022	-0.770987	-4.99277	11.1367	3.27313	47.5526	-6.44463	74.1375	53.101	14.8403	3.77021	-44.2743	-5.85091	-1.00396	-2.16331	-1.35965	18.6506	48.2027	8.48974	81.6271	51.2863	-4.24839	3.79291	-24.2972	-4.73588	0.546372	31.7887	-1.6307	-1.9194	50.9618	14.8085
46	-5.02543	-5.09954	21.4074	-2.66063	-1.76876	3.61977	-2.66081	-1.76848	9.4402	-1.88246	-1.48432	12.9096	1.4493	-0.731671	11.6036	2.31527	-1.93172	-14.5018	-4.15496	-0.780436	-4.97458	11.1154	3.27411	47.581	-6.41873	74.1645	53.0955	14.8071	3.76578	-44.2697	-5.84869	-1.00891	-2.14071	-1.365	18.6532	48.2385	8.46277	81.627	51.2512	-4.24172	3.77649	-24.3035	-4.72921	0.542656	31.7945	-1.62395	-1.92513	50.9664	14.8011
48	-5.02335	-5.09935	21.4212	-2.65984	-1.7687	3.62591	-2.66002	-1.76843	9.44634	-1.88189	-1.48421	12.9142	1.44916	-0.739878	11.6048	2.31157	-1.94648	-14.4995	-4.14802	-0.787895	-4.96336	11.1062	3.23601	47.616	-6.44773	74.1896	53.0934	14.7839	3.77842	-44.2755	-5.84274	-1.01288	-2.11968	-1.37879	18.6514	48.2674	8.44493	81.6266	51.2226	-4.24073	3.77064	-24.3063	-4.72487	0.540526	31.7975	-1.61414	-1.92516	50.9694	14.7995
50	-5.02122	-5.09694	21.4336	-2.65881	-1.7677	3.63148	-2.65899	-1.76742	9.45191	-1.8812	-1.48337	12.9184	1.45151	-0.749469	11.6003	2.31174	-1.9649	-14.5081	-4.14257	-0.796376	-4.94883	11.103	3.20713	47.6285	-6.47281	74.1707	53.1203	14.7756	3.80876	-44.2824	-5.83598	-1.01588	-2.10002	-1.39446	18.6316	48.3057	8.40987	81.6374	51.2004	-4.25113	3.77819	-24.3066	-4.72295	0.542827	31.8026	-1.60815	-1.92432	50.9729	14.8013
52	-5.01854	-5.09476	21.4443	-2.65754	-1.76686	3.63629	-2.65772	-1.76659	9.45672	-1.88032	-1.48265	12.922	1.45125	-0.754157	11.5927	2.3092	-1.97341	-14.5222	-4.13459	-0.809412	-4.93424	11.0929	3.17996	47.6368	-6.49318	74.1364	53.1545	14.7931	3.84867	-44.2844	-5.83169	-1.01486	-2.07583	-1.40145	18.6494	48.3202	8.40373	81.6184	51.2014	-4.24154	3.78957	-24.3212	-4.71796	0.540345	31.8087	-1.6025	-1.92515	50.9761	14.8012
54	-5.0142	-5.09426	21.4555	-2.65571	-1.76691	3.64136	-2.65589	-1.76663	9.46179	-1.87897	-1.48255	12.9258	1.44699	-0.753066	11.5809	2.30178	-1.96984	-14.544	-4.12268	-0.824712	-4.91355	11.0731	3.15413	47.6412	-6.5043	74.1088	53.1943	14.8213	3.88848	-44.2807	-5.83354	-1.01179	-2.04326	-1.40109	18.6985	48.3108	8.42286	81.5783	51.225	-4.21338	3.80133	-24.349	-4.71056	0.534019	31.8163	-1.597	-1.9289	50.9778	14.7993
56	-5.00411	-5.09953	21.4765	-2.65199	-1.76989	3.65081	-2.65217	-1.76961	9.47124	-1.87604	-1.48452	12.9329	1.43708	-0.750166	11.5598	2.28475	-1.96078	-14.5829	-4.1045	-0.829329	-4.86256	11.0395	3.12422	47.6285	-6.49676	74.1573	53.254	14.791	3.90039	-44.2725	-5.8548	-1.01915	-1.99436	-1.41326	18.6836	48.3075	8.40316	81.6016	51.2563	-4.20267	3.81143	-24.3703	-4.70943	0.536488	31.827	-1.59324	-1.93728	50.9748	14.8046
58	-4.99356	-5.10328	21.5038	-2.64799	-1.77217	3.66306	-2.64817	-1.7719	9.48349	-1.87295	-1.48593	12.9421	1.4333	-0.745519	11.5317	2.27945	-1.95126	-14.635	-4.09292	-0.826081	-4.78419	11.0411	3.11963	47.6038	-6.48891	74.2067	53.3128	14.7254	3.88616	-44.2793	-5.87228	-1.02206	-1.92714	-1.41415	18.7172	48.3104	8.39958	81.595	51.2658	-4.2064	3.81027	-24.3819	-4.70881	0.54552	31.84	-1.59277	-1.94788	50.9676	14.8043
60	-4.98439	-5.10325	21.5343	-2.64427	-1.77264	3.67673	-2.64446	-1.77236	9.49716	-1.87019	-1.48601	12.9523	1.43824	-0.742151	11.5055	2.28942	-1.9477	-14.6837	-4.09139	-0.819476	-4.69198	11.077	3.13978	47.5713	-6.48277	74.2368	53.3728	14.6389	3.85753	-44.3001	-5.88214	-1.01732	-1.85257	-1.39603	18.8068	48.3258	8.4099	81.5481	51.2517	-4.22378	3.79589	-24.3857	-4.70728	0.554735	31.8528	-1.59198	-1.9559	50.9567	14.7959
62	-4.97905	-5.09754	21.5593	-2.64167	-1.77033	3.68797	-2.64185	-1.77006	9.5084	-1.86842	-1.48408	12.9608	1.4522	-0.75171	11.5158	2.31079	-1.97069	-14.6651	-4.10159	-0.824082	-4.63776	11.0986	3.16144	47.5403	-6.46215	74.2329	53.4676	14.5706	3.85818	-44.3144	-5.89225	-1.00653	-1.81788	-1.34316	18.8873	48.382	8.37457	81.504	51.2343	-4.25284	3.76232	-24.3942	-4.70417	0.536883	31.8563	-1.57286	-1.94269	50.9436	14.7804
64	-4.97414	-5.0884	21.5766	-2.63885	-1.76659	3.69586	-2.63904	-1.76632	9.51629	-1.86657	-1.48108	12.9667	1.45993	-0.766262	11.5351	2.31895	-1.99995	-14.6295	-4.11228	-0.84686	-4.60786	11.0899	3.13565	47.5313	-6.47238	74.236	53.5537	14.5208	3.89836	-44.3162	-5.89883	-0.987893	-1.7954	-1.31099	18.9162	48.4128	8.33327	81.4734	51.2514	-4.27857	3.76351	-24.4028	-4.69959	0.520587	31.86	-1.55569	-1.93016	50.9319	14.7687
66	-4.96924	-5.07847	21.5866	-2.6359	-1.76259	3.70045	-2.63609	-1.76231	9.52087	-1.86462	-1.47789	12.9702	1.45902	-0.780634	11.5583	2.31162	-2.02516	-14.5865	-4.1196	-0.882119	-4.59401	11.0562	3.06689	47.5433	-6.51521	74.252	53.6203	14.489	3.96688	-44.3077	-5.90253	-0.964122	-1.77657	-1.30568	18.9012	48.4069	8.29611	81.4352	51.3031	-4.2801	3.81373	-24.4199	-4.69455	0.512758	31.8655	-1.54504	-1.92399	50.9223	14.7654
68	-4.96613	-5.07656	21.5919	-2.63442	-1.76197	3.70288	-2.6346	-1.7617	9.52331	-1.86356	-1.47734	12.972	1.45495	-0.780559	11.5891	2.30477	-2.02279	-14.5291	-4.12037	-0.897476	-4.57268	11.0383	3.0261	47.5512	-6.55105	74.2631	53.6615	14.4731	4.00841	-44.3047	-5.90822	-0.947879	-1.75045	-1.29721	18.9267	48.3829	8.27133	81.2778	51.3485	-4.18312	3.92261	-24.4841	-4.69277	0.515107	31.8702	-1.54051	-1.92581	50.9144	14.7784
70	-4.96341	-5.07571	21.5994	-2.63323	-1.76177	3.70627	-2.63341	-1.76149	9.5267	-1.86269	-1.47709	12.9746	1.45297	-0.77573	11.623	2.30372	-2.01264	-14.4661	-4.11494	-0.907674	-4.5379	11.044	2.99818	47.5411	-6.59803	74.2848	53.7094	14.4422	4.00765	-44.3109	-5.91713	-0.931597	-1.7189	-1.283	18.956	48.3572	8.24466	81.1261	51.3951	-4.0774	4.01757	-24.5497	-4.69415	0.521335	31.8781	-1.53899	-1.93577	50.9056	14.787
72	-4.96075	-5.07277	21.612	-2.63192	-1.76058	3.71194	-2.6321	-1.76031	9.53237	-1.8618	-1.4761	12.9788	1.45596	-0.771019	11.6563	2.31161	-2.0048	-14.4043	-4.10735	-0.920844	-4.48925	11.0659	2.98053	47.5159	-6.64919	74.3247	53.7705	14.3827	3.97035	-44.3251	-5.9293	-0.91133	-1.68185	-1.26156	18.979	48.3391	8.20663	81.0082	51.4406	-3.98953	4.0875	-24.606	-4.69745	0.52745	31.8892	-1.5381	-1.94995	50.8946	14.7872
74	-4.95784	-5.06142	21.6347	-2.62983	-1.75562	3.72216	-2.63001	-1.75535	9.54259	-1.86057	-1.47223	12.9865	1.46976	-0.776663	11.6768	2.33453	-2.02045	-14.3667	-4.11361	-0.9592	-4.43407	11.0584	2.97433	47.5099	-6.6584	74.3996	53.8348	14.2704	3.93993	-44.3344	-5.9442	-0.877496	-1.63665	-1.23461	18.9786	48.3472	8.13201	80.9241	51.4742	-3.93913	4.16567	-24.6543	-4.69701	0.522637	31.9003	-1.53141	-1.95203	50.878	14.7827
76	-4.95649	-5.04466	21.655	-2.62791	-1.74818	3.73138	-2.62809	-1.74791	9.55181	-1.85962	-1.46651	12.9935	1.48556	-0.792771	11.7046	2.35681	-2.05573	-14.3155	-4.12558	-1.00738	-4.37928	11.0446	2.93968	47.4894	-6.67998	74.4912	53.9163	14.1478	3.92452	-44.3527	-5.9534	-0.836163	-1.59937	-1.20034	18.9808	48.3617	8.04569	80.8387	51.5064	-3.91355	4.23367	-24.6896	-4.69717	0.521189	31.9079	-1.52521	-1.95221	50.8592	14.7796
78	-4.9564	-5.02366	21.6717	-2.62611	-1.73882	3.73899	-2.62629	-1.73855	9.55942	-1.85886	-1.45938	12.9992	1.50146	-0.817406	11.7429	2.37588	-2.1063	-14.245	-4.14257	-1.05882	-4.32797	11.0377	2.87096	47.4499	-6.73204	74.5799	54.0245	14.0292	3.92914	-44.3809	-5.95654	-0.788726	-1.57403	-1.16003	18.9841	48.3792	7.95256	80.7497	51.5468	-3.90319	4.29445	-24.7137	-4.69944	0.524337	31.9124	-1.51884	-1.95156	50.8394	14.7818
80	-4.95407	-5.00107	21.6918	-2.62321	-1.72893	3.74819	-2.62339	-1.72866	9.56862	-1.85732	-1.45177	13.0062	1.51735	-0.841543	11.7831	2.39521	-2.15592	-14.171	-4.16841	-1.09982	-4.28338	11.0808	2.78838	47.4016	-6.84615	74.5984	54.1888	13.9286	3.95766	-44.4124	-5.96199	-0.736245	-1.56021	-1.11751	18.951	48.4044	7.84255	80.6809	51.6281	-3.87881	4.38085	-24.737	-4.70675	0.522198	31.9206	-1.5017	-1.94379	50.8209	14.7959
82	-4.95365	-4.97485	21.7118	-2.62082	-1.71728	3.7573	-2.621	-1.71701	9.57773	-1.85627	-1.44288	13.0131	1.54035	-0.865727	11.8304	2.42754	-2.20845	-14.084	-4.20008	-1.14067	-4.2449	11.1063	2.68434	47.3546	-6.93779	74.6288	54.3637	13.8329	4.00411	-44.4366	-5.96204	-0.676742	-1.55174	-1.09144	18.9379	48.4368	7.76364	80.6551	51.699	-3.86763	4.43544	-24.7637	-4.71412	0.526901	31.9296	-1.4928	-1.94608	50.7991	14.8268
84	-4.95487	-4.94478	21.7312	-2.61878	-1.70381	3.76622	-2.61895	-1.70354	9.58664	-1.85559	-1.43265	13.0199	1.56901	-0.891753	11.8887	2.46957	-2.26645	-13.9765	-4.23287	-1.18717	-4.20934	11.1017	2.57205	47.3093	-6.98613	74.6832	54.5378	13.7348	4.06011	-44.449	-5.95619	-0.606109	-1.54911	-1.07314	18.9522	48.476	7.70689	80.6387	51.7525	-3.85079	4.46471	-24.8041	-4.7201	0.538029	31.9385	-1.49383	-1.95906	50.7738	14.8692
86	-4.95351	-4.9096	21.7506	-2.61514	-1.68834	3.77519	-2.61532	-1.68807	9.59562	-1.85384	-1.42083	13.0267	1.59075	-0.926601	11.9696	2.49585	-2.33708	-13.8272	-4.25176	-1.25739	-4.16577	11.0768	2.50992	47.2522	-6.98397	74.7318	54.7085	13.6203	4.099	-44.4437	-5.9469	-0.503505	-1.5671	-1.00241	18.9712	48.5224	7.5795	80.4466	51.8119	-3.71494	4.56472	-24.9045	-4.72328	0.542723	31.9449	-1.49434	-1.96858	50.7505	14.8964
88	-4.94701	-4.88232	21.7773	-2.61005	-1.67671	3.7874	-2.61022	-1.67644	9.60783	-1.85077	-1.41178	13.0359	1.60693	-0.970952	12.0651	2.50851	-2.42232	-13.6505	-4.25548	-1.32472	-4.11186	11.0572	2.46611	47.2012	-6.98076	74.79	54.8774	13.4924	4.1256	-44.432	-5.94812	-0.419725	-1.55771	-0.9434	18.9855	48.5529	7.47738	80.3114	51.864	-3.60136	4.61147	-24.972	-4.72842	0.545262	31.948	-1.48892	-1.97557	50.7198	14.9148
90	-4.93441	-4.86258	21.816	-2.60309	-1.66881	3.80499	-2.60327	-1.66854	9.62542	-1.8461	-1.40538	13.0492	1.62205	-1.03247	12.1727	2.51253	-2.53796	-13.4514	-4.26365	-1.36706	-4.04564	11.0976	2.40142	47.1696	-7.04066	74.8517	55.068	13.3015	4.1586	-44.4083	-5.9609	-0.356975	-1.52931	-0.898306	18.9871	48.5957	7.39313	80.2809	51.9004	-3.5516	4.57337	-24.9891	-4.73579	0.546237	31.9476	-1.47735	-1.97805	50.6797	14.9263
92	-4.91769	-4.83389	21.8764	-2.59371	-1.65712	3.83235	-2.59388	-1.65685	9.65277	-1.83988	-1.39597	13.0698	1.65434	-1.1279	12.2887	2.53408	-2.72192	-13.2374	-4.34995	-1.32371	-4.05391	11.3239	2.14386	47.2815	-7.38451	74.9244	55.3241	12.9934	4.21392	-44.5277	-5.96848	-0.271386	-1.57324	-0.83294	18.9352	48.8007	7.19093	80.3081	51.8793	-3.56878	4.46887	-24.9654	-4.74129	0.548482	31.9452	-1.4707	-1.97264	50.6307	14.9423
94	-4.88419	-4.80884	21.9592	-2.57753	-1.64833	3.8699	-2.5777	-1.64806	9.69033	-1.82843	-1.38827	13.098	1.69431	-1.30367	12.415	2.53731	-3.05435	-13.0047	-4.53337	-1.21976	-3.53607	12.0022	2.055	46.9308	-7.75007	74.794	55.9005	11.7432	4.6727	-43.8853	-6.00274	-0.180417	-1.59115	-0.661631	18.997	49.0046	7.05929	80.5083	51.9408	-3.79137	4.14109	-24.9717	-4.74826	0.529306	31.9382	-1.43585	-1.93949	50.5732	14.9152
96	-4.83013	-4.79867	22.0622	-2.55393	-1.64773	3.91659	-2.5541	-1.64747	9.73702	-1.81096	-1.38623	13.1331	1.74523	-1.58556	12.5577	2.5183	-3.58322	-12.7417	-4.75602	-1.08867	-2.54496	13.1578	2.09952	46.1096	-8.14166	74.2643	56.7835	9.61183	5.23045	-41.6519	-6.07608	-0.118358	-1.56948	-0.397938	19.1689	49.1815	6.99423	80.8452	52.1089	-4.21635	3.61882	-25.0118	-4.75806	0.497981	31.9294	-1.37574	-1.88992	50.509	14.8527
98	-4.74946	-4.84244	22.1739	-2.52377	-1.6731	3.96708	-2.52395	-1.67284	9.78751	-1.78704	-1.40319	13.1708	1.81822	-2.00272	12.7254	2.48652	-4.3657	-12.4319	-4.74151	-1.03345	-1.89822	14.5451	1.88866	45.4612	-8.67624	72.9148	57.6463	7.57957	4.37744	-34.725	-6.21213	-0.218033	-1.53719	-0.181811	19.2502	49.3849	6.7851	81.0945	52.3196	-4.71688	3.13483	-25.0166	-4.77292	0.514128	31.9303	-1.33128	-1.88981	50.4449	14.8337
100	-4.6725	-4.88956	22.2993	-2.49571	-1.69947	4.02359	-2.49588	-1.69921	9.84402	-1.76465	-1.42101	13.2131	1.95329	-2.64029	12.9858	2.48483	-5.57114	-11.9496	-4.71752	-0.979662	-1.31587	16.4907	1.00721	44.3855	-10.4911	70.1088	58.5805	6.60718	3.35559	-28.4192	-6.36235	-0.359198	-1.52821	-0.0169761	19.4124	49.5398	6.61558	81.1529	52.6714	-5.10686	2.84353	-25.1298	-4.79245	0.554935	31.9438	-1.31021	-1.91245	50.3752	14.8353
102	-4.60663	-4.91952	22.4369	-2.47103	-1.7172	4.08549	-2.4712	-1.71694	9.90592	-1.74533	-1.43257	13.2594	2.14554	-3.49995	13.3572	2.50972	-7.19986	-11.2574	-4.73287	-0.960877	-0.812925	18.8442	-0.491596	42.769	-13.1811	66.6402	59.5699	7.032	2.53497	-24.3426	-6.50301	-0.490167	-1.56216	0.113577	19.6676	49.6736	6.48713	81.045	53.1568	-5.37828	2.74843	-25.3578	-4.81491	0.603993	31.9759	-1.30602	-1.94087	50.31	14.8472
104	-4.55739	-4.89209	22.5731	-2.44825	-1.70835	4.147	-2.44842	-1.7081	9.96743	-1.72901	-1.42437	13.3056	2.34033	-4.52641	13.8638	2.49339	-9.12913	-10.3053	-4.77756	-1.17109	-0.617398	20.8309	-1.65591	40.8479	-13.7521	66.7168	60.1105	9.78043	0.684107	-24.2372	-6.58035	-0.518314	-1.68667	0.310116	19.8849	49.9724	6.17731	81.0481	53.6491	-5.71974	2.63561	-25.5826	-4.83574	0.6096	32.0458	-1.27568	-1.9236	50.2976	14.8394
106	-4.47336	-4.87331	22.736	-2.41134	-1.70632	4.22088	-2.41152	-1.70607	10.0413	-1.70178	-1.42038	13.3611	2.44191	-5.5737	14.3807	2.31676	-11.0599	-9.31773	-4.87303	-1.4916	-0.601706	22.6032	-3.231	38.898	-13.943	66.488	60.1705	13.3747	-1.29462	-24.9219	-6.66498	-0.479308	-1.81925	0.46397	20.2931	50.3052	6.17407	80.8125	54.2154	-6.04786	2.69833	-25.7472	-4.8451	0.6083	32.1295	-1.25417	-1.90111	50.2864	14.8275
108	-4.34466	-4.88038	22.9331	-2.35768	-1.71952	4.3104	-2.35786	-1.71928	10.1308	-1.66114	-1.42674	13.4282	2.43199	-6.57155	14.8437	1.96757	-12.8604	-8.41117	-5.02531	-1.85504	-0.688132	24.1635	-5.40164	36.9834	-14.0676	65.8952	59.4444	16.5168	-3.06692	-25.543	-6.78297	-0.411062	-1.91136	0.570255	20.8424	50.6449	6.46445	80.3574	54.8508	-6.35503	2.92544	-25.8501	-4.84093	0.614281	32.2282	-1.25165	-1.88572	50.2703	14.8129
110	-4.18439	-4.92461	23.1639	-2.2941	-1.75172	4.41506	-2.29427	-1.75148	10.2355	-1.61201	-1.44668	13.5066	2.33509	-7.41426	15.1496	1.51466	-14.3513	-7.78501	-5.20942	-2.1192	-0.649869	25.4879	-8.42862	35.0204	-13.4738	68.2166	57.0256	15.3041	-3.66074	-26.0436	-6.98344	-0.450087	-1.84759	0.694068	21.1323	51.0016	6.52282	80.0237	55.4707	-6.66759	3.1278	-25.9535	-4.82266	0.657478	32.3675	-1.28403	-1.89414	50.2729	14.7851
112	-4.00544	-4.95382	23.4351	-2.22139	-1.77892	4.53813	-2.22158	-1.77869	10.3586	-1.55642	-1.46232	13.5989	2.22066	-8.08783	15.258	1.07607	-15.5322	-7.52509	-5.52772	-2.22817	-0.768237	26.9633	-11.1382	33.1642	-12.6276	70.785	53.8497	13.3218	-4.03243	-27.5484	-7.17933	-0.487342	-1.72953	0.828452	21.2083	51.3323	6.38089	79.878	56.239	-7.00038	3.24751	-26.0777	-4.81423	0.692365	32.5515	-1.30227	-1.89769	50.28	14.7721
114	-3.81166	-4.96373	23.7425	-2.14077	-1.79898	4.67765	-2.14095	-1.79876	10.4981	-1.49538	-1.47212	13.7036	2.10271	-8.59439	15.1831	0.67171	-16.4111	-7.61048	-5.95262	-2.16698	-1.10499	28.6204	-13.1682	31.5197	-11.5938	73.4669	50.0076	10.5708	-4.46283	-30.3063	-7.34302	-0.50541	-1.57775	0.98083	21.1733	51.6258	6.13004	79.8506	57.1745	-7.35129	3.28529	-26.225	-4.81919	0.715887	32.7833	-1.30238	-1.89267	50.294	14.777
116	-3.60092	-4.98869	24.066	-2.05441	-1.82736	4.82445	-2.0546	-1.82715	10.6449	-1.4296	-1.48783	13.8137	1.97075	-8.97704	15.0269	0.275859	-17.0597	-7.85083	-6.29699	-1.93851	-1.70577	30.1753	-14.1419	30.3629	-9.60598	78.2694	45.3653	4.00341	-4.12941	-34.149	-7.44956	-0.529103	-1.39109	1.19149	21.494	51.9004	6.21685	79.5498	58.2029	-7.68987	3.31796	-26.3815	-4.82797	0.755562	33.0726	-1.31617	-1.88861	50.3355	14.7857
118	-3.37526	-5.03537	24.3911	-1.96374	-1.86695	4.97208	-1.96394	-1.86674	10.7925	-1.35996	-1.51171	13.9244	1.81233	-9.25706	14.8168	-0.138878	-17.5116	-8.19387	-6.50735	-1.78304	-2.14198	31.3039	-14.4479	29.7168	-7.52702	82.663	40.2733	-3.59983	-3.78783	-35.328	-7.53471	-0.563835	-1.11134	1.39977	21.6809	52.0915	6.27772	79.2416	59.2751	-8.045	3.42026	-26.5123	-4.83195	0.825206	33.3818	-1.34625	-1.90367	50.3939	14.7989
120	-3.13806	-5.0956	24.7094	-1.8694	-1.91394	5.11675	-1.86959	-1.91375	10.9372	-1.28712	-1.54097	14.0328	1.63696	-9.45823	14.5792	-0.560448	-17.8131	-8.59162	-6.60579	-1.75496	-2.30774	31.9649	-14.2228	29.5632	-5.64724	85.9839	34.9645	-10.8014	-4.08539	-33.6118	-7.60156	-0.587402	-0.759323	1.58271	21.6517	52.1939	6.26748	78.9777	60.365	-8.40926	3.59624	-26.5954	-4.82852	0.917328	33.6956	-1.38609	-1.93974	50.4623	14.8133
122	-2.90221	-5.1255	25.0153	-1.77265	-1.94798	5.25612	-1.77285	-1.9478	11.0766	-1.21324	-1.56047	14.1374	1.5036	-9.63785	14.3669	-0.895577	-18.0899	-8.94886	-6.73411	-1.80845	-2.20593	32.2691	-13.7757	29.6554	-3.64942	88.1044	30.2935	-16.9052	-4.46471	-31.7159	-7.62126	-0.506579	-0.448734	1.7126	21.5173	52.2585	6.33029	78.7723	61.4414	-8.72907	3.77525	-26.5775	-4.81677	0.981138	34.002	-1.40305	-1.98794	50.5245	14.8143
124	-2.65697	-5.14407	25.2684	-1.67019	-1.97868	5.37218	-1.67039	-1.97851	11.1926	-1.1352	-1.57723	14.2245	1.356	-9.79208	14.1542	-1.24793	-18.3145	-9.30698	-6.92006	-1.84543	-2.11688	32.5833	-13.3836	30.0504	-2.63706	87.4118	26.2474	-18.744	-6.37796	-29.6664	-7.64047	-0.324765	-0.286331	1.85236	21.297	52.3091	6.43556	78.5321	62.478	-9.02827	3.95806	-26.5274	-4.80358	1.05395	34.2538	-1.40958	-2.02496	50.5744	14.8292
126	-2.40414	-5.1598	25.459	-1.56354	-2.00957	5.46056	-1.56374	-2.00941	11.281	-1.05392	-1.59399	14.2909	1.18739	-9.91782	13.9556	-1.62639	-18.4789	-9.63883	-7.1406	-1.85952	-2.10171	33.0264	-13.0841	30.678	-2.98484	83.8715	22.8636	-16.3998	-9.83402	-27.4985	-7.67609	-0.061798	-0.291784	2.01117	21.0425	52.3594	6.60651	78.2387	63.4486	-9.30523	4.1342	-26.458	-4.79226	1.14382	34.4388	-1.40917	-2.04903	50.6095	14.8619
128	-2.15412	-5.19952	25.5864	-1.45986	-2.05121	5.52073	-1.46008	-2.05106	11.3412	-0.97416	-1.61905	14.3361	1.01244	-9.99262	13.8492	-1.98508	-18.5485	-9.80493	-7.24042	-1.95316	-2.10964	33.7341	-12.782	31.2316	-4.65357	78.0639	20.2925	-13.1496	-13.9681	-23.7706	-7.7673	0.190619	-0.443736	2.17711	20.9315	52.4355	6.97068	77.8883	64.2997	-9.53691	4.28	-26.3525	-4.79186	1.25532	34.5539	-1.40498	-2.07886	50.6282	14.9039
130	-1.93568	-5.20426	25.7052	-1.36639	-2.07459	5.57666	-1.36661	-2.07445	11.3971	-0.903069	-1.63107	14.3782	0.899946	-10.0575	13.771	-2.22334	-18.6236	-9.92798	-7.37026	-2.00651	-2.08547	34.2561	-11.8123	31.9161	-5.4845	72.998	18.1332	-10.0203	-17.0579	-20.8058	-7.81372	0.465007	-0.548845	2.28327	20.8259	52.5086	7.31439	77.6549	64.992	-9.74089	4.3602	-26.2235	-4.77938	1.35731	34.6637	-1.41132	-2.11209	50.6401	14.9377
132	-1.75594	-5.16595	25.822	-1.28545	-2.0754	5.63123	-1.28567	-2.07527	11.4517	-0.842651	-1.62693	14.4194	0.858949	-10.1227	13.7117	-2.32988	-18.726	-10.0249	-7.57816	-1.94439	-2.03927	34.5566	-10.2891	32.7378	-5.10598	69.3902	16.0714	-7.51039	-19.201	-18.9575	-7.80526	0.753607	-0.576527	2.32903	20.6875	52.5739	7.55466	77.5468	65.5181	-9.90668	4.38702	-26.0951	-4.75228	1.44194	34.7758	-1.42826	-2.1486	50.6479	14.9613
134	-1.60855	-5.11409	25.9065	-1.21689	-2.06727	5.67095	-1.2171	-2.06714	11.4914	-0.791954	-1.61685	14.4494	0.848063	-10.1862	13.69	-2.37619	-18.8374	-10.0561	-7.92231	-1.57517	-2.05678	34.9824	-9.20289	33.669	-4.52364	67.1472	13.6874	-5.80483	-21.1518	-16.6317	-7.80476	1.01876	-0.606956	2.38326	20.4565	52.6301	7.58132	77.4362	65.8982	-9.98086	4.45313	-26.0463	-4.72227	1.51902	34.8541	-1.44576	-2.19374	50.6509	14.9882
136	-1.49334	-5.02643	25.9563	-1.15835	-2.04048	5.69483	-1.15856	-2.04036	11.5153	-0.749765	-1.59342	14.4676	0.883622	-10.2589	13.7032	-2.337	-18.9831	-10.0278	-8.33519	-1.07972	-2.21511	35.3398	-9.10535	34.3027	-4.08113	65.4984	12.2184	-3.33636	-21.9996	-15.964	-7.77788	1.26804	-0.681999	2.43451	20.313	52.7161	7.49644	77.2776	66.1078	-9.97581	4.49882	-26.0661	-4.69304	1.53922	34.9033	-1.43371	-2.20776	50.6525	15.0027
138	-1.42164	-4.90576	25.9601	-1.11497	-1.99511	5.69768	-1.11517	-1.995	11.5181	-0.719911	-1.55698	14.47	0.967961	-10.3383	13.769	-2.20462	-19.1602	-9.9078	-8.81586	-0.542716	-2.47382	35.5385	-9.97202	34.5537	-3.65699	64.9123	11.7888	-0.472466	-22.0189	-16.8254	-7.68944	1.50852	-0.834478	2.49569	20.2738	52.8209	7.33188	77.0617	66.1706	-9.90806	4.5213	-26.1491	-4.66795	1.49624	34.9202	-1.39	-2.18938	50.661	15.0045
140	-1.4409	-4.77497	25.8671	-1.10923	-1.93654	5.65636	-1.10943	-1.93643	11.4768	-0.718842	-1.51287	14.4392	1.09742	-10.4072	13.9726	-1.96671	-19.3363	-9.54071	-9.45746	-0.121205	-2.59855	35.3225	-10.9398	34.5683	-2.10612	68.4034	11.5701	-0.684598	-22.6244	-17.0599	-7.4091	1.77075	-1.15999	2.62805	20.2305	52.8484	7.09815	76.7851	66.193	-9.82328	4.5593	-26.291	-4.65186	1.40981	34.8849	-1.3388	-2.17235	50.712	15.0064
142	-1.52077	-4.65974	25.7767	-1.13157	-1.87865	5.61541	-1.13176	-1.87854	11.4358	-0.738747	-1.4709	14.4087	1.29114	-10.4583	14.1968	-1.60273	-19.5034	-9.14672	-10.0346	0.183953	-2.57193	35.0345	-12.4564	33.9278	-2.15609	71.6345	12.0921	-0.203876	-22.9488	-17.2694	-7.11381	2.01335	-1.4615	2.73317	20.1966	52.9017	6.94257	76.6409	66.1542	-9.78472	4.59299	-26.3804	-4.65775	1.31529	34.8457	-1.2781	-2.16293	50.7578	15.0066
144	-1.62805	-4.57713	25.7141	-1.16943	-1.83211	5.58641	-1.16962	-1.83199	11.4068	-0.769661	-1.43829	14.387	1.51709	-10.4892	14.4002	-1.17575	-19.6444	-8.79842	-10.4517	0.350842	-2.45025	34.5515	-14.0894	32.7526	-3.49806	73.4516	13.1201	1.47741	-23.0031	-17.6479	-6.87063	2.21357	-1.70583	2.78405	20.1256	53.0025	6.86457	76.6623	66.0796	-9.78491	4.61398	-26.4002	-4.68288	1.22602	34.8167	-1.2127	-2.15762	50.7868	15.0068
146	-1.66417	-4.55873	25.6857	-1.18306	-1.82058	5.57341	-1.18325	-1.82046	11.3938	-0.780483	-1.43047	14.3773	1.64659	-10.5082	14.5327	-0.929013	-19.7271	-8.56969	-10.5334	0.277416	-2.54659	32.7666	-13.5308	31.8004	-1.57532	73.1589	14.2862	2.88022	-23.7252	-18.7076	-6.76608	2.32872	-1.95988	2.7635	19.759	53.1622	6.63967	76.8193	66.0757	-9.70618	4.59632	-26.3963	-4.70678	1.14012	34.8069	-1.15062	-2.12942	50.7917	15.0195
148	-1.63769	-4.61635	25.6425	-1.17688	-1.84858	5.55441	-1.17707	-1.84846	11.3748	-0.774185	-1.4511	14.3629	1.65549	-10.4766	14.6292	-0.887379	-19.6732	-8.39643	-10.5813	0.34476	-2.51358	32.7374	-13.681	31.4657	-1.26618	73.5563	14.0992	4.13156	-24.2637	-19.0122	-6.77669	2.32989	-2.16349	2.72063	19.7023	53.2231	6.74313	76.8502	66.1106	-9.67929	4.60306	-26.399	-4.709	1.12964	34.7898	-1.1401	-2.09296	50.8195	15.0065
150	-1.56895	-4.71829	25.585	-1.15657	-1.9002	5.52947	-1.15677	-1.90008	11.3499	-0.75593	-1.48859	14.3441	1.5705	-10.4026	14.6926	-1.00535	-19.5078	-8.27587	-10.6374	0.559044	-2.31474	34.3763	-14.5849	31.7174	-2.68661	74.9621	12.6495	5.09956	-24.4981	-18.5439	-6.86212	2.26164	-2.31189	2.68831	19.9705	53.2071	7.13494	76.7295	66.1498	-9.70689	4.6292	-26.4056	-4.68976	1.19558	34.7706	-1.18023	-2.06741	50.8734	14.9718
152	-1.54773	-4.72967	25.56	-1.14821	-1.90741	5.51861	-1.14841	-1.90729	11.339	-0.74922	-1.49351	14.3359	1.53634	-10.3549	14.7151	-1.0468	-19.4085	-8.23487	-10.5389	0.549863	-2.10988	34.2016	-13.5335	31.9228	-1.76774	75.7995	11.927	5.07867	-24.9727	-18.6914	-6.88017	2.32881	-2.45773	2.77224	20.0624	53.3967	7.21549	76.6104	66.049	-9.67703	4.58669	-26.3672	-4.67416	1.27657	34.7973	-1.22047	-2.12983	50.9255	14.9642
154	-1.51536	-4.66803	25.5839	-1.12817	-1.88368	5.5298	-1.12836	-1.88357	11.3502	-0.735626	-1.47459	14.3445	1.53359	-10.3232	14.6573	-1.04878	-19.3495	-8.34461	-10.4963	0.500812	-1.91629	34.1423	-12.3268	32.077	-1.09709	75.6023	11.3897	5.32285	-25.1786	-19.1586	-6.8442	2.45912	-2.48657	2.7507	19.8828	53.5021	7.03365	76.6169	66.0234	-9.64254	4.54275	-26.2954	-4.65764	1.32832	34.8471	-1.24946	-2.16853	50.9384	14.9954
156	-1.46236	-4.55505	25.6503	-1.09438	-1.83945	5.56017	-1.09457	-1.83933	11.3806	-0.712987	-1.4395	14.3675	1.5429	-10.2847	14.513	-1.03889	-19.2822	-8.61637	-10.5559	0.424707	-1.71561	34.467	-11.4116	32.3175	-0.997062	74.8791	10.8754	5.8384	-25.0918	-19.8218	-6.76589	2.62897	-2.40015	2.62281	19.5673	53.4914	6.74517	76.6994	66.1021	-9.6206	4.51859	-26.2091	-4.64075	1.33426	34.9105	-1.25515	-2.15401	50.9153	15.0504
158	-1.39908	-4.47845	25.7111	-1.05968	-1.81215	5.58813	-1.05986	-1.81204	11.4086	-0.688681	-1.41704	14.3886	1.49404	-10.1563	14.3073	-1.11005	-19.0293	-9.0033	-10.7101	0.189507	-1.36231	34.7156	-11.2168	33.296	-0.617896	76.6391	9.92403	5.29138	-25.0582	-20.2336	-6.69836	2.77671	-2.3013	2.59721	19.9013	53.4898	7.06009	76.4859	66.201	-9.64506	4.54939	-26.1816	-4.62985	1.28014	34.9643	-1.20576	-2.06047	50.9071	15.0458
160	-1.32315	-4.41559	25.77	-1.02081	-1.79215	5.61531	-1.02099	-1.79204	11.4357	-0.660827	-1.3998	14.4092	1.3817	-9.93567	14.016	-1.27324	-18.5842	-9.55013	-10.8548	0.117999	-1.11677	34.8454	-10.6737	34.3548	-0.174751	77.2708	9.10765	4.8528	-24.6779	-20.7128	-6.635	2.99783	-2.24958	2.66259	20.068	53.5247	7.30755	76.2833	66.3222	-9.66727	4.55972	-26.1545	-4.60733	1.21112	35.0248	-1.1453	-2.00234	50.927	15.0379
162	-1.21939	-4.32816	25.8295	-0.967325	-1.76426	5.64311	-0.967507	-1.76416	11.4635	-0.622495	-1.37583	14.4303	1.19873	-9.62972	13.5911	-1.54824	-17.9554	-10.3446	-11.0171	0.264954	-0.987268	34.899	-9.397	35.5452	0.617107	76.476	8.26136	4.41479	-23.9702	-21.2753	-6.54438	3.32376	-2.28961	2.7522	19.9628	53.6372	7.35457	76.1321	66.4513	-9.66529	4.51346	-26.1155	-4.55397	1.1641	35.1103	-1.10543	-2.01202	50.9854	15.0415
164	-1.00016	-4.04503	25.9118	-0.843961	-1.66268	5.68254	-0.844139	-1.66261	11.503	-0.536133	-1.29272	14.4605	0.893074	-9.29675	12.8201	-2.07504	-17.2237	-11.7683	-11.4942	0.581893	-0.803495	35.1239	-6.24886	38.1243	3.54477	76.3957	5.95474	2.14378	-23.2351	-21.7777	-6.2847	3.84235	-2.56379	2.55306	19.8878	54.0095	7.25798	75.9245	66.5491	-9.60106	4.32209	-26.0574	-4.39179	1.2343	35.3018	-1.16716	-2.10709	51.1218	15.063
166	-0.881354	-3.82547	25.9627	-0.77043	-1.57878	5.70649	-0.77059	-1.57869	11.5269	-0.485976	-1.22566	14.4788	0.696432	-8.82641	12.0847	-2.33758	-16.2799	-13.1564	-11.6006	0.705444	-0.223174	35.5189	-5.91759	38.838	4.53567	76.421	4.58474	0.784314	-22.6628	-21.242	-6.02079	4.15195	-2.6911	2.40699	19.9302	54.1699	7.14569	75.6938	66.5626	-9.47816	4.14553	-26.0291	-4.27635	1.41536	35.426	-1.31195	-2.23348	51.1882	15.1323
168	-0.905185	-3.71561	25.9791	-0.769861	-1.52843	5.71369	-0.770018	-1.52835	11.5341	-0.488459	-1.18796	14.4844	0.670123	-8.22984	11.4644	-2.21747	-15.1763	-14.3618	-11.3384	0.537236	0.601663	35.9614	-8.06978	37.6649	3.50154	76.4627	4.43528	0.579368	-22.4025	-19.9476	-5.78332	4.25455	-2.6268	2.39497	20.0782	54.0729	7.09412	75.4826	66.5126	-9.33369	4.06515	-26.0421	-4.24918	1.61819	35.4532	-1.47036	-2.32982	51.1603	15.2469
170	-1.05165	-3.62579	26.0123	-0.82489	-1.47436	5.72712	-0.82504	-1.47427	11.5476	-0.532774	-1.15063	14.4945	0.83193	-7.66279	10.9173	-1.75163	-14.2074	-15.4436	-11.4572	-0.0408341	0.634778	35.5821	-6.1017	37.8763	3.72109	76.1052	4.00203	0.154187	-22.5965	-19.6921	-5.45042	4.63101	-2.5333	2.5595	20.1248	53.994	7.24882	75.4328	66.5622	-9.31131	4.28963	-26.1226	-4.34353	1.43917	35.427	-1.33862	-2.18189	51.0665	15.3762
172	-1.13942	-3.6941	26.0132	-0.870058	-1.49525	5.72657	-0.870213	-1.49516	11.547	-0.565382	-1.16885	14.4939	0.773072	-6.94731	10.4123	-1.60705	-12.8814	-16.436	-11.3355	-0.16795	0.823188	35.0507	-4.17769	37.9312	4.25465	75.5245	3.55359	-0.625851	-22.8177	-19.9378	-5.36708	4.68914	-2.46156	2.62983	20.2382	53.9451	7.66973	75.4781	66.5396	-9.37608	4.42893	-26.0615	-4.39109	1.36281	35.4099	-1.30476	-2.04047	51.0786	15.4626
174	-1.15568	-3.91483	25.9673	-0.899079	-1.58999	5.70567	-0.899243	-1.5899	11.5261	-0.58161	-1.24144	14.4779	0.49604	-6.09901	9.96587	-1.78143	-11.2228	-17.3084	-10.9155	0.205682	1.19527	34.524	-3.38488	37.7701	4.82318	75.3799	3.14818	-1.92267	-22.7309	-20.5252	-5.57944	4.3446	-2.42398	2.55534	20.345	53.9131	8.17356	75.6283	66.396	-9.472	4.42067	-25.8675	-4.36796	1.46638	35.4108	-1.41452	-2.009	51.2333	15.4973
176	-1.23989	-4.16654	25.8438	-0.960125	-1.69169	5.64952	-0.960302	-1.6916	11.47	-0.621297	-1.32113	14.4354	0.416935	-5.3491	9.70806	-1.61669	-9.83065	-17.8344	-10.4332	0.407214	0.958343	34.0331	-5.1914	38.3756	4.74762	78.6786	2.93702	-3.88806	-21.5167	-21.0911	-5.97749	3.75065	-2.4525	2.39468	19.9477	53.8384	7.90105	75.9954	66.0613	-9.38113	4.40524	-25.7851	-4.32097	1.65781	35.3848	-1.56766	-2.23812	51.5046	15.4692
178	-1.37852	-4.29373	25.7558	-1.03257	-1.73349	5.60855	-1.03275	-1.73338	11.429	-0.672991	-1.35659	14.4043	0.394197	-4.77073	9.42864	-1.42181	-8.77372	-18.3876	-10.1787	0.459893	0.655567	33.8349	-4.9375	38.9902	4.49799	80.5916	2.95532	-6.85882	-19.5233	-21.7978	-6.25444	3.31627	-2.17913	2.28694	19.6326	53.4638	7.58277	76.4127	65.7768	-9.28547	4.32454	-25.757	-4.45465	1.60811	35.392	-1.2858	-2.77917	51.8307	15.5792
180	-1.55259	-4.27396	25.7411	-1.10634	-1.7074	5.60006	-1.10651	-1.70729	11.4205	-0.729663	-1.34133	14.3978	0.404361	-4.38424	9.06828	-1.25343	-8.07745	-19.0788	-10.1518	0.307524	0.499632	33.8327	-2.3638	39.3933	4.23132	80.7773	3.37535	-10.8789	-16.7529	-22.5362	-6.32478	3.14633	-1.59409	2.2531	19.5475	52.8198	7.41046	76.7926	65.6231	-9.21264	4.20806	-25.7746	-4.73747	1.33037	35.4369	-0.596335	-3.52731	52.0414	16.0384
182	-1.68186	-4.18333	25.8538	-1.15456	-1.65434	5.64884	-1.15473	-1.65423	11.4693	-0.768937	-1.30433	14.4345	0.452371	-4.17322	8.57675	-1.10037	-7.71414	-20.0043	-10.0064	-0.221442	0.958419	33.5643	-0.936819	39.2852	4.15196	82.6004	4.42213	-15.8505	-12.924	-22.766	-6.1712	3.21974	-0.980935	2.21419	19.77	52.289	7.53179	76.9431	65.6968	-9.10251	4.22086	-25.8345	-4.84805	1.23021	35.5269	-0.120467	-4.05661	51.5661	17.6302
184	-1.81989	-4.12409	25.9584	-1.20965	-1.61403	5.69385	-1.20981	-1.6139	11.5143	-0.812613	-1.27724	14.4683	0.551241	-3.98717	8.18067	-0.859673	-7.42114	-20.7533	-9.80679	-0.888659	1.36707	32.9862	-1.23714	38.5762	3.73786	84.6818	7.80474	-21.4243	-9.34058	-23.3781	-6.02441	3.25722	-0.441561	2.1993	20.0271	51.8682	7.68341	77.0948	65.7414	-9.03676	4.23907	-25.8826	-4.79367	1.18484	35.3824	0.422336	-3.97221	50.5085	18.7201
186	-1.97499	-4.13201	25.997	-1.27838	-1.60158	5.70911	-1.27855	-1.60145	11.5295	-0.864812	-1.27184	14.4796	0.677392	-3.7688	7.95183	-0.544305	-7.08567	-21.1943	-9.54994	-1.59481	1.52478	32.0372	-3.28921	37.2116	2.60355	86.3068	13.8238	-26.5028	-6.26926	-25.1343	-5.95646	3.18852	-0.0821451	2.24903	20.1675	51.5769	7.73145	77.2671	65.7057	-9.02376	4.2463	-25.9177	-4.56041	1.2074	34.9422	1.01868	-3.37209	48.8692	18.9946
188	-2.14573	-4.2183	25.8721	-1.36044	-1.6226	5.65124	-1.36062	-1.62245	11.4717	-0.92486	-1.29237	14.436	0.727939	-3.46581	7.94767	-0.312717	-6.56493	-21.2171	-9.19655	-2.20584	1.27799	30.6714	-6.27496	35.0289	0.407583	85.5748	22.0866	-27.1842	-3.46519	-28.9484	-6.0192	3.05017	-0.174525	2.53581	19.8533	51.4383	7.33922	77.3042	65.6389	-9.00958	4.27683	-26.0101	-4.10068	1.43037	34.24	1.48618	-3.34455	46.5699	18.6381
190	-2.2868	-4.41813	25.6714	-1.44026	-1.69669	5.55956	-1.44044	-1.69656	11.38	-0.980046	-1.35261	14.3668	0.696155	-3.10307	8.05938	-0.19573	-5.89893	-21.0219	-8.77507	-2.70471	0.725343	28.7373	-9.20939	32.8464	-1.86163	84.531	31.7528	-23.1865	-1.60788	-34.1668	-6.19327	2.80013	-0.51252	2.8204	19.402	51.3996	7.03761	77.3851	65.5768	-9.06023	4.35687	-26.0427	-3.66155	1.70279	33.4265	1.93018	-2.11317	44.2818	17.7088
192	-2.38483	-4.70042	25.4364	-1.50905	-1.81136	5.45266	-1.50923	-1.8112	11.2731	-1.02457	-1.44256	14.286	0.590162	-2.7172	8.2343	-0.199876	-5.15687	-20.7058	-8.34968	-3.0729	-0.0242582	26.4931	-11.6944	30.9958	-4.26667	83.5248	42.1859	-14.8676	-1.10589	-39.4448	-6.43346	2.48867	-0.990801	3.02026	18.9235	51.4148	6.95817	77.5369	65.5319	-9.16531	4.48116	-25.9963	-3.27745	1.98026	32.5852	2.26864	0.0689107	42.1384	16.4568
194	-2.42695	-4.90815	25.2497	-1.54626	-1.89893	5.36828	-1.54646	-1.89877	11.1887	-1.04707	-1.5104	14.2222	0.457272	-2.4321	8.37968	-0.301629	-4.58341	-20.4398	-8.17615	-3.27577	-0.674801	24.967	-13.6482	29.7739	-7.37344	82.0383	52.1092	-5.23059	-1.85078	-42.9416	-6.56373	2.344	-1.39383	3.02219	18.5351	51.3514	7.11649	77.7176	65.5219	-9.22867	4.61739	-25.9052	-2.82814	2.23915	31.8723	2.30897	0.366011	40.0253	15.9652
196	-2.44204	-5.08587	25.0841	-1.56878	-1.976	5.29377	-1.56898	-1.97584	11.1142	-1.05919	-1.56952	14.166	0.337813	-2.20738	8.50431	-0.408814	-4.12479	-20.211	-8.05741	-3.29678	-1.15946	24.0762	-14.3895	29.2495	-11.28	78.175	61.1668	6.25	-4.59113	-45.2816	-6.64101	2.28989	-1.76265	2.99797	18.3321	51.3056	7.41716	77.8091	65.446	-9.24927	4.656	-25.7764	-2.34654	2.4194	31.2552	2.11169	0.658146	38.2405	15.7474
198	-2.45298	-5.24159	24.9186	-1.58719	-2.04393	5.21943	-1.5874	-2.04377	11.0399	-1.06876	-1.62158	14.1099	0.254241	-2.0265	8.62379	-0.472537	-3.7616	-19.9916	-7.929	-3.14642	-1.50265	23.7124	-13.7947	29.4639	-14.9314	72.385	69.339	18.2699	-8.28956	-46.0858	-6.67585	2.29035	-2.10929	2.98103	18.3315	51.2764	7.80225	77.7876	65.2793	-9.22743	4.59421	-25.6233	-1.83117	2.51194	30.6868	1.68862	1.17405	36.803	15.8563
200	-2.52044	-5.38919	24.6815	-1.62856	-2.10324	5.11247	-1.62877	-2.10308	10.9329	-1.09585	-1.66859	14.0293	0.241588	-1.84364	8.80714	-0.406789	-3.42759	-19.6552	-7.69263	-2.88337	-1.93431	23.3275	-11.8698	30.5594	-16.5469	68.5022	75.6524	25.3413	-10.21	-43.1207	-6.67256	2.2386	-2.48721	2.95128	18.5145	51.1868	8.15413	77.6593	65.0333	-9.17992	4.52632	-25.4833	-1.20607	2.48439	29.9821	1.07739	1.1489	35.4794	16.9552
202	-2.62206	-5.50523	24.4257	-1.68139	-2.14563	4.99675	-1.68161	-2.14545	10.8172	-1.13248	-1.70363	13.9421	0.287007	-1.69438	9.02044	-0.251957	-3.18027	-19.2633	-7.46233	-2.51788	-2.28326	22.905	-9.77645	32.2731	-17.0521	67.2819	79.751	27.4999	-9.14804	-39.7449	-6.67736	2.23867	-2.81466	2.83569	18.6451	51.0603	8.452	77.6388	64.7112	-9.11363	4.51979	-25.3516	-0.780558	2.76369	29.2557	0.530289	1.4935	34.4205	18.0058
204	-2.73513	-5.57678	24.1757	-1.73485	-2.16758	4.88359	-1.73507	-2.1674	10.704	-1.17075	-1.72344	13.857	0.377535	-1.58068	9.23052	-0.0327387	-3.01685	-18.8773	-7.23336	-2.10721	-2.52146	22.3676	-7.85771	34.4483	-16.9107	68.8286	81.493	25.1539	-5.83476	-37.3609	-6.70897	2.30237	-3.08883	2.61668	18.6498	50.9144	8.69629	77.8061	64.3578	-9.02913	4.57224	-25.2317	-0.633063	3.33506	28.6261	0.180485	2.20759	33.6857	18.7352
206	-2.78329	-5.5814	23.975	-1.75404	-2.16639	4.79362	-1.75426	-2.16621	10.6141	-1.18483	-1.7239	13.7895	0.477228	-1.4732	9.32992	0.197335	-2.86816	-18.6966	-6.86639	-1.83538	-2.68653	21.5353	-6.22463	36.8438	-15.9737	72.7655	81.1572	20.2849	-1.369	-36.5843	-6.80494	2.37647	-3.40466	2.28771	18.4659	50.8171	8.9256	78.2962	64.1499	-8.91704	4.58142	-25.1298	-0.818424	3.66705	28.5008	0.29617	2.44993	33.4245	19.0385
208	-2.80629	-5.50547	23.8372	-1.75519	-2.13204	4.73241	-1.75541	-2.13186	10.5528	-1.18747	-1.69841	13.7438	0.562349	-1.42729	9.39773	0.372702	-2.82358	-18.5733	-6.46076	-1.72605	-2.75298	20.5858	-4.61745	38.9712	-14.7007	76.1828	79.6971	16.5997	1.9089	-36.8781	-6.85274	2.5407	-3.56074	1.94456	18.3471	50.6543	9.14613	78.688	63.948	-8.77962	4.63409	-25.0703	-1.03219	4.06985	28.4688	0.400432	2.31734	33.4276	19.0744
210	-2.80795	-5.35939	23.7606	-1.74101	-2.06871	4.69906	-1.74123	-2.06853	10.5195	-1.18047	-1.65028	13.7191	0.622259	-1.45155	9.44048	0.47067	-2.89404	-18.495	-6.05994	-1.77054	-2.76032	19.6269	-3.02054	40.7342	-13.2283	78.2332	77.6167	14.7839	3.70685	-37.7978	-6.84128	2.78762	-3.54978	1.6315	18.3573	50.4377	9.31897	78.8918	63.716	-8.62229	4.7136	-25.0674	-1.18397	4.5288	28.4385	0.388948	1.95916	33.5946	18.989
212	-2.77045	-5.18959	23.7232	-1.70793	-1.99851	4.68385	-1.70814	-1.99833	10.5043	-1.15981	-1.59585	13.7081	0.647256	-1.53855	9.41335	0.476116	-3.06207	-18.5448	-5.76134	-1.90548	-2.86893	18.937	-1.55385	42.3274	-12.0353	78.7201	75.6978	12.8273	4.87654	-37.9778	-6.83078	3.03457	-3.53906	1.42425	18.4697	50.3307	9.23635	78.9906	63.4503	-8.46452	4.67424	-25.157	-1.23017	4.74626	28.4251	0.310558	2.03083	33.7437	19.1333
214	-2.71848	-5.05627	23.6966	-1.67218	-1.94554	4.67345	-1.67238	-1.94537	10.4939	-1.13614	-1.55415	13.7006	0.649923	-1.61898	9.36179	0.44363	-3.20829	-18.6395	-5.44811	-1.9961	-3.01431	18.2194	-0.732955	43.6755	-11.2298	79.6557	73.7602	11.9646	5.50849	-38.5223	-6.8502	3.15647	-3.46822	1.24498	18.8231	50.2535	9.28356	78.965	63.1029	-8.31049	4.60625	-25.2763	-1.26777	4.84618	28.439	0.274549	1.96956	33.9006	19.1147
216	-2.66783	-4.96542	23.6664	-1.64105	-1.91099	4.66122	-1.64125	-1.91082	10.4817	-1.11485	-1.5265	13.6917	0.637978	-1.67862	9.30826	0.39402	-3.31048	-18.7377	-5.14257	-2.00549	-3.19955	17.4338	-0.53091	44.7677	-10.6328	81.3024	71.9399	12.2594	5.79925	-39.5079	-6.88862	3.1515	-3.3592	1.08947	19.3147	50.1884	9.42195	78.8239	62.6906	-8.14368	4.53588	-25.4177	-1.3171	4.86905	28.4734	0.296945	1.75974	34.0559	18.9393
218	-2.65802	-4.86561	23.6086	-1.62663	-1.86878	4.63614	-1.62682	-1.86861	10.4566	-1.10647	-1.49413	13.6731	0.630291	-1.74149	9.30041	0.351717	-3.42027	-18.751	-5.05202	-1.92472	-3.51537	16.5814	-0.258049	45.6002	-9.33535	82.5503	70.8394	13.1532	6.20985	-40.5239	-6.85851	3.15305	-3.33873	1.02642	19.4001	50.1369	9.09567	78.6	62.3146	-7.88197	4.49102	-25.6172	-1.3681	4.8827	28.493	0.328762	1.86255	34.1824	19.0032
220	-2.65517	-4.78576	23.5443	-1.61711	-1.83465	4.60797	-1.6173	-1.83448	10.4284	-1.10127	-1.4681	13.6522	0.608317	-1.78146	9.30416	0.294275	-3.48236	-18.7428	-5.02014	-1.88874	-3.73335	15.8969	-0.266898	46.1409	-8.37637	83.4444	70.064	13.92	6.58943	-41.1608	-6.83282	3.15897	-3.32606	0.961733	19.3153	50.0382	8.73067	78.4375	62.0258	-7.60944	4.46095	-25.8396	-1.40288	4.87991	28.5162	0.345568	1.88973	34.2595	19.0638
222	-2.64993	-4.73383	23.484	-1.60928	-1.8129	4.58153	-1.60947	-1.81274	10.402	-1.09661	-1.45143	13.6324	0.570563	-1.79592	9.30644	0.21985	-3.49141	-18.7372	-5.00226	-1.89766	-3.83044	15.4246	-0.526178	46.4177	-7.9099	84.0426	69.5063	14.4628	6.90487	-41.4039	-6.83551	3.16581	-3.31529	0.877361	19.1512	49.9012	8.45859	78.3661	61.8505	-7.36294	4.4485	-26.0521	-1.42392	4.86807	28.5501	0.34917	1.8085	34.2985	19.0741
224	-2.63376	-4.72171	23.4508	-1.60075	-1.8094	4.56704	-1.60093	-1.80923	10.3875	-1.09039	-1.44833	13.6216	0.522893	-1.79625	9.27781	0.133113	-3.47057	-18.7891	-4.96039	-1.80109	-3.94606	15.0861	-0.703539	46.5407	-7.60534	84.6908	69.1641	15.3418	7.00474	-41.6987	-6.90054	3.14065	-3.35726	0.797991	19.117	49.8225	8.44651	78.3338	61.8505	-7.211	4.47619	-26.1691	-1.46091	4.86781	28.6131	0.386478	1.84396	34.3676	19.0332
226	-2.61989	-4.72027	23.4336	-1.59439	-1.81022	4.55959	-1.59458	-1.81005	10.38	-1.08556	-1.44859	13.616	0.49115	-1.7995	9.27009	0.0742886	-3.46214	-18.8026	-4.91814	-1.71281	-4.02352	14.8946	-0.683767	46.571	-7.33447	84.9272	68.9871	16.019	7.09134	-41.9556	-6.97977	3.099	-3.37297	0.691737	18.9984	49.7872	8.43669	78.4377	61.8431	-7.11283	4.51006	-26.1772	-1.49823	4.88316	28.6741	0.401606	1.84217	34.4468	19.0198
228	-2.60644	-4.72353	23.4244	-1.58875	-1.81299	4.55569	-1.58893	-1.81283	10.3761	-1.08116	-1.45034	13.6131	0.470939	-1.80634	9.29415	0.0354406	-3.46537	-18.7572	-4.87591	-1.64788	-4.06847	14.82	-0.515921	46.5587	-7.10185	84.7794	68.9161	16.422	7.20193	-42.1457	-7.06302	3.04499	-3.3605	0.553511	18.802	49.7716	8.41601	78.6481	61.8085	-7.04867	4.54549	-26.104	-1.53633	4.9079	28.7248	0.391887	1.79575	34.5342	19.0492
230	-2.57255	-4.73893	23.3987	-1.57518	-1.82314	4.54468	-1.57536	-1.82298	10.3651	-1.07037	-1.45715	13.6048	0.411294	-1.7988	9.34668	-0.0672358	-3.42503	-18.6583	-4.81726	-1.56657	-4.13925	14.75	-0.584873	46.608	-7.1351	84.7845	68.7895	16.7703	7.27193	-42.1982	-7.15728	2.98354	-3.38958	0.385295	18.7536	49.6677	8.59919	78.7573	61.8686	-6.9674	4.60098	-26.0897	-1.59089	4.90145	28.7589	0.40181	1.81536	34.6325	19.1109
232	-2.53466	-4.75531	23.3762	-1.55998	-1.83408	4.53512	-1.56017	-1.83392	10.3556	-1.05833	-1.46445	13.5976	0.367494	-1.78588	9.39923	-0.138991	-3.38217	-18.56	-4.75288	-1.48562	-4.22594	14.688	-0.613416	46.7122	-7.13479	84.7334	68.6834	16.8619	7.34581	-42.1568	-7.25654	2.91075	-3.43167	0.238046	18.713	49.6171	8.75792	78.8312	61.899	-6.92388	4.64468	-26.0408	-1.64229	4.93317	28.8013	0.39737	1.79726	34.7421	19.129
234	-2.49799	-4.76846	23.3597	-1.54507	-1.84344	4.52823	-1.54526	-1.84328	10.3487	-1.04659	-1.47059	13.5925	0.343727	-1.76974	9.44672	-0.173383	-3.34253	-18.4715	-4.68453	-1.41673	-4.32388	14.6246	-0.550815	46.8616	-7.0407	84.6129	68.5967	16.7398	7.42705	-42.0624	-7.3516	2.8363	-3.47593	0.122047	18.6536	49.6266	8.85007	78.8782	61.8839	-6.91579	4.67327	-25.9559	-1.68709	5.00497	28.8552	0.37899	1.73727	34.8611	19.1022
236	-2.46797	-4.77117	23.3434	-1.53207	-1.84761	4.52142	-1.53226	-1.84745	10.3419	-1.03659	-1.47295	13.5874	0.303085	-1.75213	9.50137	-0.237376	-3.29275	-18.3695	-4.60523	-1.39921	-4.41287	14.5347	-0.401574	46.9967	-6.87686	84.4971	68.4639	16.8348	7.47491	-42.056	-7.40907	2.80451	-3.49678	0.024483	18.5796	49.5882	8.91223	78.8938	61.8721	-6.88355	4.70203	-25.9033	-1.73074	5.05869	28.9091	0.378419	1.71323	34.9879	19.1113
238	-2.44441	-4.7798	23.3298	-1.52247	-1.85372	4.51565	-1.52266	-1.85356	10.3361	-1.02904	-1.47697	13.583	0.274457	-1.73112	9.55079	-0.278368	-3.24221	-18.2775	-4.55073	-1.37513	-4.52306	14.4574	-0.354282	47.1933	-6.78151	84.519	68.3636	16.5623	7.58915	-41.9789	-7.46514	2.77064	-3.52593	-0.0683041	18.5455	49.5581	9.00466	78.8926	61.8831	-6.85239	4.74231	-25.86	-1.76858	5.10798	28.9572	0.382197	1.68663	35.0793	19.1063
240	-2.42697	-4.79586	23.3187	-1.51628	-1.86247	4.51088	-1.51647	-1.86231	10.3313	-1.02387	-1.48316	13.5794	0.259917	-1.70813	9.59237	-0.29332	-3.19441	-18.2004	-4.51848	-1.33875	-4.64819	14.4149	-0.430127	47.4861	-6.83132	84.3797	68.3163	15.6368	7.82156	-41.7278	-7.5281	2.72936	-3.56568	-0.150115	18.5377	49.5537	9.10755	78.8948	61.9091	-6.8379	4.79195	-25.8139	-1.79781	5.15845	28.9965	0.384984	1.65451	35.1322	19.0912
242	-2.41463	-4.80884	23.3081	-1.51202	-1.86939	4.50629	-1.51222	-1.86923	10.3267	-1.02026	-1.48809	13.576	0.243191	-1.69228	9.62839	-0.315549	-3.1585	-18.1335	-4.47097	-1.31525	-4.72849	14.4454	-0.524583	47.9128	-7.16399	82.7323	68.3581	13.5201	8.26347	-41.1573	-7.59849	2.70268	-3.59856	-0.177577	18.4152	49.6123	9.04781	78.9889	61.894	-6.89774	4.82838	-25.7208	-1.8107	5.23369	29.0253	0.373275	1.63397	35.1827	19.1269
244	-2.399	-4.82314	23.3006	-1.50649	-1.87717	4.50312	-1.50668	-1.87702	10.3236	-1.01564	-1.49359	13.5736	0.225983	-1.67023	9.65195	-0.336201	-3.11117	-18.0898	-4.37146	-1.3409	-4.83073	14.59	-0.600054	48.5973	-7.70013	80.387	68.3456	10.1839	8.81529	-40.0586	-7.6651	2.66828	-3.60962	-0.191896	18.4408	49.6441	9.08685	78.9806	61.8486	-6.91956	4.85923	-25.6604	-1.81697	5.27824	29.035	0.364822	1.62235	35.2035	19.1527
246	-2.38271	-4.84087	23.2917	-1.50098	-1.88653	4.49935	-1.50117	-1.88638	10.3198	-1.01095	-1.50027	13.5707	0.209898	-1.6361	9.67031	-0.349588	-3.04254	-18.0561	-4.21455	-1.41576	-4.96181	14.8282	-0.643532	49.5291	-8.42298	77.512	68.1753	6.09037	9.31716	-38.6085	-7.72815	2.62033	-3.61391	-0.191057	18.5831	49.64	9.20026	78.8444	61.7775	-6.88675	4.89056	-25.6463	-1.8231	5.29546	29.0263	0.360791	1.61239	35.2009	19.1649
248	-2.3825	-4.87311	23.2571	-1.50361	-1.90084	4.48382	-1.5038	-1.90069	10.3043	-1.01202	-1.51117	13.559	0.195039	-1.57522	9.71775	-0.348267	-2.92634	-17.9689	-4.00819	-1.5038	-5.10541	15.0618	-0.704269	50.6236	-9.53881	73.7239	67.5245	3.1002	9.51418	-37.2524	-7.80497	2.55107	-3.70481	-0.114003	18.4564	49.6706	9.02611	78.6652	61.6916	-6.85305	4.9473	-25.6514	-1.84629	5.36054	29.0079	0.347349	1.57124	35.2226	19.2065
250	-2.40732	-4.8781	23.2376	-1.51473	-1.90078	4.47481	-1.51492	-1.90062	10.2952	-1.02031	-1.51179	13.5522	0.224621	-1.52232	9.78368	-0.270059	-2.84427	-17.848	-3.84344	-1.58018	-5.15193	15.1508	-0.505317	51.3683	-9.95999	71.5736	66.857	1.47649	9.64539	-36.4098	-7.85604	2.50344	-3.74098	-0.0840817	18.2553	49.6084	8.82357	78.473	61.6159	-6.75375	4.9777	-25.692	-1.8725	5.40176	29.0019	0.338505	1.54272	35.2486	19.2492
252	-2.45365	-4.85737	23.236	-1.53296	-1.88731	4.47352	-1.53316	-1.88715	10.294	-1.03475	-1.5028	13.5513	0.292205	-1.48131	9.86405	-0.128367	-2.8004	-17.7008	-3.74021	-1.62544	-5.1099	15.0733	-0.0949234	51.6821	-9.62261	71.3802	66.2594	1.29245	9.73873	-36.0538	-7.88766	2.47182	-3.71335	-0.104719	18.0299	49.4451	8.62776	78.2637	61.577	-6.58188	4.9806	-25.7794	-1.8983	5.40573	29.013	0.339903	1.53597	35.2769	19.2814
254	-2.50175	-4.86116	23.2217	-1.55418	-1.88447	4.46649	-1.55438	-1.88431	10.2869	-1.05077	-1.50195	13.546	0.331251	-1.42861	9.95316	-0.032855	-2.7227	-17.5369	-3.67704	-1.59331	-5.1297	14.8995	0.0972116	51.7679	-9.26971	71.8224	65.8149	2.16879	9.56258	-35.9658	-7.97091	2.38057	-3.72407	-0.0485648	17.8138	49.25	8.32421	77.9342	61.6724	-6.354	5.00594	-25.9672	-1.92476	5.37647	29.0333	0.365582	1.54951	35.3127	19.2767
256	-2.5247	-4.85886	23.2122	-1.56389	-1.88133	4.46196	-1.56408	-1.88117	10.2824	-1.0582	-1.50019	13.5426	0.343185	-1.40246	10.0319	0.00177665	-2.68085	-17.3913	-3.65653	-1.53309	-5.15876	14.7335	-0.0215847	51.812	-9.1336	72.6763	65.3776	3.42897	9.30917	-36.1385	-8.03741	2.3187	-3.72105	-0.0756095	17.6694	49.1288	8.13261	77.7857	61.7268	-6.167	5.02508	-26.1092	-1.93792	5.36549	29.0687	0.379432	1.55927	35.3547	19.2709
258	-2.51653	-4.84518	23.2104	-1.559	-1.87615	4.46135	-1.5592	-1.87599	10.2818	-1.05485	-1.49603	13.5421	0.330344	-1.40847	10.0885	-0.0228928	-2.68607	-17.2859	-3.67556	-1.45529	-5.17315	14.6404	-0.360953	51.8294	-9.2147	73.6427	64.9832	4.80429	9.04146	-36.5267	-8.07399	2.29917	-3.69216	-0.201256	17.647	49.0907	8.11455	77.8359	61.7131	-6.04874	5.0333	-26.1748	-1.93622	5.37988	29.1196	0.374221	1.55467	35.4008	19.2785
260	-2.48215	-4.82032	23.2158	-1.54169	-1.86855	4.4643	-1.54188	-1.86839	10.2847	-1.04236	-1.4893	13.5444	0.30959	-1.4371	10.0937	-0.0727953	-2.72862	-17.2754	-3.73246	-1.34459	-5.0983	14.7886	-0.389244	51.6075	-9.16462	73.939	64.9399	6.13575	8.86147	-37.0082	-8.08359	2.29731	-3.62235	-0.358118	17.9199	49.0578	8.3539	77.8483	61.6783	-6.00284	5.03606	-26.1681	-1.92833	5.3863	29.1866	0.360856	1.51819	35.4489	19.339
262	-2.44378	-4.80822	23.2163	-1.52379	-1.86692	4.46513	-1.52399	-1.86677	10.2856	-1.02907	-1.48703	13.5451	0.277703	-1.45228	10.0884	-0.137086	-2.74198	-17.2844	-3.7663	-1.27373	-5.04556	14.8593	-0.417261	51.438	-9.12437	74.2506	64.9176	7.15582	8.70909	-37.4219	-8.11373	2.26925	-3.55693	-0.429044	18.0713	49.0103	8.39572	77.911	61.71	-5.97963	4.99012	-26.2036	-1.90898	5.43409	29.2392	0.314644	1.46768	35.4571	19.3264
264	-2.41211	-4.80923	23.213	-1.51003	-1.87041	4.46411	-1.51022	-1.87026	10.2845	-1.01856	-1.48882	13.5443	0.245513	-1.45092	10.0874	-0.194577	-2.72539	-17.2857	-3.77298	-1.24993	-5.02475	14.814	-0.492736	51.3636	-9.11213	74.6584	64.8589	7.81577	8.58831	-37.7211	-8.16253	2.21552	-3.50045	-0.41392	18.0665	48.9408	8.2211	78.0029	61.81	-5.96185	4.91083	-26.2964	-1.88737	5.51618	29.2775	0.252581	1.41922	35.4382	19.2362
266	-2.40499	-4.799	23.2226	-1.50605	-1.86656	4.46851	-1.50624	-1.86641	10.2889	-1.01583	-1.4857	13.5477	0.258442	-1.46042	10.1109	-0.17494	-2.74824	-17.242	-3.80525	-1.23111	-4.9659	14.8101	-0.585869	51.2692	-9.13179	74.8888	64.8429	8.22554	8.54751	-37.9151	-8.16809	2.1897	-3.42204	-0.445649	18.1968	48.8403	8.22825	77.9711	61.8941	-5.92807	4.90902	-26.3973	-1.90954	5.56255	29.3367	0.271335	1.42544	35.4938	19.1756
268	-2.40804	-4.78841	23.2368	-1.50651	-1.86156	4.4748	-1.5067	-1.8614	10.2952	-1.01649	-1.48197	13.5524	0.280417	-1.47486	10.1405	-0.141022	-2.784	-17.1873	-3.82337	-1.19715	-4.90982	14.8129	-0.57074	51.1813	-9.03966	75.0068	64.8397	8.51277	8.5211	-38.0552	-8.18174	2.1639	-3.35212	-0.483693	18.2992	48.7891	8.25167	77.9723	61.9338	-5.92403	4.89962	-26.4485	-1.9176	5.57029	29.3854	0.291228	1.42632	35.5381	19.1176
270	-2.41662	-4.78178	23.252	-1.50977	-1.85775	4.48145	-1.50996	-1.85759	10.3019	-1.01918	-1.4793	13.5574	0.298125	-1.49171	10.1739	-0.11576	-2.8222	-17.1254	-3.82321	-1.14749	-4.86477	14.818	-0.464808	51.1049	-8.85983	75.0479	64.8391	8.71432	8.49023	-38.1531	-8.21241	2.13316	-3.29446	-0.523755	18.3404	48.7834	8.26861	78.0429	61.9427	-5.95644	4.87108	-26.4411	-1.90546	5.55125	29.4198	0.298407	1.41709	35.5604	19.0606
272	-2.42586	-4.79069	23.2597	-1.51473	-1.8607	4.48473	-1.51492	-1.86054	10.3052	-1.02272	-1.48179	13.5598	0.289122	-1.50296	10.2241	-0.135865	-2.83863	-17.0318	-3.82044	-1.10754	-4.83548	14.8176	-0.474939	51.0575	-8.8457	75.1221	64.816	8.79755	8.44295	-38.1901	-8.25438	2.09797	-3.23732	-0.567267	18.3056	48.7234	8.29998	78.1944	62.02	-6.00853	4.84585	-26.3976	-1.90319	5.57356	29.4525	0.305488	1.43911	35.5965	19.011
274	-2.43328	-4.79426	23.2681	-1.51839	-1.86149	4.48835	-1.51858	-1.86134	10.3088	-1.02543	-1.4826	13.5625	0.274961	-1.51355	10.2477	-0.165544	-2.85159	-16.9876	-3.82384	-1.07108	-4.78246	14.8343	-0.505181	50.9677	-8.84944	75.1677	64.8336	8.90696	8.40327	-38.2198	-8.28167	2.06742	-3.17592	-0.634577	18.2975	48.6497	8.37333	78.3452	62.1194	-6.07604	4.84906	-26.3721	-1.90246	5.55755	29.485	0.324993	1.4481	35.6273	18.9635
276	-2.43687	-4.78849	23.2792	-1.51952	-1.85856	4.49324	-1.51971	-1.85841	10.3137	-1.02646	-1.48046	13.5662	0.259563	-1.52319	10.2402	-0.197696	-2.86223	-17.001	-3.83643	-1.03446	-4.71129	14.8702	-0.51755	50.8442	-8.82006	75.1725	64.8998	9.05436	8.38494	-38.2493	-8.29418	2.04475	-3.11016	-0.713869	18.3302	48.5724	8.46891	78.4657	62.2262	-6.14762	4.87266	-26.3783	-1.90302	5.50997	29.5194	0.35223	1.43636	35.6537	18.9219
278	-2.43227	-4.77646	23.2945	-1.51651	-1.85365	4.50017	-1.5167	-1.85349	10.3206	-1.02453	-1.47659	13.5714	0.239143	-1.52779	10.2242	-0.236894	-2.86158	-17.0301	-3.86266	-0.980557	-4.68307	14.9222	-0.406095	50.7882	-8.65043	75.1099	65.0002	9.12538	8.42746	-38.251	-8.32061	2.0344	-3.04126	-0.729955	18.3514	48.5057	8.46501	78.5249	62.3145	-6.18797	4.85096	-26.4107	-1.90946	5.53638	29.5617	0.35211	1.40955	35.6949	18.9087
280	-2.42304	-4.76687	23.3076	-1.5117	-1.85026	4.50615	-1.51189	-1.85011	10.3266	-1.02115	-1.47377	13.576	0.214709	-1.52368	10.2192	-0.279291	-2.84346	-17.039	-3.87337	-0.951947	-4.68235	14.9239	-0.380865	50.7957	-8.54397	75.1502	65.0353	9.22057	8.4654	-38.2348	-8.34307	2.02589	-2.99948	-0.762699	18.3922	48.4364	8.49738	78.5397	62.412	-6.20505	4.83801	-26.4617	-1.91354	5.55568	29.603	0.353284	1.40208	35.7351	18.8957
282	-2.4129	-4.76421	23.3162	-1.5071	-1.85002	4.5101	-1.50729	-1.84986	10.3305	-1.01773	-1.4733	13.5789	0.188189	-1.51157	10.2324	-0.321567	-2.81004	-17.0142	-3.86607	-0.944184	-4.70027	14.8785	-0.464857	50.8556	-8.53261	75.3039	64.9881	9.3337	8.47917	-38.2034	-8.3619	2.01304	-2.98399	-0.823198	18.4458	48.3705	8.58072	78.529	62.5065	-6.20454	4.84193	-26.5143	-1.91296	5.55867	29.6395	0.357941	1.41147	35.7691	18.8778
284	-2.41334	-4.77688	23.3175	-1.50851	-1.8555	4.51066	-1.5087	-1.85534	10.3311	-1.01847	-1.47748	13.5793	0.166618	-1.49676	10.2722	-0.353192	-2.77401	-16.9402	-3.86191	-0.894312	-4.71059	14.8694	-0.565167	50.9236	-8.56139	75.4512	64.8823	9.34727	8.45656	-38.1537	-8.39285	1.98125	-2.9613	-0.886507	18.4597	48.3494	8.65344	78.554	62.5131	-6.20549	4.84419	-26.5053	-1.9066	5.58162	29.6647	0.346096	1.38648	35.7913	18.8593
286	-2.41866	-4.79778	23.3161	-1.51281	-1.86412	4.50985	-1.513	-1.86397	10.3303	-1.02117	-1.48419	13.5787	0.14475	-1.48842	10.3081	-0.388279	-2.74953	-16.8734	-3.84626	-0.845242	-4.71991	14.8625	-0.568319	50.9496	-8.52004	75.5489	64.8142	9.33482	8.40356	-38.1187	-8.43232	1.94103	-2.93321	-0.935086	18.4624	48.3148	8.70612	78.578	62.5376	-6.20321	4.87498	-26.4971	-1.89653	5.59775	29.6865	0.346714	1.3746	35.8044	18.8492
288	-2.42667	-4.81921	23.3154	-1.51834	-1.87271	4.50935	-1.51853	-1.87256	10.3298	-1.02479	-1.49094	13.5782	0.122573	-1.49005	10.3296	-0.428572	-2.74289	-16.833	-3.82761	-0.810087	-4.71697	14.8644	-0.493319	50.9248	-8.43074	75.598	64.8007	9.30392	8.32992	-38.1055	-8.4727	1.90286	-2.89656	-0.96305	18.4604	48.261	8.73	78.6007	62.5917	-6.20351	4.92258	-26.4989	-1.88507	5.59962	29.7086	0.363493	1.37996	35.8116	18.8492
290	-2.43447	-4.81526	23.3267	-1.52148	-1.87017	4.51428	-1.52167	-1.87001	10.3347	-1.02731	-1.48922	13.5819	0.105388	-1.50715	10.3234	-0.467164	-2.76623	-16.8439	-3.85501	-0.810887	-4.64836	14.9291	-0.567064	50.8723	-8.52937	75.6791	64.8006	9.21365	8.26164	-38.1093	-8.48236	1.90246	-2.83761	-0.967647	18.4487	48.2243	8.69896	78.657	62.6182	-6.23708	4.90854	-26.4887	-1.87908	5.57713	29.7392	0.386401	1.37557	35.8242	18.8571
292	-2.43454	-4.80979	23.3357	-1.52108	-1.86772	4.51828	-1.52127	-1.86756	10.3387	-1.02717	-1.48735	13.585	0.0848522	-1.52136	10.3239	-0.510409	-2.78293	-16.8423	-3.88622	-0.79463	-4.57998	14.9991	-0.578729	50.8024	-8.55904	75.7001	64.8419	9.14151	8.23294	-38.117	-8.49631	1.90074	-2.79175	-0.962091	18.4827	48.1808	8.69854	78.6803	62.661	-6.25188	4.88783	-26.4873	-1.87782	5.56207	29.7694	0.398482	1.3774	35.8362	18.8699
294	-2.4265	-4.80772	23.3392	-1.5174	-1.86756	4.51995	-1.5176	-1.86741	10.3404	-1.02444	-1.48701	13.5862	0.0603559	-1.5282	10.3395	-0.557276	-2.78468	-16.8127	-3.90841	-0.758234	-4.53288	15.051	-0.526663	50.7337	-8.50239	75.6648	64.9091	9.10801	8.24776	-38.1202	-8.52156	1.89158	-2.7671	-0.958874	18.5476	48.1326	8.73402	78.6809	62.7188	-6.24069	4.86874	-26.4936	-1.87984	5.56146	29.7988	0.396349	1.37977	35.8504	18.8846
296	-2.41724	-4.80737	23.3388	-1.51332	-1.8683	4.51993	-1.51352	-1.86814	10.3404	-1.02134	-1.48732	13.5862	0.0367607	-1.52872	10.3689	-0.599478	-2.77548	-16.7578	-3.90805	-0.743594	-4.52984	15.0407	-0.601211	50.7255	-8.53237	75.6687	64.9218	9.1253	8.29014	-38.0968	-8.55612	1.88896	-2.76198	-0.994498	18.5104	48.1108	8.72828	78.7808	62.7495	-6.22578	4.83199	-26.4788	-1.87546	5.57299	29.8341	0.383811	1.34256	35.8827	18.8862
298	-2.40512	-4.80778	23.3324	-1.50801	-1.86968	4.51725	-1.50821	-1.86952	10.3377	-1.01728	-1.48805	13.5842	0.0176176	-1.52425	10.413	-0.631179	-2.75931	-16.6758	-3.89562	-0.727249	-4.54221	15.0241	-0.674337	50.7335	-8.55895	75.6968	64.8994	9.12916	8.30646	-38.0715	-8.58148	1.87607	-2.76369	-1.04709	18.5322	48.0823	8.78195	78.828	62.7639	-6.1979	4.82166	-26.4806	-1.89075	5.58247	29.8698	0.376629	1.31466	35.9266	18.9153
300	-2.39058	-4.80885	23.3215	-1.50166	-1.87161	4.51258	-1.50185	-1.87145	10.333	-1.01239	-1.48912	13.5807	0.00215225	-1.5167	10.4638	-0.654774	-2.73921	-16.5814	-3.87453	-0.706728	-4.55726	15.0149	-0.711888	50.7423	-8.55804	75.7412	64.8557	9.10311	8.28807	-38.0516	-8.59815	1.8521	-2.76197	-1.09983	18.6197	48.0438	8.88003	78.8135	62.7624	-6.16378	4.82982	-26.4987	-1.92448	5.58634	29.9025	0.375058	1.30197	35.9724	18.9839
302	-2.37639	-4.81259	23.3128	-1.49574	-1.87465	4.50892	-1.49593	-1.8745	10.3294	-1.00777	-1.49106	13.578	-0.0170945	-1.5105	10.4914	-0.68627	-2.71982	-16.5299	-3.84783	-0.687599	-4.55532	15.0133	-0.670333	50.7277	-8.48609	75.7678	64.8362	9.0435	8.25843	-38.0423	-8.62975	1.82758	-2.73098	-1.10023	18.6461	48.0156	8.85939	78.8502	62.7383	-6.15999	4.77665	-26.4959	-1.94686	5.58366	29.9243	0.359901	1.27966	35.9889	19.1216
304	-2.35729	-4.80936	23.3116	-1.48708	-1.87508	4.50865	-1.48727	-1.87493	10.3291	-1.00126	-1.49086	13.5778	-0.038013	-1.51262	10.4948	-0.724886	-2.71461	-16.5232	-3.82228	-0.689249	-4.52441	15.0273	-0.680314	50.708	-8.48536	75.823	64.8161	8.98594	8.22647	-38.0445	-8.65679	1.81203	-2.67901	-1.09889	18.69	47.97	8.84864	78.8592	62.7175	-6.14548	4.72244	-26.4958	-1.96432	5.58979	29.9406	0.357127	1.26884	35.9743	19.1579
306	-2.33576	-4.79895	23.3164	-1.47674	-1.87256	4.51114	-1.47693	-1.87241	10.3316	-0.993687	-1.48837	13.5797	-0.057717	-1.52207	10.482	-0.764815	-2.72305	-16.5464	-3.80448	-0.707899	-4.47028	15.0553	-0.75019	50.6864	-8.56072	75.9015	64.7925	8.94201	8.19815	-38.0554	-8.67394	1.80764	-2.61662	-1.10563	18.7466	47.9109	8.85992	78.8402	62.704	-6.12048	4.68142	-26.4993	-1.97746	5.60918	29.9542	0.36653	1.27321	35.9385	19.0905
308	-2.32611	-4.79084	23.3146	-1.47173	-1.86996	4.5105	-1.47193	-1.8698	10.3309	-0.990096	-1.48612	13.5792	-0.0657916	-1.52712	10.4888	-0.781444	-2.72871	-16.5337	-3.81611	-0.702042	-4.43079	15.0899	-0.785997	50.6618	-8.59184	75.9433	64.77	8.91849	8.18108	-38.0608	-8.67753	1.81232	-2.58379	-1.11464	18.7247	47.8839	8.82222	78.8595	62.6838	-6.12356	4.65923	-26.491	-1.98666	5.65251	29.9705	0.359326	1.29669	35.9255	19.0821
310	-2.32496	-4.77934	23.3173	-1.47016	-1.86503	4.51173	-1.47036	-1.86488	10.3322	-0.989218	-1.48234	13.5802	-0.0688326	-1.53099	10.5074	-0.788232	-2.73449	-16.4989	-3.82211	-0.72588	-4.39738	15.0891	-0.794758	50.6297	-8.60057	75.9403	64.7683	8.92046	8.18698	-38.076	-8.66974	1.81982	-2.54289	-1.11888	18.7169	47.8419	8.80505	78.8797	62.6819	-6.13976	4.64072	-26.4729	-1.9903	5.65309	29.9897	0.369217	1.28147	35.9285	19.0996
312	-2.33127	-4.76515	23.3256	-1.47165	-1.85818	4.51542	-1.47184	-1.85803	10.3358	-0.990749	-1.4773	13.583	-0.0675696	-1.53336	10.5378	-0.786359	-2.73951	-16.4425	-3.82149	-0.772921	-4.36233	15.0557	-0.785121	50.5908	-8.58963	75.9084	64.7773	8.94082	8.20994	-38.0939	-8.65236	1.82681	-2.4871	-1.12577	18.7365	47.7832	8.82339	78.8981	62.6899	-6.16029	4.62141	-26.4479	-1.98985	5.6174	30.0083	0.392491	1.23796	35.9439	19.1353
314	-2.34296	-4.75595	23.3349	-1.47597	-1.85298	4.51942	-1.47616	-1.85283	10.3398	-0.9943	-1.47366	13.586	-0.0595399	-1.53124	10.5827	-0.770027	-2.73942	-16.3592	-3.84508	-0.766003	-4.29969	15.0429	-0.800031	50.5556	-8.56294	75.932	64.7362	8.94077	8.21768	-38.0704	-8.62756	1.8262	-2.42148	-1.17605	18.7546	47.7425	8.8776	78.9364	62.6474	-6.16009	4.59626	-26.4271	-1.99484	5.6523	30.0121	0.380287	1.27732	35.9582	19.1692
316	-2.35653	-4.74722	23.3465	-1.48117	-1.8478	4.52441	-1.48136	-1.84765	10.3448	-0.998516	-1.47008	13.5897	-0.0461598	-1.52606	10.6357	-0.74255	-2.73618	-16.261	-3.87259	-0.741814	-4.21997	15.0565	-0.805427	50.5027	-8.53162	75.9399	64.6696	8.97581	8.19745	-38.0486	-8.6136	1.82462	-2.3574	-1.23094	18.7625	47.7084	8.93504	78.9822	62.5984	-6.15414	4.58134	-26.4018	-1.98772	5.63436	30.0082	0.372029	1.29315	35.9661	19.2085
318	-2.37089	-4.73499	23.3607	-1.48641	-1.841	4.53059	-1.4866	-1.84085	10.351	-1.00286	-1.46529	13.5944	-0.0280399	-1.5235	10.6806	-0.707806	-2.73962	-16.178	-3.90605	-0.716636	-4.1079	15.0942	-0.807303	50.4162	-8.50455	75.9409	64.5856	9.01112	8.14995	-38.0293	-8.60996	1.83417	-2.29073	-1.27201	18.7546	47.6765	8.97589	79.0243	62.5483	-6.15098	4.58	-26.3692	-1.97128	5.56572	30.0008	0.372598	1.27468	35.9685	19.25
320	-2.3867	-4.7074	23.3785	-1.49085	-1.82733	4.53838	-1.49104	-1.82717	10.3588	-1.00702	-1.45531	13.6003	-0.00742227	-1.54399	10.6574	-0.679885	-2.78539	-16.221	-3.97277	-0.725913	-3.88715	15.1298	-0.860109	50.2522	-8.50136	76.0411	64.4936	8.83078	8.09407	-37.9667	-8.59827	1.89841	-2.1898	-1.25399	18.7132	47.6424	8.94671	79.0309	62.4783	-6.18639	4.59018	-26.3191	-1.97582	5.5708	30.0028	0.368083	1.27961	35.977	19.2752
322	-2.40006	-4.66897	23.3992	-1.49322	-1.80914	4.54755	-1.49341	-1.80899	10.368	-1.0099	-1.44182	13.6072	0.0237778	-1.58315	10.6104	-0.641437	-2.86933	-16.3081	-4.04335	-0.764277	-3.65054	15.1825	-0.933531	50.0509	-8.53057	76.1397	64.4326	8.69792	8.03854	-37.9474	-8.56471	1.98559	-2.08443	-1.24629	18.7051	47.5786	8.9359	78.9977	62.4104	-6.15669	4.60762	-26.3058	-1.97601	5.5883	29.9979	0.354956	1.25837	35.9811	19.3082
324	-2.40966	-4.62476	23.4206	-1.49339	-1.78878	4.55711	-1.49358	-1.78862	10.3775	-1.01126	-1.42658	13.6145	0.0637142	-1.63179	10.5611	-0.591427	-2.9742	-16.3992	-4.11184	-0.81564	-3.42786	15.2541	-1.00156	49.8393	-8.56461	76.208	64.3976	8.65508	7.98948	-37.9631	-8.51383	2.08008	-1.98531	-1.27021	18.7301	47.4921	8.96358	78.9473	62.3413	-6.05982	4.62248	-26.3198	-1.96771	5.60435	29.9857	0.333883	1.21474	35.9827	19.3476
326	-2.41428	-4.59019	23.433	-1.49223	-1.77317	4.56271	-1.49241	-1.77301	10.3831	-1.01134	-1.41483	13.6187	0.0969341	-1.65509	10.559	-0.541574	-3.03063	-16.4033	-4.18685	-0.814879	-3.24855	15.3417	-0.965849	49.6825	-8.45696	76.2191	64.3336	8.61237	7.96194	-37.8824	-8.47849	2.14788	-1.91354	-1.35067	18.7142	47.4403	9.02519	78.9844	62.2361	-5.98784	4.59704	-26.2611	-1.95813	5.61834	29.98	0.310317	1.20437	36.0022	19.3631
328	-2.41595	-4.56651	23.4494	-1.49085	-1.76256	4.57006	-1.49103	-1.76241	10.3905	-1.01095	-1.4068	13.6243	0.132471	-1.66916	10.5645	-0.483373	-3.07144	-16.3935	-4.24559	-0.800565	-3.09121	15.4093	-1.00427	49.5788	-8.44309	76.2259	64.2161	8.66855	7.92021	-37.8362	-8.45929	2.20347	-1.82228	-1.42244	18.7155	47.3982	9.10659	79.0249	62.1202	-5.93646	4.57695	-26.2085	-1.93718	5.5826	29.9645	0.3003	1.22529	36.005	19.3813
330	-2.41535	-4.55104	23.4709	-1.48931	-1.75573	4.57971	-1.48949	-1.75558	10.4001	-1.01024	-1.40158	13.6316	0.171408	-1.68194	10.5708	-0.418455	-3.11138	-16.3824	-4.28359	-0.793342	-2.94971	15.4445	-1.11219	49.515	-8.51919	76.2385	64.061	8.79965	7.86662	-37.8329	-8.44973	2.25321	-1.70864	-1.47221	18.7465	47.3555	9.19891	79.0435	62.0028	-5.89295	4.56582	-26.181	-1.90526	5.50801	29.939	0.30015	1.26422	35.988	19.4029
332	-2.41358	-4.53052	23.4907	-1.48676	-1.74682	4.58859	-1.48694	-1.74666	10.409	-1.00888	-1.39474	13.6383	0.211572	-1.71395	10.5852	-0.35944	-3.18661	-16.3558	-4.30211	-0.849511	-2.81675	15.426	-1.09041	49.4283	-8.43435	76.2306	63.9676	8.82117	7.85058	-37.7816	-8.41766	2.31157	-1.61078	-1.50838	18.8059	47.2952	9.27889	79.0128	61.897	-5.79263	4.53348	-26.1886	-1.87253	5.48745	29.9195	0.275738	1.259	35.9719	19.4047
334	-2.40738	-4.50418	23.5087	-1.4817	-1.7358	4.59677	-1.48188	-1.73565	10.4172	-1.00578	-1.38618	13.6445	0.250718	-1.75101	10.6002	-0.304411	-3.2705	-16.3279	-4.32676	-0.909075	-2.69657	15.4344	-1.07793	49.3565	-8.35791	76.2866	63.8838	8.80683	7.82038	-37.7458	-8.381	2.37795	-1.49084	-1.5586	18.8897	47.1866	9.38532	78.9526	61.8002	-5.69078	4.50455	-26.197	-1.84266	5.48617	29.8957	0.254047	1.2622	35.9555	19.4109
336	-2.39814	-4.47259	23.525	-1.4748	-1.7228	4.60429	-1.47497	-1.72264	10.4247	-1.0014	-1.37603	13.6502	0.286714	-1.78598	10.6131	-0.254203	-3.34925	-16.3041	-4.36503	-0.956602	-2.58789	15.4828	-1.08214	49.3027	-8.30064	76.3974	63.8032	8.77178	7.77688	-37.7303	-8.3472	2.4499	-1.35367	-1.62345	18.9896	47.0485	9.51568	78.8796	61.7047	-5.60663	4.48099	-26.1935	-1.81461	5.49694	29.8689	0.236227	1.271	35.9411	19.4245
338	-2.39428	-4.44027	23.5403	-1.47016	-1.70897	4.61125	-1.47033	-1.70881	10.4317	-0.998773	-1.3654	13.6555	0.313033	-1.80211	10.6205	-0.213461	-3.38976	-16.2908	-4.42166	-0.983434	-2.48216	15.5471	-1.00333	49.2538	-8.15029	76.4444	63.734	8.71462	7.76782	-37.696	-8.33362	2.51786	-1.25337	-1.67462	19.0854	46.9935	9.62657	78.8383	61.5725	-5.56445	4.44778	-26.1642	-1.77629	5.51472	29.8531	0.201633	1.21949	35.9359	19.4325
340	-2.39326	-4.40951	23.5608	-1.46695	-1.69551	4.62052	-1.46712	-1.69536	10.441	-0.997198	-1.35512	13.6625	0.339359	-1.81056	10.6239	-0.169488	-3.4164	-16.2849	-4.47445	-1.01385	-2.38782	15.5871	-0.953478	49.1904	-8.03481	76.4517	63.7092	8.71394	7.792	-37.6929	-8.31452	2.57472	-1.16182	-1.72538	19.1388	46.95	9.71728	78.8334	61.4697	-5.56666	4.41456	-26.1103	-1.74783	5.53924	29.8408	0.168629	1.19192	35.9344	19.4558
342	-2.39549	-4.3821	23.585	-1.46552	-1.68317	4.63136	-1.46569	-1.68302	10.4518	-0.996888	-1.34579	13.6707	0.364837	-1.81526	10.6248	-0.125488	-3.43588	-16.2836	-4.5188	-1.05039	-2.30547	15.5986	-0.945784	49.1177	-7.96992	76.433	63.7216	8.75497	7.84189	-37.712	-8.28777	2.61949	-1.07261	-1.7776	19.1481	46.8994	9.78664	78.8569	61.4049	-5.59854	4.38756	-26.0458	-1.7298	5.55595	29.8294	0.145256	1.19686	35.9339	19.4967
344	-2.4045	-4.36183	23.6001	-1.46764	-1.67336	4.63804	-1.46781	-1.67321	10.4585	-0.999077	-1.33856	13.6757	0.378183	-1.82289	10.6243	-0.104698	-3.45543	-16.2848	-4.56132	-1.07891	-2.22432	15.6121	-0.936226	49.0767	-7.90298	76.438	63.7064	8.6844	7.88168	-37.6704	-8.26854	2.65777	-0.975514	-1.8329	19.1492	46.8212	9.83868	78.8661	61.3489	-5.59903	4.39073	-26.0263	-1.70451	5.49996	29.8147	0.149901	1.18766	35.9297	19.5494
346	-2.41585	-4.34545	23.6068	-1.47108	-1.66508	4.64094	-1.47126	-1.66493	10.4614	-1.00215	-1.33256	13.6779	0.377177	-1.82942	10.6421	-0.108869	-3.4668	-16.2515	-4.58979	-1.10903	-2.18256	15.6093	-0.885166	49.0555	-7.81719	76.4154	63.694	8.64136	7.93227	-37.6111	-8.25766	2.68645	-0.91485	-1.86663	19.1324	46.7602	9.8589	78.8749	61.2952	-5.57726	4.36592	-26.023	-1.68158	5.46119	29.7966	0.152887	1.18445	35.9221	19.5846
348	-2.42615	-4.33484	23.6069	-1.47457	-1.65946	4.64089	-1.47474	-1.6593	10.4613	-1.00509	-1.32856	13.6779	0.362205	-1.82995	10.6774	-0.135223	-3.46136	-16.1857	-4.60292	-1.13665	-2.17889	15.5943	-0.7909	49.063	-7.71374	76.3891	63.6758	8.62477	7.98981	-37.5426	-8.25612	2.70433	-0.895405	-1.88555	19.1077	46.7177	9.87052	78.8758	61.2441	-5.53361	4.31088	-26.0289	-1.66063	5.4541	29.7757	0.147975	1.18916	35.9108	19.5994
350	-2.42556	-4.34113	23.6081	-1.47492	-1.66225	4.6414	-1.47509	-1.6621	10.4618	-1.00519	-1.33067	13.6783	0.334565	-1.80687	10.7058	-0.174465	-3.4078	-16.1327	-4.60888	-1.13745	-2.17111	15.6026	-0.691531	49.1462	-7.62312	76.51	63.5934	8.49691	8.01908	-37.4631	-8.26552	2.70777	-0.890654	-1.94754	19.1231	46.6459	9.98952	78.8279	61.2132	-5.46561	4.27644	-26.0427	-1.6317	5.45118	29.7531	0.138835	1.19702	35.8954	19.6138
352	-2.4247	-4.35305	23.6114	-1.47572	-1.66751	4.64282	-1.47589	-1.66736	10.4633	-1.00548	-1.33465	13.6793	0.319591	-1.77827	10.7355	-0.188448	-3.34975	-16.0778	-4.59808	-1.1252	-2.16278	15.5976	-0.596392	49.2358	-7.53222	76.6387	63.4962	8.3765	8.05835	-37.384	-8.27986	2.70836	-0.910231	-1.99497	19.1213	46.6204	10.1011	78.765	61.1586	-5.39975	4.23135	-26.0414	-1.60301	5.45252	29.7356	0.127327	1.19577	35.8807	19.6199
354	-2.42456	-4.36746	23.6163	-1.47708	-1.67379	4.64492	-1.47725	-1.67364	10.4653	-1.00613	-1.33942	13.6808	0.319392	-1.75096	10.7593	-0.17647	-3.30037	-16.0341	-4.57103	-1.10476	-2.1624	15.5791	-0.506131	49.3189	-7.44095	76.7337	63.4094	8.2838	8.11465	-37.3084	-8.29983	2.70673	-0.948647	-2.0172	19.0899	46.6347	10.1739	78.7066	61.0976	-5.3478	4.17534	-26.0282	-1.57917	5.45503	29.7249	0.118037	1.18806	35.8666	19.6192
356	-2.41857	-4.38409	23.6177	-1.47607	-1.68161	4.64555	-1.47624	-1.68146	10.466	-1.00492	-1.34522	13.6813	0.314473	-1.73311	10.7443	-0.178045	-3.26597	-16.0623	-4.5337	-1.08244	-2.21245	15.5771	-0.393561	49.4165	-7.34627	76.7547	63.3916	8.19265	8.18337	-37.2346	-8.33756	2.69033	-0.981358	-2.02021	19.0167	46.5871	10.1719	78.7013	61.1509	-5.32469	4.12952	-26.0442	-1.5727	5.45058	29.7195	0.128059	1.20154	35.8445	19.6225
358	-2.41391	-4.39319	23.6222	-1.47495	-1.68601	4.64759	-1.47512	-1.68585	10.468	-1.00382	-1.34843	13.6828	0.31554	-1.73237	10.711	-0.176613	-3.26504	-16.1241	-4.51301	-1.0672	-2.25498	15.5987	-0.35321	49.5067	-7.32547	76.754	63.3902	8.10665	8.24541	-37.1687	-8.36854	2.68345	-1.00062	-2.03199	19.0179	46.5464	10.2258	78.7073	61.2172	-5.33858	4.10131	-26.0531	-1.56705	5.44106	29.7233	0.140091	1.20275	35.829	19.6242
360	-2.41143	-4.39475	23.6299	-1.47408	-1.68688	4.65102	-1.47426	-1.68672	10.4715	-1.00314	-1.34903	13.6854	0.31995	-1.74546	10.6741	-0.175193	-3.29052	-16.1924	-4.51013	-1.05651	-2.28441	15.6421	-0.37471	49.5792	-7.3639	76.7374	63.4016	8.03548	8.29239	-37.1183	-8.39041	2.68793	-1.0136	-2.05795	19.0899	46.5296	10.3388	78.722	61.2757	-5.37741	4.09195	-26.0484	-1.55958	5.43084	29.7343	0.149981	1.18992	35.8213	19.6219
362	-2.40851	-4.39716	23.6346	-1.47308	-1.68818	4.65317	-1.47325	-1.68803	10.4736	-1.00232	-1.34994	13.687	0.310023	-1.75299	10.6751	-0.196338	-3.29984	-16.1902	-4.50168	-1.0297	-2.3363	15.691	-0.316272	49.6084	-7.3184	76.6647	63.4687	8.02375	8.31476	-37.1136	-8.41722	2.69145	-1.06322	-2.09177	19.0934	46.5497	10.3866	78.781	61.3344	-5.38312	4.09573	-26.0351	-1.55635	5.43784	29.741	0.157312	1.18842	35.8128	19.6105
364	-2.40271	-4.41075	23.6381	-1.47188	-1.69465	4.65472	-1.47206	-1.6945	10.4752	-1.00104	-1.3547	13.6881	0.287967	-1.74369	10.6869	-0.231872	-3.27356	-16.1681	-4.48398	-0.996127	-2.38337	15.7241	-0.269048	49.6485	-7.27823	76.6464	63.5028	8.00541	8.3039	-37.1013	-8.45106	2.67149	-1.11699	-2.12025	19.1087	46.58	10.4338	78.8073	61.3845	-5.3807	4.11094	-26.0236	-1.54996	5.44329	29.748	0.162392	1.18079	35.8041	19.5948
366	-2.39336	-4.43353	23.6418	-1.47002	-1.70547	4.65638	-1.4702	-1.70532	10.4768	-0.999018	-1.36268	13.6893	0.257683	-1.72011	10.7007	-0.276071	-3.21795	-16.1422	-4.45957	-0.959078	-2.41886	15.7427	-0.24448	49.7088	-7.25236	76.6905	63.491	7.97044	8.26707	-37.0744	-8.48926	2.63171	-1.16256	-2.14425	19.1518	46.6134	10.4969	78.7961	61.4174	-5.3748	4.12935	-26.0131	-1.54023	5.44624	29.7555	0.164797	1.16717	35.7932	19.5796
368	-2.38018	-4.44534	23.6515	-1.46549	-1.71183	4.66082	-1.46566	-1.71168	10.4813	-0.995263	-1.36717	13.6926	0.233504	-1.70636	10.7056	-0.313697	-3.18271	-16.1328	-4.44573	-0.923293	-2.43852	15.7785	-0.217608	49.7761	-7.20509	76.7199	63.4639	7.94733	8.24205	-37.0587	-8.51623	2.61173	-1.17617	-2.18634	19.2247	46.6509	10.595	78.8044	61.4018	-5.36606	4.12394	-25.9882	-1.53394	5.46473	29.761	0.160576	1.16302	35.7732	19.5819
370	-2.36667	-4.45536	23.6624	-1.46065	-1.71744	4.6658	-1.46083	-1.71729	10.4862	-0.991331	-1.37107	13.6964	0.217391	-1.69874	10.7049	-0.339531	-3.16201	-16.1339	-4.43771	-0.892664	-2.45499	15.8186	-0.166713	49.8244	-7.13759	76.7379	63.4616	7.89838	8.22071	-37.0422	-8.54217	2.59705	-1.19103	-2.21191	19.3101	46.6747	10.6926	78.8131	61.3958	-5.35643	4.09429	-25.9597	-1.52509	5.4615	29.767	0.165745	1.15988	35.7508	19.5758
372	-2.35437	-4.46504	23.6725	-1.4563	-1.72279	4.67042	-1.45648	-1.72264	10.4909	-0.987774	-1.3748	13.6998	0.209098	-1.69637	10.6994	-0.353618	-3.15414	-16.144	-4.43095	-0.872771	-2.47415	15.8502	-0.098574	49.8586	-7.06077	76.746	63.4786	7.82986	8.20465	-37.0227	-8.56831	2.58398	-1.21109	-2.21732	19.386	46.6828	10.7699	78.8303	61.408	-5.34925	4.04335	-25.9301	-1.51445	5.43911	29.7741	0.179058	1.1579	35.7289	19.5604
374	-2.34648	-4.47196	23.6786	-1.45358	-1.72653	4.67318	-1.45376	-1.72638	10.4936	-0.985525	-1.37744	13.7019	0.204506	-1.6966	10.6895	-0.362245	-3.15255	-16.1624	-4.40896	-0.885488	-2.50924	15.826	-0.0678044	49.931	-7.02024	76.7596	63.4422	7.8053	8.2012	-37.0042	-8.59016	2.56769	-1.21999	-2.21906	19.371	46.6909	10.7648	78.9039	61.4108	-5.35752	3.98574	-25.8985	-1.50937	5.44766	29.7818	0.176964	1.16783	35.7115	19.5571
376	-2.33534	-4.48587	23.682	-1.45008	-1.73366	4.6748	-1.45026	-1.73351	10.4952	-0.982494	-1.38256	13.7031	0.196331	-1.69536	10.6807	-0.376679	-3.14675	-16.1786	-4.3871	-0.889747	-2.53571	15.8034	-0.0399455	49.9968	-7.00239	76.7636	63.4058	7.77942	8.21425	-36.9749	-8.61397	2.54774	-1.22704	-2.22807	19.3887	46.6695	10.8272	78.9781	61.4401	-5.36116	3.92343	-25.874	-1.51306	5.44327	29.7934	0.185093	1.16365	35.7006	19.5547
378	-2.31974	-4.50763	23.6838	-1.44538	-1.74465	4.67573	-1.44556	-1.7445	10.4962	-0.978329	-1.3905	13.7037	0.184338	-1.69258	10.6718	-0.397349	-3.13654	-16.1949	-4.36386	-0.876993	-2.55322	15.7894	-0.00905744	50.0507	-6.9912	76.7611	63.3804	7.7433	8.23757	-36.9334	-8.6447	2.52321	-1.23381	-2.24566	19.4485	46.6231	10.9598	79.0406	61.4988	-5.35638	3.86895	-25.8611	-1.52382	5.43087	29.8093	0.200113	1.14175	35.6947	19.5525
380	-2.30295	-4.53122	23.6892	-1.44036	-1.75653	4.67823	-1.44054	-1.75638	10.4987	-0.973883	-1.39909	13.7056	0.17723	-1.69359	10.6527	-0.411065	-3.13523	-16.2302	-4.31773	-0.850289	-2.58251	15.7592	0.0214001	50.1134	-6.9263	76.7797	63.3612	7.69691	8.23879	-36.8858	-8.69787	2.48822	-1.23129	-2.27056	19.4668	46.5984	11.0291	79.102	61.5631	-5.34651	3.8702	-25.8666	-1.52909	5.47685	29.8284	0.179117	1.11253	35.6853	19.5566
382	-2.28184	-4.55617	23.681	-1.43347	-1.76951	4.67475	-1.43365	-1.76936	10.4952	-0.96795	-1.4084	13.7029	0.163408	-1.69111	10.6283	-0.435523	-3.12469	-16.2752	-4.26934	-0.832453	-2.62996	15.7225	0.0503047	50.1662	-6.86039	76.7889	63.3612	7.66379	8.25039	-36.8204	-8.75322	2.46794	-1.27563	-2.25431	19.4814	46.5825	11.0607	79.1212	61.654	-5.33757	3.88101	-25.893	-1.54383	5.50183	29.8563	0.17968	1.07968	35.6822	19.5633
384	-2.25695	-4.57888	23.6633	-1.42462	-1.78193	4.66716	-1.42481	-1.78178	10.4876	-0.960573	-1.41718	13.6972	0.146101	-1.6873	10.5917	-0.465977	-3.11019	-16.3428	-4.22815	-0.831661	-2.68225	15.6819	0.05677	50.1981	-6.81796	76.8027	63.3904	7.64079	8.27387	-36.7484	-8.80398	2.46266	-1.34713	-2.20359	19.5065	46.557	11.0707	79.1046	61.7734	-5.32885	3.8911	-25.9341	-1.56761	5.49594	29.8917	0.206325	1.05215	35.6815	19.5686
386	-2.23159	-4.58638	23.6714	-1.41435	-1.7876	4.67107	-1.41454	-1.78745	10.4915	-0.952566	-1.42081	13.7001	0.14961	-1.6985	10.503	-0.466558	-3.1316	-16.5075	-4.21231	-0.857021	-2.67318	15.6379	-0.0616331	50.1759	-6.86781	76.9152	63.4857	7.59605	8.28248	-36.7305	-8.84491	2.4442	-1.30109	-2.19543	19.577	46.4452	11.1143	79.1206	61.92	-5.30924	3.90379	-25.9633	-1.5865	5.48985	29.9222	0.225439	1.06935	35.6553	19.5602
388	-2.21292	-4.58587	23.6814	-1.40625	-1.78912	4.67576	-1.40643	-1.78897	10.4962	-0.946428	-1.42146	13.7036	0.157878	-1.71253	10.4331	-0.459358	-3.16025	-16.6372	-4.21327	-0.894694	-2.65821	15.5992	-0.119701	50.1702	-6.85483	77.0136	63.5699	7.5097	8.30883	-36.7001	-8.86416	2.44425	-1.25597	-2.2006	19.6422	46.3479	11.1653	79.1403	62.0383	-5.29227	3.90622	-25.9842	-1.59605	5.50502	29.957	0.228955	1.04721	35.6375	19.5449
390	-2.20263	-4.58303	23.6896	-1.40156	-1.78882	4.67954	-1.40175	-1.78867	10.5	-0.942952	-1.42095	13.7065	0.169169	-1.72418	10.3977	-0.444882	-3.18606	-16.7029	-4.22497	-0.929166	-2.64994	15.5741	-0.100535	50.1908	-6.7761	77.0683	63.6252	7.39779	8.35206	-36.651	-8.86853	2.45694	-1.23481	-2.21388	19.6938	46.2874	11.2223	79.1627	62.1215	-5.28111	3.89937	-25.9943	-1.59913	5.53671	29.9941	0.221302	0.99031	35.6333	19.5277
392	-2.20019	-4.59353	23.7029	-1.40163	-1.79356	4.68544	-1.40181	-1.79341	10.5059	-0.942739	-1.42449	13.7109	0.194112	-1.72189	10.3886	-0.399078	-3.19273	-16.7203	-4.23557	-0.911935	-2.645	15.595	-0.120652	50.2052	-6.78257	77.0669	63.6585	7.34729	8.37669	-36.6222	-8.89623	2.43	-1.22315	-2.23624	19.7528	46.2534	11.3087	79.196	62.2084	-5.27239	3.90586	-25.9819	-1.61626	5.54002	30.0192	0.235058	1.00694	35.6351	19.5192
394	-2.19969	-4.6145	23.71	-1.40349	-1.80272	4.68853	-1.40368	-1.80257	10.509	-0.943604	-1.43144	13.7132	0.204433	-1.72089	10.4078	-0.379558	-3.19547	-16.6849	-4.21477	-0.873122	-2.66935	15.584	-0.123984	50.2278	-6.75799	77.0176	63.6667	7.33217	8.41203	-36.5851	-8.94228	2.38606	-1.23189	-2.24909	19.7686	46.2626	11.3492	79.2876	62.2523	-5.28583	3.88435	-25.9627	-1.62339	5.52315	30.0309	0.247535	1.00655	35.6188	19.5297
396	-2.19692	-4.64305	23.7095	-1.40502	-1.81545	4.68821	-1.4052	-1.81531	10.5086	-0.943993	-1.44106	13.7129	0.193693	-1.72401	10.4429	-0.399463	-3.19657	-16.6193	-4.16428	-0.824007	-2.7188	15.5485	-0.109592	50.2605	-6.70614	76.9405	63.6522	7.3335	8.44942	-36.5398	-9.00126	2.3314	-1.25407	-2.24948	19.761	46.2959	11.3522	79.4105	62.261	-5.31648	3.8397	-25.9431	-1.62045	5.50467	30.0321	0.251262	0.979932	35.5832	19.5567
398	-2.17982	-4.67045	23.7057	-1.40015	-1.82908	4.68666	-1.40034	-1.82894	10.5071	-0.939544	-1.45097	13.7117	0.161577	-1.72957	10.4459	-0.459777	-3.19267	-16.6131	-4.12025	-0.781975	-2.75347	15.5971	-0.122421	50.3095	-6.75664	76.9138	63.619	7.2815	8.42685	-36.5125	-9.05339	2.26962	-1.2494	-2.24686	19.8703	46.2551	11.4405	79.3969	62.31	-5.32199	3.83437	-25.9299	-1.63163	5.56573	30.0387	0.233208	0.968837	35.5544	19.5855
400	-2.16561	-4.68746	23.7013	-1.39554	-1.8379	4.68484	-1.39573	-1.83776	10.5053	-0.935567	-1.4573	13.7103	0.133267	-1.72828	10.4311	-0.510666	-3.17798	-16.6399	-4.10038	-0.752677	-2.76792	15.6624	-0.101459	50.3144	-6.76773	76.8705	63.6118	7.26823	8.38672	-36.4833	-9.09244	2.22915	-1.2549	-2.22808	19.9611	46.2241	11.468	79.3978	62.3601	-5.33558	3.82178	-25.94	-1.63457	5.60977	30.0474	0.215364	0.966784	35.5025	19.5756
402	-2.15748	-4.69279	23.698	-1.39247	-1.84103	4.68345	-1.39266	-1.84089	10.5039	-0.933081	-1.45947	13.7092	0.116351	-1.71903	10.4064	-0.537766	-3.15383	-16.6857	-4.10337	-0.734749	-2.76184	15.7253	-0.0481596	50.2696	-6.71511	76.8103	63.6354	7.29715	8.34309	-36.4488	-9.11786	2.21208	-1.27318	-2.20393	20.0338	46.2137	11.451	79.4289	62.4005	-5.36129	3.79961	-25.9664	-1.62656	5.61507	30.0559	0.206306	0.97529	35.4251	19.5215
404	-2.15199	-4.69047	23.7015	-1.38988	-1.84053	4.68508	-1.39007	-1.84038	10.5055	-0.931183	-1.45893	13.7105	0.116725	-1.7069	10.3906	-0.532186	-3.13202	-16.7153	-4.10352	-0.713825	-2.73852	15.7731	-0.012932	50.2079	-6.6225	76.7811	63.6689	7.29606	8.31455	-36.4155	-9.13454	2.19952	-1.27914	-2.2319	20.223	46.1918	11.6004	79.4144	62.4218	-5.38641	3.80107	-25.9608	-1.61498	5.57886	30.0542	0.221161	1.00412	35.3308	19.4381
406	-2.1473	-4.69431	23.6941	-1.38814	-1.8427	4.68186	-1.38833	-1.84256	10.5023	-0.929736	-1.46046	13.708	0.1119	-1.69336	10.3951	-0.534908	-3.10551	-16.7072	-4.08504	-0.6935	-2.74151	15.7701	-0.0592595	50.1684	-6.56284	76.8206	63.662	7.28916	8.29384	-36.3594	-9.15946	2.171	-1.29483	-2.26661	20.4089	46.1702	11.7585	79.4012	62.4116	-5.41532	3.79836	-25.9513	-1.61067	5.55167	30.0562	0.235719	1.0334	35.2695	19.3807
408	-2.14289	-4.70509	23.6738	-1.38705	-1.84795	4.67284	-1.38724	-1.8478	10.4933	-0.928584	-1.46434	13.7013	0.0977813	-1.68098	10.4171	-0.554502	-3.07712	-16.6663	-4.04849	-0.677191	-2.7798	15.7201	-0.167597	50.158	-6.53759	76.9048	63.6151	7.28754	8.28394	-36.2854	-9.1934	2.12802	-1.32701	-2.29835	20.5593	46.155	11.8867	79.405	62.372	-5.44724	3.7849	-25.9436	-1.61313	5.54684	30.0639	0.241944	1.0496	35.2491	19.3579
410	-2.14013	-4.71063	23.6468	-1.38612	-1.85079	4.66088	-1.38631	-1.85065	10.4813	-0.927679	-1.46643	13.6923	0.0825106	-1.67836	10.435	-0.580515	-3.06583	-16.6327	-4.01273	-0.680039	-2.85092	15.6716	-0.180293	50.162	-6.46305	76.8882	63.5774	7.32303	8.29839	-36.2345	-9.22098	2.10161	-1.39092	-2.32717	20.6473	46.1684	11.9638	79.4584	62.3179	-5.47966	3.75438	-25.9345	-1.60739	5.56543	30.071	0.228459	1.01206	35.2514	19.3446
412	-2.13241	-4.71407	23.6298	-1.38292	-1.85313	4.65343	-1.38311	-1.85299	10.4739	-0.92512	-1.46801	13.6867	0.0550524	-1.67578	10.4336	-0.628994	-3.04925	-16.635	-3.99667	-0.67466	-2.89587	15.6515	-0.203236	50.1554	-6.42778	76.8514	63.5786	7.36071	8.34597	-36.2057	-9.24564	2.07716	-1.42918	-2.35577	20.7549	46.157	12.0513	79.4773	62.2956	-5.4998	3.74042	-25.9316	-1.60169	5.59542	30.0776	0.21872	0.987019	35.2495	19.332
414	-2.11963	-4.71577	23.6262	-1.37747	-1.85513	4.65199	-1.37766	-1.85499	10.4724	-0.92092	-1.46919	13.6856	0.0188053	-1.66972	10.4105	-0.692309	-3.02243	-16.6774	-4.00157	-0.660862	-2.9044	15.6594	-0.247777	50.1355	-6.43467	76.8128	63.6181	7.3942	8.41697	-36.1934	-9.26683	2.05232	-1.43283	-2.3916	20.8585	46.1259	12.1212	79.4624	62.2993	-5.49259	3.75239	-25.9464	-1.5974	5.62582	30.0826	0.217843	0.98513	35.2362	19.3201
416	-2.10753	-4.71599	23.6329	-1.37227	-1.85635	4.65513	-1.37246	-1.85621	10.4756	-0.916972	-1.46979	13.688	-0.00252999	-1.65411	10.3698	-0.724939	-2.98474	-16.7529	-4.01268	-0.664377	-2.89773	15.6601	-0.270637	50.1271	-6.4171	76.7822	63.6562	7.43311	8.46477	-36.1714	-9.28035	2.02857	-1.42437	-2.46976	20.7514	46.156	11.9744	79.5104	62.2551	-5.40245	3.80138	-26.0259	-1.59265	5.62151	30.0824	0.223813	0.986961	35.2107	19.3244
418	-2.09852	-4.71276	23.6337	-1.36804	-1.85581	4.6556	-1.36823	-1.85566	10.476	-0.913837	-1.46913	13.6883	-0.0183875	-1.63929	10.3537	-0.747467	-2.951	-16.7828	-4.01363	-0.6762	-2.88164	15.6476	-0.292473	50.075	-6.38045	76.7551	63.7056	7.46126	8.49782	-36.1449	-9.29274	2.00525	-1.40313	-2.526	20.726	46.1646	11.8817	79.5215	62.1942	-5.32458	3.8223	-26.0842	-1.59252	5.62704	30.0843	0.230599	0.979374	35.1948	19.3271
420	-2.09135	-4.70723	23.6267	-1.36431	-1.85412	4.65261	-1.3645	-1.85398	10.473	-0.911137	-1.46765	13.6861	-0.0315454	-1.62729	10.365	-0.765745	-2.92367	-16.7619	-4.0022	-0.6932	-2.86277	15.6272	-0.31204	49.9907	-6.33108	76.7435	63.7528	7.46986	8.50936	-36.1161	-9.30435	1.9818	-1.37403	-2.55069	20.8113	46.1389	11.8751	79.4739	62.1297	-5.26622	3.81585	-26.1154	-1.59636	5.64746	30.0878	0.235722	0.965264	35.1881	19.3277
422	-2.07708	-4.70453	23.6237	-1.35779	-1.85433	4.65148	-1.35798	-1.85419	10.4719	-0.906247	-1.46743	13.6853	-0.0463491	-1.61599	10.3682	-0.787475	-2.89685	-16.7559	-3.99254	-0.711863	-2.85674	15.6377	-0.307792	49.9782	-6.30536	76.8001	63.7339	7.44063	8.46762	-36.0963	-9.30714	1.95749	-1.3524	-2.56864	20.8427	46.1003	11.8192	79.3598	62.0928	-5.15002	3.85924	-26.1889	-1.5964	5.66091	30.0821	0.23515	0.979101	35.1641	19.3451
424	-2.0625	-4.71083	23.6143	-1.35194	-1.85854	4.64745	-1.35213	-1.8584	10.4679	-0.901609	-1.47024	13.6823	-0.0633742	-1.60534	10.3816	-0.813283	-2.87031	-16.7309	-3.96028	-0.714308	-2.86207	15.6305	-0.293441	49.9584	-6.24025	76.8842	63.708	7.3824	8.41141	-36.0543	-9.32379	1.92574	-1.33993	-2.57157	20.8715	46.0752	11.7837	79.2813	62.0438	-5.08017	3.8731	-26.2261	-1.59591	5.67352	30.0781	0.236797	0.963844	35.1497	19.3504
426	-2.05011	-4.72317	23.5987	-1.34757	-1.86521	4.64065	-1.34776	-1.86507	10.4611	-0.897919	-1.47498	13.6771	-0.0801122	-1.59695	10.4026	-0.839399	-2.84802	-16.6918	-3.91203	-0.703769	-2.87328	15.6068	-0.278984	49.9187	-6.14801	76.9694	63.6875	7.30893	8.35928	-35.9942	-9.35357	1.89118	-1.33239	-2.56477	20.9016	46.0599	11.7794	79.2575	61.9836	-5.07393	3.85248	-26.2136	-1.59573	5.69061	30.0749	0.24093	0.923353	35.1413	19.3461
428	-2.04392	-4.72221	23.5862	-1.34465	-1.86545	4.6352	-1.34484	-1.86531	10.4556	-0.895703	-1.475	13.6731	-0.0854083	-1.59875	10.4129	-0.849521	-2.84903	-16.6727	-3.8992	-0.71036	-2.86824	15.6236	-0.291491	49.8757	-6.14211	76.9821	63.6637	7.26964	8.34646	-35.9665	-9.37195	1.88029	-1.31089	-2.57688	20.9184	46.0078	11.8004	79.2558	61.9509	-5.10139	3.85332	-26.1654	-1.59787	5.73667	30.0583	0.239077	0.929309	35.1007	19.3713
430	-2.04116	-4.71881	23.5824	-1.34308	-1.86425	4.63353	-1.34328	-1.86412	10.454	-0.894598	-1.47402	13.6718	-0.0839271	-1.59842	10.3862	-0.847272	-2.8489	-16.7223	-3.88698	-0.738079	-2.85524	15.6083	-0.325129	49.8384	-6.14894	76.9956	63.661	7.22633	8.35945	-35.9356	-9.38174	1.87321	-1.26979	-2.57934	20.9284	45.9474	11.8071	79.285	61.9438	-5.15551	3.83294	-26.1192	-1.59485	5.75599	30.0376	0.24633	0.942954	35.0461	19.3996
432	-2.04105	-4.71517	23.5852	-1.34271	-1.86267	4.6348	-1.3429	-1.86253	10.4552	-0.894418	-1.4728	13.6728	-0.077504	-1.59448	10.3265	-0.835225	-2.84418	-16.8333	-3.87077	-0.776123	-2.83587	15.5647	-0.363676	49.7995	-6.14421	77.0077	63.6851	7.17511	8.38864	-35.8944	-9.38562	1.86714	-1.21813	-2.56271	20.9368	45.8902	11.7914	79.3342	61.9579	-5.22673	3.79005	-26.0851	-1.5866	5.75	30.0163	0.261237	0.956141	34.9788	19.4071
434	-2.04273	-4.71215	23.5812	-1.34312	-1.86121	4.633	-1.34331	-1.86107	10.4534	-0.894803	-1.47174	13.6714	-0.0694792	-1.59331	10.2783	-0.821256	-2.84526	-16.9231	-3.86244	-0.768271	-2.80914	15.5805	-0.335916	49.7145	-6.08103	76.9357	63.7405	7.12628	8.40594	-35.8376	-9.39692	1.86989	-1.20006	-2.50471	20.9665	45.8628	11.7639	79.3551	61.9762	-5.29615	3.75307	-26.0627	-1.58034	5.78648	30.0022	0.26092	0.967059	34.8884	19.3116
436	-2.0463	-4.70445	23.5684	-1.34381	-1.85758	4.62731	-1.34401	-1.85744	10.4477	-0.895519	-1.46907	13.6672	-0.0613481	-1.59084	10.2337	-0.806446	-2.84405	-17.0059	-3.85112	-0.769621	-2.78781	15.5922	-0.332332	49.6251	-6.05913	76.8618	63.7793	7.12234	8.42035	-35.8106	-9.39675	1.8674	-1.19808	-2.48555	20.9629	45.8319	11.7269	79.384	61.9842	-5.33752	3.72986	-26.0347	-1.57383	5.79648	29.9859	0.271786	0.974769	34.8023	19.2102
438	-2.051	-4.69356	23.5482	-1.34463	-1.85248	4.6183	-1.34482	-1.85234	10.4387	-0.896401	-1.46533	13.6604	-0.0555188	-1.58501	10.1949	-0.794199	-2.83583	-17.0783	-3.8356	-0.788728	-2.77334	15.5854	-0.368781	49.5449	-6.08726	76.8248	63.7884	7.14703	8.42507	-35.8097	-9.3856	1.8585	-1.20359	-2.51004	20.9257	45.7881	11.6852	79.4174	61.9821	-5.34574	3.72451	-26.0075	-1.56645	5.77347	29.9659	0.294196	0.985022	34.724	19.1297
440	-2.05433	-4.6922	23.5281	-1.34576	-1.85168	4.60935	-1.34595	-1.85154	10.4298	-0.897263	-1.46481	13.6537	-0.0609078	-1.56823	10.17	-0.797103	-2.80304	-17.1249	-3.82002	-0.810152	-2.76287	15.5498	-0.432795	49.4965	-6.10764	76.92	63.7591	7.08397	8.38416	-35.7688	-9.38502	1.84969	-1.19814	-2.51616	20.904	45.7262	11.6475	79.41	61.9901	-5.32479	3.74424	-26.0327	-1.55582	5.75074	29.9441	0.305062	1.02869	34.6312	19.084
442	-2.05641	-4.68578	23.5149	-1.34593	-1.84875	4.60345	-1.34612	-1.84861	10.4239	-0.897542	-1.46264	13.6493	-0.062315	-1.56149	10.1575	-0.796948	-2.79018	-17.1481	-3.81039	-0.834212	-2.7256	15.5343	-0.462712	49.4171	-6.1007	76.9955	63.7448	7.02229	8.34215	-35.7443	-9.37596	1.85586	-1.16916	-2.52273	20.9097	45.6477	11.6521	79.3917	61.9948	-5.32002	3.75887	-26.0347	-1.54992	5.74093	29.9265	0.316049	1.04849	34.5772	19.0495
444	-2.05709	-4.67184	23.51	-1.34484	-1.84263	4.60131	-1.34503	-1.84249	10.4217	-0.897087	-1.458	13.6477	-0.0573899	-1.56898	10.1499	-0.791502	-2.8058	-17.1622	-3.80885	-0.861592	-2.6614	15.5482	-0.457907	49.3084	-6.07811	77.0246	63.752	6.97683	8.31118	-35.7445	-9.35636	1.87774	-1.11762	-2.53119	20.9325	45.5607	11.6877	79.3727	61.9935	-5.33868	3.7626	-26.005	-1.54772	5.74525	29.916	0.326872	1.04079	34.5674	19.0217
446	-2.05564	-4.653	23.5128	-1.34244	-1.83453	4.60267	-1.34263	-1.83439	10.4231	-0.89577	-1.4518	13.6488	-0.0506869	-1.58856	10.1134	-0.788759	-2.84385	-17.2295	-3.81801	-0.901245	-2.59869	15.5809	-0.486255	49.2414	-6.12077	77.0492	63.7474	6.92701	8.29676	-35.7527	-9.33351	1.90286	-1.05911	-2.53756	20.9088	45.4959	11.6635	79.3684	61.9845	-5.36439	3.76248	-25.9814	-1.53503	5.75176	29.9184	0.324573	1.04704	34.5706	19.0097
448	-2.0546	-4.63661	23.5131	-1.34042	-1.82747	4.60287	-1.34061	-1.82733	10.4233	-0.894676	-1.4464	13.649	-0.0467205	-1.60429	10.0866	-0.789074	-2.87379	-17.2791	-3.82993	-0.920179	-2.55266	15.6263	-0.500911	49.1734	-6.15825	77.0521	63.7596	6.89155	8.29284	-35.7691	-9.3145	1.92493	-1.01677	-2.53877	20.8783	45.4373	11.6479	79.3631	61.9828	-5.37147	3.7656	-25.966	-1.52934	5.75259	29.9193	0.331308	1.05639	34.588	18.9759
450	-2.05587	-4.62247	23.508	-1.33957	-1.82121	4.60064	-1.33976	-1.82107	10.4211	-0.894409	-1.44167	13.6473	-0.0456617	-1.61242	10.0772	-0.790937	-2.88887	-17.2964	-3.84266	-0.920814	-2.52315	15.6724	-0.498869	49.0931	-6.17685	77.03	63.7894	6.87701	8.29814	-35.7901	-9.29581	1.94549	-0.994066	-2.5368	20.8421	45.38	11.6455	79.365	61.9926	-5.3668	3.77283	-25.9561	-1.5335	5.74716	29.9174	0.348717	1.06282	34.62	18.9197
452	-2.06431	-4.60372	23.4965	-1.34136	-1.81227	4.59544	-1.34154	-1.81213	10.4159	-0.896254	-1.4351	13.6435	-0.044951	-1.61249	10.083	-0.789562	-2.88935	-17.2856	-3.85271	-0.944254	-2.49192	15.6775	-0.503982	48.9915	-6.18426	76.9759	63.8142	6.89158	8.31795	-35.806	-9.25719	1.97603	-0.978197	-2.54471	20.7622	45.3165	11.6124	79.4341	62.0167	-5.41601	3.77801	-25.9289	-1.54316	5.7449	29.9217	0.36193	1.04729	34.6787	18.8692
454	-2.07765	-4.57095	23.4865	-1.34395	-1.79674	4.59094	-1.34414	-1.79661	10.4114	-0.899099	-1.42364	13.6401	-0.0326297	-1.62536	10.0873	-0.772889	-2.91799	-17.2776	-3.88482	-0.986354	-2.44647	15.6852	-0.530673	48.8619	-6.18989	76.9345	63.8468	6.93352	8.32019	-35.8134	-9.19484	2.03287	-0.966285	-2.54684	20.7247	45.2518	11.5893	79.459	62.0374	-5.43329	3.79307	-25.9191	-1.55444	5.7324	29.924	0.375086	1.02296	34.7286	18.8638
456	-2.09393	-4.52541	23.4805	-1.34665	-1.77534	4.58824	-1.34683	-1.7752	10.4087	-0.902376	-1.4078	13.6382	-0.00943924	-1.65254	10.0879	-0.742974	-2.97722	-17.2762	-3.93712	-1.04325	-2.38631	15.7013	-0.56919	48.7123	-6.18454	76.9188	63.8877	6.98785	8.29876	-35.8098	-9.11547	2.11043	-0.95561	-2.54106	20.7346	45.1914	11.5752	79.4349	62.048	-5.41709	3.81031	-25.9272	-1.56689	5.71303	29.9228	0.386527	0.993738	34.7611	18.9012
458	-2.10776	-4.48112	23.48	-1.34845	-1.75468	4.58797	-1.34863	-1.75454	10.4084	-0.904944	-1.39245	13.6381	0.00830559	-1.67898	10.0945	-0.722421	-3.03275	-17.2637	-3.97941	-1.10128	-2.32523	15.7073	-0.552304	48.5796	-6.10831	76.9325	63.9303	6.99744	8.26017	-35.7849	-9.05009	2.16979	-0.944777	-2.53221	20.7261	45.1589	11.5237	79.4551	62.0367	-5.44651	3.78194	-25.9214	-1.58412	5.71314	29.919	0.386073	0.960121	34.7781	18.927
460	-2.11862	-4.44353	23.4831	-1.34963	-1.73721	4.58935	-1.34981	-1.73707	10.4098	-0.906865	-1.37945	13.6392	0.0303129	-1.70382	10.1036	-0.693412	-3.08727	-17.2466	-4.01078	-1.14171	-2.26248	15.7252	-0.572917	48.4606	-6.07095	76.9684	63.9634	6.98532	8.22135	-35.7703	-8.99819	2.21507	-0.910715	-2.52716	20.7228	45.1094	11.4855	79.4605	62.0296	-5.46238	3.7639	-25.9166	-1.60219	5.71972	29.9162	0.387825	0.944723	34.7889	18.9552
462	-2.12624	-4.41346	23.4878	-1.35012	-1.72332	4.59144	-1.3503	-1.72318	10.4119	-0.908063	-1.36908	13.6408	0.0549943	-1.72671	10.1159	-0.658648	-3.13948	-17.2238	-4.03092	-1.16725	-2.20383	15.7517	-0.629911	48.36	-6.07864	77.0112	63.9854	6.95793	8.19234	-35.7684	-8.95912	2.24998	-0.858622	-2.52622	20.7236	45.0407	11.4683	79.4467	62.034	-5.461	3.76691	-25.9136	-1.61744	5.72533	29.9152	0.394147	0.948267	34.7959	18.9822
464	-2.13027	-4.38641	23.4871	-1.34929	-1.71113	4.59118	-1.34947	-1.711	10.4116	-0.908159	-1.35992	13.6406	0.068004	-1.74987	10.1359	-0.644855	-3.18707	-17.1863	-4.04167	-1.21276	-2.17229	15.7471	-0.624638	48.2981	-6.04026	77.0118	64.0009	6.91919	8.19413	-35.7536	-8.92814	2.2914	-0.834967	-2.52293	20.7049	44.9903	11.4562	79.4481	62.054	-5.48112	3.7828	-25.902	-1.61774	5.70781	29.9151	0.400729	0.950205	34.798	18.9852
466	-2.135	-4.36085	23.4862	-1.34891	-1.69953	4.59082	-1.34908	-1.69939	10.4113	-0.908558	-1.35121	13.6404	0.078679	-1.77197	10.1657	-0.634568	-3.23179	-17.1308	-4.05963	-1.2523	-2.14333	15.7614	-0.635377	48.2402	-6.0417	76.9743	64.0226	6.90705	8.21217	-35.7556	-8.89036	2.32886	-0.809569	-2.51847	20.7101	44.9283	11.4576	79.4279	62.0862	-5.49326	3.80033	-25.8948	-1.61803	5.69281	29.9138	0.410155	0.95378	34.7955	18.9863
468	-2.14193	-4.33542	23.4858	-1.3495	-1.68776	4.59067	-1.34967	-1.68762	10.4111	-0.909695	-1.34245	13.6404	0.0886433	-1.79207	10.2019	-0.624507	-3.2726	-17.0633	-4.08574	-1.28181	-2.11371	15.798	-0.670034	48.1753	-6.08078	76.9117	64.0562	6.91909	8.23385	-35.7708	-8.84427	2.36064	-0.781952	-2.51113	20.7378	44.8587	11.4583	79.3842	62.1257	-5.48957	3.81586	-25.8968	-1.62164	5.68748	29.9124	0.419888	0.953936	34.7909	18.9911
470	-2.15273	-4.30595	23.4847	-1.35139	-1.67387	4.59016	-1.35156	-1.67373	10.4106	-0.91193	-1.33217	13.64	0.096764	-1.80787	10.2301	-0.616069	-3.30481	-17.0107	-4.10518	-1.311	-2.09208	15.8197	-0.696048	48.092	-6.07599	76.8799	64.1114	6.90066	8.22267	-35.7548	-8.79677	2.38899	-0.776865	-2.49453	20.742	44.8241	11.399	79.3424	62.1575	-5.46385	3.82439	-25.9133	-1.63123	5.70015	29.917	0.415908	0.925848	34.7931	19.0044
472	-2.16398	-4.28201	23.48	-1.35397	-1.66237	4.58799	-1.35414	-1.66223	10.4084	-0.914535	-1.32372	13.6384	0.102323	-1.81848	10.2532	-0.610105	-3.32651	-16.9676	-4.12874	-1.31229	-2.08307	15.8756	-0.692595	48.0083	-6.03572	76.8401	64.1706	6.89798	8.19218	-35.7466	-8.76842	2.40976	-0.773603	-2.46918	20.7305	44.8002	11.2954	79.3102	62.1822	-5.4305	3.84907	-25.9516	-1.62329	5.70032	29.9253	0.417747	0.9116	34.7979	19.007
474	-2.17399	-4.26495	23.4727	-1.35665	-1.654	4.58471	-1.35682	-1.65386	10.4051	-0.917024	-1.31762	13.636	0.103976	-1.82427	10.2698	-0.609235	-3.33776	-16.9367	-4.14876	-1.29349	-2.08482	15.9475	-0.674217	47.9268	-5.96622	76.7998	64.2298	6.9112	8.1476	-35.749	-8.76151	2.4192	-0.76366	-2.43679	20.7126	44.7854	11.1579	79.2765	62.1966	-5.38665	3.89876	-26.0085	-1.59628	5.68829	29.9374	0.424335	0.915044	34.8061	19.0011
476	-2.17957	-4.25149	23.4696	-1.35777	-1.6476	4.58332	-1.35794	-1.64746	10.4038	-0.918236	-1.31291	13.635	0.0949466	-1.82623	10.2747	-0.626265	-3.33739	-16.9274	-4.11898	-1.31351	-2.08616	15.9052	-0.72312	47.8372	-5.88167	76.8284	64.2929	6.89233	8.10134	-35.7327	-8.76463	2.40677	-0.732156	-2.40686	20.712	44.795	11.0141	79.1906	62.1832	-5.3048	3.98464	-26.0677	-1.5663	5.7	29.9571	0.409471	0.90803	34.8286	19.0179
478	-2.18244	-4.23614	23.4757	-1.35761	-1.64059	4.58602	-1.35778	-1.64045	10.4065	-0.918539	-1.30765	13.637	0.0934663	-1.83434	10.2666	-0.632676	-3.35134	-16.9422	-4.10561	-1.34322	-2.07808	15.8864	-0.810698	47.7649	-5.86403	76.8456	64.341	6.91357	8.04339	-35.7483	-8.76405	2.3779	-0.684334	-2.35989	20.78	44.8027	10.8875	79.0268	62.1972	-5.20788	4.1085	-26.1191	-1.54088	5.69588	29.9706	0.406142	0.916786	34.8348	19.0275
480	-2.18302	-4.22069	23.4897	-1.3565	-1.63371	4.59229	-1.35667	-1.63357	10.4127	-0.91814	-1.30243	13.6418	0.0997518	-1.84816	10.2509	-0.627761	-3.37895	-16.9712	-4.10995	-1.37604	-2.06441	15.9028	-0.916082	47.713	-5.91124	76.829	64.3771	6.96995	7.97957	-35.7988	-8.75961	2.33582	-0.63125	-2.30197	20.9033	44.8193	10.7922	78.8616	62.2258	-5.10992	4.22976	-26.1317	-1.52244	5.67721	29.977	0.41571	0.93809	34.8241	19.0265
482	-2.18244	-4.21827	23.5025	-1.35613	-1.63264	4.59801	-1.3563	-1.6325	10.4184	-0.917939	-1.30159	13.6461	0.0978239	-1.85555	10.2487	-0.634521	-3.39143	-16.9751	-4.06804	-1.41507	-2.07475	15.8576	-0.968555	47.6661	-5.91161	76.7572	64.4411	6.97197	7.94333	-35.8502	-8.76723	2.28656	-0.612084	-2.27602	20.9603	44.925	10.7484	79.0868	62.1485	-5.04516	4.16158	-25.9665	-1.51118	5.68571	29.9884	0.412779	0.936202	34.827	19.0296
484	-2.175	-4.22401	23.508	-1.35348	-1.63582	4.60053	-1.35365	-1.63568	10.421	-0.915774	-1.30381	13.6479	0.08519	-1.86002	10.2597	-0.658991	-3.39404	-16.9544	-4.04543	-1.41597	-2.07612	15.8923	-1.04352	47.6436	-6.00673	76.6995	64.4621	6.96324	7.9059	-35.8906	-8.77791	2.24175	-0.612283	-2.26089	21.0831	44.9988	10.7769	79.1521	62.0949	-4.99195	4.1427	-25.8944	-1.49849	5.70307	29.9932	0.405661	0.92444	34.8267	19.0317
486	-2.16137	-4.23726	23.5061	-1.34878	-1.64293	4.59979	-1.34895	-1.64279	10.4202	-0.911836	-1.30885	13.6474	0.0626942	-1.85966	10.282	-0.698862	-3.3837	-16.9123	-4.04161	-1.37599	-2.0707	15.9989	-1.12504	47.6439	-6.16272	76.6635	64.4433	6.95349	7.86756	-35.9138	-8.79402	2.20031	-0.63107	-2.25328	21.2494	45.0298	10.8513	79.0159	62.0874	-4.94297	4.19624	-25.9406	-1.48363	5.72429	29.9912	0.396671	0.905592	34.8213	19.0312
488	-2.14873	-4.26067	23.5034	-1.34548	-1.65438	4.59868	-1.34565	-1.65424	10.4191	-0.908685	-1.31722	13.6465	0.0363727	-1.84308	10.3074	-0.738498	-3.34245	-16.8652	-3.99073	-1.32549	-2.09775	16.0141	-1.06125	47.6394	-6.09805	76.5961	64.4695	6.94805	7.85557	-35.9121	-8.83541	2.14182	-0.671693	-2.25223	21.2307	45.0894	10.8184	79.0309	62.0979	-4.90922	4.19254	-25.9566	-1.47246	5.74372	29.9917	0.38949	0.88085	34.8159	19.0216
490	-2.14205	-4.28024	23.5043	-1.34444	-1.66356	4.59909	-1.34461	-1.66342	10.4195	-0.907369	-1.32403	13.6468	0.019413	-1.82755	10.3288	-0.761804	-3.30715	-16.8253	-3.94535	-1.29028	-2.13581	15.9808	-1.04826	47.6648	-6.03544	76.5932	64.4865	6.94617	7.85401	-35.9013	-8.87086	2.09081	-0.744808	-2.28529	21.2558	45.1615	10.8936	79.0926	62.1131	-4.73531	4.17562	-25.8973	-1.46586	5.76027	29.9948	0.384061	0.855606	34.8144	19.0214
492	-2.13992	-4.29505	23.5081	-1.34496	-1.6702	4.60073	-1.34513	-1.67006	10.4212	-0.907368	-1.32902	13.648	0.00965346	-1.81837	10.3477	-0.77496	-3.28645	-16.7904	-3.90799	-1.27708	-2.18647	15.9149	-1.10593	47.7207	-6.01709	76.6512	64.4911	6.94436	7.85186	-35.8885	-8.90103	2.04848	-0.854844	-2.34305	21.3409	45.2474	11.087	79.2552	62.1222	-4.3794	4.07322	-25.759	-1.46235	5.77005	29.9991	0.382206	0.835239	34.8169	19.0321
494	-2.12971	-4.31556	23.5061	-1.34245	-1.68015	4.59992	-1.34262	-1.68001	10.4204	-0.904898	-1.33632	13.6473	-0.0187166	-1.81997	10.3765	-0.826152	-3.27717	-16.7364	-3.84171	-1.28189	-2.2732	15.8516	-1.13055	47.7756	-6.0144	76.6613	64.5212	6.9323	7.82675	-35.8815	-8.96113	1.9991	-1.01173	-2.35566	21.3393	45.3587	11.2414	79.7859	62.1079	-3.87826	3.52832	-25.6006	-1.45417	5.75607	29.9977	0.392706	0.835359	34.8204	19.0418
496	-2.12093	-4.3403	23.5021	-1.34094	-1.69182	4.59815	-1.34112	-1.69168	10.4186	-0.903077	-1.34496	13.646	-0.0408834	-1.82814	10.4146	-0.868783	-3.28255	-16.665	-3.76692	-1.29211	-2.37936	15.8106	-1.13679	47.8493	-6.02625	76.6685	64.5221	6.89111	7.7419	-35.9038	-9.02116	1.9341	-1.18742	-2.37982	21.3175	45.4964	11.3708	80.5748	62.0458	-3.00024	2.99088	-25.4182	-1.44636	5.75132	29.9923	0.397568	0.8443	34.8201	19.0464
498	-2.1132	-4.36979	23.4977	-1.34035	-1.70545	4.59617	-1.34053	-1.70531	10.4166	-0.901821	-1.35513	13.6444	-0.0553463	-1.84036	10.4546	-0.899213	-3.29862	-16.5901	-3.68722	-1.30216	-2.50173	15.8125	-1.13043	47.9486	-6.07996	76.6674	64.4891	6.82369	7.60428	-35.9523	-9.07497	1.85365	-1.36204	-2.42102	21.3167	45.6444	11.5039	81.5146	61.9385	-1.8158	2.55202	-25.2597	-1.439	5.76105	29.984	0.394079	0.854796	34.8159	19.0482
500	-2.09638	-4.40602	23.4981	-1.33647	-1.72288	4.59642	-1.33665	-1.72274	10.4169	-0.897891	-1.36794	13.6446	-0.0761938	-1.8522	10.4656	-0.941714	-3.31105	-16.569	-3.59993	-1.30743	-2.64818	15.9216	-1.14071	48.09	-6.31471	76.5863	64.4619	6.76278	7.48577	-35.9956	-9.12128	1.77023	-1.48548	-2.44828	21.4776	45.7456	11.7765	82.2027	61.822	-0.926982	2.09372	-25.1821	-1.42775	5.77305	29.9768	0.38906	0.847853	34.8142	19.0643
502	-2.07794	-4.44869	23.4941	-1.33247	-1.7433	4.59475	-1.33265	-1.74317	10.4152	-0.893681	-1.38298	13.6432	-0.113813	-1.855	10.4684	-1.01077	-3.29982	-16.563	-3.50545	-1.29415	-2.77839	16.0339	-1.11019	48.2298	-6.49277	76.5782	64.3917	6.7034	7.33841	-36.012	-9.18405	1.67599	-1.58978	-2.49262	21.566	45.7724	12.0171	83.2217	61.6686	0.480728	1.95576	-25.6896	-1.41784	5.79422	29.9644	0.382075	0.835034	34.8107	19.0749
504	-2.06244	-4.49248	23.4847	-1.3298	-1.76396	4.59062	-1.32998	-1.76382	10.411	-0.890449	-1.39828	13.6401	-0.161046	-1.84831	10.4693	-1.09311	-3.26727	-16.5606	-3.41554	-1.25987	-2.89104	16.135	-1.04119	48.3594	-6.57913	76.6511	64.2888	6.64214	7.1766	-35.9913	-9.26126	1.58003	-1.68837	-2.55829	21.5447	45.7351	12.2073	84.4886	61.518	2.18095	2.03644	-26.6063	-1.41001	5.81867	29.9465	0.375728	0.822442	34.8039	19.0774
506	-2.0612	-4.51752	23.4726	-1.33154	-1.77508	4.58517	-1.33172	-1.77494	10.4056	-0.891076	-1.40671	13.6359	-0.178593	-1.83921	10.4795	-1.12059	-3.24331	-16.5417	-3.37674	-1.20647	-3.03484	16.2837	-1.00899	48.4894	-6.68989	76.6853	64.2518	6.56891	7.09563	-35.9162	-9.32523	1.5232	-1.81926	-2.63354	21.4708	45.6967	12.4261	85.1847	61.5649	2.53335	1.62955	-26.5774	-1.40197	5.8177	29.9269	0.379803	0.824832	34.792	19.081
508	-2.06915	-4.5279	23.4678	-1.33596	-1.77887	4.5829	-1.33614	-1.77874	10.4033	-0.894148	-1.40982	13.6342	-0.172497	-1.83253	10.4716	-1.10688	-3.23382	-16.5566	-3.3616	-1.15899	-3.12071	16.3708	-0.915363	48.6136	-6.64285	76.7341	64.1674	6.45605	7.05093	-35.8297	-9.35587	1.49087	-1.8986	-2.72358	21.4604	45.7364	12.5742	85.3	61.5404	2.62551	1.55025	-26.4455	-1.3956	5.80632	29.909	0.38828	0.834109	34.7759	19.0831
510	-2.08085	-4.52672	23.4724	-1.34099	-1.77721	4.58481	-1.34118	-1.77707	10.4052	-0.898023	-1.40887	13.6356	-0.150398	-1.83075	10.4428	-1.06691	-3.23995	-16.6105	-3.36359	-1.12749	-3.14164	16.3917	-0.786879	48.7103	-6.47573	76.7896	64.052	6.34239	7.02552	-35.7526	-9.35508	1.47543	-1.91826	-2.81301	21.5415	45.8393	12.6596	84.9591	61.4274	2.69476	1.84119	-26.3707	-1.39271	5.78777	29.8922	0.399921	0.849719	34.7536	19.0838
512	-2.07861	-4.52257	23.4862	-1.33975	-1.77553	4.59097	-1.33993	-1.7754	10.4114	-0.897208	-1.40753	13.6403	-0.140924	-1.83877	10.4048	-1.05421	-3.25823	-16.6811	-3.38061	-1.12848	-3.15189	16.4375	-0.828486	48.6863	-6.51898	76.7807	64.0857	6.43128	6.97439	-35.7259	-9.35122	1.45836	-1.92336	-2.83455	21.734	45.8503	12.8324	84.7643	61.4251	2.76898	1.93381	-26.2806	-1.40176	5.75746	29.8697	0.417553	0.878688	34.7144	19.0869
514	-2.0713	-4.52632	23.4935	-1.33698	-1.77783	4.59429	-1.33716	-1.77769	10.4147	-0.895012	-1.40908	13.6427	-0.138974	-1.8443	10.3758	-1.0538	-3.26882	-16.7348	-3.40181	-1.13057	-3.16625	16.4618	-0.89695	48.6759	-6.5883	76.7635	64.1326	6.50514	6.97974	-35.7161	-9.36519	1.43665	-1.93076	-2.83702	21.7594	45.8464	12.8484	84.618	61.4558	2.89005	2.03191	-26.2133	-1.40007	5.75369	29.8516	0.423037	0.899685	34.6809	19.0817
516	-2.06139	-4.53831	23.4925	-1.33379	-1.78402	4.59394	-1.33397	-1.78388	10.4144	-0.89226	-1.41352	13.6425	-0.140476	-1.84471	10.3614	-1.05704	-3.26879	-16.7614	-3.4216	-1.11763	-3.18809	16.475	-0.956419	48.6959	-6.6437	76.733	64.1734	6.53392	7.05211	-35.7176	-9.39766	1.41244	-1.94911	-2.84288	21.6317	45.8439	12.7406	84.5204	61.4819	3.0904	2.1153	-26.1595	-1.3836	5.77661	29.8386	0.415196	0.908787	34.6528	19.0611
518	-2.05123	-4.54766	23.4937	-1.33026	-1.78908	4.59457	-1.33045	-1.78894	10.415	-0.889325	-1.41709	13.6429	-0.129939	-1.84199	10.3636	-1.03678	-3.26847	-16.7576	-3.42768	-1.05329	-3.20616	16.5462	-0.98674	48.6904	-6.6653	76.6064	64.2469	6.60956	7.16834	-35.7334	-9.42405	1.40453	-1.98736	-2.90088	21.7231	45.8485	12.9042	84.4605	61.4148	3.43849	1.99082	-26.069	-1.357	5.78588	29.8245	0.407694	0.909497	34.6054	19.0063
520	-2.04519	-4.55196	23.4877	-1.32798	-1.79156	4.59197	-1.32817	-1.79143	10.4124	-0.887461	-1.41882	13.641	-0.114528	-1.83687	10.375	-1.00646	-3.26602	-16.7369	-3.44693	-0.979656	-3.22604	16.6748	-1.00863	48.6382	-6.70764	76.5111	64.3529	6.64014	7.24873	-35.7863	-9.45542	1.38437	-2.04155	-2.97124	21.7243	45.8653	12.977	84.5153	61.2648	3.87814	1.67624	-25.8307	-1.3349	5.80437	29.8059	0.397911	0.919889	34.5562	18.9361
522	-2.04262	-4.55313	23.4778	-1.32688	-1.79238	4.5876	-1.32706	-1.79224	10.408	-0.886573	-1.41937	13.6377	-0.0980125	-1.82912	10.3856	-0.97303	-3.25929	-16.7178	-3.4758	-0.90717	-3.23976	16.8526	-1.02169	48.5414	-6.77573	76.4721	64.4827	6.60972	7.26904	-35.8737	-9.48892	1.34348	-2.09357	-3.03405	21.6188	45.8908	12.9199	84.6715	61.053	4.36824	1.17736	-25.4516	-1.31895	5.82547	29.7839	0.39029	0.941946	34.5078	18.8619
524	-2.03575	-4.56483	23.4854	-1.32507	-1.7981	4.59104	-1.32526	-1.79797	10.4115	-0.884894	-1.42354	13.6403	-0.0905703	-1.81476	10.3614	-0.953935	-3.23641	-16.7631	-3.47022	-0.833662	-3.20901	17.0381	-1.01809	48.4374	-6.84809	76.4732	64.5982	6.53956	7.2248	-35.9659	-9.50445	1.26832	-2.06702	-3.04562	21.6038	45.8975	12.8853	84.7967	60.8527	4.81456	0.477948	-25.0809	-1.30023	5.79918	29.7678	0.407256	0.965522	34.4576	18.8149
526	-2.02843	-4.56939	23.4994	-1.32244	-1.80072	4.59733	-1.32263	-1.80058	10.4178	-0.882792	-1.42533	13.645	-0.0837753	-1.80851	10.3328	-0.93964	-3.22787	-16.8166	-3.47205	-0.784802	-3.16698	17.2525	-0.925109	48.3261	-6.85781	76.4478	64.7147	6.43357	7.10971	-36.0443	-9.51773	1.21606	-2.0477	-3.02214	21.6587	45.924	12.9085	84.9319	60.7055	5.12826	-0.180561	-24.6417	-1.27666	5.78885	29.751	0.409097	0.980728	34.3963	18.7586
528	-2.0217	-4.56688	23.5151	-1.31941	-1.80018	4.6044	-1.3196	-1.80004	10.4248	-0.880579	-1.42474	13.6503	-0.0774503	-1.81012	10.31	-0.929477	-3.23337	-16.859	-3.48588	-0.75627	-3.12576	17.4786	-0.76197	48.2099	-6.80757	76.3933	64.8373	6.30782	6.95593	-36.1141	-9.53303	1.18973	-2.0521	-2.98179	21.7486	45.9786	12.9711	85.0686	60.6112	5.2881	-0.714799	-24.1782	-1.24989	5.79713	29.7311	0.396855	0.994265	34.3249	18.6928
530	-2.01767	-4.5734	23.523	-1.31835	-1.80337	4.60794	-1.31854	-1.80323	10.4284	-0.879609	-1.42705	13.6529	-0.078646	-1.80441	10.3068	-0.929222	-3.22252	-16.865	-3.4922	-0.70744	-3.10006	17.6216	-0.670736	48.0782	-6.76097	76.3775	64.9837	6.20885	6.89255	-36.2224	-9.55408	1.14425	-2.0646	-2.981	21.7066	46.0602	12.9147	85.1473	60.5071	5.30741	-1.04614	-23.929	-1.22949	5.76919	29.7021	0.416184	1.05387	34.256	18.6493
532	-2.01055	-4.58624	23.5292	-1.31653	-1.80963	4.61075	-1.31671	-1.80949	10.4312	-0.877884	-1.43162	13.655	-0.0799045	-1.79293	10.3164	-0.926259	-3.20131	-16.8474	-3.49124	-0.644374	-3.12118	17.7664	-0.661249	48.0306	-6.82622	76.3438	65.1018	6.16858	6.88799	-36.3863	-9.57042	1.09008	-2.09203	-3.02223	21.7551	46.144	12.9791	85.2247	60.448	5.26374	-1.26306	-23.7806	-1.21426	5.76079	29.6772	0.429618	1.08287	34.1964	18.6149
534	-1.99828	-4.60807	23.5332	-1.3133	-1.82031	4.6126	-1.31349	-1.82017	10.433	-0.874842	-1.43942	13.6564	-0.0827598	-1.77444	10.3352	-0.922913	-3.16683	-16.8129	-3.50429	-0.535173	-3.12553	18.0136	-0.71103	48.0002	-7.0003	76.2664	65.2035	6.16763	6.91863	-36.4451	-9.58935	1.02014	-2.13863	-3.09383	21.8899	46.2277	13.1587	85.3398	60.4362	5.17304	-1.42714	-23.6895	-1.2032	5.78	29.6543	0.431328	1.07188	34.1418	18.5839
536	-1.97902	-4.65127	23.5256	-1.30895	-1.84106	4.60934	-1.30914	-1.84093	10.4298	-0.870351	-1.45469	13.6538	-0.100131	-1.74031	10.3575	-0.938886	-3.09782	-16.7721	-3.63007	-0.224381	-2.83763	18.658	-0.661065	47.6571	-7.05838	76.3447	65.3842	6.0633	7.0953	-36.0156	-9.64956	0.899132	-2.22005	-3.1376	21.8839	46.3348	13.2051	85.6159	60.433	5.00175	-1.70622	-23.5615	-1.19322	5.80516	29.613	0.431364	1.05797	34.0663	18.5343
538	-1.95157	-4.7014	23.5218	-1.30173	-1.8656	4.60786	-1.30192	-1.86547	10.4283	-0.863492	-1.47263	13.6527	-0.127789	-1.71766	10.3627	-0.978827	-3.04493	-16.7625	-3.75456	0.0252812	-2.32772	19.6503	-0.766484	46.9588	-7.49812	75.2584	65.6075	5.95585	6.27233	-33.6718	-9.73446	0.76117	-2.29945	-3.18002	21.837	46.4237	13.2066	85.8796	60.4425	4.81886	-1.98446	-23.4662	-1.18048	5.85427	29.5599	0.425262	1.03333	33.9803	18.5252
540	-1.9191	-4.74847	23.5287	-1.29212	-1.88923	4.61122	-1.29232	-1.8891	10.4317	-0.854923	-1.48973	13.6551	-0.156844	-1.72232	10.3429	-1.03374	-3.04054	-16.7987	-3.86235	0.179327	-1.68275	21.007	-1.22759	45.8692	-8.67727	72.2082	65.9163	6.25051	4.35553	-29.4826	-9.8362	0.631074	-2.37173	-3.22534	21.791	46.4877	13.1917	86.0461	60.475	4.64113	-2.21727	-23.4173	-1.16358	5.92995	29.4973	0.412479	0.995556	33.8853	18.5587
542	-1.89217	-4.76944	23.5606	-1.28269	-1.9008	4.62566	-1.28289	-1.90067	10.4461	-0.847229	-1.4978	13.6659	-0.15649	-1.79143	10.2851	-1.06456	-3.16498	-16.9043	-3.98059	0.354441	-1.20675	22.8595	-2.67152	44.3245	-11.9675	64.4388	66.7077	8.17462	2.07807	-24.6718	-9.94657	0.575772	-2.45022	-3.27691	21.8512	46.536	13.2329	85.9181	60.5757	4.45859	-2.306	-23.4075	-1.14119	6.0352	29.4238	0.394122	0.931075	33.7741	18.5882
544	-1.88592	-4.76116	23.5999	-1.27955	-1.89758	4.64322	-1.27975	-1.89745	10.4637	-0.845129	-1.49518	13.6791	-0.131498	-1.89033	10.2265	-1.06405	-3.35392	-17.0109	-4.22212	0.522776	-0.794335	24.6625	-4.30988	42.3773	-14.1337	59.2717	67.1801	10.926	0.424926	-21.8833	-10.0051	0.557988	-2.55274	-3.2951	21.8779	46.6027	13.1818	85.7742	60.7128	4.31647	-2.43083	-23.4615	-1.1176	6.11913	29.3749	0.369583	0.886185	33.6833	18.6062
546	-1.89901	-4.73148	23.6377	-1.28279	-1.88316	4.65996	-1.28298	-1.88303	10.4804	-0.84846	-1.48456	13.6917	-0.0957599	-2.00219	10.176	-1.04977	-3.571	-17.1023	-4.57362	0.673889	-0.452177	26.2284	-5.95472	40.1209	-14.6016	58.0601	66.8235	14.5837	-1.11913	-21.8618	-10.0096	0.555522	-2.67843	-3.29476	21.8572	46.7	13.0483	85.7084	60.8583	4.21978	-2.59689	-23.5675	-1.09479	6.16506	29.356	0.341615	0.871021	33.6181	18.6118
548	-1.9105	-4.71673	23.6536	-1.28655	-1.87554	4.6669	-1.28674	-1.8754	10.4873	-0.851745	-1.47906	13.6969	-0.100768	-2.09351	10.129	-1.10005	-3.73323	-17.187	-4.87402	0.783816	-0.252157	27.4051	-7.54496	37.7718	-14.0493	58.6185	65.7547	19.2168	-3.93289	-23.5357	-10.0156	0.510209	-2.81479	-3.37544	21.8412	46.8389	12.9906	85.8504	60.9402	4.14505	-2.654	-23.671	-1.07653	6.15824	29.3502	0.321488	0.879574	33.562	18.6193
550	-1.91526	-4.71134	23.6683	-1.28825	-1.87265	4.67338	-1.28844	-1.87251	10.4938	-0.853211	-1.47699	13.7018	-0.140608	-2.17072	10.0944	-1.20673	-3.85479	-17.2482	-5.10447	0.885025	-0.249778	28.3091	-9.42333	35.5929	-13.4834	59.6456	64.1073	22.9342	-5.91028	-25.7126	-10.0201	0.458436	-2.90313	-3.4882	21.9646	47.0123	13.102	85.977	60.9356	4.06291	-2.63132	-23.7008	-1.05519	6.12861	29.3563	0.306145	0.902815	33.5156	18.6095
552	-1.91205	-4.70867	23.6895	-1.2868	-1.87168	4.68284	-1.28699	-1.87154	10.5033	-0.852215	-1.47616	13.7089	-0.206472	-2.23721	10.0628	-1.35561	-3.94558	-17.3034	-5.2735	0.975613	-0.413645	28.9832	-11.5665	33.649	-13.144	60.9952	61.9196	25.4645	-6.67334	-27.7917	-10.0175	0.411551	-2.92869	-3.61369	22.2041	47.1996	13.3352	86.0471	60.8613	3.99116	-2.5473	-23.6714	-1.03361	6.0911	29.3749	0.295783	0.931682	33.4837	18.5894
554	-1.90587	-4.68231	23.7277	-1.28194	-1.86056	4.69998	-1.28213	-1.86043	10.5204	-0.84929	-1.46754	13.7218	-0.263372	-2.3062	9.99388	-1.49057	-4.04433	-17.428	-5.47458	1.02031	-0.553579	29.5485	-13.6892	31.8374	-12.7352	63.6532	59.2274	26.9983	-7.60475	-30.026	-9.97765	0.386249	-2.89775	-3.71177	22.3208	47.3239	13.386	86.1005	60.8232	4.04684	-2.44183	-23.7255	-1.03269	6.07408	29.4123	0.295189	0.940399	33.487	18.6059
556	-1.89178	-4.64707	23.7794	-1.2729	-1.84627	4.72323	-1.27309	-1.84613	10.5437	-0.843446	-1.45627	13.7393	-0.315368	-2.36901	9.88301	-1.61536	-4.13343	-17.6306	-5.59574	0.988433	-0.742068	29.9702	-15.2648	30.2999	-12.0491	66.8958	56.1366	27.318	-8.59805	-31.8718	-9.92958	0.363444	-2.81949	-3.79989	22.3964	47.4434	13.3514	86.2168	60.7622	4.09956	-2.43088	-23.8	-1.02842	6.06699	29.4702	0.285504	0.94639	33.5054	18.6304
558	-1.86756	-4.60464	23.8436	-1.25886	-1.82975	4.75221	-1.25905	-1.82962	10.5726	-0.834008	-1.44304	13.7612	-0.372573	-2.42278	9.72835	-1.74703	-4.20311	-17.9148	-5.64285	0.913025	-0.975085	30.2993	-16.1907	29.0673	-10.9686	70.6413	52.7327	26.4944	-9.30841	-33.0811	-9.87592	0.342356	-2.69705	-3.87984	22.4627	47.5668	13.2678	86.3884	60.6702	4.12512	-2.5255	-23.8774	-1.01618	6.06232	29.5492	0.267341	0.953696	33.535	18.6534
560	-1.82466	-4.55407	23.9216	-1.23599	-1.81143	4.78756	-1.23618	-1.8113	10.608	-0.818096	-1.42793	13.7878	-0.483469	-2.46085	9.52708	-1.97006	-4.21958	-18.285	-5.73295	0.978236	-1.20335	30.6611	-16.6695	28.0639	-9.19018	75.4538	49.2823	24.9643	-8.72667	-33.8058	-9.80886	0.327583	-2.52327	-3.94545	22.5981	47.6812	13.2255	86.5134	60.5519	4.14875	-2.65847	-23.9317	-0.999066	6.03565	29.6505	0.262319	0.964442	33.5782	18.6577
562	-1.79306	-4.47381	23.996	-1.21514	-1.77909	4.82123	-1.21533	-1.77896	10.6417	-0.804504	-1.40245	13.8132	-0.581247	-2.50067	9.32589	-2.17029	-4.24445	-18.6553	-5.84981	1.0037	-1.38826	30.9497	-16.9442	27.4772	-7.24068	80.37	45.706	22.1347	-7.68364	-33.9912	-9.68088	0.372227	-2.35609	-4.01058	22.7598	47.7728	13.1703	86.5139	60.4512	4.18006	-2.72076	-23.9832	-0.983714	6.0043	29.7577	0.263414	0.975596	33.6317	18.6669
564	-1.77661	-4.36411	24.0653	-1.19798	-1.73246	4.85253	-1.19816	-1.73234	10.673	-0.794504	-1.36652	13.8369	-0.655139	-2.54612	9.13426	-2.32981	-4.28978	-19.0081	-5.99942	0.985605	-1.51382	31.2043	-17.0891	27.3301	-5.32542	85.0634	41.9874	18.2792	-6.42265	-33.6255	-9.49875	0.482204	-2.19467	-4.07183	22.9186	47.8332	13.0947	86.4369	60.3804	4.20827	-2.7237	-24.0354	-0.971919	5.97661	29.8661	0.266717	0.981731	33.6908	18.6865
566	-1.75887	-4.24897	24.1421	-1.17977	-1.68356	4.8872	-1.17994	-1.68344	10.7076	-0.783851	-1.32881	13.8631	-0.728985	-2.59111	8.94029	-2.48922	-4.33381	-19.3653	-6.20567	1.07884	-1.55787	31.7006	-17.194	27.5292	-3.70798	89.3014	38.0461	14.8125	-5.18375	-33.1738	-9.33978	0.622797	-1.97496	-4.09968	22.9791	47.8552	12.9971	86.5969	60.3319	4.16576	-2.84806	-24.0863	-0.963294	5.97318	29.9749	0.259929	0.963294	33.7413	18.7148
568	-1.74838	-4.11502	24.2249	-1.1629	-1.62573	4.92445	-1.16307	-1.62561	10.7449	-0.774732	-1.2845	13.8913	-0.778379	-2.65526	8.73902	-2.61372	-4.4229	-19.7355	-6.4218	1.17557	-1.60299	32.1088	-16.7973	27.9925	-1.96276	91.9689	34.4158	11.4705	-4.13227	-32.2853	-9.1744	0.81239	-1.72841	-4.12084	23.0825	47.7876	12.9734	86.6494	60.3419	4.15876	-2.96345	-24.1299	-0.957143	5.96795	30.0825	0.255975	0.937741	33.7877	18.7576
570	-1.74652	-3.96806	24.3086	-1.14849	-1.56137	4.9621	-1.14865	-1.56125	10.7825	-0.767828	-1.23545	13.9198	-0.802036	-2.73485	8.53525	-2.69937	-4.55112	-20.1101	-6.61905	1.23437	-1.64913	32.3463	-15.9134	28.6541	-0.2127	93.1162	31.1375	8.34977	-3.35792	-31.1355	-9.00512	1.03437	-1.47733	-4.14465	23.205	47.6359	13.0004	86.5772	60.4218	4.19606	-3.04318	-24.1659	-0.954347	5.95916	30.189	0.256009	0.906526	33.8369	18.8095
572	-1.75193	-3.83744	24.3754	-1.13866	-1.50353	4.99211	-1.13881	-1.50341	10.8125	-0.763941	-1.19156	13.9425	-0.816677	-2.79642	8.3474	-2.76033	-4.65118	-20.456	-6.72855	1.17463	-1.60855	32.3952	-15.0596	29.3601	1.26835	94.2576	28.1129	5.8122	-2.88254	-30.4139	-8.8572	1.21198	-1.28278	-4.18389	23.0905	47.4627	12.861	86.6337	60.5987	4.2122	-3.09388	-24.1997	-0.959503	5.96541	30.2999	0.252062	0.856249	33.9161	18.8422
574	-1.76376	-3.73046	24.4253	-1.13377	-1.45546	5.01446	-1.13392	-1.45534	10.8349	-0.763154	-1.15526	13.9594	-0.817485	-2.84214	8.20696	-2.78773	-4.72996	-20.7147	-6.79137	1.08886	-1.54739	32.3745	-14.1335	30.1566	2.54008	95.0625	25.2097	3.74498	-2.70258	-29.6623	-8.72813	1.36312	-1.13494	-4.23976	23.0164	47.3326	12.8005	86.701	60.7393	4.21245	-3.11469	-24.2211	-0.96851	5.97144	30.3983	0.251767	0.815534	33.9935	18.8756
576	-1.78047	-3.64126	24.4628	-1.13263	-1.41472	5.0312	-1.13278	-1.4146	10.8516	-0.764728	-1.1247	13.9721	-0.802069	-2.8793	8.11458	-2.78047	-4.8019	-20.8847	-6.83347	1.00526	-1.46972	32.3176	-13.17	30.9931	3.62747	95.5284	22.4166	2.14685	-2.76541	-28.8635	-8.60812	1.50161	-1.01924	-4.30612	23.0335	47.25	12.8396	86.7471	60.8241	4.20147	-3.10506	-24.2369	-0.978737	5.97424	30.4821	0.255364	0.78596	34.0616	18.9139
578	-1.79807	-3.53443	24.5089	-1.13021	-1.36616	5.05184	-1.13035	-1.36605	10.8723	-0.765805	-1.0882	13.9878	-0.763454	-2.94004	8.04076	-2.74194	-4.92742	-21.0196	-6.9308	0.957344	-1.32513	32.2395	-12.3369	31.6511	4.64627	95.7478	19.8488	1.18495	-2.85801	-28.395	-8.45782	1.67799	-0.874516	-4.36052	23.0918	47.1483	12.8424	86.7297	60.9174	4.20152	-3.05394	-24.2861	-0.98448	5.97619	30.5615	0.257263	0.742101	34.1224	18.9609
580	-1.81617	-3.425	24.5508	-1.1277	-1.31644	5.07058	-1.12783	-1.31633	10.891	-0.766875	-1.05082	14.002	-0.71303	-3.01031	7.97195	-2.6866	-5.07572	-21.145	-7.00591	0.872509	-1.18301	32.159	-11.4675	32.2516	5.5087	95.4621	17.4709	-0.0813093	-3.02419	-27.5811	-8.30227	1.85399	-0.750474	-4.3879	23.1629	47.0725	12.801	86.6762	60.9804	4.20575	-3.02266	-24.3422	-0.98344	5.97414	30.6316	0.255601	0.711985	34.176	18.9897
582	-1.8328	-3.31479	24.5894	-1.12442	-1.26654	5.08795	-1.12455	-1.26643	10.9084	-0.767378	-1.01327	14.0152	-0.656212	-3.08774	7.90319	-2.62327	-5.23992	-21.2701	-7.04878	0.74738	-1.05616	32.0875	-10.6013	32.8072	6.19328	94.777	15.2835	-1.73036	-3.25205	-26.373	-8.14906	2.02262	-0.645927	-4.39289	23.2345	47.025	12.7164	86.6038	61.0129	4.20945	-3.0314	-24.3927	-0.975896	5.96837	30.6934	0.252527	0.698144	34.2211	18.9985
584	-1.84138	-3.19908	24.6409	-1.11717	-1.21497	5.11111	-1.11729	-1.21486	10.9315	-0.76501	-0.974227	14.0327	-0.601594	-3.17597	7.83394	-2.56912	-5.42254	-21.3955	-7.08362	0.631861	-0.927261	32.0437	-10.0546	33.2832	6.77292	94.3323	13.3181	-3.20104	-3.44584	-25.2885	-8.00707	2.19024	-0.508691	-4.413	23.2885	46.983	12.6052	86.5609	61.0384	4.19595	-3.1031	-24.4079	-0.965967	5.96355	30.7564	0.260652	0.684768	34.2537	19.0053
586	-1.84609	-3.08976	24.6908	-1.10881	-1.16657	5.13359	-1.10893	-1.16646	10.954	-0.761629	-0.937493	14.0497	-0.551315	-3.25396	7.76993	-2.51793	-5.58487	-21.5117	-7.13293	0.55017	-0.79416	32.0652	-9.58798	33.645	7.23026	93.8392	11.5791	-4.28244	-3.74662	-24.2033	-7.8787	2.34999	-0.389464	-4.43292	23.385	46.9245	12.5576	86.5019	61.0912	4.18757	-3.17116	-24.4285	-0.954349	5.95428	30.8118	0.265551	0.676418	34.2735	19.0115
588	-1.8499	-2.98901	24.7364	-1.10085	-1.12203	5.15418	-1.10097	-1.12192	10.9746	-0.758315	-0.90367	14.0653	-0.504312	-3.31654	7.71426	-2.4652	-5.7182	-21.6131	-7.20143	0.500414	-0.655737	32.1477	-9.15578	33.8762	7.55256	93.2455	10.0862	-4.95831	-4.15209	-23.1375	-7.76582	2.50177	-0.29988	-4.45127	23.5137	46.8556	12.5775	86.4494	61.1742	4.18163	-3.22839	-24.4573	-0.942515	5.94209	30.8581	0.26506	0.671267	34.282	19.019
590	-1.86133	-2.89294	24.7811	-1.09665	-1.07878	5.17424	-1.09677	-1.07867	10.9947	-0.757733	-0.871039	14.0805	-0.454064	-3.36474	7.67183	-2.39943	-5.8275	-21.6907	-7.2817	0.442445	-0.502747	32.245	-8.78508	33.9449	7.69685	92.5198	8.90081	-5.44522	-4.55087	-22.1925	-7.67515	2.65352	-0.243407	-4.4751	23.5641	46.8386	12.5767	86.557	61.2555	4.13776	-3.32726	-24.4603	-0.934328	5.94133	30.897	0.261752	0.657803	34.2849	19.0316
592	-1.87604	-2.80386	24.8198	-1.09453	-1.03829	5.19162	-1.09463	-1.03817	11.012	-0.758533	-0.840588	14.0936	-0.392645	-3.40612	7.64568	-2.30978	-5.93013	-21.7388	-7.36756	0.387682	-0.396704	32.3054	-8.47719	33.914	7.77892	91.7641	8.04443	-5.90231	-4.91928	-21.3909	-7.58384	2.79736	-0.189289	-4.49035	23.6472	46.7774	12.6081	86.5948	61.3707	4.12993	-3.36302	-24.484	-0.930306	5.92463	30.9276	0.269414	0.653409	34.2843	19.0426
594	-1.89105	-2.72447	24.8501	-1.09342	-1.00203	5.20526	-1.09352	-1.00192	11.0257	-0.75984	-0.813375	14.104	-0.323797	-3.44149	7.64065	-2.20308	-6.02588	-21.7484	-7.45221	0.334908	-0.350464	32.3168	-8.25184	33.8232	7.83864	91.0687	7.47422	-6.34693	-5.22565	-20.772	-7.49305	2.9254	-0.134921	-4.49981	23.7545	46.6668	12.6615	86.5517	61.5095	4.16213	-3.33688	-24.5367	-0.929698	5.89231	30.9506	0.286915	0.659004	34.2824	19.0516
596	-1.89848	-2.66359	24.868	-1.09076	-0.974655	5.21333	-1.09086	-0.974543	11.0338	-0.759457	-0.792724	14.1101	-0.272515	-3.46501	7.66959	-2.12082	-6.09269	-21.695	-7.51292	0.269277	-0.355209	32.2847	-8.19409	33.7608	7.89791	90.6869	7.02395	-6.61631	-5.34969	-20.5065	-7.4318	3.01168	-0.100938	-4.53179	23.7471	46.5765	12.655	86.6162	61.5966	4.17466	-3.36178	-24.6056	-0.928564	5.87088	30.9697	0.295117	0.663386	34.2835	19.0646
598	-1.89809	-2.61637	24.8743	-1.08596	-0.954065	5.21631	-1.08606	-0.953953	11.0367	-0.757072	-0.777035	14.1124	-0.224595	-3.48542	7.73753	-2.04133	-6.15298	-21.5693	-7.57715	0.219995	-0.379451	32.2692	-8.19809	33.7099	7.93419	90.4964	6.57725	-6.87844	-5.51169	-20.1461	-7.37934	3.08139	-0.0890793	-4.56017	23.7111	46.4823	12.616	86.6404	61.6797	4.20811	-3.36388	-24.704	-0.927073	5.85755	30.9791	0.300938	0.659918	34.2845	19.0751
600	-1.89147	-2.5789	24.8727	-1.07938	-0.938382	5.21581	-1.07947	-0.938271	11.0362	-0.753055	-0.764918	14.1121	-0.172819	-3.50602	7.84107	-1.95331	-6.21592	-21.3777	-7.65004	0.190535	-0.410531	32.2798	-8.20621	33.6556	7.96921	90.4413	6.11001	-7.13371	-5.70043	-19.6469	-7.32848	3.14121	-0.0941763	-4.5807	23.6771	46.3942	12.5571	86.6068	61.7563	4.25865	-3.33796	-24.8184	-0.925899	5.85428	30.9799	0.303567	0.648477	34.2859	19.0816
602	-1.88606	-2.53826	24.8768	-1.07303	-0.92117	5.21782	-1.07313	-0.921059	11.0383	-0.749313	-0.751668	14.1136	-0.0987499	-3.53254	7.96116	-1.82715	-6.29999	-21.156	-7.73191	0.171393	-0.43319	32.3015	-8.0549	33.5423	8.11915	90.3505	5.63457	-7.30249	-5.6165	-19.2735	-7.26596	3.19717	-0.0902946	-4.6004	23.7084	46.3611	12.5224	86.5654	61.78	4.27781	-3.32061	-24.8872	-0.926985	5.87267	30.9839	0.293034	0.636337	34.2946	19.0845
604	-1.8821	-2.51027	24.8826	-1.06857	-0.909326	5.22052	-1.06867	-0.909216	11.041	-0.746668	-0.742543	14.1157	-0.018142	-3.55228	8.09873	-1.68513	-6.37494	-20.9024	-7.78833	0.134325	-0.464326	32.2615	-8.05403	33.3914	8.24661	90.5764	5.45003	-7.05031	-5.64038	-19.0965	-7.21719	3.22787	-0.0941752	-4.61486	23.677	46.3967	12.4227	86.557	61.7573	4.27823	-3.31552	-24.9211	-0.936469	5.87558	30.9754	0.289292	0.626114	34.2938	19.0841
606	-1.87904	-2.49372	24.8882	-1.06564	-0.902386	5.22309	-1.06573	-0.902276	11.0435	-0.744879	-0.737176	14.1176	0.0578916	-3.56552	8.24327	-1.54783	-6.43588	-20.6363	-7.8201	0.0708779	-0.501958	32.1681	-8.2396	33.22	8.30746	91.0181	5.54257	-6.41416	-5.82466	-19.1446	-7.18223	3.23954	-0.110491	-4.62409	23.5849	46.4785	12.2748	86.5762	61.7082	4.26849	-3.32404	-24.9288	-0.954014	5.85985	30.9529	0.294296	0.621786	34.2825	19.081
608	-1.87412	-2.47313	24.8867	-1.06145	-0.893896	5.22252	-1.06154	-0.893787	11.0429	-0.742241	-0.730581	14.1172	0.100464	-3.58346	8.36081	-1.47397	-6.48928	-20.4189	-7.86037	-0.0264678	-0.530252	32.1207	-8.49946	33.0686	8.20709	90.9128	5.59458	-5.87809	-6.01275	-19.4651	-7.13873	3.27347	-0.14531	-4.63071	23.5616	46.493	12.235	86.5503	61.7145	4.27706	-3.33813	-24.9436	-0.973971	5.84888	30.9215	0.29666	0.641053	34.272	19.0761
610	-1.86466	-2.43535	24.8884	-1.05361	-0.878344	5.22348	-1.0537	-0.878235	11.0439	-0.737278	-0.718487	14.118	0.123144	-3.61516	8.44336	-1.44379	-6.55776	-20.265	-7.93019	-0.119276	-0.513428	32.1502	-8.59562	32.9717	8.20647	90.7165	5.37323	-5.35863	-6.24738	-19.5749	-7.08526	3.33441	-0.186048	-4.64131	23.5738	46.5147	12.2253	86.514	61.714	4.28548	-3.378	-24.9434	-0.984385	5.84498	30.9034	0.297043	0.638829	34.2723	19.0745
612	-1.8478	-2.37246	24.8994	-1.0401	-0.852528	5.22877	-1.04019	-0.852421	11.0492	-0.728682	-0.698378	14.1221	0.131678	-3.66368	8.48422	-1.44869	-6.64947	-20.1872	-8.04124	-0.187564	-0.45142	32.2851	-8.50179	32.9239	8.36403	90.4929	4.84943	-4.87585	-6.50422	-19.469	-7.01808	3.42584	-0.226373	-4.6612	23.6229	46.5596	12.2224	86.4794	61.6991	4.28986	-3.45557	-24.9326	-0.98124	5.85134	30.9058	0.292919	0.60939	34.2836	19.0776
614	-1.81547	-2.26773	24.9349	-1.01583	-0.809882	5.24512	-1.01591	-0.809777	11.0655	-0.713026	-0.665034	14.1344	0.134311	-3.73174	8.4684	-1.47594	-6.77293	-20.2133	-8.21378	-0.192775	-0.386336	32.5845	-8.36145	32.858	8.67276	90.1291	4.18639	-4.48475	-6.68259	-19.6803	-6.92585	3.55138	-0.256886	-4.7074	23.726	46.6342	12.195	86.4773	61.6901	4.28949	-3.60998	-24.94	-0.961241	5.87808	30.9319	0.27206	0.574107	34.2963	19.0862
616	-1.7739	-2.14183	24.9821	-0.985468	-0.758871	5.26686	-0.985547	-0.758771	11.0873	-0.693303	-0.625073	14.1509	0.152765	-3.8062	8.42265	-1.47925	-6.9148	-20.2953	-8.42946	-0.154863	-0.293013	33.0265	-8.29104	32.8016	8.95372	89.6726	3.46607	-4.3246	-6.87278	-19.6333	-6.82395	3.69916	-0.267799	-4.75139	23.901	46.7107	12.1554	86.4245	61.6966	4.2861	-3.74507	-24.9898	-0.935284	5.89628	30.9724	0.261879	0.534605	34.3087	19.0959
618	-1.7247	-2.01137	25.0366	-0.951329	-0.706603	5.29185	-0.951402	-0.706505	11.1123	-0.670828	-0.583945	14.1698	0.18698	-3.87597	8.3594	-1.45309	-7.0552	-20.4106	-8.6569	-0.0870836	-0.174599	33.5646	-8.25814	32.7709	9.16555	89.1446	2.72344	-4.3961	-7.0678	-19.2446	-6.7266	3.85282	-0.256311	-4.78186	24.114	46.7788	12.0956	86.3278	61.729	4.28178	-3.84414	-25.0808	-0.906638	5.90343	31.0229	0.262634	0.493542	34.3208	19.1058
620	-1.66721	-1.92052	25.0926	-0.917477	-0.672446	5.31743	-0.917547	-0.672352	11.1379	-0.647514	-0.556389	14.1891	0.214672	-3.91035	8.29782	-1.4224	-7.12901	-20.5244	-8.78945	-0.0216613	-0.0629274	34.0519	-7.97898	32.8214	9.33301	88.5691	1.94607	-4.58038	-7.17989	-18.6763	-6.67801	3.96274	-0.216163	-4.77577	24.2027	46.8252	11.9596	86.3096	61.8142	4.27983	-3.95225	-25.1821	-0.875214	5.92273	31.0792	0.244642	0.449512	34.337	19.1168
622	-1.60955	-1.85632	25.1444	-0.886156	-0.649959	5.34102	-0.886223	-0.649867	11.1614	-0.62541	-0.537714	14.2068	0.230365	-3.92925	8.2474	-1.40559	-7.1696	-20.6176	-8.88962	0.0317899	0.0483284	34.4387	-7.61439	32.8945	9.44888	87.9919	1.28997	-4.77474	-7.34428	-18.183	-6.63547	4.04016	-0.201088	-4.78484	24.2962	46.8525	11.8805	86.235	61.9477	4.30005	-3.96897	-25.2827	-0.851352	5.9203	31.1242	0.24167	0.44641	34.3466	19.1194
624	-1.55537	-1.80663	25.1899	-0.857754	-0.633492	5.36169	-0.85782	-0.633404	11.1821	-0.605138	-0.523722	14.2224	0.237009	-3.94447	8.21362	-1.40248	-7.19961	-20.6798	-8.97982	0.062001	0.155367	34.722	-7.23971	32.9798	9.53331	87.4688	0.79927	-4.95745	-7.53944	-17.8488	-6.58353	4.10127	-0.217468	-4.82093	24.4095	46.8715	11.8703	86.0997	62.1005	4.34288	-3.90306	-25.3711	-0.834775	5.90025	31.1567	0.253488	0.475372	34.3513	19.1179
626	-1.51136	-1.72807	25.2284	-0.83089	-0.603461	5.37931	-0.830952	-0.603376	11.1997	-0.586796	-0.499674	14.2357	0.257044	-3.98788	8.20583	-1.38695	-7.28683	-20.6929	-9.10091	0.03146	0.244901	34.9594	-7.0273	33.0906	9.6593	87.1596	0.484191	-5.17133	-7.52673	-17.74	-6.49752	4.21182	-0.234348	-4.88513	24.4914	46.9213	11.851	86.0158	62.1644	4.39052	-3.87908	-25.4211	-0.813085	5.91512	31.1938	0.245801	0.451079	34.3704	19.1432
628	-1.46738	-1.65347	25.2595	-0.804398	-0.575189	5.39359	-0.804457	-0.575106	11.214	-0.568625	-0.476967	14.2465	0.269427	-4.03149	8.20563	-1.38484	-7.37095	-20.6916	-9.21426	0.0171503	0.308318	35.1829	-6.85511	33.2166	9.79767	87.0267	0.259325	-5.41558	-7.49865	-17.6128	-6.41009	4.30405	-0.259677	-4.94365	24.5516	47.001	11.7989	85.899	62.1723	4.43107	-3.89911	-25.4402	-0.791835	5.91674	31.2224	0.245642	0.436525	34.385	19.1568
630	-1.4218	-1.58903	25.2848	-0.778192	-0.551537	5.40528	-0.778248	-0.551456	11.2257	-0.550397	-0.457739	14.2553	0.274035	-4.07087	8.20517	-1.39476	-7.44389	-20.6906	-9.31639	0.0348563	0.345872	35.4114	-6.68236	33.3563	9.92466	86.9835	0.0950106	-5.64243	-7.49601	-17.4509	-6.33062	4.36885	-0.287392	-4.987	24.5889	47.1002	11.712	85.7603	62.139	4.46084	-3.96962	-25.4379	-0.771484	5.90432	31.2411	0.253331	0.436646	34.3914	19.1543
632	-1.37647	-1.53236	25.3119	-0.752866	-0.531244	5.41773	-0.752921	-0.531167	11.2382	-0.532633	-0.441076	14.2647	0.287257	-4.1118	8.1936	-1.39055	-7.52345	-20.7106	-9.42851	0.0794707	0.36735	35.6837	-6.43585	33.5154	9.96351	86.6836	-0.0288773	-5.64385	-7.5062	-17.4572	-6.26849	4.42841	-0.28637	-5.00846	24.5861	47.1746	11.6079	85.7182	62.1037	4.47629	-4.10311	-25.4451	-0.74982	5.92028	31.2549	0.246446	0.415605	34.3906	19.1536
634	-1.33977	-1.47701	25.3361	-0.731417	-0.510681	5.42883	-0.731469	-0.510605	11.2493	-0.517783	-0.424436	14.273	0.313621	-4.16014	8.16513	-1.36712	-7.6222	-20.7621	-9.53368	0.0900189	0.391222	35.9141	-6.24424	33.6815	9.97057	86.4286	-0.132331	-5.63899	-7.54393	-17.4604	-6.19759	4.49553	-0.290068	-5.04332	24.6109	47.2402	11.5609	85.7001	62.0577	4.50642	-4.23643	-25.4627	-0.727664	5.93042	31.2618	0.235302	0.39818	34.3843	19.1526
636	-1.31249	-1.42191	25.3565	-0.714089	-0.489305	5.43816	-0.714139	-0.489231	11.2586	-0.506062	-0.407428	14.2801	0.353918	-4.21611	8.12386	-1.32298	-7.74095	-20.8376	-9.6294	0.0665025	0.421262	36.0972	-6.10613	33.8485	9.9724	86.2414	-0.247138	-5.66779	-7.60149	-17.4365	-6.11707	4.57106	-0.302042	-5.09893	24.658	47.2999	11.5659	85.6917	62.0008	4.55798	-4.34459	-25.4935	-0.706672	5.93113	31.2629	0.222915	0.388896	34.3746	19.1524
638	-1.28889	-1.37157	25.3727	-0.698824	-0.469656	5.44562	-0.698872	-0.469584	11.2661	-0.495782	-0.391836	14.2857	0.40525	-4.27346	8.09672	-1.25891	-7.86748	-20.8873	-9.71621	0.0713683	0.452525	36.2907	-5.86458	34.0096	10.0287	85.9365	-0.480555	-5.64273	-7.63885	-17.4663	-6.05193	4.63846	-0.303155	-5.168	24.6233	47.3562	11.5108	85.7016	61.9297	4.62873	-4.39558	-25.5438	-0.693868	5.93924	31.2623	0.212655	0.386289	34.3672	19.1592
640	-1.27001	-1.31477	25.3852	-0.684963	-0.446727	5.45138	-0.685009	-0.446657	11.2718	-0.48674	-0.373871	14.2901	0.46254	-4.33477	8.05774	-1.18673	-8.00378	-20.9592	-9.82072	0.09654	0.471346	36.5035	-5.74527	34.1507	10.0828	85.6463	-0.72348	-5.86459	-7.64074	-17.3835	-5.97985	4.72349	-0.318779	-5.25148	24.6392	47.3976	11.5094	85.6999	61.8796	4.71042	-4.40849	-25.5954	-0.679098	5.94211	31.262	0.208078	0.377738	34.3628	19.1631
642	-1.25384	-1.24958	25.3963	-0.671438	-0.419882	5.45656	-0.671481	-0.419813	11.277	-0.478175	-0.352997	14.294	0.520022	-4.39978	8.00048	-1.11711	-8.14666	-21.0649	-9.94732	0.143411	0.476832	36.7465	-5.76081	34.2648	10.1241	85.3943	-0.960597	-6.31587	-7.60948	-17.2012	-5.89863	4.82654	-0.346803	-5.34242	24.7135	47.4272	11.5573	85.6846	61.8523	4.79682	-4.40073	-25.6497	-0.660762	5.93895	31.2638	0.208177	0.363548	34.3607	19.1633
644	-1.23263	-1.17976	25.4148	-0.655267	-0.391494	5.46506	-0.655307	-0.391427	11.2855	-0.467721	-0.330812	14.3004	0.558545	-4.46615	7.92404	-1.08345	-8.28303	-21.2051	-10.0888	0.225845	0.477299	37.0568	-5.75788	34.3402	10.1484	85.1629	-1.24149	-6.61181	-7.56721	-17.1432	-5.81872	4.9259	-0.358739	-5.41301	24.7482	47.4711	11.5361	85.6981	61.8168	4.86825	-4.43663	-25.7352	-0.641948	5.93818	31.2726	0.204191	0.35857	34.3581	19.1661
646	-1.20847	-1.10386	25.4418	-0.637212	-0.360729	5.47732	-0.63725	-0.360664	11.2978	-0.455997	-0.306737	14.3097	0.606728	-4.53252	7.82232	-1.0342	-8.42368	-21.3928	-10.2237	0.277916	0.489463	37.3245	-5.70442	34.3937	10.2109	84.9299	-1.49609	-6.95252	-7.55337	-17.0435	-5.74223	5.02234	-0.344706	-5.48367	24.8057	47.5067	11.4863	85.6131	61.7911	4.96311	-4.4171	-25.8151	-0.623586	5.93159	31.2865	0.202605	0.356437	34.3511	19.1673
648	-1.1811	-1.0274	25.4739	-0.617709	-0.330029	5.49189	-0.617743	-0.329966	11.3123	-0.443185	-0.282623	14.3206	0.663951	-4.59577	7.70642	-0.968391	-8.56285	-21.6074	-10.341	0.29324	0.510386	37.5359	-5.62683	34.4335	10.2907	84.6791	-1.71225	-7.34077	-7.57531	-16.8804	-5.67469	5.11111	-0.309927	-5.55086	24.8861	47.5296	11.4193	85.4354	61.7813	5.07409	-4.34711	-25.8799	-0.606865	5.9224	31.3038	0.202595	0.353769	34.343	19.168
650	-1.14873	-0.973798	25.496	-0.598277	-0.309828	5.50198	-0.598309	-0.309767	11.3224	-0.429817	-0.266376	14.3282	0.702503	-4.64409	7.62364	-0.927175	-8.66689	-21.7605	-10.4186	0.31658	0.505296	37.7565	-5.70333	34.4744	10.2254	84.3596	-1.90638	-7.64705	-7.61807	-16.6979	-5.6346	5.1747	-0.287936	-5.58099	24.9323	47.5428	11.3468	85.3217	61.7961	5.13038	-4.34509	-25.9291	-0.595222	5.93307	31.3197	0.194291	0.337934	34.3527	19.1788
652	-1.11116	-0.92618	25.5163	-0.57717	-0.292767	5.51125	-0.577201	-0.292707	11.3317	-0.415013	-0.252382	14.3352	0.725349	-4.69229	7.56924	-0.912327	-8.76363	-21.86	-10.4858	0.325145	0.510753	37.9202	-5.74821	34.5105	10.2366	84.087	-2.086	-7.88052	-7.66531	-16.5717	-5.60516	5.23216	-0.275394	-5.60607	25.0082	47.5499	11.318	85.1762	61.8251	5.18807	-4.33067	-25.9638	-0.585588	5.93814	31.3317	0.189257	0.340388	34.3639	19.1817
654	-1.07	-0.882042	25.5354	-0.554837	-0.277589	5.51995	-0.554866	-0.277532	11.3404	-0.399181	-0.239729	14.3418	0.736316	-4.73961	7.54053	-0.91675	-8.85348	-21.9112	-10.548	0.315002	0.52906	38.027	-5.73981	34.5422	10.3369	83.8803	-2.25268	-8.01231	-7.70919	-16.5152	-5.58134	5.28583	-0.272534	-5.6309	25.1062	47.5549	11.3261	85.0036	61.8601	5.25118	-4.30219	-25.9866	-0.576896	5.93447	31.34	0.188861	0.357347	34.3748	19.1766
656	-1.03126	-0.84534	25.5484	-0.534294	-0.265429	5.52593	-0.534322	-0.265374	11.3464	-0.384513	-0.22944	14.3463	0.751481	-4.76977	7.52497	-0.904748	-8.91459	-21.9392	-10.5983	0.280579	0.535589	38.1332	-5.77021	34.5749	10.3651	83.7173	-2.40343	-7.92497	-7.72681	-16.4978	-5.55929	5.32774	-0.280177	-5.64317	25.131	47.5657	11.2821	84.8945	61.8812	5.28805	-4.31665	-26.0089	-0.567448	5.93224	31.3493	0.187154	0.338946	34.3942	19.1828
658	-0.99594	-0.817652	25.5613	-0.516142	-0.256861	5.53184	-0.516168	-0.256807	11.3523	-0.371427	-0.221976	14.3507	0.76205	-4.78692	7.52207	-0.894047	-8.95033	-21.9442	-10.6517	0.273832	0.538105	38.2416	-5.76095	34.5995	10.3932	83.4876	-2.51402	-7.77176	-7.82118	-16.5218	-5.53746	5.35732	-0.286344	-5.66151	25.1549	47.5902	11.2727	84.8376	61.8864	5.30538	-4.3704	-26.0085	-0.560271	5.9348	31.3563	0.189779	0.330278	34.4063	19.1842
660	-0.963448	-0.796574	25.576	-0.499885	-0.250889	5.53854	-0.499911	-0.250837	11.359	-0.359609	-0.216565	14.3557	0.76825	-4.79455	7.5287	-0.886073	-8.967	-21.9319	-10.7084	0.290517	0.543172	38.352	-5.71844	34.6259	10.4332	83.2367	-2.58976	-7.61744	-7.97044	-16.5644	-5.51465	5.38098	-0.288135	-5.68663	25.1892	47.6273	11.3067	84.8227	61.8802	5.3058	-4.45584	-25.9873	-0.553246	5.94117	31.3627	0.194967	0.333667	34.4099	19.1803
662	-0.929488	-0.770206	25.5952	-0.482464	-0.24275	5.54721	-0.482489	-0.2427	11.3676	-0.347046	-0.209464	14.3623	0.777013	-4.80403	7.53702	-0.87426	-8.98823	-21.9164	-10.7545	0.256301	0.578504	38.4522	-5.74772	34.7033	10.4799	83.2916	-2.67637	-7.57481	-7.97203	-16.5279	-5.48712	5.42699	-0.286729	-5.70245	25.2197	47.6656	11.3461	84.8112	61.8851	5.29035	-4.54637	-25.9711	-0.534081	5.94022	31.378	0.190665	0.316986	34.4156	19.1825
664	-0.895226	-0.745246	25.612	-0.465047	-0.235263	5.55484	-0.465071	-0.235215	11.3753	-0.334448	-0.202852	14.368	0.788839	-4.81147	7.54158	-0.856248	-9.00718	-21.9082	-10.7993	0.219228	0.593505	38.5379	-5.74004	34.8056	10.5447	83.336	-2.75769	-7.53767	-7.97652	-16.5287	-5.46495	5.47511	-0.283703	-5.71951	25.2328	47.6901	11.3696	84.7966	61.8938	5.2999	-4.60666	-25.971	-0.514884	5.95066	31.3912	0.18224	0.299597	34.4211	19.1864
666	-0.861135	-0.726331	25.6262	-0.448305	-0.230403	5.56124	-0.448329	-0.230357	11.3817	-0.322203	-0.198246	14.3728	0.801612	-4.81572	7.54198	-0.835316	-9.02081	-21.908	-10.8377	0.19453	0.584391	38.6099	-5.68308	34.922	10.6202	83.3246	-2.82674	-7.5191	-8.00921	-16.5668	-5.453	5.51374	-0.279055	-5.7391	25.2321	47.7014	11.3797	84.7845	61.9072	5.3307	-4.63564	-25.9883	-0.498664	5.97331	31.4006	0.171647	0.285552	34.4249	19.1918
668	-0.827421	-0.72942	25.644	-0.433938	-0.235095	5.56924	-0.433963	-0.23505	11.3897	-0.311185	-0.200924	14.3788	0.80426	-4.81226	7.54247	-0.828917	-9.01586	-21.9075	-10.8353	0.203856	0.58585	38.6741	-5.61559	35.0335	10.6677	83.3636	-2.86444	-7.68816	-8.04807	-16.524	-5.46454	5.5081	-0.269352	-5.75953	25.2478	47.718	11.4204	84.8227	61.9346	5.31873	-4.67446	-26.0133	-0.486944	5.99686	31.4089	0.161454	0.274951	34.4206	19.2003
670	-0.800573	-0.728675	25.657	-0.422174	-0.237437	5.57509	-0.422198	-0.237394	11.3955	-0.302249	-0.201996	14.3832	0.809131	-4.81629	7.55131	-0.821481	-9.02547	-21.8911	-10.8495	0.225281	0.584129	38.7601	-5.60171	35.126	10.7044	83.4398	-2.88327	-7.81224	-8.04626	-16.5257	-5.46522	5.51361	-0.265518	-5.76884	25.2606	47.7357	11.438	84.8256	61.9566	5.32297	-4.6922	-26.0419	-0.474325	6.00338	31.4161	0.1583	0.265988	34.4182	19.2092
672	-0.780772	-0.720012	25.6645	-0.412681	-0.235633	5.57849	-0.412706	-0.23559	11.3989	-0.295251	-0.200097	14.3857	0.818476	-4.82933	7.56673	-0.809806	-9.0534	-21.8624	-10.8855	0.251937	0.57837	38.868	-5.63318	35.1976	10.7355	83.5302	-2.89522	-7.8604	-8.01046	-16.5613	-5.45147	5.53738	-0.268996	-5.76836	25.2686	47.7529	11.4261	84.7798	61.972	5.35256	-4.67978	-26.0753	-0.459666	5.99403	31.4217	0.161373	0.259922	34.4186	19.2162
674	-0.761922	-0.711901	25.6709	-0.403657	-0.233975	5.5814	-0.403681	-0.233933	11.4018	-0.288595	-0.198335	14.3879	0.830187	-4.84261	7.57323	-0.794599	-9.0828	-21.8503	-10.9087	0.278452	0.570533	38.9684	-5.60053	35.2595	10.769	83.5292	-2.93714	-7.93734	-8.0222	-16.4581	-5.44354	5.55444	-0.277154	-5.77724	25.2805	47.7647	11.4102	84.7138	61.9956	5.39245	-4.62126	-26.1273	-0.443389	5.99355	31.4233	0.159874	0.26561	34.4171	19.2159
676	-0.745511	-0.705527	25.6796	-0.395873	-0.232827	5.58533	-0.395897	-0.232786	11.4058	-0.282838	-0.197025	14.3909	0.841198	-4.85424	7.57339	-0.780303	-9.10886	-21.85	-10.924	0.295867	0.584485	39.0534	-5.5713	35.3131	10.8036	83.5913	-2.99477	-7.98096	-8.03481	-16.3742	-5.43747	5.56994	-0.274814	-5.77982	25.2885	47.7759	11.3803	84.6365	62.0188	5.43364	-4.56633	-26.1703	-0.428978	5.99539	31.4293	0.158775	0.265217	34.4166	19.2191
678	-0.730603	-0.699256	25.6912	-0.388759	-0.231569	5.59054	-0.388783	-0.231528	11.411	-0.277589	-0.195671	14.3948	0.85084	-4.8649	7.568	-0.76838	-9.13247	-21.86	-10.9335	0.304094	0.616877	39.1237	-5.55336	35.3579	10.8354	83.6941	-3.05198	-7.99941	-8.02867	-16.3352	-5.43176	5.58621	-0.260328	-5.77689	25.2965	47.7874	11.3417	84.5497	62.0403	5.47358	-4.52405	-26.1986	-0.415954	5.99821	31.4403	0.15851	0.258	34.4169	19.2254
680	-0.713329	-0.682517	25.7042	-0.379563	-0.225982	5.59637	-0.379587	-0.225943	11.4168	-0.271032	-0.190957	14.3992	0.860701	-4.88241	7.56014	-0.759446	-9.16846	-21.8741	-10.9455	0.309117	0.629085	39.1885	-5.51327	35.3796	10.846	83.5714	-3.04872	-8.08514	-7.95291	-16.3045	-5.41875	5.61309	-0.240625	-5.78806	25.3267	47.7949	11.3191	84.4436	62.0612	5.51838	-4.4759	-26.2183	-0.398401	6.00169	31.4496	0.156309	0.258041	34.4151	19.2217
682	-0.692764	-0.671349	25.7166	-0.369491	-0.223156	5.60196	-0.369514	-0.223118	11.4224	-0.26366	-0.18826	14.4034	0.865141	-4.89218	7.54684	-0.75698	-9.18799	-21.8985	-10.9599	0.335449	0.638185	39.2819	-5.52484	35.4351	10.8565	83.5412	-3.05617	-8.13617	-7.90142	-16.2693	-5.42046	5.63043	-0.232824	-5.78583	25.3743	47.8229	11.3102	84.34	62.0786	5.5406	-4.44768	-26.2236	-0.380275	5.99268	31.4582	0.159112	0.26388	34.4132	19.2184
684	-0.671229	-0.665831	25.7282	-0.359561	-0.222895	5.60717	-0.359584	-0.222858	11.4276	-0.256247	-0.18749	14.4073	0.867821	-4.89398	7.53057	-0.754136	-9.19235	-21.9287	-10.9763	0.383852	0.642481	39.3988	-5.58205	35.5178	10.8709	83.6215	-3.07988	-8.14967	-7.88431	-16.2259	-5.43362	5.63823	-0.237896	-5.77155	25.431	47.871	11.3109	84.2473	62.09	5.54024	-4.4439	-26.2121	-0.363665	5.97527	31.4663	0.166772	0.273427	34.412	19.2166
686	-0.659965	-0.649825	25.7402	-0.353057	-0.217028	5.61254	-0.35308	-0.216992	11.433	-0.251719	-0.182723	14.4113	0.89169	-4.90201	7.52388	-0.71558	-9.21793	-21.9422	-10.9898	0.4325	0.620676	39.4767	-5.58783	35.5364	10.8874	83.5742	-3.07435	-8.21053	-7.85373	-16.1745	-5.42094	5.65756	-0.239295	-5.77733	25.468	47.911	11.302	84.1665	62.0885	5.54945	-4.45274	-26.1768	-0.354655	5.98288	31.4754	0.171701	0.278971	34.4121	19.2107
688	-0.650833	-0.63629	25.7497	-0.347727	-0.212029	5.61683	-0.347749	-0.211993	11.4373	-0.24802	-0.178673	14.4145	0.909935	-4.90529	7.51887	-0.684761	-9.23235	-21.9524	-11.0057	0.473075	0.601735	39.5611	-5.58692	35.5635	10.8894	83.5634	-3.06935	-8.27336	-7.80112	-16.1487	-5.41241	5.67209	-0.247926	-5.7864	25.492	47.9606	11.3041	84.1579	62.0792	5.53221	-4.50536	-26.1342	-0.3428	5.97921	31.4858	0.177865	0.27701	34.4169	19.2094
690	-0.641376	-0.6274	25.7567	-0.342718	-0.209093	5.61994	-0.34274	-0.209057	11.4404	-0.244442	-0.176186	14.4169	0.916444	-4.90284	7.51451	-0.672247	-9.23099	-21.9611	-11.0259	0.512416	0.585745	39.6627	-5.59699	35.6117	10.8803	83.6155	-3.06641	-8.33344	-7.73054	-16.1406	-5.41322	5.68031	-0.265557	-5.79258	25.51	48.0215	11.3187	84.2144	62.0648	5.48977	-4.59386	-26.0948	-0.326795	5.96463	31.4966	0.183687	0.270248	34.4257	19.2113
692	-0.628435	-0.621867	25.7617	-0.336526	-0.207973	5.6222	-0.336547	-0.207938	11.4426	-0.239873	-0.174991	14.4186	0.910662	-4.89841	7.51488	-0.680503	-9.22031	-21.9603	-11.0544	0.599071	0.539178	39.7907	-5.66992	35.6695	10.8937	83.7072	-3.04292	-8.41064	-7.68026	-16.0724	-5.4198	5.68812	-0.292907	-5.78603	25.5493	48.0834	11.3407	84.2403	62.0525	5.46208	-4.6506	-26.0847	-0.312512	5.97599	31.5035	0.179138	0.277237	34.4319	19.2011
694	-0.61678	-0.611095	25.7731	-0.330374	-0.204432	5.62731	-0.330395	-0.204397	11.4477	-0.235475	-0.171984	14.4224	0.904738	-4.90126	7.50822	-0.692918	-9.22259	-21.9721	-11.0778	0.654853	0.512949	39.9054	-5.69094	35.7195	10.896	83.7693	-3.03336	-8.47922	-7.59465	-16.0518	-5.42054	5.70592	-0.311873	-5.76324	25.5845	48.1669	11.3289	84.2983	62.0299	5.41758	-4.73996	-26.0808	-0.292977	5.98247	31.5161	0.17546	0.27304	34.438	19.2015
696	-0.605926	-0.592576	25.792	-0.323801	-0.197421	5.63578	-0.323821	-0.197387	11.4562	-0.230963	-0.166355	14.4287	0.898938	-4.91384	7.49175	-0.710352	-9.24231	-22.0015	-11.0932	0.670028	0.514841	40.004	-5.65687	35.7567	10.8841	83.7799	-3.0387	-8.53484	-7.48362	-16.0787	-5.41197	5.73596	-0.320218	-5.72715	25.6201	48.271	11.2835	84.3779	61.9994	5.35865	-4.85926	-26.0814	-0.267009	5.98673	31.536	0.170367	0.252123	34.4447	19.2138
698	-0.589004	-0.565666	25.8146	-0.31374	-0.187358	5.64589	-0.31376	-0.187325	11.4663	-0.224016	-0.158242	14.4363	0.882412	-4.93588	7.46471	-0.752187	-9.27385	-22.0493	-11.0974	0.678553	0.528536	40.108	-5.66156	35.7776	10.8747	83.7113	-3.02733	-8.58631	-7.43421	-16.0625	-5.39287	5.77547	-0.325049	-5.6935	25.7028	48.37	11.2552	84.3859	61.9833	5.31864	-4.94521	-26.1001	-0.236929	6.02985	31.5603	0.141008	0.214617	34.4521	19.2215
700	-0.572157	-0.532499	25.8382	-0.303081	-0.17456	5.65645	-0.303099	-0.174529	11.4769	-0.216778	-0.148047	14.4443	0.855889	-4.9626	7.44116	-0.81391	-9.30912	-22.0898	-11.121	0.69101	0.540165	40.2556	-5.71643	35.8046	10.8707	83.6955	-3.02131	-8.62469	-7.43341	-15.9865	-5.36809	5.82227	-0.344362	-5.66368	25.7685	48.4837	11.1853	84.3854	61.9659	5.29044	-5.00035	-26.1424	-0.199977	6.0697	31.5797	0.119599	0.1775	34.4659	19.2284
702	-0.555986	-0.494145	25.8634	-0.292192	-0.159433	5.66771	-0.292208	-0.159402	11.4881	-0.209503	-0.136096	14.4527	0.818139	-4.99244	7.42076	-0.897004	-9.34469	-22.1235	-11.167	0.709949	0.552772	40.4554	-5.79868	35.8333	10.8725	83.7447	-3.02957	-8.6569	-7.49107	-15.8083	-5.33773	5.87653	-0.379419	-5.63431	25.8225	48.6192	11.0714	84.35	61.9391	5.30011	-5.01966	-26.1924	-0.156651	6.1077	31.5948	0.108819	0.130761	34.4932	19.2295
704	-0.53781	-0.450415	25.8943	-0.279887	-0.142158	5.68153	-0.279901	-0.142128	11.502	-0.20129	-0.122455	14.4631	0.768328	-5.02549	7.38764	-1.00412	-9.3802	-22.1798	-11.2111	0.720768	0.600786	40.697	-5.77783	35.8201	10.8599	83.7392	-3.0767	-8.7364	-7.67049	-15.3412	-5.29674	5.9432	-0.415263	-5.59358	25.9624	48.7818	10.9777	84.1405	61.887	5.44575	-4.99768	-26.1746	-0.115658	6.18478	31.6214	0.0905613	0.0128729	34.5658	19.2017
706	-0.515092	-0.411745	25.9405	-0.26612	-0.127534	5.70214	-0.266134	-0.127507	11.5226	-0.191835	-0.110715	14.4786	0.689321	-5.05803	7.34448	-1.16401	-9.40086	-22.253	-11.2807	0.763566	0.642947	40.9788	-5.80354	35.8162	10.9125	83.8837	-3.11035	-8.7222	-7.7944	-15.0026	-5.24983	6.01465	-0.454162	-5.51296	26.0615	48.9917	10.7702	83.7258	61.8156	5.72101	-4.89794	-26.1583	-0.0455025	6.29771	31.6379	0.0596344	-0.115425	34.5976	19.1581
708	-0.491068	-0.387274	25.9981	-0.253217	-0.119221	5.72778	-0.25323	-0.119195	11.5482	-0.182661	-0.103742	14.4978	0.579728	-5.08052	7.30078	-1.37401	-9.38894	-22.326	-11.3817	0.879443	0.65164	41.2837	-5.88823	35.8063	11.1008	84.2818	-3.09422	-8.61057	-7.83049	-14.8245	-5.20415	6.07685	-0.49861	-5.39379	26.071	49.2546	10.4186	83.1229	61.7107	6.08265	-4.72303	-26.1422	0.0461942	6.45269	31.6415	0.0120168	-0.25753	34.5988	19.1484
710	-0.478425	-0.391572	26.0437	-0.248173	-0.122321	5.7481	-0.248186	-0.122295	11.5685	-0.178714	-0.105765	14.513	0.453232	-5.06948	7.28914	-1.59624	-9.30925	-22.3409	-11.5348	1.20417	0.548923	41.5855	-5.9474	35.6955	11.6518	85.1999	-2.94462	-8.62734	-7.79315	-14.4395	-5.1745	6.09621	-0.555461	-5.27774	25.9162	49.5887	9.89474	82.3776	61.4927	6.35233	-4.49632	-26.076	0.1013	6.67665	31.6492	-0.0710108	-0.52794	34.705	19.4002
712	-0.490335	-0.464482	26.0754	-0.260767	-0.152858	5.76207	-0.260784	-0.152826	11.5825	-0.186395	-0.129327	14.5235	0.304611	-4.98502	7.31061	-1.82125	-9.08786	-22.2982	-11.5882	1.55383	0.415046	41.6586	-5.93982	35.4904	12.2695	86.1054	-2.71094	-7.98508	-7.93523	-14.4547	-5.20058	6.02003	-0.628678	-5.13164	25.6765	49.8743	9.47894	81.9204	61.2729	6.63163	-4.38551	-25.8956	0.119986	6.93943	31.6146	-0.125973	-0.582289	34.7896	19.5315
714	-0.524212	-0.632505	26.0803	-0.292545	-0.222676	5.76403	-0.292568	-0.222646	11.5845	-0.206175	-0.183404	14.5249	0.125953	-4.81086	7.37143	-2.05531	-8.69201	-22.1873	-11.5323	1.94028	0.296428	41.5498	-5.99877	35.1119	12.8167	86.9983	-2.27474	-6.80908	-8.31291	-14.8955	-5.30463	5.82563	-0.752054	-4.92646	25.353	50.1002	9.19993	81.7559	61.0902	6.90562	-4.37777	-25.675	0.115176	7.17674	31.5286	-0.129085	-0.437325	34.8595	19.5015
716	-0.558208	-0.985179	26.0173	-0.342929	-0.373068	5.73563	-0.342965	-0.373031	11.5561	-0.235244	-0.298848	14.5035	-0.121815	-4.51106	7.49093	-2.35102	-8.03932	-21.9731	-11.5158	2.68871	0.288657	41.7582	-6.63941	34.248	13.0512	88.4029	-1.10537	-6.39466	-8.9001	-15.1349	-5.54966	5.46098	-1.05717	-4.55846	24.855	50.3651	8.84355	81.3961	60.9981	7.0415	-4.23118	-25.8099	0.192695	7.16141	31.3674	-0.0649206	-0.54352	35.0089	19.4863
718	-0.569813	-1.28848	25.897	-0.378334	-0.504322	5.68177	-0.378384	-0.504288	11.5022	-0.254164	-0.39914	14.4629	-0.360975	-4.21766	7.65884	-2.63285	-7.4036	-21.6702	-11.3497	3.07746	0.366924	41.6301	-8.14369	33.1026	12.8374	90.1637	0.454726	-5.64107	-9.28371	-15.6462	-5.78568	5.11354	-1.43888	-4.18802	24.3612	50.5286	8.66679	81.2909	61.0227	7.03701	-4.11914	-25.9059	0.00813716	7.03438	31.364	0.131095	-0.465841	35.491	19.5129
720	-0.576595	-1.50942	25.7255	-0.403027	-0.600238	5.60535	-0.403088	-0.600196	11.4258	-0.267058	-0.47237	14.4055	-0.543508	-3.95568	7.86029	-2.82749	-6.85204	-21.3058	-11.0001	2.97023	0.562073	40.9996	-10.171	31.6393	12.2473	92.0829	2.21027	-4.67657	-9.38337	-16.476	-5.97279	4.81156	-1.87771	-3.84397	23.8732	50.5763	8.64005	81.479	61.1382	6.93891	-4.05745	-25.8968	-0.414258	6.83725	31.4962	0.401385	-0.25728	36.2304	19.6228
722	-0.683331	-1.7479	25.51	-0.472749	-0.693923	5.50887	-0.472826	-0.693881	11.3293	-0.313731	-0.546559	14.3329	-0.536827	-3.68418	8.03089	-2.68094	-6.37064	-21.0049	-10.5272	2.51543	1.10707	39.819	-10.8803	29.4532	12.1399	93.7412	3.73864	-5.47312	-9.27872	-17.4153	-6.09369	4.4572	-2.43768	-3.49076	23.2257	50.5995	8.4041	81.7315	61.2167	6.96199	-3.96428	-25.8775	-0.635471	6.64315	31.4133	0.390195	-0.57555	36.6501	19.9
724	-0.815966	-1.98662	25.3036	-0.553597	-0.785191	5.41613	-0.553679	-0.785111	11.2365	-0.368835	-0.619541	14.2631	-0.526702	-3.44891	8.29859	-2.54191	-5.95782	-20.5207	-9.92804	1.89718	1.07955	38.6112	-12.2345	27.0895	10.693	93.816	5.94327	-4.21545	-9.00333	-18.8219	-6.26288	4.22498	-2.74997	-3.05356	22.454	50.4479	8.09773	82.0253	61.2653	6.98278	-3.88249	-25.849	-0.81452	6.32792	31.3976	0.537325	-0.650884	37.019	19.814
726	-0.945153	-2.25883	25.0939	-0.636057	-0.89162	5.32179	-0.636149	-0.891554	11.1422	-0.424227	-0.704062	14.1921	-0.581591	-3.21274	8.644	-2.51759	-5.51451	-19.89	-9.20315	1.21776	0.495248	37.3484	-14.2283	24.8118	8.16867	93.2838	8.65557	-0.961429	-9.00738	-20.5131	-6.50486	4.03408	-2.86063	-2.55129	21.6788	50.1389	7.85735	82.2894	61.3049	6.95835	-3.82193	-25.8005	-0.964922	5.91585	31.4484	0.864899	-0.428122	37.3748	19.4037
728	-1.02618	-2.74704	24.7314	-0.717719	-1.0977	5.15955	-0.717834	-1.09771	10.9801	-0.473053	-0.863279	14.0701	-0.78721	-2.73304	8.89303	-2.65978	-4.56217	-19.4459	-8.30993	0.745825	0.456168	35.5961	-15.1951	22.9518	7.63606	98.5384	10.2906	-0.0970657	-11.4138	-22.1317	-6.85947	3.31669	-3.37816	-2.10286	21.4401	49.8084	8.21634	82.2668	61.466	6.79126	-3.77461	-25.677	-1.04108	5.61019	31.2878	1.02589	-0.415476	37.7013	19.2844
730	-1.04635	-3.06828	24.5405	-0.756849	-1.23629	5.07382	-0.756976	-1.23616	10.8942	-0.494092	-0.969128	14.0052	-1.0389	-2.45395	8.98996	-2.98343	-3.94753	-19.2751	-7.49019	0.0449581	-0.083059	33.7955	-15.6955	22.035	7.31762	101.103	12.4513	0.174173	-11.7581	-23.7729	-7.12372	2.84027	-3.79169	-1.88622	21.037	49.881	8.34485	82.3535	61.4837	6.6826	-3.82944	-25.5034	-1.0768	5.41372	31.2133	1.19588	-0.281444	37.8697	19.1857
732	-1.0176	-3.18829	24.5331	-0.756006	-1.29155	5.07068	-0.75614	-1.29147	10.8911	-0.49022	-1.0105	14.0027	-1.28535	-2.39745	8.9497	-3.40248	-3.73319	-19.3505	-6.88586	-0.816896	-1.01259	32.2791	-15.7208	22.1351	6.98964	100.232	14.7697	0.304075	-9.9805	-25.198	-7.24764	2.71468	-4.03191	-1.87001	20.4337	50.2904	8.20866	82.5553	61.3725	6.66429	-3.9618	-25.306	-1.06999	5.30038	31.2564	1.38181	-0.0240549	37.8675	19.0635
734	-1.01699	-3.35864	24.4305	-0.771691	-1.36625	5.02488	-0.77183	-1.36618	10.8453	-0.49748	-1.06736	13.9682	-1.42525	-2.20334	8.91222	-3.56717	-3.31895	-19.4284	-6.79455	-0.925331	-0.84619	32.2617	-14.8466	23.0749	7.15045	101.068	13.8747	-0.0163272	-10.2656	-26.1273	-7.24928	2.654	-4.28781	-1.73693	20.1784	50.2896	8.52732	82.4676	61.456	6.65602	-3.99933	-25.1756	-0.964336	5.11047	31.2594	1.4871	0.0781402	37.7876	18.96
736	-1.03937	-3.42071	24.3727	-0.787104	-1.39133	4.9989	-0.787249	-1.39124	10.8193	-0.507489	-1.08704	13.9486	-1.42615	-2.06756	8.83789	-3.50878	-3.07187	-19.5724	-6.62895	-1.30351	-0.570053	31.8346	-13.6745	23.8535	7.48503	101.244	13.4305	-1.60903	-10.0966	-26.2766	-7.25717	2.68957	-4.28983	-1.65182	19.8253	50.226	8.66686	82.5472	61.4905	6.73613	-3.91781	-25.0215	-0.878407	5.08368	31.311	1.54893	0.18842	37.5959	18.5595
738	-1.06954	-3.39921	24.3784	-0.798214	-1.37898	5.00119	-0.798357	-1.3789	10.8216	-0.516528	-1.07845	13.9503	-1.32384	-1.99725	8.70858	-3.29546	-2.98847	-19.8156	-6.2478	-2.07241	-0.413931	30.8087	-12.4173	24.4185	7.71173	100.535	14.0034	-4.52713	-9.17117	-25.6468	-7.32793	2.76472	-4.02721	-1.62364	19.3703	50.1332	8.59102	82.8634	61.4969	6.86749	-3.75048	-24.8452	-0.81201	5.16935	31.3708	1.54382	0.347384	37.2388	18.0824
740	-1.03796	-3.51919	24.4188	-0.796429	-1.43429	5.01927	-0.796577	-1.43421	10.8397	-0.512001	-1.11971	13.9638	-1.30233	-1.85506	8.44899	-3.1969	-2.73584	-20.3035	-5.61129	-2.8732	-0.435078	30.069	-11.0343	25.9713	7.02622	99.7091	14.2384	-8.3804	-8.31968	-24.2492	-7.54943	2.66573	-3.68456	-1.57262	19.1276	49.838	8.67929	83.3352	61.8111	6.81564	-3.68299	-24.7398	-0.634563	4.90423	31.2018	1.3085	0.585276	36.4874	18.8738
742	-0.99508	-3.6836	24.4775	-0.794222	-1.51004	5.04556	-0.794379	-1.50996	10.866	-0.505991	-1.17623	13.9833	-1.29752	-1.75732	8.23562	-3.14712	-2.55699	-20.7036	-5.20352	-3.05927	-0.59485	29.994	-10.8001	26.937	5.75381	98.623	15.6662	-12.111	-7.12921	-23.4143	-7.83551	2.49458	-3.37361	-1.50637	19.36	49.6995	9.06045	83.5097	61.9615	6.77991	-3.6055	-24.641	-0.476111	4.67488	30.9601	1.16065	0.888614	35.6916	19.565
744	-0.954943	-3.86132	24.5426	-0.794604	-1.59132	5.07469	-0.794768	-1.59124	10.8951	-0.501606	-1.23704	14.0049	-1.29231	-1.71924	8.11501	-3.12225	-2.48802	-20.9291	-5.06194	-2.69311	-0.848305	30.5125	-11.7845	27.0647	4.02276	97.3575	18.7395	-15.4513	-5.48146	-23.5597	-8.13725	2.30197	-3.15891	-1.44323	19.9352	49.7832	9.61797	83.3783	61.8643	6.80065	-3.52712	-24.5479	-0.366537	4.65489	30.6914	1.1446	1.20331	34.9736	19.8399
746	-0.933611	-3.98688	24.601	-0.798076	-1.64802	5.10072	-0.798246	-1.64794	10.9212	-0.500967	-1.27964	14.0242	-1.24675	-1.71031	8.08759	-3.03675	-2.49249	-20.9802	-4.87976	-2.75438	-1.06053	30.7674	-13.1258	26.7534	1.99491	96.5035	23.9163	-19.198	-3.46522	-24.4519	-8.32813	2.22485	-3.1509	-1.46905	19.9878	50.0289	9.65843	83.4116	61.6419	6.86048	-3.57692	-24.5071	-0.33599	5.25678	30.4338	1.14196	1.34244	34.4734	19.708
748	-0.893271	-4.15943	24.5967	-0.797345	-1.72728	5.09908	-0.797523	-1.7272	10.9195	-0.495791	-1.33891	14.0228	-1.22982	-1.65217	8.18373	-2.97758	-2.39806	-20.8036	-4.60535	-2.89768	-1.23702	30.4883	-14.6476	26.2521	-0.0250167	95.0647	30.2	-19.5776	-1.48235	-27.4748	-8.53937	2.11522	-3.24098	-1.4865	20.0074	50.2032	9.70373	83.3651	61.3573	6.96986	-3.65376	-24.5257	-0.190404	5.83937	30.2037	1.00694	1.23067	34.1732	19.6021
750	-0.840365	-4.37804	24.5321	-0.795088	-1.82805	5.0708	-0.795276	-1.82797	10.8912	-0.488135	-1.41419	14.0013	-1.23193	-1.54418	8.36928	-2.92833	-2.20704	-20.4626	-4.29	-3.06393	-1.38281	29.7516	-16.1084	25.7523	-1.97671	93.0316	37.2522	-15.4938	0.0368652	-32.0287	-8.76082	1.97079	-3.38605	-1.47886	20.0619	50.2754	9.83163	83.2531	61.0585	7.10086	-3.73227	-24.5854	0.0824773	6.23134	29.9957	0.76365	0.938067	33.9846	19.5558
752	-0.846446	-4.54864	24.4861	-0.81399	-1.90203	5.05017	-0.814187	-1.90194	10.8706	-0.497894	-1.47065	13.9855	-1.13535	-1.471	8.47951	-2.71926	-2.1223	-20.2599	-4.27794	-3.27987	-1.52626	29.2417	-16.9931	25.5562	-3.99184	91.2852	44.8007	-7.24981	0.121718	-36.7709	-8.80898	1.9372	-3.51232	-1.46932	20.0078	50.3998	9.88866	83.3411	60.8288	7.13901	-3.80345	-24.5989	0.375095	6.34793	29.7443	0.694173	0.823925	33.5185	19.2281
754	-0.801175	-4.69234	24.3944	-0.807373	-1.96945	5.00988	-0.807574	-1.96937	10.8303	-0.488862	-1.52076	13.9551	-1.06693	-1.38403	8.56918	-2.55488	-1.99911	-20.0958	-4.18486	-3.27518	-1.74299	28.8344	-17.5188	25.6406	-6.50471	88.6209	52.4675	1.36585	-0.750645	-40.0845	-8.92952	1.82978	-3.69708	-1.46183	20.0875	50.4273	10.0446	83.4027	60.7482	7.11284	-3.85515	-24.6133	0.48928	6.46734	29.5398	0.680414	0.85598	33.1736	18.8639
756	-0.703386	-4.80181	24.2577	-0.773987	-2.02714	4.95025	-0.774196	-2.02706	10.7707	-0.460306	-1.56201	13.9103	-1.03498	-1.28824	8.65584	-2.45228	-1.84304	-19.9375	-4.00346	-3.01841	-2.03526	28.5553	-17.6579	26.0946	-9.26373	84.9807	60.0045	9.12007	-2.05855	-41.7427	-9.1315	1.65653	-3.94625	-1.45542	20.2967	50.3558	10.2784	83.4051	60.8117	7.03938	-3.88549	-24.6424	0.425634	6.59837	29.4091	0.696679	0.989247	33.0177	18.5374
758	-0.65466	-4.83061	24.1277	-0.75419	-2.04479	4.89305	-0.754402	-2.04471	10.7135	-0.444262	-1.57411	13.8674	-0.953349	-1.24385	8.77672	-2.28355	-1.80267	-19.7139	-4.07164	-2.67015	-2.3515	28.548	-17.1866	27.2138	-11.7599	81.4414	66.6985	16.033	-3.42224	-42.2687	-9.20519	1.63105	-4.23531	-1.42065	20.3907	50.3106	10.3352	83.4022	60.918	6.96141	-3.90593	-24.717	0.405825	6.46508	29.3805	0.729604	1.02011	32.9796	18.3677
760	-0.615901	-4.85001	24.0185	-0.738026	-2.0573	4.84501	-0.738238	-2.05723	10.6654	-0.431265	-1.58256	13.8314	-0.872384	-1.19923	8.91362	-2.11577	-1.76155	-19.4607	-4.19613	-2.17166	-2.60133	28.5164	-16.0061	28.9821	-13.399	78.9833	72.024	20.4586	-4.22619	-41.135	-9.294	1.59768	-4.47875	-1.46821	20.3963	50.2673	10.392	83.4715	61.0048	6.93524	-3.88814	-24.7486	0.390762	6.33531	29.3743	0.759626	1.03331	32.9368	18.2113
762	-0.577936	-4.87292	23.9388	-0.722844	-2.07118	4.81002	-0.723058	-2.0711	10.6305	-0.418967	-1.59207	13.8051	-0.802443	-1.14917	9.05821	-1.96535	-1.70542	-19.1933	-4.31654	-1.56413	-2.73552	28.3618	-14.1551	31.2934	-14.3184	77.895	75.6481	22.063	-4.40235	-38.9363	-9.41336	1.52686	-4.63175	-1.60747	20.3554	50.2067	10.4975	83.6142	61.0575	6.95851	-3.84751	-24.7224	0.369201	6.27927	29.3732	0.771552	1.05124	32.8725	18.0597
764	-0.527815	-4.88363	23.9004	-0.701603	-2.08079	4.79357	-0.701818	-2.08072	10.614	-0.402452	-1.59803	13.7928	-0.743916	-1.11558	9.19469	-1.84312	-1.67337	-18.9406	-4.36592	-0.998857	-2.644	28.1316	-11.8582	33.7792	-14.8522	77.5889	77.3874	21.7431	-3.45247	-37.2192	-9.51222	1.42117	-4.60603	-1.77186	20.4445	50.0495	10.7021	83.7439	61.1058	6.95519	-3.86506	-24.6628	0.296253	6.35085	29.3882	0.715394	1.11839	32.8715	18.0385
766	-0.485607	-4.87887	23.8819	-0.682529	-2.08283	4.78585	-0.682743	-2.08276	10.6063	-0.388033	-1.59844	13.7871	-0.691937	-1.10528	9.30447	-1.74354	-1.67973	-18.7369	-4.28675	-0.662597	-2.50623	27.5264	-9.33861	36.3514	-15.0284	77.2519	77.6193	18.8939	-2.05109	-35.5119	-9.55988	1.35374	-4.50546	-1.92564	20.5742	49.8882	10.9448	83.9132	61.1099	6.95255	-3.94721	-24.6033	0.233283	6.36219	29.4288	0.712285	1.13761	32.8397	17.9559
768	-0.459828	-4.83357	23.8758	-0.666845	-2.06556	4.78339	-0.667058	-2.06549	10.6038	-0.377307	-1.58459	13.7853	-0.634942	-1.13496	9.38747	-1.65316	-1.75988	-18.5822	-4.12408	-0.598587	-2.3713	26.5551	-6.90699	38.8374	-14.8745	76.6532	76.6854	14.5045	-0.645544	-34.3865	-9.53027	1.38482	-4.37668	-2.05197	20.7182	49.7426	11.1811	84.1146	61.0856	6.94622	-4.07394	-24.5585	0.190757	6.2993	29.4915	0.764003	1.10373	32.7687	17.8111
770	-0.469633	-4.63876	23.8725	-0.652308	-1.97958	4.78176	-0.652514	-1.97952	10.6022	-0.371488	-1.51942	13.7844	-0.525305	-1.26989	9.4695	-1.51493	-2.05314	-18.4273	-4.13406	-0.794268	-2.25948	25.5883	-5.28306	40.8981	-14.6819	75.836	75.2317	12.9092	0.470231	-35.5128	-9.33841	1.70712	-4.31783	-2.12372	20.8392	49.6198	11.2861	84.2783	61.1254	6.90076	-4.1479	-24.5442	0.148323	6.30022	29.5509	0.750548	1.09656	32.7046	17.7951
772	-0.477985	-4.44099	23.8811	-0.636965	-1.89243	4.78544	-0.63716	-1.89237	10.6059	-0.365146	-1.45331	13.7875	-0.427798	-1.41745	9.52203	-1.40434	-2.36328	-18.327	-4.19852	-0.984732	-2.16804	24.6128	-4.24131	42.3959	-13.8097	75.843	73.9747	12.9993	1.25459	-37.2468	-9.15674	2.01631	-4.20284	-2.2222	20.9567	49.4253	11.3583	84.4444	61.229	6.83724	-4.21366	-24.5659	0.129179	6.28803	29.6326	0.759106	1.04558	32.6993	17.7538
774	-0.472263	-4.28317	23.9057	-0.619471	-1.82404	4.79638	-0.619659	-1.82397	10.6168	-0.356117	-1.40111	13.7959	-0.360296	-1.54897	9.54291	-1.34104	-2.63069	-18.2858	-4.29303	-1.09729	-2.05449	23.717	-3.7173	43.334	-12.4297	76.6271	73.0921	13.9653	1.79951	-39.0017	-9.04097	2.2367	-3.99964	-2.33736	21.0804	49.1342	11.4226	84.5841	61.4059	6.77114	-4.25541	-24.6155	0.133643	6.25951	29.7206	0.792136	0.978901	32.7055	17.6558
776	-0.434724	-4.19706	23.957	-0.595239	-1.78998	4.81957	-0.595423	-1.78991	10.64	-0.340061	-1.37419	13.8135	-0.336616	-1.6391	9.53938	-1.33866	-2.80368	-18.2904	-4.41233	-1.1297	-1.73335	23.1502	-3.66796	43.9033	-11.7637	76.7445	72.3013	13.0869	2.96707	-40.0966	-9.04541	2.35875	-3.68762	-2.3294	21.2311	48.7317	11.4734	84.5457	61.7056	6.74338	-4.17841	-24.6695	0.139656	6.25891	29.7269	0.794768	1.09112	32.453	17.4855
778	-0.403322	-4.13837	24.0124	-0.576353	-1.76729	4.84449	-0.576535	-1.76723	10.6649	-0.32734	-1.35609	13.8323	-0.30377	-1.70998	9.5624	-1.3106	-2.94633	-18.2462	-4.50832	-1.13402	-1.40353	22.7984	-3.94337	43.9571	-11.4383	77.4792	71.8123	12.8168	3.71734	-40.7566	-9.07759	2.44475	-3.33386	-2.38337	21.4222	48.3255	11.6388	84.4426	61.9467	6.75304	-4.04458	-24.6489	0.167034	6.29701	29.7041	0.727665	1.15847	32.189	17.3932
780	-0.391468	-4.09817	24.0568	-0.567679	-1.7508	4.86431	-0.56786	-1.75074	10.6847	-0.321879	-1.34323	13.8472	-0.255561	-1.76402	9.63336	-1.24621	-3.06593	-18.1137	-4.56902	-1.13337	-1.13373	22.6077	-4.34216	43.6038	-11.3201	78.6772	71.5951	13.4076	3.87432	-41.0357	-9.1086	2.50225	-2.98194	-2.50922	21.6196	47.965	11.887	84.3186	62.0799	6.78734	-3.86927	-24.5341	0.203422	6.35232	29.6775	0.618615	1.14752	32.0081	17.3954
782	-0.419308	-4.08155	24.0514	-0.578175	-1.74086	4.86165	-0.578355	-1.7408	10.6821	-0.330308	-1.33641	13.8452	-0.217363	-1.79217	9.78376	-1.1864	-3.1351	-17.8342	-4.60367	-1.18632	-1.02143	22.4687	-4.21051	43.3427	-11.0597	78.5428	71.3603	13.8864	3.74835	-41.1057	-9.1092	2.49936	-2.73636	-2.5588	21.6543	47.736	11.9216	84.2387	62.104	6.79165	-3.64462	-24.3292	0.18079	6.32049	29.7116	0.635456	1.127	32.0805	17.3771
784	-0.444283	-4.09257	24.0332	-0.589982	-1.74329	4.85331	-0.590162	-1.74323	10.6737	-0.338974	-1.33893	13.8389	-0.208731	-1.80058	9.97548	-1.17008	-3.15588	-17.4781	-4.58678	-1.13666	-0.934855	22.4136	-4.16235	43.2055	-11.0578	78.2676	70.9921	14.3691	3.60877	-41.2523	-9.12932	2.43763	-2.53043	-2.6601	21.7214	47.5884	12.0958	84.2094	61.9858	6.7857	-3.46826	-24.0887	0.143642	6.26635	29.7207	0.632826	1.13876	32.1804	17.4051
786	-0.458034	-4.12086	24.0116	-0.598531	-1.75435	4.84355	-0.598712	-1.75429	10.664	-0.344691	-1.34771	13.8315	-0.230785	-1.80111	10.1858	-1.20517	-3.14912	-17.0873	-4.52685	-0.989865	-0.848534	22.4118	-4.26245	43.1796	-11.276	78.0781	70.5218	14.8113	3.52101	-41.4802	-9.17396	2.33657	-2.34926	-2.82472	21.8261	47.4727	12.4319	84.2345	61.7642	6.79985	-3.37022	-23.8307	0.10053	6.20091	29.6971	0.597321	1.17894	32.2793	17.4837
788	-0.466891	-4.12622	23.9908	-0.602732	-1.75587	4.83426	-0.602913	-1.75581	10.6547	-0.347716	-1.3491	13.8246	-0.269585	-1.83188	10.3699	-1.28428	-3.18956	-16.744	-4.46982	-0.914916	-0.793964	22.34	-4.2066	43.0996	-11.2196	77.8248	70.2589	15.0251	3.42431	-41.4462	-9.22491	2.26731	-2.18954	-2.99379	21.8162	47.2256	12.7281	84.3223	61.6206	6.96371	-3.3625	-23.5699	0.0478264	6.10608	29.69	0.605864	1.18566	32.4787	17.5665
790	-0.485912	-4.10107	23.962	-0.608351	-1.74312	4.82125	-0.608532	-1.74305	10.6417	-0.352633	-1.3399	13.8148	-0.284548	-1.88242	10.5068	-1.32993	-3.27572	-16.488	-4.45397	-0.896647	-0.724158	22.2072	-4.18156	43.008	-11.0591	77.7166	69.9432	15.3255	3.28884	-41.3705	-9.24749	2.24959	-2.05258	-3.12421	21.6902	46.9876	12.8118	84.4022	61.5042	7.04799	-3.44578	-23.2665	-0.0115952	6.03692	29.6905	0.617692	1.13637	32.7391	17.7289
792	-0.518045	-4.04715	23.9323	-0.616908	-1.71653	4.80772	-0.617085	-1.71647	10.6282	-0.360558	-1.32052	13.8047	-0.26876	-1.94732	10.5865	-1.32753	-3.4006	-16.3386	-4.4851	-0.930832	-0.630898	22.023	-4.21963	42.9091	-10.8333	77.7833	69.5738	15.7261	3.12056	-41.3098	-9.23018	2.28713	-1.92125	-3.20791	21.5287	46.7793	12.7286	84.4345	61.405	7.04507	-3.57417	-22.963	-0.0680165	6.01274	29.6936	0.618395	1.04644	33.0083	17.955
794	-0.562182	-3.97524	23.9442	-0.62933	-1.68086	4.81258	-0.629503	-1.68079	10.633	-0.371963	-1.29456	13.8084	-0.232246	-2.01826	10.5874	-1.29221	-3.54453	-16.3354	-4.5495	-1.01235	-0.520161	21.8269	-4.30767	42.7914	-10.6024	77.9566	69.3792	15.9917	2.97632	-41.3141	-9.1475	2.38098	-1.7149	-3.26862	21.7224	46.5495	12.9159	84.3315	61.3042	7.15553	-3.5771	-22.8747	-0.0883424	6.06833	29.6836	0.578498	1.00576	33.1073	18.1246
796	-0.594505	-3.94857	23.9442	-0.640863	-1.66609	4.81227	-0.641034	-1.66602	10.6327	-0.381459	-1.28419	13.8082	-0.227487	-2.05348	10.5951	-1.29862	-3.61028	-16.3201	-4.58082	-0.995645	-0.442617	21.667	-4.33153	42.7131	-10.2812	78.1123	69.2208	16.1033	2.90645	-41.2315	-9.12886	2.40065	-1.55522	-3.30357	21.7735	46.3667	12.9206	84.1603	61.2663	7.26093	-3.4607	-22.8341	-0.0768517	6.08467	29.6536	0.560385	1.00004	33.1448	18.2113
798	-0.61272	-3.9669	23.9259	-0.650428	-1.67237	4.80394	-0.650601	-1.6723	10.6244	-0.388223	-1.28945	13.8019	-0.259124	-2.05382	10.6241	-1.35512	-3.59753	-16.2657	-4.57223	-0.886975	-0.399549	21.521	-4.31781	42.678	-9.91994	78.193	69.0691	16.12	2.87431	-41.1006	-9.18043	2.33992	-1.44448	-3.32523	21.6305	46.2213	12.7145	83.9602	61.2923	7.32968	-3.24987	-22.8088	-0.0426403	6.05225	29.6089	0.571106	1.01706	33.1524	18.2238
800	-0.63102	-3.96633	23.9125	-0.658248	-1.67039	4.7978	-0.65842	-1.67032	10.6182	-0.394173	-1.28844	13.7973	-0.296119	-2.0651	10.649	-1.42612	-3.60226	-16.2184	-4.56191	-0.859891	-0.343211	21.2287	-4.51678	42.6528	-9.82426	78.0626	68.9199	16.3346	2.66275	-41.2256	-9.20509	2.30826	-1.27544	-3.37676	21.5316	46.0125	12.5625	83.8269	61.3205	7.33168	-3.06519	-22.8241	-0.0194014	6.05339	29.579	0.579894	1.00864	33.164	18.2426
802	-0.658143	-3.9331	23.9062	-0.666827	-1.65328	4.79475	-0.666997	-1.65321	10.6152	-0.401589	-1.27614	13.795	-0.299717	-2.09375	10.6387	-1.44525	-3.65235	-16.2368	-4.57182	-0.899802	-0.278038	20.9461	-4.66965	42.5929	-9.65716	78.161	68.7749	16.561	2.40666	-41.4806	-9.18622	2.31988	-1.08718	-3.47099	21.568	45.7496	12.5843	83.7071	61.3815	7.30926	-2.84915	-22.8375	-0.00543367	6.06944	29.5537	0.574517	1.00433	33.1787	18.2669
804	-0.695709	-3.87195	23.9073	-0.677331	-1.62295	4.79491	-0.677499	-1.62288	10.6153	-0.411233	-1.25407	13.7952	-0.268855	-2.13663	10.5962	-1.40919	-3.74265	-16.3148	-4.60448	-0.983205	-0.209874	20.7031	-4.7196	42.4937	-9.36983	78.4429	68.6464	16.7802	2.14754	-41.814	-9.13519	2.37026	-0.906869	-3.5863	21.7097	45.4676	12.7442	83.5964	61.475	7.27301	-2.60539	-22.8346	-0.00758444	6.08792	29.5258	0.562284	1.00669	33.1962	18.2965
806	-0.738177	-3.82341	23.9146	-0.691242	-1.59764	4.79774	-0.691406	-1.59757	10.6182	-0.423137	-1.23595	13.7974	-0.243828	-2.16752	10.5667	-1.37816	-3.80892	-16.3692	-4.65106	-1.00601	-0.160495	20.4794	-4.65369	42.3861	-9.06335	78.2389	68.5931	17.0877	1.94228	-42.0984	-9.12653	2.41719	-0.822761	-3.59629	21.6848	45.3256	12.6988	83.5038	61.5833	7.22419	-2.38169	-22.7968	-0.0563597	6.05409	29.4711	0.597502	1.00557	33.2076	18.3138
808	-0.788809	-3.78602	23.9122	-0.709713	-1.57644	4.79624	-0.709876	-1.57636	10.6167	-0.438201	-1.22117	13.7963	-0.21592	-2.19502	10.5527	-1.34006	-3.87051	-16.3949	-4.65577	-1.01594	-0.139103	20.2612	-4.66794	42.303	-8.83545	78.1529	68.4653	17.4155	1.71707	-42.3944	-9.13239	2.42055	-0.745888	-3.70022	21.7457	45.1604	12.8184	83.4986	61.6709	7.1652	-2.19635	-22.7616	-0.0906372	6.08007	29.418	0.604457	0.985414	33.2227	18.3461
810	-0.847024	-3.76393	23.8916	-0.732827	-1.56123	4.78654	-0.732988	-1.56115	10.607	-0.456362	-1.21116	13.789	-0.18982	-2.21679	10.56	-1.30214	-3.92118	-16.3812	-4.61173	-1.01522	-0.151518	20.0475	-4.75839	42.2503	-8.66811	78.2689	68.2561	17.6472	1.47519	-42.6978	-9.14638	2.37656	-0.66695	-3.89393	21.8916	44.9498	13.0947	83.5852	61.7295	7.09042	-2.0569	-22.7485	-0.0986735	6.15414	29.3689	0.58254	0.949749	33.2423	18.3928
812	-0.910067	-3.76739	23.8322	-0.760207	-1.55682	4.75954	-0.760368	-1.55674	10.58	-0.477035	-1.2095	13.7687	-0.18664	-2.21932	10.6088	-1.29606	-3.92761	-16.2906	-4.55033	-0.987284	-0.211873	19.8424	-4.70027	42.2025	-8.37771	78.3609	68.0973	17.3577	1.30504	-42.9482	-9.15914	2.32603	-0.633634	-3.97172	21.8955	44.7537	13.1664	83.7101	61.763	6.96779	-1.9607	-22.8002	-0.0925515	6.10625	29.3064	0.605656	0.92993	33.2618	18.4278
814	-0.965892	-3.79724	23.7643	-0.786907	-1.56467	4.72878	-0.787068	-1.56459	10.5492	-0.496463	-1.21698	13.7455	-0.197895	-2.20464	10.6422	-1.30908	-3.89659	-16.2287	-4.47264	-0.893389	-0.283201	19.6885	-4.60303	42.2111	-8.02934	78.6243	67.859	16.9837	1.13684	-43.1291	-9.18752	2.2134	-0.607355	-4.01754	21.8321	44.5887	13.1308	83.844	61.7528	6.8343	-1.93959	-22.8871	-0.0896443	6.09658	29.242	0.617572	0.911337	33.2774	18.4507
816	-1.01665	-3.84249	23.6993	-0.812892	-1.57974	4.69932	-0.813055	-1.57966	10.5198	-0.514936	-1.22981	13.7233	-0.213269	-2.18131	10.6476	-1.32664	-3.84788	-16.2192	-4.3985	-0.738349	-0.347684	19.5994	-4.5238	42.2486	-7.66319	79.0045	67.5619	16.6244	0.969815	-43.2197	-9.23134	2.05438	-0.579621	-4.04579	21.7468	44.4555	13.027	83.9664	61.7069	6.71701	-1.97684	-22.9872	-0.0864068	6.13889	29.1728	0.613125	0.895952	33.2815	18.4619
818	-1.07936	-3.85407	23.6532	-0.841003	-1.57892	4.67818	-0.841166	-1.57883	10.4986	-0.535957	-1.23087	13.7074	-0.198894	-2.18528	10.6303	-1.30288	-3.86106	-16.2514	-4.40119	-0.581508	-0.372399	19.5992	-4.61626	42.162	-7.40322	79.1167	67.4076	16.2201	0.874784	-43.1584	-9.27467	1.96529	-0.544933	-4.05825	21.7869	44.3211	12.9652	84.0416	61.6816	6.69151	-1.98622	-23.0453	-0.0520767	6.13943	29.092	0.619227	0.897862	33.2571	18.4659
820	-1.17592	-3.87589	23.616	-0.884946	-1.57929	4.66063	-0.885109	-1.5792	10.4811	-0.568762	-1.23376	13.6942	-0.169689	-2.18312	10.6121	-1.24974	-3.86956	-16.2859	-4.4312	-0.415181	-0.384852	19.5637	-4.71611	41.9964	-7.15294	79.1237	67.2539	16.0999	0.75591	-43.0376	-9.32455	1.88378	-0.551467	-4.03451	21.7837	44.2572	12.8478	84.06	61.6135	6.70035	-1.93198	-23.0667	0.0190485	6.15706	28.916	0.63372	0.935934	33.1587	18.4665
822	-1.30058	-3.91493	23.5833	-0.942839	-1.58448	4.64476	-0.943002	-1.58439	10.4652	-0.611724	-1.24108	13.6821	-0.128648	-2.16945	10.5958	-1.17021	-3.86243	-16.3175	-4.47615	-0.238607	-0.401454	19.4804	-4.82125	41.7833	-6.92236	79.1024	67.0834	16.26	0.610171	-42.9011	-9.38376	1.79238	-0.60335	-3.98917	21.7439	44.2644	12.7065	84.0406	61.5077	6.71926	-1.81896	-23.0449	0.113714	6.19383	28.6558	0.65695	1.00024	33.0032	18.462
824	-1.40518	-3.96307	23.5464	-0.992807	-1.5956	4.62719	-0.992971	-1.5955	10.4476	-0.6484	-1.25237	13.6688	-0.0765182	-2.15094	10.5693	-1.06885	-3.85126	-16.3684	-4.53026	-0.0427927	-0.459152	19.4387	-5.09066	41.6157	-6.84619	79.2824	66.9464	16.3473	0.517407	-42.8295	-9.46066	1.66535	-0.665408	-4.0074	21.861	44.2713	12.7685	84.0665	61.4417	6.70632	-1.71135	-22.9493	0.170131	6.20099	28.4409	0.69542	1.03428	32.9051	18.4368
826	-1.50735	-4.00924	23.505	-1.04148	-1.60614	4.60757	-1.04165	-1.60603	10.428	-0.684137	-1.26316	13.654	-0.0184028	-2.13644	10.5351	-0.958641	-3.8499	-16.4336	-4.5807	0.148752	-0.56366	19.3474	-5.36079	41.4798	-6.78278	79.3298	66.8302	16.4644	0.443717	-42.7753	-9.53706	1.5465	-0.762329	-4.00305	21.966	44.3168	12.811	84.1437	61.3872	6.66098	-1.62558	-22.85	0.201521	6.26221	28.2396	0.70622	1.03473	32.8327	18.422
828	-1.60848	-4.04582	23.4635	-1.08878	-1.6126	4.58793	-1.08894	-1.61248	10.4084	-0.719083	-1.27081	13.6391	0.0440832	-2.13103	10.4925	-0.84472	-3.86686	-16.5142	-4.63204	0.320898	-0.700208	19.2149	-5.56893	41.3733	-6.68771	79.206	66.731	16.6269	0.388723	-42.7181	-9.60493	1.4501	-0.884588	-3.96421	22.0393	44.3879	12.7989	84.2629	61.3461	6.58594	-1.57639	-22.7695	0.213368	6.37376	28.0468	0.68884	1.00743	32.7758	18.4196
830	-1.70354	-4.05402	23.4399	-1.13086	-1.60718	4.57635	-1.13103	-1.60706	10.3968	-0.750854	-1.26926	13.6304	0.111169	-2.14607	10.4392	-0.731691	-3.92276	-16.6144	-4.72616	0.440776	-0.802649	19.1702	-5.60438	41.2789	-6.5033	79.0503	66.6492	16.8655	0.386147	-42.6137	-9.64626	1.39408	-0.981454	-3.92348	22.1566	44.4079	12.7991	84.3678	61.3429	6.49605	-1.59444	-22.7244	0.221159	6.43564	27.8543	0.685694	0.983873	32.7141	18.4123
832	-1.79245	-4.05688	23.4375	-1.16993	-1.59992	4.57427	-1.17009	-1.5998	10.3947	-0.780505	-1.26615	13.6287	0.177526	-2.16243	10.3655	-0.621207	-3.98072	-16.7524	-4.79793	0.50937	-0.881384	19.0774	-5.63534	41.2373	-6.33208	78.9883	66.5537	17.0345	0.348602	-42.4926	-9.69587	1.34004	-1.03031	-3.85797	22.2734	44.3855	12.7723	84.4767	61.3844	6.4024	-1.65281	-22.7072	0.225618	6.51505	27.6608	0.68108	0.978049	32.6268	18.3786
834	-1.87763	-4.0552	23.4499	-1.20706	-1.59097	4.57879	-1.20722	-1.59084	10.3992	-0.808823	-1.26164	13.6321	0.246733	-2.17919	10.2816	-0.506131	-4.04071	-16.9095	-4.84247	0.53343	-0.940036	18.9449	-5.69013	41.2332	-6.20778	79.0046	66.4395	17.1221	0.26575	-42.397	-9.75523	1.29002	-1.04314	-3.78131	22.3754	44.3344	12.7198	84.5956	61.4478	6.31883	-1.72988	-22.7172	0.233146	6.61322	27.465	0.671693	0.984872	32.5088	18.3192
836	-1.97124	-4.02836	23.4428	-1.2453	-1.57032	4.57466	-1.24546	-1.57019	10.3951	-0.838642	-1.24846	13.629	0.341047	-2.21182	10.2399	-0.351468	-4.1406	-16.9887	-4.90774	0.53622	-0.994275	18.9351	-5.72095	41.1692	-6.18111	78.8731	66.3109	17.2253	0.18617	-42.4733	-9.79262	1.29596	-1.10439	-3.76753	22.4343	44.3097	12.6706	84.7412	61.4325	6.2883	-1.76276	-22.7608	0.265862	6.67995	27.2659	0.650329	0.953111	32.3586	18.2654
838	-2.0545	-3.99569	23.4456	-1.27855	-1.54806	4.57505	-1.2787	-1.54793	10.3955	-0.864835	-1.23378	13.6293	0.434189	-2.25189	10.202	-0.20212	-4.25351	-17.0607	-4.95188	0.55404	-1.0276	18.9513	-5.7344	41.0625	-6.12879	78.747	66.2097	17.3498	0.0823839	-42.6117	-9.84488	1.2951	-1.1476	-3.78118	22.5297	44.2964	12.6637	84.8801	61.3886	6.26778	-1.79319	-22.7994	0.304094	6.73169	27.056	0.644945	0.975656	32.2276	18.1916
840	-2.12576	-3.9658	23.4591	-1.30691	-1.52811	4.58035	-1.30706	-1.52798	10.4008	-0.887249	-1.22052	13.6333	0.516726	-2.29399	10.1617	-0.0729419	-4.36554	-17.1371	-4.96897	0.588285	-1.05093	18.9648	-5.72779	40.9374	-6.03722	78.6444	66.1409	17.4919	-0.029932	-42.7798	-9.90845	1.27657	-1.17045	-3.80654	22.6646	44.2888	12.7002	85.0118	61.336	6.24358	-1.84271	-22.8317	0.344183	6.77393	26.8445	0.65542	1.04912	32.1346	18.1093
842	-2.19681	-3.95285	23.4623	-1.33671	-1.51563	4.58099	-1.33687	-1.51549	10.4014	-0.910286	-1.21294	13.6338	0.578103	-2.32609	10.1241	0.0224721	-4.45032	-17.208	-4.97256	0.594758	-1.11824	18.9366	-5.68014	40.8824	-5.96823	78.4965	66.0794	17.6307	-0.0624633	-42.9575	-9.93039	1.25976	-1.2162	-3.80827	22.7721	44.2693	12.7382	85.1773	61.3108	6.20435	-1.97545	-22.8996	0.3869	6.82366	26.68	0.651011	1.06392	32.1057	18.096
844	-2.26318	-3.95975	23.4575	-1.3663	-1.5123	4.57804	-1.36646	-1.51216	10.3985	-0.932612	-1.21221	13.6315	0.615267	-2.34248	10.1052	0.0816894	-4.49618	-17.2438	-4.96133	0.629645	-1.2275	18.9204	-5.66174	40.8868	-5.95614	78.41	66.0253	17.6967	-0.0887313	-43.0764	-9.96166	1.21844	-1.29738	-3.7995	22.8653	44.2661	12.7905	85.2978	61.3252	6.14064	-2.07773	-22.9426	0.447884	6.83717	26.5006	0.657475	1.10464	32.0771	18.0657
846	-2.31757	-3.9823	23.4447	-1.39209	-1.517	4.57164	-1.39225	-1.51686	10.3921	-0.951612	-1.21726	13.6267	0.627904	-2.34287	10.1022	0.104207	-4.50243	-17.2499	-4.93939	0.703191	-1.36731	18.928	-5.66935	40.9395	-5.98129	78.3805	65.991	17.6981	-0.10779	-43.1266	-10.0116	1.15466	-1.41057	-3.79004	22.9618	44.2908	12.8761	85.3675	61.3766	6.04477	-2.13191	-22.9469	0.518224	6.82088	26.3226	0.666588	1.1642	32.0477	18.0157
848	-2.3301	-3.99924	23.4207	-1.39899	-1.52335	4.56073	-1.39914	-1.5232	10.3812	-0.956362	-1.22244	13.6184	0.613412	-2.33181	10.0918	0.0825693	-4.47612	-17.269	-4.91701	0.81031	-1.49122	18.9656	-5.60396	40.9954	-5.92112	78.277	66.0229	17.7427	-0.0521076	-43.1509	-10.0764	1.0971	-1.53677	-3.81101	23.1397	44.3769	13.0707	85.4236	61.4262	5.90214	-2.16939	-22.9219	0.537935	6.84673	26.2762	0.619794	1.13343	32.0895	18.0154
850	-2.33955	-4.01685	23.4187	-1.40478	-1.53014	4.55966	-1.40494	-1.52999	10.3801	-0.960291	-1.22786	13.6176	0.612447	-2.32469	10.0439	0.0823502	-4.46286	-17.3581	-4.92294	0.901963	-1.59262	18.965	-5.60268	41.0633	-5.85155	78.2128	66.1319	17.7982	0.0373632	-43.1248	-10.1199	1.05908	-1.59489	-3.84245	23.2805	44.4202	13.2797	85.5685	61.5433	5.69864	-2.25027	-22.8372	0.587256	6.87098	26.2578	0.562511	1.11929	32.0919	18.029
852	-2.35729	-4.03385	23.433	-1.41426	-1.53577	4.56574	-1.41442	-1.53563	10.3862	-0.967066	-1.23263	13.6221	0.632126	-2.32408	9.97519	0.11581	-4.47041	-17.4863	-4.95969	0.976882	-1.67478	18.9173	-5.64533	41.1218	-5.74264	78.1888	66.3017	17.8515	0.141437	-43.0469	-10.1327	1.04614	-1.59692	-3.88182	23.379	44.4087	13.4999	85.7895	61.7262	5.44755	-2.35602	-22.6987	0.667666	6.87106	26.2484	0.516862	1.12135	32.0577	18.0492
854	-2.39371	-4.04292	23.4026	-1.43078	-1.53643	4.55178	-1.43093	-1.53628	10.3722	-0.979345	-1.23412	13.6116	0.658662	-2.32266	9.99017	0.164781	-4.47954	-17.4594	-5.0115	1.08409	-1.76365	18.8629	-5.50407	41.0788	-5.39516	78.1002	66.4525	17.8677	0.217072	-42.9283	-10.104	1.06613	-1.67165	-3.9359	23.5525	44.3814	13.8397	85.9183	61.91	5.19977	-2.34583	-22.5588	0.712977	6.76749	26.2736	0.541284	1.03325	32.103	18.0734
856	-2.42642	-4.04495	23.3713	-1.44499	-1.53438	4.53748	-1.44515	-1.53423	10.3579	-0.990061	-1.23346	13.6009	0.686424	-2.31933	10.0235	0.217424	-4.48573	-17.3986	-5.03744	1.20188	-1.86512	18.772	-5.38553	41.0138	-5.01605	78.0368	66.6073	17.8732	0.299161	-42.7744	-10.1216	1.08272	-1.81988	-4.00006	23.6072	44.4408	14.0735	86.0547	62.0491	5.03091	-2.28002	-22.4105	0.724938	6.76645	26.265	0.534973	0.946925	32.1984	18.1191
858	-2.44986	-4.03615	23.3539	-1.45424	-1.5284	4.52947	-1.4544	-1.52825	10.3499	-0.997316	-1.22955	13.5949	0.713368	-2.31957	10.0511	0.266835	-4.49799	-17.3482	-5.04267	1.30131	-1.96125	18.6405	-5.34665	40.9524	-4.66981	78.0358	66.759	17.8776	0.381771	-42.6001	-10.1802	1.09581	-2.00153	-4.07827	23.5493	44.5734	14.1779	86.1892	62.1329	4.95626	-2.17162	-22.2694	0.713069	6.86873	26.2173	0.494541	0.888014	32.3182	18.1801
860	-2.46484	-3.99841	23.3732	-1.45735	-1.51037	4.53805	-1.4575	-1.51022	10.3585	-1.00073	-1.21623	13.6014	0.740433	-2.35126	10.029	0.300974	-4.56708	-17.3894	-5.09663	1.27497	-1.96623	18.4668	-5.44915	40.9281	-4.42718	78.1893	66.8618	17.8918	0.407818	-42.4432	-10.1681	1.15041	-2.03908	-4.19643	23.5748	44.6046	14.2793	86.2123	62.1878	4.95571	-2.01081	-22.2034	0.72292	6.86752	26.1791	0.510795	0.879147	32.3795	18.2092
862	-2.46975	-3.96116	23.4058	-1.45619	-1.49343	4.55262	-1.45635	-1.49328	10.3731	-1.00091	-1.20346	13.6124	0.763921	-2.37648	9.99387	0.331027	-4.62298	-17.4549	-5.15834	1.23512	-1.9478	18.3161	-5.51377	40.8923	-4.18124	78.2971	66.9829	17.9376	0.433229	-42.3523	-10.1303	1.17555	-2.00382	-4.30569	23.7047	44.6351	14.3904	86.1642	62.1515	4.98068	-1.91619	-22.1357	0.730941	6.86682	26.1356	0.515618	0.874245	32.3921	18.2499
864	-2.46574	-3.93324	23.4368	-1.45203	-1.48143	4.56659	-1.45218	-1.48128	10.387	-0.998541	-1.19421	13.6229	0.779393	-2.38571	9.96839	0.353979	-4.64649	-17.5026	-5.20868	1.21175	-1.93507	18.2078	-5.51797	40.8421	-3.93342	78.325	67.1167	18.0013	0.457665	-42.33	-10.0819	1.1631	-1.94313	-4.38382	23.8964	44.7039	14.4771	86.0712	62.025	5.00381	-1.90157	-22.0534	0.7399	6.8815	26.091	0.497139	0.858386	32.3747	18.3033
866	-2.45886	-3.91916	23.4294	-1.44762	-1.47599	4.56343	-1.44778	-1.47584	10.3839	-0.995561	-1.18988	13.6206	0.775215	-2.37833	10.0155	0.351329	-4.63125	-17.4151	-5.20172	1.21674	-1.9808	18.1431	-5.55551	40.8075	-3.78261	78.3397	67.1776	17.9946	0.420976	-42.3334	-10.0443	1.1514	-1.99511	-4.38033	23.9199	44.8955	14.3447	86.0031	61.8636	4.97092	-1.89767	-21.9764	0.782068	6.8952	26.0738	0.462116	0.809379	32.404	18.3352
868	-2.44803	-3.92453	23.4038	-1.4432	-1.47954	4.55216	-1.44336	-1.47939	10.3726	-0.992014	-1.1923	13.6121	0.745791	-2.35133	10.0725	0.31209	-4.5695	-17.309	-5.18538	1.26155	-2.07656	18.145	-5.57548	40.8176	-3.72979	78.2926	67.2192	18.0076	0.399889	-42.3543	-10.0371	1.11662	-2.10068	-4.38708	23.9393	45.1057	14.2613	85.9771	61.711	4.92551	-1.91778	-21.9045	0.818619	6.88923	26.0514	0.444577	0.789741	32.4413	18.353
870	-2.43542	-3.94525	23.3723	-1.43943	-1.48999	4.53825	-1.43958	-1.48984	10.3587	-0.988533	-1.19992	13.6016	0.698946	-2.3124	10.1163	0.246164	-4.47863	-17.2269	-5.17163	1.32528	-2.19731	18.1811	-5.57876	40.8685	-3.75585	78.2059	67.253	18.0492	0.405569	-42.3806	-10.0563	1.06258	-2.22033	-4.42143	23.9845	45.2861	14.2767	85.9842	61.5952	4.8833	-1.93873	-21.8405	0.841515	6.86351	26.0177	0.448657	0.807789	32.4685	18.359
872	-2.42896	-3.96157	23.3696	-1.43814	-1.49775	4.53705	-1.4383	-1.4976	10.3575	-0.987107	-1.20565	13.6007	0.670292	-2.2916	10.1074	0.203302	-4.42855	-17.2429	-5.16223	1.30958	-2.24601	18.0867	-5.61554	40.9238	-3.77866	78.2196	67.2755	18.0709	0.410499	-42.3783	-10.0647	1.01674	-2.2321	-4.46441	24.0415	45.3383	14.3414	85.9509	61.5815	4.8697	-1.84894	-21.7913	0.85313	6.83675	25.9775	0.455707	0.841119	32.4383	18.3545
874	-2.42926	-3.96193	23.3685	-1.4383	-1.49788	4.53655	-1.43845	-1.49773	10.357	-0.987214	-1.20576	13.6003	0.661646	-2.29648	10.1058	0.185516	-4.43356	-17.2455	-5.16891	1.26858	-2.26152	18.0113	-5.62812	40.9114	-3.78188	78.1958	67.3213	18.1043	0.415367	-42.3817	-10.0485	1.00591	-2.23487	-4.50323	24.0784	45.3507	14.4022	85.9713	61.5757	4.86392	-1.81018	-21.7601	0.870709	6.81527	25.94	0.457948	0.851908	32.4057	18.3607
876	-2.43395	-3.94833	23.364	-1.43901	-1.49152	4.53452	-1.43917	-1.49137	10.355	-0.988121	-1.20105	13.5988	0.669475	-2.32038	10.1214	0.189683	-4.4801	-17.2162	-5.18815	1.22269	-2.25472	17.9922	-5.60899	40.839	-3.77531	78.1171	67.3857	18.141	0.421102	-42.3941	-10.0128	1.02438	-2.25039	-4.53361	24.0848	45.3555	14.4315	86.0402	61.5568	4.85988	-1.84111	-21.7447	0.894663	6.80972	25.9085	0.4518	0.834547	32.3837	18.377
878	-2.43226	-3.94256	23.359	-1.43769	-1.4892	4.53236	-1.43784	-1.48905	10.3528	-0.987261	-1.19924	13.5972	0.673317	-2.32659	10.1367	0.194404	-4.49298	-17.1878	-5.19439	1.20644	-2.23771	18.051	-5.57853	40.816	-3.83607	78.0293	67.4084	18.1144	0.438719	-42.3974	-9.99493	1.01948	-2.28143	-4.55803	24.0451	45.4031	14.377	86.0533	61.5284	4.84849	-1.86567	-21.7299	0.907283	6.8654	25.8871	0.430828	0.805034	32.3736	18.3762
880	-2.42584	-3.947	23.3558	-1.43528	-1.49177	4.53103	-1.43544	-1.49162	10.3515	-0.985307	-1.20103	13.5962	0.673498	-2.31546	10.152	0.200121	-4.47296	-17.1596	-5.18953	1.22655	-2.23451	18.1259	-5.5545	40.8099	-3.89365	77.9791	67.4372	18.0951	0.436893	-42.4054	-9.99703	0.99432	-2.30739	-4.5527	24.0197	45.4459	14.3106	86.0295	61.5234	4.84942	-1.87992	-21.7387	0.920958	6.87695	25.8666	0.420761	0.795858	32.3583	18.379
882	-2.41717	-3.95777	23.3537	-1.43251	-1.49731	4.53014	-1.43266	-1.49717	10.3506	-0.982898	-1.20501	13.5955	0.672186	-2.29342	10.1672	0.207908	-4.4326	-17.1318	-5.17805	1.26849	-2.25172	18.1853	-5.54287	40.8155	-3.92216	77.9757	67.4788	18.0919	0.417196	-42.4137	-10.0097	0.957433	-2.32634	-4.53102	24.0199	45.4752	14.2564	85.9839	61.538	4.86485	-1.87833	-21.7685	0.937028	6.84009	25.846	0.423531	0.804601	32.3393	18.3868
884	-2.41628	-3.95362	23.3471	-1.43167	-1.49563	4.5272	-1.43183	-1.49548	10.3476	-0.982365	-1.20371	13.5933	0.682342	-2.2906	10.182	0.227948	-4.43195	-17.1049	-5.17833	1.2607	-2.29021	18.1622	-5.54039	40.8333	-3.87353	77.9967	67.5213	18.0756	0.419067	-42.3904	-9.98583	0.94619	-2.35069	-4.57807	24.0332	45.4956	14.2476	85.9736	61.5237	4.88632	-1.84974	-21.7895	0.950596	6.84127	25.8302	0.421648	0.783753	32.3423	18.3848
886	-2.41663	-3.94367	23.3364	-1.43079	-1.49132	4.52252	-1.43094	-1.49117	10.3429	-0.981948	-1.20044	13.5898	0.690798	-2.29831	10.2049	0.24059	-4.44955	-17.0625	-5.1902	1.24477	-2.32761	18.125	-5.5762	40.844	-3.83455	78.0655	67.5544	18.0554	0.414552	-42.3669	-9.95958	0.951985	-2.38215	-4.60794	24.0289	45.5226	14.2199	85.961	61.4937	4.90318	-1.83208	-21.8027	0.961958	6.85882	25.813	0.413329	0.757819	32.3431	18.3967
888	-2.41634	-3.93118	23.3252	-1.42939	-1.48596	4.51757	-1.42954	-1.48582	10.338	-0.981202	-1.19636	13.5862	0.694735	-2.31124	10.2312	0.242925	-4.47457	-17.0134	-5.20914	1.22654	-2.35377	18.0914	-5.63758	40.8428	-3.81595	78.1698	67.5792	18.0309	0.400272	-42.3515	-9.93853	0.967422	-2.41275	-4.6086	24.0069	45.5554	14.1645	85.938	61.454	4.91534	-1.8318	-21.8074	0.972401	6.88204	25.7938	0.401637	0.735611	32.3358	18.4203
890	-2.41331	-3.92189	23.3268	-1.42719	-1.48219	4.51836	-1.42734	-1.48204	10.3388	-0.979785	-1.1934	13.5868	0.694719	-2.31366	10.2322	0.241875	-4.47892	-17.0114	-5.21403	1.19116	-2.35078	18.0653	-5.6405	40.8291	-3.76964	78.2448	67.6133	17.9918	0.383812	-42.351	-9.92381	0.968138	-2.40774	-4.60948	23.9966	45.5751	14.1045	85.905	61.4218	4.93716	-1.83648	-21.8036	0.987485	6.87604	25.7737	0.405175	0.73423	32.319	18.4243
892	-2.40931	-3.91811	23.3342	-1.42514	-1.48087	4.52172	-1.4253	-1.48073	10.3422	-0.97834	-1.19229	13.5893	0.692717	-2.30756	10.2292	0.240824	-4.46705	-17.0172	-5.21774	1.17767	-2.33956	18.0664	-5.64737	40.8239	-3.74898	78.2924	67.6461	17.9593	0.379035	-42.3497	-9.91146	0.954272	-2.38095	-4.61021	24.0116	45.5859	14.0677	85.8484	61.3876	4.95308	-1.84092	-21.7997	1.004	6.87552	25.7597	0.402105	0.736159	32.2993	18.4216
894	-2.40635	-3.91761	23.343	-1.42388	-1.48088	4.52566	-1.42403	-1.48074	10.3461	-0.977402	-1.19222	13.5923	0.690945	-2.29649	10.2298	0.242484	-4.4463	-17.0162	-5.22282	1.18316	-2.32906	18.0885	-5.65982	40.8264	-3.75166	78.315	67.6756	17.9374	0.386663	-42.3481	-9.89936	0.93318	-2.34665	-4.60922	24.0417	45.5909	14.0536	85.7829	61.3532	4.95715	-1.85026	-21.7932	1.0199	6.88064	25.7504	0.393051	0.739879	32.2787	18.4162
896	-2.41081	-3.90828	23.3405	-1.42491	-1.4764	4.52455	-1.42507	-1.47625	10.345	-0.978442	-1.18893	13.5914	0.695933	-2.29491	10.248	0.252777	-4.4456	-16.9826	-5.22892	1.15778	-2.33741	18.0876	-5.62392	40.8116	-3.71294	78.3279	67.7031	17.923	0.393272	-42.3666	-9.88468	0.937513	-2.35437	-4.59143	24.0258	45.6053	14.0244	85.7826	61.3308	4.93794	-1.89875	-21.7615	1.02976	6.85718	25.7319	0.401962	0.757916	32.257	18.4158
898	-2.41988	-3.89435	23.3363	-1.42751	-1.46948	4.52262	-1.42766	-1.46933	10.3431	-0.98079	-1.18391	13.59	0.705457	-2.29609	10.27	0.270176	-4.45187	-16.9421	-5.23652	1.1138	-2.34104	18.0644	-5.60833	40.7892	-3.69572	78.349	67.7243	17.9058	0.407062	-42.3779	-9.85822	0.953007	-2.36253	-4.59482	24.0008	45.5978	14.0151	85.7972	61.3193	4.91584	-1.92746	-21.7316	1.03547	6.84221	25.7157	0.411289	0.768626	32.2401	18.4105
900	-2.43144	-3.87778	23.3315	-1.43094	-1.46117	4.52043	-1.43109	-1.46102	10.3409	-0.983845	-1.1779	13.5884	0.715732	-2.29827	10.2919	0.288492	-4.46026	-16.9018	-5.245	1.06023	-2.33462	18.0304	-5.61969	40.7566	-3.70796	78.3703	67.7411	17.8856	0.427908	-42.3778	-9.82127	0.974643	-2.36401	-4.61923	23.9783	45.5667	14.0296	85.8149	61.3153	4.8975	-1.93267	-21.7091	1.03889	6.84137	25.7033	0.416631	0.769073	32.2284	18.4023
902	-2.43961	-3.86361	23.3223	-1.43309	-1.45426	4.51635	-1.43324	-1.45411	10.3368	-0.98585	-1.17286	13.5854	0.712504	-2.29941	10.3105	0.282797	-4.46087	-16.867	-5.24984	1.02408	-2.31869	18.0345	-5.61682	40.6965	-3.72467	78.332	67.7622	17.8701	0.448818	-42.3756	-9.78731	0.993774	-2.36811	-4.62613	23.9804	45.5366	14.0594	85.8279	61.3018	4.89014	-1.95739	-21.6902	1.04672	6.84379	25.6904	0.414521	0.768624	32.2188	18.411
904	-2.4446	-3.85072	23.3138	-1.43397	-1.44821	4.51256	-1.43412	-1.44806	10.333	-0.986859	-1.1684	13.5825	0.706651	-2.2995	10.3268	0.272741	-4.45845	-16.8366	-5.26205	1.0116	-2.29889	18.0674	-5.62736	40.6238	-3.75262	78.2987	67.8036	17.8687	0.472644	-42.3762	-9.76259	1.00603	-2.36632	-4.63001	23.9568	45.4985	14.0564	85.8612	61.3075	4.88361	-1.98412	-21.6771	1.05189	6.84411	25.68	0.415517	0.768187	32.2089	18.4105
906	-2.44757	-3.83618	23.3086	-1.43385	-1.44161	4.51029	-1.434	-1.44146	10.3307	-0.987152	-1.16346	13.5809	0.701925	-2.30004	10.3411	0.264454	-4.45736	-16.81	-5.28476	1.015	-2.27425	18.1175	-5.6558	40.5439	-3.78219	78.2852	67.8669	17.8744	0.499064	-42.3751	-9.74284	1.01661	-2.35496	-4.63414	23.9076	45.4534	14.0186	85.918	61.331	4.87622	-2.01149	-21.6729	1.05404	6.84342	25.6736	0.418893	0.764523	32.1988	18.4011
908	-2.45394	-3.80755	23.3143	-1.43395	-1.42847	4.51284	-1.43409	-1.42832	10.3333	-0.98801	-1.15363	13.5828	0.705394	-2.30754	10.3512	0.267787	-4.47239	-16.7911	-5.31992	0.98889	-2.23277	18.1419	-5.69883	40.4671	-3.77366	78.2941	67.9399	17.8446	0.52403	-42.3466	-9.70108	1.05375	-2.32521	-4.64562	23.8832	45.4113	13.9936	85.9969	61.3384	4.86673	-2.05187	-21.6871	1.05771	6.85427	25.675	0.410591	0.739451	32.193	18.4098
910	-2.46128	-3.77926	23.3177	-1.43449	-1.41539	4.51441	-1.43463	-1.41524	10.3348	-0.989192	-1.14388	13.5841	0.702961	-2.31653	10.3756	0.260305	-4.48753	-16.7455	-5.35938	0.978141	-2.1932	18.1593	-5.73945	40.376	-3.73551	78.2909	68.0242	17.8239	0.557055	-42.3072	-9.66012	1.09349	-2.29529	-4.63613	23.862	45.3642	13.9436	86.0261	61.3467	4.88188	-2.0655	-21.7176	1.06364	6.86492	25.676	0.399997	0.720681	32.1887	18.4132
912	-2.47014	-3.75152	23.3162	-1.4357	-1.40244	4.51379	-1.43585	-1.4023	10.3342	-0.990867	-1.13427	13.5836	0.694792	-2.32879	10.4178	0.241659	-4.50605	-16.6666	-5.40389	0.980807	-2.15825	18.1792	-5.77878	40.27	-3.68347	78.2799	68.1138	17.8141	0.589738	-42.2659	-9.61821	1.1356	-2.27184	-4.60994	23.8334	45.3115	13.8677	86.0082	61.3596	4.91727	-2.05089	-21.7553	1.07079	6.87105	25.6754	0.391581	0.711599	32.185	18.4101
914	-2.48497	-3.71054	23.3113	-1.43824	-1.38316	4.51159	-1.43838	-1.38302	10.332	-0.993904	-1.12	13.5821	0.695729	-2.35667	10.4745	0.233179	-4.55671	-16.5608	-5.46796	0.947861	-2.11977	18.2267	-5.83878	40.1602	-3.67332	78.313	68.1879	17.7827	0.581308	-42.2421	-9.54507	1.20318	-2.26625	-4.61424	23.7615	45.2573	13.7919	86.0364	61.3815	4.92146	-2.0441	-21.7611	1.0734	6.86319	25.6771	0.397062	0.697193	32.1815	18.4167
916	-2.49906	-3.67057	23.3059	-1.44055	-1.3644	4.50925	-1.44069	-1.36425	10.3297	-0.996737	-1.10611	13.5804	0.696887	-2.39018	10.5353	0.222851	-4.61765	-16.447	-5.52393	0.909579	-2.08614	18.2945	-5.91991	40.0525	-3.70194	78.3705	68.241	17.7378	0.540378	-42.2316	-9.47731	1.26647	-2.25244	-4.6187	23.7191	45.2023	13.7307	86.03	61.3824	4.95387	-2.02064	-21.7749	1.07532	6.86736	25.675	0.397414	0.692767	32.1721	18.42
918	-2.51245	-3.63137	23.3036	-1.44265	-1.34603	4.50825	-1.44279	-1.34588	10.3287	-0.999395	-1.09249	13.5797	0.696632	-2.42784	10.5901	0.208023	-4.68549	-16.3444	-5.57028	0.863374	-2.04999	18.3734	-6.00492	39.9435	-3.74916	78.4396	68.28	17.6806	0.477156	-42.2313	-9.41588	1.32578	-2.22203	-4.61834	23.7076	45.1437	13.6819	85.9898	61.3635	5.01711	-1.98584	-21.8006	1.07795	6.88172	25.6706	0.391922	0.697847	32.1565	18.4197
920	-2.53302	-3.57685	23.3144	-1.44651	-1.32019	4.51306	-1.44665	-1.32004	10.3335	-1.00383	-1.07338	13.5834	0.696201	-2.47461	10.6088	0.187722	-4.76973	-16.3085	-5.63015	0.767039	-1.97138	18.4303	-6.01727	39.8099	-3.72912	78.4809	68.3404	17.6102	0.425612	-42.2298	-9.32471	1.41458	-2.16788	-4.62027	23.6589	45.0655	13.6173	85.9875	61.3622	5.07254	-1.97881	-21.8201	1.0842	6.87217	25.677	0.39646	0.69529	32.1406	18.4258
922	-2.55038	-3.52732	23.3294	-1.44948	-1.29681	4.51977	-1.44962	-1.29666	10.3402	-1.00746	-1.05605	13.5885	0.69236	-2.51608	10.614	0.163082	-4.84296	-16.2977	-5.68245	0.686245	-1.88825	18.4828	-6.0258	39.6746	-3.6912	78.523	68.413	17.5448	0.386363	-42.2353	-9.25315	1.4913	-2.0947	-4.61058	23.6116	44.9969	13.5464	86.0066	61.3546	5.0958	-1.99527	-21.8271	1.0884	6.85849	25.6847	0.401729	0.699158	32.1187	18.429
924	-2.56349	-3.48276	23.3477	-1.45109	-1.27599	4.52797	-1.45122	-1.27584	10.3484	-1.00991	-1.04056	13.5947	0.686319	-2.55195	10.6127	0.136657	-4.90513	-16.299	-5.72745	0.621366	-1.80708	18.5273	-6.03989	39.5451	-3.63948	78.5671	68.4967	17.4897	0.366073	-42.247	-9.20317	1.55875	-2.00814	-4.59084	23.5772	44.9374	13.4821	86.035	61.3424	5.0917	-2.02606	-21.8197	1.08994	6.84397	25.6918	0.407428	0.712166	32.0908	18.429
926	-2.57668	-3.42561	23.3753	-1.45159	-1.2496	4.54036	-1.45172	-1.24945	10.3608	-1.01188	-1.02082	13.6041	0.685231	-2.59545	10.6114	0.115884	-4.98321	-16.3001	-5.78392	0.513445	-1.71785	18.5348	-6.02587	39.4334	-3.54066	78.5904	68.5925	17.4457	0.38725	-42.2512	-9.14118	1.66542	-1.92285	-4.57854	23.5718	44.8571	13.4701	86.0259	61.3564	5.11377	-2.03035	-21.7997	1.0913	6.82461	25.6967	0.422155	0.737483	32.0592	18.4333
928	-2.59729	-3.35123	23.3978	-1.45365	-1.21501	4.5505	-1.45377	-1.21486	10.3709	-1.01549	-0.995048	13.6118	0.692885	-2.64386	10.6178	0.109062	-5.07395	-16.2873	-5.84859	0.36271	-1.63157	18.5168	-6.05319	39.3123	-3.46916	78.6282	68.6903	17.4114	0.418344	-42.2723	-9.04475	1.80485	-1.84857	-4.58502	23.5737	44.7651	13.4847	86.0279	61.3635	5.12362	-2.04459	-21.7709	1.09673	6.80802	25.7065	0.428178	0.744566	32.0381	18.4372
930	-2.6251	-3.26561	23.4114	-1.45771	-1.17489	4.55669	-1.45783	-1.17474	10.3771	-1.02092	-0.96526	13.6166	0.704844	-2.69176	10.6333	0.110598	-5.16561	-16.2576	-5.91776	0.186853	-1.5472	18.4976	-6.12051	39.1687	-3.4491	78.6589	68.792	17.3871	0.451942	-42.3165	-8.92095	1.96016	-1.79136	-4.6023	23.5651	44.6725	13.496	86.0633	61.3615	5.11519	-2.08152	-21.7411	1.10426	6.79663	25.7222	0.424867	0.729768	32.0311	18.441
932	-2.65215	-3.19965	23.4141	-1.46324	-1.14349	4.55795	-1.46336	-1.14334	10.3784	-1.02692	-0.942095	13.6177	0.697553	-2.71811	10.6594	0.0870996	-5.21004	-16.2082	-5.98418	0.0717307	-1.45752	18.5578	-6.14212	38.9821	-3.46754	78.5463	68.915	17.3806	0.501987	-42.3619	-8.82804	2.06561	-1.75403	-4.57484	23.4896	44.6014	13.3906	86.158	61.3764	5.09428	-2.14552	-21.7347	1.10074	6.7894	25.7396	0.428781	0.712341	32.0384	18.4501
934	-2.67385	-3.14077	23.4182	-1.46712	-1.11568	4.55985	-1.46724	-1.11552	10.3803	-1.03148	-0.921517	13.6192	0.687183	-2.73769	10.6703	0.0603755	-5.24093	-16.187	-6.01122	-0.0656277	-1.32834	18.6697	-6.21526	38.752	-3.68794	78.4821	69.0416	17.3938	0.467828	-42.6189	-8.72861	2.14355	-1.77919	-4.57506	23.417	44.6283	13.3035	86.3731	61.3698	5.08183	-2.29445	-21.7466	1.09541	6.8056	25.7648	0.422599	0.674602	32.055	18.4573
936	-2.68946	-3.08507	23.4291	-1.46869	-1.08979	4.56481	-1.4688	-1.08964	10.3852	-1.03419	-0.902239	13.623	0.677922	-2.75561	10.6594	0.0355181	-5.2693	-16.2063	-6.00607	-0.245219	-1.14047	18.9069	-6.3734	38.4569	-4.18618	78.4326	69.2138	17.332	0.403329	-42.8657	-8.61658	2.20638	-1.88366	-4.63673	23.3723	44.7906	13.299	86.7771	61.3153	5.0628	-2.57526	-21.7756	1.08947	6.83921	25.7954	0.410426	0.625057	32.0733	18.4629
938	-2.70578	-3.02446	23.4524	-1.47017	-1.06162	4.57534	-1.47028	-1.06147	10.3958	-1.03699	-0.881229	13.631	0.674906	-2.77783	10.6307	0.0193679	-5.30812	-16.2588	-6.02711	-0.491895	-0.847397	19.5238	-6.62576	38.0424	-5.07082	78.1394	69.628	16.7614	0.679722	-42.1686	-8.49107	2.29575	-2.12356	-4.84557	23.3849	45.2008	13.5292	87.6576	61.1193	4.95053	-3.14916	-21.8343	1.07651	6.84341	25.8164	0.427106	0.613947	32.0728	18.4786
940	-2.69625	-2.97036	23.5019	-1.46112	-1.0386	4.59769	-1.46123	-1.03845	10.4181	-1.03163	-0.863423	13.6478	0.660203	-2.80946	10.5716	-0.0231731	-5.35885	-16.3671	-6.11537	-0.660329	-0.522398	20.6658	-7.16298	37.3898	-6.32344	77.4459	70.1664	16.1843	0.718874	-40.0849	-8.40378	2.35716	-2.2519	-5.03078	23.4614	45.4752	13.7737	88.3481	61.0065	4.81133	-3.70194	-21.7979	1.07897	6.85529	25.8299	0.440189	0.611659	32.0399	18.4768
942	-2.66835	-2.92254	23.5743	-1.44478	-1.01993	4.63036	-1.44489	-1.01978	10.4508	-1.02057	-0.848423	13.6724	0.640957	-2.85117	10.4826	-0.0795183	-5.42573	-16.5301	-6.25768	-0.760725	-0.188171	22.2995	-8.00678	36.4441	-7.90031	76.1123	70.7265	16.0029	0.37956	-36.7525	-8.35156	2.39732	-2.24697	-5.14401	23.5833	45.5769	13.9506	88.732	61	4.66451	-4.13823	-21.6916	1.10226	6.88498	25.8382	0.441872	0.609172	31.9747	18.4649
944	-2.67829	-2.87152	23.644	-1.44462	-0.99625	4.6615	-1.44472	-0.996101	10.4819	-1.02191	-0.830632	13.6959	0.66358	-2.89689	10.3728	-0.0630103	-5.51796	-16.7336	-6.33654	-0.999665	0.143155	24.1603	-8.91753	35.1951	-9.70431	73.2083	70.9793	17.2586	-0.136751	-32.8974	-8.26974	2.48386	-2.27678	-5.15888	23.6551	45.7538	13.9279	89.0055	60.9776	4.51789	-4.35918	-21.7748	1.1438	6.95366	25.8438	0.424957	0.594224	31.8928	18.5063
946	-2.70531	-2.8122	23.7072	-1.45107	-0.967345	4.68964	-1.45117	-0.967196	10.5101	-1.0285	-0.80933	13.717	0.705448	-2.96171	10.281	-0.0194905	-5.65309	-16.9035	-6.46051	-1.20028	0.460103	26.0802	-10.3498	33.5237	-11.6948	70.4022	71.0623	19.1693	-1.06393	-30.4849	-8.14756	2.625	-2.28709	-5.13745	23.7604	45.9161	13.9276	89.2215	60.967	4.32475	-4.64723	-21.7705	1.21443	6.97198	25.8838	0.429084	0.573336	31.7937	18.5276
948	-2.73429	-2.73894	23.7655	-1.45699	-0.932192	4.71567	-1.45708	-0.932042	10.5361	-1.03505	-0.783325	13.7367	0.759634	-3.0455	10.2029	0.0383737	-5.82789	-17.0481	-6.63807	-1.32863	0.685751	27.9663	-12.3542	31.4677	-13.6545	68.5412	70.8433	21.5689	-2.56306	-30.0251	-7.99642	2.80846	-2.26274	-5.11068	23.9029	46.0384	13.9748	89.3747	60.9834	4.11603	-4.97799	-21.6729	1.28812	6.92327	25.972	0.45695	0.558457	31.6978	18.5185
950	-2.71721	-2.63309	23.8321	-1.43969	-0.887211	4.74598	-1.43978	-0.887061	10.5664	-1.02481	-0.748588	13.7596	0.820275	-3.13293	10.0766	0.103916	-6.01214	-17.2823	-6.80479	-1.41373	0.531721	29.8149	-14.6346	29.4084	-14.7038	69.382	69.8011	24.5054	-4.76325	-31.4338	-7.88283	2.96324	-2.17863	-5.14406	24.0202	46.0723	13.9457	89.3406	61.0821	4.06163	-4.94372	-21.7239	1.24033	6.8255	26.1268	0.481924	0.601611	31.6873	18.5043
952	-2.69254	-2.5199	23.9103	-1.41839	-0.839694	4.78159	-1.41848	-0.839549	10.602	-1.01174	-0.711716	13.7865	0.863965	-3.23362	9.93277	0.131918	-6.21298	-17.5479	-7.00109	-1.40961	0.14914	31.3909	-17.0269	27.1874	-15.1804	70.8894	68.1724	26.5855	-6.3768	-33.2961	-7.76896	3.15246	-2.04591	-5.17635	24.159	46.0766	13.9516	89.3034	61.1922	4.02173	-4.87865	-21.7815	1.20094	6.72175	26.3096	0.4932	0.611433	31.6959	18.502
954	-2.66051	-2.41662	23.9972	-1.39485	-0.79717	4.82102	-1.39493	-0.797026	10.6414	-0.99669	-0.678433	13.8162	0.878003	-3.33863	9.78285	0.103855	-6.40849	-17.8232	-7.22464	-1.28331	-0.402828	32.6482	-19.4666	24.8334	-15.1376	72.8335	65.9624	27.496	-7.05853	-34.9511	-7.67173	3.35463	-1.86708	-5.1837	24.3109	46.0639	13.9784	89.2711	61.2909	3.97924	-4.84585	-21.8274	1.19103	6.63099	26.5052	0.491249	0.586274	31.7075	18.5115
956	-2.58674	-2.3627	24.0796	-1.35781	-0.780288	4.85856	-1.35789	-0.780148	10.679	-0.970031	-0.66355	13.8444	0.837566	-3.41012	9.64154	-0.00746603	-6.51932	-18.0809	-7.45387	-0.918655	-1.04748	33.7241	-22.0132	22.4504	-14.3567	76.2936	63.0784	27.0547	-7.19099	-36.129	-7.69291	3.43741	-1.63341	-5.11922	24.4108	46.0295	13.8662	89.0824	61.3548	3.99477	-4.79815	-21.9044	1.17576	6.5792	26.6928	0.495234	0.611997	31.7088	18.5096
958	-2.50198	-2.35968	24.1328	-1.32076	-0.786882	4.88293	-1.32084	-0.786745	10.7034	-0.941964	-0.666256	13.8627	0.768035	-3.4343	9.53891	-0.148447	-6.53177	-18.2672	-7.56276	-0.611456	-1.60154	34.3978	-24.4416	20.2313	-13.3439	80.5876	59.552	26.2435	-7.37676	-36.7751	-7.7387	3.41658	-1.41738	-5.05286	24.4326	45.9668	13.6907	88.8851	61.416	4.0115	-4.74014	-22.0014	1.15774	6.54265	26.8857	0.483323	0.634142	31.7555	18.5118
960	-2.41217	-2.39741	24.1559	-1.28534	-0.811948	4.89375	-1.28542	-0.811815	10.7142	-0.914004	-0.682911	13.8707	0.683233	-3.41848	9.47484	-0.297232	-6.46526	-18.3828	-7.55525	-0.400942	-2.02657	34.7057	-26.6178	18.2591	-12.1672	85.2766	55.5335	25.4664	-7.84072	-36.9654	-7.78898	3.31748	-1.23847	-5.00113	24.4093	45.8924	13.5055	88.7071	61.465	4.01892	-4.69013	-22.1055	1.1392	6.50761	27.0845	0.459475	0.642316	31.8493	18.5172
962	-2.31274	-2.43	24.1719	-1.24518	-0.835748	4.90152	-1.24527	-0.83562	10.7219	-0.882578	-0.698347	13.8765	0.615447	-3.41009	9.42403	-0.417998	-6.41967	-18.4743	-7.56713	-0.115954	-2.40238	34.8666	-28.4685	16.4611	-10.9584	89.2149	51.3924	25.2008	-8.78293	-37.1108	-7.85417	3.2403	-1.09756	-4.96492	24.533	45.8825	13.4947	88.5274	61.4222	4.0257	-4.72625	-22.1692	1.13236	6.42825	27.2822	0.465651	0.639948	31.9411	18.5079
964	-2.20594	-2.46367	24.1856	-1.20191	-0.86076	4.90834	-1.202	-0.860636	10.7288	-0.848749	-0.714509	13.8816	0.536224	-3.40089	9.34062	-0.560511	-6.36724	-18.626	-7.58011	0.101637	-2.64073	34.9197	-29.9019	15.0275	-9.5885	92.5665	47.2166	24.7275	-9.74486	-37.267	-7.92213	3.15703	-0.979173	-4.91925	24.555	45.8818	13.3815	88.318	61.393	4.04779	-4.76207	-22.2346	1.12076	6.41158	27.4809	0.441609	0.62897	32.0451	18.5036
966	-2.09503	-2.49368	24.1984	-1.15649	-0.884586	4.91484	-1.15658	-0.884467	10.7353	-0.813378	-0.729659	13.8864	0.443697	-3.39317	9.21582	-0.729514	-6.31106	-18.854	-7.59623	0.21764	-2.74492	34.8792	-30.8952	14.0047	-8.09835	95.2582	43.1016	23.9829	-10.5982	-37.3056	-7.9838	3.08022	-0.884772	-4.86281	24.4771	45.8824	13.1719	88.0996	61.3949	4.08034	-4.79665	-22.3087	1.10109	6.44701	27.6786	0.391704	0.61781	32.16	18.5082
968	-1.9885	-2.50432	24.2074	-1.11108	-0.899555	4.91967	-1.11117	-0.899441	10.7401	-0.778531	-0.738188	13.8901	0.351988	-3.39826	9.06059	-0.904137	-6.27779	-19.1382	-7.62424	0.22975	-2.82017	34.6501	-31.4661	13.4123	-6.62299	96.9755	39.2271	23.7339	-11.4315	-36.7818	-8.01939	3.07265	-0.83859	-4.81292	24.5539	45.9019	13.1637	87.9802	61.3951	4.0834	-4.9153	-22.3869	1.08084	6.37911	27.8638	0.393591	0.643191	32.2698	18.5186
970	-1.8936	-2.49714	24.2092	-1.06898	-0.905655	4.92126	-1.06908	-0.905545	10.7417	-0.746678	-0.740281	13.8913	0.271233	-3.40503	8.91786	-1.05914	-6.25224	-19.3996	-7.60899	0.11266	-2.76171	34.2918	-31.6793	13.0567	-5.08659	98.4946	35.7371	21.9242	-11.6715	-36.0701	-8.02211	3.09205	-0.808328	-4.78133	24.5858	45.9269	13.1586	87.9146	61.3905	4.08949	-5.02174	-22.4441	1.03698	6.32489	28.0561	0.398146	0.649362	32.3971	18.5271
972	-1.81336	-2.47095	24.2042	-1.0314	-0.902062	4.91976	-1.0315	-0.901955	10.7402	-0.718769	-0.735391	13.8902	0.20785	-3.41387	8.80311	-1.1825	-6.23827	-19.6097	-7.55019	-0.125771	-2.59006	33.8322	-31.5564	12.888	-3.54535	99.6857	32.6525	18.8515	-11.4461	-35.1762	-7.99294	3.13495	-0.794877	-4.77489	24.5447	45.9567	13.1325	87.9019	61.3799	4.10214	-5.1027	-22.4704	0.967639	6.29819	28.2543	0.398725	0.62986	32.5412	18.5382
974	-1.75249	-2.42068	24.1964	-0.99992	-0.886083	4.91692	-1.00001	-0.88598	10.7374	-0.696147	-0.721595	13.8881	0.175053	-3.4365	8.7343	-1.25496	-6.26336	-19.7352	-7.50554	-0.438497	-2.48116	33.3257	-31.0686	12.9511	-2.4399	99.0752	29.7732	17.9062	-11.695	-34.0341	-7.94414	3.22701	-0.83736	-4.8087	24.4808	46.0018	13.1562	87.9804	61.3643	4.10455	-5.19755	-22.4484	0.887099	6.25224	28.4336	0.413541	0.61371	32.6757	18.5809
976	-1.6952	-2.35598	24.1917	-0.968613	-0.863446	4.91547	-0.968702	-0.863347	10.7359	-0.674048	-0.702826	13.8871	0.157371	-3.46287	8.66801	-1.30187	-6.30204	-19.8564	-7.45758	-0.788418	-2.3432	32.7573	-30.3661	13.1291	-1.29184	98.441	27.3523	17.0747	-12.1967	-33.1637	-7.88348	3.33397	-0.891894	-4.85311	24.4512	46.0585	13.2055	88.0581	61.3465	4.115	-5.2839	-22.4295	0.806304	6.21396	28.6186	0.412129	0.583757	32.8217	18.6221
978	-1.63611	-2.28371	24.1901	-0.935801	-0.837662	4.91545	-0.935888	-0.837565	10.7359	-0.651012	-0.681611	13.8872	0.148833	-3.4887	8.59948	-1.33223	-6.34385	-19.9821	-7.40279	-1.15267	-2.16474	32.1689	-29.5836	13.3543	-0.0847386	98.0682	25.418	16.1577	-12.8683	-32.6032	-7.81765	3.44181	-0.946469	-4.89774	24.4552	46.1225	13.261	88.1136	61.3296	4.13418	-5.36003	-22.4251	0.723891	6.18074	28.8115	0.396429	0.54201	32.9796	18.6576
980	-1.56598	-2.21663	24.1822	-0.898651	-0.81524	4.9126	-0.898735	-0.815147	10.733	-0.624527	-0.662661	13.8851	0.137466	-3.50505	8.55447	-1.36226	-6.36755	-20.0645	-7.33195	-1.50653	-1.96056	31.7237	-29.0793	13.4919	0.593528	97.4089	23.8513	16.0557	-13.3511	-32.1141	-7.75924	3.52845	-0.998255	-4.93558	24.4094	46.1778	13.255	88.1641	61.3257	4.14678	-5.44059	-22.4269	0.606497	6.10882	29.0085	0.408188	0.511458	33.1485	18.7058
982	-1.51502	-2.17528	24.189	-0.872429	-0.802126	4.91611	-0.872512	-0.802036	10.7365	-0.605683	-0.651308	13.8878	0.148673	-3.52208	8.51436	-1.35181	-6.40284	-20.1386	-7.285	-1.76907	-1.77761	31.4209	-28.6285	13.674	1.09843	96.8496	22.4484	15.9115	-13.8405	-31.5742	-7.72271	3.609	-1.03523	-4.94677	24.4233	46.2422	13.2753	88.1671	61.3115	4.16547	-5.50141	-22.433	0.552249	6.08911	29.1485	0.403927	0.470592	33.2359	18.7442
984	-1.48919	-2.15435	24.211	-0.859217	-0.795422	4.92612	-0.859299	-0.795333	10.7465	-0.596206	-0.645504	13.8954	0.185587	-3.54617	8.47844	-1.29822	-6.46269	-20.2055	-7.27289	-1.95258	-1.62277	31.2436	-28.1813	13.8892	1.49737	96.4072	21.1754	15.7336	-14.3584	-31.002	-7.69569	3.69317	-1.05451	-4.93294	24.499	46.3113	13.3213	88.1214	61.2821	4.19187	-5.54087	-22.4443	0.568699	6.12277	29.2269	0.384491	0.424446	33.2364	18.7688
986	-1.4846	-2.10483	24.2304	-0.852484	-0.774185	4.93492	-0.852564	-0.774097	10.7554	-0.592426	-0.629211	13.902	0.2402	-3.59878	8.45938	-1.22513	-6.58218	-20.2407	-7.30125	-2.20656	-1.46602	31.1124	-27.7008	13.9708	1.72027	95.755	20.1235	16.3661	-14.8349	-30.6704	-7.60321	3.81587	-1.05156	-4.92456	24.5494	46.3438	13.3151	88.0576	61.2414	4.22143	-5.57177	-22.4661	0.591648	6.12671	29.2906	0.393299	0.414612	33.2205	18.786
988	-1.48221	-2.07141	24.2408	-0.848234	-0.759796	4.93961	-0.848312	-0.759709	10.76	-0.590097	-0.61819	13.9056	0.289694	-3.63632	8.45771	-1.15348	-6.67239	-20.244	-7.31755	-2.40857	-1.35015	30.9798	-27.32	14.0054	1.97643	95.4318	19.3769	17.1308	-15.3307	-30.5254	-7.53191	3.90535	-1.07061	-4.90142	24.5535	46.4014	13.2505	88.0303	61.1858	4.25284	-5.62084	-22.5046	0.618609	6.1069	29.3407	0.409646	0.402417	33.1992	18.7922
990	-1.47467	-2.06067	24.2422	-0.843907	-0.755837	4.94033	-0.843985	-0.75575	10.7608	-0.587092	-0.614974	13.9061	0.322658	-3.65034	8.47016	-1.10005	-6.71286	-20.2217	-7.32601	-2.52652	-1.28448	30.8958	-27.1138	14.0225	2.22294	95.4584	18.9007	17.8926	-15.8435	-30.503	-7.49871	3.95349	-1.11219	-4.86489	24.528	46.4804	13.1557	88.0257	61.1267	4.28653	-5.67568	-22.5557	0.647134	6.07402	29.3806	0.423774	0.386264	33.1771	18.7913
992	-1.45463	-2.06094	24.2446	-0.835197	-0.7579	4.94151	-0.835275	-0.757814	10.7619	-0.580456	-0.616005	13.907	0.320353	-3.64984	8.48478	-1.10323	-6.71104	-20.1945	-7.4012	-2.53296	-1.27147	31.1437	-27.3127	14.0644	1.96984	95.4011	18.4839	18.8086	-16.2906	-30.3273	-7.49528	3.99794	-1.13065	-4.83599	24.5831	46.5036	13.1711	87.9199	61.1144	4.3283	-5.64756	-22.5985	0.681031	6.08235	29.4132	0.408902	0.395881	33.148	18.8042
994	-1.42478	-2.06235	24.2491	-0.822328	-0.761401	4.9437	-0.822406	-0.761316	10.7641	-0.570626	-0.617868	13.9087	0.291841	-3.63907	8.48596	-1.14948	-6.67861	-20.1916	-7.48364	-2.49678	-1.26532	31.4625	-27.3779	14.1415	1.79272	95.4077	18.0835	19.3673	-16.5881	-30.2025	-7.488	4.03171	-1.14541	-4.8113	24.6138	46.5279	13.1574	87.8133	61.1077	4.36408	-5.63425	-22.6265	0.717418	6.07054	29.4455	0.403609	0.413182	33.1201	18.8061
996	-1.38832	-2.05927	24.2588	-0.806159	-0.763574	4.94827	-0.806238	-0.763491	10.7687	-0.558407	-0.618541	13.9121	0.247832	-3.62241	8.47167	-1.22164	-6.62832	-20.2171	-7.56068	-2.45417	-1.24673	31.7765	-27.1796	14.2803	1.81461	95.4816	17.6755	19.513	-16.7215	-30.1453	-7.46922	4.06022	-1.15683	-4.78915	24.6133	46.5657	13.1	87.7226	61.0963	4.39382	-5.65206	-22.6427	0.752616	6.04192	29.4806	0.408564	0.425729	33.0968	18.7999
998	-1.35466	-2.04414	24.285	-0.790104	-0.760158	4.96019	-0.790183	-0.760076	10.7806	-0.546613	-0.615032	13.921	0.22134	-3.6095	8.44952	-1.26442	-6.59269	-20.2577	-7.63504	-2.47557	-1.18238	32.0299	-26.7097	14.57	2.0262	95.5917	17.2312	19.5463	-16.6982	-30.0458	-7.45003	4.10248	-1.14485	-4.76396	24.6486	46.6164	13.0663	87.6244	61.0726	4.4349	-5.67377	-22.6714	0.77677	6.07136	29.5241	0.387083	0.396512	33.0806	18.8198
1000	-1.3291	-2.0084	24.3087	-0.775568	-0.746974	4.97095	-0.775645	-0.746894	10.7914	-0.536524	-0.604304	13.9292	0.210711	-3.60617	8.43564	-1.28267	-6.58168	-20.2832	-7.7084	-2.53835	-1.12631	32.2286	-26.2736	14.9089	2.14934	95.543	16.856	19.4491	-16.6305	-29.9009	-7.40091	4.17434	-1.16642	-4.73493	24.7023	46.6771	13.0475	87.5285	61.0628	4.45751	-5.71396	-22.6796	0.782524	6.0948	29.5643	0.370723	0.361727	33.0861	18.8503
1002	-1.31094	-1.9576	24.327	-0.762767	-0.726517	4.97931	-0.762842	-0.726438	10.7997	-0.528155	-0.58824	13.9355	0.213143	-3.61248	8.43455	-1.28125	-6.59413	-20.285	-7.78112	-2.62461	-1.09379	32.3764	-25.8886	15.3026	2.18329	95.3691	16.5479	19.2446	-16.5533	-29.808	-7.32742	4.26665	-1.22398	-4.70092	24.7576	46.7522	13.024	87.438	61.0629	4.46692	-5.76714	-22.6751	0.773519	6.09978	29.5997	0.365876	0.33208	33.1113	18.8857
1004	-1.28919	-1.92627	24.3457	-0.750297	-0.714904	4.98781	-0.750371	-0.714827	10.8082	-0.519517	-0.578812	13.9419	0.210477	-3.61875	8.44968	-1.28818	-6.60435	-20.2565	-7.85515	-2.66699	-1.10381	32.4968	-25.2862	15.8949	2.4153	95.437	16.1842	19.0031	-16.4664	-30.1588	-7.28657	4.32004	-1.27639	-4.65699	24.7394	46.8701	12.9021	87.3582	61.0276	4.51799	-5.79602	-22.7227	0.774602	6.08931	29.6336	0.373543	0.31988	33.1322	18.9156
1006	-1.2736	-1.88326	24.3755	-0.739417	-0.69756	5.00128	-0.739489	-0.697484	10.8217	-0.512409	-0.565185	13.952	0.229414	-3.63987	8.45239	-1.2637	-6.65107	-20.2513	-7.91477	-2.75609	-1.07675	32.5283	-24.6349	16.4816	2.70877	95.4293	15.8322	18.659	-16.4129	-30.7933	-7.22489	4.38538	-1.30188	-4.62121	24.7852	46.9679	12.8264	87.2748	61.005	4.55394	-5.83847	-22.7733	0.766586	6.09523	29.6715	0.367725	0.300444	33.1586	18.9368
1008	-1.26413	-1.8277	24.4148	-0.73001	-0.674115	5.01891	-0.73008	-0.674039	10.8393	-0.506765	-0.547075	13.9653	0.269771	-3.67565	8.44115	-1.20815	-6.73382	-20.2721	-7.96529	-2.87943	-1.01109	32.4961	-24.0061	17.0188	3.02981	95.2789	15.4695	18.1935	-16.3978	-31.5923	-7.14242	4.46868	-1.30229	-4.59083	24.9044	47.0447	12.8129	87.1959	60.9916	4.56327	-5.90944	-22.8126	0.75122	6.11953	29.7148	0.348094	0.268334	33.1896	18.9574
1010	-1.25292	-1.78346	24.444	-0.720903	-0.655812	5.03204	-0.720971	-0.655737	10.8525	-0.501038	-0.532835	13.9752	0.308104	-3.71269	8.43927	-1.15636	-6.81802	-20.2755	-8.04564	-2.90273	-0.98364	32.5528	-23.5241	17.5474	3.35088	94.9661	14.9583	17.5288	-16.4162	-32.2479	-7.08687	4.55346	-1.31535	-4.53277	25.008	47.1661	12.7902	87.1732	60.9228	4.54803	-6.03988	-22.8218	0.752039	6.13846	29.7644	0.341082	0.219571	33.2164	19.0228
1012	-1.23657	-1.74225	24.4703	-0.709837	-0.639348	5.04394	-0.709903	-0.639275	10.8644	-0.493735	-0.519857	13.9841	0.33848	-3.74721	8.44307	-1.11742	-6.89411	-20.2681	-8.12702	-2.88749	-0.95454	32.6619	-23.1313	18.014	3.65409	94.7231	14.3508	17.0643	-16.3812	-32.625	-7.03943	4.61894	-1.32493	-4.48419	25.0772	47.2583	12.7355	87.1563	60.8736	4.53974	-6.17234	-22.8367	0.756205	6.14792	29.807	0.33292	0.199496	33.2322	19.0596
1014	-1.21655	-1.70218	24.4946	-0.697266	-0.62375	5.05493	-0.69733	-0.623678	10.8754	-0.485253	-0.507441	13.9924	0.361012	-3.77803	8.45011	-1.0907	-6.95996	-20.2546	-8.21151	-2.84935	-0.921372	32.8141	-22.8056	18.4152	3.93962	94.5989	13.6684	16.8657	-16.3194	-32.721	-6.99434	4.66905	-1.32968	-4.45164	25.1197	47.3149	12.6609	87.1334	60.8498	4.54208	-6.29514	-22.8601	0.761833	6.1457	29.8426	0.325754	0.205212	33.2371	19.0594
1016	-1.20364	-1.66012	24.5152	-0.687588	-0.606595	5.06425	-0.687651	-0.606524	10.8847	-0.479025	-0.494032	13.9995	0.386856	-3.80813	8.4519	-1.05797	-7.02596	-20.251	-8.33815	-2.79875	-0.907206	32.9996	-22.5013	18.8034	4.23662	94.5678	12.9141	16.7585	-16.4044	-32.6432	-6.94031	4.74764	-1.33314	-4.4269	25.2104	47.3814	12.6584	87.0978	60.7948	4.53654	-6.42431	-22.8656	0.772522	6.12586	29.8873	0.342663	0.172011	33.2412	19.0587
1018	-1.19152	-1.62159	24.534	-0.678591	-0.590917	5.07277	-0.678652	-0.590847	10.8932	-0.473219	-0.481767	14.0059	0.407782	-3.8286	8.44569	-1.03008	-7.07234	-20.2625	-8.45225	-2.76827	-0.887029	33.1283	-22.2231	19.0802	4.51931	94.4471	12.3502	16.926	-16.6018	-32.8306	-6.88869	4.81289	-1.34797	-4.4123	25.2466	47.4382	12.6217	87.0945	60.7788	4.52619	-6.52442	-22.8744	0.780898	6.12815	29.9231	0.347558	0.165445	33.2346	19.0624
1020	-1.17928	-1.59038	24.5505	-0.670248	-0.578447	5.08022	-0.670308	-0.578378	10.9006	-0.467713	-0.471943	14.0115	0.424063	-3.83868	8.43643	-1.00594	-7.09785	-20.2799	-8.54107	-2.75804	-0.860791	33.1934	-22.0076	19.2427	4.7645	94.2624	12.0126	17.2925	-16.8682	-33.2989	-6.84634	4.85528	-1.37147	-4.40282	25.2374	47.481	12.5535	87.115	60.8002	4.51605	-6.59101	-22.8928	0.785754	6.14883	29.9489	0.337769	0.182479	33.2214	19.0719
1022	-1.16908	-1.57687	24.5591	-0.664503	-0.57353	5.08412	-0.664562	-0.573461	10.9045	-0.463705	-0.467925	14.0144	0.444531	-3.84235	8.44904	-0.970177	-7.11396	-20.2573	-8.60484	-2.73655	-0.845103	33.2648	-22.013	19.3766	4.89778	94.3584	11.7718	17.3788	-17.0105	-33.6006	-6.83104	4.87367	-1.37466	-4.37548	25.3287	47.5035	12.572	87.074	60.7835	4.52794	-6.64344	-22.93	0.790671	6.12704	29.9783	0.339227	0.143787	33.2268	19.0822
1024	-1.15594	-1.56945	24.5689	-0.658072	-0.571548	5.08857	-0.658131	-0.571481	10.909	-0.459014	-0.466062	14.0178	0.462157	-3.85024	8.46374	-0.941345	-7.13637	-20.2304	-8.65921	-2.68036	-0.875244	33.3221	-22.0484	19.4666	5.00338	94.2335	11.6042	17.6023	-17.189	-33.951	-6.828	4.87927	-1.39706	-4.35423	25.3741	47.5399	12.5654	87.0415	60.7838	4.53681	-6.66781	-22.9622	0.788893	6.11886	29.997	0.332711	0.13336	33.2405	19.087
1026	-1.14001	-1.56484	24.582	-0.650713	-0.571064	5.09448	-0.650772	-0.570997	10.9149	-0.453543	-0.465265	14.0222	0.474235	-3.86292	8.47706	-0.924742	-7.16484	-20.2057	-8.71316	-2.59612	-0.939345	33.38	-22.0937	19.5074	5.08922	93.9304	11.5017	17.9658	-17.3919	-34.3263	-6.83007	4.87959	-1.43842	-4.34045	25.3657	47.5956	12.5254	87.0255	60.7999	4.53906	-6.67089	-22.9881	0.783139	6.12873	30.0044	0.317969	0.154895	33.2565	19.0883
1028	-1.12753	-1.55992	24.5995	-0.644841	-0.570088	5.10234	-0.644899	-0.570022	10.9228	-0.449214	-0.464185	14.0281	0.476158	-3.87221	8.49106	-0.924797	-7.18255	-20.1794	-8.79269	-2.53779	-0.946484	33.519	-22.2733	19.4783	5.11674	94.1487	11.4806	18.1044	-17.3977	-34.4604	-6.82229	4.89487	-1.45615	-4.31745	25.4108	47.6557	12.5241	86.9968	60.7819	4.54154	-6.68979	-23.0286	0.790924	6.11978	30.0113	0.312499	0.14642	33.2551	19.1043
1030	-1.11233	-1.56468	24.6073	-0.638697	-0.573634	5.10585	-0.638756	-0.573568	10.9263	-0.444414	-0.466476	14.0307	0.471166	-3.87099	8.51539	-0.93191	-7.17829	-20.134	-8.84103	-2.4916	-0.966076	33.6255	-22.3996	19.4039	5.09409	94.2784	11.5541	18.2315	-17.4061	-34.5436	-6.81255	4.89677	-1.49571	-4.29409	25.4337	47.7298	12.5039	86.9659	60.7449	4.55491	-6.71426	-23.0669	0.803223	6.13427	30.0192	0.295936	0.127676	33.2594	19.1139
1032	-1.09389	-1.57687	24.6062	-0.631844	-0.580764	5.10545	-0.631903	-0.580699	10.9259	-0.43887	-0.471411	14.0304	0.461856	-3.8609	8.54654	-0.942362	-7.15614	-20.0763	-8.85733	-2.46278	-0.995033	33.6935	-22.4443	19.3075	5.0345	94.2375	11.695	18.378	-17.4493	-34.6211	-6.80215	4.88837	-1.55257	-4.27053	25.4289	47.81	12.463	86.9324	60.6975	4.57906	-6.74093	-23.1017	0.817774	6.16841	30.0266	0.271254	0.107699	33.2681	19.1163
1034	-1.07602	-1.57594	24.6145	-0.623981	-0.582092	5.10923	-0.624041	-0.582027	10.9297	-0.432914	-0.471943	14.0333	0.455175	-3.85806	8.56212	-0.95224	-7.14811	-20.0472	-8.89748	-2.48455	-0.954461	33.8143	-22.47	19.25	4.98318	94.226	11.7857	18.5028	-17.4736	-34.7097	-6.78812	4.91249	-1.56638	-4.23953	25.4401	47.858	12.4447	86.8825	60.6602	4.60229	-6.76287	-23.1446	0.83256	6.1658	30.0222	0.271287	0.111935	33.2535	19.1287
1036	-1.05574	-1.5818	24.626	-0.615743	-0.586605	5.11441	-0.615804	-0.586541	10.9348	-0.426492	-0.474834	14.0372	0.450571	-3.84856	8.56102	-0.956235	-7.12891	-20.0495	-8.91946	-2.4956	-0.926343	33.9108	-22.5292	19.2351	4.93806	94.326	11.8703	18.5572	-17.4783	-34.7806	-6.78483	4.92415	-1.56776	-4.21148	25.44	47.8888	12.4319	86.8504	60.649	4.62162	-6.77533	-23.1799	0.849072	6.16357	30.0232	0.267564	0.118582	33.2411	19.1366
1038	-1.03368	-1.59588	24.6396	-0.607545	-0.594876	5.12055	-0.607606	-0.594813	10.941	-0.419882	-0.480539	14.0418	0.449217	-3.83385	8.54653	-0.95271	-7.1017	-20.077	-8.92223	-2.48912	-0.920154	33.9724	-22.5953	19.2539	4.90383	94.4722	11.9546	18.568	-17.4758	-34.8373	-6.79255	4.91994	-1.56641	-4.18582	25.4327	47.9135	12.4247	86.8267	60.6592	4.63855	-6.77626	-23.206	0.866579	6.1667	30.03	0.257452	0.121922	33.2344	19.1395
1040	-1.01535	-1.60602	24.6573	-0.600599	-0.601056	5.12846	-0.600661	-0.600994	10.9489	-0.414333	-0.484752	14.0477	0.455697	-3.8317	8.53272	-0.940812	-7.10067	-20.103	-8.9373	-2.49823	-0.897915	34.0226	-22.4759	19.2575	4.89782	94.2415	12.0393	18.7088	-17.5292	-34.9207	-6.80067	4.9274	-1.57663	-4.14847	25.4638	47.9676	12.4418	86.7383	60.6528	4.66462	-6.76371	-23.2333	0.88006	6.16456	30.0281	0.256465	0.116911	33.2233	19.1479
1042	-0.99591	-1.61641	24.6665	-0.593167	-0.607474	5.13266	-0.593229	-0.607413	10.9531	-0.408402	-0.489117	14.0508	0.464104	-3.83459	8.53587	-0.926857	-7.10975	-20.0974	-8.9518	-2.51658	-0.869523	34.0731	-22.4063	19.2658	4.89312	94.1519	12.0897	18.8316	-17.573	-35.007	-6.79226	4.93766	-1.59223	-4.11913	25.4604	48.0108	12.4324	86.6312	60.6412	4.69033	-6.73941	-23.2504	0.898184	6.1563	30.0235	0.254181	0.117366	33.2143	19.1574
1044	-0.973675	-1.62833	24.6679	-0.58464	-0.614853	5.13335	-0.584703	-0.614793	10.9538	-0.401593	-0.49414	14.0513	0.472198	-3.83973	8.55369	-0.913718	-7.12286	-20.0645	-8.96718	-2.53522	-0.840458	34.1361	-22.4225	19.2807	4.87508	94.2525	12.1176	18.9124	-17.599	-35.0832	-6.77034	4.94774	-1.61215	-4.09512	25.4295	48.0436	12.3991	86.5099	60.624	4.71577	-6.70956	-23.2588	0.921421	6.14534	30.0172	0.249918	0.123042	33.2082	19.1653
1046	-0.945517	-1.6449	24.6756	-0.574007	-0.62483	5.13689	-0.574071	-0.624771	10.9573	-0.393059	-0.500983	14.054	0.475727	-3.8413	8.55833	-0.907846	-7.12734	-20.056	-8.99998	-2.51568	-0.82915	34.2542	-22.4566	19.298	4.80465	94.2546	12.205	18.9905	-17.6379	-35.1028	-6.76808	4.95059	-1.63812	-4.04559	25.4756	48.1088	12.4083	86.3523	60.5868	4.74964	-6.70048	-23.2764	0.942261	6.14505	30.0068	0.253607	0.119814	33.2021	19.162
1048	-0.917692	-1.66113	24.6871	-0.563499	-0.634616	5.14212	-0.563564	-0.634558	10.9625	-0.384632	-0.507688	14.0579	0.483191	-3.84142	8.55616	-0.894601	-7.13095	-20.0603	-9.02737	-2.50733	-0.815477	34.3431	-22.4552	19.3044	4.76339	94.2457	12.3223	19.0385	-17.6605	-35.1708	-6.76149	4.95171	-1.65811	-3.98986	25.5116	48.1658	12.3981	86.1748	60.5774	4.78683	-6.67717	-23.2906	0.968543	6.16372	30.0015	0.237202	0.111235	33.2045	19.173
1050	-0.892068	-1.67325	24.7029	-0.553563	-0.642385	5.14924	-0.55363	-0.642328	10.9697	-0.376754	-0.512917	14.0632	0.496275	-3.84356	8.54946	-0.872417	-7.14071	-20.0733	-9.05273	-2.5219	-0.794387	34.3989	-22.4183	19.3087	4.75499	94.2351	12.4472	19.0693	-17.6733	-35.2871	-6.74431	4.96081	-1.67072	-3.94081	25.5218	48.2148	12.3685	85.9933	60.5861	4.82969	-6.63957	-23.2933	1.00251	6.19433	30.0007	0.203378	0.0966643	33.2166	19.1963
1052	-0.869936	-1.6691	24.7265	-0.543579	-0.642693	5.15983	-0.543645	-0.642637	10.9803	-0.369277	-0.512558	14.0712	0.515027	-3.86167	8.54188	-0.847406	-7.18183	-20.0874	-9.11578	-2.56586	-0.760818	34.4926	-22.4135	19.3651	4.70778	94.201	12.5017	19.1722	-17.7344	-35.3418	-6.70952	5.0176	-1.68446	-3.9368	25.5266	48.2983	12.381	85.8652	60.528	4.88584	-6.6237	-23.2693	1.04648	6.18593	29.9931	0.196965	0.0761317	33.2337	19.1945
1054	-0.849084	-1.66855	24.75	-0.534508	-0.644453	5.17036	-0.534575	-0.644398	10.9908	-0.3624	-0.513338	14.0791	0.528577	-3.87937	8.54974	-0.830722	-7.21992	-20.0726	-9.16954	-2.5903	-0.74261	34.5763	-22.4155	19.4179	4.68478	94.2119	12.5793	19.2165	-17.7865	-35.415	-6.68018	5.06395	-1.68669	-3.93758	25.4889	48.3757	12.3718	85.7054	60.4252	4.98995	-6.58259	-23.2007	1.09453	6.24007	29.9894	0.160731	0.0249614	33.2633	19.2078
1056	-0.830004	-1.67486	24.7725	-0.526882	-0.649032	5.18047	-0.526949	-0.648978	11.0009	-0.356438	-0.516313	14.0867	0.535141	-3.89363	8.57435	-0.824121	-7.24879	-20.0266	-9.20866	-2.5938	-0.738451	34.6446	-22.4069	19.4605	4.68516	94.2432	12.6831	19.1942	-17.8327	-35.4994	-6.65515	5.09173	-1.6812	-3.92761	25.4105	48.4504	12.336	85.5066	60.2834	5.12411	-6.54601	-23.069	1.14526	6.35469	29.9861	0.0959079	-0.0549743	33.3067	19.2361
1058	-0.817198	-1.67909	24.7982	-0.521799	-0.652081	5.19195	-0.521866	-0.652028	11.0124	-0.352471	-0.518291	14.0953	0.541911	-3.91015	8.60448	-0.817863	-7.28183	-19.9702	-9.25108	-2.63031	-0.717286	34.7106	-22.3336	19.5154	4.64507	94.1116	12.7393	19.2192	-17.9377	-35.502	-6.60308	5.12588	-1.70077	-3.88806	25.3325	48.5821	12.3083	85.296	60.0943	5.19197	-6.70281	-22.784	1.20419	6.41308	29.9572	0.0586484	-0.128302	33.362	19.2559
1060	-0.805622	-1.69548	24.8289	-0.518468	-0.660306	5.20562	-0.518536	-0.660253	11.026	-0.349516	-0.524241	14.1055	0.532519	-3.91478	8.63585	-0.835154	-7.28613	-19.9113	-9.32507	-2.62479	-0.667301	34.8143	-22.2308	19.5783	4.63154	94.0122	12.7708	19.1127	-18.0673	-35.4362	-6.55609	5.15114	-1.69121	-3.79866	25.2563	48.6843	12.2982	85.2383	59.974	5.17045	-6.81763	-22.6292	1.23737	6.51659	29.9331	0.0434091	-0.230047	33.4301	19.1816
1062	-0.79402	-1.73295	24.8674	-0.517234	-0.677711	5.22274	-0.517304	-0.677658	11.0432	-0.347601	-0.537181	14.1183	0.500618	-3.90364	8.65821	-0.886211	-7.25171	-19.8688	-9.41684	-2.57405	-0.606169	34.9481	-22.1062	19.6668	4.62261	93.9609	12.7924	18.8894	-18.224	-35.3356	-6.52128	5.16298	-1.65467	-3.66304	25.1792	48.7434	12.3065	85.2695	59.9685	5.081	-6.80922	-22.6243	1.25297	6.67215	29.9162	0.0400098	-0.336787	33.5195	19.0452
1064	-0.788598	-1.81188	24.9237	-0.52286	-0.712558	5.24767	-0.522932	-0.712506	11.0681	-0.349814	-0.563566	14.137	0.443432	-3.87811	8.63626	-0.978554	-7.1795	-19.9081	-9.43014	-2.55909	-0.628933	35.0119	-21.9929	19.8469	4.43918	93.8097	12.8627	18.792	-18.4487	-35.3295	-6.48346	5.16263	-1.65595	-3.52837	25.0949	48.7858	12.3344	84.954	60.1429	5.05479	-6.56952	-22.5512	1.32799	6.83358	29.877	-0.00408198	-0.300068	33.6633	19.108
1066	-0.750517	-1.92638	24.9821	-0.51778	-0.766141	5.2737	-0.517859	-0.766087	11.0941	-0.342935	-0.603344	14.1564	0.331601	-3.82254	8.60275	-1.15598	-7.02812	-19.9679	-9.47443	-2.3986	-0.643325	35.211	-21.6728	20.1031	4.37376	93.7729	12.8749	18.6003	-18.6749	-35.3399	-6.52827	5.11562	-1.6518	-3.32463	24.9277	48.84	12.298	84.5217	60.3886	5.00362	-6.21155	-22.5402	1.37906	6.91526	29.8854	-0.00644181	-0.358202	33.8267	18.9965
1068	-0.67148	-2.06152	25.048	-0.496944	-0.832782	5.30326	-0.497029	-0.832731	11.1237	-0.323517	-0.651981	14.1785	0.168412	-3.74382	8.5492	-1.41611	-6.8113	-20.0642	-9.53468	-2.14015	-0.61216	35.5384	-21.2032	20.4534	4.41184	93.9478	12.8341	18.3837	-18.918	-35.4391	-6.65652	5.02064	-1.60844	-3.05575	24.6826	48.8799	12.185	84.0349	60.6957	4.93639	-5.79862	-22.6023	1.37342	6.93185	29.9533	0.050102	-0.486486	34.0313	18.7008
1070	-0.554574	-2.1631	25.1619	-0.456522	-0.888463	5.35449	-0.456616	-0.888413	11.1749	-0.290123	-0.691268	14.2169	-0.00648729	-3.68238	8.40017	-1.70972	-6.61863	-20.337	-9.41199	-2.18674	-0.469223	35.7219	-21.0424	20.9933	4.19463	94.4636	12.8564	18.6782	-19.3504	-36.0618	-6.80177	4.88993	-1.44229	-2.81336	24.4809	48.7848	12.049	83.5377	61.1443	4.95697	-5.45873	-22.6642	1.23104	7.0858	30.0607	0.159588	-0.359968	34.4356	18.5486
1072	-0.429978	-2.24782	25.2817	-0.411152	-0.937608	5.40837	-0.411249	-0.937568	11.2288	-0.253409	-0.725395	14.2573	-0.180451	-3.64002	8.2777	-2.00873	-6.46056	-20.5602	-9.46389	-2.13028	-0.221429	36.1631	-21.0624	21.5275	3.99138	95.5454	12.9503	18.8289	-19.6197	-36.5122	-6.86266	4.83823	-1.12282	-2.5138	24.1202	48.5329	11.781	83.1749	61.6113	5.01416	-5.22969	-22.8155	1.164	6.999	30.2026	0.297621	-0.0792283	34.7132	18.3909
1074	-0.302566	-2.33208	25.3906	-0.364507	-0.986901	5.45748	-0.364608	-0.986864	11.2779	-0.215734	-0.75956	14.2941	-0.350651	-3.6035	8.1941	-2.30159	-6.31493	-20.7118	-9.6335	-1.96868	0.126933	36.8356	-21.028	22.0263	3.82115	97.0012	13.084	18.6785	-19.6482	-36.64	-6.85309	4.83902	-0.692171	-2.14234	23.6562	48.1742	11.4079	82.8778	62.0497	5.09468	-5.10288	-23.0295	1.21409	6.6724	30.3506	0.404719	0.223155	34.808	18.2766
1076	-0.146565	-2.4763	25.4672	-0.311265	-1.06528	5.49251	-0.311378	-1.06525	11.3129	-0.171433	-0.815125	14.3203	-0.531502	-3.50309	8.06439	-2.58586	-6.0481	-20.9526	-9.29291	-2.10932	0.624023	37.2709	-20.1064	22.5312	3.44003	97.9205	13.0915	18.1855	-19.5033	-36.5295	-6.96933	4.62931	-0.330731	-1.71069	23.5488	47.9473	11.154	82.1697	62.3867	5.20158	-4.97204	-23.1162	1.3446	6.49301	30.386	0.212635	0.0203911	34.7974	18.6262
1078	-0.0482367	-2.62644	25.4953	-0.283533	-1.14056	5.50561	-0.283647	-1.14054	11.326	-0.146349	-0.86986	14.3301	-0.676749	-3.39986	8.01068	-2.80112	-5.79399	-21.0542	-9.03355	-2.16383	0.951076	37.3712	-18.751	23.0539	3.6242	98.2736	13.1983	17.7096	-19.2113	-36.3643	-6.99342	4.54956	-0.129924	-1.15004	23.3034	47.7997	10.8564	81.5452	62.733	5.24039	-4.92919	-23.1718	1.45521	6.19745	30.4657	0.223453	-0.0347948	34.8535	18.6555
1080	-0.00525438	-2.75975	25.4818	-0.278035	-1.203	5.50001	-0.27816	-1.20297	11.3204	-0.138627	-0.916266	14.3258	-0.797648	-3.31773	8.03102	-2.97925	-5.59065	-21.018	-9.0537	-1.98735	1.0039	37.3961	-17.0672	23.9383	4.56897	97.6888	13.1625	16.9868	-18.7264	-36.0093	-6.90311	4.67917	-0.14245	-0.515575	22.8608	47.7769	10.5375	81.0817	63.07	5.21271	-4.96743	-23.2	1.56058	5.81966	30.5768	0.451418	0.0933276	34.953	18.3346
1082	0.0686762	-2.84761	25.4656	-0.254467	-1.24871	5.49335	-0.254592	-1.24868	11.3138	-0.118334	-0.949103	14.3208	-0.989278	-3.28178	8.01664	-3.30729	-5.43673	-21.043	-9.71936	-1.28101	0.568906	38.5015	-14.6377	26.919	6.52905	94.0748	11.826	14.2343	-17.9673	-34.899	-6.7881	5.03781	-0.506726	-0.0500721	22.4129	48.1476	10.4269	80.6323	63.2179	5.21303	-4.96986	-23.1512	1.85198	5.67417	30.4903	0.464932	-0.0658014	34.7831	18.2545
1084	0.209371	-2.83003	25.4975	-0.191567	-1.2551	5.50843	-0.191703	-1.25509	11.3289	-0.0709418	-0.950271	14.3322	-1.17351	-3.34136	7.91319	-3.67003	-5.45554	-21.2287	-10.1121	-0.559232	0.642985	40.2906	-13.8172	29.618	7.34085	93.2731	9.69925	12.4453	-16.1448	-32.9004	-6.7284	5.37414	-0.774119	0.146482	22.0894	48.4854	10.38	80.2737	63.2955	5.26686	-5.04349	-22.978	2.10791	5.83571	30.4861	0.354056	-0.28334	34.6998	18.2844
1086	0.410601	-2.69856	25.57	-0.0910931	-1.21788	5.54165	-0.0912187	-1.21787	11.3621	0.00204	-0.916618	14.3574	-1.35178	-3.48708	7.74573	-4.06484	-5.62949	-21.5287	-10.0587	-0.0568037	1.21112	42.249	-13.9701	31.663	7.31709	95.4685	7.21373	11.751	-13.7779	-30.1364	-6.7256	5.64481	-0.898368	0.0954738	21.8934	48.7263	10.3105	80.0195	63.3202	5.40018	-5.1918	-22.7381	2.2813	6.24186	30.6018	0.175496	-0.492304	34.7465	18.3576
1088	0.610354	-2.46901	25.5913	0.0188826	-1.13778	5.55175	0.0187677	-1.13778	11.3722	0.0797053	-0.850342	14.3653	-1.6208	-3.64498	7.6755	-4.62456	-5.7856	-21.6458	-9.83384	-0.178647	1.02497	41.8903	-9.58849	34.3251	10.1234	95.3873	5.02426	9.77234	-13.7607	-27.811	-6.71101	5.9922	-1.16987	0.0326432	21.6195	49.0385	9.95354	79.8986	63.2543	5.69623	-5.32986	-22.7329	2.3923	6.54826	30.737	0.120962	-0.629852	34.7822	18.2289
1090	0.749518	-2.25398	25.5958	0.10108	-1.05795	5.55385	0.100971	-1.05796	11.3743	0.136609	-0.785859	14.367	-1.77553	-3.73691	7.70572	-4.94407	-5.87975	-21.5819	-9.05035	-0.804693	1.39975	40.9582	-5.88057	35.2754	11.4778	93.8076	3.35522	8.07114	-13.86	-26.6943	-6.49774	6.10124	-1.359	-0.101465	21.6836	49.2126	9.72868	79.6763	63.1722	5.96112	-5.54477	-22.717	2.47591	6.71917	30.8508	0.086491	-0.572207	34.7675	18.189
1092	0.812381	-2.10822	25.6013	0.143066	-1.00069	5.55621	0.142962	-1.0007	11.3766	0.164724	-0.740596	14.3689	-1.76758	-3.76258	7.8183	-4.93699	-5.93412	-21.371	-7.89187	-1.71003	2.30561	40.0591	-4.10286	34.6553	11.028	92.0586	2.59297	7.0012	-13.6619	-26.6302	-6.15141	5.96703	-1.41549	-0.249522	22.0557	49.2823	9.6801	79.3466	63.0605	6.15347	-5.78886	-22.6636	2.53535	6.70618	30.9149	0.0793945	-0.328552	34.6596	18.2474
1094	0.788981	-2.12778	25.6717	0.130566	-1.00695	5.58746	0.130464	-1.00696	11.4079	0.155682	-0.74601	14.3923	-1.54828	-3.82681	7.94974	-4.56737	-6.15662	-21.125	-7.56857	-2.25416	2.54025	39.5925	-5.66379	34.683	10.9688	95.6992	3.01363	7.43591	-13.6741	-25.5397	-6.11524	5.88614	-1.30509	-0.154381	22.1701	49.5926	9.53311	79.1415	62.7502	6.30802	-5.76888	-22.678	2.52737	6.39955	30.8579	0.220443	-0.0647909	34.2977	18.1554
1096	0.818795	-2.21294	25.6917	0.134919	-1.04711	5.59671	0.134811	-1.04712	11.4171	0.161236	-0.775822	14.3993	-1.57296	-3.84769	7.9873	-4.61967	-6.184	-21.0534	-7.47226	-2.29822	2.61554	39.9162	-5.7987	34.3302	10.7655	97.2676	3.58395	7.40058	-14.0859	-24.6983	-6.20673	5.7941	-1.30475	-0.043573	22.4872	49.76	9.74184	78.9509	62.5976	6.36426	-5.84232	-22.7495	2.57826	5.94063	30.8311	0.369282	0.230989	34.1017	18.133
1098	0.913315	-2.33946	25.6496	0.163661	-1.11169	5.57869	0.163547	-1.11171	11.3991	0.186493	-0.822489	14.3858	-1.85053	-3.78847	7.92839	-5.09327	-5.94654	-21.1637	-7.43111	-1.91895	2.56473	40.9024	-4.25482	33.7448	10.2976	95.9399	4.18256	6.15597	-14.6051	-24.0835	-6.3946	5.65256	-1.47837	0.0114363	22.899	49.8015	10.1961	78.8121	62.6054	6.33677	-6.03037	-22.844	2.67058	5.49219	30.8326	0.463594	0.466684	34.0857	18.2757
1100	0.97952	-2.51987	25.6087	0.174675	-1.19694	5.56136	0.174553	-1.19696	11.3818	0.199678	-0.885637	14.3727	-1.94904	-3.5622	7.89067	-5.16639	-5.49171	-21.2488	-7.25152	-1.58745	2.11851	41.6163	-4.86447	34.2637	9.16776	95.3411	5.22488	2.83557	-14.0195	-22.5834	-6.70129	5.30676	-1.83939	-0.0802221	22.4869	50.2036	9.95429	78.9801	62.431	6.34151	-6.08268	-22.7925	2.60838	5.54988	30.7138	0.364587	0.228974	33.8872	18.8277
1102	1.00343	-2.64553	25.562	0.172792	-1.25405	5.54108	0.172662	-1.25407	11.3615	0.201597	-0.928469	14.3574	-1.98924	-3.28068	7.88392	-5.10769	-4.96576	-21.28	-6.92745	-1.70741	1.77079	41.8203	-6.33039	34.4029	7.55488	95.4092	7.72123	-2.13643	-12.1295	-22.2321	-6.9883	4.98518	-2.04509	-0.210321	22.282	50.3391	9.82605	79.168	62.286	6.33727	-6.09714	-22.8767	2.43921	5.94256	30.5103	0.222794	0.166716	33.6114	19.266
1104	0.977028	-2.71167	25.5089	0.154982	-1.28018	5.51758	0.15485	-1.28019	11.338	0.189824	-0.949036	14.3398	-1.98531	-2.99086	7.9194	-4.96426	-4.44717	-21.2322	-6.47415	-2.31126	1.58091	41.42	-8.2781	33.8178	5.39125	95.6097	11.9337	-7.82701	-8.95155	-23.5579	-7.21486	4.72352	-2.06534	-0.338854	22.4528	50.1419	9.97673	79.314	62.2037	6.32536	-6.08044	-23.0923	2.19682	6.46615	30.2625	0.130215	0.371443	33.3451	19.4576
1106	0.887836	-2.8058	25.4496	0.107049	-1.31224	5.49102	0.106914	-1.31225	11.3114	0.15586	-0.975779	14.3197	-1.92107	-2.77392	8.01456	-4.74491	-4.09008	-21.068	-5.94176	-3.10909	1.31746	40.444	-10.0272	32.4695	2.64538	93.3848	18.0719	-11.7756	-5.17072	-25.7529	-7.37031	4.45571	-2.11037	-0.405644	22.7968	49.9119	10.4108	79.4257	62.1439	6.33223	-6.00143	-23.1505	1.96562	6.41473	30.1228	0.346066	0.6094	33.3971	19.4507
1108	0.792737	-2.94813	25.3608	0.0519434	-1.36475	5.45143	0.0517998	-1.36475	11.2719	0.117739	-1.01825	14.2898	-1.85816	-2.56271	8.15909	-4.52971	-3.74425	-20.8108	-5.53554	-3.73824	0.983645	39.1722	-11.7373	31.0773	0.370889	91.4242	25.3602	-11.8982	-2.47057	-29.5388	-7.57335	4.2044	-2.28765	-0.427732	22.8133	49.8112	10.6707	79.6533	62.0633	6.3511	-5.81299	-23.1632	1.84411	6.13519	29.9813	0.491731	0.772975	33.5112	19.3818
1110	0.725	-3.15043	25.2439	0.00306396	-1.44614	5.3996	0.00291481	-1.44614	11.22	0.0859901	-1.08195	14.2507	-1.82889	-2.33948	8.33344	-4.36941	-3.36181	-20.4982	-5.26588	-4.07653	0.58474	37.7664	-13.4213	29.9128	-1.60186	90.0311	33.4247	-7.83525	-1.34107	-34.0773	-7.8659	3.94657	-2.60095	-0.430582	22.4937	49.8511	10.7442	79.9759	61.9783	6.38019	-5.53501	-23.1515	1.82297	5.79613	29.8263	0.50157	0.853259	33.6254	19.2698
1112	0.765981	-3.43176	25.1375	-0.00620873	-1.57282	5.35336	-0.00636922	-1.57281	11.1738	0.0865001	-1.17725	14.2159	-1.90679	-2.08924	8.46387	-4.39123	-2.87963	-20.2686	-4.9374	-4.08591	0.181206	36.4995	-15.114	29.2029	-4.19075	87.5047	41.9975	-1.08995	-1.62161	-37.9599	-8.29914	3.58152	-2.92264	-0.50921	22.3443	49.8572	11.0671	80.1375	62.0192	6.42733	-5.27586	-23.1346	1.75508	5.82163	29.7098	0.459634	0.971601	33.7131	19.0219
1114	0.820246	-3.73635	24.9644	-0.0113145	-1.71094	5.27769	-0.0114894	-1.71096	11.0981	0.0908992	-1.28092	14.1589	-1.97712	-1.83085	8.61807	-4.39612	-2.38712	-19.9946	-4.69607	-3.78403	-0.458175	35.4473	-16.5571	29.206	-7.50687	84.3066	50.4157	6.4239	-2.67775	-41.0139	-8.72696	3.1369	-3.30447	-0.618816	22.2418	49.7865	11.4472	80.3338	62.0609	6.41279	-5.12008	-23.0538	1.62778	5.89519	29.6016	0.448624	1.03779	33.83	18.8571
1116	0.859975	-4.03192	24.7302	-0.0210839	-1.84358	5.17481	-0.021274	-1.84358	10.9952	0.0915923	-1.38067	14.0814	-2.00481	-1.58059	8.79853	-4.32881	-1.92956	-19.6704	-4.54989	-3.25273	-1.24577	34.6123	-17.4562	29.9033	-11.1555	80.6449	58.3553	13.893	-4.03133	-42.9822	-9.10108	2.66251	-3.71406	-0.755153	22.1821	49.634	11.863	80.627	62.0761	6.32852	-5.08535	-22.905	1.45948	5.94252	29.5028	0.480998	1.03865	33.9541	18.7798
1118	0.865551	-4.25691	24.5215	-0.0387973	-1.94213	5.08285	-0.0389986	-1.94213	10.9033	0.0843666	-1.45542	14.0122	-1.96464	-1.37741	8.95932	-4.16207	-1.58694	-19.3791	-4.44234	-2.78489	-1.58146	33.8229	-16.9004	30.9164	-13.9571	77.6423	65.1535	20.9051	-5.2378	-42.9995	-9.38054	2.33685	-4.00235	-0.925289	22.197	49.4488	12.3781	81.1016	62.071	6.22228	-5.13854	-22.7193	1.36208	5.92529	29.4373	0.516983	0.987774	33.9303	18.5703
1120	0.855387	-4.39288	24.3674	-0.0550341	-2.00034	5.01472	-0.0552414	-2.00033	10.8351	0.075835	-1.49988	13.961	-1.86716	-1.23605	9.07916	-3.92129	-1.38008	-19.1601	-4.35259	-2.27846	-1.80269	33.0686	-15.2318	32.3802	-15.1245	76.2085	70.4084	25.6545	-5.92154	-42.1604	-9.58513	2.10225	-4.16223	-1.17577	22.303	49.2485	12.9087	81.6615	62.0647	6.11722	-5.24779	-22.5295	1.26882	5.95311	29.4295	0.500978	0.960239	33.9287	18.4272
1122	0.836149	-4.45049	24.272	-0.0681063	-2.02355	4.97232	-0.068315	-2.02354	10.7928	0.0675545	-1.518	13.9291	-1.73104	-1.15188	9.1568	-3.63742	-1.29224	-19.0167	-4.24239	-1.77033	-1.96457	32.2769	-12.716	34.302	-14.9257	76.5965	73.8054	27.1845	-5.8002	-40.9317	-9.73318	1.93637	-4.19908	-1.48641	22.4679	49.0426	13.3976	82.2579	62.0605	6.03383	-5.38442	-22.3596	1.17012	6.01548	29.4766	0.445541	0.9581	33.9775	18.3675
1124	0.822643	-4.50825	24.2133	-0.0790327	-2.04741	4.94629	-0.0792414	-2.0474	10.7667	0.060867	-1.53649	13.9095	-1.62364	-1.08163	9.21263	-3.41183	-1.21565	-18.9138	-3.96362	-1.46277	-2.01667	31.2751	-9.99149	36.7217	-14.3741	77.8051	75.2752	22.8709	-2.96752	-38.6847	-9.90631	1.76593	-4.13645	-1.73381	22.5367	48.8362	13.7004	82.8117	62.056	6.02661	-5.48477	-22.2607	1.08119	5.94789	29.5467	0.473025	0.891541	34.0423	18.282
1126	0.774961	-4.49845	24.1589	-0.0983542	-2.03848	4.92163	-0.0985652	-2.03847	10.7421	0.0459643	-1.53093	13.8909	-1.51359	-1.06437	9.27265	-3.20536	-1.23566	-18.8014	-3.82049	-1.23713	-2.01953	30.3465	-7.78014	39.2891	-14.5284	78.1049	75.0764	17.8828	-0.691251	-36.723	-9.94394	1.72482	-4.127	-1.95141	22.6217	48.6942	13.9175	83.2162	62.012	6.02028	-5.53297	-22.2235	0.995228	5.93057	29.6024	0.482881	0.892817	34.0756	18.24
1128	0.687646	-4.41688	24.098	-0.127954	-1.99439	4.89352	-0.12816	-1.99438	10.714	0.0213262	-1.49967	13.8698	-1.39153	-1.10557	9.34908	-3.00334	-1.36665	-18.6569	-3.83004	-1.06417	-1.98262	29.5387	-6.13317	41.7663	-15.1614	77.335	73.5514	13.4552	0.741782	-35.2915	-9.84548	1.80838	-4.18642	-2.15621	22.751	48.6149	14.0714	83.4727	61.9075	6.01444	-5.53365	-22.2367	0.91637	5.96663	29.6367	0.469207	0.955329	34.0715	18.2232
1130	0.575799	-4.30512	24.0257	-0.165258	-1.93477	4.86002	-0.16546	-1.93476	10.6804	-0.0099787	-1.45725	13.8447	-1.24311	-1.19382	9.46847	-2.77425	-1.59491	-18.4314	-3.75193	-0.91888	-1.86022	28.6013	-4.416	43.5495	-14.3211	77.6651	71.3512	8.2769	2.50479	-34.4949	-9.74949	1.86186	-4.20701	-2.40143	22.9497	48.534	14.1585	83.7048	61.6905	6.08784	-5.52917	-22.258	0.867922	5.88396	29.6732	0.500742	0.915361	34.0763	18.103
1132	0.453032	-4.14134	23.9655	-0.202446	-1.85142	4.83179	-0.202638	-1.8514	10.6522	-0.0426099	-1.39707	13.8236	-1.06598	-1.333	9.56161	-2.51606	-1.92687	-18.2536	-3.72554	-0.828363	-1.7603	27.7912	-3.18299	44.6731	-13.9942	75.4494	69.3589	7.07381	2.05161	-34.8146	-9.67004	1.9963	-4.20079	-2.65964	23.1373	48.4181	14.2242	83.956	61.4652	6.14999	-5.53349	-22.3035	0.831795	5.86249	29.6761	0.524933	0.908792	33.9855	17.9766
1134	0.33124	-3.96196	23.9134	-0.237824	-1.76137	4.80716	-0.238006	-1.76135	10.6276	-0.0742985	-1.33178	13.8052	-0.889054	-1.4925	9.61732	-2.26743	-2.29434	-18.1456	-3.75282	-0.802007	-1.71001	27.121	-2.57483	45.1719	-14.476	70.6317	68.08	9.63923	-0.199515	-35.7715	-9.63615	2.18613	-4.1876	-2.87285	23.2868	48.2229	14.2687	84.1591	61.3222	6.19158	-5.53703	-22.3911	0.8071	5.91424	29.6409	0.534821	0.954288	33.8122	17.8732
1136	0.24529	-3.91907	23.8258	-0.270451	-1.7344	4.76736	-0.27063	-1.73437	10.5878	-0.100181	-1.31352	13.7753	-0.838475	-1.55597	9.65695	-2.20382	-2.43197	-18.0703	-3.72128	-0.880727	-1.72489	26.3098	-2.73181	45.0961	-14.9425	65.5134	68.3045	10.0924	0.11644	-36.0585	-9.72811	2.25197	-4.25676	-2.80681	23.3953	47.7824	14.2275	83.8793	61.526	6.28837	-5.50711	-22.6144	0.807208	5.92273	29.5795	0.553128	1.01444	33.708	17.8482
1138	0.145978	-3.98392	23.7361	-0.319277	-1.75321	4.72677	-0.31946	-1.75319	10.5472	-0.135486	-1.33049	13.7447	-0.808944	-1.53504	9.71363	-2.14029	-2.4083	-17.9657	-3.74784	-0.879183	-1.66954	25.5281	-3.75472	44.9397	-15.5045	65.5925	67.7276	10.6285	-0.0317113	-36.829	-9.86657	2.17648	-4.30623	-2.74772	23.2848	47.4133	14.1719	83.956	61.8621	6.25576	-5.29616	-22.7406	0.821451	5.92329	29.5204	0.534652	1.04822	33.6325	17.7972
1140	0.0303561	-4.11046	23.6698	-0.381323	-1.7974	4.69641	-0.381509	-1.79736	10.5168	-0.179209	-1.3672	13.7217	-0.769899	-1.46755	9.77654	-2.03888	-2.30487	-17.8509	-3.83471	-0.779119	-1.55171	24.8624	-5.13039	44.8374	-15.8613	70.1201	66.3185	11.3757	-0.902291	-38.0275	-10.0069	2.00896	-4.27632	-2.77882	23.0889	47.1983	14.2141	84.4256	62.2029	6.06988	-4.90827	-22.7119	0.843181	5.91793	29.4796	0.489758	1.05812	33.5838	17.7167
1142	-0.070669	-4.11988	23.7048	-0.426639	-1.79177	4.71099	-0.426821	-1.79173	10.5314	-0.213484	-1.36566	13.7325	-0.683221	-1.51286	9.76471	-1.9029	-2.42482	-17.8721	-3.88684	-0.683652	-1.54075	24.5022	-4.54976	44.7654	-14.9361	69.6715	66.099	11.9249	-0.977906	-38.1897	-10.039	2.00305	-3.99697	-2.9877	23.6	47.1578	14.8467	84.6134	62.2001	5.81335	-4.48884	-22.5051	0.855911	5.88963	29.4897	0.507827	1.11424	33.5762	17.6903
1144	-0.138487	-4.12727	23.7499	-0.457357	-1.78842	4.73042	-0.457542	-1.78837	10.5509	-0.236726	-1.36495	13.747	-0.633065	-1.56965	9.71336	-1.83861	-2.54873	-17.9662	-3.87384	-0.624111	-1.57578	24.3387	-4.0948	44.6232	-14.27	68.9038	66.2328	12.3296	-0.993315	-38.4452	-10.0739	1.96583	-3.78206	-3.09511	23.9733	47.1536	15.2076	84.7585	62.2699	5.56125	-4.20216	-22.309	0.869799	5.87147	29.5159	0.525476	1.12012	33.5758	17.6863
1146	-0.180878	-4.14437	23.7841	-0.477811	-1.79176	4.7452	-0.477996	-1.79171	10.5656	-0.251876	-1.36865	13.758	-0.620463	-1.62154	9.64665	-1.84022	-2.64696	-18.0888	-3.81662	-0.623771	-1.63724	24.2637	-4.15396	44.4755	-14.11	68.7272	66.5187	12.3919	-1.02668	-38.9676	-10.1155	1.87913	-3.69977	-3.07959	24.05	47.1687	15.1706	84.9435	62.453	5.31738	-4.10228	-22.1765	0.881511	5.87771	29.5436	0.529441	1.07368	33.577	17.7006
1148	-0.256012	-4.12024	23.8015	-0.508441	-1.77397	4.7522	-0.508624	-1.77391	10.5726	-0.275862	-1.35714	13.7632	-0.563409	-1.69147	9.64401	-1.76855	-2.79839	-18.0922	-3.86267	-0.743738	-1.67584	23.9325	-4.54732	44.6489	-14.1741	69.2033	66.6931	11.2893	-0.882288	-39.4754	-10.0728	1.84705	-3.73161	-3.14988	23.9163	47.2625	15.0419	85.4164	62.5305	4.97989	-4.24566	-22.1098	0.866739	5.94671	29.543	0.518157	1.05625	33.5888	17.7391
1150	-0.318826	-4.10565	23.8509	-0.534887	-1.76146	4.77353	-0.535068	-1.7614	10.594	-0.296446	-1.34933	13.7792	-0.518278	-1.73552	9.60741	-1.70758	-2.89739	-18.1594	-3.82781	-0.825512	-1.78001	23.569	-4.44413	45.0811	-13.5622	70.3431	67.0579	9.9137	-0.0294586	-39.6642	-10.0229	1.78059	-3.74842	-3.20986	23.9682	47.3977	14.9907	85.6676	62.6011	4.71113	-4.31638	-22.1476	0.858	5.96386	29.5602	0.511413	1.04581	33.6358	17.7945
1152	-0.364091	-4.10274	23.9292	-0.555053	-1.75568	4.80787	-0.555234	-1.75562	10.6283	-0.311977	-1.34617	13.8049	-0.489207	-1.75481	9.53814	-1.66528	-2.94421	-18.2878	-3.70599	-0.846854	-1.9519	23.215	-3.80703	45.7182	-12.316	71.9427	67.5132	8.61362	1.2681	-39.4536	-9.98461	1.68278	-3.73743	-3.23829	24.2285	47.5683	15.0284	85.6841	62.6541	4.51244	-4.3234	-22.2768	0.858589	5.92099	29.5949	0.514223	1.04672	33.7116	17.8534
1154	-0.409659	-4.07239	23.9761	-0.57242	-1.73794	4.82824	-0.5726	-1.73788	10.6487	-0.326074	-1.33391	13.8202	-0.442044	-1.79712	9.53124	-1.59933	-3.04143	-18.2999	-3.64014	-0.875551	-2.1408	22.8588	-3.33801	46.4456	-11.451	73.2184	67.3575	7.75506	1.41702	-38.8962	-9.96582	1.63989	-3.79337	-3.21636	24.3638	47.8159	14.9593	85.9312	62.5423	4.2192	-4.67284	-22.4085	0.84968	5.89801	29.6011	0.526976	1.10283	33.7619	17.869
1156	-0.449558	-4.03081	24.0075	-0.586086	-1.71587	4.84182	-0.586263	-1.71581	10.6623	-0.337636	-1.31819	13.8304	-0.411453	-1.84626	9.54956	-1.5657	-3.14388	-18.2649	-3.60962	-0.91002	-2.21873	22.5491	-2.99929	46.8862	-11.1319	73.4927	67.0335	8.22542	1.27958	-38.7795	-9.94077	1.64315	-3.84569	-3.18333	24.4587	47.9417	14.9157	86.1107	62.5146	3.97111	-4.93461	-22.5024	0.843431	5.88245	29.6107	0.541641	1.0935	33.827	17.8989
1158	-0.483655	-3.98716	24.02	-0.596853	-1.69349	4.84703	-0.597027	-1.69343	10.6675	-0.347021	-1.30208	13.8343	-0.403226	-1.89201	9.59501	-1.57019	-3.23059	-18.1793	-3.61591	-0.932255	-2.18001	22.2762	-2.80352	46.9803	-11.155	73.0686	66.6433	9.66922	1.05512	-39.0874	-9.90893	1.67419	-3.87738	-3.17095	24.5253	47.9176	14.9299	86.1996	62.5839	3.79905	-5.03333	-22.5381	0.838954	5.8896	29.6242	0.548561	1.0175	33.9017	17.9425
1160	-0.514039	-3.96826	23.9905	-0.608035	-1.68236	4.83361	-0.608209	-1.6823	10.654	-0.356003	-1.29442	13.8243	-0.41097	-1.90045	9.70411	-1.58529	-3.24372	-17.9763	-3.66525	-0.857572	-2.15725	21.9151	-2.69676	46.9064	-10.226	74.0926	66.2495	9.49187	0.803761	-38.8458	-9.89774	1.64872	-3.87961	-3.28679	24.574	47.8268	15.0308	86.3555	62.5551	3.70981	-5.06622	-22.489	0.819841	6.00902	29.614	0.505815	0.992207	33.9282	17.9444
1162	-0.546439	-3.94705	23.938	-0.619685	-1.67008	4.81	-0.619858	-1.67002	10.6304	-0.365375	-1.28593	13.8065	-0.420258	-1.90941	9.83835	-1.60278	-3.25743	-17.7266	-3.75451	-0.756594	-2.03391	21.6921	-3.0103	46.6572	-9.89157	74.9358	65.7143	10.1367	0.580729	-38.9811	-9.8711	1.65446	-3.88563	-3.36089	24.5873	47.7216	15.1126	86.5119	62.5225	3.61438	-5.029	-22.3486	0.810525	6.01485	29.6026	0.51548	0.96568	33.9518	17.9414
1164	-0.582607	-3.91948	23.8775	-0.632305	-1.65469	4.78276	-0.632475	-1.65463	10.6032	-0.375644	-1.27518	13.7861	-0.427345	-1.92611	9.97091	-1.61972	-3.28612	-17.4798	-3.86721	-0.654773	-1.82611	21.6172	-3.59482	46.2608	-10.1875	75.3503	65.1196	11.6781	0.382028	-39.5904	-9.82789	1.69961	-3.88406	-3.37648	24.5835	47.6209	15.1613	86.641	62.4964	3.5049	-4.92797	-22.1494	0.811855	5.91433	29.5955	0.573993	0.936291	33.9771	17.9415
1166	-0.625495	-3.8935	23.8492	-0.648285	-1.63928	4.76977	-0.648454	-1.63921	10.5902	-0.38847	-1.26459	13.7764	-0.43161	-1.94517	10.031	-1.63432	-3.31939	-17.3677	-3.93981	-0.584713	-1.69582	21.4971	-3.46415	45.7641	-9.7297	75.7341	65.0439	12.1712	0.198853	-40.1778	-9.79788	1.73716	-3.79164	-3.43672	24.6644	47.5318	15.2387	86.6809	62.4372	3.44358	-4.75997	-22.0379	0.801118	5.97736	29.5947	0.55932	0.938977	33.9842	17.9452
1168	-0.657643	-3.86844	23.8384	-0.659813	-1.62526	4.76467	-0.65998	-1.62519	10.5851	-0.397906	-1.25479	13.7726	-0.448294	-1.96407	10.061	-1.67197	-3.34656	-17.3112	-4.01082	-0.540025	-1.59205	21.4871	-3.43285	45.3333	-9.64862	75.5844	65.062	12.9091	0.135225	-40.7807	-9.76413	1.78474	-3.67556	-3.46545	24.7027	47.4327	15.2713	86.656	62.4293	3.40678	-4.62823	-21.8984	0.80225	5.99446	29.5955	0.561096	0.931958	33.9806	17.9523
1170	-0.678286	-3.84955	23.8341	-0.666968	-1.61504	4.76254	-0.667134	-1.61497	10.583	-0.403856	-1.24756	13.771	-0.48474	-1.9768	10.0865	-1.74267	-3.3539	-17.2629	-4.08076	-0.514043	-1.51219	21.5489	-3.61035	45.0178	-9.99708	75.0767	65.0511	13.9577	0.151626	-41.3509	-9.73101	1.83572	-3.56003	-3.46891	24.6754	47.313	15.2786	86.599	62.469	3.38741	-4.55628	-21.7179	0.816269	5.95473	29.5938	0.582983	0.913235	33.9739	17.96
1172	-0.702166	-3.86071	23.8024	-0.678208	-1.61768	4.74824	-0.678374	-1.61761	10.5687	-0.412069	-1.25022	13.7602	-0.560594	-1.95924	10.1732	-1.8697	-3.29022	-17.1013	-4.11434	-0.496229	-1.47748	21.3852	-3.72946	44.8438	-10.0062	75.4566	64.852	14.4532	-0.010397	-41.7896	-9.73202	1.84827	-3.49022	-3.54591	24.6063	47.1656	15.4207	86.6527	62.4544	3.36266	-4.54865	-21.5343	0.825498	6.0098	29.5784	0.555385	0.916033	33.991	17.9548
1174	-0.725122	-3.8704	23.7542	-0.688766	-1.61983	4.72658	-0.688933	-1.61976	10.547	-0.419781	-1.25246	13.744	-0.626715	-1.94333	10.2983	-1.97905	-3.23451	-16.8687	-4.16885	-0.398235	-1.46031	21.2455	-3.77531	44.6564	-9.86569	75.6011	64.7219	14.8333	-0.00817311	-41.9767	-9.7342	1.86903	-3.3951	-3.6001	24.5169	46.9194	15.5486	86.574	62.4466	3.40603	-4.4605	-21.4009	0.835373	6.01146	29.5524	0.554153	0.915225	34.0071	17.9519
1176	-0.74868	-3.86579	23.6966	-0.698135	-1.6157	4.70076	-0.698302	-1.61562	10.5212	-0.426963	-1.24994	13.7246	-0.667874	-1.94041	10.4396	-2.0487	-3.21353	-16.606	-4.25953	-0.233767	-1.4405	21.1467	-3.76596	44.4133	-9.58708	75.4084	64.7027	15.1799	0.191361	-41.917	-9.72181	1.90612	-3.247	-3.62654	24.4106	46.5575	15.6147	86.317	62.4488	3.53435	-4.25986	-21.3209	0.845358	5.9571	29.5186	0.584707	0.910615	34.0148	17.9534
1178	-0.780336	-3.82844	23.6531	-0.708014	-1.59646	4.68113	-0.708178	-1.59639	10.5016	-0.435434	-1.23615	13.7099	-0.677061	-1.96269	10.5221	-2.07297	-3.25112	-16.4518	-4.39158	-0.144273	-1.35801	20.9547	-3.79513	44.1095	-9.10821	75.4649	64.7149	15.4658	0.396049	-41.7839	-9.66585	1.94626	-2.99225	-3.68841	24.2663	46.0674	15.5559	85.8971	62.4363	3.76519	-3.94728	-21.2544	0.848641	5.97645	29.4857	0.598469	0.928516	34.0032	17.9535
1180	-0.82019	-3.75837	23.6074	-0.718327	-1.56216	4.66052	-0.718489	-1.56209	10.481	-0.445121	-1.21111	13.6945	-0.643168	-2.01206	10.5928	-2.03138	-3.35606	-16.3193	-4.53585	-0.120361	-1.28525	20.6077	-3.98858	43.7678	-8.54007	75.6193	64.7909	15.669	0.62763	-41.566	-9.56334	2.00352	-2.73407	-3.78658	24.1457	45.5967	15.4693	85.5599	62.3596	3.93356	-3.69692	-21.1566	0.857868	5.9842	29.4617	0.611328	0.925304	33.995	17.9494
1182	-0.866011	-3.66074	23.5592	-0.728601	-1.51528	4.63871	-0.728757	-1.51521	10.4591	-0.455517	-1.17667	13.6782	-0.571498	-2.08547	10.6611	-1.93188	-3.52064	-16.1909	-4.69574	-0.139511	-1.2363	20.1534	-4.31885	43.4205	-7.92367	75.7981	64.9217	15.8312	0.876113	-41.3017	-9.42837	2.08677	-2.51165	-3.89968	24.0688	45.2042	15.3729	85.3638	62.2243	4.01063	-3.54337	-21.0434	0.875222	5.96927	29.4468	0.624092	0.899207	33.9934	17.942
1184	-0.91005	-3.55252	23.5187	-0.737163	-1.46393	4.6204	-0.737315	-1.46385	10.4408	-0.464912	-1.13877	13.6646	-0.490454	-2.17291	10.7315	-1.82124	-3.71452	-16.0586	-4.9373	-0.0921725	-1.19779	19.8661	-4.54655	43.1514	-7.26974	75.7865	65.0369	16.1596	1.11786	-41.1119	-9.31908	2.23138	-2.38421	-3.92652	24.0542	44.9717	15.2435	85.2973	62.1048	4.03812	-3.45772	-21.0194	0.898675	5.95524	29.4285	0.630164	0.885664	33.9868	17.9403
1186	-0.942305	-3.46349	23.4869	-0.742497	-1.42206	4.60608	-0.742643	-1.42199	10.4265	-0.471341	-1.10778	13.654	-0.421162	-2.2437	10.772	-1.72535	-3.87275	-15.9822	-5.10118	-0.0872196	-1.18376	19.6131	-4.71577	42.943	-6.7522	75.6879	65.163	16.443	1.31681	-40.9892	-9.22717	2.32598	-2.27291	-3.97225	24.0593	44.7922	15.08	85.1907	61.9947	4.13151	-3.31	-21.0731	0.917794	5.95834	29.428	0.634434	0.870303	33.9933	17.9294
1188	-0.964125	-3.40144	23.4609	-0.745908	-1.39296	4.59443	-0.746051	-1.39288	10.4149	-0.475587	-1.08622	13.6453	-0.369243	-2.29059	10.7855	-1.6513	-3.97994	-15.9564	-5.16997	-0.119572	-1.19078	19.4006	-4.85983	42.7844	-6.4257	75.566	65.2782	16.6309	1.44985	-40.9216	-9.15538	2.35047	-2.17082	-4.04546	24.0683	44.6489	14.8854	85.0326	61.8909	4.28739	-3.10223	-21.1847	0.93016	5.97653	29.4416	0.637796	0.853954	34.0113	17.9119
1190	-0.990753	-3.36334	23.4268	-0.753653	-1.37388	4.57905	-0.753794	-1.3738	10.3995	-0.482473	-1.07242	13.6338	-0.329562	-2.31733	10.8175	-1.59013	-4.04566	-15.8968	-5.23556	-0.0643156	-1.18754	19.3658	-5.14304	42.6438	-6.35603	75.6088	65.287	16.7094	1.46559	-40.8349	-9.11835	2.33686	-2.12861	-4.0893	24.0714	44.5852	14.6786	84.956	61.7703	4.36019	-2.97767	-21.2812	0.937675	5.98238	29.4333	0.638708	0.849485	34.0177	17.9154
1192	-1.02733	-3.33784	23.39	-0.766933	-1.35936	4.56243	-0.767074	-1.35928	10.3829	-0.493229	-1.06236	13.6214	-0.295097	-2.33653	10.846	-1.53523	-4.09547	-15.8439	-5.26579	-0.0328913	-1.20011	19.3442	-5.25058	42.5131	-6.23891	75.6571	65.2501	16.7417	1.40361	-40.8099	-9.08654	2.29525	-2.10079	-4.09061	24.0136	44.532	14.4221	84.9258	61.6642	4.42777	-2.92305	-21.3671	0.94015	5.98059	29.4247	0.643085	0.849364	34.0256	17.9159
1194	-1.07307	-3.32036	23.3564	-0.785002	-1.34746	4.54712	-0.785141	-1.34738	10.3675	-0.507415	-1.05455	13.6099	-0.264356	-2.3528	10.8614	-1.48619	-4.13819	-15.8155	-5.26377	-0.0390568	-1.22452	19.3042	-5.17917	42.389	-6.05121	75.6668	65.1919	16.752	1.3029	-40.8415	-9.05742	2.23459	-2.07539	-4.06666	23.9127	44.4736	14.1536	84.9227	61.5846	4.50063	-2.90853	-21.4303	0.93953	5.97166	29.4179	0.650039	0.858204	34.0305	17.9035
1196	-1.11827	-3.30343	23.3485	-0.803067	-1.33579	4.54321	-0.803205	-1.3357	10.3636	-0.521611	-1.04688	13.607	-0.238038	-2.37067	10.832	-1.44721	-4.18141	-15.8702	-5.26252	-0.0468247	-1.21377	19.2775	-5.22436	42.2736	-6.0226	75.5977	65.1592	16.7644	1.28607	-40.8324	-9.04789	2.17157	-2.03803	-4.11337	23.9051	44.4125	14.0619	84.8902	61.554	4.55465	-2.81289	-21.4269	0.942376	5.95675	29.4042	0.650194	0.902105	34.0082	17.859
1198	-1.15952	-3.3021	23.3312	-0.820833	-1.33133	4.53517	-0.82097	-1.33124	10.3556	-0.535148	-1.04461	13.6009	-0.224147	-2.38488	10.8341	-1.42814	-4.21308	-15.866	-5.24616	-0.0148533	-1.23808	19.2531	-5.27646	42.1652	-6.02737	75.5218	65.1319	16.8084	1.26524	-40.8543	-9.067	2.11479	-2.05088	-4.1538	23.885	44.386	14.0221	84.8307	61.5298	4.63224	-2.66542	-21.4039	0.951943	5.93577	29.3796	0.646636	0.9583	33.954	17.7966
1200	-1.19389	-3.32003	23.2972	-0.837315	-1.33599	4.51974	-0.837453	-1.3359	10.3402	-0.547166	-1.04909	13.5893	-0.226805	-2.39147	10.8767	-1.43442	-4.22433	-15.7867	-5.21108	0.0593995	-1.31118	19.221	-5.30569	42.0728	-6.028	75.4552	65.1055	16.8818	1.23162	-40.9057	-9.11302	2.05758	-2.1187	-4.181	23.8374	44.3886	14.0132	84.7717	61.5072	4.7269	-2.49532	-21.3748	0.965791	5.91494	29.3468	0.639309	1.01427	33.8817	17.7233
1202	-1.21457	-3.3613	23.2487	-0.849933	-1.35221	4.49791	-0.850073	-1.35212	10.3183	-0.555592	-1.06199	13.5729	-0.256905	-2.37741	10.9211	-1.4814	-4.18656	-15.7041	-5.14721	0.144118	-1.43074	19.1494	-5.24466	42.0361	-5.96205	75.3827	65.0792	16.9413	1.22474	-40.9202	-9.17239	1.95309	-2.20202	-4.24079	23.7913	44.3519	14.071	84.8402	61.5152	4.77225	-2.40526	-21.3486	0.969167	5.92045	29.3224	0.624536	1.0389	33.8541	17.6502
1204	-1.22953	-3.39942	23.2022	-0.859763	-1.36759	4.47704	-0.859904	-1.3675	10.2975	-0.561983	-1.07411	13.5571	-0.288898	-2.36357	10.9615	-1.53204	-4.14835	-15.6287	-5.10391	0.206609	-1.52985	19.0687	-5.25921	42.0254	-5.96687	75.3564	65.0285	16.9997	1.22812	-40.9143	-9.21932	1.87425	-2.28597	-4.2719	23.7441	44.3397	14.0935	84.9026	61.5091	4.79098	-2.34797	-21.3342	0.972274	5.92523	29.301	0.616808	1.06635	33.8329	17.6079
1206	-1.24036	-3.42445	23.1654	-0.866605	-1.37762	4.46056	-0.866747	-1.37753	10.281	-0.566466	-1.08203	13.5447	-0.314168	-2.3559	10.9921	-1.57349	-4.12409	-15.5717	-5.08623	0.235497	-1.5923	18.9852	-5.35162	42.024	-6.02891	75.379	64.9649	17.0422	1.22789	-40.8982	-9.2457	1.83481	-2.35866	-4.27383	23.7156	44.3563	14.0817	84.9311	61.4812	4.7925	-2.31593	-21.3288	0.97739	5.92639	29.2836	0.614985	1.09292	33.8155	17.5985
1208	-1.24599	-3.42131	23.1522	-0.868672	-1.37576	4.45462	-0.868814	-1.37567	10.2751	-0.568108	-1.08077	13.5403	-0.323087	-2.36001	10.9996	-1.59113	-4.12783	-15.5575	-5.06302	0.216686	-1.6245	18.8857	-5.36445	41.9872	-5.9488	75.4053	64.9651	17.0017	1.17872	-40.9049	-9.24366	1.82481	-2.39573	-4.30763	23.8009	44.3625	14.1616	84.9368	61.443	4.79845	-2.31596	-21.3076	0.985826	5.93831	29.2777	0.597515	1.06514	33.8216	17.6
1210	-1.24516	-3.42261	23.1468	-0.868396	-1.37643	4.45224	-0.868538	-1.37634	10.2727	-0.567856	-1.08126	13.5385	-0.331884	-2.35721	11.004	-1.6057	-4.11907	-15.5492	-5.03931	0.218295	-1.63493	18.8385	-5.36827	41.9581	-5.88582	75.4535	64.9672	16.9248	1.12072	-40.9231	-9.25722	1.80301	-2.40756	-4.32262	23.8418	44.3673	14.1727	84.9311	61.4076	4.81131	-2.32622	-21.2991	0.991487	5.95064	29.2766	0.586285	1.0543	33.8398	17.5986
1212	-1.23958	-3.4336	23.1444	-0.866983	-1.38176	4.4512	-0.867125	-1.38168	10.2716	-0.56648	-1.08517	13.5377	-0.343894	-2.3451	11.0097	-1.62207	-4.09214	-15.5388	-5.01686	0.24862	-1.63392	18.8461	-5.37348	41.9475	-5.86527	75.5214	64.9549	16.8302	1.06268	-40.9484	-9.29063	1.76573	-2.40778	-4.31166	23.8202	44.3763	14.1063	84.9213	61.3811	4.82367	-2.34297	-21.3011	0.993355	5.9559	29.2768	0.586308	1.0711	33.8639	17.592
1214	-1.23585	-3.44412	23.1405	-0.866326	-1.38673	4.44947	-0.866469	-1.38664	10.2699	-0.565689	-1.08884	13.5364	-0.359224	-2.33076	11.0124	-1.64358	-4.05971	-15.534	-5.00147	0.273689	-1.6543	18.8529	-5.37003	41.9684	-5.85237	75.5953	64.911	16.7493	0.997984	-40.9716	-9.31872	1.74146	-2.44584	-4.28648	23.8104	44.4126	14.0678	84.9222	61.3729	4.79927	-2.37865	-21.2772	0.993417	5.93163	29.2688	0.59834	1.09332	33.8784	17.5887
1216	-1.23953	-3.44772	23.1362	-0.868244	-1.38796	4.44752	-0.868388	-1.38787	10.268	-0.567046	-1.08988	13.5349	-0.360458	-2.32667	11.0262	-1.64365	-4.05196	-15.5084	-4.99472	0.280039	-1.66654	18.8417	-5.35884	41.9593	-5.82562	75.6349	64.893	16.682	0.960609	-40.9876	-9.32647	1.73563	-2.47796	-4.27194	23.8385	44.4369	14.092	84.9285	61.3673	4.75796	-2.40509	-21.2432	0.99239	5.90107	29.2669	0.615353	1.10548	33.901	17.5858
1218	-1.24913	-3.44608	23.1303	-0.872238	-1.38636	4.44484	-0.872381	-1.38627	10.2653	-0.570123	-1.08892	13.5329	-0.350418	-2.33314	11.0526	-1.62746	-4.06827	-15.4593	-4.99322	0.272348	-1.67355	18.8176	-5.3414	41.9224	-5.79268	75.6341	64.9045	16.6288	0.954536	-40.9976	-9.31753	1.74166	-2.50358	-4.27343	23.8885	44.4489	14.1627	84.9394	61.3615	4.71101	-2.41662	-21.2033	0.991082	5.87561	29.2728	0.631051	1.10346	33.9351	17.5899
1220	-1.25203	-3.45334	23.1172	-0.874098	-1.3893	4.43894	-0.874242	-1.38921	10.2594	-0.571325	-1.09124	13.5285	-0.358986	-2.33904	11.0837	-1.64452	-4.0757	-15.4012	-4.98126	0.288561	-1.71639	18.8308	-5.32695	41.9324	-5.81739	75.618	64.9005	16.5831	0.959514	-41.0161	-9.32433	1.7247	-2.56314	-4.28686	23.8489	44.4902	14.1561	84.9563	61.3579	4.68433	-2.41728	-21.1592	0.992227	5.88182	29.281	0.625516	1.08905	33.9821	17.6352
1222	-1.25225	-3.46833	23.1053	-0.87553	-1.39587	4.43364	-0.875674	-1.39578	10.2541	-0.571993	-1.09624	13.5245	-0.370813	-2.33628	11.1186	-1.66366	-4.06614	-15.3364	-4.9644	0.311467	-1.75389	18.8342	-5.28698	41.9454	-5.83095	75.562	64.9061	16.5589	0.985895	-41.0229	-9.34537	1.69503	-2.61329	-4.29096	23.8323	44.5224	14.1632	84.9696	61.3624	4.68337	-2.41937	-21.1375	0.989983	5.88614	29.2868	0.625487	1.07364	34.0168	17.6626
1224	-1.25001	-3.48745	23.0985	-0.876314	-1.40445	4.43063	-0.876459	-1.40436	10.2511	-0.572062	-1.10271	13.5222	-0.381309	-2.32576	11.1513	-1.67718	-4.04307	-15.2757	-4.94523	0.333456	-1.77849	18.8187	-5.23533	41.958	-5.82617	75.4849	64.924	16.5522	1.02624	-41.0137	-9.37454	1.65942	-2.64738	-4.29024	23.8583	44.544	14.2031	84.9852	61.3733	4.69837	-2.42872	-21.1365	0.985244	5.88536	29.2911	0.63129	1.0591	34.0353	17.6666
1226	-1.24464	-3.49417	23.1047	-0.874649	-1.40788	4.43339	-0.874794	-1.40779	10.2538	-0.570619	-1.10517	13.5243	-0.381693	-2.32199	11.1605	-1.676	-4.03621	-15.2587	-4.93042	0.332069	-1.79645	18.7854	-5.26774	41.9908	-5.8489	75.4795	64.9478	16.5376	1.0478	-40.9891	-9.37978	1.64321	-2.67956	-4.33096	23.9025	44.5847	14.2826	85.0429	61.3793	4.67635	-2.45465	-21.1163	0.988361	5.9009	29.3058	0.616327	1.0392	34.0494	17.6844
1228	-1.23175	-3.50506	23.1128	-0.870114	-1.41383	4.43712	-0.87026	-1.41374	10.2575	-0.566882	-1.10935	13.527	-0.39151	-2.31486	11.1651	-1.69059	-4.01922	-15.2502	-4.91764	0.351075	-1.81687	18.7767	-5.25922	42.0329	-5.8152	75.5168	64.9722	16.5083	1.04054	-40.9608	-9.40475	1.60763	-2.70415	-4.35882	23.9652	44.6343	14.3434	85.0828	61.3732	4.6697	-2.49024	-21.1137	0.98819	5.90654	29.314	0.608352	1.02339	34.0587	17.6996
1230	-1.2142	-3.51924	23.1198	-0.863845	-1.42166	4.44037	-0.863992	-1.42157	10.2608	-0.561735	-1.11484	13.5295	-0.410284	-2.30415	11.1704	-1.71982	-3.99196	-15.2405	-4.90768	0.38516	-1.84131	18.7861	-5.2054	42.0791	-5.72636	75.5865	64.9911	16.4683	1.01005	-40.9322	-9.44751	1.5564	-2.72763	-4.3685	24.0313	44.6935	14.3729	85.1044	61.354	4.67988	-2.53322	-21.1263	0.982831	5.90214	29.3144	0.609228	1.01315	34.0666	17.7099
1232	-1.20765	-3.5182	23.1236	-0.860916	-1.42182	4.4421	-0.861063	-1.42173	10.2625	-0.55954	-1.11478	13.5308	-0.417118	-2.29656	11.1789	-1.72871	-3.97546	-15.2247	-4.90517	0.366426	-1.86611	18.7356	-5.2087	42.1192	-5.66823	75.6763	64.9857	16.442	0.991451	-40.9021	-9.45841	1.54156	-2.78034	-4.38802	24.0358	44.7679	14.3727	85.1741	61.3338	4.66128	-2.58684	-21.112	0.974369	5.91459	29.3195	0.599776	1.00663	34.0843	17.7175
1234	-1.20593	-3.51048	23.1257	-0.859447	-1.4186	4.44306	-0.859594	-1.41851	10.2635	-0.558634	-1.11228	13.5315	-0.418339	-2.29498	11.198	-1.72968	-3.97233	-15.1894	-4.90912	0.349016	-1.88846	18.7005	-5.2188	42.1471	-5.61471	75.7251	64.9683	16.4379	0.987834	-40.8839	-9.46091	1.53912	-2.84402	-4.41922	24.0716	44.8673	14.4043	85.1919	61.2725	4.66208	-2.61015	-21.0871	0.96733	5.91464	29.3191	0.594315	0.994783	34.1046	17.7331
1236	-1.20649	-3.50154	23.1285	-0.858864	-1.41463	4.44432	-0.85901	-1.41454	10.2647	-0.558437	-1.10928	13.5325	-0.418576	-2.29601	11.2206	-1.72988	-3.9744	-15.1474	-4.91311	0.347518	-1.90588	18.6925	-5.2234	42.1627	-5.5642	75.7232	64.9483	16.4506	0.995959	-40.8783	-9.4651	1.5359	-2.90824	-4.45501	24.1405	44.9863	14.4601	85.1624	61.1806	4.67769	-2.60803	-21.0576	0.960497	5.90625	29.3144	0.591553	0.977319	34.1252	17.754
1238	-1.20251	-3.50951	23.1401	-0.857964	-1.41845	4.44951	-0.85811	-1.41836	10.2699	-0.557549	-1.11208	13.5364	-0.43458	-2.28105	11.2149	-1.75265	-3.9405	-15.1581	-4.88586	0.376365	-1.91436	18.6884	-5.20997	42.1778	-5.52425	75.7038	64.9489	16.4414	0.991635	-40.8714	-9.49721	1.4921	-2.95021	-4.45922	24.1572	45.0971	14.4393	85.1993	61.1419	4.64495	-2.64343	-21.0351	0.9431	5.93817	29.3192	0.570664	0.963688	34.1427	17.7553
1240	-1.20247	-3.50811	23.1558	-0.85793	-1.41779	4.45648	-0.858077	-1.4177	10.2769	-0.557581	-1.11157	13.5416	-0.446433	-2.26674	11.1782	-1.76909	-3.9091	-15.2266	-4.88081	0.401081	-1.90329	18.7025	-5.20038	42.1656	-5.49511	75.6427	64.9744	16.4613	1.00095	-40.8736	-9.5211	1.45982	-2.95988	-4.45998	24.1817	45.183	14.4187	85.265	61.1115	4.59862	-2.68739	-21.0143	0.925316	5.95003	29.3242	0.561836	0.945655	34.1565	17.7681
1242	-1.20841	-3.49194	23.1734	-0.859118	-1.4101	4.46426	-0.859264	-1.41001	10.2847	-0.558945	-1.10588	13.5474	-0.448907	-2.25646	11.1061	-1.77129	-3.88847	-15.3607	-4.90522	0.4107	-1.87593	18.7303	-5.19724	42.1261	-5.46741	75.5451	65.0218	16.513	1.02128	-40.8826	-9.52891	1.45148	-2.94501	-4.46383	24.2267	45.2461	14.4157	85.3484	61.0841	4.54538	-2.73013	-20.9922	0.908994	5.93776	29.3287	0.566743	0.92356	34.1678	17.7934
1244	-1.22151	-3.46228	23.1895	-0.862137	-1.39585	4.47135	-0.862281	-1.39576	10.2918	-0.562067	-1.09539	13.5528	-0.438508	-2.24882	10.9933	-1.7525	-3.87755	-15.5707	-4.94018	0.395453	-1.85473	18.7444	-5.18532	42.0829	-5.39605	75.4399	65.0768	16.5632	1.01913	-40.8817	-9.52342	1.47192	-2.95038	-4.46933	24.2951	45.3189	14.4329	85.4324	61.0754	4.48309	-2.7545	-20.9594	0.891648	5.94443	29.3381	0.562921	0.904884	34.1816	17.8041
1246	-1.23434	-3.4347	23.1994	-0.865191	-1.38255	4.4757	-0.865334	-1.38246	10.2961	-0.565153	-1.08562	13.5561	-0.426838	-2.24322	10.8204	-1.73401	-3.8701	-15.8922	-4.96333	0.365449	-1.84267	18.7376	-5.19908	42.0481	-5.34665	75.3761	65.1152	16.5933	1.00914	-40.8689	-9.50918	1.48579	-2.95555	-4.4937	24.3668	45.3688	14.4652	85.5041	61.066	4.41641	-2.76761	-20.9269	0.877713	5.93765	29.3509	0.559375	0.89505	34.2021	17.8209
1248	-1.24423	-3.41381	23.2016	-0.86754	-1.37248	4.47661	-0.867682	-1.37239	10.297	-0.56751	-1.07822	13.5568	-0.417764	-2.23871	10.6046	-1.72187	-3.86295	-16.2933	-4.97118	0.332251	-1.83921	18.7202	-5.23636	42.0243	-5.32658	75.3638	65.1262	16.5979	0.987441	-40.8472	-9.49134	1.48705	-2.96024	-4.53381	24.4301	45.3977	14.504	85.5593	61.0463	4.35439	-2.77491	-20.8976	0.865683	5.9171	29.3661	0.558089	0.888706	34.2306	17.8447
1250	-1.24797	-3.40153	23.1939	-0.867953	-1.36679	4.47319	-0.868094	-1.3667	10.2936	-0.568148	-1.074	13.5542	-0.415992	-2.23267	10.4287	-1.7211	-3.85045	-16.6201	-4.97711	0.337444	-1.83751	18.7529	-5.25488	42.0075	-5.30504	75.3894	65.0913	16.5778	0.922214	-40.8344	-9.48479	1.48969	-2.98291	-4.56191	24.4595	45.4477	14.5205	85.6028	60.9927	4.33019	-2.79574	-20.8743	0.845323	5.9054	29.3818	0.563322	0.853373	34.2689	17.8618
1252	-1.25029	-3.39305	23.1854	-0.868104	-1.36289	4.46941	-0.868244	-1.3628	10.2898	-0.568483	-1.0711	13.5514	-0.411332	-2.22185	10.2774	-1.71229	-3.83092	-16.9015	-4.97254	0.3289	-1.82574	18.7534	-5.26768	41.983	-5.27227	75.4313	65.0476	16.5476	0.864564	-40.8121	-9.4839	1.4818	-2.98402	-4.57299	24.4745	45.4712	14.5153	85.6046	60.9426	4.313	-2.79974	-20.8472	0.820205	5.92021	29.3927	0.555705	0.832765	34.3002	17.8788
1254	-1.2527	-3.3839	23.1794	-0.868243	-1.35869	4.46671	-0.868383	-1.3586	10.2871	-0.56883	-1.06796	13.5494	-0.400582	-2.21033	10.1613	-1.69115	-3.81327	-17.1176	-4.96196	0.298104	-1.80365	18.7167	-5.2831	41.9508	-5.23122	75.4818	65.0075	16.5184	0.82762	-40.7837	-9.48391	1.46922	-2.96125	-4.57313	24.4826	45.467	14.5032	85.5913	60.9005	4.28801	-2.80468	-20.81	0.793495	5.95055	29.3989	0.537507	0.828944	34.3234	17.8961
1256	-1.25725	-3.35834	23.1805	-0.867815	-1.34709	4.46721	-0.867954	-1.347	10.2876	-0.5692	-1.05926	13.5498	-0.377871	-2.21975	10.1171	-1.65556	-3.83963	-17.1999	-4.97426	0.253719	-1.78	18.7028	-5.33639	41.9275	-5.21528	75.5444	64.9804	16.5181	0.81263	-40.7813	-9.46459	1.49149	-2.94183	-4.59991	24.5003	45.4724	14.5566	85.7168	60.8448	4.21526	-2.92809	-20.7418	0.777327	5.9231	29.4076	0.539902	0.806109	34.3517	17.9104
1258	-1.25834	-3.3425	23.1772	-0.866761	-1.34009	4.46575	-0.8669	-1.34	10.2862	-0.568824	-1.05396	13.5487	-0.367426	-2.22926	10.1661	-1.63948	-3.862	-17.1088	-4.96986	0.235026	-1.77452	18.6803	-5.34869	41.8991	-5.1635	75.5631	64.9752	16.5314	0.817127	-40.7754	-9.46705	1.49355	-2.93357	-4.61254	24.5018	45.4879	14.5793	85.7949	60.7951	4.17475	-3.00009	-20.6876	0.754055	5.92165	29.4135	0.534306	0.79448	34.38	17.9241
1260	-1.2559	-3.33868	23.1684	-0.865272	-1.33868	4.46187	-0.86541	-1.33859	10.2823	-0.567785	-1.05282	13.5458	-0.371126	-2.23249	10.2929	-1.64393	-3.86784	-16.8731	-4.94856	0.24309	-1.78811	18.6499	-5.32541	41.8698	-5.08866	75.5396	64.9883	16.5503	0.838503	-40.7611	-9.49173	1.47235	-2.9385	-4.60871	24.4867	45.5099	14.5628	85.8069	60.7602	4.17389	-3.00192	-20.6578	0.723001	5.94952	29.4173	0.519323	0.793822	34.4089	17.939
1262	-1.25585	-3.33091	23.1603	-0.86446	-1.33532	4.45829	-0.864597	-1.33523	10.2787	-0.567368	-1.05026	13.5432	-0.371294	-2.22348	10.4204	-1.63667	-3.85313	-16.6365	-4.9499	0.239926	-1.80406	18.6403	-5.37709	41.8706	-5.11307	75.544	64.9923	16.5538	0.87199	-40.7476	-9.4985	1.46887	-2.95496	-4.61545	24.4713	45.5156	14.5589	85.8583	60.7617	4.16234	-3.02498	-20.6492	0.698466	5.93899	29.4269	0.516661	0.77546	34.4448	17.9618
1264	-1.25296	-3.3238	23.1567	-0.862499	-1.3325	4.45673	-0.862636	-1.33241	10.2772	-0.566064	-1.04804	13.542	-0.375602	-2.2048	10.5152	-1.63365	-3.81873	-16.4612	-4.93907	0.235452	-1.8179	18.6281	-5.38851	41.8753	-5.10421	75.5127	65.0091	16.5651	0.901321	-40.7281	-9.51236	1.46366	-2.96604	-4.63036	24.494	45.532	14.5801	85.8818	60.7552	4.16895	-3.0223	-20.6529	0.673734	5.93942	29.4405	0.507261	0.758193	34.481	17.9783
1266	-1.24633	-3.3177	23.1594	-0.859043	-1.33046	4.45802	-0.859181	-1.33037	10.2784	-0.563604	-1.04631	13.543	-0.386663	-2.18103	10.5659	-1.64191	-3.77166	-16.3675	-4.91355	0.229834	-1.82263	18.6107	-5.3531	41.8784	-5.04767	75.4561	65.0373	16.5799	0.917957	-40.7016	-9.53511	1.45465	-2.96291	-4.64966	24.5481	45.5552	14.6169	85.875	60.7401	4.19385	-2.99475	-20.6652	0.647864	5.95377	29.4577	0.490838	0.743284	34.5161	17.99
1268	-1.23679	-3.31096	23.1721	-0.854325	-1.32838	4.46374	-0.854462	-1.32829	10.2842	-0.560211	-1.04446	13.5473	-0.41027	-2.16765	10.575	-1.67851	-3.73741	-16.3507	-4.89416	0.216895	-1.79482	18.5956	-5.34551	41.8794	-5.00393	75.4664	65.0564	16.5614	0.907828	-40.6681	-9.55239	1.44942	-2.92505	-4.65732	24.5622	45.5401	14.6079	85.8794	60.7655	4.219	-2.97537	-20.6842	0.622336	5.94804	29.4784	0.484584	0.718855	34.5498	18.0181
1270	-1.22592	-3.30725	23.1839	-0.849305	-1.32775	4.46909	-0.849442	-1.32766	10.2895	-0.556505	-1.04369	13.5513	-0.437637	-2.16087	10.5656	-1.72525	-3.71323	-16.3678	-4.8752	0.213586	-1.76886	18.5909	-5.3704	41.8928	-4.9841	75.5345	65.0529	16.5184	0.87274	-40.6381	-9.57606	1.43654	-2.88819	-4.66172	24.5803	45.5405	14.597	85.9016	60.7658	4.22769	-2.98563	-20.7001	0.595403	5.95846	29.4965	0.472443	0.696784	34.5839	18.0444
1272	-1.21517	-3.30648	23.1926	-0.844601	-1.3284	4.47307	-0.844738	-1.32832	10.2935	-0.552957	-1.0439	13.5543	-0.464545	-2.16059	10.5494	-1.77416	-3.70089	-16.3976	-4.85504	0.221546	-1.74913	18.5998	-5.41121	41.9101	-4.9806	75.6285	65.0332	16.463	0.821244	-40.618	-9.60784	1.41716	-2.86457	-4.65479	24.6099	45.5701	14.5892	85.9458	60.7332	4.21118	-3.03847	-20.6995	0.567445	5.98091	29.5106	0.456154	0.67916	34.6189	18.0657
1274	-1.20767	-3.3063	23.2001	-0.841358	-1.32902	4.47645	-0.841495	-1.32893	10.2969	-0.550502	-1.04416	13.5568	-0.485759	-2.16741	10.5489	-1.81542	-3.70403	-16.3979	-4.83143	0.234915	-1.71877	18.6252	-5.3732	41.8809	-4.92912	75.6107	65.0456	16.4412	0.796719	-40.6186	-9.65076	1.41066	-2.86991	-4.59195	24.6469	45.6293	14.5746	85.9974	60.7085	4.15179	-3.14665	-20.6284	0.543072	5.95816	29.5207	0.460432	0.666073	34.6528	18.0827
1276	-1.20669	-3.29772	23.2092	-0.840177	-1.32533	4.48055	-0.840314	-1.32525	10.301	-0.549847	-1.04133	13.5599	-0.486888	-2.18396	10.5372	-1.82494	-3.73329	-16.419	-4.7979	0.226177	-1.69015	18.6675	-5.388	41.8462	-4.94879	75.6125	65.0291	16.4113	0.717605	-40.6573	-9.66321	1.38421	-2.87811	-4.53764	24.6716	45.7296	14.5089	86.1761	60.6208	4.08645	-3.36882	-20.5835	0.511865	5.96401	29.5296	0.452535	0.638833	34.693	18.1163
1278	-1.21159	-3.2801	23.2196	-0.840715	-1.31713	4.48515	-0.840851	-1.31705	10.3056	-0.550747	-1.03522	13.5634	-0.471791	-2.20716	10.5133	-1.80838	-3.78139	-16.4629	-4.75553	0.193882	-1.66658	18.7138	-5.45041	41.8087	-5.02606	75.6216	64.9873	16.3808	0.591503	-40.7259	-9.64193	1.34153	-2.88804	-4.49415	24.6915	45.8752	14.3849	86.4364	60.4708	4.0287	-3.66146	-20.5816	0.472716	5.9982	29.5411	0.432433	0.598319	34.7428	18.1639
1280	-1.21849	-3.25855	23.2267	-0.841727	-1.30704	4.48827	-0.841862	-1.30696	10.3087	-0.55211	-1.02773	13.5658	-0.46912	-2.22353	10.4945	-1.81117	-3.81185	-16.4973	-4.71327	0.160935	-1.64636	18.7147	-5.39379	41.7318	-4.97377	75.4425	64.994	16.4191	0.526289	-40.7751	-9.61119	1.33113	-2.92239	-4.39215	24.7573	46.0888	14.1921	86.4597	60.3193	3.99119	-3.7988	-20.5975	0.43058	5.98819	29.5683	0.433131	0.562796	34.8117	18.1914
1282	-1.21311	-3.24582	23.2275	-0.838173	-1.30199	4.48873	-0.838307	-1.30191	10.3092	-0.549752	-1.02374	13.5661	-0.481885	-2.23107	10.489	-1.83764	-3.81987	-16.507	-4.68223	0.129669	-1.65192	18.6857	-5.41953	41.702	-4.98129	75.336	64.999	16.4779	0.481443	-40.8139	-9.60213	1.31898	-2.95886	-4.35808	24.8528	46.2543	14.12	86.4749	60.2037	3.98798	-3.84065	-20.6172	0.390499	5.97543	29.5905	0.429773	0.55621	34.8734	18.2209
1284	-1.19445	-3.24311	23.2214	-0.829727	-1.30261	4.48618	-0.829861	-1.30252	10.3066	-0.543391	-1.0237	13.5642	-0.510328	-2.22982	10.4959	-1.88825	-3.80541	-16.4938	-4.6641	0.0994088	-1.67986	18.6343	-5.5425	41.7266	-5.06553	75.3412	64.9921	16.5423	0.448259	-40.841	-9.61917	1.30323	-2.99382	-4.40668	24.9655	46.3493	14.1894	86.5207	60.1345	4.01593	-3.80025	-20.6392	0.35317	5.96822	29.6081	0.418218	0.571367	34.9282	18.2527
1286	-1.17357	-3.24062	23.2087	-0.820292	-1.30355	4.48072	-0.820426	-1.30347	10.3011	-0.536264	-1.02385	13.5601	-0.549398	-2.22388	10.5004	-1.95608	-3.77784	-16.485	-4.65565	0.0591995	-1.69278	18.5748	-5.65288	41.7518	-5.13216	75.3724	64.9721	16.6018	0.419402	-40.8482	-9.6422	1.30885	-3.03096	-4.48443	25.0599	46.4011	14.2959	86.5639	60.1143	4.04663	-3.68345	-20.677	0.316925	5.96319	29.646	0.403581	0.549022	35.0039	18.2688
1288	-1.15199	-3.24223	23.1907	-0.810901	-1.30636	4.47291	-0.811036	-1.30628	10.2933	-0.529055	-1.02541	13.5543	-0.589844	-2.21484	10.5106	-2.02491	-3.7442	-16.4657	-4.63649	0.0241486	-1.71025	18.5384	-5.66173	41.7702	-5.14633	75.3941	64.9664	16.6222	0.396934	-40.8556	-9.67999	1.30309	-3.08583	-4.53414	25.1356	46.4508	14.3768	86.5797	60.0965	4.08744	-3.605	-20.7202	0.271549	5.97996	29.6784	0.383721	0.531016	35.085	18.2913
1290	-1.13116	-3.2474	23.1701	-0.802159	-1.31067	4.46392	-0.802294	-1.31059	10.2844	-0.522238	-1.02812	13.5476	-0.626585	-2.20389	10.5238	-2.08614	-3.70873	-16.4412	-4.60358	0.004397	-1.73299	18.5414	-5.58046	41.7826	-5.11904	75.4115	64.9669	16.5954	0.371321	-40.8665	-9.72811	1.2788	-3.15309	-4.54474	25.1916	46.5036	14.4096	86.5571	60.0689	4.13735	-3.58525	-20.7695	0.21715	6.00928	29.7011	0.361259	0.522239	35.1693	18.3237
1292	-1.1127	-3.25119	23.1564	-0.794364	-1.31413	4.458	-0.7945	-1.31404	10.2784	-0.516188	-1.03025	13.5431	-0.650195	-2.19302	10.5197	-2.12418	-3.67883	-16.4488	-4.56749	0.0274426	-1.74448	18.6243	-5.57331	41.8121	-5.15781	75.5085	64.9067	16.5168	0.298827	-40.8711	-9.76057	1.2364	-3.19132	-4.53943	25.2328	46.5242	14.3806	86.4651	60.0392	4.19338	-3.57598	-20.8472	0.165529	5.98833	29.7233	0.34944	0.506651	35.2614	18.36
1294	-1.09959	-3.25826	23.1387	-0.789189	-1.31852	4.45023	-0.789325	-1.31844	10.2707	-0.512038	-1.03324	13.5373	-0.668034	-2.1807	10.5298	-2.15078	-3.64902	-16.4302	-4.52381	0.0688423	-1.78317	18.6887	-5.51712	41.8324	-5.12939	75.563	64.8514	16.459	0.233685	-40.8845	-9.80437	1.19244	-3.24378	-4.52757	25.2481	46.5702	14.3589	86.4321	59.9781	4.23225	-3.60603	-20.8831	0.109916	5.9811	29.7372	0.334565	0.49147	35.353	18.3911
1296	-1.09095	-3.26817	23.1189	-0.786221	-1.32373	4.44147	-0.786357	-1.32365	10.2619	-0.509487	-1.03697	13.5307	-0.684152	-2.16852	10.5527	-2.174	-3.62044	-16.3878	-4.47517	0.109853	-1.83962	18.7103	-5.42002	41.8455	-5.04419	75.5696	64.8062	16.4382	0.190831	-40.9085	-9.85821	1.15446	-3.30667	-4.51685	25.2417	46.6432	14.369	86.4616	59.8807	4.26152	-3.67337	-20.8517	0.0528395	5.99666	29.7439	0.31426	0.474889	35.4393	18.4204
1298	-1.0808	-3.27358	23.1153	-0.782281	-1.32707	4.43996	-0.782418	-1.32698	10.2604	-0.506338	-1.03923	13.5296	-0.707483	-2.16617	10.5525	-2.21512	-3.60612	-16.388	-4.43686	0.0923594	-1.83756	18.684	-5.42794	41.8862	-5.07267	75.633	64.7288	16.4472	0.181836	-40.9358	-9.89052	1.13856	-3.32541	-4.52438	25.2423	46.6935	14.4472	86.4256	59.7496	4.33987	-3.74944	-20.7064	0.00970162	6.01354	29.7536	0.291227	0.444262	35.5095	18.4756
1300	-1.06629	-3.28684	23.114	-0.777191	-1.33424	4.43948	-0.777329	-1.33416	10.2599	-0.502103	-1.04429	13.5292	-0.737641	-2.15577	10.5419	-2.26536	-3.57411	-16.4077	-4.39046	0.0857336	-1.81716	18.6723	-5.41858	41.9183	-5.1101	75.6597	64.6656	16.4511	0.175072	-40.9585	-9.9254	1.10842	-3.32549	-4.53996	25.2234	46.7331	14.4976	86.4363	59.6446	4.42238	-3.82661	-20.5803	-0.0271035	6.03068	29.7681	0.269414	0.405917	35.5736	18.5123
1302	-1.04692	-3.30669	23.1122	-0.770602	-1.34475	4.43885	-0.77074	-1.34467	10.2593	-0.496548	-1.05177	13.5287	-0.771535	-2.13572	10.5247	-2.31833	-3.52295	-16.4399	-4.33663	0.099983	-1.79116	18.6901	-5.37237	41.941	-5.13528	75.6466	64.6218	16.4438	0.161047	-40.9763	-9.96829	1.06436	-3.31894	-4.55149	25.1918	46.7706	14.5059	86.4983	59.5721	4.49544	-3.90901	-20.495	-0.0622403	6.04889	29.787	0.247919	0.361994	35.6371	18.5332
1304	-1.02345	-3.31783	23.1107	-0.761397	-1.35185	4.43837	-0.761536	-1.35177	10.2588	-0.489238	-1.05653	13.5284	-0.797967	-2.11495	10.5076	-2.35751	-3.47368	-16.4721	-4.29382	0.115665	-1.78363	18.7373	-5.31131	41.9869	-5.14447	75.6631	64.5747	16.4406	0.133567	-41.0006	-10.0261	1.0416	-3.34069	-4.51297	25.1973	46.8422	14.5117	86.5364	59.4867	4.54446	-4.03831	-20.3846	-0.109442	6.08102	29.8051	0.216721	0.311824	35.7151	18.5955
1306	-1.00417	-3.31686	23.117	-0.752934	-1.35323	4.44133	-0.753073	-1.35316	10.2618	-0.482832	-1.05706	13.5306	-0.809707	-2.10439	10.4865	-2.37468	-3.44915	-16.5116	-4.2622	0.103578	-1.75293	18.7752	-5.2866	42.023	-5.17471	75.6896	64.5282	16.4356	0.103758	-41.0136	-10.056	1.0388	-3.33303	-4.48578	25.2252	46.8844	14.5015	86.534	59.4314	4.57817	-4.11772	-20.3614	-0.155461	6.0866	29.825	0.192213	0.282446	35.7933	18.6513
1308	-0.990393	-3.30778	23.1296	-0.746141	-1.35054	4.44704	-0.746281	-1.35046	10.2675	-0.477924	-1.05464	13.5349	-0.809208	-2.10604	10.4636	-2.37508	-3.45193	-16.5541	-4.23661	0.0647199	-1.69811	18.7965	-5.29925	42.0473	-5.22461	75.7347	64.4754	16.4212	0.0655968	-41.0139	-10.057	1.05019	-3.29489	-4.48084	25.2678	46.8962	14.4752	86.4894	59.4043	4.60122	-4.12931	-20.4363	-0.196696	6.06692	29.8478	0.173976	0.27119	35.8699	18.6926
1310	-0.978494	-3.3113	23.1354	-0.74132	-1.35319	4.44973	-0.741459	-1.35311	10.2702	-0.474166	-1.05633	13.5369	-0.813995	-2.11688	10.4493	-2.38878	-3.46918	-16.5803	-4.19477	0.0361279	-1.65253	18.8148	-5.29857	42.08	-5.25063	75.8459	64.3845	16.3725	-0.0211028	-41.0138	-10.0676	1.04991	-3.2783	-4.48691	25.3113	46.9377	14.4468	86.4207	59.3559	4.62587	-4.09251	-20.5495	-0.231479	6.06712	29.8774	0.143768	0.239419	35.9514	18.7263
1312	-0.96711	-3.32359	23.1344	-0.737507	-1.35964	4.44937	-0.737647	-1.35956	10.2698	-0.47093	-1.06093	13.5366	-0.82571	-2.12426	10.4458	-2.41322	-3.47737	-16.5864	-4.14082	0.00467972	-1.61944	18.8211	-5.28483	42.1222	-5.26834	75.9734	64.292	16.299	-0.101887	-41.0049	-10.0846	1.04697	-3.25851	-4.483	25.3054	46.9689	14.3721	86.3484	59.314	4.65643	-4.0435	-20.6806	-0.258244	6.07343	29.9075	0.112049	0.199994	36.0279	18.7716
1314	-0.955834	-3.34282	23.1301	-0.734377	-1.36912	4.44754	-0.734518	-1.36904	10.268	-0.468021	-1.06784	13.5352	-0.84475	-2.12498	10.4481	-2.44784	-3.47046	-16.5819	-4.08204	-0.026563	-1.59775	18.8218	-5.26778	42.1819	-5.29302	76.1125	64.2051	16.2042	-0.163105	-40.9878	-10.1075	1.04152	-3.22802	-4.46403	25.2566	46.9819	14.2629	86.2819	59.2909	4.68056	-4.00381	-20.8083	-0.277152	6.08463	29.9388	0.0786768	0.158016	36.0999	18.8211
1316	-0.945108	-3.36268	23.1395	-0.731642	-1.37879	4.45177	-0.731785	-1.37871	10.2722	-0.465411	-1.0749	13.5384	-0.868216	-2.11959	10.4312	-2.4883	-3.45024	-16.6131	-4.04907	-0.0358299	-1.57392	18.8593	-5.30359	42.2894	-5.38621	76.305	64.1197	16.0794	-0.20673	-40.9683	-10.1287	1.02799	-3.17106	-4.43471	25.2506	46.9734	14.2113	86.2335	59.3179	4.63706	-4.02085	-20.8811	-0.287834	6.10545	29.9806	0.0319333	0.129409	36.1751	18.8215
1318	-0.934148	-3.38624	23.1496	-0.729162	-1.39008	4.45636	-0.729306	-1.39001	10.2768	-0.462896	-1.0832	13.5418	-0.896273	-2.11372	10.4163	-2.53678	-3.42719	-16.6408	-4.00863	-0.0418233	-1.55606	18.8563	-5.29814	42.4041	-5.44131	76.4534	64.0306	16.0278	-0.212676	-40.972	-10.1614	1.01424	-3.12359	-4.3894	25.2226	46.9787	14.1586	86.1857	59.3488	4.58936	-4.03604	-20.9282	-0.307596	6.1166	30.0216	-0.00348482	0.0892249	36.2747	18.8205
1320	-0.924506	-3.41005	23.1598	-0.727284	-1.40137	4.46093	-0.727428	-1.4013	10.2814	-0.460831	-1.09153	13.5452	-0.925087	-2.10959	10.4072	-2.58723	-3.40706	-16.6576	-3.95855	-0.0563411	-1.54494	18.804	-5.26202	42.5217	-5.46609	76.551	63.9315	16.0492	-0.187642	-40.99	-10.2001	1.00537	-3.09298	-4.33467	25.1709	47.001	14.1038	86.1431	59.3714	4.5514	-4.04388	-20.9595	-0.341907	6.13071	30.058	-0.0314442	0.0244978	36.4018	18.8248
1322	-0.923597	-3.4176	23.1778	-0.727733	-1.4047	4.46896	-0.727877	-1.40463	10.2894	-0.460988	-1.09404	13.5512	-0.939083	-2.10974	10.4021	-2.61269	-3.40116	-16.6668	-3.92016	-0.11372	-1.53855	18.7337	-5.34768	42.6711	-5.61183	76.6828	63.7958	16.0329	-0.179003	-40.9539	-10.2101	1.01409	-3.07498	-4.30483	25.1374	47.0177	14.0922	86.1532	59.3818	4.51693	-4.08179	-20.9907	-0.394152	6.21839	30.0805	-0.0948039	-0.100742	36.5288	18.8175
1324	-0.924398	-3.42225	23.199	-0.728675	-1.4066	4.47835	-0.72882	-1.40652	10.2988	-0.461604	-1.09551	13.5583	-0.951191	-2.11397	10.3967	-2.63651	-3.40344	-16.6766	-3.88977	-0.16804	-1.52965	18.6899	-5.36559	42.7961	-5.70816	76.7385	63.6838	16.0324	-0.16598	-40.924	-10.2099	1.03322	-3.05359	-4.26023	25.1472	47.0212	14.0953	86.113	59.3971	4.50142	-4.10407	-21.0242	-0.461234	6.33914	30.1252	-0.153703	-0.20665	36.7632	18.8124
1326	-0.925481	-3.42924	23.2226	-0.729981	-1.40947	4.48882	-0.730126	-1.4094	10.3093	-0.462435	-1.09773	13.5661	-0.965267	-2.11996	10.3906	-2.66467	-3.40802	-16.6876	-3.86068	-0.210512	-1.51604	18.6783	-5.29443	42.8915	-5.7339	76.7236	63.5974	16.0488	-0.158397	-40.9103	-10.2086	1.05314	-3.02546	-4.20847	25.1819	47.0258	14.0943	86.0356	59.4033	4.50421	-4.11444	-21.0586	-0.531619	6.47728	30.1925	-0.208916	-0.292462	37.0943	18.8082
1328	-0.926434	-3.44857	23.2513	-0.732441	-1.41775	4.50153	-0.732587	-1.41767	10.322	-0.463817	-1.10405	13.5756	-0.985616	-2.11943	10.3848	-2.70133	-3.39813	-16.6983	-3.80401	-0.251666	-1.50097	18.6713	-5.2182	42.9932	-5.75597	76.7545	63.4899	16.0492	-0.20897	-40.9006	-10.233	1.0384	-2.99209	-4.22182	25.1404	47.099	14.0411	86.0998	59.3292	4.5024	-4.18475	-21.0831	-0.563544	6.61352	30.2495	-0.297426	-0.451724	37.37	18.7789
1330	-0.933789	-3.46843	23.2759	-0.737718	-1.42564	4.51238	-0.737865	-1.42557	10.3328	-0.467323	-1.11026	13.5837	-1.00726	-2.10988	10.3952	-2.73598	-3.37169	-16.679	-3.7512	-0.280673	-1.4596	18.6691	-5.17452	43.0733	-5.79328	76.8408	63.3394	16.0314	-0.294287	-40.883	-10.2401	1.02691	-2.97418	-4.23575	25.0485	47.2129	13.9429	86.0776	59.1996	4.52965	-4.19191	-21.1031	-0.569845	6.70178	30.3041	-0.401062	-0.540997	37.6576	18.7393
1332	-0.950314	-3.48525	23.2949	-0.746674	-1.43136	4.52068	-0.746821	-1.43128	10.3411	-0.473704	-1.11506	13.5899	-1.02792	-2.09175	10.4184	-2.76484	-3.33047	-16.6365	-3.71702	-0.295066	-1.39859	18.6676	-5.17641	43.1391	-5.85412	76.9863	63.1434	16.0202	-0.398813	-40.8634	-10.2224	1.02467	-2.96629	-4.22781	24.9279	47.3385	13.8099	85.9518	59.0397	4.58372	-4.14304	-21.1236	-0.561772	6.73752	30.3483	-0.511934	-0.551611	37.9393	18.7254
1334	-0.975838	-3.49563	23.3099	-0.758915	-1.43342	4.52709	-0.759063	-1.43334	10.3475	-0.482756	-1.11732	13.5947	-1.04666	-2.06954	10.4247	-2.78887	-3.28234	-16.6255	-3.73327	-0.297106	-1.3712	18.6469	-5.23052	43.2524	-5.94856	77.1968	62.9148	16.1281	-0.475513	-40.8828	-10.1941	1.02261	-2.92758	-4.16382	24.8522	47.3792	13.6872	85.8906	58.9318	4.61175	-4.2123	-21.1535	-0.580825	6.73025	30.3454	-0.604251	-0.566311	38.0742	18.8666
1336	-1.0296	-3.50271	23.3308	-0.783212	-1.43131	4.53588	-0.78336	-1.43123	10.3563	-0.50108	-1.11718	13.6012	-1.04496	-2.05106	10.4197	-2.7779	-3.24958	-16.6356	-3.75475	-0.287568	-1.34766	18.6546	-5.27573	43.3237	-6.025	77.3397	62.7141	16.2328	-0.564245	-40.9035	-10.1396	1.0165	-2.86409	-4.09516	24.7938	47.3934	13.5416	85.6867	58.8371	4.70497	-4.16128	-21.2168	-0.578109	6.83293	30.3299	-0.775634	-0.700449	38.264	19.0977
1338	-1.12435	-3.51372	23.3631	-0.825867	-1.42698	4.54933	-0.826014	-1.42689	10.3698	-0.53328	-1.11644	13.6113	-1.01877	-2.03347	10.4013	-2.72342	-3.22877	-16.6705	-3.80272	-0.240843	-1.31865	18.6993	-5.30849	43.3607	-6.07652	77.4193	62.5157	16.3693	-0.672013	-40.9316	-10.0557	0.989401	-2.76956	-4.02281	24.717	47.4017	13.3259	85.3623	58.7344	4.87108	-3.98449	-21.3279	-0.565033	7.05546	30.3091	-0.981035	-0.90859	38.5412	19.3418
1340	-1.28721	-3.55815	23.4186	-0.901613	-1.43062	4.57236	-0.901761	-1.43052	10.3928	-0.58979	-1.12362	13.6284	-0.973008	-1.99479	10.3596	-2.62501	-3.17792	-16.7498	-4.00189	-0.0312012	-1.27231	18.7866	-5.40277	43.4943	-6.15305	77.5929	62.1334	16.8083	-0.781469	-41.0309	-9.94931	0.871934	-2.61291	-3.90052	24.4885	47.4391	12.8678	85.1886	58.5635	5.04876	-3.88315	-21.5219	-0.645936	7.26853	30.2925	-0.901689	-0.834971	38.879	19.299
1342	-1.51509	-3.59666	23.4822	-1.00524	-1.42536	4.59833	-1.00539	-1.42526	10.4188	-0.667694	-1.12579	13.6477	-0.903792	-1.95462	10.3063	-2.48383	-3.13441	-16.8508	-4.30123	0.141062	-1.21506	18.8174	-5.39623	43.5893	-6.09241	77.8001	61.7578	17.2749	-0.960083	-41.1425	-9.78755	0.749535	-2.46336	-3.75703	24.2366	47.496	12.3597	85.1148	58.3703	5.27163	-3.79277	-21.7581	-0.684813	7.56124	30.197	-0.932713	-0.915758	39.0763	19.4697
1344	-1.79785	-3.62791	23.5532	-1.13219	-1.41158	4.62688	-1.13233	-1.41146	10.4473	-0.763554	-1.12294	13.6689	-0.811276	-1.91886	10.2473	-2.30264	-3.10905	-16.9625	-4.67483	0.222495	-1.13009	18.7399	-5.24303	43.6074	-5.83353	78.0392	61.4079	17.7549	-1.23492	-41.2649	-9.55296	0.645301	-2.29492	-3.59431	23.9931	47.5425	11.8502	85.1044	58.157	5.52642	-3.71479	-22.0013	-0.664112	7.86751	30.0316	-1.05574	-1.23471	39.114	19.8736
1346	-2.09507	-3.68958	23.6587	-1.26862	-1.40938	4.67036	-1.26876	-1.40926	10.4908	-0.865853	-1.12929	13.7013	-0.701399	-1.89458	10.1822	-2.09525	-3.11209	-17.0851	-5.06844	0.210269	-0.911106	18.4292	-4.86601	43.5312	-5.20944	78.3565	60.9718	18.5108	-1.64757	-41.4688	-9.21247	0.564297	-1.90782	-3.37901	23.7672	47.5008	11.3252	85.0086	57.8692	5.74424	-3.70903	-22.1463	-0.665717	7.91147	29.8958	-0.814005	-1.68665	39.0664	20.1375
1348	-2.42803	-3.72829	23.6903	-1.41789	-1.394	4.68059	-1.41804	-1.39386	10.501	-0.978485	-1.12656	13.7088	-0.554569	-1.86605	10.1856	-1.81778	-3.12479	-17.0812	-5.44603	0.0385723	-0.824406	18.1271	-4.67622	43.3148	-4.86757	78.6706	60.5563	19.0242	-2.15334	-41.5922	-8.76623	0.54643	-1.56847	-3.22672	23.5497	47.1818	10.9282	84.9969	57.6966	5.91837	-3.62186	-22.285	-0.592209	7.54316	29.8644	-0.471988	-2.5	39.3432	20.3877
1350	-2.77987	-3.73503	23.6447	-1.57176	-1.36333	4.6562	-1.5719	-1.36317	10.4766	-1.09534	-1.11275	13.6904	-0.39004	-1.83216	10.2528	-1.50453	-3.13632	-16.9595	-5.77795	-0.272776	-0.895871	17.8803	-4.65779	42.9897	-4.85604	78.954	60.1945	19.2503	-2.7093	-41.6221	-8.25415	0.588247	-1.31977	-3.12278	23.3419	46.6245	10.6617	85.0776	57.6645	6.02141	-3.46751	-22.4306	-0.34811	6.65592	29.9805	-0.142114	-3.60723	40.0496	20.4935
1352	-3.05974	-3.71998	23.6176	-1.69227	-1.32999	4.64089	-1.6924	-1.32982	10.4613	-1.18742	-1.09496	13.6789	-0.305655	-1.81828	10.2819	-1.34551	-3.1484	-16.9071	-5.97442	-0.6269	-0.958384	17.6281	-4.31522	42.7013	-4.68857	79.1358	59.9334	19.5094	-3.2382	-41.7199	-7.83311	0.654506	-1.07057	-2.88803	23.2107	46.1708	10.422	85.1339	57.6897	5.96016	-3.4778	-22.5514	0.387103	4.97132	30.3115	-0.0256789	-4.61606	41.1974	19.9214
1354	-3.35713	-3.75747	23.5769	-1.82536	-1.31802	4.6189	-1.8255	-1.31784	10.4393	-1.28765	-1.09393	13.6623	-0.239886	-1.73469	10.3496	-1.18887	-3.0268	-16.7846	-6.23391	-0.783316	-1.05823	17.4547	-3.95363	42.5137	-4.5957	79.2941	59.6729	19.6914	-3.64677	-41.7267	-7.43459	0.580866	-0.876283	-2.60979	22.8054	45.7902	9.9729	85.241	57.7706	5.80601	-3.40396	-22.6906	1.26407	3.02228	30.7516	-0.00898598	-5.02096	42.5983	18.8217
1356	-3.67658	-3.84472	23.5389	-1.97284	-1.32565	4.59733	-1.97298	-1.32544	10.4178	-1.39748	-1.1084	13.6459	-0.175138	-1.58538	10.4393	-1.00513	-2.78611	-16.6225	-6.57204	-0.747425	-1.17197	17.3213	-3.63747	42.4356	-4.58647	79.4365	59.4108	19.8299	-3.91156	-41.6717	-7.05884	0.382028	-0.74804	-2.31308	22.1739	45.5227	9.38021	85.4133	57.8814	5.57419	-3.26103	-22.814	2.12671	1.05942	31.2031	0.0143299	-4.71072	44.0551	17.2546
1358	-3.95877	-3.91626	23.5894	-2.10321	-1.32918	4.61542	-2.10335	-1.32896	10.4358	-1.49484	-1.11868	13.6593	-0.0973477	-1.46014	10.4214	-0.810671	-2.59364	-16.6597	-6.85413	-0.764631	-1.20018	16.9943	-3.39009	42.4547	-4.57096	79.534	59.2125	20.1377	-4.04401	-41.8361	-6.78324	0.256958	-0.697436	-2.01642	21.8329	45.5514	9.14915	85.7035	57.9432	5.22274	-3.36924	-22.7327	2.68707	-0.582987	31.4049	0.316201	-3.74602	44.9776	15.2572
1360	-4.20394	-3.85899	23.6762	-2.20535	-1.27967	4.65113	-2.20549	-1.27946	10.4716	-1.57428	-1.08759	13.6863	0.0222648	-1.44151	10.352	-0.587996	-2.61166	-16.7906	-7.12174	-1.02693	-1.10287	16.5863	-3.01773	42.3117	-4.28615	79.4785	59.1918	20.4024	-4.12422	-42.0123	-6.45209	0.356616	-0.581237	-1.82403	21.7828	45.5137	9.20932	85.7921	58.0198	4.98133	-3.39292	-22.596	2.94482	-1.50152	31.4956	0.539137	-2.68456	45.4475	12.9736
1362	-4.40091	-3.68278	23.7658	-2.27502	-1.1828	4.68972	-2.27514	-1.18256	10.5102	-1.63222	-1.01909	13.7156	0.163993	-1.52149	10.2708	-0.368758	-2.8175	-16.9424	-7.36996	-1.50813	-0.882807	16.1867	-2.55028	41.986	-3.83346	79.292	59.2967	20.582	-4.18663	-42.1613	-6.07113	0.665686	-0.395425	-1.72469	21.9072	45.3494	9.44317	85.6733	58.0982	4.88928	-3.30637	-22.4507	2.94118	-1.6477	31.5019	0.530889	-1.76244	45.5255	10.6593
1364	-4.52162	-3.53625	23.7643	-2.3136	-1.10719	4.6888	-2.31372	-1.10695	10.5092	-1.66555	-0.964814	13.7153	0.226737	-1.58088	10.3069	-0.280675	-2.95217	-16.8755	-7.57595	-1.8983	-0.593855	16.0456	-2.31489	41.63	-3.89596	79.1467	59.2006	20.7189	-4.27982	-42.3186	-5.79026	0.959667	-0.295712	-1.55934	21.6698	45.1849	9.37322	85.6505	58.057	4.87858	-3.31714	-22.3468	2.88826	-1.27091	31.398	0.0851453	-1.27712	45.4408	9.01518
1366	-4.54076	-3.47725	23.743	-2.31615	-1.07984	4.67962	-2.31626	-1.0796	10.5	-1.66904	-0.944538	13.7085	0.21029	-1.56791	10.3179	-0.304451	-2.92162	-16.855	-7.65624	-2.07719	-0.313489	16.0933	-2.18748	41.4325	-4.21198	79.1563	59.0286	20.7068	-4.3793	-42.4328	-5.67608	1.10957	-0.138765	-1.39462	21.3044	44.9477	9.26116	85.6482	58.0827	4.86865	-3.34935	-22.2316	2.77588	-0.623974	31.2359	-0.587375	-1.384	45.184	8.32209
1368	-4.46739	-3.50276	23.7233	-2.28646	-1.09828	4.6716	-2.28658	-1.09804	10.492	-1.64572	-0.956609	13.7024	0.140302	-1.49061	10.273	-0.39798	-2.75142	-16.9385	-7.60433	-2.05178	-0.084101	16.2684	-2.14817	41.4197	-4.66095	79.2992	58.843	20.5686	-4.46096	-42.4796	-5.72138	1.11479	0.08625	-1.2493	20.961	44.6546	9.21019	85.6234	58.2052	4.81693	-3.38602	-22.0995	2.61444	0.186843	31.0435	-1.38521	-1.98421	44.8056	8.55477
1370	-4.35257	-3.52161	23.73	-2.23821	-1.11755	4.67592	-2.23833	-1.11732	10.4964	-1.6085	-0.968163	13.7056	0.127005	-1.44401	10.1723	-0.403633	-2.66117	-17.1261	-7.4537	-2.02224	0.026478	16.3802	-2.21715	41.488	-4.97945	79.333	58.8093	20.4947	-4.44509	-42.3978	-5.82574	1.14663	0.309311	-1.14002	21.0932	44.4294	9.4582	85.4375	58.3794	4.63331	-3.41088	-21.9758	2.41912	1.11743	30.8675	-2.19058	-2.51973	44.4717	9.2576
1372	-4.26571	-3.5269	23.7356	-2.20085	-1.12821	4.67954	-2.20097	-1.12798	10.5	-1.57992	-0.97392	13.7083	0.163593	-1.44687	10.0811	-0.340699	-2.68209	-17.2959	-7.3106	-2.00767	0.0353329	16.4155	-2.2866	41.5359	-5.07338	79.3881	58.8786	20.4447	-4.38383	-42.3448	-5.92945	1.17361	0.465558	-1.08704	21.3453	44.2389	9.71628	85.1913	58.514	4.48261	-3.43708	-21.8284	2.13713	1.87658	30.7085	-2.64188	-2.87369	44.1913	10.1808
1374	-4.22006	-3.51484	23.7396	-2.1798	-1.12733	4.682	-2.17992	-1.1271	10.5024	-1.56423	-0.972011	13.7102	0.237931	-1.50059	10.0207	-0.231463	-2.81153	-17.4085	-7.20796	-2.02408	-0.0158776	16.3742	-2.33544	41.5575	-4.96569	79.4867	59.0034	20.4156	-4.28311	-42.3259	-6.01318	1.1938	0.567723	-1.08409	21.55	44.0709	9.84872	84.9351	58.5927	4.40662	-3.45023	-21.6816	1.7691	2.39242	30.5929	-2.68327	-2.95899	43.9937	11.0707
1376	-4.18306	-3.48929	23.7669	-2.16138	-1.11949	4.6948	-2.16149	-1.11927	10.5152	-1.55094	-0.965022	13.7198	0.295912	-1.58207	10.0065	-0.163052	-2.984	-17.4346	-7.15989	-2.09311	0.0346049	16.2882	-2.41015	41.654	-4.88827	79.6221	59.0308	20.4185	-4.11514	-42.2041	-6.08713	1.20286	0.763288	-1.09207	21.2902	43.8847	9.52632	84.8024	58.6547	4.42347	-3.36175	-21.6651	1.3455	2.72028	30.6441	-2.45048	-2.61354	43.9262	11.2312
1378	-4.16838	-3.4673	23.7911	-2.15301	-1.11108	4.70596	-2.15313	-1.11086	10.5264	-1.54521	-0.958202	13.7282	0.339379	-1.65137	10.0236	-0.114758	-3.12816	-17.4025	-7.12203	-2.11528	0.0834007	16.2448	-2.41193	41.7783	-4.76668	79.7444	58.9756	20.375	-3.94418	-42.035	-6.11757	1.20572	0.891414	-1.07879	21.1769	43.7467	9.34188	84.6115	58.6813	4.42155	-3.35164	-21.6885	1.03306	2.79331	30.674	-2.20606	-2.25343	43.9286	11.2784
1380	-4.1758	-3.45812	23.8046	-2.15545	-1.10623	4.71191	-2.15557	-1.10601	10.5323	-1.54733	-0.954694	13.7327	0.364476	-1.69438	10.067	-0.087369	-3.21683	-17.3218	-7.07786	-2.06933	0.110154	16.2729	-2.33526	41.9126	-4.6353	79.8382	58.8529	20.2809	-3.80144	-41.8519	-6.11276	1.19037	0.928943	-1.02407	21.2878	43.6624	9.36405	84.3404	58.6836	4.40132	-3.44454	-21.7383	0.860755	2.6623	30.6554	-2.05093	-2.00359	43.9747	11.4145
1382	-4.19659	-3.48249	23.7998	-2.16684	-1.11489	4.7093	-2.16696	-1.11467	10.5297	-1.55533	-0.961853	13.7307	0.359573	-1.70057	10.1392	-0.09719	-3.22593	-17.1875	-7.00231	-1.96469	0.121276	16.3972	-2.24783	42.0231	-4.67829	79.886	58.7266	20.2062	-3.74221	-41.7427	-6.13701	1.09467	0.936426	-0.871166	21.3917	43.5802	9.30709	84.0231	58.7075	4.49452	-3.57457	-21.8382	0.773527	2.56094	30.6547	-2.10038	-1.94805	44.0276	11.8774
1384	-4.22444	-3.50919	23.7871	-2.18148	-1.12396	4.70309	-2.18159	-1.12374	10.5235	-1.56573	-0.969524	13.726	0.355824	-1.68888	10.1802	-0.0978483	-3.20325	-17.1115	-6.93635	-1.85384	0.0945376	16.5386	-2.18551	42.1352	-4.75447	79.9754	58.6106	20.0925	-3.73579	-41.6794	-6.18562	1.00457	0.867292	-0.771729	21.2868	43.5862	9.11672	83.9569	58.759	4.55509	-3.6701	-21.9906	0.679314	2.53776	30.6571	-2.15742	-1.90774	44.0867	12.3929
1386	-4.25362	-3.52633	23.7744	-2.19578	-1.12874	4.69693	-2.19589	-1.12852	10.5174	-1.57614	-0.973961	13.7213	0.362753	-1.67265	10.1821	-0.0782	-3.17701	-17.1085	-6.88609	-1.77336	0.0437391	16.6601	-2.14646	42.2379	-4.82079	80.0858	58.5205	19.9599	-3.76292	-41.6553	-6.24933	0.947787	0.751817	-0.7587	21.0166	43.6566	8.85987	84.1429	58.8438	4.55562	-3.70819	-22.1714	0.568094	2.58341	30.6686	-2.18116	-1.85653	44.1625	12.9343
1388	-4.2726	-3.51162	23.7868	-2.20272	-1.12036	4.70231	-2.20284	-1.12013	10.5227	-1.58184	-0.968081	13.7254	0.391779	-1.68977	10.1671	-0.0336862	-3.22059	-17.1365	-6.84525	-1.83089	0.0562329	16.6922	-2.06082	42.259	-4.82571	80.0354	58.5	19.9433	-3.77107	-41.6686	-6.28087	0.96244	0.759086	-0.81744	20.9982	43.5976	8.90977	84.2819	58.9958	4.52547	-3.67691	-22.2823	0.501312	2.55689	30.7267	-2.17979	-1.84625	44.3175	13.6895
1390	-4.27411	-3.50987	23.7832	-2.20319	-1.11949	4.7007	-2.20331	-1.11926	10.5211	-1.58224	-0.967462	13.7242	0.398444	-1.69901	10.1951	-0.0250302	-3.2402	-17.0846	-6.76637	-1.84472	0.0337498	16.6965	-2.03327	42.2835	-4.82863	79.9767	58.4724	19.9495	-3.79667	-41.6767	-6.3264	0.958662	0.743133	-0.88335	21.052	43.601	9.03079	84.4075	59.0861	4.45475	-3.64232	-22.3597	0.494006	2.59489	30.7719	-2.28567	-1.98288	44.4419	14.348
1392	-4.2574	-3.53264	23.7616	-2.19795	-1.13126	4.69112	-2.19806	-1.13103	10.5115	-1.5776	-0.975989	13.717	0.375803	-1.69109	10.2693	-0.0606312	-3.21608	-16.9464	-6.64529	-1.77265	-0.0325614	16.6907	-2.07629	42.3304	-4.83869	79.9267	58.4341	19.9627	-3.81946	-41.6611	-6.39818	0.910301	0.69284	-0.928749	21.1354	43.6883	9.15019	84.5099	59.0991	4.35184	-3.62851	-22.4144	0.536526	2.68717	30.7943	-2.49001	-2.23454	44.5221	14.775
1394	-4.22605	-3.5903	23.7518	-2.18974	-1.15955	4.68669	-2.18986	-1.15932	10.5071	-1.56978	-0.996682	13.7135	0.336666	-1.66268	10.3484	-0.116985	-3.14782	-16.7992	-6.50492	-1.60656	-0.0913402	16.6944	-2.15138	42.3993	-4.8548	79.8015	58.4383	20.0044	-3.72072	-41.5888	-6.51037	0.790678	0.690799	-0.909651	21.2047	43.7793	9.16942	84.5619	59.099	4.25303	-3.66572	-22.4645	0.58083	2.66668	30.8046	-2.64149	-2.37147	44.6073	14.7121
1396	-4.19783	-3.62076	23.7525	-2.18036	-1.17556	4.6871	-2.18048	-1.17534	10.5075	-1.56182	-1.0081	13.7138	0.309322	-1.6426	10.3685	-0.157125	-3.09969	-16.7616	-6.41211	-1.47064	-0.145547	16.6711	-2.19392	42.4541	-4.7755	79.7269	58.5136	20.038	-3.60944	-41.5234	-6.60876	0.695321	0.713746	-0.882286	21.3	43.8415	9.16357	84.5945	59.1225	4.16429	-3.70759	-22.5163	0.562582	2.62373	30.8488	-2.65366	-2.42233	44.7209	14.4886
1398	-4.17897	-3.61531	23.7615	-2.17166	-1.17492	4.69141	-2.17179	-1.17469	10.5118	-1.55536	-1.0071	13.717	0.303084	-1.63793	10.3339	-0.167146	-3.08848	-16.8259	-6.37473	-1.39813	-0.184738	16.6253	-2.1816	42.4798	-4.59696	79.7117	58.6373	20.0539	-3.52606	-41.4764	-6.67545	0.647321	0.749473	-0.86962	21.4094	43.8751	9.15653	84.6263	59.1598	4.08962	-3.74661	-22.5612	0.476754	2.59924	30.922	-2.54283	-2.40493	44.8447	14.2256
1400	-4.17432	-3.59627	23.7701	-2.16786	-1.16698	4.69545	-2.16798	-1.16676	10.5159	-1.55299	-1.00092	13.7201	0.328023	-1.65006	10.3307	-0.1275	-3.12124	-16.8321	-6.35833	-1.39694	-0.16369	16.6113	-2.07888	42.4446	-4.37747	79.6621	58.696	20.0452	-3.53677	-41.4294	-6.68782	0.648547	0.768907	-0.913729	21.4539	43.9263	9.18004	84.6974	59.1263	4.03812	-3.78499	-22.5568	0.376213	2.70368	30.9627	-2.48105	-2.35692	44.9027	13.9694
1402	-4.17982	-3.60625	23.7676	-2.17121	-1.17082	4.69415	-2.17133	-1.1706	10.5146	-1.55527	-1.004	13.7191	0.336319	-1.65915	10.3529	-0.115969	-3.1413	-16.7908	-6.31322	-1.41166	-0.149158	16.5909	-2.05677	42.4325	-4.30428	79.6502	58.6567	20.0481	-3.56742	-41.3862	-6.70958	0.639669	0.754918	-0.964111	21.4671	43.9826	9.21487	84.8027	59.0405	3.96792	-3.89007	-22.5102	0.277662	2.75337	30.9422	-2.46594	-2.51333	44.762	14.4511
1404	-4.19082	-3.64625	23.7529	-2.17975	-1.18736	4.68714	-2.17987	-1.18713	10.5076	-1.56067	-1.01689	13.7137	0.325252	-1.66275	10.3885	-0.136675	-3.14303	-16.7245	-6.23148	-1.42018	-0.154328	16.5689	-2.11443	42.4502	-4.36896	79.6675	58.5471	20.0552	-3.60284	-41.3495	-6.75089	0.609932	0.713197	-1.0099	21.4621	44.045	9.26003	84.9499	58.9072	3.87349	-4.08862	-22.4225	0.157338	2.74816	30.8796	-2.42713	-2.8033	44.4647	15.4609
1406	-4.19335	-3.67385	23.7326	-2.18337	-1.19936	4.67785	-2.18349	-1.19913	10.4983	-1.56264	-1.02611	13.7067	0.333889	-1.66938	10.382	-0.12412	-3.15874	-16.7366	-6.13451	-1.38965	-0.16824	16.597	-2.05998	42.4418	-4.3238	79.6198	58.5147	19.9942	-3.66566	-41.3322	-6.78439	0.575761	0.685087	-1.05855	21.4623	44.1285	9.32912	85.1752	58.7218	3.7626	-4.4348	-22.2829	-0.128734	2.87608	30.8919	-2.02757	-2.6777	44.3212	15.2077
1408	-4.19003	-3.69242	23.7215	-2.18362	-1.20789	4.67283	-2.18375	-1.20766	10.4933	-1.56232	-1.03252	13.7029	0.345295	-1.69198	10.3593	-0.113912	-3.20447	-16.7787	-6.05281	-1.36183	-0.183707	16.6505	-2.04198	42.4133	-4.30653	79.5169	58.5781	19.9387	-3.662	-41.3094	-6.83719	0.55698	0.679174	-1.08788	21.4925	44.1974	9.3995	85.4324	58.5754	3.71503	-4.79275	-22.1809	-0.375567	2.98659	30.9032	-1.66553	-2.46086	44.2621	14.9383
1410	-4.17879	-3.70255	23.722	-2.1797	-1.21339	4.67313	-2.17982	-1.21316	10.4936	-1.55905	-1.03641	13.7031	0.355324	-1.72792	10.3311	-0.112147	-3.27368	-16.8306	-5.99428	-1.34194	-0.200261	16.7058	-2.0849	42.3813	-4.3254	79.4007	58.7158	19.9026	-3.58924	-41.2719	-6.90755	0.553604	0.689208	-1.10278	21.5364	44.2473	9.4548	85.6667	58.4946	3.73317	-5.06451	-22.1355	-0.523174	3.06115	30.9036	-1.46634	-2.27499	44.2739	14.8624
1412	-4.1494	-3.70776	23.7285	-2.16741	-1.21844	4.67635	-2.16754	-1.21822	10.4968	-1.54958	-1.03945	13.7055	0.360201	-1.75355	10.3151	-0.114912	-3.32204	-16.8599	-5.95933	-1.31353	-0.223828	16.6844	-2.16949	42.4147	-4.31247	79.4537	58.8118	19.8736	-3.52675	-41.206	-6.96576	0.54597	0.675608	-1.14839	21.4851	44.2957	9.44444	85.7053	58.5016	3.73769	-4.96603	-22.1249	-0.514837	3.15673	30.9168	-1.57408	-2.35354	44.3442	14.6875
1414	-4.11783	-3.71865	23.7293	-2.15469	-1.22624	4.67702	-2.15482	-1.22602	10.4975	-1.5396	-1.04453	13.706	0.360517	-1.77006	10.3435	-0.120824	-3.35202	-16.8069	-5.91236	-1.27514	-0.255057	16.6502	-2.2158	42.4753	-4.26214	79.5096	58.8324	19.8541	-3.48944	-41.133	-7.01203	0.521981	0.654214	-1.18683	21.4764	44.3365	9.4556	85.6518	58.4847	3.80103	-4.87052	-22.1278	-0.499331	3.26863	30.9141	-1.75848	-2.4674	44.3984	14.8002
1416	-4.08864	-3.73727	23.7209	-2.14368	-1.23727	4.67354	-2.14381	-1.23705	10.494	-1.5307	-1.05215	13.7033	0.357815	-1.77684	10.4095	-0.126991	-3.36316	-16.684	-5.84843	-1.22121	-0.296228	16.6283	-2.21068	42.5417	-4.18191	79.53	58.7986	19.8287	-3.47551	-41.0607	-7.04946	0.480051	0.619839	-1.20378	21.526	44.3857	9.49403	85.5455	58.4248	3.90335	-4.84733	-22.1305	-0.511152	3.38104	30.9016	-1.9314	-2.55779	44.4298	15.1419
1418	-4.0654	-3.75926	23.7006	-2.13551	-1.24931	4.66465	-2.13564	-1.24909	10.4851	-1.52385	-1.0607	13.6966	0.359837	-1.77341	10.4524	-0.120777	-3.35792	-16.6045	-5.78788	-1.13557	-0.355146	16.6589	-2.20509	42.5543	-4.13045	79.5238	58.845	19.7351	-3.45245	-41.0021	-7.09109	0.430497	0.535836	-1.16668	21.5699	44.5148	9.48812	85.4569	58.3546	3.90212	-4.82474	-22.1119	-0.537572	3.41875	30.9356	-1.95117	-2.59195	44.5	15.0695
1420	-4.0382	-3.7863	23.6865	-2.12613	-1.26388	4.65854	-2.12626	-1.26366	10.479	-1.51596	-1.07106	13.692	0.354655	-1.76365	10.4822	-0.125151	-3.33809	-16.5492	-5.71283	-1.01558	-0.42673	16.731	-2.0798	42.5731	-3.99597	79.4257	58.9361	19.6017	-3.41847	-40.9424	-7.15085	0.368957	0.45507	-1.15108	21.6141	44.6584	9.52639	85.3476	58.3065	3.86334	-4.76881	-22.041	-0.574501	3.4838	30.9665	-1.99899	-2.61872	44.5677	15.0658
1422	-4.00458	-3.82104	23.683	-2.11477	-1.28232	4.65717	-2.1149	-1.2821	10.4776	-1.50637	-1.08419	13.6909	0.339743	-1.74701	10.4954	-0.144529	-3.30159	-16.5248	-5.62074	-0.872441	-0.504122	16.8267	-1.87226	42.616	-3.81816	79.2516	59.0566	19.4524	-3.36651	-40.8763	-7.23504	0.295454	0.390248	-1.16834	21.6405	44.7958	9.61004	85.229	58.3024	3.80766	-4.67129	-21.9286	-0.611315	3.57384	30.9835	-2.11023	-2.67595	44.6148	15.2513
1424	-3.9629	-3.87629	23.6901	-2.10193	-1.31039	4.66041	-2.10207	-1.31017	10.4808	-1.49512	-1.10442	13.6932	0.312521	-1.71343	10.469	-0.179749	-3.22911	-16.5737	-5.51542	-0.751715	-0.563609	16.8883	-1.86892	42.697	-3.89836	79.1251	59.1813	19.3573	-3.26514	-40.7934	-7.35908	0.205638	0.341059	-1.19056	21.5625	44.9045	9.64595	85.1772	58.4043	3.76897	-4.53358	-21.8504	-0.599581	3.56842	30.9856	-2.267	-2.89758	44.5959	15.7262
1426	-3.92528	-3.92377	23.695	-2.09011	-1.33469	4.66273	-2.09024	-1.33448	10.4832	-1.48484	-1.12189	13.6948	0.29902	-1.68937	10.4595	-0.193911	-3.1798	-16.5916	-5.4149	-0.651253	-0.621927	16.8972	-1.8092	42.8118	-3.88472	79.0159	59.2285	19.3005	-3.1899	-40.7091	-7.46731	0.148241	0.300066	-1.20714	21.5421	45.0025	9.75532	85.1342	58.4882	3.73027	-4.42096	-21.7874	-0.635195	3.61122	30.9796	-2.40251	-3.03944	44.5972	16.1769
1428	-3.89443	-3.96062	23.694	-2.08017	-1.35377	4.66242	-2.08031	-1.35355	10.4829	-1.47628	-1.13557	13.6945	0.303895	-1.67941	10.4786	-0.180335	-3.16396	-16.5564	-5.32001	-0.566358	-0.690954	16.8618	-1.67696	42.9557	-3.74643	78.9353	59.1909	19.273	-3.16142	-40.6287	-7.55206	0.118524	0.261747	-1.2222	21.6042	45.0904	9.94298	85.0822	58.5308	3.69431	-4.34046	-21.7358	-0.719845	3.70853	30.9741	-2.49738	-3.07017	44.6355	16.5127
1430	-3.86762	-4.00711	23.6856	-2.07287	-1.37672	4.65872	-2.07301	-1.37651	10.4792	-1.46945	-1.15233	13.6916	0.319355	-1.67436	10.5204	-0.149247	-3.16161	-16.4792	-5.20969	-0.467828	-0.808068	16.8472	-1.63963	43.1174	-3.6875	78.9386	59.1332	19.2456	-3.19232	-40.5578	-7.64555	0.0432451	0.211743	-1.26985	21.6981	45.1535	10.1262	84.9917	58.5749	3.6843	-4.23835	-21.6935	-0.767787	3.74772	31.0014	-2.54096	-3.09786	44.6955	16.6826
1432	-3.84913	-4.03466	23.6715	-2.06734	-1.39066	4.65248	-2.06748	-1.39045	10.4729	-1.46447	-1.16245	13.6869	0.341641	-1.67706	10.558	-0.109293	-3.17619	-16.4098	-5.1142	-0.404245	-0.924894	16.8088	-1.63593	43.27	-3.64318	78.9841	59.0349	19.2237	-3.22896	-40.5009	-7.70953	-0.0220837	0.162627	-1.32036	21.7711	45.2202	10.256	84.9286	58.54	3.68161	-4.20428	-21.6316	-0.804393	3.79262	31.0201	-2.58993	-3.1382	44.7572	16.7648
1434	-3.83849	-4.04331	23.6522	-2.06337	-1.39564	4.64402	-2.06352	-1.39543	10.4644	-1.46119	-1.16596	13.6805	0.364236	-1.6838	10.5883	-0.0706927	-3.19818	-16.354	-5.04097	-0.377379	-1.03154	16.7512	-1.64193	43.4146	-3.59819	79.0568	58.8946	19.202	-3.26004	-40.4514	-7.74288	-0.0688138	0.115135	-1.36666	21.8121	45.2916	10.33	84.895	58.4296	3.68202	-4.23781	-21.551	-0.830703	3.84495	31.0216	-2.65228	-3.18668	44.8072	16.7913
1436	-3.83089	-4.06117	23.6272	-2.06157	-1.4044	4.63287	-2.06172	-1.40419	10.4533	-1.4593	-1.17245	13.6721	0.365539	-1.67864	10.6323	-0.0650575	-3.18946	-16.2724	-4.99197	-0.349399	-1.13971	16.7267	-1.59378	43.5966	-3.51712	79.1428	58.701	19.1576	-3.30335	-40.3731	-7.77573	-0.1109	0.0550002	-1.40205	21.8366	45.3489	10.3882	84.8293	58.328	3.68697	-4.2536	-21.4883	-0.838383	3.86179	31.0087	-2.69819	-3.1843	44.8192	16.8126
1438	-3.82103	-4.0731	23.6098	-2.05827	-1.41073	4.62517	-2.05842	-1.41051	10.4456	-1.45643	-1.177	13.6663	0.362548	-1.66918	10.661	-0.0656954	-3.17111	-16.2192	-4.94333	-0.330778	-1.21305	16.7139	-1.58711	43.7339	-3.50566	79.1948	58.5591	19.1153	-3.3145	-40.3082	-7.80729	-0.141099	0.0303404	-1.46341	21.8852	45.3621	10.5335	84.7919	58.2608	3.68384	-4.2654	-21.4052	-0.825615	3.85783	30.9938	-2.75929	-3.22103	44.7992	16.842
1440	-3.80781	-4.07787	23.6003	-2.05289	-1.41417	4.62111	-2.05303	-1.41396	10.4415	-1.45219	-1.17927	13.6632	0.360583	-1.65564	10.6703	-0.0631864	-3.14582	-16.2021	-4.89609	-0.311657	-1.25167	16.7227	-1.6225	43.827	-3.56372	79.2037	58.4787	19.0665	-3.28703	-40.2545	-7.8409	-0.159773	0.0380455	-1.54881	21.938	45.3411	10.7397	84.7966	58.2313	3.67462	-4.27045	-21.3117	-0.793411	3.83339	30.9814	-2.82	-3.26949	44.7298	16.7977
1442	-3.79257	-4.0835	23.5849	-2.04666	-1.41824	4.61446	-2.0468	-1.41803	10.4349	-1.44727	-1.18197	13.6582	0.364044	-1.62974	10.6708	-0.045758	-3.10053	-16.2018	-4.88391	-0.241586	-1.2935	16.8179	-1.60497	43.9667	-3.59313	79.173	58.3874	18.9453	-3.23046	-40.1579	-7.88865	-0.174936	0.0143796	-1.61567	21.842	45.3602	10.7708	84.8617	58.217	3.68234	-4.25131	-21.2861	-0.745691	3.76461	30.9772	-2.76794	-3.0927	44.5253	16.2492
1444	-3.78013	-4.08114	23.5764	-2.04093	-1.41849	4.61087	-2.04108	-1.41828	10.4313	-1.44296	-1.18183	13.6556	0.380963	-1.61632	10.6654	-0.00954221	-3.08359	-16.2124	-4.86162	-0.183309	-1.32409	16.8868	-1.61698	44.0734	-3.58612	79.1886	58.3125	18.8474	-3.20758	-40.0764	-7.93014	-0.179522	0.00035984	-1.6658	21.8555	45.3873	10.8474	84.8704	58.1901	3.68427	-4.25286	-21.2708	-0.697234	3.76278	30.9549	-2.79627	-3.06826	44.313	15.8822
1446	-3.77296	-4.06569	23.5763	-2.03633	-1.41244	4.61102	-2.03647	-1.41223	10.4315	-1.43988	-1.17703	13.6557	0.409346	-1.62107	10.6585	0.0395052	-3.10441	-16.2257	-4.82925	-0.154384	-1.33947	16.9127	-1.65598	44.1316	-3.5331	79.2499	58.2599	18.7866	-3.22004	-40.0168	-7.95557	-0.169662	0.00413586	-1.70091	21.9902	45.4156	10.9763	84.8054	58.1383	3.685	-4.27687	-21.2551	-0.65682	3.82172	30.9197	-2.9066	-3.20632	44.1439	15.8018
1448	-3.77725	-4.01894	23.5812	-2.03376	-1.39158	4.61348	-2.03391	-1.39137	10.4339	-1.4392	-1.16127	13.6577	0.435857	-1.64678	10.6616	0.0763572	-3.1623	-16.2203	-4.83326	-0.175615	-1.32611	16.9362	-1.63434	44.1375	-3.4079	79.2591	58.2467	18.7268	-3.20611	-39.9532	-7.94013	-0.128397	0.0286024	-1.73047	22.0498	45.4401	10.9796	84.7044	58.0458	3.72938	-4.28092	-21.2505	-0.641845	3.80585	30.9202	-2.93463	-3.18167	44.1048	15.7655
1450	-3.7789	-3.98884	23.5779	-2.03158	-1.37832	4.61223	-2.03172	-1.37811	10.4327	-1.43834	-1.15122	13.6568	0.442757	-1.65573	10.6738	0.0852466	-3.18143	-16.1976	-4.83514	-0.167545	-1.338	16.9653	-1.6106	44.185	-3.30081	79.2872	58.1889	18.6577	-3.19518	-39.8947	-7.93367	-0.110727	0.0425393	-1.76177	22.0482	45.4716	10.9639	84.6644	57.9344	3.75908	-4.31022	-21.2353	-0.646749	3.74325	30.9279	-2.86798	-3.10444	44.0758	15.5361
1452	-3.77505	-3.98333	23.5683	-2.0293	-1.37637	4.60805	-2.02944	-1.37616	10.4285	-1.43674	-1.14965	13.6537	0.430498	-1.64234	10.6914	0.0693007	-3.15195	-16.1648	-4.82422	-0.119284	-1.37011	17.005	-1.5932	44.2709	-3.23665	79.3213	58.0901	18.5837	-3.1892	-39.8437	-7.94675	-0.126362	0.0464508	-1.79809	22.0093	45.5075	10.9667	84.6834	57.8216	3.76916	-4.35726	-21.2052	-0.664368	3.66846	30.9338	-2.74548	-3.01819	44.0256	15.1412
1454	-3.76871	-3.9883	23.5749	-2.02706	-1.37909	4.61105	-2.0272	-1.37888	10.4315	-1.43491	-1.15154	13.6559	0.41891	-1.62146	10.7017	0.0576088	-3.10925	-16.1457	-4.78821	-0.0637016	-1.34425	17.056	-1.5691	44.2786	-3.22204	79.25	58.0493	18.5409	-3.17573	-39.8042	-7.97164	-0.163949	0.0753389	-1.84655	22.0568	45.5285	11.066	84.6336	57.755	3.79652	-4.3476	-21.1606	-0.672447	3.72847	30.9255	-2.76887	-3.04438	43.9476	14.9741
1456	-3.75891	-3.98896	23.5805	-2.02288	-1.38028	4.61367	-2.02303	-1.38007	10.4341	-1.43173	-1.15217	13.6579	0.418348	-1.60548	10.6918	0.0632506	-3.08015	-16.1644	-4.76188	-0.022745	-1.31248	17.1449	-1.52585	44.2863	-3.23781	79.1257	58.0274	18.4949	-3.14867	-39.7669	-8.01112	-0.185246	0.113968	-1.88419	22.0387	45.5377	11.0915	84.6401	57.7176	3.8209	-4.33567	-21.1339	-0.663605	3.72706	30.9058	-2.77604	-3.01313	43.8368	14.8967
1458	-3.74664	-3.981	23.5819	-2.01678	-1.37797	4.61449	-2.01692	-1.37776	10.4349	-1.4273	-1.15008	13.6585	0.431388	-1.60055	10.6637	0.0882785	-3.07686	-16.2169	-4.75016	-0.00274255	-1.28604	17.2578	-1.47178	44.3021	-3.2651	78.9851	58.0179	18.4481	-3.11675	-39.7336	-8.05647	-0.181378	0.153502	-1.90557	21.9743	45.5384	11.0484	84.6921	57.7011	3.83816	-4.3343	-21.1315	-0.644498	3.65489	30.8808	-2.74464	-2.91684	43.7067	14.8561
1460	-3.73632	-3.96431	23.5812	-2.01067	-1.37169	4.61447	-2.01081	-1.37148	10.4349	-1.4231	-1.14503	13.6585	0.456075	-1.61671	10.6369	0.125261	-3.11673	-16.2669	-4.73838	-0.00331028	-1.26111	17.3111	-1.45257	44.2856	-3.24756	78.9315	58.0244	18.446	-3.12279	-39.724	-8.07069	-0.155315	0.169601	-1.91033	22.0987	45.5404	11.1416	84.6262	57.6882	3.84451	-4.34933	-21.1449	-0.653535	3.65981	30.8736	-2.72197	-2.88653	43.6108	14.722
1462	-3.72678	-3.94575	23.5795	-2.00472	-1.36453	4.61397	-2.00486	-1.36432	10.4344	-1.41907	-1.13932	13.6582	0.479169	-1.64107	10.6268	0.156206	-3.1707	-16.2859	-4.72795	-0.00370194	-1.26304	17.3527	-1.45827	44.2922	-3.22362	78.9185	58.0203	18.44	-3.14274	-39.709	-8.07524	-0.135341	0.179699	-1.91545	22.2029	45.5486	11.1894	84.561	57.6611	3.86478	-4.36344	-21.1664	-0.667	3.68638	30.8781	-2.71127	-2.86962	43.5636	14.6011
1464	-3.71791	-3.9296	23.5766	-1.99928	-1.35837	4.61289	-1.99942	-1.35816	10.4333	-1.41536	-1.13439	13.6574	0.494559	-1.66484	10.6366	0.173966	-3.22027	-16.2678	-4.71515	0.00246945	-1.29392	17.3831	-1.48515	44.3338	-3.19885	78.9408	57.9942	18.4234	-3.1696	-39.6852	-8.07708	-0.131446	0.185418	-1.92579	22.2423	45.57	11.1649	84.5224	57.611	3.89813	-4.37513	-21.1868	-0.680629	3.7206	30.8908	-2.71404	-2.86249	43.5641	14.5316
1466	-3.70898	-3.92695	23.5697	-1.99508	-1.35813	4.60998	-1.99522	-1.35792	10.4304	-1.41222	-1.13397	13.6552	0.490044	-1.66465	10.6622	0.166511	-3.21796	-16.2202	-4.68322	0.0217443	-1.34028	17.3636	-1.52409	44.409	-3.15913	79.0181	57.9234	18.4132	-3.19824	-39.666	-8.08886	-0.156838	0.176503	-1.94072	22.2165	45.6306	11.1122	84.5128	57.5153	3.91673	-4.39839	-21.1772	-0.696046	3.7418	30.9009	-2.72468	-2.88612	43.5889	14.5657
1468	-3.7042	-3.92229	23.565	-1.99251	-1.3566	4.60797	-1.99265	-1.3564	10.4284	-1.41039	-1.13268	13.6537	0.488431	-1.6591	10.688	0.166613	-3.20721	-16.1723	-4.65778	0.0273646	-1.37435	17.3336	-1.56554	44.4774	-3.13277	79.0897	57.8561	18.4205	-3.20944	-39.6557	-8.08956	-0.174479	0.16931	-1.96965	22.2076	45.6778	11.098	84.5115	57.4389	3.92668	-4.41151	-21.1695	-0.718056	3.77352	30.9102	-2.74964	-2.93464	43.6157	14.6994
1470	-3.70417	-3.91444	23.5628	-1.99173	-1.3532	4.60705	-1.99187	-1.35299	10.4275	-1.41	-1.13009	13.6531	0.494974	-1.6542	10.7058	0.180968	-3.20116	-16.1395	-4.6405	0.0162025	-1.39167	17.3059	-1.60772	44.5255	-3.13355	79.1386	57.8074	18.4404	-3.20533	-39.6554	-8.08133	-0.179989	0.168515	-2.00498	22.2218	45.6982	11.1196	84.5193	57.4025	3.92498	-4.41202	-21.169	-0.743469	3.8211	30.9181	-2.7978	-3.00358	43.6432	14.9525
1472	-3.70779	-3.9142	23.5586	-1.99326	-1.35278	4.60517	-1.9934	-1.35258	10.4256	-1.41116	-1.12988	13.6516	0.509025	-1.65603	10.6996	0.205405	-3.21054	-16.1512	-4.61033	0.00363496	-1.4062	17.2947	-1.6643	44.5411	-3.19614	79.1629	57.7901	18.4366	-3.21692	-39.6636	-8.09393	-0.19529	0.17929	-2.00424	22.1873	45.6903	11.0794	84.567	57.4261	3.89217	-4.41113	-21.1658	-0.754024	3.89499	30.9212	-2.91419	-3.08918	43.697	15.4585
1474	-3.71039	-3.91226	23.5548	-1.99418	-1.35172	4.60345	-1.99432	-1.35151	10.4239	-1.41191	-1.12914	13.6504	0.522905	-1.67096	10.6847	0.223679	-3.2435	-16.179	-4.59217	-0.0198665	-1.4177	17.2885	-1.67906	44.554	-3.25032	79.1577	57.7863	18.4416	-3.22352	-39.6762	-8.10583	-0.201049	0.180039	-2.00037	22.1876	45.6709	11.0802	84.5971	57.4774	3.87118	-4.40558	-21.1667	-0.762709	3.92441	30.9345	-2.98024	-3.13141	43.7497	15.7868
1476	-3.71005	-3.90713	23.5517	-1.99351	-1.34954	4.60214	-1.99365	-1.34933	10.4226	-1.41154	-1.12748	13.6494	0.534949	-1.69661	10.6726	0.234074	-3.29504	-16.2014	-4.58903	-0.0491876	-1.42543	17.2871	-1.64874	44.5687	-3.27181	79.1387	57.7882	18.4515	-3.22811	-39.6865	-8.11433	-0.1958	0.169613	-2.00284	22.2231	45.6493	11.1261	84.6034	57.5354	3.87007	-4.39556	-21.172	-0.770895	3.90358	30.9573	-2.98077	-3.12657	43.795	15.874
1478	-3.7042	-3.90047	23.5489	-1.9903	-1.34723	4.60101	-1.99044	-1.34702	10.4214	-1.40927	-1.12556	13.6486	0.546937	-1.71726	10.6946	0.247367	-3.33748	-16.1605	-4.59112	-0.0561283	-1.42635	17.3008	-1.61149	44.5737	-3.22689	79.1781	57.7835	18.4195	-3.26468	-39.6725	-8.12694	-0.189697	0.162655	-2.0249	22.2174	45.6426	11.1413	84.6226	57.5527	3.87744	-4.38125	-21.1789	-0.772315	3.88065	30.9732	-2.973	-3.12542	43.8367	15.8949
1480	-3.69615	-3.89695	23.5498	-1.98646	-1.34645	4.60152	-1.9866	-1.34625	10.422	-1.40644	-1.12476	13.6489	0.558194	-1.7304	10.7378	0.263125	-3.36599	-16.0803	-4.58955	-0.0570858	-1.4128	17.3122	-1.59597	44.5751	-3.18648	79.2189	57.7647	18.3792	-3.28767	-39.6451	-8.14237	-0.188231	0.170546	-2.03101	22.204	45.6489	11.137	84.6113	57.529	3.89814	-4.37552	-21.1709	-0.773468	3.85846	30.9754	-2.96074	-3.10572	43.8528	15.8773
1482	-3.6859	-3.89621	23.5556	-1.98196	-1.34707	4.60423	-1.9821	-1.34686	10.4247	-1.40305	-1.12494	13.651	0.567525	-1.73731	10.7865	0.278236	-3.38241	-15.99	-4.58541	-0.0548106	-1.38307	17.3228	-1.6002	44.5721	-3.16023	79.2483	57.744	18.3316	-3.28644	-39.611	-8.15992	-0.191051	0.195106	-2.02139	22.1925	45.6623	11.1237	84.5775	57.4767	3.92484	-4.38217	-21.1475	-0.776565	3.83272	30.9687	-2.93957	-3.06124	43.8488	15.8313
1484	-3.66925	-3.89271	23.5687	-1.97445	-1.34703	4.61033	-1.97459	-1.34683	10.4308	-1.39745	-1.12445	13.6556	0.568215	-1.74754	10.7847	0.275041	-3.40119	-15.9932	-4.59312	-0.0468886	-1.33522	17.3523	-1.57927	44.5583	-3.11125	79.2759	57.7782	18.2424	-3.2623	-39.5881	-8.17819	-0.190812	0.233019	-2.03546	22.1963	45.6576	11.1478	84.6001	57.4495	3.92512	-4.40703	-21.1223	-0.785295	3.76396	30.9828	-2.86649	-2.96928	43.8704	15.7206
1486	-3.65443	-3.88326	23.5805	-1.96717	-1.34423	4.61582	-1.96731	-1.34403	10.4363	-1.39218	-1.12191	13.6597	0.579212	-1.7618	10.777	0.28858	-3.43169	-16.0075	-4.61218	-0.03433	-1.29254	17.413	-1.55256	44.5263	-3.08193	79.2279	57.8461	18.194	-3.21795	-39.5791	-8.19196	-0.181351	0.261628	-2.03809	22.2122	45.6603	11.1521	84.6049	57.4413	3.91629	-4.41555	-21.1069	-0.790712	3.74547	30.996	-2.84063	-2.92725	43.8884	15.6744
1488	-3.64348	-3.86858	23.5891	-1.96105	-1.3388	4.61988	-1.96119	-1.3386	10.4403	-1.38794	-1.11748	13.6628	0.601739	-1.77978	10.7739	0.321457	-3.47387	-16.0137	-4.63883	-0.0226265	-1.26159	17.492	-1.52856	44.4829	-3.07823	79.119	57.931	18.1921	-3.16349	-39.5796	-8.19971	-0.163431	0.275116	-2.02339	22.2422	45.6728	11.1356	84.5853	57.4501	3.90201	-4.41345	-21.1021	-0.791344	3.77553	31.0032	-2.86362	-2.93867	43.8927	15.6886
1490	-3.63604	-3.85422	23.5973	-1.95649	-1.33318	4.62372	-1.95663	-1.33298	10.4442	-1.38487	-1.11299	13.6657	0.62216	-1.79908	10.7767	0.350116	-3.51752	-16.0086	-4.6608	-0.0346065	-1.24239	17.5257	-1.52816	44.4599	-3.09026	79.0773	57.9914	18.1787	-3.12911	-39.5652	-8.20112	-0.145225	0.27443	-1.99407	22.2981	45.6806	11.1469	84.5866	57.4737	3.87929	-4.46844	-21.0949	-0.788872	3.74813	31.0024	-2.8404	-2.91513	43.8643	15.6078
1492	-3.6323	-3.84757	23.5994	-1.95424	-1.33062	4.62477	-1.95438	-1.33042	10.4452	-1.38334	-1.11094	13.6665	0.641898	-1.81373	10.79	0.379824	-3.55243	-15.9843	-4.65963	-0.0456466	-1.23779	17.5255	-1.5307	44.4657	-3.08189	79.0936	57.9889	18.1573	-3.13764	-39.5452	-8.19769	-0.139312	0.269075	-1.98464	22.3494	45.6921	11.1726	84.5625	57.4718	3.87358	-4.49176	-21.0915	-0.792117	3.7447	31.002	-2.82321	-2.90377	43.8349	15.5404
1494	-3.63159	-3.84926	23.5947	-1.95406	-1.33147	4.62268	-1.95419	-1.33127	10.4431	-1.38314	-1.11157	13.6649	0.659219	-1.82336	10.8137	0.407605	-3.57721	-15.9407	-4.63621	-0.0499319	-1.24863	17.4991	-1.53437	44.497	-3.05333	79.1603	57.9259	18.1336	-3.18734	-39.5262	-8.19256	-0.145093	0.25817	-1.9956	22.3848	45.7083	11.2067	84.5177	57.4409	3.88796	-4.47791	-21.0905	-0.799978	3.77127	31.0027	-2.82019	-2.90892	43.8153	15.5031
1496	-3.63131	-3.85438	23.5846	-1.95435	-1.33382	4.61815	-1.95448	-1.33362	10.4386	-1.38321	-1.11336	13.6615	0.667419	-1.83258	10.8458	0.419328	-3.59729	-15.8811	-4.61379	-0.0435686	-1.27895	17.4729	-1.5522	44.5287	-3.0442	79.2425	57.8543	18.1375	-3.24728	-39.5287	-8.19902	-0.147088	0.224846	-1.98865	22.3912	45.7284	11.2307	84.5117	57.4089	3.91109	-4.48976	-21.0827	-0.797603	3.78039	30.9966	-2.82191	-2.90923	43.8159	15.4651
1498	-3.63147	-3.8554	23.5765	-1.95446	-1.33432	4.61453	-1.95459	-1.33412	10.435	-1.38325	-1.11375	13.6588	0.673372	-1.84492	10.8632	0.425259	-3.6221	-15.8487	-4.59407	-0.0526559	-1.30061	17.446	-1.56563	44.5605	-3.04271	79.321	57.7815	18.1409	-3.29846	-39.5376	-8.19491	-0.141212	0.196601	-1.99855	22.3761	45.7432	11.2617	84.5261	57.3764	3.92528	-4.50096	-21.066	-0.797636	3.79712	30.9969	-2.83297	-2.92417	43.8357	15.4574
1500	-3.63276	-3.85268	23.5705	-1.95472	-1.33306	4.61188	-1.95485	-1.33286	10.4323	-1.38351	-1.11283	13.6568	0.679119	-1.85934	10.8652	0.429516	-3.65061	-15.845	-4.57715	-0.076988	-1.31342	17.4177	-1.57988	44.592	-3.056	79.3871	57.7126	18.1471	-3.33436	-39.5504	-8.1795	-0.129364	0.176519	-2.02514	22.3464	45.7477	11.2996	84.5512	57.3523	3.92899	-4.50377	-21.0449	-0.800043	3.82519	31.0031	-2.85606	-2.9541	43.8652	15.4934
1502	-3.63795	-3.85713	23.5599	-1.95732	-1.3346	4.60707	-1.95746	-1.33439	10.4275	-1.38536	-1.11415	13.6532	0.686984	-1.86703	10.8723	0.440621	-3.66787	-15.8319	-4.55743	-0.0855124	-1.34707	17.386	-1.63819	44.6268	-3.12405	79.4277	57.6543	18.1965	-3.34932	-39.5705	-8.17335	-0.126407	0.151469	-2.03956	22.3263	45.732	11.335	84.5619	57.3677	3.93556	-4.48426	-21.0408	-0.791559	3.86166	31.0004	-2.8989	-2.98078	43.8607	15.5875
1504	-3.64809	-3.86094	23.5437	-1.962	-1.33543	4.59973	-1.96213	-1.33522	10.4202	-1.38879	-1.11507	13.6477	0.691226	-1.87267	10.887	0.446274	-3.67983	-15.8045	-4.53912	-0.110886	-1.38411	17.3312	-1.69374	44.6616	-3.19717	79.4913	57.5827	18.2537	-3.38256	-39.5954	-8.15603	-0.123113	0.115593	-2.03579	22.2866	45.7094	11.338	84.5594	57.3969	3.94874	-4.4614	-21.0443	-0.789534	3.89903	30.9928	-2.95529	-3.02935	43.874	15.7928
1506	-3.6618	-3.86137	23.5236	-1.96787	-1.33447	4.5906	-1.96801	-1.33427	10.411	-1.39322	-1.11473	13.6408	0.692954	-1.87808	10.9087	0.447682	-3.69027	-15.7642	-4.52375	-0.155306	-1.41849	17.2563	-1.73012	44.6908	-3.24807	79.5846	57.5005	18.3027	-3.44017	-39.6205	-8.1258	-0.115569	0.0721434	-2.02273	22.2356	45.6843	11.322	84.5482	57.4241	3.96931	-4.44342	-21.0506	-0.797155	3.92243	30.9855	-3.00913	-3.0889	43.9207	16.0887
1508	-3.67256	-3.85299	23.507	-1.97164	-1.32993	4.58317	-1.97178	-1.32972	10.4036	-1.39629	-1.11157	13.6353	0.703388	-1.88771	10.9276	0.462934	-3.71208	-15.7294	-4.51449	-0.200232	-1.44133	17.192	-1.72181	44.6939	-3.21084	79.6864	57.442	18.3117	-3.50751	-39.628	-8.0912	-0.0929215	0.039491	-2.04919	22.2421	45.661	11.3848	84.5483	57.4073	3.99471	-4.44912	-21.047	-0.810465	3.87554	30.9988	-2.99989	-3.09026	44.0207	16.3496
1510	-3.68054	-3.84636	23.4944	-1.9744	-1.32638	4.57751	-1.97454	-1.32618	10.3979	-1.39855	-1.1091	13.631	0.710081	-1.89398	10.9546	0.473097	-3.7262	-15.6793	-4.50449	-0.237513	-1.45414	17.1304	-1.7064	44.6914	-3.15482	79.7967	57.3912	18.3051	-3.57604	-39.6349	-8.06858	-0.078138	0.0233761	-2.07443	22.2104	45.639	11.408	84.5521	57.3861	4.02466	-4.44026	-21.0408	-0.831191	3.82344	31.0174	-2.97147	-3.08217	44.1221	16.5594
1512	-3.68505	-3.8438	23.4863	-1.97606	-1.3249	4.57386	-1.9762	-1.3247	10.3943	-1.39987	-1.1081	13.6283	0.711855	-1.89642	10.9883	0.476198	-3.73127	-15.6167	-4.49326	-0.263379	-1.45668	17.0783	-1.69963	44.6869	-3.10657	79.9092	57.3501	18.2819	-3.63737	-39.6418	-8.05941	-0.0751073	0.0250729	-2.08915	22.1335	45.6167	11.3767	84.5571	57.3711	4.05165	-4.41565	-21.0328	-0.854192	3.78707	31.0334	-2.94371	-3.07827	44.2013	16.7088
1514	-3.68387	-3.84586	23.4834	-1.97573	-1.32594	4.5726	-1.97586	-1.32573	10.393	-1.39955	-1.10886	13.6274	0.713818	-1.89903	11.0148	0.479373	-3.73674	-15.5675	-4.48196	-0.273276	-1.44909	17.0625	-1.73919	44.6784	-3.1145	80.0177	57.3344	18.2127	-3.67342	-39.6363	-8.05132	-0.0796917	0.042557	-2.09473	22.0611	45.5839	11.3353	84.5662	57.3697	4.04578	-4.40751	-21.0201	-0.8569	3.79876	31.0266	-2.9701	-3.10028	44.2132	16.8201
1516	-3.68132	-3.84061	23.4837	-1.97411	-1.32389	4.57277	-1.97425	-1.32369	10.3932	-1.39847	-1.10723	13.6275	0.724085	-1.90857	11.0281	0.494231	-3.7583	-15.543	-4.49148	-0.277237	-1.42622	17.089	-1.73412	44.6466	-3.10802	80.0408	57.3558	18.1408	-3.675	-39.627	-8.04655	-0.0734574	0.0630091	-2.07791	22.0546	45.5626	11.3169	84.5384	57.3656	4.02753	-4.4082	-21.0073	-0.857377	3.76984	31.022	-2.94389	-3.08325	44.2096	16.7604
1518	-3.67884	-3.82527	23.4869	-1.97159	-1.31741	4.57437	-1.97172	-1.3172	10.3948	-1.39697	-1.10223	13.6287	0.744748	-1.92707	11.0279	0.523672	-3.80057	-15.5437	-4.52313	-0.284139	-1.38694	17.1516	-1.67622	44.588	-3.07811	79.9698	57.4143	18.0783	-3.64471	-39.6144	-8.04128	-0.0514707	0.0838595	-2.04573	22.1106	45.5495	11.3209	84.4734	57.3636	4.00793	-4.41041	-20.9981	-0.858855	3.70398	31.0253	-2.8604	-3.01791	44.1957	16.5263
1520	-3.67725	-3.79985	23.498	-1.96855	-1.30637	4.57949	-1.96868	-1.30617	10.3999	-1.39536	-1.09378	13.6326	0.777258	-1.95727	11.0172	0.569234	-3.86905	-15.564	-4.5638	-0.323275	-1.32544	17.2239	-1.612	44.5001	-3.05333	79.8351	57.51	18.0289	-3.59709	-39.5922	-8.01947	-0.0110904	0.114496	-2.04092	22.1405	45.5016	11.3013	84.4127	57.4123	4.01466	-4.38114	-21.0058	-0.860843	3.70034	31.0424	-2.79072	-2.91311	44.1472	16.1953
1522	-3.67933	-3.77433	23.5003	-1.96703	-1.29501	4.58067	-1.96717	-1.29481	10.4011	-1.3949	-1.08519	13.6336	0.805525	-1.98302	11.0233	0.6095	-3.92765	-15.5532	-4.59302	-0.353842	-1.28343	17.2691	-1.59699	44.4314	-3.04373	79.7597	57.5539	17.9965	-3.57489	-39.5666	-7.99113	0.0249435	0.119147	-2.03934	22.1865	45.4882	11.2922	84.3493	57.4066	4.02299	-4.38364	-21.0058	-0.847356	3.74607	31.0293	-2.80494	-2.89415	44.0569	16.0235
1524	-3.68382	-3.75454	23.4918	-1.96704	-1.28602	4.57697	-1.96717	-1.28582	10.3974	-1.39543	-1.07847	13.6308	0.822306	-1.99946	11.0518	0.633659	-3.9644	-15.5005	-4.6063	-0.364867	-1.26952	17.2819	-1.63054	44.3953	-3.04303	79.7661	57.5343	17.9775	-3.58448	-39.5381	-7.96352	0.0481792	0.0983905	-2.03445	22.2382	45.5109	11.2891	84.2825	57.3412	4.03198	-4.4159	-20.9976	-0.821117	3.8125	30.9872	-2.8819	-2.9554	43.9416	16.016
1526	-3.68224	-3.75625	23.4789	-1.96642	-1.28703	4.57126	-1.96656	-1.28683	10.3917	-1.39489	-1.07921	13.6265	0.813193	-2.00166	11.105	0.617839	-3.96425	-15.4013	-4.60651	-0.344692	-1.27877	17.287	-1.64287	44.3963	-3.00584	79.8149	57.4916	17.9492	-3.60904	-39.4991	-7.9609	0.045497	0.0875453	-2.01468	22.2172	45.5095	11.2392	84.2103	57.2968	4.06277	-4.40825	-21.005	-0.809236	3.77748	30.9633	-2.85276	-2.94195	43.8777	15.9189
1528	-3.68074	-3.74904	23.4751	-1.96505	-1.28406	4.56963	-1.96518	-1.28386	10.3901	-1.39404	-1.07691	13.6253	0.804734	-2.01002	11.1217	0.599497	-3.97569	-15.37	-4.61541	-0.348568	-1.27775	17.2691	-1.67175	44.4017	-2.98312	79.8642	57.4633	17.9378	-3.61346	-39.4722	-7.94707	0.0500016	0.0961564	-2.01331	22.2125	45.502	11.2067	84.1334	57.2565	4.08545	-4.38828	-21.0087	-0.803962	3.74643	30.9578	-2.79694	-2.89562	43.8264	15.7063
1530	-3.68007	-3.73125	23.4801	-1.9631	-1.27632	4.572	-1.96323	-1.27612	10.3924	-1.39304	-1.071	13.6272	0.80142	-2.02499	11.1024	0.586564	-4.00142	-15.4054	-4.6342	-0.376877	-1.26394	17.2374	-1.71221	44.404	-2.98117	79.8988	57.4552	17.9463	-3.59633	-39.4612	-7.92123	0.0630967	0.118391	-2.02946	22.2327	45.4927	11.1996	84.0599	57.2233	4.09726	-4.36692	-21.0044	-0.802103	3.74146	30.9651	-2.74226	-2.83759	43.7791	15.4199
1532	-3.67742	-3.72599	23.479	-1.96143	-1.27429	4.57157	-1.96156	-1.27409	10.392	-1.39191	-1.06938	13.6268	0.79496	-2.02889	11.1138	0.573576	-4.00566	-15.384	-4.64666	-0.374028	-1.26096	17.2421	-1.71415	44.4064	-2.97674	79.9109	57.4463	17.9643	-3.5928	-39.4597	-7.91452	0.0579552	0.116514	-2.02302	22.2313	45.4888	11.1891	84.0196	57.2158	4.11734	-4.37353	-20.9897	-0.794191	3.76241	30.9551	-2.74549	-2.83363	43.7305	15.2974
1534	-3.67758	-3.72598	23.4706	-1.96144	-1.27434	4.56786	-1.96157	-1.27414	10.3883	-1.39191	-1.06944	13.6241	0.786919	-2.01971	11.1331	0.563521	-3.98558	-15.348	-4.64241	-0.3645	-1.27652	17.2375	-1.70882	44.4121	-2.98304	79.8914	57.43	17.9877	-3.58486	-39.4559	-7.91563	0.0398344	0.102033	-2.03141	22.2111	45.482	11.1861	84.0095	57.2177	4.13041	-4.36194	-20.9759	-0.790403	3.77141	30.9425	-2.74622	-2.83562	43.6941	15.2114
1536	-3.68135	-3.72805	23.4558	-1.96318	-1.27502	4.56122	-1.96331	-1.27482	10.3817	-1.39315	-1.07006	13.6191	0.778516	-2.00218	11.1548	0.556423	-3.95024	-15.3079	-4.62417	-0.353496	-1.3106	17.2199	-1.70731	44.4217	-3.00048	79.8508	57.4073	18.0127	-3.57318	-39.4481	-7.92019	0.0151324	0.0767742	-2.05457	22.1858	45.4732	11.1947	84.0167	57.2223	4.13708	-4.3312	-20.9659	-0.791501	3.76076	30.932	-2.73059	-2.82922	43.6715	15.1338
1538	-3.68769	-3.72527	23.439	-1.96556	-1.27335	4.55369	-1.96569	-1.27314	10.3741	-1.39501	-1.06898	13.6134	0.774183	-1.99796	11.1736	0.550941	-3.9407	-15.2728	-4.61242	-0.34042	-1.35902	17.2167	-1.73384	44.4368	-3.02903	79.8372	57.3893	18.0342	-3.57218	-39.4439	-7.91966	0.00490187	0.0356663	-2.05853	22.2213	45.475	11.2297	83.9844	57.2189	4.15428	-4.32104	-20.9608	-0.791908	3.73599	30.9314	-2.69388	-2.79425	43.6615	15.0527
1540	-3.69409	-3.7127	23.4313	-1.9671	-1.26732	4.55031	-1.96723	-1.26711	10.3707	-1.39651	-1.06456	13.6109	0.770814	-2.00727	11.1759	0.540968	-3.95609	-15.2684	-4.62271	-0.347775	-1.37746	17.2102	-1.73808	44.4381	-3.012	79.8644	57.3833	18.0269	-3.58822	-39.4318	-7.90862	0.0152461	0.0168771	-2.05746	22.2373	45.4723	11.2481	83.9685	57.2137	4.16805	-4.3195	-20.9529	-0.790412	3.71831	30.9273	-2.67023	-2.76753	43.6334	14.9737
1542	-3.69815	-3.69481	23.434	-1.96718	-1.25909	4.55156	-1.96731	-1.25889	10.372	-1.39707	-1.05842	13.6119	0.766323	-2.02641	11.1603	0.524269	-3.98882	-15.2968	-4.64857	-0.370297	-1.3621	17.1998	-1.71582	44.4259	-2.95177	79.9201	57.3874	17.9946	-3.61632	-39.4125	-7.89277	0.0384931	0.0258905	-2.05885	22.2194	45.4629	11.2475	83.9786	57.2083	4.17622	-4.3204	-20.9392	-0.785276	3.71658	30.9187	-2.66608	-2.75765	43.5855	14.8884
1544	-3.69237	-3.69625	23.4394	-1.96483	-1.26023	4.55405	-1.96496	-1.26003	10.3745	-1.39525	-1.05912	13.6138	0.752574	-2.03747	11.1333	0.493915	-4.00307	-15.3463	-4.64323	-0.362264	-1.34225	17.1991	-1.6942	44.4198	-2.9106	79.9354	57.3872	17.9779	-3.63035	-39.4002	-7.90264	0.0324385	0.0505497	-2.08927	22.1788	45.4476	11.262	84.0059	57.2029	4.18481	-4.30068	-20.9143	-0.769556	3.74367	30.9153	-2.67194	-2.76351	43.5402	14.7518
1546	-3.68673	-3.70245	23.4438	-1.963	-1.26344	4.556	-1.96313	-1.26324	10.3764	-1.39369	-1.06141	13.6152	0.748358	-2.04536	11.1235	0.482651	-4.01557	-15.3641	-4.63737	-0.34969	-1.32937	17.201	-1.69901	44.4281	-2.90935	79.94	57.3732	17.9749	-3.6288	-39.3913	-7.91926	0.0293577	0.0537164	-2.09223	22.1575	45.4607	11.2802	84.0336	57.1953	4.17829	-4.30662	-20.886	-0.761144	3.78087	30.9125	-2.68565	-2.77717	43.5036	14.6522
1548	-3.68358	-3.70792	23.4458	-1.96216	-1.26611	4.5569	-1.96229	-1.26591	10.3773	-1.39291	-1.06335	13.6159	0.757757	-2.05193	11.1306	0.497062	-4.03141	-15.3511	-4.63521	-0.337261	-1.32815	17.2082	-1.72836	44.4449	-2.94269	79.9302	57.3574	17.9845	-3.61135	-39.3876	-7.93529	0.0330521	0.0335517	-2.06661	22.1718	45.4954	11.3022	84.0495	57.1936	4.15615	-4.33655	-20.8608	-0.760401	3.82749	30.9128	-2.70827	-2.79687	43.4788	14.6043
1550	-3.68226	-3.70337	23.4456	-1.96115	-1.26425	4.55687	-1.96128	-1.26405	10.3773	-1.39226	-1.0619	13.6159	0.780544	-2.06206	11.1238	0.533731	-4.05944	-15.3643	-4.62414	-0.315653	-1.34464	17.245	-1.74373	44.434	-2.96031	79.8579	57.403	17.9991	-3.57786	-39.4004	-7.93925	0.0281695	0.021649	-2.06811	22.2483	45.4871	11.343	84.019	57.2362	4.12974	-4.33313	-20.8568	-0.749137	3.90729	30.9323	-2.75395	-2.82765	43.472	14.59
1552	-3.68553	-3.68806	23.447	-1.96112	-1.25724	4.55753	-1.96125	-1.25704	10.378	-1.39266	-1.05666	13.6164	0.801935	-2.07529	11.1002	0.566038	-4.09256	-15.4087	-4.63559	-0.33521	-1.34478	17.2474	-1.75779	44.4138	-2.96631	79.8282	57.4507	18.0111	-3.55659	-39.4063	-7.9238	0.038773	0.0229151	-2.04499	22.3167	45.4757	11.3449	83.9947	57.2708	4.10782	-4.35506	-20.8635	-0.745318	3.95709	30.9451	-2.77674	-2.84613	43.4497	14.5457
1554	-3.69167	-3.66772	23.4495	-1.96188	-1.24775	4.55872	-1.96201	-1.24755	10.3792	-1.39379	-1.0496	13.6173	0.814885	-2.08801	11.0706	0.583118	-4.12118	-15.4638	-4.66527	-0.387014	-1.32974	17.2157	-1.77326	44.3947	-2.96236	79.8555	57.4826	18.0162	-3.55618	-39.3999	-7.89694	0.0598541	0.0338991	-2.0033	22.3581	45.4691	11.3122	83.991	57.2889	4.09338	-4.39894	-20.8736	-0.748321	3.97125	30.9484	-2.77411	-2.85112	43.4127	14.4667
1556	-3.6904	-3.66838	23.448	-1.96138	-1.24818	4.55809	-1.9615	-1.24798	10.3785	-1.39338	-1.04989	13.6169	0.805744	-2.08509	11.0854	0.568298	-4.11195	-15.4361	-4.66335	-0.382936	-1.34105	17.2172	-1.79499	44.4071	-2.96115	79.8926	57.4794	18.0065	-3.58426	-39.3818	-7.90207	0.0454276	0.0331664	-2.01456	22.364	45.4633	11.318	84.0185	57.3099	4.08714	-4.39566	-20.868	-0.738089	3.9923	30.9559	-2.78399	-2.86313	43.3977	14.3967
1558	-3.69024	-3.6708	23.4457	-1.96152	-1.24927	4.55704	-1.96165	-1.24907	10.3775	-1.39343	-1.05072	13.6161	0.793766	-2.07676	11.1244	0.551395	-4.09164	-15.3634	-4.65907	-0.366239	-1.35265	17.2113	-1.8105	44.4224	-2.93783	79.9474	57.4613	17.9871	-3.61245	-39.3649	-7.90514	0.0342465	0.0152271	-2.03907	22.3742	45.477	11.3566	84.034	57.3056	4.08667	-4.38839	-20.8478	-0.73088	3.99902	30.9606	-2.78829	-2.8718	43.394	14.3721
1560	-3.69206	-3.67143	23.4434	-1.96236	-1.24939	4.55598	-1.96249	-1.24919	10.3764	-1.39404	-1.05086	13.6153	0.784494	-2.0653	11.1741	0.541024	-4.0668	-15.271	-4.66042	-0.346844	-1.35735	17.1992	-1.82562	44.4285	-2.90576	80.0082	57.4438	17.9628	-3.62873	-39.3532	-7.90279	0.0310075	-0.0152292	-2.0613	22.3828	45.5077	11.402	84.0387	57.282	4.08879	-4.38871	-20.8175	-0.730339	3.99394	30.962	-2.7819	-2.86835	43.388	14.3731
1562	-3.69204	-3.67473	23.4412	-1.96265	-1.25085	4.55501	-1.96278	-1.25065	10.3754	-1.39417	-1.05197	13.6145	0.780384	-2.04825	11.1975	0.541535	-4.03415	-15.2277	-4.67557	-0.32672	-1.35145	17.2187	-1.88573	44.4043	-2.94861	80.0348	57.4687	17.9486	-3.61247	-39.3496	-7.914	0.0164121	-0.035638	-2.04656	22.3059	45.5318	11.3268	84.0915	57.2844	4.08455	-4.41175	-20.7948	-0.740268	4.00117	30.966	-2.75262	-2.82107	43.3355	14.275
1564	-3.69024	-3.66659	23.4456	-1.96112	-1.24744	4.55703	-1.96125	-1.24723	10.3775	-1.39323	-1.04932	13.6161	0.785497	-2.04409	11.1941	0.552436	-4.02881	-15.2343	-4.69876	-0.334508	-1.31743	17.2481	-1.90527	44.3582	-2.98379	80.0073	57.5229	17.9385	-3.59217	-39.3551	-7.9129	0.0201468	-0.0224736	-2.04302	22.305	45.5151	11.3136	84.1152	57.3203	4.07073	-4.41682	-20.7829	-0.735895	4.02073	30.9608	-2.7403	-2.77578	43.2393	14.1416
1566	-3.68668	-3.64755	23.4555	-1.95782	-1.23938	4.56162	-1.95794	-1.23918	10.3821	-1.39125	-1.04309	13.6195	0.798263	-2.05417	11.1747	0.570647	-4.05253	-15.2706	-4.72706	-0.365241	-1.26328	17.2846	-1.88556	44.3022	-3.00197	79.9345	57.5953	17.9307	-3.57103	-39.3635	-7.89945	0.0434736	0.0145718	-2.05571	22.3912	45.4699	11.3801	84.1023	57.3775	4.05169	-4.40438	-20.7787	-0.714493	4.04905	30.9455	-2.74982	-2.74555	43.109	13.9891
1568	-3.68219	-3.63241	23.4603	-1.95445	-1.23316	4.56392	-1.95457	-1.23296	10.3844	-1.3891	-1.03823	13.6213	0.809632	-2.06702	11.1878	0.586142	-4.08054	-15.2464	-4.75627	-0.369995	-1.24042	17.3428	-1.92263	44.279	-3.05525	79.8701	57.6487	17.9235	-3.53049	-39.3479	-7.89662	0.066618	0.00683206	-2.06105	22.4631	45.4843	11.4367	84.0934	57.3949	4.04753	-4.41809	-20.7616	-0.687073	4.07268	30.9253	-2.76972	-2.74537	42.9805	13.843
1570	-3.67482	-3.62611	23.4652	-1.95066	-1.23108	4.56621	-1.95079	-1.23088	10.3866	-1.3864	-1.03644	13.623	0.811204	-2.07007	11.2198	0.588671	-4.08659	-15.187	-4.77417	-0.358687	-1.22316	17.3673	-1.93055	44.2556	-3.03655	79.8453	57.7031	17.9099	-3.50219	-39.3217	-7.90437	0.0728923	-0.00657935	-2.05616	22.464	45.5246	11.4169	84.0921	57.3887	4.06142	-4.43283	-20.7484	-0.674846	4.07053	30.915	-2.74193	-2.71763	42.8756	13.6211
1572	-3.66405	-3.62817	23.4721	-1.94621	-1.23295	4.56943	-1.94633	-1.23275	10.3899	-1.38297	-1.03757	13.6254	0.803828	-2.06231	11.2588	0.579816	-4.06927	-15.1145	-4.77984	-0.334085	-1.20339	17.3608	-1.91144	44.2304	-2.95519	79.863	57.7579	17.8874	-3.49195	-39.2917	-7.92045	0.0591165	-0.00872373	-2.04892	22.4136	45.5696	11.3429	84.0943	57.3705	4.08713	-4.43944	-20.7409	-0.678791	4.0449	30.9159	-2.67048	-2.65767	42.7919	13.3486
1574	-3.64827	-3.63152	23.4864	-1.93974	-1.23581	4.57594	-1.93986	-1.23561	10.3964	-1.37797	-1.0393	13.6303	0.799407	-2.05248	11.2643	0.576151	-4.0496	-15.1043	-4.77889	-0.29898	-1.16757	17.3923	-1.95665	44.2294	-2.95753	79.8982	57.7918	17.8494	-3.49488	-39.2731	-7.93313	0.0270836	0.0414631	-2.08625	22.4663	45.5501	11.3942	84.0705	57.3828	4.09729	-4.4131	-20.733	-0.677463	4.02631	30.9196	-2.63392	-2.603	42.6943	13.2134
1576	-3.63678	-3.62336	23.5019	-1.93405	-1.23321	4.58303	-1.93418	-1.23301	10.4035	-1.37389	-1.037	13.6356	0.805403	-2.05262	11.2551	0.58665	-4.05244	-15.1216	-4.79801	-0.285875	-1.12572	17.4249	-1.99093	44.2139	-2.95894	79.9206	57.8437	17.8158	-3.48933	-39.274	-7.94315	0.0185713	0.093206	-2.08744	22.5485	45.5474	11.4383	84.0479	57.3819	4.08126	-4.42372	-20.7179	-0.68558	4.02296	30.9095	-2.60368	-2.56274	42.5806	13.1001
1578	-3.63066	-3.60478	23.5168	-1.92971	-1.22556	4.58985	-1.92984	-1.22536	10.4103	-1.37111	-1.03101	13.6408	0.820928	-2.06312	11.243	0.609898	-4.07805	-15.1444	-4.83645	-0.293707	-1.08364	17.4568	-1.99416	44.1816	-2.94702	79.9159	57.9148	17.7922	-3.47449	-39.2932	-7.9495	0.034686	0.127805	-2.05148	22.6279	45.5745	11.4478	84.0342	57.3709	4.04422	-4.469	-20.6971	-0.700738	4.02744	30.8864	-2.57169	-2.53155	42.4531	12.9735
1580	-3.62463	-3.5926	23.5303	-1.926	-1.22071	4.59601	-1.92613	-1.22051	10.4164	-1.36864	-1.02714	13.6454	0.834431	-2.07307	11.2603	0.630627	-4.10169	-15.1124	-4.86716	-0.286037	-1.05553	17.5118	-1.93841	44.1589	-2.92671	79.8556	57.9785	17.7857	-3.4677	-39.3193	-7.94564	0.0409433	0.11227	-2.05165	22.6162	45.6105	11.4121	84.0383	57.4094	4.02095	-4.46609	-20.6854	-0.701876	3.99556	30.8729	-2.52098	-2.47188	42.3271	12.7763
1582	-3.61901	-3.59552	23.5371	-1.92388	-1.22246	4.59909	-1.924	-1.22226	10.4195	-1.36695	-1.02832	13.6477	0.839038	-2.0742	11.2939	0.639508	-4.10553	-15.0503	-4.86695	-0.255518	-1.03838	17.5689	-1.93821	44.1483	-2.98887	79.8115	58.0088	17.7639	-3.48095	-39.33	-7.95871	0.0100182	0.108637	-2.06403	22.6569	45.6369	11.4431	84.0408	57.4259	4.00337	-4.46952	-20.6716	-0.694758	3.9544	30.8574	-2.48413	-2.40359	42.2085	12.6136
1584	-3.61323	-3.60846	23.5383	-1.9226	-1.22866	4.5996	-1.92273	-1.22846	10.42	-1.36563	-1.03287	13.6481	0.836393	-2.07064	11.3347	0.637482	-4.0978	-14.9744	-4.84319	-0.214032	-1.02613	17.6186	-1.98587	44.1444	-3.10341	79.8039	58.0107	17.7232	-3.51886	-39.3268	-7.98431	-0.0463268	0.12555	-2.08123	22.7594	45.6526	11.5384	84.036	57.409	3.99203	-4.48811	-20.6551	-0.682885	3.91415	30.8406	-2.46165	-2.33783	42.0986	12.478
1586	-3.60555	-3.59816	23.5436	-1.9183	-1.22486	4.60212	-1.91843	-1.22466	10.4225	-1.36265	-1.02977	13.65	0.842515	-2.09174	11.3581	0.640373	-4.13843	-14.9308	-4.8551	-0.226196	-0.991044	17.6432	-1.9172	44.1113	-3.04134	79.8347	58.033	17.6842	-3.58918	-39.3436	-7.97387	-0.0426889	0.138241	-2.08721	22.8267	45.6753	11.5736	84.0157	57.3745	3.99487	-4.51364	-20.6448	-0.677272	3.89095	30.8331	-2.42052	-2.30523	41.9931	12.2195
1588	-3.59695	-3.58796	23.5499	-1.91361	-1.22118	4.6051	-1.91374	-1.22098	10.4255	-1.35936	-1.02673	13.6523	0.849345	-2.1083	11.37	0.646107	-4.1712	-14.9087	-4.86765	-0.234874	-0.978033	17.6519	-1.90401	44.1138	-2.98759	79.9402	58.0584	17.6225	-3.65915	-39.3573	-7.96903	-0.0471264	0.140978	-2.09825	22.8695	45.704	11.5831	84.0141	57.3616	3.99046	-4.53378	-20.6356	-0.672451	3.88678	30.8335	-2.39179	-2.27332	41.8975	12.0108
1590	-3.58757	-3.5828	23.5576	-1.90908	-1.21976	4.60865	-1.9092	-1.21957	10.4291	-1.35606	-1.0254	13.6549	0.85707	-2.115	11.3739	0.657368	-4.18658	-14.9016	-4.87489	-0.230525	-0.984384	17.6481	-1.96792	44.1458	-2.98019	80.0942	58.0945	17.5477	-3.70874	-39.3658	-7.97694	-0.0687335	0.139816	-2.11272	22.89	45.7337	11.576	84.0352	57.3766	3.9743	-4.54733	-20.6246	-0.666447	3.89921	30.8404	-2.3856	-2.24319	41.8124	11.9016
1592	-3.57675	-3.58484	23.5709	-1.90464	-1.22158	4.6147	-1.90477	-1.22138	10.4351	-1.35265	-1.02648	13.6595	0.872892	-2.11505	11.379	0.686112	-4.19332	-14.8927	-4.8792	-0.222332	-0.9517	17.6352	-2.05132	44.1174	-3.02066	80.1566	58.1851	17.5218	-3.68686	-39.3792	-7.99292	-0.0882286	0.173992	-2.10831	22.8991	45.7414	11.5731	84.0592	57.4022	3.94605	-4.56305	-20.5995	-0.652409	3.90968	30.8481	-2.41611	-2.24789	41.7317	11.9342
1594	-3.56827	-3.57669	23.5794	-1.90022	-1.21877	4.61861	-1.90034	-1.21857	10.439	-1.34952	-1.0241	13.6624	0.891856	-2.12315	11.3987	0.717607	-4.21587	-14.8567	-4.89351	-0.233865	-0.932419	17.6295	-2.07568	44.0914	-3.01258	80.1773	58.2802	17.5	-3.6598	-39.3987	-7.99182	-0.0869212	0.189287	-2.10551	22.8989	45.7497	11.5502	84.0926	57.4281	3.93471	-4.58336	-20.5938	-0.652218	3.95119	30.8544	-2.45999	-2.2783	41.6773	12.0213
1596	-3.56257	-3.5597	23.5823	-1.89612	-1.21188	4.6201	-1.89625	-1.21168	10.4405	-1.34687	-1.0187	13.6636	0.910684	-2.13983	11.4329	0.745711	-4.2538	-14.7935	-4.91568	-0.261908	-0.932802	17.6358	-2.05363	44.077	-2.96748	80.1831	58.3705	17.4686	-3.64667	-39.423	-7.97559	-0.0701629	0.18174	-2.10419	22.9044	45.7605	11.515	84.1227	57.4552	3.94126	-4.60391	-20.61	-0.667349	4.02154	30.861	-2.50744	-2.32137	41.6503	12.1358
1598	-3.5577	-3.55821	23.5867	-1.89389	-1.21166	4.62213	-1.89401	-1.21146	10.4426	-1.34521	-1.0184	13.6651	0.920351	-2.15102	11.4691	0.759642	-4.27792	-14.7265	-4.92302	-0.264701	-0.936599	17.6576	-2.14402	44.0597	-3.05141	80.2558	58.4668	17.409	-3.66167	-39.4439	-7.98115	-0.0855185	0.185762	-2.07928	22.9827	45.7558	11.5224	84.0825	57.5086	3.93889	-4.60025	-20.6274	-0.682752	4.08063	30.8787	-2.54102	-2.3231	41.6368	12.2544
1600	-3.55237	-3.55437	23.599	-1.89127	-1.21039	4.6277	-1.8914	-1.21019	10.4481	-1.34334	-1.01728	13.6693	0.927842	-2.16413	11.488	0.768284	-4.30469	-14.6914	-4.92962	-0.281168	-0.911153	17.6706	-2.16779	44.0312	-3.06677	80.3095	58.561	17.3479	-3.68408	-39.4685	-7.97954	-0.0841545	0.195585	-2.08205	23.0225	45.7743	11.5318	84.0852	57.5306	3.93872	-4.60227	-20.6334	-0.696262	4.14114	30.8933	-2.58117	-2.35754	41.6213	12.419
1602	-3.54473	-3.54814	23.6199	-1.88749	-1.20823	4.63712	-1.88761	-1.20803	10.4576	-1.34066	-1.01541	13.6764	0.932276	-2.17777	11.4886	0.770593	-4.33123	-14.6902	-4.93427	-0.308057	-0.86305	17.683	-2.12208	44.0007	-3.01907	80.3387	58.6561	17.2848	-3.70995	-39.5003	-7.97335	-0.0689483	0.214793	-2.10712	23.0172	45.8113	11.535	84.1388	57.526	3.94022	-4.62226	-20.6242	-0.707951	4.20674	30.9049	-2.62895	-2.42854	41.6029	12.6139
1604	-3.52811	-3.55539	23.6452	-1.8811	-1.21278	4.64852	-1.88122	-1.21258	10.4689	-1.33564	-1.01841	13.6849	0.921275	-2.1784	11.4867	0.750377	-4.32774	-14.6932	-4.91849	-0.297861	-0.856365	17.7381	-2.1656	44.0243	-3.09841	80.4187	58.7672	17.1824	-3.74434	-39.5334	-7.99913	-0.100564	0.268293	-2.08114	23.049	45.7962	11.5299	84.1556	57.579	3.94006	-4.67985	-20.6046	-0.725044	4.29424	30.9296	-2.67176	-2.48612	41.5983	12.7347
1606	-3.51243	-3.56452	23.6681	-1.87529	-1.21808	4.65881	-1.87542	-1.21789	10.4792	-1.331	-1.022	13.6926	0.91838	-2.18671	11.4937	0.741879	-4.34152	-14.68	-4.9053	-0.270876	-0.860029	17.8998	-2.21578	44.0209	-3.32795	80.3994	58.9156	17.1251	-3.78077	-39.653	-8.03404	-0.121935	0.28526	-2.04274	23.0778	45.8426	11.5394	84.2303	57.6007	3.89936	-4.77033	-20.5526	-0.73096	4.33812	30.9454	-2.70362	-2.51927	41.5959	12.8518
1608	-3.50055	-3.5731	23.6876	-1.87106	-1.22281	4.66753	-1.87118	-1.22262	10.488	-1.32758	-1.02526	13.6991	0.926707	-2.20481	11.5151	0.750039	-4.37764	-14.6402	-4.89934	-0.235551	-0.855308	18.1628	-2.23447	43.9705	-3.66585	80.2625	59.0904	17.1061	-3.81127	-39.8291	-8.06722	-0.124706	0.254667	-2.00624	23.1019	45.958	11.5732	84.3589	57.5863	3.82645	-4.87444	-20.4784	-0.726499	4.33729	30.9473	-2.72473	-2.53357	41.5878	12.9738
1610	-3.49568	-3.57939	23.707	-1.86967	-1.22586	4.67617	-1.8698	-1.22567	10.4966	-1.32638	-1.02744	13.7056	0.937657	-2.22063	11.5595	0.76467	-4.41062	-14.5579	-4.90016	-0.200923	-0.8186	18.4279	-2.10702	43.889	-3.8508	80.1384	59.1993	17.0663	-3.87195	-39.9757	-8.06711	-0.123175	0.201403	-2.00647	23.1496	46.0636	11.6571	84.4335	57.596	3.80385	-4.90284	-20.4494	-0.729817	4.35088	30.9356	-2.75037	-2.57522	41.5528	13.1026
1612	-3.48705	-3.59627	23.7285	-1.86767	-1.23388	4.68573	-1.8678	-1.23368	10.5062	-1.32444	-1.03329	13.7127	0.938435	-2.23968	11.6124	0.759859	-4.44511	-14.4594	-4.89415	-0.217108	-0.599681	18.7293	-2.04184	43.6827	-4.24655	79.7413	59.4129	16.7013	-3.55579	-39.5622	-8.0961	-0.140772	0.141983	-1.9697	23.1795	46.1711	11.7155	84.5215	57.6264	3.74253	-4.98763	-20.404	-0.741105	4.37391	30.9169	-2.73629	-2.59337	41.5029	13.0789
1614	-3.46907	-3.6259	23.7578	-1.86287	-1.2483	4.69876	-1.863	-1.2481	10.5192	-1.32003	-1.04376	13.7224	0.929132	-2.26653	11.6686	0.733689	-4.48949	-14.3543	-4.86082	-0.295326	-0.213894	19.1515	-2.10999	43.3692	-4.96072	78.8245	59.7253	16.0396	-2.98156	-38.147	-8.15922	-0.179961	0.0784052	-1.8992	23.1815	46.2985	11.7335	84.6326	57.6635	3.63299	-5.14942	-20.3537	-0.763418	4.4167	30.8926	-2.68325	-2.58691	41.4375	12.8961
1616	-3.42894	-3.66533	23.8137	-1.84955	-1.26891	4.72381	-1.84968	-1.26872	10.5442	-1.3089	-1.05833	13.7412	0.911162	-2.29934	11.7087	0.688855	-4.54113	-14.2784	-4.71254	-0.453785	0.0982528	19.93	-2.3042	43.2272	-5.97268	76.8879	59.8925	15.6368	-3.02602	-34.2292	-8.21002	-0.227416	-0.0122127	-1.89389	23.14	46.5098	11.7376	84.7789	57.6539	3.53652	-5.35669	-20.4215	-0.809789	4.52039	30.8633	-2.64096	-2.60677	41.348	12.6947
1618	-3.38464	-3.70369	23.8905	-1.83446	-1.28931	4.75822	-1.83459	-1.28912	10.5787	-1.2965	-1.0726	13.7669	0.9678	-2.41269	11.8037	0.747431	-4.76936	-14.1019	-4.62152	-0.497192	0.538931	21.3798	-3.11178	42.4551	-8.02012	73.0059	60.4227	14.6353	-2.83574	-30.1975	-8.2971	-0.26397	-0.070833	-1.83431	23.1756	46.8166	11.6872	84.792	57.5855	3.32176	-5.52758	-20.4261	-0.849832	4.63583	30.8134	-2.57372	-2.58214	41.2159	12.4335
1620	-3.34112	-3.73811	23.9808	-1.81943	-1.30781	4.79865	-1.81957	-1.30762	10.6191	-1.28427	-1.08545	13.7971	1.10397	-2.65895	12.0002	0.899229	-5.27048	-13.7375	-4.61974	-0.433242	1.10484	23.4146	-4.59834	40.9285	-10.7238	67.9925	61.2443	12.9369	-2.49002	-27.0863	-8.41407	-0.294261	-0.0780801	-1.69188	23.2773	47.1808	11.5413	84.6099	57.4741	2.99044	-5.6577	-20.3228	-0.873656	4.74532	30.7468	-2.4871	-2.5056	41.0472	12.1256
1622	-3.30684	-3.76908	24.0495	-1.80797	-1.32409	4.82938	-1.8081	-1.32391	10.6498	-1.27481	-1.09688	13.8201	1.26239	-3.16116	12.4216	0.998386	-6.24201	-12.9504	-4.65363	-0.492883	1.59215	25.3898	-6.33613	39.1087	-11.8353	66.2323	61.0926	11.3712	-3.0157	-26.1558	-8.48996	-0.366656	-0.026428	-1.46471	23.2981	47.4235	11.2085	84.1747	57.3786	2.68867	-5.86522	-20.1	-0.875093	4.81597	30.6929	-2.41859	-2.40062	40.8882	11.8278
1624	-3.24308	-3.80191	24.1614	-1.78415	-1.34373	4.87965	-1.78429	-1.34354	10.7001	-1.25597	-1.11003	13.8578	1.39435	-3.87054	12.9348	0.978287	-7.57723	-11.984	-4.75811	-0.620102	2.20764	27.4719	-8.57908	36.9247	-12.6189	65.994	60.1122	10.9482	-3.85402	-26.4111	-8.57072	-0.427594	0.119436	-1.16746	23.1377	47.6586	10.554	83.4837	57.4082	2.29245	-5.82633	-19.8558	-0.849758	4.92486	30.6509	-2.43709	-2.35279	40.6986	11.624
1626	-3.13901	-3.82655	24.3396	-1.74247	-1.36325	4.96	-1.74261	-1.36307	10.7804	-1.22384	-1.12199	13.918	1.49375	-4.74738	13.4684	0.845817	-9.20304	-10.9669	-4.9613	-0.762211	2.88234	29.7139	-11.3029	34.4743	-13.256	66.8139	58.4271	11.4124	-4.75436	-27.4579	-8.65938	-0.437566	0.367867	-0.796461	22.872	47.9234	9.66174	82.5977	57.61	1.75625	-5.5275	-19.5959	-0.797945	5.07995	30.6381	-2.53549	-2.36848	40.4807	11.5018
1628	-2.99228	-3.7882	24.6147	-1.67676	-1.35885	5.08423	-1.6769	-1.35868	10.9047	-1.17525	-1.11456	14.0113	1.59219	-5.70381	13.8909	0.68638	-10.9748	-10.1451	-5.36876	-0.755282	3.19194	32.3523	-14.2745	32.1053	-13.6438	67.8766	56.4582	11.0135	-4.61806	-28.34	-8.7234	-0.274976	0.725881	-0.340547	22.9557	48.2742	9.04111	81.7737	58.0129	1.01423	-5.22913	-19.171	-0.724342	5.23854	30.7089	-2.61048	-2.36813	40.2673	11.306
1630	-2.80899	-3.77326	24.9526	-1.59788	-1.368	5.23665	-1.59803	-1.36784	11.0571	-1.11611	-1.11645	14.1257	1.6159	-6.56118	14.1427	0.425431	-12.5394	-9.63023	-5.79786	-0.544563	3.11353	35.1285	-16.9186	30.2378	-13.8503	69.5189	53.7335	10.339	-4.60887	-29.1946	-8.82124	-0.0936108	1.10886	0.294647	23.0278	48.728	8.32111	80.8462	58.6728	0.168036	-4.86668	-18.8701	-0.641632	5.40496	30.8814	-2.69181	-2.42839	40.0997	11.1309
1632	-2.59446	-3.79863	25.3315	-1.50968	-1.39784	5.40742	-1.50982	-1.39769	11.2279	-1.04881	-1.13329	14.2537	1.55604	-7.27528	14.2289	0.0569275	-13.8138	-9.41624	-6.14383	-0.205424	2.73995	37.8127	-18.9554	28.9424	-13.8526	71.6564	50.2586	9.42597	-4.95727	-29.8444	-8.94697	0.048721	1.48991	1.08776	22.9815	49.234	7.44791	79.8868	59.59	-0.666805	-4.5031	-18.7933	-0.564913	5.56567	31.1477	-2.77514	-2.54129	39.9883	11.01
1634	-2.3631	-3.85739	25.7082	-1.41758	-1.44429	5.57723	-1.41773	-1.44414	11.3977	-0.977664	-1.16237	14.3811	1.46736	-7.8611	14.2391	-0.321477	-14.8449	-9.3431	-6.16609	-0.17035	2.56183	39.6114	-19.9193	27.9468	-13.5849	73.783	46.35	8.37602	-5.59881	-29.8489	-9.03198	0.0476156	1.86878	1.8699	22.6782	49.5813	6.43739	79.3716	60.7104	-1.13865	-4.4262	-19.0717	-0.542233	5.67781	31.4612	-2.82782	-2.59568	39.9268	10.9862
1636	-2.11884	-3.89411	26.0471	-1.31745	-1.48302	5.73054	-1.3176	-1.48289	11.551	-0.900904	-1.18533	14.4961	1.3583	-8.40138	14.2216	-0.721842	-15.7862	-9.31791	-6.20511	-0.0118684	2.25002	41.0572	-20.3523	27.4427	-13.2044	75.6194	42.4344	6.99952	-6.03492	-29.0927	-9.05934	0.0919605	2.16566	2.60604	22.4193	49.8117	5.62312	78.7667	61.8674	-1.4205	-4.40916	-19.3888	-0.522911	5.71025	31.7688	-2.87509	-2.71425	39.8952	11.1282
1638	-1.86284	-3.89825	26.3391	-1.20862	-1.50932	5.8632	-1.20877	-1.5092	11.6836	-0.818313	-1.19855	14.5957	1.24307	-8.91726	14.1957	-1.12462	-16.6812	-9.30486	-6.32523	0.340258	1.81677	42.2716	-20.3272	27.4923	-12.6493	77.3178	38.5458	5.18351	-6.17526	-27.6496	-9.04409	0.200193	2.37411	3.26579	22.2758	49.9383	5.07573	78.0126	63.0017	-1.57001	-4.40615	-19.66	-0.492631	5.67741	32.0619	-2.91944	-2.8901	39.8905	11.3637
1640	-1.58836	-3.89001	26.5943	-1.09021	-1.5326	5.97969	-1.09037	-1.53249	11.8001	-0.728694	-1.20905	14.6832	1.15796	-9.39932	14.1758	-1.459	-17.5265	-9.2836	-6.49627	0.790042	1.60252	43.3177	-19.5557	28.2299	-11.2492	80.0175	34.3116	2.29548	-6.20134	-25.9175	-9.07465	0.25286	2.57135	3.79097	22.2477	49.9611	4.73614	77.308	64.0851	-1.6779	-4.42116	-19.8597	-0.443325	5.67573	32.3742	-2.94754	-2.98307	39.9235	11.3083
1642	-1.31047	-3.85464	26.8073	-0.967207	-1.54487	6.07741	-0.967365	-1.54477	11.8978	-0.636194	-1.21112	14.7567	1.09679	-9.85704	14.1005	-1.748	-18.336	-9.36652	-6.61485	1.22318	1.36533	44.0407	-18.6336	29.4205	-9.79519	82.3353	30.2454	-0.242421	-6.3137	-23.2962	-9.14982	0.347343	2.60253	4.23023	22.1762	50.0796	4.42075	76.7803	65.0725	-1.75366	-4.48539	-20.0271	-0.371323	5.65567	32.6825	-2.96737	-3.05307	40.0035	11.2672
1644	-1.04092	-3.77923	26.9795	-0.843383	-1.53921	6.15685	-0.843542	-1.53912	11.9773	-0.544055	-1.19978	14.8165	1.06216	-10.294	13.9841	-1.98731	-19.1174	-9.52798	-6.6998	1.62972	1.09499	44.469	-17.6316	30.8769	-8.34786	84.1167	26.4538	-2.33939	-6.56864	-20.09	-9.23609	0.521264	2.47251	4.59259	22.0534	50.3134	4.0899	76.3988	65.9297	-1.80033	-4.58477	-20.1703	-0.283345	5.63188	32.9796	-2.99839	-3.12314	40.1276	11.3535
1646	-0.814992	-3.61938	27.1159	-0.729504	-1.49252	6.21985	-0.729654	-1.49245	12.0403	-0.461621	-1.15834	14.8642	1.07729	-10.7187	13.9497	-2.12057	-19.8959	-9.54339	-6.93924	2.12205	0.948366	44.8341	-16.2505	32.0749	-6.16054	85.9939	22.9957	-5.20657	-6.94002	-17.6779	-9.18875	0.841703	2.34608	4.88809	22.0058	50.529	3.785	75.8847	66.5853	-1.79773	-4.62912	-20.296	-0.206847	5.70084	33.2548	-3.13312	-3.26212	40.2793	11.8261
1648	-0.586066	-3.4383	27.2458	-0.611998	-1.43706	6.27974	-0.612148	-1.437	12.1002	-0.376962	-1.11015	14.9095	1.10366	-11.1233	13.9088	-2.22691	-20.6418	-9.57273	-7.18608	2.66543	0.849669	45.2874	-14.3667	33.534	-4.03897	86.6382	19.4693	-7.89002	-7.56741	-14.8698	-9.12358	1.15271	2.21546	5.0294	22.0778	50.7971	3.62473	75.3965	67.0565	-1.76577	-4.68636	-20.3453	-0.161313	5.79892	33.5253	-3.18812	-3.30298	40.429	12.0775
1650	-0.349491	-3.24642	27.3707	-0.489903	-1.37782	6.33725	-0.490045	-1.37777	12.1577	-0.28905	-1.0589	14.953	1.12907	-11.5107	13.8571	-2.33021	-21.3561	-9.62238	-7.38945	3.19269	0.809362	45.7752	-12.1217	35.2113	-2.18929	86.1242	15.8621	-10.0405	-8.35953	-11.8548	-9.05995	1.43249	2.078	5.02831	22.2525	51.1183	3.58731	74.9643	67.359	-1.70372	-4.77443	-20.3255	-0.134292	5.90509	33.7952	-3.15368	-3.25822	40.579	12.0451
1652	-0.131275	-3.01703	27.4656	-0.37161	-1.3005	6.38101	-0.371744	-1.30047	12.2015	-0.204959	-0.994351	14.9862	1.15035	-11.9056	13.8558	-2.43534	-22.0835	-9.57608	-7.46759	3.44349	0.946899	45.9533	-10.3935	36.3915	-0.285	85.9729	12.6711	-11.1581	-8.7953	-10.244	-8.96799	1.7583	1.90421	5.01578	22.4017	51.4517	3.45053	74.5735	67.5414	-1.58238	-4.90753	-20.3309	-0.0501313	5.9845	34.072	-3.16022	-3.34298	40.78	12.0489
1654	0.080395	-2.80505	27.5366	-0.257751	-1.23018	6.41381	-0.257876	-1.23015	12.2342	-0.123758	-0.935296	15.0111	1.14747	-12.2659	13.8671	-2.56876	-22.7391	-9.50573	-7.55007	3.67163	1.11645	45.9605	-8.40131	37.586	1.86543	85.5402	9.58098	-11.4396	-9.33321	-9.17795	-8.86881	2.04398	1.73041	4.95528	22.5594	51.7073	3.39013	74.238	67.6762	-1.46316	-5.0666	-20.2877	0.0520555	6.09726	34.2998	-3.24545	-3.46497	40.9575	12.2292
1656	0.280178	-2.61529	27.5886	-0.151227	-1.16837	6.43791	-0.151347	-1.16836	12.2583	-0.0475455	-0.883049	15.0295	1.12974	-12.5825	13.8808	-2.71218	-23.3101	-9.43351	-7.66709	3.91603	1.26905	45.8648	-6.26244	38.8119	4.09745	84.8495	6.57971	-11.183	-9.96623	-8.40196	-8.76504	2.2821	1.56725	4.84909	22.7336	51.8765	3.42727	73.9791	67.7902	-1.36007	-5.24319	-20.1988	0.153949	6.22285	34.4768	-3.37435	-3.58116	41.1013	12.5458
1658	0.439046	-2.40986	27.6361	-0.0608195	-1.09551	6.45955	-0.060932	-1.0955	12.28	0.0159946	-0.82343	15.046	1.1548	-12.8615	13.892	-2.76485	-23.8281	-9.3768	-7.81858	4.11543	1.35311	45.9093	-5.07485	39.8058	5.73306	84.6083	3.98861	-11.4023	-10.1893	-7.55847	-8.64367	2.52093	1.4241	4.71117	22.9458	52.0149	3.51144	73.8769	67.9034	-1.26529	-5.43006	-20.133	0.209621	6.2188	34.6531	-3.33733	-3.5792	41.2477	12.6321
1660	0.563855	-2.20638	27.6916	0.0145471	-1.01997	6.48442	0.0144414	-1.01998	12.3049	0.0681254	-0.76267	15.0649	1.2182	-13.1004	13.8624	-2.74105	-24.286	-9.40671	-7.97143	4.19469	1.41523	45.9933	-4.30188	40.6136	6.94432	84.3848	1.89755	-11.7239	-10.2903	-6.94256	-8.50204	2.76055	1.29554	4.5888	23.1238	52.1907	3.54725	73.8389	68.0167	-1.19877	-5.59246	-20.0966	0.266601	6.18606	34.8171	-3.30247	-3.57386	41.3659	12.725
1662	0.655392	-2.02074	27.7488	0.0735935	-0.94875	6.50984	0.0734956	-0.948757	12.3303	0.108288	-0.706048	15.0841	1.31142	-13.2976	13.8121	-2.65249	-24.6786	-9.48537	-8.10151	4.14706	1.45492	46.0666	-3.82961	41.1956	7.71325	83.9233	0.42686	-12.0108	-10.4156	-6.4861	-8.35942	2.98837	1.18099	4.5032	23.2691	52.3842	3.54184	73.821	68.1251	-1.14597	-5.71691	-20.0933	0.328331	6.14825	34.956	-3.2963	-3.58768	41.4519	12.8474
1664	0.718095	-1.8975	27.7691	0.113735	-0.901669	6.51881	0.113643	-0.90168	12.3392	0.135684	-0.668557	15.0909	1.39885	-13.4563	13.8582	-2.54289	-25.0002	-9.39175	-8.15387	4.05909	1.40675	46.0725	-3.61795	41.3816	7.76232	82.1381	-0.0571935	-11.9556	-10.935	-5.53934	-8.30496	3.15133	1.08558	4.48704	23.5069	52.4363	3.65868	73.7201	68.1944	-1.01542	-5.7949	-20.1239	0.368737	6.11444	35.0237	-3.27588	-3.61183	41.5154	12.8833
1666	0.728621	-1.83702	27.7609	0.124696	-0.876425	6.51506	0.124605	-0.876436	12.3355	0.142477	-0.649045	15.0881	1.5047	-13.54	13.9824	-2.35863	-25.1927	-9.16913	-8.11689	3.73473	1.43474	45.5947	-3.58716	41.3195	8.0724	81.835	-0.0183894	-11.5584	-11.302	-5.23586	-8.24524	3.26517	0.979194	4.51173	23.5251	52.4281	3.65839	73.6855	68.2789	-0.925891	-5.8058	-20.1642	0.380778	6.06552	35.0485	-3.26196	-3.61194	41.5736	12.9551
1668	0.690909	-1.83796	27.729	0.108305	-0.872852	6.5008	0.108215	-0.872864	12.3212	0.130028	-0.647286	15.0774	1.62373	-13.5438	14.1686	-2.11059	-25.2448	-8.84681	-7.9973	3.21298	1.53353	44.6696	-3.69346	41.03	8.71184	83.0422	0.386686	-10.8754	-11.4476	-5.67487	-8.16664	3.33461	0.850503	4.56198	23.3184	52.3931	3.55567	73.728	68.3783	-0.905262	-5.75085	-20.196	0.364102	6.00097	35.0385	-3.25364	-3.58805	41.6294	13.0696
1670	0.63647	-1.89104	27.6888	0.0792042	-0.890231	6.48283	0.0791117	-0.89024	12.3033	0.109245	-0.661921	15.0639	1.72782	-13.4794	14.3674	-1.86326	-25.1668	-8.50908	-7.84061	2.82077	1.52935	43.8512	-3.80339	40.4234	8.93634	82.9477	1.00944	-10.1415	-11.5633	-6.11455	-8.09467	3.37777	0.689632	4.6186	23.1658	52.3991	3.63455	73.7462	68.4429	-0.959178	-5.64276	-20.1766	0.322432	5.92788	34.9983	-3.22458	-3.5765	41.673	13.1407
1672	0.597201	-1.98012	27.6391	0.0529969	-0.924879	6.46077	0.0529019	-0.924886	12.2812	0.0916068	-0.689323	15.0473	1.76915	-13.3912	14.5222	-1.72915	-25.022	-8.24439	-7.69323	2.52068	1.46037	43.1352	-4.40639	39.8145	9.04954	83.4534	1.88594	-9.52071	-11.6668	-6.60947	-8.05776	3.34284	0.480769	4.61039	23.0389	52.4385	3.79401	73.7999	68.4676	-1.03439	-5.57207	-20.1138	0.291202	5.89773	34.9475	-3.22492	-3.56909	41.7171	13.1953
1674	0.577897	-2.08773	27.587	0.0335768	-0.969691	6.43778	0.0334768	-0.969695	12.2582	0.0796217	-0.723947	15.03	1.75181	-13.2957	14.619	-1.70937	-24.8426	-8.07697	-7.57124	2.29803	1.33729	42.5731	-5.46576	39.2525	9.02914	84.7151	3.00321	-9.11052	-11.744	-7.15044	-8.05081	3.24117	0.242439	4.53631	22.947	52.5096	3.99932	73.8938	68.4538	-1.10791	-5.55913	-20.0251	0.278093	5.90679	34.8964	-3.25416	-3.55939	41.7609	13.2391
1676	0.561827	-2.16293	27.5602	0.0188504	-1.00075	6.42594	0.0187473	-1.00075	12.2464	0.0703628	-0.748017	15.021	1.74217	-13.2074	14.6673	-1.68733	-24.6788	-7.99903	-7.50279	2.12747	1.15033	42.3971	-6.36148	38.6221	8.61981	85.8852	4.33422	-9.11142	-11.7143	-7.72134	-8.01523	3.17228	0.0613478	4.46219	22.9174	52.6084	4.18632	74.0035	68.4126	-1.14349	-5.59326	-19.9773	0.277413	5.88224	34.8653	-3.25987	-3.51954	41.7894	13.2698
1678	0.534744	-2.23864	27.5367	-0.0007346	-1.03088	6.41552	-0.000840885	-1.03088	12.2359	0.0574142	-0.771673	15.0131	1.7299	-13.1156	14.7006	-1.67157	-24.5073	-7.94844	-7.34839	1.76989	1.10276	41.9433	-7.0873	37.8796	8.22608	86.426	5.66794	-9.03029	-11.558	-8.45391	-7.99346	3.06866	-0.0826466	4.41971	22.9151	52.7	4.32926	74.1042	68.37	-1.17238	-5.62146	-19.943	0.274565	5.87122	34.8346	-3.27204	-3.50296	41.8116	13.3338
1680	0.486207	-2.33611	27.5112	-0.0319169	-1.06826	6.40415	-0.0320271	-1.06826	12.2246	0.0361951	-0.801404	15.0045	1.72147	-13.0099	14.7394	-1.64316	-24.312	-7.89042	-7.04904	1.15234	1.23045	41.0742	-7.76864	36.9962	7.81306	86.4636	7.04255	-8.99873	-11.2382	-9.28535	-7.99325	2.90739	-0.193595	4.41238	22.9102	52.7601	4.44116	74.2035	68.3477	-1.19724	-5.6147	-19.9202	0.258139	5.86688	34.7921	-3.28946	-3.5018	41.8214	13.4419
1682	0.389445	-2.51365	27.4809	-0.0924164	-1.1355	6.39049	-0.0925339	-1.13549	12.2109	-0.00528338	-0.855133	14.9941	1.7462	-12.8526	14.8388	-1.52627	-24.0348	-7.73313	-6.44573	0.131687	1.57044	39.751	-9.0559	35.8242	6.76914	87.0805	8.82262	-10.4734	-10.5323	-9.86022	-7.99619	2.62876	-0.293522	4.39335	22.8169	52.739	4.59573	74.366	68.4001	-1.18994	-5.52542	-19.9194	0.19425	5.80531	34.7052	-3.28282	-3.42029	41.7843	13.6043
1684	0.276602	-2.73257	27.4563	-0.164242	-1.2191	6.37925	-0.164368	-1.21908	12.1997	-0.0543196	-0.921742	14.9854	1.77134	-12.6971	14.9031	-1.41573	-23.7605	-7.64009	-6.08041	-0.504047	1.40363	38.9307	-10.7248	34.7937	5.35738	88.2692	10.6186	-10.3575	-10.1096	-10.3474	-8.08469	2.42741	-0.282655	4.4896	22.6948	52.6247	4.86605	74.5326	68.5087	-1.22624	-5.32051	-19.9408	0.13101	5.70453	34.6059	-3.26773	-3.37514	41.7281	13.7135
1686	0.170277	-2.97802	27.4311	-0.235969	-1.31495	6.36771	-0.236105	-1.31492	12.1881	-0.102589	-0.997528	14.9765	1.7665	-12.56	14.8859	-1.3801	-23.509	-7.6891	-5.98854	-0.675759	0.765099	38.6668	-12.4084	33.9618	3.82421	89.5297	12.3397	-8.51228	-10.0571	-10.874	-8.26189	2.29583	-0.199255	4.66793	22.5404	52.4479	5.22548	74.7236	68.6607	-1.33052	-5.05284	-19.9567	0.0865285	5.58788	34.502	-3.25628	-3.38513	41.6712	13.7477
1688	0.130045	-3.21972	27.3679	-0.278222	-1.41608	6.33965	-0.278369	-1.41605	12.1601	-0.128456	-1.07561	14.9551	1.62961	-12.4585	14.6873	-1.62651	-23.2739	-8.0457	-5.77237	-0.884751	0.548958	38.2903	-12.2573	33.2289	3.1276	88.6996	13.9346	-7.52409	-10.1537	-11.8116	-8.45085	2.01517	-0.30508	4.65993	22.2805	52.3385	5.49219	75.1008	68.8293	-1.55322	-4.99211	-19.8377	0.0966653	5.52683	34.4024	-3.28795	-3.42695	41.6722	13.7228
1690	0.11951	-3.5049	27.2979	-0.311936	-1.53926	6.30886	-0.312094	-1.53923	12.1293	-0.146671	-1.16972	14.9318	1.47886	-12.3576	14.4274	-1.90793	-23.0337	-8.51347	-5.46866	-0.847259	0.222896	37.954	-13.4774	32.3878	1.68886	86.9956	16.2585	-5.78961	-9.88035	-13.8506	-8.7766	1.62483	-0.454648	4.66162	22.0436	52.3256	5.68035	75.3807	68.913	-1.68528	-4.89997	-19.7628	0.0748197	5.55315	34.2592	-3.31588	-3.43267	41.6327	13.726
1692	0.120329	-3.8105	27.2282	-0.342738	-1.67252	6.27824	-0.34291	-1.67249	12.0987	-0.162128	-1.2712	14.9084	1.357	-12.2566	14.1555	-2.13846	-22.8024	-9.00841	-5.11503	-0.615046	-0.231258	37.6471	-16.2349	31.491	-0.571451	85.0887	19.2917	-3.07923	-9.28403	-16.6833	-9.1933	1.18759	-0.604826	4.70322	21.8814	52.3762	5.82136	75.5258	68.9143	-1.71335	-4.74646	-19.7558	0.0152317	5.64537	34.0751	-3.33066	-3.38624	41.5452	13.7679
1694	0.0914737	-4.00612	27.1548	-0.374956	-1.75482	6.24565	-0.375137	-1.75479	12.0661	-0.181504	-1.33463	14.8837	1.32091	-12.1843	13.9522	-2.21206	-22.6549	-9.38673	-4.88891	-0.615934	-0.476696	37.4361	-18.3684	30.9419	-2.27648	85.3236	22.3401	-0.465086	-8.96819	-19.1705	-9.40677	0.934847	-0.725571	4.7304	21.8826	52.3002	6.06887	75.6786	68.9724	-1.80989	-4.62078	-19.7423	-0.0240506	5.67807	33.9042	-3.33771	-3.27839	41.4769	13.7989
1696	0.0485526	-4.12701	27.1034	-0.40571	-1.80309	6.22255	-0.405896	-1.80305	12.043	-0.201727	-1.37249	14.8662	1.32271	-12.1585	13.7651	-2.23104	-22.6061	-9.73498	-4.78075	-0.567664	-0.6375	37.6338	-19.014	30.7154	-3.53842	84.5738	25.2094	1.80352	-8.79177	-21.412	-9.50778	0.798572	-0.788722	4.79506	21.9094	52.244	6.21028	75.7254	68.9715	-1.8582	-4.51996	-19.7404	-0.0336162	5.67779	33.7529	-3.34592	-3.25526	41.3947	13.8061
1698	-0.001881	-4.18708	27.0786	-0.43367	-1.82407	6.21116	-0.433858	-1.82403	12.0316	-0.221433	-1.38978	14.8575	1.34302	-12.1737	13.5876	-2.2298	-22.6387	-10.063	-4.75514	-0.432415	-0.720463	38.2443	-18.1927	30.8629	-4.20111	82.6238	27.7991	3.84126	-8.72165	-23.4673	-9.52685	0.739999	-0.789154	4.87899	21.9399	52.2225	6.23613	75.6839	68.9015	-1.84844	-4.45512	-19.7457	-0.018703	5.64914	33.6247	-3.34812	-3.31305	41.2961	13.7874
1700	-0.0422503	-4.22523	27.0771	-0.455187	-1.83652	6.21014	-0.455376	-1.83648	12.0306	-0.236831	-1.40031	14.8567	1.34482	-12.1844	13.4352	-2.25618	-22.6567	-10.3425	-4.64104	-0.286676	-0.648505	38.9443	-17.1674	31.4808	-4.6112	81.1883	29.8018	6.58968	-8.7135	-25.6808	-9.53761	0.633678	-0.727298	4.85898	22.0332	52.161	6.31538	75.7198	68.8286	-1.83666	-4.45929	-19.7363	-0.0177385	5.59466	33.5182	-3.29888	-3.27729	41.1912	13.7487
1702	-0.0954008	-4.21678	27.0703	-0.477409	-1.82736	6.20658	-0.477599	-1.82731	12.027	-0.253973	-1.39471	14.854	1.37293	-12.2059	13.3081	-2.23481	-22.7044	-10.5777	-4.5942	-0.140642	-0.585429	39.6339	-16.0347	32.6126	-4.50941	80.6842	31.2714	9.11914	-8.94451	-27.6022	-9.48706	0.579897	-0.693157	4.81351	22.083	52.1276	6.34005	75.7982	68.7076	-1.81936	-4.52323	-19.7072	-0.0200866	5.56571	33.4258	-3.2642	-3.25354	41.1107	13.7402
1704	-0.156603	-4.17159	27.0544	-0.499258	-1.80137	6.19885	-0.499444	-1.80131	12.0193	-0.271772	-1.3765	14.8482	1.42723	-12.2349	13.1958	-2.16668	-22.7759	-10.789	-4.6192	0.0139465	-0.55726	40.2996	-14.7989	34.2192	-4.00698	80.9761	32.1612	11.1525	-9.39831	-29.1616	-9.38913	0.583134	-0.700607	4.75785	22.0757	52.1261	6.30965	75.9087	68.5589	-1.79887	-4.62193	-19.6656	-0.0231842	5.56777	33.3464	-3.25487	-3.25848	41.0575	13.7683
1706	-0.186979	-4.14418	27.0456	-0.509582	-1.7863	6.19464	-0.509766	-1.78624	12.0151	-0.280338	-1.3658	14.845	1.46825	-12.2486	13.0551	-2.1217	-22.8143	-11.0524	-4.61099	0.22993	-0.497447	41.0794	-13.1452	36.1672	-3.46306	80.8052	32.2872	12.7784	-9.92691	-30.383	-9.33186	0.581223	-0.712776	4.68224	22.044	52.1133	6.29879	76.0328	68.4966	-1.78283	-4.66871	-19.6437	-0.0228146	5.56938	33.2822	-3.25386	-3.27765	41.0072	13.813
1708	-0.199243	-4.12652	27.0393	-0.513043	-1.77734	6.19167	-0.513227	-1.77729	12.0121	-0.283426	-1.3593	14.8428	1.50471	-12.2621	12.8972	-2.08786	-22.8504	-11.3471	-4.53676	0.491325	-0.441968	41.7465	-11.2306	38.1986	-2.73063	80.2549	31.8421	12.9022	-10.1253	-30.5371	-9.32257	0.570673	-0.710739	4.62327	22.097	52.082	6.35294	76.1002	68.4887	-1.74361	-4.66636	-19.6616	-0.017094	5.56473	33.2436	-3.24276	-3.27965	40.9736	13.8175
1710	-0.199189	-4.11619	27.0353	-0.511918	-1.77285	6.18992	-0.512101	-1.7728	12.0104	-0.282833	-1.35587	14.8415	1.54108	-12.2773	12.7268	-2.05705	-22.8895	-11.6642	-4.40344	0.795715	-0.400617	42.2735	-9.23542	40.1618	-1.88125	79.5586	30.9265	11.5235	-9.95845	-29.7839	-9.35648	0.542968	-0.686427	4.58253	22.23	52.0384	6.44259	76.104	68.5136	-1.68669	-4.62789	-19.7083	-0.00664838	5.55329	33.2302	-3.22326	-3.26331	40.9581	13.7871
1712	-0.200523	-4.10517	27.0359	-0.511367	-1.76792	6.19016	-0.511549	-1.76786	12.0106	-0.282701	-1.35215	14.8417	1.59511	-12.2891	12.5626	-1.99219	-22.9293	-11.9734	-4.28143	1.15824	-0.391036	42.7976	-7.67825	41.8285	-1.24358	79.8609	29.7519	9.60138	-9.62595	-29.4505	-9.39799	0.471074	-0.636068	4.52729	22.3036	52.0226	6.38411	76.0882	68.5014	-1.66079	-4.61452	-19.7115	0.00458489	5.54161	33.23	-3.22542	-3.25803	40.9564	13.8114
1714	-0.20685	-4.08454	27.0465	-0.512086	-1.75826	6.19481	-0.512267	-1.7582	12.0152	-0.283799	-1.34496	14.8452	1.63978	-12.3043	12.3756	-1.9495	-22.9717	-12.3225	-4.19103	1.47384	-0.351841	43.2583	-6.36144	43.241	-0.935931	80.0722	28.4269	8.04764	-9.44466	-29.3197	-9.42777	0.411216	-0.548639	4.47128	22.3684	52.0077	6.30268	76.0746	68.4926	-1.64876	-4.60476	-19.7168	0.0097479	5.54325	33.2467	-3.22758	-3.25858	40.9571	13.8227
1716	-0.215866	-4.05434	27.0683	-0.513085	-1.74413	6.20437	-0.513265	-1.74408	12.0248	-0.285373	-1.33444	14.8524	1.66827	-12.3237	12.1663	-1.94143	-23.0151	-12.7096	-4.13469	1.73214	-0.288519	43.6353	-5.21365	44.4271	-0.835712	79.9982	27.0235	6.93925	-9.43922	-29.4009	-9.44308	0.378878	-0.433381	4.41516	22.442	51.9932	6.2471	76.0757	68.4956	-1.6491	-4.59964	-19.732	0.0105758	5.553	33.2789	-3.22429	-3.26391	40.9577	13.8089
1718	-0.209712	-4.02798	27.1003	-0.507957	-1.73323	6.21863	-0.508136	-1.73318	12.0391	-0.282194	-1.32598	14.8632	1.67773	-12.3432	11.9583	-1.96752	-23.0512	-13.0912	-4.08649	2.02094	-0.292504	43.8988	-4.00879	45.4976	-0.270393	79.8941	25.6384	5.29202	-9.29799	-29.7163	-9.46375	0.375908	-0.336108	4.34812	22.5738	51.9974	6.3223	76.1109	68.5175	-1.67027	-4.61494	-19.7526	0.0224971	5.52705	33.3221	-3.20769	-3.27031	40.964	13.7717
1720	-0.211275	-3.98633	27.1362	-0.504639	-1.71487	6.23456	-0.504816	-1.71482	12.055	-0.280794	-1.31205	14.8752	1.68795	-12.362	11.7751	-1.98784	-23.0866	-13.4276	-4.06167	2.19908	-0.267697	43.9672	-3.11784	46.4515	0.268791	79.335	24.3056	4.4926	-9.33022	-30.0701	-9.45886	0.414407	-0.248947	4.29706	22.6694	52.0266	6.36552	76.1629	68.5148	-1.68821	-4.65144	-19.7638	0.0349637	5.53526	33.3635	-3.21419	-3.28463	40.9681	13.7649
1722	-0.221638	-3.92962	27.1716	-0.503584	-1.68904	6.25015	-0.503758	-1.68899	12.0706	-0.281509	-1.29265	14.8869	1.69838	-12.3783	11.6201	-2.00207	-23.118	-13.7122	-4.06269	2.26056	-0.21221	43.8715	-2.6468	47.2797	0.681436	78.48	23.0935	4.53664	-9.54875	-30.3725	-9.42771	0.485208	-0.175397	4.26369	22.7195	52.0697	6.34953	76.2117	68.4917	-1.69082	-4.69354	-19.7726	0.0448591	5.57567	33.3996	-3.24016	-3.30054	40.9704	13.7944
1724	-0.222434	-3.87632	27.1972	-0.498624	-1.6657	6.26148	-0.498796	-1.66565	12.0819	-0.279146	-1.27489	14.8955	1.68526	-12.3865	11.4785	-2.05316	-23.1255	-13.9696	-4.08425	2.31233	-0.208038	43.7832	-2.73588	47.9545	0.960853	78.4096	22.1933	4.00395	-9.63929	-30.4477	-9.39964	0.536012	-0.128652	4.22732	22.774	52.0677	6.31236	76.1917	68.5198	-1.648	-4.67122	-19.832	0.046464	5.57366	33.4319	-3.23129	-3.2803	40.9808	13.8271
1726	-0.22755	-3.82017	27.2103	-0.495142	-1.64069	6.26723	-0.495311	-1.64063	12.0877	-0.277968	-1.25597	14.8999	1.66707	-12.3866	11.3595	-2.10632	-23.1164	-14.1858	-4.13869	2.34671	-0.207634	43.782	-2.62928	48.4446	1.23617	78.3164	21.5274	3.89962	-9.66971	-30.3264	-9.3452	0.609254	-0.108285	4.20196	22.8575	52.0799	6.31175	76.1479	68.511	-1.62072	-4.65282	-19.8642	0.0577438	5.55858	33.4527	-3.22904	-3.28065	40.9952	13.8682
1728	-0.237648	-3.76439	27.2135	-0.493784	-1.61533	6.26851	-0.493951	-1.61528	12.0889	-0.278386	-1.23692	14.9009	1.64712	-12.3769	11.2595	-2.15551	-23.0893	-14.3682	-4.21424	2.38328	-0.211848	43.8709	-2.23507	48.7697	1.51625	78.066	21.0557	4.22798	-9.67333	-30.0822	-9.27206	0.699014	-0.109361	4.18347	22.959	52.1129	6.34902	76.099	68.4622	-1.61755	-4.65015	-19.8585	0.0772503	5.5371	33.4649	-3.23427	-3.30438	41.0132	13.906
1730	-0.242976	-3.7262	27.2209	-0.492206	-1.59813	6.27176	-0.492371	-1.59808	12.0922	-0.278185	-1.22395	14.9034	1.62031	-12.3497	11.1548	-2.21081	-23.0274	-14.5604	-4.25139	2.49949	-0.269182	43.9777	-1.95943	49.0279	1.74429	77.7711	20.7177	4.14203	-9.76621	-30.0045	-9.23833	0.743967	-0.112098	4.14621	23.0049	52.1403	6.36212	76.0757	68.4438	-1.61257	-4.64564	-19.8445	0.0799971	5.51301	33.4896	-3.20982	-3.30907	41.0374	13.8837
1732	-0.250385	-3.69083	27.227	-0.491814	-1.58194	6.27435	-0.491977	-1.58189	12.0948	-0.278812	-1.21181	14.9054	1.59969	-12.3233	11.0668	-2.25236	-22.9696	-14.7229	-4.28714	2.60015	-0.318697	44.061	-1.78021	49.2895	1.95215	77.7527	20.3726	4.11603	-9.7958	-29.9735	-9.20837	0.783174	-0.123478	4.09185	23.0189	52.1653	6.38058	76.0936	68.4232	-1.60965	-4.65869	-19.8242	0.0839501	5.50038	33.5091	-3.20135	-3.3048	41.0595	13.8973
1734	-0.260057	-3.65674	27.2306	-0.492521	-1.56608	6.27584	-0.492683	-1.56603	12.0963	-0.28024	-1.19998	14.9065	1.58655	-12.3014	10.9989	-2.27877	-22.9233	-14.849	-4.32348	2.66105	-0.347871	44.1073	-1.66575	49.5689	2.14096	77.978	19.9954	4.17681	-9.75079	-29.9224	-9.1782	0.822983	-0.140112	4.02618	23.0097	52.1867	6.40756	76.1521	68.3956	-1.60936	-4.68925	-19.8013	0.0917305	5.50035	33.5214	-3.21278	-3.29687	41.0782	13.9501
1736	-0.267295	-3.63188	27.2302	-0.493094	-1.5545	6.27563	-0.493254	-1.55445	12.0961	-0.281322	-1.19135	14.9064	1.57182	-12.2796	10.9463	-2.30549	-22.877	-14.9467	-4.33647	2.67351	-0.366837	44.119	-1.45091	49.8358	2.27138	77.9588	19.6408	4.02913	-9.72269	-29.6179	-9.16363	0.854395	-0.145714	3.97121	22.9901	52.199	6.43291	76.2387	68.3639	-1.61846	-4.72522	-19.7784	0.0981616	5.49955	33.5322	-3.21519	-3.30061	41.0962	13.9616
1738	-0.27196	-3.60768	27.2332	-0.492639	-1.54347	6.27687	-0.492798	-1.54342	12.0973	-0.281607	-1.18306	14.9073	1.56409	-12.263	10.9114	-2.31865	-22.8431	-15.012	-4.34635	2.66649	-0.367056	44.0989	-1.23135	50.0522	2.43073	77.9448	19.3182	3.97941	-9.71384	-29.4608	-9.14181	0.892396	-0.143697	3.93471	23.0031	52.2089	6.46827	76.2872	68.343	-1.60314	-4.73172	-19.7899	0.106398	5.51549	33.5496	-3.22896	-3.3194	41.1141	13.9649
1740	-0.274142	-3.58201	27.2401	-0.490979	-1.53205	6.27991	-0.491137	-1.532	12.1003	-0.281018	-1.17442	14.9096	1.56393	-12.2533	10.8916	-2.31841	-22.825	-15.0498	-4.35864	2.64704	-0.35085	44.0602	-1.05539	50.2174	2.59777	77.9595	19.0402	4.00816	-9.7197	-29.4796	-9.11044	0.937926	-0.136186	3.91682	23.0488	52.2202	6.50526	76.2854	68.3327	-1.56735	-4.70847	-19.8295	0.116374	5.54268	33.5727	-3.25152	-3.34407	41.1306	13.9676
1742	-0.275034	-3.55388	27.2461	-0.488497	-1.5197	6.28256	-0.488654	-1.51965	12.103	-0.279864	-1.16503	14.9117	1.56677	-12.2538	10.877	-2.316	-22.8268	-15.0772	-4.37669	2.60644	-0.334685	44.0467	-1.05887	50.3781	2.57831	77.888	18.8388	3.72679	-9.70365	-29.4028	-9.08153	0.980719	-0.132711	3.90944	23.0791	52.2438	6.49517	76.2542	68.3157	-1.56269	-4.6928	-19.8378	0.125441	5.54209	33.587	-3.25499	-3.32757	41.1375	13.9763
1744	-0.274322	-3.52797	27.2569	-0.485581	-1.50847	6.28736	-0.485736	-1.50842	12.1078	-0.278327	-1.15646	14.9153	1.56904	-12.2567	10.8554	-2.31674	-22.8326	-15.1167	-4.40119	2.59633	-0.314899	44.0655	-1.03951	50.5007	2.6035	77.9144	18.6883	3.48344	-9.69747	-29.2912	-9.05705	1.01926	-0.116854	3.89407	23.1139	52.2635	6.49036	76.213	68.3071	-1.55937	-4.67255	-19.8334	0.133127	5.5372	33.6035	-3.25446	-3.32231	41.1441	13.9915
1746	-0.27236	-3.50571	27.2718	-0.482529	-1.49895	6.29402	-0.482683	-1.4989	12.1144	-0.276596	-1.14916	14.9203	1.56925	-12.2578	10.8274	-2.32157	-22.8342	-15.1683	-4.42407	2.60906	-0.291777	44.0996	-0.961081	50.5789	2.69284	78.0086	18.5925	3.36781	-9.70011	-29.1857	-9.04053	1.05261	-0.0876349	3.87058	23.1549	52.2739	6.50201	76.1723	68.311	-1.5544	-4.65039	-19.8208	0.139819	5.5351	33.6244	-3.25412	-3.3353	41.1528	14.0077
1748	-0.270141	-3.48902	27.283	-0.479914	-1.49189	6.299	-0.480068	-1.49184	12.1194	-0.27505	-1.14373	14.9241	1.56576	-12.2485	10.8071	-2.32752	-22.8155	-15.2064	-4.40646	2.55611	-0.27042	44.0601	-0.858367	50.6078	2.71237	77.8215	18.6059	3.477	-9.67006	-29.2587	-9.04427	1.07701	-0.0549399	3.85977	23.1976	52.268	6.5257	76.1432	68.3341	-1.55886	-4.64001	-19.8067	0.148496	5.5469	33.6498	-3.2596	-3.34777	41.1642	14.0011
1750	-0.270183	-3.47013	27.2944	-0.478057	-1.48364	6.30406	-0.47821	-1.48359	12.1245	-0.274138	-1.13745	14.9279	1.56302	-12.2345	10.7958	-2.32871	-22.7888	-15.2287	-4.40414	2.50121	-0.229584	44.0315	-0.84306	50.6495	2.67614	77.8581	18.5965	3.38727	-9.69177	-29.2455	-9.04719	1.11561	-0.0267872	3.85301	23.2237	52.264	6.56081	76.157	68.3521	-1.5736	-4.65803	-19.7851	0.154572	5.5543	33.6737	-3.26249	-3.35237	41.1749	13.9911
1752	-0.27244	-3.44888	27.3056	-0.476916	-1.47413	6.30901	-0.477068	-1.47408	12.1294	-0.273833	-1.13026	14.9316	1.5601	-12.2167	10.7967	-2.32665	-22.7553	-15.2291	-4.41971	2.45811	-0.173507	44.0212	-0.877104	50.709	2.62784	78.0969	18.5419	3.06327	-9.74841	-29.1225	-9.04384	1.16523	-0.00707029	3.84405	23.2341	52.2665	6.60443	76.2116	68.3582	-1.59551	-4.70032	-19.7574	0.157915	5.55325	33.6939	-3.26172	-3.35024	41.1849	13.9881
1754	-0.273744	-3.43351	27.3121	-0.475935	-1.46729	6.31187	-0.476087	-1.46724	12.1323	-0.273491	-1.12509	14.9338	1.54859	-12.1923	10.8225	-2.33314	-22.7069	-15.1833	-4.40538	2.42964	-0.146648	43.9781	-0.655317	50.7243	2.76734	77.9084	18.4956	2.82585	-9.67978	-29.0632	-9.03324	1.1856	-0.00205317	3.80708	23.2559	52.2773	6.65547	76.27	68.3468	-1.61407	-4.73558	-19.7273	0.162959	5.5443	33.707	-3.26177	-3.3581	41.198	14.0188
1756	-0.276108	-3.41443	27.3152	-0.475006	-1.45873	6.31323	-0.475157	-1.45868	12.1337	-0.273282	-1.11863	14.9348	1.5332	-12.171	10.8437	-2.34862	-22.6623	-15.1449	-4.41364	2.39544	-0.0945494	43.9501	-0.534113	50.8091	2.84824	77.9603	18.4114	2.38241	-9.59535	-28.9505	-9.01815	1.21766	0.00013291	3.80123	23.2521	52.2795	6.65619	76.3032	68.3453	-1.60919	-4.75017	-19.7357	0.16411	5.53467	33.7186	-3.25615	-3.35764	41.2123	14.0463
1758	-0.279208	-3.39181	27.3161	-0.474012	-1.44855	6.31356	-0.474162	-1.4485	12.134	-0.273113	-1.11095	14.9351	1.51659	-12.1542	10.8562	-2.3696	-22.6254	-15.1218	-4.44112	2.35101	-0.0116755	43.9369	-0.510645	50.9639	2.86298	78.2694	18.2744	1.7542	-9.54253	-28.7797	-9.00167	1.26315	0.000731782	3.82418	23.2301	52.2745	6.61504	76.3073	68.3566	-1.58252	-4.74047	-19.7784	0.162483	5.52704	33.7316	-3.24645	-3.34925	41.2286	14.0632
1760	-0.278984	-3.37989	27.3169	-0.472683	-1.44338	6.31392	-0.472832	-1.44333	12.1344	-0.27241	-1.10701	14.9354	1.5029	-12.1364	10.8751	-2.38386	-22.5879	-15.0873	-4.41613	2.30665	0.0735264	43.8996	-0.211869	51.0777	3.00657	78.3066	18.0552	1.32636	-9.63203	-28.6808	-8.99933	1.27868	-0.0106168	3.80292	23.2564	52.2892	6.63089	76.3067	68.3627	-1.56467	-4.71368	-19.7911	0.16633	5.52567	33.7533	-3.24445	-3.35239	41.2518	14.0759
1762	-0.283878	-3.34122	27.3254	-0.470858	-1.42602	6.31765	-0.471005	-1.42597	12.1381	-0.272032	-1.09391	14.9382	1.50713	-12.13	10.8832	-2.37236	-22.5783	-15.0739	-4.43605	2.21868	0.16508	43.8311	0.0184832	51.1826	3.22051	78.1378	17.8349	0.68625	-9.65449	-28.3026	-8.96499	1.36701	-0.00275796	3.8013	23.2801	52.2866	6.63132	76.2678	68.3851	-1.53399	-4.65565	-19.8238	0.18131	5.51764	33.7776	-3.24913	-3.35097	41.2688	14.0886
1764	-0.295504	-3.2838	27.3356	-0.470027	-1.39977	6.32209	-0.470172	-1.39973	12.1425	-0.2729	-1.07421	14.9416	1.52233	-12.1242	10.8851	-2.34243	-22.574	-15.0736	-4.49589	2.08431	0.260933	43.7036	0.111093	51.3152	3.48455	77.9397	17.6011	-0.194495	-9.60194	-27.6756	-8.904	1.51478	0.0104366	3.82272	23.2958	52.2711	6.62425	76.2039	68.4143	-1.49649	-4.58012	-19.8697	0.202887	5.50492	33.7981	-3.25903	-3.34605	41.2813	14.1013
1766	-0.311625	-3.27777	27.3144	-0.476273	-1.3955	6.31252	-0.476417	-1.39546	12.133	-0.277793	-1.07137	14.9344	1.50478	-12.0642	10.92	-2.344	-22.4586	-15.0149	-4.4766	1.90566	0.363182	43.3705	0.0537838	51.6289	3.75504	78.5009	17.1863	-1.00583	-9.64511	-27.2433	-8.88537	1.56493	-0.060232	3.82645	23.3359	52.2991	6.70963	76.1961	68.3871	-1.49572	-4.55703	-19.8578	0.205295	5.51139	33.7958	-3.26865	-3.35881	41.3121	14.1094
1768	-0.331635	-3.2851	27.2845	-0.485542	-1.39667	6.29908	-0.485686	-1.39662	12.1195	-0.284633	-1.07278	14.9243	1.4719	-11.9788	10.9422	-2.36511	-22.2909	-14.9809	-4.47962	1.89061	0.400337	43.2027	0.158892	51.888	4.06152	78.9548	16.906	-2.031	-9.63383	-26.8449	-8.86736	1.59819	-0.161583	3.81539	23.3172	52.3221	6.78613	76.2264	68.364	-1.50214	-4.53649	-19.8379	0.204175	5.50636	33.776	-3.27341	-3.36017	41.3359	14.1149
1770	-0.359241	-3.29459	27.2527	-0.498328	-1.39798	6.28475	-0.498472	-1.39793	12.1052	-0.294095	-1.07449	14.9135	1.43578	-11.8656	10.9323	-2.38616	-22.0708	-15.0093	-4.50621	2.02034	0.387629	43.2354	0.454065	52.038	4.33734	79.087	16.7867	-3.31834	-9.52879	-26.4127	-8.84546	1.62963	-0.2652	3.78737	23.2677	52.3297	6.86529	76.2891	68.3424	-1.50931	-4.5139	-19.8155	0.203034	5.48844	33.7429	-3.27484	-3.35079	41.3479	14.1189
1772	-0.412276	-3.28753	27.2246	-0.520501	-1.38945	6.27181	-0.520645	-1.3894	12.0922	-0.311143	-1.06936	14.9038	1.43578	-11.7028	10.8687	-2.33096	-21.7742	-15.1487	-4.47024	1.98881	0.454144	43.2526	0.725193	52.0714	4.28519	78.7638	16.6317	-4.92468	-9.32153	-25.6984	-8.82546	1.67389	-0.310196	3.73695	23.4113	52.3245	7.12524	76.3609	68.2565	-1.52479	-4.51278	-19.7667	0.205535	5.48511	33.7111	-3.28965	-3.36494	41.3553	14.1208
1774	-0.466779	-3.29683	27.2106	-0.545108	-1.38787	6.26516	-0.545251	-1.38782	12.0856	-0.329633	-1.06957	14.8988	1.43331	-11.4506	10.6973	-2.26066	-21.313	-15.498	-4.40569	1.99288	0.584037	43.2446	0.903709	52.0489	4.27777	78.6087	16.5622	-6.13005	-8.90077	-25.3453	-8.86454	1.62444	-0.280512	3.66545	23.4648	52.3016	7.23363	76.4925	68.1442	-1.49722	-4.52779	-19.7179	0.195271	5.45916	33.6761	-3.28044	-3.36323	41.3388	14.133
1776	-0.520567	-3.33094	27.2029	-0.572022	-1.39717	6.26126	-0.572166	-1.39711	12.0817	-0.349244	-1.07805	14.8958	1.41766	-11.0981	10.429	-2.18634	-20.6632	-16.0366	-4.31859	2.05515	0.746313	43.2039	0.945682	52.0009	4.34104	78.7664	16.5858	-6.7386	-8.32074	-25.4324	-8.96314	1.4753	-0.192666	3.58342	23.4193	52.2537	7.18637	76.6684	68.0154	-1.42718	-4.54607	-19.6775	0.170724	5.41336	33.6335	-3.24906	-3.34308	41.3042	14.1562
1778	-0.587318	-3.39772	27.1524	-0.607659	-1.41946	6.23825	-0.607806	-1.4194	12.0587	-0.374604	-1.09676	14.8784	1.3792	-10.6444	10.1704	-2.10613	-19.8209	-16.5657	-4.204	2.10298	0.802958	43.1358	0.731086	51.9988	4.20449	79.2468	16.6567	-6.64439	-8.01551	-25.6984	-9.07103	1.30122	-0.145547	3.53946	23.5016	52.1455	7.28216	76.7595	67.8815	-1.35963	-4.51418	-19.663	0.139281	5.39742	33.5632	-3.2396	-3.3283	41.2947	14.1815
1780	-0.664198	-3.45213	27.1132	-0.646494	-1.43528	6.22012	-0.646642	-1.43521	12.0405	-0.402732	-1.1108	14.8647	1.32277	-10.1267	9.85775	-2.03492	-18.8552	-17.1984	-4.08214	2.16652	0.885333	43.0948	0.671397	51.9298	4.11355	79.5077	16.6651	-6.6961	-7.65478	-25.8982	-9.15725	1.15095	-0.0683747	3.45323	23.645	52.0543	7.47656	76.9199	67.7245	-1.34118	-4.49092	-19.6047	0.12037	5.36633	33.5043	-3.23417	-3.32723	41.2828	14.2119
1782	-0.751181	-3.48653	27.0935	-0.687802	-1.44131	6.21055	-0.68795	-1.44124	12.031	-0.433285	-1.11766	14.8574	1.25429	-9.5435	9.47074	-1.96146	-17.765	-17.9724	-3.95762	2.24315	1.02031	43.0838	0.809195	51.795	4.08834	79.49	16.5792	-7.06288	-7.20401	-25.9505	-9.21926	1.02615	0.0500494	3.32335	23.8053	51.9896	7.70708	77.1645	67.5546	-1.38008	-4.4877	-19.501	0.112256	5.32144	33.4651	-3.23014	-3.33858	41.2662	14.2438
1784	-0.847861	-3.5192	27.0782	-0.733184	-1.44558	6.20286	-0.733333	-1.44551	12.0233	-0.466991	-1.12343	14.8515	1.19245	-8.84092	8.96641	-1.83081	-16.4613	-18.9742	-3.81988	2.30922	1.20776	43.0695	0.90398	51.6994	3.97298	79.54	16.3649	-7.52426	-6.83091	-25.7986	-9.294	0.858892	0.206647	3.22388	23.8252	51.9141	7.70328	77.4096	67.4229	-1.45363	-4.49732	-19.4125	0.0871822	5.3149	33.4417	-3.23335	-3.34791	41.2584	14.2613
1786	-0.962507	-3.53486	27.0604	-0.784616	-1.44059	6.19385	-0.784764	-1.44051	12.0143	-0.505747	-1.12261	14.8447	1.14804	-8.07317	8.46239	-1.62831	-15.0493	-19.9793	-3.71365	2.34254	1.37201	43.0264	0.944228	51.6077	3.87974	79.5315	16.1997	-8.06299	-6.4034	-25.6739	-9.32749	0.727855	0.338893	3.1163	23.9099	51.8382	7.75109	77.6694	67.3146	-1.55539	-4.509	-19.3398	0.0513117	5.28327	33.4172	-3.21415	-3.34117	41.2534	14.2749
1788	-1.0986	-3.53577	27.0359	-0.843815	-1.42698	6.1817	-0.843962	-1.4269	12.0021	-0.550795	-1.11579	14.8355	1.13162	-7.27411	8.00269	-1.34449	-13.5968	-20.9017	-3.63208	2.3154	1.49333	42.9231	0.850593	51.4494	3.73242	79.3092	16.2717	-8.75143	-5.83689	-25.6315	-9.31993	0.638857	0.440781	3.00033	24.0767	51.7589	7.88186	77.9449	67.2172	-1.67643	-4.51221	-19.2811	0.00864904	5.22208	33.3833	-3.17649	-3.32216	41.2479	14.2916
1790	-1.26196	-3.53879	26.9992	-0.915024	-1.41153	6.16378	-0.915169	-1.41144	11.9842	-0.604923	-1.10827	14.822	1.1741	-6.51048	7.64054	-0.951198	-12.2396	-21.6386	-3.50261	2.14475	1.57015	42.6706	0.398722	50.9976	3.19716	78.3623	17.0617	-10.0066	-4.88981	-25.6921	-9.31476	0.544622	0.562562	2.89821	24.212	51.6639	7.96733	78.246	67.0769	-1.79656	-4.48793	-19.2141	-0.0256142	5.17611	33.3274	-3.17019	-3.32613	41.2341	14.3347
1792	-1.44453	-3.56764	26.9523	-0.997191	-1.40542	6.14106	-0.997336	-1.40532	11.9615	-0.666712	-1.10837	14.8048	1.23695	-5.81598	7.35666	-0.538802	-11.0195	-22.2193	-3.35987	1.89423	1.64606	42.31	-0.456778	50.2467	2.12472	76.7816	18.6773	-11.2897	-3.94714	-25.6495	-9.33346	0.442535	0.659573	2.84314	24.2878	51.5502	8.00247	78.5247	66.9742	-1.89984	-4.3897	-19.1835	-0.0678842	5.10855	33.2457	-3.15172	-3.31907	41.2096	14.3641
1794	-1.6392	-3.6304	26.8954	-1.08805	-1.4129	6.1136	-1.08819	-1.41279	11.934	-0.73422	-1.11916	14.784	1.31179	-5.20608	7.14462	-0.133598	-9.95986	-22.6562	-3.21159	1.5967	1.70977	41.8131	-1.69874	49.1692	0.60235	74.7263	21.2602	-12.1403	-3.05212	-25.6782	-9.38476	0.321109	0.722563	2.83598	24.3029	51.4236	7.9975	78.7731	66.9209	-1.99478	-4.21623	-19.1881	-0.121291	5.02411	33.1391	-3.118	-3.29873	41.1749	14.3722
1796	-1.82662	-3.7368	26.8258	-1.18012	-1.44026	6.08036	-1.18027	-1.44013	11.9008	-0.801495	-1.1449	14.7588	1.4051	-4.69428	6.98953	0.265763	-9.08664	-22.9782	-3.05052	1.32838	1.68156	41.059	-3.17027	47.6742	-0.880906	72.8722	25.1233	-11.2742	-1.72022	-26.5115	-9.48389	0.132986	0.751985	2.84525	24.3023	51.3105	8.01133	79.0065	66.8883	-2.13437	-4.00815	-19.1849	-0.185503	4.97718	33.0133	-3.09561	-3.28762	41.1347	14.3672
1798	-2.0146	-3.84204	26.7572	-1.2723	-1.46709	6.04745	-1.27245	-1.46695	11.8679	-0.868874	-1.17026	14.7339	1.50939	-4.27154	6.88953	0.647964	-8.37942	-23.1906	-2.95769	1.02389	1.55228	40.0476	-4.99778	46.0082	-2.57251	71.1168	30.105	-8.55771	-1.09181	-27.8622	-9.55326	-0.00673607	0.771341	2.85319	24.2547	51.1876	8.05433	79.255	66.8794	-2.30452	-3.79338	-19.1609	-0.245717	4.91825	32.887	-3.07076	-3.27214	41.0971	14.3644
1800	-2.19729	-3.94484	26.6859	-1.36187	-1.49347	6.01326	-1.36202	-1.49333	11.8337	-0.934324	-1.19516	14.708	1.61677	-3.91889	6.84399	1.00653	-7.79982	-23.2966	-2.93831	0.71719	1.31385	38.7955	-7.08267	44.3076	-4.50455	69.5127	36.0294	-4.17148	-1.31113	-29.4705	-9.58917	-0.105353	0.768824	2.85539	24.1701	51.056	8.13091	79.5099	66.883	-2.49109	-3.59138	-19.1205	-0.29863	4.8492	32.7616	-3.04519	-3.25469	41.0673	14.3589
1802	-2.3514	-4.09435	26.5775	-1.44344	-1.54343	5.96259	-1.4436	-1.54329	11.783	-0.992393	-1.23729	14.6697	1.71336	-3.56747	6.86643	1.34951	-7.21706	-23.2735	-2.92876	0.595224	0.940181	37.3934	-9.11177	42.7229	-6.59884	68.3121	42.5022	0.744085	-2.16602	-30.8954	-9.66022	-0.318946	0.663028	2.86917	24.1132	50.9393	8.24267	79.6868	66.8629	-2.64374	-3.42988	-19.1035	-0.351145	4.82195	32.6154	-3.03396	-3.25761	41.0571	14.308
1804	-2.46407	-4.22462	26.4815	-1.50502	-1.58923	5.91795	-1.50519	-1.58907	11.7384	-1.03574	-1.27514	14.6359	1.77851	-3.26457	6.89094	1.61301	-6.70595	-23.2411	-2.94665	0.569519	0.577417	36.0486	-10.6784	41.5314	-8.5206	68.0499	48.8886	5.58885	-2.78359	-32.0773	-9.71473	-0.520572	0.587947	2.82315	24.0588	50.822	8.3669	79.9242	66.8009	-2.79817	-3.35457	-19.0711	-0.376611	4.81259	32.4938	-3.04594	-3.26014	41.0543	14.2609
1806	-2.54189	-4.3219	26.4009	-1.54816	-1.62418	5.8807	-1.54833	-1.62402	11.7011	-1.06592	-1.30384	14.6077	1.81613	-3.01804	6.91543	1.80004	-6.28241	-23.2043	-2.98054	0.626208	0.244252	34.8068	-11.6314	40.7829	-10.1904	68.6802	54.8787	9.93276	-3.04614	-32.9455	-9.74228	-0.693404	0.565404	2.72231	24.0246	50.7	8.48822	80.2038	66.6749	-2.93551	-3.36106	-19.0248	-0.378283	4.81187	32.3987	-3.07316	-3.25574	41.0566	14.2295
1808	-2.6273	-4.39597	26.3001	-1.59202	-1.6484	5.83442	-1.59219	-1.64824	11.6549	-1.09723	-1.32457	14.5728	1.86815	-2.81975	7.00919	1.99273	-5.95126	-23.0377	-2.97645	0.791772	-0.152992	33.5307	-11.716	40.4425	-11.3207	69.3201	60.2046	13.238	-3.5054	-33.3046	-9.75229	-0.888196	0.559597	2.66075	24.1207	50.5704	8.59743	80.3173	66.4129	-2.94976	-3.38439	-19.0066	-0.397098	4.8053	32.2902	-3.07416	-3.23749	41.0651	14.2168
1810	-2.71331	-4.43929	26.1879	-1.6329	-1.65927	5.78318	-1.63307	-1.65911	11.6036	-1.12705	-1.33515	14.5343	1.91044	-2.67598	7.10928	2.14178	-5.71274	-22.857	-2.92807	0.971257	-0.498036	32.3407	-11.3518	40.3876	-12.2436	69.9357	64.5999	15.5336	-3.74786	-32.9101	-9.72535	-1.07259	0.542658	2.59276	24.1343	50.4215	8.53459	80.3812	66.119	-2.90803	-3.40694	-19.0057	-0.411599	4.77908	32.1869	-3.05898	-3.20753	41.0912	14.2114
1812	-2.79672	-4.44565	26.0759	-1.6689	-1.65435	5.73228	-1.66907	-1.65418	11.5527	-1.15411	-1.33365	14.4961	1.9406	-2.59044	7.19451	2.24036	-5.57275	-22.702	-2.85127	1.13888	-0.75334	31.2829	-10.7017	40.6022	-12.9832	70.6808	67.9091	16.6855	-3.67942	-31.9385	-9.65432	-1.22465	0.524521	2.51011	24.0733	50.262	8.32303	80.4251	65.8146	-2.8347	-3.43829	-19.0159	-0.416098	4.72876	32.0962	-3.03048	-3.17279	41.1299	14.2031
1814	-2.86236	-4.39441	26.0089	-1.69173	-1.62584	5.70189	-1.6919	-1.62566	11.5223	-1.17274	-1.31369	14.4733	1.96474	-2.57902	7.23017	2.29058	-5.56336	-22.6374	-2.82111	1.29726	-0.880158	30.4498	-9.99805	41.2007	-13.5027	72.4807	69.8183	16.2216	-3.11177	-31.383	-9.52628	-1.2863	0.589163	2.40748	24.1782	50.1375	8.21656	80.4648	65.4748	-2.7641	-3.55056	-19.0212	-0.403115	4.64865	32.0345	-2.99244	-3.15834	41.1468	14.1559
1816	-2.93535	-4.31905	25.9464	-1.71539	-1.58605	5.67352	-1.71556	-1.58587	11.494	-1.19265	-1.28534	14.4522	1.99508	-2.5945	7.28917	2.34005	-5.60472	-22.5293	-2.79359	1.42474	-0.92803	29.7392	-8.92961	42.0074	-13.5709	74.3203	70.582	14.9391	-1.92423	-30.816	-9.37308	-1.29067	0.637941	2.31266	24.3502	50.0225	8.17239	80.4885	65.1593	-2.71004	-3.68517	-19.014	-0.385344	4.57584	31.988	-2.96487	-3.15799	41.1718	14.1261
1818	-3.02019	-4.22733	25.8835	-1.74259	-1.53794	5.64497	-1.74275	-1.53776	11.4654	-1.21568	-1.25098	14.4309	2.0387	-2.62406	7.38718	2.40838	-5.67704	-22.3494	-2.7687	1.52408	-0.914892	29.1204	-7.57112	42.9043	-13.2005	75.9234	70.3978	13.3498	-0.361561	-30.2657	-9.2107	-1.24946	0.663728	2.23191	24.5232	49.9063	8.13887	80.5221	64.8945	-2.68084	-3.82301	-18.9989	-0.368931	4.52403	31.9556	-2.95175	-3.16883	41.2081	14.1226
1820	-3.11187	-4.11399	25.838	-1.77076	-1.47961	5.62419	-1.77092	-1.47943	11.4446	-1.24006	-1.209	14.4156	2.11088	-2.66902	7.52131	2.52229	-5.78988	-22.104	-2.78174	1.63014	-0.855205	28.624	-6.45549	43.6437	-12.8322	77.2154	69.6539	12.7229	0.545926	-30.0769	-9.06554	-1.17933	0.730848	2.1641	24.4796	49.7686	7.885	80.6904	64.7226	-2.68785	-3.94805	-19.0082	-0.365927	4.51509	31.9465	-2.95038	-3.18523	41.244	14.1276
1822	-3.20168	-3.9977	25.8001	-1.79791	-1.42014	5.60685	-1.79806	-1.41995	11.4273	-1.26374	-1.1661	14.4028	2.19421	-2.71786	7.64583	2.65419	-5.91497	-21.8772	-2.8146	1.73088	-0.796229	28.1816	-5.47699	44.2774	-12.394	77.9914	68.6088	12.693	1.03195	-30.3291	-8.94275	-1.08553	0.809503	2.09067	24.4848	49.6077	7.71716	80.8606	64.6172	-2.72383	-4.03225	-19.0103	-0.369012	4.49314	31.9452	-2.93655	-3.18874	41.2763	14.1387
1824	-3.28436	-3.88429	25.769	-1.82231	-1.3626	5.59269	-1.82245	-1.36241	11.4131	-1.28528	-1.12449	14.3924	2.27696	-2.7694	7.74302	2.78272	-6.04492	-21.7012	-2.86119	1.81465	-0.743227	27.7756	-4.67667	44.7888	-12.0482	78.0291	67.425	12.7813	0.975858	-30.9711	-8.84528	-0.971528	0.891724	2.01079	24.5848	49.4272	7.68744	80.9976	64.573	-2.77519	-4.06133	-19.0114	-0.373669	4.45021	31.949	-2.90924	-3.17995	41.3041	14.1532
1826	-3.34736	-3.77264	25.7543	-1.83845	-1.30769	5.58604	-1.83858	-1.3075	11.4065	-1.30049	-1.08435	14.3876	2.3293	-2.83461	7.78403	2.84787	-6.18595	-21.6274	-2.91147	1.84114	-0.645271	27.45	-4.27	45.1307	-12.6326	76.512	66.2411	10.8836	-0.478948	-31.4938	-8.77477	-0.829925	0.968701	1.94427	24.7337	49.2534	7.72993	81.0855	64.5965	-2.80275	-4.00969	-19.0649	-0.367805	4.40927	31.9637	-2.8885	-3.18159	41.3265	14.1631
1828	-3.41038	-3.68329	25.731	-1.85678	-1.26257	5.57551	-1.85691	-1.26238	11.3959	-1.31678	-1.05167	14.3799	2.37212	-2.89177	7.83418	2.90022	-6.30778	-21.5362	-2.96889	1.82975	-0.621267	26.9039	-3.91565	45.1604	-12.4581	75.0857	65.7269	10.5364	-0.86205	-32.9688	-8.72346	-0.726751	1.05565	1.87003	24.8249	49.0372	7.75171	81.1521	64.6382	-2.77839	-3.91295	-19.1392	-0.35756	4.37146	31.9786	-2.87975	-3.18527	41.3603	14.1825
1830	-3.47456	-3.62621	25.6881	-1.87872	-1.23158	5.55601	-1.87885	-1.23138	11.3764	-1.33494	-1.0298	14.3654	2.39982	-2.93157	7.91562	2.9352	-6.39068	-21.3863	-3.03851	1.81493	-0.689913	26.1201	-3.71463	44.9315	-11.5188	74.1415	65.8158	11.8236	-0.0455598	-35.1579	-8.6931	-0.682009	1.13024	1.77986	24.8235	48.7916	7.73263	81.2305	64.6684	-2.70489	-3.7865	-19.2162	-0.346069	4.34192	31.9818	-2.88238	-3.19168	41.4058	14.2089
1832	-3.52548	-3.62182	25.6033	-1.89989	-1.22525	5.51775	-1.90002	-1.22506	11.3382	-1.35105	-1.02639	14.3367	2.36928	-2.93887	8.05361	2.8837	-6.38666	-21.1279	-3.14498	1.92397	-0.814512	25.3308	-4.51049	44.8126	-11.5865	73.4229	65.6669	11.2012	0.305356	-35.9272	-8.70155	-0.706919	1.07848	1.66361	24.6834	48.6128	7.67775	81.4344	64.6313	-2.63282	-3.65462	-19.2494	-0.341226	4.33763	31.9322	-2.88526	-3.21095	41.4455	14.2229
1834	-3.57029	-3.64076	25.5083	-1.92066	-1.22982	5.47482	-1.92079	-1.22962	11.2953	-1.36623	-1.03113	14.3045	2.32239	-2.92676	8.21451	2.81296	-6.33979	-20.8263	-3.22813	2.04408	-0.952297	24.54	-5.29019	44.7397	-11.5025	73.7607	65.3303	11.3759	0.551483	-36.5065	-8.72808	-0.785475	1.02918	1.51059	24.612	48.4658	7.73868	81.6518	64.5191	-2.52392	-3.51007	-19.2739	-0.339338	4.34259	31.8796	-2.89195	-3.22582	41.4927	14.2094
1836	-3.61126	-3.66467	25.4189	-1.94028	-1.2369	5.43445	-1.94041	-1.2367	11.2549	-1.3804	-1.03768	14.2741	2.27744	-2.90753	8.37308	2.74876	-6.28123	-20.5293	-3.28187	2.14532	-1.06902	23.7815	-5.70492	44.652	-10.9433	74.9416	64.9196	12.5434	0.687087	-37.0284	-8.75653	-0.880941	1.00483	1.32786	24.6407	48.3497	7.92582	81.8437	64.3601	-2.39414	-3.35586	-19.2845	-0.33733	4.34623	31.8378	-2.90021	-3.23289	41.5433	14.1768
1838	-3.65135	-3.64713	25.3705	-1.95567	-1.22566	5.41257	-1.9558	-1.22546	11.233	-1.39252	-1.03022	14.2578	2.26992	-2.91961	8.46078	2.73387	-6.29779	-20.3658	-3.34926	2.22195	-1.06979	23.1485	-5.18854	44.3085	-9.43412	75.3582	64.8885	13.1612	0.652749	-37.0958	-8.74175	-0.856046	0.97314	1.1575	24.6899	48.2946	8.12948	81.9403	64.2781	-2.34308	-3.19873	-19.2182	-0.324232	4.3153	31.8145	-2.8975	-3.23562	41.5663	14.176
1840	-3.69073	-3.62914	25.3306	-1.97077	-1.21423	5.39447	-1.9709	-1.21402	11.2149	-1.40443	-1.02259	14.2442	2.27094	-2.9319	8.52296	2.73302	-6.31918	-20.2502	-3.37797	2.20861	-1.07845	22.5685	-4.87348	44.0486	-8.43895	75.3105	64.8731	13.8658	0.780939	-37.1868	-8.72233	-0.833492	0.948297	0.970383	24.71	48.2291	8.31356	82.0993	64.233	-2.29779	-3.08226	-19.1937	-0.314371	4.30659	31.8009	-2.9034	-3.23456	41.5969	14.1927
1842	-3.72921	-3.61675	25.2902	-1.98604	-1.20534	5.3761	-1.98616	-1.20513	11.1965	-1.41633	-1.01688	14.2305	2.27367	-2.93893	8.56984	2.73694	-6.33219	-20.1632	-3.37172	2.11099	-1.1234	22.0372	-5.01009	43.9394	-8.21408	75.0127	64.7887	14.6492	1.05441	-37.3451	-8.70463	-0.828307	0.924845	0.773199	24.7034	48.1508	8.48006	82.3243	64.2071	-2.24698	-2.99479	-19.2018	-0.309854	4.31818	31.7915	-2.91392	-3.23107	41.6392	14.2177
1844	-3.76838	-3.59473	25.2397	-2.00058	-1.19228	5.35336	-2.00071	-1.19207	11.1738	-1.42792	-1.00801	14.2135	2.28097	-2.94692	8.6103	2.74834	-6.34917	-20.0884	-3.39759	2.0078	-1.20861	21.5879	-5.59726	43.9053	-8.39721	75.2877	64.6126	15.0043	1.06303	-37.3027	-8.67573	-0.784608	0.864494	0.613849	24.7472	48.1246	8.69965	82.4728	64.1461	-2.20717	-2.82931	-19.0769	-0.307387	4.28258	31.7681	-2.88969	-3.22827	41.6788	14.2227
1846	-3.78862	-3.58847	25.2016	-2.00853	-1.18787	5.3362	-2.00865	-1.18766	11.1566	-1.43407	-1.00523	14.2006	2.2625	-2.94684	8.60692	2.71502	-6.34056	-20.0935	-3.41222	1.95468	-1.26616	21.3137	-5.83572	43.8816	-8.38649	75.4104	64.5154	15.2289	1.04902	-37.2669	-8.66863	-0.763413	0.817212	0.476579	24.7932	48.1017	8.91725	82.6106	64.1045	-2.18945	-2.71213	-18.9635	-0.295835	4.25773	31.7552	-2.87706	-3.23196	41.7156	14.2172
1848	-3.78918	-3.59772	25.181	-2.00955	-1.19203	5.32701	-2.00967	-1.19183	11.1474	-1.43458	-1.00843	14.1937	2.22083	-2.94061	8.55591	2.64057	-6.31101	-20.1856	-3.40728	1.95119	-1.28351	21.2004	-5.63874	43.8497	-8.1035	75.2829	64.5227	15.3869	1.06343	-37.2694	-8.68414	-0.771155	0.793341	0.368487	24.8273	48.0775	9.09469	82.7315	64.0884	-2.18613	-2.66605	-18.8944	-0.275633	4.25581	31.7566	-2.88407	-3.24118	41.7468	14.2078
1850	-3.78529	-3.59764	25.1798	-2.00784	-1.1924	5.32649	-2.00796	-1.19219	11.1469	-1.43327	-1.0086	14.1933	2.19657	-2.94459	8.47141	2.59111	-6.30842	-20.3409	-3.38054	1.92813	-1.27926	21.0964	-5.46344	43.8233	-7.88661	75.1388	64.5699	15.4821	1.12199	-37.2545	-8.69592	-0.778811	0.790001	0.325983	24.8316	48.0792	9.12599	82.7597	64.0751	-2.1534	-2.66521	-18.8723	-0.259435	4.27867	31.7677	-2.90344	-3.24675	41.7634	14.2156
1852	-3.7859	-3.59073	25.1782	-2.00741	-1.18934	5.32586	-2.00753	-1.18913	11.1463	-1.43312	-1.0063	14.1929	2.18261	-2.95303	8.40201	2.55883	-6.31832	-20.4687	-3.36476	1.88261	-1.26972	21.0291	-5.42477	43.8476	-7.86675	75.071	64.5603	15.5158	1.17217	-37.2411	-8.69164	-0.779913	0.781378	0.333405	24.8197	48.0785	9.08997	82.7492	64.0642	-2.11653	-2.70367	-18.8707	-0.250786	4.2896	31.7699	-2.9087	-3.24495	41.7708	14.2274
1854	-3.79158	-3.57815	25.1732	-2.0086	-1.18334	5.32366	-2.00873	-1.18313	11.1441	-1.43436	-1.00188	14.1912	2.1761	-2.96404	8.35788	2.53993	-6.33583	-20.55	-3.36493	1.82042	-1.25893	20.9958	-5.50247	43.9121	-8.00316	75.0851	64.4946	15.499	1.19889	-37.2268	-8.67193	-0.7714	0.764432	0.373925	24.809	48.069	9.02856	82.7148	64.0572	-2.0796	-2.76577	-18.8815	-0.247336	4.28394	31.7631	-2.89895	-3.23839	41.7732	14.2383
1856	-3.79288	-3.56421	25.1725	-2.00778	-1.17714	5.32343	-2.0079	-1.17693	11.1439	-1.43411	-0.997193	14.1911	2.16692	-2.97523	8.32518	2.5167	-6.35223	-20.6099	-3.36764	1.77635	-1.24143	20.9898	-5.41456	43.9236	-7.94232	75.0667	64.4922	15.4616	1.193	-37.1834	-8.65272	-0.75036	0.754451	0.394893	24.8661	48.0482	9.0455	82.6592	64.0661	-2.03822	-2.80259	-18.9032	-0.233137	4.28062	31.7662	-2.89961	-3.24464	41.782	14.2358
1858	-3.79216	-3.55609	25.1734	-2.00667	-1.17366	5.32388	-2.00679	-1.17345	11.1443	-1.43348	-0.994525	14.1914	2.15879	-2.97737	8.30149	2.49999	-6.35269	-20.6533	-3.36771	1.74875	-1.22605	20.974	-5.33291	43.9328	-7.85904	75.0875	64.4895	15.4314	1.17123	-37.1565	-8.65157	-0.732998	0.748867	0.411343	24.9014	48.0451	9.05058	82.6366	64.0646	-1.99665	-2.8249	-18.9223	-0.221592	4.2816	31.7712	-2.9024	-3.24348	41.7929	14.2461
1860	-3.78925	-3.55346	25.1753	-2.00515	-1.17278	5.3248	-2.00528	-1.17258	11.1452	-1.4324	-0.99378	14.1921	2.15096	-2.97157	8.28293	2.48772	-6.33892	-20.6874	-3.36589	1.72919	-1.21512	20.9399	-5.29955	43.9526	-7.80325	75.1538	64.4776	15.4121	1.14783	-37.1503	-8.66678	-0.721195	0.746927	0.424619	24.8988	48.0603	9.02863	82.6471	64.0501	-1.95957	-2.83582	-18.9326	-0.212698	4.28704	31.7771	-2.90634	-3.23396	41.8052	14.2685
1862	-3.78291	-3.54556	25.1773	-2.00162	-1.16996	5.32582	-2.00174	-1.16975	11.1462	-1.42992	-0.991457	14.1929	2.13897	-2.97403	8.2587	2.46388	-6.33816	-20.7316	-3.3729	1.67179	-1.21231	20.8893	-5.36241	43.9959	-7.8668	75.2415	64.4679	15.3853	1.16121	-37.1371	-8.66942	-0.702257	0.743102	0.433771	24.8734	48.0662	8.99361	82.6307	64.0364	-1.94139	-2.84079	-18.9232	-0.194279	4.29082	31.7851	-2.91131	-3.22994	41.8181	14.2744
[truncated: 2,217 more rows]
[truncated: 56 more columns]

## Sheet: Joint Angles ZXY (WO)
Frame	L5S1 Lateral Bending	L5S1 Axial Bending	L5S1 Flexion/Extension	L4L3 Lateral Bending	L4L3 Axial Rotation	L4L3 Flexion/Extension	L1T12 Lateral Bending	L1T12 Axial Rotation	L1T12 Flexion/Extension	T9T8 Lateral Bending	T9T8 Axial Rotation	T9T8 Flexion/Extension	T1C7 Lateral Bending	T1C7 Axial Rotation	T1C7 Flexion/Extension	C1 Head Lateral Bending	C1 Head Axial Rotation	C1 Head Flexion/Extension	Right T4 Shoulder Abduction/Adduction	Right T4 Shoulder Internal/External Rotation	Right T4 Shoulder Flexion/Extension	Right Shoulder Abduction/Adduction	Right Shoulder Internal/External Rotation	Right Shoulder Flexion/Extension	Right Elbow Ulnar Deviation/Radial Deviation	Right Elbow Pronation/Supination	Right Elbow Flexion/Extension	Right Wrist Ulnar Deviation/Radial Deviation	Right Wrist Pronation/Supination	Right Wrist Flexion/Extension	Left T4 Shoulder Abduction/Adduction	Left T4 Shoulder Internal/External Rotation	Left T4 Shoulder Flexion/Extension	Left Shoulder Abduction/Adduction	Left Shoulder Internal/External Rotation	Left Shoulder Flexion/Extension	Left Elbow Ulnar Deviation/Radial Deviation	Left Elbow Pronation/Supination	Left Elbow Flexion/Extension	Left Wrist Ulnar Deviation/Radial Deviation	Left Wrist Pronation/Supination	Left Wrist Flexion/Extension	Right Hip Abduction/Adduction	Right Hip Internal/External Rotation	Right Hip Flexion/Extension	Right Knee Abduction/Adduction	Right Knee Internal/External Rotation	Right Knee Flexion/Extension	Right Ankle Abduction/Adduction
[truncated: 3,041 more rows]
[truncated: 56 more columns]
