# Supplementary material for: “Doctor, when can I drive?” – Can we compensate an immobilization of the right wrist while driving a car: A pilot study
Source: PLoS One. 2026 Feb 18;21(2):e0341628. doi: 10.1371/journal.pone.0341628 (PMC12915907; doi:10.1371/journal.pone.0341628)
Supplement: S14 File — (XLSX) [file pone.0341628.s014.xlsx]

## Sheet: Joint Angles ZXY (NI)
Frame	L5S1 Lateral Bending	L5S1 Axial Bending	L5S1 Flexion/Extension	L4L3 Lateral Bending	L4L3 Axial Rotation	L4L3 Flexion/Extension	L1T12 Lateral Bending	L1T12 Axial Rotation	L1T12 Flexion/Extension	T9T8 Lateral Bending	T9T8 Axial Rotation	T9T8 Flexion/Extension	T1C7 Lateral Bending	T1C7 Axial Rotation	T1C7 Flexion/Extension	C1 Head Lateral Bending	C1 Head Axial Rotation	C1 Head Flexion/Extension	Right T4 Shoulder Abduction/Adduction	Right T4 Shoulder Internal/External Rotation	Right T4 Shoulder Flexion/Extension	Right Shoulder Abduction/Adduction	Right Shoulder Internal/External Rotation	Right Shoulder Flexion/Extension	Right Elbow Ulnar Deviation/Radial Deviation	Right Elbow Pronation/Supination	Right Elbow Flexion/Extension	Right Wrist Ulnar Deviation/Radial Deviation	Right Wrist Pronation/Supination	Right Wrist Flexion/Extension	Left T4 Shoulder Abduction/Adduction	Left T4 Shoulder Internal/External Rotation	Left T4 Shoulder Flexion/Extension	Left Shoulder Abduction/Adduction	Left Shoulder Internal/External Rotation	Left Shoulder Flexion/Extension	Left Elbow Ulnar Deviation/Radial Deviation	Left Elbow Pronation/Supination	Left Elbow Flexion/Extension	Left Wrist Ulnar Deviation/Radial Deviation	Left Wrist Pronation/Supination	Left Wrist Flexion/Extension	Right Hip Abduction/Adduction	Right Hip Internal/External Rotation	Right Hip Flexion/Extension	Right Knee Abduction/Adduction	Right Knee Internal/External Rotation	Right Knee Flexion/Extension	Right Ankle Abduction/Adduction
0	1.03674	0.894263	17.993	0.528956	0.30483	2.16806	0.528987	0.304776	7.98849	0.376205	0.261286	11.8278	-1.97071	6.76767	15.537	-1.12606	13.0367	-7.06954	-6.0576	0.606439	-7.00572	18.3412	28.5852	56.1983	-2.78244	83.5569	44.7261	-2.19517	-0.283526	-35.2559	0.507692	0.981308	-5.45122	12.5714	28.3036	61.783	7.62357	76.7972	32.0972	10.2813	-2.63828	-15.8005	-1.97479	2.43069	41.0591	-1.86271	-1.40938	52.81	-30.8112
2	0.990597	0.882525	18.0657	0.507881	0.303385	2.20052	0.507912	0.303333	8.02095	0.36056	0.25885	11.8522	-1.99034	6.78003	15.5954	-1.16295	13.0657	-6.96251	-6.03942	0.533853	-6.93134	18.2399	28.6058	56.0769	-2.78265	83.5068	44.8348	-2.24516	-0.180314	-35.2444	0.468248	1.03643	-5.39585	12.5797	28.3704	61.718	7.65852	76.7817	32.0215	10.2829	-2.68112	-15.8103	-1.69002	2.83364	40.8279	-2.52526	-1.62363	52.8213	-30.5521
4	0.950157	0.86729	18.1283	0.488996	0.299966	2.22848	0.489027	0.299916	8.04891	0.346674	0.255083	11.8732	-2.00167	6.7941	15.6498	-1.1838	13.0948	-6.86204	-6.01543	0.47817	-6.85055	18.149	28.6296	55.9598	-2.7728	83.4637	44.9073	-2.28149	-0.12132	-35.2445	0.429682	1.08273	-5.34584	12.5823	28.4189	61.6763	7.68562	76.7912	31.9418	10.2887	-2.70441	-15.8202	-1.44686	3.20394	40.6291	-3.07652	-1.81457	52.8484	-30.3368
6	0.916829	0.849321	18.1792	0.472972	0.294787	2.25126	0.473002	0.294739	8.07169	0.335034	0.250185	11.8903	-2.00297	6.80742	15.6958	-1.18589	13.119	-6.77629	-5.98821	0.441272	-6.77044	18.07	28.65	55.8523	-2.74813	83.4353	44.9482	-2.30401	-0.105222	-35.2534	0.393197	1.11876	-5.30544	12.5757	28.4453	61.6588	7.70662	76.819	31.8689	10.2987	-2.69685	-15.8292	-1.25502	3.52593	40.4688	-3.49277	-1.97563	52.8913	-30.1763
8	0.889206	0.835199	18.2249	0.459759	0.290831	2.27167	0.459789	0.290784	8.0921	0.325416	0.246381	11.9056	-1.99686	6.80885	15.7214	-1.17679	13.1191	-6.7281	-5.97433	0.410026	-6.72799	17.997	28.639	55.7707	-2.70333	83.4404	45.0186	-2.32739	-0.0765915	-35.2467	0.361955	1.14943	-5.28463	12.5511	28.4559	61.639	7.73953	76.8079	31.8515	10.3078	-2.63012	-15.8354	-1.10183	3.78074	40.3374	-3.81571	-2.11206	52.9294	-30.0597
10	0.865945	0.825575	18.2641	0.448824	0.288496	2.28916	0.448853	0.28845	8.10959	0.317397	0.243935	11.9187	-1.98751	6.80137	15.7311	-1.16342	13.102	-6.70973	-5.96662	0.386027	-6.696	17.9217	28.6107	55.6984	-2.63768	83.4805	45.0944	-2.3583	-0.0331022	-35.2373	0.334632	1.17547	-5.27806	12.5283	28.4585	61.6321	7.76543	76.7885	31.8485	10.3168	-2.5734	-15.832	-0.974334	3.9709	40.2296	-4.06275	-2.2142	52.9647	-29.976
12	0.846385	0.820047	18.2971	0.439843	0.287659	2.30386	0.439873	0.287613	8.12429	0.310744	0.242734	11.9297	-1.9779	6.78805	15.7299	-1.1506	13.0743	-6.71178	-5.96362	0.367831	-6.66853	17.846	28.5737	55.6336	-2.55724	83.5521	45.1701	-2.39999	0.0183828	-35.2293	0.311637	1.19734	-5.27918	12.5108	28.4562	61.6353	7.78147	76.7648	31.8493	10.3251	-2.53505	-15.8197	-0.867618	4.10163	40.1422	-4.24505	-2.28263	52.9972	-29.918
14	0.829738	0.815691	18.3252	0.43223	0.287101	2.31643	0.432259	0.287056	8.13686	0.305094	0.24183	11.9391	-1.97465	6.77842	15.734	-1.14852	13.0555	-6.70435	-5.96558	0.35196	-6.64732	17.7863	28.5513	55.5857	-2.47927	83.6408	45.2396	-2.45476	0.040762	-35.2285	0.296097	1.21436	-5.26573	12.4909	28.4562	61.6222	7.79448	76.7176	31.8499	10.3311	-2.47103	-15.8088	-0.778761	4.18791	40.0709	-4.37667	-2.32597	53.0276	-29.8698
16	0.815489	0.810967	18.3486	0.425627	0.28619	2.32685	0.425657	0.286146	8.14728	0.300221	0.240727	11.947	-1.97548	6.77465	15.7424	-1.15218	13.0489	-6.68911	-5.96551	0.329953	-6.62165	17.7383	28.5302	55.5451	-2.44172	83.7295	45.3056	-2.5261	0.0425908	-35.2341	0.282123	1.23148	-5.25394	12.4776	28.4353	61.622	7.79711	76.7271	31.8419	10.3281	-2.44256	-15.7902	-0.706604	4.25651	40.0126	-4.47585	-2.35716	53.0567	-29.8371
18	0.803402	0.806126	18.3681	0.419956	0.285054	2.33557	0.419985	0.285011	8.156	0.296057	0.239516	11.9535	-1.97854	6.77594	15.7553	-1.15854	13.0522	-6.66542	-5.96263	0.300766	-6.5896	17.6991	28.5062	55.509	-2.44551	83.8111	45.3694	-2.60887	0.0315881	-35.2433	0.269667	1.25012	-5.24519	12.4695	28.3967	61.6365	7.79355	76.7932	31.8248	10.3175	-2.45184	-15.7661	-0.648907	4.31721	39.9652	-4.55282	-2.38199	53.0844	-29.8158
20	0.793332	0.804608	18.3875	0.415447	0.285204	2.34421	0.415477	0.285162	8.16464	0.292681	0.239339	11.96	-1.97786	6.77536	15.7721	-1.15914	13.0507	-6.63429	-5.96176	0.268482	-6.55425	17.6612	28.4725	55.477	-2.4568	83.8819	45.4323	-2.67982	0.0319199	-35.2471	0.265136	1.2714	-5.23143	12.452	28.374	61.6458	7.80751	76.8334	31.8051	10.3117	-2.44817	-15.7502	-0.600186	4.3762	39.9241	-4.62327	-2.40711	53.1097	-29.7877
22	0.78525	0.803189	18.4052	0.411816	0.285234	2.35214	0.411845	0.285191	8.17257	0.289969	0.239128	11.9659	-1.9767	6.77424	15.7931	-1.15948	13.048	-6.59531	-5.95945	0.240605	-6.52052	17.6239	28.4345	55.4416	-2.45577	83.9315	45.5057	-2.74389	0.051341	-35.2358	0.261487	1.29003	-5.21521	12.4378	28.3617	61.6497	7.82634	76.8767	31.7927	10.3156	-2.45556	-15.7562	-0.556501	4.43022	39.8903	-4.68558	-2.43086	53.1328	-29.7619
24	0.778956	0.80112	18.4211	0.408909	0.284831	2.35919	0.408938	0.284789	8.17962	0.287825	0.23864	11.9712	-1.97522	6.77243	15.817	-1.15975	13.0439	-6.55107	-5.9559	0.219114	-6.49127	17.5847	28.3962	55.4027	-2.43103	83.9694	45.589	-2.80511	0.0839986	-35.2069	0.256417	1.30412	-5.19893	12.4301	28.3573	61.6511	7.84281	76.9221	31.7898	10.3287	-2.47267	-15.7826	-0.517185	4.47753	39.8634	-4.73938	-2.45229	53.1542	-29.7391
26	0.773834	0.798655	18.434	0.406478	0.284161	2.36497	0.406507	0.284119	8.1854	0.286052	0.237983	11.9756	-1.9715	6.76926	15.8387	-1.15623	13.0366	-6.51068	-5.95569	0.202794	-6.47186	17.5346	28.3669	55.3665	-2.36136	84.0534	45.6691	-2.88288	0.0908792	-35.1586	0.247452	1.31176	-5.1915	12.4321	28.3493	61.6654	7.83454	76.9521	31.7952	10.3435	-2.4799	-15.809	-0.48603	4.51459	39.8426	-4.78177	-2.46897	53.175	-29.7145
28	0.769615	0.794993	18.4468	0.404339	0.282891	2.37066	0.404369	0.282849	8.19109	0.284536	0.236896	11.9798	-1.96579	6.76284	15.8569	-1.14989	13.0226	-6.47688	-5.95323	0.191761	-6.45961	17.4829	28.3478	55.3426	-2.28196	84.1068	45.7404	-2.9356	0.115562	-35.1184	0.237176	1.31507	-5.18255	12.4258	28.3573	61.681	7.83704	76.9548	31.7997	10.3514	-2.46709	-15.8342	-0.454878	4.53527	39.8233	-4.81424	-2.47702	53.1916	-29.6925
30	0.766335	0.787778	18.4598	0.402312	0.279986	2.37645	0.40234	0.279945	8.19688	0.283206	0.234593	11.9842	-1.96079	6.75574	15.8726	-1.14484	13.0077	-6.44766	-5.94421	0.188901	-6.45042	17.4302	28.3471	55.3334	-2.19752	84.1262	45.7944	-2.96526	0.151025	-35.0889	0.224051	1.31039	-5.16947	12.4108	28.3792	61.6955	7.85165	76.9303	31.8003	10.3522	-2.43476	-15.8539	-0.423427	4.54285	39.8046	-4.83821	-2.47757	53.2031	-29.6755
32	0.765051	0.76763	18.4723	0.40006	0.27125	2.38206	0.400088	0.271209	8.20249	0.282074	0.227917	11.9884	-1.9681	6.76037	15.8915	-1.15832	13.0186	-6.4131	-5.91499	0.208133	-6.42819	17.3722	28.3947	55.3353	-2.09073	84.1743	45.8075	-3.02205	0.126729	-35.0535	0.198418	1.27864	-5.15042	12.4039	28.3871	61.7086	7.84616	76.8929	31.7986	10.3548	-2.39572	-15.8567	-0.399427	4.55936	39.7892	-4.85881	-2.4807	53.2105	-29.6698
34	0.762329	0.745344	18.4814	0.396992	0.261706	2.38613	0.397019	0.261665	8.20656	0.280382	0.220587	11.9914	-1.97584	6.76907	15.9189	-1.17195	13.0369	-6.36266	-5.8846	0.226963	-6.41534	17.3068	28.4724	55.3614	-1.9769	84.2093	45.786	-3.07697	0.0907737	-35.012	0.172965	1.24597	-5.13516	12.3969	28.4051	61.7264	7.85178	76.8433	31.776	10.3608	-2.36168	-15.8463	-0.375076	4.56087	39.771	-4.8691	-2.47477	53.2131	-29.6657
36	0.757766	0.723458	18.487	0.393146	0.252501	2.38865	0.393172	0.25246	8.20908	0.278085	0.213461	11.9934	-1.98253	6.78024	15.9533	-1.1835	13.0592	-6.29901	-5.85577	0.241501	-6.40666	17.2378	28.5689	55.4032	-1.8695	84.2224	45.7353	-3.12511	0.0555567	-34.9696	0.150504	1.21939	-5.12038	12.3881	28.4345	61.7458	7.87501	76.7906	31.7279	10.3695	-2.34048	-15.8243	-0.349968	4.54962	39.7492	-4.871	-2.46093	53.2111	-29.661
38	0.753	0.70096	18.4918	0.389158	0.243045	2.39085	0.389183	0.243005	8.21128	0.275698	0.20614	11.995	-1.99362	6.79468	15.9864	-1.20179	13.0891	-6.2378	-5.81934	0.259294	-6.35585	17.1793	28.6629	55.4139	-1.8029	84.2082	45.6623	-3.16838	0.0281292	-34.9476	0.129876	1.20114	-5.07957	12.3768	28.4583	61.7449	7.91535	76.7658	31.6493	10.3752	-2.34912	-15.7938	-0.329918	4.5562	39.7254	-4.87808	-2.45337	53.2067	-29.6571
40	0.749038	0.682996	18.4986	0.385908	0.235504	2.39391	0.385933	0.235464	8.21434	0.273743	0.200296	11.9973	-2.00435	6.80625	15.9982	-1.21834	13.1139	-6.21642	-5.79004	0.272961	-6.31113	17.1398	28.7141	55.4221	-1.78568	84.2096	45.6309	-3.21951	0.00697108	-34.9437	0.112344	1.18978	-5.04607	12.3674	28.4854	61.7538	7.95773	76.7591	31.5813	10.3788	-2.373	-15.7635	-0.310877	4.56734	39.7051	-4.88726	-2.45187	53.2035	-29.651
42	0.746785	0.67001	18.508	0.383832	0.229993	2.39808	0.383856	0.229953	8.21851	0.272539	0.196043	12.0004	-2.01462	6.81435	15.9858	-1.23295	13.1324	-6.24001	-5.7694	0.282058	-6.28275	17.1154	28.7159	55.4314	-1.80577	84.2276	45.6541	-3.27559	0.00207355	-34.9517	0.0960248	1.18356	-5.02484	12.3611	28.5117	61.7766	7.99633	76.7697	31.535	10.3804	-2.40214	-15.7381	-0.291876	4.57947	39.6893	-4.89787	-2.45444	53.2016	-29.6428
44	0.748842	0.659433	18.5192	0.383849	0.225167	2.40309	0.383872	0.225127	8.22352	0.272857	0.192433	12.0042	-2.02852	6.82201	15.9568	-1.25264	13.1517	-6.29455	-5.75028	0.290095	-6.2697	17.0809	28.683	55.4334	-1.80474	84.218	45.7211	-3.31088	0.0570947	-34.9463	0.0727016	1.17816	-5.00416	12.3569	28.5147	61.8031	8.02487	76.8005	31.5097	10.3792	-2.41014	-15.7267	-0.272357	4.58752	39.6772	-4.90812	-2.45104	53.1979	-29.6367
46	0.751486	0.644749	18.5289	0.383772	0.218496	2.40743	0.383795	0.218456	8.22786	0.27322	0.187438	12.0075	-2.04541	6.83519	15.9359	-1.27663	13.182	-6.33419	-5.7277	0.306998	-6.25051	17.0355	28.6456	55.423	-1.78988	84.2145	45.7893	-3.34013	0.123881	-34.9457	0.0437764	1.16593	-4.98605	12.3589	28.5025	61.825	8.04576	76.8385	31.4969	10.3822	-2.4122	-15.7253	-0.253919	4.59575	39.6678	-4.92012	-2.44722	53.1935	-29.6294
48	0.753718	0.626591	18.5376	0.383218	0.210341	2.41132	0.38324	0.210301	8.23175	0.273319	0.181304	12.0104	-2.062	6.85237	15.9288	-1.3	13.2193	-6.34805	-5.7022	0.331057	-6.22299	16.9831	28.616	55.4054	-1.76339	84.2221	45.8499	-3.36886	0.186049	-34.9491	0.0125071	1.14634	-4.97009	12.3653	28.4844	61.8429	8.05824	76.8704	31.4928	10.3909	-2.4092	-15.7333	-0.237335	4.60513	39.66	-4.93354	-2.44413	53.1883	-29.6196
50	0.755181	0.615246	18.5515	0.382911	0.205224	2.4175	0.382932	0.205185	8.23793	0.273413	0.177456	12.015	-2.06534	6.86135	15.9313	-1.30314	13.2368	-6.34325	-5.68329	0.34349	-6.20277	16.9456	28.6093	55.4093	-1.73746	84.2284	45.9171	-3.40527	0.226004	-34.9369	-0.00776264	1.12693	-4.95525	12.3645	28.4902	61.8699	8.05729	76.8577	31.4937	10.4066	-2.39295	-15.7546	-0.224513	4.61804	39.6511	-4.94658	-2.44332	53.1804	-29.6041
52	0.756313	0.603832	18.5654	0.382453	0.200106	2.42368	0.382474	0.200067	8.24411	0.273394	0.173597	12.0197	-2.06341	6.86395	15.9413	-1.2997	13.2408	-6.32443	-5.66105	0.357937	-6.17565	16.9077	28.6144	55.4102	-1.69797	84.2577	45.972	-3.45569	0.240754	-34.9259	-0.0281463	1.10267	-4.93708	12.3651	28.5164	61.8991	8.04985	76.8156	31.4895	10.4116	-2.36713	-15.7694	-0.211735	4.62095	39.6401	-4.95216	-2.43637	53.1691	-29.5922
54	0.757046	0.590898	18.5789	0.381689	0.194357	2.42969	0.381709	0.194318	8.25012	0.273186	0.169247	12.0242	-2.05401	6.86338	15.9472	-1.28341	13.2363	-6.31245	-5.63477	0.376069	-6.13965	16.8668	28.6272	55.4034	-1.64696	84.3037	46.0164	-3.51974	0.240527	-34.9198	-0.0502779	1.07145	-4.91286	12.3657	28.5564	61.9275	8.03781	76.7563	31.4809	10.3987	-2.33508	-15.7712	-0.198199	4.61236	39.6274	-4.94982	-2.42261	53.1548	-29.5855
56	0.757187	0.575588	18.5944	0.380466	0.187615	2.43663	0.380485	0.187575	8.25706	0.272696	0.164126	12.0294	-2.02931	6.87217	15.9117	-1.23195	13.2438	-6.3752	-5.61073	0.393405	-6.09737	16.8221	28.641	55.3908	-1.60137	84.3217	46.07	-3.58372	0.269025	-34.9192	-0.0713802	1.02912	-4.87474	12.3575	28.5857	61.945	8.01993	76.7105	31.4806	10.3611	-2.30631	-15.7559	-0.183841	4.59796	39.6153	-4.94445	-2.40753	53.1405	-29.5808
58	0.754459	0.563072	18.6147	0.378228	0.182331	2.44567	0.378247	0.182292	8.2661	0.271358	0.16003	12.0362	-1.95581	6.89098	15.8231	-1.08309	13.2526	-6.53067	-5.58542	0.405886	-6.06253	16.7835	28.6535	55.3894	-1.5717	84.3033	46.1565	-3.67617	0.325354	-34.9062	-0.0912875	0.978112	-4.83706	12.3297	28.604	61.9755	8.00875	76.6955	31.4916	10.2874	-2.27884	-15.7188	-0.172427	4.59188	39.6082	-4.94158	-2.39329	53.1289	-29.5782
60	0.748049	0.556332	18.6404	0.374874	0.179881	2.45711	0.374893	0.179842	8.27754	0.269008	0.157981	12.0448	-1.81988	6.89861	15.6965	-0.821028	13.2187	-6.75108	-5.56214	0.420692	-6.03603	16.7797	28.6601	55.3962	-1.57157	84.2522	46.2889	-3.79955	0.39688	-34.8908	-0.105146	0.92072	-4.81188	12.2788	28.6018	62.0301	8.00302	76.7276	31.5187	10.1746	-2.25725	-15.6622	-0.163933	4.59251	39.6039	-4.94034	-2.37984	53.1176	-29.5768
62	0.736269	0.560309	18.6686	0.370085	0.182577	2.46965	0.370103	0.182539	8.29008	0.265263	0.15969	12.0542	-1.60468	6.83939	15.6052	-0.442472	13.0338	-6.9029	-5.55517	0.466567	-6.02066	16.8756	28.6277	55.3895	-1.62594	84.1918	46.4812	-3.9151	0.469254	-34.9252	-0.0950317	0.863758	-4.8239	12.2034	28.5411	62.1095	7.9911	76.8212	31.5833	10.0185	-2.23848	-15.5912	-0.155372	4.57434	39.5898	-4.92848	-2.36238	53.0966	-29.5744
64	0.725655	0.576284	18.7125	0.366845	0.190401	2.48916	0.366865	0.190363	8.30959	0.262358	0.165326	12.0688	-1.32956	6.58569	15.5326	-0.026579	12.4727	-7.02806	-5.56175	0.570907	-5.97752	17.2343	28.6534	55.3761	-1.81466	84.1707	46.7467	-4.12107	0.349967	-35.0867	-0.0698226	0.797152	-4.90581	12.1	28.4507	62.3088	7.94771	77.1125	31.6297	9.85961	-2.33257	-15.5508	-0.142461	4.56703	39.5614	-4.92488	-2.35075	53.0561	-29.5711
66	0.717711	0.614785	18.7754	0.366723	0.207826	2.51708	0.366745	0.207788	8.33752	0.261188	0.178331	12.0897	-0.998082	6.08773	15.477	0.401707	11.4462	-7.13445	-5.58987	0.682307	-5.75831	17.9212	28.8567	55.2033	-2.09665	84.1407	47.1446	-4.52896	-0.0971335	-35.1632	-0.0238598	0.744201	-5.0638	11.9934	28.3977	62.669	7.8457	77.5923	31.6275	9.70939	-2.58943	-15.5737	-0.122828	4.57497	39.5184	-4.93207	-2.34726	52.995	-29.5629
68	0.710136	0.711744	18.8544	0.371798	0.250788	2.55205	0.371825	0.250752	8.37248	0.262311	0.210754	12.1159	-0.608323	5.28461	15.436	0.823441	9.8423	-7.22998	-5.67347	0.547146	-4.70839	18.9861	29.7058	54.2053	-2.21863	83.9733	47.8432	-5.58572	-1.22252	-34.6028	0.0781689	0.800071	-5.3018	11.9858	28.5746	63.2565	7.56581	78.0476	31.5258	9.59728	-3.01823	-15.7742	-0.0922638	4.58812	39.4595	-4.94503	-2.35082	52.9141	-29.5344
70	0.710658	0.87191	18.9643	0.385922	0.320657	2.60072	0.385956	0.320612	8.42116	0.268535	0.263837	12.1524	-0.143111	4.27999	15.4294	1.30551	7.84381	-7.26897	-5.75836	0.38715	-3.85077	20.516	30.4503	53.1863	-2.21276	83.2157	49.0498	-6.18568	-2.81888	-31.4165	0.197901	0.962111	-5.49714	12.0154	29.177	63.9887	7.42108	78.7512	31.2877	9.32813	-4.01925	-15.8836	-0.052419	4.60536	39.425	-4.94552	-2.36288	52.8557	-29.4948
72	0.723298	1.06902	19.0983	0.408658	0.405614	2.65996	0.4087	0.405572	8.48039	0.280273	0.328752	12.1967	0.375565	3.15631	15.4663	1.83817	5.60893	-7.23187	-5.83975	0.248886	-3.31814	22.3956	30.6767	52.1689	-2.29571	81.43	50.5758	-6.05456	-4.85636	-25.7549	0.30009	1.17434	-5.64136	12.0554	30.1198	64.8237	7.43359	79.6965	30.919	8.89078	-5.55051	-15.8726	-0.0086816	4.63084	39.426	-4.93043	-2.3843	52.833	-29.4473
74	0.758349	1.19654	19.2148	0.43526	0.458184	2.71145	0.435306	0.458138	8.53189	0.296929	0.369683	12.2352	0.854332	2.09353	15.5575	2.31924	3.50019	-7.09302	-5.92302	0.109233	-2.64067	24.0996	29.5305	50.5978	-3.61282	77.2033	51.5563	-6.07046	-7.27668	-19.7843	0.280904	1.22356	-5.85012	12.0538	30.9299	65.7328	7.45611	80.6864	30.4174	8.34125	-7.12548	-15.9105	0.0189986	4.68265	39.4653	-4.90198	-2.41703	52.8521	-29.3926
76	0.797698	1.27286	19.3247	0.459354	0.487963	2.76002	0.459404	0.487916	8.58045	0.313135	0.393419	12.2716	1.21846	1.18391	15.7919	2.6472	1.71528	-6.68406	-6.08307	-0.0398984	-1.99004	25.5706	27.602	48.2403	-4.83219	72.3227	51.9828	-4.47593	-9.62813	-14.945	0.182572	1.1153	-5.97339	12.12	31.2236	66.3276	7.08041	81.3394	30.2331	8.05783	-8.2999	-16.0042	0.0416602	4.75902	39.5206	-4.89588	-2.46215	52.8976	-29.3596
78	0.843789	1.28608	19.4273	0.480934	0.489537	2.80544	0.480984	0.489487	8.62587	0.329213	0.395907	12.3056	1.43275	0.471156	16.1783	2.77827	0.34714	-5.98541	-6.34084	-0.154739	-1.39138	26.7537	24.9426	45.1219	-5.73631	67.9375	51.6636	-1.13726	-11.7983	-11.9992	0.00876604	0.85114	-6.03595	12.2432	31.0228	66.5621	6.41967	81.5921	30.4218	8.06667	-9.01373	-16.2119	0.0565449	4.84853	39.5822	-4.91522	-2.51104	52.9594	-29.3501
80	0.91525	1.18057	19.5078	0.503235	0.436972	2.84113	0.503283	0.436918	8.66156	0.349187	0.357959	12.3325	1.44198	0.00929899	16.676	2.63184	-0.48796	-5.06985	-6.71585	-0.0397006	-0.831404	27.6171	21.2176	41.5867	-6.03635	67.0119	50.1944	3.19973	-14.7016	-12.7302	-0.25017	0.456076	-6.29705	12.2596	30.9286	66.6716	6.40306	81.5943	30.7555	8.05613	-9.58792	-16.6956	0.0374727	4.90846	39.6352	-4.93153	-2.53258	53.0175	-29.335
82	1.0531	1.02791	19.6212	0.550492	0.357888	2.89133	0.550527	0.357835	8.71177	0.389455	0.301723	12.3702	1.32644	-0.338885	17.0727	2.30221	-1.07545	-4.33621	-7.07298	0.151358	-0.299176	28.6246	17.0964	38.004	-6.87538	66.4484	48.0019	6.50138	-17.8688	-15.8795	-0.593741	-0.0136365	-6.53216	12.2001	30.4738	66.7029	6.40093	81.5996	31.1993	8.11755	-9.84886	-17.0982	0.0392947	4.93873	39.6889	-4.96515	-2.51752	53.0582	-29.3629
84	1.25315	0.86081	19.7776	0.623694	0.266848	2.96057	0.623722	0.266784	8.781	0.449876	0.238112	12.4222	1.12982	-0.613437	17.3203	1.85174	-1.50475	-3.87517	-7.37099	0.349847	0.14223	29.736	13.0274	34.6486	-8.15626	66.0902	44.9481	7.84558	-20.8012	-20.4743	-0.979916	-0.477694	-6.67918	12.1188	29.7462	66.6733	6.33858	81.5981	31.7286	8.22832	-9.83488	-17.3654	0.0705269	4.95427	39.7517	-5.0218	-2.47873	53.0821	-29.4296
86	1.46049	0.738956	19.9659	0.703967	0.194738	3.0439	0.703985	0.194665	8.86434	0.514396	0.189063	12.4849	0.927174	-0.827363	17.4629	1.41099	-1.82418	-3.60717	-7.58486	0.37292	0.223928	30.3776	10.1341	32.2733	-8.01898	67.5642	40.4437	6.04006	-21.1456	-24.5846	-1.2417	-0.682698	-6.69439	12.2412	29.5185	66.5518	6.494	81.1907	32.3436	8.23537	-9.81356	-17.6652	0.113907	5.02989	39.8503	-5.11819	-2.4873	53.1063	-29.4748
88	1.64939	0.615367	20.1631	0.775916	0.123315	3.13135	0.77593	0.12324	8.95178	0.572641	0.139995	12.5505	0.773474	-0.979151	17.5514	1.08044	-2.04813	-3.43984	-7.75925	0.533502	0.145256	30.754	8.93685	30.8084	-6.68241	69.333	34.7141	2.29356	-21.0415	-26.3995	-1.47569	-0.833431	-6.59247	12.4585	29.2151	66.4312	6.56018	81.0098	32.9541	8.16908	-9.74556	-17.813	0.147588	5.07385	39.9663	-5.17542	-2.4735	53.1407	-29.5088
90	1.81793	0.51187	20.3565	0.840617	0.0623454	3.21716	0.840623	0.0622587	9.03759	0.624802	0.0982618	12.615	0.694565	-1.09864	17.598	0.896862	-2.23911	-3.35134	-7.92706	0.827791	0.0347198	30.963	9.22157	30.1062	-4.58668	70.8422	28.0446	-2.39573	-20.6613	-25.5491	-1.67739	-0.936626	-6.40354	12.7056	28.8119	66.3333	6.51225	81.044	33.5144	8.07367	-9.60755	-17.8003	0.173551	5.0772	40.0999	-5.18516	-2.43252	53.1933	-29.5315
92	1.98874	0.561915	20.5291	0.919893	0.0682765	3.29311	0.919899	0.0681769	9.11354	0.683745	0.107447	12.672	0.734107	-1.30604	17.578	0.898702	-2.63105	-3.38818	-8.19297	0.936557	0.28016	31.0293	9.54446	29.5748	-2.77941	72.4	21.132	-5.72949	-19.3294	-23.9875	-1.74615	-0.81801	-6.22023	12.8143	28.742	66.2586	6.57643	80.5929	33.9407	8.1201	-9.24585	-17.7443	0.22422	5.09151	40.2702	-5.19655	-2.41124	53.2804	-29.538
94	2.18842	0.654779	20.6547	1.01562	0.0904443	3.34778	1.01563	0.0903386	9.16822	0.753995	0.129811	12.713	0.785041	-1.5184	17.565	0.919683	-3.03584	-3.41181	-8.46689	1.03102	0.442011	30.9756	9.42668	29.2514	-1.16803	73.5571	15.2954	-6.82265	-19.059	-20.9244	-1.78146	-0.675426	-6.11128	12.8511	28.6103	66.1882	6.56003	80.2996	34.2823	8.2176	-9.07246	-17.7347	0.291764	5.09069	40.4554	-5.19012	-2.37125	53.4018	-29.5474
96	2.41684	0.751569	20.7366	1.12424	0.111861	3.38278	1.12426	0.111745	9.20321	0.833933	0.152415	12.7393	0.82343	-1.7075	17.5867	0.92645	-3.39368	-3.37082	-8.71865	1.11766	0.458278	30.828	8.8176	29.0919	0.112363	74.3286	11.0451	-5.76134	-19.9672	-16.7515	-1.80509	-0.559819	-6.09026	12.8667	28.3711	66.1175	6.42656	80.1863	34.5707	8.33904	-9.13717	-17.7848	0.368151	5.07971	40.6444	-5.1681	-2.31378	53.5461	-29.5655
98	2.64734	0.798923	20.8165	1.22937	0.111397	3.417	1.22938	0.11127	9.23744	0.912592	0.158431	12.765	0.857445	-1.82886	17.6665	0.949758	-3.62592	-3.22221	-8.90581	1.08486	0.492781	30.695	8.08372	28.9604	0.574275	75.0784	8.81484	-4.06469	-20.9097	-13.6361	-1.80662	-0.490658	-6.11797	13.0253	28.195	66.041	6.18764	79.7435	34.8922	8.45128	-9.22894	-17.8297	0.42763	5.09119	40.8229	-5.14749	-2.27166	53.6725	-29.5989
100	2.85423	0.81568	20.8948	1.32142	0.0996131	3.45068	1.32143	0.0994782	9.27111	0.982167	0.155174	12.7903	0.927396	-1.90517	17.8329	1.05636	-3.78725	-2.91455	-9.06637	1.03919	0.496484	30.4943	8.08593	28.7495	0.702144	74.6206	8.18552	-2.04206	-21.7831	-11.1686	-1.81792	-0.426679	-6.21647	13.239	28.048	66.0253	5.97301	79.3161	35.1932	8.5441	-9.35695	-17.8777	0.467114	5.15096	40.9543	-5.15409	-2.26332	53.7651	-29.6157
102	3.03253	0.815858	20.9709	1.39947	0.0831021	3.48359	1.39947	0.0829577	9.30402	1.04156	0.147516	12.8151	1.0436	-1.95635	18.071	1.25822	-3.917	-2.47555	-9.20676	0.996469	0.440943	30.1762	8.8187	28.4687	0.68407	72.8193	8.8294	-0.0726033	-22.6258	-9.90641	-1.84036	-0.353855	-6.37282	13.4527	27.9353	66.0751	5.83236	78.9666	35.4501	8.62227	-9.49677	-17.9233	0.492149	5.24814	41.0361	-5.18626	-2.28471	53.8229	-29.6152
104	3.19287	0.846733	21.0381	1.47242	0.0816347	3.5124	1.47243	0.0814818	9.33283	1.09622	0.150799	12.8368	1.21267	-2.04241	18.2957	1.54518	-4.12726	-2.0632	-9.31514	0.912424	0.227293	29.5665	9.4763	28.35	0.886305	69.9736	9.93082	1.09308	-24.0551	-12.4026	-1.8437	-0.254407	-6.53533	13.5109	27.9071	66.1617	5.83423	78.6442	35.6122	8.72487	-9.5748	-17.9368	0.532631	5.31167	41.0986	-5.20957	-2.29826	53.8654	-29.6258
106	3.34552	0.877946	21.0823	1.54202	0.081134	3.53098	1.54203	0.0809751	9.35142	1.14832	0.154624	12.8508	1.37514	-2.14157	18.5007	1.81586	-4.3586	-1.68772	-9.42994	0.861379	0.0184181	28.7523	9.47535	28.4039	1.36592	68.2935	10.8092	1.94506	-24.5569	-16.1388	-1.85569	-0.16449	-6.63425	13.5084	27.8448	66.1618	5.84799	78.3839	35.7349	8.82605	-9.63269	-17.9821	0.572608	5.35142	41.1439	-5.22114	-2.30365	53.8972	-29.6416
108	3.48432	0.899886	21.1094	1.60471	0.0779367	3.54208	1.60472	0.0777711	9.3625	1.1954	0.156024	12.8592	1.51619	-2.23408	18.6776	2.04929	-4.57056	-1.3639	-9.54963	0.838843	-0.145348	27.8321	8.80316	28.6062	1.98856	68.1517	11.308	2.58567	-24.1718	-20.0119	-1.87598	-0.0909381	-6.65568	13.4912	27.7333	66.0673	5.84355	78.2014	35.8519	8.90604	-9.6831	-18.0697	0.60782	5.36849	41.1743	-5.22057	-2.30136	53.9164	-29.6602
110	3.57641	0.890628	21.1533	1.64418	0.0651943	3.56111	1.64418	0.065026	9.38154	1.2257	0.14885	12.8735	1.63535	-2.25268	18.8211	2.26574	-4.64049	-1.10223	-9.62689	0.761181	-0.264605	27.1183	7.99184	28.7398	2.30324	68.7192	11.773	2.85449	-24.8258	-21.9974	-1.89166	-0.0358647	-6.63731	13.5738	27.6242	65.9831	5.82532	78.1427	36.0355	8.90912	-9.76434	-18.1829	0.632861	5.36909	41.19	-5.2134	-2.2997	53.909	-29.6769
112	3.61373	0.916196	21.2341	1.6629	0.0723259	3.59658	1.66291	0.0721524	9.41701	1.23929	0.155223	12.9001	1.77618	-2.23781	18.9001	2.53038	-4.6571	-0.961452	-9.71795	0.60587	-0.329401	26.6238	7.69092	28.8152	2.55717	69.6885	12.299	2.89157	-24.5686	-23.3218	-1.80433	0.0788862	-6.50448	13.66	27.5386	65.8697	5.83023	78.075	36.2864	8.85922	-9.72877	-18.29	0.655356	5.34903	41.1951	-5.20785	-2.29719	53.8714	-29.6784
114	3.60425	0.978396	21.3396	1.66452	0.0995215	3.64298	1.66453	0.0993498	9.46341	1.23887	0.175538	12.9348	1.93157	-2.19801	18.9312	2.8279	-4.63366	-0.910486	-9.8115	0.397828	-0.369751	26.323	7.89569	28.8247	2.74085	71.0683	12.9413	2.71104	-23.2974	-24.2443	-1.63418	0.248061	-6.29217	13.7237	27.4705	65.7405	5.8668	77.9909	36.5785	8.77796	-9.56758	-18.3772	0.676919	5.3094	41.1916	-5.205	-2.29023	53.812	-29.6657
116	3.59082	1.01929	21.3943	1.66244	0.118176	3.66707	1.66245	0.118005	9.4875	1.23619	0.189298	12.9528	2.03191	-2.13472	19.0144	3.03406	-4.54827	-0.760444	-9.79813	0.262429	-0.524331	26.0568	7.78319	28.7791	2.53375	73.5349	13.8266	2.2029	-22.241	-24.6563	-1.56807	0.371803	-6.21511	13.7482	27.3681	65.6835	5.92448	78.0135	36.7958	8.71896	-9.39651	-18.42	0.69817	5.25819	41.1795	-5.20227	-2.2628	53.7663	-29.6561
118	3.56689	1.0522	21.4332	1.65502	0.134429	3.68421	1.65504	0.134258	9.50464	1.22967	0.200957	12.9656	2.08692	-2.05771	19.103	3.16184	-4.42295	-0.598194	-9.78398	0.189001	-0.679124	25.7455	7.95606	28.7925	2.39225	75.6737	14.4913	1.01346	-21.9547	-26.0521	-1.51148	0.461521	-6.15939	13.7243	27.2437	65.587	6.0284	77.9735	36.9929	8.74014	-9.16734	-18.4829	0.708733	5.18834	41.1707	-5.18278	-2.23653	53.7339	-29.6426
120	3.53973	1.08266	21.4656	1.64597	0.149963	3.69853	1.64599	0.149793	9.51896	1.22197	0.211987	12.9763	2.09856	-1.97714	19.1768	3.21087	-4.27754	-0.461429	-9.79225	0.155206	-0.794417	25.4065	8.40371	28.9421	2.41118	77.0866	14.7676	-0.586733	-22.1866	-28.3036	-1.44518	0.53491	-6.10552	13.6644	27.1024	65.4474	6.17112	77.8723	37.1782	8.82297	-8.91278	-18.5657	0.71235	5.10169	41.167	-5.14586	-2.21217	53.7143	-29.6297
122	3.53728	1.12881	21.5025	1.64917	0.170055	3.71458	1.64919	0.169885	9.53501	1.22315	0.227165	12.9883	2.06964	-1.92526	19.1898	3.17479	-4.17319	-0.43594	-9.8293	0.0602448	-0.807119	25.1981	8.5766	29.4297	2.45653	77.4462	14.404	-0.817041	-21.4606	-29.49	-1.36025	0.674059	-6.07274	13.6295	26.9427	65.3517	6.30599	77.8839	37.3511	8.8188	-8.79428	-18.6098	0.734207	5.00437	41.1627	-5.10091	-2.16832	53.7025	-29.6421
124	3.54638	1.1728	21.5455	1.65723	0.188103	3.73328	1.65725	0.187932	9.5537	1.22809	0.241101	13.0023	2.03756	-1.8685	19.1748	3.13366	-4.05964	-0.462487	-9.82744	-0.0257282	-0.803764	25.1512	8.6775	30.0604	2.52592	78.0383	13.8062	-0.957509	-20.8828	-29.9236	-1.28648	0.785298	-6.00748	13.5999	26.8605	65.2892	6.40946	77.8834	37.4725	8.79922	-8.71867	-18.6163	0.765485	4.93195	41.162	-5.08063	-2.13436	53.6902	-29.6598
126	3.55936	1.21361	21.5956	1.66671	0.204341	3.75513	1.66674	0.204169	9.57556	1.23422	0.253762	13.0186	2.00084	-1.77528	19.1243	3.09461	-3.87883	-0.554506	-9.77848	-0.107091	-0.78765	25.2355	8.89294	30.7586	2.64254	78.9278	13.1253	-1.33162	-20.5337	-29.7497	-1.22651	0.857934	-5.88487	13.5792	26.8598	65.2393	6.47065	77.863	37.5455	8.77818	-8.67244	-18.6019	0.800445	4.89989	41.1678	-5.09281	-2.12099	53.6773	-29.6715
128	3.55495	1.26312	21.653	1.66942	0.225916	3.7803	1.66945	0.225744	9.60073	1.23496	0.269994	13.0374	1.92672	-1.57138	19.0008	3.02064	-3.48566	-0.780477	-9.71296	-0.259329	-0.700213	25.2796	9.89577	31.3913	2.92629	78.9875	12.5564	-2.05895	-19.8344	-29.5188	-1.16108	0.929023	-5.65234	13.5897	26.8651	65.1127	6.47353	77.8884	37.6203	8.75946	-8.67625	-18.6409	0.82163	4.93888	41.1867	-5.13955	-2.14739	53.6715	-29.6467
130	3.54725	1.31139	21.7166	1.6706	0.2472	3.80823	1.67063	0.247028	9.62866	1.23457	0.28591	13.0583	1.75054	-1.19033	18.718	2.81454	-2.73906	-1.29747	-9.66028	-0.446449	-0.504179	25.2867	10.8427	32.0625	3.16243	79.0533	11.9436	-2.96324	-19.127	-29.2309	-1.10099	1.02427	-5.39463	13.634	26.8379	64.9896	6.45648	77.9983	37.6991	8.72799	-8.71894	-18.6985	0.837946	4.97558	41.2175	-5.16907	-2.1701	53.6766	-29.6231
132	3.54305	1.37018	21.783	1.67429	0.272735	3.83731	1.67432	0.272562	9.65774	1.23581	0.305152	13.0801	1.46868	-0.638144	18.2683	2.47241	-1.64771	-2.12109	-9.64194	-0.646873	-0.215129	25.2424	11.6841	32.8733	3.39097	79.157	11.1605	-4.0243	-18.3935	-28.8537	-1.03048	1.16232	-5.15102	13.6842	26.7789	64.8942	6.44744	78.1566	37.7757	8.69712	-8.78278	-18.7567	0.857417	4.99185	41.2651	-5.17308	-2.17729	53.6992	-29.6094
134	3.56113	1.48489	21.8445	1.69287	0.320678	3.86357	1.6929	0.320502	9.68399	1.24683	0.342058	13.0996	1.11506	0.000938607	17.6864	2.03525	-0.373004	-3.1888	-9.69793	-0.862996	0.103795	25.0173	13.1004	34.1633	3.96867	78.6642	9.82956	-5.40661	-17.069	-28.2172	-0.904186	1.38923	-4.99439	13.6609	26.7506	64.8599	6.52143	78.1605	37.8342	8.72543	-8.79697	-18.7728	0.902155	4.98802	41.3574	-5.16921	-2.16323	53.7643	-29.6084
136	3.57824	1.71048	21.8839	1.72122	0.417318	3.87929	1.72127	0.41714	9.69975	1.26223	0.416005	13.1111	0.792827	0.608944	17.1664	1.65503	0.83878	-4.14376	-9.89167	-0.694941	0.182713	25.2202	14.4979	35.7444	4.65192	77.9568	7.88877	-6.55235	-16.6906	-27.1037	-0.577185	1.65946	-4.86396	13.3547	26.6848	64.8115	6.61211	78.18	37.7584	8.84792	-8.89139	-18.7548	0.98763	4.97828	41.4359	-5.18426	-2.14481	53.8365	-29.6061
138	3.56245	1.9745	21.8954	1.73866	0.534005	3.88248	1.73871	0.533826	9.70291	1.26823	0.504319	13.1131	0.537048	1.17951	16.8071	1.38966	1.96375	-4.80157	-10.1219	-0.268739	0.0839602	25.7019	15.3089	37.1442	5.18326	77.27	5.83716	-7.15716	-17.452	-25.363	-0.122458	1.91093	-4.75947	12.8801	26.5948	64.7373	6.71863	78.2014	37.5798	9.02558	-9.00195	-18.706	1.07918	4.97492	41.4777	-5.21235	-2.14063	53.8942	-29.5895
140	3.38402	1.90213	21.8703	1.65395	0.519088	3.87335	1.654	0.518916	9.69379	1.20575	0.488072	13.1063	0.412584	1.87584	16.8078	1.4048	3.27672	-4.78542	-9.83777	-0.62068	0.381003	24.9116	13.0247	36.3949	4.89349	77.5957	6.00157	-6.59609	-18.7291	-22.6214	0.00917076	1.93258	-4.74934	12.9595	26.5943	64.6314	6.92307	77.9456	37.5524	9.07041	-8.67374	-18.6323	1.0026	5.02885	41.4389	-5.20394	-2.23387	53.8781	-29.5022
142	3.26413	1.82719	21.8413	1.59457	0.497655	3.86191	1.59462	0.497491	9.68234	1.16263	0.468492	13.0978	0.19791	2.41076	16.8741	1.19698	4.32747	-4.65128	-9.80035	-0.625796	0.603735	25.1163	12.8846	35.7296	4.38472	75.9658	5.99664	-6.01402	-19.3151	-20.1823	0.0881463	1.8819	-4.84582	13.0432	26.5985	64.6889	7.01635	78.0364	37.5416	8.99135	-8.58475	-18.5612	0.949515	4.99224	41.4117	-5.13801	-2.20996	53.8672	-29.4893
144	3.24352	1.80321	21.8091	1.58326	0.48932	3.84795	1.58331	0.489157	9.66838	1.15466	0.461609	13.0873	-0.154142	2.75559	16.9337	0.672255	5.07834	-4.5404	-10.0394	-0.164043	0.664046	26.3625	15.0056	35.5295	3.89852	72.923	5.64835	-5.85993	-19.1379	-18.6061	0.127374	1.77527	-5.03833	13.0175	26.627	64.9265	6.98842	78.4382	37.4715	8.84977	-8.80695	-18.4898	0.954759	4.90639	41.4136	-5.067	-2.08717	53.8769	-29.551
146	3.28305	1.74143	21.7455	1.59467	0.459165	3.81981	1.59472	0.459	9.64024	1.16498	0.439815	13.0663	-0.6288	3.06633	16.9533	-0.0866299	5.80897	-4.51272	-9.91302	0.25711	0.594814	26.5941	14.6601	35.0827	4.06262	73.8602	6.38061	-6.82739	-19.073	-18.829	-0.0703011	1.52037	-5.28387	12.9005	26.8718	65.2473	7.0052	78.3186	37.1054	8.91611	-8.97045	-18.3561	0.990501	5.11557	41.4239	-5.26644	-2.16602	53.8897	-29.5434
148	3.28893	1.68708	21.6514	1.59199	0.435587	3.77837	1.59203	0.435422	9.59879	1.16435	0.422121	13.0353	-1.06415	3.37271	17.1197	-0.782447	6.5168	-4.21528	-9.8384	0.538066	0.561034	26.6118	13.9591	34.7394	4.0714	74.4696	7.16374	-8.09064	-18.6451	-19.3779	-0.21562	1.29591	-5.50036	12.7322	26.9645	65.3986	7.06268	78.4797	36.8127	8.98393	-9.20634	-18.3413	0.989212	5.26642	41.4315	-5.36557	-2.23395	53.9283	-29.5297
150	3.24068	1.65279	21.5437	1.56747	0.42584	3.73108	1.56751	0.425678	9.55151	1.14655	0.413465	12.9999	-1.4287	3.6859	17.4296	-1.35629	7.20961	-3.65114	-9.86923	0.662814	0.600874	26.5711	13.4011	34.553	3.86946	74.1343	7.7129	-9.36191	-17.9491	-19.8576	-0.253948	1.15032	-5.66186	12.5578	26.8692	65.3784	7.15319	79.0134	36.673	8.98728	-9.49754	-18.4203	0.938382	5.29805	41.4388	-5.30695	-2.25105	53.9962	-29.5128
152	3.16002	1.65317	21.4892	1.5321	0.433796	3.70748	1.53214	0.433638	9.52791	1.11959	0.417329	12.9821	-1.75822	3.99804	17.703	-1.86744	7.88668	-3.15559	-9.87484	0.746349	0.698518	26.5028	13.403	34.4488	3.96192	74.2879	7.78126	-10.3405	-17.7168	-19.9497	-0.245552	1.11249	-5.74296	12.5092	26.7808	65.4396	7.21184	79.5833	36.6465	8.84336	-9.68693	-18.3065	0.855338	5.27006	41.4745	-5.183	-2.22667	54.0879	-29.4674
154	3.06627	1.66288	21.4629	1.49193	0.446807	3.69639	1.49198	0.446654	9.51682	1.08876	0.424651	12.9738	-2.11241	4.30534	17.8786	-2.42161	8.56331	-2.84556	-9.85563	0.778392	0.809075	26.5168	13.792	34.3754	3.96927	73.8877	7.7801	-11.1435	-17.4798	-19.8161	-0.233817	1.0783	-5.8683	12.5095	26.7708	65.623	7.27453	80.1283	36.6722	8.6391	-9.86784	-18.1351	0.790858	5.32943	41.515	-5.18457	-2.25204	54.1788	-29.3407
156	2.96336	1.67328	21.4534	1.44788	0.460829	3.69283	1.44792	0.46068	9.51326	1.05495	0.432474	12.9711	-2.49304	4.60207	17.9614	-3.0227	9.2306	-2.71298	-9.81601	0.791739	0.869782	26.6273	14.3213	34.2982	3.82315	72.9544	7.933	-11.8113	-17.1494	-19.479	-0.237297	1.01631	-6.05386	12.5257	26.8466	65.9045	7.36294	80.65	36.7302	8.4083	-10.0653	-17.9355	0.747923	5.45712	41.5505	-5.29355	-2.31475	54.2639	-29.1664
158	2.84598	1.6767	21.4347	1.39683	0.473181	3.68535	1.39688	0.473038	9.50577	1.01602	0.438633	12.9654	-2.85173	4.8741	18.0664	-3.59414	9.8445	-2.5409	-9.79033	0.900819	0.684915	26.7626	14.1374	34.1843	3.59089	72.4455	8.60708	-12.4595	-16.7387	-18.596	-0.272426	0.910698	-6.24579	12.4833	26.94	66.1159	7.56112	81.2841	36.8198	8.20906	-10.3106	-17.7283	0.699599	5.42018	41.5703	-5.22011	-2.2646	54.3549	-29.0781
160	2.70227	1.67199	21.4079	1.33352	0.484422	3.67442	1.33357	0.484286	9.49485	0.967966	0.443222	12.9572	-3.14794	5.10934	18.154	-4.06326	10.3704	-2.39886	-9.76753	1.08452	0.359758	26.9246	13.5775	33.7743	3.23879	72.1613	10.1936	-13.0047	-16.3439	-18.9557	-0.332279	0.774389	-6.3901	12.4575	27.0104	66.2781	7.6641	81.8894	36.9139	7.99274	-10.523	-17.4685	0.549781	5.30078	41.5411	-5.10368	-2.21434	54.4136	-29.3854
162	2.52646	1.65306	21.3682	1.25483	0.492437	3.65807	1.25488	0.492307	9.4785	0.90861	0.444472	12.9449	-3.38161	5.31071	18.2075	-4.42727	10.8144	-2.31688	-9.7427	1.33195	-0.0633095	27.1064	12.6081	32.9417	2.68916	72.0686	12.9527	-13.1663	-16.0212	-20.7759	-0.417723	0.60684	-6.48847	12.4841	27.0679	66.4026	7.64275	82.4556	37.0044	7.73822	-10.7192	-17.2005	0.296383	5.08517	41.4774	-4.96452	-2.1636	54.4805	-29.9982
164	2.30898	1.60206	21.305	1.15495	0.490329	3.63163	1.155	0.490214	9.45206	0.834007	0.436887	12.9251	-3.59517	5.50062	18.1814	-4.75215	11.2338	-2.38175	-9.72352	1.61515	-0.50122	27.3406	10.8385	31.4438	1.60957	72.0065	17.4401	-12.0291	-16.0617	-23.1374	-0.52566	0.398339	-6.60806	12.6346	27.2148	66.5393	7.5802	83.0681	37.0925	7.40302	-11.0586	-17.1386	0.00285746	4.71744	41.4264	-4.80769	-2.1149	54.6712	-30.1193
166	2.05532	1.50898	21.2038	1.03533	0.473207	3.58857	1.03538	0.473092	9.40901	0.745544	0.416865	12.8928	-3.82342	5.69099	18.1004	-5.09866	11.6617	-2.55126	-9.60306	1.87451	-0.991156	27.3591	8.67606	29.6122	0.244694	72.5489	23.11	-10.0079	-16.1614	-25.6426	-0.732959	0.12818	-6.75551	12.8845	27.3578	66.6692	7.49513	83.7527	37.2039	7.01141	-11.3842	-17.182	-0.140157	3.91057	41.643	-4.43614	-1.50335	55.4254	-30.4366
168	1.77643	1.38176	21.0711	0.901543	0.443486	3.53159	0.901589	0.443393	9.35202	0.647239	0.386591	12.8502	-4.06327	5.88522	17.9705	-5.46012	12.1034	-2.81361	-9.36391	2.07039	-1.51779	27.1048	6.48435	27.6153	-1.35081	73.4621	29.6618	-7.32299	-16.2773	-27.987	-1.02565	-0.178271	-6.92162	13.2026	27.4645	66.7816	7.39847	84.4663	37.3452	6.59302	-11.599	-17.3059	-0.115014	2.75439	42.129	-3.84306	-0.28697	56.7043	-31.0326
170	1.50087	1.26032	20.9517	0.769819	0.415746	3.48027	0.769862	0.415664	9.30071	0.55037	0.357878	12.8118	-4.27306	6.08165	17.7923	-5.76079	12.542	-3.16347	-9.04756	2.11436	-2.00636	26.6946	5.28335	25.6861	-2.62019	73.4061	36.6767	-4.40388	-16.7257	-29.6129	-1.27785	-0.407221	-7.06452	13.5051	27.4735	66.8469	7.2713	84.9817	37.5266	6.24311	-11.4524	-17.5082	-0.0876897	1.89141	42.6656	-3.30914	1.32372	57.9584	-31.7681
172	1.26137	1.14908	20.8301	0.654814	0.389087	3.42752	0.654854	0.389023	9.24795	0.465946	0.330987	12.7723	-4.40609	6.25243	17.6166	-5.92953	12.9079	-3.50123	-8.70385	2.08844	-2.48847	26.0789	4.23778	24.0871	-3.8768	73.401	43.5503	-1.56449	-16.9298	-30.8549	-1.47666	-0.55422	-7.19472	13.6898	27.5055	66.8589	7.32388	85.5263	37.685	5.949	-11.1783	-17.6835	-0.0011425	1.18596	43.1453	-2.79527	2.55405	58.9827	-31.8961
174	1.06671	1.04645	20.6973	0.560212	0.362053	3.36946	0.560249	0.361995	9.18989	0.396806	0.305035	12.7288	-4.45656	6.3945	17.466	-5.95923	13.1917	-3.78342	-8.36397	2.03201	-2.96157	25.3127	3.18585	22.8959	-5.30587	73.6234	49.9752	1.06287	-16.8578	-31.6335	-1.61597	-0.630467	-7.33939	13.7415	27.5817	66.8371	7.56773	86.1112	37.7866	5.69686	-10.8699	-17.7737	0.133636	0.654972	43.5103	-2.24721	3.23511	59.669	-31.4073
176	0.911067	0.930135	20.5215	0.481414	0.32552	3.29211	0.481445	0.325467	9.11255	0.34006	0.272943	12.6709	-4.44997	6.53212	17.3805	-5.89253	13.444	-3.93797	-8.07611	2.02584	-3.39337	24.67	2.15449	22.0782	-7.0836	74.0064	55.6108	3.47194	-16.9481	-31.5329	-1.71113	-0.714262	-7.6027	13.7094	27.6829	66.8816	7.84711	86.569	37.7415	5.42751	-10.6732	-17.6605	0.243208	0.4047	43.6926	-1.38192	3.48489	59.9297	-30.9648
178	0.797077	0.839678	20.3406	0.423206	0.296486	3.21217	0.423237	0.296445	9.03259	0.298268	0.247722	12.6109	-4.40142	6.63648	17.2638	-5.7575	13.6224	-4.14587	-7.86303	2.02151	-3.77538	24.0661	1.56779	21.6583	-8.91237	74.0771	60.3915	5.52141	-17.0055	-30.9897	-1.74134	-0.716078	-7.87381	13.66	27.758	66.9124	8.12536	86.954	37.6442	5.1589	-10.5984	-17.5191	0.356233	0.316107	43.7043	-0.331748	3.68943	59.7264	-30.4466
180	0.720098	0.774498	20.1617	0.38348	0.275123	3.13295	0.383508	0.275083	8.95338	0.26983	0.229346	12.5516	-4.33147	6.70929	17.0805	-5.58724	13.7384	-4.47511	-7.73061	2.025	-4.11432	23.4693	1.51408	21.6063	-10.6243	73.9222	64.1872	7.05143	-16.9657	-30.1718	-1.71705	-0.62394	-8.13919	13.6436	27.7697	66.9173	8.34771	87.2201	37.5363	4.958	-10.5488	-17.3053	0.489983	0.354617	43.5319	0.796826	3.88672	59.0652	-29.8796
182	0.658677	0.691907	19.9721	0.349057	0.244727	3.04896	0.349081	0.24469	8.86939	0.245919	0.204538	12.4886	-4.29388	6.78706	16.7978	-5.46353	13.879	-4.99251	-7.65817	2.1128	-4.46467	22.7778	1.92037	21.8156	-11.9877	74.3017	66.5797	7.49496	-16.6467	-29.2701	-1.69911	-0.471462	-8.47075	13.777	27.6305	66.9304	8.34565	87.072	37.4855	5.09948	-10.0349	-16.6035	0.700083	0.494127	43.1093	1.78435	3.83865	58.0074	-29.4448
184	0.626096	0.61925	19.8107	0.328222	0.216055	2.97741	0.328246	0.216022	8.79784	0.232082	0.181852	12.435	-4.29431	6.85219	16.3824	-5.39913	14.016	-5.76057	-7.68259	2.16556	-4.70371	22.0491	2.74245	22.1796	-13.6942	74.1042	67.7705	7.7853	-16.4977	-28.3833	-1.67967	-0.270154	-8.6907	14.0083	27.3678	66.8471	8.31057	87.1809	37.5204	5.2702	-9.72992	-16.0451	0.915266	0.832337	42.5371	2.16613	3.25295	56.6728	-28.852
186	0.62692	0.575836	19.6971	0.324651	0.197156	2.92695	0.324671	0.197123	8.74739	0.230557	0.167521	12.3971	-4.31567	6.89687	15.8473	-5.36643	14.1279	-6.75389	-7.81384	2.1682	-4.8084	21.3132	3.84809	22.5593	-15.6067	73.2524	67.8802	8.23537	-16.8464	-28.1415	-1.63174	-0.0376148	-8.75756	14.2602	27.0615	66.6518	8.31313	87.5634	37.6231	5.42351	-9.72381	-15.7706	1.1617	1.16716	41.908	1.95734	2.21251	55.2424	-28.0556
188	0.660468	0.635434	19.6792	0.344516	0.220326	2.91888	0.344538	0.220289	8.73931	0.243973	0.186078	12.3911	-4.27477	6.889	15.2571	-5.2335	14.1229	-7.84321	-8.07028	2.1663	-4.79722	20.6886	4.84772	22.5884	-16.735	72.6406	66.9061	9.1155	-19.1391	-31.6028	-1.41597	0.188081	-8.66461	14.245	27.019	66.3611	8.49458	87.6283	37.7023	5.62172	-9.73258	-15.7366	1.61141	0.507302	41.4801	1.62761	1.4152	54.2715	-27.0602
190	0.769973	0.637405	19.6593	0.392584	0.211659	2.90977	0.392608	0.211619	8.7302	0.280453	0.182583	12.3842	-4.20891	6.90581	14.7389	-5.05362	14.1487	-8.79462	-8.34667	2.23129	-4.73988	19.9553	5.67387	22.4218	-16.8422	71.6063	65.5766	10.2076	-20.676	-32.7881	-1.30272	0.343808	-8.56992	14.2434	27.0619	66.1795	8.5385	87.5228	37.6325	5.80883	-9.75445	-15.7329	2.05415	-0.0594497	41.1197	1.31551	0.820821	53.426	-26.771
192	0.959893	0.566262	19.6265	0.469438	0.164009	2.8949	0.469455	0.16396	8.71533	0.340864	0.151721	12.3731	-4.12694	6.9656	14.3221	-4.83893	14.2411	-9.5542	-8.60103	2.33595	-4.66299	19.1968	6.16679	22.1364	-16.284	70.4168	64.211	11.558	-20.9934	-31.3094	-1.31588	0.431135	-8.50919	14.2883	27.153	66.1339	8.44579	87.3301	37.4239	5.97625	-9.7914	-15.725	2.4134	-0.244673	40.8279	1.05676	0.338786	52.7089	-27.2133
194	1.21779	0.524483	19.6476	0.578654	0.123156	2.90374	0.578664	0.123095	8.72417	0.42506	0.127929	12.3798	-4.04678	7.05681	13.9619	-4.62094	14.3879	-10.2077	-8.78757	2.30174	-4.5944	19.0338	5.68157	21.9389	-16.9944	71.1204	63.1052	13.5259	-22.1021	-31.799	-1.28701	0.521987	-8.44397	14.2465	27.3186	66.1264	8.54506	87.3156	37.2569	6.13639	-9.94111	-15.8321	2.53277	0.161611	40.6937	0.737548	-0.523579	52.3751	-27.3459
196	1.4593	0.453623	19.6454	0.678149	0.0710662	2.90237	0.678158	0.0709964	8.7228	0.502691	0.0951454	12.3789	-3.9574	7.17467	13.734	-4.38963	14.5736	-10.6131	-8.88192	2.15423	-4.46921	18.6927	5.61977	21.7864	-17.1836	71.0717	62.3216	15.3857	-22.471	-31.6241	-1.26801	0.648566	-8.40389	14.2164	27.3683	66.0978	8.66258	87.2994	37.0619	6.32357	-9.89982	-15.8682	2.73375	0.500953	40.6691	0.370742	-1.00976	52.2951	-27.3033
198	1.6595	0.351395	19.603	0.756808	0.00900791	2.88337	0.756809	0.00892984	8.7038	0.565347	0.0536369	12.3647	-3.8421	7.30527	13.6438	-4.12104	14.7672	-10.7591	-8.90218	1.90358	-4.26205	18.1132	6.10902	21.6651	-16.7534	70.1574	61.7639	16.9308	-22.0722	-30.5964	-1.25644	0.824261	-8.38271	14.2087	27.2985	66.0256	8.78173	87.2462	36.8223	6.52518	-9.6508	-15.7724	3.05386	0.653557	40.7194	0.00647677	-1.06963	52.3987	-27.1855
200	1.81207	0.248711	19.5189	0.814611	-0.0488961	2.84603	0.814607	-0.0489795	8.66646	0.612156	0.013973	12.3368	-3.6445	7.4136	13.6609	-3.72403	14.8841	-10.6967	-8.96053	1.56708	-3.89952	17.7633	6.29398	21.6124	-16.7835	70.7131	60.6735	18.1592	-22.5663	-30.5018	-1.21313	1.07312	-8.33531	14.1853	27.2857	65.8996	8.98954	87.1827	36.5072	6.64099	-9.42139	-15.4756	3.34175	0.808448	40.7569	-0.132778	-1.23269	52.5426	-27.4462
202	1.94002	0.183449	19.4461	0.864928	-0.0882861	2.81364	0.864918	-0.0883752	8.63407	0.65222	-0.0123131	12.3126	-3.40214	7.46394	13.6483	-3.26499	14.8794	-10.6868	-8.97482	1.2718	-3.64569	17.5439	6.40493	21.5729	-16.9505	71.0523	59.8225	19.2081	-22.976	-30.5722	-1.15409	1.26939	-8.24416	14.1241	27.3275	65.7538	9.13873	86.9957	36.1769	6.77402	-9.22888	-15.1338	3.5736	0.942757	40.7716	-0.227238	-1.3663	52.6592	-27.6952
204	2.05612	0.15639	19.3963	0.913394	-0.109994	2.79136	0.913382	-0.110088	8.61179	0.689808	-0.0255014	12.296	-3.14584	7.46351	13.575	-2.79367	14.7787	-10.7907	-8.94484	1.05084	-3.54841	17.4149	6.48094	21.5392	-17.1454	70.9018	59.3661	20.0664	-23.0801	-30.5689	-1.09517	1.38603	-8.12431	14.03	27.4106	65.6004	9.20582	86.6406	35.8497	6.89314	-9.0731	-14.8143	3.74042	1.02809	40.7573	-0.287318	-1.45692	52.7309	-27.8709
206	2.18561	0.127959	19.3615	0.967606	-0.13351	2.77572	0.967592	-0.13361	8.59615	0.731805	-0.0396921	12.2843	-2.95825	7.47753	13.4682	-2.43729	14.732	-10.965	-8.92924	0.901247	-3.53598	17.2526	6.5599	21.5358	-17.0379	70.5883	59.2453	20.5335	-22.7945	-30.1519	-1.09176	1.44362	-8.04738	13.9454	27.4849	65.4416	9.2579	86.01	35.5249	6.79586	-8.90674	-14.6492	3.85129	0.936957	40.7095	-0.175534	-1.50195	52.7825	-28.0811
208	2.32068	0.0934809	19.3249	1.02374	-0.160127	2.75928	1.02373	-0.160233	8.57971	0.775435	-0.0560763	12.2721	-2.82609	7.51728	13.3723	-2.17248	14.7533	-11.1243	-8.90208	0.770329	-3.52884	17.1121	6.55497	21.5226	-16.9874	70.3651	59.1811	20.8325	-22.5178	-29.7825	-1.09583	1.46599	-8.05142	13.89	27.394	65.3383	9.18349	85.4569	35.27	6.4939	-8.72379	-14.4233	3.92794	0.82807	40.6596	-0.0852741	-1.54145	52.8483	-28.2559
210	2.45265	0.0549415	19.2829	1.07818	-0.188204	2.74051	1.07816	-0.188315	8.56094	0.817888	-0.0736502	12.2581	-2.7396	7.57962	13.3032	-1.98433	14.8331	-11.2379	-8.85956	0.645954	-3.51171	16.986	6.50079	21.496	-17.0218	70.2347	59.0983	21.0584	-22.332	-29.5057	-1.09729	1.47229	-8.12852	13.857	27.1701	65.2929	9.0317	85.0587	35.0824	6.07562	-8.53125	-14.1406	3.98342	0.756079	40.6242	-0.0681224	-1.5815	52.9456	-28.3747
212	2.55213	0.0346419	19.2409	1.11998	-0.205465	2.72167	1.11996	-0.205581	8.5421	0.85022	-0.0839205	12.2441	-2.66323	7.63142	13.2734	-1.82289	14.8971	-11.2807	-8.80072	0.53382	-3.52654	16.7968	6.62471	21.4813	-16.9193	69.8479	59.011	21.3715	-22.1004	-29.0105	-1.09661	1.50625	-8.20218	13.7836	27.1309	65.2649	9.09632	84.7398	34.8591	5.91027	-8.35884	-14.0153	4.0458	0.789007	40.6384	-0.151752	-1.60315	53.1144	-28.4157
214	2.63216	0.00656284	19.198	1.15261	-0.224429	2.70259	1.15259	-0.224548	8.52302	0.875799	-0.0960321	12.2298	-2.60237	7.67501	13.2562	-1.69405	14.9522	-11.3023	-8.76079	0.445114	-3.52007	16.6446	6.78437	21.4536	-16.7797	69.65	58.9285	21.5526	-22.0866	-28.6643	-1.11057	1.55281	-8.2632	13.7314	27.036	65.1874	9.22294	84.5792	34.7466	5.83305	-8.21723	-13.9301	4.08766	0.865342	40.6712	-0.239713	-1.62347	53.2611	-28.4158
216	2.69242	-0.0306772	19.1568	1.1758	-0.245691	2.68435	1.17578	-0.245812	8.50478	0.894465	-0.110449	12.2162	-2.55403	7.70591	13.2425	-1.59314	14.9892	-11.32	-8.74634	0.376269	-3.48573	16.5356	6.92033	21.4112	-16.6519	69.6502	58.8596	21.6045	-22.2522	-28.4913	-1.14138	1.60677	-8.30673	13.7162	26.8679	65.0489	9.37895	84.5853	34.7666	5.80889	-8.14808	-13.8641	4.1076	0.952833	40.7096	-0.294114	-1.63408	53.3647	-28.376
218	2.72262	-0.0610827	19.128	1.18642	-0.261433	2.67164	1.1864	-0.261555	8.49207	0.90339	-0.121532	12.2067	-2.50827	7.71135	13.2219	-1.50601	14.9812	-11.3523	-8.74541	0.298617	-3.44428	16.3999	6.90344	21.3672	-16.6666	69.4554	58.8341	21.7127	-22.1478	-28.2099	-1.18334	1.65994	-8.33375	13.7462	26.7601	64.8752	9.56913	84.7639	34.8726	5.82511	-8.32408	-13.8374	4.12688	0.968384	40.7292	-0.253792	-1.58336	53.4354	-28.2602
220	2.72827	-0.0750156	19.0987	1.18772	-0.267845	2.65872	1.18769	-0.267967	8.47915	0.904761	-0.126219	12.197	-2.46474	7.6875	13.198	-1.43392	14.921	-11.3931	-8.76427	0.238721	-3.41573	16.2682	6.86598	21.32	-16.6764	69.2674	58.8231	21.8405	-22.0749	-28.0083	-1.21792	1.6964	-8.36335	13.8139	26.6727	64.6972	9.68787	84.8124	35.0131	5.83062	-8.49646	-13.7885	4.12083	1.01497	40.749	-0.212752	-1.50638	53.4734	-28.1099
222	2.71495	-0.0728405	19.0697	1.1821	-0.265576	2.64585	1.18208	-0.265698	8.46628	0.900422	-0.124848	12.1874	-2.42135	7.63675	13.1752	-1.37267	14.812	-11.4339	-8.79629	0.203303	-3.40958	16.1428	6.84534	21.2827	-16.6295	69.1328	58.8148	21.9943	-22.0732	-27.8955	-1.24117	1.71145	-8.39651	13.9033	26.6029	64.528	9.72732	84.6942	35.1684	5.81075	-8.62023	-13.7159	4.08984	1.10698	40.7708	-0.188534	-1.42415	53.4827	-27.9579
224	2.69702	-0.0666747	19.0558	1.1748	-0.261254	2.63965	1.17477	-0.261375	8.46008	0.894691	-0.12206	12.1827	-2.36966	7.56972	13.1667	-1.30434	14.6701	-11.4483	-8.81154	0.195538	-3.43947	16.0014	6.87865	21.3097	-16.4277	69.0935	58.7892	22.2207	-22.0365	-27.7396	-1.25812	1.70757	-8.41546	13.9658	26.5617	64.3824	9.76529	84.5841	35.3329	5.76013	-8.76264	-13.6666	4.05525	1.21479	40.7863	-0.159651	-1.38973	53.4756	-27.8943
226	2.68443	-0.0640783	19.0478	1.16952	-0.258987	2.63611	1.16949	-0.259108	8.45654	0.890602	-0.120688	12.18	-2.3264	7.50867	13.1766	-1.25097	14.5422	-11.4293	-8.81697	0.212163	-3.49122	15.9106	6.88126	21.3644	-16.3103	69.0356	58.7571	22.3891	-22.0703	-27.643	-1.27033	1.67104	-8.43364	13.9828	26.5486	64.2472	9.8077	84.4645	35.4889	5.72127	-8.88425	-13.6998	4.02612	1.29058	40.7971	-0.132301	-1.37588	53.4617	-27.8572
228	2.67887	-0.0665959	19.0425	1.16687	-0.25958	2.63382	1.16684	-0.259701	8.45425	0.88866	-0.121292	12.1783	-2.29766	7.46285	13.2111	-1.22054	14.4474	-11.3654	-8.81597	0.243583	-3.55485	15.8717	6.84718	21.428	-16.3011	68.9546	58.7288	22.4752	-22.1617	-27.6212	-1.27752	1.60833	-8.45443	13.9589	26.5551	64.1239	9.85358	84.3442	35.6298	5.70106	-8.96982	-13.7943	4.00759	1.32885	40.8023	-0.111882	-1.3735	53.4458	-27.8341
230	2.67276	-0.0685544	19.0353	1.16403	-0.25987	2.63064	1.164	-0.25999	8.45107	0.886555	-0.121679	12.1759	-2.28806	7.44118	13.2901	-1.22011	14.4036	-11.2195	-8.82066	0.255655	-3.60867	15.8206	6.84259	21.458	-16.2517	68.9394	58.7468	22.5089	-22.1598	-27.6678	-1.27315	1.55573	-8.48125	13.9406	26.5428	64.0288	9.87048	84.2449	35.759	5.68406	-8.99007	-13.7966	4.00483	1.36291	40.7974	-0.118156	-1.36883	53.4307	-27.8322
232	2.67351	-0.081634	19.0268	1.16324	-0.26561	2.62694	1.16322	-0.26573	8.44737	0.886327	-0.126013	12.1732	-2.30929	7.44413	13.3892	-1.26801	14.4163	-11.0383	-8.81889	0.263323	-3.63728	15.7838	6.79916	21.4715	-16.2319	69.0002	58.7331	22.5199	-22.1373	-27.636	-1.27892	1.51589	-8.50258	13.9016	26.5544	63.9628	9.9334	84.1753	35.831	5.65984	-8.98142	-13.7769	4.02494	1.38437	40.7903	-0.125989	-1.35688	53.4225	-27.8277
234	2.68179	-0.104382	19.0172	1.16492	-0.27622	2.62277	1.16489	-0.27634	8.4432	0.888243	-0.133833	12.17	-2.36007	7.4687	13.4961	-1.36189	14.4797	-10.8444	-8.81029	0.268295	-3.6434	15.7638	6.71424	21.4718	-16.2543	69.1171	58.6804	22.5282	-22.1217	-27.5193	-1.29471	1.48801	-8.5155	13.8424	26.5902	63.9215	10.0423	84.1365	35.849	5.6258	-8.95554	-13.7399	4.06193	1.39307	40.7849	-0.126736	-1.33772	53.4236	-27.8205
236	2.69454	-0.120803	19.0067	1.1691	-0.284442	2.6182	1.16907	-0.284563	8.43864	0.891881	-0.139711	12.1666	-2.42553	7.5036	13.5885	-1.47691	14.5676	-10.6786	-8.80305	0.268272	-3.65519	15.7568	6.63467	21.4558	-16.3256	69.1889	58.6329	22.579	-22.1712	-27.4443	-1.29847	1.4609	-8.51971	13.7803	26.6109	63.8859	10.1266	84.1316	35.871	5.58241	-8.92281	-13.648	4.08576	1.38978	40.7898	-0.109097	-1.31974	53.4366	-27.8386
238	2.70627	-0.130405	18.9985	1.17342	-0.289605	2.61456	1.17339	-0.289726	8.43499	0.895434	-0.143294	12.1639	-2.49035	7.54215	13.6689	-1.58818	14.6619	-10.5346	-8.79994	0.259068	-3.67867	15.7309	6.57198	21.4555	-16.3932	69.2569	58.5889	22.626	-22.2325	-27.3961	-1.29737	1.43246	-8.51647	13.7299	26.6406	63.8528	10.187	84.0834	35.8837	5.54416	-8.88278	-13.5613	4.09908	1.38925	40.7977	-0.0868217	-1.29926	53.4545	-27.856
240	2.71498	-0.133131	18.9907	1.177	-0.291501	2.61112	1.17697	-0.291622	8.43155	0.898232	-0.144481	12.1614	-2.54883	7.57997	13.7396	-1.6873	14.7524	-10.4079	-8.80439	0.239489	-3.71267	15.6811	6.5354	21.4736	-16.4378	69.3272	58.5482	22.6613	-22.2911	-27.3703	-1.29009	1.40414	-8.5138	13.6965	26.6689	63.8214	10.2206	83.9952	35.8918	5.51701	-8.8409	-13.4963	4.10388	1.39014	40.8089	-0.0631256	-1.27489	53.476	-27.874
242	2.71885	-0.130185	18.9731	1.17897	-0.290442	2.60328	1.17894	-0.290563	8.42371	0.899638	-0.143551	12.1555	-2.59804	7.60875	13.8089	-1.77299	14.8228	-10.2835	-8.82632	0.203989	-3.74191	15.6171	6.54484	21.4877	-16.4327	69.4097	58.4999	22.6958	-22.3483	-27.3526	-1.26558	1.38857	-8.54539	13.6851	26.6284	63.7981	10.2151	83.965	35.9193	5.51234	-8.81934	-13.4601	4.11299	1.36918	40.8312	-0.0352618	-1.23854	53.5038	-27.9253
244	2.72076	-0.13204	18.9556	1.17966	-0.291316	2.59548	1.17963	-0.291437	8.41591	0.900214	-0.144146	12.1496	-2.64048	7.63653	13.8834	-1.84748	14.8886	-10.1488	-8.85629	0.189886	-3.77121	15.5657	6.56808	21.4962	-16.4271	69.4199	58.485	22.7237	-22.3328	-27.3173	-1.23845	1.3622	-8.57423	13.6739	26.6004	63.772	10.2448	83.9354	35.9509	5.50188	-8.79186	-13.4314	4.10332	1.34891	40.8623	-0.0207609	-1.22718	53.5331	-27.9672
246	2.72186	-0.139172	18.9414	1.17954	-0.294448	2.58924	1.17951	-0.29457	8.40967	0.900323	-0.146483	12.145	-2.67665	7.66328	13.9622	-1.91157	14.95	-10.0055	-8.88893	0.197033	-3.79741	15.5313	6.59243	21.5001	-16.4338	69.3648	58.5	22.7432	-22.2537	-27.2604	-1.21477	1.32588	-8.59095	13.6597	26.5942	63.7401	10.3125	83.9044	35.9848	5.48406	-8.75703	-13.4099	4.07697	1.33227	40.8965	-0.0183525	-1.23833	53.56	-27.9897
248	2.72433	-0.143077	18.9357	1.1803	-0.296336	2.58669	1.18027	-0.296457	8.40712	0.901004	-0.147842	12.143	-2.7067	7.68195	14.0335	-1.96683	14.9944	-9.87593	-8.91182	0.185569	-3.80474	15.5024	6.60203	21.5088	-16.4571	69.3528	58.4905	22.7517	-22.2174	-27.1879	-1.2054	1.30581	-8.59312	13.6518	26.5651	63.7013	10.3553	83.9209	36.0281	5.47915	-8.73413	-13.4153	4.06355	1.30702	40.9133	-0.00213155	-1.22331	53.5764	-27.9923
250	2.7246	-0.140294	18.9324	1.18066	-0.295122	2.58523	1.18063	-0.295244	8.40566	0.901197	-0.146909	12.1419	-2.72715	7.69466	14.102	-2.00671	15.0243	-9.75075	-8.93137	0.172806	-3.80539	15.4726	6.59058	21.5157	-16.4821	69.371	58.466	22.7604	-22.2149	-27.1455	-1.19675	1.29263	-8.58239	13.6508	26.5698	63.655	10.3855	83.9029	36.0633	5.49199	-8.71143	-13.4451	4.05685	1.2975	40.9224	0.00169711	-1.20742	53.5744	-27.9927
252	2.72219	-0.132042	18.9296	1.18031	-0.291287	2.58394	1.18028	-0.291409	8.40437	0.9007	-0.144061	12.141	-2.74012	7.70267	14.1683	-2.03461	15.0427	-9.62914	-8.95	0.163173	-3.80325	15.4408	6.56101	21.5195	-16.5006	69.4201	58.4303	22.7706	-22.2449	-27.1345	-1.18696	1.28251	-8.56222	13.6562	26.6068	63.6032	10.4011	83.8377	36.0897	5.51554	-8.68584	-13.4872	4.05459	1.30774	40.9268	-0.00709983	-1.19658	53.5551	-27.9915
254	2.71828	-0.127845	18.9239	1.17896	-0.289081	2.58137	1.17893	-0.289203	8.4018	0.899556	-0.142491	12.139	-2.7578	7.7097	14.2332	-2.07123	15.0612	-9.51076	-8.97245	0.162245	-3.80159	15.4104	6.53104	21.5186	-16.4956	69.5046	58.3953	22.7686	-22.301	-27.1092	-1.18043	1.26599	-8.54325	13.6652	26.6168	63.5528	10.3849	83.7497	36.1202	5.51509	-8.65312	-13.4979	4.04938	1.33277	40.9322	-0.00810469	-1.20016	53.5331	-27.9698
256	2.71474	-0.125241	18.9216	1.17764	-0.287625	2.58034	1.17761	-0.287746	8.40077	0.898476	-0.141482	12.1383	-2.77284	7.71404	14.2853	-2.10268	15.074	-9.4158	-8.99661	0.164269	-3.80726	15.3782	6.51264	21.5295	-16.4702	69.5833	58.3649	22.8018	-22.3385	-27.0905	-1.18043	1.24992	-8.53157	13.6673	26.6208	63.5116	10.3839	83.6664	36.1603	5.49883	-8.62536	-13.481	4.04612	1.3509	40.9312	0.00606991	-1.17994	53.498	-27.9529
258	2.71186	-0.123121	18.924	1.17656	-0.286464	2.58142	1.17653	-0.286585	8.40185	0.897593	-0.140684	12.1391	-2.78471	7.71557	14.3239	-2.12794	15.0807	-9.34564	-9.02064	0.167725	-3.82025	15.344	6.51073	21.552	-16.4266	69.6395	58.3438	22.8686	-22.348	-27.0772	-1.18702	1.23533	-8.52691	13.6593	26.6202	63.4802	10.4067	83.6032	36.2104	5.47429	-8.60394	-13.4487	4.04519	1.36104	40.9254	0.0314059	-1.13425	53.4553	-27.9348
260	2.70786	-0.117147	18.9301	1.17532	-0.283542	2.58409	1.17529	-0.283664	8.40452	0.896481	-0.138583	12.1411	-2.79569	7.71441	14.3559	-2.15184	15.0822	-9.28778	-9.03916	0.170108	-3.83369	15.3078	6.5327	21.569	-16.369	69.6527	58.3443	22.9193	-22.3439	-27.0552	-1.19544	1.22271	-8.52175	13.6378	26.6058	63.4512	10.4424	83.5916	36.2656	5.46962	-8.58161	-13.4533	4.04669	1.38329	40.9298	0.0411723	-1.09784	53.4368	-27.8683
262	2.70723	-0.115249	18.9396	1.1752	-0.282713	2.58829	1.17517	-0.282834	8.40872	0.896338	-0.137978	12.1442	-2.8136	7.71414	14.3903	-2.18822	15.088	-9.22639	-9.05264	0.181852	-3.84406	15.2815	6.54932	21.5841	-16.3249	69.6346	58.3646	22.9501	-22.311	-27.0024	-1.21317	1.19871	-8.50795	13.6235	26.5927	63.4223	10.4735	83.5869	36.3246	5.46168	-8.56319	-13.4557	4.03487	1.40617	40.9334	0.0478266	-1.04328	53.4204	-27.7655
264	2.71062	-0.11941	18.9516	1.17631	-0.284895	2.59368	1.17628	-0.285016	8.41411	0.897307	-0.139551	12.1483	-2.83838	7.71524	14.4296	-2.2371	15.0987	-9.15661	-9.06089	0.205077	-3.84919	15.2675	6.55738	21.599	-16.2967	69.5955	58.3966	22.9653	-22.2565	-26.926	-1.24048	1.16436	-8.48569	13.6211	26.5866	63.3949	10.4953	83.5756	36.3839	5.45005	-8.55044	-13.4545	4.01071	1.42898	40.9355	0.0528472	-0.970627	53.4033	-27.6298
266	2.71614	-0.130545	18.9642	1.17776	-0.290315	2.59933	1.17773	-0.290436	8.41976	0.898726	-0.143524	12.1525	-2.86113	7.71585	14.4731	-2.28296	15.1077	-9.07876	-9.0628	0.23871	-3.84514	15.2636	6.57641	21.6207	-16.2654	69.5603	58.4085	22.9944	-22.2176	-26.8786	-1.27295	1.13707	-8.46413	13.6305	26.5969	63.3784	10.5077	83.5469	36.4319	5.45573	-8.54746	-13.4823	3.99397	1.46207	40.9422	0.0508278	-0.902694	53.3912	-27.4646
268	2.72371	-0.142324	18.9748	1.18005	-0.296181	2.60409	1.18002	-0.296303	8.42452	0.900805	-0.147776	12.1561	-2.88519	7.7156	14.5225	-2.33218	15.1155	-8.99022	-9.06371	0.276254	-3.83597	15.2579	6.58706	21.634	-16.2241	69.5467	58.4164	23.0122	-22.201	-26.8365	-1.30191	1.11307	-8.4498	13.6335	26.5998	63.3648	10.5239	83.5152	36.4767	5.45423	-8.54501	-13.5008	3.98046	1.47606	40.9528	0.0585855	-0.835891	53.3922	-27.2967
270	2.73312	-0.153266	18.9835	1.18322	-0.301828	2.60798	1.18319	-0.30195	8.42841	0.903527	-0.151808	12.159	-2.91003	7.71485	14.5744	-2.38329	15.1226	-8.89722	-9.06526	0.311187	-3.8241	15.2478	6.58863	21.6392	-16.1743	69.5586	58.4235	23.0184	-22.2078	-26.7975	-1.32642	1.09329	-8.44157	13.6272	26.5911	63.3518	10.5459	83.4817	36.52	5.443	-8.54048	-13.4995	3.97392	1.47225	40.9663	0.0756543	-0.771364	53.4029	-27.1443
272	2.74467	-0.164613	18.9933	1.1873	-0.307844	2.61238	1.18726	-0.307967	8.43281	0.906949	-0.15606	12.1623	-2.93217	7.71549	14.6142	-2.42762	15.1314	-8.82622	-9.06856	0.32389	-3.81471	15.2375	6.59616	21.6516	-16.1334	69.5919	58.4276	23.0324	-22.2336	-26.7703	-1.35371	1.08423	-8.42697	13.62	26.5765	63.3366	10.5699	83.4334	36.5607	5.43687	-8.52995	-13.4697	3.99276	1.48507	40.9783	0.0808497	-0.713795	53.4002	-27.0532
274	2.75402	-0.173694	19.0057	1.19059	-0.312694	2.61792	1.19056	-0.312817	8.43835	0.909717	-0.159492	12.1665	-2.94923	7.71779	14.645	-2.46113	15.1415	-8.77127	-9.07057	0.331904	-3.80802	15.2239	6.60295	21.6691	-16.094	69.617	58.4395	23.0521	-22.256	-26.743	-1.37688	1.0722	-8.40835	13.6094	26.5628	63.3222	10.5864	83.3992	36.6077	5.41953	-8.53245	-13.4398	4.01227	1.50232	40.9915	0.0968599	-0.659367	53.3968	-26.9713
276	2.75971	-0.180086	19.0195	1.19252	-0.316062	2.62407	1.19249	-0.316185	8.4445	0.911366	-0.161902	12.1711	-2.96105	7.72082	14.6711	-2.48437	15.151	-8.72417	-9.0722	0.339742	-3.80529	15.2053	6.60935	21.6903	-16.0528	69.625	58.4595	23.0746	-22.2609	-26.7084	-1.39415	1.05563	-8.38813	13.5961	26.5527	63.3091	10.6019	83.3858	36.6583	5.39069	-8.55215	-13.411	4.02789	1.5223	41.0054	0.122198	-0.609817	53.3907	-26.8973
278	2.7604	-0.185088	19.0272	1.19238	-0.318356	2.62755	1.19235	-0.318479	8.44798	0.911405	-0.163632	12.1737	-2.96948	7.72068	14.7099	-2.50406	15.1531	-8.65344	-9.0796	0.350415	-3.81081	15.1757	6.61904	21.709	-16.0003	69.6165	58.4779	23.0854	-22.2102	-26.6453	-1.40438	1.04163	-8.37494	13.5831	26.5497	63.2952	10.6567	83.3913	36.6916	5.36147	-8.59204	-13.3508	4.04698	1.54627	41.0182	0.129409	-0.572433	53.3655	-26.8801
280	2.75916	-0.186858	19.0356	1.19168	-0.319073	2.63129	1.19165	-0.319196	8.45173	0.910924	-0.16422	12.1766	-2.97736	7.71702	14.7484	-2.52401	15.1487	-8.58327	-9.09335	0.358146	-3.81975	15.1543	6.64387	21.7328	-15.9574	69.5841	58.4914	23.1109	-22.1682	-26.5939	-1.41135	1.02964	-8.36705	13.5725	26.5481	63.2893	10.6998	83.3995	36.7209	5.34468	-8.61131	-13.326	4.05711	1.56819	41.0194	0.137258	-0.559151	53.3289	-26.8602
282	2.7567	-0.185943	19.0464	1.19067	-0.318525	2.63607	1.19064	-0.318647	8.4565	0.910133	-0.163882	12.1801	-2.98568	7.71019	14.7846	-2.54566	15.1387	-8.51783	-9.11196	0.358817	-3.82852	15.1436	6.68687	21.7648	-15.9225	69.5291	58.4987	23.1479	-22.1417	-26.5563	-1.41581	1.02182	-8.36263	13.5615	26.5447	63.2936	10.7264	83.4102	36.7461	5.34079	-8.60708	-13.3416	4.06031	1.59711	41.008	0.142774	-0.572643	53.278	-26.8373
284	2.75165	-0.184926	19.0601	1.18853	-0.317726	2.64217	1.1885	-0.317849	8.4626	0.908483	-0.163431	12.1847	-2.99456	7.70144	14.817	-2.56861	15.1255	-8.45954	-9.12996	0.337873	-3.82735	15.1341	6.74927	21.8092	-15.8685	69.4573	58.5028	23.1627	-22.0904	-26.4988	-1.41589	1.02746	-8.35482	13.5379	26.5287	63.3096	10.7628	83.453	36.7585	5.33401	-8.6157	-13.3504	4.07927	1.67693	40.9926	0.116307	-0.613296	53.1938	-26.8747
286	2.75068	-0.190338	19.0772	1.18763	-0.320112	2.64981	1.18759	-0.320234	8.47024	0.907952	-0.165286	12.1904	-3.00635	7.69654	14.8674	-2.59744	15.1199	-8.368	-9.13893	0.324969	-3.82161	15.1282	6.81237	21.8675	-15.8033	69.4091	58.49	23.14	-22.0486	-26.4464	-1.41782	1.03434	-8.34695	13.5059	26.5349	63.3279	10.8151	83.4382	36.7471	5.34261	-8.59527	-13.3698	4.09032	1.771	40.9611	0.0872363	-0.657007	53.1006	-26.8941
288	2.75426	-0.20285	19.096	1.18809	-0.326005	2.65823	1.18806	-0.326128	8.47866	0.908667	-0.16968	12.1968	-3.02108	7.69592	14.9392	-2.63242	15.1228	-8.23696	-9.13788	0.327443	-3.81622	15.1202	6.87749	21.9419	-15.7221	69.3883	58.4545	23.0874	-22.0228	-26.4092	-1.4218	1.03895	-8.34213	13.4657	26.5641	63.3493	10.8814	83.3559	36.7045	5.36724	-8.54478	-13.3959	4.08837	1.87656	40.9138	0.0566574	-0.700243	53.0093	-26.889
290	2.75717	-0.21893	19.1089	1.18797	-0.333367	2.66406	1.18793	-0.33349	8.48449	0.909029	-0.175205	12.2011	-3.03542	7.69627	15.0264	-2.66809	15.127	-8.07729	-9.13277	0.345863	-3.82604	15.0883	6.97119	22.0374	-15.6036	69.3642	58.3848	23.0563	-22.0097	-26.4069	-1.42225	1.0395	-8.35326	13.4183	26.5827	63.3911	10.9414	83.2558	36.6115	5.3936	-8.49467	-13.4031	4.0711	2.01995	40.8629	0.00230393	-0.757419	52.9394	-26.9086
292	2.76183	-0.232198	19.1214	1.18885	-0.339649	2.66969	1.18882	-0.339772	8.49012	0.910079	-0.179858	12.2054	-3.05531	7.69057	15.1103	-2.71563	15.1222	-7.9248	-9.12284	0.371169	-3.8446	15.0381	7.06966	22.1513	-15.4529	69.3545	58.2968	23.0252	-22.0041	-26.4227	-1.42078	1.03536	-8.35603	13.3494	26.609	63.4159	11.0211	83.132	36.4964	5.4256	-8.45537	-13.3977	4.06498	2.16261	40.8065	-0.0703492	-0.810807	52.8845	-26.9226
294	2.76722	-0.241974	19.1352	1.19035	-0.344473	2.67587	1.19032	-0.344596	8.49631	0.9115	-0.183383	12.21	-3.0813	7.68024	15.1801	-2.77433	15.1116	-7.79941	-9.10893	0.399271	-3.86984	14.9729	7.17448	22.282	-15.2764	69.348	58.2015	22.9916	-21.9946	-26.4479	-1.41982	1.02623	-8.34639	13.2661	26.6356	63.4212	11.1149	83.0032	36.3683	5.46326	-8.43885	-13.3861	4.07215	2.2884	40.7449	-0.14916	-0.854442	52.8379	-26.9327
296	2.76691	-0.25298	19.1531	1.18924	-0.349367	2.68388	1.18921	-0.34949	8.50431	0.910974	-0.187127	12.216	-3.11048	7.67746	15.2114	-2.83174	15.1167	-7.74508	-9.09368	0.424139	-3.90205	14.8976	7.3142	22.4297	-15.0859	69.2956	58.1262	22.9679	-21.9292	-26.4565	-1.4292	1.00932	-8.32853	13.2109	26.6173	63.4347	11.1678	82.9407	36.2363	5.50874	-8.47417	-13.3937	4.07314	2.37046	40.6793	-0.187669	-0.881319	52.7771	-26.9735
298	2.76802	-0.263506	19.1687	1.1888	-0.354161	2.6909	1.18877	-0.354284	8.51133	0.910942	-0.190754	12.2213	-3.14115	7.68479	15.2377	-2.88763	15.1409	-7.69976	-9.07788	0.446241	-3.91753	14.8545	7.4716	22.5683	-14.946	69.158	58.0576	22.8985	-21.9245	-26.5037	-1.4374	1.00269	-8.32309	13.1543	26.5999	63.4446	11.2571	82.903	36.094	5.53601	-8.55449	-13.3915	4.07563	2.4295	40.6075	-0.21488	-0.8992	52.7135	-27.0202
300	2.77059	-0.273429	19.1802	1.18906	-0.358793	2.69605	1.18902	-0.358915	8.51648	0.911418	-0.194211	12.2252	-3.17171	7.70187	15.2634	-2.93973	15.1827	-7.65507	-9.06017	0.465196	-3.91622	14.8395	7.6388	22.6941	-14.8451	68.9701	57.9843	22.796	-21.9656	-26.5795	-1.44253	1.00752	-8.33754	13.0946	26.5859	63.451	11.3865	82.8917	35.947	5.55022	-8.67286	-13.3842	4.08118	2.48048	40.5313	-0.241993	-0.914667	52.6514	-27.0642
302	2.76809	-0.284883	19.1853	1.18697	-0.363619	2.69841	1.18693	-0.363741	8.51884	0.910156	-0.197954	12.227	-3.19991	7.72448	15.2755	-2.98404	15.234	-7.63487	-9.03088	0.484381	-3.92618	14.7855	7.8054	22.8221	-14.6542	68.9201	57.8682	22.7783	-21.8726	-26.5932	-1.44938	1.00811	-8.387	13.0521	26.5424	63.4588	11.5	82.9478	35.8309	5.60387	-8.80614	-13.4312	4.09138	2.56756	40.4594	-0.291327	-0.947386	52.6013	-27.0907
304	2.76351	-0.287122	19.1893	1.18476	-0.364226	2.7002	1.18473	-0.364348	8.52063	0.908545	-0.198549	12.2283	-3.21727	7.74289	15.2708	-3.00831	15.274	-7.6447	-9.01274	0.474758	-3.91787	14.7508	7.93348	22.9392	-14.5081	68.9167	57.7477	22.729	-21.7592	-26.562	-1.44733	1.02009	-8.41056	13.0014	26.4862	63.4761	11.6027	83.0524	35.6757	5.64385	-8.9671	-13.4234	4.1023	2.6481	40.3895	-0.339824	-0.981481	52.5459	-27.1196
306	2.75817	-0.281644	19.193	1.1829	-0.36139	2.70183	1.18286	-0.361512	8.52226	0.906973	-0.196549	12.2295	-3.22315	7.75548	15.2542	-3.01254	15.2995	-7.67529	-9.00662	0.444043	-3.89055	14.7489	8.02356	23.0405	-14.4293	68.9265	57.6304	22.6371	-21.6603	-26.5003	-1.4353	1.04056	-8.40299	12.9405	26.4396	63.5092	11.6925	83.1589	35.4697	5.67212	-9.12547	-13.3556	4.11055	2.71913	40.3215	-0.384488	-1.01489	52.4855	-27.1515
308	2.75445	-0.285459	19.1952	1.18094	-0.362751	2.70283	1.1809	-0.362873	8.52326	0.90559	-0.19769	12.2303	-3.22265	7.7673	15.2503	-3.00691	15.3209	-7.68184	-8.9943	0.453566	-3.86612	14.7895	8.12229	23.1195	-14.3882	68.8836	57.5094	22.5593	-21.6181	-26.456	-1.41716	1.04188	-8.40601	12.8872	26.4835	63.5792	11.756	83.0815	35.2282	5.74537	-9.14593	-13.3151	4.10364	2.80665	40.2549	-0.433392	-1.05334	52.439	-27.1647
310	2.75481	-0.291423	19.1953	1.18058	-0.365392	2.70291	1.18054	-0.365514	8.52334	0.905487	-0.199687	12.2303	-3.22532	7.77526	15.2506	-3.00891	15.3364	-7.68115	-8.97681	0.473418	-3.84899	14.8218	8.19269	23.1748	-14.3731	68.8318	57.3905	22.5098	-21.616	-26.4276	-1.40747	1.04907	-8.40661	12.8223	26.5423	63.6419	11.8505	83.0236	34.9827	5.82694	-9.14772	-13.2664	4.10695	2.90498	40.187	-0.489867	-1.09391	52.3859	-27.1979
312	2.75899	-0.296504	19.1941	1.18197	-0.367969	2.70242	1.18193	-0.368091	8.52285	0.906688	-0.201526	12.23	-3.23313	7.7813	15.2493	-3.02074	15.3503	-7.68409	-8.95917	0.49175	-3.8366	14.8254	8.24068	23.2101	-14.3574	68.7872	57.2765	22.4889	-21.6417	-26.4195	-1.40601	1.06616	-8.40155	12.747	26.5887	63.6889	11.9693	83.0153	34.7462	5.90908	-9.15363	-13.2059	4.12312	3.00369	40.1196	-0.549321	-1.13371	52.3272	-27.2502
314	2.76307	-0.292875	19.1963	1.18407	-0.366747	2.70334	1.18403	-0.366869	8.52377	0.90818	-0.200484	12.2307	-3.24446	7.79545	15.2279	-3.03371	15.3808	-7.72435	-8.96426	0.481156	-3.80875	14.7663	8.32506	23.2407	-14.2452	68.7784	57.1744	22.4722	-21.658	-26.446	-1.3953	1.08844	-8.38287	12.6833	26.5791	63.7282	12.0216	82.9871	34.534	5.99555	-9.14252	-13.1426	4.13866	3.06322	40.061	-0.59046	-1.16513	52.2853	-27.2783
316	2.76733	-0.289311	19.1961	1.18624	-0.365554	2.70323	1.1862	-0.365677	8.52366	0.909731	-0.199457	12.2306	-3.24891	7.81391	15.2	-3.03192	15.4166	-7.77541	-8.9719	0.473368	-3.78581	14.7	8.39974	23.271	-14.1307	68.7878	57.0716	22.4787	-21.6738	-26.4692	-1.38513	1.10742	-8.37107	12.6258	26.5722	63.7764	12.0734	82.9693	34.3299	6.06255	-9.14722	-13.0686	4.15064	3.10922	40.0127	-0.616375	-1.18273	52.2467	-27.3138
318	2.77168	-0.287747	19.1934	1.18828	-0.36523	2.70202	1.18824	-0.365352	8.52245	0.911237	-0.199084	12.2297	-3.24482	7.83324	15.169	-3.01395	15.451	-7.83117	-8.97773	0.474666	-3.77049	14.6457	8.45584	23.2993	-14.0382	68.8034	56.9734	22.5043	-21.686	-26.4751	-1.37622	1.12082	-8.36872	12.5752	26.5778	63.8299	12.1368	82.9707	34.1407	6.107	-9.1735	-12.99	4.15796	3.14725	39.9748	-0.629258	-1.18914	52.2123	-27.3559
320	2.77634	-0.288019	19.1931	1.1903	-0.365749	2.70188	1.19026	-0.365872	8.52231	0.912776	-0.199347	12.2296	-3.23718	7.84339	15.1356	-2.99258	15.4674	-7.89154	-8.98208	0.483035	-3.75494	14.626	8.4974	23.3103	-13.9792	68.7919	56.9129	22.5165	-21.6806	-26.4465	-1.36255	1.12825	-8.36626	12.534	26.5801	63.8557	12.2099	83.0082	34.0075	6.14141	-9.2143	-12.9338	4.15927	3.17659	39.9463	-0.634977	-1.20188	52.1988	-27.3714
322	2.7799	-0.28792	19.1919	1.19187	-0.366006	2.70134	1.19183	-0.366129	8.52177	0.913966	-0.19944	12.2292	-3.22277	7.84432	15.1018	-2.96225	15.4645	-7.95206	-8.9875	0.481661	-3.74192	14.6195	8.53134	23.3188	-13.9382	68.7677	56.8675	22.5261	-21.6501	-26.3969	-1.35353	1.1379	-8.36061	12.5111	26.5838	63.8747	12.2579	83.0439	33.9055	6.16354	-9.25282	-12.9018	4.16945	3.20674	39.9234	-0.648887	-1.21242	52.1828	-27.3938
324	2.7821	-0.287112	19.19	1.1929	-0.365832	2.70049	1.19287	-0.365955	8.52092	0.91473	-0.199243	12.2285	-3.20258	7.83699	15.07	-2.92468	15.4444	-8.00892	-8.99435	0.471389	-3.73112	14.6212	8.55597	23.3269	-13.91	68.739	56.8327	22.5317	-21.6021	-26.3358	-1.34883	1.14921	-8.35115	12.5022	26.5913	63.8885	12.2796	83.0629	33.8299	6.17882	-9.27874	-12.8947	4.18953	3.23731	39.905	-0.670975	-1.22098	52.1608	-27.4256
326	2.7835	-0.286737	19.1912	1.19354	-0.365795	2.701	1.19351	-0.365918	8.52143	0.915207	-0.199177	12.2289	-3.18222	7.82581	15.0444	-2.88893	15.417	-8.05433	-9.00069	0.475419	-3.72026	14.6327	8.553	23.3291	-13.8917	68.7284	56.8095	22.5214	-21.574	-26.2869	-1.33714	1.14965	-8.34097	12.479	26.6106	63.8857	12.31	83.0406	33.7856	6.2079	-9.26842	-12.9108	4.20835	3.25681	39.8911	-0.684841	-1.23586	52.1424	-27.4439
328	2.7832	-0.285064	19.1923	1.19356	-0.365044	2.70147	1.19352	-0.365167	8.5219	0.915171	-0.198615	12.2293	-3.16411	7.81599	15.0287	-2.85789	15.3927	-8.08178	-9.01188	0.470433	-3.70488	14.6359	8.55569	23.3228	-13.8682	68.7106	56.79	22.511	-21.5662	-26.2549	-1.32948	1.15692	-8.32471	12.4635	26.6218	63.8778	12.3235	83.0219	33.7514	6.24796	-9.25158	-12.9492	4.22829	3.26596	39.8776	-0.689461	-1.24423	52.121	-27.4725
330	2.78176	-0.283275	19.1933	1.19308	-0.364143	2.70192	1.19304	-0.364266	8.52235	0.914758	-0.197972	12.2296	-3.15098	7.81057	15.0227	-2.83539	15.3781	-8.09157	-9.02667	0.460653	-3.68692	14.6285	8.56636	23.3123	-13.8347	68.6903	56.7707	22.5013	-21.5775	-26.2363	-1.32528	1.16745	-8.30367	12.4547	26.6273	63.8654	12.3249	82.9946	33.7237	6.29583	-9.22432	-12.9995	4.24633	3.27107	39.8644	-0.687947	-1.24729	52.0975	-27.5099
332	2.78149	-0.288403	19.1978	1.19251	-0.36639	2.70393	1.19248	-0.366513	8.52436	0.914473	-0.199692	12.2311	-3.15041	7.81605	15.0226	-2.83237	15.3878	-8.09122	-9.03387	0.488643	-3.68069	14.6198	8.55951	23.3198	-13.7884	68.7142	56.7449	22.4785	-21.5993	-26.2062	-1.31124	1.14663	-8.28929	12.4256	26.6616	63.8398	12.3604	82.8536	33.7171	6.33831	-9.13437	-13.0223	4.2491	3.30089	39.8546	-0.698452	-1.26324	52.0806	-27.5261
334	2.78527	-0.292902	19.2002	1.19378	-0.368699	2.70503	1.19374	-0.368822	8.52546	0.915559	-0.201342	12.2319	-3.15632	7.82234	15.0246	-2.841	15.4014	-8.08804	-9.04366	0.506244	-3.67055	14.6106	8.55647	23.3163	-13.7434	68.7393	56.7272	22.4599	-21.6199	-26.1863	-1.30029	1.13234	-8.27021	12.4037	26.6718	63.815	12.3731	82.7302	33.697	6.38451	-9.06005	-13.0324	4.24785	3.32347	39.847	-0.699482	-1.27851	52.0659	-27.5462
336	2.79286	-0.295139	19.1999	1.19691	-0.370331	2.70489	1.19687	-0.370455	8.52532	0.918003	-0.202367	12.2318	-3.16455	7.82786	15.0252	-2.85397	15.4145	-8.08758	-9.05733	0.506371	-3.6545	14.6038	8.55796	23.3005	-13.7064	68.7573	56.7182	22.4512	-21.6338	-26.1756	-1.29354	1.13118	-8.2444	12.3906	26.6597	63.7929	12.366	82.6451	33.66	6.4313	-9.01318	-13.0332	4.24612	3.33123	39.8426	-0.686688	-1.28743	52.0534	-27.5746
338	2.79971	-0.295954	19.199	1.19984	-0.371275	2.7045	1.1998	-0.371398	8.52493	0.920251	-0.202889	12.2316	-3.16537	7.8378	15.0167	-2.85086	15.4331	-8.10282	-9.07105	0.508868	-3.63912	14.6087	8.5448	23.2928	-13.6924	68.7757	56.706	22.4615	-21.6375	-26.1528	-1.28252	1.13364	-8.21562	12.3652	26.6883	63.7662	12.409	82.5478	33.6283	6.45919	-8.96057	-13.0283	4.24761	3.32147	39.8469	-0.659211	-1.2765	52.0461	-27.6095
340	2.80885	-0.292512	19.1996	1.20413	-0.370562	2.70473	1.20409	-0.370686	8.52516	0.923419	-0.202089	12.2317	-3.15654	7.8399	15.0026	-2.83249	15.4339	-8.1276	-9.08643	0.487534	-3.62171	14.6122	8.54327	23.294	-13.6792	68.7887	56.6937	22.4733	-21.6145	-26.1159	-1.27623	1.14604	-8.17175	12.3462	26.6939	63.7365	12.4378	82.5059	33.5964	6.47688	-8.93792	-13.0176	4.25058	3.30947	39.8544	-0.640011	-1.27123	52.0457	-27.6301
342	2.82098	-0.288084	19.201	1.20982	-0.369679	2.70528	1.20978	-0.369804	8.52571	0.927617	-0.201076	12.2322	-3.13917	7.83232	14.9897	-2.80229	15.4139	-8.14981	-9.09938	0.449232	-3.60443	14.6125	8.55676	23.3032	-13.6583	68.7886	56.6843	22.4783	-21.5625	-26.0657	-1.27642	1.16341	-8.12029	12.3313	26.6744	63.7066	12.4496	82.5128	33.5647	6.48971	-8.94162	-13.0094	4.25825	3.30411	39.8639	-0.636206	-1.27413	52.052	-27.6364
344	2.83584	-0.298583	19.1982	1.21542	-0.375541	2.70408	1.21539	-0.375666	8.52451	0.932173	-0.205107	12.2313	-3.11949	7.81927	15.0034	-2.77296	15.3825	-8.12284	-9.09044	0.447144	-3.60137	14.6151	8.57405	23.3163	-13.6159	68.7475	56.6891	22.4605	-21.4883	-26.0059	-1.28205	1.16045	-8.10843	12.2965	26.6806	63.6954	12.4927	82.4838	33.5357	6.50908	-8.92791	-13.035	4.28586	3.33236	39.8753	-0.657896	-1.27185	52.0614	-27.6521
346	2.85632	-0.315919	19.1915	1.2229	-0.384854	2.70118	1.22286	-0.38498	8.52161	0.938344	-0.211598	12.2291	-3.1084	7.80528	15.0215	-2.76006	15.3525	-8.08867	-9.0826	0.450672	-3.58476	14.6184	8.59656	23.3095	-13.5608	68.6927	56.705	22.4336	-21.4099	-25.9648	-1.29072	1.14986	-8.08341	12.2528	26.6823	63.6492	12.5434	82.4155	33.5125	6.54932	-8.8946	-13.0784	4.31583	3.3328	39.8912	-0.659496	-1.2594	52.0736	-27.6578
348	2.8817	-0.335947	19.182	1.2323	-0.39575	2.69703	1.23226	-0.395877	8.51746	0.946049	-0.219152	12.226	-3.10515	7.79238	15.0346	-2.76034	15.3275	-8.06497	-9.08129	0.450442	-3.55061	14.6207	8.61781	23.2837	-13.4965	68.6364	56.7303	22.4017	-21.3334	-25.9417	-1.2995	1.13769	-8.03324	12.2046	26.6704	63.5603	12.5897	82.3099	33.4979	6.60881	-8.84184	-13.1355	4.3458	3.29886	39.9133	-0.634926	-1.2356	52.0858	-27.6595
350	2.90666	-0.34926	19.1746	1.24208	-0.403684	2.69376	1.24204	-0.403812	8.51419	0.953861	-0.224467	12.2236	-3.09589	7.7844	15.0233	-2.74518	15.3098	-8.08516	-9.08655	0.433777	-3.50864	14.6143	8.61294	23.2668	-13.425	68.5937	56.7612	22.3687	-21.2536	-25.8981	-1.29978	1.13742	-7.95682	12.1567	26.6254	63.4478	12.603	82.195	33.5032	6.66382	-8.77369	-13.2081	4.38391	3.26342	39.9463	-0.605489	-1.19901	52.0864	-27.7019
352	2.93068	-0.355308	19.1655	1.25209	-0.408346	2.68971	1.25204	-0.408475	8.51014	0.961634	-0.227321	12.2206	-3.07418	7.7704	15.0015	-2.70848	15.2767	-8.12366	-9.0961	0.40769	-3.46845	14.6181	8.59202	23.2539	-13.3688	68.6082	56.7834	22.3333	-21.227	-25.8856	-1.29488	1.14869	-7.87252	12.1262	26.6139	63.3377	12.5992	82.0373	33.5003	6.72471	-8.7226	-13.2726	4.42087	3.22782	39.9879	-0.573863	-1.17528	52.0878	-27.7372
354	2.95497	-0.357798	19.1541	1.26252	-0.41146	2.68463	1.26248	-0.41159	8.50506	0.96963	-0.228988	12.2168	-3.04247	7.74927	14.9771	-2.65597	15.2269	-8.16621	-9.1062	0.376159	-3.43324	14.6374	8.56536	23.2465	-13.3322	68.6715	56.7978	22.2935	-21.245	-25.9012	-1.28883	1.1676	-7.79163	12.1155	26.6336	63.2381	12.5836	81.8496	33.487	6.78727	-8.69799	-13.3239	4.45358	3.19834	40.0341	-0.545792	-1.16903	52.0917	-27.7609
356	2.98605	-0.372832	19.1414	1.27485	-0.420639	2.67902	1.27481	-0.42077	8.49945	0.979424	-0.235071	12.2126	-3.01842	7.7265	14.9678	-2.61965	15.1768	-8.18187	-9.10463	0.347283	-3.40376	14.6749	8.56636	23.2506	-13.3116	68.7035	56.8253	22.2436	-21.2212	-25.8884	-1.29421	1.17811	-7.73968	12.1204	26.6077	63.1507	12.5573	81.711	33.4868	6.82584	-8.70335	-13.3629	4.4773	3.19185	40.0715	-0.536375	-1.17096	52.0934	-27.801
358	3.01879	-0.396763	19.1268	1.28714	-0.433838	2.67261	1.28709	-0.433971	8.49304	0.989436	-0.24416	12.2079	-2.99955	7.70718	14.9763	-2.59348	15.1344	-8.16497	-9.09608	0.330571	-3.37872	14.7252	8.57813	23.2623	-13.2806	68.7393	56.8554	22.1725	-21.1519	-25.8534	-1.30982	1.18091	-7.70035	12.1079	26.5726	63.0661	12.568	81.5955	33.4698	6.86799	-8.72209	-13.4206	4.50259	3.20905	40.1035	-0.546876	-1.18601	52.0972	-27.8326
360	3.05171	-0.427408	19.1108	1.29893	-0.449982	2.66567	1.29889	-0.450116	8.4861	0.999267	-0.255479	12.2027	-2.98528	7.693	14.9994	-2.57539	15.1028	-8.12124	-9.08358	0.327319	-3.35854	14.7882	8.60064	23.281	-13.2342	68.7674	56.8912	22.0859	-21.0396	-25.8035	-1.3347	1.17701	-7.66735	12.074	26.5297	62.9781	12.6171	81.4955	33.438	6.91852	-8.74796	-13.4967	4.53425	3.23921	40.1303	-0.568642	-1.20693	52.1026	-27.8535
362	3.08424	-0.458915	19.096	1.31049	-0.466473	2.65923	1.31044	-0.466608	8.47966	1.00894	-0.267074	12.1979	-2.9737	7.68434	15.0215	-2.56005	15.0822	-8.07955	-9.0754	0.333581	-3.34758	14.8691	8.65048	23.3088	-13.1813	68.7097	56.9532	22.0218	-20.9091	-25.7719	-1.36584	1.17208	-7.63264	12.038	26.4532	62.8754	12.6614	81.3985	33.4264	6.96961	-8.7723	-13.551	4.58249	3.23385	40.1509	-0.562449	-1.2004	52.1056	-27.8746
364	3.11317	-0.485654	19.0836	1.32087	-0.480583	2.65385	1.32082	-0.480719	8.47428	1.01758	-0.276964	12.194	-2.96168	7.68102	15.0328	-2.54074	15.0714	-8.05731	-9.07	0.331894	-3.33293	14.9537	8.69567	23.3369	-13.1229	68.6575	57.0243	21.9464	-20.7734	-25.7292	-1.395	1.16631	-7.57829	12.0011	26.3728	62.7439	12.6992	81.3049	33.4262	7.03128	-8.80688	-13.6376	4.6314	3.23269	40.1692	-0.555543	-1.1874	52.0993	-27.9056
366	3.13853	-0.505701	19.0736	1.33027	-0.491472	2.64952	1.33021	-0.491609	8.46995	1.02529	-0.28451	12.1907	-2.94792	7.68182	15.0323	-2.51547	15.0677	-8.05662	-9.06857	0.327563	-3.31923	15.0515	8.72502	23.3669	-13.0639	68.6253	57.1064	21.8522	-20.6352	-25.671	-1.42118	1.15822	-7.50683	11.9609	26.2959	62.5844	12.7307	81.2052	33.4412	7.1006	-8.84778	-13.7619	4.67491	3.24451	40.1864	-0.553738	-1.17744	52.086	-27.9427
368	3.16372	-0.518163	19.0634	1.34024	-0.499023	2.64501	1.34019	-0.499162	8.46544	1.03322	-0.289523	12.1874	-2.9314	7.68302	15.0271	-2.4845	15.0638	-8.06404	-9.07635	0.358943	-3.33659	15.2036	8.71522	23.414	-13.0324	68.583	57.2154	21.7495	-20.4862	-25.6101	-1.44835	1.14042	-7.44738	11.9018	26.2299	62.4109	12.7728	81.055	33.4922	7.15536	-8.86052	-13.8919	4.70133	3.27325	40.2057	-0.559826	-1.19782	52.0836	-27.9555
370	3.18866	-0.527549	19.0582	1.35036	-0.505242	2.64271	1.3503	-0.505381	8.46314	1.04117	-0.293536	12.1857	-2.91208	7.6804	15.0213	-2.4498	15.052	-8.07262	-9.08557	0.407492	-3.37679	15.4315	8.75457	23.4766	-12.9435	68.5639	57.3704	21.5909	-20.3402	-25.5156	-1.48365	1.11939	-7.39512	11.8462	26.1276	62.2472	12.7778	80.9266	33.553	7.21162	-8.89573	-14.0439	4.73687	3.29062	40.2173	-0.55561	-1.19162	52.0705	-27.9862
372	3.21578	-0.533632	19.0592	1.3617	-0.510244	2.64317	1.36165	-0.510384	8.4636	1.04997	-0.296569	12.1861	-2.88953	7.67163	15.0175	-2.41171	15.0276	-8.0775	-9.10174	0.500039	-3.43979	15.7757	8.83182	23.5516	-12.8012	68.5498	57.5889	21.3392	-20.1754	-25.377	-1.52995	1.09673	-7.35043	11.7997	25.9959	62.0968	12.7394	80.8441	33.6048	7.27212	-8.99324	-14.2404	4.78253	3.29689	40.2129	-0.540493	-1.15591	52.045	-28.0363
374	3.25353	-0.528666	19.0672	1.37864	-0.511375	2.64662	1.37858	-0.511517	8.46705	1.0627	-0.296366	12.1887	-2.86106	7.65122	15.0222	-2.36806	14.9798	-8.06672	-9.15996	0.779781	-3.57683	16.3612	8.81056	23.6668	-12.6966	68.4082	57.917	20.9462	-19.9086	-25.2356	-1.58586	1.07669	-7.31621	11.7647	25.9069	61.9472	12.6646	80.804	33.599	7.3462	-9.23954	-14.5784	4.81638	3.32025	40.1702	-0.529106	-1.13534	52.0203	-28.0705
376	3.30117	-0.529591	19.0751	1.3994	-0.515935	2.65004	1.39934	-0.51608	8.47047	1.0785	-0.298488	12.1913	-2.8355	7.63097	15.0245	-2.32938	14.9334	-8.0606	-9.21261	1.03855	-3.47236	17.151	8.76869	23.5385	-12.6478	68.3688	58.3397	20.1758	-19.514	-24.8545	-1.67412	1.03355	-7.28136	11.7189	25.8519	61.7918	12.6551	80.9782	33.5586	7.34779	-9.72367	-14.8853	4.85041	3.36062	40.1026	-0.526723	-1.11199	51.9876	-28.1061
378	3.35608	-0.537569	19.0811	1.42273	-0.524195	2.65265	1.42268	-0.524342	8.47308	1.09647	-0.303214	12.1933	-2.81351	7.61544	15.02	-2.29469	14.897	-8.06721	-9.23514	1.21684	-3.14606	18.0903	8.70009	23.185	-12.6494	68.4555	58.8198	18.9659	-18.9584	-24.0417	-1.80362	0.968911	-7.25285	11.6749	25.8143	61.6298	12.7008	81.3305	33.5123	7.27803	-10.3776	-15.1321	4.87859	3.41771	40.0149	-0.530477	-1.08249	51.9535	-28.1482
380	3.40986	-0.54526	19.0839	1.44561	-0.532211	2.65381	1.44555	-0.53236	8.47424	1.11407	-0.307783	12.1942	-2.79135	7.61427	14.9992	-2.25266	14.887	-8.10316	-9.16339	1.28177	-2.99225	18.9944	8.53533	22.9605	-12.6664	68.5428	59.2644	17.1477	-18.0516	-22.3189	-1.99834	0.912857	-7.26809	11.7192	25.7229	61.4668	12.6437	81.5596	33.5477	7.23299	-10.8645	-15.3534	4.86794	3.48694	39.9134	-0.519796	-1.04215	51.9464	-28.205
382	3.45243	-0.526559	19.0949	1.46583	-0.527776	2.65848	1.46577	-0.527927	8.47891	1.12891	-0.303217	12.1978	-2.75317	7.60292	14.983	-2.1858	14.8524	-8.12932	-9.07156	1.25166	-2.91444	19.9367	8.2263	22.8128	-12.6585	68.694	59.488	15.9013	-17.3244	-19.7137	-2.16686	0.873746	-7.3181	11.7236	25.6412	61.3015	12.589	81.6585	33.6596	7.22917	-11.1318	-15.7058	4.83339	3.56064	39.8018	-0.509113	-1.0144	51.974	-28.2611
384	3.48296	-0.47616	19.1187	1.48348	-0.508532	2.66857	1.48343	-0.508685	8.489	1.1409	-0.287753	12.2053	-2.69921	7.57275	14.9712	-2.09773	14.7776	-8.14677	-8.9796	1.15473	-2.88526	20.8873	7.85406	22.7456	-12.5219	68.8824	59.3132	15.3764	-17.1415	-16.911	-2.29492	0.845897	-7.39242	11.6687	25.5722	61.1372	12.5468	81.6536	33.8362	7.25719	-11.2439	-16.1683	4.78349	3.64796	39.6876	-0.510745	-1.00347	52.0407	-28.3149
386	3.50601	-0.393637	19.1631	1.5006	-0.474749	2.68758	1.50055	-0.474904	8.50801	1.15159	-0.261476	12.2196	-2.63467	7.50759	14.9371	-2.00081	14.6356	-8.20628	-8.9015	1.08137	-2.83793	21.6886	7.8437	22.7839	-11.8657	69.1182	58.2752	14.8133	-18.6714	-16.7201	-2.40915	0.799867	-7.45092	11.5856	25.4666	60.9885	12.4787	81.7103	34.0207	7.23864	-11.5661	-16.4822	4.74599	3.79863	39.5951	-0.566998	-1.00262	52.1502	-28.3831
388	3.54739	-0.332069	19.207	1.52395	-0.451717	2.70645	1.52391	-0.451874	8.52688	1.16761	-0.242847	12.2337	-2.6353	7.45452	14.9199	-2.0195	14.5397	-8.24164	-8.80007	1.03604	-2.79055	22.4134	7.76045	22.9125	-11.1929	68.0851	56.5606	14.61	-20.3264	-17.2718	-2.57583	0.708706	-7.52784	11.566	25.3693	60.8359	12.3543	81.7213	34.244	7.21868	-11.9223	-16.7752	4.67596	3.96353	39.5159	-0.621092	-1.01126	52.3046	-28.4115
390	3.60705	-0.302751	19.2461	1.55253	-0.444348	2.7234	1.55249	-0.444508	8.54383	1.18851	-0.235601	12.2464	-2.7093	7.43348	14.9314	-2.16258	14.529	-8.23014	-8.67744	1.02988	-2.76213	23.0415	7.55191	23.1836	-10.41	66.5118	54.0838	14.248	-21.4959	-18.6981	-2.79017	0.569829	-7.61877	11.5996	25.2722	60.6811	12.1925	81.6931	34.4902	7.20689	-12.2448	-17.0558	4.57436	4.1124	39.4449	-0.657781	-1.01642	52.4899	-28.4095
392	3.66029	-0.299637	19.2831	1.57605	-0.44788	2.73967	1.576	-0.448042	8.5601	1.2063	-0.23682	12.2587	-2.81631	7.48037	14.9877	-2.34549	14.6533	-8.13553	-8.57506	1.09278	-2.82739	23.4244	7.32762	23.8023	-8.19466	68.7332	50.649	11.3371	-20.6641	-23.414	-2.97027	0.389971	-7.68559	11.5452	25.0942	60.5444	12.0891	81.7454	34.6762	7.20503	-12.411	-17.2755	4.48528	4.17097	39.3642	-0.669118	-0.965523	52.6506	-28.4748
394	3.69329	-0.283479	19.3273	1.59182	-0.444019	2.75907	1.59177	-0.444183	8.5795	1.21785	-0.233004	12.2733	-2.91781	7.54261	15.0421	-2.51271	14.8034	-8.04312	-8.49241	1.15908	-2.90744	23.7225	7.52192	24.7828	-5.69422	71.372	46.3933	6.7763	-19.6284	-27.4051	-3.08273	0.258663	-7.7012	11.453	24.9429	60.4337	12.0969	81.7815	34.8326	7.21069	-12.399	-17.3755	4.40731	4.1841	39.3073	-0.671901	-0.903917	52.8058	-28.5265
396	3.70677	-0.243089	19.3831	1.60114	-0.427963	2.78344	1.60109	-0.428128	8.60387	1.22381	-0.220485	12.2915	-2.99766	7.59946	15.0704	-2.63985	14.936	-7.9969	-8.42874	1.21166	-2.98551	23.987	8.18917	26.0911	-3.33481	73.4968	41.3776	1.58479	-18.6905	-29.5022	-3.12541	0.192489	-7.65507	11.3455	24.842	60.361	12.1809	81.798	34.9565	7.22359	-12.2485	-17.3668	4.34144	4.16559	39.2845	-0.667161	-0.843714	52.9598	-28.5536
398	3.71901	-0.176117	19.4593	1.6122	-0.400341	2.81669	1.61216	-0.400507	8.63712	1.23035	-0.199234	12.3164	-3.03882	7.62126	15.0248	-2.70141	14.992	-8.08497	-8.36841	1.23557	-3.07886	24.2984	9.08643	27.5825	-1.66247	74.2987	35.8685	-0.428076	-17.419	-29.3832	-3.13917	0.165521	-7.53522	11.2779	24.7742	60.3724	12.1368	81.8911	35.0093	7.24506	-12.1424	-17.3571	4.28546	4.12762	39.304	-0.639833	-0.790385	53.122	-28.5831
400	3.74099	-0.0953337	19.5395	1.62874	-0.367567	2.85157	1.6287	-0.367735	8.672	1.24068	-0.173797	12.3425	-3.06456	7.6165	14.9345	-2.73973	14.9951	-8.25561	-8.35736	1.32506	-3.12027	24.6353	10.1376	29.0717	-0.227143	75.2476	30.4013	-2.449	-16.5367	-28.581	-3.11149	0.145009	-7.37994	11.2346	24.7887	60.3818	12.0232	81.8448	35.0427	7.27241	-12.0957	-17.3349	4.24027	4.10305	39.3576	-0.612768	-0.747708	53.2686	-28.6107
402	3.77685	-0.00460043	19.6196	1.65225	-0.331663	2.88623	1.65222	-0.331833	8.70666	1.25603	-0.145588	12.3685	-3.08159	7.59022	14.8115	-2.76652	14.9565	-8.48677	-8.38952	1.47121	-3.09656	24.9566	11.274	30.4819	1.05835	76.3944	25.2356	-4.87462	-16.0773	-27.3079	-3.04894	0.132543	-7.20118	11.2041	24.8557	60.3688	11.8675	81.6731	35.0779	7.30513	-12.1179	-17.2987	4.20767	4.1004	39.4432	-0.592924	-0.720559	53.3931	-28.6283
404	3.82889	0.09483	19.6988	1.68363	-0.293382	2.92035	1.6836	-0.293555	8.74078	1.27711	-0.115114	12.394	-3.09655	7.55626	14.676	-2.79111	14.9036	-8.74138	-8.39145	1.54187	-3.0177	25.1242	12.3537	31.7357	1.84826	76.4865	20.6389	-6.46233	-15.76	-25.3794	-2.98548	0.166284	-7.00584	11.1523	24.8033	60.3395	11.7298	81.6518	35.1444	7.34522	-12.2171	-17.2317	4.19183	4.11069	39.5614	-0.577565	-0.721227	53.4976	-28.6009
406	3.88896	0.199771	19.7825	1.71904	-0.253459	2.95635	1.71901	-0.253637	8.77679	1.30112	-0.0831743	12.421	-3.09043	7.52183	14.5444	-2.77821	14.8417	-8.98632	-8.42668	1.58528	-2.93467	25.0942	13.3331	32.9171	2.663	76.6642	16.5055	-7.57685	-15.6927	-23.307	-2.89142	0.274888	-6.7896	11.0709	24.7314	60.2798	11.691	81.6157	35.2329	7.38429	-12.2698	-17.1658	4.20549	4.16304	39.6994	-0.609434	-0.752828	53.5657	-28.5708
408	3.95508	0.304819	19.8674	1.75713	-0.214057	2.99281	1.75711	-0.214238	8.81324	1.32717	-0.0514589	12.4483	-3.06071	7.48913	14.4233	-2.72323	14.7737	-9.20883	-8.49921	1.6134	-2.84992	24.8966	14.1643	34.0216	3.58278	77.0139	12.826	-8.18304	-15.876	-21.1626	-2.76481	0.439114	-6.56435	10.9585	24.6715	60.2081	11.7456	81.5502	35.3268	7.4195	-12.271	-17.1105	4.24546	4.24827	39.8521	-0.686034	-0.812382	53.5984	-28.5421
410	4.02868	0.390826	19.9343	1.79687	-0.183512	3.0214	1.79685	-0.183697	8.84183	1.35499	-0.0262469	12.4697	-3.01625	7.45841	14.3199	-2.64288	14.703	-9.39663	-8.56942	1.64488	-2.70573	24.7104	14.7347	34.977	4.19083	76.9237	9.57762	-7.91989	-16.2483	-18.5038	-2.6247	0.546531	-6.38429	10.8192	24.6634	60.2096	11.7866	81.5391	35.3699	7.44855	-12.329	-17.0746	4.28458	4.30532	40.0174	-0.75523	-0.888136	53.6184	-28.4872
412	4.10483	0.480559	19.9988	1.83806	-0.151572	3.04885	1.83805	-0.151762	8.86928	1.38383	9.59058e-05	12.4902	-2.95424	7.41387	14.2148	-2.53586	14.6004	-9.58629	-8.64861	1.65482	-2.59869	24.4585	15.2002	35.8112	4.84027	76.8814	6.90159	-7.1493	-16.4687	-17.0125	-2.45282	0.65633	-6.2035	10.682	24.7057	60.2482	11.7843	81.4978	35.3631	7.47695	-12.4156	-17.0409	4.34023	4.33044	40.1768	-0.820156	-0.953429	53.6073	-28.4378
414	4.18231	0.571459	20.061	1.87996	-0.119239	3.07521	1.87995	-0.119433	8.89563	1.41317	0.0267788	12.5099	-2.8821	7.36164	14.1066	-2.41324	14.4799	-9.78116	-8.73762	1.64015	-2.53929	24.1678	15.5721	36.521	5.55732	76.9812	4.88256	-6.17729	-16.6014	-16.9711	-2.25928	0.773678	-6.01581	10.5601	24.7811	60.3082	11.734	81.4197	35.3144	7.5093	-12.5165	-17.0066	4.4074	4.3328	40.3252	-0.883763	-1.01127	53.5662	-28.3947
416	4.26298	0.632086	20.1059	1.92061	-0.100289	3.0941	1.9206	-0.100486	8.91453	1.4424	0.0433975	12.5241	-2.82967	7.34214	14.0103	-2.31534	14.426	-9.95458	-8.83534	1.61356	-2.47671	23.9877	15.7282	37.0681	6.11509	77.2172	3.75929	-5.6451	-17.052	-17.9644	-2.10038	0.877562	-5.83544	10.4826	24.8173	60.3521	11.6546	81.3563	35.2569	7.55728	-12.6013	-16.9764	4.45548	4.36273	40.4656	-0.965874	-1.10527	53.5143	-28.324
418	4.34024	0.678547	20.1507	1.95852	-0.0872472	3.11306	1.95851	-0.0874494	8.93348	1.46996	0.0554256	12.5383	-2.78577	7.33974	13.9147	-2.22654	14.4063	-10.1265	-8.92675	1.55603	-2.41893	23.8613	15.8385	37.5302	6.56242	77.4836	3.1694	-5.79721	-17.0532	-18.8059	-1.93832	0.958504	-5.67984	10.3818	24.8473	60.3992	11.6172	81.2838	35.2124	7.61704	-12.6196	-16.9616	4.48092	4.39267	40.5852	-1.03953	-1.20881	53.4488	-28.2893
420	4.40865	0.715466	20.1979	1.99172	-0.0776316	3.13327	1.99172	-0.0778371	8.9537	1.4942	0.0645964	12.5535	-2.74314	7.34512	13.8207	-2.13725	14.401	-10.2952	-9.00491	1.48236	-2.36516	23.78	15.9663	37.9219	6.88847	77.6717	2.91553	-6.50894	-16.5878	-19.2514	-1.77481	1.01474	-5.54869	10.2477	24.8832	60.4563	11.6416	81.2013	35.1766	7.68537	-12.5556	-16.9473	4.48052	4.4222	40.6816	-1.10351	-1.31716	53.3755	-28.288
422	4.45439	0.748531	20.2434	2.01468	-0.067685	3.15286	2.01467	-0.0678931	8.97329	1.51076	0.073383	12.5682	-2.67871	7.33392	13.738	-2.01607	14.3569	-10.4417	-9.05637	1.47312	-2.31209	23.7607	16.2098	38.2127	7.03106	77.4161	2.61846	-7.07597	-16.4334	-19.6603	-1.65004	1.0503	-5.41931	10.1043	24.9534	60.5382	11.7301	81.1197	35.1022	7.75081	-12.4031	-16.855	4.44754	4.47858	40.7581	-1.18571	-1.44091	53.3174	-28.2453
424	4.481	0.776661	20.2808	2.02882	-0.0581225	3.169	2.02882	-0.0583316	8.98943	1.52075	0.0813514	12.5803	-2.61123	7.30629	13.6797	-1.89834	14.2812	-10.5435	-9.10073	1.46503	-2.25913	23.7266	16.4435	38.4862	7.10451	77.1353	2.25113	-7.4379	-16.3386	-19.9976	-1.53342	1.08023	-5.30664	9.95696	25.027	60.628	11.8475	81.0589	35.0181	7.82924	-12.1982	-16.7653	4.40494	4.50452	40.818	-1.23354	-1.53326	53.2633	-28.2047
426	4.49006	0.795879	20.3086	2.03451	-0.0508053	3.18112	2.0345	-0.0510153	9.00155	1.52456	0.0871319	12.5894	-2.54854	7.2674	13.6448	-1.79611	14.1866	-10.6035	-9.14295	1.44409	-2.20514	23.6549	16.6238	38.7461	7.16438	77.0129	1.85117	-7.64324	-16.2499	-20.3027	-1.42089	1.10712	-5.21041	9.82465	25.0841	60.7101	11.9668	81.0178	34.9398	7.91464	-11.9715	-16.6923	4.36092	4.4919	40.8637	-1.24156	-1.5872	53.2109	-28.1726
428	4.48418	0.790224	20.3281	2.03144	-0.0529453	3.18985	2.03144	-0.0531548	9.01028	1.5224	0.0853146	12.5959	-2.50494	7.23947	13.6155	-1.72484	14.1193	-10.6546	-9.18472	1.41007	-2.14812	23.5324	16.6778	38.9235	7.32052	77.4325	1.67355	-8.08157	-16.1035	-20.7217	-1.322	1.1244	-5.11575	9.77103	25.0678	60.739	12.0184	80.9682	34.9045	7.9699	-11.7914	-16.6144	4.32393	4.45999	40.9007	-1.23314	-1.61776	53.1575	-28.1425
430	4.4753	0.769049	20.3448	2.02569	-0.0615735	3.19754	2.02568	-0.0617825	9.01796	1.51863	0.0784836	12.6017	-2.4754	7.22397	13.5815	-1.67376	14.0801	-10.7153	-9.21693	1.36523	-2.0816	23.3977	16.7685	39.0336	7.4818	77.883	1.55283	-8.48807	-15.8537	-21.2099	-1.24049	1.1319	-5.03594	9.77016	25.0536	60.7388	12.0487	80.9238	34.8929	8.0033	-11.7009	-16.5694	4.28904	4.43167	40.9199	-1.23518	-1.65876	53.1069	-28.093
432	4.46586	0.740704	20.3597	2.01906	-0.0732675	3.2045	2.01905	-0.0734758	9.02493	1.51439	0.0693086	12.607	-2.45723	7.21999	13.5398	-1.63805	14.0663	-10.7907	-9.23906	1.31367	-2.00863	23.2707	16.8983	39.0863	7.61885	78.2453	1.46525	-8.8188	-15.525	-21.6929	-1.17597	1.1329	-4.98209	9.8066	25.046	60.7243	12.067	80.8934	34.9024	8.01698	-11.6948	-16.5591	4.25313	4.43259	40.9227	-1.26761	-1.72077	53.0644	-28.0221
434	4.45213	0.728572	20.3687	2.01198	-0.0774338	3.2087	2.01197	-0.0776415	9.02913	1.50935	0.0657439	12.6101	-2.44333	7.22008	13.4925	-1.6079	14.0616	-10.8767	-9.25721	1.27219	-1.94792	23.1942	16.9132	39.1123	7.69494	78.5399	1.44879	-9.09942	-15.2759	-21.8797	-1.1221	1.13921	-4.98991	9.84038	24.9866	60.7375	12.0654	80.9012	34.9345	8.01736	-11.702	-16.5518	4.20981	4.55084	40.9242	-1.38889	-1.81388	53.0459	-27.9435
436	4.43439	0.730342	20.3823	2.00438	-0.0752116	3.21482	2.00437	-0.0754184	9.03525	1.50354	0.0669187	12.6147	-2.43439	7.22021	13.4418	-1.58636	14.0589	-10.9696	-9.2748	1.21838	-1.8935	23.1249	16.8973	39.1162	7.74068	78.7609	1.52005	-9.47791	-15.0027	-22.0259	-1.081	1.15841	-5.02249	9.87334	24.9324	60.7499	12.0917	80.9371	35.0053	7.99132	-11.7036	-16.5628	4.15069	4.65206	40.9121	-1.49229	-1.88487	53.0547	-27.8701
438	4.41218	0.745973	20.4039	1.99607	-0.06661	3.22441	1.99606	-0.066816	9.04484	1.4968	0.0728081	12.6218	-2.42807	7.21545	13.3875	-1.57108	14.0485	-11.0696	-9.29507	1.15025	-1.8408	23.0578	16.8703	39.0941	7.75348	78.8858	1.70599	-10.0157	-14.7144	-22.1829	-1.04657	1.18744	-5.05295	9.90273	24.8984	60.753	12.1417	80.9935	35.1038	7.94569	-11.6953	-16.5898	4.07345	4.71015	40.8895	-1.55798	-1.92876	53.0864	-27.7968
440	4.38231	0.776481	20.437	1.98573	-0.0509324	3.23902	1.98573	-0.0511373	9.05945	1.48811	0.0838487	12.6327	-2.41254	7.19002	13.3268	-1.54649	13.997	-11.182	-9.33158	1.07788	-1.7726	23.0157	16.8528	39.0146	7.68026	78.793	2.10829	-10.82	-14.5385	-22.3328	-0.991391	1.20643	-5.00448	9.92356	24.891	60.7278	12.1534	81.0494	35.1721	7.91905	-11.6924	-16.6128	3.96968	4.75132	40.8763	-1.61261	-1.98359	53.1199	-27.6857
442	4.35425	0.805021	20.4761	1.97603	-0.0363299	3.25628	1.97602	-0.0365341	9.07671	1.47996	0.0941153	12.6456	-2.41051	7.16204	13.2596	-1.54669	13.9463	-11.3079	-9.34522	1.016	-1.71278	22.9669	16.7665	38.9193	7.6581	78.793	2.58354	-11.6907	-14.3988	-22.4227	-0.944684	1.21101	-4.94323	9.93659	24.907	60.7441	12.1252	81.1	35.2225	7.89772	-11.7012	-16.6444	3.8987	4.77494	40.8852	-1.64539	-2.01926	53.1364	-27.5649
444	4.33283	0.825816	20.5182	1.96854	-0.0257304	3.2749	1.96854	-0.0259336	9.09532	1.47372	0.101522	12.6595	-2.43117	7.14175	13.1951	-1.58527	13.9185	-11.4307	-9.3303	0.967625	-1.6659	22.9105	16.6424	38.8252	7.70027	78.931	3.04774	-12.5033	-14.2937	-22.4465	-0.909761	1.20626	-4.90094	9.94603	24.9319	60.8165	12.0727	81.1367	35.2609	7.8795	-11.714	-16.6769	3.87155	4.78649	40.9115	-1.66917	-2.04422	53.1384	-27.4596
446	4.32982	0.829956	20.5545	1.96762	-0.0239982	3.291	1.96762	-0.0242009	9.11143	1.47293	0.10271	12.6716	-2.49341	7.15459	13.1726	-1.69046	13.9668	-11.4784	-9.29489	0.939594	-1.6297	22.88	16.6905	38.7577	7.72673	79.0623	3.30135	-12.9589	-14.2962	-22.4407	-0.876941	1.21369	-4.95454	9.97011	24.9132	60.9396	12.0651	81.1308	35.307	7.86197	-11.6978	-16.6715	3.87874	4.80496	40.9244	-1.74682	-2.1193	53.1607	-27.4547
448	4.32399	0.84923	20.6051	1.96683	-0.015538	3.31334	1.96683	-0.0157414	9.13377	1.47183	0.108915	12.6883	-2.55545	7.17413	13.1526	-1.79292	14.0272	-11.5211	-9.29075	0.852612	-1.58776	22.8284	16.7536	38.7091	7.77545	79.2739	3.50464	-13.2621	-14.2559	-22.4181	-0.824715	1.26109	-5.00082	9.99104	24.8651	61.059	12.0917	81.1233	35.3604	7.85668	-11.6338	-16.6428	3.8645	4.81609	40.913	-1.82152	-2.20508	53.1835	-27.4446
450	4.31063	0.887785	20.6685	1.96448	0.00190553	3.34122	1.96448	0.00170281	9.16164	1.46901	0.121726	12.7092	-2.60698	7.19253	13.133	-1.87685	14.0813	-11.5621	-9.32438	0.700106	-1.54113	22.747	16.7958	38.6773	7.85013	79.5341	3.69153	-13.4647	-14.14	-22.3751	-0.75267	1.34894	-5.02533	10.0088	24.8036	61.1673	12.147	81.1189	35.4008	7.8667	-11.5429	-16.5947	3.81767	4.83266	40.8769	-1.88666	-2.29715	53.2017	-27.4086
452	4.2933	0.928348	20.7235	1.96058	0.0206633	3.36538	1.96058	0.0204606	9.18581	1.46496	0.135436	12.7272	-2.65091	7.20507	13.1407	-1.95218	14.1215	-11.5521	-9.36357	0.546287	-1.51076	22.6518	16.8172	38.6619	7.93136	79.5767	3.84569	-13.5649	-13.9903	-22.3036	-0.688317	1.43671	-5.06862	10.0327	24.7911	61.3041	12.2174	81.0974	35.3398	7.89302	-11.5346	-16.5284	3.75434	4.92607	40.8279	-1.97379	-2.41433	53.2104	-27.3757
454	4.26766	0.979641	20.7527	1.95399	0.0451073	3.37801	1.954	0.0449054	9.19844	1.45854	0.153272	12.7366	-2.68258	7.20692	13.17	-2.01181	14.137	-11.5014	-9.41794	0.333567	-1.48866	22.5173	16.7806	38.6455	8.07312	79.9286	4.03488	-13.762	-13.6802	-22.0036	-0.600523	1.58838	-5.11494	10.0962	24.7633	61.3903	12.2662	81.0602	35.2499	7.93372	-11.5422	-16.4786	3.68036	5.01216	40.7762	-2.02945	-2.5387	53.2166	-27.3015
456	4.22246	1.05295	20.7511	1.9408	0.0812245	3.37693	1.94081	0.0810242	9.19736	1.44647	0.179476	12.7357	-2.68845	7.19145	13.2106	-2.03274	14.1107	-11.4277	-9.50525	0.0486843	-1.48193	22.3345	16.6977	38.6017	8.26653	80.6809	4.28	-14.1451	-13.2449	-21.5872	-0.468867	1.82789	-5.16859	10.2081	24.7014	61.4219	12.2872	81.0335	35.1572	7.97292	-11.5487	-16.4392	3.59474	5.05638	40.7311	-2.047	-2.62666	53.2311	-27.1079
458	4.12017	1.19559	20.7135	1.90879	0.153106	3.35965	1.90881	0.152911	9.18008	1.41813	0.231325	12.7224	-2.61939	7.13417	13.2358	-1.93281	13.979	-11.3768	-9.69525	-0.339762	-1.51309	22.0712	16.6685	38.4379	8.44548	81.6582	4.58287	-14.8769	-12.9525	-21.7	-0.237266	2.21663	-5.26603	10.3758	24.579	61.4543	12.2925	81.1181	35.0901	7.95391	-11.5534	-16.3523	3.46288	5.06275	40.708	-2.09059	-2.59595	53.2681	-26.4543
460	3.96601	1.33143	20.6942	1.85351	0.226503	3.351	1.85354	0.226312	9.17143	1.37229	0.282848	12.7156	-2.50399	7.0712	13.1897	-1.7439	13.8196	-11.4532	-9.93437	-0.638967	-1.63684	21.8733	16.5819	38.2672	8.5696	82.9936	4.91998	-15.7011	-12.5152	-22.1271	0.0459554	2.55262	-5.33805	10.5304	24.4801	61.5098	12.3117	81.28	35.0991	7.8873	-11.4926	-16.2189	3.42714	4.67797	40.7516	-1.9082	-2.06534	53.444	-25.97
462	3.7735	1.42843	20.7023	1.77804	0.286129	3.35517	1.77807	0.285945	9.17559	1.3122	0.322803	12.7185	-2.37001	7.01955	13.0788	-1.51043	13.674	-11.6472	-10.1781	-0.791154	-1.83952	21.7785	16.4033	38.0749	8.59134	84.545	5.33403	-16.5311	-11.9505	-22.7642	0.33437	2.77191	-5.38708	10.6604	24.428	61.604	12.3569	81.5071	35.1755	7.77518	-11.3588	-16.0406	3.51258	3.89758	40.8502	-1.49089	-1.05886	53.7659	-25.7693
464	3.59527	1.43513	20.7201	1.70074	0.304929	3.36429	1.70077	0.304753	9.18472	1.25325	0.332106	12.7252	-2.30187	7.01195	12.977	-1.37983	13.6342	-11.8288	-10.2921	-0.763223	-2.01806	21.7903	16.1026	37.7255	8.38182	85.6472	6.00169	-17.2681	-11.6183	-23.3181	0.483264	2.8188	-5.47694	10.7935	24.4348	61.7612	12.4345	81.7778	35.2371	7.61498	-11.1882	-15.8308	3.69796	3.00714	40.9307	-1.03917	0.0265699	54.1881	-25.7555
466	3.41469	1.39121	20.7328	1.61788	0.30187	3.37151	1.61791	0.301705	9.19193	1.19147	0.324732	12.7306	-2.25924	7.03937	12.9401	-1.28822	13.6672	-11.8908	-10.3645	-0.694237	-2.12896	21.8694	15.7381	37.1647	7.90235	86.5038	6.87025	-17.9506	-11.4016	-24.1268	0.605294	2.81614	-5.65324	10.9166	24.454	61.9956	12.5882	82.0769	35.2537	7.46294	-10.9807	-15.5953	3.79373	2.32292	40.8797	-0.686847	0.72563	54.4011	-25.5665
468	3.22662	1.29297	20.7263	1.52683	0.275878	3.37057	1.52686	0.275721	9.191	1.12497	0.299724	12.7299	-2.23416	7.10704	12.9802	-1.22038	13.7794	-11.8096	-10.3912	-0.584561	-2.17969	21.9651	15.1898	36.2576	7.26247	87.4486	7.98711	-18.5739	-11.2383	-25.1271	0.712063	2.76087	-5.91063	11.0333	24.4774	62.2658	12.819	82.3849	35.2217	7.3321	-10.7494	-15.3573	3.7686	1.91864	40.7103	-0.47268	0.981745	54.3996	-25.1909
470	3.0093	1.08712	20.6567	1.41325	0.205884	3.34236	1.41327	0.205735	9.16279	1.04429	0.24049	12.7089	-2.21358	7.24524	13.0969	-1.14116	14.0206	-11.5822	-10.2833	-0.269264	-2.25639	21.8888	13.8908	34.4623	6.99426	89.9105	9.65041	-19.2252	-10.9468	-25.7075	0.77067	2.51545	-6.17231	11.1529	24.525	62.3746	13.1109	82.6331	35.161	7.22246	-10.5277	-15.2118	3.71069	1.69638	40.6034	-0.33074	1.10737	54.5141	-24.9382
472	2.83518	0.822812	20.5929	1.31341	0.106356	3.31663	1.31342	0.106221	9.13707	0.975714	0.16001	12.6898	-2.26659	7.4011	13.1406	-1.18081	14.3238	-11.4966	-10.0773	0.0430645	-2.35809	21.8025	12.4436	32.6549	6.49473	91.8639	11.2173	-19.1046	-10.8026	-26.4147	0.690664	2.17286	-6.43672	11.3519	24.5267	62.496	13.3025	82.9226	35.143	7.07305	-10.3508	-15.0347	3.6086	1.68727	40.4466	-0.315004	1.03237	54.514	-24.7276
474	2.70516	0.543063	20.5418	1.23154	-0.00401258	3.29617	1.23154	-0.00413963	9.1166	0.921239	0.0724982	12.6746	-2.37351	7.54452	13.092	-1.31296	14.6267	-11.5887	-9.82237	0.324919	-2.46175	21.7776	10.8559	30.8804	5.75972	93.2301	12.6936	-18.2783	-10.7834	-27.1636	0.503533	1.80501	-6.72951	11.6155	24.5353	62.7191	13.3959	83.2864	35.1359	6.8824	-10.2419	-14.8142	3.49626	1.83637	40.2314	-0.418541	0.798434	54.3679	-24.5765
476	2.54453	0.37898	20.4591	1.14663	-0.0609429	3.26099	1.14662	-0.0610618	9.08141	0.861222	0.0247836	12.6483	-2.37278	7.60404	13.0437	-1.28316	14.7347	-11.6738	-9.70158	0.697628	-2.46396	21.9081	8.31482	28.2862	5.22186	96.0736	14.9667	-17.9849	-10.4159	-27.0342	0.445533	1.62194	-7.21722	11.8064	24.8719	63.2807	13.5879	83.7828	34.9187	6.69268	-10.2811	-14.6229	3.50814	1.91109	39.9975	-0.584143	0.583422	54.1276	-24.6059
478	2.41116	0.216389	20.3931	1.07384	-0.119803	3.23305	1.07383	-0.119913	9.05348	0.810406	-0.0236479	12.6274	-2.46983	7.64249	12.9502	-1.43316	14.8442	-11.8553	-9.55207	0.938596	-2.44977	21.8451	7.04452	26.3095	5.02158	96.8204	16.6429	-16.7982	-10.2358	-26.789	0.328655	1.43438	-7.58525	11.9517	25.1047	63.8025	13.7288	84.2367	34.7074	6.59339	-10.1913	-14.4053	3.55387	2.01349	39.8312	-0.735108	0.343384	53.8767	-24.6415
480	2.31749	0.0623185	20.3467	1.0192	-0.178609	3.21348	1.01918	-0.178715	9.03391	0.773149	-0.0709476	12.6127	-2.67886	7.68176	12.8035	-1.77907	15.001	-12.1486	-9.39061	1.01032	-2.38193	21.7374	7.13918	25.2479	5.05189	95.5242	17.4969	-15.1225	-10.2841	-26.5147	0.16341	1.25206	-7.79266	12.0534	25.1941	64.1784	13.8157	84.6079	34.5449	6.58649	-9.9878	-14.1802	3.61173	2.13511	39.7344	-0.84431	0.105401	53.6629	-24.6415
482	2.26874	0.0376669	20.2777	0.995718	-0.18472	3.18309	0.995699	-0.184823	9.00351	0.75597	-0.0769091	12.5899	-2.90054	7.75849	12.6159	-2.1279	15.2325	-12.5172	-9.45374	0.973408	-1.97435	22.2825	6.64419	24.868	4.26569	95.8467	17.9381	-16.0515	-10.292	-25.9065	0.145885	1.2644	-8.0193	12.0994	25.4092	64.3475	13.9875	84.9175	34.3971	6.5871	-10.0313	-14.0799	3.67348	2.19052	39.6125	-0.914048	-0.0159368	53.5846	-24.5988
484	2.21603	0.138635	20.2575	0.981617	-0.135792	3.17376	0.981605	-0.135895	8.9942	0.74242	-0.0411763	12.5829	-2.95268	7.78659	12.3651	-2.18228	15.3085	-12.9859	-9.51493	0.874859	-1.75082	22.391	6.55113	24.7115	4.14139	95.9316	17.9591	-16.7905	-10.2983	-25.5889	0.195862	1.44172	-8.03762	12.0981	25.6212	64.4234	14.0261	85.1522	34.2818	6.61219	-10.0672	-13.9742	3.72874	2.1225	39.5124	-0.859879	-0.0378719	53.522	-24.5838
486	2.15488	0.319269	20.2728	0.970878	-0.0514426	3.17979	0.970873	-0.0515427	9.00023	0.729199	0.0212326	12.5872	-2.84367	7.76557	12.0841	-1.962	15.2298	-13.4938	-9.52811	0.756498	-1.78922	21.9954	6.84687	24.5973	4.75408	95.6962	17.698	-16.8385	-10.296	-25.6077	0.27515	1.70974	-7.89002	12.0793	25.7844	64.4431	13.9068	85.3334	34.2205	6.64867	-10.0727	-13.8571	3.77534	1.94972	39.4562	-0.69267	0.00426646	53.4675	-24.6506
488	2.11374	0.401478	20.2046	0.960146	-0.0115168	3.14923	0.960143	-0.0116111	8.96965	0.71871	0.0504837	12.5642	-2.78855	7.78312	11.9162	-1.8364	15.241	-13.7964	-9.50657	0.708398	-1.92324	21.8552	6.74294	24.3395	5.03884	96.2042	17.5904	-16.6703	-10.3605	-25.5752	0.30739	1.78684	-7.94186	12.1373	25.8282	64.4395	13.7276	85.5715	34.2758	6.6473	-10.1872	-13.8218	3.83537	1.80638	39.4994	-0.537548	0.00687471	53.5176	-24.957
490	2.11747	0.380003	20.0888	0.959843	-0.0207101	3.09787	0.959841	-0.0208139	8.91831	0.719046	0.0436566	12.5258	-2.80867	7.85094	11.8447	-1.83697	15.3728	-13.9264	-9.50409	0.7375	-1.93731	21.9294	6.51804	23.9743	5.05885	96.9108	17.6696	-16.5683	-10.3717	-25.3976	0.272332	1.75442	-8.13598	12.3202	25.7257	64.4242	13.5384	85.7089	34.4298	6.60418	-10.2804	-13.8363	3.80239	1.70033	39.5857	-0.375868	-0.188424	53.5506	-25.2917
492	2.16935	0.26873	19.9386	0.972712	-0.0732415	3.0315	0.972704	-0.0733418	8.85193	0.731899	0.00528096	12.4761	-2.89003	7.95387	11.8541	-1.94292	15.5927	-13.9119	-9.52118	0.834792	-1.80313	22.1787	6.23955	23.5251	4.88171	97.6651	17.913	-16.5848	-10.3176	-25.081	0.164309	1.64224	-8.40862	12.5906	25.4932	64.3641	13.3669	85.7457	34.6843	6.5226	-10.3116	-13.8939	3.69528	1.68332	39.6939	-0.256314	-0.58253	53.518	-25.6619
494	2.25698	0.137902	19.7778	0.99959	-0.137392	2.96049	0.999577	-0.137499	8.78092	0.755962	-0.0409171	12.4229	-2.93224	8.01398	11.8868	-1.99845	15.7185	-13.8523	-9.4941	0.9632	-1.63568	22.3908	6.01691	23.0584	4.88073	98.3073	18.1376	-16.579	-10.2593	-24.7922	-0.0214262	1.50113	-8.50184	12.7375	25.1975	64.0922	13.2488	85.8404	35.0721	6.43093	-10.2042	-13.9972	3.69963	2.0095	39.7792	-0.422264	-1.09635	53.286	-26.388
496	2.34893	0.0814249	19.6416	1.03493	-0.169459	2.89998	1.03491	-0.169563	8.72041	0.784372	-0.0625951	12.3776	-2.91461	8.00826	11.9202	-1.97286	15.7003	-13.7889	-9.49153	1.01457	-1.56815	22.5188	5.71521	22.7058	4.96962	98.8961	18.373	-16.5676	-10.1956	-24.6539	-0.135114	1.43889	-8.60571	12.8426	25.044	63.8169	13.191	85.8585	35.4815	6.31097	-10.2091	-14.0986	3.72364	2.04631	39.9405	-0.409607	-1.12186	53.2735	-26.829
498	2.43658	0.106982	19.5446	1.07555	-0.165424	2.85652	1.07553	-0.165535	8.67695	0.814499	-0.0569881	12.3451	-2.83837	7.94291	11.948	-1.86513	15.5502	-13.7326	-9.51801	0.970144	-1.60392	22.5551	5.35315	22.4975	5.1136	99.4208	18.6046	-16.5637	-10.1253	-24.6781	-0.155688	1.4657	-8.73358	12.9365	25.057	63.6007	13.1609	85.8679	35.8733	6.14556	-10.395	-14.1763	3.74896	1.7649	40.1618	-0.202256	-0.691756	53.4998	-26.9071
500	2.5235	0.142452	19.5051	1.11669	-0.157263	2.83854	1.11667	-0.157378	8.65898	0.84475	-0.0483009	12.3316	-2.74023	7.87471	11.9751	-1.71888	15.3858	-13.6753	-9.53888	0.864924	-1.59647	22.5517	5.10824	22.403	5.20275	99.8019	18.7758	-16.6196	-10.041	-24.773	-0.151377	1.50535	-8.77526	13.0908	25.0949	63.4847	12.9868	86.2682	36.2197	5.85802	-10.8254	-14.2078	3.77841	1.6548	40.2896	-0.183008	-0.572356	53.6404	-26.9299
502	2.60293	0.152712	19.4934	1.15234	-0.159625	2.83306	1.15232	-0.159744	8.65349	0.871557	-0.0478444	12.3275	-2.64499	7.80821	12.0426	-1.58171	15.2254	-13.5435	-9.53352	0.795103	-1.61524	22.5483	4.99301	22.3803	5.31727	100.134	18.9008	-16.7052	-9.92684	-24.8582	-0.1543	1.51994	-8.7818	13.2281	25.2334	63.4659	12.8841	86.7737	36.4725	5.63676	-11.1613	-14.1201	3.78387	1.72358	40.3675	-0.262781	-0.601108	53.7129	-26.9021
504	2.67588	0.12556	19.4949	1.1819	-0.177861	2.83367	1.18188	-0.177983	8.6541	0.894794	-0.0596458	12.3281	-2.57021	7.74844	12.1678	-1.48502	15.0851	-13.3072	-9.49681	0.782196	-1.6659	22.5553	4.97706	22.4022	5.44935	100.409	18.9901	-16.7859	-9.78822	-24.8861	-0.176999	1.49921	-8.7765	13.3298	25.4422	63.5189	12.8785	87.2361	36.6166	5.53444	-11.326	-13.9544	3.76841	1.92554	40.4059	-0.403607	-0.72326	53.7291	-26.8493
506	2.75412	0.0567233	19.4856	1.21016	-0.214731	2.82972	1.21014	-0.214855	8.65015	0.918213	-0.0854512	12.3252	-2.55071	7.69829	12.3841	-1.4942	14.9841	-12.9083	-9.43035	0.810282	-1.72721	22.5574	4.89574	22.4162	5.49994	100.491	19.0805	-16.7367	-9.66273	-24.7653	-0.226381	1.45093	-8.80873	13.3965	25.5664	63.5432	12.8777	87.3022	36.6351	5.57301	-11.3586	-13.945	3.77783	1.99726	40.4185	-0.493506	-0.769474	53.7747	-26.8168
508	2.82683	-0.0162932	19.4542	1.23566	-0.252809	2.81602	1.23563	-0.252937	8.63645	0.939642	-0.112313	12.315	-2.57782	7.66583	12.6106	-1.58135	14.9338	-12.4946	-9.36743	0.830251	-1.75575	22.5789	4.85003	22.429	5.5117	100.553	19.1339	-16.7025	-9.53996	-24.604	-0.28062	1.39938	-8.8749	13.4118	25.5431	63.5415	12.879	87.2203	36.6201	5.65454	-11.3068	-13.9786	3.77631	2.06024	40.4386	-0.584336	-0.848236	53.7889	-26.7869
510	2.89072	-0.0777529	19.4047	1.25832	-0.284943	2.79424	1.25829	-0.285072	8.61467	0.958586	-0.134886	12.2988	-2.63353	7.64765	12.8149	-1.71189	14.9208	-12.1245	-9.3178	0.836792	-1.75305	22.6146	4.85588	22.4418	5.5139	100.621	19.1451	-16.7085	-9.42679	-24.4405	-0.325583	1.36104	-8.95663	13.3832	25.4051	63.5141	12.8874	87.0674	36.5937	5.7498	-11.2088	-14.0334	3.7572	2.12221	40.4708	-0.670977	-0.957939	53.762	-26.7598
512	2.94312	-0.102522	19.3674	1.27914	-0.300093	2.77769	1.2791	-0.300225	8.59812	0.975097	-0.144884	12.2864	-2.65167	7.6227	12.9477	-1.76923	14.8812	-11.8826	-9.28542	0.870065	-1.77981	22.6168	4.91124	22.4601	5.60294	100.615	19.1268	-16.7155	-9.35649	-24.3247	-0.323015	1.37258	-8.98065	13.3546	25.3668	63.4798	12.9478	86.9342	36.5511	5.84441	-11.15	-14.106	3.71116	2.12027	40.4991	-0.694802	-1.00714	53.7056	-26.7442
514	2.98458	-0.124007	19.3382	1.29545	-0.312902	2.76473	1.29542	-0.313035	8.58516	0.988093	-0.153419	12.2768	-2.65486	7.59465	13.0587	-1.79828	14.8301	-11.6793	-9.25203	0.869251	-1.77573	22.6311	4.91791	22.4873	5.65904	100.647	19.0776	-16.756	-9.30238	-24.222	-0.320625	1.41888	-8.95689	13.3266	25.3723	63.4152	12.9977	86.8027	36.4633	5.9361	-11.1314	-14.2175	3.73404	2.12262	40.4959	-0.704856	-1.02666	53.6264	-26.7496
516	3.01218	-0.14318	19.3139	1.30589	-0.323526	2.75402	1.30586	-0.323661	8.57445	0.996567	-0.16069	12.2688	-2.64846	7.56757	13.158	-1.80823	14.7771	-11.4966	-9.21918	0.83726	-1.74552	22.6619	4.86605	22.5183	5.66958	100.729	19.0167	-16.8317	-9.2552	-24.1228	-0.325831	1.48201	-8.90623	13.3118	25.4047	63.3295	13.0166	86.6778	36.3434	6.01957	-11.1569	-14.3538	3.81133	2.15569	40.4679	-0.717449	-1.03082	53.5437	-26.7629
518	3.01338	-0.129955	19.2798	1.3076	-0.317624	2.73878	1.30756	-0.317759	8.55921	0.997477	-0.156137	12.2573	-2.6381	7.55743	13.2418	-1.80267	14.7535	-11.3411	-9.2124	0.843997	-1.76418	22.6843	4.81563	22.5301	5.69063	100.789	19.0151	-16.9295	-9.20305	-24.0089	-0.318498	1.50087	-8.91554	13.3545	25.4303	63.2849	12.9775	86.5783	36.2616	6.08294	-11.236	-14.4396	3.77834	2.2838	40.4781	-0.76872	-1.07075	53.5332	-26.7107
520	3.0009	-0.113078	19.2585	1.30362	-0.309022	2.72922	1.30358	-0.309157	8.54965	0.993968	-0.149933	12.2501	-2.63633	7.55463	13.2982	-1.80676	14.7469	-11.2366	-9.21697	0.860549	-1.78724	22.7102	4.78583	22.5265	5.73917	100.891	19.0473	-16.9974	-9.14534	-23.9411	-0.328626	1.51196	-8.92207	13.4135	25.4155	63.2309	12.9311	86.5059	36.2479	6.12032	-11.3004	-14.5027	3.75051	2.32721	40.4736	-0.743366	-1.0377	53.5043	-26.6924
522	2.98108	-0.100832	19.2514	1.29601	-0.301904	2.72603	1.29598	-0.302038	8.54646	0.987836	-0.145077	12.2477	-2.64558	7.55646	13.3357	-1.82689	14.7534	-11.1682	-9.2246	0.877434	-1.80505	22.7375	4.76472	22.5131	5.80645	101.029	19.0977	-17.0187	-9.08514	-23.9213	-0.361597	1.52494	-8.91783	13.4687	25.3572	63.158	12.8978	86.4416	36.297	6.13966	-11.3237	-14.553	3.75388	2.26713	40.4452	-0.635805	-0.927259	53.4398	-26.7214
524	2.9648	-0.0999466	19.2444	1.28896	-0.300064	2.72296	1.28893	-0.300197	8.54339	0.982456	-0.144133	12.2454	-2.66097	7.56026	13.4	-1.86032	14.7654	-11.0508	-9.21531	0.876116	-1.8163	22.7481	4.66003	22.514	5.83138	101.14	19.1212	-16.973	-9.03561	-23.8984	-0.411497	1.54941	-8.92466	13.4733	25.2812	63.075	12.9098	86.3028	36.3479	6.18015	-11.2636	-14.6134	3.80316	2.19726	40.399	-0.529644	-0.81619	53.3514	-26.7684
526	2.95846	-0.101724	19.2336	1.28605	-0.300225	2.7182	1.28602	-0.300358	8.53863	0.980287	-0.144425	12.2418	-2.68168	7.56632	13.4685	-1.90299	14.7836	-10.9261	-9.19627	0.873333	-1.81774	22.7589	4.61123	22.5113	5.84543	101.191	19.1391	-16.9587	-9.00612	-23.8683	-0.464337	1.57646	-8.92881	13.4799	25.2065	62.9662	12.9433	86.155	36.406	6.22299	-11.2106	-14.6653	3.82878	2.16075	40.3532	-0.452947	-0.751948	53.273	-26.7764
528	2.96415	-0.104437	19.2182	1.28832	-0.301805	2.71134	1.28829	-0.301938	8.53178	0.982083	-0.145451	12.2367	-2.70506	7.57312	13.5343	-1.94991	14.8041	-10.8065	-9.16898	0.871741	-1.80963	22.7762	4.62752	22.4974	5.8527	101.194	19.1557	-16.9841	-8.99567	-23.8342	-0.517868	1.60659	-8.93409	13.5065	25.1276	62.8431	12.9716	86.0148	36.4679	6.26152	-11.1903	-14.7051	3.81932	2.18181	40.314	-0.42306	-0.746322	53.2147	-26.7232
530	2.98275	-0.10917	19.1997	1.29607	-0.305365	2.70309	1.29604	-0.305499	8.52352	0.988101	-0.147612	12.2305	-2.72337	7.57594	13.5895	-1.98803	14.8156	-10.7063	-9.13396	0.868404	-1.7926	22.8115	4.61607	22.4499	5.8411	101.242	19.1718	-16.981	-8.9932	-23.8208	-0.580758	1.65309	-8.97402	13.581	24.9828	62.7686	12.9028	85.897	36.5242	6.28367	-11.219	-14.7295	3.79339	2.30964	40.2832	-0.477185	-0.790388	53.1756	-26.5736
532	3.00237	-0.115516	19.186	1.30412	-0.309749	2.697	1.30409	-0.309883	8.51743	0.994397	-0.150374	12.226	-2.73364	7.57191	13.6226	-2.0118	14.8118	-10.6467	-9.09841	0.854549	-1.79513	22.8482	4.58001	22.4251	5.84112	101.365	19.196	-16.9668	-8.97099	-23.8185	-0.639959	1.68934	-8.99036	13.6503	24.895	62.698	12.8214	85.7531	36.5844	6.29637	-11.2556	-14.7693	3.79165	2.42976	40.2759	-0.523801	-0.836107	53.1577	-26.4223
534	3.02081	-0.124837	19.1769	1.3114	-0.31536	2.69299	1.31136	-0.315496	8.51342	1.00019	-0.154108	12.223	-2.73793	7.56363	13.6414	-2.02481	14.7982	-10.6128	-9.06342	0.835566	-1.8138	22.8812	4.52985	22.4243	5.85616	101.535	19.2267	-16.9493	-8.93043	-23.8243	-0.693491	1.70893	-8.97895	13.7007	24.8745	62.6285	12.753	85.5949	36.6422	6.30395	-11.2874	-14.8263	3.82071	2.50152	40.2878	-0.538319	-0.860919	53.1537	-26.3068
536	3.04308	-0.144352	19.1628	1.31947	-0.32573	2.68681	1.31944	-0.325866	8.50724	1.00688	-0.161344	12.2184	-2.74839	7.56556	13.6937	-2.04876	14.805	-10.5172	-9.02485	0.846269	-1.79829	22.9097	4.52455	22.3908	5.86813	101.595	19.2434	-16.9517	-8.90732	-23.8314	-0.746939	1.71242	-8.98022	13.7313	24.8392	62.5887	12.7177	85.5203	36.6547	6.31998	-11.3107	-14.8818	3.86169	2.47065	40.2851	-0.51159	-0.825483	53.1341	-26.2868
538	3.06154	-0.162361	19.149	1.32602	-0.335112	2.68073	1.32599	-0.335249	8.50116	1.01236	-0.167937	12.2138	-2.76193	7.56777	13.7406	-2.0776	14.8135	-10.4317	-8.98551	0.849654	-1.81213	22.916	4.4953	22.3811	5.8849	101.674	19.2846	-16.9564	-8.89164	-23.8538	-0.794649	1.70511	-8.98036	13.7335	24.8221	62.5416	12.7274	85.4572	36.7014	6.3236	-11.2934	-14.903	3.91411	2.42853	40.2892	-0.480312	-0.775193	53.1023	-26.2736
540	3.07536	-0.174927	19.1362	1.331	-0.341718	2.67509	1.33096	-0.341855	8.49552	1.01649	-0.172553	12.2096	-2.77713	7.5678	13.7766	-2.10905	14.8189	-10.3669	-8.94999	0.835792	-1.85365	22.9035	4.43955	22.3962	5.90625	101.785	19.3443	-16.9528	-8.88325	-23.8904	-0.835646	1.69636	-8.97359	13.7192	24.82	62.4868	12.7623	85.4043	36.7793	6.31423	-11.2519	-14.894	3.9744	2.39602	40.3002	-0.454964	-0.728804	53.0605	-26.2557
542	3.08728	-0.176013	19.1247	1.33614	-0.343145	2.66996	1.3361	-0.343283	8.49039	1.02042	-0.173289	12.2058	-2.78863	7.562	13.8083	-2.13557	14.8123	-10.31	-8.93622	0.792873	-1.85438	22.9014	4.40972	22.3876	5.9275	101.867	19.3576	-16.9001	-8.89013	-23.9266	-0.870471	1.72171	-8.93911	13.7472	24.791	62.4582	12.7192	85.4252	36.7949	6.31031	-11.2899	-14.9091	4.03804	2.36028	40.2997	-0.439121	-0.715543	53.0164	-26.2776
544	3.10471	-0.181369	19.1076	1.34332	-0.346878	2.66237	1.34329	-0.347017	8.4828	1.02603	-0.175615	12.2001	-2.80596	7.56547	13.8608	-2.17141	14.8245	-10.2147	-8.92056	0.774829	-1.85877	22.9266	4.39165	22.3736	5.94059	101.977	19.3762	-16.9063	-8.88765	-23.9465	-0.904187	1.73525	-8.92749	13.774	24.8013	62.4383	12.6987	85.4468	36.8029	6.29785	-11.3418	-14.9266	4.07035	2.36298	40.2957	-0.430829	-0.733851	52.9786	-26.3007
546	3.12826	-0.193738	19.0864	1.35259	-0.354177	2.65298	1.35255	-0.354317	8.47341	1.03342	-0.180473	12.1931	-2.8279	7.57866	13.9316	-2.21391	14.8558	-10.0855	-8.89776	0.781247	-1.87161	22.969	4.38234	22.3614	5.94884	102.106	19.4044	-16.9668	-8.87188	-23.9489	-0.938788	1.73152	-8.94119	13.7899	24.842	62.4246	12.7055	85.4522	36.8111	6.2824	-11.3854	-14.9437	4.07401	2.40085	40.2876	-0.42937	-0.777777	52.946	-26.313
548	3.15241	-0.206957	19.0736	1.36204	-0.361955	2.64732	1.362	-0.362096	8.46775	1.04097	-0.185686	12.1889	-2.83982	7.58925	13.9836	-2.23723	14.8787	-9.98998	-8.86867	0.752356	-1.87641	22.9635	4.38139	22.3693	5.9739	102.157	19.4152	-16.9556	-8.85047	-23.9471	-0.976888	1.73267	-8.93903	13.7935	24.8066	62.4201	12.6597	85.4428	36.8057	6.30131	-11.3818	-14.97	4.09286	2.41778	40.2677	-0.433869	-0.823804	52.9065	-26.2932
550	3.17799	-0.230006	19.0626	1.37127	-0.374168	2.64251	1.37123	-0.374309	8.46294	1.04863	-0.19423	12.1853	-2.85195	7.59544	14.0302	-2.262	14.8938	-9.90488	-8.83656	0.72865	-1.87202	22.9529	4.3611	22.3776	6.01185	102.247	19.411	-16.9284	-8.83535	-23.942	-1.01682	1.72734	-8.94043	13.7848	24.7828	62.4183	12.6473	85.4375	36.7986	6.31387	-11.3876	-14.9623	4.13795	2.4321	40.2442	-0.440336	-0.859379	52.8527	-26.3062
552	3.19937	-0.261396	19.0588	1.37793	-0.389717	2.64102	1.37789	-0.389859	8.46145	1.05459	-0.205437	12.1843	-2.86399	7.59798	14.0674	-2.28695	14.9024	-9.83736	-8.81359	0.720554	-1.85566	22.95	4.32444	22.3817	6.06033	102.383	19.3927	-16.8922	-8.83034	-23.9392	-1.05456	1.71424	-8.94212	13.7711	24.7869	62.4185	12.6682	85.4272	36.7899	6.31761	-11.4041	-14.9185	4.20068	2.45646	40.1949	-0.447234	-0.889888	52.7669	-26.3534
554	3.19235	-0.286195	19.0916	1.37268	-0.400186	2.65578	1.37264	-0.400328	8.47621	1.05131	-0.213626	12.1953	-2.86606	7.60349	14.071	-2.28902	14.9131	-9.83051	-8.84829	0.735765	-1.81724	22.9722	4.31544	22.3802	6.11137	102.481	19.3626	-16.8332	-8.83628	-23.9586	-1.07523	1.69731	-8.91791	13.7836	24.805	62.4225	12.6395	85.3505	36.7708	6.34091	-11.379	-14.8704	4.22436	2.53718	40.0143	-0.4529	-0.958749	52.5821	-26.3771
556	3.18161	-0.313907	19.1346	1.36553	-0.411678	2.67512	1.36549	-0.411819	8.49555	1.04667	-0.222709	12.2098	-2.86273	7.61144	14.0558	-2.27831	14.9265	-9.8578	-8.89181	0.764765	-1.77804	22.9937	4.29879	22.3788	6.1658	102.552	19.3378	-16.7648	-8.85407	-23.981	-1.08761	1.67263	-8.8728	13.7933	24.8445	62.4363	12.6062	85.2734	36.735	6.36953	-11.3602	-14.8376	4.26004	2.60597	39.8244	-0.457004	-1.01771	52.3751	-26.3962
558	3.17306	-0.34502	19.1777	1.35904	-0.424844	2.69452	1.359	-0.424985	8.51495	1.04263	-0.233002	12.2244	-2.85776	7.62051	14.0313	-2.26317	14.9415	-9.902	-8.92884	0.79925	-1.74526	23.0064	4.27327	22.3838	6.21969	102.598	19.3201	-16.697	-8.87948	-24.0018	-1.09876	1.64179	-8.81768	13.7956	24.8998	62.4651	12.5783	85.2162	36.685	6.39614	-11.3578	-14.8157	4.31563	2.6561	39.657	-0.463736	-1.05948	52.1732	-26.4085
560	3.16746	-0.376347	19.2039	1.35385	-0.438242	2.70639	1.3538	-0.438382	8.52682	1.03958	-0.24337	12.2333	-2.8622	7.6261	14.0192	-2.26774	14.9536	-9.92446	-8.94464	0.817744	-1.72745	23.0012	4.26042	22.4176	6.25711	102.621	19.2988	-16.6559	-8.89534	-24.0249	-1.13017	1.61062	-8.79375	13.8009	24.9449	62.5227	12.5568	85.1928	36.6454	6.39857	-11.3697	-14.7575	4.38058	2.72208	39.5264	-0.488135	-1.09584	52.0108	-26.3866
562	3.16254	-0.394116	19.2266	1.35012	-0.445745	2.71663	1.35008	-0.445884	8.53706	1.03725	-0.249235	12.241	-2.87174	7.62301	14.0303	-2.28742	14.9515	-9.90533	-8.94669	0.814636	-1.70621	22.9927	4.27598	22.4464	6.29262	102.601	19.277	-16.6278	-8.90861	-24.0237	-1.16523	1.60339	-8.78059	13.7912	24.9798	62.5992	12.5612	85.2247	36.5763	6.41349	-11.3762	-14.7048	4.44402	2.81705	39.4029	-0.533316	-1.15291	51.8787	-26.4002
564	3.15707	-0.396641	19.2488	1.34747	-0.446525	2.72653	1.34743	-0.446665	8.54696	1.03532	-0.250006	12.2484	-2.8851	7.61477	14.0657	-2.31864	14.9411	-9.84198	-8.93343	0.799108	-1.68837	22.9872	4.32217	22.4748	6.33056	102.543	19.2498	-16.6076	-8.91422	-23.9903	-1.20114	1.61149	-8.77745	13.7501	25.0144	62.6902	12.605	85.3	36.4692	6.44446	-11.3707	-14.6631	4.49064	2.94706	39.2799	-0.593152	-1.22571	51.7789	-26.4477
566	3.14887	-0.392531	19.2725	1.3442	-0.444176	2.73706	1.34415	-0.444315	8.55749	1.03272	-0.248478	12.2563	-2.89971	7.62266	14.1181	-2.34793	14.9601	-9.74621	-8.89296	0.818453	-1.71769	23.0045	4.39272	22.5564	6.37176	102.494	19.1978	-16.5905	-8.88453	-23.9204	-1.24376	1.57493	-8.79066	13.627	25.0961	62.7793	12.7329	85.3405	36.3316	6.46847	-11.3438	-14.6179	4.46787	3.12665	39.1616	-0.637114	-1.26455	51.7266	-26.4489
568	3.13553	-0.379492	19.2854	1.33947	-0.437405	2.74272	1.33943	-0.437544	8.56315	1.02876	-0.243722	12.2606	-2.91737	7.62996	14.1737	-2.38334	14.9791	-9.64505	-8.83551	0.840386	-1.77904	22.9868	4.45487	22.6478	6.43453	102.429	19.1249	-16.5548	-8.85315	-23.8258	-1.27411	1.516	-8.85453	13.4797	25.1689	62.9202	12.8394	85.4196	36.1507	6.50349	-11.3256	-14.5786	4.43548	3.2909	39.042	-0.686601	-1.29743	51.6914	-26.4635
570	3.11641	-0.356861	19.2888	1.33306	-0.425871	2.7441	1.33301	-0.426009	8.56453	1.02324	-0.235501	12.2616	-2.94164	7.63452	14.2188	-2.43061	14.9958	-9.56418	-8.76838	0.859238	-1.86366	22.9318	4.51432	22.743	6.51989	102.36	19.0285	-16.5005	-8.82932	-23.7202	-1.29425	1.44721	-8.95454	13.3328	25.2278	63.1049	12.9079	85.5286	35.9323	6.55175	-11.3129	-14.5352	4.40583	3.41737	38.9183	-0.738653	-1.32031	51.661	-26.4961
572	3.09188	-0.322155	19.2992	1.32531	-0.408633	2.74853	1.32526	-0.40877	8.56896	1.01638	-0.223104	12.2648	-2.98567	7.64048	14.2178	-2.50795	15.0237	-9.57089	-8.71116	0.879059	-1.94878	22.8887	4.63293	22.8609	6.61381	102.347	18.8919	-16.4568	-8.8168	-23.6472	-1.33157	1.40356	-9.00015	13.2307	25.311	63.2526	12.9773	85.5647	35.7053	6.6047	-11.2665	-14.4336	4.37188	3.48027	38.783	-0.765105	-1.29501	51.6182	-26.5121
574	3.06148	-0.282535	19.3187	1.3154	-0.388794	2.757	1.31536	-0.388929	8.57743	1.00773	-0.208905	12.2711	-3.03942	7.65701	14.1806	-2.59486	15.0752	-9.6454	-8.65157	0.902095	-2.03288	22.8393	4.76785	22.9723	6.71138	102.301	18.7552	-16.3833	-8.81977	-23.5771	-1.37462	1.36482	-9.00883	13.1332	25.377	63.3723	13.0406	85.5927	35.498	6.67428	-11.1812	-14.3325	4.33662	3.52492	38.65	-0.770203	-1.24003	51.5721	-26.5339
576	3.02531	-0.240656	19.3426	1.30317	-0.367494	2.7674	1.30313	-0.367628	8.58783	0.997257	-0.193764	12.2789	-3.09816	7.68471	14.1222	-2.68417	15.1494	-9.75894	-8.59097	0.926612	-2.11583	22.786	4.90131	23.0664	6.8025	102.227	18.6302	-16.2815	-8.83624	-23.5027	-1.41786	1.32877	-8.99409	13.0361	25.416	63.4599	13.0999	85.6132	35.3149	6.7595	-11.0671	-14.2428	4.2984	3.57315	38.5237	-0.763196	-1.17446	51.527	-26.565
578	2.98313	-0.198183	19.347	1.28838	-0.345284	2.76915	1.28834	-0.345417	8.58958	0.984819	-0.178081	12.2801	-3.15322	7.71606	14.0977	-2.7692	15.2282	-9.80922	-8.54665	0.94322	-2.20345	22.7485	5.00248	23.1343	6.86161	102.215	18.5119	-16.185	-8.8588	-23.4152	-1.44485	1.30417	-8.99964	12.9493	25.431	63.4979	13.1738	85.5681	35.1328	6.84883	-10.9657	-14.1517	4.24893	3.66634	38.4096	-0.779011	-1.1569	51.4914	-26.603
580	2.94282	-0.161116	19.3436	1.27395	-0.325552	2.76752	1.27392	-0.325683	8.58795	0.972808	-0.164221	12.2788	-3.20321	7.75099	14.0824	-2.84474	15.3113	-9.84172	-8.49724	0.956597	-2.28799	22.7281	5.07446	23.1563	6.86573	102.33	18.4629	-16.1531	-8.85521	-23.3495	-1.47932	1.27741	-9.03658	12.9149	25.4153	63.5207	13.205	85.5168	34.9891	6.92961	-10.9171	-14.0797	4.18663	3.78188	38.2987	-0.806661	-1.17122	51.4633	-26.6351
582	2.90522	-0.130531	19.3378	1.26015	-0.308874	2.76483	1.26012	-0.309004	8.58526	0.961452	-0.152603	12.2768	-3.24493	7.78662	14.0676	-2.90508	15.3925	-9.87225	-8.43858	0.967095	-2.37648	22.7166	5.1201	23.1369	6.82666	102.546	18.4961	-16.1676	-8.83068	-23.306	-1.52422	1.24233	-9.10502	12.9291	25.3739	63.5445	13.1957	85.4893	34.8919	6.99131	-10.9241	-14.0223	4.11466	3.91823	38.1911	-0.845554	-1.20836	51.4435	-26.6599
584	2.86448	-0.10276	19.3411	1.24472	-0.293213	2.7662	1.24469	-0.293341	8.58663	0.948941	-0.141856	12.2778	-3.26938	7.81313	14.0357	-2.93565	15.4509	-9.93269	-8.36454	0.968865	-2.51474	22.6702	5.15829	23.1137	6.82121	102.654	18.6066	-16.0755	-8.85041	-23.2405	-1.57489	1.18503	-9.19251	12.9311	25.3278	63.5957	13.2086	85.5534	34.8441	7.00133	-10.9568	-13.943	4.05121	4.10027	38.0949	-0.902329	-1.23961	51.4439	-26.6951
586	2.82418	-0.0831739	19.3483	1.22878	-0.281194	2.76941	1.22875	-0.281321	8.58984	0.93627	-0.133867	12.2801	-3.27831	7.83528	13.998	-2.93908	15.4954	-10.0022	-8.34384	0.987637	-2.61669	22.6509	5.14297	23.0798	6.8021	102.914	18.7223	-16.0289	-8.82456	-23.2402	-1.59153	1.12953	-9.26132	12.9448	25.2987	63.665	13.232	85.6312	34.7861	7.01979	-10.9749	-13.8434	3.96226	4.23666	38.0012	-0.959369	-1.28807	51.4212	-26.674
588	2.79121	-0.0774739	19.358	1.21483	-0.2759	2.77376	1.21481	-0.276025	8.59419	0.925514	-0.130785	12.2834	-3.27664	7.85385	13.9604	-2.92469	15.5293	-10.0705	-8.36521	1.02273	-2.67289	22.6632	5.08715	23.0403	6.76502	103.306	18.8323	-16.0474	-8.75019	-23.3035	-1.57886	1.0869	-9.31604	12.9626	25.2941	63.7689	13.2702	85.7065	34.7059	7.04903	-10.9638	-13.7281	3.87166	4.29867	37.9146	-0.998317	-1.33485	51.369	-26.6142
590	2.79337	-0.106541	19.3682	1.21325	-0.288866	2.77848	1.21322	-0.288991	8.59891	0.925137	-0.140587	12.2869	-3.28133	7.86868	13.9361	-2.92474	15.5586	-10.1152	-8.30725	1.04131	-2.72915	22.6678	5.08886	23.0144	6.72611	103.494	18.9788	-16.0721	-8.70015	-23.3393	-1.60138	1.08638	-9.42581	12.9411	25.3144	63.9929	13.3474	85.7846	34.6185	7.02732	-10.9171	-13.6131	3.91494	4.2359	37.8596	-0.938974	-1.26618	51.3029	-26.6668
592	2.79484	-0.138674	19.3738	1.21111	-0.303085	2.78115	1.21108	-0.30321	8.60158	0.924415	-0.151358	12.2889	-3.29519	7.87824	13.9234	-2.94471	15.5816	-10.1398	-8.24962	1.07624	-2.77757	22.667	5.09858	23.0076	6.71527	103.671	19.1067	-16.1074	-8.65341	-23.3854	-1.61509	1.05564	-9.50293	12.8911	25.3578	64.2004	13.4153	85.8954	34.5404	7.05232	-10.8233	-13.5301	3.98069	4.27887	37.8469	-0.989627	-1.26293	51.2341	-26.6718
594	2.78783	-0.162862	19.3743	1.20594	-0.313062	2.78155	1.20591	-0.313186	8.60198	0.921172	-0.15914	12.2893	-3.31793	7.88703	13.9267	-2.98289	15.6064	-10.1361	-8.21222	1.1213	-2.81519	22.6593	5.10433	23.0048	6.72311	103.875	19.2182	-16.1537	-8.60179	-23.449	-1.61221	0.997623	-9.54859	12.8326	25.4182	64.3754	13.4651	86.0097	34.45	7.13187	-10.7009	-13.4731	4.02968	4.42356	37.8575	-1.14155	-1.33102	51.172	-26.6197
596	2.7748	-0.162828	19.3757	1.20024	-0.311924	2.78221	1.20021	-0.312048	8.60264	0.916837	-0.158645	12.2897	-3.34415	7.91474	13.9671	-3.02451	15.6659	-10.0631	-8.21337	1.11591	-2.82718	22.6443	5.10664	22.9403	6.67396	104.103	19.3707	-16.2188	-8.52367	-23.5397	-1.59502	1.00102	-9.65655	12.8297	25.4746	64.5947	13.5299	85.9668	34.2314	7.19872	-10.6307	-13.369	3.99866	4.40353	37.7956	-1.14393	-1.3082	51.1427	-26.6199
598	2.76247	-0.17152	19.3673	1.1941	-0.314608	2.77855	1.19407	-0.314731	8.59898	0.912415	-0.161026	12.287	-3.36822	7.9507	14.0073	-3.05914	15.7396	-9.98967	-8.20612	1.12582	-2.84832	22.6131	5.04778	22.8297	6.63035	104.357	19.5638	-16.2838	-8.43717	-23.6037	-1.58925	1.00083	-9.74691	12.9016	25.5234	64.781	13.486	85.9281	34.0256	7.30125	-10.6008	-13.3319	3.96291	4.41433	37.7355	-1.16122	-1.32051	51.1109	-26.6271
600	2.74898	-0.192006	19.3486	1.18644	-0.32229	2.7704	1.18641	-0.322412	8.59083	0.907166	-0.16723	12.2809	-3.38252	7.98631	14.0333	-3.0746	15.8091	-9.94116	-8.18315	1.15902	-2.88195	22.5631	4.91852	22.6846	6.60075	104.658	19.7839	-16.3438	-8.34149	-23.6462	-1.59134	0.988916	-9.81013	13.0489	25.6061	64.953	13.3243	85.9144	33.8313	7.43074	-10.6202	-13.3653	3.93876	4.46424	37.695	-1.20063	-1.37048	51.0678	-26.6332
602	2.71776	-0.203302	19.3286	1.17182	-0.32441	2.76167	1.17179	-0.324531	8.5821	0.89637	-0.169707	12.2743	-3.35858	7.99658	14.0264	-3.0266	15.8186	-9.95022	-8.1621	1.18582	-2.90809	22.4891	4.71977	22.5376	6.56229	105.109	19.9711	-16.397	-8.21125	-23.7489	-1.55951	0.992969	-9.87824	13.2611	25.9131	65.2598	13.1217	85.8491	33.4973	7.51099	-10.7499	-13.3863	3.9193	4.40048	37.6782	-1.13769	-1.34807	51.0096	-26.6406
604	2.68781	-0.218699	19.3024	1.15741	-0.3284	2.75018	1.15737	-0.32852	8.57061	0.885844	-0.173564	12.2657	-3.34467	7.99022	14.0048	-3.00132	15.8021	-9.98881	-8.13872	1.22298	-2.92581	22.4321	4.60559	22.4046	6.53639	105.457	20.1444	-16.4561	-8.09287	-23.8514	-1.51406	0.976093	-9.95091	13.437	26.2337	65.6092	12.9105	85.8146	33.1643	7.58522	-10.8024	-13.3525	3.91264	4.40076	37.6888	-1.12882	-1.36272	50.957	-26.6335
606	2.66385	-0.237954	19.2732	1.14529	-0.334585	2.73741	1.14526	-0.334703	8.55784	0.877172	-0.178918	12.2561	-3.34878	7.97369	13.9708	-3.01101	15.7745	-10.0533	-8.1154	1.26182	-2.93159	22.3988	4.58455	22.2943	6.52468	105.664	20.3054	-16.5193	-7.98772	-23.9397	-1.46321	0.939483	-10.0173	13.5327	26.5065	65.9502	12.744	85.8296	32.8765	7.66009	-10.732	-13.2533	3.92041	4.48126	37.7185	-1.18875	-1.42127	50.9136	-26.6176
608	2.64718	-0.251395	19.2579	1.13685	-0.338937	2.73072	1.13682	-0.339054	8.55115	0.871135	-0.182684	12.2511	-3.35869	7.96601	13.9131	-3.02507	15.7659	-10.1617	-8.10134	1.25261	-2.91404	22.3694	4.53029	22.2206	6.51151	105.821	20.4521	-16.5692	-7.84991	-24.0039	-1.42256	0.920218	-10.0297	13.4827	26.6972	66.1679	12.7849	85.9024	32.6779	7.72584	-10.5498	-13.097	3.94212	4.54793	37.7314	-1.233	-1.4539	50.8723	-26.6342
610	2.63273	-0.247791	19.252	1.13085	-0.336076	2.7281	1.13081	-0.336193	8.54853	0.866467	-0.180914	12.2491	-3.35474	7.96318	13.8607	-3.01284	15.7604	-10.2584	-8.10687	1.22937	-2.88852	22.3647	4.46149	22.1595	6.50472	106.006	20.5689	-16.6025	-7.73074	-24.0887	-1.38876	0.923076	-10.0103	13.3401	26.7816	66.2879	12.9383	85.9592	32.5516	7.80034	-10.2537	-12.9366	3.96766	4.5829	37.7358	-1.2596	-1.46565	50.8326	-26.6459
612	2.62115	-0.233235	19.2499	1.12704	-0.328695	2.72711	1.127	-0.328811	8.54755	0.863161	-0.17563	12.2483	-3.33959	7.96681	13.8255	-2.97994	15.7619	-10.3212	-8.1264	1.21063	-2.86484	22.3808	4.39589	22.1035	6.50964	106.222	20.6587	-16.6239	-7.63708	-24.2026	-1.36934	0.937266	-9.98361	13.1552	26.7592	66.3201	13.1448	85.9767	32.5008	7.87607	-9.9122	-12.8138	3.99407	4.58335	37.7375	-1.26984	-1.45881	50.7976	-26.65
614	2.62102	-0.246963	19.23	1.12582	-0.334579	2.71836	1.12578	-0.334695	8.53879	0.862618	-0.180089	12.2418	-3.34654	7.98647	13.8315	-2.98574	15.8001	-10.3099	-8.12533	1.24641	-2.86479	22.3853	4.41865	22.0509	6.54904	106.371	20.7306	-16.6556	-7.54795	-24.3385	-1.39569	0.909823	-10.0402	13.0707	26.651	66.2958	13.2565	85.9321	32.5482	7.90881	-9.77675	-12.8369	4.02067	4.57115	37.7568	-1.2848	-1.44858	50.7819	-26.6721
616	2.6229	-0.259808	19.2144	1.12555	-0.340275	2.71146	1.12552	-0.340391	8.53189	0.862776	-0.184351	12.2366	-3.35953	8.00359	13.8319	-3.00277	15.8362	-10.3097	-8.12076	1.27676	-2.88896	22.3841	4.40076	21.9863	6.56266	106.499	20.8817	-16.6963	-7.472	-24.4667	-1.44448	0.86244	-10.0762	13.0607	26.5117	66.1918	13.2872	85.8826	32.6655	7.90808	-9.83649	-12.9471	4.04887	4.54433	37.7801	-1.2908	-1.42424	50.7699	-26.6862
618	2.62414	-0.265743	19.207	1.12559	-0.342937	2.70822	1.12556	-0.343053	8.52865	0.862972	-0.186333	12.2342	-3.37163	8.01528	13.8195	-3.01874	15.8624	-10.3335	-8.11695	1.28903	-2.93163	22.3783	4.31101	21.8964	6.54191	106.66	21.1239	-16.7395	-7.40665	-24.5856	-1.50474	0.80695	-10.077	13.1084	26.3647	66.0348	13.2465	85.8423	32.815	7.87953	-10.0584	-13.1086	4.07772	4.50297	37.8023	-1.28296	-1.38705	50.7568	-26.6912
620	2.62272	-0.264132	19.2051	1.12511	-0.342099	2.70738	1.12507	-0.342215	8.52781	0.862559	-0.185735	12.2336	-3.36576	8.02838	13.8092	-3.00191	15.8841	-10.351	-8.11918	1.28677	-2.96817	22.3704	4.14004	21.7435	6.51031	107.039	21.4113	-16.7648	-7.33649	-24.7238	-1.55555	0.77588	-10.0786	13.1608	26.2305	65.9439	13.1675	85.8113	32.875	7.83825	-10.3141	-13.2382	4.10274	4.43814	37.8125	-1.24772	-1.34661	50.7363	-26.708
622	2.62263	-0.26739	19.2023	1.12479	-0.343501	2.70617	1.12476	-0.343617	8.5266	0.862411	-0.186801	12.2327	-3.36171	8.0418	13.8083	-2.9894	15.9069	-10.3514	-8.11898	1.28809	-2.99819	22.3688	3.96536	21.5648	6.48662	107.417	21.6798	-16.7398	-7.2641	-24.8577	-1.59937	0.748503	-10.0874	13.1925	26.1486	65.8793	13.1317	85.7791	32.9285	7.81771	-10.4826	-13.319	4.1249	4.39992	37.8227	-1.22582	-1.32357	50.7172	-26.7175
624	2.62472	-0.276425	19.1981	1.12493	-0.347612	2.70434	1.1249	-0.347728	8.52478	0.862773	-0.189862	12.2313	-3.36398	8.05444	13.8163	-2.98963	15.9305	-10.3359	-8.11502	1.29059	-3.02027	22.3733	3.80783	21.388	6.47294	107.74	21.9091	-16.673	-7.18963	-24.9692	-1.6344	0.725708	-10.102	13.1984	26.1219	65.8446	13.1486	85.7416	32.9774	7.82113	-10.5264	-13.3416	4.14289	4.39426	37.8351	-1.22281	-1.3195	50.702	-26.7204
626	2.62801	-0.281579	19.1976	1.12593	-0.350148	2.70414	1.12589	-0.350264	8.52457	0.863675	-0.191696	12.2312	-3.37175	8.0621	13.82	-3.0012	15.9474	-10.3298	-8.10983	1.26323	-3.03729	22.3713	3.65925	21.2899	6.4489	108	22.0953	-16.6275	-7.11268	-25.0064	-1.65442	0.730748	-10.1054	13.1942	26.1173	65.8883	13.1641	85.6992	32.9577	7.81969	-10.4335	-13.2842	4.1511	4.39099	37.8495	-1.21771	-1.31543	50.6914	-26.7358
628	2.63507	-0.28842	19.1973	1.12843	-0.353749	2.70402	1.12839	-0.353866	8.52445	0.865769	-0.194233	12.2311	-3.38528	8.06781	13.8357	-3.02537	15.9627	-10.302	-8.10525	1.23124	-3.02408	22.3817	3.57487	21.2206	6.43521	108.222	22.2392	-16.6246	-7.0302	-25.0038	-1.6636	0.734276	-10.1002	13.1806	26.1374	65.914	13.1852	85.6139	32.9163	7.83206	-10.3279	-13.251	4.15298	4.40892	37.8564	-1.22789	-1.32706	50.6833	-26.7518
630	2.6454	-0.297754	19.1964	1.13215	-0.358721	2.70368	1.13211	-0.358838	8.52411	0.868857	-0.197718	12.2308	-3.40139	8.07328	13.8609	-3.05541	15.9783	-10.2572	-8.1	1.20724	-2.9881	22.4031	3.55168	21.1661	6.43859	108.413	22.3514	-16.6601	-6.94312	-24.98	-1.66803	0.726655	-10.0886	13.1623	26.1703	65.8992	13.2057	85.4893	32.8776	7.85827	-10.2517	-13.2615	4.15165	4.443	37.857	-1.24891	-1.35032	50.6772	-26.7692
632	2.65533	-0.309907	19.1946	1.13544	-0.364885	2.70291	1.1354	-0.365002	8.52334	0.871706	-0.20212	12.2303	-3.4088	8.08395	13.8724	-3.06613	16.0003	-10.2362	-8.08461	1.22192	-2.98463	22.4116	3.53007	21.1134	6.47186	108.578	22.472	-16.6958	-6.85507	-24.9668	-1.68879	0.693257	-10.0789	13.1552	26.1729	65.8459	13.1971	85.3729	32.899	7.8871	-10.2393	-13.2891	4.15753	4.46018	37.8666	-1.24898	-1.35545	50.6724	-26.8056
634	2.66083	-0.314549	19.1971	1.13745	-0.367406	2.70406	1.13741	-0.367523	8.52449	0.873362	-0.203882	12.2311	-3.40293	8.09027	13.8644	-3.05216	16.0096	-10.2499	-8.07674	1.23754	-2.9894	22.4109	3.47182	21.0558	6.49198	108.758	22.5783	-16.6808	-6.78257	-25.0234	-1.71067	0.671259	-10.0634	13.1487	26.1711	65.7906	13.2032	85.2884	32.9334	7.89589	-10.2631	-13.3092	4.15894	4.46237	37.8754	-1.23606	-1.35665	50.6714	-26.8246
636	2.66195	-0.311739	19.2032	1.13817	-0.366307	2.70676	1.13813	-0.366425	8.52719	0.873834	-0.203021	12.2332	-3.38902	8.09045	13.8399	-3.02402	16.0051	-10.2933	-8.07723	1.24673	-2.99884	22.4019	3.37101	20.9886	6.49144	108.96	22.6752	-16.6179	-6.7313	-25.1336	-1.73154	0.666532	-10.0446	13.1431	26.1692	65.7457	13.2279	85.2423	32.9694	7.8835	-10.3058	-13.3186	4.15629	4.45637	37.8835	-1.21747	-1.35753	50.6735	-26.8269
638	2.66328	-0.311766	19.2038	1.13875	-0.366438	2.707	1.13871	-0.366555	8.52743	0.874276	-0.203082	12.2333	-3.39382	8.08401	13.8188	-3.03263	15.9958	-10.3334	-8.07258	1.25645	-3.01802	22.3859	3.24805	20.9007	6.48439	109.17	22.8014	-16.5761	-6.71133	-25.1645	-1.75495	0.667294	-10.04	13.1512	26.1648	65.723	13.2414	85.2268	33.0022	7.87136	-10.3196	-13.338	4.16244	4.47475	37.8996	-1.22012	-1.36189	50.6729	-26.8546
640	2.66564	-0.315662	19.2036	1.13945	-0.368345	2.70692	1.13941	-0.368462	8.52735	0.874916	-0.204465	12.2333	-3.40813	8.0881	13.8055	-3.05536	16.0091	-10.3596	-8.06536	1.25981	-3.03149	22.3752	3.13907	20.8161	6.46592	109.324	22.9333	-16.5287	-6.67832	-25.1784	-1.78443	0.662596	-10.0391	13.1524	26.1482	65.7076	13.2696	85.2432	33.0334	7.85271	-10.3405	-13.34	4.1669	4.48658	37.9188	-1.22111	-1.36765	50.6774	-26.8701
642	2.66949	-0.32324	19.2037	1.14048	-0.371994	2.70704	1.14044	-0.372112	8.52747	0.875913	-0.207129	12.2334	-3.4283	8.10452	13.803	-3.08529	16.0469	-10.3659	-8.05551	1.25819	-3.03747	22.3728	3.05191	20.7416	6.44079	109.426	23.0599	-16.4772	-6.6279	-25.1835	-1.81774	0.651331	-10.04	13.1453	26.1262	65.6976	13.3122	85.2778	33.0576	7.83146	-10.3724	-13.3251	4.17006	4.48875	37.939	-1.21928	-1.37318	50.6869	-26.8727
644	2.67504	-0.331496	19.2052	1.14219	-0.376094	2.70771	1.14215	-0.376212	8.52814	0.87745	-0.210089	12.2339	-3.44646	8.12468	13.8166	-3.11207	16.0903	-10.3418	-8.04104	1.26405	-3.0458	22.3757	2.97428	20.6791	6.43036	109.575	23.1598	-16.4479	-6.58845	-25.1672	-1.84232	0.642862	-10.0439	13.1453	26.1408	65.702	13.3505	85.2785	33.0491	7.82589	-10.4039	-13.3158	4.18474	4.49908	37.9552	-1.23343	-1.37402	50.6919	-26.8959
646	2.68204	-0.338983	19.2071	1.14461	-0.379985	2.70861	1.14457	-0.380103	8.52904	0.879498	-0.21285	12.2346	-3.46138	8.13656	13.8329	-3.13649	16.1173	-10.3129	-8.02938	1.27018	-3.04784	22.3863	2.91578	20.6304	6.42698	109.692	23.2341	-16.4028	-6.55096	-25.1414	-1.86226	0.631488	-10.0453	13.1445	26.1414	65.6977	13.3594	85.2675	33.0464	7.83142	-10.4196	-13.3311	4.19176	4.49578	37.9733	-1.23404	-1.37043	50.7059	-26.9068
648	2.69001	-0.34472	19.2098	1.1476	-0.383199	2.70982	1.14756	-0.383318	8.53025	0.881932	-0.21507	12.2355	-3.47156	8.13843	13.8453	-3.15566	16.1244	-10.2913	-8.02317	1.27385	-3.04451	22.4023	2.87358	20.5971	6.43095	109.773	23.2858	-16.3384	-6.51185	-25.1076	-1.87887	0.617503	-10.0421	13.1424	26.1207	65.681	13.3358	85.237	33.0573	7.84708	-10.4114	-13.3713	4.19027	4.47869	37.9947	-1.22022	-1.36271	50.7293	-26.9035
650	2.69743	-0.346754	19.2147	1.15066	-0.384759	2.71199	1.15062	-0.384878	8.53242	0.884322	-0.216049	12.2371	-3.47369	8.13706	13.8397	-3.15936	16.1229	-10.3021	-8.02575	1.2688	-3.0476	22.4127	2.82717	20.585	6.45068	109.879	23.3316	-16.2787	-6.45545	-25.0554	-1.89411	0.605759	-10.0302	13.1423	26.0982	65.6601	13.2917	85.1318	33.0726	7.87462	-10.3569	-13.4187	4.19563	4.46615	38.0198	-1.21698	-1.35051	50.7508	-26.9071
652	2.70394	-0.347048	19.2197	1.15348	-0.385478	2.71422	1.15344	-0.385597	8.53465	0.886469	-0.216416	12.2388	-3.47039	8.13521	13.8331	-3.1533	16.1184	-10.314	-8.03077	1.26548	-3.04823	22.4224	2.79054	20.5789	6.463	109.933	23.3514	-16.2003	-6.43302	-25.0148	-1.91229	0.600099	-10.0233	13.1469	26.067	65.637	13.2519	85.0393	33.1051	7.89106	-10.322	-13.4438	4.19965	4.4608	38.0485	-1.21588	-1.34584	50.7763	-26.9088
654	2.70989	-0.347066	19.2244	1.15608	-0.386028	2.71629	1.15604	-0.386147	8.53672	0.888446	-0.216669	12.2404	-3.46447	8.1328	13.8318	-3.14336	16.1117	-10.3157	-8.03638	1.26636	-3.04688	22.4304	2.76666	20.5774	6.47123	109.944	23.348	-16.1124	-6.44349	-24.991	-1.93409	0.599248	-10.0209	13.1558	26.0291	65.6088	13.2215	84.9725	33.1517	7.89456	-10.3157	-13.4506	4.20181	4.46047	38.0793	-1.21408	-1.34799	50.8055	-26.9108
656	2.71691	-0.347888	19.2282	1.15907	-0.387015	2.71795	1.15903	-0.387135	8.53838	0.890745	-0.217224	12.2416	-3.46342	8.12364	13.8456	-3.1466	16.0943	-10.2907	-8.04475	1.26477	-3.05349	22.4276	2.75593	20.5926	6.51529	110.023	23.3494	-16.0754	-6.42978	-24.9756	-1.9538	0.597925	-10.007	13.1635	25.9943	65.5579	13.1907	84.8957	33.19	7.90339	-10.3055	-13.4907	4.20793	4.45155	38.1068	-1.20684	-1.34285	50.8328	-26.9306
658	2.72752	-0.36728	19.2337	1.16203	-0.396448	2.7205	1.16199	-0.396568	8.54093	0.893545	-0.224098	12.2435	-3.47076	8.12333	13.8652	-3.16234	16.0962	-10.2553	-8.03474	1.30197	-3.06327	22.4227	2.76067	20.6086	6.55625	110.046	23.3552	-16.0305	-6.42413	-24.9582	-1.99645	0.567878	-9.99647	13.1811	25.9689	65.518	13.1675	84.828	33.2216	7.9063	-10.3095	-13.5307	4.20749	4.43756	38.1316	-1.19109	-1.32842	50.8585	-26.9455
660	2.74194	-0.401171	19.2446	1.1654	-0.412588	2.72554	1.16536	-0.412708	8.54598	0.897066	-0.235966	12.2474	-3.48535	8.12823	13.8799	-3.18861	16.1105	-10.2298	-8.01087	1.37128	-3.06618	22.4216	2.76508	20.6193	6.58775	110.014	23.3699	-15.9727	-6.42398	-24.9275	-2.05439	0.517758	-9.97834	13.2055	25.9524	65.4852	13.1534	84.7767	33.2417	7.90696	-10.3306	-13.5696	4.19958	4.41571	38.1492	-1.16221	-1.30361	50.8783	-26.9532
662	2.75619	-0.41448	19.275	1.17044	-0.41982	2.7391	1.1704	-0.419941	8.55953	0.901279	-0.241086	12.2575	-3.49859	8.10926	13.8544	-3.21669	16.0819	-10.2799	-8.01251	1.40053	-3.02109	22.4294	2.70522	20.6196	6.62701	110.037	23.4036	-15.9347	-6.39034	-24.8505	-2.07149	0.512783	-9.89337	13.2137	25.9273	65.4059	13.1505	84.7565	33.2387	7.92946	-10.361	-13.6319	4.19023	4.37487	38.1396	-1.1065	-1.26751	50.874	-26.9677
664	2.78136	-0.421981	19.3042	1.18076	-0.425452	2.75209	1.18072	-0.425574	8.57252	0.90934	-0.244681	12.2673	-3.5093	8.07533	13.8158	-3.24433	16.0256	-10.3548	-8.02749	1.44285	-2.98134	22.499	2.61068	20.5934	6.63028	110.045	23.4701	-15.9094	-6.36431	-24.7616	-2.07427	0.520395	-9.78899	13.2148	25.9417	65.3315	13.1383	84.7502	33.1863	7.96033	-10.4295	-13.6977	4.1805	4.31253	38.1256	-1.02907	-1.22641	50.8707	-26.9777
666	2.82276	-0.429372	19.3264	1.1982	-0.432403	2.76193	1.19816	-0.432527	8.58236	0.922811	-0.248813	12.2747	-3.51265	8.03026	13.7596	-3.26086	15.9466	-10.462	-8.04915	1.49754	-2.95464	22.6368	2.49263	20.5381	6.58787	110.032	23.5707	-15.8919	-6.35366	-24.6644	-2.07553	0.534793	-9.67942	13.2134	25.994	65.2681	13.1121	84.754	33.0941	7.99516	-10.5339	-13.7656	4.17152	4.23473	38.1148	-0.938022	-1.18671	50.8779	-26.984
668	2.8917	-0.451091	19.3363	1.22648	-0.447937	2.76635	1.22643	-0.448064	8.58678	0.944914	-0.258679	12.2781	-3.49478	7.98616	13.6525	-3.23273	15.8623	-10.6605	-8.0584	1.52694	-2.92191	22.8209	2.38367	20.4574	6.50096	110.033	23.6878	-15.8691	-6.35562	-24.5405	-2.1068	0.556183	-9.58659	13.2258	26.0332	65.1992	13.0737	84.7739	33.0203	8.0286	-10.6446	-13.8505	4.16417	4.15898	38.1126	-0.853917	-1.16465	50.9109	-27.0091
670	2.97262	-0.468018	19.3496	1.2604	-0.462439	2.7722	1.26036	-0.462569	8.59263	0.971181	-0.267425	12.2826	-3.45152	7.92523	13.4653	-3.15594	15.7393	-11.0048	-8.06158	1.48693	-2.88481	22.9971	2.21303	20.3797	6.40735	110.065	23.8662	-15.8184	-6.33929	-24.3995	-2.14951	0.593076	-9.457	13.2214	26.0664	65.0928	13.0379	84.7807	32.9887	8.05575	-10.7182	-13.9317	4.16888	4.13689	38.1335	-0.810734	-1.16241	50.9564	-26.9934
672	3.05646	-0.473588	19.3701	1.29658	-0.472276	2.78118	1.29653	-0.472409	8.60161	0.998836	-0.272549	12.2894	-3.38174	7.84807	13.2007	-3.0289	15.5778	-11.49	-8.06621	1.38338	-2.83836	23.156	1.97489	20.3001	6.30081	110.143	24.1034	-15.7686	-6.30676	-24.2793	-2.19042	0.642221	-9.27664	13.2002	26.0954	64.9398	13.0007	84.7715	32.9972	8.07807	-10.7561	-14.0063	4.17937	4.17634	38.1756	-0.81376	-1.18042	51.0081	-26.9321
674	3.12394	-0.457033	19.4012	1.32749	-0.471092	2.79472	1.32744	-0.471229	8.61515	1.02187	-0.269774	12.2996	-3.28393	7.76981	12.8847	-2.84637	15.4037	-12.0672	-8.09982	1.28117	-2.75646	23.3223	1.72082	20.1837	6.12039	110.305	24.3253	-15.8793	-6.30486	-24.3384	-2.19205	0.685059	-9.02585	13.1858	26.1246	64.7266	12.9316	84.7679	33.0063	8.10954	-10.813	-14.082	4.1599	4.27095	38.2139	-0.856596	-1.22388	51.0547	-26.8603
676	3.17561	-0.440366	19.4187	1.35152	-0.468403	2.80228	1.35147	-0.468542	8.62271	1.03967	-0.266285	12.3053	-3.17338	7.70583	12.6306	-2.64303	15.248	-12.5273	-8.13546	1.21067	-2.69566	23.4843	1.40422	19.9453	5.88765	110.447	24.6781	-15.9538	-6.27372	-24.3938	-2.16663	0.718427	-8.81696	13.2055	26.1709	64.5433	12.8409	84.7419	33.0063	8.12867	-10.8854	-14.1623	4.1208	4.3015	38.2628	-0.862992	-1.24248	51.0964	-26.8056
678	3.21702	-0.43881	19.418	1.36978	-0.471313	2.80185	1.36973	-0.471455	8.62228	1.0535	-0.267327	12.305	-3.05925	7.66037	12.4595	-2.43572	15.1223	-12.8326	-8.17491	1.19863	-2.67616	23.6655	1.02149	19.5951	5.60006	110.6	25.1571	-15.9476	-6.23421	-24.4112	-2.13156	0.735114	-8.68121	13.2574	26.2237	64.4194	12.7387	84.6909	33.0005	8.13438	-10.9602	-14.2387	4.08298	4.23068	38.3255	-0.817163	-1.22517	51.1242	-26.7803
680	3.26781	-0.494299	19.4025	1.38722	-0.499889	2.79528	1.38716	-0.500032	8.61571	1.06832	-0.287593	12.3002	-2.96011	7.63263	12.3284	-2.25315	15.0336	-13.0648	-8.2599	1.32605	-2.73129	23.9939	0.565867	19.2589	5.19446	111.048	25.6241	-15.8907	-6.33932	-24.4323	-2.14456	0.708194	-8.62633	13.3119	26.2254	64.3796	12.6498	84.6295	33.0176	8.14256	-10.9849	-14.2735	4.12729	4.01536	38.4039	-0.722321	-1.17372	51.0887	-26.7998
682	3.34896	-0.560097	19.3901	1.41705	-0.535628	2.79009	1.41699	-0.535774	8.61052	1.09285	-0.312448	12.2964	-2.88084	7.61116	12.2308	-2.1078	14.9637	-13.2371	-8.30591	1.43652	-2.77711	24.2674	0.255402	18.942	4.95598	111.231	25.9974	-15.6546	-6.42478	-24.4167	-2.20863	0.678012	-8.62624	13.3215	26.1925	64.3816	12.6152	84.5678	33.0507	8.15093	-10.9566	-14.2827	4.18941	3.83083	38.4805	-0.685659	-1.13089	51.1011	-26.8361
684	3.45753	-0.622999	19.3839	1.45912	-0.572516	2.7876	1.45906	-0.572667	8.60803	1.1266	-0.337408	12.2947	-2.82197	7.59441	12.1696	-2.00149	14.91	-13.3445	-8.30493	1.4895	-2.79649	24.4543	0.0914466	18.6721	4.89876	111.139	26.2684	-15.2841	-6.45429	-24.3605	-2.30805	0.658577	-8.66308	13.2821	26.1387	64.4019	12.6416	84.5028	33.0915	8.15851	-10.8922	-14.2764	4.24983	3.73603	38.5513	-0.733242	-1.12179	51.1762	-26.8746
686	3.55913	-0.675998	19.3785	1.49901	-0.604473	2.78544	1.49895	-0.604628	8.60587	1.15841	-0.358817	12.2932	-2.77662	7.58913	12.1705	-1.92191	14.8818	-13.3377	-8.30804	1.47354	-2.8054	24.618	-0.168494	18.5329	4.78963	111.289	26.4939	-15.0733	-6.42369	-24.271	-2.37168	0.667271	-8.69866	13.2274	26.1091	64.3944	12.72	84.4085	33.1184	8.15947	-10.8538	-14.2787	4.29105	3.80026	38.6205	-0.871258	-1.21042	51.2626	-26.8807
688	3.65021	-0.715273	19.366	1.53549	-0.629454	2.78003	1.53543	-0.629612	8.60046	1.18725	-0.375212	12.2893	-2.74683	7.58941	12.2121	-1.87264	14.8694	-13.2572	-8.29999	1.44696	-2.81181	24.742	-0.387199	18.4134	4.6342	111.379	26.722	-14.9814	-6.41541	-24.2575	-2.40956	0.68112	-8.71937	13.1804	26.0818	64.3504	12.7799	84.3034	33.0915	8.16875	-10.8997	-14.308	4.30228	3.87264	38.6842	-0.982176	-1.29066	51.3631	-26.9029
690	3.73275	-0.741285	19.3467	1.56941	-0.647837	2.77152	1.56935	-0.647999	8.59195	1.21376	-0.386824	12.283	-2.72982	7.58891	12.28	-1.84969	14.8606	-13.1296	-8.2802	1.4316	-2.82847	24.8159	-0.532267	18.2838	4.46767	111.324	26.9718	-14.9557	-6.45952	-24.3529	-2.43024	0.693837	-8.72731	13.1525	26.0466	64.2721	12.7999	84.2011	33.0182	8.18615	-11.0417	-14.3752	4.28497	3.90251	38.7423	-1.03746	-1.33584	51.4804	-26.9455
692	3.82298	-0.763968	19.3321	1.60698	-0.665459	2.76502	1.60691	-0.665625	8.58545	1.24295	-0.397645	12.2782	-2.71706	7.57118	12.3434	-1.84078	14.8225	-13.0119	-8.25352	1.45907	-2.89344	24.8107	-0.558054	18.1391	4.45698	111.026	27.2689	-14.8304	-6.58199	-24.5509	-2.4656	0.699046	-8.74592	13.1627	25.9756	64.1834	12.7664	84.1398	32.9668	8.19691	-11.267	-14.5016	4.25844	3.83557	38.7952	-1.04364	-1.34368	51.6263	-26.9803
694	3.92028	-0.765772	19.314	1.64945	-0.674527	2.75679	1.64938	-0.674697	8.57722	1.27528	-0.401759	12.2722	-2.69395	7.5272	12.3871	-1.82148	14.7328	-12.9313	-8.22672	1.47955	-2.99337	24.7172	-0.645751	17.9479	4.52153	110.558	27.5373	-14.4233	-6.80468	-24.9382	-2.51623	0.721856	-8.80305	13.1701	25.9023	64.0979	12.7346	84.0937	32.9526	8.20433	-11.4939	-14.6571	4.22633	3.73205	38.8582	-1.03744	-1.32172	51.8122	-27.0208
696	4.02668	-0.744129	19.2901	1.69795	-0.674072	2.74572	1.69788	-0.674247	8.56615	1.31152	-0.398367	12.264	-2.66179	7.46176	12.4089	-1.79199	14.601	-12.8914	-8.20018	1.48038	-3.11918	24.5378	-0.834925	17.7126	4.645	110.012	27.7548	-13.7374	-7.1181	-25.4962	-2.58469	0.761224	-8.90057	13.1631	25.8293	64.0164	12.7143	84.0569	32.9862	8.20364	-11.6939	-14.8215	4.18422	3.63031	38.9401	-1.04573	-1.28505	52.0481	-27.0493
698	4.15508	-0.692197	19.2522	1.75874	-0.662138	2.7281	1.75867	-0.66232	8.54853	1.35624	-0.385607	12.2509	-2.64604	7.40135	12.4316	-1.79015	14.4849	-12.8516	-8.14912	1.44985	-3.2679	24.2806	-1.13664	17.452	4.82616	109.708	27.9316	-13.0079	-7.44725	-26.0989	-2.69111	0.789309	-9.04132	13.1312	25.7275	63.9119	12.6907	84.0327	33.095	8.17238	-11.8512	-14.9472	4.08832	3.63184	39.0574	-1.13509	-1.26536	52.4109	-26.9906
700	4.25778	-0.698667	19.238	1.80316	-0.673722	2.72154	1.80309	-0.673908	8.54197	1.39018	-0.391481	12.2461	-2.61437	7.36123	12.3962	-1.74521	14.3998	-12.9161	-8.19226	1.4547	-3.2933	24.0367	-1.2984	17.2927	5.08501	109.295	27.9537	-12.1924	-7.77258	-26.6797	-2.73059	0.805194	-9.0437	13.1168	25.6561	63.8508	12.6435	83.9873	33.1905	8.13546	-11.9371	-15.0455	4.0747	3.64769	39.2212	-1.26918	-1.36867	52.5524	-26.8532
702	4.32845	-0.762489	19.2506	1.82855	-0.707857	2.72762	1.82847	-0.708046	8.54805	1.41129	-0.41544	12.2508	-2.56706	7.34267	12.3094	-1.65792	14.3479	-13.0726	-8.3307	1.50138	-3.19577	23.8345	-1.28512	17.2544	5.39536	108.77	27.8034	-11.3301	-8.10255	-27.2383	-2.69422	0.812218	-8.90747	13.1174	25.6331	63.8453	12.5825	83.9163	33.2461	8.10182	-11.9573	-15.1139	4.14586	3.67125	39.4149	-1.43164	-1.58676	52.4631	-26.649
704	4.39052	-0.79325	19.2682	1.85301	-0.72684	2.73556	1.85293	-0.727032	8.55599	1.43075	-0.428134	12.2569	-2.53174	7.32834	12.2453	-1.59306	14.3083	-13.1882	-8.45986	1.54936	-3.1156	23.6812	-1.22763	17.2837	5.64566	108.443	27.528	-10.5649	-8.51603	-27.8936	-2.64563	0.83394	-8.80978	13.077	25.6846	63.8879	12.5743	83.831	33.2388	8.08273	-11.9651	-15.131	4.18508	3.75055	39.5736	-1.59436	-1.77614	52.4424	-26.4198
706	4.44109	-0.792051	19.2839	1.8752	-0.730837	2.74241	1.87513	-0.73103	8.56284	1.44759	-0.429761	12.2621	-2.52173	7.3308	12.2351	-1.5729	14.3087	-13.2057	-8.54431	1.58351	-3.1015	23.5682	-1.06186	17.3794	5.82857	108.22	27.1615	-9.93931	-8.91214	-28.4911	-2.62033	0.840534	-8.77469	13.0292	25.7087	63.9094	12.5564	83.7764	33.2322	8.07488	-11.9621	-15.1551	4.15659	3.87735	39.6522	-1.75451	-1.92137	52.5154	-26.1634
708	4.47658	-0.763523	19.3027	1.89315	-0.721611	2.75037	1.89308	-0.721807	8.57079	1.46043	-0.421772	12.2681	-2.53177	7.34987	12.272	-1.5873	14.3469	-13.1373	-8.58689	1.59878	-3.16161	23.4696	-0.748463	17.5662	5.97006	108.013	26.6916	-9.4332	-9.27356	-28.9961	-2.61119	0.821259	-8.80105	12.9849	25.689	63.8991	12.5221	83.7436	33.2529	8.06871	-11.9429	-15.1874	4.06462	4.00226	39.6444	-1.88929	-2.00785	52.6822	-25.9521
710	4.49034	-0.737103	19.3562	1.90132	-0.711758	2.77379	1.90124	-0.711954	8.59422	1.4659	-0.413971	12.2856	-2.5221	7.37774	12.2849	-1.56003	14.3933	-13.1104	-8.65459	1.5886	-3.25427	23.2924	-0.1611	17.9513	6.19983	107.518	26.0182	-8.87148	-9.65294	-29.4156	-2.54105	0.756795	-8.83707	12.9645	25.665	63.891	12.4852	83.6459	33.3508	8.01829	-11.8735	-15.1687	3.9459	3.98038	39.5425	-1.92412	-2.07315	52.818	-26.0829
712	4.44063	-0.71089	19.4143	1.88167	-0.696532	2.79948	1.8816	-0.696726	8.61991	1.45025	-0.403892	12.3048	-2.5138	7.39722	12.294	-1.53821	14.425	-13.0915	-8.70526	1.62151	-3.39104	23.0641	0.497155	18.4738	6.43318	106.957	25.227	-8.48627	-9.96205	-29.7463	-2.45352	0.68289	-8.86353	12.9256	25.6333	63.8759	12.5408	83.5328	33.4431	8.00619	-11.7738	-15.1517	4.02077	3.60993	39.6249	-1.8514	-1.79965	53.3101	-26.2959
714	4.32863	-0.68099	19.4739	1.8351	-0.674278	2.82596	1.83503	-0.674468	8.64639	1.41403	-0.390233	12.3245	-2.51637	7.40672	12.2994	-1.53962	14.4432	-13.0811	-8.74609	1.69207	-3.54313	22.8093	1.20042	19.1012	6.64619	106.314	24.3536	-8.26817	-10.2162	-30.0147	-2.36225	0.626121	-8.86476	12.8757	25.5626	63.8473	12.675	83.4291	33.5161	8.03651	-11.6697	-15.1425	4.27559	2.93705	39.87	-1.64984	-1.19799	54.0647	-26.5284
716	4.1965	-0.62218	19.5534	1.7822	-0.637778	2.86106	1.78213	-0.637963	8.68149	1.37218	-0.366336	12.3506	-2.55812	7.41578	12.2928	-1.61065	14.4768	-13.0974	-8.84782	1.69989	-3.59404	22.6059	2.07185	19.7729	6.81281	105.337	23.4407	-7.93855	-10.5892	-30.3548	-2.28587	0.674071	-8.81783	12.8923	25.298	63.8029	12.7302	83.3916	33.6005	8.03912	-11.6342	-15.1036	4.41383	2.29256	39.9166	-1.22256	-0.526749	54.3418	-26.8649
718	4.07614	-0.58791	19.6231	1.73235	-0.612908	2.89204	1.73229	-0.613087	8.71247	1.33335	-0.350925	12.3737	-2.5853	7.44733	12.2815	-1.64582	14.5451	-13.1193	-8.93313	1.73138	-3.59288	22.4245	2.94282	20.4168	6.9575	104.243	22.5633	-7.7458	-10.8887	-30.5633	-2.21537	0.667119	-8.68087	12.9005	25.0813	63.6296	12.7802	83.3878	33.6678	8.07332	-11.7013	-15.1492	4.49095	2.05744	39.8521	-1.15574	-0.236959	54.323	-26.7716
720	3.97154	-0.578069	19.6779	1.68732	-0.599936	2.91659	1.68725	-0.60011	8.73702	1.29885	-0.34409	12.3919	-2.57972	7.49555	12.2571	-1.61374	14.6304	-13.1606	-8.99256	1.78533	-3.56016	22.259	3.72955	21.0218	7.09988	103.149	21.7864	-7.74991	-11.0629	-30.5784	-2.1465	0.596983	-8.47095	12.899	24.9627	63.3545	12.8174	83.3987	33.7106	8.12534	-11.8607	-15.2708	4.53041	2.18155	39.7359	-1.42235	-0.296208	54.1364	-26.3068
722	3.85554	-0.543103	19.7239	1.63951	-0.574884	2.93703	1.63945	-0.575053	8.75746	1.26154	-0.328377	12.4071	-2.51657	7.51641	12.1853	-1.48352	14.643	-13.2848	-9.05446	1.78914	-3.55384	22.0959	4.1901	21.5767	7.23375	102.454	21.3386	-7.99472	-11.1062	-30.3658	-2.06953	0.575354	-8.29962	12.9464	24.9118	63.1973	12.7469	83.3545	33.7102	8.08569	-12.0377	-15.3228	4.61102	1.98616	39.7748	-1.26755	-0.0252035	54.2396	-26.2606
724	3.7421	-0.482292	19.777	1.59509	-0.538786	2.96036	1.59503	-0.538951	8.78079	1.22608	-0.304202	12.4244	-2.44536	7.49963	12.0493	-1.34695	14.5848	-13.5295	-9.15054	1.73099	-3.48958	21.9544	4.89136	22.3688	7.71304	101.262	20.7723	-8.23726	-10.9197	-29.8844	-1.99141	0.61983	-8.13295	13.0411	24.889	63.0977	12.6755	83.4199	33.7872	8.02503	-12.1699	-15.3496	4.69002	1.87295	39.7884	-1.20597	0.113449	54.1738	-26.204
726	3.63917	-0.404164	19.8319	1.55679	-0.496028	2.98438	1.55674	-0.496188	8.80481	1.19478	-0.274663	12.4423	-2.38938	7.44996	11.8746	-1.24713	14.4734	-13.8499	-9.26929	1.61405	-3.33501	21.8805	5.95648	23.5482	8.49889	99.2487	19.821	-8.54777	-10.5928	-29.1523	-1.91535	0.731148	-7.98261	13.1626	24.8767	63.0542	12.637	83.5882	33.9134	7.97362	-12.2541	-15.3488	4.77609	1.91668	39.7534	-1.33315	0.0242609	53.8915	-26.0951
728	3.56654	-0.352042	19.8527	1.52955	-0.467021	2.99339	1.5295	-0.467179	8.81382	1.17262	-0.254683	12.4489	-2.39896	7.39742	11.7777	-1.27538	14.3831	-14.0339	-9.33378	1.45952	-3.02515	22.0444	7.4421	25.5207	9.18406	95.55	17.8538	-9.57297	-10.674	-28.3028	-1.85556	0.886453	-7.89851	13.2349	24.8482	63.1021	12.6591	83.6759	33.8314	7.99801	-12.3631	-15.2736	4.94839	2.15175	39.7341	-1.63676	-0.333491	53.5612	-26.0847
730	3.52575	-0.299627	19.8401	1.51632	-0.440422	2.98751	1.51627	-0.440577	8.80794	1.16108	-0.235594	12.4444	-2.39925	7.37964	11.756	-1.28083	14.3513	-14.0754	-9.33701	1.36182	-2.69662	22.4266	8.45018	27.4409	9.10396	93.6013	15.6463	-10.1389	-10.4156	-27.244	-1.76522	1.02604	-7.95108	13.231	24.8493	63.1451	12.7551	83.7083	33.7734	8.03162	-12.434	-15.227	5.09242	2.18996	39.7086	-1.8097	-0.651353	53.4442	-26.087
732	3.49448	-0.223163	19.8201	1.50937	-0.404091	2.97808	1.50932	-0.404246	8.79851	1.15364	-0.208836	12.4373	-2.36381	7.38252	11.7585	-1.216	14.3417	-14.0667	-9.29562	1.30051	-2.42206	22.9448	9.12494	29.0602	8.51668	93.6626	13.5689	-10.1956	-9.81881	-25.8719	-1.61521	1.15712	-8.07607	13.1595	24.8664	63.1666	12.9012	83.7414	33.8098	8.04776	-12.442	-15.2101	5.18297	1.98406	39.6996	-1.79416	-0.828445	53.5473	-26.0845
734	3.36133	-0.0351285	19.9124	1.46751	-0.310849	3.01805	1.46748	-0.311005	8.83849	1.11658	-0.14181	12.467	-2.23308	7.29561	11.55	-0.99368	14.1316	-14.4441	-9.29406	1.07098	-2.38677	23.0947	10.9832	30.1473	9.27123	93.3272	12.2234	-10.8222	-9.4716	-23.7906	-1.31135	1.39241	-7.91573	13.0844	24.788	63.1927	13.0018	84.0351	34.0653	7.98511	-12.3142	-15.1283	5.22889	1.73321	39.8317	-1.66805	-0.768006	53.6014	-26.0542
736	3.29352	0.132033	19.9818	1.45248	-0.232274	3.04784	1.45246	-0.232423	8.86826	1.10048	-0.0840484	12.4891	-2.22237	7.21756	11.3497	-0.985526	13.9874	-14.8192	-9.29435	0.882575	-2.26183	23.1371	13.2363	31.5099	9.45647	91.6884	10.3195	-11.2755	-9.63786	-22.5346	-1.08364	1.59828	-7.76738	13.0503	24.7667	63.2642	12.9911	84.2412	34.1373	7.98335	-12.2804	-14.9946	5.25719	1.48001	39.9327	-1.48828	-0.714943	53.6393	-26.0717
738	3.30318	0.236581	19.9973	1.4659	-0.187519	3.05391	1.46589	-0.18767	8.87434	1.10775	-0.0497702	12.4936	-2.32104	7.18117	11.2272	-1.16571	13.964	-15.0591	-9.27502	0.753842	-2.02132	23.0557	15.2577	33.0636	8.92839	89.7316	8.06763	-11.7868	-10.2125	-22.1907	-0.961549	1.74018	-7.70765	13.0572	24.8086	63.3766	12.8973	84.2998	34.0017	8.05045	-12.3321	-14.8334	5.28404	1.31303	39.9769	-1.34325	-0.751829	53.6517	-26.1493
740	3.27612	0.231508	19.956	1.45363	-0.187056	3.03573	1.45361	-0.187205	8.85616	1.09855	-0.0501366	12.4799	-2.26501	7.23748	11.274	-1.04623	14.0418	-14.9624	-9.16802	0.541993	-1.88748	22.7735	14.9621	33.72	9.04543	93.2778	7.3236	-14.0609	-10.6144	-21.3466	-0.833919	1.81089	-7.80001	13.0487	24.8074	63.4921	12.9092	84.2814	33.9428	8.07921	-12.2167	-14.752	5.35691	1.55126	40.0315	-1.55291	-0.980687	53.614	-26.2343
742	3.25039	0.199317	19.8973	1.43957	-0.198455	3.00997	1.43955	-0.198604	8.8304	1.08873	-0.0594698	12.4606	-2.18606	7.26869	11.3355	-0.897418	14.0645	-14.8379	-9.15074	0.458156	-1.77551	22.3149	14.7885	33.9014	9.60832	95.1943	6.65731	-14.8866	-10.5262	-20.8628	-0.713835	1.82175	-7.84507	13.0328	24.7067	63.4371	12.9695	84.3246	34.0432	8.09593	-11.9629	-14.6059	5.36556	1.76046	40.0422	-1.68386	-1.22827	53.5041	-26.4983
744	3.23959	0.160368	19.836	1.43145	-0.214106	2.98305	1.43143	-0.214253	8.80348	1.08363	-0.071609	12.4405	-2.11695	7.2477	11.3599	-0.784044	13.9974	-14.7869	-9.22969	0.519827	-1.68839	21.8509	14.9663	33.7663	10.3394	94.7437	5.95906	-14.095	-9.98519	-20.8608	-0.617065	1.77765	-7.83139	13.0197	24.5667	63.2681	13.0391	84.4204	34.2583	8.09284	-11.6277	-14.3947	5.31717	1.80668	40.0267	-1.6452	-1.38495	53.3627	-26.9062
746	3.27629	0.112069	19.7916	1.4433	-0.238137	2.96357	1.44328	-0.238286	8.784	1.09398	-0.0887989	12.4259	-2.08543	7.17676	11.2848	-0.748796	13.8563	-14.9276	-9.25806	0.586135	-1.69042	22.1293	13.9453	33.6466	10.2272	95.9189	6.26804	-13.9474	-9.66885	-20.6141	-0.618007	1.68072	-7.92273	13.0613	24.7161	63.4232	12.9927	84.3584	34.2649	8.02761	-11.4248	-14.2385	5.35409	1.51724	40.1064	-1.45556	-1.1227	53.3931	-27.1514
748	3.33032	0.0681261	19.7458	1.46312	-0.261764	2.94337	1.4631	-0.261914	8.7638	1.11027	-0.105188	12.4109	-2.08193	7.11637	11.1885	-0.757683	13.7461	-15.1096	-9.24284	0.762097	-1.79031	22.5516	13.4386	33.4674	10.1398	96.5295	6.73854	-13.9869	-9.48296	-20.1986	-0.622898	1.56093	-8.00073	13.0725	24.9171	63.555	12.9226	84.326	34.2955	7.94236	-11.3585	-14.1975	5.39268	1.36189	40.2001	-1.35462	-1.0061	53.3822	-27.339
750	3.38813	0.0274679	19.6876	1.48491	-0.284185	2.91762	1.48488	-0.284338	8.73805	1.12795	-0.120542	12.3916	-2.094	7.08886	11.1099	-0.78285	13.7018	-15.2583	-9.19584	1.02728	-1.96216	22.9572	13.5707	33.2653	10.2016	96.3635	7.14904	-14.1102	-9.40998	-19.6465	-0.613471	1.42458	-8.05209	13.052	25.0904	63.5871	12.839	84.35	34.3922	7.84962	-11.4076	-14.2636	5.39595	1.4011	40.2884	-1.36521	-1.12004	53.2965	-27.4677
752	3.42438	-0.036387	19.5798	1.49529	-0.31449	2.8701	1.49526	-0.314646	8.69053	1.1376	-0.142443	12.3561	-2.07969	7.1314	11.1399	-0.742379	13.7725	-15.1983	-9.18232	1.23682	-2.09615	23.2395	13.2117	33.1786	10.0755	96.3184	7.37968	-14.0458	-9.36	-19.0994	-0.61095	1.24398	-8.13166	13.074	25.1163	63.5027	12.6998	84.3635	34.5296	7.75948	-11.4505	-14.3294	5.27225	1.40362	40.3585	-1.31738	-1.26829	53.1724	-27.4597
754	3.4479	-0.0736945	19.4982	1.50241	-0.332249	2.83404	1.50238	-0.332402	8.65447	1.14403	-0.155183	12.3291	-2.04457	7.13776	11.1652	-0.679017	13.7691	-15.1475	-9.17266	1.32013	-2.18139	23.3937	12.8801	33.1345	9.90818	96.0874	7.54798	-13.9648	-9.37269	-18.6221	-0.589665	1.14418	-8.18334	13.1303	25.1311	63.4304	12.537	84.4204	34.6803	7.66439	-11.5518	-14.4009	5.1573	1.43345	40.431	-1.29077	-1.39543	53.135	-27.4051
756	3.46156	-0.0777147	19.4641	1.50808	-0.334944	2.81888	1.50804	-0.3351	8.63931	1.14844	-0.156812	12.3177	-1.99638	7.0901	11.1633	-0.611835	13.6626	-15.1492	-9.16247	1.28135	-2.22697	23.4304	12.7192	33.1401	9.77029	95.7354	7.67064	-13.9743	-9.43025	-18.2115	-0.544304	1.14174	-8.19609	13.1942	25.1716	63.4066	12.3972	84.5124	34.836	7.5658	-11.6754	-14.4669	5.07264	1.49687	40.5035	-1.29305	-1.48395	53.1907	-27.321
758	3.46779	-0.060961	19.4966	1.51223	-0.328403	2.83315	1.51219	-0.328561	8.65359	1.15114	-0.151701	12.3284	-1.95876	7.0144	11.1339	-0.572606	13.51	-15.2051	-9.1636	1.22107	-2.30202	23.4118	12.956	33.2897	9.84022	95.7183	7.70824	-14.4034	-9.45264	-17.7641	-0.468887	1.18888	-8.16776	13.1593	25.2734	63.4471	12.4398	84.5655	35.0132	7.46577	-11.623	-14.4929	4.96909	1.58438	40.5509	-1.28129	-1.54271	53.2408	-27.1805
760	3.49167	-0.0836257	19.5238	1.52068	-0.340597	2.84533	1.52064	-0.340754	8.66576	1.1582	-0.160322	12.3376	-1.96565	6.96828	11.1946	-0.610346	13.4294	-15.0966	-9.11914	1.18932	-2.35774	23.3624	13.1813	33.4566	9.92642	95.7604	7.70623	-14.8423	-9.3901	-17.2978	-0.42796	1.19871	-8.16563	13.0735	25.3278	63.5009	12.5639	84.5824	35.1082	7.41892	-11.5471	-14.5103	4.88453	1.69894	40.5671	-1.33963	-1.63602	53.2395	-26.9767
762	3.53419	-0.148061	19.5242	1.53368	-0.372488	2.8459	1.53364	-0.372646	8.66633	1.1699	-0.183362	12.3381	-2.02502	6.9644	11.3578	-0.735387	13.4467	-14.8009	-9.02692	1.19208	-2.38798	23.3081	13.3019	33.5966	9.97896	95.8009	7.68902	-15.1903	-9.23521	-16.8124	-0.433493	1.15745	-8.21202	12.9642	25.3153	63.5469	12.7218	84.5544	35.1088	7.42824	-11.4904	-14.534	4.82395	1.84432	40.555	-1.47554	-1.76674	53.1907	-26.7484
764	3.57929	-0.203468	19.4792	1.54865	-0.400305	2.82622	1.54861	-0.400465	8.64665	1.18283	-0.203181	12.3235	-2.13988	6.99226	11.575	-0.952963	13.5441	-14.4086	-8.92885	1.18695	-2.41025	23.3091	13.3475	33.6537	9.97141	95.7871	7.70497	-15.4156	-9.02036	-16.2822	-0.472738	1.10662	-8.34539	12.9038	25.2648	63.5597	12.8154	84.4409	35.0588	7.45406	-11.4858	-14.6051	4.77042	2.07284	40.5335	-1.67825	-1.90658	53.1792	-26.6529
766	3.59081	-0.233703	19.4494	1.55111	-0.414302	2.81318	1.55107	-0.414462	8.63361	1.18554	-0.213459	12.3137	-2.23476	7.02049	11.6971	-1.12492	13.6338	-14.1908	-8.8679	1.17023	-2.42143	23.3647	13.3564	33.7039	9.96162	95.9658	7.73462	-15.6139	-8.80452	-15.7759	-0.497438	1.05841	-8.41151	12.8659	25.1878	63.521	12.8598	84.3633	35.0437	7.46431	-11.5336	-14.6399	4.74723	2.12607	40.5248	-1.70429	-1.87336	53.1568	-26.6249
768	3.56313	-0.232934	19.4453	1.53907	-0.411528	2.81146	1.53902	-0.411687	8.63189	1.17637	-0.212129	12.3124	-2.28347	7.03801	11.6999	-1.20591	13.6858	-14.1896	-8.85455	1.13208	-2.4138	23.4602	13.3421	33.753	9.96528	96.3363	7.77106	-15.8026	-8.60809	-15.309	-0.493156	1.02892	-8.38033	12.8536	25.1163	63.4362	12.8566	84.3393	35.0697	7.4552	-11.6175	-14.6323	4.7532	1.98651	40.5228	-1.5348	-1.67616	53.1121	-26.6302
770	3.51039	-0.199224	19.4503	1.51891	-0.392236	2.81358	1.51887	-0.392393	8.63401	1.1601	-0.198963	12.3139	-2.25907	7.03466	11.6424	-1.1574	13.67	-14.2936	-8.88336	1.04075	-2.35391	23.5306	13.3065	33.7444	9.99792	96.6565	7.79363	-15.9547	-8.44528	-14.8694	-0.451774	1.06709	-8.27909	12.8982	25.1726	63.3435	12.811	84.307	35.0619	7.45617	-11.6712	-14.6399	4.76651	1.81451	40.4732	-1.32874	-1.53426	53.0322	-26.5851
772	3.45523	-0.16521	19.4526	1.49772	-0.372579	2.81447	1.49768	-0.372734	8.6349	1.14303	-0.185584	12.3145	-2.21868	7.02223	11.588	-1.0841	13.631	-14.3909	-8.91535	0.938318	-2.27602	23.5922	13.3051	33.7516	9.9954	96.9583	7.82279	-16.1856	-8.27883	-14.5102	-0.41579	1.11931	-8.18173	12.9624	25.2137	63.2731	12.7381	84.3353	35.0556	7.44084	-11.7056	-14.6534	4.76556	1.78472	40.4249	-1.19873	-1.44711	52.952	-26.5065
774	3.40774	-0.140124	19.4502	1.47912	-0.35746	2.81337	1.47908	-0.357613	8.6338	1.12819	-0.175432	12.3136	-2.17714	7.0025	11.5599	-1.01443	13.5782	-14.4398	-8.9365	0.839927	-2.19909	23.6388	13.346	33.7895	9.9598	97.2283	7.86526	-16.5018	-8.10968	-14.2438	-0.397763	1.1698	-8.11118	13.0273	25.2175	63.2313	12.6632	84.4297	35.0568	7.41202	-11.7265	-14.6664	4.74938	1.90917	40.385	-1.16297	-1.41367	52.8795	-26.394
776	3.38028	-0.126311	19.4513	1.4683	-0.349037	2.81383	1.46826	-0.349189	8.63426	1.11957	-0.169807	12.3139	-2.13398	6.96994	11.5692	-0.950918	13.5012	-14.4203	-8.93361	0.764483	-2.16554	23.6404	13.4069	33.8497	9.96128	97.4097	7.93484	-16.8135	-7.97714	-14.0701	-0.40457	1.20658	-8.07427	13.0547	25.23	63.2044	12.6739	84.5624	35.0677	7.40258	-11.7593	-14.6513	4.7358	2.03796	40.3375	-1.15333	-1.39632	52.8088	-26.2294
778	3.36795	-0.114844	19.4513	1.4639	-0.34295	2.8138	1.46386	-0.343101	8.63423	1.1159	-0.165529	12.3139	-2.09992	6.93658	11.6253	-0.908819	13.4264	-14.3152	-8.92096	0.701433	-2.15799	23.6132	13.4471	33.9068	9.99978	97.601	8.00111	-17.1151	-7.85272	-13.9462	-0.424145	1.23866	-8.06344	13.0643	25.2329	63.201	12.6851	84.6557	35.0544	7.40961	-11.7727	-14.6482	4.73974	2.1396	40.2886	-1.16075	-1.39611	52.7509	-26.1078
780	3.36743	-0.104831	19.4501	1.46454	-0.338516	2.81317	1.46451	-0.338667	8.6336	1.11611	-0.162172	12.3134	-2.07858	6.90789	11.7208	-0.891652	13.365	-14.1381	-8.90484	0.647957	-2.16151	23.5712	13.4696	33.9482	10.0662	97.8086	8.05212	-17.374	-7.73072	-13.8836	-0.447478	1.26634	-8.06783	13.0602	25.2303	63.213	12.6844	84.6905	35.014	7.43129	-11.7701	-14.6603	4.76484	2.1959	40.2402	-1.16799	-1.39791	52.6999	-26.0566
782	3.36874	-0.101823	19.451	1.46537	-0.33732	2.81354	1.46534	-0.337472	8.63397	1.11666	-0.161228	12.3137	-2.07328	6.89324	11.8219	-0.89816	13.3357	-13.9512	-8.89879	0.602667	-2.12477	23.553	13.5438	33.9518	10.1201	97.9568	8.06283	-17.4768	-7.6162	-13.9905	-0.449047	1.28218	-8.04928	13.0422	25.255	63.1964	12.7046	84.6757	34.9678	7.46034	-11.8	-14.6664	4.80971	2.19089	40.1934	-1.12845	-1.34226	52.6215	-26.0926
784	3.37549	-0.101551	19.4485	1.46836	-0.337771	2.81244	1.46832	-0.337923	8.63287	1.11892	-0.161377	12.3128	-2.07462	6.88643	11.9003	-0.911155	13.3235	-13.8068	-8.88552	0.555827	-2.09792	23.5548	13.5791	33.9336	10.1426	98.0924	8.09725	-17.5174	-7.49452	-14.1146	-0.452388	1.29862	-8.03712	13.0255	25.2738	63.1979	12.703	84.6433	34.926	7.48726	-11.8046	-14.6412	4.85664	2.14924	40.152	-1.0587	-1.29021	52.5356	-26.1381
786	3.38889	-0.104391	19.4401	1.47398	-0.340117	2.80867	1.47395	-0.340269	8.6291	1.12327	-0.162772	12.31	-2.07976	6.88515	11.9484	-0.925752	13.323	-13.7182	-8.86327	0.5039	-2.08548	23.5727	13.5762	33.9004	10.1406	98.2461	8.15344	-17.5348	-7.36431	-14.2112	-0.460773	1.31932	-8.03763	13.0127	25.2826	63.2241	12.6764	84.6015	34.8894	7.51558	-11.7668	-14.5893	4.9019	2.09502	40.1191	-0.978948	-1.26086	52.4481	-26.1781
788	3.41177	-0.117396	19.4188	1.48289	-0.347638	2.79923	1.48286	-0.347791	8.61965	1.1304	-0.167819	12.303	-2.08869	6.88753	11.9715	-0.943201	13.3308	-13.6763	-8.84008	0.446003	-2.05973	23.59	13.6274	33.86	10.1699	98.5141	8.15616	-17.5981	-7.23281	-14.2514	-0.467847	1.34462	-8.05423	13.0003	25.2912	63.2575	12.6444	84.5395	34.8474	7.57352	-11.6692	-14.5643	4.9527	2.0929	40.1035	-0.957133	-1.27257	52.3643	-26.2418
790	3.44081	-0.125925	19.3993	1.49488	-0.353748	2.79055	1.49484	-0.353902	8.61098	1.13974	-0.17162	12.2965	-2.09184	6.88033	11.9821	-0.952862	13.319	-13.6575	-8.81847	0.368848	-2.03629	23.6067	13.6668	33.848	10.1894	98.7689	8.16317	-17.6853	-7.10318	-14.2552	-0.466577	1.38512	-8.06027	12.9698	25.3243	63.3059	12.6475	84.4983	34.8094	7.63001	-11.5495	-14.5099	4.99331	2.14772	40.1016	-0.96939	-1.32325	52.2879	-26.2744
792	3.47533	-0.130401	19.3831	1.50962	-0.358583	2.78329	1.50958	-0.358739	8.60372	1.15107	-0.174301	12.2911	-2.08845	6.86401	11.9954	-0.954696	13.288	-13.6336	-8.79736	0.281699	-2.01321	23.6191	13.6923	33.8612	10.1974	98.9658	8.17563	-17.7915	-6.97954	-14.2364	-0.456746	1.43727	-8.0574	12.9173	25.3851	63.3762	12.6911	84.4904	34.7555	7.68363	-11.4273	-14.4259	5.02033	2.24292	40.1048	-0.999598	-1.39592	52.221	-26.2794
794	3.51866	-0.149998	19.3597	1.52691	-0.37074	2.77291	1.52687	-0.370898	8.59334	1.16476	-0.182288	12.2834	-2.08367	6.85421	12.0603	-0.956467	13.2679	-13.5136	-8.76613	0.234743	-1.9617	23.6141	13.7647	33.8444	10.2254	99.0521	8.13728	-17.9152	-6.8686	-14.232	-0.447786	1.47941	-8.08425	12.8491	25.4574	63.5082	12.7532	84.5349	34.5861	7.75736	-11.3432	-14.3558	5.03864	2.29567	40.0852	-0.999294	-1.4243	52.1646	-26.3314
796	3.55617	-0.157555	19.3404	1.54269	-0.377151	2.76425	1.54265	-0.377311	8.58468	1.17696	-0.186078	12.2769	-2.09104	6.84818	12.1335	-0.979479	13.2595	-13.379	-8.73745	0.208926	-1.95338	23.6009	13.785	33.8436	10.2485	99.046	8.14554	-18.011	-6.79505	-14.2264	-0.424067	1.49667	-8.10376	12.7571	25.5549	63.5792	12.8373	84.534	34.4364	7.8462	-11.2575	-14.3154	5.02772	2.35805	40.044	-0.994663	-1.43133	52.1456	-26.3502
798	3.57695	-0.155075	19.3329	1.55201	-0.377812	2.76083	1.55197	-0.377972	8.58126	1.18397	-0.185983	12.2744	-2.10695	6.84712	12.192	-1.01443	13.2637	-13.2725	-8.72972	0.193938	-1.9728	23.5844	13.7578	33.8608	10.2632	98.9752	8.19178	-18.0717	-6.75222	-14.223	-0.385854	1.49817	-8.09224	12.6641	25.6612	63.5761	12.9174	84.4913	34.3219	7.94105	-11.1828	-14.3019	5.00413	2.42526	39.9613	-0.980551	-1.42248	52.1218	-26.3366
800	3.54823	-0.17705	19.3625	1.5375	-0.385159	2.77427	1.53746	-0.385318	8.5947	1.17357	-0.192415	12.2844	-2.10289	6.85875	12.1749	-1.00071	13.2832	-13.3029	-8.81356	0.157819	-1.87411	23.5705	13.8	33.8582	10.2791	98.9296	8.14311	-18.1125	-6.68563	-14.2529	-0.34772	1.54312	-7.97201	12.679	25.6939	63.5621	12.8768	84.533	34.173	8.00753	-11.2184	-14.2819	5.05669	2.43032	39.7483	-0.908932	-1.40164	51.8813	-26.3737
802	3.51848	-0.205191	19.385	1.52202	-0.395057	2.78459	1.52197	-0.395214	8.60502	1.1626	-0.200804	12.2922	-2.08613	6.86493	12.1599	-0.966465	13.2876	-13.3285	-8.89044	0.141849	-1.80411	23.5875	13.8411	33.8732	10.2795	98.9243	8.08163	-18.1605	-6.62347	-14.2572	-0.311435	1.57997	-7.89436	12.676	25.7344	63.5709	12.8608	84.5458	34.0298	8.06863	-11.2411	-14.2631	5.12825	2.43379	39.5377	-0.845685	-1.38744	51.633	-26.3969
804	3.499	-0.234048	19.3921	1.51098	-0.406042	2.78802	1.51094	-0.406198	8.60845	1.15503	-0.209713	12.2947	-2.06083	6.86134	12.1659	-0.922818	13.2707	-13.3152	-8.93777	0.145388	-1.78354	23.6313	13.8786	33.9075	10.265	98.951	8.01712	-18.2131	-6.56714	-14.2201	-0.284259	1.6008	-7.87937	12.6351	25.7799	63.5956	12.8879	84.5128	33.8976	8.13288	-11.2242	-14.2504	5.19745	2.46578	39.3529	-0.815004	-1.39776	51.4281	-26.4057
806	3.49036	-0.26053	19.3913	1.5049	-0.416869	2.78791	1.50486	-0.417025	8.60834	1.15116	-0.218186	12.2947	-2.03995	6.84882	12.1976	-0.893293	13.2393	-13.2552	-8.96115	0.12421	-1.75215	23.6554	13.965	33.923	10.2516	98.9506	7.91934	-18.2269	-6.50103	-14.1395	-0.294671	1.62385	-7.86085	12.5998	25.7353	63.5629	12.889	84.4694	33.759	8.22085	-11.1742	-14.2666	5.23324	2.58844	39.1548	-0.852275	-1.48875	51.2791	-26.461
808	3.47463	-0.264493	19.401	1.49766	-0.41731	2.79232	1.49762	-0.417464	8.61275	1.14577	-0.218976	12.298	-2.01762	6.83048	12.2266	-0.863206	13.1968	-13.2004	-8.96005	0.113017	-1.77499	23.6716	14.0412	33.9968	10.2467	98.9231	7.81581	-18.2368	-6.4289	-14.0078	-0.306254	1.62286	-7.83518	12.5239	25.7041	63.5066	12.9257	84.4127	33.6589	8.28892	-11.1226	-14.262	5.22002	2.77603	38.972	-0.914884	-1.58589	51.1611	-26.4923
810	3.44594	-0.240406	19.4209	1.48717	-0.404429	2.80101	1.48713	-0.404583	8.62144	1.13713	-0.21002	12.3044	-1.99632	6.80918	12.2526	-0.835888	13.1493	-13.1515	-8.93913	0.113397	-1.85775	23.672	14.1007	34.1344	10.2538	98.8601	7.70002	-18.2469	-6.35908	-13.8341	-0.308466	1.59893	-7.8071	12.4086	25.7086	63.4423	13.002	84.3513	33.5893	8.33164	-11.0839	-14.2347	5.16137	2.9996	38.8081	-0.98396	-1.66601	51.0701	-26.4956
812	3.40055	-0.18842	19.4295	1.47181	-0.377809	2.80456	1.47177	-0.37796	8.62499	1.12398	-0.191079	12.307	-1.98666	6.79038	12.3054	-0.831173	13.111	-13.0539	-8.91297	0.1014	-1.96887	23.6172	14.1668	34.2877	10.276	98.7218	7.52018	-18.2294	-6.32442	-13.6615	-0.295089	1.57865	-7.80478	12.2972	25.7475	63.4028	13.0849	84.3079	33.4754	8.36839	-11.08	-14.2289	5.08901	3.16643	38.6538	-1.02394	-1.7107	51.0165	-26.5175
814	3.33725	-0.112983	19.4291	1.45065	-0.339308	2.80402	1.45061	-0.339457	8.62445	1.10577	-0.163605	12.3065	-2.00225	6.78419	12.3613	-0.867291	13.1058	-12.9524	-8.89959	0.0868445	-2.07812	23.5495	14.2632	34.4317	10.3112	98.6319	7.30615	-18.2728	-6.29636	-13.4671	-0.267897	1.56937	-7.83767	12.2069	25.7665	63.3992	13.1486	84.3291	33.3368	8.40966	-11.1157	-14.2076	5.01631	3.29774	38.5067	-1.06181	-1.72472	50.9801	-26.5586
816	3.2589	-0.0207182	19.4211	1.42438	-0.292083	2.80002	1.42435	-0.29223	8.62045	1.0832	-0.129918	12.3034	-2.04203	6.795	12.4114	-0.939753	13.1413	-12.8629	-8.89974	0.0736831	-2.1797	23.4819	14.3985	34.5651	10.3502	98.6069	7.07221	-18.3868	-6.27179	-13.2527	-0.231467	1.56888	-7.90607	12.1393	25.7635	63.4271	13.1976	84.3997	33.1906	8.45564	-11.1706	-14.1697	4.94518	3.39829	38.3682	-1.10024	-1.71284	50.9575	-26.6122
818	3.17687	0.0683767	19.4101	1.39622	-0.245906	2.79477	1.39619	-0.24605	8.6152	1.05927	-0.0971294	12.2993	-2.08881	6.831	12.4424	-1.01291	13.2253	-12.808	-8.89444	0.0726155	-2.28772	23.4329	14.5874	34.7184	10.3537	98.5921	6.85083	-18.5334	-6.26528	-13.0404	-0.200667	1.55489	-8.00613	12.0735	25.7962	63.4594	13.2858	84.3961	33.0903	8.49004	-11.1547	-14.1377	4.86394	3.47805	38.2512	-1.12827	-1.68969	50.9595	-26.6446
820	3.09509	0.157106	19.4035	1.36813	-0.199941	2.79146	1.36811	-0.200082	8.61189	1.03542	-0.0644988	12.2967	-2.13177	6.8699	12.4614	-1.07686	13.313	-12.7747	-8.89057	0.0668394	-2.40447	23.349	14.7675	34.8738	10.3795	98.5677	6.61951	-18.645	-6.2538	-12.8372	-0.181509	1.54514	-8.08474	12.0284	25.7821	63.4574	13.3578	84.4286	33.0313	8.53784	-11.1169	-14.1304	4.77012	3.54362	38.1327	-1.14292	-1.66527	50.9649	-26.6783
822	3.01536	0.245475	19.4054	1.3409	-0.154369	2.79197	1.34089	-0.154507	8.6124	1.01223	-0.0321178	12.2969	-2.16604	6.90368	12.4721	-1.12632	13.388	-12.7562	-8.88766	0.0495628	-2.52106	23.231	14.92	35.0189	10.4254	98.5323	6.38422	-18.71	-6.2302	-12.6558	-0.178535	1.5472	-8.12398	12.0089	25.7196	63.4122	13.4018	84.5061	33.0052	8.59591	-11.071	-14.1402	4.66867	3.60518	37.9986	-1.15234	-1.64142	50.9684	-26.7016
824	2.9336	0.342014	19.4265	1.3135	-0.105167	2.80103	1.31349	-0.105302	8.62146	0.98868	0.00294807	12.3036	-2.18914	6.92279	12.4829	-1.16149	13.4319	-12.7375	-8.88063	0.00304159	-2.59996	23.1279	15.0228	35.1159	10.4256	98.515	6.18068	-18.745	-6.18972	-12.5427	-0.206445	1.58126	-8.10149	12.0208	25.6762	63.3152	13.419	84.5716	32.976	8.62801	-11.0293	-14.1102	4.57771	3.70639	37.8025	-1.20036	-1.60999	50.9814	-26.6371
826	2.88059	0.400863	19.4473	1.29541	-0.0749453	2.81008	1.2954	-0.0750789	8.63051	0.973281	0.024402	12.3103	-2.18989	6.93685	12.486	-1.15755	13.4577	-12.7309	-8.8702	-0.0304815	-2.64228	23.056	15.1796	35.2094	10.4143	98.4843	6.02653	-18.8325	-6.14155	-12.4162	-0.220578	1.60726	-8.08689	12.0385	25.6552	63.2859	13.4271	84.6181	32.9503	8.64841	-11.0091	-14.0861	4.5145	3.73415	37.6488	-1.20873	-1.57602	50.9341	-26.6056
828	2.85764	0.406547	19.4565	1.28586	-0.0705208	2.81424	1.28586	-0.0706534	8.63467	0.965868	0.0271083	12.3134	-2.17494	6.95554	12.4898	-1.12345	13.4854	-12.7211	-8.84076	-0.0145226	-2.67756	23.0171	15.3831	35.3194	10.3983	98.4436	5.92831	-18.9815	-6.09291	-12.2697	-0.21978	1.59777	-8.10736	12.0435	25.6594	63.346	13.439	84.6332	32.93	8.66072	-10.9951	-14.0783	4.50084	3.71727	37.5738	-1.20977	-1.56559	50.8298	-26.6243
830	2.8401	0.332914	19.4274	1.27179	-0.101026	2.80181	1.27178	-0.101157	8.62224	0.95724	0.00345143	12.3041	-2.17786	7.00975	12.532	-1.11137	13.5844	-12.6398	-8.7103	0.175966	-2.84385	23.0009	15.4917	35.5022	10.3788	98.451	5.89705	-19.165	-6.06155	-12.1347	-0.244558	1.46724	-8.20205	11.9797	25.6992	63.472	13.4808	84.5786	32.9265	8.67007	-10.8921	-14.0943	4.62994	3.92991	37.64	-1.44789	-1.70723	50.7504	-26.6471
832	2.82493	0.271932	19.3831	1.25987	-0.126115	2.78257	1.25985	-0.126246	8.603	0.949877	-0.0160101	12.2897	-2.21545	7.07803	12.6065	-1.15967	13.7227	-12.5014	-8.63903	0.334119	-2.96777	22.9658	15.6113	35.6078	10.3557	98.3757	5.85995	-19.2293	-6.03739	-12.1441	-0.289473	1.3619	-8.33564	11.9452	25.6813	63.5611	13.5742	84.5011	32.9052	8.66975	-10.8304	-14.0863	4.6969	3.95989	37.6665	-1.55054	-1.75307	50.6865	-26.674
834	2.80685	0.255018	19.3414	1.25049	-0.131689	2.76424	1.25048	-0.131818	8.58467	0.943216	-0.0207214	12.276	-2.27476	7.14482	12.6875	-1.24869	13.8669	-12.3533	-8.65701	0.412514	-3.02473	22.9141	15.7306	35.6169	10.337	98.2363	5.8158	-19.1709	-6.01579	-12.2865	-0.332878	1.31591	-8.46791	11.946	25.5921	63.5816	13.6935	84.4387	32.8784	8.66589	-10.8309	-14.0559	4.66869	3.79285	37.6198	-1.48916	-1.68595	50.6417	-26.6996
836	2.77093	0.322346	19.3565	1.2406	-0.099207	2.77062	1.24059	-0.0993348	8.59105	0.933801	0.00293763	12.2807	-2.28234	7.16493	12.6758	-1.25319	13.9065	-12.3744	-8.73322	0.409722	-3.07179	22.8971	15.7011	35.5903	10.3625	98.254	5.84182	-19.1347	-5.98878	-12.3825	-0.283436	1.32775	-8.46681	11.9041	25.4426	63.5	13.7029	84.517	32.9453	8.69889	-10.8519	-14.0638	4.60226	3.77721	37.5408	-1.5113	-1.68926	50.6354	-26.7088
838	2.73426	0.382011	19.3747	1.22973	-0.0700312	2.77848	1.22972	-0.0701582	8.59891	0.923858	0.0240602	12.2865	-2.26615	7.1721	12.6171	-1.215	13.9134	-12.4809	-8.79542	0.421891	-3.12735	22.9227	15.6712	35.6014	10.3493	98.2251	5.86538	-19.115	-5.95307	-12.4402	-0.222047	1.34945	-8.4305	11.876	25.4397	63.4655	13.7198	84.5383	32.9648	8.69328	-10.903	-14.0475	4.58802	3.71548	37.4919	-1.49855	-1.66694	50.6035	-26.7141
840	2.70119	0.410793	19.3791	1.21775	-0.0545944	2.7804	1.21775	-0.05472	8.60083	0.913944	0.0348542	12.2879	-2.23898	7.17588	12.5359	-1.15597	13.91	-12.628	-8.83145	0.480783	-3.19245	22.9938	15.6709	35.6527	10.2896	98.127	5.88507	-19.1288	-5.91823	-12.4521	-0.173627	1.36553	-8.39462	11.8771	25.5772	63.5097	13.752	84.5104	32.9264	8.63875	-10.9771	-14.0032	4.63952	3.60543	37.4911	-1.45662	-1.61972	50.5382	-26.7163
842	2.67383	0.405903	19.3471	1.20535	-0.0541699	2.76632	1.20534	-0.054294	8.58675	0.904639	0.0344285	12.2773	-2.22968	7.18567	12.4912	-1.13063	13.9244	-12.7092	-8.87532	0.612084	-3.24359	23.1186	15.6891	35.6681	10.2266	98.0634	5.97262	-19.2481	-5.93126	-12.3919	-0.162229	1.36983	-8.41688	11.9256	25.6129	63.6132	13.7198	84.6679	32.9193	8.56122	-11.054	-13.9689	4.71497	3.59989	37.5468	-1.50107	-1.62974	50.4714	-26.7056
844	2.64542	0.391205	19.3136	1.19164	-0.0579433	2.75162	1.19163	-0.0580667	8.57205	0.89462	0.0307825	12.2663	-2.24179	7.19764	12.4842	-1.147	13.951	-12.7227	-8.91706	0.786571	-3.29091	23.2181	15.6822	35.6776	10.197	97.9411	6.02506	-19.304	-5.94314	-12.3763	-0.185292	1.34368	-8.4614	11.9734	25.6264	63.7084	13.693	84.8294	32.9347	8.49552	-11.0844	-13.9567	4.77294	3.61124	37.5916	-1.55193	-1.63411	50.4123	-26.6946
846	2.61461	0.37851	19.2939	1.17705	-0.0607139	2.74305	1.17705	-0.0608354	8.56348	0.883885	0.0278208	12.2599	-2.27225	7.20462	12.5109	-1.20202	13.9758	-12.676	-8.95731	0.975863	-3.32584	23.2754	15.6513	35.683	10.2003	97.7493	6.02856	-19.2677	-5.94913	-12.4276	-0.227464	1.29446	-8.51058	12.0006	25.63	63.781	13.6906	84.9438	32.9646	8.45401	-11.0626	-13.9648	4.80319	3.60082	37.6053	-1.57834	-1.61638	50.3615	-26.6871
848	2.58089	0.392855	19.3198	1.16354	-0.0516624	2.75458	1.16354	-0.0517824	8.57501	0.873222	0.0337262	12.2685	-2.30118	7.17392	12.5613	-1.27177	13.9314	-12.5879	-9.00855	1.0901	-3.30106	23.3013	15.6367	35.6652	10.1881	97.5093	6.02973	-19.1797	-5.97932	-12.528	-0.222633	1.27509	-8.5189	11.9693	25.6221	63.8443	13.7331	84.9608	32.9758	8.44867	-11.0146	-13.9674	4.81358	3.47585	37.5746	-1.51721	-1.56057	50.3064	-26.6839
850	2.55512	0.40332	19.3465	1.15317	-0.0449995	2.76648	1.15317	-0.0451184	8.58691	0.865057	0.0380407	12.2774	-2.33095	7.16098	12.5364	-1.32813	13.9203	-12.638	-9.04035	1.20435	-3.27578	23.3312	15.6843	35.6601	10.1893	97.3391	6.00044	-19.1275	-6.00592	-12.5878	-0.224574	1.2471	-8.53596	11.9473	25.6162	63.9304	13.7458	84.9603	32.9666	8.44688	-10.979	-13.9737	4.82042	3.34838	37.5436	-1.45503	-1.51044	50.2515	-26.6959
852	2.5385	0.40052	19.3624	1.14566	-0.0448716	2.77361	1.14566	-0.0449898	8.59404	0.859434	0.037656	12.2827	-2.35865	7.17661	12.4254	-1.36037	13.961	-12.8456	-9.04747	1.33508	-3.26351	23.3786	15.7741	35.6729	10.1931	97.2332	5.95419	-19.1055	-6.02658	-12.5917	-0.241451	1.20161	-8.57214	11.9454	25.6153	64.0416	13.7214	84.9642	32.9415	8.43663	-10.9638	-13.9772	4.83044	3.25902	37.5234	-1.42152	-1.48474	50.199	-26.7176
854	2.52653	0.370957	19.3633	1.13786	-0.0567723	2.77424	1.13785	-0.0568897	8.59467	0.85434	0.0282715	12.2832	-2.37506	7.21536	12.289	-1.36021	14.0392	-13.0973	-9.03217	1.48939	-3.27194	23.4569	15.7714	35.7006	10.1272	97.0519	5.97499	-18.9965	-6.05152	-12.5982	-0.264347	1.12555	-8.63077	11.9387	25.6177	64.1593	13.708	84.9847	32.9252	8.40137	-10.9565	-13.9459	4.85378	3.27184	37.5161	-1.46058	-1.52067	50.1556	-26.7168
856	2.50715	0.35494	19.3582	1.12799	-0.0620709	2.77211	1.12799	-0.0621872	8.59254	0.847291	0.0237004	12.2816	-2.37669	7.23981	12.1345	-1.33709	14.0856	-13.3818	-9.04324	1.61555	-3.23288	23.5534	15.7457	35.6685	10.0817	96.8201	5.97853	-18.8259	-6.11555	-12.4557	-0.260791	1.0918	-8.66395	11.9481	25.6146	64.2423	13.6818	85.0008	32.9016	8.36525	-10.9465	-13.9031	4.87123	3.29537	37.5046	-1.49159	-1.55008	50.1142	-26.706
858	2.47894	0.357405	19.3491	1.11586	-0.0584952	2.76814	1.11585	-0.0586103	8.58857	0.837994	0.0256267	12.2786	-2.36559	7.24263	11.9661	-1.2982	14.0877	-13.6921	-9.083	1.70816	-3.13569	23.6723	15.7088	35.5613	10.0503	96.4716	5.96113	-18.5912	-6.21402	-12.1509	-0.231878	1.10054	-8.66056	11.97	25.6175	64.2807	13.6483	85.0124	32.8648	8.33438	-10.9413	-13.8545	4.88096	3.31011	37.4853	-1.50226	-1.56319	50.073	-26.6871
860	2.44909	0.35977	19.3359	1.103	-0.0548001	2.76236	1.10299	-0.0549138	8.58279	0.828148	0.0276007	12.2743	-2.35042	7.23458	11.7712	-1.25362	14.0685	-14.0518	-9.11368	1.80044	-3.00618	23.8393	15.6589	35.3986	9.95852	95.8295	5.9632	-18.3162	-6.26255	-11.7375	-0.213334	1.07835	-8.6168	11.9681	25.6934	64.2735	13.6488	85.0305	32.7995	8.31135	-10.9862	-13.8007	4.89476	3.32591	37.4608	-1.52283	-1.5891	50.0315	-26.6566
862	2.41923	0.351713	19.3185	1.08923	-0.0556443	2.75478	1.08922	-0.0557568	8.57521	0.817903	0.0261265	12.2686	-2.34905	7.22495	11.6154	-1.23874	14.0518	-14.3406	-9.11443	1.87906	-2.85495	24.0522	15.5704	35.1727	9.6439	94.4777	6.10868	-17.755	-6.45182	-11.4522	-0.21836	1.04663	-8.60143	11.9827	25.7393	64.2837	13.6462	85.0978	32.7517	8.28371	-11.0413	-13.7497	4.90629	3.34577	37.4375	-1.54354	-1.6148	49.9871	-26.6333
864	2.39102	0.333407	19.297	1.07529	-0.0610959	2.7454	1.07529	-0.0612069	8.56583	0.807823	0.0212003	12.2616	-2.36601	7.21616	11.517	-1.26262	14.0439	-14.5252	-9.08479	1.93948	-2.69709	24.3021	15.4315	34.9077	9.11573	92.4225	6.39278	-16.8762	-6.85193	-11.3286	-0.248965	1.01383	-8.62334	12.0171	25.7469	64.3213	13.6396	85.2097	32.721	8.2548	-11.0957	-13.7072	4.91412	3.36368	37.4166	-1.55834	-1.63488	49.9412	-26.6173
866	2.36875	0.318021	19.2695	1.06422	-0.0657576	2.73335	1.06421	-0.0658674	8.55378	0.799829	0.0170466	12.2525	-2.39836	7.20313	11.4773	-1.32216	14.0342	-14.6032	-9.04894	1.96642	-2.57855	24.5481	15.2056	34.7064	8.57079	90.1347	6.63913	-15.7928	-7.59437	-11.2777	-0.295308	1.00435	-8.64818	12.0498	25.7822	64.3608	13.6629	85.3051	32.6572	8.25015	-11.1423	-13.6863	4.91723	3.34096	37.3947	-1.54282	-1.63194	49.9019	-26.5915
868	2.3456	0.307676	19.2467	1.05319	-0.0681636	2.72336	1.05318	-0.0682723	8.54379	0.791731	0.0145787	12.245	-2.44781	7.20159	11.4991	-1.41424	14.052	-14.5684	-9.00658	2.00456	-2.46075	24.829	15.0299	34.5008	7.97822	87.6058	6.86515	-14.6286	-8.3819	-11.3683	-0.346653	0.991755	-8.66582	12.0775	25.8182	64.3913	13.675	85.3897	32.59	8.25993	-11.1839	-13.6842	4.91828	3.36651	37.3687	-1.55288	-1.65152	49.8664	-26.5597
870	2.32258	0.303401	19.2308	1.04274	-0.0679616	2.71636	1.04274	-0.0680692	8.53679	0.783907	0.0140915	12.2398	-2.51174	7.2151	11.5657	-1.53096	14.1026	-14.4513	-8.96424	2.05677	-2.34007	25.1462	14.9043	34.2679	7.33235	84.8866	7.14427	-13.5256	-9.15278	-11.5852	-0.39827	0.973326	-8.67645	12.1047	25.8538	64.4196	13.6581	85.4587	32.5224	8.28005	-11.2271	-13.6943	4.91912	3.44076	37.3399	-1.59015	-1.69549	49.8344	-26.522
872	2.30968	0.307318	19.2194	1.03743	-0.0650738	2.71133	1.03742	-0.0651808	8.53176	0.779756	0.0159287	12.236	-2.57659	7.23994	11.613	-1.64269	14.1742	-14.3693	-8.93787	2.08898	-2.24572	25.4913	14.6882	33.9773	6.58342	81.9445	7.76865	-12.8691	-9.9965	-11.8106	-0.446005	0.966904	-8.69272	12.1575	25.903	64.4865	13.5757	85.5002	32.4396	8.30172	-11.3051	-13.6904	4.92515	3.48417	37.3168	-1.61114	-1.73121	49.8061	-26.4724
874	2.3056	0.301856	19.2088	1.03517	-0.0670584	2.70667	1.03517	-0.0671652	8.5271	0.778191	0.0143121	12.2325	-2.66199	7.28807	11.6416	-1.77995	14.2966	-14.323	-8.94693	2.11275	-2.11174	25.7506	14.4207	33.635	5.9832	79.6393	8.53479	-12.7017	-10.553	-12.1029	-0.487655	0.936057	-8.73478	12.2105	25.9607	64.574	13.483	85.4973	32.3722	8.32513	-11.3531	-13.6949	4.92643	3.48625	37.3022	-1.59867	-1.73719	49.7833	-26.4413
876	2.30857	0.288696	19.1973	1.03534	-0.0730149	2.70158	1.03533	-0.0731217	8.52201	0.778683	0.00987723	12.2287	-2.76141	7.35476	11.6677	-1.93465	14.4585	-14.2819	-9.00092	2.13446	-1.91653	25.9264	14.131	33.199	5.51253	78.1896	9.42183	-12.6999	-10.8801	-12.868	-0.520139	0.887725	-8.80047	12.2566	26.025	64.68	13.3947	85.4608	32.3112	8.35193	-11.3607	-13.7047	4.92321	3.4487	37.2931	-1.55535	-1.71326	49.7629	-26.4308
878	2.31089	0.29257	19.1808	1.03669	-0.0714377	2.69426	1.03668	-0.0715446	8.51469	0.779595	0.0111531	12.2232	-2.83602	7.41121	11.7701	-2.05719	14.5903	-14.0975	-9.11969	2.16785	-1.60175	26.1556	13.9749	32.5426	4.83582	77.5269	10.3766	-11.5928	-11.5111	-15.4774	-0.535475	0.885157	-8.85521	12.2934	26.0862	64.8058	13.3118	85.4551	32.1923	8.39034	-11.3475	-13.6875	4.92455	3.39091	37.2783	-1.50796	-1.6796	49.7346	-26.4158
880	2.31776	0.308188	19.1706	1.04104	-0.0651443	2.68961	1.04103	-0.0652516	8.51004	0.782456	0.0161378	12.2197	-2.87006	7.45667	11.8872	-2.11284	14.685	-13.8818	-9.25743	2.2329	-1.42649	26.3486	13.529	31.4829	4.30171	77.6159	12.438	-9.16068	-12.6694	-19.8638	-0.525919	0.903418	-8.92769	12.2957	26.1851	64.9762	13.2541	85.4361	32.0253	8.43772	-11.332	-13.6587	4.93835	3.37149	37.2431	-1.49693	-1.67106	49.6866	-26.4156
882	2.33359	0.321378	19.1637	1.04911	-0.0607045	2.68645	1.0491	-0.0608128	8.50688	0.788211	0.0199652	12.2173	-2.87378	7.49842	12.0058	-2.11562	14.7603	-13.6601	-9.3843	2.31703	-1.44855	26.4551	12.6142	30.0053	3.84664	78.1839	15.9069	-5.65194	-14.3024	-25.5413	-0.51093	0.920782	-9.02568	12.2802	26.3124	65.1753	13.2134	85.4037	31.8339	8.48834	-11.3243	-13.6254	4.96081	3.39669	37.1841	-1.52298	-1.69097	49.6179	-26.4267
884	2.37363	0.279469	19.1381	1.06302	-0.0823668	2.67514	1.06301	-0.0824763	8.49557	0.799959	0.00465516	12.2089	-2.91152	7.57043	12.1208	-2.16732	14.9044	-13.447	-9.43068	2.35054	-1.65089	26.3761	10.9131	28.2508	2.9495	78.0614	20.9698	-1.76188	-15.7414	-30.2244	-0.580447	0.868751	-9.16175	12.3433	26.4028	65.3245	13.1317	85.386	31.7075	8.523	-11.3425	-13.602	4.96605	3.43177	37.1051	-1.54472	-1.71519	49.5397	-26.4156
886	2.41809	0.201585	19.104	1.07577	-0.120105	2.66028	1.07576	-0.120217	8.48072	0.811846	-0.0227412	12.1978	-2.95371	7.65423	12.2723	-2.22665	15.071	-13.1663	-9.43	2.33053	-1.87478	26.1546	8.97496	26.3216	1.80568	78.2704	26.9772	1.43714	-16.8777	-33.909	-0.67085	0.784605	-9.28748	12.4293	26.4068	65.4068	13.0575	85.4172	31.6202	8.53869	-11.3632	-13.5913	4.97213	3.45026	37.0066	-1.5597	-1.73078	49.4398	-26.4207
888	2.45941	0.0995898	19.0658	1.08508	-0.168095	2.64374	1.08507	-0.168207	8.46417	0.821803	-0.0580115	12.1855	-2.98696	7.73945	12.4629	-2.2741	15.2357	-12.8122	-9.39089	2.27155	-2.08362	25.8265	7.03754	24.325	0.41896	79.0406	33.5277	3.55415	-17.4661	-36.5574	-0.759819	0.679262	-9.39207	12.5092	26.3393	65.4271	13.0185	85.492	31.5552	8.54339	-11.3769	-13.5943	4.9829	3.44318	36.8924	-1.56675	-1.73274	49.3198	-26.4496
890	2.48984	0.00216695	19.0334	1.09005	-0.213176	2.62985	1.09002	-0.213288	8.45028	0.828326	-0.0913824	12.1752	-2.98169	7.80612	12.6673	-2.26141	15.3508	-12.429	-9.32124	2.24684	-2.30976	25.484	5.40291	22.4725	-1.01346	80.7217	39.9538	4.37611	-17.0361	-38.2787	-0.816783	0.557888	-9.47947	12.51	26.3186	65.4289	13.0892	85.5626	31.4645	8.57394	-11.3702	-13.6103	4.9999	3.41251	36.7725	-1.57456	-1.72089	49.1925	-26.4978
892	2.49782	-0.0711985	18.9964	1.08726	-0.245769	2.6138	1.08723	-0.245881	8.43423	0.828278	-0.115897	12.1632	-2.93487	7.83476	12.8716	-2.18899	15.3803	-12.0433	-9.23186	2.21093	-2.52993	25.2079	4.26585	20.9738	-2.84997	81.9474	45.7057	4.87274	-16.3379	-39.0959	-0.840015	0.471744	-9.57518	12.4908	26.313	65.438	13.1753	85.5734	31.3458	8.61963	-11.34	-13.6297	5.01356	3.33773	36.6573	-1.55434	-1.68341	49.076	-26.553
894	2.48244	-0.113537	18.9543	1.07693	-0.262751	2.59537	1.0769	-0.262862	8.4158	0.821618	-0.129205	12.1494	-2.85172	7.8179	13.0473	-2.0655	15.3135	-11.7092	-9.13288	2.16828	-2.74848	25.0201	3.59636	19.8536	-5.01877	82.4205	50.6237	5.36953	-15.7869	-39.1847	-0.829797	0.434614	-9.68143	12.4681	26.3147	65.4591	13.2514	85.5256	31.2143	8.67395	-11.2964	-13.6476	5.02197	3.23271	36.5559	-1.51021	-1.63278	48.9803	-26.6074
896	2.4506	-0.117126	18.9131	1.06272	-0.261371	2.57712	1.06269	-0.26148	8.39755	0.810908	-0.129028	12.1357	-2.75139	7.74188	13.1111	-1.92111	15.1347	-11.5841	-9.05136	2.16857	-2.99715	24.8356	3.05945	18.9519	-7.38608	82.4263	54.7493	6.21413	-15.97	-39.215	-0.786649	0.457331	-9.7811	12.4523	26.3064	65.475	13.3092	85.4885	31.1281	8.72227	-11.2933	-13.656	5.02967	3.17092	36.4874	-1.48899	-1.63282	48.9227	-26.6431
898	2.4203	-0.130071	18.8817	1.04837	-0.264276	2.56331	1.04834	-0.264384	8.38374	0.800368	-0.132073	12.1253	-2.68731	7.66061	13.0504	-1.83023	14.9627	-11.6941	-8.95802	2.2059	-3.30243	24.6768	2.64873	18.4298	-10.2124	81.7072	57.9696	7.66081	-16.9457	-38.5482	-0.760577	0.449513	-9.87689	12.4586	26.295	65.5027	13.3385	85.4514	31.1329	8.73898	-11.2593	-13.6557	5.02324	3.13191	36.4613	-1.45831	-1.64165	48.8958	-26.678
900	2.39481	-0.154737	18.8634	1.03512	-0.272793	2.55537	1.03509	-0.2729	8.3758	0.790992	-0.139256	12.1193	-2.66416	7.58604	12.8804	-1.79874	14.8207	-12.011	-8.85677	2.26937	-3.64679	24.5261	2.40047	18.3031	-13.3902	80.4368	60.1608	9.62502	-18.5247	-37.1613	-0.755156	0.406322	-9.95226	12.4767	26.2887	65.5387	13.3531	85.418	31.2166	8.71894	-11.1863	-13.6359	5.00343	3.11158	36.4765	-1.41879	-1.65533	48.8991	-26.7121
902	2.36508	-0.152122	18.8596	1.02233	-0.269082	2.55372	1.0223	-0.269188	8.37415	0.781197	-0.137278	12.1181	-2.6388	7.50893	12.6707	-1.7603	14.6736	-12.4013	-8.79262	2.31562	-3.93359	24.2788	2.52395	18.4794	-16.3792	79.5277	60.8523	11.3829	-20.2251	-35.8166	-0.731858	0.402016	-9.94321	12.4489	26.3182	65.5585	13.4248	85.4138	31.276	8.66363	-11.1109	-13.5411	4.98636	3.10956	36.5155	-1.40418	-1.69983	48.9353	-26.7257
904	2.34159	-0.125109	18.8715	1.01435	-0.255309	2.55891	1.01432	-0.255414	8.37935	0.77437	-0.127488	12.122	-2.633	7.43017	12.4831	-1.76068	14.5311	-12.7528	-8.74077	2.37366	-4.18733	24.1063	2.90062	19.0738	-19.3312	78.9187	59.6567	12.8016	-21.3865	-31.9946	-0.69093	0.414247	-9.87204	12.3915	26.3547	65.5331	13.4935	85.3529	31.3518	8.62451	-11.012	-13.4756	4.9521	3.09215	36.5962	-1.35567	-1.73403	49.0176	-26.7599
906	2.32538	-0.0805355	18.894	1.01105	-0.234524	2.5687	1.01103	-0.234628	8.38913	0.770606	-0.11217	12.1293	-2.64544	7.35862	12.3452	-1.79687	14.4085	-13.0143	-8.70147	2.44308	-4.40855	23.9655	3.61172	20.013	-21.6468	79.6183	56.9397	13.687	-21.3422	-27.4174	-0.642124	0.436262	-9.77007	12.3061	26.391	65.4797	13.5515	85.2584	31.4329	8.6077	-10.9092	-13.4592	4.94521	3.04506	36.6834	-1.32038	-1.71299	49.1034	-26.7716
908	2.30787	-0.0430347	18.9083	1.00659	-0.216681	2.5749	1.00657	-0.216785	8.39533	0.766151	-0.099119	12.1339	-2.64922	7.32424	12.2924	-1.81183	14.3485	-13.1147	-8.70535	2.51461	-4.58352	23.5034	5.29654	20.9832	-20.4102	86.3008	54.3592	13.1311	-18.8638	-32.8941	-0.627017	0.454912	-9.73941	12.1768	26.4287	65.5039	13.6174	85.3144	31.446	8.58397	-10.8925	-13.4722	5.20837	2.87841	36.6024	-1.55172	-1.4092	48.9846	-26.5004
910	2.31293	-0.0287844	18.9057	1.01003	-0.210865	2.57368	1.01	-0.210969	8.39411	0.768357	-0.0945532	12.133	-2.69005	7.33379	12.2477	-1.87688	14.3831	-13.2015	-8.6794	2.50375	-4.76119	23.0139	6.31257	21.6308	-18.976	89.4782	53.5691	11.5296	-17.8537	-35.7776	-0.634992	0.472487	-9.77352	12.0903	26.4437	65.5458	13.7161	85.3945	31.439	8.54719	-10.9472	-13.4854	5.32403	3.10123	36.5585	-1.89474	-1.51839	48.9256	-26.3803
912	2.33037	-0.0424072	18.8855	1.01651	-0.218221	2.56471	1.01648	-0.218326	8.38514	0.773665	-0.0996335	12.1262	-2.7629	7.38788	12.2075	-1.98227	14.5115	-13.2808	-8.60711	2.40094	-4.93133	22.6021	6.3516	21.9108	-18.403	88.0405	54.3586	10.0473	-18.7428	-34.4498	-0.661025	0.479758	-9.85329	12.0806	26.419	65.5761	13.816	85.4778	31.4454	8.49642	-11.0546	-13.4956	5.24109	3.60779	36.5822	-2.19864	-1.98553	48.9636	-26.4495
914	2.29648	-0.0850753	18.8525	0.998041	-0.233829	2.55034	0.998017	-0.233932	8.37077	0.760836	-0.112433	12.1155	-2.80737	7.48739	12.2392	-2.02593	14.7094	-13.221	-8.48437	2.24736	-5.00124	22.3617	5.63611	21.9891	-19.299	85.6536	54.2641	11.0814	-17.4391	-32.7683	-0.694082	0.437076	-9.90174	12.2062	26.2902	65.5137	13.745	85.5965	31.5745	8.43821	-11.1608	-13.5315	5.14405	3.46172	36.6094	-1.97425	-1.89305	49.0337	-26.4342
916	2.23684	-0.126168	18.8315	0.968438	-0.246608	2.54135	0.968412	-0.246707	8.36178	0.739502	-0.123824	12.1087	-2.82636	7.5682	12.2866	-2.03297	14.8627	-13.1302	-8.38666	2.1126	-5.01934	22.1521	5.26749	22.0086	-19.5737	85.4386	53.9796	11.7812	-17.2739	-32.0492	-0.712193	0.382265	-9.90023	12.3384	26.2363	65.4646	13.6957	85.6936	31.6633	8.37533	-11.1849	-13.5432	5.09852	3.0186	36.6087	-1.60866	-1.62878	49.0497	-26.4483
918	2.16898	-0.157853	18.8255	0.936024	-0.254641	2.539	0.935998	-0.254738	8.35943	0.71577	-0.131854	12.1069	-2.83305	7.61046	12.3297	-2.03289	14.9413	-13.0484	-8.32624	2.02367	-5.01604	21.9302	5.44782	22.0275	-18.9373	87.4183	53.6583	11.7501	-18.4382	-32.5323	-0.722684	0.333675	-9.86723	12.4502	26.2727	65.464	13.6919	85.7615	31.6853	8.32309	-11.1168	-13.5416	5.11986	2.45113	36.5798	-1.25142	-1.30731	49.003	-26.4997
920	2.1454	-0.180512	18.8194	0.92377	-0.262513	2.53642	0.923742	-0.262609	8.35685	0.707101	-0.138502	12.105	-2.88761	7.59621	12.3398	-2.13818	14.9378	-13.0373	-8.27288	2.02684	-5.08805	21.6725	5.8386	22.0852	-18.3048	87.9561	53.4729	11.6883	-18.4217	-32.9687	-0.788699	0.327393	-9.91636	12.5574	26.2835	65.5686	13.6502	85.8271	31.6852	8.34223	-10.9915	-13.6096	5.18443	2.184	36.5651	-1.15509	-1.09461	48.9616	-26.5451
922	2.13368	-0.206478	18.818	0.916419	-0.27287	2.53598	0.916391	-0.272964	8.35641	0.702253	-0.146704	12.1047	-2.95293	7.59319	12.3304	-2.25622	14.9593	-13.0627	-8.22372	1.9661	-5.10368	21.3209	6.05926	22.1856	-17.9525	87.8928	53.269	11.7417	-18.0551	-33.2163	-0.836916	0.351737	-9.94624	12.7026	26.2772	65.6254	13.5895	85.8768	31.7037	8.3725	-10.9268	-13.7672	5.21623	2.13873	36.5601	-1.16432	-1.01399	48.9436	-26.5814
924	2.12569	-0.236336	18.82	0.910368	-0.285264	2.53699	0.910339	-0.285358	8.35742	0.698503	-0.156351	12.1054	-3.00832	7.61388	12.3076	-2.34534	15.0199	-13.1104	-8.17891	1.81892	-5.03767	20.8976	6.07442	22.3029	-17.8818	87.4717	53.0347	11.9053	-17.5588	-33.2246	-0.849908	0.397609	-9.93839	12.8821	26.2691	65.6236	13.512	85.9187	31.7306	8.40116	-10.9342	-13.9716	5.20286	2.26019	36.5633	-1.22546	-1.04824	48.95	-26.5994
926	2.11397	-0.259629	18.8153	0.903249	-0.294435	2.53505	0.903219	-0.294528	8.35548	0.693754	-0.16365	12.104	-3.00025	7.64434	12.286	-2.31612	15.072	-13.1474	-8.14745	1.64366	-4.90088	20.5455	6.20376	22.3218	-17.6811	87.3129	52.8319	11.9251	-17.3148	-33.1383	-0.823865	0.435942	-9.90348	13.0502	26.3263	65.6678	13.3948	85.9948	31.6761	8.43699	-10.9446	-14.0251	5.17392	2.36395	36.5669	-1.2588	-1.08507	48.9593	-26.559
928	2.11067	-0.280778	18.8121	0.899998	-0.303395	2.53372	0.899967	-0.303488	8.35415	0.691885	-0.170551	12.103	-2.96988	7.65027	12.2564	-2.25561	15.0707	-13.1981	-8.11705	1.49177	-4.78028	20.2741	6.32341	22.3033	-17.4754	87.1343	52.7433	11.8117	-16.9692	-32.8787	-0.7899	0.4799	-9.88145	13.1407	26.4492	65.7617	13.3837	86.0806	31.5763	8.46379	-10.8777	-13.9915	5.15786	2.40136	36.57	-1.24793	-1.10195	48.9633	-26.5673
930	2.11738	-0.297393	18.8125	0.901517	-0.311243	2.53396	0.901485	-0.311336	8.35439	0.693511	-0.176324	12.1032	-2.92994	7.62442	12.2193	-2.18978	15.0081	-13.2635	-8.08908	1.37201	-4.68775	20.0912	6.40353	22.2634	-17.3031	86.9395	52.76	11.5889	-16.4919	-32.4988	-0.757022	0.530769	-9.87428	13.1439	26.6041	65.8868	13.4889	86.1729	31.4562	8.48375	-10.7257	-13.8953	5.16356	2.36546	36.5707	-1.201	-1.0906	48.9575	-26.6305
932	2.13037	-0.295032	18.8198	0.907398	-0.311354	2.5372	0.907366	-0.311448	8.35763	0.697914	-0.176044	12.1056	-2.89394	7.57043	12.1783	-2.14198	14.8962	-13.3386	-8.07955	1.2512	-4.57293	20.0022	6.39612	22.2168	-17.2658	86.9346	52.752	11.3799	-16.0427	-32.2456	-0.725197	0.588687	-9.84514	13.0856	26.6514	65.9603	13.6156	86.3035	31.388	8.52106	-10.54	-13.7853	5.19541	2.31143	36.5611	-1.18644	-1.06078	48.9336	-26.6642
934	2.14255	-0.292269	18.8217	0.912961	-0.311195	2.53801	0.912929	-0.311289	8.35845	0.702063	-0.175578	12.1062	-2.86096	7.5253	12.1701	-2.09975	14.8011	-13.3527	-8.08092	1.16314	-4.46918	19.9424	6.40141	22.1443	-17.1924	86.9978	52.7765	11.1722	-15.6941	-32.0677	-0.708954	0.631729	-9.81367	13.0403	26.6464	65.9659	13.7138	86.3075	31.3518	8.56527	-10.3751	-13.7051	5.2222	2.23307	36.5564	-1.1529	-1.01822	48.9147	-26.7039
936	2.15244	-0.293224	18.8168	0.917216	-0.312437	2.53583	0.917184	-0.312532	8.35626	0.705323	-0.176237	12.1046	-2.83216	7.50068	12.1911	-2.06003	14.7444	-13.312	-8.09012	1.10542	-4.38467	19.8892	6.42807	22.052	-17.0712	87.0692	52.8347	11.0064	-15.4738	-31.9472	-0.714635	0.654025	-9.78683	13.0318	26.5944	65.8999	13.7623	86.1972	31.357	8.61759	-10.2701	-13.7008	5.23662	2.14605	36.56	-1.09981	-0.972499	48.9081	-26.7479
938	2.16178	-0.297193	18.8123	0.920972	-0.314953	2.53384	0.92094	-0.315048	8.35427	0.708289	-0.17788	12.1031	-2.81108	7.50546	12.1813	-2.01898	14.7445	-13.3274	-8.10182	1.03513	-4.31979	19.8219	6.40776	21.9749	-17.0266	87.0052	52.8953	11.0389	-15.3936	-31.8281	-0.754588	0.652106	-9.77494	13.0712	26.4592	65.763	13.7386	86.1444	31.4652	8.69846	-10.2945	-13.8671	5.24147	2.10726	36.5721	-1.06512	-0.952374	48.9206	-26.7639
940	2.17465	-0.298598	18.8074	0.92649	-0.316645	2.53162	0.926457	-0.31674	8.35205	0.712521	-0.178797	12.1015	-2.79066	7.51196	12.1999	-1.98157	14.7475	-13.2901	-8.10966	0.985471	-4.29486	19.7673	6.38898	21.9316	-16.9797	86.9246	52.9423	11.1368	-15.4158	-31.7578	-0.80116	0.65278	-9.78454	13.137	26.3714	65.6613	13.7009	86.3602	31.5493	8.75095	-10.524	-14.3169	5.24465	2.10065	36.5847	-1.05317	-0.949418	48.9396	-26.7698
942	2.19136	-0.297732	18.8022	0.933885	-0.31767	2.5293	0.933852	-0.317767	8.34973	0.718115	-0.179097	12.0997	-2.77232	7.51356	12.2554	-1.95394	14.7421	-13.1851	-8.11371	0.959515	-4.29795	19.7336	6.38531	21.914	-16.9136	86.863	52.9729	11.2543	-15.514	-31.7299	-0.84553	0.66091	-9.80164	13.2167	26.3685	65.6002	13.68	86.8238	31.584	8.75629	-10.9312	-15.0204	5.24857	2.11853	36.5959	-1.06156	-0.960855	48.9603	-26.7707
944	2.20912	-0.30158	18.7977	0.941338	-0.320852	2.52729	0.941305	-0.320949	8.34772	0.723887	-0.181006	12.0982	-2.76943	7.51043	12.3334	-1.95854	14.7341	-13.0406	-8.12254	0.942592	-4.25573	19.7377	6.41804	21.8628	-16.8281	86.8523	52.9986	11.3197	-15.627	-31.6716	-0.880937	0.670619	-9.75708	13.2888	26.4884	65.4892	13.7416	87.2375	31.5862	8.7188	-11.3498	-15.7576	5.25292	2.14261	36.6068	-1.07123	-0.982474	48.9767	-26.7693
946	2.22626	-0.308437	18.7939	0.948262	-0.325301	2.52559	0.948228	-0.325399	8.34602	0.729343	-0.183897	12.097	-2.77171	7.51536	12.4025	-1.96828	14.743	-12.9128	-8.1286	0.929424	-4.22853	19.7148	6.41415	21.8246	-16.7364	86.8945	53.0041	11.4302	-15.7649	-31.6397	-0.912178	0.663084	-9.71259	13.3188	26.5516	65.3441	13.815	87.5103	31.6182	8.69634	-11.6594	-16.4217	5.2637	2.1573	36.6133	-1.08402	-1.00253	48.9874	-26.7762
948	2.24156	-0.314195	18.7921	0.954468	-0.32912	2.52483	0.954434	-0.329219	8.34526	0.734222	-0.186363	12.0964	-2.77417	7.52791	12.454	-1.97338	14.766	-12.8169	-8.13189	0.920331	-4.23078	19.649	6.37167	21.7996	-16.6169	87.0102	53.0017	11.588	-15.9185	-31.6775	-0.940398	0.637605	-9.69126	13.3082	26.5289	65.1899	13.8761	87.6403	31.6849	8.69847	-11.8731	-16.9739	5.28136	2.15841	36.6162	-1.09854	-1.01516	48.9941	-26.7891
950	2.25133	-0.301473	18.7981	0.959825	-0.324416	2.52742	0.959792	-0.324515	8.34785	0.737933	-0.182514	12.0984	-2.76378	7.53181	12.4912	-1.95718	14.7683	-12.7465	-8.14081	0.923505	-4.27079	19.5409	6.36016	21.7535	-16.3622	87.3231	53.042	11.7002	-16.0514	-31.9491	-0.965722	0.616489	-9.73057	13.3006	26.4756	65.1186	13.8948	87.7546	31.7409	8.67577	-12.1815	-17.421	5.30403	2.14376	36.6233	-1.10977	-1.00557	49.0061	-26.7856
952	2.26417	-0.2906	18.8071	0.966363	-0.320797	2.53133	0.96633	-0.320897	8.35176	0.742593	-0.179406	12.1013	-2.76031	7.54007	12.5094	-1.94963	14.7815	-12.7118	-8.14156	0.944263	-4.31762	19.4115	6.33865	21.6757	-16.0618	87.468	53.1586	11.8815	-16.2077	-32.1338	-0.993114	0.56323	-9.79995	13.3023	26.4611	65.1082	13.8878	87.8774	31.7819	8.62532	-12.5856	-17.7272	5.31527	2.15598	36.6349	-1.12955	-1.01734	49.0245	-26.7844
954	2.28138	-0.285798	18.8187	0.974295	-0.320223	2.53641	0.974262	-0.320324	8.35684	0.748487	-0.178489	12.1051	-2.76727	7.55571	12.5041	-1.95537	14.8128	-12.7216	-8.132	0.974056	-4.36045	19.2875	6.27988	21.5764	-15.7917	87.3798	53.3452	12.1057	-16.333	-32.1229	-1.02342	0.481753	-9.88407	13.3065	26.5002	65.1533	13.8725	88.0083	31.8003	8.55682	-13.0141	-17.9121	5.31445	2.18722	36.6495	-1.14984	-1.04594	49.0465	-26.789
956	2.30128	-0.285586	18.8361	0.983005	-0.321918	2.54415	0.982972	-0.32202	8.36458	0.755102	-0.179225	12.1109	-2.78207	7.5819	12.4603	-1.9668	14.8668	-12.8025	-8.11573	0.971456	-4.3887	19.2547	6.083	21.5078	-15.7979	87.1209	53.5523	12.1473	-16.1288	-31.752	-1.05766	0.41895	-9.95289	13.2715	26.5788	65.2472	13.9073	88.1035	31.7706	8.51671	-13.1606	-18.1098	5.31508	2.15685	36.6592	-1.12104	-1.02558	49.0593	-26.7948
958	2.31371	-0.284084	18.8554	0.988554	-0.32242	2.55267	0.98852	-0.322522	8.3731	0.75928	-0.179267	12.1173	-2.78976	7.60268	12.3949	-1.96511	14.9085	-12.9232	-8.10107	0.963975	-4.40846	19.2463	5.95776	21.4658	-15.7911	86.9772	53.7102	12.1556	-15.986	-31.4585	-1.07352	0.375258	-10.0006	13.2161	26.6384	65.3572	13.9492	88.1485	31.7521	8.49596	-13.1577	-18.153	5.32417	2.12952	36.6681	-1.10469	-1.0101	49.0612	-26.8076
960	2.31797	-0.281115	18.8735	0.990648	-0.321574	2.56071	0.990615	-0.321676	8.38114	0.76079	-0.178516	12.1234	-2.7856	7.61181	12.3214	-1.94577	14.9244	-13.0581	-8.08981	0.955959	-4.41913	19.2469	5.92964	21.4467	-15.7317	86.9834	53.8019	12.1685	-15.9617	-31.3242	-1.07066	0.351011	-10.0272	13.1538	26.6635	65.4649	13.9816	88.1488	31.7561	8.49198	-13.0564	-18.0539	5.33995	2.11656	36.6773	-1.10778	-1.00804	49.0555	-26.8236
962	2.3209	-0.282555	18.883	0.9918	-0.322502	2.56494	0.991766	-0.322605	8.38537	0.761708	-0.179146	12.1265	-2.76558	7.59962	12.2799	-1.90992	14.8947	-13.1332	-8.07923	0.941527	-4.41059	19.2554	5.89542	21.4333	-15.7374	86.9612	53.8348	12.194	-15.9019	-31.2335	-1.07028	0.341472	-10.0457	13.119	26.6478	65.5414	13.9791	88.158	31.7665	8.49758	-12.9494	-18.0027	5.34477	2.10604	36.6894	-1.09844	-1.00688	49.0588	-26.8231
964	2.32835	-0.284057	18.8887	0.994926	-0.323826	2.56745	0.994892	-0.323929	8.38788	0.764127	-0.179944	12.1284	-2.74278	7.58113	12.241	-1.87187	14.8524	-13.2038	-8.07072	0.9232	-4.40874	19.2511	5.85715	21.4242	-15.737	86.9582	53.8525	12.2379	-15.8913	-31.1984	-1.07135	0.339168	-10.0479	13.1308	26.6584	65.5606	13.9395	88.0899	31.7987	8.50298	-12.8872	-17.9949	5.35369	2.10295	36.6939	-1.0981	-1.00439	49.0628	-26.8189
966	2.34136	-0.286297	18.8933	1.00042	-0.325944	2.56949	1.00039	-0.326047	8.38992	0.76837	-0.181188	12.13	-2.7223	7.56735	12.1903	-1.83483	14.8197	-13.2962	-8.06535	0.905227	-4.41673	19.2332	5.8278	21.4187	-15.7061	86.9766	53.8734	12.2934	-15.9277	-31.2106	-1.0769	0.334829	-10.0382	13.1775	26.6899	65.5299	13.87	87.9419	31.851	8.51295	-12.8625	-18.0286	5.36738	2.10163	36.6919	-1.10376	-0.996498	49.0668	-26.8174
968	2.35719	-0.296628	18.9036	1.00645	-0.331873	2.57411	1.00642	-0.331977	8.39454	0.773247	-0.185252	12.1334	-2.70931	7.58765	12.0859	-1.79166	14.8525	-13.4863	-8.06293	0.90181	-4.42222	19.2219	5.88453	21.4211	-15.6045	86.9966	53.9205	12.3177	-15.9346	-31.2382	-1.09827	0.295059	-10.0383	13.1871	26.6511	65.5125	13.7978	87.7827	31.8974	8.56042	-12.7749	-18.071	5.37424	2.07875	36.7008	-1.08621	-0.971221	49.0776	-26.8319
970	2.37402	-0.306067	18.9187	1.013	-0.337523	2.5808	1.01296	-0.337628	8.40123	0.778489	-0.189079	12.1385	-2.71011	7.62345	12.0133	-1.77056	14.9185	-13.6185	-8.08368	0.908965	-4.42092	19.2065	5.91103	21.411	-15.4827	87.0564	53.985	12.3691	-15.9378	-31.2982	-1.11817	0.273534	-10.0446	13.1891	26.5828	65.4759	13.7631	87.6079	31.9751	8.61595	-12.6548	-18.1292	5.38368	2.02609	36.7055	-1.05203	-0.933555	49.0789	-26.8601
972	2.39031	-0.312601	18.9361	1.01954	-0.341868	2.58856	1.01951	-0.341973	8.40899	0.783654	-0.191932	12.1443	-2.71827	7.66678	11.984	-1.76448	15.0006	-13.6706	-8.12508	0.921206	-4.41103	19.181	5.89536	21.3841	-15.3479	87.1698	54.0535	12.4661	-15.9471	-31.3967	-1.13437	0.275753	-10.0584	13.193	26.5067	65.428	13.7618	87.43	32.0744	8.66655	-12.5326	-18.199	5.39987	1.95427	36.7034	-1.01188	-0.89202	49.068	-26.8971
974	2.40202	-0.31727	18.9465	1.02426	-0.344969	2.59317	1.02422	-0.345075	8.41361	0.787369	-0.193964	12.1478	-2.70069	7.7051	11.9629	-1.71486	15.0628	-13.7049	-8.15785	0.917388	-4.38884	19.1222	5.90331	21.342	-15.1669	87.3689	54.0715	12.6358	-15.9901	-31.5485	-1.15646	0.272435	-10.0861	13.2168	26.4767	65.4227	13.7323	87.2889	32.1245	8.68747	-12.5075	-18.265	5.43382	1.91569	36.697	-1.00625	-0.87685	49.0495	-26.9234
976	2.4135	-0.316938	18.9572	1.02929	-0.345863	2.59793	1.02926	-0.34597	8.41836	0.79119	-0.194326	12.1514	-2.67251	7.72419	11.9446	-1.65423	15.0859	-13.7341	-8.18283	0.916529	-4.37567	19.0934	5.90355	21.2954	-15.0336	87.534	54.1038	12.8038	-16.0256	-31.7276	-1.17102	0.269193	-10.1113	13.2455	26.4767	65.431	13.6843	87.1757	32.1441	8.68789	-12.5564	-18.3159	5.46269	1.89644	36.688	-1.00685	-0.870867	49.031	-26.9499
978	2.42445	-0.313259	18.9688	1.03439	-0.345254	2.60305	1.03436	-0.34536	8.42348	0.794962	-0.193561	12.1552	-2.63983	7.72313	11.9309	-1.59418	15.0706	-13.7556	-8.19982	0.921344	-4.37119	19.102	5.9017	21.2518	-14.9609	87.6492	54.1508	12.9443	-16.0434	-31.9165	-1.17688	0.265032	-10.1293	13.2733	26.4942	65.4431	13.627	87.0919	32.1382	8.67374	-12.6616	-18.3527	5.48297	1.89285	36.6769	-1.01046	-0.871802	49.0149	-26.9749
980	2.43033	-0.315893	18.9772	1.03673	-0.346954	2.60679	1.03669	-0.347061	8.42722	0.796813	-0.194693	12.158	-2.6136	7.71487	11.9404	-1.55129	15.0447	-13.7355	-8.21345	0.925486	-4.34896	19.1216	5.94597	21.2285	-14.9105	87.7661	54.1593	13.0275	-16.0451	-32.0627	-1.18228	0.253384	-10.1348	13.2903	26.4903	65.4398	13.5921	87.0393	32.1148	8.66288	-12.7648	-18.3943	5.5029	1.89751	36.6616	-1.02822	-0.886297	49.002	-26.9835
982	2.43044	-0.320807	18.9817	1.03635	-0.349137	2.60881	1.03631	-0.349244	8.42924	0.796666	-0.196353	12.1595	-2.59951	7.70134	11.9661	-1.53425	15.0141	-13.6872	-8.21327	0.931313	-4.33875	19.1142	5.99873	21.2243	-14.8534	87.9141	54.1321	13.0935	-16.0246	-32.2572	-1.18608	0.244937	-10.1571	13.3025	26.4699	65.4489	13.5864	87.0594	32.0926	8.64662	-12.8786	-18.4381	5.52466	1.90881	36.6468	-1.05521	-0.898343	48.9898	-26.9905
984	2.42496	-0.326986	18.9838	1.03341	-0.351381	2.60979	1.03338	-0.351488	8.43022	0.794611	-0.198215	12.1603	-2.6007	7.68548	12.0046	-1.54711	14.9855	-13.6172	-8.20067	0.94179	-4.34219	19.0743	6.05135	21.2339	-14.7791	88.0935	54.0764	13.149	-15.9823	-32.5037	-1.18706	0.240497	-10.1958	13.3129	26.4395	65.4754	13.6042	87.1375	32.0736	8.62709	-12.9888	-18.476	5.54617	1.9219	36.6337	-1.08446	-0.904513	48.979	-26.998
986	2.41551	-0.33377	18.9912	1.02869	-0.353576	2.61311	1.02865	-0.353683	8.43354	0.791212	-0.200157	12.1628	-2.62137	7.67501	12.0445	-1.59309	14.9747	-13.5466	-8.18958	0.972598	-4.34307	19.0195	6.10276	21.2359	-14.6748	88.2582	54.0267	13.19	-15.9219	-32.7319	-1.18296	0.231216	-10.2144	13.3301	26.4257	65.5076	13.6115	87.1677	32.0465	8.62123	-13.0316	-18.4805	5.55506	1.92313	36.6226	-1.09389	-0.909376	48.9754	-26.9993
988	2.40383	-0.33787	18.9985	1.02321	-0.354404	2.6164	1.02317	-0.35451	8.43683	0.787168	-0.201124	12.1652	-2.65729	7.66063	12.1122	-1.67128	14.9627	-13.4265	-8.18617	0.982785	-4.3164	18.9749	6.15467	21.2306	-14.592	88.486	53.956	13.1746	-15.8677	-32.9576	-1.15848	0.230291	-10.2509	13.34	26.4152	65.575	13.6221	87.2385	32.0035	8.60792	-13.0727	-18.4427	5.56144	1.90637	36.6103	-1.08546	-0.900637	48.969	-27.003
990	2.39139	-0.339572	19.0057	1.01761	-0.354118	2.61965	1.01758	-0.354223	8.44008	0.782963	-0.201265	12.1676	-2.70613	7.65113	12.1958	-1.77257	14.9646	-13.2784	-8.18906	0.965449	-4.2668	18.9526	6.20631	21.2301	-14.5599	88.7567	53.8616	13.1166	-15.8272	-33.1741	-1.11609	0.23885	-10.3188	13.3469	26.4086	65.6958	13.6286	87.3332	31.9437	8.58641	-13.1103	-18.3383	5.56729	1.87747	36.5987	-1.06397	-0.882066	48.9599	-27.009
992	2.38152	-0.344559	19.0162	1.01285	-0.355504	2.62437	1.01281	-0.355609	8.4448	0.779484	-0.202607	12.1712	-2.76629	7.69155	12.2267	-1.86834	15.062	-13.2256	-8.18189	0.933613	-4.2411	18.9713	6.24869	21.2871	-14.6536	88.9057	53.7515	13.1182	-15.8027	-33.3377	-1.08113	0.248938	-10.4492	13.3879	26.406	65.9256	13.5813	87.3177	31.8721	8.57073	-13.083	-18.0757	5.56967	1.86879	36.5989	-1.04723	-0.88206	48.9601	-27.0082
994	2.37439	-0.345244	19.0342	1.00965	-0.355283	2.63238	1.00961	-0.355387	8.45281	0.777075	-0.202655	12.1772	-2.81969	7.7484	12.2075	-1.93968	15.1871	-13.2637	-8.18404	0.890878	-4.22007	19.0197	6.31524	21.3697	-14.7655	89.0663	53.6456	13.1253	-15.8086	-33.5429	-1.04871	0.261831	-10.5446	13.4074	26.4891	66.1477	13.5749	87.2	31.7935	8.56641	-12.9864	-17.7586	5.58115	1.86211	36.6009	-1.04232	-0.881008	48.9543	-27.01
996	2.36996	-0.340491	19.0594	1.00808	-0.352948	2.64356	1.00805	-0.353052	8.46399	0.775756	-0.201026	12.1856	-2.8592	7.81145	12.1457	-1.97854	15.3183	-13.3786	-8.19661	0.842885	-4.20252	19.0811	6.4086	21.4629	-14.852	89.2353	53.5585	13.1375	-15.8471	-33.7967	-1.019	0.277992	-10.5944	13.3936	26.6426	66.3367	13.6246	87.0075	31.7189	8.57488	-12.8214	-17.4292	5.60183	1.85345	36.6017	-1.04777	-0.875758	48.9419	-27.0151
998	2.36809	-0.331875	19.0885	1.00797	-0.349163	2.65643	1.00793	-0.349267	8.47686	0.775429	-0.198225	12.1952	-2.876	7.86915	12.0715	-1.97709	15.4307	-13.5138	-8.20713	0.804276	-4.19757	19.104	6.51213	21.5379	-14.8411	89.2951	53.5312	13.1938	-15.9189	-34.044	-0.992074	0.29863	-10.6571	13.3511	26.7273	66.5149	13.7005	86.8401	31.6886	8.59648	-12.5898	-17.1442	5.61993	1.84202	36.5983	-1.04823	-0.870999	48.9336	-27.0179
1000	2.36311	-0.326152	19.1063	1.00625	-0.346318	2.66433	1.00622	-0.346422	8.48476	0.773968	-0.196219	12.2011	-2.8804	7.92974	12.0129	-1.95378	15.5429	-13.6186	-8.21291	0.77682	-4.19573	19.0837	6.58691	21.5864	-14.8002	89.2387	53.5002	13.3044	-15.982	-34.2386	-0.978846	0.325902	-10.7073	13.2955	26.7606	66.6411	13.7976	86.7711	31.6649	8.62801	-12.383	-16.9292	5.6343	1.82319	36.5925	-1.04248	-0.859643	48.9265	-27.0257
1002	2.35495	-0.323944	19.1114	1.00287	-0.344675	2.66655	1.00283	-0.344778	8.48699	0.771333	-0.195205	12.2028	-2.8789	7.98925	11.9783	-1.92299	15.6504	-13.6782	-8.21285	0.7592	-4.19373	19.0274	6.62768	21.6103	-14.7479	89.104	53.4516	13.4403	-16.0181	-34.3695	-0.976738	0.355968	-10.74	13.2416	26.7572	66.7145	13.8937	86.794	31.6331	8.66975	-12.234	-16.788	5.64522	1.80193	36.5856	-1.03387	-0.845941	48.9208	-27.0377
1004	2.34881	-0.320905	19.1129	1.00044	-0.342824	2.66723	1.00041	-0.342927	8.48767	0.769402	-0.193973	12.2033	-2.88678	8.02789	11.9661	-1.92014	15.7237	-13.699	-8.20588	0.743268	-4.18907	18.9683	6.65316	21.6298	-14.6929	89.0757	53.3867	13.4687	-15.9958	-34.4546	-0.964234	0.36957	-10.7514	13.2288	26.7752	66.7674	13.9136	86.7921	31.5695	8.724	-12.1752	-16.7014	5.65663	1.80406	36.582	-1.03993	-0.85564	48.9192	-27.0443
1006	2.34682	-0.314485	19.1145	1.00012	-0.33985	2.66792	1.00008	-0.339954	8.48835	0.768976	-0.191771	12.2038	-2.90173	8.042	11.9712	-1.942	15.7553	-13.6904	-8.20362	0.724641	-4.17616	18.9415	6.68924	21.6457	-14.6546	89.0027	53.3326	13.47	-15.963	-34.4967	-0.949142	0.385152	-10.754	13.24	26.8098	66.8286	13.8825	86.7841	31.4759	8.78292	-12.1685	-16.647	5.66964	1.81024	36.5736	-1.05029	-0.863152	48.9143	-27.0448
1008	2.34902	-0.305043	19.1168	1.00189	-0.33592	2.66888	1.00186	-0.336023	8.48931	0.770058	-0.188723	12.2045	-2.92084	8.03655	11.9896	-1.98082	15.7531	-13.6593	-8.20688	0.700485	-4.15197	18.954	6.73584	21.6589	-14.6483	88.859	53.2964	13.4446	-15.9063	-34.4644	-0.932041	0.407485	-10.7558	13.2673	26.8608	66.9048	13.822	86.779	31.3636	8.84103	-12.1903	-16.6092	5.68226	1.81619	36.5616	-1.06019	-0.866166	48.9067	-27.0405
1010	2.35383	-0.297376	19.1167	1.00466	-0.332979	2.66878	1.00463	-0.333083	8.48921	0.771944	-0.186352	12.2044	-2.93408	8.03703	12.0129	-2.00724	15.7591	-13.6178	-8.20523	0.667428	-4.11057	18.9957	6.76236	21.6687	-14.7129	88.655	53.2848	13.3165	-15.7138	-34.2043	-0.912424	0.436069	-10.771	13.2889	26.926	66.9874	13.7998	86.8171	31.2695	8.88805	-12.1924	-16.5632	5.68421	1.82343	36.5569	-1.05997	-0.880958	48.906	-27.038
1012	2.35411	-0.289231	19.1165	1.00548	-0.329437	2.66864	1.00545	-0.32954	8.48907	0.772337	-0.183652	12.2043	-2.93604	8.03865	12.0331	-2.01249	15.7626	-13.5805	-8.2105	0.618233	-4.0585	19.0375	6.7777	21.6739	-14.8165	88.4802	53.2545	13.2032	-15.513	-33.9373	-0.877471	0.485685	-10.8135	13.333	26.9838	67.0758	13.7955	86.8379	31.2296	8.9142	-12.1441	-16.4862	5.68492	1.81987	36.5584	-1.04857	-0.88707	48.9091	-27.0373
1014	2.34883	-0.280731	19.1164	1.00391	-0.325262	2.66855	1.00387	-0.325366	8.48899	0.770898	-0.180629	12.2043	-2.92695	8.03921	12.0458	-1.99736	15.7597	-13.5558	-8.2235	0.554934	-4.00165	19.0675	6.78767	21.6753	-14.9369	88.4045	53.1968	13.1131	-15.3489	-33.7347	-0.830362	0.555118	-10.8793	13.403	27.0251	67.17	13.7997	86.841	31.2436	8.91648	-12.0523	-16.3636	5.68784	1.80952	36.567	-1.03247	-0.885183	48.9165	-27.0379
1016	2.34111	-0.273144	19.1142	1.00118	-0.321266	2.66759	1.00115	-0.32137	8.48802	0.768614	-0.177809	12.2035	-2.91394	8.03032	12.0432	-1.97719	15.7382	-13.5597	-8.23726	0.490504	-3.95483	19.0703	6.80355	21.6748	-15.0264	88.6371	53.1141	12.9577	-15.288	-33.6761	-0.796688	0.629806	-10.9406	13.4949	27.0342	67.2777	13.781	86.8984	31.2707	8.88626	-11.9921	-16.1544	5.69887	1.82465	36.5873	-1.04353	-0.900133	48.9329	-27.0347
1018	2.33532	-0.271267	19.1166	0.998805	-0.319957	2.66864	0.998772	-0.32006	8.48907	0.766754	-0.176981	12.2043	-2.90214	8.01887	12.0302	-1.959	15.7128	-13.5831	-8.24969	0.439121	-3.92315	19.0631	6.86378	21.6874	-15.0421	88.8794	53.0582	12.8026	-15.2507	-33.6481	-0.76926	0.681056	-10.9843	13.553	27.0452	67.3588	13.7834	86.8919	31.2952	8.88393	-11.8906	-15.9593	5.70918	1.82861	36.6039	-1.04498	-0.904612	48.9472	-27.0363
1020	2.33193	-0.273953	19.1224	0.997083	-0.320869	2.67122	0.99705	-0.320972	8.49165	0.765523	-0.177774	12.2063	-2.89254	8.0071	12.0144	-1.94458	15.6878	-13.6119	-8.26009	0.402501	-3.90537	19.0508	6.95778	21.7085	-14.9928	89.0532	53.0393	12.6612	-15.2129	-33.6095	-0.747277	0.706852	-11.0101	13.5672	27.0603	67.4043	13.8138	86.8098	31.308	8.92205	-11.7454	-15.8072	5.71625	1.81499	36.614	-1.03042	-0.895751	48.9578	-27.0433
1022	2.32736	-0.271639	19.1212	0.995286	-0.319457	2.67069	0.995253	-0.31956	8.49112	0.764091	-0.176829	12.2058	-2.8819	7.99756	12.021	-1.93003	15.666	-13.599	-8.26895	0.371567	-3.88875	19.0356	7.00163	21.7014	-14.9568	89.1339	53.0501	12.5191	-15.1468	-33.4856	-0.731303	0.730626	-11.0366	13.5539	27.0527	67.4211	13.8589	86.7039	31.2953	8.99624	-11.5984	-15.7088	5.71724	1.79044	36.6228	-1.00637	-0.886858	48.9695	-27.0506
1024	2.32471	-0.267313	19.1144	0.994505	-0.317302	2.66765	0.994472	-0.317404	8.48808	0.763373	-0.175261	12.2036	-2.87472	7.99015	12.0424	-1.92258	15.6494	-13.559	-8.27625	0.340161	-3.87847	19.0342	7.0292	21.6969	-14.9603	89.1753	53.0373	12.4409	-15.1085	-33.4249	-0.718571	0.75426	-11.0545	13.5377	27.0455	67.4061	13.9167	86.6606	31.2777	9.05856	-11.529	-15.6643	5.72217	1.76641	36.63	-0.98601	-0.876495	48.9818	-27.0627
1026	2.32463	-0.261213	19.1045	0.995006	-0.314576	2.66321	0.994974	-0.314679	8.48365	0.76358	-0.173185	12.2002	-2.86989	7.98426	12.0703	-1.91949	15.6363	-13.5073	-8.28321	0.304485	-3.87108	19.0467	7.05117	21.6983	-14.9988	89.1947	52.9977	12.4281	-15.107	-33.442	-0.706848	0.77788	-11.0581	13.5287	27.0443	67.3632	13.9735	86.6848	31.2638	9.09728	-11.5443	-15.6673	5.73141	1.74908	36.6369	-0.973664	-0.867249	48.995	-27.0764
1028	2.32742	-0.253521	19.1023	0.996893	-0.31144	2.66218	0.996861	-0.311543	8.48261	0.764796	-0.17072	12.1995	-2.86021	7.97834	12.0739	-1.90484	15.6216	-13.4999	-8.29397	0.258061	-3.84892	19.0567	7.09333	21.6951	-15.0143	89.2074	52.9762	12.4216	-15.1272	-33.4559	-0.691259	0.793804	-11.0316	13.5407	27.0441	67.3124	13.9738	86.6985	31.2691	9.1185	-11.5831	-15.6925	5.73582	1.75128	36.6491	-0.972795	-0.869155	49.0107	-27.074
1030	2.33006	-0.23847	19.0976	0.99935	-0.305057	2.66002	0.999318	-0.30516	8.48045	0.766235	-0.165791	12.1978	-2.83984	7.96484	12.0773	-1.87395	15.5887	-13.492	-8.31104	0.202039	-3.82541	19.0667	7.10401	21.6798	-15.0306	89.2153	52.9563	12.4318	-15.1534	-33.4617	-0.668441	0.819957	-10.9809	13.5467	27.0798	67.2331	13.9887	86.7123	31.2691	9.11656	-11.6505	-15.7279	5.74099	1.75454	36.6626	-0.971428	-0.874684	49.028	-27.0708
1032	2.3319	-0.217758	19.0881	1.00195	-0.296105	2.6557	1.00192	-0.296209	8.47613	0.767622	-0.158929	12.1946	-2.8114	7.94496	12.0881	-1.83193	15.5409	-13.4699	-8.33291	0.140565	-3.80318	19.0741	7.07999	21.6511	-15.0464	89.2207	52.9354	12.4567	-15.1812	-33.4576	-0.641157	0.856172	-10.9158	13.5409	27.1385	67.1239	14.0255	86.7244	31.2666	9.09935	-11.7293	-15.7742	5.74856	1.7544	36.6769	-0.967963	-0.881449	49.047	-27.0694
1034	2.33375	-0.20401	19.073	1.00396	-0.290173	2.6489	1.00393	-0.290276	8.46933	0.768754	-0.154356	12.1895	-2.79163	7.93171	12.1153	-1.80476	15.5084	-13.418	-8.34965	0.0882578	-3.78042	19.0696	7.05618	21.6119	-15.0417	89.2228	52.9132	12.489	-15.2088	-33.4511	-0.624791	0.883228	-10.8709	13.5245	27.1283	66.9948	14.0456	86.7384	31.2978	9.10344	-11.7577	-15.8575	5.76081	1.75026	36.6944	-0.96804	-0.886716	49.0691	-27.0653
1036	2.3346	-0.191932	19.0568	1.00538	-0.284879	2.64163	1.00535	-0.284983	8.46206	0.769494	-0.150297	12.184	-2.77747	7.91873	12.1556	-1.78909	15.4786	-13.3427	-8.36959	0.0473245	-3.7614	19.0593	7.03652	21.5672	-15.0136	89.2423	52.8943	12.5177	-15.2579	-33.4636	-0.609325	0.912172	-10.8313	13.5086	27.1166	66.8594	14.0725	86.6969	31.3348	9.11132	-11.7604	-15.9357	5.77438	1.74645	36.7116	-0.971173	-0.890714	49.0916	-27.0631
1038	2.33446	-0.180827	19.0407	1.00629	-0.279928	2.63444	1.00626	-0.280032	8.45487	0.769867	-0.146526	12.1786	-2.76998	7.90689	12.2063	-1.78619	15.4534	-13.2488	-8.39238	0.0157477	-3.74773	19.0435	7.02323	21.5217	-14.9677	89.2736	52.8788	12.5463	-15.3297	-33.4984	-0.594044	0.943254	-10.7979	13.497	27.1096	66.7249	14.1065	86.6021	31.3732	9.11765	-11.7513	-15.9939	5.78668	1.74626	36.7282	-0.976322	-0.894115	49.1149	-27.0628
1040	2.33417	-0.171963	19.0243	1.00694	-0.275941	2.62707	1.00691	-0.276045	8.4475	0.770105	-0.143492	12.1731	-2.7749	7.90372	12.2618	-1.80273	15.449	-13.1469	-8.40966	-0.0195379	-3.74189	19.0159	7.01638	21.4869	-14.9282	89.2746	52.863	12.6047	-15.4097	-33.5514	-0.585383	0.970324	-10.7862	13.4944	27.0742	66.6023	14.1319	86.5187	31.4225	9.1102	-11.77	-16.0089	5.79111	1.75997	36.7474	-0.980485	-0.901298	49.1438	-27.0594
1042	2.33409	-0.162092	19.0119	1.00777	-0.271553	2.62151	1.00774	-0.271657	8.44194	0.770452	-0.14015	12.1689	-2.78374	7.90956	12.3071	-1.82157	15.4626	-13.0639	-8.42435	-0.0523043	-3.73948	18.9966	7.00977	21.463	-14.9116	89.2508	52.8469	12.6665	-15.484	-33.5905	-0.574494	0.987347	-10.7761	13.4862	27.0237	66.4817	14.1464	86.4386	31.474	9.11559	-11.7863	-16.0312	5.78963	1.77347	36.7657	-0.977916	-0.902082	49.1708	-27.0587
1044	2.33447	-0.151575	19.0045	1.00885	-0.266947	2.61816	1.00882	-0.267051	8.43859	0.770971	-0.136633	12.1664	-2.79128	7.92109	12.345	-1.83494	15.486	-12.9939	-8.43628	-0.0772005	-3.73623	18.9915	6.99695	21.4464	-14.9222	89.2139	52.83	12.721	-15.543	-33.6095	-0.558172	0.991467	-10.7587	13.466	26.9695	66.3619	14.1558	86.3663	31.5218	9.13484	-11.793	-16.0645	5.78156	1.78053	36.7829	-0.966145	-0.894397	49.1953	-27.0598
1046	2.33508	-0.143604	19.0025	1.0098	-0.2635	2.61725	1.00977	-0.263604	8.43768	0.771466	-0.133996	12.1657	-2.78496	7.92585	12.3957	-1.82749	15.4914	-12.8991	-8.44438	-0.0771101	-3.71699	19.0069	6.96038	21.4189	-14.9573	89.2082	52.8126	12.7487	-15.5667	-33.622	-0.530152	0.976679	-10.7139	13.4194	26.9481	66.2405	14.193	86.3145	31.5523	9.1443	-11.787	-16.0719	5.76208	1.76602	36.8005	-0.939292	-0.87689	49.2205	-27.0541
1048	2.33843	-0.145598	18.9954	1.0111	-0.264625	2.61408	1.01107	-0.264729	8.43451	0.772511	-0.13475	12.1633	-2.77248	7.91847	12.5032	-1.82032	15.4715	-12.6992	-8.43983	-0.0628078	-3.70752	19.0115	6.90049	21.3983	-15.0063	89.2299	52.7796	12.762	-15.5649	-33.6071	-0.506801	0.960145	-10.6856	13.3832	26.9292	66.1552	14.211	86.2915	31.556	9.15954	-11.7703	-16.0734	5.73998	1.76209	36.8203	-0.917595	-0.869835	49.2539	-27.0442
1050	2.34755	-0.158457	18.9839	1.014	-0.270979	2.60902	1.01397	-0.271084	8.42945	0.775078	-0.139311	12.1596	-2.75823	7.89688	12.6591	-1.82113	15.4246	-12.4104	-8.4243	-0.0442795	-3.70737	19.0007	6.82721	21.3891	-15.061	89.2664	52.7335	12.7689	-15.5436	-33.5616	-0.492298	0.944547	-10.6787	13.3604	26.9136	66.1124	14.2047	86.288	31.5303	9.18494	-11.7474	-16.0757	5.71894	1.77514	36.8433	-0.905791	-0.879631	49.2957	-27.0321
1052	2.37187	-0.18068	18.9802	1.02274	-0.282774	2.60748	1.02271	-0.28288	8.42791	0.782348	-0.147582	12.1584	-2.75391	7.85991	12.7916	-1.84311	15.3541	-12.1674	-8.41193	-0.0513862	-3.68561	18.9861	6.78408	21.3911	-15.105	89.2645	52.6917	12.7903	-15.516	-33.484	-0.487655	0.921512	-10.6697	13.3269	26.9308	66.0968	14.2006	86.2538	31.4702	9.23006	-11.7288	-16.0891	5.70405	1.7964	36.8716	-0.898821	-0.911934	49.3384	-27.024
1054	2.4057	-0.192731	18.9944	1.0365	-0.291027	2.61377	1.03647	-0.291135	8.4342	0.793149	-0.152904	12.1632	-2.75042	7.81301	12.8652	-1.86364	15.2667	-12.0341	-8.40761	-0.0722792	-3.68198	18.9785	6.7396	21.4113	-15.129	89.2473	52.7056	12.8253	-15.4993	-33.4269	-0.485755	0.901454	-10.656	13.2856	26.9734	66.1167	14.1835	86.2406	31.4267	9.25666	-11.7387	-16.1126	5.69757	1.8453	36.9025	-0.9204	-0.953881	49.3797	-27.0194
1056	2.44392	-0.19023	19.0211	1.05342	-0.293356	2.62555	1.05339	-0.293465	8.44598	0.805941	-0.15361	12.172	-2.74286	7.76379	12.8866	-1.87177	15.1742	-11.9968	-8.41366	-0.101655	-3.69695	18.9764	6.68164	21.4371	-15.1294	89.2318	52.7719	12.8644	-15.4893	-33.3924	-0.480946	0.890422	-10.6406	13.2409	27.0293	66.1667	14.1496	86.2465	31.4024	9.26513	-11.7673	-16.1387	5.69483	1.90193	36.9389	-0.952282	-0.989653	49.4221	-27.0189
1058	2.46952	-0.173526	19.0286	1.06605	-0.288287	2.62872	1.06602	-0.288397	8.44915	0.815071	-0.149037	12.1744	-2.71556	7.73371	12.9293	-1.83907	15.1082	-11.9168	-8.43577	-0.124173	-3.69783	18.9642	6.58171	21.4092	-15.0999	89.2727	52.8286	12.8647	-15.4476	-33.3359	-0.452517	0.903618	-10.6503	13.2103	27.0612	66.2364	14.0887	86.2133	31.3485	9.29488	-11.7518	-16.1331	5.67494	1.87211	36.9955	-0.90161	-0.970902	49.4818	-27.0241
1060	2.49962	-0.167434	19.0258	1.07976	-0.288195	2.62741	1.07973	-0.288307	8.44784	0.825312	-0.148111	12.1734	-2.70277	7.72674	12.981	-1.82452	15.0897	-11.8199	-8.44413	-0.156314	-3.67827	18.9325	6.49771	21.3786	-15.0713	89.3215	52.8459	12.8552	-15.3857	-33.2482	-0.445209	0.92101	-10.6312	13.1869	27.0502	66.2381	14.0439	86.1884	31.315	9.3358	-11.7067	-16.1336	5.64136	1.77291	37.0555	-0.785759	-0.914912	49.54	-27.0401
1062	2.53657	-0.173239	19.0136	1.09544	-0.293847	2.62192	1.09541	-0.29396	8.44235	0.837395	-0.151347	12.1694	-2.70733	7.73672	13.0324	-1.83463	15.1089	-11.7247	-8.43574	-0.209061	-3.6447	18.8839	6.44004	21.3583	-15.057	89.3649	52.8189	12.8565	-15.3271	-33.1423	-0.465521	0.946076	-10.5673	13.1689	27.0105	66.1514	14.0241	86.1604	31.3061	9.3873	-11.638	-16.1408	5.60656	1.64897	37.1197	-0.642223	-0.843084	49.5953	-27.0565
1064	2.57274	-0.167354	18.9902	1.1118	-0.294252	2.61142	1.11177	-0.294367	8.43185	0.849657	-0.15061	12.1615	-2.70724	7.73168	13.0495	-1.83837	15.0995	-11.6935	-8.42604	-0.31001	-3.63821	18.8357	6.39194	21.3554	-15.0714	89.3911	52.7737	12.9263	-15.3555	-33.085	-0.494622	1.01074	-10.4374	13.1471	27.0391	65.9814	14.0305	86.0254	31.2891	9.45364	-11.5548	-16.119	5.62113	1.67678	37.2087	-0.61736	-0.829768	49.6624	-27.0242
1066	2.61852	-0.170266	18.9552	1.13163	-0.299263	2.59578	1.1316	-0.29938	8.41621	0.864795	-0.153088	12.1498	-2.70698	7.72786	13.0307	-1.83727	15.0927	-11.7285	-8.43396	-0.451754	-3.61639	18.8042	6.35929	21.362	-15.1429	89.4271	52.6895	13.0384	-15.4402	-33.0538	-0.538296	1.10559	-10.3221	13.1646	26.9983	65.8029	13.9867	85.944	31.294	9.52269	-11.4934	-16.0988	5.647	1.74216	37.2975	-0.618871	-0.825466	49.7273	-26.9842
1068	2.6756	-0.188715	18.9115	1.15508	-0.311987	2.57636	1.15504	-0.312107	8.39679	0.883127	-0.1611	12.1353	-2.7	7.72822	12.9795	-1.81876	15.0913	-11.8222	-8.45844	-0.613151	-3.57223	18.7927	6.34406	21.3705	-15.2615	89.4674	52.5766	13.1828	-15.5639	-33.0394	-0.594381	1.21748	-10.2403	13.2236	26.8915	65.6402	13.8985	85.9276	31.3189	9.58407	-11.4618	-16.085	5.67439	1.82118	37.3806	-0.636994	-0.835165	49.7925	-26.9346
1070	2.74283	-0.232604	18.8695	1.1808	-0.336714	2.55783	1.18076	-0.336836	8.37826	0.903909	-0.177943	12.1215	-2.6588	7.73321	12.9212	-1.73581	15.0846	-11.925	-8.47395	-0.71902	-3.51481	18.797	6.35678	21.3595	-15.3658	89.4604	52.4823	13.3506	-15.6922	-33.0178	-0.652853	1.30204	-10.1801	13.2934	26.8731	65.5024	13.8723	85.8589	31.322	9.61082	-11.4554	-16.0662	5.6933	1.93448	37.4572	-0.723945	-0.936402	49.8866	-26.8192
1072	2.80762	-0.284595	18.8338	1.20475	-0.364802	2.54214	1.20472	-0.364926	8.36257	0.923581	-0.197413	12.1098	-2.5986	7.73844	12.819	-1.61351	15.0712	-12.1065	-8.48916	-0.783268	-3.45709	18.8079	6.35492	21.3301	-15.4246	89.4442	52.4542	13.4782	-15.7617	-33.0019	-0.709937	1.37099	-10.161	13.3606	26.8127	65.4169	13.8475	85.8348	31.3696	9.60862	-11.4484	-16.0599	5.73311	1.95273	37.5493	-0.762351	-0.989741	49.9628	-26.7554
1074	2.86818	-0.341263	18.8088	1.22645	-0.394632	2.53129	1.22641	-0.394758	8.35172	0.941676	-0.218336	12.1017	-2.52666	7.73919	12.6835	-1.46806	15.0451	-12.3486	-8.50402	-0.810216	-3.40407	18.8171	6.32443	21.292	-15.434	89.4354	52.495	13.5475	-15.7593	-32.9896	-0.762626	1.42502	-10.1642	13.4206	26.6964	65.3679	13.8158	85.8611	31.4744	9.58507	-11.4313	-16.0674	5.79649	1.84984	37.6542	-0.731551	-0.966972	50.0051	-26.7511
1076	2.9313	-0.407878	18.8072	1.2484	-0.429173	2.53086	1.24835	-0.429301	8.3513	0.960243	-0.242786	12.1015	-2.45781	7.72354	12.5808	-1.3384	14.99	-12.5318	-8.51541	-0.813066	-3.35556	18.8068	6.25199	21.2855	-15.4231	89.477	52.5633	13.5499	-15.7015	-32.9644	-0.808748	1.46391	-10.0974	13.4797	26.5717	65.2601	13.8004	85.9042	31.645	9.55265	-11.4073	-16.0797	5.86595	1.63345	37.7427	-0.655678	-0.878833	49.9913	-26.7199
1078	2.99384	-0.472245	18.8125	1.27027	-0.462723	2.53357	1.27022	-0.462854	8.354	0.97869	-0.266508	12.1036	-2.39154	7.68526	12.5345	-1.22876	14.8943	-12.6124	-8.50798	-0.798185	-3.33996	18.7598	6.15695	21.2949	-15.3757	89.4892	52.6343	13.5383	-15.6153	-32.9201	-0.828613	1.47494	-9.99439	13.5065	26.4976	65.1429	13.7414	85.7917	31.7403	9.60119	-11.2982	-16.0847	5.93815	1.46103	37.8035	-0.616082	-0.816455	49.9601	-26.7018
1080	3.05507	-0.534332	18.8183	1.29175	-0.495166	2.53646	1.2917	-0.495299	8.35689	0.996783	-0.289425	12.1059	-2.33612	7.63285	12.5526	-1.15149	14.7768	-12.5764	-8.48424	-0.764947	-3.34938	18.6822	6.06316	21.3108	-15.292	89.4525	52.6957	13.5316	-15.5268	-32.8638	-0.828063	1.45808	-9.87636	13.505	26.4792	65.0345	13.642	85.5255	31.7343	9.72564	-11.1304	-16.0793	6.00593	1.37556	37.8416	-0.62885	-0.798899	49.9251	-26.7049
1082	3.11564	-0.609141	18.8149	1.31188	-0.533061	2.53537	1.31183	-0.533196	8.35581	1.0142	-0.316496	12.1052	-2.32252	7.60523	12.6432	-1.14786	14.7205	-12.4091	-8.46806	-0.69662	-3.32169	18.6152	6.04954	21.3076	-15.179	89.3621	52.7288	13.5472	-15.5	-32.8312	-0.852005	1.42276	-9.80046	13.5248	26.4776	64.9728	13.5675	85.2915	31.6554	9.8135	-11.097	-16.0619	6.04901	1.38074	37.89	-0.674873	-0.805809	49.9036	-26.7145
1084	3.16999	-0.674768	18.8027	1.33009	-0.566345	2.53033	1.33004	-0.566482	8.35076	1.02991	-0.340229	12.1015	-2.33218	7.60238	12.7147	-1.17429	14.7186	-12.2781	-8.46678	-0.625754	-3.28887	18.5684	6.05577	21.2849	-15.0727	89.2574	52.7736	13.5808	-15.5329	-32.8162	-0.876158	1.38498	-9.77247	13.5269	26.4345	64.9154	13.5263	85.0654	31.6034	9.88653	-11.0721	-16.0724	6.07447	1.43839	37.9557	-0.712645	-0.815822	49.872	-26.8409
1086	3.21721	-0.725512	18.7839	1.34648	-0.59246	2.52231	1.34642	-0.592599	8.34274	1.04379	-0.358711	12.0955	-2.35267	7.61846	12.744	-1.20817	14.7557	-12.2251	-8.48015	-0.565116	-3.25978	18.5441	6.0545	21.2478	-14.9905	89.1584	52.8363	13.6326	-15.6118	-32.8081	-0.895989	1.3559	-9.78076	13.5106	26.3449	64.8467	13.5215	84.8599	31.6082	9.93866	-11.0417	-16.1107	6.08806	1.51353	38.0391	-0.726791	-0.824722	49.8306	-27.0661
1088	3.25991	-0.758458	18.7701	1.36239	-0.61043	2.51634	1.36233	-0.610571	8.33677	1.05682	-0.371136	12.0911	-2.35341	7.62589	12.7351	-1.2056	14.7695	-12.2411	-8.49763	-0.530796	-3.24728	18.5332	5.98003	21.2191	-14.96	89.0969	52.9071	13.7156	-15.6773	-32.7614	-0.911312	1.36232	-9.76704	13.5025	26.2514	64.7405	13.5563	84.7282	31.6869	9.93651	-11.0583	-16.1341	6.10592	1.50897	38.1272	-0.701664	-0.845998	49.7992	-27.2059
1090	3.29548	-0.786637	18.7504	1.37561	-0.625663	2.50774	1.37554	-0.625805	8.32817	1.06766	-0.381677	12.0847	-2.32997	7.62531	12.7107	-1.16078	14.7593	-12.2837	-8.51166	-0.520296	-3.22908	18.5441	5.92444	21.1986	-14.9612	89.0862	52.9585	13.7596	-15.736	-32.7219	-0.925896	1.37462	-9.73681	13.5157	26.1749	64.6331	13.561	84.6028	31.7642	9.92197	-11.0658	-16.1586	6.13427	1.4717	38.2334	-0.661853	-0.846121	49.7874	-27.3311
1092	3.32605	-0.814123	18.7256	1.38671	-0.640127	2.4969	1.38664	-0.64027	8.31733	1.07687	-0.39177	12.0766	-2.28958	7.61649	12.678	-1.08771	14.7273	-12.3402	-8.51599	-0.529573	-3.20396	18.5696	5.9082	21.1936	-14.9824	89.1068	52.9873	13.7605	-15.7856	-32.6938	-0.943517	1.3863	-9.69403	13.5541	26.1182	64.5364	13.5245	84.4784	31.8287	9.9025	-11.0669	-16.1894	6.17338	1.41826	38.3605	-0.622707	-0.826852	49.7969	-27.4313
1094	3.36201	-0.843114	18.7094	1.40002	-0.655766	2.48988	1.39995	-0.655911	8.31031	1.08781	-0.402611	12.0714	-2.26971	7.60072	12.6396	-1.05385	14.6911	-12.4102	-8.49281	-0.545741	-3.18861	18.5768	5.92482	21.2346	-15.0038	89.0696	53.0069	13.7729	-15.819	-32.6471	-0.977002	1.40227	-9.64705	13.6229	26.0688	64.4547	13.4719	84.3956	31.9188	9.86273	-11.1233	-16.2312	6.21432	1.37828	38.508	-0.620398	-0.828892	49.8241	-27.4048
1096	3.40028	-0.877468	18.6886	1.4139	-0.673914	2.48085	1.41383	-0.67406	8.30128	1.09934	-0.415287	12.0647	-2.25858	7.58877	12.6054	-1.03473	14.6652	-12.473	-8.47028	-0.555773	-3.17201	18.5673	5.97197	21.2749	-14.9829	88.9731	53.0467	13.7928	-15.8449	-32.623	-1.00674	1.40188	-9.65571	13.6723	25.9964	64.4375	13.4203	84.3562	31.9841	9.83396	-11.2186	-16.3171	6.27051	1.34203	38.6859	-0.638272	-0.836074	49.8539	-27.3984
1098	3.43886	-0.905372	18.6657	1.42848	-0.689249	2.47088	1.42841	-0.689396	8.29131	1.1112	-0.425814	12.0573	-2.25328	7.5828	12.5851	-1.0253	14.6524	-12.5104	-8.45727	-0.55681	-3.16586	18.5501	6.0368	21.2957	-14.9163	88.8321	53.1106	13.8278	-15.8712	-32.6286	-1.03534	1.38715	-9.73048	13.6907	25.9061	64.4685	13.3821	84.3413	32.0211	9.82612	-11.3356	-16.4414	6.31939	1.31657	38.857	-0.666632	-0.842692	49.8996	-27.4324
1100	3.47148	-0.873976	18.6635	1.44544	-0.678272	2.4696	1.44537	-0.678421	8.29003	1.1232	-0.416541	12.0564	-2.24913	7.58195	12.6043	-1.02025	14.649	-12.4744	-8.46731	-0.551265	-3.2248	18.5702	6.07209	21.2609	-14.8352	88.7096	53.1883	13.9031	-15.9189	-32.6522	-1.09006	1.38735	-9.85937	13.6833	25.8526	64.4374	13.3874	84.2609	32.0601	9.8501	-11.4176	-16.5478	6.25657	1.332	38.8598	-0.67951	-0.839125	50.031	-27.4463
1102	3.50183	-0.821044	18.6687	1.46322	-0.657731	2.47143	1.46316	-0.657882	8.29186	1.1352	-0.400074	12.0577	-2.24719	7.5719	12.6471	-1.0254	14.6297	-12.3957	-8.45647	-0.554541	-3.32596	18.5714	6.10146	21.2298	-14.7539	88.635	53.2371	14.0031	-15.9913	-32.6978	-1.1703	1.38991	-9.97157	13.6685	25.7965	64.3465	13.4006	84.2095	32.1199	9.88328	-11.4749	-16.6499	6.14913	1.38349	38.8111	-0.687999	-0.818078	50.2083	-27.452
1104	3.52941	-0.757295	18.6783	1.48071	-0.632257	2.47513	1.48064	-0.63241	8.29556	1.14668	-0.379942	12.0605	-2.24478	7.54889	12.7034	-1.03627	14.5866	-12.293	-8.42029	-0.573271	-3.45193	18.5474	6.12834	21.2142	-14.6848	88.6157	53.2448	14.1133	-16.0804	-32.7567	-1.26626	1.39137	-10.0452	13.6504	25.7473	64.2092	13.4118	84.1947	32.1903	9.91592	-11.5079	-16.7373	6.01808	1.46061	38.7416	-0.691796	-0.781466	50.4129	-27.4501
1106	3.54966	-0.689116	18.6923	1.49534	-0.604252	2.48072	1.49528	-0.604406	8.30115	1.15586	-0.358101	12.0647	-2.23078	7.5106	12.7461	-1.03073	14.5113	-12.2151	-8.38168	-0.621195	-3.55374	18.5218	6.14993	21.2035	-14.655	88.6425	53.2063	14.192	-16.1504	-32.7925	-1.34006	1.38732	-10.0682	13.6233	25.7767	64.0863	13.4144	84.1632	32.2065	9.93154	-11.5181	-16.7619	5.88409	1.52738	38.6666	-0.680878	-0.743767	50.6138	-27.438
1108	3.56351	-0.631921	18.7033	1.50626	-0.580489	2.4851	1.5062	-0.580644	8.30553	1.16253	-0.339662	12.0679	-2.21268	7.47595	12.7923	-1.01669	14.4409	-12.13	-8.35552	-0.66255	-3.63894	18.51	6.16087	21.2009	-14.6494	88.7034	53.157	14.2445	-16.2014	-32.8236	-1.38586	1.38017	-10.0804	13.5959	25.8432	63.9991	13.4183	84.1154	32.1972	9.94377	-11.5072	-16.7611	5.77039	1.57247	38.6097	-0.669711	-0.713413	50.7741	-27.4201
1110	3.57087	-0.593953	18.7087	1.51271	-0.564544	2.48719	1.51265	-0.5647	8.30762	1.16635	-0.327342	12.0695	-2.1941	7.45188	12.8403	-0.997739	14.3895	-12.0408	-8.34722	-0.687934	-3.7014	18.5101	6.15979	21.2054	-14.6599	88.7798	53.1093	14.2764	-16.2312	-32.8478	-1.40429	1.3706	-10.0888	13.5737	25.918	63.9483	13.421	84.0573	32.1787	9.95513	-11.4818	-16.748	5.68955	1.59518	38.5828	-0.663156	-0.696609	50.8771	-27.4015
1112	3.57083	-0.588273	18.7052	1.51318	-0.562028	2.48559	1.51312	-0.562184	8.30602	1.16655	-0.325427	12.0683	-2.18359	7.44639	12.8759	-0.984733	14.3751	-11.9743	-8.35856	-0.698686	-3.71754	18.4973	6.14539	21.2098	-14.6742	88.8127	53.0693	14.3111	-16.2358	-32.8388	-1.40954	1.35985	-10.0795	13.5706	25.9195	63.8997	13.4006	84.019	32.1929	9.96599	-11.4609	-16.7391	5.65746	1.61218	38.6021	-0.663577	-0.702312	50.9056	-27.3947
1114	3.56585	-0.612146	18.7039	1.50896	-0.572039	2.48521	1.5089	-0.572195	8.30564	1.16403	-0.333175	12.068	-2.17366	7.45024	12.8666	-0.964264	14.3781	-11.9901	-8.38742	-0.68596	-3.70273	18.474	6.12995	21.2179	-14.6581	88.8386	53.0646	14.3434	-16.2241	-32.8364	-1.40309	1.34394	-10.0602	13.578	25.9012	63.8857	13.3893	83.9985	32.2334	9.96447	-11.4531	-16.7355	5.68609	1.61125	38.6617	-0.682859	-0.746363	50.856	-27.4036
1116	3.55703	-0.662002	18.7075	1.50085	-0.59313	2.48723	1.50078	-0.593285	8.30766	1.15928	-0.349457	12.0695	-2.16244	7.45792	12.8136	-0.935279	14.388	-12.0864	-8.42972	-0.647837	-3.66215	18.4452	6.11707	21.2319	-14.6108	88.8606	53.0934	14.374	-16.2053	-32.8479	-1.38613	1.32291	-10.0289	13.5901	25.8786	63.9093	13.396	83.9934	32.2912	9.94897	-11.4556	-16.7347	5.76949	1.59836	38.7556	-0.722378	-0.828684	50.7356	-27.4176
1118	3.54481	-0.726327	18.7156	1.49	-0.620296	2.49138	1.48993	-0.62045	8.31182	1.15286	-0.370458	12.0727	-2.14838	7.45642	12.7527	-0.903925	14.38	-12.1976	-8.47255	-0.581782	-3.60355	18.4337	6.10749	21.2606	-14.5667	88.8607	53.1216	14.4075	-16.2093	-32.8656	-1.35874	1.29961	-9.97104	13.5894	25.8665	63.9569	13.4286	83.9912	32.3362	9.92408	-11.4397	-16.721	5.87079	1.61007	38.8694	-0.778423	-0.938655	50.5736	-27.3837
1120	3.53516	-0.800783	18.725	1.4794	-0.652123	2.49621	1.47933	-0.652275	8.31664	1.14693	-0.394929	12.0763	-2.13828	7.4523	12.702	-0.881867	14.3689	-12.2907	-8.51574	-0.516074	-3.51937	18.4231	6.10102	21.2848	-14.5203	88.847	53.1388	14.4402	-16.2081	-32.8792	-1.32217	1.2801	-9.89069	13.5865	25.8714	64.0092	13.4665	84.0028	32.3489	9.89614	-11.4445	-16.7082	5.99568	1.60777	38.9805	-0.828537	-1.02912	50.3871	-27.3689
1122	3.53021	-0.880284	18.735	1.47042	-0.686562	2.50133	1.47035	-0.686714	8.32176	1.14237	-0.421253	12.0802	-2.13232	7.44751	12.6672	-0.869267	14.358	-12.3548	-8.5572	-0.46023	-3.41563	18.4112	6.09829	21.3034	-14.4748	88.8245	53.1409	14.4693	-16.2041	-32.8859	-1.28043	1.26584	-9.79091	13.5847	25.8913	64.0578	13.4986	84.0254	32.3274	9.87173	-11.4737	-16.7014	6.13561	1.58982	39.0819	-0.87239	-1.09693	50.1927	-27.3724
1124	3.53192	-0.953754	18.7461	1.46487	-0.718938	2.50683	1.4648	-0.719089	8.32726	1.14024	-0.44582	12.0844	-2.12369	7.44435	12.6452	-0.852559	14.3489	-12.3948	-8.59098	-0.423655	-3.31772	18.4042	6.10056	21.3322	-14.447	88.8072	53.129	14.486	-16.2338	-32.886	-1.24888	1.2574	-9.67557	13.5913	25.9088	64.0932	13.4998	84.0412	32.2875	9.86875	-11.5084	-16.7066	6.26406	1.58334	39.1759	-0.934195	-1.18449	50.026	-27.3247
1126	3.53734	-1.01696	18.7586	1.46182	-0.747151	2.51291	1.46174	-0.747302	8.33334	1.13972	-0.46712	12.089	-2.11757	7.44442	12.6399	-0.840915	14.3466	-12.4038	-8.62041	-0.384486	-3.23881	18.3886	6.11549	21.3628	-14.4084	88.7855	53.1135	14.4989	-16.2645	-32.8911	-1.21299	1.24232	-9.57747	13.5914	25.924	64.1187	13.4986	84.0432	32.2459	9.87848	-11.5337	-16.7259	6.35889	1.58691	39.2542	-0.995783	-1.26279	49.8953	-27.2749
1128	3.54624	-1.06858	18.7724	1.46126	-0.770599	2.51948	1.46118	-0.77075	8.33991	1.14076	-0.484703	12.094	-2.11522	7.44828	12.6464	-0.835845	14.3526	-12.3912	-8.64749	-0.341356	-3.18255	18.3621	6.13862	21.3933	-14.3593	88.7631	53.0971	14.5084	-16.2866	-32.9002	-1.17155	1.21957	-9.507	13.5841	25.9374	64.1417	13.4991	84.0278	32.2029	9.89702	-11.545	-16.7512	6.41342	1.59849	39.3151	-1.05191	-1.33189	49.8066	-27.2307
1130	3.56059	-1.11117	18.7849	1.46387	-0.790551	2.52538	1.46379	-0.790702	8.34581	1.14395	-0.499472	12.0984	-2.11766	7.45621	12.6433	-0.836769	14.368	-12.3967	-8.67633	-0.307197	-3.14693	18.3282	6.14322	21.4228	-14.3276	88.7633	53.0783	14.5083	-16.2921	-32.8987	-1.13369	1.19566	-9.46971	13.5823	25.9567	64.1891	13.4887	83.9855	32.1381	9.91738	-11.541	-16.7516	6.42853	1.61058	39.3619	-1.09817	-1.41888	49.7723	-27.1825
1132	3.5796	-1.13804	18.804	1.46983	-0.804076	2.53408	1.46975	-0.804228	8.35451	1.14925	-0.509232	12.105	-2.12109	7.46702	12.6291	-0.837158	14.3891	-12.4227	-8.71252	-0.296211	-3.11721	18.2941	6.14601	21.4498	-14.305	88.778	53.0581	14.4988	-16.2958	-32.883	-1.08877	1.18389	-9.45139	13.5686	25.9706	64.2487	13.4904	83.9574	32.0712	9.92911	-11.5359	-16.7183	6.41694	1.608	39.3874	-1.13286	-1.50093	49.7676	-27.1291
1134	3.60167	-1.14813	18.8332	1.47853	-0.810592	2.54709	1.47845	-0.810744	8.36752	1.15615	-0.513593	12.1148	-2.12309	7.47894	12.6026	-0.833201	14.4116	-12.4711	-8.75314	-0.308383	-3.09052	18.27	6.15526	21.4753	-14.305	88.7681	53.0374	14.4995	-16.2939	-32.8583	-1.04105	1.18729	-9.45183	13.5384	25.9792	64.3225	13.5083	83.9472	31.9969	9.93847	-11.5285	-16.6562	6.38255	1.5933	39.3835	-1.15697	-1.56986	49.7859	-27.0673
1136	3.6216	-1.14352	18.8794	1.4875	-0.810626	2.56757	1.48742	-0.81078	8.388	1.16284	-0.51311	12.1302	-2.1208	7.49	12.5609	-0.820192	14.431	-12.5471	-8.78071	-0.328863	-3.06838	18.2899	6.19186	21.5027	-14.3893	88.5918	53.019	14.5799	-16.2503	-32.8394	-1.01783	1.20262	-9.48283	13.4948	25.9909	64.4271	13.5239	83.9205	31.8701	9.98022	-11.5117	-16.5883	6.32373	1.59429	39.3224	-1.17333	-1.61079	49.8256	-26.9859
1138	3.63976	-1.12663	18.9297	1.49673	-0.805172	2.58975	1.49665	-0.805326	8.41018	1.16937	-0.508513	12.1468	-2.09908	7.47919	12.5268	-0.781574	14.4029	-12.6087	-8.79872	-0.349542	-3.07113	18.323	6.23493	21.536	-14.5092	88.2606	53.0008	14.7679	-16.216	-32.8982	-1.00212	1.2316	-9.55256	13.4081	26.0216	64.5566	13.62	83.9279	31.7479	10.0516	-11.4247	-16.5671	6.26039	1.59611	39.238	-1.20379	-1.65241	49.8836	-26.9015
1140	3.65388	-1.09902	18.9792	1.50512	-0.794681	2.6115	1.50503	-0.794836	8.43193	1.17497	-0.500201	12.1631	-2.05921	7.44495	12.5112	-0.721498	14.3248	-12.6357	-8.81087	-0.368273	-3.10067	18.3543	6.27238	21.5744	-14.6312	87.8749	52.9829	15.0005	-16.2011	-33.0192	-0.988426	1.26651	-9.64551	13.28	26.0629	64.6867	13.7976	83.9687	31.6573	10.1446	-11.2565	-16.5863	6.19121	1.5999	39.1467	-1.24588	-1.69461	49.9572	-26.8201
1142	3.65484	-1.06135	19.022	1.50863	-0.778607	2.63015	1.50855	-0.778762	8.45058	1.17657	-0.488012	12.1771	-2.02021	7.40036	12.5359	-0.671408	14.2282	-12.5889	-8.82971	-0.388893	-3.14796	18.3555	6.27447	21.6151	-14.6737	87.8445	52.9612	14.9821	-16.2023	-33.0695	-0.970617	1.2777	-9.69801	13.1352	26.0535	64.7256	13.9949	83.9956	31.6568	10.2322	-11.0022	-16.5597	6.08339	1.6278	39.0805	-1.26753	-1.70805	50.0471	-26.7469
1144	3.65185	-1.02681	19.0605	1.51017	-0.763533	2.64699	1.51009	-0.763689	8.46742	1.17677	-0.47669	12.1897	-1.98879	7.36149	12.5754	-0.634256	14.1449	-12.5153	-8.85535	-0.405308	-3.18314	18.3239	6.26496	21.6264	-14.6333	87.9424	52.957	14.8928	-16.1733	-33.0903	-0.944213	1.26961	-9.69856	13.0405	26.0784	64.7173	14.1197	84.0146	31.6721	10.2795	-10.8307	-16.5323	5.9874	1.6295	39.0232	-1.27117	-1.70965	50.1169	-26.6961
1146	3.64947	-0.998863	19.0968	1.51142	-0.75138	2.66285	1.51134	-0.751536	8.48328	1.17693	-0.467567	12.2016	-1.96829	7.33433	12.6169	-0.612367	14.0872	-12.4383	-8.88538	-0.415015	-3.2047	18.2645	6.24883	21.6116	-14.5232	88.0963	52.9737	14.7789	-16.118	-33.0841	-0.911142	1.2455	-9.65024	13.0072	26.1504	64.6812	14.1529	84.0232	31.6777	10.2851	-10.7801	-16.5178	5.91218	1.607	38.9721	-1.26659	-1.7092	50.1627	-26.6609
1148	3.65649	-0.974974	19.1371	1.51643	-0.741842	2.68058	1.51635	-0.741998	8.50101	1.18006	-0.46017	12.2149	-1.96079	7.32337	12.6338	-0.604935	14.0643	-12.407	-8.90955	-0.415894	-3.23953	18.1979	6.21812	21.6178	-14.4062	88.2047	53.0027	14.6704	-16.0967	-33.0271	-0.882254	1.21699	-9.57396	13.0107	26.2529	64.6544	14.1156	84.0111	31.6368	10.2857	-10.837	-16.5369	5.84001	1.61633	38.9282	-1.28996	-1.72793	50.2058	-26.5961
1150	3.67263	-0.965309	19.1722	1.52422	-0.739274	2.69604	1.52414	-0.739432	8.51647	1.18572	-0.457805	12.2265	-1.96972	7.32255	12.6416	-0.622221	14.0663	-12.3935	-8.92283	-0.4003	-3.28205	18.1474	6.21597	21.6248	-14.2891	88.2858	53.0365	14.5792	-16.1079	-32.9977	-0.87021	1.18516	-9.54798	13.0163	26.3134	64.6604	14.0753	84.0033	31.6163	10.2748	-10.8875	-16.5593	5.79931	1.64605	38.8882	-1.35305	-1.77423	50.2511	-26.5403
1152	3.69374	-0.968414	19.2034	1.5331	-0.742695	2.70991	1.53302	-0.742853	8.53034	1.19256	-0.459845	12.2369	-1.98854	7.32837	12.6459	-0.654367	14.0844	-12.3872	-8.9292	-0.366775	-3.32678	18.118	6.25195	21.6329	-14.1748	88.3395	53.0665	14.5015	-16.1442	-33.0023	-0.872298	1.15282	-9.57668	13.0069	26.3115	64.6935	14.0625	84.0101	31.6268	10.2562	-10.9009	-16.5727	5.78535	1.68915	38.8453	-1.45112	-1.84561	50.2984	-26.4908
1154	3.70506	-0.970291	19.2455	1.53777	-0.74482	2.72862	1.53769	-0.744979	8.54905	1.19616	-0.461193	12.2509	-1.98927	7.33575	12.6576	-0.654001	14.0981	-12.3651	-8.95318	-0.320841	-3.349	18.1047	6.32642	21.6576	-14.0609	88.3657	53.068	14.3986	-16.176	-32.9913	-0.863615	1.13025	-9.59565	12.9509	26.2365	64.705	14.1288	84.0567	31.6442	10.2461	-10.8794	-16.5525	5.75554	1.72071	38.7765	-1.55417	-1.92628	50.3435	-26.3987
1156	3.69854	-0.963919	19.2931	1.53532	-0.741836	2.74968	1.53524	-0.741994	8.57011	1.19413	-0.45917	12.2667	-1.9743	7.33062	12.6661	-0.629865	14.0827	-12.3482	-8.97409	-0.242052	-3.38999	18.0815	6.39143	21.6943	-13.9222	88.3562	53.0603	14.3175	-16.1821	-32.9531	-0.84673	1.09812	-9.59456	12.8935	26.1715	64.6866	14.1995	84.071	31.6898	10.2354	-10.8279	-16.5405	5.70296	1.75863	38.7036	-1.6362	-1.98564	50.3659	-26.3037
1158	3.67179	-0.94701	19.3441	1.52493	-0.732518	2.77224	1.52485	-0.732676	8.59267	1.18576	-0.45291	12.2836	-1.94989	7.3092	12.6661	-0.59424	14.0341	-12.3471	-8.98448	-0.138389	-3.45819	18.0423	6.43039	21.7371	-13.7579	88.3307	53.0554	14.2523	-16.1541	-32.8889	-0.828726	1.05299	-9.57234	12.8497	26.1411	64.6395	14.248	84.0468	31.7632	10.2173	-10.7685	-16.5408	5.6424	1.80101	38.6276	-1.68458	-2.01635	50.3605	-26.229
1160	3.62572	-0.920006	19.3969	1.50695	-0.717116	2.79553	1.50687	-0.717271	8.61596	1.17134	-0.442572	12.301	-1.9406	7.26811	12.6448	-0.591494	13.956	-12.3884	-8.97067	-0.0628015	-3.54788	17.9869	6.42526	21.766	-13.5864	88.3708	53.082	14.1497	-16.0868	-32.8184	-0.840859	1.00075	-9.53936	12.8357	26.1624	64.5791	14.2363	84.0208	31.8401	10.1733	-10.7876	-16.5294	5.65152	1.82713	38.5273	-1.68253	-2.02193	50.3304	-26.2151
1162	3.56917	-0.886983	19.4406	1.48494	-0.698094	2.81477	1.48487	-0.698247	8.6352	1.15368	-0.429767	12.3154	-1.9476	7.23692	12.6187	-0.613814	13.9024	-12.4396	-8.95973	0.00977656	-3.64743	17.948	6.40989	21.7853	-13.4407	88.4634	53.1349	13.9623	-15.9833	-32.7588	-0.853084	0.934607	-9.53012	12.8369	26.1723	64.5268	14.2125	84.0478	31.9477	10.1032	-10.8207	-16.5205	5.65943	1.83236	38.4397	-1.63988	-2.02822	50.2704	-26.3445
1164	3.5006	-0.848953	19.4732	1.45814	-0.675744	2.82904	1.45807	-0.675895	8.64947	1.13225	-0.414757	12.326	-1.96909	7.22209	12.5949	-0.656053	13.8843	-12.487	-8.94993	0.0955597	-3.76703	17.928	6.40327	21.803	-13.3175	88.5984	53.213	13.671	-15.8588	-32.7398	-0.867226	0.861944	-9.5541	12.8476	26.1565	64.4961	14.1977	84.1415	32.0846	10.0099	-10.8437	-16.512	5.6597	1.83528	38.3761	-1.58345	-2.01994	50.1953	-26.5801
1166	3.41214	-0.808342	19.5036	1.42288	-0.650508	2.84237	1.42281	-0.650654	8.6628	1.10431	-0.398109	12.3358	-1.99482	7.22649	12.5817	-0.699434	13.9027	-12.5138	-8.90474	0.23251	-3.95648	17.9172	6.41293	21.861	-13.2177	88.7197	53.2906	13.3334	-15.757	-32.781	-0.922314	0.812757	-9.6119	12.8597	26.1204	64.5139	14.2251	84.2929	32.2397	9.89768	-10.8144	-16.4777	5.68868	1.92262	38.3341	-1.61002	-1.91777	50.1622	-26.6968
1168	3.26476	-0.747907	19.5004	1.36365	-0.611235	2.84071	1.36358	-0.611377	8.66114	1.05758	-0.37242	12.3344	-2.01341	7.19946	12.5976	-0.745412	13.8611	-12.4882	-8.86201	0.445328	-4.21458	17.822	6.64923	21.8963	-12.8211	88.9548	53.4767	12.5887	-15.77	-33.2949	-0.967174	0.806413	-9.69392	12.8554	26.0892	64.5748	14.321	84.4853	32.3037	9.82291	-10.7726	-16.4659	5.74125	2.03888	38.3787	-1.69071	-1.70545	50.1847	-26.7066
1170	3.04766	-0.666091	19.4534	1.27586	-0.556262	2.81959	1.2758	-0.556393	8.64002	0.988539	-0.336718	12.3183	-2.02892	7.12176	12.6342	-0.808061	13.7264	-12.4274	-8.81722	0.72111	-4.51219	17.6383	7.07152	21.8378	-12.1576	89.3085	53.8726	11.1388	-15.7355	-34.3002	-1.00423	0.831643	-9.77191	12.8374	26.0464	64.6463	14.4439	84.7405	32.2634	9.80235	-10.7281	-16.484	5.81327	2.10557	38.5045	-1.75206	-1.41971	50.2557	-26.678
1172	2.75393	-0.564171	19.3546	1.15636	-0.485576	2.77544	1.15631	-0.485691	8.59588	0.894818	-0.291195	12.2849	-2.06462	6.95471	12.6554	-0.941099	13.438	-12.4032	-8.72598	0.981483	-4.75831	17.4491	7.29072	21.4489	-11.6688	89.7622	54.794	8.17339	-14.974	-35.7067	-1.08628	0.841787	-9.7387	12.8259	25.8826	64.5986	14.3925	85.1805	32.1528	9.86625	-10.6825	-16.5149	5.89385	1.84257	38.5921	-1.47532	-1.246	50.2658	-26.9374
1174	2.43331	-0.5082	19.2174	1.02111	-0.432605	2.7146	1.02107	-0.432715	8.53504	0.790428	-0.259903	12.239	-2.14653	6.81497	12.5777	-1.13697	13.2186	-12.5644	-8.57175	1.22169	-4.82457	17.2046	7.5198	20.9412	-11.2577	89.7473	55.9736	4.51351	-13.7556	-36.2569	-1.22259	0.726542	-9.68164	12.8885	25.7536	64.5193	14.2802	85.6276	32.134	9.84567	-10.6561	-16.5576	5.9796	1.55437	38.8427	-1.33675	-1.10996	50.5217	-27.1076
1176	2.10199	-0.494584	19.0624	0.877524	-0.39734	2.64601	0.877483	-0.39743	8.46644	0.680905	-0.242365	12.1873	-2.27778	6.73361	12.3945	-1.38867	13.1263	-12.9222	-8.37439	1.43552	-4.7265	16.9333	7.75568	20.4373	-10.9083	89.2217	57.3038	0.450772	-12.1451	-35.8111	-1.40198	0.487014	-9.62356	13.0302	25.6724	64.4379	14.1423	86.0646	32.2469	9.70485	-10.6512	-16.592	6.04551	1.14322	39.3375	-1.27028	-0.759659	51.2127	-27.3011
1178	1.75992	-0.438762	18.9529	0.732745	-0.34308	2.59741	0.732709	-0.343158	8.41784	0.569288	-0.210769	12.1506	-2.45641	6.71943	12.1657	-1.69453	13.1765	-13.3654	-8.229	1.63539	-4.66799	16.7722	7.76046	20.2053	-10.6417	88.6587	58.6588	-3.71534	-9.65525	-34.8538	-1.57238	0.228636	-9.59015	13.2009	25.5308	64.3921	14.0391	86.6293	32.4943	9.45932	-10.6728	-16.539	6.0082	-0.105778	40.2716	-0.421551	0.892686	52.8766	-28.3789
1180	1.46287	-0.364685	18.8777	0.609156	-0.284927	2.56389	0.609128	-0.284988	8.38432	0.473264	-0.174964	12.1253	-2.59664	6.73581	11.9331	-1.9181	13.2671	-13.8101	-8.10005	1.73328	-4.64311	16.7025	7.97378	20.2302	-10.3307	87.7054	59.7607	-7.59742	-7.47913	-33.4036	-1.72981	0.0641994	-9.54784	13.3973	25.4257	64.3818	13.9204	87.0891	32.7423	9.22827	-10.6094	-16.4503	5.92475	-1.58356	41.0936	0.165402	2.26095	54.5108	-29.1837
1182	1.2257	-0.282595	18.8302	0.512408	-0.228564	2.54269	0.512384	-0.228617	8.36312	0.397409	-0.138854	12.1093	-2.68013	6.76945	11.7351	-2.03531	13.3655	-14.1838	-7.98986	1.73177	-4.64055	16.7221	8.40706	20.4549	-10.0366	86.4585	60.4841	-10.8827	-5.96589	-31.7316	-1.85252	0.000985922	-9.49337	13.583	25.3883	64.3905	13.8206	87.3967	32.9296	9.05207	-10.4825	-16.3446	5.81483	-3.02155	41.6899	0.219344	3.10596	55.9256	-29.6611
1184	1.03866	-0.213337	18.7811	0.436482	-0.182138	2.52081	0.436462	-0.182183	8.34124	0.337741	-0.108873	12.0928	-2.72014	6.80947	11.6692	-2.08441	13.4556	-14.3079	-7.92621	1.73538	-4.58441	16.8381	8.6833	20.6334	-10.1989	85.5063	60.6399	-12.6878	-5.13694	-30.9635	-1.86265	-0.0795037	-9.4344	13.6191	25.4874	64.3413	13.9338	87.5705	32.9554	8.9645	-10.495	-16.2508	5.75532	-3.99585	42.2023	-0.239484	3.96848	57.3822	-30.6105
1186	0.949416	-0.179402	18.7593	0.400328	-0.159613	2.51106	0.400312	-0.159654	8.33149	0.309304	-0.0942864	12.0855	-2.75146	6.85259	11.6483	-2.12106	13.547	-14.3477	-7.93547	1.67458	-4.49022	16.9883	8.92428	20.7555	-10.4453	84.9374	60.6472	-13.6775	-4.79338	-30.573	-1.82437	-0.0795135	-9.38772	13.6376	25.4567	64.2937	14.0194	87.7795	32.9388	8.91334	-10.5347	-16.1503	5.51745	-4.32072	42.4092	-1.03581	4.48445	58.3068	-31.5769
1188	0.960766	-0.18802	18.7616	0.404559	-0.164361	2.51212	0.404542	-0.164402	8.33255	0.312763	-0.0975729	12.0863	-2.77593	6.89605	11.6567	-2.14815	13.6357	-14.3322	-8.00519	1.56743	-4.40424	17.1266	9.11931	20.82	-10.6914	84.6628	60.6239	-14.0407	-4.86499	-30.3857	-1.7651	-0.0122367	-9.36802	13.6513	25.31	64.2639	14.0535	88.0075	32.8886	8.88842	-10.5834	-16.0499	5.04968	-3.9251	42.2523	-2.08136	4.52046	58.467	-32.5239
1190	1.04395	-0.244787	18.7503	0.436136	-0.19629	2.50715	0.436116	-0.196335	8.32759	0.338372	-0.119466	12.0826	-2.76738	6.93949	11.7105	-2.12037	13.7098	-14.2291	-8.05142	1.53753	-4.51232	17.1511	9.15034	20.8921	-10.9724	84.1163	60.6308	-13.9215	-5.32303	-30.0491	-1.74307	-0.0170812	-9.41394	13.5837	25.3937	64.2598	14.182	87.9798	32.7247	8.90157	-10.6495	-15.9966	4.38334	-2.81334	41.6584	-3.18002	3.80419	57.489	-33.7828
1192	1.15324	-0.313248	18.7395	0.478151	-0.235565	2.50251	0.478126	-0.235614	8.32294	0.372245	-0.146197	12.0791	-2.70433	6.9586	11.8061	-2.00859	13.7166	-14.0438	-8.14158	1.55466	-4.6707	17.0445	9.0994	20.8472	-11.1138	83.625	60.6327	-13.4183	-5.87086	-29.9539	-1.67847	-0.013763	-9.49875	13.5167	25.4375	64.2804	14.2667	88.0025	32.5217	8.93405	-10.7891	-15.9288	3.57391	-0.898344	40.9909	-4.09798	2.42603	56.3559	-34.4691
1194	1.26795	-0.381506	18.7355	0.522547	-0.275225	2.50088	0.522519	-0.275279	8.32131	0.407922	-0.173069	12.078	-2.58981	6.94742	11.9328	-1.81946	13.6469	-13.7974	-8.26839	1.60328	-4.84239	16.823	9.00137	20.694	-11.0989	83.2913	60.6375	-12.6414	-6.42192	-30.1715	-1.56817	0.0120369	-9.61961	13.458	25.4091	64.3338	14.2966	88.0865	32.3095	8.96982	-10.9648	-15.8462	2.79441	1.42882	40.379	-4.62809	0.80479	55.3618	-34.5182
1196	1.36165	-0.443847	18.7506	0.558232	-0.310557	2.50775	0.5582	-0.310615	8.32818	0.436811	-0.197259	12.0832	-2.4592	6.90902	12.0565	-1.61189	13.5219	-13.5564	-8.36179	1.61564	-5.00904	16.5803	8.94555	20.5722	-11.0448	83.2863	60.7108	-11.8078	-7.02154	-30.7032	-1.46452	0.0779495	-9.81662	13.3743	25.3979	64.4725	14.3412	87.9696	32.126	8.95654	-10.9654	-15.8017	2.6915	2.60878	40.0344	-4.17681	0.611665	54.4983	-34.6949
1198	1.45136	-0.490077	18.7953	0.593495	-0.338582	2.52773	0.59346	-0.338642	8.34816	0.464921	-0.216024	12.0982	-2.31272	6.84495	12.1624	-1.38396	13.3445	-13.3487	-8.35706	1.74451	-5.16869	16.3133	8.73607	20.5106	-10.9093	83.3752	60.761	-11.2207	-7.23831	-31.1614	-1.40489	0.0152649	-9.90144	13.1803	25.4878	64.5441	14.4525	87.8753	31.9921	8.96023	-10.9168	-15.7959	2.56233	3.07465	39.8481	-3.75854	0.576764	54.0738	-34.6264
1200	1.5388	-0.517671	18.8613	0.629318	-0.358347	2.55714	0.629281	-0.358412	8.37757	0.492928	-0.228594	12.1203	-2.16985	6.75663	12.2475	-1.17001	13.1252	-13.1819	-8.25627	1.96813	-5.30803	16.0272	8.4027	20.5033	-10.7123	83.4494	60.7665	-10.8727	-7.13115	-31.4672	-1.39652	-0.158099	-9.86242	12.9038	25.671	64.5364	14.6109	87.8094	31.8893	8.98652	-10.8619	-15.8074	2.27291	3.05115	39.7865	-3.55821	0.465466	54.0621	-34.2871
1202	1.61784	-0.527942	18.9044	0.662975	-0.369754	2.57628	0.662937	-0.369823	8.39671	0.518797	-0.235042	12.1347	-2.0981	6.63536	12.3245	-1.09672	12.8757	-13.0395	-8.1399	2.04707	-5.37982	15.7087	8.24378	20.465	-10.5343	83.3369	60.7341	-10.3836	-7.38858	-31.7536	-1.42854	-0.190104	-9.83304	12.7492	25.8391	64.5523	14.6828	87.5633	31.6985	8.99465	-10.878	-15.7266	1.95642	3.10009	39.8514	-3.29151	0.502135	54.0859	-33.7906
1204	1.69382	-0.531216	18.9343	0.695912	-0.377803	2.58954	0.695873	-0.377875	8.40997	0.543921	-0.239018	12.1447	-2.07589	6.54868	12.3807	-1.09683	12.7092	-12.9386	-8.044	2.11728	-5.41796	15.4841	8.17437	20.4144	-10.4684	82.9524	60.6068	-9.91894	-7.7879	-31.8889	-1.44548	-0.213371	-9.83761	12.6447	25.8845	64.5719	14.659	87.4363	31.5861	9.00903	-10.8747	-15.7069	1.44329	3.65096	39.815	-3.16129	0.278189	54.0168	-33.6153
1206	1.7619	-0.532766	18.9547	0.725546	-0.384395	2.59861	0.725506	-0.38447	8.41904	0.566485	-0.242107	12.1515	-2.09134	6.51021	12.4099	-1.14297	12.6456	-12.8883	-7.97294	2.18963	-5.43405	15.3824	8.14652	20.3649	-10.5776	82.3449	60.38	-9.43629	-8.28285	-31.893	-1.44546	-0.247273	-9.87758	12.5678	25.8255	64.5949	14.5884	87.4489	31.5673	9.0309	-10.8275	-15.7497	0.811967	4.62229	39.6666	-3.2098	-0.224222	53.8554	-33.7004
1208	1.7973	-0.544168	18.9753	0.740032	-0.3925	2.60778	0.739991	-0.392576	8.42822	0.577818	-0.247274	12.1585	-2.11089	6.5059	12.3975	-1.17884	12.6459	-12.9136	-7.88425	2.19973	-5.45045	15.3906	7.98129	20.3642	-11.0421	81.8284	60.0597	-8.58771	-8.87841	-31.9753	-1.48384	-0.274955	-9.91997	12.464	25.892	64.6324	14.7176	87.3787	31.5396	9.04287	-10.7186	-15.7058	0.555841	5.17889	39.6484	-3.55389	-0.693042	53.7892	-32.9632
1210	1.8162	-0.546612	19.0029	0.748047	-0.395296	2.62004	0.748007	-0.395373	8.44047	0.583979	-0.248879	12.1677	-2.14362	6.51338	12.3557	-1.23102	12.6732	-12.9938	-7.84362	2.17644	-5.42267	15.4742	7.988	20.3846	-11.443	81.2631	59.8504	-7.93629	-9.29312	-32.0453	-1.5299	-0.249448	-9.93275	12.4223	25.802	64.6455	14.7679	87.4058	31.5731	9.06498	-10.5821	-15.6888	0.287752	5.33008	39.6354	-3.3937	-1.02295	53.7505	-32.7039
1212	1.82883	-0.536895	19.0423	0.754351	-0.392279	2.63749	0.754311	-0.392356	8.45792	0.588496	-0.246253	12.1807	-2.18169	6.52216	12.3006	-1.29106	12.7051	-13.0991	-7.8435	2.12752	-5.35065	15.5915	8.14268	20.4222	-11.6988	80.682	59.7762	-7.60766	-9.48401	-32.0491	-1.57303	-0.183444	-9.88948	12.4303	25.5821	64.6133	14.7201	87.5069	31.6445	9.10032	-10.4539	-15.7161	-0.0383313	5.25396	39.5991	-2.80251	-1.1945	53.7066	-32.9834
1214	1.86088	-0.521222	19.1033	0.76963	-0.388412	2.66451	0.769589	-0.388491	8.48494	0.599666	-0.242444	12.201	-2.19133	6.51949	12.2793	-1.30754	12.7044	-13.1396	-7.78675	2.05962	-5.28053	15.6246	8.03168	20.486	-11.9267	80.331	59.7282	-7.61092	-9.55049	-31.8184	-1.59736	-0.181453	-9.7249	12.3509	25.6048	64.4847	14.7649	87.4244	31.616	9.13537	-10.4397	-15.7547	-0.268599	5.79749	39.5286	-2.90462	-1.25399	53.5519	-32.7915
1216	1.90535	-0.492792	19.1794	0.791428	-0.380103	2.69818	0.791389	-0.380185	8.51861	0.615432	-0.23492	12.2263	-2.18627	6.49911	12.2935	-1.30796	12.6653	-13.114	-7.74173	1.98006	-5.17116	15.604	7.94562	20.5334	-12.0358	80.0659	59.5884	-7.50416	-9.65871	-31.5914	-1.60348	-0.178462	-9.47725	12.2651	25.6784	64.3248	14.7774	87.3308	31.477	9.21149	-10.4926	-15.8442	-0.481168	6.42563	39.3757	-3.19162	-1.50467	53.2965	-32.4009
1218	1.95914	-0.454905	19.2647	0.818114	-0.368516	2.73588	0.818076	-0.3686	8.55631	0.634647	-0.224646	12.2546	-2.17447	6.46261	12.3348	-1.30524	12.594	-13.0385	-7.71835	1.89729	-5.03071	15.5412	7.93631	20.5554	-12.0297	79.8551	59.3605	-7.21805	-9.84202	-31.4372	-1.59929	-0.162057	-9.18289	12.1823	25.7521	64.1623	14.7542	87.2732	31.246	9.32645	-10.5862	-15.971	-0.696687	7.00677	39.1524	-3.50348	-1.92572	52.9746	-31.9086
1220	2.01429	-0.425326	19.343	0.844696	-0.360672	2.77045	0.844659	-0.360759	8.59088	0.654021	-0.217177	12.2805	-2.1796	6.42198	12.3659	-1.33378	12.5223	-12.9837	-7.69925	1.83586	-4.92774	15.4658	7.96977	20.5613	-11.9968	79.682	59.1908	-6.93316	-10.0511	-31.408	-1.61779	-0.135217	-8.95278	12.0745	25.7764	64.0514	14.7876	87.2996	31.0189	9.43145	-10.6574	-16.0448	-0.939635	7.45321	38.9486	-3.58444	-2.10785	52.7193	-31.5672
1222	2.06824	-0.405313	19.4141	0.869947	-0.356901	2.80191	0.86991	-0.356991	8.62234	0.672655	-0.212835	12.3042	-2.18405	6.39204	12.3759	-1.35481	12.4698	-12.9675	-7.68668	1.77475	-4.83062	15.3837	8.00363	20.5438	-11.9392	79.6082	59.0785	-6.72162	-10.2471	-31.4478	-1.64081	-0.105577	-8.7358	11.9499	25.7548	63.939	14.8416	87.3394	30.8145	9.54164	-10.6856	-16.0956	-1.18265	7.84458	38.7749	-3.57821	-2.1694	52.5184	-31.312
1224	2.11752	-0.394013	19.4749	0.892408	-0.356506	2.82881	0.892371	-0.356598	8.64925	0.689415	-0.211184	12.3244	-2.18002	6.3752	12.365	-1.35329	12.4378	-12.9883	-7.67991	1.71071	-4.73199	15.2979	8.02203	20.5045	-11.8782	79.604	59.0058	-6.57676	-10.4136	-31.51	-1.66243	-0.0751763	-8.52672	11.82	25.7022	63.8135	14.9073	87.3637	30.6389	9.65614	-10.6674	-16.1315	-1.40899	8.19137	38.6334	-3.5374	-2.16752	52.3653	-31.1242
1226	2.15398	-0.385195	19.5163	0.909075	-0.356006	2.84713	0.909038	-0.3561	8.66756	0.701839	-0.209804	12.3381	-2.15129	6.36599	12.3537	-1.30403	12.4095	-13.0069	-7.67656	1.64711	-4.62157	15.2037	8.0142	20.4553	-11.8803	79.4783	58.8769	-6.35912	-10.5388	-31.4536	-1.67589	-0.0420744	-8.33585	11.7218	25.6771	63.6734	14.9777	87.3322	30.4736	9.7687	-10.6171	-16.1744	-1.58436	8.49164	38.5025	-3.56957	-2.28239	52.2249	-30.9479
1228	2.17396	-0.372174	19.5393	0.918919	-0.352153	2.85725	0.918883	-0.352248	8.67768	0.708957	-0.206328	12.3457	-2.10703	6.34618	12.3301	-1.22984	12.3557	-13.0474	-7.67556	1.59459	-4.52681	15.133	7.97522	20.3976	-11.9054	79.3963	58.7522	-6.1781	-10.5995	-31.3848	-1.66997	-0.0171801	-8.17978	11.6595	25.6943	63.5337	15.0317	87.2293	30.3447	9.85105	-10.5731	-16.1718	-1.68681	8.62091	38.4063	-3.55861	-2.32538	52.1102	-30.8594
1230	2.17883	-0.356591	19.5449	0.9224	-0.345786	2.85965	0.922364	-0.345881	8.68008	0.711164	-0.201355	12.3475	-2.05224	6.3134	12.2911	-1.14046	12.2743	-13.1164	-7.67302	1.55834	-4.45638	15.0942	7.90391	20.3318	-11.9439	79.3937	58.6518	-6.05621	-10.5954	-31.3235	-1.64836	-0.00362846	-8.07032	11.6357	25.7431	63.4068	15.0547	87.0767	30.2692	9.89362	-10.5443	-16.1332	-1.70968	8.57533	38.3506	-3.50338	-2.26998	52.0264	-30.8508
1232	2.17792	-0.35173	19.5365	0.922437	-0.343541	2.85588	0.922402	-0.343636	8.67631	0.711054	-0.199668	12.3447	-1.99806	6.27758	12.2336	-1.05177	12.1877	-13.2198	-7.65408	1.54485	-4.41485	15.0873	7.80584	20.2542	-11.9851	79.4813	58.605	-6.00706	-10.5379	-31.2644	-1.63637	-0.00020237	-8.03434	11.6543	25.7545	63.329	15.0053	86.9805	30.2797	9.88986	-10.5271	-16.1477	-1.64423	8.43405	38.3362	-3.48189	-2.15721	51.9862	-30.8484
1234	2.17595	-0.360493	19.5183	0.920835	-0.347119	2.84784	0.920799	-0.347214	8.66827	0.710081	-0.202431	12.3387	-1.94654	6.24328	12.1577	-0.965694	12.1051	-13.3576	-7.63145	1.563	-4.40785	15.1076	7.66182	20.1687	-12.0696	79.546	58.5984	-5.89998	-10.5054	-31.1485	-1.6362	-0.0217035	-8.05941	11.6864	25.7661	63.2686	14.9672	86.8985	30.4022	9.85317	-10.4942	-16.1791	-1.56568	8.41835	38.3495	-3.60106	-2.15342	51.9816	-30.7093
1236	2.1724	-0.379261	19.4935	0.917684	-0.354908	2.83691	0.917647	-0.355003	8.65734	0.708212	-0.208433	12.3305	-1.90015	6.21142	12.0642	-0.886393	12.029	-13.5282	-7.61214	1.60847	-4.43337	15.1501	7.47765	20.0733	-12.1977	79.5605	58.6376	-5.71866	-10.5104	-30.9941	-1.65163	-0.0636323	-8.13115	11.7275	25.7718	63.2141	14.9475	86.838	30.6389	9.78842	-10.4399	-16.2274	-1.4948	8.48057	38.3906	-3.78396	-2.22415	52.0099	-30.4712
1238	2.15716	-0.388962	19.4671	0.910204	-0.357706	2.82525	0.910168	-0.3578	8.64568	0.702798	-0.210972	12.3217	-1.86319	6.17866	11.9521	-0.822923	11.9551	-13.7345	-7.61385	1.65947	-4.48042	15.2025	7.28815	19.9522	-12.3382	79.5279	58.7592	-5.52138	-10.5214	-30.9476	-1.69127	-0.094396	-8.21433	11.7933	25.7153	63.1577	14.8892	86.872	30.9722	9.6951	-10.3814	-16.3166	-1.43182	8.1567	38.4785	-3.57603	-2.03179	52.0758	-30.4546
1240	2.14313	-0.396163	19.4474	0.903467	-0.359548	2.81655	0.90343	-0.359641	8.63698	0.697878	-0.212754	12.3152	-1.83899	6.14843	11.8503	-0.782509	11.8909	-13.9226	-7.62055	1.69151	-4.53319	15.2527	7.12382	19.8407	-12.4426	79.5085	58.9173	-5.38188	-10.5265	-30.8679	-1.74506	-0.116606	-8.2564	11.8694	25.6398	63.0437	14.8208	86.8708	31.3693	9.60825	-10.2607	-16.4455	-1.38411	7.80777	38.5656	-3.33924	-1.84545	52.1319	-30.4508
1242	2.13248	-0.403274	19.4355	0.898206	-0.361681	2.81135	0.898168	-0.361774	8.63178	0.694078	-0.214667	12.3113	-1.828	6.12136	11.7771	-0.767281	11.8378	-14.0589	-7.62348	1.70646	-4.58411	15.2985	6.98079	19.7473	-12.5207	79.4943	59.0804	-5.28654	-10.528	-30.7356	-1.8071	-0.138411	-8.25089	11.9456	25.5659	62.8715	14.7523	86.7864	31.7951	9.54045	-10.075	-16.5909	-1.34086	7.53796	38.6403	-3.1825	-1.72537	52.1676	-30.4165
1244	2.11999	-0.415035	19.429	0.891728	-0.365713	2.80852	0.89169	-0.365805	8.62895	0.689486	-0.21808	12.3092	-1.8265	6.09593	11.7696	-0.774357	11.7912	-14.0742	-7.5995	1.74252	-4.62447	15.3456	6.79051	19.6744	-12.6865	79.3716	59.1683	-5.09166	-10.5436	-30.5868	-1.86435	-0.197574	-8.22828	11.99	25.5446	62.6981	14.7057	86.5591	32.1552	9.49904	-9.86808	-16.6545	-1.24763	7.44793	38.7056	-3.22483	-1.67859	52.1894	-30.3493
1246	2.11638	-0.434943	19.4122	0.888444	-0.374036	2.80114	0.888405	-0.374127	8.62158	0.68755	-0.224496	12.3036	-1.84531	6.07592	11.8229	-0.821227	11.7625	-13.9783	-7.57555	1.77752	-4.64941	15.3902	6.67421	19.5933	-12.7751	79.3039	59.2345	-4.89272	-10.6188	-30.4906	-1.92398	-0.254796	-8.22178	12.0435	25.5	62.5049	14.6412	86.2197	32.4758	9.48447	-9.64999	-16.7216	-1.14313	7.45684	38.7615	-3.36602	-1.66982	52.1997	-30.2753
1248	2.12008	-0.460074	19.3848	0.887924	-0.38523	2.78908	0.887884	-0.385322	8.60951	0.687862	-0.23288	12.2946	-1.87793	6.06212	11.9206	-0.894374	11.7505	-13.801	-7.562	1.80748	-4.65931	15.4336	6.62571	19.498	-12.7881	79.3037	59.2839	-4.66491	-10.7648	-30.466	-1.97998	-0.305334	-8.23363	12.1097	25.4218	62.2912	14.5488	85.7738	32.7631	9.49571	-9.42965	-16.8062	-1.05165	7.48805	38.8086	-3.515	-1.67818	52.2045	-30.2162
1250	2.11411	-0.474492	19.3618	0.884096	-0.390919	2.77894	0.884056	-0.39101	8.59938	0.685357	-0.237357	12.287	-1.88915	6.05436	12.0045	-0.92517	11.7405	-13.6471	-7.57579	1.8327	-4.65633	15.4802	6.49371	19.3894	-12.8949	79.2679	59.2912	-4.24457	-10.9642	-30.5048	-1.99997	-0.36739	-8.23027	12.1629	25.3437	62.0605	14.4278	85.1995	33.023	9.53479	-9.21147	-16.8913	-1.04216	7.29595	38.8493	-3.38247	-1.6622	52.2255	-30.2417
1252	2.10655	-0.485262	19.3419	0.879883	-0.394888	2.77017	0.879842	-0.394978	8.5906	0.682458	-0.240573	12.2804	-1.88743	6.0521	12.0644	-0.92825	11.7353	-13.536	-7.5988	1.86298	-4.67678	15.5416	6.39613	19.2973	-12.9922	79.2099	59.2761	-3.65101	-11.2604	-30.6019	-2.02106	-0.429171	-8.23799	12.2305	25.2487	61.8397	14.2913	84.6475	33.2923	9.54239	-9.06688	-16.9621	-1.04164	7.07822	38.8859	-3.21834	-1.60788	52.2459	-30.2534
1254	2.09979	-0.494705	19.3239	0.876136	-0.398355	2.76222	0.876095	-0.398445	8.58265	0.679875	-0.243386	12.2744	-1.87677	6.05336	12.0991	-0.911522	11.733	-13.4706	-7.62645	1.8979	-4.72085	15.6189	6.34254	19.2245	-13.0769	79.1344	59.2356	-2.89424	-11.6562	-30.7584	-2.05018	-0.487207	-8.25591	12.3229	25.1333	61.622	14.1326	84.1134	33.5844	9.51077	-8.98641	-17.0187	-1.03415	6.8757	38.9221	-3.07251	-1.52284	52.2657	-30.244
1256	2.09804	-0.506925	19.302	0.87435	-0.403455	2.75254	0.874309	-0.403545	8.57297	0.678862	-0.247296	12.2672	-1.87016	6.05168	12.1205	-0.902118	11.7271	-13.4306	-7.65572	1.92549	-4.75061	15.7074	6.27076	19.1461	-13.2212	79.0088	59.1643	-2.07103	-12.0831	-30.9237	-2.08243	-0.537648	-8.25334	12.4581	25.0057	61.3516	13.9151	83.4358	33.912	9.47103	-8.86496	-17.0771	-1.02111	6.67639	38.9696	-2.92109	-1.45586	52.2987	-30.2839
1258	2.09505	-0.521048	19.2786	0.871856	-0.409273	2.74223	0.871814	-0.409363	8.56266	0.677364	-0.251786	12.2595	-1.85958	6.04694	12.1473	-0.88728	11.714	-13.3802	-7.69746	1.9489	-4.77689	15.7765	6.18572	19.0959	-13.3873	79.108	58.9352	-0.871738	-12.729	-31.3651	-2.10332	-0.585579	-8.27292	12.6096	24.8142	61.0617	13.6328	82.6001	34.2738	9.43869	-8.67998	-17.1393	-1.02443	6.4835	39.0145	-2.76029	-1.40537	52.3345	-30.3174
1260	2.08939	-0.534099	19.2549	0.868288	-0.41439	2.73176	0.868245	-0.41448	8.5522	0.675019	-0.255819	12.2516	-1.84153	6.03899	12.1847	-0.861157	11.692	-13.3098	-7.75594	1.97369	-4.80402	15.8138	6.115	19.0834	-13.544	79.6197	58.4919	0.823934	-13.7245	-32.3679	-2.10891	-0.631196	-8.31282	12.7639	24.5624	60.7434	13.3117	81.6411	34.6647	9.4095	-8.4851	-17.2028	-1.03621	6.31846	39.0552	-2.62058	-1.38078	52.3707	-30.334
1262	2.08227	-0.537538	19.2339	0.864912	-0.415188	2.72244	0.864869	-0.415278	8.54287	0.672549	-0.256612	12.2446	-1.80856	6.02876	12.2299	-0.809649	11.6597	-13.2236	-7.83489	2.0241	-4.84182	15.8225	6.14247	19.0939	-13.6318	80.9284	57.7918	3.1116	-15.373	-34.6605	-2.09949	-0.67192	-8.32112	12.903	24.33	60.3339	13.0578	80.6538	35.0621	9.34548	-8.4759	-17.2305	-1.00839	6.28468	39.0972	-2.63952	-1.43044	52.4053	-30.3386
1264	2.06688	-0.519854	19.2128	0.859736	-0.406028	2.71301	0.859694	-0.406117	8.53344	0.668113	-0.250071	12.2375	-1.76344	6.016	12.2826	-0.737839	11.6179	-13.1227	-7.94648	2.06586	-4.89016	15.6975	6.36615	19.2443	-13.4915	83.2474	56.5696	6.02977	-17.7674	-38.7532	-2.0725	-0.705778	-8.34081	12.9947	24.016	59.8741	12.8794	80.0631	35.4689	9.25251	-8.87874	-17.362	-0.931999	6.17708	39.1413	-2.65316	-1.41312	52.4517	-30.357
1266	2.04831	-0.477407	19.1914	0.855309	-0.385758	2.70333	0.855269	-0.385846	8.52376	0.663546	-0.235176	12.2302	-1.71157	5.99821	12.3386	-0.656099	11.5642	-13.0154	-8.08148	2.09346	-4.95914	15.4245	6.84366	19.5323	-12.9896	86.0942	55.0229	8.88624	-20.6591	-44.1653	-2.03978	-0.718995	-8.38949	13.027	23.6218	59.4142	12.7751	79.9322	35.8538	9.1355	-9.67378	-17.5959	-0.805015	6.01534	39.1806	-2.68164	-1.33557	52.5039	-30.3671
1268	2.05493	-0.399578	19.1719	0.864949	-0.352186	2.69429	0.864913	-0.352275	8.51472	0.668668	-0.20946	12.2234	-1.6705	5.95752	12.3846	-0.602204	11.4736	-12.9288	-8.20094	2.1214	-5.09969	14.9951	7.84473	19.8629	-11.7704	87.4532	54.1692	10.2789	-22.4386	-47.7499	-2.05161	-0.647515	-8.50283	12.9812	23.2048	59.1019	12.7146	80.0934	36.1189	9.01706	-10.5732	-17.8165	-0.615684	6.08528	39.1852	-2.99389	-1.36237	52.5221	-30.2348
1270	2.06863	-0.349135	19.1496	0.875327	-0.331196	2.68408	0.875292	-0.331287	8.50451	0.675123	-0.193104	12.2158	-1.64242	5.94952	12.4119	-0.556994	11.4476	-12.8763	-8.26277	2.12429	-5.21742	14.8205	8.26172	20.069	-11.2249	87.6592	53.7657	11.1572	-23.3519	-49.2857	-2.07619	-0.594088	-8.64017	12.9452	22.9834	58.955	12.7058	80.2779	36.2362	8.90565	-11.3474	-17.9705	-0.50034	6.23337	39.1823	-3.2606	-1.45222	52.5415	-30.1322
1272	2.07759	-0.344791	19.1209	0.879658	-0.329942	2.67129	0.879624	-0.330033	8.49172	0.678288	-0.191877	12.2062	-1.6273	5.9804	12.4316	-0.518924	11.4973	-12.8367	-8.25903	2.0985	-5.28189	14.9305	8.02395	20.149	-11.5132	87.1012	53.6578	11.7503	-23.5689	-49.0846	-2.10085	-0.584901	-8.77436	12.9447	22.9769	58.9531	12.7405	80.4263	36.2305	8.80036	-11.876	-18.04	-0.467731	6.38009	39.1826	-3.39939	-1.57235	52.5719	-30.1102
1274	2.0483	-0.40483	19.0751	0.861727	-0.353495	2.6513	0.861691	-0.353585	8.47173	0.666357	-0.210578	12.1912	-1.62138	6.03076	12.5038	-0.494215	11.5859	-12.6994	-8.20162	2.04777	-5.25504	14.9975	7.95124	20.254	-11.9181	87.1714	53.3462	11.9406	-23.7238	-49.0746	-2.10237	-0.632951	-8.83712	13.0009	23.0368	58.98	12.7778	80.625	36.2426	8.66617	-11.9625	-18.0089	-0.414877	6.33741	39.2083	-3.38552	-1.62499	52.6287	-30.2287
1276	2.00874	-0.453713	19.0305	0.840273	-0.371295	2.63172	0.840234	-0.371382	8.45215	0.651433	-0.225195	12.1765	-1.61295	6.0311	12.5723	-0.484765	11.5828	-12.5718	-8.14643	2.0217	-5.22223	15.1208	7.92219	20.358	-12.2984	87.3884	52.9692	12.0374	-23.8266	-49.1053	-2.08058	-0.667889	-8.86412	12.9985	23.1255	59.0409	12.86	80.8276	36.2133	8.55629	-11.8363	-17.957	-0.342398	6.16943	39.2235	-3.31238	-1.57792	52.6657	-30.3276
1278	1.96868	-0.47263	18.9917	0.821166	-0.375969	2.61463	0.821127	-0.376054	8.43506	0.637447	-0.229858	12.1637	-1.60137	5.97452	12.6169	-0.490277	11.4755	-12.4915	-8.10822	2.02662	-5.2145	15.2731	7.92814	20.4508	-12.55	87.659	52.5879	12.1341	-23.9122	-49.2138	-2.0461	-0.675537	-8.87128	12.9276	23.2239	59.1201	12.9806	81.0191	36.1523	8.48227	-11.613	-17.9122	-0.244448	5.93797	39.2245	-3.24385	-1.45354	52.6779	-30.3635
1280	1.941	-0.461084	18.9606	0.810089	-0.368412	2.60076	0.810051	-0.368496	8.42119	0.628699	-0.22488	12.1532	-1.59457	5.90073	12.6064	-0.506572	11.339	-12.5147	-8.08084	2.03639	-5.2735	15.2945	7.93163	20.4919	-12.5118	87.9185	52.3761	12.2746	-23.9789	-49.3795	-2.04394	-0.670241	-8.88883	12.8539	23.3442	59.1783	13.0964	81.1869	36.122	8.44251	-11.5254	-17.898	-0.10461	5.83454	39.2302	-3.33793	-1.37485	52.6905	-30.3146
1282	1.92266	-0.450357	18.934	0.803018	-0.362036	2.5889	0.802981	-0.362119	8.40934	0.623019	-0.220538	12.1443	-1.60927	5.85649	12.5747	-0.548193	11.265	-12.5771	-8.07319	2.04605	-5.34662	15.2663	7.96131	20.5191	-12.376	88.0459	52.2604	12.4546	-24.0558	-49.5146	-2.06016	-0.666691	-8.93293	12.8347	23.3529	59.2039	13.1045	81.3042	36.1747	8.42342	-11.4999	-17.9257	0.0174101	5.85089	39.243	-3.5053	-1.38167	52.7099	-30.2768
1284	1.91229	-0.447663	18.9105	0.798746	-0.359874	2.57846	0.798708	-0.359956	8.39889	0.619694	-0.219174	12.1365	-1.64323	5.8521	12.5409	-0.608519	11.2709	-12.6429	-8.08172	2.05226	-5.41669	15.2104	8.01335	20.5374	-12.2052	88.0475	52.214	12.6545	-24.1453	-49.5973	-2.08885	-0.666036	-9.00155	12.8701	23.2605	59.2069	13.0184	81.3758	36.2918	8.41421	-11.5156	-17.9834	0.105315	5.96781	39.263	-3.70713	-1.46505	52.7364	-30.2614
1286	1.90537	-0.448848	18.8863	0.795647	-0.359702	2.56774	0.79561	-0.359784	8.38817	0.61737	-0.219224	12.1285	-1.67132	5.8762	12.546	-0.650091	11.3259	-12.6346	-8.08495	2.05253	-5.46709	15.1415	8.04615	20.5274	-12.0504	88.0913	52.1927	12.7823	-24.2191	-49.6358	-2.11713	-0.655625	-9.0671	12.8934	23.2484	59.2462	13.004	81.4494	36.3379	8.38863	-11.5342	-18.0064	0.155745	6.10786	39.2873	-3.8762	-1.53845	52.7657	-30.2137
1288	1.90395	-0.452249	18.8683	0.794762	-0.360998	2.55977	0.794725	-0.36108	8.3802	0.616793	-0.220237	12.1225	-1.69019	5.90255	12.5789	-0.676472	11.3811	-12.5736	-8.08437	2.04356	-5.49881	15.1098	8.09482	20.5315	-11.9672	88.1005	52.1529	12.9103	-24.3045	-49.6678	-2.13548	-0.639483	-9.12285	12.9002	23.2496	59.2965	13.0117	81.5221	36.3546	8.35262	-11.524	-18.0311	0.178675	6.16695	39.3006	-3.9415	-1.56593	52.7849	-30.1665
1290	1.90764	-0.455424	18.8575	0.79612	-0.362659	2.55494	0.796083	-0.362741	8.37537	0.617914	-0.221388	12.1189	-1.69693	5.91759	12.6338	-0.687307	11.4108	-12.4718	-8.07985	2.02036	-5.51182	15.1184	8.1552	20.5553	-11.9634	88.0705	52.0858	13.0497	-24.4038	-49.6965	-2.14047	-0.618065	-9.16365	12.8935	23.2574	59.3489	13.0313	81.5992	36.3478	8.30588	-11.5052	-18.051	0.184691	6.15471	39.3003	-3.92304	-1.5568	52.7907	-30.1275
1292	1.91367	-0.449734	18.8513	0.799257	-0.360661	2.55216	0.79922	-0.360743	8.37259	0.620136	-0.219694	12.1168	-1.68711	5.89707	12.6937	-0.68284	11.3693	-12.361	-8.07396	1.96179	-5.50416	15.1258	8.17687	20.5783	-12.0114	88.0352	52.0101	13.1844	-24.5071	-49.6882	-2.12776	-0.587446	-9.17798	12.8979	23.2884	59.3821	13.0522	81.6988	36.3159	8.24323	-11.6054	-18.0049	0.205152	6.2329	39.2914	-3.98467	-1.60059	52.7815	-30.1003
1294	1.92234	-0.446728	18.8465	0.803317	-0.360068	2.55003	0.80328	-0.360151	8.37046	0.623136	-0.218994	12.1152	-1.66763	5.86132	12.7531	-0.666865	11.2964	-12.2512	-8.05896	1.91205	-5.50192	15.1305	8.20444	20.6034	-12.0495	87.9907	51.9442	13.3145	-24.589	-49.6862	-2.12045	-0.569216	-9.19113	12.9143	23.3316	59.4222	13.0567	81.7886	36.276	8.18253	-11.7215	-17.9614	0.225785	6.33655	39.2823	-4.07101	-1.65258	52.7695	-30.0798
1296	1.93262	-0.447954	18.8424	0.807716	-0.361467	2.5482	0.807678	-0.36155	8.36864	0.626513	-0.219762	12.1138	-1.64082	5.81681	12.8088	-0.640736	11.2047	-12.1483	-8.03687	1.88009	-5.51016	15.1308	8.24501	20.6279	-12.058	87.9394	51.8967	13.4395	-24.6422	-49.6905	-2.12283	-0.56526	-9.21024	12.9371	23.3799	59.4747	13.0495	81.8742	36.2388	8.12511	-11.8242	-17.9386	0.244687	6.45655	39.2763	-4.17543	-1.70839	52.7592	-30.0625
1298	1.94113	-0.448855	18.8405	0.811366	-0.362582	2.54733	0.811329	-0.362665	8.36776	0.629312	-0.220366	12.1132	-1.60774	5.77086	12.8549	-0.602955	11.1079	-12.0625	-8.02261	1.85967	-5.52222	15.1291	8.28925	20.6406	-12.0256	87.8815	51.8858	13.5628	-24.6619	-49.6526	-2.12885	-0.562814	-9.23871	12.9398	23.4128	59.5407	13.0672	82.022	36.2288	8.05274	-11.8941	-17.9453	0.263294	6.60776	39.2776	-4.30984	-1.78832	52.756	-30.0398
1300	1.94671	-0.449438	18.8358	0.813767	-0.363296	2.54527	0.81373	-0.36338	8.3657	0.631153	-0.220747	12.1116	-1.57558	5.72299	12.9049	-0.56786	11.008	-11.9699	-8.01313	1.83511	-5.53155	15.1155	8.32572	20.6533	-11.9866	87.8669	51.8603	13.6648	-24.6734	-49.6361	-2.1338	-0.552733	-9.26931	12.9345	23.4558	59.5962	13.1129	82.1288	36.2202	8.00255	-11.9171	-17.9596	0.286421	6.7446	39.2786	-4.43697	-1.85925	52.7516	-30.0164
1302	1.94948	-0.449171	18.8285	0.815014	-0.363386	2.54201	0.814976	-0.36347	8.36245	0.632092	-0.220732	12.1092	-1.546	5.67284	12.9604	-0.538704	10.9051	-11.8673	-8.00751	1.80225	-5.53396	15.0936	8.35061	20.6679	-11.9582	87.8956	51.8099	13.7433	-24.6906	-49.6478	-2.1354	-0.533066	-9.29699	12.9286	23.5009	59.6337	13.1654	82.1747	36.2083	7.98644	-11.8954	-17.9823	0.313095	6.85462	39.2767	-4.54371	-1.9131	52.7446	-29.9953
1304	1.95118	-0.446165	18.8233	0.816024	-0.362195	2.5397	0.815986	-0.362279	8.36013	0.632773	-0.219775	12.1074	-1.51867	5.61804	13.0165	-0.515417	10.7946	-11.7642	-8.00355	1.76088	-5.51958	15.0864	8.35517	20.6804	-11.9786	87.9173	51.7413	13.8076	-24.7415	-49.6517	-2.13102	-0.505727	-9.30637	12.9431	23.4892	59.6453	13.133	82.1879	36.2004	8.01227	-11.8568	-18.0388	0.334821	6.93521	39.2676	-4.61745	-1.94978	52.7376	-29.9824
1306	1.9543	-0.444158	18.8185	0.817569	-0.361563	2.53752	0.817532	-0.361647	8.35795	0.63389	-0.219203	12.1058	-1.48601	5.56065	13.0704	-0.48326	10.6773	-11.6646	-7.99867	1.7205	-5.50154	15.0945	8.38993	20.6969	-11.9991	87.9242	51.6707	13.8654	-24.8148	-49.6703	-2.11919	-0.48382	-9.32075	12.9565	23.4701	59.6628	13.0581	82.129	36.1726	8.08576	-11.7854	-18.1152	0.351845	6.99613	39.2543	-4.66663	-1.97575	52.7262	-29.9893
1308	1.95935	-0.443851	18.8137	0.819811	-0.36184	2.53539	0.819773	-0.361925	8.35582	0.635584	-0.219267	12.1042	-1.44612	5.50019	13.122	-0.438917	10.5516	-11.5691	-7.99273	1.68378	-5.48406	15.1131	8.45528	20.7168	-12.0089	87.9207	51.6041	13.9185	-24.897	-49.702	-2.10243	-0.469439	-9.34215	12.9659	23.4584	59.6915	12.9641	82.0159	36.1248	8.1887	-11.696	-18.195	0.364811	7.04661	39.238	-4.70075	-1.99839	52.7099	-30.0147
1310	1.96521	-0.444242	18.8087	0.82235	-0.362492	2.53316	0.822312	-0.362576	8.35359	0.637524	-0.219592	12.1026	-1.39828	5.4325	13.1755	-0.383096	10.4097	-11.4698	-7.98872	1.6515	-5.47113	15.1192	8.50454	20.7326	-12.0086	87.9451	51.5424	13.9628	-24.9469	-49.7268	-2.09204	-0.456216	-9.35784	12.9812	23.4724	59.7217	12.9102	81.9516	36.0761	8.24398	-11.6603	-18.2245	0.37744	7.1185	39.2201	-4.75533	-2.04585	52.6908	-30.0392
1312	1.97282	-0.446228	18.807	0.825516	-0.364005	2.53244	0.825478	-0.364091	8.35287	0.639987	-0.220525	12.102	-1.35073	5.36224	13.2192	-0.32792	10.2633	-11.3888	-7.98325	1.62125	-5.45986	15.1166	8.52954	20.7441	-12.0121	87.9579	51.5043	14.0039	-24.9565	-49.7211	-2.08709	-0.448082	-9.36353	12.988	23.4746	59.7362	12.8807	81.9072	36.0451	8.27692	-11.6335	-18.2299	0.387637	7.16347	39.2019	-4.78287	-2.06911	52.6694	-30.0808
1314	1.98198	-0.448725	18.8096	0.829307	-0.365892	2.53356	0.82927	-0.365977	8.35399	0.642939	-0.2217	12.1029	-1.30465	5.28942	13.2515	-0.275482	10.1129	-11.3293	-7.97676	1.59137	-5.44989	15.1063	8.53498	20.7517	-12.0163	87.951	51.4932	14.0439	-24.9308	-49.686	-2.08639	-0.443643	-9.35868	12.9851	23.4627	59.7338	12.8729	81.8799	36.033	8.29519	-11.6108	-18.2237	0.395835	7.17731	39.1839	-4.78023	-2.06198	52.6467	-30.1345
1316	1.99134	-0.445914	18.8166	0.833634	-0.365491	2.53666	0.833596	-0.365577	8.35709	0.646148	-0.221133	12.1052	-1.25571	5.20883	13.2756	-0.220215	9.94733	-11.2853	-7.97501	1.55633	-5.44268	15.0927	8.55833	20.756	-11.9908	87.9208	51.5122	14.0857	-24.898	-49.6511	-2.08394	-0.434297	-9.34513	12.9787	23.4631	59.7267	12.8841	81.8726	36.0238	8.31489	-11.6086	-18.234	0.405552	7.18888	39.167	-4.77895	-2.0462	52.6253	-30.165
1318	1.99967	-0.444998	18.8219	0.837354	-0.365825	2.53903	0.837316	-0.365912	8.35946	0.648949	-0.221154	12.107	-1.20757	5.1285	13.3037	-0.166531	9.78256	-11.2337	-7.97029	1.52745	-5.43475	15.0667	8.56331	20.7697	-11.9724	87.9169	51.5008	14.1294	-24.8855	-49.6289	-2.08483	-0.423053	-9.33777	12.9794	23.4676	59.7197	12.9026	81.8822	36.0129	8.32826	-11.6234	-18.2591	0.413859	7.19525	39.1472	-4.77404	-2.02689	52.6037	-30.1849
1320	2.00642	-0.447271	18.8245	0.840107	-0.367407	2.54017	0.840069	-0.367494	8.3606	0.651106	-0.222167	12.1078	-1.16106	5.04949	13.3381	-0.115674	9.62084	-11.1707	-7.96153	1.50526	-5.42332	15.031	8.55406	20.7928	-11.9641	87.9434	51.4526	14.1677	-24.8956	-49.6182	-2.08896	-0.411881	-9.33951	12.988	23.4737	59.7166	12.9236	81.9078	35.9975	8.33204	-11.654	-18.291	0.420844	7.18708	39.1241	-4.75623	-1.99889	52.5826	-30.2047
1322	2.01091	-0.451104	18.8259	0.841747	-0.369476	2.5408	0.841709	-0.369563	8.36123	0.652461	-0.223611	12.1083	-1.11598	4.96704	13.3749	-0.0688429	9.45344	-11.1034	-7.95158	1.48004	-5.39927	15.0039	8.5832	20.8108	-11.9417	87.964	51.4006	14.172	-24.9054	-49.5986	-2.09133	-0.406769	-9.34628	12.9961	23.4768	59.7266	12.9428	81.9559	35.9722	8.3161	-11.7049	-18.2924	0.429525	7.11949	39.1009	-4.68438	-1.92728	52.5661	-30.2556
1324	2.01354	-0.456867	18.8282	0.842402	-0.372233	2.54183	0.842363	-0.37232	8.36226	0.653122	-0.225633	12.1091	-1.07305	4.88944	13.4072	-0.023626	9.29573	-11.0446	-7.94149	1.45842	-5.37726	14.9855	8.60377	20.8244	-11.93	87.9906	51.3636	14.1485	-24.9133	-49.5584	-2.09513	-0.403867	-9.35426	13.0051	23.4771	59.7397	12.9494	81.983	35.9525	8.30224	-11.7304	-18.2982	0.439135	7.05637	39.0771	-4.61208	-1.86476	52.5497	-30.3328
1326	2.01399	-0.463125	18.8329	0.842054	-0.37503	2.54396	0.842016	-0.375117	8.36439	0.653037	-0.227749	12.1107	-1.03242	4.81812	13.4303	0.0205877	9.15034	-11.0024	-7.93216	1.44247	-5.36045	14.9733	8.6093	20.8333	-11.9276	88.0237	51.3472	14.1037	-24.9179	-49.5004	-2.09969	-0.403541	-9.36303	13.0127	23.4756	59.756	12.9453	81.9795	35.9409	8.2948	-11.7232	-18.3081	0.44541	7.0076	39.0522	-4.54377	-1.81747	52.5329	-30.4319
1328	2.01036	-0.463497	18.8445	0.840418	-0.374932	2.54914	0.840379	-0.375018	8.36957	0.651805	-0.227786	12.1146	-0.992598	4.74991	13.4346	0.0658492	9.01094	-10.9951	-7.92546	1.43443	-5.34611	14.9542	8.6133	20.8372	-11.905	88.0659	51.3494	14.0546	-24.9151	-49.451	-2.09911	-0.411262	-9.37549	13.0076	23.479	59.7859	12.9519	81.9522	35.9297	8.28892	-11.7017	-18.2879	0.43449	6.94909	39.0217	-4.44839	-1.75793	52.515	-30.5413
1330	2.00572	-0.464811	18.8576	0.838253	-0.375165	2.55498	0.838215	-0.375251	8.37541	0.650199	-0.228104	12.1189	-0.960415	4.68847	13.4317	0.100396	8.8868	-11.0015	-7.921	1.43477	-5.33947	14.9311	8.62882	20.8444	-11.8811	88.0766	51.3592	14.0336	-24.9269	-49.4062	-2.09932	-0.418675	-9.39152	13.0079	23.4721	59.8184	12.9493	81.9067	35.9273	8.2874	-11.6604	-18.2644	0.400532	6.89606	38.995	-4.3274	-1.69911	52.5116	-30.6334
1332	2.00111	-0.467521	18.8713	0.835984	-0.376014	2.56106	0.835946	-0.3761	8.38149	0.648552	-0.228889	12.1235	-0.93729	4.63452	13.4249	0.121695	8.77982	-11.0152	-7.91824	1.44165	-5.34096	14.9046	8.65471	20.8568	-11.8638	88.0444	51.3759	14.0461	-24.9585	-49.3599	-2.10127	-0.424827	-9.41102	13.015	23.4585	59.8513	12.9423	81.8535	35.932	8.28774	-11.6119	-18.2426	0.340568	6.8565	38.9752	-4.17997	-1.64722	52.5272	-30.708
1334	1.99728	-0.466704	18.8874	0.834352	-0.375396	2.56822	0.834314	-0.375482	8.38865	0.64729	-0.228539	12.1289	-0.922308	4.58791	13.416	0.131224	8.68934	-11.0331	-7.91507	1.4476	-5.34884	14.8755	8.66776	20.8759	-11.8733	87.969	51.4087	14.0775	-25.0078	-49.2848	-2.10341	-0.434386	-9.43441	13.0191	23.469	59.8875	12.9677	81.8262	35.9303	8.27653	-11.6101	-18.2165	0.244686	6.84403	38.9649	-3.99387	-1.61546	52.5664	-30.7963
1336	1.99607	-0.467047	18.902	0.833772	-0.375503	2.57469	0.833733	-0.375589	8.39512	0.64686	-0.228665	12.1337	-0.912414	4.54574	13.4096	0.133088	8.60891	-11.0464	-7.91339	1.45208	-5.35235	14.845	8.69813	20.8845	-11.8728	87.8416	51.4608	14.1259	-25.075	-49.2078	-2.10548	-0.444027	-9.4559	13.0124	23.4791	59.9194	12.9982	81.8085	35.9277	8.26679	-11.6195	-18.1986	0.156663	6.87748	38.9649	-3.84218	-1.60115	52.6134	-30.8824
1338	1.99725	-0.46949	18.9139	0.834059	-0.376723	2.58	0.83402	-0.376809	8.40043	0.647149	-0.229567	12.1377	-0.904578	4.50869	13.4078	0.132918	8.53858	-11.0509	-7.9136	1.45617	-5.34998	14.8132	8.74245	20.881	-11.8579	87.6787	51.5245	14.1849	-25.1538	-49.1374	-2.10788	-0.452667	-9.47292	12.9979	23.4861	59.9458	13.0236	81.7933	35.9241	8.264	-11.6274	-18.1964	0.0912731	6.9568	38.9732	-3.74826	-1.60771	52.6588	-30.9648
1340	1.99777	-0.473931	18.9231	0.833892	-0.37875	2.58413	0.833853	-0.378836	8.40456	0.647149	-0.231099	12.1408	-0.890767	4.48267	13.414	0.147384	8.48594	-11.0397	-7.91485	1.46827	-5.34829	14.7786	8.75882	20.8771	-11.8484	87.542	51.5673	14.2356	-25.2228	-49.0819	-2.11352	-0.459246	-9.48089	12.9984	23.501	59.9689	13.0267	81.7605	35.9139	8.28024	-11.6103	-18.2313	0.0604952	7.06867	38.9806	-3.72993	-1.65368	52.6819	-31.0579
1342	1.99859	-0.477215	18.9298	0.833962	-0.380286	2.58709	0.833923	-0.380372	8.40753	0.647296	-0.232247	12.143	-0.872679	4.46473	13.4234	0.172565	8.44628	-11.022	-7.92224	1.47115	-5.34098	14.7453	8.76685	20.8704	-11.8263	87.4681	51.5947	14.2704	-25.2791	-49.0359	-2.11542	-0.462942	-9.48679	12.9945	23.5071	59.9868	13.0254	81.7462	35.9109	8.29539	-11.6011	-18.259	0.0580388	7.16231	38.9858	-3.75375	-1.70631	52.6932	-31.1053
1344	1.99999	-0.479127	18.9346	0.834404	-0.381263	2.58924	0.834364	-0.381349	8.40968	0.647686	-0.232953	12.1446	-0.852331	4.45228	13.4334	0.203966	8.41572	-11.0029	-7.93403	1.46429	-5.32854	14.7163	8.77317	20.8628	-11.7915	87.4559	51.6078	14.2918	-25.3246	-49.0016	-2.11488	-0.463443	-9.49201	12.9848	23.5049	60	13.0255	81.7481	35.9175	8.30494	-11.5992	-18.2708	0.0772111	7.22954	38.9897	-3.80307	-1.75246	52.6977	-31.1111
1346	2.00263	-0.482099	18.94	0.835293	-0.382813	2.59168	0.835253	-0.382899	8.41211	0.648446	-0.23406	12.1465	-0.83683	4.43779	13.4382	0.226101	8.38336	-10.9937	-7.9378	1.46178	-5.31917	14.6984	8.7906	20.8612	-11.7594	87.4531	51.6094	14.3206	-25.3762	-48.9942	-2.12399	-0.459501	-9.49507	12.981	23.5166	60.0121	13.0366	81.7202	35.9293	8.31132	-11.5701	-18.2781	0.0972405	7.29323	38.9986	-3.84345	-1.76957	52.7093	-31.154
1348	2.00545	-0.486204	18.9489	0.836165	-0.384889	2.59563	0.836126	-0.384975	8.41606	0.649227	-0.235564	12.1494	-0.824794	4.42348	13.4369	0.242415	8.35266	-10.996	-7.94133	1.46447	-5.30489	14.6907	8.80791	20.8645	-11.731	87.4706	51.607	14.3448	-25.4104	-48.9934	-2.1377	-0.459197	-9.49667	12.9824	23.5082	60.0324	13.0327	81.6981	35.9539	8.31124	-11.5334	-18.2719	0.122132	7.36155	39.0091	-3.90765	-1.79168	52.7159	-31.1805
1350	2.00796	-0.489908	18.9606	0.836927	-0.386775	2.60087	0.836887	-0.386861	8.4213	0.649912	-0.236933	12.1534	-0.815853	4.40918	13.4333	0.253263	8.3232	-11.0029	-7.94697	1.46868	-5.28687	14.69	8.8187	20.8725	-11.7083	87.5063	51.6045	14.3621	-25.4187	-48.9885	-2.15167	-0.461135	-9.49861	12.9869	23.4856	60.0613	13.0203	81.6817	35.9865	8.30443	-11.4973	-18.2507	0.150061	7.42606	39.0204	-3.98803	-1.82067	52.7169	-31.1854
1352	2.00901	-0.486039	18.9703	0.837703	-0.385212	2.60513	0.837664	-0.385298	8.42556	0.650392	-0.235723	12.1566	-0.808563	4.39182	13.4434	0.259064	8.28883	-10.9845	-7.95844	1.45631	-5.2785	14.6827	8.80196	20.8846	-11.6954	87.5585	51.6098	14.3692	-25.3835	-48.9547	-2.15143	-0.450943	-9.50882	12.9838	23.5093	60.0921	13.0556	81.6354	36.0012	8.29169	-11.4772	-18.2107	0.174589	7.43344	39.0313	-4.02261	-1.82859	52.719	-31.194
1354	2.00975	-0.48239	18.9787	0.838327	-0.383714	2.60886	0.838288	-0.383801	8.42929	0.650764	-0.234569	12.1594	-0.805468	4.38118	13.4658	0.259132	8.26834	-10.9432	-7.96888	1.43884	-5.26428	14.6751	8.80128	20.8967	-11.6932	87.5767	51.6088	14.3857	-25.3548	-48.9198	-2.1494	-0.43809	-9.51564	12.9856	23.5219	60.1182	13.0833	81.6086	36.0112	8.28226	-11.4677	-18.1895	0.191432	7.45914	39.0445	-4.06185	-1.84435	52.7266	-31.1879
1356	2.01094	-0.480412	18.9861	0.839007	-0.382982	2.61214	0.838968	-0.383069	8.43257	0.651225	-0.233984	12.1618	-0.805236	4.37763	13.4978	0.256193	8.26185	-10.884	-7.97736	1.41989	-5.24117	14.6702	8.82217	20.9057	-11.699	87.5573	51.6021	14.4112	-25.3413	-48.8898	-2.14811	-0.424277	-9.51614	12.993	23.5198	60.1393	13.0983	81.6105	36.0157	8.27666	-11.4722	-18.1913	0.202949	7.51135	39.0599	-4.11365	-1.87195	52.7388	-31.1702
1358	2.01473	-0.478383	18.9927	0.840831	-0.382447	2.61507	0.840792	-0.382534	8.4355	0.652554	-0.233475	12.164	-0.800504	4.37304	13.5293	0.261042	8.25171	-10.8256	-7.98715	1.40385	-5.20994	14.6781	8.84511	20.9022	-11.7019	87.536	51.6064	14.4244	-25.3284	-48.8616	-2.14655	-0.407081	-9.509	12.9971	23.5424	60.1613	13.1346	81.6315	35.9976	8.26674	-11.512	-18.1915	0.224643	7.55283	39.0742	-4.16785	-1.90343	52.746	-31.1679
1360	2.01857	-0.47816	18.9999	0.84252	-0.38271	2.61823	0.842481	-0.382797	8.43866	0.653832	-0.23357	12.1664	-0.792923	4.36877	13.557	0.271417	8.24105	-10.7739	-7.99654	1.38993	-5.18048	14.6812	8.86527	20.9001	-11.6993	87.5255	51.6107	14.4358	-25.3163	-48.8423	-2.1451	-0.394491	-9.5022	13.0044	23.5585	60.1822	13.1579	81.6669	35.9883	8.25528	-11.551	-18.2039	0.246302	7.58133	39.0893	-4.21063	-1.92433	52.7532	-31.1709
1362	2.02236	-0.479644	19.008	0.844036	-0.383719	2.62184	0.843997	-0.383806	8.44227	0.655027	-0.234235	12.1691	-0.782982	4.36392	13.5798	0.286151	8.22839	-10.7312	-8.00447	1.37939	-5.15566	14.6754	8.88116	20.9017	-11.6878	87.5307	51.6139	14.445	-25.3071	-48.8326	-2.14458	-0.388283	-9.49686	13.0147	23.5639	60.2029	13.1618	81.7056	35.9911	8.24441	-11.5784	-18.2254	0.265113	7.59706	39.1049	-4.23961	-1.93196	52.7612	-31.1772
1364	2.02839	-0.481133	19.0175	0.846533	-0.384929	2.62609	0.846493	-0.385016	8.44652	0.656967	-0.23499	12.1723	-0.771974	4.35425	13.5973	0.301286	8.20658	-10.6987	-8.00667	1.3787	-5.13677	14.6599	8.8959	20.9035	-11.6559	87.5517	51.621	14.443	-25.3114	-48.8262	-2.14944	-0.388091	-9.4901	13.025	23.5702	60.2307	13.1492	81.7088	35.9873	8.24132	-11.5889	-18.234	0.278571	7.60893	39.1192	-4.26225	-1.93119	52.7683	-31.1864
1366	2.03368	-0.48042	19.0279	0.848898	-0.385117	2.6307	0.848858	-0.385204	8.45113	0.658745	-0.23499	12.1758	-0.759286	4.34386	13.6152	0.319163	8.1828	-10.6652	-8.01408	1.37468	-5.11783	14.6434	8.9039	20.9066	-11.6304	87.5869	51.6271	14.4366	-25.3198	-48.831	-2.14733	-0.387625	-9.4769	13.0199	23.5782	60.2496	13.1478	81.7026	35.9841	8.23942	-11.5837	-18.2324	0.287785	7.61275	39.1326	-4.27209	-1.9281	52.7778	-31.1969
1368	2.03755	-0.477956	19.0385	0.850786	-0.384416	2.63539	0.850747	-0.384504	8.45582	0.660111	-0.234355	12.1793	-0.746245	4.33619	13.6346	0.338651	8.16383	-10.6289	-8.02667	1.36657	-5.09846	14.6261	8.90542	20.9121	-11.6158	87.6317	51.629	14.4294	-25.3263	-48.8423	-2.13801	-0.386117	-9.45867	13.0026	23.5861	60.2603	13.1569	81.6901	35.9815	8.23795	-11.5653	-18.2219	0.293153	7.60934	39.1447	-4.27089	-1.92493	52.7888	-31.2084
1370	2.03974	-0.478195	19.0476	0.851711	-0.384748	2.63941	0.851671	-0.384836	8.45984	0.660821	-0.234551	12.1823	-0.73782	4.3411	13.6534	0.354689	8.1695	-10.5932	-8.03294	1.36499	-5.08424	14.5975	8.90707	20.9238	-11.6006	87.6733	51.6183	14.4293	-25.3173	-48.8337	-2.13279	-0.387764	-9.44769	13.0044	23.5813	60.2843	13.1386	81.6583	35.9758	8.2408	-11.5391	-18.2085	0.294775	7.60492	39.1531	-4.27104	-1.92337	52.7949	-31.221
1372	2.04275	-0.478899	19.0549	0.852953	-0.385346	2.64269	0.852914	-0.385434	8.46312	0.661786	-0.234925	12.1848	-0.735404	4.35273	13.6723	0.362421	8.18972	-10.5574	-8.03968	1.36176	-5.0673	14.5794	8.90426	20.9354	-11.6082	87.7016	51.6059	14.4336	-25.2965	-48.8198	-2.12914	-0.388254	-9.43257	13.0033	23.582	60.298	13.136	81.6332	35.9684	8.24117	-11.5246	-18.1936	0.297485	7.59387	39.1621	-4.26682	-1.92045	52.801	-31.2383
1374	2.04667	-0.479267	19.0612	0.854629	-0.385871	2.64547	0.854589	-0.385959	8.4659	0.663071	-0.235218	12.1868	-0.738119	4.36904	13.6908	0.362681	8.22043	-10.5224	-8.04807	1.35671	-5.04681	14.5735	8.90106	20.9448	-11.6338	87.7125	51.5965	14.4415	-25.2687	-48.8049	-2.12608	-0.387033	-9.41319	12.9962	23.5905	60.3021	13.1542	81.6232	35.9598	8.23674	-11.5252	-18.1796	0.301138	7.58131	39.173	-4.26185	-1.91712	52.8088	-31.2572
1376	2.04944	-0.477869	19.0685	0.855951	-0.385529	2.64872	0.855911	-0.385618	8.46915	0.664036	-0.234885	12.1893	-0.740812	4.38827	13.7065	0.364276	8.25642	-10.4926	-8.05718	1.35719	-5.02743	14.565	8.91981	20.9512	-11.6352	87.7016	51.596	14.4517	-25.2527	-48.7944	-2.12054	-0.386155	-9.40058	12.9898	23.5984	60.3219	13.1756	81.6324	35.9491	8.22492	-11.5288	-18.1732	0.300051	7.59465	39.187	-4.27686	-1.92008	52.8205	-31.2579
1378	2.05119	-0.475191	19.078	0.856934	-0.384549	2.65289	0.856894	-0.384637	8.47332	0.664708	-0.234096	12.1924	-0.74216	4.40248	13.7194	0.366537	8.28278	-10.4682	-8.06827	1.35375	-5.00498	14.5497	8.93493	20.9524	-11.6349	87.6746	51.6062	14.4648	-25.2313	-48.779	-2.1138	-0.382976	-9.38195	12.9868	23.6047	60.3377	13.1973	81.6765	35.9419	8.20826	-11.5618	-18.1736	0.296353	7.61055	39.2017	-4.28969	-1.92711	52.8323	-31.2642
1380	2.05209	-0.471925	19.0897	0.85759	-0.383247	2.65809	0.857551	-0.383336	8.47852	0.665116	-0.23309	12.1963	-0.742204	4.41038	13.731	0.368794	8.29717	-10.4463	-8.08083	1.34717	-4.97989	14.5294	8.94116	20.9486	-11.6394	87.6385	51.6299	14.4691	-25.2047	-48.7585	-2.10629	-0.379211	-9.35668	12.9862	23.6096	60.3474	13.2164	81.7424	35.9383	8.19044	-11.6146	-18.1819	0.289453	7.61137	39.2142	-4.28529	-1.93085	52.8416	-31.2817
1382	2.05361	-0.470698	19.1024	0.858341	-0.382896	2.66374	0.858302	-0.382984	8.48417	0.665653	-0.232789	12.2005	-0.74373	4.41561	13.7471	0.367049	8.3073	-10.4162	-8.09161	1.35089	-4.95815	14.517	8.94522	20.9419	-11.6506	87.6143	51.6742	14.4226	-25.1948	-48.7498	-2.09957	-0.384031	-9.33479	12.9794	23.6192	60.3586	13.2276	81.763	35.9342	8.18374	-11.6224	-18.2052	0.280604	7.5881	39.2177	-4.26466	-1.92962	52.8418	-31.3088
1384	2.0511	-0.469184	19.1201	0.857348	-0.382094	2.67159	0.857309	-0.382182	8.49202	0.664856	-0.232262	12.2064	-0.744144	4.41872	13.7698	0.366093	8.31316	-10.3741	-8.10297	1.35066	-4.93457	14.5146	8.92407	20.9381	-11.6999	87.5921	51.7433	14.3292	-25.157	-48.6995	-2.08842	-0.394015	-9.3099	12.973	23.6163	60.3707	13.2293	81.7704	35.924	8.18236	-11.6222	-18.2245	0.239114	7.3094	39.2027	-3.99158	-1.7731	52.8356	-31.3629
1386	2.0447	-0.466762	19.1436	0.854717	-0.380582	2.68201	0.854678	-0.380671	8.50244	0.662791	-0.231312	12.2142	-0.742301	4.41848	13.7991	0.367515	8.31207	-10.3195	-8.11286	1.34281	-4.90741	14.5212	8.87563	20.9387	-11.7921	87.5645	51.8349	14.1956	-25.0833	-48.6023	-2.074	-0.406031	-9.27893	12.9672	23.6022	60.3825	13.2232	81.7656	35.9061	8.18439	-11.6187	-18.2334	0.167193	6.78524	39.1702	-3.47528	-1.45591	52.8201	-31.4345
1388	2.03906	-0.462702	19.173	0.852555	-0.378446	2.69509	0.852516	-0.378534	8.51553	0.661035	-0.229868	12.2241	-0.736302	4.40946	13.8333	0.372795	8.29343	-10.2561	-8.11012	1.32481	-4.87374	14.5291	8.80872	20.9428	-11.9178	87.5145	51.9376	14.043	-24.9813	-48.4853	-2.06705	-0.409079	-9.23418	12.958	23.5976	60.3887	13.2176	81.7235	35.8793	8.18778	-11.5972	-18.2249	0.10517	6.25637	39.1305	-2.96144	-1.08371	52.7878	-31.4695
1390	2.03518	-0.459293	19.2031	0.851108	-0.376748	2.70846	0.85107	-0.376836	8.52889	0.659842	-0.228708	12.2341	-0.72592	4.39194	13.8716	0.382516	8.25768	-10.1853	-8.10691	1.3047	-4.83909	14.5346	8.76249	20.9532	-12.0452	87.4177	52.038	13.906	-24.8776	-48.3743	-2.05679	-0.414213	-9.18405	12.9469	23.5955	60.3916	13.2221	81.6888	35.8493	8.18692	-11.5871	-18.2135	0.0395265	5.89865	39.1009	-2.5929	-0.817191	52.753	-31.4832
1392	2.0341	-0.457432	19.2311	0.850751	-0.37596	2.72087	0.850712	-0.376047	8.5413	0.65952	-0.228159	12.2434	-0.710908	4.36515	13.9123	0.396947	8.20331	-10.1103	-8.10672	1.28888	-4.80565	14.5405	8.73555	20.9621	-12.163	87.2862	52.1394	13.7885	-24.7762	-48.2767	-2.04404	-0.422529	-9.13501	12.9326	23.5942	60.3944	13.2409	81.6754	35.8187	8.18001	-11.5946	-18.2007	-0.020036	5.73692	39.0852	-2.403	-0.683567	52.7228	-31.479
1394	2.0382	-0.45939	19.2515	0.852346	-0.377258	2.72996	0.852307	-0.377346	8.55039	0.66079	-0.229044	12.2502	-0.690907	4.32792	13.9522	0.416503	8.12808	-10.0369	-8.10933	1.29471	-4.77516	14.5612	8.68028	20.9361	-12.2596	87.1931	52.2664	13.6653	-24.6608	-48.1894	-2.04265	-0.428916	-9.10435	12.9084	23.5898	60.4079	13.28	81.6934	35.7902	8.1675	-11.6133	-18.1753	-0.0229448	5.65684	39.0786	-2.35133	-0.607913	52.7014	-31.4554
1396	2.04393	-0.45761	19.2681	0.854987	-0.377046	2.7373	0.854948	-0.377135	8.55773	0.662748	-0.228732	12.2557	-0.665733	4.27336	13.9792	0.439625	8.01935	-9.98793	-8.12955	1.30821	-4.75056	14.6045	8.61113	20.8857	-12.3538	87.116	52.4291	13.5368	-24.5509	-48.107	-2.04025	-0.432054	-9.08444	12.8803	23.5928	60.4307	13.3263	81.7334	35.7741	8.14471	-11.6424	-18.1573	-0.025247	5.59495	39.0848	-2.31014	-0.557285	52.6957	-31.4549
1398	2.05274	-0.45148	19.2835	0.859346	-0.375192	2.7441	0.859308	-0.37528	8.56453	0.665889	-0.227084	12.2608	-0.637571	4.20217	13.9891	0.462833	7.87921	-9.97109	-8.16638	1.33006	-4.74155	14.6798	8.52934	20.8251	-12.4579	87.0534	52.6314	13.3973	-24.4584	-48.0168	-2.0383	-0.432595	-9.07074	12.8532	23.6042	60.4629	13.3712	81.7941	35.772	8.1103	-11.6864	-18.1475	-0.0369411	5.53726	39.1013	-2.25492	-0.5214	52.7057	-31.48
1400	2.0743	-0.450317	19.3022	0.868858	-0.37663	2.75241	0.868819	-0.376719	8.57284	0.673087	-0.227579	12.2671	-0.616666	4.12355	13.9783	0.471241	7.72829	-9.9936	-8.18972	1.36988	-4.79137	14.796	8.4231	20.8013	-12.5992	87.0509	52.8813	13.2137	-24.4009	-47.8833	-2.06008	-0.446331	-9.05478	12.8374	23.6153	60.4993	13.3978	81.8895	35.7858	8.06045	-11.7689	-18.1275	-0.0442221	5.5131	39.1175	-2.23061	-0.502567	52.7307	-31.4946
1402	2.09942	-0.423834	19.3433	0.882085	-0.367399	2.77049	0.882047	-0.36749	8.59092	0.682396	-0.219883	12.2806	-0.588857	4.0369	13.9542	0.489815	7.5601	-10.0407	-8.27859	1.45342	-4.82665	15.0497	8.34581	20.8124	-12.7714	86.8707	53.1234	13.0918	-24.4384	-47.6996	-2.05309	-0.395032	-9.01475	12.8475	23.6445	60.5641	13.3957	81.9448	35.779	8.01823	-11.8564	-18.1114	-0.0578901	5.52153	39.1212	-2.23376	-0.526158	52.7298	-31.5075
1404	2.12661	-0.378186	19.4036	0.897858	-0.350051	2.79702	0.897821	-0.350143	8.61745	0.693101	-0.205971	12.3005	-0.554343	3.95058	13.9412	0.520004	7.38995	-10.0669	-8.41913	1.57697	-4.83387	15.4421	8.31871	20.8549	-12.9903	86.4352	53.359	13.0142	-24.5568	-47.4057	-2.02128	-0.291213	-8.9566	12.8679	23.6989	60.6636	13.3814	81.9473	35.7288	7.98924	-11.935	-18.095	-0.0785365	5.57799	39.1079	-2.27546	-0.598738	52.7011	-31.5208
1406	2.15754	-0.368053	19.4516	0.912208	-0.34852	2.81829	0.912172	-0.348614	8.63872	0.703729	-0.203968	12.3165	-0.526352	3.90022	14.029	0.546649	7.28799	-9.90462	-8.4733	1.677	-4.84136	15.8534	8.37754	20.9448	-13.3226	85.7508	53.6303	12.7699	-24.6354	-46.8364	-2.0337	-0.262981	-8.91964	12.8259	23.7985	60.8013	13.4312	81.9255	35.5743	7.96577	-11.9846	-18.0462	-0.0964641	5.74725	39.0721	-2.4054	-0.723186	52.68	-31.5391
1408	2.19771	-0.372914	19.49	0.929315	-0.354316	2.83531	0.929279	-0.354411	8.65575	0.716873	-0.207265	12.3293	-0.506546	3.84718	14.1711	0.554624	7.18453	-9.64223	-8.53826	1.90126	-4.78087	16.4287	8.46757	20.8658	-13.6877	84.5385	54.0321	12.588	-24.7302	-45.8419	-2.05502	-0.263431	-8.94804	12.7258	23.8583	60.9546	13.5239	81.8647	35.4017	7.98601	-11.9929	-18.0001	-0.130455	5.94898	39.0301	-2.54448	-0.870679	52.6627	-31.5529
1410	2.24759	-0.381238	19.5261	0.950369	-0.362468	2.85131	0.950331	-0.362566	8.67174	0.733115	-0.212081	12.3413	-0.490908	3.77401	14.322	0.547141	7.04607	-9.36452	-8.61728	2.22804	-4.65524	17.1934	8.55084	20.6288	-14.1541	82.566	54.5706	12.6495	-24.857	-44.2286	-2.07618	-0.279069	-9.02054	12.5828	23.8782	61.1127	13.6347	81.7707	35.2359	8.0344	-11.9889	-17.9606	-0.175939	6.17691	38.993	-2.68804	-1.03714	52.6503	-31.5634
1412	2.30537	-0.362788	19.5907	0.977171	-0.359741	2.87985	0.977133	-0.359841	8.70028	0.752976	-0.208426	12.3627	-0.463573	3.64743	14.3452	0.547551	6.80568	-9.32544	-8.6286	2.44352	-4.55363	18.1064	8.53782	20.4974	-15.135	79.0986	55.1651	13.4638	-24.8353	-41.2709	-2.09048	-0.292224	-9.00493	12.4473	23.9541	61.26	13.6921	81.6554	35.0708	8.01422	-12.1055	-17.9084	-0.190848	6.50222	38.9831	-2.91639	-1.24528	52.6399	-31.5862
1414	2.35918	-0.322808	19.669	1.0041	-0.347335	2.91433	1.00407	-0.347439	8.73476	0.772334	-0.197539	12.3886	-0.410373	3.49344	14.2733	0.589242	6.50529	-9.4625	-8.67051	2.53635	-4.36246	19.242	8.47556	20.4272	-16.1707	75.2121	55.8823	14.6201	-25.6164	-37.933	-2.09333	-0.282729	-8.93406	12.3898	23.9919	61.3795	13.6292	81.6577	35.0161	7.95321	-12.2699	-17.8575	-0.226853	6.78968	39.0166	-3.07936	-1.44887	52.6644	-31.6108
1416	2.40192	-0.262343	19.7621	1.02798	-0.325094	2.9553	1.02794	-0.3252	8.77573	0.788797	-0.179501	12.4194	-0.332931	3.32246	14.1298	0.671421	6.16439	-9.73205	-8.75399	2.50808	-4.08471	20.5304	8.4617	20.509	-16.9427	71.2141	56.5939	15.8883	-27.1279	-34.8146	-2.07612	-0.246485	-8.82516	12.4054	23.9929	61.4722	13.4768	81.7761	35.0968	7.85397	-12.4371	-17.8238	-0.295592	6.97773	39.089	-3.11805	-1.61056	52.7303	-31.634
1418	2.41567	-0.182263	19.8877	1.04088	-0.291915	3.01065	1.04085	-0.292023	8.83108	0.796375	-0.15399	12.4608	-0.249041	3.15226	13.9804	0.765118	5.82218	-10.0124	-8.83915	2.40879	-3.83142	21.6196	8.83023	21.0601	-16.7028	67.2818	56.832	16.5393	-28.1782	-33.4567	-2.00647	-0.192504	-8.73159	12.4	24.0722	61.5646	13.4404	81.8398	35.2976	7.70362	-12.4869	-17.8611	-0.410264	6.9233	39.1697	-2.89882	-1.61425	52.8407	-31.6595
1420	2.4318	-0.102823	20.0239	1.0548	-0.259297	3.07067	1.05477	-0.259406	8.8911	0.804756	-0.128846	12.5058	-0.180544	2.97826	13.8766	0.826742	5.47908	-10.2087	-8.88999	2.24139	-3.5989	22.6983	9.50322	22.1783	-15.7795	63.2637	56.534	16.4982	-29.1745	-33.0132	-1.93155	-0.119341	-8.63494	12.3625	24.0229	61.6341	13.4034	82.0268	35.5928	7.55058	-12.4778	-17.9223	-0.462773	6.9254	39.2314	-2.80044	-1.62443	52.906	-31.6456
1422	2.45116	-0.0215035	20.1664	1.07034	-0.226189	3.13349	1.07031	-0.2263	8.95393	0.814327	-0.103242	12.5529	-0.12619	2.79916	13.8352	0.857771	5.13248	-10.29	-8.89473	2.01424	-3.40897	23.7736	10.4411	23.9143	-14.2829	59.4886	55.5065	15.5777	-29.9264	-33.1438	-1.85097	-0.0295964	-8.52682	12.2808	23.8595	61.6832	13.3676	82.3012	35.9389	7.41823	-12.4201	-17.9906	-0.44558	7.02783	39.27	-2.87256	-1.67429	52.9144	-31.594
1424	2.44682	0.090989	20.3203	1.07832	-0.177424	3.20124	1.0783	-0.177534	9.02167	0.817292	-0.0664043	12.6036	-0.058701	2.61294	13.8594	0.907292	4.76825	-10.2491	-8.85131	1.73542	-3.34486	24.7676	11.4418	26.3054	-12.3351	57.2119	53.4216	13.1395	-29.4022	-33.1756	-1.71798	0.0683388	-8.38663	12.1381	23.848	61.7363	13.4474	82.3351	36.2031	7.34793	-12.2972	-18.043	-0.440957	7.11259	39.2999	-2.93566	-1.74412	52.9106	-31.5536
1426	2.42541	0.230117	20.4805	1.08129	-0.11553	3.27175	1.08127	-0.11564	9.09218	0.815707	-0.0200628	12.6564	0.0238458	2.41369	13.9083	0.978406	4.37469	-10.1622	-8.7676	1.47254	-3.28649	25.7178	12.766	29.1317	-10.2574	56.1956	50.2057	10.2359	-28.49	-33.0936	-1.55801	0.164202	-8.21359	11.9471	23.8176	61.816	13.5322	82.4453	36.4215	7.31206	-12.2175	-18.0894	-0.422902	7.17897	39.3429	-2.99913	-1.80235	52.9059	-31.518
1428	2.38951	0.405189	20.6502	1.08123	-0.0366694	3.34633	1.08122	-0.036781	9.16676	0.810839	0.0387723	12.7122	0.128193	2.19423	13.9565	1.08158	3.93604	-10.0766	-8.64794	1.23075	-3.21742	26.5845	14.4732	32.2768	-8.1277	56.2778	46.0375	7.3345	-27.385	-32.8022	-1.37288	0.264205	-8.00391	11.7115	23.7771	61.9314	13.601	82.6563	36.6036	7.2995	-12.1982	-18.1292	-0.388995	7.2253	39.4065	-3.05751	-1.84408	52.9064	-31.4872
1430	2.34511	0.661652	20.8512	1.08492	0.0783834	3.43446	1.08493	0.0782666	9.25489	0.806592	0.124877	12.7781	0.280626	1.92529	13.9451	1.25482	3.38848	-10.1023	-8.50561	0.963277	-3.19681	27.2663	16.5722	35.5458	-5.77079	57.1106	41.4528	5.28938	-26.0563	-32.3962	-1.14055	0.408534	-7.7362	11.4185	23.9119	62.0973	13.6809	82.7827	36.7576	7.29633	-12.1954	-18.1526	-0.341914	7.25545	39.4952	-3.10265	-1.88286	52.9141	-31.4652
1432	2.29591	0.926197	21.0443	1.08746	0.197469	3.51912	1.08748	0.197357	9.33955	0.801259	0.21395	12.8413	0.424515	1.66346	13.9202	1.41544	2.85695	-10.1531	-8.32842	0.645039	-3.14873	27.6257	18.7829	38.7092	-3.46128	58.0258	36.6739	3.48447	-24.8359	-31.6912	-0.921427	0.554133	-7.48691	11.1716	24.0823	62.2736	13.7383	82.8808	36.9516	7.2704	-12.2068	-18.1717	-0.296693	7.31357	39.604	-3.16316	-1.93147	52.944	-31.4235
1434	2.24606	1.18194	21.2177	1.0891	0.312878	3.5952	1.08913	0.312766	9.41563	0.795514	0.30023	12.8982	0.549423	1.41997	13.8973	1.54844	2.36602	-10.2002	-8.12526	0.282469	-3.06978	27.6668	20.8685	41.6518	-1.36541	58.866	31.8723	1.86197	-23.7668	-30.7489	-0.726391	0.698947	-7.26487	10.983	24.2324	62.4307	13.7615	82.976	37.2015	7.22119	-12.2264	-18.1918	-0.254827	7.39876	39.7306	-3.23856	-1.98932	52.996	-31.3638
1436	2.2047	1.43492	21.3613	1.09432	0.426479	3.65803	1.09437	0.426367	9.47846	0.792569	0.385402	12.945	0.670456	1.18348	13.8985	1.67658	1.88952	-10.2027	-7.93371	-0.0666652	-3.03235	27.5735	22.3398	44.335	0.148248	59.7812	27.3319	0.710883	-22.5916	-29.8718	-0.539724	0.877626	-7.02069	10.7935	24.2447	62.4766	13.7295	83.1527	37.5092	7.18333	-12.24	-18.2285	-0.20543	7.46058	39.8751	-3.29752	-2.03893	53.0597	-31.3205
1438	2.17285	1.68793	21.5015	1.10385	0.539244	3.71937	1.10391	0.539128	9.5398	0.792921	0.470208	12.9908	0.80044	0.956745	13.8938	1.82479	1.4272	-10.2159	-7.7895	-0.422012	-2.90832	27.3243	23.2007	46.4804	1.41944	61.1075	23.4478	-0.0750193	-21.7219	-29.3729	-0.359637	1.06892	-6.78776	10.6101	24.2963	62.5437	13.698	83.275	37.7833	7.14671	-12.2606	-18.2378	-0.15242	7.51469	40.0126	-3.35502	-2.08703	53.1123	-31.2933
1440	2.15524	1.92641	21.6406	1.11842	0.644363	3.78023	1.11849	0.644248	9.60067	0.797526	0.54961	13.0362	0.929212	0.753006	13.8844	1.97972	1.00701	-10.2377	-7.69717	-0.766929	-2.70164	26.9732	23.6051	48.0546	2.58138	62.7389	20.3756	-0.499323	-21.1977	-29.4078	-0.192071	1.24856	-6.57832	10.4364	24.4101	62.6503	13.678	83.311	37.9999	7.11226	-12.2861	-18.2208	-0.0984472	7.56479	40.134	-3.41314	-2.13245	53.1485	-31.2796
1442	2.16962	2.0923	21.7617	1.14038	0.714907	3.83323	1.14046	0.714789	9.65366	0.809756	0.603608	13.0757	1.00286	0.621692	13.8986	2.06243	0.740104	-10.214	-7.63882	-1.03631	-2.53787	26.6492	24.2319	49.2062	3.66452	63.9314	18.1741	-0.406667	-20.7087	-30.2166	-0.0637098	1.3394	-6.41849	10.283	24.516	62.7477	13.6576	83.2562	38.168	7.0882	-12.2917	-18.2296	-0.0492671	7.61442	40.2347	-3.46746	-2.16431	53.1758	-31.2658
1444	2.19676	2.20454	21.871	1.16301	0.760872	3.8811	1.16309	0.760753	9.70153	0.823972	0.639272	13.1115	1.04181	0.538138	13.9541	2.10052	0.574077	-10.1128	-7.61347	-1.20176	-2.47002	26.3419	24.7648	50.0281	4.53742	64.8103	16.6554	0.190476	-20.723	-31.7767	0.0318556	1.38456	-6.25409	10.1669	24.5893	62.809	13.6187	83.1757	38.2595	7.07333	-12.3165	-18.2269	-0.0143875	7.6741	40.291	-3.52887	-2.19828	53.1832	-31.244
1446	2.23037	2.26907	21.9626	1.18404	0.785471	3.92126	1.18412	0.785349	9.7417	0.838277	0.658866	13.1415	1.05626	0.493091	14.052	2.10895	0.488182	-9.93182	-7.62291	-1.26782	-2.49036	26.0617	25.084	50.5546	5.19899	65.5558	15.7492	1.15214	-21.1242	-33.8437	0.0988201	1.39577	-6.08802	10.0921	24.6362	62.8338	13.5647	83.0876	38.2706	7.06592	-12.3681	-18.2145	0.00577588	7.74627	40.3059	-3.59934	-2.23805	53.1724	-31.2185
1448	2.2656	2.29466	22.0083	1.20199	0.793141	3.94119	1.20208	0.793017	9.76162	0.851278	0.66565	13.1564	1.07087	0.470912	14.1829	2.12646	0.444323	-9.68927	-7.68712	-1.27726	-2.4964	25.8204	24.8937	50.7628	5.79847	66.9215	15.4213	2.15805	-20.8807	-35.5337	0.149099	1.37839	-5.98297	10.0545	24.7237	62.8543	13.5273	82.9848	38.2053	7.061	-12.4368	-18.2344	0.01914	7.83163	40.3138	-3.67649	-2.28382	53.1584	-31.2192
1450	2.29291	2.3011	22.0307	1.21462	0.793301	3.95089	1.2147	0.793176	9.77132	0.860725	0.666512	13.1637	1.08711	0.469424	14.2963	2.15501	0.437202	-9.47867	-7.73799	-1.31019	-2.50697	25.6305	24.5641	50.8124	6.12951	68.0595	15.5409	2.90035	-20.6224	-36.362	0.190959	1.37021	-5.91706	10.0557	24.7917	62.871	13.5096	82.9191	38.1205	7.04887	-12.5357	-18.2466	0.0332491	7.91277	40.3145	-3.75715	-2.32938	53.1427	-31.2206
1452	2.30862	2.29354	22.0373	1.22081	0.788506	3.95374	1.22089	0.78838	9.77417	0.865652	0.663293	13.1659	1.10375	0.485977	14.379	2.19128	0.462274	-9.32495	-7.75686	-1.37328	-2.51796	25.4874	24.2951	50.7694	6.22816	68.8118	15.9263	3.24551	-20.4037	-36.3435	0.225589	1.3735	-5.88333	10.0867	24.8244	62.8846	13.5117	82.902	38.0388	7.03085	-12.6488	-18.2505	0.0472032	7.98248	40.3097	-3.8349	-2.37114	53.1268	-31.2183
1454	2.30885	2.26586	22.0358	1.21835	0.776398	3.9532	1.21843	0.776273	9.77363	0.864537	0.65409	13.1655	1.11013	0.520059	14.4329	2.21564	0.522692	-9.2242	-7.73742	-1.39936	-2.51454	25.3586	24.5848	50.7082	6.48788	69.3653	16.0873	3.00081	-19.9259	-36.1707	0.24479	1.35313	-5.87103	10.1169	24.8099	62.8929	13.522	82.9312	37.9877	7.0219	-12.7026	-18.2828	0.0478836	8.02853	40.3004	-3.88802	-2.40132	53.1117	-31.2176
1456	2.3027	2.23661	22.0333	1.21295	0.764207	3.95229	1.21303	0.764081	9.77272	0.86123	0.644648	13.1648	1.10983	0.546111	14.4686	2.22484	0.570763	-9.15741	-7.7052	-1.41095	-2.47823	25.2731	24.812	50.6734	6.58538	69.5388	16.1412	2.61881	-19.6172	-35.8096	0.262497	1.33368	-5.86964	10.1274	24.7793	62.8986	13.5583	82.9636	37.9489	7.02249	-12.7179	-18.314	0.0415664	8.07497	40.2895	-3.92983	-2.42639	53.1003	-31.2182
1458	2.29358	2.21085	22.0315	1.20658	0.753804	3.95167	1.20665	0.75368	9.7721	0.85709	0.636485	13.1644	1.10445	0.560787	14.4902	2.22054	0.599849	-9.11696	-7.6715	-1.41287	-2.41685	25.227	24.8523	50.6744	6.53557	69.451	16.104	2.2532	-19.4872	-35.364	0.280726	1.31844	-5.8766	10.1189	24.7464	62.9044	13.6131	82.9777	37.919	7.03306	-12.702	-18.3366	0.0320963	8.12191	40.2786	-3.9634	-2.44716	53.0934	-31.2196
1460	2.28543	2.18914	22.0266	1.20099	0.745103	3.94968	1.20106	0.744979	9.77011	0.853431	0.629644	13.1629	1.09839	0.577961	14.5011	2.216	0.633559	-9.09625	-7.65419	-1.40592	-2.38473	25.1713	24.7748	50.6959	6.69891	69.7494	15.9658	2.07579	-19.1402	-35.1664	0.293312	1.29967	-5.89947	10.1155	24.7368	62.9215	13.646	82.9331	37.8947	7.05554	-12.6707	-18.3453	0.0299878	8.14421	40.2695	-3.98892	-2.45965	53.0922	-31.2176
1462	2.27736	2.16833	22.0223	1.19552	0.736783	3.94791	1.1956	0.736659	9.76834	0.84984	0.623095	13.1616	1.08665	0.597584	14.5089	2.20206	0.673829	-9.08123	-7.64467	-1.41452	-2.34629	25.1936	24.7133	50.6671	6.78674	70.0407	15.9323	1.89722	-18.8753	-34.8512	0.304997	1.27923	-5.91553	10.1311	24.7182	62.9232	13.6388	82.8639	37.9018	7.06999	-12.6271	-18.3568	0.0286022	8.1647	40.2624	-4.01222	-2.47495	53.0892	-31.2237
1464	2.27082	2.14743	22.0206	1.19072	0.728268	3.94731	1.1908	0.728146	9.76774	0.846766	0.616439	13.1612	1.0696	0.619005	14.517	2.17915	0.719382	-9.06573	-7.64046	-1.44298	-2.30226	25.2921	24.7082	50.594	6.79911	70.3276	16.0006	1.67501	-18.6643	-34.3844	0.314379	1.25588	-5.9131	10.1671	24.6941	62.9078	13.5983	82.7901	37.9347	7.0687	-12.5868	-18.3672	0.0279616	8.18905	40.2582	-4.0373	-2.49507	53.0825	-31.2387
1466	2.2721	2.12406	22.0272	1.18915	0.717902	3.95032	1.18922	0.717779	9.77075	0.846216	0.608586	13.1635	1.05222	0.638563	14.5252	2.15494	0.76167	-9.04997	-7.63733	-1.48334	-2.28467	25.3769	24.7961	50.5771	7.01988	70.9923	15.942	1.37653	-18.073	-33.967	0.309562	1.22006	-5.86309	10.2133	24.7101	62.8921	13.5749	82.7625	37.9478	7.03863	-12.6081	-18.3402	0.0340613	8.21796	40.261	-4.07408	-2.51664	53.0726	-31.2579
1468	2.27502	2.10927	22.0351	1.18909	0.711128	3.95389	1.18917	0.711005	9.77432	0.846587	0.603509	13.1662	1.03901	0.651609	14.5574	2.13567	0.790918	-8.98993	-7.63965	-1.52715	-2.27652	25.4805	24.7719	50.5725	7.15073	71.5047	15.8864	1.26676	-17.6567	-33.4929	0.309537	1.1996	-5.82219	10.2536	24.7303	62.8952	13.5587	82.7475	37.9447	7.01091	-12.6292	-18.3198	0.0401948	8.25485	40.2655	-4.11208	-2.53922	53.0676	-31.2635
1470	2.2783	2.10351	22.0434	1.19003	0.708261	3.95757	1.1901	0.708139	9.778	0.847463	0.601415	13.169	1.02901	0.660922	14.6138	2.12066	0.812532	-8.88486	-7.64736	-1.57084	-2.27459	25.5982	24.6367	50.5701	7.16739	71.8046	15.8545	1.3654	-17.4497	-32.9906	0.315316	1.19599	-5.80014	10.2863	24.745	62.913	13.5516	82.743	37.9343	6.99197	-12.6475	-18.3165	0.0448377	8.29907	40.2707	-4.14882	-2.56294	53.068	-31.2553
1472	2.28251	2.09751	22.0539	1.19135	0.705193	3.96221	1.19143	0.70507	9.78264	0.848646	0.599191	13.1724	1.01285	0.681345	14.6739	2.0986	0.856722	-8.77278	-7.65791	-1.60966	-2.28101	25.6922	24.6051	50.5651	7.26022	72.1858	15.8212	1.50761	-17.0292	-32.6431	0.311889	1.18584	-5.78021	10.3227	24.7506	62.9053	13.566	82.7708	37.954	6.97673	-12.7185	-18.3326	0.0471681	8.34961	40.2783	-4.18666	-2.59271	53.0697	-31.2501
1474	2.2871	2.09206	22.0685	1.19291	0.702307	3.96871	1.19298	0.702184	9.78914	0.849994	0.597115	13.1773	0.994601	0.715726	14.7246	2.07803	0.926917	-8.67788	-7.66362	-1.65153	-2.28449	25.7826	24.6019	50.5423	7.31331	72.4055	15.8837	1.63281	-16.8392	-32.3186	0.310157	1.18393	-5.76158	10.3584	24.7309	62.898	13.5763	82.8088	37.9925	6.96043	-12.7712	-18.3471	0.0544916	8.37347	40.2852	-4.21055	-2.6058	53.0676	-31.2485
1476	2.29266	2.08796	22.0866	1.19503	0.699901	3.97673	1.1951	0.699777	9.79716	0.851736	0.595429	13.1833	0.976514	0.761419	14.7658	2.06202	1.01747	-8.60034	-7.66403	-1.70077	-2.28739	25.8634	24.607	50.5132	7.32345	72.4629	16.0293	1.73377	-16.8673	-32.0199	0.312116	1.19173	-5.74339	10.3901	24.6929	62.8957	13.5781	82.8441	38.041	6.94517	-12.7916	-18.3587	0.0679025	8.36789	40.291	-4.2181	-2.59953	53.0619	-31.2517
1478	2.30253	2.08724	22.1028	1.19934	0.698582	3.98385	1.19941	0.698458	9.80428	0.855048	0.594689	13.1887	0.963624	0.804481	14.814	2.05436	1.10138	-8.50987	-7.66219	-1.76255	-2.30849	25.8956	24.5703	50.5294	7.37703	72.5715	16.1217	1.87167	-16.6101	-31.8524	0.314432	1.20134	-5.73117	10.4068	24.6798	62.9015	13.5861	82.8517	38.0717	6.94385	-12.7889	-18.3854	0.0845588	8.35271	40.2972	-4.21239	-2.58259	53.0597	-31.2628
1480	2.31189	2.1001	22.1184	1.20468	0.703243	3.99066	1.20476	0.703118	9.81109	0.858774	0.598484	13.1938	0.959355	0.838275	14.868	2.0588	1.16528	-8.40879	-7.68111	-1.85994	-2.35192	25.8984	24.6273	50.6247	7.43047	72.6534	16.1554	2.03718	-16.5664	-31.814	0.329542	1.22524	-5.68722	10.4209	24.6809	62.8843	13.5632	82.8202	38.0866	6.95447	-12.7892	-18.4017	0.102487	8.34997	40.3031	-4.21433	-2.57799	53.059	-31.2678
1482	2.32213	2.12402	22.1357	1.21144	0.712644	3.99817	1.21151	0.712519	9.81861	0.863272	0.605908	13.1994	0.961751	0.867684	14.9225	2.07366	1.21872	-8.30705	-7.7189	-1.9875	-2.41938	25.8745	24.7899	50.8153	7.46202	72.655	16.1339	2.24103	-16.7642	-31.9416	0.354544	1.26351	-5.61297	10.4348	24.6879	62.8474	13.514	82.7565	38.0923	6.97278	-12.7891	-18.4072	0.120599	8.36224	40.3097	-4.22579	-2.5877	53.0594	-31.2656
1484	2.34631	2.13579	22.1591	1.22319	0.715411	4.00833	1.22326	0.715286	9.82876	0.87191	0.608667	13.207	0.954933	0.922898	14.9605	2.08151	1.32231	-8.23516	-7.74311	-2.08769	-2.51974	25.8457	24.9475	51.1112	7.36719	72.2991	16.1363	2.63975	-16.8898	-32.3984	0.357031	1.30228	-5.56629	10.4583	24.6886	62.8383	13.4884	82.6801	38.1171	6.9796	-12.7506	-18.4186	0.136011	8.37433	40.3213	-4.23153	-2.59304	53.0619	-31.2648
1486	2.35927	2.15979	22.2145	1.2313	0.724376	4.03273	1.23137	0.724248	9.85316	0.877473	0.615812	13.2253	0.967311	0.979225	14.9526	2.12513	1.42006	-8.24857	-7.76666	-2.25588	-2.58035	25.6064	25.2022	51.5441	7.53538	72.4553	15.9291	2.52081	-16.8816	-32.8182	0.402217	1.35905	-5.43975	10.4192	24.5925	62.8241	13.493	82.7229	38.1497	7.00089	-12.6698	-18.4656	0.15742	8.3824	40.339	-4.23451	-2.60422	53.0533	-31.2683
1488	2.36032	2.19488	22.2881	1.23532	0.739195	4.06524	1.2354	0.739067	9.88567	0.879637	0.627079	13.2496	0.997752	1.0317	14.9136	2.20053	1.50355	-8.3197	-7.78309	-2.48754	-2.62961	25.2771	25.7486	52.1303	7.9147	73.0672	15.4692	1.74363	-16.7856	-33.2362	0.49663	1.43345	-5.2501	10.3141	24.4223	62.8056	13.5404	82.8997	38.1747	7.03605	-12.5483	-18.5399	0.185177	8.38487	40.3595	-4.23794	-2.61922	53.0366	-31.2813
1490	2.37211	2.23107	22.3002	1.24389	0.753835	4.07036	1.24396	0.753708	9.89079	0.885172	0.638536	13.2534	1.02022	1.07247	14.9241	2.25652	1.56951	-8.29927	-7.77039	-2.69518	-2.84454	25.6473	27.4465	52.8934	7.88926	73.0529	14.8466	0.373245	-16.9311	-34.35	0.610084	1.52126	-5.16024	10.1888	24.3678	62.817	13.6645	83.1551	38.1473	7.05446	-12.413	-18.5821	0.218057	8.38263	40.3748	-4.25799	-2.62232	53.0423	-31.3222
1492	2.38449	2.17649	22.2727	1.24411	0.728995	4.0583	1.24418	0.728867	9.87873	0.886812	0.61999	13.2444	1.01157	1.16304	15.0195	2.27335	1.73915	-8.11978	-7.65578	-2.79062	-3.2153	25.6953	28.9402	54.0604	7.74768	72.7334	13.821	-0.806812	-17.1405	-34.7524	0.707245	1.54199	-5.14103	10.1201	24.324	62.8118	13.8521	83.3175	38.0384	7.08653	-12.1845	-18.5753	0.219312	8.37178	40.3432	-4.25902	-2.61914	53.0308	-31.3649
1494	2.392	2.02283	22.2069	1.23286	0.661547	4.02976	1.23293	0.661419	9.85019	0.882409	0.568919	13.2232	0.975098	1.30677	15.1976	2.25776	2.01725	-7.78517	-7.44862	-2.76052	-3.67641	25.3346	29.7314	55.4194	7.56654	72.4232	12.6116	-1.73922	-17.2095	-34.0806	0.784183	1.4895	-5.19775	10.1193	24.2739	62.7903	14.0912	83.3657	37.8339	7.13716	-11.8743	-18.5148	0.187294	8.35224	40.2565	-4.24048	-2.6114	52.9933	-31.4055
1496	2.37959	1.82073	22.0919	1.2083	0.575055	3.97977	1.20836	0.574925	9.80021	0.869182	0.502836	13.186	0.953794	1.46857	15.4262	2.27474	2.32348	-7.35612	-7.2689	-2.64438	-3.99249	25.1491	29.0786	56.0752	7.39141	73.4204	12.3418	-3.31187	-16.2662	-32.2114	0.872324	1.41776	-5.36875	10.1466	24.2099	62.7994	14.3551	83.4229	37.5151	7.19996	-11.5788	-18.41	0.150807	8.32113	40.1203	-4.23123	-2.60025	52.9294	-31.4576
1498	2.36243	1.64528	21.9704	1.1842	0.500674	3.92674	1.18426	0.500551	9.74717	0.855574	0.445855	13.1464	0.932937	1.58007	15.559	2.27509	2.53633	-7.10618	-7.11918	-2.48817	-4.09286	25.2924	28.7678	56.1485	7.41113	73.6438	12.3942	-4.74385	-15.0075	-29.2736	0.933349	1.35251	-5.54137	10.1792	24.2813	62.8137	14.6125	83.3703	37.1213	7.26766	-11.402	-18.2785	0.123634	8.31778	39.979	-4.24723	-2.59659	52.857	-31.4957
1500	2.34613	1.53134	21.854	1.16625	0.453035	3.87568	1.1663	0.452915	9.69611	0.844969	0.409236	13.1082	0.918439	1.61544	15.5577	2.26162	2.60604	-7.10766	-7.02076	-2.32461	-3.94674	25.8154	28.9339	55.6337	7.47638	72.5938	12.5801	-5.30364	-13.7711	-25.6233	0.953075	1.31791	-5.69622	10.219	24.4788	62.8364	14.8027	83.2136	36.6962	7.33059	-11.3962	-18.1111	0.11057	8.3483	39.8545	-4.2831	-2.60545	52.7943	-31.509
1502	2.33788	1.52562	21.7336	1.16179	0.451956	3.82222	1.16184	0.451839	9.64265	0.841646	0.408261	13.0681	0.933917	1.54498	15.4347	2.26643	2.47003	-7.33811	-7.00728	-2.23148	-3.50925	26.7825	28.2827	54.4508	6.60871	69.8014	12.7904	-2.55774	-12.8027	-21.7755	0.900705	1.37677	-5.88502	10.3216	24.6213	62.8997	14.7133	83.0638	36.351	7.36169	-11.662	-17.8173	0.111307	8.40028	39.7754	-4.29903	-2.63491	52.7891	-31.4762
1504	2.33111	1.60958	21.6687	1.16635	0.489617	3.79304	1.16641	0.489497	9.61348	0.842753	0.436751	13.0461	0.990855	1.41623	15.1998	2.32685	2.21075	-7.77786	-7.14813	-2.15504	-3.02597	27.6908	27.3449	52.8128	6.22312	68.8612	12.6649	1.62691	-13.6711	-21.5831	0.857818	1.48678	-6.03947	10.3741	24.7283	63.0164	14.5618	83.0078	36.1529	7.36109	-12.0072	-17.6203	0.121296	8.44841	39.7764	-4.29839	-2.67954	52.8425	-31.4307
1506	2.33526	1.74102	21.6754	1.18023	0.546633	3.79534	1.18029	0.546511	9.61577	0.849686	0.480229	13.0477	1.0509	1.26229	14.877	2.38392	1.90263	-8.3816	-7.41499	-2.06361	-2.59719	28.3347	26.2732	50.944	6.52702	70.0536	12.0119	6.06545	-16.7147	-25.5568	0.807652	1.58963	-6.12704	10.3738	24.7804	63.1572	14.401	83.0497	36.1508	7.32713	-12.34	-17.5674	0.13646	8.48083	39.8596	-4.27852	-2.72406	52.9455	-31.3927
1508	2.39611	1.76294	21.7565	1.20909	0.550164	3.83089	1.20915	0.550039	9.65132	0.8711	0.484549	13.0744	0.947715	1.17197	14.5204	2.1673	1.77119	-9.04681	-7.62919	-1.85005	-2.39277	28.4631	25.3621	49.4793	6.85801	70.7943	10.5278	8.04963	-19.331	-30.7157	0.580814	1.46815	-6.07954	10.4274	24.7114	63.183	14.2109	83.0893	36.4686	7.26105	-12.5058	-17.6381	0.140912	8.4738	39.9992	-4.21712	-2.71077	53.061	-31.4111
1510	2.47293	1.77421	21.8881	1.24412	0.547261	3.88881	1.24418	0.547135	9.70924	0.897536	0.484386	13.1178	0.79655	1.09675	14.2646	1.86727	1.68816	-9.52414	-7.85715	-1.68244	-2.14255	28.444	24.4007	48.2693	6.90138	71.9238	8.55938	7.79942	-20.0353	-32.0292	0.363813	1.37398	-5.96873	10.4728	24.5465	63.2002	14.1317	83.2248	36.9186	7.17151	-12.4895	-17.7222	0.170151	8.47388	40.1579	-4.20798	-2.68109	53.1562	-31.4513
1512	2.56012	1.79681	22.0484	1.28482	0.548118	3.9593	1.28488	0.547986	9.77973	0.928011	0.487341	13.1707	0.631229	1.02558	14.1521	1.54102	1.62077	-9.73523	-8.09605	-1.56384	-1.83242	28.3832	23.4683	47.2732	6.76318	73.5479	6.29196	5.68837	-18.5785	-28.5524	0.194666	1.34688	-5.82751	10.4771	24.3528	63.228	14.1904	83.4001	37.3996	7.08584	-12.3083	-17.7897	0.229896	8.49638	40.3192	-4.26912	-2.65104	53.2273	-31.5025
1514	2.67251	1.83708	22.1832	1.33809	0.55445	4.01816	1.33815	0.554312	9.83859	0.967545	0.495164	13.2148	0.486573	0.955735	14.2064	1.25075	1.54993	-9.63633	-8.29092	-1.33661	-1.67374	28.3484	23.0096	46.3824	7.133	75.7151	4.12056	1.5308	-16.9563	-21.7028	0.0412197	1.31204	-5.70889	10.3467	24.3871	63.2541	14.3869	83.297	37.7037	7.10267	-12.021	-17.8482	0.314177	8.56179	40.4621	-4.39034	-2.64927	53.2955	-31.5583
1516	2.80455	1.89104	22.2847	1.40113	0.565074	4.062	1.40118	0.564929	9.88243	1.01411	0.506803	13.2476	0.343444	0.892381	14.3359	0.964943	1.4906	-9.39769	-8.48489	-1.1137	-1.55547	28.2851	23.0037	45.6118	7.48907	76.9505	2.2424	-1.57019	-15.6972	-15.3582	-0.0574489	1.2872	-5.63913	10.2279	24.4539	63.2757	14.482	83.1115	37.8772	7.14851	-11.9191	-17.8797	0.386177	8.62107	40.6006	-4.47823	-2.66035	53.3848	-31.582
1518	2.95131	1.95962	22.3528	1.47185	0.580872	4.09073	1.47191	0.58072	9.91116	1.0661	0.522801	13.2691	0.205676	0.83893	14.4924	0.692471	1.44683	-9.10853	-8.68794	-0.920301	-1.44302	28.2254	23.3525	44.9631	7.64816	77.1383	0.758373	-3.21873	-14.7694	-10.8696	-0.0966247	1.27294	-5.62138	10.1489	24.5173	63.2973	14.4276	82.8868	37.9439	7.20491	-12.0442	-17.8817	0.43743	8.66055	40.7407	-4.50649	-2.67258	53.5008	-31.5801
1520	3.10062	2.04832	22.4045	1.54552	0.605286	4.11192	1.54558	0.605126	9.93235	1.11977	0.545429	13.2849	0.0975124	0.804659	14.5868	0.481843	1.42592	-8.93448	-8.90622	-0.755774	-1.28955	28.3647	23.6804	44.4681	7.6414	77.3109	-0.200803	-4.38539	-14.4872	-8.91033	-0.0914905	1.25372	-5.62732	10.0901	24.6054	63.3361	14.2659	82.6261	37.98	7.26628	-12.2647	-17.8636	0.470732	8.66189	40.8993	-4.45385	-2.64195	53.6397	-31.6258
1522	3.24256	2.15725	22.4358	1.61779	0.639339	4.12392	1.61786	0.639172	9.94435	1.17181	0.575203	13.2938	0.0200346	0.782411	14.6341	0.332078	1.4149	-8.84754	-9.09748	-0.626052	-1.11338	28.2989	23.8906	44.1281	7.69796	77.0155	-1.09824	-5.48107	-13.8018	-8.10503	-0.0698489	1.28994	-5.68228	10.0031	24.702	63.4082	14.1574	82.3749	37.9722	7.33496	-12.4495	-17.8096	0.513046	8.72042	41.0513	-4.4561	-2.64832	53.7815	-31.6405
1524	3.36675	2.28191	22.4467	1.68371	0.682058	4.12683	1.68378	0.681884	9.94726	1.21855	0.611097	13.2958	-0.0202801	0.773678	14.6476	0.255342	1.41428	-8.82289	-9.26269	-0.526468	-0.951517	28.0054	23.905	43.9042	7.86384	76.5254	-1.98929	-6.48112	-12.6339	-8.26455	-0.0378009	1.38012	-5.78287	9.87663	24.7967	63.5084	14.1306	82.1682	37.9247	7.40906	-12.5752	-17.7318	0.566695	8.83274	41.1867	-4.52308	-2.69218	53.9181	-31.6196
1526	3.44748	2.41268	22.4365	1.73112	0.731675	4.12062	1.7312	0.731497	9.94105	1.25104	0.651068	13.291	0.00371851	0.785893	14.6736	0.303306	1.42748	-8.77424	-9.45673	-0.427483	-0.934455	27.7944	23.5094	43.6693	8.10057	77.3321	-2.73775	-6.63829	-11.5297	-9.73024	0.0147162	1.46003	-5.89915	9.69847	24.8686	63.6032	14.1273	82.1011	37.8526	7.48602	-12.7127	-17.6861	0.617976	8.89263	41.2958	-4.55846	-2.70014	54.0442	-31.6174
1528	3.48753	2.50911	22.4173	1.75752	0.770186	4.11102	1.7576	0.770005	9.93145	1.26846	0.681479	13.2836	0.0492876	0.833379	14.7269	0.40347	1.49678	-8.67451	-9.62793	-0.365895	-1.02376	27.5809	23.1965	43.2561	8.43186	78.3536	-2.83766	-6.23096	-11.5768	-12.7806	0.0649634	1.5351	-6.01946	9.59677	24.9127	63.6769	14.1224	82.0731	37.7741	7.54127	-12.834	-17.6798	0.640413	8.91077	41.3555	-4.55774	-2.69465	54.1401	-31.6114
1530	3.492	2.5515	22.3892	1.76329	0.788507	4.09818	1.76337	0.788325	9.91861	1.27166	0.695562	13.274	0.0909176	0.920721	14.8101	0.51102	1.64023	-8.5185	-9.74964	-0.33458	-1.19689	27.3957	23.0102	42.6663	8.74948	79.3262	-2.26537	-5.58647	-12.4822	-16.738	0.0964878	1.58912	-6.14062	9.60169	24.9227	63.7183	14.1104	82.065	37.7017	7.56756	-12.9356	-17.7068	0.630509	8.89437	41.3658	-4.52559	-2.681	54.2005	-31.5984
1532	3.47844	2.50034	22.3363	1.75237	0.76787	4.07518	1.75245	0.767688	9.89561	1.26469	0.679532	13.2568	0.0726739	1.05541	14.9179	0.52686	1.89242	-8.31675	-9.75611	-0.275665	-1.39273	27.3974	22.6663	42.1354	8.63449	80.0758	-1.48562	-5.17677	-11.7165	-18.564	0.0650724	1.55769	-6.26663	9.71579	24.8803	63.7002	14.0968	82.0968	37.6655	7.55602	-13.0365	-17.7292	0.600958	8.87141	41.353	-4.49462	-2.66263	54.2266	-31.578
1534	3.45878	2.42412	22.2822	1.73645	0.736861	4.0519	1.73653	0.736682	9.87233	1.2546	0.655448	13.2394	0.0119326	1.19357	15.0058	0.466604	2.1667	-8.15229	-9.72419	-0.19341	-1.5904	27.5068	22.0836	41.5113	8.44905	80.7028	-0.450128	-4.92382	-11.0757	-19.3776	0.0181189	1.51078	-6.39974	9.81262	24.8012	63.6733	14.1281	82.1438	37.6308	7.55944	-13.0518	-17.7537	0.570452	8.86626	41.309	-4.48271	-2.66396	54.2264	-31.573
1536	3.43728	2.3413	22.2322	1.71915	0.703104	4.03048	1.71923	0.702926	9.85091	1.24366	0.629218	13.2235	-0.0843084	1.33549	15.0604	0.343412	2.46084	-8.05009	-9.67635	-0.102397	-1.77117	27.6757	21.2808	40.7684	8.25083	81.3062	0.775358	-4.83558	-10.8753	-19.6761	-0.0255872	1.46081	-6.53652	9.86325	24.7098	63.649	14.209	82.1882	37.5865	7.58302	-12.985	-17.7749	0.544117	8.88017	41.2377	-4.49291	-2.68909	54.2093	-31.5782
1538	3.41597	2.26194	22.1839	1.70229	0.670816	4.00978	1.70236	0.670642	9.83021	1.23295	0.604111	13.2081	-0.200746	1.52273	15.0725	0.200958	2.84477	-8.02682	-9.62702	-0.0736778	-1.89244	27.8078	20.4835	39.9621	7.95106	82.2098	1.9665	-4.88836	-10.8062	-20.6906	-0.0333282	1.39639	-6.66588	9.87967	24.6954	63.628	14.3145	82.1864	37.5116	7.59466	-12.9384	-17.7702	0.524013	8.89057	41.1546	-4.51539	-2.73435	54.1947	-31.5719
1540	3.38164	2.14969	22.1365	1.6767	0.625362	3.98982	1.67676	0.625188	9.81025	1.21652	0.568626	13.1933	-0.323523	1.76935	15.0924	0.0687491	3.33905	-7.98826	-9.56503	-0.0335192	-2.01152	27.8206	19.5078	38.9439	7.63839	83.247	3.17944	-4.72208	-11.1188	-21.7672	-0.0384999	1.29544	-6.76496	9.91965	24.6606	63.5632	14.4102	82.1518	37.4629	7.59123	-12.8534	-17.751	0.481853	8.8798	41.0704	-4.53163	-2.75683	54.223	-31.4409
1542	3.34183	2.00432	22.0907	1.64569	0.565926	3.97084	1.64575	0.565756	9.79127	1.19688	0.522357	13.1792	-0.461683	2.06312	15.116	-0.0742433	3.92477	-7.94245	-9.5222	0.0699175	-2.10716	27.784	18.3807	37.7518	7.38889	84.3601	4.39426	-4.30746	-11.6872	-22.6266	-0.0518184	1.15404	-6.83224	9.9923	24.6045	63.4546	14.4871	82.1011	37.4502	7.56532	-12.7465	-17.7294	0.418422	8.85874	40.9894	-4.55121	-2.74961	54.287	-31.1711
1544	3.34266	1.8551	22.0553	1.63213	0.50095	3.95617	1.63219	0.500783	9.7766	1.19063	0.472984	13.1685	-0.67176	2.3399	15.0693	-0.352201	4.5064	-8.03008	-9.66578	0.404466	-2.0327	28.1358	17.3215	36.5855	7.48039	85.5275	5.57624	-3.73101	-11.8037	-22.7104	-0.0821463	0.97541	-6.87255	10.0727	24.6073	63.3339	14.5541	82.087	37.4681	7.49526	-12.7198	-17.7537	0.363836	8.88456	40.9135	-4.63092	-2.72639	54.3103	-30.8028
1546	3.35276	1.72067	21.9964	1.62395	0.441746	3.93086	1.624	0.441577	9.75129	1.18805	0.428272	13.1497	-0.909529	2.60753	15.0186	-0.683353	5.08196	-8.12727	-9.72866	0.695361	-1.92289	28.4971	16.2585	35.8655	7.39146	86.2879	6.45658	-3.95216	-11.4727	-21.7476	-0.148387	0.791076	-6.98049	10.1638	24.686	63.2908	14.5879	82.1036	37.4269	7.39986	-12.7808	-17.7432	0.32309	8.98567	40.8484	-4.76827	-2.71823	54.3332	-30.4904
1548	3.34845	1.61359	21.908	1.61195	0.396052	3.89239	1.61199	0.395886	9.71282	1.18179	0.393473	13.121	-1.13991	2.85821	14.9884	-1.0078	5.62402	-8.18766	-9.67029	0.880365	-1.83278	28.7622	15.323	35.5674	7.04137	86.3584	7.11049	-5.04234	-10.8849	-20.1591	-0.239271	0.623552	-7.1623	10.2471	24.8081	63.3256	14.5911	82.1872	37.3297	7.29223	-12.9018	-17.6935	0.289556	9.12659	40.7918	-4.91725	-2.72483	54.3638	-30.2692
1550	3.26364	1.56177	21.7974	1.56983	0.382082	3.84427	1.56987	0.381921	9.6647	1.15108	0.380605	13.0849	-1.25797	3.06235	15.0296	-1.14836	6.03896	-8.11212	-9.58132	0.962164	-1.85114	28.8053	15.1298	35.1794	6.59452	84.9795	7.99739	-6.25373	-10.7163	-19.6245	-0.285088	0.533843	-7.34555	10.2405	24.8064	63.3344	14.6018	82.4897	37.2789	7.21434	-12.9499	-17.6693	0.226704	9.13183	40.7314	-4.89269	-2.71661	54.4151	-30.0871
1552	3.13024	1.53368	21.6916	1.50869	0.382868	3.7984	1.50873	0.382715	9.61883	1.10526	0.37761	13.0505	-1.34842	3.23595	15.029	-1.24834	6.38843	-8.11366	-9.51199	1.0575	-2.01094	28.7414	14.8026	34.4771	6.24833	83.6095	9.88587	-6.77954	-11.0334	-21.0981	-0.318115	0.443277	-7.53651	10.2403	24.8096	63.3854	14.5838	82.8666	37.2695	7.09483	-12.9917	-17.6305	0.161554	9.07451	40.652	-4.77049	-2.66596	54.4077	-30.059
1554	2.96298	1.50775	21.5949	1.43298	0.387571	3.75674	1.43302	0.387424	9.57717	1.04831	0.376639	13.0192	-1.45355	3.39578	14.9683	-1.37708	6.71902	-8.22786	-9.45754	1.18943	-2.31396	28.6051	14.0895	33.4185	5.95667	82.5635	13.0051	-6.32482	-11.7806	-24.3433	-0.365217	0.323364	-7.72792	10.2839	24.8452	63.4717	14.5427	83.2616	37.3131	6.91812	-13.0218	-17.5736	0.0749332	8.95586	40.5585	-4.59978	-2.5802	54.3767	-30.1596
1556	2.79856	1.43467	21.5061	1.35422	0.371301	3.71878	1.35426	0.371169	9.5392	0.990359	0.359795	12.9907	-1.66704	3.5906	14.8706	-1.68747	7.15454	-8.41668	-9.3481	1.32813	-2.72594	28.4871	12.7904	32.17	5.28735	81.6005	17.4183	-4.87989	-12.8417	-27.3596	-0.5	0.146034	-7.89978	10.434	24.9209	63.5354	14.5306	83.575	37.4483	6.68832	-12.9792	-17.5148	-0.146654	8.75887	40.4733	-4.53541	-2.55054	54.515	-30.1523
1558	2.61002	1.302	21.3605	1.25939	0.33143	3.65605	1.25943	0.331292	9.47648	0.9218	0.324329	12.9438	-1.93705	3.83145	14.8371	-2.08619	7.69453	-8.48968	-9.12034	1.46012	-3.19719	28.1535	11.3183	30.6511	4.31692	80.6924	22.6525	-2.67138	-13.9345	-29.9811	-0.729985	-0.125758	-8.04544	10.6191	24.9647	63.4505	14.5611	83.9049	37.6316	6.43271	-12.8363	-17.4696	-0.366077	8.36296	40.4529	-4.43908	-2.44397	54.856	-30.2211
1560	2.38162	1.12448	21.1473	1.14302	0.275834	3.56351	1.14305	0.275716	9.38394	0.838071	0.275862	12.8745	-2.24601	4.10996	14.863	-2.54503	8.3169	-8.45593	-8.76916	1.54502	-3.69375	27.4876	9.82878	28.8503	3.08428	79.7092	28.5297	0.0827857	-15.0046	-31.8764	-1.05074	-0.47346	-8.14986	10.8384	24.9509	63.211	14.6075	84.3164	37.853	6.15033	-12.6065	-17.4274	-0.522105	7.68239	40.5616	-4.22398	-2.06346	55.4775	-30.5076
1562	2.0654	0.972916	20.8699	0.990615	0.239531	3.44246	0.990634	0.239412	9.26289	0.726218	0.239599	12.7837	-2.5763	4.37544	14.8534	-3.04512	8.92455	-8.4922	-8.33947	1.44088	-4.16197	26.2171	8.45502	26.6858	1.76508	78.2203	35.0024	2.83614	-16.2934	-32.3039	-1.45735	-0.79858	-8.1692	11.1632	24.8542	62.9177	14.5262	84.9909	38.0814	5.80803	-12.3967	-17.3174	-0.527232	6.46265	41.0233	-3.59046	-0.670656	56.707	-31.4804
1564	1.73605	0.862645	20.6706	0.836414	0.221807	3.35571	0.836441	0.221735	9.17614	0.611943	0.21709	12.7187	-2.86066	4.6184	14.6593	-3.45731	9.47933	-8.86983	-7.92931	1.21893	-4.57868	24.7471	7.32762	24.6356	0.404341	76.9951	41.4293	5.46722	-17.0869	-32.2851	-1.78015	-1.00368	-8.14806	11.5002	24.7128	62.6549	14.4777	85.737	38.5212	5.41908	-12.0744	-17.2362	-0.27983	5.14078	41.4934	-3.10623	0.80759	57.8467	-32.3129
1566	1.41632	0.778276	20.5525	0.688886	0.213921	3.30461	0.688908	0.21385	9.12504	0.502066	0.202197	12.6803	-3.06996	4.8402	14.306	-3.72758	9.97253	-9.53825	-7.56299	0.961597	-4.95381	23.2509	6.42271	22.8248	-1.03574	76.2342	47.5523	7.76697	-17.3721	-32.0349	-1.99462	-1.10881	-8.1315	11.8104	24.581	62.4579	14.5064	86.4894	39.1454	4.98843	-11.6469	-17.1826	0.193847	3.84528	41.8988	-2.86494	2.08901	58.7436	-32.8774
1568	1.12275	0.626519	20.3741	0.546757	0.174225	3.22663	0.546773	0.174163	9.04707	0.398177	0.163858	12.6219	-3.17284	5.08203	14.0388	-3.80144	10.4593	-10.0371	-7.20009	0.965896	-5.35461	21.958	5.48198	21.2153	-2.63648	75.975	53.2231	9.16953	-17.8658	-31.4586	-2.17748	-1.34481	-8.24423	12.0295	24.6426	62.3589	14.6841	87.1779	39.668	4.51199	-11.2514	-17.0537	0.703305	2.61011	42.3185	-2.6803	2.8362	59.4594	-33.3419
1570	0.855657	0.509632	20.1861	0.419381	0.147227	3.14391	0.419395	0.147185	8.96434	0.304553	0.135911	12.5599	-3.20256	5.28649	13.8757	-3.76375	10.8466	-10.3365	-6.92011	0.954487	-5.71397	20.9018	4.67843	20.1018	-4.57126	75.7333	57.942	10.388	-18.0914	-30.9303	-2.32124	-1.50442	-8.36591	12.2401	24.788	62.3399	14.8093	87.7713	40.0255	4.06573	-10.9273	-16.9323	1.17355	1.55393	42.6593	-2.2787	3.45304	59.9626	-33.6077
1572	0.618173	0.442133	19.9997	0.309378	0.138982	3.06163	0.309392	0.13895	8.88206	0.222777	0.123012	12.4982	-3.17656	5.44335	13.8232	-3.65188	11.1223	-10.4263	-6.73407	0.895191	-6.01833	20.045	4.17533	19.5258	-6.6277	75.4084	61.5526	11.4734	-18.0498	-30.5415	-2.42413	-1.55314	-8.47627	12.4469	24.9617	62.3755	14.8491	88.2526	40.2024	3.68127	-10.7006	-16.8361	1.57657	0.728287	42.9019	-1.58965	4.01768	60.219	-33.6581
1574	0.412537	0.384244	19.8254	0.214189	0.131938	2.98453	0.214201	0.131914	8.80497	0.152008	0.111895	12.4404	-3.11649	5.5703	13.8537	-3.49667	11.328	-10.3595	-6.603	0.902086	-6.25246	19.1448	4.58593	19.3994	-7.91173	75.3251	63.9462	11.9856	-18.2632	-30.429	-2.47889	-1.53552	-8.6048	12.6104	25.0276	62.3894	14.8628	88.6059	40.2622	3.38261	-10.6109	-16.7542	1.91844	0.214569	43.0636	-0.613915	4.48187	60.1695	-33.5123
1576	0.268221	0.361736	19.6754	0.14897	0.134852	2.91806	0.148986	0.13484	8.73849	0.103047	0.110065	12.3905	-3.05321	5.64527	13.9177	-3.35863	11.4374	-10.2319	-6.51899	0.961217	-6.48349	18.2294	5.43799	19.5724	-8.85117	74.944	65.371	12.176	-18.4128	-30.4803	-2.48874	-1.47136	-8.69622	12.659	25.0506	62.3507	14.8614	88.9142	40.1956	3.25448	-10.6297	-16.7332	2.24157	-0.135445	43.069	0.463194	4.76293	59.7944	-33.0903
1578	0.186156	0.37909	19.5527	0.114481	0.149673	2.86358	0.114497	0.149661	8.68401	0.0763231	0.119016	12.3497	-2.99053	5.67267	13.9848	-3.24029	11.4608	-10.1002	-6.48458	1.05784	-6.70584	17.316	6.57413	19.9559	-9.6029	74.1368	65.9496	12.1655	-18.5491	-30.7563	-2.43873	-1.37125	-8.73109	12.5855	25.0677	62.257	14.8621	89.1505	39.9992	3.2854	-10.726	-16.7625	2.53019	-0.378751	42.887	1.57939	4.85587	59.1085	-32.4689
1580	0.139185	0.452248	19.4657	0.100218	0.185814	2.82496	0.100237	0.185804	8.6454	0.0634044	0.145163	12.3207	-2.90429	5.67969	13.992	-3.08195	11.4396	-10.078	-6.53426	1.10047	-6.8015	16.5283	7.83684	20.4263	-10.6092	72.8927	65.848	12.1816	-19.0962	-31.5299	-2.24315	-1.22241	-8.66299	12.4277	25.186	62.1327	14.9223	89.093	39.6441	3.34938	-10.8111	-16.7583	2.67976	-0.624147	42.4739	2.75093	4.84343	58.1397	-32.0456
1582	0.131415	0.452327	19.3273	0.0966938	0.186578	2.76346	0.0967135	0.186566	8.58389	0.0607032	0.145516	12.2746	-2.81513	5.72075	14.0028	-2.90561	11.479	-10.0475	-6.57662	1.33808	-6.99234	15.6411	9.09406	20.858	-11.1235	71.5161	65.0753	12.5821	-19.9999	-33.3142	-2.10201	-1.20397	-8.67755	12.263	25.3176	62.0568	14.9317	89.0282	39.2215	3.41429	-10.8894	-16.7345	2.73344	-0.620245	41.8576	3.68399	4.64211	57.1278	-31.6907
1584	0.16219	0.386352	19.1482	0.104306	0.155119	2.68384	0.104322	0.155108	8.50427	0.0683274	0.122482	12.2149	-2.72278	5.78363	13.9966	-2.7137	11.5571	-10.0474	-6.6237	1.7536	-7.27673	14.6401	10.1971	21.1709	-11.0009	70.184	63.7603	13.388	-21.2236	-35.6174	-2.03237	-1.30418	-8.77674	12.1129	25.4562	62.0363	14.8666	88.9852	38.7859	3.47163	-10.9721	-16.7038	2.72768	-0.318093	41.0998	4.15496	4.07217	56.1194	-31.1741
1586	0.234285	0.426175	19.0581	0.139218	0.166389	2.64371	0.139235	0.166377	8.46414	0.0937178	0.133095	12.1847	-2.60282	5.74823	13.8295	-2.4956	11.4494	-10.3471	-6.83034	2.04539	-7.43455	13.6377	10.755	21.21	-10.2211	69.0508	62.3431	14.2343	-22.598	-35.683	-1.89748	-1.28085	-8.76303	11.9708	25.663	62.007	14.7169	88.7908	38.44	3.545	-11.1265	-16.7131	2.75428	0.370635	40.3421	3.39569	2.24249	54.8671	-29.4313
1588	0.329806	0.453385	19.0223	0.183338	0.170105	2.62763	0.183355	0.170084	8.44807	0.126469	0.138623	12.1727	-2.50808	5.72255	13.5849	-2.31312	11.3701	-10.7925	-7.04042	2.25565	-7.52367	12.8675	10.9528	21.2104	-9.59103	69.6095	60.8625	15.7028	-22.3713	-36.4144	-1.79034	-1.24666	-8.78589	11.8469	25.8625	62.0054	14.6469	88.5691	38.2217	3.62361	-11.262	-16.7546	2.84243	0.449659	39.9694	3.00924	1.42932	54.1928	-28.2892
1590	0.450452	0.429427	19.0191	0.234086	0.149252	2.62608	0.234101	0.149228	8.44652	0.165714	0.1262	12.1715	-2.44721	5.73602	13.3235	-2.17549	11.3749	-11.2708	-7.20386	2.38043	-7.56398	12.3755	10.899	21.2527	-9.19949	71.7047	59.4802	17.517	-21.0281	-37.9095	-1.74384	-1.22578	-8.87573	11.7385	26.0079	62.0308	14.6966	88.3856	38.117	3.70058	-11.3453	-16.8177	2.93332	0.0599726	39.9704	3.1138	1.7392	54.1422	-27.9395
1592	0.632651	0.288923	18.9837	0.301745	0.0721386	2.61027	0.301753	0.0721069	8.43071	0.221111	0.0727703	12.1597	-2.40992	5.81344	13.2015	-2.06722	11.5023	-11.4898	-7.26337	2.41234	-7.61455	12.0938	10.8839	21.4364	-8.65416	73.2138	58.8465	17.8968	-22.2037	-37.5897	-1.82484	-1.24358	-9.036	11.6165	25.9768	62.0633	14.8658	88.4335	38.042	3.73822	-11.3184	-16.8633	2.72695	0.880805	39.872	2.67751	1.20877	53.9994	-27.2263
1594	0.794867	0.145457	18.9279	0.360427	-0.00449339	2.58547	0.360427	-0.0045302	8.4059	0.269769	0.0191514	12.1412	-2.35239	5.88535	13.2211	-1.93654	11.6094	-11.4446	-7.28324	2.33596	-7.59422	11.9466	10.7748	21.6012	-8.62713	73.7935	58.2351	18.6209	-23.087	-37.0612	-1.91045	-1.20815	-9.17408	11.5325	25.9068	62.0416	15.0183	88.3739	37.8775	3.87755	-11.2963	-16.9019	2.64779	1.69873	39.812	2.19755	0.64414	53.9722	-26.8227
1596	0.922154	0.0310362	18.856	0.406346	-0.0653538	2.55361	0.406339	-0.0653958	8.37404	0.307903	-0.0234642	12.1173	-2.27609	5.93699	13.3542	-1.78978	11.6708	-11.1882	-7.29161	2.16845	-7.49341	11.8748	10.5763	21.6918	-9.0557	73.6867	57.5401	19.7292	-23.2764	-36.7038	-1.96361	-1.09823	-9.25969	11.4884	25.8182	61.9489	15.1317	88.1628	37.6132	4.12569	-11.2908	-16.9251	2.77118	2.23169	39.7981	1.78922	0.220879	54.0462	-26.8092
1598	1.03442	-0.0325093	18.7793	0.450078	-0.10261	2.51955	0.450068	-0.102655	8.33998	0.342933	-0.0485591	12.0918	-2.23455	5.97709	13.4815	-1.71008	11.7253	-10.9463	-7.34526	1.9796	-7.34786	11.7328	10.3903	21.6332	-9.04246	74.6365	57.0846	19.7457	-23.7668	-36.8732	-1.95306	-0.901819	-9.27464	11.4326	25.6511	61.7771	15.2792	87.9349	37.3476	4.38477	-11.2147	-16.8935	3.01127	2.4067	39.7858	1.53028	0.0640799	54.0666	-27.0255
1600	1.14924	-0.102532	18.7184	0.494393	-0.142927	2.49256	0.494378	-0.142979	8.31299	0.378592	-0.0759107	12.0716	-2.2017	6.03931	13.5463	-1.63214	11.8244	-10.82	-7.39661	1.80445	-7.16238	11.6089	10.2113	21.5142	-9.04408	75.2826	56.7415	19.8316	-23.7284	-36.8814	-1.94348	-0.743256	-9.21765	11.4321	25.4903	61.6028	15.3529	87.8001	37.0709	4.58495	-11.2083	-16.8478	3.26278	2.29202	39.7278	1.45689	0.0578729	53.9837	-27.3678
1602	1.27234	-0.191975	18.6777	0.540685	-0.192474	2.47464	0.540665	-0.192529	8.29507	0.416308	-0.110039	12.0582	-2.16516	6.12598	13.5393	-1.53178	11.9673	-10.825	-7.43913	1.66961	-6.96575	11.5309	10.0114	21.3767	-9.12828	75.5102	56.4918	20.1289	-23.1811	-36.6133	-1.95272	-0.65762	-9.11204	11.4994	25.3904	61.4635	15.3389	87.7412	36.7885	4.70883	-11.3018	-16.803	3.48759	1.97336	39.6264	1.53371	0.143518	53.8136	-27.7709
1604	1.40447	-0.299387	18.6475	0.589411	-0.250666	2.46142	0.589385	-0.250727	8.28186	0.456389	-0.150482	12.0484	-2.09292	6.21337	13.5016	-1.36375	12.0979	-10.8833	-7.48319	1.63804	-6.86466	11.5423	9.61539	21.2982	-9.23185	76.0927	56.3725	20.1375	-22.9313	-36.2593	-1.99306	-0.667612	-9.04666	11.6411	25.52	61.4349	15.2644	87.5334	36.4973	4.7651	-11.5001	-16.7736	3.66852	1.71671	39.5506	1.57605	0.200188	53.6988	-28.1441
1606	1.54417	-0.396444	18.6486	0.64231	-0.305057	2.46215	0.642277	-0.305123	8.28258	0.499345	-0.187834	12.049	-2.01675	6.28397	13.4391	-1.19277	12.1966	-10.988	-7.54758	1.6138	-6.77178	11.6005	9.42844	21.2735	-9.24709	76.3394	56.3681	20.2121	-22.7409	-35.9318	-2.02801	-0.651494	-9.01604	11.7206	25.5726	61.434	15.2546	87.3785	36.3026	4.83256	-11.6625	-16.7702	3.79262	1.49635	39.4766	1.64116	0.222325	53.5814	-28.3717
1608	1.6863	-0.474786	18.677	0.697829	-0.351554	2.47499	0.697792	-0.351626	8.29542	0.543764	-0.219134	12.0588	-1.94275	6.3358	13.3705	-1.03242	12.2621	-11.1051	-7.62503	1.56516	-6.66688	11.6718	9.49083	21.2952	-9.17966	76.1979	56.4363	20.4039	-22.6159	-35.6923	-2.04952	-0.579771	-9.01899	11.7171	25.5032	61.4406	15.3381	87.2868	36.2039	4.93765	-11.7507	-16.7941	3.8663	1.35733	39.4124	1.69656	0.194971	53.4682	-28.4393
1610	1.81063	-0.527989	18.7053	0.747684	-0.385546	2.4877	0.747643	-0.385624	8.30813	0.583161	-0.241442	12.0684	-1.86217	6.38048	13.3516	-0.867418	12.3115	-11.1298	-7.67049	1.45168	-6.54888	11.6622	9.56329	21.3361	-9.17875	76.0598	56.4485	20.6215	-22.7311	-35.6633	-2.05842	-0.452614	-9.04587	11.685	25.4298	61.4592	15.4955	87.1208	36.1029	5.10964	-11.7523	-16.8403	3.92627	1.47237	39.3995	1.57935	0.0814339	53.4271	-28.4119
1612	1.93327	-0.587687	18.6939	0.796305	-0.422086	2.48282	0.796262	-0.422167	8.30325	0.621806	-0.265708	12.0648	-1.79881	6.43209	13.3879	-0.736029	12.3799	-11.0534	-7.67771	1.34863	-6.41226	11.6244	9.70082	21.3725	-9.15887	75.8841	56.3696	20.8272	-22.9025	-35.6458	-2.07713	-0.343022	-9.0829	11.6518	25.3569	61.4626	15.6421	86.9379	35.9585	5.27271	-11.7543	-16.8772	3.99666	1.66706	39.4385	1.3879	-0.0725372	53.4025	-28.3928
1614	2.05249	-0.655458	18.6416	0.842826	-0.461692	2.45986	0.842778	-0.461779	8.28029	0.659081	-0.292373	12.0477	-1.75481	6.48733	13.4673	-0.642298	12.4624	-10.8989	-7.66208	1.26381	-6.26007	11.5829	9.85529	21.3869	-9.13126	75.7262	56.2143	21.0066	-23.0487	-35.5772	-2.10841	-0.265044	-9.10505	11.6357	25.2851	61.4238	15.7367	86.7493	35.7755	5.41543	-11.7724	-16.9008	4.07752	1.84263	39.5132	1.20739	-0.210254	53.3733	-28.4107
1616	2.1495	-0.706853	18.5841	0.881042	-0.49219	2.4345	0.880992	-0.492281	8.25493	0.689581	-0.312741	12.0288	-1.72118	6.52115	13.5376	-0.574895	12.5103	-10.7635	-7.69333	1.15909	-6.11486	11.5976	9.82472	21.3388	-9.20761	75.7891	56.0969	21.1522	-23.0264	-35.3992	-2.1421	-0.201274	-9.03708	11.6718	25.1834	61.2658	15.7099	86.5581	35.6286	5.57581	-11.7694	-16.9286	4.12859	1.76921	39.5637	1.30045	-0.153254	53.3185	-28.4607
1618	2.22802	-0.73829	18.5479	0.912828	-0.512459	2.41856	0.912775	-0.512553	8.23899	0.714626	-0.325875	12.0169	-1.66129	6.52117	13.5519	-0.467756	12.4869	-10.7313	-7.76425	1.01133	-5.93281	11.6292	9.66698	21.2678	-9.34008	75.944	55.976	21.311	-22.8977	-35.1844	-2.16073	-0.127419	-8.87875	11.7341	25.1316	61.036	15.6168	86.3671	35.5139	5.70249	-11.8155	-16.967	4.21408	1.57124	39.5527	1.49331	0.0136581	53.1841	-28.5189
1620	2.28804	-0.751039	18.5371	0.938047	-0.523084	2.41378	0.937993	-0.523181	8.23421	0.734151	-0.332229	12.0133	-1.56708	6.48975	13.5141	-0.30576	12.3932	-10.7947	-7.86681	0.840007	-5.72754	11.6746	9.42317	21.1877	-9.49647	76.1539	55.859	21.4786	-22.7094	-34.981	-2.16201	-0.0451437	-8.65305	11.8135	25.1485	60.7618	15.4851	86.1721	35.4301	5.78937	-11.9171	-17.0166	4.34024	1.32267	39.4772	1.70505	0.244091	52.9757	-28.5619
1622	2.32484	-0.751955	18.5364	0.954083	-0.526606	2.41344	0.954029	-0.526704	8.23387	0.746361	-0.333855	12.0131	-1.43821	6.44688	13.4874	-0.0864824	12.2652	-10.8352	-7.97123	0.748854	-5.5985	11.7566	9.20915	21.1149	-9.59044	76.3933	55.7987	21.6021	-22.6097	-34.9266	-2.14914	0.0135803	-8.44512	11.899	25.2512	60.498	15.3691	85.9382	35.3601	5.85848	-12.0383	-17.0721	4.47695	1.23147	39.3658	1.7523	0.418768	52.7694	-28.5162
1624	2.3604	-0.770855	18.5279	0.96807	-0.537856	2.40976	0.968014	-0.537956	8.23019	0.757527	-0.341382	12.0104	-1.32911	6.41663	13.509	0.0974523	12.1678	-10.7875	-8.06964	0.704737	-5.48972	11.8471	9.06326	21.0426	-9.64134	76.5925	55.7849	21.6345	-22.4988	-34.8786	-2.15988	0.0497394	-8.31831	11.9806	25.2826	60.2956	15.2849	85.7616	35.3222	5.92067	-12.1475	-17.1274	4.59777	1.1247	39.2727	1.79867	0.578555	52.5999	-28.4548
1626	2.40162	-0.816426	18.5079	0.982295	-0.561203	2.40112	0.982237	-0.561304	8.22155	0.769634	-0.35793	12.004	-1.25597	6.40337	13.5808	0.218313	12.1153	-10.649	-8.15508	0.698501	-5.38922	11.9361	8.99199	20.9745	-9.65339	76.7265	55.8064	21.5839	-22.3684	-34.8058	-2.20239	0.0648512	-8.28054	12.0491	25.2112	60.16	15.2357	85.6499	35.3149	5.98545	-12.2271	-17.1877	4.70499	0.987353	39.2054	1.86211	0.719139	52.4629	-28.4031
1628	2.4539	-0.893002	18.4807	0.998763	-0.59902	2.38942	0.998701	-0.599124	8.20986	0.784329	-0.385149	11.9953	-1.22802	6.39539	13.6632	0.258425	12.09	-10.4943	-8.21038	0.713117	-5.29215	12.0134	8.96694	20.929	-9.64089	76.7697	55.8218	21.5375	-22.2709	-34.7121	-2.27862	0.0675404	-8.29271	12.0852	25.0577	60.0547	15.1967	85.5465	35.3271	6.0791	-12.2403	-17.286	4.84161	0.924049	39.1347	1.86024	0.789831	52.2959	-28.3944
1630	2.50446	-0.975982	18.463	1.01391	-0.639539	2.38206	1.01385	-0.639644	8.20249	0.798206	-0.414478	11.9898	-1.2149	6.39423	13.7475	0.274136	12.083	-10.3372	-8.26713	0.757517	-5.20884	12.0657	8.94512	20.8965	-9.57042	76.7983	55.8518	21.4767	-22.1539	-34.6147	-2.32667	0.0594453	-8.29277	12.0778	24.9541	59.9558	15.2261	85.423	35.3157	6.16528	-12.2581	-17.3677	4.98591	0.796149	39.0441	1.89012	0.882532	52.1102	-28.4133
1632	2.55065	-1.05536	18.4583	1.02743	-0.678173	2.38045	1.02736	-0.678279	8.20088	0.810735	-0.44251	11.9887	-1.20575	6.39983	13.8237	0.285989	12.0897	-10.1948	-8.32831	0.816598	-5.13635	12.0927	8.92257	20.8725	-9.44592	76.8408	55.8886	21.4025	-22.0192	-34.5234	-2.33843	0.0472148	-8.26042	12.0382	24.9195	59.8527	15.3061	85.2702	35.2744	6.24142	-12.2835	-17.4275	5.13491	0.594709	38.931	1.95264	1.00075	51.9114	-28.4522
1634	2.59662	-1.12066	18.4615	1.04201	-0.71067	2.38226	1.04194	-0.710778	8.2027	0.823679	-0.465893	11.9901	-1.19047	6.4142	13.8693	0.315031	12.11	-10.108	-8.37586	0.822583	-5.04514	12.1057	8.94638	20.8369	-9.29282	76.9484	55.8865	21.316	-21.9212	-34.4625	-2.34498	0.0567696	-8.1901	12.0281	24.8849	59.738	15.3035	85.0884	35.2226	6.33487	-12.2538	-17.5051	5.3078	0.411731	38.8007	1.94821	1.05596	51.7143	-28.4921
1636	2.62953	-1.16071	18.47	1.053	-0.731035	2.38628	1.05293	-0.731144	8.20671	0.833172	-0.480436	11.9932	-1.16456	6.42316	13.8968	0.36291	12.1164	-10.0542	-8.41161	0.825302	-4.9951	12.1259	8.92771	20.8514	-9.23642	76.9882	55.8728	21.26	-21.8471	-34.3913	-2.3555	0.0594399	-8.0842	12.0052	24.8739	59.6078	15.3106	84.9036	35.1765	6.42134	-12.226	-17.542	5.41988	0.241572	38.6898	1.99449	1.14953	51.5473	-28.5388
1638	2.64712	-1.17533	18.4807	1.05943	-0.73898	2.39115	1.05936	-0.73909	8.21158	0.838473	-0.485981	11.9968	-1.1304	6.42148	13.9162	0.422446	12.1002	-10.0156	-8.43289	0.837867	-4.99888	12.1499	8.86076	20.9246	-9.27774	76.9424	55.8475	21.2417	-21.8008	-34.3038	-2.36822	0.0449953	-7.94857	11.9528	24.8839	59.4573	15.3494	84.7333	35.1433	6.49538	-12.2045	-17.5416	5.45733	0.0972722	38.6084	2.09923	1.28227	51.4195	-28.585
1640	2.6558	-1.17616	18.4862	1.06315	-0.74011	2.3936	1.06307	-0.74022	8.21403	0.841318	-0.486597	11.9987	-1.10098	6.40085	13.9545	0.464466	12.0516	-9.94339	-8.42791	0.869484	-5.05396	12.1473	8.80407	21.032	-9.29607	76.871	55.8037	21.232	-21.7882	-34.2249	-2.36579	-0.00276299	-7.79813	11.8326	24.8897	59.2725	15.4295	84.6229	35.1322	6.5578	-12.1516	-17.5738	5.45204	-0.00150281	38.556	2.20031	1.36975	51.3452	-28.6042
1642	2.63904	-1.16672	18.4872	1.05661	-0.734564	2.39395	1.05653	-0.734673	8.21438	0.836079	-0.482862	11.9989	-1.0868	6.38128	14.0144	0.477356	12.0107	-9.83263	-8.41517	0.91376	-5.11462	12.0869	8.76623	21.1546	-9.26681	76.7705	55.6698	21.296	-21.8844	-34.0923	-2.32706	-0.0611788	-7.65582	11.7026	24.9004	59.0624	15.5525	84.5107	35.1346	6.61443	-12.1022	-17.6038	5.39969	0.0570624	38.5198	2.21984	1.41056	51.2529	-28.5864
1644	2.60459	-1.15642	18.4772	1.04243	-0.72708	2.38946	1.04235	-0.727188	8.20989	0.825011	-0.478149	11.9955	-1.09644	6.36885	14.0857	0.448782	11.992	-9.70213	-8.39792	0.968813	-5.16765	11.9749	8.76389	21.2673	-9.17332	76.6459	55.4461	21.4759	-22.0825	-33.8906	-2.2654	-0.118303	-7.55884	11.5916	24.9102	58.8647	15.6908	84.4025	35.147	6.65995	-12.0685	-17.6236	5.31603	0.279078	38.4909	2.14143	1.3798	51.1307	-28.5342
1646	2.59484	-1.17587	18.4305	1.03666	-0.734519	2.36881	1.03658	-0.734626	8.18924	0.821184	-0.484036	11.98	-1.1515	6.3664	14.1259	0.344421	12.0086	-9.63261	-8.36658	1.03877	-5.22064	11.8493	8.84624	21.302	-8.9554	76.5326	55.1884	21.8888	-22.2814	-33.5919	-2.2514	-0.15654	-7.62569	11.5577	24.8982	58.817	15.7288	84.3851	35.1631	6.66497	-12.081	-17.6245	5.26035	0.588415	38.4429	1.97368	1.17698	50.9945	-28.4547
1648	2.61587	-1.21225	18.3703	1.04298	-0.751903	2.34233	1.0429	-0.752011	8.16276	0.827032	-0.496586	11.9602	-1.23313	6.37883	14.1355	0.200259	12.0622	-9.62091	-8.35228	1.08357	-5.21025	11.8378	8.98396	21.259	-8.88621	76.2717	55.0007	22.3795	-22.4828	-33.3934	-2.29597	-0.143998	-7.79714	11.5673	24.8369	58.8737	15.744	84.3803	35.1862	6.66239	-12.0376	-17.638	5.20714	0.878232	38.4201	1.84217	0.963348	50.9153	-28.4275
1650	2.66579	-1.25677	18.3116	1.06128	-0.775295	2.31651	1.0612	-0.775404	8.13694	0.842208	-0.512875	11.9409	-1.32253	6.40002	14.1081	0.0486582	12.1348	-9.6781	-8.3533	1.09413	-5.1487	11.9462	9.13905	21.1704	-9.00475	75.8959	54.8981	22.9032	-22.7021	-33.3407	-2.39116	-0.0856089	-8.02249	11.6046	24.7305	58.9905	15.7423	84.377	35.2448	6.64993	-11.9307	-17.6641	5.16484	1.12615	38.42	1.75372	0.77562	50.888	-28.4592
1652	2.72717	-1.28804	18.2875	1.0856	-0.794023	2.30601	1.08552	-0.794134	8.12644	0.861581	-0.525325	11.9331	-1.36554	6.40259	14.0164	-0.0200208	12.156	-9.85158	-8.33616	1.07512	-5.14327	12.0749	9.18534	21.1628	-9.21221	75.6915	54.8185	23.4413	-23.0228	-33.4259	-2.4873	-0.0339008	-8.16322	11.6395	24.6044	59.0247	15.6772	84.4164	35.4635	6.58479	-11.8248	-17.6734	5.18816	1.35757	38.3945	1.61326	0.604742	50.8189	-28.4896
1654	2.7897	-1.28871	18.3023	1.11288	-0.799677	2.3126	1.1128	-0.799792	8.13303	0.882324	-0.52785	11.9381	-1.37329	6.3806	13.915	-0.0332213	12.1192	-10.0416	-8.28203	1.03085	-5.18662	12.1374	9.17824	21.2237	-9.36371	75.5413	54.7635	23.9656	-23.3591	-33.5574	-2.57902	0.00476479	-8.18781	11.6443	24.5864	59.0126	15.5922	84.3903	35.693	6.5017	-11.7524	-17.6551	5.23405	1.65059	38.3341	1.39174	0.405838	50.7078	-28.4675
1656	2.84366	-1.26116	18.3443	1.13869	-0.79241	2.3311	1.1386	-0.792527	8.15153	0.901142	-0.520828	11.952	-1.36424	6.34223	13.8393	-0.0246342	12.0461	-10.1835	-8.19352	0.993844	-5.27936	12.1186	9.16545	21.3435	-9.39055	75.4197	54.7164	24.4366	-23.7044	-33.7179	-2.66501	0.0144871	-8.13276	11.6132	24.6844	58.9893	15.5102	84.2898	35.8843	6.41224	-11.7185	-17.6173	5.27922	2.02706	38.2506	1.09816	0.178928	50.5652	-28.4079
1658	2.86482	-1.23603	18.3582	1.15003	-0.783276	2.3371	1.14995	-0.783395	8.15753	0.909042	-0.513298	11.9565	-1.39977	6.32736	13.8769	-0.0980811	12.0327	-10.1179	-8.09967	1.09603	-5.42201	12.0671	9.30715	21.4859	-9.17911	75.3083	54.6193	24.7211	-24.1336	-33.9718	-2.75412	-0.0568123	-8.1975	11.5557	24.8114	59.0895	15.4751	84.1681	35.9708	6.32631	-11.7056	-17.6	5.27388	2.50784	38.2124	0.790292	-0.0293068	50.4577	-28.4386
1660	2.86927	-1.2087	18.3626	1.15427	-0.771714	2.33889	1.15419	-0.771833	8.15932	0.911487	-0.504391	11.9579	-1.4978	6.33633	13.9668	-0.280414	12.0865	-9.95941	-8.01676	1.22005	-5.56528	11.9761	9.45717	21.607	-8.88489	75.1963	54.521	24.9847	-24.4667	-34.1027	-2.84259	-0.145203	-8.30255	11.4693	24.8533	59.1781	15.4859	84.1349	36.0745	6.26515	-11.671	-17.6275	5.22282	2.94939	38.1627	0.566891	-0.220103	50.3055	-28.4933
1662	2.85698	-1.17629	18.3707	1.1516	-0.756537	2.34225	1.15152	-0.756655	8.16268	0.908532	-0.493219	11.9604	-1.65056	6.36905	14.0746	-0.554646	12.2041	-9.7715	-7.95358	1.32969	-5.6839	11.8478	9.58732	21.7	-8.57055	75.0913	54.4171	25.2648	-24.6947	-34.09	-2.92333	-0.229174	-8.40727	11.3706	24.8	59.2194	15.5293	84.1907	36.2133	6.24033	-11.599	-17.7037	5.12212	3.31909	38.0828	0.445798	-0.38963	50.1157	-28.5333
1664	2.81247	-1.12545	18.4255	1.13624	-0.730835	2.36626	1.13616	-0.730952	8.18669	0.895407	-0.475017	11.9783	-1.80592	6.4225	14.1205	-0.820183	12.3604	-9.69766	-7.93107	1.38215	-5.71796	11.683	9.71537	21.7792	-8.31657	75.0447	54.2462	25.5533	-24.9497	-34.0354	-2.97048	-0.283873	-8.39798	11.3216	24.7325	59.1713	15.561	84.2149	36.3434	6.29581	-11.4696	-17.8287	4.94393	3.6353	37.9301	0.392039	-0.528809	49.9773	-28.4368
1666	2.75573	-1.07515	18.4907	1.11546	-0.704391	2.39492	1.11538	-0.704506	8.21536	0.878183	-0.45661	11.9997	-1.93535	6.47582	14.1157	-1.03415	12.5069	-9.71576	-7.87974	1.43147	-5.78526	11.52	9.84681	21.9331	-8.17688	74.9994	54.0487	25.8056	-25.3075	-34.1859	-3.00037	-0.331013	-8.36283	11.3118	24.7079	59.201	15.5182	84.2441	36.461	6.25709	-11.3482	-17.8931	4.7987	3.92609	37.8457	0.340719	-0.638611	49.911	-28.3794
1668	2.69096	-1.02657	18.5538	1.09103	-0.677985	2.42264	1.09096	-0.678097	8.24307	0.858242	-0.438454	12.0204	-2.0397	6.52404	14.0822	-1.20184	12.6349	-9.78504	-7.79557	1.48649	-5.89463	11.385	9.97829	22.1514	-8.16892	74.9302	53.8316	26.0169	-25.7281	-34.5197	-3.01677	-0.373702	-8.34411	11.3322	24.7339	59.3265	15.4278	84.2541	36.5613	6.13179	-11.2393	-17.8827	4.69948	4.19235	37.8396	0.275457	-0.726178	49.9068	-28.3914
1670	2.61262	-0.95998	18.5965	1.06227	-0.642417	2.44123	1.0622	-0.642526	8.26166	0.83449	-0.413701	12.0343	-2.15965	6.5691	14.1071	-1.40449	12.7626	-9.74817	-7.72921	1.53264	-5.96955	11.3318	10.0734	22.2895	-8.30012	74.8014	53.602	26.2449	-25.9502	-34.6669	-3.01792	-0.407585	-8.43171	11.3481	24.7819	59.4505	15.4707	84.1192	36.6358	6.1379	-11.0857	-17.8494	4.57965	4.4163	37.8178	0.208088	-0.819565	49.9038	-28.4276
1672	2.53645	-0.918982	18.6295	1.03232	-0.618169	2.45567	1.03225	-0.618276	8.2761	0.810565	-0.397478	12.045	-2.29308	6.62388	14.1571	-1.63029	12.9127	-9.6659	-7.68978	1.57801	-6.01463	11.3598	10.2542	22.4486	-8.48387	74.5479	53.2764	26.3267	-26.0529	-34.7677	-3.02042	-0.425915	-8.58519	11.3798	24.7583	59.5912	15.5528	83.9745	36.6949	6.14254	-10.9565	-17.817	4.5002	4.55349	37.7485	0.136597	-0.907085	49.8581	-28.4743
1674	2.46916	-0.90696	18.659	1.00381	-0.607333	2.46874	1.00374	-0.607437	8.28917	0.788558	-0.391187	12.0548	-2.43515	6.68509	14.2187	-1.87057	13.0776	-9.56307	-7.67821	1.62145	-6.03881	11.4525	10.523	22.6551	-8.67083	74.2404	52.871	26.2809	-26.1153	-34.8875	-3.03039	-0.430837	-8.77733	11.4166	24.6695	59.7441	15.6657	83.8609	36.7364	6.13109	-10.882	-17.7986	4.46684	4.61573	37.6285	0.0673336	-0.985379	49.7513	-28.5322
1676	2.42236	-0.899679	18.7031	0.983819	-0.600382	2.4883	0.983757	-0.600483	8.30873	0.773164	-0.387276	12.0694	-2.56669	6.72517	14.2634	-2.09817	13.2003	-9.49179	-7.68034	1.66349	-6.09765	11.5498	10.7576	22.9527	-8.75218	74.2773	52.522	26.3367	-26.45	-35.2435	-3.05878	-0.448591	-8.93559	11.393	24.6519	59.8965	15.8596	83.8259	36.7451	6.15406	-10.9176	-17.8125	4.45332	4.68984	37.4806	0.0269049	-1.04716	49.5502	-28.6388
1678	2.37879	-0.870055	18.7408	0.96718	-0.583888	2.50491	0.96712	-0.583988	8.32534	0.759678	-0.376015	12.0818	-2.67385	6.75911	14.2905	-2.28222	13.3026	-9.45133	-7.7012	1.63261	-6.07954	11.6142	11.0542	23.1566	-8.79387	74.1537	52.2211	26.4466	-26.6175	-35.4481	-3.06654	-0.403084	-9.05883	11.3776	24.6103	59.9984	16.066	83.7577	36.7076	6.18864	-11.006	-17.8358	4.4249	4.78774	37.3709	-0.001086	-1.10629	49.381	-28.7082
1680	2.33484	-0.818249	18.7672	0.952295	-0.557589	2.51636	0.952238	-0.557688	8.33679	0.746895	-0.357303	12.0903	-2.75043	6.79674	14.2955	-2.40729	13.4003	-9.44832	-7.73564	1.52921	-5.98574	11.6322	11.3812	23.2378	-8.7769	73.9406	51.9754	26.5706	-26.6016	-35.4062	-3.04898	-0.300903	-9.14701	11.3998	24.5216	60.0442	16.2252	83.6722	36.6397	6.21948	-11.1602	-17.8689	4.38024	4.91095	37.311	-0.0213265	-1.16512	49.2661	-28.7374
1682	2.29069	-0.777305	18.7808	0.936434	-0.535964	2.52221	0.936378	-0.536061	8.34264	0.733679	-0.342137	12.0947	-2.78983	6.86852	14.2645	-2.44854	13.5464	-9.50619	-7.76124	1.42418	-5.92545	11.5869	11.5237	23.2562	-8.52396	74.5062	51.7877	26.5339	-26.7848	-35.0969	-3.02863	-0.23986	-9.2135	11.5247	24.3517	60.0569	16.1565	83.7746	36.6248	6.22518	-11.5285	-17.9512	4.36021	5.02919	37.2783	-0.032168	-1.21413	49.1658	-28.8067
1684	2.25947	-0.735204	18.7928	0.926337	-0.514927	2.52733	0.926284	-0.515022	8.34776	0.724811	-0.327048	12.0985	-2.80038	6.93657	14.2214	-2.43763	13.6748	-9.58359	-7.78713	1.33032	-5.88377	11.5828	11.6335	23.3013	-8.39324	74.7724	51.6866	26.5688	-26.859	-34.7298	-3.00083	-0.202275	-9.25342	11.6483	24.2634	60.0833	16.0311	83.8065	36.5999	6.12437	-11.8012	-17.9915	4.32319	5.21364	37.245	-0.0843757	-1.2987	49.0714	-28.829
1686	2.23966	-0.691814	18.8058	0.921342	-0.494302	2.53289	0.921291	-0.494397	8.35332	0.719783	-0.311949	12.1026	-2.78757	6.99394	14.1785	-2.38842	13.7747	-9.65829	-7.81458	1.26062	-5.86573	11.6316	11.7441	23.3918	-8.427	74.6137	51.6641	26.6849	-26.81	-34.4161	-2.96115	-0.18655	-9.27776	11.7237	24.2794	60.1626	15.9051	83.687	36.5478	5.82517	-11.8354	-17.8966	4.25861	5.43929	37.2112	-0.147147	-1.3945	48.9863	-28.8308
1688	2.21349	-0.653828	18.8179	0.913108	-0.475495	2.53809	0.913059	-0.47559	8.35852	0.712447	-0.298412	12.1065	-2.75998	7.04811	14.1568	-2.31579	13.8628	-9.69235	-7.84448	1.24467	-5.89541	11.6824	11.8699	23.5077	-8.42727	74.5083	51.6721	26.7312	-26.8805	-34.3977	-2.89081	-0.190553	-9.3388	11.6586	24.3279	60.4073	15.8384	83.2881	36.4522	4.96978	-11.3326	-17.3671	4.16519	5.52519	37.2123	-0.0388359	-1.35221	48.9411	-29.0161
1690	2.17681	-0.619414	18.8327	0.899968	-0.457364	2.54452	0.899921	-0.457457	8.36495	0.701485	-0.285687	12.1113	-2.74041	7.10203	14.171	-2.26148	13.9528	-9.66081	-7.86439	1.23807	-5.92578	11.6935	11.9321	23.5771	-8.47386	74.5316	51.7124	26.7062	-26.8848	-34.4215	-2.81511	-0.208277	-9.37569	11.5552	24.3723	60.6828	15.8385	83.0123	36.3345	4.18853	-10.7791	-16.7478	4.02938	5.62164	37.2262	0.110156	-1.27805	48.9081	-29.1791
1692	2.13038	-0.589431	18.8496	0.882173	-0.440344	2.5519	0.882128	-0.440435	8.37233	0.687112	-0.274086	12.1168	-2.73783	7.15562	14.2172	-2.24143	14.0482	-9.57187	-7.87169	1.2331	-5.94338	11.6492	11.9332	23.5948	-8.56378	74.6854	51.761	26.6211	-26.8226	-34.4589	-2.7432	-0.236582	-9.37513	11.4448	24.4199	60.9288	15.9153	82.9277	36.2089	3.66441	-10.3185	-16.1785	3.855	5.76608	37.2458	0.265213	-1.20055	48.8879	-29.286
1694	2.08173	-0.568717	18.8629	0.862626	-0.427172	2.55773	0.862582	-0.427261	8.37816	0.671671	-0.265469	12.1211	-2.76383	7.20332	14.2712	-2.27625	14.1438	-9.47215	-7.86671	1.24484	-5.9403	11.5271	11.9533	23.6162	-8.63338	74.8445	51.7269	26.5415	-26.8398	-34.6121	-2.68364	-0.273857	-9.33516	11.3483	24.5764	61.0373	16.1179	82.89	36.1027	3.4959	-10.0435	-15.9219	3.66092	5.97562	37.2649	0.412216	-1.13077	48.9123	-29.3834
1696	2.04392	-0.551904	18.8742	0.847496	-0.416625	2.56271	0.847453	-0.416713	8.38314	0.659696	-0.258536	12.1248	-2.793	7.25374	14.2823	-2.31131	14.2464	-9.45198	-7.86519	1.25351	-5.93168	11.4146	12.0222	23.6464	-8.68759	74.9469	51.6854	26.4588	-26.96	-34.9452	-2.64953	-0.303117	-9.29086	11.2946	24.6315	61.0517	16.2505	82.9598	36.0683	3.50858	-9.95402	-15.8688	3.50215	6.22845	37.2699	0.494399	-1.12896	48.942	-29.4963
1698	2.01819	-0.535548	18.8833	0.837616	-0.407302	2.5667	0.837574	-0.407388	8.38713	0.651725	-0.252189	12.1278	-2.81707	7.31035	14.2435	-2.32951	14.3591	-9.5233	-7.87007	1.25648	-5.92831	11.3395	12.1372	23.6907	-8.73184	74.975	51.661	26.3682	-27.1649	-35.4139	-2.63829	-0.319349	-9.26502	11.2875	24.572	61.0061	16.2847	83.1164	36.1096	3.62079	-10.0341	-15.9643	3.38921	6.49907	37.2621	0.514805	-1.18318	48.9667	-29.6261
1700	1.99439	-0.509038	18.8884	0.829458	-0.393681	2.56885	0.829417	-0.393766	8.38928	0.644773	-0.242518	12.1294	-2.82899	7.37913	14.1784	-2.31824	14.4897	-9.64106	-7.87746	1.26211	-5.96191	11.3242	12.2417	23.7568	-8.79373	74.9314	51.6915	26.2545	-27.3456	-35.7581	-2.62443	-0.320207	-9.31659	11.3116	24.547	60.9952	16.308	83.236	36.1944	3.69233	-10.2278	-16.0767	3.2971	6.70769	37.2619	0.555616	-1.19578	48.9845	-29.7486
1702	1.97455	-0.490387	18.8894	0.822368	-0.383822	2.56922	0.822329	-0.383907	8.38965	0.638856	-0.23559	12.1296	-2.83498	7.45268	14.1195	-2.29499	14.6266	-9.74636	-7.87811	1.27117	-5.99451	11.3359	12.374	23.8307	-8.84856	74.9132	51.7088	26.1125	-27.5096	-36.1507	-2.61398	-0.320539	-9.37765	11.3293	24.5275	61.0377	16.3142	83.3644	36.2412	3.74149	-10.376	-16.1661	3.25265	6.90031	37.262	0.53896	-1.11933	48.9912	-29.8368
1704	1.95757	-0.482821	18.8865	0.815588	-0.379044	2.56793	0.815549	-0.379128	8.38836	0.633489	-0.23244	12.1286	-2.8409	7.52476	14.079	-2.27409	14.7604	-9.81756	-7.87293	1.284	-6.0125	11.3658	12.5055	23.8948	-8.90208	74.9469	51.7074	25.9412	-27.6265	-36.5682	-2.61035	-0.310004	-9.42714	11.3486	24.5212	61.1266	16.3153	83.5003	36.2253	3.76003	-10.4498	-16.2108	3.25291	7.04979	37.2585	0.491904	-0.935805	48.982	-29.9077
1706	1.93916	-0.482407	18.8815	0.807573	-0.377266	2.56573	0.807534	-0.377349	8.38616	0.627386	-0.231608	12.127	-2.86511	7.58126	14.0664	-2.2952	14.8725	-9.84027	-7.87612	1.30363	-5.99391	11.4156	12.4841	23.8914	-8.99913	75.0608	51.7267	25.7394	-27.5827	-36.7908	-2.62563	-0.229824	-9.43849	11.4373	24.5792	61.1931	16.3788	83.6318	36.1379	3.73775	-10.5194	-16.222	3.27244	6.99865	37.2398	0.577863	-0.621455	48.9408	-30.0315
1708	1.91843	-0.484756	18.8716	0.798314	-0.376479	2.56136	0.798275	-0.376562	8.38179	0.620416	-0.231593	12.1237	-2.89622	7.6122	14.0739	-2.34065	14.9406	-9.82822	-7.88064	1.30565	-5.97314	11.4542	12.4317	23.8662	-9.11334	75.0667	51.7789	25.5659	-27.4813	-36.8489	-2.65042	-0.124437	-9.46483	11.6069	24.5794	61.2892	16.3059	83.6392	36.0264	3.58869	-10.5643	-16.0389	3.26112	6.91096	37.2093	0.787253	-0.315839	48.8938	-30.3543
1710	1.89477	-0.487859	18.858	0.787709	-0.375757	2.55532	0.78767	-0.375838	8.37575	0.612444	-0.231707	12.1191	-2.9273	7.61179	14.0955	-2.39945	14.9514	-9.79209	-7.88434	1.29041	-5.96253	11.4726	12.3899	23.8345	-9.23401	74.9362	51.8655	25.4332	-27.3751	-36.7958	-2.67469	-0.0125663	-9.52493	11.8348	24.5306	61.448	16.0842	83.5073	35.8836	3.31018	-10.5783	-15.6608	3.20074	6.84573	37.1765	1.1069	-0.0401378	48.862	-30.8775
1712	1.86503	-0.489099	18.8457	0.774603	-0.373706	2.54989	0.774564	-0.373786	8.37032	0.602519	-0.230986	12.1151	-2.93814	7.56775	14.1175	-2.43812	14.8753	-9.75536	-7.8837	1.28685	-5.98371	11.4705	12.4125	23.8114	-9.35361	74.7091	51.9909	25.3419	-27.3717	-36.8153	-2.66931	0.0709557	-9.64636	12.0216	24.5841	61.7664	15.8342	83.2737	35.6192	2.96441	-10.5388	-15.2427	3.06205	6.87439	37.1757	1.51872	0.301956	48.9103	-31.5048
1714	1.84463	-0.490885	18.8425	0.765523	-0.37273	2.54852	0.765484	-0.372809	8.36895	0.595669	-0.230822	12.114	-2.95189	7.50265	14.1267	-2.48857	14.7624	-9.74387	-7.88273	1.2706	-5.98729	11.4371	12.4937	23.8206	-9.40225	74.6353	52.04	25.2194	-27.4511	-36.9666	-2.63692	0.145112	-9.7808	12.1362	24.6993	62.1314	15.7064	83.1186	35.3571	2.63431	-10.5072	-14.7889	2.95559	7.01739	37.1879	1.7322	0.477346	48.9684	-31.8794
1716	1.83649	-0.492398	18.8487	0.761821	-0.372719	2.55126	0.761783	-0.372798	8.37169	0.5929	-0.231049	12.1161	-2.97233	7.42937	14.1204	-2.55249	14.6375	-9.76239	-7.88368	1.24181	-5.96544	11.3876	12.5972	23.8489	-9.37218	74.7812	52.0179	25.0253	-27.546	-37.1975	-2.58311	0.209762	-9.90635	12.178	24.8541	62.5073	15.6984	83.0641	35.1188	2.38823	-10.4613	-14.3447	2.91034	7.21848	37.2087	1.72093	0.458078	49.0152	-31.9441
1718	1.83752	-0.488099	18.8593	0.762622	-0.370966	2.55595	0.762584	-0.371045	8.37638	0.593388	-0.229695	12.1196	-2.99242	7.37547	14.1017	-2.60718	14.5479	-9.80254	-7.89114	1.22494	-5.93623	11.387	12.5891	23.8277	-9.28956	75.158	52.0477	24.7148	-27.4028	-37.2379	-2.5322	0.250934	-9.97867	12.1874	24.9764	62.8622	15.6311	83.0124	34.8777	2.3655	-10.2474	-14.0336	2.93925	7.26174	37.228	1.63978	0.307002	49.0244	-31.8409
1720	1.83945	-0.48259	18.8527	0.763952	-0.368695	2.553	0.763914	-0.368774	8.37343	0.594241	-0.22791	12.1174	-3.01655	7.32838	14.0854	-2.66689	14.4721	-9.83816	-7.90676	1.19457	-5.89422	11.4431	12.4617	23.725	-9.24865	75.6231	52.2065	24.1189	-27.1436	-37.077	-2.47235	0.274509	-10.0567	12.1942	25.1427	63.2008	15.5082	82.9269	34.6196	2.62399	-9.95216	-13.9562	2.95864	7.01881	37.2896	1.77392	0.368213	49.0371	-31.697
1722	1.84008	-0.474222	18.8279	0.764981	-0.364991	2.54195	0.764943	-0.36507	8.36238	0.594784	-0.225061	12.1091	-3.04831	7.28675	14.0752	-2.73903	14.4092	-9.86317	-7.92905	1.1473	-5.84306	11.5545	12.2308	23.5442	-9.28097	76.026	52.5147	23.2847	-26.7695	-36.6762	-2.40397	0.286287	-10.1518	12.2064	25.3589	63.5277	15.3465	82.8256	34.3448	3.09881	-9.62394	-14.0806	2.93418	6.50192	37.3989	2.16115	0.692661	49.0771	-31.4995
1724	1.83944	-0.4501	18.8026	0.7668	-0.354281	2.53061	0.766763	-0.35436	8.35105	0.595479	-0.216925	12.1006	-3.09921	7.25266	14.0692	-2.84341	14.3673	-9.88226	-7.95144	1.09199	-5.80588	11.7126	11.9597	23.325	-9.40303	75.9162	52.9905	22.5431	-26.1378	-35.8551	-2.3358	0.305258	-10.2574	12.2155	25.5894	63.8682	15.2336	82.8235	34.0602	3.4778	-9.37654	-14.1828	2.80146	5.85839	37.5383	2.68863	1.13819	49.2052	-31.0208
1726	1.8417	-0.43151	18.7815	0.769408	-0.346255	2.52113	0.769372	-0.346335	8.34156	0.596931	-0.210749	12.0935	-3.15766	7.2319	14.063	-2.95641	14.3526	-9.90183	-7.96568	1.03176	-5.736	11.8384	11.7841	23.1658	-9.59383	75.5753	53.3716	21.9587	-25.5603	-35.1908	-2.27167	0.317767	-10.3428	12.2381	25.7883	64.1867	15.1577	82.9216	33.8089	3.73763	-9.19396	-14.2198	2.68997	5.4641	37.6788	2.99137	1.54755	49.3868	-30.4791
1728	1.8474	-0.419086	18.7694	0.772977	-0.341256	2.51571	0.772942	-0.341336	8.33614	0.599289	-0.20678	12.0894	-3.21694	7.22306	14.0584	-3.06656	14.3598	-9.91794	-7.97472	0.970799	-5.63631	11.9093	11.7543	23.0893	-9.77462	75.1887	53.5911	21.5168	-25.1613	-34.8661	-2.21009	0.326828	-10.4038	12.2605	25.9439	64.4671	15.1365	83.0851	33.6039	3.88049	-9.06202	-14.1801	2.63743	5.37263	37.8014	2.99889	1.82198	49.5926	-29.9547
1730	1.85307	-0.394278	18.7795	0.777568	-0.330921	2.52007	0.777534	-0.331001	8.3405	0.602073	-0.198771	12.0927	-3.26287	7.21595	14.0674	-3.15333	14.3646	-9.90722	-8.00105	0.923315	-5.56204	11.9129	11.9439	23.0802	-9.63617	75.289	53.6413	20.9777	-25.1872	-35.1046	-2.13307	0.352115	-10.4594	12.2063	26.0792	64.6875	15.2503	83.1468	33.4432	3.98298	-8.915	-14.0914	2.67793	5.38753	37.8729	2.80926	1.72637	49.7299	-29.5592
1732	1.86635	-0.366467	18.7962	0.785736	-0.319947	2.52735	0.785703	-0.320029	8.34779	0.607491	-0.190066	12.0981	-3.29569	7.20468	14.0834	-3.21872	14.3566	-9.88208	-8.02975	0.863461	-5.50129	11.9016	12.0974	23.0728	-9.48376	75.3765	53.6719	20.6472	-25.2459	-35.3105	-2.08539	0.406082	-10.497	12.1441	26.1025	64.8226	15.3803	83.2596	33.3567	4.06982	-8.82395	-14.0196	2.72069	5.43918	37.9005	2.61612	1.60209	49.813	-29.2188
1734	1.88849	-0.338117	18.8158	0.797828	-0.309509	2.53593	0.797796	-0.309591	8.35636	0.615876	-0.181516	12.1045	-3.31203	7.18907	14.1046	-3.25646	14.3341	-9.84556	-8.05473	0.798246	-5.44968	11.889	12.1666	23.0561	-9.36852	75.3924	53.7051	20.5466	-25.2792	-35.4049	-2.07191	0.477841	-10.5151	12.081	26.0255	64.8892	15.4968	83.4291	33.3242	4.15197	-8.79672	-13.9777	2.74232	5.50713	37.8945	2.46948	1.50691	49.8467	-28.9475
1736	1.91851	-0.312468	18.8378	0.813138	-0.300938	2.54556	0.813107	-0.301022	8.36599	0.626783	-0.174164	12.1118	-3.29868	7.17697	14.1311	-3.23971	14.3063	-9.79565	-8.06354	0.780893	-5.39409	11.8735	12.2246	23.0585	-9.21544	75.5534	53.6656	20.4866	-25.4343	-35.6742	-2.07305	0.508172	-10.5196	11.9852	25.9746	64.9756	15.5918	83.5325	33.2385	4.23804	-8.8035	-13.9548	2.73671	5.62704	37.8912	2.34655	1.33333	49.8469	-28.8805
1738	1.94617	-0.282185	18.8674	0.827805	-0.290173	2.55853	0.827775	-0.290258	8.37897	0.637073	-0.165216	12.1215	-3.27472	7.16124	14.1492	-3.2042	14.2679	-9.76008	-8.07029	0.783621	-5.33923	11.8639	12.2526	23.0676	-9.04574	75.7552	53.6088	20.4327	-25.5518	-35.8999	-2.05883	0.525042	-10.5018	11.8656	25.967	65.0894	15.7114	83.6735	33.1136	4.28846	-8.83821	-13.8683	2.74212	5.72794	37.881	2.21599	1.17064	49.8274	-28.8121
1740	1.96885	-0.249219	18.9012	0.840519	-0.277827	2.57339	0.840491	-0.277913	8.39382	0.645804	-0.155211	12.1327	-3.25102	7.14493	14.1585	-3.16846	14.2289	-9.74076	-8.07624	0.794887	-5.28769	11.8607	12.2503	23.0835	-8.88557	75.9784	53.5384	20.3752	-25.5891	-36.0341	-2.02417	0.53128	-10.462	11.7307	26.0148	65.2274	15.8581	83.8536	32.9564	4.30636	-8.87112	-13.7096	2.76219	5.80413	37.8639	2.07464	1.04279	49.7907	-28.7132
1742	1.98715	-0.227639	18.9209	0.850362	-0.270033	2.58201	0.850334	-0.270121	8.40244	0.652673	-0.148782	12.1391	-3.2511	7.14666	14.1714	-3.16931	14.2317	-9.71686	-8.07339	0.788318	-5.24809	11.8586	12.2182	23.1177	-8.83538	76.2468	53.4152	20.3362	-25.5213	-36.087	-1.98125	0.516564	-10.4054	11.6066	26.1347	65.3518	15.9994	83.9847	32.7932	4.34234	-8.79405	-13.5266	2.7726	5.90157	37.8447	1.94915	0.974921	49.7283	-28.6731
1744	2.00395	-0.215943	18.9373	0.858702	-0.266425	2.58922	0.858674	-0.266513	8.40965	0.658682	-0.145573	12.1445	-3.26621	7.15572	14.188	-3.195	14.2537	-9.68736	-8.06516	0.79174	-5.20826	11.845	12.213	23.1537	-8.77795	76.4434	53.2765	20.3273	-25.4096	-36.0343	-1.94494	0.494359	-10.3545	11.4879	26.259	65.4963	16.1276	84.1251	32.6312	4.3755	-8.67953	-13.354	2.78144	6.02144	37.8162	1.8054	0.870432	49.6377	-28.6407
1746	2.01817	-0.210977	18.9528	0.865337	-0.265538	2.59607	0.86531	-0.265627	8.4165	0.663586	-0.144505	12.1497	-3.29149	7.1672	14.2064	-3.23839	14.2838	-9.65581	-8.05598	0.809879	-5.16903	11.817	12.2404	23.187	-8.68521	76.5682	53.1325	20.3648	-25.3043	-35.9135	-1.91643	0.467603	-10.3129	11.3743	26.3763	65.6519	16.2475	84.2663	32.481	4.40376	-8.55683	-13.1974	2.78987	6.16577	37.7804	1.63987	0.714076	49.5292	-28.6045
1748	2.02304	-0.200006	18.968	0.868398	-0.26122	2.60277	0.868371	-0.26131	8.4232	0.665603	-0.141096	12.1547	-3.31333	7.16865	14.217	-3.27851	14.2947	-9.63862	-8.06063	0.838959	-5.14336	11.7758	12.2619	23.2145	-8.54969	76.7463	52.9824	20.5232	-25.3486	-35.8833	-1.88245	0.433359	-10.2685	11.2581	26.5239	65.7593	16.4006	84.327	32.3662	4.43475	-8.47394	-13.0288	2.79555	6.35462	37.7476	1.45428	0.525142	49.4371	-28.5544
1750	2.01871	-0.187318	18.9829	0.867579	-0.255359	2.60933	0.867553	-0.255449	8.42976	0.664624	-0.136775	12.1596	-3.33716	7.17487	14.218	-3.3194	14.3152	-9.63943	-8.07296	0.863219	-5.13738	11.7291	12.2903	23.2489	-8.40243	76.9239	52.8624	20.5964	-25.4363	-35.9518	-1.84913	0.400357	-10.2336	11.1777	26.6171	65.8196	16.5065	84.3414	32.3052	4.4562	-8.44657	-12.8813	2.81206	6.45491	37.7373	1.34609	0.42318	49.4029	-28.5564
1752	2.00694	-0.174666	18.9966	0.8635	-0.248869	2.61539	0.863474	-0.248959	8.43582	0.661167	-0.132186	12.1641	-3.36326	7.19065	14.2127	-3.36014	14.3541	-9.65147	-8.08742	0.879708	-5.14723	11.6884	12.3223	23.2944	-8.28139	77.0643	52.7726	20.5839	-25.5199	-36.0834	-1.82024	0.370501	-10.2136	11.1406	26.6453	65.842	16.5514	84.3225	32.2966	4.47297	-8.4636	-12.7714	2.8341	6.46016	37.7463	1.3195	0.411403	49.4206	-28.5982
1754	1.99455	-0.167669	19.0039	0.858672	-0.244774	2.61862	0.858647	-0.244862	8.43905	0.657301	-0.129429	12.1665	-3.39078	7.22348	14.2196	-3.39831	14.4242	-9.64043	-8.0866	0.891747	-5.15221	11.6866	12.3338	23.3547	-8.30748	77.044	52.6752	20.7062	-25.5143	-36.0891	-1.80603	0.341433	-10.2229	11.1474	26.6442	65.8604	16.5499	84.2825	32.3264	4.50426	-8.45822	-12.729	2.82499	6.47796	37.7397	1.2953	0.377714	49.417	-28.5649
1756	1.98324	-0.156979	19.0199	0.854626	-0.239191	2.62569	0.854601	-0.239279	8.44612	0.653926	-0.125518	12.1718	-3.41197	7.25673	14.226	-3.42482	14.4926	-9.62949	-8.07813	0.912158	-5.14604	11.7337	12.3472	23.4254	-8.40355	77.01	52.5881	20.8109	-25.405	-36.1589	-1.8	0.317048	-10.2237	11.1305	26.6564	65.9114	16.57	84.2866	32.317	4.58439	-8.44777	-12.7177	2.81327	6.50059	37.7332	1.2606	0.325979	49.418	-28.4968
1758	1.97546	-0.140232	19.0468	0.852636	-0.231306	2.63757	0.852612	-0.231394	8.45801	0.651944	-0.119764	12.1807	-3.42703	7.28329	14.2295	-3.44245	14.5466	-9.62338	-8.06499	0.944947	-5.12191	11.8211	12.3712	23.4963	-8.51996	77.0373	52.5074	20.85	-25.2198	-36.3489	-1.80256	0.299807	-10.2086	11.0726	26.679	66.0047	16.61	84.3998	32.2401	4.79901	-8.44172	-12.8242	2.80829	6.53557	37.7298	1.20601	0.258211	49.4248	-28.4092
1760	1.97882	-0.117389	19.0815	0.856047	-0.221746	2.65291	0.856024	-0.221834	8.47334	0.653895	-0.112425	12.1922	-3.44341	7.28908	14.2276	-3.46972	14.5635	-9.62859	-8.05239	0.997369	-5.05616	11.9116	12.4349	23.5294	-8.52323	77.2832	52.4149	20.7634	-25.0895	-36.7347	-1.82504	0.294576	-10.1886	10.9715	26.6266	66.1464	16.5879	84.8301	32.0658	5.43643	-8.48379	-13.4137	2.82208	6.60622	37.7332	1.12039	0.19856	49.425	-28.3395
1762	1.98316	-0.0864814	19.1033	0.860592	-0.208685	2.66242	0.86057	-0.208774	8.48285	0.656478	-0.10239	12.1994	-3.46818	7.29663	14.2448	-3.51356	14.5863	-9.59941	-8.04582	1.03042	-5.00329	11.9449	12.4369	23.5603	-8.48529	77.6699	52.2423	20.5778	-25.0006	-37.1039	-1.83554	0.305459	-10.1564	10.8741	26.6658	66.2457	16.5488	85.3239	31.839	6.3903	-8.5052	-14.404	2.84777	6.68933	37.7301	1.01233	0.118118	49.4262	-28.2479
1764	1.98583	-0.0536986	19.1092	0.864581	-0.194593	2.66488	0.864561	-0.194683	8.48531	0.658582	-0.0916083	12.2012	-3.50222	7.31675	14.2813	-3.57157	14.6351	-9.53504	-8.04491	1.0422	-4.97454	11.9249	12.3632	23.5877	-8.4396	78.1084	52.0226	20.3458	-24.9286	-37.3714	-1.83108	0.324247	-10.1173	10.8001	26.8114	66.2963	16.501	85.7793	31.5865	7.50803	-8.50853	-15.6304	2.88038	6.75746	37.7212	0.906454	0.0300283	49.4323	-28.1387
1766	1.98556	-0.0452	19.1099	0.865193	-0.190854	2.66518	0.865173	-0.190943	8.48561	0.658806	-0.0887744	12.2014	-3.54103	7.37213	14.3153	-3.62472	14.7497	-9.47402	-8.04149	1.06367	-4.96343	11.9401	12.245	23.573	-8.48196	78.3104	51.964	20.2597	-24.7589	-37.4051	-1.83182	0.314826	-10.0976	10.7832	26.9708	66.3654	16.4392	86.0377	31.3654	8.31344	-8.52726	-16.4927	2.90395	6.71648	37.7245	0.90156	0.0185944	49.4553	-28.0622
1768	1.98693	-0.0502683	19.1072	0.865359	-0.193179	2.66401	0.865339	-0.193268	8.48444	0.659075	-0.0905008	12.2005	-3.58365	7.43954	14.3373	-3.67899	14.8879	-9.43517	-8.03731	1.09651	-4.94598	11.9462	12.1797	23.5394	-8.47372	78.415	51.9339	20.2034	-24.6228	-37.4061	-1.83511	0.285575	-10.0865	10.7711	27.0997	66.4459	16.3806	86.1785	31.1805	8.88914	-8.50755	-17.0412	2.93494	6.65804	37.7257	0.893526	0.0095392	49.4659	-28.0155
1770	1.9898	-0.0615242	19.1035	0.865647	-0.198336	2.6624	0.865627	-0.198425	8.48283	0.659612	-0.0943364	12.1993	-3.62626	7.50595	14.3439	-3.73192	15.0247	-9.42499	-8.03313	1.13358	-4.91795	11.9382	12.1787	23.4934	-8.40838	78.4409	51.9168	20.15	-24.5002	-37.368	-1.83348	0.248217	-10.0987	10.7662	27.1965	66.5586	16.3271	86.2565	31.0322	9.25323	-8.46434	-17.2992	2.97474	6.61123	37.724	0.858671	-0.0182298	49.4629	-27.9976
1772	1.98971	-0.0521215	19.1053	0.866418	-0.194221	2.66316	0.866398	-0.19431	8.48359	0.659932	-0.091213	12.1999	-3.65334	7.54001	14.336	-3.76727	15.0973	-9.44128	-8.0363	1.13895	-4.89132	11.9276	12.1983	23.4483	-8.37661	78.3772	51.9515	20.0935	-24.2376	-37.1895	-1.78932	0.240936	-10.1905	10.7745	27.2791	66.7602	16.301	86.4158	30.9182	9.45389	-8.48293	-17.3792	3.01965	6.61276	37.7272	0.786871	-0.0903095	49.4673	-28.0034
1774	1.98376	-0.0652396	19.1043	0.862682	-0.199445	2.66277	0.862662	-0.199534	8.4832	0.657465	-0.0953511	12.1996	-3.68657	7.56799	14.3108	-3.81408	15.1617	-9.49073	-8.01373	1.13807	-4.84921	11.9142	12.1366	23.3536	-8.44523	78.1251	52.0742	20.0074	-23.6451	-36.295	-1.76885	0.279156	-10.3955	11.117	27.5457	67.1527	16.088	86.6488	30.7894	9.51406	-8.73848	-17.4785	3.03698	6.60826	37.74	0.764662	-0.138225	49.49	-28.0093
1776	1.97391	-0.106209	19.1012	0.854846	-0.216513	2.6616	0.854824	-0.216601	8.48203	0.652669	-0.108599	12.1987	-3.72953	7.59218	14.2734	-3.87851	15.2234	-9.56431	-7.96053	1.13709	-4.78971	11.9077	11.9659	23.2021	-8.58283	77.7637	52.2663	19.8088	-22.7366	-34.5402	-1.78155	0.339147	-10.6596	11.7719	28.0501	67.7363	15.6692	87.0003	30.5766	9.46691	-9.26302	-17.6407	3.0278	6.58937	37.7585	0.795313	-0.153136	49.5255	-28.0075
1778	1.97064	-0.16055	19.1065	0.848732	-0.240035	2.66421	0.848707	-0.240123	8.48464	0.649564	-0.126572	12.2007	-3.77541	7.59957	14.2409	-3.95505	15.2557	-9.63008	-7.88565	1.14548	-4.72228	11.9361	11.6846	23.0112	-8.57248	77.7371	52.4062	19.283	-21.8235	-31.9217	-1.80783	0.293687	-10.7319	12.3633	28.8122	68.4223	15.1402	87.6694	30.0279	9.38117	-10.0715	-17.8205	3.02785	6.57242	37.7623	0.807348	-0.164329	49.5378	-27.9931
1780	1.97577	-0.196951	19.1193	0.847829	-0.256461	2.67004	0.847802	-0.256549	8.49047	0.64991	-0.138918	12.2051	-3.83	7.58902	14.2391	-4.05757	15.258	-9.64113	-7.81921	1.1207	-4.64173	12.035	11.3511	22.8051	-8.57425	77.7025	52.5907	18.542	-20.7303	-28.8758	-1.8064	0.25936	-10.6892	12.751	29.6036	69.0205	14.7816	88.2817	29.3968	9.39874	-10.6292	-17.9127	3.04609	6.56222	37.7581	0.79756	-0.187261	49.5349	-27.982
1782	1.98719	-0.208286	19.1381	0.851832	-0.262485	2.67844	0.851805	-0.262573	8.49887	0.653277	-0.143185	12.2114	-3.88953	7.56795	14.2671	-4.17638	15.2422	-9.59816	-7.77262	1.04614	-4.54528	12.2006	11.0124	22.6068	-8.62647	77.5135	52.8229	17.6153	-19.4386	-25.615	-1.76982	0.269347	-10.5739	12.9014	30.2949	69.4807	14.6656	88.7977	28.7894	9.55358	-10.7932	-17.9314	3.08199	6.56479	37.7507	0.762443	-0.224064	49.5233	-27.9766
1784	1.99629	-0.208726	19.1587	0.855758	-0.26355	2.68759	0.85573	-0.263638	8.50801	0.656276	-0.14375	12.2183	-3.94412	7.57562	14.2939	-4.27528	15.2766	-9.55545	-7.74887	0.908357	-4.42332	12.3962	10.7755	22.4761	-8.76409	76.8369	53.0477	16.5445	-17.8735	-22.3263	-1.72598	0.338264	-10.5016	12.8756	30.6429	69.8407	14.7665	89.4606	28.4059	9.83685	-10.5199	-18.0815	3.11958	6.59951	37.7546	0.697805	-0.261415	49.5229	-27.9723
1786	1.98559	-0.151683	19.1725	0.855985	-0.237723	2.6935	0.855961	-0.237811	8.51393	0.654837	-0.124433	12.2227	-3.93732	7.55266	14.3136	-4.27385	15.2316	-9.51917	-7.79987	0.657133	-4.28955	12.5301	10.6732	22.3875	-8.84133	76.1883	53.2054	15.5211	-16.5819	-19.7148	-1.60049	0.536184	-10.4704	12.7333	30.7712	70.1072	15.0123	90.0991	28.1692	10.0584	-10.1898	-18.0434	3.15792	6.63506	37.7707	0.638969	-0.308305	49.5416	-27.9628
1788	1.95993	-0.0538176	19.1771	0.853191	-0.192699	2.69513	0.853171	-0.192787	8.51556	0.649943	-0.0909454	12.2239	-3.87149	7.49615	14.3265	-4.17742	15.103	-9.48943	-7.90126	0.34586	-4.16422	12.586	10.703	22.3423	-8.82474	75.6426	53.2953	14.6295	-15.7135	-17.9077	-1.42142	0.814874	-10.4893	12.5318	30.7447	70.3107	15.3244	90.6482	28.0464	10.1934	-9.90359	-17.7873	3.19067	6.67055	37.7959	0.592461	-0.365184	49.5772	-27.9488
1790	1.95922	-0.0325503	19.1702	0.85472	-0.183302	2.69195	0.854701	-0.18339	8.51238	0.650501	-0.083819	12.2215	-3.81618	7.45255	14.3492	-4.09625	15.0016	-9.44239	-7.89693	0.251709	-4.12578	12.5979	10.7888	22.3642	-8.73488	75.014	53.3875	13.7526	-15.3933	-16.7648	-1.3857	0.900804	-10.5869	12.4177	30.6869	70.5412	15.4776	90.9835	27.9729	10.342	-9.62875	-17.4921	3.19508	6.73075	37.817	0.550081	-0.423279	49.6117	-27.942
1792	1.96027	-0.0044897	19.168	0.857601	-0.171104	2.69086	0.857583	-0.171192	8.5113	0.651896	-0.0745176	12.2206	-3.75224	7.3915	14.3516	-4.00371	14.8659	-9.4326	-7.90667	0.178302	-4.07139	12.5933	11.0504	22.433	-8.5137	74.2405	53.419	13.003	-15.3741	-15.9967	-1.33235	0.967142	-10.6913	12.3304	30.7549	70.8274	15.5747	91.2532	27.8285	10.4489	-9.50487	-17.1736	3.19285	6.81558	37.8324	0.493932	-0.504971	49.6447	-27.9278
1794	1.95962	0.0389859	19.1728	0.861066	-0.152042	2.69277	0.86105	-0.152131	8.51321	0.653299	-0.0600518	12.222	-3.68158	7.31878	14.3354	-3.90135	14.707	-9.45726	-7.94075	0.094347	-3.98844	12.5984	11.4295	22.533	-8.23574	73.3773	53.3773	12.4222	-15.5112	-15.4383	-1.23961	1.03776	-10.7763	12.2583	30.9844	71.1791	15.6221	91.4878	27.5708	10.5165	-9.5277	-16.8421	3.18969	6.92551	37.8431	0.419323	-0.608884	49.6755	-27.9036
1796	1.96241	0.0635992	19.1765	0.864411	-0.141528	2.69432	0.864396	-0.141617	8.51475	0.655145	-0.0519842	12.2232	-3.61921	7.28085	14.3344	-3.8026	14.614	-9.45313	-7.9383	0.0462053	-3.92608	12.6951	11.5883	22.6278	-8.27108	72.7026	53.2641	12.102	-15.5033	-14.838	-1.16079	1.06782	-10.8167	12.2013	31.3339	71.6009	15.5606	91.6433	27.1615	10.5916	-9.53649	-16.4883	3.18693	7.06481	37.8556	0.325123	-0.710551	49.7043	-27.8711
1798	1.965	0.0716936	19.1756	0.866243	-0.138205	2.69388	0.866229	-0.138294	8.51431	0.656309	-0.0493851	12.2229	-3.56659	7.26523	14.3436	-3.71421	14.5649	-9.43029	-7.92366	-0.00646192	-3.85775	12.773	11.6718	22.7017	-8.33051	72.2802	53.1282	11.8128	-15.4372	-14.0943	-1.09029	1.07111	-10.8158	12.136	31.7482	72.0056	15.5153	91.8971	26.7308	10.6475	-9.57023	-16.1118	3.1917	7.19444	37.8653	0.23144	-0.801006	49.727	-27.8426
1800	1.9666	0.0669527	19.1712	0.866533	-0.140399	2.69195	0.866519	-0.140488	8.51239	0.656662	-0.0510046	12.2214	-3.51967	7.26341	14.361	-3.63184	14.5429	-9.39244	-7.9026	-0.0661931	-3.78926	12.8147	11.7025	22.7589	-8.35459	71.9895	52.9946	11.5137	-15.3382	-13.0451	-1.02692	1.04812	-10.7724	12.0406	32.1906	72.3801	15.4926	92.2603	26.3018	10.6975	-9.59384	-15.7147	3.20338	7.30765	37.8717	0.142875	-0.879115	49.7445	-27.8207
1802	1.96588	0.0642118	19.1734	0.865981	-0.141545	2.69294	0.865966	-0.141635	8.51337	0.656321	-0.0518977	12.2222	-3.45694	7.25136	14.3786	-3.52469	14.4962	-9.35267	-7.8782	-0.106988	-3.76971	12.8428	11.6487	22.836	-8.33703	71.3109	52.9198	11.2222	-15.2753	-11.1266	-0.965593	0.981494	-10.6831	11.862	32.5672	72.7713	15.3649	92.6094	25.8423	10.8066	-9.45526	-15.3076	3.21422	7.417	37.8755	0.0540852	-0.950076	49.7633	-27.8017
1804	1.97279	0.0684156	19.1766	0.869369	-0.140317	2.69435	0.869355	-0.140406	8.51478	0.658777	-0.0507699	12.2232	-3.39621	7.2195	14.3969	-3.42865	14.4144	-9.31292	-7.86161	-0.12625	-3.74858	12.939	11.6447	22.9374	-8.44866	70.0447	52.8428	11.1588	-15.1043	-9.12555	-0.903356	0.936284	-10.5567	11.5919	33.0367	73.1537	15.3494	92.9206	25.3056	10.9404	-9.2137	-14.8631	3.21059	7.53455	37.8862	-0.0231697	-1.03721	49.7909	-27.7924
1806	1.98707	0.0800496	19.1781	0.876623	-0.136464	2.69492	0.876609	-0.136555	8.51535	0.663961	-0.0474386	12.2237	-3.34601	7.17183	14.4152	-3.35756	14.308	-9.27551	-7.86082	-0.137573	-3.70834	13.1	11.7129	23.0564	-8.6757	68.401	52.7462	11.2606	-14.8118	-7.27785	-0.83635	0.927858	-10.3969	11.2534	33.5466	73.469	15.4604	93.1222	24.7402	11.0938	-8.85891	-14.3847	3.19414	7.65745	37.9039	-0.0865743	-1.13798	49.826	-27.791
1808	1.99833	0.095553	19.1732	0.882891	-0.130631	2.69265	0.882877	-0.130722	8.51308	0.668284	-0.0426829	12.2219	-3.32668	7.13304	14.4322	-3.33887	14.2297	-9.24359	-7.89506	-0.202532	-3.62136	13.2282	11.822	23.1712	-8.77962	67.4333	52.5666	11.1299	-14.5478	-5.71705	-0.743521	0.954739	-10.2045	10.9299	33.7537	73.5446	15.5674	93.0027	24.3516	11.2824	-8.27175	-13.8639	3.18471	7.76992	37.9184	-0.141211	-1.2252	49.8559	-27.7839
1810	2.00488	0.101227	19.152	0.886253	-0.128621	2.68316	0.886239	-0.128712	8.50359	0.670673	-0.0409569	12.2148	-3.31641	7.12547	14.4439	-3.32436	14.2117	-9.22112	-7.95004	-0.282631	-3.52962	13.3387	11.8294	23.1957	-8.89749	67.0915	52.4409	11.0321	-14.3419	-4.77229	-0.68871	0.981041	-9.99707	10.7775	33.7766	73.2931	15.6329	92.5446	24.2852	11.4125	-7.70945	-13.5859	3.18915	7.82196	37.9358	-0.17241	-1.26025	49.8806	-27.7676
1812	2.00633	0.0966809	19.1161	0.886504	-0.130579	2.66724	0.886491	-0.13067	8.48767	0.670984	-0.042382	12.2029	-3.2995	7.14684	14.4513	-3.2865	14.2437	-9.20437	-8.01567	-0.364812	-3.45879	13.4198	11.7388	23.1375	-9.04064	67.2228	52.4075	11.046	-14.1994	-4.48388	-0.686435	0.995469	-9.80636	10.8175	33.6318	72.7694	15.6415	91.8828	24.5407	11.4528	-7.31272	-13.6029	3.20695	7.80698	37.9558	-0.178158	-1.24514	49.9001	-27.7512
1814	2.00323	0.09492	19.0818	0.885007	-0.130934	2.652	0.884993	-0.131025	8.47243	0.669887	-0.0427182	12.1915	-3.23305	7.16445	14.4596	-3.16048	14.2499	-9.18001	-8.06521	-0.436913	-3.47556	13.4163	11.7136	23.1176	-9.17204	67.1405	52.5013	11.2399	-14.0789	-4.75897	-0.737257	0.993563	-9.74878	10.9798	33.2727	72.2964	15.5768	91.6547	24.9699	11.3421	-7.40835	-13.8546	3.22957	7.74632	37.9768	-0.163611	-1.23065	49.9164	-27.7809
1816	2.00368	0.0958987	19.0568	0.885293	-0.130435	2.6409	0.885279	-0.130526	8.46133	0.67007	-0.042311	12.1831	-3.14459	7.16657	14.4864	-3.00232	14.219	-9.11982	-8.10959	-0.456037	-3.50894	13.3963	11.7399	23.1107	-9.16592	66.9561	52.5824	11.4093	-14.0859	-4.899	-0.789882	0.977696	-9.69463	11.1327	32.9449	71.7969	15.5471	91.1486	25.3358	11.2037	-7.5608	-14.0421	3.23596	7.68252	37.9798	-0.136366	-1.20967	49.9235	-27.8072
1818	2.00944	0.0962661	19.0394	0.887849	-0.130694	2.63315	0.887836	-0.130786	8.45358	0.671998	-0.042334	12.1773	-3.04998	7.15421	14.5343	-2.84062	14.1592	-9.02067	-8.14866	-0.426825	-3.53857	13.3754	11.8077	23.1127	-9.02988	66.7227	52.6131	11.5244	-14.2238	-4.78514	-0.833364	0.947692	-9.62367	11.2458	32.6832	71.275	15.5654	90.3743	25.6017	11.0685	-7.70085	-14.1443	3.22712	7.63837	37.9648	-0.111033	-1.1894	49.9233	-27.818
1820	2.01922	0.0791291	19.0101	0.89067	-0.138908	2.62017	0.890656	-0.139	8.4406	0.67462	-0.0482804	12.1676	-2.98994	7.14842	14.6036	-2.74129	14.1242	-8.88583	-8.1744	-0.411454	-3.55107	13.3443	11.8792	23.1197	-8.91215	66.6107	52.5827	11.6766	-14.4042	-4.66873	-0.879815	0.895973	-9.57815	11.3502	32.3472	70.7557	15.5743	90.0474	25.9082	10.9411	-8.00604	-14.4371	3.23018	7.66245	37.9509	-0.140913	-1.20068	49.9291	-27.8082
1822	2.03022	0.0630855	18.9871	0.894115	-0.146774	2.61001	0.894099	-0.146866	8.43045	0.677687	-0.0539315	12.16	-2.93796	7.14438	14.6412	-2.65255	14.0962	-8.81033	-8.19284	-0.408482	-3.54579	13.3458	11.8898	23.1071	-8.88967	66.7304	52.55	11.8751	-14.6471	-4.75145	-0.927206	0.857966	-9.53229	11.4488	32.089	70.3195	15.5719	89.6885	26.1649	10.8027	-8.20292	-14.6264	3.23784	7.67674	37.9414	-0.167446	-1.20671	49.9321	-27.802
1824	2.03992	0.0516366	18.9721	0.897383	-0.152552	2.6034	0.897367	-0.152645	8.42383	0.680491	-0.0580379	12.1551	-2.88781	7.1415	14.6413	-2.56276	14.0719	-8.80462	-8.2093	-0.418676	-3.52525	13.3694	11.8428	23.073	-8.94041	67.1073	52.5186	12.1385	-14.95	-5.06373	-0.968742	0.83891	-9.48192	11.5212	31.9039	69.9691	15.5731	89.2369	26.382	10.624	-8.20112	-14.6485	3.24863	7.66496	37.9355	-0.179166	-1.20092	49.9285	-27.8037
1826	2.04227	0.0411783	18.9549	0.89752	-0.157255	2.59577	0.897504	-0.157347	8.4162	0.680888	-0.0615341	12.1493	-2.83908	7.14012	14.6361	-2.47445	14.0509	-8.80864	-8.23954	-0.439346	-3.50105	13.3303	11.8318	23.0333	-8.87131	67.6433	52.4531	12.523	-15.2781	-5.43683	-0.978513	0.820001	-9.4318	11.4793	31.6323	69.6234	15.6343	88.8641	26.6743	10.3224	-7.91442	-14.5558	3.26036	7.63942	37.9228	-0.185168	-1.18986	49.9106	-27.803
1828	2.03638	0.0343953	18.9404	0.894366	-0.159654	2.5894	0.89435	-0.159747	8.40983	0.67868	-0.0635156	12.1446	-2.77579	7.1334	14.6157	-2.36012	14.015	-8.83964	-8.27491	-0.451338	-3.48348	13.2576	11.7815	22.9965	-8.76553	68.6548	52.3145	12.9718	-15.7347	-6.10939	-0.968445	0.820172	-9.38834	11.3456	31.3556	69.3339	15.7887	88.4096	26.9719	9.85824	-7.40729	-14.1523	3.27316	7.59408	37.913	-0.182946	-1.18506	49.8858	-27.8184
1830	2.02458	0.0279757	18.9283	0.888656	-0.161399	2.58407	0.888639	-0.16149	8.4045	0.67452	-0.0651686	12.1406	-2.70289	7.12228	14.5878	-2.22925	13.9676	-8.88376	-8.31227	-0.45636	-3.46362	13.1566	11.7102	22.9633	-8.63793	70.1611	52.0935	13.4562	-16.3749	-7.17052	-0.944355	0.844897	-9.34544	11.1463	31.0504	69.061	16.0529	87.9724	27.32	9.19903	-6.79308	-13.4692	3.2873	7.5301	37.9067	-0.173706	-1.18403	49.8563	-27.8484
1832	2.01588	0.0081891	18.914	0.883158	-0.16925	2.5778	0.88314	-0.169341	8.39823	0.6709	-0.0713728	12.1359	-2.65786	7.11534	14.5913	-2.15061	13.9378	-8.87255	-8.34889	-0.482781	-3.38717	13.0287	11.7779	22.9218	-8.46917	72.1042	51.7805	13.9793	-17.4232	-8.92072	-0.914454	0.905922	-9.27059	10.9604	30.5308	68.5969	16.4559	88.1415	27.9732	8.34016	-6.42567	-12.8038	3.30612	7.45428	37.897	-0.165711	-1.16338	49.8217	-27.8699
1834	2.01792	-0.0298494	18.8899	0.880804	-0.185969	2.56726	0.880785	-0.18606	8.38769	0.670186	-0.0840057	12.128	-2.62441	7.12538	14.592	-2.08633	13.9433	-8.86696	-8.36772	-0.514467	-3.31824	12.8885	11.7768	22.8955	-8.44348	73.3775	51.4443	14.3873	-18.0062	-9.99366	-0.914004	0.952231	-9.18735	10.8196	30.0813	68.0853	16.9131	88.38	28.7089	7.19242	-6.30871	-12.0271	3.31604	7.38221	37.8934	-0.14336	-1.13752	49.7996	-27.8961
1836	2.0321	-0.0788494	18.8577	0.882834	-0.20849	2.55315	0.882812	-0.208581	8.37358	0.673113	-0.100696	12.1174	-2.58607	7.1486	14.5788	-2.00686	13.9712	-8.88583	-8.37101	-0.547966	-3.26458	12.7601	11.6709	22.8863	-8.57695	73.8958	51.1032	14.7358	-18.0437	-10.247	-0.93148	0.969112	-9.09791	10.7226	29.7395	67.6121	17.2863	88.366	29.3977	5.70343	-6.28093	-11.0339	3.31969	7.31239	37.8913	-0.108688	-1.10798	49.7841	-27.9229
1838	2.05468	-0.106203	18.8291	0.8904	-0.22227	2.54053	0.890377	-0.222362	8.36096	0.679634	-0.110507	12.108	-2.48763	7.16089	14.5389	-1.81977	13.9567	-8.94817	-8.38433	-0.581134	-3.19455	12.7158	11.4828	22.8776	-8.74571	74.5085	50.7487	15.1192	-18.1251	-10.6006	-0.890607	0.947888	-8.99956	10.6385	29.3387	67.3992	17.0416	87.2489	29.7353	3.72136	-5.63347	-9.51066	3.34114	7.20706	37.8619	-0.0760235	-1.06102	49.7317	-27.9237
1840	2.08356	-0.105755	18.8192	0.903088	-0.224502	2.53611	0.903065	-0.224595	8.35654	0.689261	-0.111375	12.1047	-2.36788	7.13842	14.477	-1.60471	13.8713	-9.05093	-8.4086	-0.625725	-3.13259	12.7479	11.4154	22.8763	-8.82934	74.9236	50.5139	15.4772	-18.3183	-10.9095	-0.77882	0.922223	-8.83915	10.4313	29.2037	67.3218	16.8699	85.8422	29.8692	1.37276	-4.91901	-7.91385	3.37157	7.16835	37.8261	-0.0962309	-1.05326	49.6649	-27.9189
1842	2.11703	-0.0849981	18.827	0.919508	-0.218314	2.53939	0.919486	-0.218409	8.35982	0.70115	-0.105727	12.1072	-2.24833	7.08335	14.4022	-1.40093	13.7268	-9.18009	-8.44199	-0.684416	-3.08521	12.8396	11.4742	22.8858	-8.83565	75.0936	50.4255	15.7554	-18.5551	-11.1215	-0.608158	0.907032	-8.63318	10.0786	29.3126	67.3612	16.9333	84.4263	29.9174	-1.43415	-4.00708	-6.35346	3.40467	7.19656	37.7888	-0.15998	-1.08161	49.5945	-27.9118
1844	2.15377	-0.0865927	18.8302	0.935457	-0.222171	2.54075	0.935434	-0.222268	8.36118	0.713315	-0.107615	12.1082	-2.18096	7.03112	14.3446	-1.29253	13.6069	-9.28275	-8.47437	-0.754643	-3.06149	12.9409	11.4612	22.9224	-8.94752	74.9731	50.4583	15.7753	-18.3748	-10.9775	-0.445942	0.918659	-8.4939	9.63811	29.3028	67.5271	17.2538	83.2203	30.2625	-5.32969	-1.69075	-4.88041	3.4203	7.18732	37.7496	-0.171377	-1.07141	49.5438	-27.8975
1846	2.18055	-0.0841417	18.8331	0.947386	-0.223403	2.54197	0.947363	-0.223501	8.3624	0.722311	-0.107792	12.1091	-2.13155	6.97863	14.3045	-1.2186	13.4932	-9.35512	-8.49704	-0.84413	-3.02669	12.9671	11.4523	22.9361	-9.01422	74.8439	50.5332	15.7454	-18.1707	-10.9765	-0.290031	0.985505	-8.42764	9.12788	29.0351	67.9027	17.5489	82.992	30.5449	-9.76026	0.129459	-3.87639	3.43073	7.20004	37.7219	-0.1932	-1.07804	49.5102	-27.881
1848	2.19558	-0.0733963	18.8372	0.954883	-0.220006	2.54373	0.95486	-0.220105	8.36417	0.727704	-0.104786	12.1105	-2.09956	6.93042	14.2809	-1.17635	13.3937	-9.39848	-8.51112	-0.946166	-2.97327	12.9213	11.4668	22.9199	-9.01695	74.7886	50.6144	15.7084	-18.011	-11.1806	-0.13778	1.10075	-8.42704	8.59927	28.6549	68.4672	17.6914	83.5489	30.6553	-13.9473	1.14843	-3.34365	3.43918	7.23532	37.7088	-0.228641	-1.10331	49.492	-27.8684
1850	2.20632	-0.0582102	18.8479	0.960878	-0.21433	2.54837	0.960856	-0.214429	8.3688	0.731831	-0.100175	12.1139	-2.11215	6.89878	14.2685	-1.20981	13.3412	-9.42476	-8.5322	-1.02374	-2.90752	12.916	11.5369	22.893	-9.01077	74.8605	50.6509	15.6244	-17.7937	-11.3762	0.034961	1.20877	-8.43796	8.19269	28.9619	69.07	17.6246	83.2677	30.3646	-15.6982	1.91707	-3.39749	3.44981	7.2551	37.7088	-0.242639	-1.10881	49.4811	-27.8827
1852	2.21248	-0.0402894	18.8636	0.965095	-0.207088	2.55525	0.965073	-0.207187	8.37568	0.73453	-0.0945075	12.1191	-2.14757	6.89369	14.2475	-1.27383	13.3457	-9.46756	-8.55547	-1.11303	-2.82665	12.9042	11.6046	22.8844	-8.99169	74.8566	50.6741	15.5359	-17.6965	-11.4175	0.195278	1.30316	-8.48599	7.9004	29.4619	69.5368	16.9861	82.8125	30.433	-15.4937	1.97565	-3.96698	3.45197	7.23692	37.7076	-0.226953	-1.10038	49.474	-27.8845
1854	2.21091	-0.0231238	18.8854	0.965867	-0.199545	2.56486	0.965847	-0.199644	8.3853	0.734635	-0.0888349	12.1263	-2.1952	6.91253	14.2162	-1.34991	13.3985	-9.52941	-8.57414	-1.21522	-2.73344	12.8852	11.6701	22.9003	-8.97234	74.7915	50.6795	15.4447	-17.7134	-11.31	0.325659	1.40379	-8.57601	7.69129	30.0602	69.9139	16.005	82.6116	30.7911	-13.9392	1.54879	-4.94692	3.44495	7.18746	37.7111	-0.185276	-1.08121	49.4789	-27.8713
1856	2.18518	-0.0167243	18.9213	0.955128	-0.194707	2.58081	0.955108	-0.194805	8.40125	0.726301	-0.0859146	12.1382	-2.2302	6.93433	14.1817	-1.40166	13.4519	-9.59548	-8.56334	-1.31141	-2.63879	12.8875	11.8056	22.9414	-9.00261	74.8965	50.6189	15.3288	-17.6728	-11.2219	0.384036	1.62856	-8.7249	7.43816	30.8534	70.6073	15.9432	84.1784	30.3635	-13.3196	1.92527	-6.04148	3.4336	7.16494	37.7641	-0.142426	-1.06585	49.5409	-27.8711
1858	2.16307	-0.025524	18.9502	0.944681	-0.196797	2.59375	0.944661	-0.196894	8.41418	0.718619	-0.0881499	12.1479	-2.28115	6.95618	14.1866	-1.48622	13.511	-9.59043	-8.54089	-1.35448	-2.55027	12.903	11.8945	22.9418	-9.04108	75.2588	50.5573	15.1189	-17.4423	-11.3154	0.424354	1.78487	-8.82705	7.0467	31.3558	71.3173	16.1405	85.1538	29.3329	-12.5052	1.81984	-6.55289	3.43343	7.13172	37.8086	-0.110186	-1.03276	49.5867	-27.8686
1860	2.15054	-0.0431116	18.9669	0.937674	-0.203495	2.60127	0.937653	-0.203592	8.4217	0.713797	-0.093608	12.1536	-2.34905	6.97829	14.235	-1.6058	13.5766	-9.50667	-8.51726	-1.34785	-2.47188	12.9245	11.9255	22.8961	-9.05685	75.816	50.5098	14.8368	-17.0913	-11.5924	0.456156	1.8373	-8.87328	6.62338	31.4885	71.9674	16.3725	85.2423	27.9255	-11.3376	1.10199	-6.26199	3.44578	7.08114	37.8308	-0.0879616	-0.983304	49.6023	-27.8618
1862	2.14187	-0.0399857	18.9689	0.934149	-0.201393	2.60218	0.934128	-0.201489	8.42261	0.71103	-0.0922573	12.1542	-2.4165	7.00589	14.3019	-1.7244	13.6516	-9.38846	-8.51638	-1.36292	-2.40622	12.917	11.9578	22.8454	-8.97142	76.2313	50.4695	14.6276	-17.0446	-11.8807	0.460834	1.83393	-8.94551	6.71245	31.36	72.519	16.1996	85.7957	26.9413	-10.0655	0.416509	-4.92295	3.45927	7.01017	37.8331	-0.0521943	-0.939284	49.6069	-27.8547
1864	2.14836	-0.0175131	18.9764	0.938912	-0.192149	2.60539	0.938892	-0.192246	8.42582	0.714014	-0.0850541	12.1566	-2.46265	7.05093	14.3692	-1.798	13.7501	-9.26609	-8.53819	-1.3401	-2.36933	12.9569	12.0289	22.8178	-8.79601	76.4289	50.4601	14.5666	-17.214	-12.1402	0.499283	1.76065	-8.96361	6.93667	31.6453	72.8845	15.8696	84.8974	25.9738	-8.85953	-0.435428	-3.87164	3.47313	6.96362	37.808	-0.0355998	-0.91446	49.5828	-27.8501
1866	2.16944	0.0157928	18.9924	0.950991	-0.179458	2.61231	0.950972	-0.179556	8.43274	0.722252	-0.074822	12.1618	-2.48342	7.11748	14.4276	-1.81677	13.878	-9.15632	-8.57171	-1.27819	-2.36262	13.0425	12.1323	22.8243	-8.56882	76.446	50.4735	14.6444	-17.5573	-12.3782	0.565381	1.63575	-8.93298	7.17549	32.2619	73.0938	15.4222	82.6898	25.0497	-7.94192	-1.38051	-3.26368	3.4868	6.95746	37.7615	-0.0492757	-0.914827	49.5356	-27.8466
1868	2.19417	0.024652	19.0088	0.962568	-0.177784	2.61949	0.96255	-0.177883	8.43992	0.730804	-0.0728588	12.1672	-2.48546	7.21498	14.4663	-1.78814	14.0552	-9.07894	-8.56879	-1.22301	-2.37879	13.0968	12.1984	22.8801	-8.44109	76.5247	50.4595	14.7358	-17.9526	-12.6856	0.570132	1.5357	-8.95257	7.29665	32.091	73.3467	14.9826	81.5705	24.5269	-7.94357	-2.03734	-2.3732	3.50219	7.01659	37.721	-0.113846	-0.951803	49.5001	-27.8338
1870	2.2125	0.0169663	19.0234	0.969924	-0.182792	2.62596	0.969905	-0.182892	8.44639	0.736615	-0.0761548	12.1721	-2.48195	7.29771	14.4746	-1.75185	14.204	-9.05817	-8.55909	-1.16427	-2.39156	13.1254	12.2295	22.9317	-8.33495	76.8187	50.4259	14.7865	-18.3266	-13.0558	0.566555	1.44117	-8.94603	7.33273	31.9922	73.535	14.642	80.425	24.1676	-8.06793	-2.04289	-2.10459	3.51031	7.06935	37.6958	-0.167949	-0.982428	49.4765	-27.8188
1872	2.221	-0.00264193	19.0368	0.971954	-0.192169	2.63199	0.971934	-0.19227	8.45242	0.738718	-0.083049	12.1766	-2.48049	7.35068	14.4563	-1.72754	14.2999	-9.08855	-8.54636	-1.10309	-2.39721	13.124	12.2224	22.964	-8.24432	77.2606	50.3861	14.783	-18.5937	-13.429	0.56331	1.35696	-8.91102	7.28877	32.1052	73.6511	14.4669	79.3221	23.9388	-8.15996	-1.50044	-2.45388	3.51127	7.09857	37.688	-0.197454	-0.995175	49.4665	-27.8053
1874	2.21896	-0.0198881	19.0565	0.969564	-0.199635	2.64086	0.969544	-0.199735	8.46129	0.737395	-0.0887945	12.1833	-2.49703	7.35896	14.4386	-1.75254	14.3215	-9.12254	-8.51824	-1.04702	-2.40942	13.0759	12.1676	22.9694	-8.21059	77.375	50.3912	14.7579	-18.4896	-13.5595	0.547372	1.31369	-8.89582	7.17719	32.2658	73.7291	14.6219	79.3952	23.891	-8.2441	-1.22675	-2.66756	3.51494	7.11189	37.6918	-0.209245	-0.988262	49.471	-27.8025
1876	2.20818	-0.0345352	19.07	0.963577	-0.205181	2.64693	0.963556	-0.205281	8.46736	0.733264	-0.0933247	12.1878	-2.51585	7.3559	14.4209	-1.78587	14.3234	-9.15773	-8.50042	-0.994127	-2.43006	13.0275	12.1116	22.9779	-8.17219	77.4265	50.4021	14.7241	-18.3667	-13.6098	0.547803	1.26685	-8.92686	7.01891	32.348	73.8132	14.9521	79.6901	23.9556	-9.32639	-1.12565	-2.25236	3.51703	7.09737	37.7026	-0.205435	-0.97249	49.4802	-27.8062
1878	2.18915	-0.0443703	19.0775	0.954397	-0.207883	2.65038	0.954376	-0.207981	8.47081	0.726568	-0.0959225	12.1904	-2.53146	7.34913	14.4017	-1.81464	14.3173	-9.19533	-8.49367	-0.945876	-2.45985	12.9943	12.0694	23.0005	-8.12949	77.4509	50.4105	14.6934	-18.3038	-13.618	0.564613	1.21622	-9.00578	6.83499	32.2893	73.9415	15.3979	80.2723	24.1351	-11.4821	-1.09594	-1.13176	3.51503	7.05543	37.7193	-0.184695	-0.949595	49.4929	-27.8142
1880	2.16041	-0.0417457	19.0917	0.942035	-0.204325	2.6567	0.942014	-0.204422	8.47713	0.717102	-0.0940434	12.1951	-2.53394	7.33456	14.3744	-1.82166	14.2922	-9.24711	-8.47927	-0.905504	-2.50107	12.9901	12.0513	23.0466	-8.14039	77.3539	50.4229	14.7025	-18.2774	-13.5867	0.569695	1.20404	-9.12331	6.68257	31.9173	74.2472	15.811	82.303	24.4656	-14.0673	-0.70533	0.480453	3.5004	6.99386	37.743	-0.134492	-0.911523	49.5156	-27.8216
1882	2.13189	-0.041707	19.1171	0.929537	-0.201968	2.66807	0.929516	-0.202064	8.4885	0.707609	-0.0930778	12.2037	-2.54344	7.31745	14.3309	-1.84063	14.2654	-9.32974	-8.44024	-0.892484	-2.53032	12.9935	12.0513	23.1262	-8.20202	77.3503	50.3973	14.6976	-18.2715	-13.5815	0.571114	1.21201	-9.16001	6.5243	31.8522	74.4364	16.5632	84.8719	25.1931	-16.4908	0.282654	1.90724	3.48682	6.94497	37.7735	-0.0862758	-0.88522	49.5466	-27.8235
[truncated: 2,024 more rows]
[truncated: 56 more columns]

## Sheet: Joint Angles ZXY (WO)
Frame	L5S1 Lateral Bending	L5S1 Axial Bending	L5S1 Flexion/Extension	L4L3 Lateral Bending	L4L3 Axial Rotation	L4L3 Flexion/Extension	L1T12 Lateral Bending	L1T12 Axial Rotation	L1T12 Flexion/Extension	T9T8 Lateral Bending	T9T8 Axial Rotation	T9T8 Flexion/Extension	T1C7 Lateral Bending	T1C7 Axial Rotation	T1C7 Flexion/Extension	C1 Head Lateral Bending	C1 Head Axial Rotation	C1 Head Flexion/Extension	Right T4 Shoulder Abduction/Adduction	Right T4 Shoulder Internal/External Rotation	Right T4 Shoulder Flexion/Extension	Right Shoulder Abduction/Adduction	Right Shoulder Internal/External Rotation	Right Shoulder Flexion/Extension	Right Elbow Ulnar Deviation/Radial Deviation	Right Elbow Pronation/Supination	Right Elbow Flexion/Extension	Right Wrist Ulnar Deviation/Radial Deviation	Right Wrist Pronation/Supination	Right Wrist Flexion/Extension	Left T4 Shoulder Abduction/Adduction	Left T4 Shoulder Internal/External Rotation	Left T4 Shoulder Flexion/Extension	Left Shoulder Abduction/Adduction	Left Shoulder Internal/External Rotation	Left Shoulder Flexion/Extension	Left Elbow Ulnar Deviation/Radial Deviation	Left Elbow Pronation/Supination	Left Elbow Flexion/Extension	Left Wrist Ulnar Deviation/Radial Deviation	Left Wrist Pronation/Supination	Left Wrist Flexion/Extension	Right Hip Abduction/Adduction	Right Hip Internal/External Rotation	Right Hip Flexion/Extension	Right Knee Abduction/Adduction	Right Knee Internal/External Rotation	Right Knee Flexion/Extension	Right Ankle Abduction/Adduction
[truncated: 3,168 more rows]
[truncated: 56 more columns]
