# Supplementary material for: “Doctor, when can I drive?” – Can we compensate an immobilization of the right wrist while driving a car: A pilot study
Source: PLoS One. 2026 Feb 18;21(2):e0341628. doi: 10.1371/journal.pone.0341628 (PMC12915907; doi:10.1371/journal.pone.0341628)
Supplement: S15 File — (XLSX) [file pone.0341628.s015.xlsx]

## Sheet: Joint Angles ZXY (NI)
Frame	L5S1 Lateral Bending	L5S1 Axial Bending	L5S1 Flexion/Extension	L4L3 Lateral Bending	L4L3 Axial Rotation	L4L3 Flexion/Extension	L1T12 Lateral Bending	L1T12 Axial Rotation	L1T12 Flexion/Extension	T9T8 Lateral Bending	T9T8 Axial Rotation	T9T8 Flexion/Extension	T1C7 Lateral Bending	T1C7 Axial Rotation	T1C7 Flexion/Extension	C1 Head Lateral Bending	C1 Head Axial Rotation	C1 Head Flexion/Extension	Right T4 Shoulder Abduction/Adduction	Right T4 Shoulder Internal/External Rotation	Right T4 Shoulder Flexion/Extension	Right Shoulder Abduction/Adduction	Right Shoulder Internal/External Rotation	Right Shoulder Flexion/Extension	Right Elbow Ulnar Deviation/Radial Deviation	Right Elbow Pronation/Supination	Right Elbow Flexion/Extension	Right Wrist Ulnar Deviation/Radial Deviation	Right Wrist Pronation/Supination	Right Wrist Flexion/Extension	Left T4 Shoulder Abduction/Adduction	Left T4 Shoulder Internal/External Rotation	Left T4 Shoulder Flexion/Extension	Left Shoulder Abduction/Adduction	Left Shoulder Internal/External Rotation	Left Shoulder Flexion/Extension	Left Elbow Ulnar Deviation/Radial Deviation	Left Elbow Pronation/Supination	Left Elbow Flexion/Extension	Left Wrist Ulnar Deviation/Radial Deviation	Left Wrist Pronation/Supination	Left Wrist Flexion/Extension	Right Hip Abduction/Adduction	Right Hip Internal/External Rotation	Right Hip Flexion/Extension	Right Knee Abduction/Adduction	Right Knee Internal/External Rotation	Right Knee Flexion/Extension	Right Ankle Abduction/Adduction
0	1.75625	-0.924958	22.1207	0.681719	-0.566837	4.00724	0.68166	-0.566908	9.82767	0.54401	-0.382982	13.2081	-7.71293	3.31511	10.7559	-12.4807	9.40476	-16.6829	-5.35923	1.70199	-8.22296	10.7177	19.4568	43.5619	13.7181	134.36	85.069	-17.116	4.24371	-29.6455	-9.49393	6.53747	-13.7571	11.4925	2.01547	42.1991	-4.18177	106.747	86.3651	-9.74573	4.20825	-36.3084	2.30216	-4.97798	44.953	1.80202	1.1386	53.6426	-13.2636
2	1.72585	-0.919491	22.1434	0.668888	-0.561713	4.01728	0.66883	-0.561782	9.83771	0.534097	-0.379933	13.2156	-7.68585	3.33319	10.7512	-12.4238	9.42526	-16.6882	-5.3917	1.71145	-8.21847	10.6497	19.3598	43.5042	13.6666	134.333	85.0317	-17.043	4.22591	-29.7286	-9.37767	6.46627	-13.7192	11.4214	2.07596	42.2151	-4.08825	106.807	86.2812	-9.72373	4.01602	-36.2909	2.38997	-5.40838	44.8212	2.15651	1.66795	53.6025	-13.4504
4	1.70403	-0.936628	22.1672	0.657706	-0.56726	4.0279	0.657647	-0.567327	9.84833	0.526057	-0.384767	13.2235	-7.67123	3.33989	10.7475	-12.3943	9.43091	-16.6932	-5.40014	1.74763	-8.19095	10.6007	19.3108	43.4589	13.6324	134.324	84.9572	-16.9896	4.17609	-29.8567	-9.30258	6.39224	-13.6644	11.3496	2.11287	42.2197	-3.99013	106.815	86.1991	-9.62339	3.79805	-36.2305	2.47197	-5.72138	44.7106	2.40208	2.08846	53.5417	-13.5688
6	1.6912	-0.973857	22.1918	0.648585	-0.582419	4.03899	0.648525	-0.582486	9.85942	0.520137	-0.396668	13.2319	-7.66515	3.3324	10.7461	-12.3865	9.41465	-16.6946	-5.38809	1.80308	-8.13575	10.5743	19.3243	43.4301	13.6259	134.343	84.839	-16.9536	4.06151	-30.0277	-9.26523	6.32059	-13.5938	11.2802	2.11398	42.2096	-3.90042	106.779	86.1234	-9.46623	3.57084	-36.1365	2.54353	-5.90573	44.626	2.53329	2.38108	53.4643	-13.6188
8	1.67815	-0.995115	22.2162	0.640845	-0.590578	4.04991	0.640784	-0.590644	9.87035	0.514829	-0.403248	13.24	-7.6371	3.31222	10.7518	-12.3453	9.36453	-16.6791	-5.39686	1.81369	-8.05731	10.5642	19.4132	43.4206	13.67	134.386	84.689	-16.9121	3.77196	-30.1914	-9.20314	6.27545	-13.5248	11.2258	2.0449	42.1787	-3.88692	106.797	86.0722	-9.43503	3.42927	-36.101	2.5917	-6.05291	44.5592	2.65749	2.59801	53.4002	-13.6816
10	1.66961	-1.00664	22.2339	0.635999	-0.594879	4.05784	0.635938	-0.594944	9.87827	0.511457	-0.406766	13.246	-7.60079	3.28849	10.7622	-12.291	9.30371	-16.6534	-5.41876	1.82281	-7.99075	10.5528	19.47	43.4131	13.7182	134.557	84.5516	-16.809	3.49598	-30.2966	-9.13448	6.24495	-13.4933	11.1776	2.02222	42.178	-3.84295	106.811	86.0201	-9.43431	3.3202	-36.057	2.62982	-6.19257	44.5029	2.77733	2.77795	53.3467	-13.7375
12	1.66701	-1.0101	22.2452	0.634513	-0.596189	4.06288	0.634452	-0.596254	9.88331	0.51042	-0.407841	13.2498	-7.55994	3.2658	10.772	-12.2281	9.24274	-16.6282	-5.45007	1.83543	-7.94464	10.537	19.4888	43.4069	13.7681	134.813	84.4478	-16.6552	3.29268	-30.3353	-9.06425	6.2264	-13.4976	11.131	2.05417	42.2067	-3.76123	106.807	85.9687	-9.43916	3.24275	-36.0029	2.66288	-6.32549	44.4548	2.8884	2.92936	53.3027	-13.7861
14	1.67285	-1.00972	22.2584	0.637064	-0.59661	4.06874	0.637002	-0.596676	9.88917	0.512348	-0.40801	13.2542	-7.51786	3.2517	10.7619	-12.1578	9.19859	-16.6404	-5.47974	1.83405	-7.91594	10.5285	19.5665	43.4214	13.8628	134.862	84.4135	-16.5538	3.21869	-30.3306	-9.00059	6.22166	-13.4894	11.07	2.05635	42.2045	-3.71386	106.769	85.953	-9.42004	3.24903	-35.9959	2.69971	-6.40887	44.4154	2.95145	3.03383	53.2615	-13.8345
16	1.68283	-1.01326	22.2679	0.64107	-0.599115	4.07296	0.641008	-0.599181	9.8934	0.515491	-0.409647	13.2573	-7.48166	3.24426	10.745	-12.0947	9.16982	-16.6664	-5.50018	1.83334	-7.89291	10.5008	19.6159	43.423	13.9387	134.886	84.4078	-16.4797	3.1765	-30.2982	-8.95285	6.20917	-13.4914	11.0339	2.04744	42.218	-3.68679	106.762	85.9351	-9.42601	3.22575	-35.9662	2.72849	-6.4577	44.3872	2.99375	3.1075	53.228	-13.8755
18	1.69459	-1.02129	22.2728	0.64545	-0.603732	4.07522	0.645388	-0.603799	9.89565	0.519043	-0.412841	13.259	-7.45181	3.24089	10.7271	-12.0412	9.15145	-16.6953	-5.51228	1.83374	-7.87323	10.4498	19.6255	43.4092	13.9854	134.932	84.4137	-16.4333	3.13542	-30.2487	-8.91901	6.18751	-13.5026	11.0249	2.03555	42.2476	-3.67083	106.786	85.9102	-9.45517	3.1679	-35.9097	2.7443	-6.47454	44.3697	3.02432	3.15844	53.2031	-13.909
20	1.70321	-1.02656	22.2744	0.648721	-0.606838	4.07596	0.648659	-0.606905	9.89639	0.521676	-0.414969	13.2596	-7.42207	3.23237	10.7204	-11.991	9.12283	-16.7033	-5.53075	1.82277	-7.86126	10.384	19.6218	43.4006	14.0189	135.035	84.4034	-16.4277	3.07026	-30.2019	-8.87848	6.17575	-13.5042	11.013	2.04996	42.2562	-3.63188	106.777	85.8938	-9.45115	3.17215	-35.8815	2.73954	-6.45902	44.3592	3.05456	3.20572	53.1903	-13.9428
22	1.71105	-1.03459	22.276	0.651398	-0.611081	4.07668	0.651335	-0.611148	9.89712	0.523932	-0.417982	13.2601	-7.39372	3.22229	10.7178	-11.9442	9.09165	-16.7038	-5.54145	1.80877	-7.85349	10.3096	19.6473	43.4033	14.0726	135.185	84.377	-16.4462	2.98078	-30.1466	-8.8467	6.15576	-13.5015	11.0016	2.04952	42.2589	-3.60204	106.79	85.8786	-9.45294	3.18427	-35.8293	2.71439	-6.4169	44.351	3.08293	3.22426	53.174	-13.9631
24	1.71853	-1.04475	22.2793	0.653712	-0.616226	4.07821	0.653648	-0.616294	9.89864	0.52597	-0.421694	13.2613	-7.36691	3.21085	10.7161	-11.9008	9.05865	-16.7026	-5.54679	1.80125	-7.84277	10.2453	19.6966	43.4094	14.1346	135.333	84.3441	-16.4736	2.89469	-30.0899	-8.82618	6.12865	-13.4956	10.9891	2.03383	42.2594	-3.57685	106.844	85.867	-9.47575	3.18804	-35.7386	2.67341	-6.35359	44.3431	3.10787	3.21318	53.1511	-13.97
26	1.72565	-1.04847	22.2886	0.656452	-0.618549	4.08235	0.656388	-0.618617	9.90278	0.528155	-0.423272	13.2644	-7.33934	3.19545	10.7073	-11.8573	9.01879	-16.7146	-5.57145	1.83316	-7.80071	10.2571	19.71	43.3776	14.1396	135.333	84.3386	-16.475	2.89635	-30.0715	-8.81276	6.11603	-13.487	10.9665	2.04398	42.2623	-3.50433	106.995	85.8726	-9.555	3.15282	-35.5823	2.63581	-6.28888	44.3328	3.12497	3.19084	53.1232	-13.9711
28	1.73203	-1.0569	22.2966	0.658434	-0.622853	4.08597	0.65837	-0.622921	9.9064	0.529894	-0.426376	13.2671	-7.32564	3.18372	10.7007	-11.8373	8.9918	-16.7246	-5.59056	1.87276	-7.76311	10.3132	19.6507	43.3261	14.0007	134.988	84.4037	-16.4158	3.15048	-30.057	-8.81316	6.10398	-13.4817	10.9613	2.04192	42.2651	-3.44402	107.092	85.8953	-9.62071	3.16062	-35.4823	2.59221	-6.18588	44.3278	3.12246	3.1588	53.1005	-13.9983
30	1.73801	-1.07266	22.3015	0.659566	-0.630311	4.08818	0.659501	-0.630379	9.90861	0.531186	-0.431889	13.2688	-7.32876	3.17792	10.6989	-11.8453	8.9829	-16.7281	-5.59564	1.90856	-7.73591	10.3845	19.513	43.2728	13.7368	134.436	84.5139	-16.3253	3.55732	-30.0129	-8.82686	6.08893	-13.4787	10.9747	2.0201	42.2613	-3.40585	107.116	85.9328	-9.66124	3.20873	-35.453	2.53549	-6.03102	44.3285	3.09968	3.11672	53.082	-14.0558
32	1.74537	-1.09665	22.3016	0.66055	-0.641472	4.08836	0.660484	-0.64154	9.90879	0.532592	-0.440179	13.2689	-7.34785	3.17969	10.7039	-11.8792	8.99453	-16.7217	-5.57483	1.92352	-7.70713	10.3801	19.2881	43.2785	13.4884	134.476	84.5104	-16.359	3.52794	-29.8214	-8.84694	6.06842	-13.4675	10.9877	1.97812	42.2212	-3.3761	107.152	85.9812	-9.69987	3.19929	-35.4257	2.44484	-5.81957	44.3291	3.07627	3.06982	53.0521	-14.1304
34	1.75268	-1.12133	22.3016	0.66145	-0.652934	4.08846	0.661382	-0.653003	9.90889	0.533952	-0.448699	13.269	-7.36614	3.18388	10.7118	-11.9108	9.00989	-16.7096	-5.54245	1.93151	-7.69049	10.3472	19.1889	43.2995	13.3834	134.638	84.4774	-16.4087	3.38187	-29.6518	-8.86761	6.04362	-13.4533	10.9896	1.95143	42.1986	-3.33892	107.173	86.0076	-9.71949	3.19849	-35.4118	2.32882	-5.47902	44.3331	2.98689	2.94685	53.0191	-14.1885
36	1.75933	-1.14364	22.3016	0.662278	-0.663301	4.08858	0.662209	-0.663369	9.90901	0.535194	-0.456404	13.2691	-7.37844	3.18907	10.7215	-11.9314	9.02412	-16.6934	-5.50599	1.93499	-7.68507	10.3024	19.2528	43.3194	13.442	134.822	84.4355	-16.4551	3.19286	-29.5362	-8.88446	6.01818	-13.4399	10.9796	1.93863	42.1997	-3.29895	107.186	86.0092	-9.72323	3.21258	-35.4037	2.19356	-5.03274	44.3391	2.84364	2.75127	52.986	-14.2187
38	1.76366	-1.1595	22.2979	0.662708	-0.670617	4.08698	0.662639	-0.670685	9.90741	0.535956	-0.461848	13.2679	-7.38257	3.19499	10.7329	-11.937	9.03575	-16.673	-5.4804	1.93124	-7.67489	10.2702	19.4389	43.3059	13.6283	135.017	84.3973	-16.5134	2.98219	-29.4332	-8.88676	6.00563	-13.439	10.9661	1.89151	42.1975	-3.29651	107.234	86.0084	-9.73647	3.21025	-35.3679	2.058	-4.64446	44.3408	2.75607	2.56693	52.9589	-14.2091
40	1.76924	-1.17114	22.2962	0.664068	-0.676217	4.08627	0.663998	-0.676286	9.9067	0.53731	-0.465955	13.2674	-7.3817	3.20169	10.7381	-11.9329	9.04698	-16.6632	-5.46521	1.9257	-7.66312	10.2765	19.5208	43.3001	13.6673	135.119	84.3719	-16.5681	2.85806	-29.3848	-8.8859	5.99933	-13.4374	10.9583	1.86103	42.1983	-3.29115	107.27	86.0097	-9.75873	3.20889	-35.3367	1.90848	-4.27099	44.3451	2.69618	2.3906	52.9363	-14.1997
42	1.77657	-1.18003	22.2971	0.666441	-0.680786	4.08673	0.666371	-0.680855	9.90716	0.539359	-0.469231	13.2677	-7.37756	3.20875	10.7377	-11.9224	9.05788	-16.6638	-5.4585	1.91933	-7.64989	10.3185	19.4783	43.3087	13.5399	135.121	84.3595	-16.6138	2.82788	-29.3821	-8.88559	5.99613	-13.4336	10.9605	1.85331	42.2023	-3.27883	107.284	86.015	-9.78789	3.20772	-35.3161	1.7506	-3.91426	44.3531	2.65576	2.21926	52.9174	-14.1979
44	1.78468	-1.19021	22.2974	0.669034	-0.685986	4.0869	0.668963	-0.686055	9.90733	0.541611	-0.472965	13.2679	-7.37416	3.21592	10.7401	-11.9133	9.06906	-16.6591	-5.45074	1.90923	-7.63367	10.3547	19.4711	43.3247	13.455	135.112	84.3458	-16.6463	2.80289	-29.3506	-8.89087	5.98776	-13.4337	10.9775	1.84769	42.2074	-3.27891	107.286	86.0224	-9.81317	3.18585	-35.2991	1.61218	-3.59301	44.3634	2.61452	2.02558	52.8982	-14.1929
46	1.79054	-1.19988	22.2975	0.670696	-0.690756	4.08701	0.670625	-0.690825	9.90745	0.54314	-0.476433	13.268	-7.36865	3.21637	10.7447	-11.9035	9.06691	-16.6496	-5.44451	1.90307	-7.62247	10.3826	19.4945	43.324	13.43	135.083	84.352	-16.652	2.78109	-29.3183	-8.89439	5.9833	-13.4369	11.0044	1.83685	42.2142	-3.29558	107.273	86.0379	-9.83233	3.17839	-35.294	1.50901	-3.33766	44.3763	2.58407	1.84818	52.8886	-14.189
48	1.79351	-1.20805	22.2973	0.671235	-0.6946	4.08696	0.671163	-0.69467	9.90739	0.543773	-0.479276	13.2679	-7.36057	3.20979	10.7523	-11.8923	9.05058	-16.6341	-5.44055	1.90113	-7.61725	10.3982	19.539	43.305	13.4598	135.049	84.3749	-16.6358	2.75629	-29.2941	-8.89404	5.98389	-13.4421	11.0352	1.82243	42.2228	-3.3226	107.251	86.0569	-9.84475	3.18342	-35.2976	1.44316	-3.15193	44.39	2.56181	1.70113	52.8881	-14.1779
50	1.79443	-1.21169	22.2953	0.671304	-0.696269	4.08609	0.671232	-0.696339	9.90652	0.543926	-0.480519	13.2673	-7.34946	3.20051	10.7659	-11.8773	9.02743	-16.6067	-5.44119	1.89704	-7.61589	10.3952	19.5496	43.287	13.4762	135.057	84.3813	-16.631	2.7233	-29.2978	-8.88774	5.98714	-13.4455	11.0525	1.82067	42.2347	-3.33202	107.256	86.0539	-9.85411	3.15487	-35.29	1.40068	-3.01051	44.3958	2.5262	1.59311	52.8859	-14.1133
52	1.79267	-1.21409	22.2947	0.670313	-0.697152	4.08584	0.670241	-0.697221	9.90627	0.543238	-0.481239	13.2671	-7.3414	3.19664	10.7771	-11.8653	9.01569	-16.5846	-5.44232	1.8907	-7.60353	10.3739	19.5463	43.2566	13.4924	135.114	84.3792	-16.6334	2.66692	-29.2987	-8.87937	5.9864	-13.4465	11.0548	1.83047	42.2461	-3.31617	107.259	86.0493	-9.84827	3.13852	-35.2811	1.38908	-2.94738	44.399	2.50548	1.57265	52.8824	-14.0712
54	1.78972	-1.21711	22.297	0.668735	-0.698205	4.08684	0.668663	-0.698274	9.90727	0.54212	-0.482122	13.2678	-7.33866	3.20036	10.7828	-11.8591	9.02066	-16.5736	-5.44164	1.88655	-7.58198	10.3438	19.5367	43.2191	13.5064	135.202	84.3747	-16.6423	2.59807	-29.2902	-8.87384	5.97739	-13.4433	11.0418	1.84922	42.2544	-3.2759	107.257	86.049	-9.8279	3.14172	-35.2694	1.40579	-2.96152	44.4003	2.50495	1.63117	52.8768	-14.0666
56	1.79295	-1.2266	22.3051	0.669241	-0.702678	4.09049	0.669168	-0.702747	9.91092	0.542763	-0.485442	13.2706	-7.346	3.21249	10.779	-11.8668	9.04632	-16.5821	-5.43086	1.9078	-7.57656	10.3435	19.5389	43.2086	13.5094	135.242	84.3879	-16.6564	2.57349	-29.2725	-8.89117	5.94632	-13.4286	11.0146	1.8681	42.2527	-3.22153	107.255	86.0585	-9.8026	3.15246	-35.2395	1.43694	-3.02498	44.3978	2.52244	1.6873	52.8666	-14.0899
58	1.79298	-1.23022	22.3143	0.66889	-0.704299	4.0946	0.668817	-0.704368	9.91503	0.542594	-0.486681	13.2737	-7.34698	3.22342	10.7772	-11.8637	9.06673	-16.5861	-5.43299	1.91377	-7.56188	10.3522	19.5398	43.2018	13.4895	135.237	84.4034	-16.668	2.58655	-29.2682	-8.89467	5.92732	-13.4104	10.9896	1.87355	42.2453	-3.18323	107.272	86.0738	-9.7991	3.16753	-35.2172	1.48018	-3.10441	44.3971	2.53521	1.74455	52.8593	-14.1134
60	1.78849	-1.22632	22.3232	0.66726	-0.702206	4.09853	0.667188	-0.702274	9.91897	0.541245	-0.485218	13.2766	-7.33874	3.22954	10.7798	-11.8464	9.07375	-16.5803	-5.45156	1.90111	-7.53838	10.3659	19.5413	43.1912	13.4575	135.197	84.4237	-16.6734	2.62552	-29.2765	-8.88014	5.92478	-13.3961	10.9773	1.86868	42.2422	-3.16725	107.3	86.0915	-9.82059	3.18916	-35.2065	1.52962	-3.18283	44.3987	2.53814	1.79544	52.855	-14.1298
62	1.78178	-1.21907	22.3307	0.66498	-0.698442	4.10183	0.664908	-0.698511	9.92227	0.53931	-0.482544	13.2791	-7.32472	3.22516	10.7858	-11.8235	9.0588	-16.5668	-5.48062	1.89526	-7.53252	10.3863	19.5591	43.1661	13.4701	135.162	84.4766	-16.6638	2.64377	-29.2686	-8.8655	5.9239	-13.4121	11.0074	1.88344	42.2861	-3.16612	107.287	86.1015	-9.85482	3.23627	-35.1986	1.57049	-3.23769	44.3992	2.53389	1.82112	52.8476	-14.1422
64	1.77983	-1.2155	22.3377	0.664439	-0.696727	4.10493	0.664367	-0.696796	9.92536	0.5388	-0.481297	13.2814	-7.31654	3.22251	10.7921	-11.8103	9.04965	-16.5538	-5.50004	1.8938	-7.52253	10.4036	19.598	43.1407	13.5054	135.14	84.5202	-16.6614	2.65525	-29.2677	-8.85354	5.9162	-13.4168	11.0276	1.89318	42.3091	-3.16971	107.271	86.1118	-9.87268	3.2695	-35.1982	1.59162	-3.2671	44.3972	2.53425	1.83065	52.835	-14.1501
66	1.78311	-1.21713	22.344	0.665702	-0.697766	4.10774	0.66563	-0.697834	9.92818	0.539804	-0.482002	13.2835	-7.31512	3.22458	10.7987	-11.8074	9.05216	-16.5414	-5.50695	1.89587	-7.50393	10.4139	19.6461	43.1167	13.5467	135.133	84.5443	-16.6676	2.65906	-29.2772	-8.84577	5.90182	-13.4055	11.0291	1.89713	42.3064	-3.16906	107.263	86.1198	-9.87079	3.28426	-35.2028	1.59356	-3.27045	44.3938	2.53917	1.83031	52.8197	-14.1553
68	1.78615	-1.22268	22.3477	0.666501	-0.700487	4.10941	0.666429	-0.700555	9.92984	0.540563	-0.483991	13.2848	-7.31261	3.23264	10.8103	-11.8001	9.06457	-16.5197	-5.51071	1.89644	-7.4742	10.411	19.6468	43.0864	13.5378	135.141	84.5446	-16.6668	2.64082	-29.2924	-8.84265	5.89131	-13.3991	11.0288	1.9142	42.3256	-3.14211	107.255	86.1046	-9.86495	3.3052	-35.206	1.5921	-3.24882	44.3936	2.53485	1.84142	52.8144	-14.164
70	1.78838	-1.22694	22.3524	0.667063	-0.702572	4.11153	0.666991	-0.702641	9.93196	0.541107	-0.48552	13.2864	-7.3031	3.23666	10.8191	-11.7819	9.06667	-16.502	-5.51985	1.90084	-7.46049	10.411	19.6438	43.0617	13.5365	135.15	84.5603	-16.6615	2.63021	-29.2969	-8.84158	5.88791	-13.3969	11.0205	1.93339	42.3449	-3.09543	107.285	86.0976	-9.87501	3.30054	-35.1743	1.58636	-3.21939	44.3967	2.53202	1.8328	52.8113	-14.1747
72	1.7892	-1.22818	22.3592	0.667286	-0.703213	4.11456	0.667214	-0.703282	9.935	0.541309	-0.48599	13.2886	-7.28613	3.23388	10.8245	-11.7529	9.05332	-16.4895	-5.53548	1.90498	-7.46546	10.4134	19.6483	43.0441	13.5529	135.148	84.5986	-16.6505	2.63646	-29.2897	-8.84172	5.88991	-13.3983	11.0024	1.95253	42.3642	-3.03221	107.35	86.1053	-9.90161	3.27577	-35.1009	1.57701	-3.1878	44.4024	2.53134	1.80548	52.8085	-14.1844
74	1.78737	-1.22473	22.3686	0.66678	-0.701571	4.1187	0.666708	-0.701639	9.93913	0.540828	-0.484797	13.2917	-7.2666	3.22299	10.8303	-11.7229	9.02408	-16.4755	-5.55294	1.88701	-7.46197	10.3967	19.6673	43.0188	13.5814	135.114	84.6451	-16.63	2.66264	-29.2817	-8.84485	5.89478	-13.3945	10.9808	1.96368	42.3923	-2.96709	107.393	86.1238	-9.92249	3.29094	-34.9997	1.56277	-3.15379	44.406	2.52462	1.79056	52.8044	-14.1786
76	1.78543	-1.22084	22.3811	0.666256	-0.699733	4.12425	0.666183	-0.699802	9.94468	0.54032	-0.48346	13.2959	-7.24611	3.21069	10.8366	-11.6918	8.99181	-16.4604	-5.56381	1.85967	-7.51944	10.3753	19.697	43.0529	13.5908	134.991	84.7201	-16.5883	2.74041	-29.2907	-8.83595	5.84723	-13.4092	10.8991	2.01664	42.4668	-2.87036	107.489	86.1368	-9.95519	3.26745	-34.8408	1.55689	-3.13679	44.4157	2.52401	1.78998	52.8038	-14.1826
78	1.78544	-1.22008	22.3958	0.666287	-0.699455	4.13078	0.666215	-0.699524	9.95121	0.54032	-0.483259	13.3008	-7.22751	3.19876	10.8473	-11.6642	8.96072	-16.4373	-5.56915	1.8394	-7.62563	10.3842	19.7146	43.1406	13.5446	134.809	84.8025	-16.5505	2.82204	-29.3209	-8.81566	5.74961	-13.4541	10.7587	2.12483	42.5932	-2.71554	107.638	86.1514	-9.99693	3.20416	-34.6203	1.56076	-3.13808	44.4305	2.52897	1.80022	52.8056	-14.1965
80	1.79415	-1.23093	22.407	0.669044	-0.705048	4.13583	0.668971	-0.705117	9.95626	0.542712	-0.487284	13.3046	-7.22019	3.18729	10.8785	-11.6581	8.93386	-16.3777	-5.59015	1.89031	-7.67109	10.5602	19.6116	43.2046	13.3178	134.755	84.7889	-16.6307	2.68816	-29.3639	-8.79833	5.67022	-13.568	10.632	2.30064	42.7624	-2.42423	107.759	86.2206	-10.0301	3.16009	-34.3444	1.56659	-3.14265	44.4391	2.52493	1.79757	52.8024	-14.1953
82	1.80171	-1.2576	22.4229	0.669812	-0.717458	4.14301	0.669738	-0.717527	9.96344	0.544024	-0.496529	13.31	-7.21665	3.17816	10.9082	-11.6577	8.91313	-16.3214	-5.56941	1.92358	-7.6501	10.768	19.5665	43.1926	13.0667	134.724	84.7354	-16.7661	2.42024	-29.4385	-8.80147	5.58205	-13.632	10.4435	2.46881	42.9156	-2.05958	107.925	86.2669	-10.0196	3.18145	-34.0689	1.57254	-3.15072	44.4457	2.52266	1.81135	52.7941	-14.1983
84	1.80515	-1.2953	22.4418	0.667734	-0.734316	4.15159	0.667659	-0.734385	9.97202	0.543471	-0.509274	13.3164	-7.20804	3.16432	10.9407	-11.6504	8.88129	-16.259	-5.5094	1.91687	-7.58751	10.9838	19.6287	43.1163	12.8311	134.666	84.6622	-16.9032	2.10369	-29.5518	-8.8204	5.48581	-13.6366	10.1972	2.61472	43.0413	-1.6518	108.139	86.2808	-9.96651	3.26021	-33.7998	1.57646	-3.15907	44.4516	2.5239	1.83794	52.7827	-14.2077
86	1.80125	-1.31871	22.451	0.663815	-0.74421	4.15578	0.663738	-0.744278	9.97621	0.541127	-0.516915	13.3195	-7.17011	3.12155	11.0088	-11.6052	8.78054	-16.1249	-5.4724	1.8563	-7.617	11.2053	19.8593	43.0888	12.6645	134.466	84.6068	-16.8597	2.06194	-29.7614	-8.81577	5.4046	-13.6605	9.97051	2.78053	43.1583	-1.23465	108.342	86.2947	-9.90664	3.31036	-33.4959	1.57361	-3.15684	44.4618	2.52606	1.83271	52.7782	-14.216
88	1.79744	-1.34417	22.4509	0.659776	-0.754973	4.15584	0.659698	-0.755041	9.97628	0.53875	-0.525208	13.3196	-7.09625	3.04113	11.1118	-11.5136	8.59226	-15.9195	-5.45933	1.81261	-7.605	11.6077	19.9909	43.0566	12.2925	134.183	84.551	-16.8838	1.90799	-29.8093	-8.81111	5.3137	-13.7072	9.77274	2.82807	43.2794	-0.960248	108.533	86.2951	-9.88052	3.34128	-33.1925	1.56353	-3.15437	44.4608	2.53271	1.83591	52.7661	-14.2233
90	1.79485	-1.37412	22.4395	0.655885	-0.767776	4.15091	0.655806	-0.767844	9.97134	0.536613	-0.535012	13.3159	-6.97591	2.8922	11.2749	-11.3711	8.25389	-15.5935	-5.46571	1.80915	-7.53699	12.2365	19.9301	43.0516	11.6335	133.825	84.4594	-16.9559	1.56448	-29.5483	-8.80327	5.20748	-13.7824	9.59815	2.75618	43.3988	-0.837165	108.696	86.276	-9.88917	3.34645	-32.9119	1.54859	-3.14817	44.444	2.53859	1.84737	52.7457	-14.2308
92	1.7911	-1.40455	22.41	0.65151	-0.780615	4.13792	0.65143	-0.780683	9.95835	0.534124	-0.544862	13.3062	-6.78086	2.58143	11.5812	-11.1698	7.57713	-14.9845	-5.47239	1.8758	-7.46956	13.1044	19.5788	43.2923	10.6089	133.398	84.1634	-16.9192	1.16386	-28.7254	-8.75972	5.09619	-13.8832	9.4062	2.69029	43.4594	-0.733463	108.791	86.221	-9.89139	3.29892	-32.7162	1.53808	-3.11362	44.4075	2.51859	1.82917	52.7261	-14.2468
94	1.78399	-1.43769	22.3693	0.64546	-0.794284	4.11997	0.645378	-0.79435	9.9404	0.530438	-0.555427	13.2927	-6.5128	2.08207	12.0414	-10.9205	6.51462	-14.0723	-5.4336	1.92225	-7.42092	14.0655	19.0467	43.3452	9.49004	132.87	83.9477	-15.9828	0.268416	-27.2423	-8.69763	4.91654	-14.0698	9.17145	2.64654	43.5807	-0.676465	108.847	86.1709	-9.87911	3.24754	-32.5364	1.53691	-3.07321	44.3737	2.49137	1.806	52.7162	-14.258
96	1.77204	-1.47793	22.3207	0.636665	-0.810581	4.09856	0.636582	-0.810646	9.91899	0.524862	-0.568119	13.2766	-6.17726	1.4066	12.6504	-10.6189	5.09339	-12.8677	-5.34383	1.93837	-7.40083	15.1427	18.4298	43.1425	8.41468	132.091	83.855	-13.9116	-1.03126	-25.1106	-8.6403	4.67893	-14.3258	8.9287	2.62893	43.7693	-0.656912	108.889	86.1363	-9.85781	3.20821	-32.3496	1.53972	-3.03088	44.3457	2.46229	1.78378	52.7143	-14.2607
98	1.75239	-1.54315	22.2674	0.62221	-0.837066	4.07513	0.622124	-0.837131	9.89556	0.515667	-0.588771	13.259	-5.79984	0.632421	13.3887	-10.2707	3.46847	-11.4136	-5.23126	1.98807	-7.42183	16.6073	18.0726	42.864	7.64584	130.509	83.8489	-10.906	-2.2076	-22.2186	-8.66411	4.48985	-14.5318	8.85049	2.59997	43.935	-0.642346	108.985	86.1197	-9.85628	3.19695	-32.1237	1.51994	-2.97935	44.3109	2.43237	1.76515	52.7037	-14.2497
100	1.72395	-1.61168	22.2256	0.603578	-0.864224	4.05678	0.603489	-0.864286	9.87721	0.503384	-0.610182	13.2452	-5.39997	-0.209662	14.1625	-9.88975	1.71305	-9.88874	-5.10063	1.96007	-7.4583	18.2178	17.5917	42.4797	6.93398	128.288	83.5732	-6.2449	-2.61726	-19.1958	-8.72337	4.30758	-14.6898	8.84302	2.69054	44.112	-0.556691	109.113	86.0964	-9.91193	3.195	-31.9088	1.48198	-2.93615	44.2725	2.42524	1.74826	52.6841	-14.2519
102	1.69089	-1.67292	22.207	0.58352	-0.887847	4.04875	0.583429	-0.887907	9.86919	0.48981	-0.629048	13.2392	-4.99737	-1.08734	14.9077	-9.49541	-0.100658	-8.41646	-4.97462	1.87325	-7.51539	19.9422	16.8059	41.9297	6.17689	125.821	82.8833	-0.201456	-2.43649	-16.5234	-8.81261	4.11855	-14.7949	8.88436	2.86867	44.2968	-0.46696	109.242	86.0676	-10.0082	3.18035	-31.7413	1.43296	-2.90313	44.2382	2.43878	1.73114	52.6551	-14.2676
104	1.6688	-1.70251	22.2427	0.570974	-0.898843	4.06471	0.570882	-0.898902	9.88514	0.481066	-0.638044	13.2511	-4.63839	-1.94855	15.4937	-9.15605	-1.85128	-7.24523	-4.93411	1.93101	-7.6697	21.8361	15.3315	40.986	5.44532	125.167	81.6671	6.325	-3.94087	-15.9026	-8.94916	3.88848	-14.8433	8.95269	2.89285	44.4617	-0.722074	109.285	86.0501	-10.0234	3.07269	-31.7174	1.40036	-2.87398	44.2383	2.44216	1.70509	52.6173	-14.2688
106	1.66164	-1.73043	22.3	0.565015	-0.910557	4.09028	0.564921	-0.910615	9.91071	0.477276	-0.647194	13.2703	-4.33921	-2.69372	15.9166	-8.87162	-3.35296	-6.38947	-4.9378	1.9187	-7.69182	24.1056	13.4144	39.7137	3.93699	121.263	79.9026	10.8772	-6.01425	-16.7393	-9.11197	3.68715	-14.8595	9.12834	2.74154	44.5727	-1.18891	109.197	86.1292	-10.0915	2.98682	-31.7908	1.36901	-2.82148	44.2573	2.42887	1.68521	52.5847	-14.2669
108	1.67291	-1.76964	22.3713	0.565989	-0.928957	4.12214	0.565894	-0.929016	9.94258	0.479065	-0.660934	13.2942	-4.11585	-3.28407	16.1853	-8.6666	-4.53167	-5.83541	-4.94989	1.81369	-7.56893	26.4588	11.3695	38.2732	1.82393	114.928	77.1987	12.4384	-8.04058	-18.1912	-9.29778	3.52626	-14.8448	9.38146	2.51017	44.6408	-1.70246	109.023	86.2882	-10.2177	2.94309	-31.9281	1.34059	-2.75512	44.2843	2.40329	1.68061	52.5538	-14.2662
110	1.71028	-1.85201	22.4551	0.574274	-0.968687	4.15982	0.574174	-0.968744	9.98025	0.487589	-0.690195	13.3225	-3.9999	-3.67089	16.3619	-8.58463	-5.29274	-5.47105	-4.83891	1.71667	-7.5111	27.5518	10.4227	37.4478	2.50766	113.526	71.5865	9.3709	-8.32727	-19.7562	-9.5304	3.37022	-14.7806	9.50497	2.65971	44.7569	-1.67503	109.017	86.3576	-10.294	2.91987	-32.0364	1.33415	-2.74917	44.2845	2.39766	1.71909	52.494	-14.2842
112	1.76304	-1.90938	22.5617	0.591476	-0.999026	4.20761	0.591372	-0.999087	10.028	0.502201	-0.711918	13.3583	-3.94084	-3.93877	16.3981	-8.56904	-5.80683	-5.37889	-4.78035	1.62142	-7.27129	28.2072	9.97617	36.9164	4.2033	114.755	64.2627	4.04919	-6.28997	-19.1938	-9.71139	3.30108	-14.6457	9.66047	2.8462	44.8628	-1.56442	109.039	86.4169	-10.402	2.87213	-32.1361	1.33324	-2.72631	44.2956	2.37859	1.74359	52.4243	-14.2597
114	1.82884	-1.92602	22.6895	0.618078	-1.01289	4.26464	0.617974	-1.01295	10.0851	0.522844	-0.720766	13.4012	-3.92002	-4.11944	16.2998	-8.59897	-6.13921	-5.5448	-4.81368	1.555	-6.84003	28.7773	9.60335	36.6125	6.2551	118.282	55.8437	-2.38716	-2.45239	-16.7939	-9.81599	3.32701	-14.4522	9.8731	2.97073	44.9379	-1.50934	109.031	86.4888	-10.5347	2.79616	-32.2488	1.33903	-2.67681	44.3296	2.3427	1.74878	52.3548	-14.2022
116	1.91339	-1.90773	22.8268	0.656097	-1.01333	4.32574	0.655992	-1.0134	10.1462	0.551217	-0.718904	13.4471	-3.9202	-4.2496	16.1078	-8.65438	-6.36565	-5.88983	-4.93429	1.64133	-6.37859	30.0616	7.8529	36.5115	6.49028	125.895	47.0153	-8.45732	0.642819	-14.8659	-9.85484	3.39657	-14.2543	10.1022	2.93147	44.9381	-1.67775	108.877	86.6173	-10.5913	2.73542	-32.4682	1.37549	-2.63571	44.4043	2.3043	1.77732	52.307	-14.2178
118	1.98949	-1.85644	22.9451	0.693633	-0.998546	4.37822	0.693531	-0.998619	10.1986	0.57834	-0.705677	13.4865	-3.92021	-4.34733	15.9324	-8.69778	-6.53366	-6.20697	-5.09929	1.63814	-6.00331	31.2057	6.72625	36.5547	6.84113	131.378	39.5	-11.9876	1.04694	-10.8815	-9.80296	3.54713	-14.1257	10.371	2.83755	44.9428	-1.87702	108.654	86.7175	-10.6351	2.629	-32.6817	1.4043	-2.5762	44.4824	2.2738	1.77272	52.2849	-14.23
120	2.05152	-1.78112	23.0399	0.727421	-0.971881	4.42006	0.727321	-0.971956	10.2405	0.601968	-0.683773	13.518	-3.90986	-4.42012	15.8062	-8.71126	-6.66268	-6.43474	-5.28275	1.50561	-5.74069	32.0017	6.69729	36.6665	6.87318	132.993	33.5185	-12.3244	-0.635192	-5.59129	-9.66975	3.75511	-14.0722	10.6483	2.70843	44.9757	-2.06426	108.398	86.766	-10.6736	2.47793	-32.8495	1.41656	-2.49409	44.5555	2.25201	1.72665	52.2889	-14.223
122	2.09886	-1.7087	23.1252	0.754588	-0.945087	4.45769	0.754491	-0.945165	10.2781	0.620647	-0.662167	13.5462	-3.86981	-4.46556	15.7348	-8.65826	-6.75563	-6.56374	-5.42683	1.32578	-5.55527	32.3792	7.81232	36.4848	6.77618	130.942	29.0747	-10.9541	-0.537143	-2.63886	-9.50538	3.8957	-14.032	10.7917	2.52951	45.0642	-2.24659	108.182	86.7445	-10.6876	2.34384	-32.9131	1.41355	-2.39144	44.6303	2.22682	1.6521	52.3156	-14.1954
124	2.17457	-1.65197	23.2006	0.792722	-0.927814	4.49096	0.792626	-0.927896	10.3114	0.648101	-0.647028	13.5713	-3.84233	-4.50032	15.6839	-8.62334	-6.82587	-6.65528	-5.5844	1.08617	-5.40758	32.603	9.03004	36.1679	6.41575	127.639	26.4633	-8.39512	-3.01415	-2.16079	-9.36846	4.0412	-14.0201	10.8886	2.25802	45.1244	-2.43177	107.965	86.7185	-10.6615	2.20468	-32.9613	1.4027	-2.29844	44.6942	2.21357	1.59169	52.3437	-14.174
126	2.28671	-1.617	23.268	0.844738	-0.923492	4.52086	0.844643	-0.923579	10.3413	0.686719	-0.640752	13.5938	-3.84215	-4.52501	15.6425	-8.63404	-6.86855	-6.73	-5.75221	0.820154	-5.30258	32.7555	9.88973	35.8697	6.00777	124.247	25.5093	-4.86998	-7.56744	-3.838	-9.27194	4.19899	-14.0365	10.9419	1.94642	45.1425	-2.56187	107.752	86.7075	-10.5977	2.06246	-33.0162	1.394	-2.22606	44.7446	2.21208	1.56128	52.3653	-14.1664
128	2.42589	-1.61425	23.3335	0.905509	-0.935834	4.55011	0.905412	-0.935927	10.3705	0.732873	-0.646427	13.6159	-3.89334	-4.52159	15.6036	-8.72808	-6.84157	-6.80222	-5.86728	0.647934	-5.34646	32.8676	9.67079	36.1045	5.56789	121.994	25.3343	-1.28724	-7.208	-5.64666	-9.20029	4.33248	-14.081	10.8792	1.84677	45.1471	-2.38536	107.6	86.7174	-10.5135	1.9392	-33.077	1.41728	-2.18774	44.7783	2.212	1.58041	52.3691	-14.1798
130	2.56572	-1.61118	23.4018	0.966581	-0.948152	4.58052	0.966483	-0.948251	10.401	0.779251	-0.652075	13.6388	-3.93553	-4.5067	15.5558	-8.80204	-6.79612	-6.89228	-5.9817	0.580773	-5.28026	32.9583	8.89905	36.608	5.63725	124.087	24.8726	1.93665	-7.2546	-7.46855	-9.13013	4.50826	-14.1215	10.8297	1.8382	45.1552	-2.11872	107.491	86.7556	-10.4538	1.82242	-33.1473	1.46456	-2.15582	44.8223	2.18791	1.60797	52.3758	-14.1756
132	2.69122	-1.58844	23.4681	1.02328	-0.950546	4.60992	1.02318	-0.950652	10.4303	0.821771	-0.650562	13.661	-3.94666	-4.49957	15.5004	-8.82263	-6.77547	-6.9961	-6.11034	0.584916	-5.08122	33.0692	8.01686	37.3285	6.14297	129.289	24.0827	4.38942	-8.31085	-9.04939	-9.04316	4.72552	-14.1605	10.8149	1.88095	45.1858	-1.86282	107.41	86.8008	-10.4252	1.70454	-33.2187	1.53182	-2.12003	44.8821	2.13824	1.62711	52.3958	-14.1507
134	2.78225	-1.5205	23.5088	1.06935	-0.929816	4.62758	1.06925	-0.929927	10.448	0.854987	-0.632362	13.6743	-3.91241	-4.55553	15.4524	-8.78304	-6.88723	-7.08015	-6.2508	0.521371	-4.90093	33.3309	8.15647	38.2162	5.87394	128.844	23.8146	6.19982	-8.03492	-7.92144	-8.93402	4.89477	-14.241	10.7932	1.9252	45.2966	-1.80193	107.3	86.7545	-10.4007	1.56106	-33.249	1.61371	-2.05886	44.9506	2.07547	1.61839	52.4497	-14.1361
136	2.80317	-1.32507	23.5335	1.09709	-0.846654	4.63724	1.09701	-0.846768	10.4577	0.870817	-0.568523	13.6816	-3.77742	-4.67863	15.4248	-8.58322	-7.15941	-7.12074	-6.50795	0.275806	-4.78403	33.4277	9.65068	39.4755	6.14801	127.704	22.748	6.91939	-7.49109	-5.8341	-8.58289	5.18212	-14.3616	10.7621	1.88964	45.432	-1.96206	107.182	86.6945	-10.3911	1.42734	-33.2881	1.67331	-2.0321	45.0321	2.05338	1.55428	52.532	-14.1013
138	2.74753	-1.0064	23.5446	1.10325	-0.702312	4.64004	1.10317	-0.702426	10.4605	0.866883	-0.460181	13.6835	-3.5397	-4.85149	15.429	-8.21274	-7.56157	-7.09912	-6.88647	-0.134821	-4.70112	33.2363	12.256	40.9568	7.11536	127.519	20.6843	6.75443	-7.26516	-4.04819	-7.98276	5.59212	-14.4937	10.7263	1.79201	45.5662	-2.29661	107.073	86.6381	-10.4002	1.31654	-33.3426	1.70358	-2.05432	45.123	2.08186	1.4536	52.6387	-14.0433
140	2.62223	-0.635003	23.552	1.08407	-0.528259	4.64117	1.08402	-0.528371	10.4616	0.842256	-0.331105	13.6841	-3.22749	-5.01457	15.4915	-7.69947	-7.97528	-6.97302	-7.30884	-0.563059	-4.44454	32.6113	14.9609	42.1813	8.66212	131.22	17.5126	6.60332	-9.36803	-6.22932	-7.26621	6.02034	-14.528	10.6735	1.80611	45.662	-2.5844	107.03	86.5677	-10.4313	1.23915	-33.3922	1.72075	-2.12825	45.218	2.1433	1.42366	52.7666	-13.9683
142	2.47902	-0.397133	23.5021	1.04437	-0.410461	4.61774	1.04432	-0.410568	10.4381	0.805586	-0.245287	13.6662	-2.96804	-5.06937	15.6392	-7.23789	-8.17592	-6.69945	-7.70002	-0.68091	-4.29613	32.4344	15.3734	41.7252	9.19746	135.696	17.4908	6.46302	-8.36434	-6.78436	-6.85255	6.33567	-14.6015	10.8386	1.82995	45.6669	-2.81372	106.992	86.5604	-10.5047	1.22847	-33.4391	1.70199	-2.21544	45.2493	2.22798	1.40872	52.865	-13.9299
144	2.36764	-0.354095	23.4275	0.999967	-0.380646	4.58458	0.999928	-0.380749	10.405	0.770624	-0.225553	13.6413	-2.83673	-4.99184	15.8292	-6.95937	-8.09006	-6.35726	-7.95869	-0.523503	-4.29749	32.6132	13.8604	39.8643	8.55227	139.989	20.5938	6.28049	-4.58321	-5.50963	-6.85374	6.52269	-14.7271	11.243	1.80323	45.6025	-2.93624	106.94	86.6751	-10.6162	1.29032	-33.4992	1.64333	-2.30327	45.216	2.3289	1.40841	52.9043	-13.9417
146	2.41493	-0.569788	23.5134	0.999881	-0.479746	4.62389	0.999841	-0.479843	10.4443	0.776418	-0.299751	13.6709	-2.98129	-4.77687	15.8475	-7.14505	-7.64653	-6.33945	-7.73809	-0.653447	-4.37995	31.8444	14.184	39.027	8.1204	144.059	22.693	3.72927	-5.02627	-7.4765	-7.30487	6.69532	-14.7969	11.8574	1.41029	45.5894	-2.94276	106.818	87.1277	-10.7443	1.44247	-33.6718	1.52298	-2.37253	45.1806	2.43874	1.44494	52.8059	-13.9971
148	2.61938	-0.809548	23.656	1.06584	-0.604722	4.68848	1.06576	-0.604822	10.509	0.833064	-0.389464	13.7197	-3.36156	-4.58862	15.8274	-7.77171	-7.16652	-6.38673	-7.34464	-0.560616	-4.25837	31.1112	17.3679	39.0556	9.40742	140.341	22.7951	2.87334	-4.12896	-8.7709	-7.7651	6.70841	-14.8608	11.8391	1.79062	45.7009	-1.99047	106.908	87.4364	-10.8008	1.48232	-33.6902	1.50943	-2.49572	45.1544	2.53419	1.63021	52.7047	-14.1148
150	2.91613	-0.972254	23.8057	1.17938	-0.705123	4.75564	1.17931	-0.705245	10.5761	0.923906	-0.458019	13.7703	-3.84887	-4.471	15.827	-8.61725	-6.77889	-6.3916	-6.9467	-0.272974	-3.96171	30.7807	21.6465	39.7601	11.5439	130.877	21.1317	4.35117	-1.86998	-8.61455	-8.07214	6.5823	-14.9194	11.2085	2.88992	45.9396	-0.370629	107.167	87.4757	-10.7755	1.37752	-33.5457	1.65827	-2.66552	45.1586	2.56445	1.91331	52.658	-14.255
152	3.04162	-0.877611	23.8436	1.24318	-0.676151	4.77166	1.24311	-0.676284	10.5921	0.969923	-0.432623	13.7824	-3.97182	-4.42304	15.9819	-8.81611	-6.65762	-6.1065	-6.91918	-0.385499	-3.91391	31.897	18.0264	40.621	9.59479	132.695	21.0564	6.14579	-2.17217	-6.76708	-8.01091	6.50039	-14.8993	10.8021	3.45678	46.237	-0.0206902	107.17	87.1131	-10.7063	1.19683	-33.4463	2.05541	-2.79757	45.2716	2.34458	1.98391	52.7875	-14.2407
154	3.05934	-0.782423	23.8667	1.26002	-0.636466	4.78119	1.25996	-0.636596	10.6016	0.980174	-0.401954	13.7895	-3.86708	-4.37818	16.1351	-8.60155	-6.62177	-5.82667	-7.10731	-0.653804	-3.84093	32.9303	14.4511	41.2607	7.53406	136.515	21.0176	7.1458	-3.43852	-6.0055	-7.93815	6.58044	-14.9577	11.0236	3.05933	46.3617	-0.753183	106.894	87.0372	-10.6941	1.05218	-33.4839	2.3899	-2.80406	45.3605	2.03562	1.9024	52.8676	-14.1678
156	3.0219	-0.752196	23.9093	1.24649	-0.619937	4.79998	1.24642	-0.620066	10.6204	0.969058	-0.390427	13.8036	-3.65199	-4.33905	16.2229	-8.19143	-6.63051	-5.66974	-7.40425	-0.87841	-3.71256	33.5471	13.1541	41.6401	6.62669	138.646	20.6952	7.34691	-5.1399	-6.5237	-7.96901	6.77441	-15.0571	11.7209	2.037	46.306	-2.04179	106.451	87.3112	-10.7398	0.967054	-33.6294	2.56386	-2.71721	45.3933	1.75768	1.75527	52.84	-14.0823
158	3.12522	-0.82649	24.0427	1.28407	-0.66319	4.85962	1.284	-0.663316	10.6801	0.999664	-0.420697	13.8484	-3.72487	-4.3942	16.1085	-8.34949	-6.69918	-5.87649	-7.48069	-0.319052	-3.64254	34.0567	16.5783	41.7975	8.91017	130.055	19.2049	8.26858	-6.23203	-6.12616	-8.28808	6.70325	-14.8377	11.7385	2.44356	46.3174	-1.66034	106.396	87.4366	-10.7212	0.908288	-33.6434	2.49352	-2.76182	45.3593	1.85304	1.89449	52.6671	-14.102
160	3.19695	-0.807517	24.1138	1.31704	-0.662343	4.89091	1.31698	-0.662481	10.7113	1.02427	-0.418206	13.872	-3.82242	-4.48805	16.071	-8.56224	-6.8349	-5.93571	-7.56426	-0.102846	-3.56356	34.8556	18.6361	42.244	9.10285	124.855	18.2725	9.51444	-5.50756	-5.57063	-8.34453	6.7438	-14.766	11.5839	3.06312	46.422	-0.984911	106.479	87.4476	-10.7492	0.854546	-33.6047	2.35908	-2.88041	45.3458	2.09717	2.00736	52.6098	-14.1195
162	3.2067	-0.698546	24.1115	1.33186	-0.615731	4.88906	1.3318	-0.615868	10.7095	1.03262	-0.382457	13.8705	-3.89593	-4.58032	16.1522	-8.72428	-6.98363	-5.77418	-7.69348	-0.356398	-3.49342	35.6965	18.0605	42.9306	7.21891	126.172	18.5128	10.4886	-3.72573	-5.1689	-8.13063	6.93521	-14.8976	11.4578	3.4678	46.5866	-0.470216	106.576	87.4161	-10.8256	0.816311	-33.553	2.21347	-2.99315	45.3682	2.36603	2.00127	52.6816	-14.105
164	3.16653	-0.701325	24.1357	1.314	-0.613214	4.89989	1.31394	-0.613353	10.7203	1.01911	-0.381653	13.8786	-3.94743	-4.55778	16.2575	-8.80456	-6.93116	-5.57957	-7.8521	-0.527545	-3.60525	35.0037	15.189	43.0429	7.31913	133.726	19.4176	8.70444	-5.87139	-5.50289	-8.14764	7.11061	-15.0543	11.8913	2.82397	46.6363	-0.950255	106.321	87.6692	-10.8541	0.878979	-33.6125	2.07925	-2.79942	45.3961	2.34666	1.75093	52.6738	-14.0169
166	3.20065	-0.805679	24.1978	1.31862	-0.662455	4.92824	1.31855	-0.662584	10.7487	1.02542	-0.418272	13.9	-4.10773	-4.4819	16.2842	-9.06859	-6.73795	-5.5358	-7.86834	-0.571751	-3.66642	34.5228	14.303	43.0909	7.3239	137.414	20.4752	6.80847	-6.12899	-6.13663	-8.35343	7.19379	-15.0403	12.0859	2.30563	46.5102	-1.09319	106.28	87.9929	-10.9044	0.9041	-33.6443	1.976	-2.50619	45.4199	2.24957	1.57952	52.5996	-13.9962
168	3.31941	-0.981267	24.2885	1.35313	-0.751224	4.96967	1.35306	-0.751363	10.7901	1.05642	-0.482767	13.9312	-4.37738	-4.38062	16.2384	-9.52686	-6.45516	-5.62931	-7.74187	-0.515398	-3.64023	34.5253	15.6522	43.16	7.12446	136.234	21.384	5.47907	-4.11966	-7.01053	-8.67977	7.20911	-14.888	11.9487	2.22274	46.2796	-0.602686	106.514	88.3138	-10.9879	0.867358	-33.6214	1.9011	-2.19676	45.4455	2.14754	1.55225	52.4898	-14.0612
170	3.43846	-1.09449	24.3499	1.39387	-0.812632	4.99765	1.39379	-0.812775	10.8181	1.09046	-0.52639	13.9524	-4.63689	-4.31542	16.2546	-9.97606	-6.24615	-5.60481	-7.64225	-0.577008	-3.58908	34.384	15.8675	43.3163	7.28681	136.705	21.9192	4.64816	-3.65289	-7.16782	-8.82839	7.37497	-14.9738	11.8339	2.79495	46.3083	0.591415	106.749	88.5294	-11.0998	0.802069	-33.5588	1.80513	-2.01482	45.5199	2.16176	1.61909	52.4882	-14.154
172	3.53174	-1.18019	24.371	1.42617	-0.859261	5.00761	1.42608	-0.85941	10.828	1.11735	-0.559413	13.96	-4.84912	-4.25591	16.3654	-10.3367	-6.07134	-5.40416	-7.59074	-0.734952	-3.59994	34.1461	15.5265	43.788	7.23908	138.421	22.1445	3.95538	-3.34562	-7.06984	-8.93264	7.52942	-15.0995	11.8675	3.10961	46.3494	1.36534	106.83	88.6433	-11.1706	0.738498	-33.5038	1.77055	-1.94336	45.5523	2.17665	1.69582	52.5008	-14.2095
174	3.59049	-1.24059	24.362	1.44595	-0.891258	5.00403	1.44586	-0.891407	10.8245	1.13402	-0.582182	13.9574	-5.00558	-4.19981	16.5592	-10.5931	-5.92908	-5.04862	-7.6038	-0.949404	-3.67163	33.903	14.8677	44.4586	6.94927	141.118	22.2146	3.2998	-2.98476	-6.84319	-9.01343	7.63939	-15.211	12.0582	2.97841	46.3508	1.48349	106.751	88.6804	-11.1968	0.669516	-33.4713	1.80923	-1.96871	45.5375	2.17086	1.74622	52.5044	-14.2195
176	3.61817	-1.26067	24.3859	1.45598	-0.902896	5.01482	1.45589	-0.903046	10.8352	1.1422	-0.590329	13.9656	-5.12172	-4.16363	16.7388	-10.784	-5.83687	-4.71759	-7.71669	-1.05273	-3.70855	34.0713	14.5916	44.6366	6.82231	143.357	22.743	2.61179	-2.65626	-6.6134	-9.04637	7.71503	-15.2281	12.2797	2.50702	46.2953	1.08643	106.684	88.7613	-11.2358	0.520246	-33.4716	1.90347	-2.0434	45.5402	2.15748	1.71143	52.4814	-14.2262
178	3.64047	-1.30486	24.3985	1.46136	-0.924438	5.02076	1.46127	-0.924588	10.8412	1.14748	-0.606146	13.9701	-5.25972	-4.10883	16.9151	-11.0087	-5.70312	-4.39474	-7.787	-1.09005	-3.69571	34.2981	15.2589	44.5265	6.76221	144.801	23.3107	2.10198	-2.24224	-6.67998	-9.11874	7.7598	-15.3102	12.4763	2.23504	46.292	0.891205	106.663	88.8555	-11.2798	0.381449	-33.4687	1.95707	-2.10614	45.5585	2.15667	1.70848	52.4651	-14.2343
180	3.65658	-1.36939	24.3989	1.4621	-0.954152	5.0215	1.462	-0.954303	10.8419	1.14976	-0.628337	13.9707	-5.42344	-4.03964	17.0925	-11.2758	-5.53488	-4.07191	-7.79776	-1.12471	-3.62898	34.4491	16.8991	44.161	6.73408	145.657	23.9723	1.66576	-1.62843	-7.05939	-9.22645	7.79956	-15.4701	12.6337	2.24485	46.3699	1.01903	106.691	88.9587	-11.3261	0.289481	-33.4479	1.95252	-2.14652	45.5914	2.17736	1.75247	52.4605	-14.2394
182	3.62292	-1.37299	24.416	1.44699	-0.952569	5.02914	1.44689	-0.952717	10.8496	1.13836	-0.628055	13.9764	-5.55134	-4.00589	17.3033	-11.4883	-5.44747	-3.68258	-7.84572	-1.41982	-3.47998	34.3982	18.7549	43.4331	6.12353	148.159	25.6241	0.630076	-0.232734	-7.28701	-9.25244	7.95373	-15.6212	12.8133	2.29083	46.5236	1.19367	106.711	89.087	-11.3721	0.317607	-33.3966	1.91881	-2.20248	45.6224	2.23539	1.79626	52.4553	-14.2065
184	3.63179	-1.34921	24.4725	1.45296	-0.94349	5.05404	1.45286	-0.943642	10.8745	1.14226	-0.620981	13.995	-5.70652	-4.01106	17.4694	-11.7659	-5.4195	-3.3723	-7.78885	-1.63407	-3.5296	33.4766	22.3053	42.9632	8.23104	146.092	25.8483	-0.11193	-0.082713	-8.44656	-9.30435	8.00705	-15.682	12.7363	2.30001	46.7523	1.28785	106.766	89.1467	-11.3667	0.321023	-33.2584	1.89322	-2.24236	45.6828	2.30719	1.80848	52.4587	-14.1866
186	3.69296	-1.30757	24.557	1.48341	-0.931951	5.09112	1.48331	-0.932104	10.9116	1.16433	-0.61066	14.0229	-5.88373	-4.04534	17.5928	-12.0952	-5.43476	-3.13863	-7.64497	-1.71924	-3.77099	32.0641	26.4876	42.9522	12.0698	139.834	24.3227	-0.228934	-0.954071	-10.2408	-9.3818	7.95308	-15.6703	12.394	2.31254	47.031	1.32831	106.853	89.1276	-11.3138	0.293624	-33.0691	1.89862	-2.25124	45.767	2.36107	1.78509	52.474	-14.1874
188	3.76346	-1.26412	24.5949	1.51828	-0.920199	5.10746	1.51819	-0.920356	10.9279	1.18972	-0.599873	14.0352	-6.00809	-4.05743	17.7576	-12.3189	-5.43098	-2.82979	-7.5959	-1.79811	-3.89499	32.4443	26.0014	44.1868	10.89	137.375	23.6615	0.816658	0.590811	-10.0276	-9.38225	7.94857	-15.7492	11.9756	2.61789	47.2719	1.61023	106.934	89.0704	-11.2759	0.364578	-33.0272	1.99096	-2.20203	45.8247	2.29038	1.75428	52.5105	-14.1888
190	3.79341	-1.21246	24.6225	1.53631	-0.900821	5.1192	1.53622	-0.900977	10.9396	1.20206	-0.584349	14.044	-6.10179	-4.04782	17.9225	-12.4795	-5.39773	-2.52314	-7.67456	-1.8416	-3.95198	32.7042	22.7129	45.7988	8.55863	139.514	23.0815	0.997992	1.30405	-9.2735	-9.3697	8.08815	-15.8902	11.8396	3.0134	47.4815	1.93379	106.937	89.0779	-11.2731	0.413418	-33.0705	2.07492	-2.08656	45.8631	2.1735	1.67434	52.5336	-14.2034
192	3.78326	-1.12434	24.6508	1.54042	-0.861624	5.13097	1.54033	-0.861783	10.9514	1.20284	-0.554817	14.0528	-6.18281	-4.03208	18.0639	-12.6159	-5.35551	-2.2611	-7.85847	-1.87954	-3.95163	32.4373	18.7902	47.638	6.73165	144.295	21.9039	0.351467	0.860281	-8.4647	-9.31005	8.35978	-16.0684	11.9631	3.41714	47.6876	2.1815	106.864	89.128	-11.2981	0.402621	-33.1621	2.142	-1.93754	45.8996	2.05612	1.57769	52.5531	-14.23
194	3.78835	-0.860534	24.6937	1.56839	-0.747436	5.14769	1.56832	-0.747601	10.9682	1.2171	-0.467798	14.0653	-6.3104	-4.10104	18.1114	-12.8691	-5.44607	-2.16446	-8.05526	-2.03147	-3.93212	31.1301	22.09	49.9699	9.02263	141.565	18.3179	0.858317	1.13552	-8.30478	-8.96187	8.64625	-16.2383	11.8489	3.70446	48.04	2.0807	106.802	89.0213	-11.2981	0.270128	-33.1836	2.26267	-1.9037	46.0112	2.06124	1.66263	52.6633	-14.2499
196	3.8216	-0.659413	24.7614	1.60246	-0.663554	5.17581	1.60239	-0.663721	10.9962	1.23767	-0.403125	14.0862	-6.43066	-4.09643	18.1605	-13.0852	-5.40331	-2.0741	-7.95616	-2.35704	-3.82606	30.0765	25.6627	51.5527	10.9935	138.17	15.4033	1.38954	0.818896	-6.96699	-8.75644	8.65215	-16.065	11.6179	3.72931	48.2014	1.59959	106.7	88.8426	-11.2488	0.1882	-33.2389	2.34943	-1.85929	46.1204	2.05761	1.6376	52.7157	-14.2938
198	3.88578	-0.621936	24.8318	1.63399	-0.654107	5.20657	1.63392	-0.654276	11.027	1.26069	-0.394303	14.1093	-6.57042	-3.98619	18.2481	-13.3008	-5.1628	-1.92556	-7.54585	-2.68131	-3.73138	29.6673	27.4719	52.3491	11.5812	136.223	14.077	1.69283	0.102764	-4.7737	-8.85236	8.39645	-15.6781	11.4068	3.56476	48.1685	0.978699	106.579	88.6777	-11.168	0.206632	-33.3426	2.36618	-1.79957	46.1755	2.03983	1.50082	52.6684	-14.3656
200	3.98565	-0.979101	24.7947	1.64253	-0.819361	5.1932	1.64246	-0.819537	11.0137	1.27674	-0.517419	14.0998	-6.90215	-3.77126	18.4599	-13.8286	-4.6793	-1.56117	-7.04327	-2.13153	-4.14674	29.8793	24.0889	52.7383	9.3034	138.279	14.8476	1.51033	0.994925	-5.1592	-9.55657	8.25569	-16.0112	11.7808	3.60398	48.2846	1.23404	106.511	88.8371	-11.1488	0.373233	-33.4793	2.22665	-1.79962	46.0127	2.10565	1.49857	52.4638	-14.4539
202	4.0084	-1.19299	24.7763	1.63147	-0.914689	5.18691	1.63137	-0.914855	11.0073	1.27398	-0.58936	14.095	-7.21919	-3.64124	18.5995	-14.3608	-4.35176	-1.32162	-6.75994	-1.76853	-4.3231	29.67	24.5391	53.264	9.05155	138.61	14.4163	0.994627	0.640114	-4.64613	-9.95151	8.21028	-16.1289	11.9134	4.1323	48.3	1.9842	106.657	88.9601	-11.2162	0.4918	-33.5391	2.14117	-1.92805	45.9035	2.22803	1.70113	52.3512	-14.5421
204	3.95085	-1.20537	24.788	1.60511	-0.914526	5.19237	1.60501	-0.914692	11.0128	1.25425	-0.590794	14.0991	-7.47788	-3.60257	18.6429	-14.8194	-4.20155	-1.251	-6.68044	-1.70663	-4.23951	28.8909	29.0855	54.027	11.0416	136.713	12.5532	0.284629	-0.867547	-2.57167	-9.9538	8.20518	-15.9563	11.7468	4.90427	48.2299	2.82016	106.953	88.9841	-11.3542	0.545991	-33.5368	2.1424	-2.12991	45.8991	2.35145	2.02596	52.3749	-14.6139
206	3.92653	-1.33622	24.7602	1.58174	-0.968962	5.18131	1.58164	-0.969127	11.0017	1.23996	-0.632857	14.0909	-7.73864	-3.48188	18.679	-15.256	-3.89779	-1.20616	-6.29406	-1.4171	-4.52647	28.238	30.1057	54.9006	11.6581	135.884	11.5578	-0.55573	-0.353758	0.393261	-10.1958	7.99838	-16.0429	11.8624	4.4925	48.3957	2.28421	106.937	88.9817	-11.4669	0.659164	-33.6542	2.16049	-2.08178	45.964	2.24535	2.0302	52.4884	-14.6353
208	3.84555	-1.40291	24.6974	1.54009	-0.989575	5.15414	1.53999	-0.989734	10.9746	1.21002	-0.650633	14.0704	-7.83068	-3.39523	18.7163	-15.3953	-3.71168	-1.1506	-6.06747	-1.19483	-4.77486	27.9756	28.9304	55.9419	11.1194	137.615	11.019	-1.754	0.341536	3.51001	-10.4074	7.8176	-16.0011	11.9976	4.17633	48.4078	1.70849	106.911	88.9281	-11.5318	0.871499	-33.7936	2.14232	-2.04958	45.9444	2.17752	1.95371	52.4821	-14.5817
210	3.69832	-1.3782	24.6105	1.47862	-0.963687	5.11553	1.47853	-0.963839	10.936	1.16257	-0.634748	14.0413	-7.75489	-3.36595	18.7159	-15.2475	-3.68178	-1.15319	-6.07703	-0.99866	-4.85997	28.2298	26.6321	56.9321	9.78655	140.88	10.6436	-2.91462	0.704226	6.52201	-10.5361	7.67866	-15.7612	12.0854	4.16539	48.2434	1.30805	106.941	88.8061	-11.5609	1.15774	-33.8966	2.06818	-2.09437	45.8344	2.21334	1.87771	52.3373	-14.4562
212	3.52087	-1.2963	24.54	1.40947	-0.91007	5.08369	1.40937	-0.910213	10.9041	1.10773	-0.598589	14.0171	-7.66838	-3.40592	18.5301	-15.1082	-3.76238	-1.49461	-6.24343	-0.416589	-4.60149	28.9343	27.3935	57.1256	9.48707	140.084	9.4247	-2.4018	0.226609	9.04777	-10.5615	7.44961	-15.3773	12.0365	4.20913	48.1755	0.813573	107.085	88.5387	-11.6474	1.33665	-33.7935	1.92422	-2.26206	45.7614	2.39202	1.97353	52.1948	-14.3082
214	3.31762	-1.18646	24.512	1.33163	-0.842094	5.07059	1.33154	-0.842232	10.891	1.04554	-0.552252	14.007	-7.6229	-3.41662	18.0662	-15.0445	-3.74394	-2.36366	-6.30322	0.190273	-4.14117	29.8187	28.1084	56.349	8.93551	134.963	9.35133	-2.41334	0.153276	12.0318	-10.5747	7.1541	-14.8542	12.0572	4.01173	48.1198	-0.124041	107.061	88.3244	-11.7346	1.60683	-33.6738	1.73974	-2.29486	45.787	2.48839	1.92978	52.1099	-14.0895
216	3.11183	-1.0712	24.5393	1.25301	-0.771878	5.08208	1.25293	-0.772007	10.9025	0.982605	-0.504338	14.0154	-7.64338	-3.34333	17.2898	-15.0822	-3.51186	-3.83343	-6.2146	0.77079	-3.71941	30.7419	27.7024	54.7051	8.35292	127.143	11.2154	-3.68888	0.33238	15.0043	-10.63	6.79796	-14.1998	12.1446	3.59162	48.0431	-1.44181	106.825	88.2453	-11.7937	2.0286	-33.5822	1.53167	-2.16848	45.909	2.48104	1.74113	52.0712	-13.8451
218	2.98089	-0.975634	24.6546	1.20489	-0.718103	5.13279	1.20483	-0.718231	10.9532	0.943424	-0.467027	14.0532	-7.74766	-3.08491	16.147	-15.2147	-2.86413	-6.02046	-6.10434	1.55546	-4.26345	31.498	24.7244	53.024	9.111	123.842	15.6471	-5.49183	-0.0855743	15.7624	-10.8571	6.39233	-13.4026	12.0632	3.36741	47.8801	-2.56558	106.458	88.4214	-11.7281	2.6935	-33.508	1.35828	-2.00747	46.0563	2.47723	1.64628	51.9588	-13.7992
220	2.90983	-1.03149	24.7387	1.16816	-0.735994	5.17062	1.16808	-0.73611	10.9911	0.91693	-0.482624	14.0816	-7.90822	-2.57234	14.9163	-15.3445	-1.71269	-8.40992	-5.90551	1.84744	-4.72904	31.3723	19.6934	50.6247	9.924	124.1	22.8188	-7.78635	-0.277372	13.1363	-11.1506	5.90382	-12.6247	11.953	3.12104	47.4998	-3.33029	106.263	88.7319	-11.7469	3.31033	-33.4958	1.05682	-2.0449	46.1432	2.6868	1.79907	51.7945	-13.815
222	2.87806	-1.25502	24.7668	1.13223	-0.830532	5.18472	1.13215	-0.830649	11.0052	0.895547	-0.555489	14.0922	-8.07541	-1.81141	13.7056	-15.3666	-0.101118	-10.7921	-5.6631	1.52171	-4.91535	30.1743	13.5825	47.7703	9.67682	126.794	32.3078	-9.95191	0.253233	7.76907	-11.4139	5.41825	-11.9786	11.8741	2.80302	46.9318	-3.65807	106.261	89.1556	-11.8458	3.86116	-33.5965	0.617869	-2.26713	46.1469	3.09702	2.2209	51.5865	-13.8671
224	2.80462	-1.56996	24.7723	1.0692	-0.960684	5.18933	1.0691	-0.960779	11.0098	0.855953	-0.656532	14.0956	-8.15268	-0.916052	12.6028	-15.1424	1.70492	-12.9723	-5.59846	0.69653	-4.93958	28.3668	8.94943	45.6411	8.16047	128.384	42.0422	-10.5311	0.31231	3.70925	-11.3462	5.35786	-11.7454	11.9657	2.33497	46.4036	-3.4961	106.142	89.7791	-11.7967	4.59947	-34.0097	0.140955	-2.36931	46.0782	3.45014	2.84021	51.3503	-13.9839
226	2.7346	-1.98917	24.6998	0.997789	-1.13629	5.16007	0.997681	-1.13641	10.9806	0.812811	-0.792082	14.0737	-8.0841	-0.0314846	11.813	-14.635	3.38318	-14.5354	-5.31114	0.0493872	-5.09647	26.3881	7.03846	43.9041	6.96779	126.38	51.6663	-9.74575	0.325232	1.10122	-11.3833	5.3444	-11.7367	12.0831	2.03766	46.0007	-2.93568	106.246	90.2392	-11.7846	5.26804	-34.271	-0.254168	-2.39069	45.9356	3.69454	3.38939	51.168	-14.0773
228	2.66277	-2.44939	24.5373	0.922218	-1.32912	5.0908	0.922081	-1.32922	10.9112	0.76762	-0.940622	14.0216	-7.8567	0.746728	11.3847	-13.8817	4.7468	-15.3776	-4.78534	-0.280756	-5.40661	24.5505	7.54135	42.4372	7.0739	121.711	61.0268	-8.10922	0.0559959	-0.222796	-11.5753	5.28222	-11.8728	12.1635	2.01752	45.7411	-2.14235	106.577	90.4101	-11.8229	5.81652	-34.3321	-0.520901	-2.34069	45.7271	3.79706	3.72887	51.0645	-14.069
230	2.53931	-2.72239	24.2805	0.843307	-1.43494	4.97819	0.84316	-1.43505	10.7986	0.715002	-1.02425	13.9369	-7.45388	1.23945	11.2781	-12.94	5.47157	-15.5634	-4.34061	-0.496786	-5.63906	23.1177	7.93772	41.1021	6.68442	118.639	69.4231	-7.28425	-0.415262	-2.74093	-11.7217	5.1485	-12.0389	12.092	2.41774	45.5742	-1.57292	106.831	90.1594	-11.7735	6.31978	-34.468	-0.613049	-2.27204	45.486	3.72247	3.57699	51.0699	-13.717
232	2.39745	-2.81025	23.9873	0.774796	-1.45814	4.84795	0.774636	-1.45821	10.6684	0.665365	-1.04537	13.839	-6.98491	1.51495	11.2533	-11.9752	5.76283	-15.5711	-4.00952	-0.527121	-6.0005	22.2322	7.59755	40.0065	5.26906	116.3	77.0406	-6.83159	-1.77023	-4.49575	-11.7433	4.88587	-12.1945	11.7816	2.78172	45.4829	-1.528	107.157	89.5838	-11.7084	6.55185	-34.5258	-0.608851	-2.09976	45.1863	3.48642	3.31291	51.0183	-13.3029
234	2.24634	-2.71594	23.6945	0.719845	-1.4012	4.71674	0.7197	-1.40128	10.5372	0.621201	-1.00583	13.7405	-6.49663	1.60079	11.2022	-11.0554	5.70391	-15.6157	-3.83846	-0.389698	-6.45473	21.8087	6.64435	39.2364	2.98435	114.264	83.698	-6.74904	-3.73972	-5.23231	-11.5931	4.5446	-12.3142	11.2663	2.99128	45.451	-2.01497	107.538	88.7797	-11.6216	6.50569	-34.5044	-0.567437	-1.8704	44.8634	3.19118	3.07688	50.8979	-12.9401
236	2.08624	-2.45812	23.4879	0.675909	-1.2725	4.62292	0.675774	-1.27256	10.4434	0.580912	-0.91199	13.6701	-6.03263	1.53254	10.9828	-10.2384	5.39027	-15.9729	-3.94091	-0.204639	-6.6581	21.4481	6.55415	39.0042	1.35691	112.114	88.8053	-6.66718	-4.13665	-4.76814	-11.1878	4.38859	-12.3512	10.7692	3.02501	45.4392	-2.76368	107.771	88.0485	-11.4261	6.35767	-34.5088	-0.672104	-1.85387	44.6594	3.25161	3.08936	50.805	-12.8152
238	1.92822	-2.20537	23.3204	0.631959	-1.14649	4.54662	0.631846	-1.14656	10.3671	0.540727	-0.82024	13.6127	-5.70933	1.45307	10.6909	-9.67789	5.12313	-16.4814	-4.05748	0.0999538	-6.85775	20.8723	7.4462	39.3421	0.715961	111.268	92.2064	-7.04085	-4.22638	-3.92078	-10.7713	4.27416	-12.414	10.2867	3.15843	45.5027	-3.32564	108.095	87.3678	-11.1851	6.18869	-34.5508	-0.654092	-1.88785	44.6175	3.30347	3.07736	50.9315	-12.7478
240	1.77204	-1.99407	23.178	0.584553	-1.03891	4.48191	0.584446	-1.03897	10.3023	0.498981	-0.742488	13.5641	-5.53515	1.40623	10.3726	-9.37186	4.98253	-17.0565	-4.13734	0.50384	-7.09051	19.9723	9.27754	40.1433	1.07085	112.215	93.8179	-7.95103	-4.28587	-3.34325	-10.3914	4.17792	-12.5282	9.82826	3.38672	45.6268	-3.64045	108.51	86.7613	-10.9372	6.04065	-34.6326	-0.5134	-1.89877	44.7031	3.25655	2.96394	51.2354	-12.6396
242	1.60202	-1.78296	23.0357	0.530947	-0.930176	4.41732	0.530848	-0.93023	10.2378	0.452508	-0.66426	13.5155	-5.42149	1.39604	10.1191	-9.1618	4.93004	-17.5178	-4.23977	0.890026	-7.28516	18.7329	11.7189	41.0021	2.49012	115.29	93.7134	-9.48952	-4.70638	-4.46976	-9.98247	4.12708	-12.688	9.40089	3.40866	45.71	-3.98621	108.812	86.2763	-10.7753	5.97277	-34.7329	-0.505349	-1.69199	44.7234	3.0445	2.65708	51.3419	-12.2323
244	1.45299	-1.56851	22.9202	0.486584	-0.822126	4.3648	0.486501	-0.822178	10.1852	0.412967	-0.586023	13.476	-5.35333	1.37998	9.9121	-9.03823	4.88394	-17.8967	-4.36863	1.17261	-7.50768	17.1842	13.9652	41.9384	4.73204	119.18	92.5971	-11.1734	-3.30174	-7.39572	-9.59119	4.12203	-12.864	9.03372	3.31679	45.7783	-4.35913	109.085	85.901	-10.651	5.89018	-34.8274	-0.539901	-1.60864	44.7065	2.93549	2.4794	51.3667	-11.8724
246	1.3368	-1.35739	22.8304	0.456051	-0.718736	4.32394	0.455977	-0.718783	10.1444	0.384009	-0.510459	13.4453	-5.32489	1.35472	9.75436	-8.99231	4.83588	-18.1872	-4.51502	1.33973	-7.76181	15.4596	15.5406	42.8412	7.36288	123.084	91.088	-12.6478	-0.277452	-11.6207	-9.23476	4.16764	-13.0436	8.74113	3.17574	45.8167	-4.72175	109.317	85.6237	-10.5625	5.7733	-34.9232	-0.587283	-1.67603	44.6715	2.95545	2.44097	51.3628	-11.6336
248	1.2677	-1.17354	22.7438	0.443431	-0.631725	4.28471	0.443367	-0.63177	10.1051	0.369419	-0.446087	13.4159	-5.35227	1.33965	9.65391	-9.04452	4.82802	-18.3765	-4.65156	1.46632	-7.99796	13.9866	15.4396	43.3488	8.65737	125.34	90.2775	-13.545	1.12698	-14.5894	-8.93092	4.29736	-13.2165	8.53322	3.19118	45.7637	-4.87187	109.417	85.4073	-10.5438	5.6325	-35.0739	-0.595363	-1.66852	44.7006	2.94049	2.20343	51.4799	-11.4669
250	1.21903	-1.06417	22.6424	0.432717	-0.579143	4.23925	0.432657	-0.57919	10.0597	0.358303	-0.407361	13.3818	-5.37981	1.38033	9.64097	-9.07536	4.91506	-18.4048	-4.68863	1.45039	-8.24026	12.7033	14.6821	43.6672	9.10085	127.172	89.6086	-13.99	2.05459	-16.8326	-8.71197	4.40038	-13.3439	8.47613	3.22884	45.5887	-4.99026	109.407	85.2464	-10.5395	5.48057	-35.2731	-0.53978	-1.68384	44.7204	2.89672	2.22529	51.584	-11.4336
252	1.18293	-1.03003	22.5314	0.420429	-0.560593	4.1898	0.420371	-0.560636	10.0102	0.348043	-0.394176	13.3447	-5.38961	1.47266	9.70092	-9.05403	5.08225	-18.2974	-4.62516	1.30725	-8.46024	11.6281	13.7773	43.8089	8.99067	128.728	88.9696	-14.1637	2.8043	-18.6136	-8.57402	4.45657	-13.4172	8.57154	3.24204	45.3208	-5.13259	109.323	85.1335	-10.5431	5.32543	-35.5001	-0.437553	-1.73607	44.7103	2.83906	2.51287	51.6395	-11.5159
254	1.15535	-1.02824	22.4549	0.408737	-0.55706	4.15576	0.40868	-0.557103	9.97619	0.339113	-0.392208	13.3191	-5.36843	1.55609	9.75001	-8.9806	5.21985	-18.2068	-4.55312	1.17658	-8.51294	10.8261	13.8013	43.6865	9.1707	129.522	88.4004	-14.5965	3.94921	-20.9094	-8.46678	4.50153	-13.4412	8.78489	3.12608	45.1055	-5.37736	109.291	85.0696	-10.5938	5.18381	-35.6737	-0.393114	-1.82582	44.6426	2.85565	2.69919	51.606	-11.5957
256	1.1385	-1.02644	22.3856	0.401718	-0.554549	4.12491	0.401661	-0.55459	9.94534	0.333738	-0.390725	13.296	-5.34806	1.61589	9.80137	-8.91937	5.31503	-18.1112	-4.47237	1.09587	-8.54497	10.3581	14.2769	43.4225	9.67536	130.125	87.9096	-14.8958	4.92979	-23.1475	-8.38456	4.5019	-13.417	8.94995	3.13089	44.933	-5.53605	109.286	84.9402	-10.6234	5.04626	-35.823	-0.346561	-1.86083	44.6024	2.82736	2.668	51.6086	-11.6302
258	1.13299	-1.01361	22.3209	0.400666	-0.548286	4.09613	0.40061	-0.548328	9.91656	0.332599	-0.386082	13.2744	-5.33933	1.65094	9.84775	-8.88999	5.37125	-18.0251	-4.40754	1.07702	-8.5761	10.2278	14.9216	43.1131	10.3397	130.708	87.4421	-15.0149	5.57541	-25.2127	-8.31627	4.47661	-13.3714	9.0447	3.25257	44.7978	-5.60536	109.302	84.7562	-10.6258	4.90536	-35.9504	-0.291541	-1.83243	44.6	2.74583	2.42131	51.6649	-11.6117
260	1.14211	-0.985214	22.274	0.407407	-0.536626	4.07519	0.407352	-0.536668	9.89563	0.336958	-0.376938	13.2587	-5.35358	1.67746	9.85669	-8.9042	5.42508	-18.0107	-4.44795	1.10683	-8.55159	10.4233	14.9356	43.0082	10.3052	131.411	86.7521	-15.0478	5.68011	-27.1282	-8.23088	4.53212	-13.4116	9.16211	3.22653	44.6576	-5.76566	109.328	84.6891	-10.6474	4.72613	-36.0472	-0.246672	-1.79383	44.5947	2.68208	2.11109	51.7262	-11.5693
262	1.1509	-0.965674	22.2357	0.413156	-0.528821	4.05812	0.413102	-0.528864	9.87855	0.340802	-0.370742	13.2459	-5.38264	1.71917	9.87155	-8.93858	5.51277	-17.9873	-4.49268	1.16332	-8.48551	10.6171	14.7601	42.9389	10.1043	132.127	86.0139	-14.742	5.74444	-29.017	-8.16534	4.60674	-13.4598	9.30739	3.15894	44.5436	-5.89578	109.288	84.6446	-10.6547	4.60329	-36.1161	-0.226648	-1.79368	44.5736	2.66371	1.90815	51.7541	-11.5253
264	1.15509	-0.962083	22.2013	0.415404	-0.527564	4.04286	0.41535	-0.527607	9.8633	0.34242	-0.369655	13.2344	-5.41917	1.78308	9.90276	-8.97729	5.64287	-17.9348	-4.51949	1.22874	-8.39012	10.7038	14.6047	42.8432	10.0168	132.9	85.3047	-14.2374	5.77967	-30.7547	-8.12334	4.68383	-13.5036	9.45607	3.06348	44.4545	-5.97622	109.191	84.599	-10.6356	4.54957	-36.1674	-0.226665	-1.8353	44.5337	2.68868	1.83283	51.7437	-11.4961
266	1.14995	-0.980834	22.1587	0.411519	-0.535184	4.02396	0.411463	-0.535227	9.84439	0.339986	-0.375574	13.2203	-5.43974	1.87391	9.95475	-8.97628	5.81287	-17.843	-4.53478	1.26774	-8.29468	10.6071	14.9889	42.6113	10.8086	134.271	84.7314	-14.4043	5.40948	-31.7097	-8.08268	4.745	-13.5639	9.49151	2.91789	44.3634	-6.02963	109.152	84.5279	-10.5722	4.52337	-36.2443	-0.215239	-1.87522	44.4789	2.7131	1.76725	51.7187	-11.5144
268	1.15902	-0.996476	22.1251	0.414112	-0.542783	4.00907	0.414056	-0.542825	9.8295	0.342395	-0.381089	13.2091	-5.46313	1.95483	9.99774	-8.98445	5.96685	-17.7678	-4.53492	1.24368	-8.25165	10.4827	15.4767	42.3215	11.5299	134.316	84.5102	-14.6723	4.67572	-32.1592	-8.06631	4.8115	-13.6097	9.4803	2.75096	44.257	-6.06093	109.12	84.4784	-10.4702	4.51571	-36.2979	-0.172887	-1.90412	44.4367	2.72176	1.68394	51.7076	-11.5997
270	1.18855	-1.0032	22.1052	0.426442	-0.548411	4.00031	0.426385	-0.548455	9.82074	0.351963	-0.384551	13.2025	-5.49689	2.02007	10.0215	-9.01744	6.09856	-17.729	-4.52903	1.17202	-8.24703	10.414	15.8628	41.9907	11.8679	132.87	84.6421	-14.9051	3.79479	-32.2051	-8.07384	4.88489	-13.6381	9.43876	2.5926	44.1483	-6.06423	109.086	84.4527	-10.3433	4.51789	-36.3216	-0.102588	-1.93022	44.4115	2.71673	1.59298	51.7122	-11.7272
272	1.2415	-1.00261	22.1031	0.449639	-0.553047	3.99941	0.449582	-0.553094	9.81985	0.369593	-0.386622	13.2019	-5.55734	2.08354	10.012	-9.0977	6.24155	-17.7549	-4.56158	1.15989	-8.15841	10.6022	15.684	41.5939	11.465	130.898	84.9965	-15.1712	3.69872	-31.9732	-8.08162	4.95402	-13.6693	9.36096	2.53384	44.1071	-5.99468	109.068	84.419	-10.2356	4.52111	-36.3333	-0.0448784	-2.00783	44.3933	2.73508	1.57963	51.7107	-11.7696
274	1.29821	-1.00506	22.1051	0.47419	-0.559375	4.00034	0.474132	-0.559424	9.82077	0.388337	-0.389878	13.2026	-5.62057	2.1536	10.0047	-9.1801	6.3976	-17.7773	-4.58534	1.15	-8.08138	10.7442	15.3589	41.2974	10.9741	129.83	85.1442	-15.327	3.81131	-32.0608	-8.107	5.01429	-13.6862	9.35453	2.5143	44.0965	-5.94776	109.044	84.3531	-10.1628	4.47554	-36.3418	0.0335217	-2.08548	44.3661	2.73199	1.62503	51.6833	-11.8051
276	1.35326	-1.01397	22.1081	0.497409	-0.568374	4.00174	0.497351	-0.568425	9.82217	0.406245	-0.395214	13.2037	-5.67778	2.23245	10.0076	-9.24826	6.56608	-17.7804	-4.5946	1.13894	-8.02635	10.7804	15.0755	41.1101	10.6548	129.968	85.037	-15.4052	3.90942	-32.4466	-8.15059	5.06385	-13.6843	9.43037	2.50089	44.0954	-5.95487	109.009	84.2641	-10.1225	4.38556	-36.3498	0.135337	-2.13717	44.3271	2.69179	1.69358	51.6258	-11.8516
278	1.40662	-1.03352	22.1153	0.518899	-0.581873	4.00508	0.518839	-0.581926	9.82551	0.423129	-0.404021	13.2063	-5.7178	2.31995	10.0177	-9.28204	6.7418	-17.7686	-4.61191	1.16281	-7.9496	10.7588	15.1891	40.8886	10.929	131.027	84.9701	-15.763	3.49749	-32.4327	-8.20324	5.09998	-13.6598	9.5223	2.4026	44.0441	-6.06153	108.967	84.2205	-10.0833	4.31467	-36.3578	0.255338	-2.10585	44.2867	2.58324	1.66007	51.5444	-11.9108
280	1.45641	-1.04939	22.1201	0.539173	-0.593433	4.00729	0.539112	-0.593489	9.82773	0.438987	-0.411451	13.2079	-5.74662	2.40471	10.0302	-9.29702	6.90725	-17.7508	-4.61537	1.17088	-7.87979	10.7078	15.5535	40.6809	11.4155	131.665	85.0433	-16.0236	3.4513	-32.2124	-8.24943	5.13546	-13.6153	9.6183	2.33059	43.9998	-6.13099	108.911	84.1787	-10.051	4.28876	-36.3456	0.316676	-2.02668	44.2292	2.49737	1.52855	51.4373	-12.0259
282	1.49895	-1.05895	22.1215	0.556872	-0.601555	4.00801	0.55681	-0.601612	9.82844	0.452713	-0.416462	13.2085	-5.76495	2.48116	10.0423	-9.2968	7.05289	-17.7326	-4.60918	1.16019	-7.82402	10.6353	16.0407	40.5127	11.9463	131.719	85.216	-16.1072	3.8393	-31.9237	-8.28391	5.17815	-13.5664	9.70407	2.30578	43.9776	-6.13167	108.857	84.1302	-10.0261	4.29887	-36.3188	0.318116	-1.9306	44.1589	2.45113	1.35471	51.3201	-12.1574
284	1.5219	-1.06673	22.1232	0.566175	-0.607081	4.00877	0.566112	-0.607139	9.82921	0.460004	-0.420036	13.2091	-5.77025	2.54171	10.048	-9.27984	7.16425	-17.724	-4.63146	1.16864	-7.785	10.522	16.2602	40.4666	12.2313	131.979	85.1892	-16.0231	4.09899	-31.9477	-8.30486	5.24954	-13.576	9.74558	2.31605	43.993	-6.06455	108.886	84.0722	-10.0134	4.27025	-36.3188	0.332518	-1.90913	44.1043	2.41676	1.36972	51.2479	-12.091
286	1.53313	-1.06914	22.1239	0.570857	-0.60918	4.00911	0.570794	-0.609239	9.82955	0.463632	-0.421325	13.2094	-5.76946	2.57829	10.0478	-9.26221	7.22993	-17.7253	-4.65474	1.17505	-7.76901	10.4414	16.282	40.4544	12.3151	132.345	85.1	-15.8875	4.32792	-32.2783	-8.31066	5.31625	-13.5893	9.76977	2.30545	43.9805	-6.01902	108.896	84.0443	-9.99128	4.24708	-36.3371	0.361291	-1.93067	44.0762	2.40436	1.49698	51.2405	-12.0053
288	1.53697	-1.06723	22.1233	0.572715	-0.608698	4.00885	0.572652	-0.608757	9.82928	0.464992	-0.420852	13.2092	-5.76823	2.59459	10.0432	-9.25254	7.25912	-17.7342	-4.67729	1.18338	-7.76543	10.4076	16.2014	40.4411	12.2905	132.77	84.9878	-15.7301	4.52627	-32.8321	-8.30432	5.37059	-13.5953	9.78184	2.26222	43.9327	-6.01004	108.879	84.0472	-9.95804	4.23472	-36.3643	0.400439	-1.97187	44.069	2.41112	1.65854	51.2811	-11.9554
290	1.54226	-1.06733	22.1194	0.575027	-0.609218	4.00713	0.574964	-0.609277	9.82757	0.466755	-0.4211	13.2079	-5.78035	2.61289	10.0415	-9.26614	7.29785	-17.7392	-4.71534	1.22188	-7.72912	10.3932	16.4047	40.3705	12.5473	133.072	84.9018	-15.5222	4.67446	-33.2616	-8.29676	5.41517	-13.5994	9.77857	2.18627	43.8833	-6.01507	108.898	84.0458	-9.9278	4.21861	-36.3676	0.420498	-1.95456	44.0461	2.41793	1.57858	51.2784	-12.0025
292	1.55371	-1.07057	22.1183	0.579732	-0.611692	4.00664	0.579669	-0.611752	9.82707	0.470423	-0.422668	13.2075	-5.80419	2.63583	10.0387	-9.29873	7.35044	-17.7478	-4.76524	1.29762	-7.6615	10.4371	16.5869	40.2619	12.776	133.257	84.8732	-15.3473	4.80325	-33.4995	-8.29933	5.44984	-13.5923	9.76408	2.17531	43.8507	-5.95396	108.929	84.0325	-9.90241	4.20589	-36.3536	0.435098	-1.94972	44.0124	2.4411	1.47526	51.2435	-12.1139
294	1.57248	-1.07963	22.1208	0.587088	-0.617396	4.00783	0.587024	-0.617457	9.82826	0.476268	-0.426493	13.2084	-5.84054	2.66568	10.0346	-9.35068	7.42137	-17.7604	-4.82032	1.41581	-7.56439	10.5454	16.6613	40.1193	12.8911	133.33	84.8975	-15.2185	4.92716	-33.5623	-8.31708	5.47097	-13.574	9.74268	2.23057	43.8362	-5.8287	108.957	84.0111	-9.87625	4.20395	-36.3224	0.453808	-1.95848	43.9731	2.46283	1.40408	51.1879	-12.2454
296	1.59941	-1.10699	22.1257	0.596306	-0.631858	4.01011	0.59624	-0.631919	9.83054	0.48403	-0.436758	13.2102	-5.8975	2.70795	10.0294	-9.43414	7.52432	-17.7777	-4.84956	1.59863	-7.44531	10.7195	16.5206	39.94	12.796	133.345	84.9186	-15.111	5.06962	-33.6335	-8.36379	5.45661	-13.5518	9.72254	2.25576	43.819	-5.73098	108.937	84.0137	-9.81959	4.23972	-36.2728	0.510963	-1.9177	43.9524	2.38753	1.40253	51.1677	-12.2408
298	1.61495	-1.12015	22.1299	0.601866	-0.63906	4.01206	0.6018	-0.639122	9.83249	0.48862	-0.441813	13.2116	-5.93593	2.73931	10.034	-9.48966	7.59837	-17.7745	-4.90879	1.75392	-7.33113	10.8658	16.3994	39.7635	12.718	133.224	84.9307	-14.9791	5.2212	-33.7129	-8.38263	5.46541	-13.5269	9.72673	2.27104	43.8183	-5.65164	108.939	84.0039	-9.76913	4.27787	-36.2073	0.550155	-1.88533	43.9195	2.33193	1.39852	51.1126	-12.2218
300	1.61965	-1.1158	22.1335	0.604315	-0.637607	4.01363	0.604249	-0.63767	9.83407	0.490363	-0.440581	13.2128	-5.95381	2.75812	10.0471	-9.51427	7.63965	-17.7527	-4.993	1.85952	-7.23423	10.9531	16.3626	39.6017	12.7301	133.017	84.9348	-14.8292	5.36268	-33.8063	-8.36827	5.50142	-13.4977	9.74976	2.28715	43.8364	-5.58435	108.97	83.9753	-9.72795	4.3134	-36.1323	0.56383	-1.87144	43.8717	2.31477	1.38192	51.0203	-12.2103
302	1.63591	-1.11176	22.1396	0.611777	-0.637367	4.01635	0.611711	-0.63743	9.83678	0.495928	-0.439955	13.2149	-5.98114	2.78022	10.0551	-9.55411	7.6916	-17.7415	-5.02834	1.92374	-7.17362	10.9486	16.4462	39.452	12.9145	132.982	84.951	-14.7323	5.43518	-33.9244	-8.35465	5.52144	-13.454	9.74074	2.34441	43.8701	-5.49708	108.995	83.9309	-9.6732	4.36448	-36.0693	0.574649	-1.86832	43.8254	2.3027	1.3875	50.9437	-12.1814
304	1.65702	-1.11346	22.145	0.620825	-0.640085	4.01879	0.620759	-0.640149	9.83922	0.502857	-0.441447	13.2167	-6.02325	2.80993	10.0518	-9.61653	7.76495	-17.7535	-5.05244	1.96065	-7.13514	10.9324	16.5425	39.3451	13.0993	133.066	84.9682	-14.703	5.40388	-33.9532	-8.35032	5.54006	-13.4104	9.73996	2.40206	43.8895	-5.40952	109.014	83.8994	-9.61842	4.39943	-36.005	0.588825	-1.84499	43.7891	2.28854	1.36832	50.8802	-12.1831
306	1.68131	-1.12116	22.1494	0.630714	-0.645713	4.02077	0.630647	-0.645778	9.8412	0.51059	-0.445064	13.2182	-6.07657	2.84674	10.037	-9.69524	7.85713	-17.7884	-5.07099	1.97136	-7.11691	10.927	16.6069	39.2921	13.2115	133.22	84.9846	-14.7305	5.30243	-33.8984	-8.35497	5.56059	-13.3692	9.75556	2.43811	43.8888	-5.34829	109.017	83.8787	-9.56585	4.41668	-35.9573	0.608315	-1.80328	43.7643	2.2718	1.32232	50.8337	-12.2148
308	1.70686	-1.1283	22.1545	0.641202	-0.65122	4.02311	0.641135	-0.651286	9.84354	0.518764	-0.448555	13.22	-6.11874	2.88327	10.0175	-9.75372	7.94401	-17.8309	-5.07434	1.94133	-7.1273	10.9366	16.5596	39.3057	13.117	133.255	85.0041	-14.7488	5.30795	-33.9098	-8.35506	5.58878	-13.325	9.78107	2.40649	43.8815	-5.39611	108.972	83.8261	-9.51263	4.4468	-36.0112	0.630745	-1.78641	43.7478	2.26493	1.28335	50.8195	-12.2246
310	1.72903	-1.13043	22.1569	0.650685	-0.654211	4.02419	0.650617	-0.654278	9.84462	0.526036	-0.450223	13.2208	-6.14702	2.91199	10.002	-9.7909	8.01009	-17.864	-5.08723	1.89354	-7.1402	10.9778	16.507	39.3638	12.9826	133.276	85.0083	-14.7677	5.34132	-33.8785	-8.34165	5.61266	-13.2854	9.83827	2.30716	43.8346	-5.55202	108.863	83.7833	-9.46485	4.44351	-36.1079	0.656034	-1.76032	43.7302	2.24801	1.25709	50.7946	-12.249
312	1.74694	-1.12931	22.1565	0.658615	-0.65538	4.02402	0.658548	-0.655447	9.84445	0.532038	-0.45062	13.2207	-6.16271	2.93241	9.99354	-9.80954	8.05484	-17.8822	-5.10878	1.84148	-7.14505	11.0409	16.4909	39.4428	12.8736	133.3	84.9981	-14.7829	5.3773	-33.7901	-8.32051	5.62738	-13.2527	9.92321	2.16766	43.7529	-5.77663	108.703	83.7595	-9.42237	4.40856	-36.2251	0.683769	-1.72661	43.7096	2.22089	1.24628	50.7542	-12.283
314	1.7631	-1.13869	22.1565	0.664806	-0.660978	4.02407	0.664738	-0.661047	9.8445	0.537006	-0.454436	13.2207	-6.17875	2.95241	9.99477	-9.82959	8.0983	-17.8824	-5.10927	1.81818	-7.12323	11.0682	16.5852	39.4704	12.899	133.304	84.9955	-14.7747	5.37738	-33.6701	-8.32847	5.62462	-13.2313	10.01	2.10032	43.6848	-5.91204	108.553	83.757	-9.37987	4.39056	-36.3285	0.715138	-1.72306	43.6891	2.20257	1.25319	50.7218	-12.2803
316	1.77298	-1.14567	22.1581	0.668473	-0.664946	4.02481	0.668404	-0.665015	9.84524	0.539986	-0.457184	13.2213	-6.18142	2.966	9.99423	-9.82832	8.12412	-17.884	-5.10725	1.78442	-7.11157	11.0771	16.6905	39.4912	12.9501	133.323	84.9889	-14.7701	5.33339	-33.5786	-8.33201	5.61515	-13.1938	10.0404	2.07398	43.6361	-5.97921	108.47	83.7336	-9.33209	4.38753	-36.4116	0.735926	-1.71957	43.6732	2.18125	1.25682	50.6933	-12.2401
318	1.77828	-1.15082	22.1601	0.670308	-0.667698	4.02572	0.670239	-0.667767	9.84615	0.541523	-0.459133	13.222	-6.17491	2.97266	9.99182	-9.81351	8.13328	-17.8879	-5.10775	1.74464	-7.11623	11.0798	16.765	39.5162	12.9806	133.362	84.9775	-14.7752	5.25465	-33.5128	-8.32902	5.60121	-13.1443	10.0168	2.07131	43.6037	-5.99085	108.449	83.69	-9.27764	4.39587	-36.4743	0.742794	-1.71297	43.6599	2.1626	1.25886	50.6637	-12.1828
320	1.79058	-1.16939	22.1556	0.673971	-0.676932	4.02383	0.673901	-0.677002	9.84426	0.54482	-0.465818	13.2206	-6.18898	2.97393	10.0001	-9.83877	8.14151	-17.8743	-5.11752	1.75846	-7.12687	11.1226	16.7226	39.5546	12.8934	133.426	84.9698	-14.7943	5.17859	-33.3747	-8.34262	5.57939	-13.132	10.015	2.03954	43.5625	-5.99704	108.394	83.6764	-9.2149	4.3969	-36.5283	0.735414	-1.7209	43.6343	2.1849	1.29307	50.6096	-12.2057
322	1.80149	-1.1867	22.1508	0.677152	-0.685487	4.02177	0.677081	-0.685557	9.8422	0.547716	-0.472023	13.219	-6.20439	2.97805	10.0063	-9.86505	8.15565	-17.8646	-5.11819	1.76224	-7.1374	11.1316	16.7046	39.5954	12.8124	133.442	84.9431	-14.7878	5.17801	-33.3248	-8.35396	5.56146	-13.1151	10.0048	1.99861	43.5121	-6.00174	108.358	83.6597	-9.16117	4.38968	-36.5792	0.728186	-1.71384	43.6128	2.18932	1.31537	50.5721	-12.2043
324	1.81068	-1.20001	22.147	0.679943	-0.692141	4.02013	0.679872	-0.692211	9.84056	0.550205	-0.47683	13.2178	-6.21748	2.98623	10.009	-9.88513	8.17632	-17.8615	-5.10905	1.74641	-7.1449	11.1053	16.742	39.6347	12.7709	133.401	84.9035	-14.7528	5.24911	-33.3658	-8.36064	5.55171	-13.0904	9.98863	1.95262	43.4578	-6.01129	108.333	83.6361	-9.11715	4.38134	-36.6313	0.726289	-1.68933	43.5959	2.16979	1.31691	50.5521	-12.173
326	1.82402	-1.2117	22.1439	0.684698	-0.698473	4.01881	0.684626	-0.698544	9.83924	0.554144	-0.481279	13.2168	-6.22897	2.99391	10.0136	-9.90267	8.19518	-17.8545	-5.10504	1.7306	-7.1453	11.1094	16.8318	39.6662	12.7938	133.342	84.898	-14.7195	5.294	-33.353	-8.36969	5.5563	-13.0841	9.99772	1.90492	43.4266	-6.03715	108.252	83.6163	-9.0662	4.40735	-36.6938	0.734112	-1.66559	43.5684	2.16081	1.30359	50.5094	-12.1946
328	1.83775	-1.22338	22.1428	0.689616	-0.704846	4.0184	0.689543	-0.704917	9.83883	0.558206	-0.485749	13.2165	-6.24347	3.00381	10.0173	-9.92459	8.21951	-17.8496	-5.10155	1.71712	-7.14607	11.1204	16.8985	39.6965	12.8012	133.267	84.9088	-14.6768	5.34586	-33.34	-8.381	5.56108	-13.0737	10.0075	1.85569	43.3934	-6.07576	108.171	83.6052	-9.02203	4.43139	-36.756	0.75112	-1.6395	43.5494	2.13827	1.27858	50.4768	-12.1884
330	1.84995	-1.23429	22.1434	0.693937	-0.710742	4.01873	0.693864	-0.710813	9.83916	0.561793	-0.4899	13.2168	-6.26023	3.01552	10.0203	-9.94973	8.24822	-17.8465	-5.10219	1.70948	-7.14732	11.138	16.9268	39.7238	12.7802	133.182	84.9278	-14.6199	5.40031	-33.3392	-8.39205	5.56554	-13.0565	10.0142	1.81059	43.3533	-6.11627	108.103	83.6033	-8.98522	4.44486	-36.8128	0.7764	-1.61872	43.541	2.10469	1.26173	50.4604	-12.1462
332	1.85643	-1.2386	22.143	0.69637	-0.713224	4.01858	0.696297	-0.713296	9.83901	0.563762	-0.49161	13.2167	-6.27127	3.02508	10.0248	-9.96563	8.27027	-17.8397	-5.12694	1.71935	-7.14008	11.1854	16.9263	39.733	12.7509	133.096	84.9354	-14.5302	5.41572	-33.3662	-8.39115	5.5839	-13.0421	10.0243	1.79413	43.3077	-6.11653	108.048	83.6069	-8.94644	4.44826	-36.8572	0.808873	-1.63752	43.5342	2.08871	1.34476	50.4569	-12.1039
334	1.85877	-1.24356	22.1425	0.696934	-0.715609	4.01839	0.696861	-0.715681	9.83882	0.564327	-0.49336	13.2166	-6.28108	3.03514	10.0315	-9.97923	8.29249	-17.8288	-5.14627	1.72205	-7.14184	11.1943	16.9672	39.7435	12.7703	133.048	84.9385	-14.4531	5.44593	-33.4098	-8.38956	5.59864	-13.0226	10.0329	1.77446	43.2588	-6.10744	108.008	83.6101	-8.90575	4.43349	-36.8834	0.831652	-1.65579	43.5248	2.0885	1.37335	50.45	-12.0812
336	1.85781	-1.25094	22.1425	0.695832	-0.718743	4.01839	0.695758	-0.718815	9.83882	0.563691	-0.49577	13.2166	-6.29155	3.04606	10.0407	-9.99382	8.31638	-17.8132	-5.15626	1.7166	-7.1524	11.1651	17.0499	39.76	12.8332	133.047	84.9365	-14.4054	5.48679	-33.4549	-8.39057	5.60584	-13.0009	10.0362	1.7449	43.2124	-6.0955	107.985	83.612	-8.86545	4.40708	-36.893	0.845501	-1.66816	43.5117	2.09993	1.33171	50.4347	-12.0852
338	1.85503	-1.26036	22.1443	0.693737	-0.722606	4.01925	0.693662	-0.722677	9.83968	0.562355	-0.498787	13.2172	-6.30582	3.05722	10.0532	-10.0153	8.34225	-17.7919	-5.16992	1.72053	-7.15522	11.164	17.1047	39.7865	12.8646	133.101	84.9167	-14.4166	5.4594	-33.4491	-8.39589	5.60625	-12.996	10.0221	1.7057	43.191	-6.08282	107.988	83.616	-8.83742	4.40261	-36.8977	0.873194	-1.69191	43.4968	2.10445	1.30229	50.4094	-12.1209
340	1.85439	-1.27403	22.1464	0.692183	-0.728525	4.02023	0.692107	-0.728597	9.84066	0.561548	-0.503309	13.2179	-6.32686	3.06798	10.0679	-10.0493	8.37036	-17.7674	-5.18258	1.74427	-7.14788	11.1886	17.1262	39.7925	12.8455	133.092	84.9163	-14.406	5.47103	-33.4384	-8.41074	5.60362	-12.9903	10.0155	1.68202	43.1682	-6.04958	107.976	83.6204	-8.80635	4.40913	-36.9038	0.897093	-1.71718	43.4832	2.11009	1.28918	50.3852	-12.1634
342	1.85705	-1.2912	22.1491	0.691744	-0.736283	4.02153	0.691669	-0.736354	9.84196	0.561685	-0.50914	13.2189	-6.35413	3.07821	10.0838	-10.0949	8.40031	-17.7415	-5.19385	1.78648	-7.13081	11.2394	17.1269	39.7789	12.7877	133.008	84.939	-14.3655	5.53144	-33.4339	-8.43363	5.599	-12.9825	10.0178	1.67184	43.1415	-6.00081	107.947	83.6289	-8.77213	4.42442	-36.9124	0.912482	-1.73548	43.4706	2.11475	1.29089	50.3625	-12.2037
344	1.8641	-1.30793	22.1569	0.693249	-0.744277	4.02506	0.693173	-0.744348	9.84549	0.563287	-0.515033	13.2216	-6.38489	3.0888	10.0976	-10.1464	8.4327	-17.7201	-5.20413	1.83067	-7.10889	11.3142	17.1755	39.7817	12.7664	132.9	84.9643	-14.3436	5.58764	-33.4422	-8.45396	5.59058	-12.9879	10.0073	1.63351	43.1263	-5.97957	107.922	83.6621	-8.75001	4.4495	-36.9184	0.915194	-1.71798	43.4551	2.10272	1.28453	50.3312	-12.2401
346	1.86798	-1.31813	22.1627	0.69398	-0.749113	4.0277	0.693903	-0.749185	9.84814	0.564122	-0.51861	13.2236	-6.40177	3.09599	10.1139	-10.1746	8.4523	-17.692	-5.22059	1.86977	-7.09237	11.3961	17.2247	39.7891	12.7681	132.822	84.9831	-14.3308	5.59328	-33.4338	-8.47062	5.59017	-12.9826	10.0114	1.62914	43.1161	-5.94634	107.892	83.6786	-8.72567	4.46386	-36.9248	0.913146	-1.70272	43.4416	2.09644	1.27962	50.298	-12.2297
348	1.86814	-1.32104	22.1661	0.693768	-0.75041	4.02922	0.693691	-0.750482	9.84965	0.56404	-0.519595	13.2247	-6.40526	3.09883	10.1325	-10.1809	8.45763	-17.6578	-5.24155	1.89799	-7.08142	11.4687	17.265	39.795	12.7915	132.791	84.9957	-14.3234	5.54904	-33.4082	-8.48147	5.59946	-12.9634	10.0308	1.65909	43.1047	-5.90335	107.854	83.6749	-8.69524	4.46336	-36.9358	0.910837	-1.69214	43.431	2.09244	1.27851	50.2636	-12.171
350	1.87017	-1.31962	22.1721	0.694768	-0.75	4.03191	0.69469	-0.750072	9.85235	0.56476	-0.519232	13.2267	-6.41614	3.09577	10.1473	-10.2027	8.45605	-17.6316	-5.2511	1.89969	-7.06421	11.4827	17.2985	39.7776	12.8366	132.814	85.0195	-14.3076	5.51134	-33.3933	-8.48045	5.61459	-12.9379	10.0421	1.66697	43.0685	-5.89634	107.811	83.6809	-8.65248	4.45435	-36.9698	0.920353	-1.65306	43.424	2.04708	1.27932	50.2241	-12.0958
352	1.87274	-1.3206	22.1752	0.695791	-0.75068	4.03327	0.695713	-0.750752	9.8537	0.565565	-0.51968	13.2277	-6.42667	3.09749	10.1669	-10.2222	8.46257	-17.5965	-5.26766	1.90485	-7.05025	11.4884	17.3307	39.7718	12.8779	132.857	85.0255	-14.3027	5.47731	-33.3773	-8.47397	5.6255	-12.9178	10.0575	1.66674	43.0425	-5.89402	107.781	83.6701	-8.626	4.43049	-36.9933	0.921539	-1.64349	43.406	2.03387	1.31761	50.1803	-12.0396
354	1.8755	-1.32501	22.175	0.696586	-0.752862	4.03321	0.696509	-0.752934	9.85364	0.566291	-0.521265	13.2277	-6.43642	3.10511	10.19	-10.2379	8.47909	-17.5548	-5.29098	1.91713	-7.04008	11.4926	17.3624	39.7772	12.9111	132.902	85.0186	-14.3093	5.45771	-33.3596	-8.46504	5.63024	-12.9059	10.0746	1.65853	43.0293	-5.89082	107.764	83.6466	-8.61523	4.3984	-37.0014	0.915174	-1.658	43.3803	2.05303	1.37042	50.1395	-12.0132
356	1.87735	-1.32967	22.1764	0.69696	-0.755077	4.03385	0.696882	-0.755148	9.85428	0.566702	-0.5229	13.2282	-6.44877	3.11288	10.2024	-10.2575	8.49791	-17.5334	-5.30187	1.92296	-7.02485	11.4742	17.3881	39.7541	12.9489	132.937	85.0476	-14.3152	5.49016	-33.3482	-8.45916	5.63183	-12.8988	10.0735	1.63302	43.0043	-5.8933	107.739	83.651	-8.58823	4.38848	-37.006	0.923568	-1.61253	43.3767	2.03156	1.29792	50.1345	-12.0159
358	1.88009	-1.33254	22.1771	0.697887	-0.756584	4.03419	0.697809	-0.756656	9.85462	0.567486	-0.523972	13.2284	-6.46071	3.11636	10.2179	-10.2784	8.50856	-17.5061	-5.31549	1.91705	-7.0255	11.4569	17.4252	39.7528	12.9834	132.933	85.0835	-14.3054	5.54667	-33.3329	-8.45584	5.6341	-12.9013	10.0664	1.61697	42.9949	-5.88736	107.707	83.6502	-8.56027	4.39433	-37.01	0.939119	-1.57958	43.3704	2.01501	1.23615	50.1218	-12.0388
360	1.88435	-1.33321	22.1775	0.699687	-0.757276	4.03435	0.699609	-0.757348	9.85479	0.568874	-0.524381	13.2286	-6.47215	3.11559	10.2382	-10.3007	8.51092	-17.4697	-5.33393	1.90145	-7.03883	11.4487	17.4678	39.7758	13.0058	132.891	85.1184	-14.278	5.61092	-33.3122	-8.45372	5.6355	-12.9129	10.0561	1.61542	43.0034	-5.87232	107.67	83.6384	-8.53233	4.40736	-37.0167	0.957355	-1.56961	43.358	2.00846	1.2136	50.0971	-12.0676
362	1.89151	-1.33256	22.1801	0.702868	-0.757663	4.03555	0.70279	-0.757735	9.85598	0.571275	-0.524481	13.2295	-6.48574	3.11673	10.2579	-10.3259	8.51777	-17.4348	-5.35222	1.89199	-7.03046	11.4601	17.4699	39.7847	12.9794	132.84	85.1452	-14.2373	5.64825	-33.2909	-8.44652	5.62363	-12.9303	10.0383	1.62576	43.0151	-5.85382	107.637	83.6219	-8.49637	4.39506	-37.0349	0.964192	-1.55973	43.349	1.99294	1.22277	50.0884	-12.0493
364	1.89736	-1.33171	22.1841	0.705486	-0.75785	4.03733	0.705408	-0.757923	9.85776	0.573243	-0.524466	13.2308	-6.49839	3.11517	10.2764	-10.3505	8.5194	-17.402	-5.37206	1.87936	-7.02127	11.4715	17.4899	39.7978	12.9776	132.83	85.1674	-14.2183	5.64637	-33.2556	-8.43952	5.61596	-12.935	10.0419	1.61765	43.0217	-5.86767	107.594	83.6034	-8.46034	4.37761	-37.0652	0.973851	-1.55582	43.3366	1.98587	1.23956	50.0585	-12.0545
366	1.90207	-1.33211	22.1883	0.707496	-0.758478	4.0392	0.707417	-0.758551	9.85963	0.574782	-0.524817	13.2322	-6.51065	3.10992	10.2945	-10.3761	8.51421	-17.3697	-5.39196	1.86518	-7.01339	11.4797	17.5349	39.815	13.0097	132.869	85.1834	-14.2255	5.60788	-33.2085	-8.43502	5.61358	-12.9257	10.0651	1.58998	43.0207	-5.91112	107.542	83.5836	-8.42489	4.35972	-37.1043	0.988001	-1.55713	43.3215	1.9891	1.25285	50.0067	-12.0862
368	1.91162	-1.33905	22.1891	0.711019	-0.762398	4.03957	0.710941	-0.762471	9.86	0.577653	-0.527538	13.2325	-6.52906	3.10097	10.3177	-10.4146	8.50478	-17.3286	-5.4021	1.86351	-6.99913	11.492	17.5823	39.826	13.0442	132.94	85.1798	-14.2415	5.55722	-33.1697	-8.43938	5.60172	-12.9154	10.0707	1.57028	43.0129	-5.93693	107.496	83.5594	-8.38246	4.34398	-37.1401	1.00112	-1.5599	43.3136	1.99516	1.23693	49.9651	-12.0848
370	1.91766	-1.34355	22.1886	0.713242	-0.764922	4.03937	0.713163	-0.764995	9.85981	0.579467	-0.529292	13.2323	-6.5421	3.08928	10.3429	-10.4449	8.48775	-17.2829	-5.42444	1.86506	-6.9762	11.5032	17.6216	39.8135	13.0712	133.01	85.1848	-14.2597	5.51024	-33.1394	-8.4374	5.60048	-12.9102	10.0756	1.55189	43.0039	-5.94908	107.469	83.5417	-8.35296	4.3256	-37.1572	1.01126	-1.55222	43.3024	1.99987	1.25774	49.9193	-12.1075
372	1.91969	-1.34438	22.1877	0.714056	-0.76547	4.03899	0.713977	-0.765543	9.85942	0.580109	-0.529652	13.2321	-6.54831	3.07493	10.3681	-10.464	8.46273	-17.2362	-5.45883	1.86706	-6.94866	11.5148	17.6481	39.7831	13.0826	133.059	85.2035	-14.2749	5.48228	-33.1201	-8.42884	5.61064	-12.9134	10.0827	1.53569	42.9985	-5.94921	107.457	83.5326	-8.33838	4.30798	-37.1572	1.01736	-1.53476	43.2888	2.00282	1.30913	49.8753	-12.1439
374	1.92364	-1.34505	22.1879	0.715721	-0.766129	4.03911	0.715642	-0.766203	9.85954	0.581395	-0.530046	13.2321	-6.5523	3.05621	10.3875	-10.4807	8.42924	-17.2	-5.48262	1.86501	-6.9364	11.5367	17.6553	39.778	13.0569	133.043	85.2274	-14.2784	5.51744	-33.1227	-8.42894	5.61737	-12.9314	10.0931	1.52958	43.0122	-5.94536	107.432	83.53	-8.32867	4.30849	-37.1641	1.01644	-1.52546	43.2866	2.01075	1.30204	49.8706	-12.0902
376	1.92743	-1.34722	22.1882	0.717174	-0.76743	4.03921	0.717094	-0.767504	9.85965	0.582559	-0.530931	13.2322	-6.55861	3.03872	10.4073	-10.5009	8.39903	-17.1635	-5.50753	1.87099	-6.92605	11.5643	17.6629	39.7703	13.0351	133.001	85.2655	-14.2703	5.56135	-33.1056	-8.42556	5.61903	-12.9503	10.0979	1.51974	43.0259	-5.94339	107.397	83.5294	-8.31429	4.32187	-37.1751	1.01993	-1.50344	43.2827	2.00468	1.269	49.8568	-12.063
378	1.9314	-1.34999	22.1881	0.718652	-0.769005	4.03922	0.718572	-0.769079	9.85965	0.583759	-0.532021	13.2322	-6.56811	3.02382	10.4278	-10.5259	8.37488	-17.126	-5.53398	1.8815	-6.91628	11.5964	17.679	39.7588	13.0271	132.95	85.3127	-14.2538	5.59672	-33.0707	-8.41606	5.61567	-12.9656	10.0959	1.50327	43.0351	-5.94997	107.351	83.5276	-8.28896	4.34184	-37.1924	1.03042	-1.47248	43.2748	1.98452	1.22619	49.8272	-12.0715
380	1.93864	-1.34773	22.1889	0.722022	-0.768693	4.03957	0.721943	-0.768768	9.86	0.586261	-0.531585	13.2325	-6.57974	3.01	10.4444	-10.554	8.35398	-17.0962	-5.55413	1.8695	-6.91477	11.6329	17.7202	39.7669	13.0337	132.908	85.3422	-14.2365	5.61563	-33.0746	-8.40107	5.61066	-12.9737	10.0918	1.48275	43.0424	-5.98455	107.28	83.5188	-8.23471	4.34826	-37.225	1.0482	-1.46672	43.2659	1.9667	1.21391	49.8026	-12.0362
382	1.9456	-1.34162	22.1851	0.725643	-0.766655	4.03783	0.725564	-0.76673	9.85826	0.588849	-0.529841	13.2312	-6.58692	3.00307	10.4653	-10.5712	8.34312	-17.0579	-5.57528	1.85713	-6.90633	11.6687	17.7412	39.758	13.04	132.944	85.3541	-14.2515	5.56655	-33.0554	-8.37885	5.60787	-12.9768	10.0837	1.45519	43.0321	-6.02919	107.233	83.5026	-8.19174	4.34187	-37.2605	1.06109	-1.46992	43.2519	1.95848	1.22949	49.7716	-12.0293
384	1.95087	-1.33235	22.1762	0.728835	-0.763061	4.03383	0.728756	-0.763136	9.85426	0.591025	-0.526955	13.2282	-6.58857	3.00373	10.4906	-10.5755	8.34308	-17.0109	-5.59808	1.84386	-6.8914	11.6978	17.7354	39.7295	13.0356	133.045	85.3541	-14.2959	5.46833	-33.0109	-8.34983	5.60795	-12.9788	10.0755	1.42059	43.0066	-6.08196	107.209	83.4809	-8.16661	4.32426	-37.2954	1.06699	-1.47904	43.2356	1.96097	1.25869	49.7406	-12.0474
386	1.95217	-1.3223	22.1656	0.730374	-0.758747	4.02908	0.730295	-0.758822	9.84951	0.591922	-0.52363	13.2246	-6.58778	3.01055	10.5126	-10.5725	8.35332	-16.9699	-5.61638	1.80607	-6.8875	11.6984	17.7244	39.7064	12.9945	133.089	85.3664	-14.3239	5.4521	-32.9879	-8.31762	5.60706	-12.9937	10.0841	1.38468	42.9929	-6.15172	107.17	83.4616	-8.14448	4.29992	-37.3279	1.06865	-1.49799	43.2343	1.97172	1.23762	49.7485	-12.0057
388	1.95081	-1.30892	22.157	0.731048	-0.752743	4.02519	0.730971	-0.752819	9.84562	0.59207	-0.519093	13.2217	-6.58282	3.012	10.5318	-10.5642	8.35214	-16.9336	-5.64638	1.76493	-6.88219	11.7056	17.6926	39.6846	12.9314	133.122	85.3848	-14.3469	5.45622	-32.9789	-8.27706	5.61716	-13.0071	10.0984	1.32727	42.9772	-6.23458	107.126	83.4509	-8.13274	4.29265	-37.3551	1.0774	-1.50113	43.2314	1.96852	1.22118	49.7494	-11.9855
390	1.94868	-1.29649	22.1514	0.731286	-0.747094	4.02266	0.731209	-0.747169	9.84309	0.591911	-0.51485	13.2198	-6.57637	3.0088	10.548	-10.555	8.34212	-16.9024	-5.68302	1.73294	-6.87526	11.7232	17.6529	39.6662	12.8673	133.153	85.4086	-14.3619	5.46858	-32.9756	-8.23697	5.63588	-13.0171	10.115	1.24971	42.9584	-6.32127	107.083	83.4517	-8.13027	4.30339	-37.3754	1.09317	-1.4877	43.2239	1.95221	1.21459	49.7351	-11.9953
392	1.95401	-1.30751	22.1491	0.732603	-0.752394	4.0217	0.732526	-0.75247	9.84214	0.593215	-0.518734	13.2191	-6.58385	3.01923	10.5598	-10.5647	8.36349	-16.8817	-5.68639	1.74847	-6.87522	11.7364	17.6732	39.6601	12.8776	133.19	85.4422	-14.3516	5.4921	-32.9428	-8.24205	5.63614	-13.0276	10.1301	1.17201	42.9413	-6.3827	107.052	83.4702	-8.12785	4.30791	-37.3845	1.1036	-1.48097	43.2154	1.9514	1.18547	49.7138	-11.9969
394	1.95135	-1.30918	22.1457	0.731295	-0.752861	4.02019	0.731217	-0.752937	9.84062	0.592267	-0.51916	13.218	-6.5758	3.01869	10.582	-10.5519	8.35706	-16.8391	-5.6989	1.73988	-6.88645	11.7283	17.7007	39.6656	12.9027	133.227	85.4573	-14.3287	5.49029	-32.9178	-8.23738	5.66678	-13.0469	10.1502	1.12176	42.93	-6.40666	107.032	83.4897	-8.12488	4.32618	-37.3953	1.11127	-1.47594	43.2027	1.9468	1.17672	49.6916	-11.989
396	1.94079	-1.2993	22.1403	0.727616	-0.747548	4.01773	0.727539	-0.747623	9.83817	0.589198	-0.515403	13.2161	-6.55274	3.00496	10.6142	-10.5184	8.31913	-16.7757	-5.72243	1.7049	-6.90502	11.7054	17.7185	39.6743	12.9233	133.264	85.4544	-14.3033	5.46139	-32.9059	-8.21733	5.72279	-13.0719	10.1736	1.09598	42.9201	-6.40472	107.018	83.5072	-8.11821	4.35579	-37.412	1.117	-1.47221	43.1873	1.93686	1.18876	49.6713	-11.9713
398	1.93758	-1.29944	22.1343	0.726219	-0.747288	4.01506	0.726142	-0.747363	9.83549	0.58814	-0.515289	13.2141	-6.54415	2.99114	10.6383	-10.5105	8.28832	-16.7291	-5.72514	1.70329	-6.9115	11.7134	17.6976	39.6494	12.9091	133.295	85.4698	-14.301	5.44261	-32.8966	-8.20983	5.73869	-13.0803	10.1884	1.05082	42.8856	-6.43983	106.982	83.5306	-8.09593	4.37192	-37.4391	1.12264	-1.46743	43.1782	1.92972	1.18132	49.6576	-11.9472
400	1.93751	-1.30902	22.1276	0.725323	-0.75144	4.01215	0.725245	-0.751515	9.83258	0.587723	-0.518445	13.2119	-6.54787	2.98132	10.6637	-10.5231	8.27027	-16.6819	-5.72189	1.72018	-6.90361	11.7249	17.7073	39.6264	12.9214	133.369	85.4555	-14.3245	5.38628	-32.8728	-8.21418	5.73315	-13.0903	10.1974	0.999217	42.8634	-6.48564	106.956	83.5359	-8.07557	4.37336	-37.4666	1.13019	-1.4788	43.1659	1.93523	1.17714	49.6375	-11.9324
402	1.93865	-1.32561	22.1207	0.724308	-0.758768	4.00916	0.72423	-0.758842	9.82959	0.587407	-0.523983	13.2097	-6.56016	2.97563	10.6914	-10.5494	8.26345	-16.6316	-5.71773	1.74473	-6.88393	11.7333	17.7487	39.6098	12.9567	133.481	85.4119	-14.3671	5.30038	-32.838	-8.22596	5.71138	-13.101	10.1993	0.950244	42.8533	-6.53224	106.942	83.523	-8.0595	4.36458	-37.4931	1.14057	-1.5013	43.1495	1.94872	1.17802	49.6103	-11.9303
404	1.9355	-1.33772	22.1161	0.721823	-0.763751	4.00715	0.721745	-0.763825	9.82758	0.585851	-0.527857	13.2082	-6.56488	2.96792	10.7167	-10.5629	8.24967	-16.5849	-5.72185	1.74081	-6.86402	11.7343	17.7561	39.5828	12.9396	133.565	85.3854	-14.4017	5.25721	-32.8265	-8.22523	5.68146	-13.0879	10.1832	0.945613	42.8167	-6.54597	106.922	83.5162	-8.03908	4.3683	-37.5226	1.15762	-1.49859	43.1336	1.93905	1.17394	49.586	-11.9371
406	1.9305	-1.34627	22.1061	0.718884	-0.766984	4.00274	0.718805	-0.767059	9.82317	0.583851	-0.530447	13.2049	-6.56288	2.96282	10.7511	-10.5636	8.23683	-16.5202	-5.72676	1.72721	-6.86409	11.7329	17.7597	39.5708	12.9065	133.592	85.3564	-14.412	5.24816	-32.8198	-8.21534	5.65818	-13.0941	10.1845	0.883022	42.793	-6.62257	106.89	83.5016	-8.02479	4.37541	-37.5543	1.16199	-1.48264	43.1155	1.92977	1.16531	49.5667	-11.9509
408	1.92583	-1.35268	22.0919	0.716294	-0.769298	3.99646	0.716215	-0.769372	9.81689	0.582061	-0.532325	13.2002	-6.55834	2.9604	10.7919	-10.5591	8.22716	-16.4434	-5.72973	1.7098	-6.88273	11.7323	17.7597	39.5778	12.8629	133.562	85.325	-14.3972	5.26644	-32.8116	-8.20129	5.64192	-13.1221	10.2034	0.767382	42.7851	-6.75628	106.847	83.4824	-8.01607	4.38211	-37.5885	1.15336	-1.44977	43.0969	1.91956	1.14887	49.5519	-11.9682
410	1.92951	-1.36398	22.0863	0.716877	-0.774556	3.99404	0.716797	-0.77463	9.81448	0.582816	-0.53622	13.1984	-6.57173	2.95677	10.8155	-10.5862	8.22485	-16.401	-5.72604	1.6963	-6.89506	11.743	17.7311	39.6009	12.7934	133.518	85.3092	-14.3721	5.28939	-32.7872	-8.20463	5.61441	-13.1435	10.2058	0.720254	42.7699	-6.83256	106.801	83.4849	-7.99833	4.38096	-37.6317	1.14933	-1.36768	43.0884	1.87728	1.10841	49.5375	-11.9785
412	1.93002	-1.37479	22.0792	0.716122	-0.779299	3.99093	0.716042	-0.779372	9.81137	0.582539	-0.539808	13.196	-6.57983	2.95431	10.8373	-10.6033	8.22236	-16.3612	-5.71952	1.69009	-6.88457	11.7373	17.7109	39.596	12.7594	133.499	85.2757	-14.3483	5.29185	-32.7772	-8.20186	5.5969	-13.1497	10.1996	0.688506	42.7499	-6.87538	106.793	83.4763	-7.99447	4.36451	-37.652	1.15079	-1.31945	43.0743	1.85274	1.0802	49.522	-11.9828
414	1.92521	-1.38309	22.069	0.713288	-0.782437	3.98642	0.713208	-0.782511	9.80685	0.580614	-0.54232	13.1926	-6.58012	2.95198	10.8601	-10.6062	8.21648	-16.3186	-5.71514	1.69154	-6.8576	11.7177	17.7055	39.5618	12.7686	133.519	85.2233	-14.3343	5.26059	-32.7817	-8.18885	5.59229	-13.1434	10.185	0.663931	42.7259	-6.88961	106.822	83.4553	-8.00129	4.3388	-37.648	1.15536	-1.30938	43.054	1.85059	1.06508	49.5041	-11.9845
416	1.91741	-1.38405	22.0593	0.709828	-0.782101	3.98214	0.709747	-0.782174	9.80257	0.57801	-0.542272	13.1894	-6.5837	2.94202	10.8816	-10.6183	8.1984	-16.2787	-5.73258	1.69643	-6.86085	11.7226	17.7106	39.542	12.7985	133.59	85.1766	-14.3502	5.16209	-32.773	-8.16917	5.59335	-13.1488	10.1567	0.660566	42.7041	-6.87946	106.841	83.447	-7.9823	4.33796	-37.6477	1.14844	-1.26492	43.0387	1.83824	1.02142	49.4786	-11.9978
418	1.90818	-1.38979	22.042	0.705323	-0.783692	3.97446	0.705242	-0.783764	9.79489	0.574745	-0.543723	13.1837	-6.58927	2.93907	10.9044	-10.6311	8.19378	-16.2368	-5.73844	1.70915	-6.873	11.7266	17.6819	39.5104	12.7903	133.656	85.1391	-14.3728	5.08862	-32.7556	-8.15316	5.59332	-13.1583	10.137	0.617847	42.6645	-6.89165	106.853	83.4412	-7.96414	4.33774	-37.6433	1.1466	-1.25127	43.0262	1.84519	1.02195	49.4618	-12.0133
420	1.898	-1.39977	22.0191	0.700033	-0.787024	3.9643	0.699952	-0.787096	9.78473	0.571	-0.54652	13.176	-6.59569	2.94432	10.9259	-10.6417	8.20449	-16.1977	-5.73589	1.72875	-6.88644	11.7323	17.6129	39.4697	12.7296	133.696	85.1131	-14.3922	5.0637	-32.7346	-8.14371	5.59374	-13.1653	10.131	0.54028	42.6048	-6.92468	106.859	83.4404	-7.95196	4.33443	-37.6349	1.14946	-1.26596	43.0164	1.86591	1.06	49.4547	-12.0228
422	1.88699	-1.3979	22.0087	0.695431	-0.78515	3.95965	0.69535	-0.785221	9.78009	0.56745	-0.54539	13.1725	-6.59767	2.94774	10.9293	-10.644	8.2113	-16.1916	-5.77465	1.74509	-6.88486	11.7766	17.5079	39.4527	12.6041	133.67	85.1023	-14.394	5.09048	-32.7351	-8.14079	5.60725	-13.1405	10.1351	0.517688	42.5329	-6.91583	106.863	83.462	-7.94155	4.33504	-37.6255	1.1375	-1.23905	43.0105	1.85071	1.03633	49.447	-11.997
424	1.87375	-1.40302	21.9902	0.689234	-0.786097	3.95144	0.689153	-0.786168	9.77188	0.562881	-0.546461	13.1664	-6.60129	2.95652	10.9495	-10.648	8.22724	-16.1547	-5.80168	1.77599	-6.88833	11.8033	17.4814	39.431	12.5619	133.62	85.086	-14.3766	5.13937	-32.7203	-8.14169	5.6383	-13.1491	10.1606	0.452413	42.4648	-6.92849	106.872	83.495	-7.9472	4.32983	-37.6152	1.1358	-1.21531	43.0038	1.83622	1.00423	49.4346	-11.9886
426	1.85997	-1.41514	21.9642	0.682183	-0.790025	3.93996	0.682102	-0.790095	9.76039	0.557857	-0.549809	13.1577	-6.60628	2.96746	10.9854	-10.6545	8.24643	-16.0886	-5.81492	1.82431	-6.8954	11.8219	17.5276	39.4005	12.6055	133.567	85.0654	-14.347	5.18786	-32.6826	-8.14576	5.68357	-13.1876	10.1987	0.345803	42.3985	-6.96309	106.884	83.5349	-7.96086	4.31981	-37.6086	1.14679	-1.1931	42.997	1.81917	0.978575	49.4183	-11.9917
428	1.85452	-1.41613	21.9542	0.679746	-0.78992	3.9355	0.679664	-0.78999	9.75593	0.556033	-0.549872	13.1544	-6.6064	2.96051	10.9966	-10.6584	8.23303	-16.0677	-5.85857	1.88681	-6.88158	11.9341	17.4992	39.3732	12.5867	133.537	85.0704	-14.3348	5.18322	-32.6245	-8.15571	5.72512	-13.1715	10.202	0.298062	42.3011	-6.95726	106.88	83.5807	-7.93423	4.32015	-37.6246	1.15671	-1.11772	43.0008	1.74386	0.973169	49.4103	-11.9238
430	1.84846	-1.41742	21.9385	0.677036	-0.789866	3.92851	0.676955	-0.789936	9.74894	0.554011	-0.549986	13.1491	-6.60201	2.9523	11.0157	-10.6553	8.21466	-16.0312	-5.89362	1.95028	-6.85854	12.0391	17.4663	39.3189	12.5832	133.57	85.0676	-14.3455	5.12044	-32.5607	-8.15419	5.76178	-13.1691	10.2046	0.234447	42.2252	-6.97651	106.863	83.5945	-7.89997	4.31477	-37.6499	1.16953	-1.08764	42.995	1.70896	1.00548	49.383	-11.8659
432	1.84113	-1.42046	21.9166	0.673628	-0.790441	3.91877	0.673546	-0.79051	9.73921	0.551507	-0.550609	13.1418	-6.59446	2.94655	11.0416	-10.6458	8.19876	-15.9816	-5.91241	1.99973	-6.83471	12.1032	17.4517	39.2496	12.6092	133.658	85.049	-14.3724	5.02059	-32.5041	-8.14122	5.79388	-13.1875	10.2145	0.150485	42.1773	-7.02433	106.84	83.5779	-7.86949	4.29769	-37.6769	1.18072	-1.09902	42.9789	1.71868	1.054	49.3374	-11.8331
434	1.83832	-1.42203	21.9051	0.672295	-0.790827	3.9137	0.672214	-0.790896	9.73414	0.550539	-0.550972	13.138	-6.58932	2.94312	11.0407	-10.6379	8.1903	-15.9826	-5.91574	1.98744	-6.83778	12.0788	17.5074	39.2446	12.676	133.743	85.0107	-14.3829	4.97117	-32.4891	-8.13514	5.82637	-13.1964	10.2325	0.0925489	42.1293	-7.05361	106.851	83.5778	-7.86083	4.2539	-37.6864	1.16761	-1.03112	42.9689	1.68933	1.00469	49.3041	-11.8105
436	1.835	-1.41959	21.9016	0.671082	-0.789443	3.91211	0.671001	-0.789513	9.73255	0.549551	-0.550008	13.1368	-6.5849	2.9416	11.0325	-10.6301	8.1862	-15.9974	-5.93123	1.95684	-6.8342	12.0406	17.5209	39.2541	12.6759	133.766	84.9879	-14.3627	4.9896	-32.4972	-8.12493	5.86391	-13.2069	10.2714	0.0398694	42.1116	-7.08977	106.838	83.5795	-7.86208	4.22891	-37.6964	1.15807	-0.988112	42.959	1.6763	0.95928	49.2737	-11.7934
438	1.83296	-1.41783	21.9041	0.670342	-0.788494	3.91322	0.670261	-0.788563	9.73365	0.548939	-0.549344	13.1377	-6.58289	2.94346	11.0251	-10.6252	8.18925	-16.0108	-5.95448	1.93282	-6.81993	12.0134	17.4849	39.265	12.6084	133.729	84.9848	-14.3189	5.06416	-32.5202	-8.11726	5.8965	-13.2171	10.3199	-0.00798108	42.1222	-7.12973	106.802	83.5785	-7.86706	4.22981	-37.7089	1.15815	-0.989	42.9485	1.68748	0.942951	49.2474	-11.7821
440	1.8457	-1.44176	21.9058	0.6737	-0.800128	3.91408	0.673617	-0.800197	9.73452	0.55215	-0.557845	13.1383	-6.59458	2.95854	11.0369	-10.6405	8.22088	-15.9908	-5.93401	1.98599	-6.80733	12.0272	17.4693	39.259	12.5728	133.697	84.9857	-14.3023	5.12656	-32.5471	-8.15214	5.87151	-13.208	10.3141	-0.0416807	42.125	-7.14323	106.792	83.561	-7.86259	4.23957	-37.7147	1.16709	-1.02513	42.9361	1.71382	0.97259	49.2369	-11.7875
442	1.85439	-1.45819	21.9099	0.675969	-0.808125	3.91601	0.675885	-0.808194	9.73644	0.554327	-0.563691	13.1398	-6.59061	2.95949	11.0506	-10.6338	8.21972	-15.9647	-5.92208	2.00752	-6.81385	12.0436	17.5269	39.297	12.6021	133.651	84.9644	-14.2795	5.14039	-32.5438	-8.17986	5.86031	-13.21	10.3231	-0.0404749	42.1333	-7.13407	106.763	83.5591	-7.8459	4.25583	-37.7321	1.173	-1.03821	42.9312	1.71988	0.981953	49.2273	-11.7909
444	1.85719	-1.46217	21.9169	0.676799	-0.810147	3.91914	0.676715	-0.810217	9.73957	0.555067	-0.565158	13.1421	-6.57122	2.9438	11.0599	-10.6062	8.18182	-15.9445	-5.92614	1.9881	-6.83034	12.0442	17.6326	39.3723	12.6799	133.609	84.9206	-14.2494	5.11208	-32.5107	-8.19322	5.87494	-13.2217	10.3565	-0.00893835	42.1443	-7.10885	106.713	83.5745	-7.81925	4.27187	-37.7595	1.17712	-1.02726	42.9344	1.70593	0.968375	49.2149	-11.7884
446	1.86533	-1.46599	21.9263	0.679974	-0.812598	3.92334	0.67989	-0.812668	9.74378	0.557584	-0.566805	13.1453	-6.56788	2.92719	11.054	-10.607	8.15071	-15.9545	-5.92572	1.99465	-6.79752	11.9834	17.6071	39.4001	12.6803	133.662	84.8771	-14.2324	5.12124	-32.4896	-8.21181	5.89507	-13.207	10.3926	0.00753965	42.1369	-7.0993	106.673	83.5821	-7.79748	4.26311	-37.7702	1.19921	-1.05579	42.9382	1.71286	0.994133	49.1981	-11.7807
448	1.87141	-1.46309	21.9362	0.682861	-0.81193	3.92773	0.682778	-0.812	9.74816	0.559699	-0.566137	13.1486	-6.56116	2.91488	11.0439	-10.5995	8.12619	-15.9721	-5.94076	2.00607	-6.76051	11.9443	17.6153	39.4048	12.7252	133.744	84.8634	-14.2374	5.10913	-32.4558	-8.22123	5.92509	-13.1898	10.4113	0.058852	42.1354	-7.05433	106.637	83.5862	-7.76908	4.26362	-37.7827	1.217	-1.07171	42.946	1.71901	0.99976	49.1822	-11.7818
450	1.87489	-1.45617	21.9461	0.684982	-0.809262	3.93213	0.684899	-0.809333	9.75256	0.561119	-0.564019	13.1519	-6.55013	2.90898	11.0336	-10.5816	8.11134	-15.9898	-5.97092	2.02132	-6.73131	11.9398	17.684	39.392	12.8297	133.841	84.8861	-14.2625	5.07165	-32.4128	-8.22347	5.96064	-13.1762	10.4192	0.129959	42.1404	-6.98471	106.599	83.5937	-7.73765	4.27589	-37.7965	1.22493	-1.06768	42.9568	1.72235	0.981136	49.1669	-11.7916
452	1.87977	-1.4613	21.956	0.686607	-0.811989	3.93653	0.686523	-0.81206	9.75696	0.562494	-0.565967	13.1552	-6.54766	2.91195	11.0269	-10.5754	8.11613	-16.0021	-5.99717	2.05123	-6.72371	11.9444	17.7804	39.3689	12.9545	133.978	84.9446	-14.3012	5.03001	-32.3911	-8.23945	5.98053	-13.174	10.4705	0.107258	42.1302	-6.99269	106.548	83.6362	-7.72797	4.27417	-37.7941	1.21886	-1.06067	42.9643	1.73559	0.975168	49.1472	-11.7964
454	1.8846	-1.46828	21.9699	0.688021	-0.815538	3.94274	0.687937	-0.815609	9.76317	0.563758	-0.568544	13.1598	-6.54348	2.90852	11.0341	-10.5698	8.10745	-15.988	-6.02727	2.0757	-6.69724	11.9314	17.8602	39.3456	13.0482	134.056	84.9838	-14.2827	5.05429	-32.3987	-8.25484	6.01111	-13.1636	10.5147	0.0927336	42.1258	-6.97065	106.511	83.6742	-7.72598	4.28894	-37.7885	1.22125	-1.04886	42.9661	1.73032	0.97364	49.1218	-11.7897
456	1.89124	-1.47631	21.9868	0.690123	-0.819719	3.95031	0.690038	-0.819791	9.77074	0.565572	-0.571555	13.1655	-6.53642	2.8963	11.0546	-10.5636	8.08053	-15.9485	-6.05425	2.09267	-6.64786	11.9009	17.9156	39.3264	13.1005	134.064	84.9925	-14.2066	5.13822	-32.4306	-8.27037	6.04842	-13.1418	10.5364	0.117309	42.1297	-6.89268	106.49	83.6954	-7.72228	4.32195	-37.7843	1.23346	-1.02523	42.9645	1.70029	0.971306	49.0949	-11.7665
458	1.90947	-1.49316	21.9979	0.696492	-0.828807	3.95537	0.696406	-0.828879	9.7758	0.570878	-0.577974	13.1693	-6.53335	2.88196	11.0786	-10.5657	8.05129	-15.9029	-6.03807	2.11757	-6.59881	11.8803	17.9707	39.3174	13.1294	134.047	84.9831	-14.1415	5.19016	-32.4553	-8.30508	6.04791	-13.1155	10.5105	0.230165	42.1352	-6.72852	106.461	83.6857	-7.69036	4.35442	-37.7852	1.23777	-0.950889	42.9737	1.64028	0.948316	49.0892	-11.7081
460	1.92512	-1.49794	22.0103	0.702843	-0.832385	3.96089	0.702757	-0.832458	9.78132	0.575837	-0.580276	13.1735	-6.51615	2.86248	11.0843	-10.5434	8.00781	-15.8894	-6.04543	2.12168	-6.5518	11.895	18.0053	39.3014	13.1489	134.07	84.9765	-14.0966	5.1837	-32.4804	-8.32373	6.05762	-13.0797	10.5113	0.287621	42.1274	-6.66386	106.411	83.6752	-7.6476	4.37676	-37.8099	1.2409	-0.91293	42.9736	1.61168	0.929936	49.071	-11.6821
462	1.93766	-1.49244	22.0226	0.708785	-0.831188	3.96637	0.7087	-0.831261	9.78681	0.580203	-0.579029	13.1776	-6.48784	2.8415	11.0723	-10.5007	7.95801	-15.9077	-6.0761	2.10886	-6.50553	11.9351	18.0215	39.283	13.1602	134.137	84.9634	-14.0751	5.12994	-32.5068	-8.32586	6.08131	-13.0386	10.5463	0.274732	42.1071	-6.70901	106.342	83.6665	-7.60098	4.38719	-37.8553	1.2443	-0.912349	42.9633	1.61491	0.917895	49.038	-11.6923
464	1.9595	-1.5079	22.0223	0.716902	-0.839957	3.96633	0.716815	-0.840031	9.78677	0.586802	-0.5851	13.1776	-6.48042	2.83716	11.0722	-10.4892	7.9468	-15.9067	-6.05812	2.12247	-6.44925	11.918	18.0467	39.3032	13.1494	134.203	84.8673	-14.0739	5.10005	-32.5285	-8.34685	6.08742	-13.0168	10.574	0.264254	42.0931	-6.72249	106.272	83.638	-7.56514	4.38932	-37.8878	1.2498	-0.864048	42.9575	1.58736	0.891607	49.0115	-11.6906
466	1.98039	-1.5125	22.0289	0.725582	-0.843923	3.96931	0.725495	-0.843998	9.78974	0.59353	-0.587547	13.1799	-6.46784	2.82941	11.0526	-10.4686	7.92863	-15.9415	-6.06222	2.14504	-6.38932	11.947	18.067	39.3027	13.1334	134.164	84.8205	-14.0504	5.16219	-32.5936	-8.35553	6.10004	-12.9813	10.5764	0.316597	42.0815	-6.68784	106.208	83.6115	-7.52336	4.398	-37.9224	1.25252	-0.820214	42.9529	1.55365	0.885857	48.988	-11.6559
468	1.99802	-1.5031	22.0436	0.734098	-0.841504	3.9758	0.734011	-0.841579	9.79623	0.599746	-0.585234	13.1847	-6.44839	2.81666	11.0146	-10.4368	7.89973	-16.0096	-6.09497	2.16979	-6.33056	12.0271	18.0808	39.2799	13.1235	134.05	84.8367	-14.0083	5.28735	-32.6762	-8.35119	6.12279	-12.9336	10.5638	0.415659	42.0737	-6.62713	106.141	83.5938	-7.47557	4.41773	-37.9627	1.25159	-0.777795	42.9511	1.51395	0.888653	48.9678	-11.5921
470	2.01185	-1.49539	22.052	0.740825	-0.839445	3.97954	0.740739	-0.839521	9.79997	0.60465	-0.583294	13.1876	-6.4374	2.81059	10.9924	-10.4183	7.8855	-16.0495	-6.12164	2.18287	-6.28287	12.0844	18.0974	39.2811	13.1555	134.092	84.8444	-14.0109	5.27266	-32.6159	-8.35659	6.14991	-12.9116	10.6076	0.411884	42.0771	-6.68192	106.023	83.5915	-7.43887	4.45056	-38.0137	1.24908	-0.677978	42.9601	1.44926	0.811504	48.9544	-11.5383
472	2.0259	-1.49082	22.0594	0.747358	-0.838779	3.98281	0.747272	-0.838856	9.80324	0.609492	-0.582407	13.19	-6.43229	2.80947	10.9651	-10.4079	7.8833	-16.0997	-6.13048	2.18799	-6.26662	12.1289	18.081	39.3252	13.1569	134.133	84.8384	-14.0178	5.24672	-32.5476	-8.37577	6.17641	-12.9	10.646	0.43851	42.0787	-6.69432	105.911	83.6044	-7.39647	4.48811	-38.0658	1.23959	-0.569776	42.9764	1.38701	0.737436	48.9379	-11.5145
474	2.0397	-1.48712	22.0674	0.753703	-0.838472	3.98635	0.753616	-0.838549	9.80678	0.614215	-0.5818	13.1927	-6.43148	2.81264	10.9298	-10.4029	7.89141	-16.1656	-6.12956	2.1846	-6.27282	12.1622	18.0356	39.3969	13.1316	134.155	84.8232	-14.02	5.22219	-32.4906	-8.40286	6.20019	-12.8889	10.6622	0.512622	42.0773	-6.64956	105.812	83.6225	-7.33793	4.53178	-38.1226	1.22601	-0.477457	42.9936	1.33796	0.690001	48.9138	-11.5181
476	2.04712	-1.46848	22.0806	0.758618	-0.831067	3.99213	0.758533	-0.831145	9.81256	0.617439	-0.575974	13.197	-6.42879	2.81597	10.8884	-10.3942	7.89943	-16.2427	-6.17374	2.17085	-6.23771	12.1911	17.9939	39.3905	13.1601	134.224	84.8499	-14.0125	5.14522	-32.4011	-8.40422	6.21861	-12.8409	10.6377	0.592702	42.0807	-6.62983	105.71	83.6039	-7.23874	4.59627	-38.205	1.22493	-0.460535	42.9863	1.3214	0.699292	48.8685	-11.5116
478	2.05245	-1.45992	22.0893	0.761707	-0.827855	3.99598	0.761621	-0.827934	9.81641	0.619552	-0.573391	13.1999	-6.43032	2.83063	10.8628	-10.389	7.92863	-16.2911	-6.20457	2.13558	-6.22341	12.2168	18.0696	39.4697	13.2518	134.314	84.7906	-14.0206	5.02402	-32.3034	-8.41347	6.23779	-12.8229	10.6271	0.630628	42.0917	-6.64132	105.546	83.5793	-7.10041	4.67527	-38.3198	1.22901	-0.439258	42.9853	1.30497	0.666759	48.8416	-11.5085
480	2.05665	-1.46316	22.0937	0.76323	-0.829674	3.99794	0.763144	-0.829753	9.81837	0.620798	-0.574663	13.2014	-6.43595	2.85586	10.8525	-10.3876	7.97762	-16.3118	-6.21546	2.08574	-6.22875	12.2415	18.2292	39.6346	13.3661	134.408	84.6507	-14.0428	4.88944	-32.1998	-8.43426	6.2569	-12.8385	10.634	0.635166	42.1089	-6.66959	105.339	83.5498	-6.9467	4.74661	-38.4561	1.23784	-0.402569	42.9938	1.27903	0.597543	48.8373	-11.5063
482	2.0593	-1.46094	22.1012	0.764565	-0.828981	4.00127	0.76448	-0.82906	9.82171	0.621751	-0.574069	13.2039	-6.43832	2.87802	10.8325	-10.3811	8.02033	-16.3501	-6.23341	2.05867	-6.1923	12.2756	18.1968	39.7215	13.3033	134.474	84.58	-14.0505	4.86036	-32.0769	-8.44902	6.26737	-12.8395	10.6163	0.708392	42.1212	-6.62793	105.233	83.487	-6.87757	4.72122	-38.5633	1.25847	-0.384967	42.9965	1.23222	0.620279	48.8368	-11.48
484	2.06372	-1.45862	22.1206	0.766639	-0.828458	4.00988	0.766554	-0.828537	9.83031	0.623261	-0.573564	13.2103	-6.44967	2.89884	10.8069	-10.391	8.06514	-16.3999	-6.252	2.04927	-6.1472	12.3029	18.1984	39.8399	13.268	134.531	84.5105	-14.0402	4.88112	-31.9492	-8.47534	6.2686	-12.83	10.6027	0.73771	42.1292	-6.62889	105.122	83.4428	-6.82209	4.69317	-38.6614	1.2659	-0.356923	42.9934	1.2016	0.626578	48.8183	-11.4786
486	2.06971	-1.45667	22.1511	0.769328	-0.828286	4.02342	0.769242	-0.828365	9.84385	0.625246	-0.573294	13.2205	-6.46895	2.91894	10.7745	-10.415	8.11277	-16.4633	-6.26856	2.04984	-6.09538	12.3175	18.287	39.9856	13.3087	134.563	84.4399	-14.0104	4.94176	-31.8303	-8.51175	6.26565	-12.8111	10.5941	0.723023	42.1371	-6.66527	105.002	83.4216	-6.77093	4.67935	-38.7469	1.26	-0.318467	42.9863	1.18892	0.597959	48.7852	-11.4938
488	2.07264	-1.45372	22.1802	0.770772	-0.827388	4.03635	0.770687	-0.827467	9.85678	0.626257	-0.572553	13.2302	-6.48068	2.94213	10.7283	-10.4232	8.16366	-16.5517	-6.27565	2.03023	-6.01485	12.3157	18.4935	40.0519	13.4413	134.477	84.4122	-13.9612	5.06643	-31.7648	-8.53601	6.2803	-12.7924	10.5662	0.760993	42.1645	-6.60612	104.963	83.3919	-6.75563	4.65621	-38.7927	1.26147	-0.292508	42.9864	1.16572	0.547423	48.7815	-11.4369
490	2.07592	-1.45226	22.2073	0.772242	-0.827164	4.0484	0.772157	-0.827244	9.86884	0.627329	-0.572315	13.2393	-6.48801	2.9613	10.6808	-10.4251	8.20536	-16.6419	-6.2745	2.00026	-5.9366	12.2859	18.6783	40.0783	13.5851	134.431	84.3858	-13.9069	5.10403	-31.6954	-8.5605	6.30238	-12.7535	10.547	0.84946	42.1797	-6.487	104.917	83.3545	-6.71247	4.65664	-38.8228	1.28978	-0.288126	42.9807	1.12831	0.535245	48.7621	-11.4006
492	2.0823	-1.44968	22.2335	0.775175	-0.826736	4.06003	0.775089	-0.826816	9.88046	0.629483	-0.571835	13.248	-6.4924	2.97393	10.6357	-10.4246	8.2337	-16.727	-6.27119	1.9629	-5.86896	12.2428	18.7948	40.0852	13.6944	134.449	84.3481	-13.8597	5.04142	-31.6196	-8.58485	6.32669	-12.6953	10.5356	0.982681	42.1878	-6.3292	104.857	83.3015	-6.6369	4.67823	-38.8411	1.34231	-0.316496	42.9646	1.08339	0.566011	48.7235	-11.3804
494	2.09927	-1.43133	22.2668	0.784173	-0.820436	4.07474	0.784089	-0.820517	9.89517	0.635818	-0.566604	13.259	-6.4989	2.97514	10.5941	-10.4332	8.24209	-16.8053	-6.29143	1.92244	-5.81936	12.2605	18.7831	40.1248	13.6553	134.467	84.2949	-13.8539	4.98237	-31.5865	-8.59669	6.34142	-12.6377	10.5007	1.13004	42.2399	-6.19296	104.837	83.2082	-6.57516	4.68127	-38.8355	1.3867	-0.420139	42.9329	1.07164	0.581537	48.6953	-11.2722
496	2.12459	-1.41657	22.2954	0.796504	-0.816462	4.08739	0.796419	-0.816544	9.90782	0.644788	-0.562909	13.2685	-6.50544	2.9801	10.5636	-10.4409	8.25644	-16.8633	-6.31052	1.88719	-5.75133	12.2775	18.8049	40.1842	13.6414	134.507	84.1859	-13.8609	4.9001	-31.5338	-8.60852	6.34445	-12.5946	10.4658	1.27901	42.3164	-6.07945	104.796	83.0736	-6.50952	4.67254	-38.8522	1.42709	-0.509072	42.8838	1.03815	0.677513	48.654	-11.1297
498	2.15659	-1.40717	22.3186	0.811279	-0.815427	4.0977	0.811195	-0.815511	9.91814	0.655766	-0.561263	13.2763	-6.50848	2.99047	10.5411	-10.4404	8.27832	-16.906	-6.32597	1.86122	-5.66561	12.2858	18.876	40.256	13.6739	134.554	84.0363	-13.8682	4.81823	-31.4617	-8.62262	6.34047	-12.5692	10.4431	1.41751	42.4058	-5.99494	104.717	82.9156	-6.43822	4.65506	-38.8943	1.4572	-0.554665	42.8199	0.976701	0.827349	48.5956	-10.9861
500	2.18985	-1.3927	22.3456	0.827062	-0.812321	4.10962	0.826979	-0.812406	9.93005	0.667372	-0.55801	13.2853	-6.49641	2.99919	10.5088	-10.4128	8.29103	-16.9649	-6.35157	1.85715	-5.60715	12.314	18.8992	40.3243	13.6661	134.538	83.9413	-13.8505	4.84623	-31.4393	-8.63727	6.35246	-12.56	10.4736	1.50435	42.4756	-5.96497	104.588	82.8121	-6.36306	4.63765	-38.9287	1.44535	-0.525081	42.7509	0.911022	0.839887	48.517	-10.9313
502	2.22801	-1.37044	22.3708	0.845717	-0.806259	4.12072	0.845634	-0.806347	9.94115	0.68095	-0.552374	13.2936	-6.47094	2.99697	10.465	-10.3652	8.27869	-17.0433	-6.37309	1.82732	-5.52588	12.3158	18.8965	40.3442	13.6698	134.52	83.898	-13.8276	4.90496	-31.3751	-8.64793	6.36919	-12.544	10.4575	1.64013	42.5415	-5.89226	104.495	82.7101	-6.30167	4.63065	-38.9591	1.45644	-0.495486	42.6977	0.85775	0.762833	48.4716	-10.9133
504	2.26912	-1.34177	22.3947	0.866265	-0.797672	4.13121	0.866183	-0.797761	9.95165	0.695794	-0.544734	13.3015	-6.43258	2.98438	10.4111	-10.2982	8.24241	-17.1386	-6.39066	1.77408	-5.42629	12.2932	18.884	40.3214	13.703	134.518	83.9038	-13.8045	4.96659	-31.2658	-8.6557	6.38413	-12.5196	10.3877	1.83117	42.6109	-5.77352	104.446	82.6048	-6.25563	4.6329	-38.9855	1.49617	-0.487537	42.6631	0.823879	0.639832	48.4669	-10.9156
506	2.30149	-1.31325	22.4232	0.882969	-0.788367	4.14376	0.882888	-0.788458	9.96419	0.707717	-0.536792	13.311	-6.3817	2.97451	10.3554	-10.2075	8.20537	-17.2358	-6.42126	1.75498	-5.3765	12.2939	18.9118	40.323	13.8003	134.537	83.947	-13.779	4.99661	-31.1871	-8.66607	6.38309	-12.5092	10.3365	2.01149	42.7093	-5.69406	104.392	82.5146	-6.21413	4.62767	-39.0067	1.52313	-0.50903	42.6334	0.814418	0.614105	48.4811	-10.9117
508	2.33813	-1.30221	22.4554	0.899901	-0.787111	4.15802	0.899819	-0.787204	9.97845	0.720291	-0.534861	13.3217	-6.32852	2.96441	10.31	-10.1134	8.16602	-17.3136	-6.44164	1.75029	-5.32092	12.3271	18.9895	40.3571	13.9134	134.587	83.9735	-13.7708	4.96777	-31.1018	-8.69839	6.35379	-12.4865	10.2772	2.15042	42.7825	-5.63446	104.343	82.4678	-6.16813	4.61978	-39.0299	1.55048	-0.561737	42.6204	0.831994	0.66143	48.4843	-10.9205
510	2.37991	-1.30822	22.4905	0.91747	-0.793804	4.17363	0.917388	-0.793899	9.99406	0.733818	-0.538841	13.3334	-6.27079	2.94864	10.2782	-10.0145	8.11327	-17.3652	-6.45286	1.74587	-5.25351	12.389	19.0881	40.4269	13.9953	134.66	83.965	-13.7803	4.88214	-31.0122	-8.75338	6.30292	-12.4516	10.2128	2.25056	42.8279	-5.58483	104.302	82.4587	-6.11618	4.60846	-39.0532	1.57947	-0.649411	42.6204	0.874017	0.757211	48.4676	-10.9379
512	2.41862	-1.31325	22.5286	0.933781	-0.7998	4.19062	0.933699	-0.799896	10.0111	0.746359	-0.542377	13.3462	-6.18704	2.90842	10.2556	-9.88006	8.00368	-17.396	-6.4811	1.6975	-5.20141	12.4544	19.0713	40.5424	13.8953	134.72	83.903	-13.7894	4.77138	-30.9527	-8.81882	6.26803	-12.4342	10.1725	2.36407	42.8943	-5.51336	104.281	82.4407	-6.0665	4.5893	-39.0606	1.60228	-0.789151	42.6055	0.938135	0.805462	48.4312	-10.9437
514	2.45506	-1.30515	22.5499	0.950385	-0.799776	4.20006	0.950303	-0.799874	10.0205	0.758768	-0.541381	13.3533	-6.09459	2.84108	10.2623	-9.74374	7.839	-17.3704	-6.51539	1.63055	-5.13807	12.4972	19.0148	40.5967	13.767	134.786	83.8482	-13.8021	4.69768	-30.9204	-8.85927	6.25708	-12.3924	10.1259	2.47919	42.9224	-5.43192	104.262	82.3781	-5.99971	4.55999	-39.0728	1.65435	-0.935636	42.6017	0.953231	0.854761	48.3862	-10.8772
516	2.48919	-1.28616	22.555	0.967055	-0.794699	4.20222	0.966973	-0.794798	10.0227	0.770931	-0.536589	13.355	-6.00542	2.75476	10.2962	-9.62323	7.63969	-17.2943	-6.55399	1.55302	-5.06602	12.5194	18.9658	40.5906	13.6612	134.849	83.8106	-13.819	4.67038	-30.9082	-8.8736	6.2685	-12.3322	10.0862	2.57688	42.9136	-5.36676	104.236	82.2778	-5.92221	4.51788	-39.0947	1.72914	-1.07302	42.6099	0.927475	0.920724	48.3402	-10.757
518	2.51966	-1.28219	22.5665	0.980699	-0.795873	4.20732	0.980617	-0.795975	10.0277	0.781202	-0.53666	13.3588	-5.95083	2.68301	10.3322	-9.55856	7.48249	-17.2189	-6.59939	1.47223	-5.02451	12.5566	19.0795	40.6503	13.6589	134.863	83.7606	-13.8433	4.65426	-30.8861	-8.89671	6.28603	-12.3218	10.1453	2.57654	42.9278	-5.42031	104.182	82.2142	-5.88022	4.45334	-39.126	1.76961	-1.19789	42.6102	0.9758	1.03465	48.3126	-10.7225
520	2.55644	-1.27262	22.5802	0.997615	-0.795206	4.21332	0.997533	-0.795309	10.0337	0.793809	-0.535159	13.3633	-5.91796	2.63244	10.355	-9.52287	7.37448	-17.171	-6.6455	1.40978	-4.96644	12.6067	19.0994	40.6679	13.5813	134.865	83.7597	-13.8554	4.66358	-30.8671	-8.91572	6.29039	-12.3054	10.1896	2.57953	42.95	-5.50075	104.13	82.1502	-5.84099	4.38468	-39.1601	1.76845	-1.2429	42.6104	1.01248	1.15127	48.2764	-10.7105
522	2.60254	-1.25821	22.5942	1.01905	-0.793298	4.21944	1.01897	-0.793403	10.0399	0.809726	-0.53246	13.368	-5.90163	2.60865	10.3683	-9.50466	7.3231	-17.1439	-6.68501	1.36726	-4.88657	12.6789	19.0149	40.6391	13.419	134.863	83.7996	-13.861	4.68118	-30.8504	-8.93237	6.2776	-12.2791	10.1949	2.59999	42.9774	-5.58401	104.082	82.0834	-5.80061	4.32464	-39.1971	1.73395	-1.2026	42.6117	1.02066	1.25174	48.2417	-10.6992
524	2.65885	-1.26021	22.6049	1.04343	-0.799504	4.2242	1.04335	-0.799612	10.0446	0.828327	-0.535653	13.3716	-5.89232	2.62231	10.4039	-9.48391	7.34101	-17.0767	-6.69672	1.3222	-4.80351	12.8034	19.037	40.6388	13.3093	134.844	83.7904	-13.9045	4.63292	-30.8303	-8.96155	6.25281	-12.278	10.1748	2.59258	43.0098	-5.66544	104.027	82.0335	-5.77413	4.30991	-39.2453	1.71587	-1.1192	42.6147	1.00384	1.30379	48.2884	-10.6512
526	2.72705	-1.2673	22.6	1.07258	-0.808957	4.22209	1.0725	-0.809067	10.0425	0.850699	-0.540975	13.3701	-5.88156	2.65737	10.4584	-9.45227	7.39563	-16.9749	-6.68719	1.30982	-4.73908	12.9764	19.0553	40.6601	13.2134	134.868	83.7605	-13.9645	4.53392	-30.77	-8.99734	6.23181	-12.2778	10.1157	2.61234	43.0226	-5.69694	103.977	81.9797	-5.73726	4.29074	-39.2969	1.6914	-1.03632	42.6174	0.985959	1.33574	48.2915	-10.5599
528	2.80419	-1.27477	22.5792	1.10565	-0.819319	4.21289	1.10557	-0.819433	10.0333	0.876065	-0.54673	13.3633	-5.86182	2.70387	10.5275	-9.40035	7.46582	-16.845	-6.66125	1.32184	-4.69749	13.1741	19.0465	40.7012	13.1139	134.933	83.7145	-14.0303	4.40834	-30.6745	-9.03383	6.2199	-12.2817	10.0354	2.64423	43.015	-5.69883	103.931	81.9247	-5.69154	4.26167	-39.3524	1.65219	-0.963033	42.6198	0.969688	1.36016	48.2439	-10.4418
530	2.87806	-1.27425	22.5534	1.13806	-0.825854	4.2014	1.13797	-0.825971	10.0218	0.900712	-0.549655	13.3547	-5.81647	2.74317	10.602	-9.3058	7.51107	-16.7021	-6.63084	1.29344	-4.66819	13.3057	19.0092	40.7553	12.9583	134.951	83.6417	-14.0749	4.34545	-30.6035	-9.05395	6.21787	-12.3278	10.0187	2.56475	43.0113	-5.81174	103.863	81.8992	-5.66634	4.2512	-39.422	1.57208	-0.875343	42.6173	0.938727	1.40993	48.2363	-10.3738
532	2.94655	-1.2604	22.5249	1.16937	-0.826038	4.18859	1.16929	-0.826159	10.009	0.924161	-0.547891	13.3452	-5.74249	2.7578	10.6392	-9.16831	7.50146	-16.6247	-6.60986	1.24101	-4.65708	13.3994	18.9127	40.7925	12.7967	134.992	83.6217	-14.1232	4.32131	-30.5443	-9.04869	6.242	-12.3686	10.0045	2.50615	42.9946	-5.92089	103.803	81.8881	-5.65219	4.2304	-39.4902	1.51865	-0.820246	42.6475	0.903465	1.42496	48.2458	-10.295
534	3.01127	-1.24194	22.4968	1.19947	-0.823849	4.17594	1.19939	-0.823973	9.99637	0.946558	-0.544424	13.3358	-5.65013	2.75094	10.6349	-9.00467	7.44758	-16.6221	-6.59558	1.18432	-4.66138	13.4668	18.7818	40.8144	12.6674	135.081	83.6652	-14.1771	4.30493	-30.4609	-9.03491	6.28128	-12.3996	9.98392	2.47932	42.9644	-6.01628	103.755	81.8957	-5.64644	4.19822	-39.5616	1.50266	-0.786803	42.7129	0.863647	1.39165	48.2762	-10.2199
536	3.08695	-1.26316	22.4783	1.23062	-0.840066	4.16782	1.23053	-0.840193	9.98825	0.970837	-0.554671	13.3298	-5.5886	2.75788	10.6169	-8.88978	7.43351	-16.6491	-6.55485	1.19806	-4.66917	13.5397	18.7599	40.8659	12.6864	135.258	83.7318	-14.2221	4.18738	-30.2185	-9.10146	6.27109	-12.4498	9.97301	2.40531	42.933	-6.15984	103.703	81.9556	-5.64583	4.17994	-39.6674	1.49952	-0.674237	42.7891	0.803984	1.30482	48.362	-10.2643
538	3.14681	-1.28241	22.46	1.25504	-0.853942	4.15983	1.25495	-0.854072	9.98026	0.989942	-0.563569	13.3238	-5.51436	2.75732	10.5972	-8.75515	7.40026	-16.6776	-6.53511	1.22473	-4.66681	13.6017	18.6972	40.894	12.7199	135.49	83.8407	-14.2658	4.00908	-29.8675	-9.14106	6.27032	-12.5018	9.96885	2.3215	42.899	-6.31458	103.635	82.0179	-5.6452	4.15098	-39.797	1.49964	-0.598359	42.8604	0.761691	1.23392	48.4382	-10.3187
540	3.17936	-1.30192	22.4454	1.26749	-0.865403	4.15346	1.2674	-0.865534	9.97389	0.99995	-0.571381	13.3191	-5.42488	2.74898	10.5764	-8.5964	7.34614	-16.7065	-6.53554	1.24311	-4.6443	13.6474	18.625	40.9182	12.7633	135.747	83.9594	-14.2992	3.78442	-29.4428	-9.14622	6.27696	-12.5286	9.96406	2.21645	42.8431	-6.48721	103.544	82.0711	-5.6321	4.10222	-39.9523	1.52383	-0.561845	42.9041	0.747994	1.18635	48.4461	-10.3705
542	3.16061	-1.37088	22.4579	1.25282	-0.893853	4.15955	1.25272	-0.893982	9.97998	0.990671	-0.593555	13.3237	-5.35318	2.74897	10.5385	-8.46512	7.31617	-16.7694	-6.51076	1.21042	-4.56847	13.6614	18.8418	41.0668	12.9572	135.938	83.9445	-14.2747	3.55576	-29.0557	-9.18659	6.23001	-12.4297	9.9253	2.00676	42.6897	-6.74913	103.41	82.1098	-5.55092	4.01821	-40.1512	1.69056	-0.448143	42.8457	0.768128	1.09021	48.1973	-10.4919
544	3.1377	-1.45094	22.4704	1.23529	-0.926756	4.16574	1.23519	-0.926883	9.98617	0.979521	-0.61923	13.3283	-5.25878	2.75332	10.4964	-8.2908	7.28402	-16.8377	-6.45946	1.20121	-4.52279	13.6807	18.9818	41.2787	13.0435	136.207	83.8602	-14.2749	3.22201	-28.5909	-9.24284	6.15792	-12.3178	9.89914	1.77877	42.4773	-6.99737	103.296	82.1913	-5.5008	3.91934	-40.3678	1.80403	-0.426727	42.7648	0.824081	1.15133	47.9278	-10.527
546	3.11707	-1.52311	22.482	1.21949	-0.956418	4.17144	1.21939	-0.956544	9.99187	0.969473	-0.642378	13.3326	-5.13369	2.74938	10.4486	-8.06454	7.22336	-16.9136	-6.39175	1.22392	-4.51229	13.7159	18.9617	41.5022	12.9661	136.489	83.754	-14.2993	2.85264	-28.1094	-9.30638	6.08952	-12.2172	9.89223	1.60512	42.2389	-7.16018	103.242	82.3219	-5.51545	3.81554	-40.5669	1.83793	-0.50955	42.6769	0.896446	1.3558	47.6881	-10.4555
548	3.07804	-1.55216	22.5168	1.19958	-0.965681	4.18713	1.19948	-0.965804	10.0076	0.955116	-0.650532	13.3443	-4.97928	2.6916	10.37	-7.80735	7.05395	-17.0431	-6.34852	1.24605	-4.46283	13.7737	18.754	41.5765	12.709	136.425	83.7594	-14.2958	2.82559	-27.9418	-9.36572	6.12181	-12.1156	9.88777	1.69986	42.0514	-7.03138	103.378	82.4851	-5.64828	3.71138	-40.6392	1.88033	-0.599871	42.5609	0.918907	1.46215	47.4447	-10.3592
550	3.02509	-1.52418	22.5474	1.17894	-0.948704	4.20049	1.17884	-0.948826	10.0209	0.938642	-0.6391	13.3543	-4.82596	2.58694	10.3089	-7.57375	6.7993	-17.1398	-6.35768	1.2472	-4.46919	13.84	18.6715	41.5893	12.6139	135.949	83.8423	-14.1948	2.97657	-28.0057	-9.35691	6.17987	-12.0364	9.89621	1.9206	42.0098	-6.85101	103.476	82.5763	-5.76022	3.69404	-40.6197	1.91345	-0.64149	42.4968	0.863396	1.4251	47.2651	-10.1704
552	2.96513	-1.45199	22.5738	1.15939	-0.911738	4.21172	1.1593	-0.911858	10.0321	0.921794	-0.612642	13.3626	-4.69958	2.45595	10.2748	-7.40178	6.50773	-17.1888	-6.40951	1.21816	-4.53415	13.8929	18.744	41.5796	12.7173	135.222	83.9664	-14.0146	3.18464	-28.2147	-9.28346	6.23074	-11.9769	9.90882	2.16382	42.0963	-6.72784	103.5	82.5785	-5.81506	3.75054	-40.5481	1.92075	-0.598339	42.4664	0.74371	1.27437	47.1314	-9.91948
554	2.92219	-1.40247	22.6274	1.14507	-0.886414	4.23518	1.14497	-0.886533	10.0556	0.909536	-0.594605	13.3801	-4.66939	2.37186	10.2599	-7.38354	6.34314	-17.2124	-6.43876	1.15825	-4.57359	13.8681	18.7952	41.6167	12.8559	134.98	84.0093	-13.9323	3.09477	-28.2877	-9.22392	6.20527	-11.9049	9.88738	2.10641	42.1432	-6.90906	103.514	82.5281	-5.78535	3.74906	-40.5646	1.83098	-0.373005	42.3052	0.639493	1.20875	46.887	-9.77876
556	2.89144	-1.37074	22.6688	1.13445	-0.869921	4.25334	1.13436	-0.870038	10.0738	0.900588	-0.582939	13.3937	-4.69047	2.34031	10.2573	-7.43523	6.29584	-17.2185	-6.41224	0.995821	-4.65831	13.7251	18.701	41.7578	12.7611	134.963	83.9525	-13.8365	2.91785	-28.3096	-9.17133	6.16624	-11.8189	9.8472	2.10876	42.109	-6.99376	103.594	82.4951	-5.83804	3.68227	-40.5679	1.75238	-0.215763	42.1385	0.60027	1.17951	46.7047	-9.69738
558	2.87189	-1.3554	22.6935	1.12726	-0.861535	4.2642	1.12717	-0.861651	10.0846	0.894696	-0.577118	13.4018	-4.74555	2.359	10.2582	-7.5263	6.35436	-17.2223	-6.34259	0.778001	-4.77518	13.5637	18.4211	41.9597	12.3984	135.019	83.834	-13.6151	2.62731	-28.1974	-9.13673	6.12209	-11.7301	9.79382	2.2136	42.0068	-6.95578	103.75	82.4856	-6.00097	3.53805	-40.5636	1.70263	-0.144697	41.998	0.61627	1.15932	46.6104	-9.66292
560	2.86325	-1.34859	22.7179	1.12404	-0.857896	4.27501	1.12395	-0.858012	10.0954	0.892054	-0.57461	13.4099	-4.80485	2.40667	10.2436	-7.61148	6.46801	-17.2561	-6.33094	0.77797	-4.80623	13.8546	17.9598	42.0065	11.955	134.752	83.8112	-12.8856	1.9156	-27.5062	-9.15718	6.05602	-11.6942	9.7332	2.26468	41.9593	-7.06489	103.944	82.4222	-6.20582	3.28929	-40.6873	1.64237	0.0261233	41.8959	0.588828	1.04673	46.5451	-9.65583
562	2.85282	-1.33172	22.7546	1.12093	-0.849763	4.29117	1.12084	-0.849879	10.1116	0.889227	-0.568745	13.422	-4.87566	2.45511	10.1817	-7.71465	6.59097	-17.379	-6.28361	0.797146	-4.8225	14.2182	17.3199	41.8499	11.2711	134.015	83.995	-11.9868	1.19011	-26.929	-9.22263	5.93707	-11.6416	9.69285	2.26665	41.9038	-7.30448	104.181	82.452	-6.5126	2.9909	-40.7111	1.62788	0.202509	41.8396	0.543043	0.953389	46.5224	-9.67176
564	2.82968	-1.29942	22.8094	1.11367	-0.833802	4.31531	1.11358	-0.833916	10.1357	0.882815	-0.557287	13.4401	-4.95148	2.49339	10.0714	-7.82866	6.70082	-17.5925	-6.2111	0.797058	-4.8412	14.5547	16.6059	41.5127	10.4438	132.913	84.3672	-11.1242	0.594292	-26.6301	-9.31022	5.78279	-11.5821	9.68035	2.26043	41.8809	-7.61036	104.425	82.596	-6.88497	2.72668	-40.6077	1.64553	0.349277	41.8237	0.495919	0.907806	46.5316	-9.69726
566	2.76094	-1.24729	22.8983	1.08825	-0.80508	4.35448	1.08817	-0.805193	10.1749	0.862046	-0.537396	13.4694	-4.99859	2.51447	9.92691	-7.89666	6.76871	-17.8667	-6.25183	0.798207	-4.87092	14.8615	16.2107	41.1847	9.95358	131.979	84.7259	-10.7599	0.306296	-26.6517	-9.33208	5.69296	-11.6241	9.71392	2.40953	42.1172	-7.75312	104.494	82.8164	-7.12033	2.8154	-40.5031	1.57529	0.398149	41.8213	0.508416	0.92272	46.5261	-9.68694
568	2.68785	-1.20702	22.9627	1.0599	-0.78096	4.38284	1.05982	-0.781069	10.2033	0.839374	-0.521095	13.4906	-5.06784	2.51595	9.84725	-8.0165	6.80777	-18.022	-6.25468	0.779173	-4.90964	14.9088	16.0955	40.7456	9.84867	131.591	84.984	-10.7371	0.194835	-26.8456	-9.35026	5.6424	-11.6911	9.65958	2.73923	42.3806	-7.55134	104.779	82.9587	-7.41226	2.84536	-40.3073	1.54836	0.407501	41.8034	0.521205	0.962506	46.5194	-9.67412
570	2.6202	-1.18175	22.9936	1.03265	-0.763706	4.39642	1.03257	-0.763813	10.2169	0.817945	-0.509837	13.5007	-5.17091	2.49503	9.85346	-8.21159	6.81698	-18.0206	-6.20629	0.75209	-4.96562	14.7264	16.1257	40.2097	9.98453	131.708	85.1276	-11.0024	0.200493	-27.2197	-9.37345	5.62502	-11.7607	9.5123	3.16029	42.5888	-7.08904	105.246	83.0188	-7.72693	2.78602	-40.06	1.5714	0.389273	41.7615	0.530822	1.013	46.508	-9.66214
572	2.55546	-1.14835	23.0157	1.00746	-0.743123	4.40608	1.00738	-0.743226	10.2265	0.797864	-0.495957	13.5079	-5.30142	2.44277	9.92306	-8.47331	6.77832	-17.9034	-6.19605	0.793244	-5.07889	14.6732	15.7117	39.7167	9.63459	131.71	85.2468	-11.4867	0.223628	-27.9901	-9.38517	5.62912	-11.8078	9.38685	3.27323	42.633	-6.91665	105.357	83.1467	-7.74992	2.92549	-40.0093	1.53672	0.327046	41.6941	0.589468	1.06269	46.4681	-9.63269
574	2.50179	-1.13136	23.0228	0.985603	-0.730668	4.40914	0.985528	-0.73077	10.2296	0.780773	-0.487946	13.5101	-5.47953	2.36623	10.0351	-8.83361	6.71475	-17.7117	-6.17466	0.829726	-5.17837	14.5525	15.2231	39.2022	9.24648	131.67	85.3027	-11.8723	0.174351	-28.7916	-9.39038	5.65071	-11.8588	9.27506	3.24854	42.6178	-6.83855	105.374	83.2694	-7.70515	3.07116	-39.9991	1.57098	0.305588	41.6354	0.599588	1.07202	46.437	-9.61165
576	2.46218	-1.13495	23.0145	0.967991	-0.728446	4.40549	0.967916	-0.728546	10.2259	0.767469	-0.487327	13.5074	-5.69611	2.27833	10.1779	-9.26966	6.64565	-17.4663	-6.13405	0.857175	-5.26172	14.3444	14.7829	38.6847	8.93907	131.575	85.2812	-12.0783	-0.00961616	-29.5426	-9.39304	5.67601	-11.9205	9.16939	3.17957	42.5886	-6.75643	105.417	83.36	-7.68043	3.16465	-39.9682	1.66989	0.324509	41.5896	0.551695	1.02741	46.4239	-9.59838
578	2.44075	-1.15224	22.9915	0.957068	-0.733855	4.39535	0.956992	-0.733954	10.2158	0.759629	-0.492006	13.4997	-5.90276	2.22181	10.336	-9.67469	6.6269	-17.1924	-6.08393	0.929322	-5.40059	14.1033	14.583	38.2744	8.84867	131.408	85.1522	-12.1391	-0.479566	-30.2777	-9.40226	5.65298	-12.0008	9.01843	3.34274	42.637	-6.3717	105.769	83.3606	-7.83065	3.1514	-39.8022	1.69214	0.285476	41.5348	0.500766	0.894452	46.4347	-9.55792
580	2.42679	-1.1873	22.9616	0.947753	-0.7477	4.38227	0.947676	-0.747798	10.2027	0.753499	-0.502895	13.4899	-6.08076	2.18537	10.4897	-10.0191	6.63095	-16.9242	-6.00555	0.995972	-5.49176	13.9085	14.434	37.9189	8.71518	131.133	84.955	-12.1518	-0.948623	-31.0954	-9.43183	5.63995	-12.0687	8.91962	3.44226	42.6665	-6.01972	106.255	83.3539	-8.07716	3.00506	-39.5764	1.73672	0.282741	41.4968	0.451739	0.857669	46.4239	-9.55218
582	2.41567	-1.24053	22.9253	0.937986	-0.76971	4.36646	0.937906	-0.769807	10.1869	0.747519	-0.519915	13.4781	-6.21951	2.17123	10.632	-10.2825	6.65776	-16.674	-5.89955	1.04904	-5.53641	13.7591	14.3194	37.6334	8.53749	130.8	84.7146	-12.0911	-1.3169	-31.9012	-9.48255	5.63518	-12.1241	8.89764	3.4229	42.6628	-5.77813	106.778	83.3549	-8.34936	2.75026	-39.3107	1.80645	0.317634	41.4753	0.406012	0.914078	46.3899	-9.57827
584	2.40169	-1.3146	22.8744	0.925066	-0.800489	4.34428	0.924984	-0.800585	10.1647	0.739712	-0.543673	13.4614	-6.31037	2.19929	10.7595	-10.4405	6.73993	-16.4475	-5.77982	1.10724	-5.64938	13.5403	14.3655	37.5189	8.60732	130.661	84.5121	-11.752	-1.44292	-32.1828	-9.54792	5.56895	-12.2025	8.95615	3.32476	42.6526	-5.64827	107.087	83.3499	-8.40536	2.51167	-39.0173	1.826	0.310627	41.4466	0.35572	0.866175	46.3769	-9.5608
586	2.37863	-1.38229	22.8205	0.908809	-0.827615	4.32072	0.908723	-0.827709	10.1412	0.729194	-0.564894	13.4437	-6.33609	2.22524	10.8734	-10.4816	6.78962	-16.239	-5.67873	1.13252	-5.70998	13.4207	14.3835	37.5158	8.55305	130.489	84.1796	-11.247	-1.57195	-32.3576	-9.59108	5.52731	-12.2603	9.06611	3.20552	42.6314	-5.5838	107.363	83.3244	-8.52892	2.31587	-38.7491	1.84466	0.29697	41.4003	0.298241	0.763302	46.3446	-9.54387
588	2.34746	-1.43667	22.7645	0.890279	-0.848165	4.29614	0.890192	-0.848257	10.1166	0.716587	-0.581332	13.4253	-6.30374	2.23671	10.9778	-10.4237	6.78761	-16.0408	-5.59905	1.13085	-5.71983	13.4108	14.3666	37.5823	8.36321	130.304	83.7085	-10.6611	-1.79466	-32.5988	-9.60717	5.52056	-12.3021	9.20455	3.09859	42.6052	-5.55674	107.606	83.2683	-8.71769	2.16311	-38.5302	1.87413	0.274536	41.3398	0.242082	0.624966	46.2953	-9.5481
590	2.31887	-1.47777	22.6969	0.874183	-0.863113	4.26633	0.874094	-0.863203	10.0868	0.705474	-0.593427	13.4029	-6.25506	2.22709	11.09	-10.3459	6.73956	-15.8255	-5.5115	1.16642	-5.80124	13.399	14.437	37.6143	8.31765	130.429	83.1907	-10.2194	-2.28369	-33.284	-9.61721	5.51488	-12.3915	9.32299	3.0877	42.6031	-5.50155	107.627	83.1483	-8.69025	2.00672	-38.4251	1.91981	0.207042	41.2923	0.227184	0.49064	46.2742	-9.62929
592	2.29185	-1.51794	22.6311	0.858863	-0.877822	4.23729	0.858772	-0.877911	10.0577	0.694929	-0.605299	13.3811	-6.20724	2.21745	11.1933	-10.2691	6.6927	-15.6269	-5.43808	1.18965	-5.86231	13.3851	14.7875	37.5985	8.53674	130.377	82.7986	-9.93992	-2.63195	-33.8234	-9.61846	5.48212	-12.4672	9.38127	3.00477	42.5836	-5.47995	107.706	83.0492	-8.64923	1.89166	-38.2792	1.9723	0.129319	41.2532	0.218509	0.431962	46.2612	-9.69931
594	2.26864	-1.56126	22.5729	0.844892	-0.894306	4.21164	0.8448	-0.894393	10.0321	0.685497	-0.618425	13.3619	-6.16726	2.21399	11.2789	-10.2028	6.66203	-15.4626	-5.38071	1.19058	-5.89551	13.3555	15.3425	37.5446	8.93901	130.127	82.5558	-9.80815	-2.78965	-34.1059	-9.61625	5.42164	-12.5154	9.37805	2.85102	42.5465	-5.45549	107.917	82.9743	-8.56778	1.76211	-38.0256	2.02823	0.0466345	41.2213	0.207911	0.455423	46.2509	-9.73671
596	2.25776	-1.61458	22.5316	0.835319	-0.916389	4.19359	0.835225	-0.916475	10.014	0.67968	-0.635489	13.3483	-6.13898	2.22213	11.3281	-10.1508	6.66043	-15.368	-5.32387	1.17032	-5.95074	13.2641	15.6299	37.5236	9.08275	130.076	82.3591	-9.76413	-2.97494	-34.2527	-9.63655	5.36142	-12.5308	9.35029	2.80193	42.5318	-5.19575	108.316	82.8294	-8.10619	1.30139	-37.5177	2.08553	-0.0592536	41.1923	0.194054	0.514309	46.2361	-9.73826
598	2.25151	-1.65151	22.5051	0.829244	-0.931817	4.18203	0.829148	-0.931902	10.0025	0.676074	-0.647375	13.3396	-6.10236	2.225	11.3488	-10.0846	6.64779	-15.3254	-5.29732	1.14295	-6.00738	13.2131	15.5607	37.4973	8.899	130.014	82.2383	-9.70481	-3.08599	-34.4323	-9.63761	5.31867	-12.5556	9.33969	2.74129	42.5133	-5.03281	108.561	82.7884	-7.77704	1.02592	-37.0968	2.13093	-0.141996	41.1715	0.182825	0.556114	46.2217	-9.73433
600	2.24903	-1.6678	22.4911	0.826697	-0.93864	4.17586	0.8266	-0.938725	9.99629	0.674585	-0.652622	13.335	-6.05862	2.22131	11.3472	-10.0071	6.6218	-15.3233	-5.30108	1.12189	-6.0519	13.2159	15.2097	37.452	8.47815	129.939	82.1853	-9.63187	-3.12958	-34.6558	-9.61297	5.29046	-12.5921	9.34843	2.68327	42.508	-4.99283	108.612	82.8424	-7.67899	1.00601	-36.8128	2.16407	-0.187286	41.1581	0.171409	0.565761	46.2068	-9.72701
602	2.25477	-1.672	22.4811	0.828851	-0.940963	4.17145	0.828754	-0.941049	9.99188	0.676342	-0.654224	13.3317	-6.03351	2.21888	11.3398	-9.9625	6.60681	-15.3344	-5.30441	1.14757	-6.04421	13.2256	14.9887	37.3566	8.28203	130.03	82.1599	-9.69148	-3.21375	-34.7596	-9.57377	5.23785	-12.6068	9.33065	2.79844	42.6175	-4.85381	108.66	82.7869	-7.71213	1.04805	-36.561	2.20064	-0.18032	41.1431	0.139301	0.544728	46.1838	-9.6899
604	2.26076	-1.67116	22.4764	0.83157	-0.941134	4.16936	0.831473	-0.94122	9.98979	0.678389	-0.654186	13.3301	-6.01341	2.23716	11.3324	-9.91809	6.63155	-15.3467	-5.32816	1.17737	-6.01226	13.2422	15.0466	37.2649	8.34828	130.044	82.1348	-9.71498	-3.233	-34.8882	-9.53689	5.20586	-12.6045	9.32576	2.89748	42.7116	-4.73307	108.676	82.7382	-7.71961	1.0746	-36.3334	2.22	-0.167996	41.1349	0.118994	0.516971	46.1672	-9.65201
606	2.26565	-1.67109	22.4751	0.833716	-0.941557	4.16881	0.833619	-0.941643	9.98924	0.68002	-0.654373	13.3297	-5.99583	2.28063	11.3265	-9.86757	6.70291	-15.3572	-5.36787	1.21316	-5.97062	13.2683	15.3275	37.1755	8.61271	129.962	82.1182	-9.68306	-3.19582	-35.0314	-9.51023	5.19283	-12.5952	9.3389	2.94176	42.7705	-4.64703	108.683	82.7206	-7.68239	1.07053	-36.1178	2.22138	-0.15824	41.1322	0.112846	0.49135	46.1561	-9.62273
608	2.27326	-1.68819	22.4713	0.835462	-0.949716	4.16723	0.835364	-0.949802	9.98766	0.681817	-0.660369	13.3286	-5.9836	2.34917	11.317	-9.81581	6.82232	-15.376	-5.38919	1.31074	-5.95514	13.3234	15.4034	37.0287	8.73351	129.946	82.1907	-9.68802	-3.238	-34.9958	-9.50915	5.1459	-12.6196	9.36193	2.93994	42.8374	-4.58626	108.769	82.7463	-7.71595	1.07952	-35.886	2.21788	-0.130891	41.1207	0.0990531	0.477382	46.1307	-9.6122
610	2.27434	-1.69855	22.463	0.835002	-0.954303	4.16358	0.834903	-0.95439	9.98402	0.681752	-0.663822	13.3258	-5.96245	2.41548	11.3151	-9.74932	6.93314	-15.3793	-5.40755	1.3865	-5.93536	13.3811	15.3409	36.8692	8.70151	129.832	82.2483	-9.64026	-3.23884	-35.011	-9.49859	5.11669	-12.6473	9.34864	2.98943	42.9114	-4.44553	108.86	82.7469	-7.72003	1.12641	-35.6671	2.22575	-0.113053	41.1156	0.0831436	0.468667	46.1152	-9.61065
612	2.26833	-1.70005	22.4506	0.832288	-0.954345	4.15809	0.83219	-0.954431	9.97852	0.679733	-0.664007	13.3217	-5.93402	2.47412	11.3208	-9.67337	7.02628	-15.3675	-5.42741	1.43044	-5.90552	13.4275	15.1831	36.7105	8.55571	129.637	82.268	-9.54412	-3.20767	-35.0961	-9.47542	5.10949	-12.6721	9.30048	3.09262	42.9889	-4.22771	108.943	82.7164	-7.68404	1.20589	-35.4704	2.24354	-0.111814	41.1157	0.0684808	0.456697	46.1077	-9.61338
614	2.26106	-1.70699	22.4387	0.828511	-0.956646	4.15283	0.828412	-0.956731	9.97326	0.677052	-0.665946	13.3178	-5.91721	2.53439	11.3234	-9.61753	7.12775	-15.3626	-5.4593	1.48288	-5.86647	13.4338	15.0805	36.5659	8.4957	129.578	82.2503	-9.50054	-3.29341	-35.1115	-9.45935	5.09517	-12.6979	9.2734	3.15221	43.057	-4.05502	109.044	82.6992	-7.65611	1.26511	-35.3049	2.24341	-0.130587	41.1011	0.0668184	0.403946	46.0758	-9.61081
616	2.25833	-1.7153	22.4294	0.826583	-0.959977	4.14875	0.826484	-0.960062	9.96918	0.675815	-0.668547	13.3147	-5.9172	2.58725	11.317	-9.59465	7.22389	-15.3761	-5.47343	1.53739	-5.83841	13.4157	15.0631	36.4294	8.56037	129.552	82.2448	-9.4549	-3.38942	-35.1144	-9.46128	5.08049	-12.7098	9.24861	3.22748	43.0926	-3.88697	109.109	82.69	-7.61286	1.3159	-35.1606	2.25528	-0.156942	41.0902	0.066389	0.385959	46.0516	-9.6079
618	2.2607	-1.72263	22.4244	0.82696	-0.963377	4.14654	0.82686	-0.963462	9.96698	0.676304	-0.671065	13.313	-5.93392	2.63022	11.3025	-9.60572	7.31014	-15.4063	-5.47028	1.59216	-5.82338	13.3857	15.118	36.314	8.73007	129.55	82.2546	-9.40631	-3.47681	-35.1095	-9.47894	5.06595	-12.7054	9.22299	3.32142	43.0949	-3.72775	109.133	82.6853	-7.55586	1.35405	-35.0442	2.27662	-0.178512	41.085	0.0632707	0.403353	46.0346	-9.60265
620	2.26423	-1.72082	22.4279	0.828653	-0.962933	4.14814	0.828553	-0.963018	9.96857	0.677541	-0.670633	13.3142	-5.96111	2.66054	11.2891	-9.64109	7.37807	-15.4353	-5.48243	1.64092	-5.80765	13.3836	15.1406	36.2782	8.86089	129.618	82.2398	-9.39217	-3.58099	-35.0671	-9.4899	5.05167	-12.6867	9.19153	3.40178	43.0844	-3.61177	109.141	82.6716	-7.50677	1.35985	-34.9928	2.26754	-0.15284	41.0755	0.0514003	0.375568	45.9895	-9.57732
622	2.26448	-1.72121	22.43	0.828717	-0.963138	4.14903	0.828617	-0.963223	9.96947	0.6776	-0.670784	13.3149	-5.98675	2.68908	11.2876	-9.67509	7.44125	-15.4419	-5.49315	1.68681	-5.79795	13.3736	15.1539	36.2703	8.96782	129.723	82.1999	-9.40301	-3.64116	-35.0536	-9.49799	5.03154	-12.6742	9.17867	3.46055	43.0736	-3.55408	109.135	82.6464	-7.46493	1.3355	-34.9874	2.2613	-0.142329	41.0661	0.0430184	0.393	45.9577	-9.57512
624	2.26052	-1.7248	22.429	0.826656	-0.964329	4.14862	0.826556	-0.964414	9.96905	0.67613	-0.671798	13.3146	-6.00715	2.71778	11.2966	-9.70018	7.50163	-15.4282	-5.49999	1.72798	-5.79406	13.3541	15.1667	36.2697	9.05337	129.835	82.1475	-9.43042	-3.65287	-35.075	-9.5039	5.00777	-12.6724	9.1899	3.49315	43.0662	-3.55295	109.122	82.6179	-7.43361	1.29048	-35.0058	2.26317	-0.153406	41.0583	0.0406324	0.446454	45.942	-9.59865
626	2.25298	-1.72456	22.4289	0.823386	-0.963524	4.14858	0.823287	-0.963609	9.96901	0.673637	-0.671392	13.3146	-6.01952	2.74319	11.2996	-9.71183	7.55292	-15.4249	-5.50603	1.75571	-5.79112	13.3485	15.212	36.2412	9.14421	129.862	82.1408	-9.44786	-3.6639	-35.0834	-9.50935	4.99726	-12.6789	9.22771	3.48579	43.0545	-3.59313	109.11	82.6279	-7.4252	1.26438	-34.9791	2.26507	-0.152587	41.0536	0.0434608	0.405339	45.9116	-9.61354
628	2.24774	-1.72399	22.4339	0.821126	-0.962806	4.1508	0.821027	-0.962891	9.97123	0.6719	-0.670994	13.3162	-6.04033	2.7648	11.2946	-9.73987	7.60165	-15.4371	-5.50978	1.7712	-5.78724	13.3511	15.2357	36.2143	9.17854	129.833	82.1461	-9.45415	-3.63646	-35.1231	-9.51783	4.98174	-12.6786	9.25498	3.50345	43.065	-3.60335	109.116	82.6262	-7.41774	1.22867	-34.9244	2.26692	-0.145524	41.0589	0.0432125	0.394072	45.8964	-9.6397
630	2.24715	-1.72382	22.4446	0.820841	-0.962725	4.15553	0.820742	-0.96281	9.97596	0.671675	-0.670958	13.3198	-6.07234	2.78456	11.282	-9.78843	7.6526	-15.4649	-5.51347	1.77448	-5.7766	13.359	15.2346	36.1941	9.15394	129.769	82.1551	-9.45369	-3.56955	-35.1926	-9.5283	4.95846	-12.6705	9.25913	3.55286	43.0988	-3.57103	109.147	82.6068	-7.40899	1.17964	-34.8499	2.26664	-0.137552	41.073	0.0426733	0.423603	45.8977	-9.67518
632	2.25563	-1.72461	22.4599	0.824405	-0.96393	4.16234	0.824305	-0.964015	9.98277	0.674404	-0.671656	13.3249	-6.11295	2.81178	11.264	-9.84901	7.72131	-15.504	-5.52833	1.76468	-5.73318	13.3632	15.2462	36.1755	9.11572	129.745	82.1597	-9.47607	-3.48545	-35.2518	-9.53317	4.92917	-12.6626	9.22337	3.59526	43.133	-3.52348	109.22	82.5934	-7.41421	1.12131	-34.7781	2.25548	-0.154254	41.0822	0.0660276	0.425039	45.8915	-9.69589
634	2.26144	-1.72478	22.4685	0.826893	-0.964582	4.16619	0.826793	-0.964667	9.98662	0.676299	-0.672	13.3278	-6.13965	2.83924	11.261	-9.88527	7.78315	-15.5135	-5.5404	1.7492	-5.7069	13.3773	15.2742	36.1617	9.08782	129.667	82.1713	-9.47034	-3.41454	-35.2873	-9.5325	4.9193	-12.6787	9.2001	3.62941	43.1819	-3.4683	109.27	82.5738	-7.41177	1.08409	-34.7164	2.24729	-0.149491	41.0976	0.0774702	0.4255	45.8985	-9.71594
636	2.26402	-1.72205	22.4702	0.828266	-0.963641	4.16691	0.828167	-0.963727	9.98734	0.677269	-0.671216	13.3283	-6.15236	2.86311	11.2722	-9.89868	7.8312	-15.4949	-5.54897	1.72709	-5.70281	13.3976	15.304	36.1476	9.07029	129.542	82.1976	-9.43584	-3.35982	-35.3029	-9.52769	4.93071	-12.7128	9.19594	3.66069	43.2373	-3.41055	109.294	82.5496	-7.40204	1.0677	-34.6649	2.24697	-0.117686	41.1219	0.0706882	0.423102	45.9202	-9.73157
638	2.27242	-1.70881	22.4752	0.833149	-0.958661	4.16906	0.83305	-0.958747	9.98949	0.68062	-0.667201	13.3299	-6.17375	2.87393	11.2729	-9.93267	7.86028	-15.4963	-5.5621	1.68652	-5.69378	13.3966	15.2588	36.1044	9.02312	129.486	82.2653	-9.41836	-3.29226	-35.3355	-9.52596	4.9455	-12.7153	9.18118	3.72226	43.249	-3.35015	109.346	82.5409	-7.40762	1.03906	-34.6105	2.26465	-0.0779535	41.1553	0.0488952	0.386402	45.9456	-9.71153
640	2.28564	-1.69135	22.4819	0.840529	-0.952299	4.17197	0.840431	-0.952385	9.9924	0.685756	-0.662004	13.3321	-6.20343	2.88058	11.2685	-9.98309	7.8859	-15.5083	-5.58958	1.63581	-5.67809	13.3788	15.2381	36.0816	9.00479	129.476	82.3152	-9.40433	-3.24727	-35.3591	-9.5207	4.95726	-12.7175	9.18351	3.76984	43.2868	-3.33072	109.384	82.5124	-7.41631	1.00397	-34.564	2.26972	-0.0452006	41.1948	0.0477837	0.354466	45.9649	-9.70185
642	2.3033	-1.67133	22.49	0.850079	-0.945241	4.17548	0.849982	-0.945328	9.99591	0.692472	-0.656158	13.3348	-6.23916	2.88513	11.2593	-10.045	7.91081	-15.5299	-5.63233	1.57405	-5.65094	13.3521	15.2613	36.0749	9.01952	129.499	82.3414	-9.39175	-3.23309	-35.3787	-9.51116	4.96413	-12.7213	9.20115	3.79437	43.3522	-3.35556	109.409	82.463	-7.42235	0.96584	-34.5275	2.25624	-0.0316554	41.2387	0.0823505	0.359384	45.9765	-9.71586
644	2.3239	-1.6509	22.4994	0.86095	-0.938283	4.17954	0.860853	-0.938372	9.99997	0.700181	-0.650309	13.3378	-6.27199	2.88858	11.2432	-10.1018	7.93296	-15.564	-5.68169	1.4923	-5.59934	13.3442	15.3243	36.0223	9.04385	129.516	82.3799	-9.37977	-3.25321	-35.4337	-9.50262	4.96623	-12.7072	9.20482	3.80154	43.3845	-3.39624	109.448	82.4241	-7.41455	0.937222	-34.5027	2.23442	-0.0739152	41.2848	0.175805	0.507874	45.985	-9.76144
646	2.34462	-1.62167	22.5026	0.872718	-0.927468	4.18085	0.872622	-0.927558	10.0013	0.708335	-0.641516	13.3388	-6.28834	2.88583	11.233	-10.1318	7.93607	-15.5849	-5.74516	1.38304	-5.53319	13.3575	15.3432	35.9344	8.99392	129.533	82.4183	-9.36644	-3.27233	-35.517	-9.47812	4.9797	-12.6936	9.19556	3.79673	43.408	-3.43031	109.492	82.3742	-7.38996	0.910951	-34.4627	2.18847	-0.111568	41.3338	0.298453	0.637958	45.9909	-9.83566
648	2.36788	-1.5849	22.5001	0.88633	-0.91357	4.17952	0.886236	-0.913661	9.99995	0.717687	-0.630303	13.3379	-6.28709	2.87832	11.23	-10.1326	7.92215	-15.5901	-5.81773	1.25183	-5.45485	13.4023	15.3037	35.827	8.85152	129.553	82.4495	-9.35726	-3.29559	-35.6118	-9.44166	5.00174	-12.6827	9.16605	3.78544	43.4243	-3.45049	109.535	82.313	-7.34653	0.887551	-34.4134	2.11626	-0.118634	41.3858	0.428815	0.719709	45.9969	-9.92087
650	2.40828	-1.5524	22.4993	0.907018	-0.903142	4.17902	0.906925	-0.903236	9.99945	0.732539	-0.621263	13.3375	-6.28098	2.87918	11.2276	-10.1211	7.92115	-15.5938	-5.87655	1.13059	-5.35995	13.5199	15.2328	35.7544	8.62638	129.586	82.4519	-9.38262	-3.39072	-35.6516	-9.4237	5.00087	-12.6672	9.08231	3.77403	43.4215	-3.45887	109.574	82.2552	-7.2751	0.876945	-34.4048	2.01677	-0.0468218	41.4413	0.507597	0.783274	46.0135	-9.94017
652	2.44823	-1.52636	22.5035	0.926888	-0.895518	4.18075	0.926795	-0.895614	10.0012	0.746943	-0.614373	13.3389	-6.25908	2.86908	11.2184	-10.0853	7.89375	-15.608	-5.91595	0.997136	-5.28262	13.6347	15.1631	35.7236	8.39372	129.592	82.4513	-9.38686	-3.46359	-35.6823	-9.42387	5.01161	-12.6464	9.01177	3.81656	43.4193	-3.43906	109.608	82.209	-7.21753	0.860648	-34.4167	1.93689	0.047793	41.5019	0.585558	0.877841	46.0315	-9.9828
654	2.4864	-1.51157	22.511	0.944916	-0.892663	4.18402	0.944824	-0.89276	10.0045	0.760254	-0.611162	13.3413	-6.22373	2.8446	11.2069	-10.0314	7.83448	-15.6245	-5.93525	0.860218	-5.22717	13.7348	15.1047	35.7284	8.17475	129.575	82.4506	-9.37232	-3.50404	-35.7133	-9.44304	5.03479	-12.6246	8.97655	3.89743	43.4229	-3.41312	109.634	82.1744	-7.18548	0.833796	-34.4414	1.89218	0.141211	41.5657	0.666876	0.993701	46.0529	-10.0566
656	2.53517	-1.52487	22.5108	0.964985	-0.903023	4.18404	0.964892	-0.903123	10.0045	0.775886	-0.61771	13.3414	-6.19393	2.80954	11.2212	-9.99348	7.7566	-15.5932	-5.94172	0.77158	-5.17331	13.8545	15.0524	35.7288	7.95601	129.593	82.4388	-9.40586	-3.56398	-35.7448	-9.48432	5.04459	-12.6216	9.00574	3.89347	43.4297	-3.48686	109.634	82.1451	-7.18419	0.790213	-34.4632	1.89726	0.191155	41.6227	0.723055	1.03745	46.0965	-10.1103
658	2.58371	-1.54427	22.5073	0.98439	-0.916014	4.18265	0.984296	-0.916115	10.0031	0.791181	-0.626263	13.3404	-6.15901	2.77028	11.2441	-9.94862	7.66823	-15.5454	-5.92673	0.710834	-5.13472	13.9588	15.0366	35.7398	7.81996	129.592	82.4121	-9.44013	-3.61627	-35.7666	-9.52109	5.03365	-12.6249	9.02057	3.88065	43.4638	-3.59686	109.622	82.0992	-7.18954	0.767114	-34.4817	1.92005	0.219168	41.6802	0.77505	1.04752	46.1425	-10.1581
660	2.62677	-1.56198	22.5039	1.00156	-0.927753	4.18128	1.00147	-0.927856	10.0017	0.80473	-0.634013	13.3394	-6.1196	2.73075	11.2674	-9.89577	7.57735	-15.496	-5.89939	0.667618	-5.10837	14.0256	15.0593	35.759	7.77797	129.577	82.3755	-9.45947	-3.65218	-35.7793	-9.54239	5.00778	-12.6256	9.01891	3.87132	43.5218	-3.72234	109.601	82.0403	-7.19681	0.763851	-34.4951	1.94484	0.2381	41.7433	0.816372	1.03435	46.1796	-10.2027
662	2.65176	-1.56592	22.5113	1.01208	-0.931845	4.18463	1.01198	-0.93195	10.0051	0.812838	-0.63645	13.342	-6.08294	2.69729	11.2743	-9.84433	7.49993	-15.4779	-5.90646	0.61695	-5.06878	13.9936	15.0953	35.7605	7.79528	129.6	82.3567	-9.43409	-3.65158	-35.8029	-9.52774	5.00351	-12.5975	9.0824	3.84275	43.5665	-3.8486	109.571	82.0089	-7.21501	0.737211	-34.5007	1.93811	0.290714	41.8281	0.794161	1.00874	46.1785	-10.2451
664	2.67686	-1.5771	22.5218	1.02196	-0.939126	4.18937	1.02186	-0.939232	10.0098	0.820658	-0.641313	13.3456	-6.06555	2.67555	11.2729	-9.82216	7.45292	-15.4778	-5.90597	0.557723	-5.03832	13.9396	15.1681	35.799	7.84206	129.664	82.3229	-9.4345	-3.66746	-35.7904	-9.52451	4.9925	-12.5618	9.11268	3.86862	43.609	-3.88497	109.555	81.9782	-7.22468	0.716695	-34.4959	1.93747	0.309715	41.9097	0.790224	0.985533	46.1704	-10.2967
666	2.70556	-1.59812	22.5309	1.03249	-0.951037	4.19356	1.03239	-0.951144	10.014	0.829244	-0.6496	13.3487	-6.06814	2.66488	11.2681	-9.83109	7.43512	-15.4868	-5.89077	0.494937	-5.0215	13.8818	15.2499	35.8733	7.89048	129.764	82.2763	-9.4622	-3.70958	-35.7248	-9.53767	4.97209	-12.5292	9.09218	3.93823	43.6513	-3.84135	109.557	81.943	-7.22308	0.709481	-34.4813	1.95653	0.28639	41.9833	0.811553	0.975355	46.1665	-10.3512
668	2.73211	-1.61816	22.5272	1.04224	-0.962249	4.19206	1.04214	-0.962357	10.0125	0.837205	-0.657401	13.3476	-6.07425	2.65488	11.274	-9.84673	7.4193	-15.4762	-5.87521	0.452197	-5.01787	13.8089	15.2041	35.9284	7.87144	129.882	82.2525	-9.45895	-3.78141	-35.5707	-9.5345	4.95665	-12.521	9.03957	3.93284	43.6947	-3.85534	109.567	81.9009	-7.21408	0.721276	-34.4631	2.01702	0.238897	42.0483	0.811101	1.01674	46.1761	-10.37
670	2.77008	-1.64703	22.5202	1.05615	-0.978369	4.18919	1.05605	-0.978478	10.0096	0.848586	-0.668619	13.3455	-6.0925	2.65539	11.2776	-9.87962	7.4281	-15.4716	-5.82174	0.427221	-5.01526	13.7872	15.1487	35.9615	7.81333	129.892	82.2589	-9.40806	-3.76424	-35.4481	-9.55929	4.93783	-12.5356	8.98497	3.90717	43.7432	-3.88059	109.591	81.8809	-7.22595	0.733756	-34.436	2.09008	0.233412	42.1365	0.781284	0.994858	46.2323	-10.3841
672	2.81937	-1.68264	22.5116	1.07439	-0.998474	4.18564	1.07429	-0.998585	10.0061	0.863438	-0.682559	13.3429	-6.12198	2.66634	11.2753	-9.928	7.46123	-15.4796	-5.73187	0.420039	-5.01569	13.8321	15.1032	35.9842	7.72094	129.803	82.2909	-9.33577	-3.65628	-35.3661	-9.61195	4.9143	-12.5692	8.93197	3.88943	43.7979	-3.89668	109.624	81.8857	-7.26172	0.743775	-34.4013	2.16413	0.282607	42.2535	0.719987	0.903861	46.3352	-10.3981
674	2.86623	-1.70866	22.4994	1.09249	-1.01414	4.18042	1.09239	-1.01425	10.0009	0.877919	-0.693183	13.3391	-6.15229	2.67916	11.2622	-9.97644	7.49894	-15.508	-5.64619	0.43322	-5.04048	13.9391	15.0335	36.061	7.5888	129.803	82.3143	-9.42038	-3.5648	-35.2557	-9.64943	4.88766	-12.608	8.84695	3.96793	43.8628	-3.83067	109.648	81.8934	-7.29921	0.762225	-34.3687	2.2264	0.37785	42.389	0.623296	0.829288	46.4471	-10.4
676	2.91446	-1.7291	22.4844	1.11172	-1.02748	4.17395	1.11161	-1.0276	9.99438	0.893112	-0.701999	13.3343	-6.19143	2.6944	11.2599	-10.0404	7.54419	-15.5173	-5.56676	0.44181	-5.07864	14.0715	15.0011	36.1171	7.46522	129.718	82.3628	-9.27726	-3.50426	-35.0697	-9.69344	4.85701	-12.6454	8.82231	3.99163	43.9134	-3.84019	109.666	81.9263	-7.36782	0.756988	-34.3262	2.25568	0.428953	42.5417	0.557067	0.779544	46.5855	-10.4079
678	2.96267	-1.74218	22.4677	1.13164	-1.03759	4.16665	1.13153	-1.03771	9.98708	0.908625	-0.708352	13.3289	-6.23778	2.71032	11.2688	-10.1177	7.59305	-15.5066	-5.49654	0.439134	-5.12396	14.2361	14.9719	36.1345	7.3183	129.535	82.4454	-8.87557	-3.51762	-34.7572	-9.74101	4.82072	-12.6806	8.86036	3.94944	43.9483	-3.93328	109.683	81.9825	-7.46338	0.727334	-34.2726	2.24659	0.414216	42.7079	0.533712	0.760522	46.7485	-10.4239
680	3.002	-1.73652	22.4518	1.14942	-1.03869	4.15957	1.14932	-1.03881	9.98	0.922006	-0.708094	13.3236	-6.27634	2.71982	11.267	-10.1831	7.62762	-15.5149	-5.43977	0.418016	-5.16414	14.4914	14.7453	36.114	6.97706	129.432	82.5735	-8.54203	-3.75804	-34.1712	-9.75637	4.77632	-12.7191	8.87496	3.95107	43.9863	-3.98136	109.722	82.0346	-7.54116	0.702621	-34.2145	2.20107	0.342989	42.8763	0.535549	0.775467	46.9114	-10.4366
682	3.04989	-1.73435	22.4363	1.17061	-1.04212	4.1527	1.17051	-1.04224	9.97313	0.938073	-0.709371	13.3185	-6.32807	2.73518	11.2726	-10.2701	7.67815	-15.5111	-5.3813	0.432043	-5.18707	14.8503	14.4575	36.0295	6.49617	128.943	82.708	-7.78304	-4.03752	-33.4729	-9.807	4.70283	-12.7657	8.90946	3.90899	44.0286	-4.06577	109.76	82.0946	-7.62836	0.67519	-34.1522	2.12591	0.235626	43.0627	0.54427	0.810341	47.117	-10.4638
684	3.0958	-1.73808	22.4294	1.19036	-1.04798	4.14969	1.19025	-1.04811	9.97013	0.953197	-0.712568	13.3163	-6.38475	2.75379	11.2841	-10.365	7.73633	-15.4971	-5.32718	0.4767	-5.18389	15.3127	14.1264	35.8911	5.88684	127.874	82.8256	-6.44221	-4.37112	-32.6732	-9.88782	4.61153	-12.8084	8.96429	3.82232	44.075	-4.1786	109.79	82.1536	-7.72119	0.650676	-34.0795	2.04026	0.120682	43.2366	0.547504	0.844481	47.3377	-10.4911
686	3.07785	-1.73527	22.4645	1.18262	-1.0453	4.16525	1.18251	-1.04542	9.98569	0.947224	-0.711056	13.328	-6.3919	2.75392	11.28	-10.3776	7.7401	-15.5056	-5.30842	0.472389	-5.14343	15.8623	13.6955	35.772	5.11289	125.931	82.8698	-4.33409	-4.9007	-31.7301	-9.91253	4.5694	-12.7903	9.00652	3.75532	44.1118	-4.22122	109.812	82.1712	-7.78966	0.648419	-33.9598	2.02182	0.084492	43.2521	0.513861	0.817559	47.4252	-10.4339
688	3.04546	-1.72898	22.5163	1.16882	-1.03985	4.18822	1.16872	-1.03997	10.0087	0.936548	-0.70786	13.3451	-6.38847	2.74276	11.2675	-10.3755	7.71931	-15.528	-5.36579	0.492769	-5.01228	16.4752	13.2812	35.594	4.48263	123.377	82.8634	-1.7639	-6.27848	-30.2155	-9.91713	4.54406	-12.7566	9.06813	3.73979	44.2067	-4.24034	109.746	82.1474	-7.8143	0.694456	-33.8718	1.96293	0.101843	43.2411	0.491373	0.720909	47.431	-10.4066
690	3.01369	-1.72139	22.5749	1.15539	-1.03393	4.21419	1.15528	-1.03404	10.0346	0.926104	-0.704285	13.3646	-6.38537	2.72437	11.2521	-10.3769	7.68584	-15.5558	-5.47181	0.535619	-4.8364	17.1191	12.8934	35.3762	3.99371	120.034	82.8168	1.06036	-8.29176	-28.3004	-9.91032	4.52151	-12.7263	9.13747	3.75486	44.3502	-4.26123	109.576	82.0945	-7.78455	0.789368	-33.833	1.85279	0.172015	43.25	0.468786	0.585259	47.4113	-10.4025
692	3.00129	-1.7158	22.626	1.15027	-1.03063	4.23681	1.15016	-1.03075	10.0572	0.922044	-0.702177	13.3815	-6.39135	2.70809	11.2481	-10.3943	7.65934	-15.5635	-5.46511	0.529607	-4.86911	17.7194	12.4565	35.2689	3.21341	114.44	82.9692	3.69427	-9.77853	-26.9243	-9.89698	4.46584	-12.7337	9.13255	3.67918	44.4446	-4.3451	109.308	82.063	-7.6732	0.919832	-33.8289	1.73522	0.324398	43.3636	0.344128	0.568203	47.5713	-10.2833
694	2.97916	-1.73255	22.6577	1.13889	-1.03607	4.25104	1.13878	-1.03619	10.0715	0.913836	-0.706953	13.3922	-6.40831	2.70484	11.2638	-10.4272	7.65984	-15.5361	-5.45056	0.492166	-4.89799	18.1934	12.0039	35.1376	2.93052	110.497	82.2642	5.41735	-10.5468	-26.2921	-9.90066	4.42404	-12.7753	9.14182	3.5325	44.4673	-4.48838	109.059	82.0485	-7.55926	0.993626	-33.8865	1.69141	0.428654	43.4197	0.227076	0.487494	47.7121	-10.1298
696	2.94413	-1.76992	22.6748	1.12	-1.04921	4.25889	1.11989	-1.04932	10.0793	0.900481	-0.717925	13.398	-6.43358	2.71319	11.2899	-10.4708	7.68425	-15.4908	-5.44753	0.447245	-4.8968	18.5279	11.5182	35.03	3.17693	108.631	80.4806	5.89125	-10.691	-26.3017	-9.92125	4.39784	-12.837	9.17516	3.34557	44.4344	-4.66304	108.859	82.0476	-7.46756	1.00481	-33.9952	1.71554	0.463323	43.3932	0.142246	0.324403	47.7913	-9.96769
698	2.91423	-1.79923	22.7108	1.10402	-1.05941	4.27504	1.10391	-1.05952	10.0955	0.889115	-0.726544	13.4101	-6.45434	2.71549	11.28	-10.5066	7.69848	-15.5119	-5.44838	0.488808	-4.96425	18.7356	10.867	35.2575	3.3974	106.166	78.1092	4.56696	-10.8588	-25.7333	-9.9343	4.34971	-12.8733	9.19421	3.22278	44.4471	-4.75962	108.684	82.0459	-7.42191	1.019	-34.0943	1.6739	0.474487	43.3332	0.083468	0.144019	47.8242	-9.81006
700	2.86484	-1.83109	22.7457	1.07929	-1.06889	4.29075	1.07918	-1.069	10.1112	0.871157	-0.735146	13.4218	-6.46561	2.71068	11.2467	-10.5271	7.69746	-15.5752	-5.44076	0.523309	-4.96993	19.0301	10.3261	35.5681	4.19401	106.475	74.7774	0.582722	-9.08465	-23.9503	-9.93378	4.2977	-12.8448	9.18559	3.19894	44.4739	-4.78536	108.55	82.0342	-7.36549	1.09749	-34.1712	1.72311	0.474588	43.2866	0.0421499	0.105726	47.7952	-9.7445
702	2.7933	-1.86552	22.7814	1.04464	-1.07741	4.30678	1.04452	-1.07751	10.1272	0.845717	-0.743617	13.4338	-6.46638	2.7001	11.1923	-10.5298	7.68294	-15.6764	-5.42406	0.541985	-4.8911	19.479	9.88143	35.9635	5.59516	109.788	70.4803	-5.34465	-5.34572	-20.7835	-9.9222	4.24183	-12.7423	9.17183	3.2713	44.5052	-4.75966	108.47	82.0107	-7.3028	1.22374	-34.2248	1.86558	0.462112	43.2545	0.0211264	0.220996	47.7059	-9.7811
704	2.71214	-1.89846	22.8428	1.00579	-1.0845	4.33421	1.00568	-1.0846	10.1546	0.817041	-0.751292	13.4543	-6.46056	2.69459	11.1146	-10.5171	7.67645	-15.8205	-5.40771	0.59768	-4.75872	20.1355	9.14292	36.6814	6.49934	114.154	65.0911	-9.8594	-0.612592	-16.486	-9.9258	4.16701	-12.5729	9.2587	3.39417	44.5265	-4.74537	108.498	81.9789	-7.31278	1.25909	-34.2696	1.96396	0.420526	43.1753	0.0397574	0.371134	47.5592	-9.87125
706	2.61895	-1.91541	22.9018	0.963208	-1.08344	4.3604	0.963096	-1.08354	10.1808	0.785081	-0.753088	13.4738	-6.4427	2.67993	11.0429	-10.487	7.6475	-15.9515	-5.39134	0.645808	-4.60128	20.8718	8.60259	37.5475	7.42892	120.078	59.119	-13.6291	2.22932	-11.416	-9.89918	4.08999	-12.3731	9.40546	3.4687	44.5109	-4.85439	108.495	81.9401	-7.32869	1.25218	-34.3298	2.08751	0.301326	43.1139	0.094411	0.503132	47.4643	-9.99018
708	2.51725	-1.91658	22.9564	0.918414	-1.07464	4.38452	0.918303	-1.07473	10.205	0.751011	-0.749216	13.4918	-6.41947	2.65591	10.9807	-10.4519	7.59842	-16.0641	-5.37832	0.701823	-4.4216	21.6552	8.48241	38.518	8.59713	126.682	52.8641	-16.2296	2.72057	-5.76791	-9.84111	4.01301	-12.154	9.60376	3.47137	44.459	-5.09691	108.439	81.9065	-7.3356	1.21599	-34.4079	2.22871	0.114394	43.0851	0.183213	0.606517	47.4285	-10.1325
710	2.41835	-1.92414	23.0261	0.87417	-1.06894	4.41538	0.87406	-1.06903	10.2358	0.717526	-0.747639	13.5148	-6.42342	2.63883	10.9082	-10.4622	7.57496	-16.1993	-5.37934	0.866998	-4.18114	22.4928	9.22716	39.5848	9.71217	130.463	46.6527	-17.7336	2.10671	-1.23174	-9.79376	3.9263	-11.9099	9.8655	3.39799	44.3919	-5.40935	108.368	81.9326	-7.32915	1.17008	-34.4907	2.31077	-0.0520133	43.0894	0.308152	0.709516	47.3512	-10.3213
712	2.33476	-1.89755	23.1015	0.839822	-1.04978	4.44857	0.839714	-1.04986	10.269	0.690641	-0.735403	13.5396	-6.42828	2.59872	10.8404	-10.4843	7.50989	-16.325	-5.40103	1.09841	-3.98177	23.3794	10.3298	40.633	10.4679	132.658	40.664	-18.5178	1.79407	0.697849	-9.72134	3.84134	-11.6809	10.0718	3.42665	44.3826	-5.64279	108.303	81.9256	-7.34844	1.11322	-34.5537	2.34333	-0.212279	43.1161	0.410047	0.851079	47.3453	-10.4418
714	2.26709	-1.83676	23.1738	0.815701	-1.01715	4.48026	0.815596	-1.01724	10.3007	0.670611	-0.712479	13.5633	-6.4326	2.5341	10.7837	-10.5169	7.39939	-16.429	-5.43818	1.34958	-3.83516	24.2554	11.6028	41.6409	10.7443	133.526	35.0081	-18.802	1.80436	0.22595	-9.62217	3.77469	-11.4916	10.2144	3.54301	44.4369	-5.79623	108.238	81.8813	-7.39071	1.05807	-34.5922	2.34365	-0.357811	43.1604	0.480274	1.02491	47.4194	-10.5017
716	2.20424	-1.78076	23.2139	0.793388	-0.986912	4.49763	0.793286	-0.986993	10.3181	0.652098	-0.691208	13.5763	-6.45611	2.46772	10.7516	-10.5862	7.29253	-16.4894	-5.46397	1.46334	-3.67664	24.895	12.8496	42.6556	10.6803	133.046	29.8071	-17.7457	1.15696	-0.0142471	-9.52221	3.78011	-11.3985	10.3911	3.49771	44.4907	-6.0428	108.104	81.8762	-7.40276	1.05451	-34.6181	2.38652	-0.460632	43.2146	0.546527	1.16997	47.5017	-10.6612
718	2.14189	-1.71897	23.2517	0.771868	-0.954176	4.51403	0.77177	-0.954256	10.3345	0.634034	-0.668021	13.5885	-6.47323	2.39557	10.7263	-10.647	7.17179	-16.5362	-5.49426	1.54939	-3.57219	25.3592	13.7815	43.6718	10.4887	132.424	25.1901	-15.8594	0.816903	0.157601	-9.39412	3.83011	-11.3474	10.5504	3.40475	44.5756	-6.27287	108.004	81.8775	-7.42273	1.06121	-34.6213	2.3976	-0.501111	43.2811	0.60013	1.26471	47.6073	-10.7876
720	2.0806	-1.65161	23.2937	0.751335	-0.919116	4.53221	0.75124	-0.919194	10.3526	0.616569	-0.643037	13.6021	-6.48036	2.31876	10.6982	-10.6917	7.03828	-16.5865	-5.5235	1.61884	-3.52871	25.6782	14.2567	44.6266	10.2679	132.002	21.3024	-13.4598	1.02677	0.760259	-9.24122	3.90987	-11.3162	10.6645	3.31613	44.6849	-6.43758	107.956	81.8786	-7.45147	1.06994	-34.5973	2.3814	-0.481907	43.3563	0.639669	1.32196	47.7315	-10.8896
722	2.03265	-1.57984	23.3432	0.737032	-0.883423	4.55377	0.736941	-0.8835	10.3742	0.603726	-0.617215	13.6182	-6.48945	2.23576	10.6409	-10.7411	6.89683	-16.6912	-5.50723	1.6354	-3.52586	25.9193	13.9855	45.2728	9.78446	131.462	18.6773	-11.2365	1.68488	1.66681	-9.10217	3.984	-11.2551	10.648	3.37876	44.7712	-6.40706	107.943	81.8751	-7.4592	1.08197	-34.5269	2.42302	-0.428832	43.423	0.66371	1.44329	47.8476	-11.148
724	1.96921	-1.5292	23.3579	0.714097	-0.855332	4.55996	0.714009	-0.855404	10.3804	0.584895	-0.597565	13.6228	-6.48536	2.18482	10.6091	-10.7543	6.80535	-16.7482	-5.5307	1.52487	-3.50325	25.9878	13.6964	45.8926	9.62384	133.191	16.3718	-9.39993	2.00129	0.978446	-8.95779	4.06334	-11.2686	10.6536	3.36666	44.8464	-6.41852	107.923	81.8852	-7.46776	1.11606	-34.4799	2.48072	-0.391796	43.5022	0.682994	1.46532	47.9933	-11.3201
726	1.89416	-1.50221	23.3386	0.683973	-0.836328	4.55117	0.683887	-0.836399	10.3716	0.561245	-0.585124	13.6162	-6.47585	2.16989	10.5983	-10.7431	6.77485	-16.7667	-5.60193	1.35822	-3.42277	25.9312	13.7105	46.4676	9.92574	136.645	14.2258	-8.22904	1.73063	-1.40548	-8.80827	4.14408	-11.3581	10.6979	3.24573	44.8996	-6.51249	107.884	81.9196	-7.47088	1.16579	-34.4749	2.54319	-0.374653	43.5889	0.706739	1.40006	48.1492	-11.3994
728	1.85336	-1.49381	23.3321	0.666978	-0.828753	4.54817	0.666892	-0.828822	10.3686	0.548085	-0.580461	13.6139	-6.51062	2.17421	10.5463	-10.8011	6.80278	-16.868	-5.66198	1.5214	-3.18291	25.9977	14.5661	46.6203	10.2534	137.228	12.4448	-8.17431	1.33528	-3.76881	-8.67952	4.20071	-11.4309	10.6984	3.06696	44.8794	-6.62725	107.83	81.9975	-7.42036	1.1837	-34.5157	2.60299	-0.322186	43.6417	0.751822	1.44955	48.2003	-11.5883
730	1.81474	-1.4324	23.3231	0.655998	-0.798234	4.54388	0.655915	-0.798301	10.3643	0.538067	-0.558274	13.6106	-6.53905	2.15206	10.4351	-10.8562	6.78475	-17.0781	-5.78461	1.68187	-2.95054	26.31	15.9343	46.7425	10.4985	137.255	10.6863	-8.49212	1.39369	-5.34412	-8.49522	4.28224	-11.4917	10.6625	3.01359	44.8288	-6.69852	107.744	82.1162	-7.3658	1.20617	-34.5815	2.62683	-0.335927	43.688	0.865748	1.54992	48.2137	-11.7336
732	1.7737	-1.31129	23.3151	0.649636	-0.741423	4.5397	0.64956	-0.74149	10.3601	0.529945	-0.516147	13.6075	-6.55235	2.09087	10.2657	-10.8982	6.69398	-17.3934	-5.95742	1.7943	-2.78184	26.8566	17.6142	47.0073	10.5425	136.58	8.76352	-8.82943	1.4788	-5.63548	-8.25834	4.40353	-11.5414	10.6187	3.07723	44.7776	-6.75508	107.626	82.2771	-7.32353	1.24063	-34.6578	2.62609	-0.405775	43.7416	1.0253	1.66162	48.2105	-11.8151
734	1.74524	-1.18595	23.3284	0.649103	-0.684037	4.54505	0.649032	-0.684103	10.3655	0.526138	-0.473253	13.6114	-6.56806	1.99798	10.062	-10.9571	6.54994	-17.7719	-6.05859	1.97834	-2.73046	27.4485	19.2612	47.758	10.0259	132.703	6.18697	-8.74249	-1.21179	-3.29955	-8.06713	4.57364	-11.5941	10.6857	3.01259	44.7958	-6.99266	107.488	82.4958	-7.30951	1.28998	-34.717	2.68331	-0.397351	43.8369	1.08771	1.67604	48.219	-11.878
736	1.69311	-1.00646	23.3601	0.643351	-0.600825	4.55837	0.64329	-0.600896	10.3788	0.516896	-0.411366	13.6214	-6.54039	1.84913	9.86124	-10.9635	6.28438	-18.1371	-6.17712	2.17581	-2.8057	28.0111	19.9487	48.5143	8.98588	127.465	3.78359	-7.28356	-2.48072	-1.40077	-7.82742	4.79417	-11.6567	10.7607	2.98334	44.8954	-7.27509	107.382	82.7091	-7.32955	1.31941	-34.723	2.75762	-0.332432	43.945	1.1	1.5815	48.2362	-11.9463
738	1.60491	-0.783002	23.3958	0.626063	-0.494971	4.57329	0.626012	-0.495035	10.3937	0.497678	-0.333211	13.6325	-6.45831	1.66072	9.69316	-10.8921	5.9192	-18.433	-6.36929	2.37133	-2.97176	28.5232	19.4208	49.0362	7.82212	122.848	1.99296	-4.90919	-1.85011	-0.737219	-7.52745	5.06148	-11.7367	10.8424	2.97714	45.0515	-7.58963	107.308	82.8964	-7.37385	1.33314	-34.6944	2.84186	-0.247004	44.0546	1.0982	1.42095	48.2486	-12.0129
740	1.45991	-0.578986	23.3776	0.582243	-0.392009	4.56449	0.582202	-0.392065	10.3849	0.458801	-0.258766	13.6258	-6.30778	1.50684	9.62843	-10.6875	5.57588	-18.5297	-6.79736	2.53363	-3.0908	28.9335	17.4543	48.8369	8.14331	125.219	1.57975	-3.444	-1.61901	-2.35318	-7.1867	5.39086	-11.8672	11.0274	2.80965	45.1589	-8.0234	107.208	83.0363	-7.39597	1.38831	-34.7418	2.94591	-0.278723	44.1538	1.19856	1.37138	48.2034	-12.01
742	1.32676	-0.488188	23.3393	0.532814	-0.339572	4.54717	0.532778	-0.339629	10.3676	0.418725	-0.222458	13.6127	-6.19084	1.45743	9.62817	-10.4994	5.43191	-18.515	-7.26319	2.76526	-3.10746	29.2554	15.9391	48.4289	8.77664	129.954	1.52343	-2.92654	-1.96205	-4.03492	-6.92493	5.59193	-11.9777	11.2189	2.55612	45.1491	-8.41155	107.116	83.1895	-7.40911	1.43755	-34.8503	3.02579	-0.374155	44.2148	1.3364	1.50516	48.1169	-12.0214
744	1.22513	-0.499595	23.2923	0.487415	-0.33475	4.52639	0.48738	-0.3348	10.3468	0.384486	-0.221521	13.5971	-6.12285	1.50191	9.68184	-10.3594	5.47639	-18.4094	-7.69681	3.04709	-3.04008	29.5233	15.4954	47.8503	9.37328	134.673	1.68256	-3.15495	-2.66808	-5.19432	-6.76347	5.66518	-12.0631	11.3993	2.28199	45.0398	-8.69315	107.035	83.3614	-7.42772	1.4772	-34.996	3.06085	-0.507388	44.2258	1.4873	1.73358	48.0098	-12.0612
746	1.16594	-0.473248	23.2538	0.464127	-0.317521	4.50918	0.464094	-0.317569	10.3296	0.36605	-0.21	13.5842	-6.06726	1.52257	9.77951	-10.2544	5.48032	-18.222	-8.00017	3.2369	-3.01209	29.8015	17.0043	46.7275	9.78113	133.254	2.32793	-2.66565	-2.75324	-6.04888	-6.66806	5.80177	-12.163	11.5942	2.18002	44.9648	-8.77963	106.925	83.5299	-7.50047	1.53521	-35.0852	3.00713	-0.622119	44.1537	1.622	1.56178	47.9394	-12.1193
748	1.10797	-0.375692	23.2295	0.448118	-0.269354	4.49818	0.448091	-0.269399	10.3186	0.35122	-0.174905	13.5759	-5.96497	1.49132	9.90328	-10.0895	5.36709	-17.9787	-8.28946	3.2015	-3.07123	30.263	17.1912	45.5718	9.6333	132.623	3.68115	-2.42118	-2.36715	-6.75406	-6.51993	5.97854	-12.2884	11.7754	2.26389	45.0513	-8.79586	106.871	83.6008	-7.62043	1.59944	-35.1439	2.9434	-0.676101	44.1426	1.66081	1.45641	47.9735	-12.1136
750	1.04538	-0.249769	23.2127	0.432765	-0.208384	4.49041	0.432743	-0.208429	10.3108	0.336117	-0.130201	13.57	-5.83561	1.4351	10.0531	-9.88773	5.19469	-17.6833	-8.57641	3.06011	-3.1679	30.8723	15.623	44.4316	8.96877	134.174	5.5879	-2.58402	-1.75282	-7.36271	-6.34024	6.14129	-12.4357	11.9438	2.42463	45.2591	-8.82018	106.865	83.5792	-7.76051	1.65748	-35.1788	2.8929	-0.671687	44.1921	1.61591	1.50469	48.084	-12.0479
752	1.00033	-0.333955	23.1705	0.405139	-0.240778	4.47185	0.405115	-0.24082	10.2923	0.317381	-0.156062	13.5561	-5.8303	1.51218	10.2616	-9.85267	5.31624	-17.297	-8.82728	3.5114	-3.02348	31.6177	13.6864	43.143	8.44601	137.815	7.12389	-2.99808	-1.96343	-8.00246	-6.36308	6.0693	-12.5732	12.1473	2.1424	45.2595	-9.07446	106.792	83.5996	-7.81439	1.66777	-35.2066	2.87844	-0.670886	44.1589	1.62029	1.66715	48.0872	-12.0275
754	0.944077	-0.440734	23.1009	0.370522	-0.281932	4.44122	0.370493	-0.28197	10.2616	0.293939	-0.188883	13.5331	-5.86944	1.61235	10.4658	-9.88781	5.50018	-16.9241	-8.8855	3.81431	-2.87443	31.6254	12.7704	41.3072	8.81531	138.845	8.8694	-3.56095	-2.2352	-8.00019	-6.38452	5.90223	-12.7225	12.2767	1.93677	45.2617	-9.22355	106.737	83.5258	-7.82549	1.65457	-35.1982	2.82771	-0.660383	44.0556	1.65177	1.72752	48.0168	-11.997
756	0.869817	-0.54	23.0039	0.328818	-0.318075	4.39832	0.328785	-0.318109	10.2187	0.264908	-0.218375	13.5009	-5.90833	1.71465	10.6382	-9.92072	5.69009	-16.6106	-8.76977	3.78693	-2.79913	30.992	12.6718	38.8102	9.85361	137.28	11.1626	-4.09257	-2.29813	-7.785	-6.37853	5.70489	-12.8953	12.3476	1.82997	45.2754	-9.25683	106.726	83.3975	-7.81994	1.65126	-35.1681	2.73603	-0.636716	43.8986	1.69616	1.63658	47.8949	-11.9597
758	0.762685	-0.664779	22.872	0.27044	-0.362248	4.33988	0.270398	-0.36228	10.1603	0.22389	-0.254871	13.457	-5.80623	1.82442	10.7432	-9.69366	5.83494	-16.4086	-8.73952	3.27271	-2.92414	30.8248	10.5952	35.2643	9.2297	137.716	15.1883	-3.99023	-1.36621	-9.96375	-6.39594	5.6467	-13.1427	12.5534	1.35121	45.144	-9.53886	106.806	83.5106	-7.87173	1.77503	-35.206	2.65627	-0.577187	43.7609	1.69216	1.4017	47.8092	-11.982
760	0.724031	-0.874133	22.7977	0.233986	-0.449931	4.30725	0.233942	-0.449949	10.1277	0.201877	-0.322603	13.4326	-5.80099	1.96151	10.7487	-9.62503	6.08035	-16.4028	-8.66131	3.1116	-3.116	31.0208	8.33868	32.3525	8.31518	139.814	18.2834	-4.11194	-1.84165	-11.2991	-6.60197	5.45497	-13.2863	12.6399	1.24965	45.0581	-9.3708	106.905	83.6331	-7.93851	1.93666	-35.2344	2.57288	-0.581668	43.6069	1.71159	1.23353	47.6731	-11.9593
762	0.758929	-1.15912	22.7763	0.222465	-0.577665	4.29836	0.222405	-0.577688	10.1188	0.200885	-0.418848	13.4259	-5.93141	2.11677	10.6882	-9.78984	6.42442	-16.5352	-8.52755	3.31523	-3.29989	31.3758	6.40582	30.1757	7.58947	142.632	20.4054	-4.39142	-3.39608	-11.5539	-6.99331	5.15361	-13.3328	12.6615	1.50435	45.039	-8.7884	106.975	83.7288	-8.01841	2.10059	-35.2452	2.48666	-0.63151	43.4482	1.75403	1.17265	47.5007	-11.8925
764	0.785558	-1.43559	22.6867	0.208389	-0.700814	4.25919	0.208319	-0.700843	10.0796	0.197751	-0.511802	13.3964	-6.12722	2.22526	10.748	-10.0986	6.70483	-16.4491	-8.39967	3.03539	-3.29302	30.8109	5.42923	27.0071	7.55771	141.664	24.6724	-3.14994	-1.8864	-13.115	-7.44771	5.12145	-13.5074	13.1459	1.29336	45.0045	-8.61435	106.866	83.8451	-8.14982	2.21853	-35.2846	2.40039	-0.541321	43.3518	1.75207	1.17155	47.4165	-11.8898
766	0.817115	-1.63818	22.6148	0.203423	-0.792159	4.22779	0.203341	-0.792177	10.0482	0.199525	-0.580397	13.3728	-6.40744	2.34796	10.7828	-10.5522	7.05122	-16.4211	-8.27311	2.8313	-3.32879	30.3831	6.03401	26.7278	7.90569	141.472	25.763	-2.80579	-1.23366	-13.1165	-7.60523	5.04333	-13.6908	13.3854	1.02939	44.9172	-8.50773	106.764	83.9938	-8.23817	2.22927	-35.2744	2.36533	-0.46268	43.3105	1.73831	1.12159	47.4141	-11.8867
768	0.843883	-1.74576	22.5713	0.20521	-0.841602	4.20878	0.205123	-0.841623	10.0292	0.203844	-0.61727	13.3586	-6.69579	2.4779	10.7582	-11.0139	7.41973	-16.5068	-8.14304	2.77476	-3.39069	30.1041	7.60179	28.9629	8.47197	142.679	23.6895	-3.58077	-1.89	-11.6312	-7.46795	4.88887	-13.8409	13.3178	0.780908	44.8044	-8.47205	106.712	84.1357	-8.26564	2.14656	-35.2116	2.38268	-0.404288	43.3215	1.7162	1.00014	47.4757	-11.8739
770	0.815558	-1.74319	22.5153	0.193299	-0.837755	4.18382	0.193212	-0.837773	10.0042	0.194736	-0.61509	13.3398	-6.67014	2.52562	10.6762	-10.9423	7.50108	-16.6587	-7.97056	2.69845	-3.16025	29.3168	7.03972	28.4682	9.08722	144.015	23.5834	-3.65048	-2.33631	-11.412	-7.43164	4.82058	-13.8504	13.3857	0.476474	44.8074	-8.81015	106.689	84.0598	-8.25528	2.07701	-35.151	2.42805	-0.244154	43.3942	1.64274	0.822557	47.5553	-11.8516
772	0.81117	-1.73123	22.5144	0.192503	-0.832123	4.18336	0.192418	-0.832144	10.0038	0.193806	-0.610929	13.3395	-6.58118	2.55103	10.4682	-10.7591	7.52309	-17.0368	-7.8481	2.56187	-2.96213	29.1085	6.69976	27.8437	9.2552	144.725	24.4146	-3.85774	-2.35669	-10.2401	-7.44082	4.74568	-13.8683	13.3487	0.279474	44.8639	-9.05282	106.728	84.108	-8.21597	2.11242	-35.1449	2.35097	-0.175683	43.3808	1.73924	0.692233	47.4499	-11.9106
774	0.854518	-1.76651	22.5631	0.207945	-0.851653	4.20522	0.207858	-0.851675	10.0257	0.206497	-0.624624	13.3559	-6.51755	2.59667	10.1685	-10.607	7.60003	-17.5899	-7.74836	2.45304	-2.86456	29.5354	7.20359	27.4957	9.13771	144.376	25.7955	-4.22211	-2.06065	-7.97501	-7.53225	4.63519	-13.9404	13.2388	0.228661	44.9807	-9.06767	106.796	84.2981	-8.15612	2.25959	-35.1826	2.16113	-0.220919	43.2598	1.98756	0.644519	47.1655	-12.0214
776	0.973679	-1.99416	22.5711	0.238658	-0.962258	4.2098	0.23856	-0.962283	10.0303	0.236081	-0.705526	13.3594	-6.63283	2.79649	9.96542	-10.7135	8.03082	-17.9901	-7.45144	2.8467	-2.86322	29.7888	9.53099	27.1662	10.1108	141.997	26.4809	-4.23694	-2.27557	-5.95959	-7.88252	4.43594	-14.1579	13.4145	0.303003	45.2535	-8.76453	106.713	84.3977	-8.10065	2.4195	-35.1632	2.04368	-0.300296	43.0878	2.10179	0.730822	46.9213	-11.9658
778	1.07994	-2.16444	22.6012	0.268989	-1.04663	4.22405	0.26888	-1.04666	10.0445	0.263789	-0.766832	13.37	-6.70912	2.9763	9.88064	-10.7652	8.39798	-18.1641	-7.15149	3.16143	-2.77182	29.922	10.3971	26.8534	10.6018	140.066	27.1659	-4.03594	-2.29523	-4.06275	-8.17536	4.26821	-14.1198	13.4592	0.543631	45.4668	-8.35787	106.675	84.3366	-8.0124	2.69971	-35.1029	2.02573	-0.323835	42.9414	2.09373	0.754733	46.774	-11.8807
780	1.16037	-2.23929	22.6497	0.296862	-1.08695	4.24614	0.296749	-1.08698	10.0666	0.287014	-0.795344	13.3866	-6.7158	3.1032	9.90996	-10.7226	8.62787	-18.114	-6.91104	3.26861	-2.64462	29.9721	9.30108	26.665	10.28	139.155	28.0241	-3.8548	-1.94459	-2.2063	-8.34679	4.15028	-13.8594	13.3286	0.864893	45.6191	-7.98417	106.712	84.1222	-7.89245	3.06765	-35.003	2.1059	-0.258569	42.8312	1.96661	0.666729	46.7251	-11.8068
782	1.25326	-2.31156	22.6461	0.330682	-1.12722	4.24515	0.330567	-1.12725	10.0656	0.314722	-0.823443	13.3859	-6.72678	3.22029	10.004	-10.6966	8.83691	-17.9433	-6.80899	3.19509	-2.92167	30.2686	7.39312	27.1205	9.27803	139.087	29.105	-4.43385	-1.1438	-0.0635515	-8.47073	4.05292	-13.9353	13.2361	0.882703	45.9608	-7.98452	106.777	83.8653	-7.77896	3.31424	-34.8561	2.23801	-0.0451849	42.7126	1.72873	0.425123	46.6989	-11.8049
784	1.34927	-2.36092	22.6342	0.368061	-1.15774	4.24041	0.367942	-1.15778	10.0608	0.344515	-0.844036	13.3824	-6.73836	3.31506	10.0465	-10.6783	9.01004	-17.8682	-6.74738	3.00451	-3.17114	30.2718	5.69615	27.7222	8.76745	139.804	29.8986	-5.2577	-0.3092	2.08898	-8.53271	3.99648	-13.9833	13.1802	0.847612	46.1397	-8.06305	106.815	83.6533	-7.65811	3.44014	-34.7571	2.32993	0.0528122	42.5693	1.59655	0.364149	46.6264	-11.7921
786	1.44303	-2.37772	22.6313	0.407463	-1.17385	4.23954	0.407342	-1.17389	10.06	0.374953	-0.853734	13.3819	-6.74351	3.38016	10.0047	-10.6557	9.13327	-17.9486	-6.69841	2.75354	-3.33994	29.9202	4.60498	28.31	8.97204	140.773	30.532	-6.2446	0.404868	4.2866	-8.54423	3.98159	-13.9403	13.1707	0.861887	46.1323	-8.13591	106.786	83.5137	-7.53625	3.46977	-34.7392	2.35358	0.0133377	42.4117	1.59522	0.517676	46.4997	-11.752
788	1.51802	-2.32631	22.673	0.444815	-1.15853	4.25815	0.444695	-1.15858	10.0786	0.401944	-0.84006	13.3959	-6.70198	3.38551	9.86805	-10.5691	9.13412	-18.1978	-6.64226	2.58418	-3.61626	29.4917	4.4519	28.6998	9.50997	139.735	31.6673	-7.64222	0.561199	6.72967	-8.55149	4.004	-13.846	13.2245	1.16433	46.1778	-8.1081	106.57	83.4488	-7.44861	3.53569	-34.8412	2.30153	0.0174188	42.3057	1.59308	0.698299	46.363	-11.684
790	1.58148	-2.25992	22.7192	0.478521	-1.13561	4.27862	0.478404	-1.13566	10.099	0.425754	-0.820921	13.4113	-6.67421	3.386	9.74171	-10.5101	9.13171	-18.4297	-6.59268	2.46346	-3.90409	28.886	4.64173	28.8346	10.3424	138.429	33.6173	-10.2185	1.31475	10.4637	-8.5659	4.02222	-13.7738	13.298	1.35838	46.2175	-8.18581	106.349	83.4086	-7.37614	3.54143	-34.9639	2.20866	0.0234832	42.227	1.62347	0.79861	46.2609	-11.6515
792	1.63516	-2.20386	22.7543	0.507053	-1.11627	4.29416	0.506938	-1.11632	10.1146	0.445916	-0.804763	13.4231	-6.67228	3.40187	9.66794	-10.4944	9.16514	-18.5674	-6.56179	2.3715	-4.19539	28.2226	4.87029	28.621	11.0226	136.926	36.6682	-13.2731	2.3201	14.0459	-8.59225	4.02206	-13.752	13.3593	1.35235	46.2455	-8.39027	106.172	83.3768	-7.30831	3.50032	-35.072	2.10397	0.0218343	42.1721	1.67836	0.798062	46.2092	-11.6606
794	1.67846	-2.20778	22.7523	0.525612	-1.12204	4.29344	0.525496	-1.1221	10.1139	0.460144	-0.807973	13.4226	-6.68328	3.45947	9.70755	-10.4911	9.27115	-18.4964	-6.59459	2.23825	-4.55913	28.0088	4.27177	27.7069	9.93901	134.201	41.6016	-12.5222	2.29281	10.3764	-8.63274	3.98905	-13.8179	13.3322	1.12012	46.2568	-8.6523	106.052	83.3538	-7.21711	3.54918	-35.128	2.0596	-0.0257978	42.1415	1.72744	0.754373	46.2193	-11.6773
796	1.72749	-2.23235	22.7405	0.544782	-1.13734	4.28845	0.544665	-1.1374	10.1089	0.475407	-0.818269	13.4189	-6.72682	3.53501	9.79018	-10.5415	9.42156	-18.3501	-6.64536	2.09779	-4.82889	28.0849	4.74577	26.7627	8.2633	127.895	47.4633	-10.6715	1.38883	5.09804	-8.66428	3.9553	-13.8972	13.2076	1.0044	46.3162	-8.69365	106.003	83.2546	-7.12462	3.60531	-35.146	2.07433	0.000344175	42.1383	1.6802	0.679189	46.2582	-11.6878
798	1.78197	-2.26414	22.7272	0.565664	-1.15629	4.28287	0.565545	-1.15635	10.1033	0.492168	-0.831192	13.4147	-6.799	3.62258	9.88706	-10.6392	9.60602	-18.1815	-6.68113	1.9837	-4.96496	28.3112	6.34227	26.0649	6.98925	118.904	54.073	-8.0384	-0.243766	0.0104434	-8.68507	3.93718	-13.97	13.0313	1.04707	46.4195	-8.51249	105.999	83.0941	-7.03993	3.64103	-35.1355	2.13353	0.103472	42.1584	1.55033	0.604655	46.3037	-11.6946
800	1.82804	-2.28888	22.7246	0.583477	-1.17141	4.28196	0.583356	-1.17147	10.1024	0.506397	-0.841438	13.4141	-6.87882	3.72614	9.95091	-10.7412	9.82543	-18.0761	-6.6027	2.02213	-4.96011	28.0864	7.40483	26.0102	6.26573	112.677	60.1347	-4.64134	-2.83188	-2.64952	-8.723	3.96313	-14.0291	13.0087	1.06763	46.4928	-8.39166	105.927	83.0162	-6.98458	3.61048	-35.1249	2.17513	0.174473	42.1867	1.4897	0.651732	46.305	-11.7398
802	1.84645	-2.28462	22.7038	0.592031	-1.17121	4.27278	0.59191	-1.17127	10.0932	0.5128	-0.840763	13.4072	-6.89692	3.80934	10.0019	-10.7406	9.98003	-17.9853	-6.53371	2.04863	-4.95089	27.6812	8.70207	26.4232	5.88784	107.746	66.1434	-1.60534	-5.13065	-4.14537	-8.70523	4.0383	-14.0966	13.0238	1.05308	46.5033	-8.33138	105.829	82.9845	-6.91757	3.55937	-35.1118	2.19335	0.258648	42.2085	1.45085	0.661618	46.2782	-11.7218
804	1.83493	-2.25176	22.6618	0.590309	-1.15563	4.25392	0.59019	-1.15569	10.0743	0.510615	-0.829191	13.3931	-6.84302	3.86801	10.0451	-10.6211	10.0571	-17.8982	-6.5029	2.01583	-4.97294	27.1609	9.96805	27.2447	5.35558	104.012	72.0798	0.707557	-6.92124	-5.01929	-8.62061	4.15694	-14.1785	13.0352	1.00431	46.4573	-8.31362	105.739	82.9867	-6.83531	3.50631	-35.0884	2.19103	0.351499	42.2138	1.42798	0.606449	46.2175	-11.6436
806	1.8025	-2.21542	22.6099	0.57982	-1.13655	4.23058	0.579703	-1.13661	10.051	0.501669	-0.815514	13.3756	-6.74316	3.92258	10.086	-10.4207	10.1055	-17.8088	-6.51631	1.88456	-5.01563	26.6557	9.48998	28.4373	2.62711	101.254	77.5624	2.00516	-8.74659	-6.64777	-8.48359	4.30024	-14.2858	12.9717	0.954371	46.4199	-8.23004	105.769	82.9969	-6.76112	3.48499	-35.0196	2.20096	0.399271	42.1795	1.42578	0.518595	46.0805	-11.6219
808	1.77475	-2.18149	22.5699	0.571085	-1.119	4.21255	0.57097	-1.11906	10.033	0.494117	-0.802892	13.362	-6.65878	3.9733	10.1305	-10.2501	10.154	-17.7148	-6.51078	1.73593	-5.11472	26.0481	8.86369	29.7459	0.0444478	99.2691	82.3535	3.22823	-9.90896	-8.24668	-8.38476	4.39584	-14.3615	12.8656	0.963783	46.411	-8.07951	105.845	82.9852	-6.70242	3.46726	-34.9226	2.17743	0.460491	42.1451	1.43104	0.437169	45.9524	-11.5887
810	1.76025	-2.15507	22.5433	0.567357	-1.10602	4.20057	0.567243	-1.10608	10.021	0.490572	-0.793388	13.353	-6.61171	4.02055	10.1871	-10.149	10.213	-17.6033	-6.47589	1.6098	-5.25343	25.2404	8.66561	31.0958	-1.6265	98.6221	86.2006	4.27327	-10.2902	-9.59698	-8.3385	4.43494	-14.4018	12.7199	1.02237	46.4111	-7.87516	105.949	82.9575	-6.65816	3.44729	-34.8214	2.12435	0.536534	42.1209	1.43918	0.376631	45.8632	-11.5372
812	1.76436	-2.14983	22.5115	0.569806	-1.10401	4.18641	0.569692	-1.10407	10.0068	0.492307	-0.791723	13.3424	-6.62528	4.06779	10.289	-10.1606	10.297	-17.4161	-6.43046	1.59023	-5.31903	23.9382	9.76927	32.5113	-1.33953	101.272	88.3956	3.89884	-9.77092	-10.7867	-8.30468	4.46181	-14.4543	12.521	0.994268	46.3042	-7.6907	106.065	82.9853	-6.6127	3.43843	-34.7929	2.09667	0.571996	42.1023	1.45256	0.342116	45.8467	-11.4894
814	1.77588	-2.13418	22.481	0.576459	-1.09815	4.17283	0.576346	-1.09821	9.99326	0.496956	-0.786924	13.3322	-6.63347	4.08094	10.3758	-10.1764	10.318	-17.2556	-6.39846	1.59258	-5.41813	22.4866	11.3935	33.8044	-0.117548	105.144	89.6795	2.66935	-8.835	-11.8674	-8.27569	4.46805	-14.4813	12.2918	1.10958	46.2005	-7.45772	106.175	82.9578	-6.57201	3.36659	-34.8199	2.09051	0.628515	42.1235	1.43555	0.366331	45.87	-11.4603
816	1.79044	-2.10006	22.4541	0.586138	-1.08451	4.16076	0.586027	-1.08457	9.98119	0.503399	-0.776129	13.3232	-6.62261	4.05644	10.4273	-10.1716	10.2649	-17.1578	-6.38035	1.58267	-5.55507	21.03	13.1018	34.8488	1.51013	109.389	90.2999	0.420839	-7.57578	-13.2968	-8.24587	4.45878	-14.4754	12.0538	1.3544	46.0964	-7.22502	106.27	82.8796	-6.53944	3.2145	-34.9146	2.10494	0.713977	42.1856	1.38402	0.428226	45.9127	-11.4495
818	1.80239	-2.04585	22.436	0.596509	-1.06189	4.15249	0.5964	-1.06195	9.97292	0.509816	-0.758575	13.317	-6.60523	4.01149	10.4196	-10.1595	10.1763	-17.169	-6.34393	1.49238	-5.64862	19.7788	13.8693	35.3812	2.09496	112.71	90.2678	-4.53823	-5.56741	-17.1595	-8.205	4.44833	-14.4339	11.8536	1.4652	45.8761	-7.2556	106.351	82.8566	-6.52666	2.9646	-35.163	2.1398	0.804587	42.267	1.3123	0.409465	45.9292	-11.4423
820	1.81041	-1.98043	22.4202	0.606193	-1.03401	4.14517	0.606086	-1.03407	9.9656	0.5154	-0.737129	13.3116	-6.58155	3.96415	10.3826	-10.1348	10.0826	-17.2339	-6.33502	1.41539	-5.75527	18.7879	14.1389	35.5785	2.37392	115.674	89.8432	-7.90818	-3.6443	-20.9143	-8.17054	4.47777	-14.3998	11.7516	1.46666	45.6274	-7.38714	106.374	82.9579	-6.5102	2.78634	-35.3369	2.14485	0.895513	42.3265	1.26134	0.361463	45.9119	-11.4233
822	1.81684	-1.91776	22.406	0.614913	-1.00718	4.13856	0.61481	-1.00724	9.959	0.520326	-0.716531	13.3066	-6.56211	3.92515	10.3345	-10.1132	10.0068	-17.32	-6.35156	1.37871	-5.86653	18.0498	14.1173	35.5597	2.59812	118.388	89.1597	-8.99307	-2.45557	-23.8836	-8.15144	4.54388	-14.3741	11.7312	1.42243	45.4119	-7.50161	106.374	83.1494	-6.49192	2.72508	-35.3812	2.1178	0.975547	42.3561	1.23492	0.302334	45.8582	-11.3856
824	1.83335	-1.90511	22.3972	0.623346	-1.00316	4.13463	0.623243	-1.00323	9.95506	0.526399	-0.713016	13.3037	-6.58551	3.91691	10.3155	-10.1575	10.0042	-17.3586	-6.34374	1.4046	-5.9012	17.443	14.2831	35.6145	3.1727	120.946	88.3363	-8.99201	-2.46916	-26.0585	-8.1667	4.58792	-14.3187	11.6591	1.6118	45.41	-7.24241	106.557	83.2141	-6.5128	2.79003	-35.2843	2.10067	1.00907	42.3698	1.19722	0.266557	45.7682	-11.3079
826	1.85548	-1.90763	22.3915	0.632806	-1.0063	4.13217	0.632702	-1.00637	9.95261	0.533667	-0.714795	13.3019	-6.63755	3.91121	10.3248	-10.2542	10.0174	-17.3484	-6.32098	1.44714	-5.90284	17.035	14.5098	35.6643	3.83275	122.912	87.7403	-8.92088	-2.80183	-27.2232	-8.2017	4.63654	-14.2195	11.5776	1.85071	45.4377	-6.91542	106.713	83.1973	-6.50818	2.89013	-35.1997	2.09075	1.01667	42.37	1.19015	0.242412	45.6705	-11.2904
828	1.88104	-1.91732	22.3871	0.643093	-1.0129	4.13032	0.642989	-1.01297	9.95076	0.54176	-0.719111	13.3005	-6.70879	3.90286	10.3553	-10.3883	10.0332	-17.3015	-6.28426	1.48317	-5.8859	16.8148	14.7426	35.6848	4.44451	124.193	87.4415	-8.95348	-3.12882	-27.4781	-8.25518	4.68697	-14.0893	11.5161	2.04544	45.4265	-6.65476	106.79	83.1409	-6.46929	2.98086	-35.179	2.09413	1.01149	42.3718	1.20532	0.228048	45.5923	-11.3322
830	1.9064	-1.93554	22.3804	0.652506	-1.0232	4.1275	0.6524	-1.02327	9.94794	0.549422	-0.726247	13.2984	-6.77737	3.89892	10.3736	-10.5147	10.0565	-17.2769	-6.22776	1.4661	-5.87958	16.7006	14.8255	35.6018	4.78817	124.748	87.3753	-8.73251	-3.1069	-27.4148	-8.34343	4.71056	-14.0057	11.5802	1.96568	45.2699	-6.73342	106.766	83.204	-6.42183	2.97544	-35.2716	2.1286	1.03828	42.4311	1.17085	0.224179	45.6161	-11.3278
832	1.91984	-1.94303	22.36	0.657775	-1.02765	4.11849	0.657669	-1.02771	9.93893	0.553644	-0.729244	13.2917	-6.8162	3.89319	10.3923	-10.5885	10.0628	-17.2475	-6.19845	1.42013	-5.82772	16.6652	14.747	35.4865	4.91661	125.217	87.2647	-8.39564	-3.13673	-27.3781	-8.40411	4.71659	-13.9009	11.6487	1.81119	45.0563	-6.9326	106.724	83.2653	-6.37093	2.96377	-35.3984	2.20115	1.02291	42.5189	1.1161	0.2138	45.6561	-11.3201
834	1.92599	-1.93914	22.3326	0.660953	-1.02642	4.10632	0.660847	-1.02649	9.92675	0.555966	-0.72812	13.2825	-6.82725	3.8862	10.4059	-10.6125	10.0543	-17.2237	-6.20026	1.37135	-5.7339	16.6837	14.5737	35.3855	4.9194	125.827	87.0402	-8.02624	-3.29614	-27.5051	-8.43516	4.70987	-13.7664	11.6884	1.64993	44.833	-7.16457	106.704	83.2953	-6.3221	2.95752	-35.5276	2.2966	0.945209	42.6179	1.06416	0.206912	45.6881	-11.3116
836	1.95949	-1.94226	22.3435	0.675251	-1.03094	4.11124	0.675145	-1.03101	9.93167	0.566925	-0.730649	13.2863	-6.85471	3.88703	10.3787	-10.6594	10.0707	-17.2783	-6.20125	1.41304	-5.66474	16.7161	14.5804	35.4395	5.09038	126.833	86.7217	-7.85572	-3.54242	-27.8481	-8.49988	4.6985	-13.6255	11.6723	1.57115	44.7253	-7.27718	106.792	83.2718	-6.28722	2.91543	-35.6098	2.34352	0.785934	42.6797	1.09437	0.26873	45.6899	-11.2801
838	1.98548	-1.94458	22.3366	0.686421	-1.03434	4.10827	0.686314	-1.03441	9.9287	0.575489	-0.732521	13.2841	-6.85869	3.88429	10.3667	-10.6668	10.0685	-17.3011	-6.20244	1.4495	-5.60241	16.7235	14.7904	35.4474	5.47236	127.776	86.375	-7.62499	-3.7867	-28.3558	-8.52804	4.70721	-13.4764	11.6709	1.53821	44.5769	-7.31894	106.857	83.2654	-6.26371	2.89151	-35.6801	2.38536	0.624341	42.7413	1.1139	0.326663	45.7014	-11.2582
840	1.99861	-1.94505	22.3064	0.692256	-1.03565	4.09487	0.692149	-1.03573	9.9153	0.579953	-0.733135	13.274	-6.84025	3.87317	10.3767	-10.6393	10.0391	-17.2796	-6.20779	1.45649	-5.54215	16.6849	15.157	35.3861	6.03641	128.646	86.014	-7.31392	-4.05249	-28.9482	-8.51507	4.73594	-13.3342	11.6987	1.52164	44.38	-7.32712	106.871	83.2901	-6.24575	2.89403	-35.7446	2.42988	0.489036	42.812	1.1047	0.356055	45.7352	-11.2485
842	2.00742	-1.94567	22.2814	0.696165	-1.03665	4.08376	0.696058	-1.03672	9.90419	0.582953	-0.733627	13.2657	-6.83989	3.84313	10.3845	-10.6524	9.98407	-17.2645	-6.23938	1.41994	-5.47348	16.5523	15.4618	35.3485	6.62707	129.896	85.612	-7.03724	-4.53357	-29.3739	-8.5059	4.75845	-13.264	11.7601	1.41511	44.2485	-7.43843	106.833	83.3369	-6.21119	2.90612	-35.7991	2.47666	0.411733	42.8997	1.08016	0.320511	45.8087	-11.2286
844	2.02283	-1.9405	22.2602	0.703478	-1.03574	4.07436	0.703371	-1.03581	9.89479	0.588383	-0.732495	13.2587	-6.83367	3.81517	10.3754	-10.6528	9.93141	-17.2798	-6.2698	1.39081	-5.40396	16.4478	15.5798	35.3472	7.02134	131.144	85.2809	-7.00888	-5.09016	-29.6137	-8.49351	4.76629	-13.1933	11.7453	1.35138	44.1366	-7.49606	106.836	83.3629	-6.17335	2.91851	-35.8365	2.50043	0.362828	42.9835	1.04777	0.283897	45.8687	-11.2233
846	2.04687	-1.92863	22.2422	0.715168	-1.03271	4.06637	0.715062	-1.03279	9.8868	0.596958	-0.72952	13.2527	-6.82068	3.79278	10.3488	-10.6373	9.88702	-17.3272	-6.2944	1.37138	-5.3308	16.3893	15.5516	35.3705	7.21434	132.201	85.0539	-7.18885	-5.60185	-29.6856	-8.4834	4.76255	-13.106	11.6565	1.34883	44.0327	-7.48235	106.888	83.3634	-6.13484	2.92055	-35.8575	2.50196	0.332114	43.0639	1.01358	0.261749	45.9077	-11.2264
848	2.07422	-1.91346	22.2194	0.728636	-1.02853	4.05621	0.72853	-1.02861	9.87664	0.606797	-0.72557	13.2451	-6.81678	3.77122	10.3223	-10.6378	9.84838	-17.3756	-6.31739	1.3245	-5.23637	16.3158	15.7139	35.3455	7.47446	132.621	84.9582	-7.20712	-5.69886	-29.7296	-8.49878	4.77324	-13.0052	11.6175	1.35862	43.9198	-7.46348	106.918	83.3649	-6.09809	2.88013	-35.8721	2.50862	0.308851	43.1653	0.990405	0.257182	45.947	-11.1839
850	2.10798	-1.8903	22.209	0.745584	-1.02151	4.0515	0.745479	-1.02158	9.87193	0.619059	-0.719288	13.2416	-6.81328	3.73932	10.2779	-10.6422	9.79264	-17.4571	-6.35783	1.23503	-5.13095	16.2943	15.8842	35.2839	7.65161	132.766	84.9351	-7.18699	-5.6966	-29.8845	-8.52078	4.78174	-12.8999	11.5851	1.36676	43.8185	-7.47583	106.947	83.37	-6.04468	2.83205	-35.8813	2.52163	0.27745	43.2728	0.983766	0.24112	45.9919	-11.1657
852	2.14966	-1.85458	22.2156	0.767085	-1.00979	4.05433	0.766981	-1.00987	9.87476	0.634434	-0.709239	13.2438	-6.80852	3.69232	10.2194	-10.65	9.71019	-17.5645	-6.41382	1.10332	-5.02008	16.3196	16.0047	35.201	7.72639	132.769	84.9612	-7.15266	-5.68035	-30.1444	-8.54228	4.78733	-12.7892	11.5355	1.39472	43.7419	-7.50422	106.989	83.3658	-5.97628	2.78122	-35.8818	2.54369	0.242175	43.3776	0.982828	0.208778	46.0411	-11.1717
854	2.20513	-1.78779	22.245	0.797391	-0.985888	4.06712	0.797289	-0.985971	9.88755	0.655649	-0.689558	13.2534	-6.80237	3.61935	10.1657	-10.6671	9.57983	-17.6622	-6.45727	0.941587	-4.91748	16.3026	15.962	35.1442	7.71832	132.854	85.0222	-7.13369	-5.7146	-30.3168	-8.54813	4.80191	-12.6581	11.3867	1.56538	43.7257	-7.42748	107.097	83.2998	-5.91712	2.71415	-35.8523	2.57741	0.238063	43.4583	0.937564	0.161413	46.0811	-11.1298
856	2.25751	-1.72768	22.2693	0.82576	-0.964598	4.07767	0.825661	-0.964683	9.8981	0.675575	-0.671943	13.2614	-6.79618	3.55362	10.1758	-10.6858	9.45751	-17.6409	-6.50283	0.809449	-4.81414	16.3135	15.9731	35.1454	7.73816	132.806	85.0079	-7.05352	-5.71352	-30.4716	-8.56816	4.81374	-12.5207	11.2691	1.72117	43.7329	-7.38197	107.172	83.1659	-5.86672	2.63762	-35.8369	2.63704	0.252711	43.5142	0.866192	0.163558	46.1167	-11.1061
858	2.30411	-1.68775	22.2819	0.84978	-0.951543	4.0831	0.849682	-0.95163	9.90354	0.692751	-0.660744	13.2655	-6.79111	3.50676	10.254	-10.703	9.36435	-17.4932	-6.54332	0.718845	-4.71946	16.345	16.0894	35.2166	7.81939	132.648	84.8982	-6.93625	-5.6805	-30.6019	-8.6065	4.81673	-12.392	11.2048	1.8282	43.7535	-7.37672	107.19	82.9797	-5.81963	2.56255	-35.8383	2.70882	0.281374	43.5511	0.785198	0.207886	46.1535	-11.1088
860	2.35216	-1.68435	22.2854	0.871075	-0.954537	4.08469	0.870977	-0.954627	9.90513	0.708858	-0.661707	13.2667	-6.79179	3.49318	10.3618	-10.7179	9.3316	-17.2918	-6.53851	0.65611	-4.68885	16.3125	16.3218	35.3869	7.98723	132.679	84.7225	-6.97	-5.70293	-30.6504	-8.65286	4.79628	-12.3259	11.1647	1.90435	43.7915	-7.32301	107.141	82.8134	-5.75033	2.52648	-35.8245	2.72013	0.318899	43.5971	0.746212	0.184902	46.2143	-11.1146
862	2.39394	-1.7003	22.2819	0.887863	-0.965369	4.08328	0.887764	-0.965461	9.90371	0.722068	-0.668799	13.2657	-6.79472	3.48781	10.4487	-10.7317	9.31634	-17.1299	-6.51854	0.59004	-4.62349	16.2254	16.5352	35.5014	8.13649	132.706	84.556	-6.97007	-5.75548	-30.5756	-8.69643	4.76939	-12.2394	11.0986	1.94231	43.7806	-7.23982	107.117	82.6597	-5.67117	2.51182	-35.8008	2.72742	0.333654	43.6369	0.731013	0.217207	46.2749	-11.1031
864	2.42757	-1.72518	22.2718	0.900288	-0.979311	4.07898	0.900187	-0.979404	9.89941	0.732204	-0.678475	13.2625	-6.79574	3.4804	10.4966	-10.7402	9.29962	-17.0406	-6.49536	0.515469	-4.52255	16.1006	16.6693	35.5388	8.21273	132.689	84.4199	-6.92121	-5.81085	-30.4125	-8.72728	4.74584	-12.1325	11.0038	1.94795	43.7245	-7.1337	107.142	82.5212	-5.59464	2.50653	-35.7626	2.73698	0.321445	43.6642	0.736159	0.307217	46.3242	-11.0787
866	2.45333	-1.7334	22.2559	0.91085	-0.985214	4.07203	0.910748	-0.985308	9.89246	0.740468	-0.682244	13.2573	-6.77924	3.45279	10.4923	-10.7223	9.24243	-17.0456	-6.48878	0.441025	-4.48236	15.9956	16.6045	35.5846	8.07756	132.612	84.3105	-6.93361	-5.75714	-30.3569	-8.71756	4.7453	-12.0838	10.92	1.95942	43.7185	-7.0137	107.231	82.3964	-5.56603	2.47337	-35.681	2.72069	0.300743	43.6625	0.759584	0.354376	46.333	-11.0815
868	2.46897	-1.7406	22.2217	0.917163	-0.989645	4.05688	0.917061	-0.989739	9.87731	0.745478	-0.685153	13.246	-6.76655	3.42763	10.4654	-10.7086	9.19324	-17.0934	-6.49832	0.400396	-4.44352	15.9382	16.5588	35.57	8.00036	132.642	84.2297	-6.94977	-5.76608	-30.2851	-8.69129	4.77814	-12.0676	10.8669	1.90491	43.66	-6.93979	107.278	82.3162	-5.53041	2.44945	-35.6314	2.71908	0.265766	43.6647	0.792442	0.380219	46.3536	-11.1262
870	2.47693	-1.74744	22.1771	0.920204	-0.993154	4.03712	0.920102	-0.993249	9.85756	0.747992	-0.687561	13.2312	-6.76083	3.41038	10.4218	-10.7028	9.1629	-17.1736	-6.51852	0.3922	-4.39956	15.9325	16.5832	35.5045	8.02031	132.772	84.172	-6.95559	-5.84535	-30.1952	-8.67008	4.83665	-12.074	10.851	1.79005	43.5356	-6.91677	107.271	82.2885	-5.47815	2.43372	-35.6246	2.72325	0.217825	43.6656	0.841492	0.395841	46.4012	-11.2019
872	2.48869	-1.75225	22.1678	0.924936	-0.996297	4.03304	0.924833	-0.996393	9.85347	0.751726	-0.689621	13.2281	-6.75877	3.40475	10.3507	-10.6966	9.15742	-17.3057	-6.52058	0.377315	-4.3678	15.9635	16.6994	35.4941	8.04308	132.787	84.1029	-6.93593	-5.85239	-30.186	-8.72892	4.87462	-12.0807	10.8799	1.69281	43.3823	-6.90707	107.272	82.3194	-5.4195	2.38621	-35.6291	2.66927	0.153303	43.6116	0.961627	0.437803	46.4863	-11.2495
874	2.50147	-1.70746	22.1665	0.93468	-0.977907	4.03218	0.934579	-0.978003	9.85261	0.75791	-0.675277	13.2275	-6.73109	3.38789	10.2782	-10.6491	9.11984	-17.4368	-6.54476	0.353551	-4.37539	15.9898	16.6695	35.4329	7.99484	132.889	84.1018	-6.9437	-5.8917	-30.1764	-8.75609	4.92232	-12.0868	10.8875	1.6656	43.2185	-6.85874	107.291	82.3551	-5.36802	2.34152	-35.6363	2.52644	0.141231	43.5365	1.02005	0.487432	46.5884	-11.261
876	2.51638	-1.61683	22.168	0.949595	-0.939709	4.0323	0.949498	-0.939807	9.85273	0.766771	-0.645809	13.2276	-6.6811	3.35796	10.2196	-10.5683	9.04711	-17.5385	-6.58628	0.318393	-4.42399	16.0037	16.5052	35.3338	7.88301	133.059	84.1525	-6.96707	-5.97267	-30.1593	-8.7468	4.98184	-12.1006	10.8746	1.69312	43.0602	-6.78427	107.327	82.3866	-5.32951	2.30572	-35.6462	2.30299	0.199153	43.4557	0.996574	0.537127	46.7123	-11.232
878	2.53876	-1.53907	22.1715	0.966569	-0.907831	4.03338	0.966475	-0.90793	9.85381	0.777549	-0.620945	13.2284	-6.65374	3.33422	10.2168	-10.5294	8.99173	-17.5394	-6.5893	0.269862	-4.5049	16.0305	16.5175	35.3474	7.8308	133.031	84.1062	-6.89547	-6.03506	-30.1849	-8.79476	5.03902	-12.1814	10.9181	1.62526	42.9411	-6.81118	107.356	82.4409	-5.31351	2.27257	-35.6779	2.05626	0.335841	43.3983	0.931595	0.583767	46.9239	-11.153
880	2.56351	-1.48796	22.2009	0.98201	-0.887953	4.04614	0.981919	-0.888054	9.86657	0.78789	-0.605172	13.238	-6.62119	3.29387	10.1921	-10.487	8.90565	-17.5801	-6.57561	0.208483	-4.52006	16.027	16.4681	35.3812	7.75701	133.053	84.0707	-6.84446	-6.1521	-30.2042	-8.82786	5.08772	-12.1693	10.9488	1.66523	42.8696	-6.77422	107.367	82.4781	-5.29394	2.23351	-35.6954	1.86835	0.465085	43.3698	0.898926	0.533228	47.0194	-11.0788
882	2.59226	-1.47121	22.2418	0.99597	-0.883515	4.06422	0.995879	-0.883618	9.88465	0.798042	-0.601045	13.2516	-6.5878	3.24549	10.1541	-10.4457	8.80569	-17.6453	-6.54122	0.159247	-4.47695	15.9894	16.3689	35.4121	7.6945	133.151	84.0592	-6.83399	-6.31086	-30.1906	-8.83408	5.11979	-12.0665	10.9595	1.79067	42.8292	-6.67514	107.352	82.4982	-5.27881	2.20177	-35.698	1.74629	0.540183	43.378	0.914451	0.42097	47.0087	-11.0294
884	2.63543	-1.49469	22.2069	1.01279	-0.897593	4.04887	1.01269	-0.897698	9.8693	0.811484	-0.610537	13.2401	-6.58465	3.24255	10.2235	-10.4461	8.79355	-17.5153	-6.45513	0.223445	-4.5095	15.935	16.4811	35.4041	7.86213	133.223	84.0355	-6.84531	-6.38953	-30.0828	-8.80869	5.1121	-12.0344	10.9905	1.70682	42.7408	-6.68814	107.288	82.5267	-5.33164	2.24216	-35.7125	1.61481	0.447875	43.4578	0.956003	0.520646	47.1457	-11.0219
886	2.69408	-1.56035	22.1725	1.03246	-0.931524	4.03405	1.03237	-0.931631	9.85449	0.828263	-0.634706	13.2291	-6.65311	3.27004	10.2877	-10.5614	8.87001	-17.4054	-6.33075	0.331582	-4.56939	15.9162	16.6571	35.5074	8.02236	133.23	83.9851	-6.82544	-6.45995	-29.9243	-8.87969	5.07416	-12.0547	10.9768	1.62006	42.6368	-6.67406	107.234	82.6347	-5.39039	2.3061	-35.7569	1.53312	0.376873	43.495	1.01976	0.511015	47.273	-11.0588
888	2.76302	-1.64257	22.1594	1.05502	-0.973754	4.02883	1.05492	-0.973863	9.84926	0.847679	-0.664927	13.2253	-6.77371	3.31181	10.316	-10.7619	8.99927	-17.37	-6.19684	0.452678	-4.63752	15.9464	16.796	35.709	8.09362	133.192	83.9316	-6.7737	-6.52982	-29.75	-9.04215	5.02002	-12.102	10.9148	1.59764	42.5418	-6.60237	107.202	82.7992	-5.43613	2.37061	-35.8215	1.4978	0.357786	43.4784	1.07645	0.368135	47.3682	-11.1163
890	2.82403	-1.64027	22.1853	1.08178	-0.978549	4.04038	1.08168	-0.97866	9.86081	0.867969	-0.666925	13.234	-6.82713	3.31383	10.2808	-10.8546	9.03061	-17.443	-6.15812	0.531503	-4.6661	16.0483	16.569	35.8083	7.91739	133.251	83.9993	-6.75981	-6.57686	-29.6606	-9.15341	4.99167	-12.071	10.8505	1.75357	42.5391	-6.45435	107.181	82.8511	-5.4511	2.3869	-35.8459	1.45316	0.329667	43.4789	1.003	0.277325	47.4684	-11.0933
892	2.85877	-1.59118	22.2163	1.10138	-0.960507	4.05384	1.10129	-0.960621	9.87427	0.88153	-0.65228	13.2441	-6.83141	3.29256	10.2611	-10.8703	8.99578	-17.4799	-6.15684	0.558213	-4.70069	16.0595	16.4221	35.8627	7.92136	133.276	84.0712	-6.66584	-6.57448	-29.6045	-9.19341	5.00578	-12.0282	10.7798	1.87697	42.534	-6.35966	107.183	82.861	-5.453	2.38361	-35.849	1.38017	0.287234	43.4936	0.962028	0.285672	47.5735	-11.059
894	2.86516	-1.51519	22.2428	1.11112	-0.928058	4.06505	1.11103	-0.928173	9.88549	0.886852	-0.627445	13.2525	-6.80345	3.25861	10.2746	-10.8359	8.92034	-17.4499	-6.17099	0.533662	-4.75077	15.9529	16.4705	35.9033	8.18018	133.253	84.0998	-6.49331	-6.55397	-29.5485	-9.17592	5.0514	-11.9882	10.7172	1.92493	42.5006	-6.34218	107.19	82.8422	-5.44274	2.36585	-35.845	1.27348	0.24957	43.5117	0.969349	0.37619	47.6874	-11.0252
896	2.8549	-1.46245	22.2611	1.11147	-0.904178	4.07281	1.11138	-0.904292	9.89324	0.885666	-0.609577	13.2583	-6.80427	3.24518	10.3152	-10.8461	8.89319	-17.3738	-6.16031	0.471911	-4.81678	15.7712	16.7993	36.0271	8.62843	133.282	83.9902	-6.37754	-6.68902	-29.4009	-9.19508	5.06212	-11.9479	10.7225	1.93675	42.4234	-6.36942	107.127	82.7927	-5.40321	2.33373	-35.8796	1.13954	0.313202	43.4846	0.927655	0.414151	47.8223	-10.9756
898	2.84229	-1.43153	22.2696	1.1088	-0.889551	4.07636	1.10871	-0.889666	9.89679	0.882787	-0.598804	13.261	-6.83652	3.23683	10.3662	-10.9112	8.88898	-17.2829	-6.13269	0.424293	-4.87722	15.6333	17.0046	36.1482	8.84553	133.129	83.8637	-6.16153	-6.76639	-29.2194	-9.23235	5.05459	-11.9431	10.7349	1.89294	42.3254	-6.39955	107.077	82.7489	-5.37459	2.27046	-35.9258	0.984929	0.381705	43.4195	0.909521	0.404786	47.959	-10.9444
900	2.831	-1.41981	22.2669	1.10497	-0.883367	4.07511	1.10487	-0.883481	9.89554	0.879549	-0.594406	13.26	-6.90194	3.22932	10.4153	-11.0355	8.90181	-17.1998	-6.09021	0.404823	-4.93051	15.5698	17.009	36.2537	8.77627	132.838	83.7493	-5.87173	-6.78243	-29.0022	-9.28232	5.03897	-11.9754	10.7326	1.80168	42.2088	-6.41153	107.048	82.7204	-5.35816	2.18769	-35.9772	0.826427	0.449291	43.3265	0.910076	0.350252	48.0922	-10.9369
902	2.81841	-1.41166	22.2462	1.1003	-0.878519	4.06583	1.10021	-0.878633	9.88626	0.875779	-0.591043	13.253	-6.99698	3.21575	10.4418	-11.2143	8.91927	-17.163	-6.03613	0.412897	-5.00209	15.5695	16.89	36.3738	8.62317	132.857	83.6421	-5.78395	-6.93016	-28.6843	-9.32806	5.05002	-12.0205	10.6868	1.70503	42.061	-6.37117	106.996	82.7026	-5.3194	2.15271	-36.029	0.720964	0.597228	43.2463	0.836516	0.26622	48.2253	-10.9394
904	2.80402	-1.40228	22.2381	1.09491	-0.873042	4.06216	1.09482	-0.873154	9.8826	0.871425	-0.587261	13.2503	-7.10399	3.20756	10.412	-11.4083	8.95683	-17.2332	-5.99345	0.433976	-5.02805	15.6062	16.8299	36.4513	8.54389	132.743	83.5725	-5.58362	-7.08251	-28.4227	-9.37794	5.06135	-12.0419	10.6132	1.62003	41.8875	-6.30413	106.942	82.7128	-5.2614	2.11296	-36.0919	0.641742	0.689908	43.1642	0.797445	0.209517	48.3235	-10.9543
906	2.78479	-1.38603	22.2477	1.08798	-0.864212	4.06635	1.0879	-0.864324	9.88678	0.865708	-0.581081	13.2534	-7.21001	3.20457	10.3274	-11.5944	9.00821	-17.4061	-5.97166	0.454993	-5.01006	15.6486	16.8709	36.485	8.60393	132.485	83.5471	-5.24138	-7.26378	-28.1731	-9.42562	5.06855	-12.034	10.5222	1.54803	41.7	-6.2281	106.903	82.744	-5.19862	2.04712	-36.154	0.579642	0.708712	43.0777	0.801302	0.190226	48.3862	-10.9687
908	2.74746	-1.34766	22.2645	1.07518	-0.844082	4.07352	1.07509	-0.844193	9.89395	0.854911	-0.566808	13.2587	-7.28162	3.19901	10.2274	-11.7187	9.04046	-17.6031	-5.98537	0.43519	-5.01592	15.5988	17.0017	36.5239	8.90035	132.471	83.5602	-4.86739	-7.67962	-27.5537	-9.43719	5.08106	-12.0094	10.4373	1.4664	41.5338	-6.19088	106.924	82.746	-5.18274	1.92007	-36.164	0.522064	0.701723	42.9824	0.783506	0.192808	48.4423	-10.9336
910	2.71212	-1.30026	22.2846	1.06407	-0.820206	4.08217	1.06399	-0.820315	9.9026	0.845161	-0.549632	13.2651	-7.35195	3.17012	10.1344	-11.8514	9.02956	-17.7858	-6.00394	0.4229	-5.03935	15.5453	17.0419	36.5626	9.12353	132.313	83.6176	-4.79673	-8.26662	-27.0731	-9.45007	5.07155	-12.0103	10.3823	1.39347	41.3954	-6.16657	106.99	82.7659	-5.22814	1.73521	-36.1233	0.454314	0.723576	42.8935	0.738487	0.176015	48.5185	-10.8619
912	2.68247	-1.24992	22.3057	1.05572	-0.795579	4.09122	1.05564	-0.795688	9.91165	0.837429	-0.53173	13.2719	-7.43289	3.11337	10.0414	-12.0156	8.97361	-17.9694	-6.02757	0.429034	-5.06267	15.5061	16.9637	36.6115	9.21	131.936	83.6863	-4.97169	-8.85334	-26.805	-9.46919	5.03229	-12.0442	10.3517	1.33508	41.296	-6.14493	107.101	82.8089	-5.32955	1.51179	-36.0351	0.366271	0.784018	42.8151	0.674015	0.136204	48.6145	-10.7707
914	2.65364	-1.20714	22.3251	1.04704	-0.77432	4.09953	1.04696	-0.774428	9.91996	0.829651	-0.516365	13.2781	-7.54235	3.03003	9.88658	-12.2387	8.88909	-18.2717	-6.09477	0.456114	-5.00097	15.4774	16.8418	36.7112	9.20906	131.294	83.6276	-4.76699	-8.71717	-26.6201	-9.48073	4.95398	-12.0977	10.2926	1.29135	41.2704	-6.11142	107.285	82.8608	-5.45317	1.31455	-35.9078	0.226981	0.86349	42.7477	0.634055	0.103353	48.6974	-10.7187
916	2.62589	-1.1772	22.3334	1.03768	-0.758706	4.10305	1.0376	-0.758813	9.92348	0.821706	-0.505255	13.2807	-7.66471	2.94516	9.70998	-12.4843	8.81065	-18.6166	-6.14712	0.472377	-4.96191	15.4327	16.7146	36.8423	9.21345	131.045	83.5407	-4.54847	-8.67146	-26.3288	-9.48209	4.88514	-12.1435	10.2372	1.30361	41.2738	-6.03293	107.433	82.8812	-5.55293	1.1918	-35.81	0.107722	0.919425	42.6893	0.615276	0.0771002	48.7747	-10.6967
918	2.60058	-1.15979	22.3311	1.02825	-0.748735	4.10194	1.02817	-0.748841	9.92237	0.814055	-0.49836	13.2798	-7.78844	2.86846	9.52709	-12.7285	8.74896	-18.9741	-6.16737	0.473713	-4.96828	15.3874	16.5724	36.9581	9.22128	131.065	83.5007	-4.29457	-8.80639	-25.8433	-9.47328	4.83691	-12.1782	10.1879	1.35953	41.2882	-5.92519	107.53	82.868	-5.62338	1.13474	-35.7532	0.025808	0.94756	42.64	0.60976	0.0537682	48.8469	-10.6957
920	2.58326	-1.14407	22.3311	1.02215	-0.740256	4.10183	1.02207	-0.740361	9.92226	0.808982	-0.492384	13.2797	-7.87981	2.8067	9.36119	-12.9092	8.69765	-19.2958	-6.14464	0.476718	-5.00991	15.4237	16.3316	36.8871	9.14134	130.255	83.7144	-3.68678	-8.76806	-25.0954	-9.45665	4.80364	-12.2145	10.1193	1.38159	41.282	-5.88251	107.628	82.8548	-5.68229	1.05852	-35.7199	-0.0178803	0.976272	42.6011	0.581606	0.00923371	48.9133	-10.6777
922	2.57072	-1.14581	22.3235	1.01652	-0.739809	4.09846	1.01645	-0.739914	9.9189	0.804754	-0.492382	13.2772	-7.96729	2.77426	9.22436	-13.0715	8.69505	-19.5638	-6.09026	0.475091	-5.07674	15.5317	16.026	36.7382	8.93032	128.681	84.0514	-2.65773	-8.40523	-23.7086	-9.44444	4.7797	-12.2903	10.1035	1.30882	41.292	-5.89795	107.79	82.8637	-5.81398	0.919714	-35.6254	-0.0547646	1.02068	42.5706	0.549597	-0.0101599	48.9783	-10.6676
924	2.56287	-1.16893	22.3091	1.01099	-0.749101	4.0922	1.01092	-0.749205	9.91263	0.80118	-0.499653	13.2725	-8.05829	2.77497	9.12047	-13.2273	8.75119	-19.7725	-6.0152	0.474315	-5.15685	15.7085	15.5868	36.5144	8.6087	126.636	84.3793	-1.39797	-7.57266	-21.7095	-9.44564	4.75744	-12.3989	10.1349	1.17134	41.3233	-5.94673	108.005	82.8808	-6.02149	0.72192	-35.4921	-0.0890676	1.06806	42.5441	0.527911	-0.00458875	49.0351	-10.6701
926	2.56192	-1.2181	22.2964	1.00604	-0.770423	4.08688	1.00597	-0.770527	9.90731	0.798764	-0.515889	13.2685	-8.1587	2.81047	9.05146	-13.3862	8.87163	-19.9192	-5.9502	0.501945	-5.21638	15.9211	14.7685	36.1578	8.37574	125.527	84.2561	-0.611674	-5.7353	-19.5566	-9.48431	4.71608	-12.4702	10.1246	1.17567	41.375	-5.90808	108.18	82.805	-6.24546	0.537239	-35.4972	-0.106836	1.03984	42.5031	0.569663	-0.0200771	49.0449	-10.6904
928	2.56866	-1.26405	22.2968	1.00471	-0.791124	4.08734	1.00463	-0.791227	9.90777	0.799009	-0.531454	13.2689	-8.25938	2.85415	8.99197	-13.5424	9.00625	-20.0488	-5.89252	0.534952	-5.26726	16.2768	13.3884	35.5861	7.57992	123.826	84.0321	0.334128	-5.08435	-18.2142	-9.53009	4.6491	-12.5293	10.0702	1.16465	41.3634	-5.93302	108.219	82.7797	-6.39055	0.365474	-35.6033	-0.0958811	1.02097	42.4802	0.577136	-0.0368224	49.0617	-10.6874
930	2.57968	-1.30052	22.311	1.00609	-0.808151	4.09387	1.00601	-0.808255	9.9143	0.801054	-0.544119	13.2738	-8.35606	2.90025	8.93711	-13.6904	9.14306	-20.1695	-5.8457	0.56553	-5.31323	16.7622	11.6033	34.8135	6.28441	121.247	83.6707	1.51733	-5.84658	-17.7567	-9.58002	4.56315	-12.5995	9.9946	1.11481	41.3126	-6.03127	108.15	82.8333	-6.47143	0.205021	-35.7494	-0.0650531	1.02894	42.48	0.540679	-0.0569513	49.0949	-10.663
932	2.57852	-1.33197	22.3265	1.0026	-0.821862	4.10096	1.00251	-0.821966	9.92139	0.799257	-0.554598	13.2791	-8.43896	2.95541	8.89436	-13.8104	9.28829	-20.2659	-5.82979	0.584635	-5.37376	17.3261	10.1634	33.9926	5.2694	117.817	82.7869	2.67051	-6.70276	-17.6486	-9.64958	4.49792	-12.7838	10.0189	1.04694	41.4074	-6.12945	108.188	82.9582	-6.66631	0.0263814	-35.7138	-0.0593728	1.06163	42.4939	0.51028	-0.113575	49.1373	-10.6705
934	2.58523	-1.36921	22.3602	1.00195	-0.838926	4.11619	1.00186	-0.839029	9.93662	0.799775	-0.567427	13.2906	-8.52163	3.01757	8.85899	-13.9271	9.44545	-20.3489	-5.78036	0.593427	-5.36556	17.6713	9.45421	33.2648	5.16867	114.683	81.1604	2.62059	-7.43996	-17.3632	-9.74421	4.4123	-12.8791	10.0012	1.06914	41.5615	-6.07597	108.341	83.037	-6.84841	-0.0808506	-35.5592	-0.0865968	1.07078	42.4922	0.515627	-0.126534	49.1515	-10.6761
936	2.60016	-1.40944	22.4101	1.00454	-0.858151	4.13859	1.00445	-0.858255	9.95902	0.802839	-0.581694	13.3074	-8.60182	3.08055	8.83414	-14.0397	9.60187	-20.4121	-5.69521	0.587239	-5.29452	17.8064	9.40374	32.6998	6.00673	112.322	78.6728	1.32639	-7.72164	-16.7917	-9.85183	4.31386	-12.8556	9.9307	1.21787	41.7402	-5.84651	108.578	83.0494	-6.98759	-0.107899	-35.3338	-0.136841	1.05068	42.4718	0.553848	-0.0889067	49.1337	-10.6757
938	2.60529	-1.42978	22.453	1.00472	-0.86774	4.15781	1.00463	-0.867844	9.97824	0.80353	-0.58889	13.3218	-8.65704	3.12235	8.83636	-14.1194	9.70479	-20.4193	-5.62712	0.539199	-5.27211	18.0126	9.23659	32.3207	7.23327	111.505	75.2768	0.0414392	-6.68781	-16.1611	-9.92098	4.27387	-12.7885	9.88502	1.56754	41.8808	-5.45549	108.75	83.0304	-7.06929	-0.095862	-35.1858	-0.159374	1.02124	42.4527	0.582422	-0.0411583	49.1085	-10.6813
940	2.61125	-1.44085	22.4896	1.00615	-0.873324	4.17415	1.00606	-0.873428	9.99458	0.804914	-0.593012	13.3341	-8.70182	3.14968	8.86129	-14.1888	9.77397	-20.3817	-5.57732	0.509843	-5.23854	18.2897	8.79804	32.2219	8.48423	112.494	71.0731	-2.18228	-4.53948	-14.7216	-9.95759	4.24134	-12.7195	9.90303	1.77432	41.9593	-5.27781	108.834	83.02	-7.13274	-0.112046	-35.1012	-0.156606	1.033	42.4314	0.569577	-0.0488504	49.0715	-10.6805
942	2.62077	-1.44663	22.5235	1.00964	-0.876919	4.18923	1.00955	-0.877023	10.0097	0.807722	-0.595518	13.3454	-8.73908	3.1695	8.89545	-14.2489	9.82484	-20.3251	-5.53807	0.522237	-5.17776	18.633	8.05612	32.4097	9.72634	115.498	66.1327	-5.17837	-1.61258	-12.5682	-9.97352	4.1983	-12.6528	9.97985	1.805	41.9861	-5.35246	108.835	83.0282	-7.1899	-0.166493	-35.0707	-0.129692	1.07922	42.4121	0.518761	-0.106399	49.0261	-10.6735
944	2.63781	-1.45845	22.5708	1.0158	-0.883922	4.21034	1.01571	-0.884026	10.0308	0.812722	-0.600426	13.3612	-8.77024	3.20863	8.88753	-14.286	9.91196	-20.3472	-5.46109	0.610613	-5.06846	18.9682	7.02943	32.8227	10.8662	121.078	60.281	-7.6713	0.884857	-10.6874	-10.0236	4.11297	-12.5455	10.0532	1.86127	42.0252	-5.46136	108.82	83.049	-7.25086	-0.224846	-35.0548	-0.0865943	1.08111	42.4094	0.479144	-0.119919	48.9847	-10.668
946	2.64919	-1.45128	22.63	1.02122	-0.882173	4.23662	1.02113	-0.882278	10.0571	0.816641	-0.598843	13.3809	-8.78341	3.23677	8.86698	-14.295	9.97155	-20.3893	-5.41769	0.725112	-4.95145	19.382	6.62345	33.4278	12.5496	127.04	54.3428	-9.99076	2.90943	-8.39734	-10.0447	4.02848	-12.4369	10.0796	2.01099	42.1155	-5.48986	108.82	83.0718	-7.2981	-0.272365	-35.0274	-0.0407611	1.04573	42.4267	0.460055	-0.101167	48.9545	-10.6794
948	2.65439	-1.42083	22.6966	1.0261	-0.869721	4.26599	1.02601	-0.869827	10.0864	0.819509	-0.589291	13.403	-8.77959	3.24806	8.84006	-14.2808	9.99286	-20.4396	-5.41964	0.85066	-4.82681	19.8911	6.98092	34.1578	14.5927	132.129	48.5355	-11.9289	4.27351	-5.91552	-10.0268	3.95501	-12.3373	10.047	2.24793	42.2524	-5.42414	108.847	83.0938	-7.32881	-0.302711	-34.9778	0.00483734	0.979361	42.4635	0.461908	-0.0608242	48.9394	-10.7042
950	2.66579	-1.37219	22.7527	1.03544	-0.849858	4.29063	1.03535	-0.849965	10.1111	0.825281	-0.573921	13.4215	-8.7749	3.24659	8.80396	-14.2703	9.99168	-20.5064	-5.45127	0.991045	-4.64308	20.5324	7.81269	34.7798	16.2018	134.317	43.0798	-12.9522	4.37974	-4.75277	-9.98537	3.88917	-12.2467	9.9513	2.45956	42.3627	-5.35035	108.9	83.1198	-7.34667	-0.311232	-34.8953	0.0568229	0.901171	42.5133	0.473763	-0.0392317	48.9429	-10.7136
952	2.67294	-1.32096	22.7978	1.04322	-0.8284	4.31032	1.04313	-0.828507	10.1307	0.829797	-0.557441	13.4362	-8.7636	3.23663	8.78483	-14.2532	9.97004	-20.5398	-5.48073	1.0571	-4.49466	21.1521	8.38585	35.3771	16.8058	134.42	38.2285	-13.1866	4.242	-4.97913	-9.92996	3.8454	-12.1933	9.88853	2.5992	42.4924	-5.34164	108.927	83.1372	-7.36212	-0.307511	-34.8153	0.100726	0.865484	42.5752	0.465033	-0.0414555	48.9671	-10.708
954	2.67539	-1.27248	22.8344	1.04872	-0.807664	4.32629	1.04864	-0.807772	10.1467	0.83266	-0.541631	13.4482	-8.74452	3.21968	8.78856	-14.2272	9.92944	-20.5286	-5.50475	1.04652	-4.38825	21.7239	8.50885	35.9592	16.4002	133.266	34.1073	-12.7421	4.05413	-6.1832	-9.86705	3.82324	-12.1713	9.8716	2.67905	42.6451	-5.38598	108.924	83.1408	-7.3724	-0.29391	-34.7386	0.132418	0.878576	42.6422	0.435818	-0.0677238	49.0052	-10.69
956	2.68005	-1.22768	22.8806	1.05482	-0.788795	4.34652	1.05474	-0.788905	10.167	0.836077	-0.527192	13.4634	-8.71418	3.19417	8.80776	-14.1862	9.8661	-20.4862	-5.55216	1.04723	-4.24393	22.2983	8.23948	36.5439	15.8222	133.06	30.6155	-11.8194	3.74637	-6.37552	-9.80678	3.80733	-12.1209	9.8451	2.81858	42.7963	-5.34448	108.916	83.1227	-7.34979	-0.268501	-34.6355	0.149816	0.90861	42.6906	0.420635	-0.111372	49.0266	-10.674
958	2.68668	-1.20068	22.9073	1.06018	-0.777777	4.35817	1.0601	-0.777886	10.1786	0.839413	-0.518651	13.4721	-8.68998	3.17437	8.86014	-14.1561	9.81268	-20.3829	-5.57283	1.01383	-4.17436	22.7653	7.80444	37.08	14.959	132.558	27.8052	-10.7063	3.41892	-6.00641	-9.7654	3.79441	-12.1122	9.85565	2.95133	42.9619	-5.27376	108.902	83.0871	-7.33936	-0.242509	-34.4953	0.158085	0.935712	42.7238	0.406943	-0.145961	49.0579	-10.6469
960	2.69528	-1.18779	22.9137	1.06513	-0.772994	4.36096	1.06505	-0.773104	10.1814	0.842831	-0.514784	13.4742	-8.672	3.16178	8.93919	-14.1358	9.77259	-20.2311	-5.57211	0.949897	-4.18011	23.1123	7.40822	37.5483	13.9706	131.801	25.5841	-9.63963	3.29888	-5.27706	-9.73368	3.78458	-12.1443	9.89365	3.04809	43.132	-5.20722	108.887	83.0384	-7.33933	-0.21812	-34.3312	0.160351	0.951025	42.7449	0.396559	-0.167557	49.0969	-10.6161
962	2.70542	-1.1572	22.9267	1.0724	-0.760668	4.36654	1.07232	-0.760779	10.187	0.84753	-0.505141	13.4784	-8.64376	3.1464	9.00466	-14.0973	9.72381	-20.1028	-5.62621	0.903726	-4.15457	23.4197	7.63483	37.9404	13.5528	131.883	23.5647	-9.22952	4.23875	-4.72611	-9.65168	3.78761	-12.1438	9.8817	3.02516	43.2479	-5.25511	108.882	82.9916	-7.29766	-0.190986	-34.2121	0.159274	0.945034	42.764	0.409191	-0.193334	49.1091	-10.625
964	2.71469	-1.13419	22.9304	1.07861	-0.751515	4.368	1.07853	-0.751626	10.1884	0.851627	-0.497926	13.4795	-8.60506	3.13852	9.05509	-14.0355	9.68496	-20.0014	-5.65887	0.846816	-4.14562	23.5557	8.06792	38.1896	13.5113	132.416	21.9202	-8.87563	4.85535	-5.18732	-9.57674	3.77741	-12.1603	9.84267	3.04998	43.3674	-5.25286	108.881	82.9295	-7.24513	-0.1606	-34.1079	0.181421	0.929593	42.7896	0.408118	-0.197097	49.1275	-10.6402
966	2.72168	-1.12338	22.9202	1.08271	-0.747396	4.36343	1.08264	-0.747507	10.1839	0.854458	-0.494591	13.476	-8.55484	3.13673	9.09421	-13.9493	9.65261	-19.9194	-5.66226	0.795343	-4.15617	23.5302	8.56871	38.2812	13.7574	133.207	20.6277	-8.4959	4.82385	-6.77506	-9.51921	3.75655	-12.207	9.79532	3.13414	43.4942	-5.18548	108.884	82.8567	-7.19113	-0.132078	-34.0069	0.221978	0.916779	42.8213	0.386817	-0.184094	49.1585	-10.6511
968	2.72433	-1.12383	22.8878	1.08393	-0.74766	4.34901	1.08385	-0.747772	10.1694	0.855397	-0.494689	13.4652	-8.49011	3.12936	9.14756	-13.8407	9.60158	-19.8082	-5.67134	0.85014	-4.15778	23.505	8.99813	38.2297	14.0573	133.836	19.4653	-8.3061	4.13678	-9.14205	-9.46836	3.76109	-12.3046	9.80414	3.15756	43.5916	-5.14834	108.899	82.8068	-7.14768	-0.129751	-33.8831	0.232708	0.948743	42.8473	0.349885	-0.200802	49.1996	-10.6429
970	2.71867	-1.11807	22.8612	1.08208	-0.744467	4.33714	1.08201	-0.744579	10.1576	0.853839	-0.492388	13.4563	-8.41892	3.10201	9.18858	-13.7288	9.5127	-19.7182	-5.69331	0.87171	-4.19663	23.4012	9.16503	38.089	14.245	134.065	18.7308	-8.16976	3.86718	-11.461	-9.42445	3.77806	-12.3826	9.82756	3.17472	43.6761	-5.12317	108.91	82.7678	-7.10535	-0.120779	-33.7534	0.23868	0.969669	42.8701	0.332057	-0.223586	49.234	-10.6358
972	2.70714	-1.1041	22.847	1.07841	-0.737198	4.33074	1.07833	-0.73731	10.1512	0.850662	-0.487157	13.4515	-8.3505	3.05772	9.2134	-13.6283	9.39637	-19.6584	-5.73195	0.843861	-4.26893	23.2366	9.02835	37.9065	14.3023	134.127	18.3629	-7.95073	4.12881	-13.5723	-9.38722	3.79989	-12.4282	9.85339	3.19268	43.7521	-5.10871	108.921	82.7383	-7.06655	-0.105072	-33.6223	0.241343	0.969233	42.89	0.340114	-0.245054	49.2565	-10.6355
974	2.70331	-1.09168	22.8435	1.07791	-0.731398	4.32914	1.07784	-0.731509	10.1496	0.849947	-0.482845	13.4503	-8.31106	3.02223	9.22625	-13.5747	9.31152	-19.6263	-5.79333	0.83181	-4.31436	23.1359	8.58229	37.8025	14.3787	135.343	17.8707	-7.58935	4.19717	-15.7658	-9.3554	3.80482	-12.4588	9.86989	3.19407	43.8232	-5.11345	108.951	82.7226	-7.05065	-0.116057	-33.49	0.223207	0.957975	42.9056	0.367904	-0.255623	49.2612	-10.647
976	2.70346	-1.08386	22.8416	1.07872	-0.727988	4.32822	1.07865	-0.728099	10.1486	0.850351	-0.480244	13.4496	-8.2969	3.00262	9.25617	-13.5605	9.2661	-19.567	-5.8486	0.835747	-4.36716	23.0484	8.28397	37.7204	14.5385	136.463	17.251	-7.05357	4.24513	-18.04	-9.33819	3.80705	-12.4957	9.87483	3.21956	43.8953	-5.07952	108.966	82.7024	-7.03248	-0.122091	-33.3776	0.216374	0.944575	42.9227	0.385236	-0.248565	49.2734	-10.6537
978	2.70648	-1.07975	22.8398	1.08043	-0.726465	4.32739	1.08036	-0.726576	10.1478	0.851541	-0.479001	13.449	-8.30219	3.00036	9.30514	-13.5745	9.25967	-19.4761	-5.89651	0.854765	-4.41937	22.9792	8.22998	37.6322	14.7657	137.248	16.5295	-6.3785	4.26561	-20.3628	-9.3327	3.80506	-12.5415	9.85893	3.26271	43.9663	-5.01187	108.968	82.6743	-7.00715	-0.123084	-33.2893	0.226211	0.929364	42.9413	0.387591	-0.230556	49.2941	-10.6559
980	2.70829	-1.06774	22.8448	1.08234	-0.721419	4.32955	1.08227	-0.721531	10.15	0.852664	-0.475117	13.4506	-8.30391	3.00998	9.34952	-13.5764	9.27338	-19.3937	-5.96863	0.872375	-4.40467	22.9726	8.33553	37.4582	14.9583	137.881	15.8783	-5.721	4.22084	-22.5843	-9.31442	3.77905	-12.5781	9.78128	3.25993	44.0198	-4.99224	109.002	82.6425	-6.9762	-0.150862	-33.2198	0.244887	0.895619	42.9543	0.390547	-0.239857	49.3003	-10.6707
982	2.71909	-1.07382	22.8418	1.08649	-0.725076	4.32827	1.08642	-0.725188	10.1487	0.855989	-0.477602	13.4497	-8.31264	3.03039	9.39794	-13.5863	9.30962	-19.3054	-6.01361	0.919288	-4.40592	23.0449	8.45459	37.3116	15.0474	138.496	15.3424	-5.32359	4.02252	-24.6942	-9.31741	3.75208	-12.636	9.72019	3.2161	44.0736	-4.98066	109.032	82.6147	-6.95742	-0.171031	-33.1602	0.257754	0.896576	42.9724	0.38718	-0.239002	49.3051	-10.6927
984	2.7381	-1.098	22.8312	1.09255	-0.73736	4.32367	1.09248	-0.737473	10.1441	0.861259	-0.486421	13.4462	-8.32609	3.05663	9.44582	-13.602	9.35876	-19.2192	-6.02394	0.979436	-4.43025	23.18	8.5527	37.197	15.0073	138.996	14.9565	-5.23733	3.65403	-26.6391	-9.34275	3.72936	-12.7061	9.68803	3.16102	44.1219	-4.95345	109.056	82.5937	-6.9521	-0.182158	-33.1074	0.25989	0.93015	42.9952	0.380903	-0.225085	49.3092	-10.716
986	2.75385	-1.11632	22.8301	1.09771	-0.746839	4.3233	1.09763	-0.746952	10.1437	0.865682	-0.493203	13.446	-8.33024	3.07387	9.46661	-13.6031	9.38982	-19.1817	-6.01581	0.96114	-4.42283	23.3024	8.67684	37.022	14.8045	138.808	14.7823	-5.43401	3.01734	-28.3935	-9.36589	3.70496	-12.7159	9.64496	3.23612	44.1173	-4.82313	109.101	82.5835	-6.94616	-0.210308	-33.058	0.248086	0.935621	43.0103	0.38858	-0.216743	49.305	-10.7182
988	2.76077	-1.12642	22.8242	1.0998	-0.751864	4.32074	1.09972	-0.751977	10.1412	0.867549	-0.496832	13.4441	-8.31673	3.07556	9.49103	-13.5799	9.38377	-19.1338	-6.01134	0.90046	-4.42925	23.3829	8.73399	36.8276	14.5628	138.218	14.7321	-5.41576	2.67108	-29.2269	-9.37289	3.70808	-12.7417	9.67326	3.2505	44.1244	-4.78149	109.116	82.5687	-6.94671	-0.246457	-33.0236	0.230583	0.929345	43.0238	0.411814	-0.23266	49.2917	-10.7252
990	2.7609	-1.12988	22.8131	1.09957	-0.753328	4.31585	1.09949	-0.753441	10.1363	0.867465	-0.497932	13.4404	-8.28924	3.06554	9.52579	-13.5377	9.3487	-19.0638	-6.01337	0.809678	-4.45809	23.4166	8.69179	36.6385	14.3271	137.506	14.791	-5.17177	2.55791	-29.0761	-9.36666	3.7324	-12.7927	9.76423	3.18816	44.1525	-4.84182	109.098	82.5454	-6.95129	-0.283634	-33.0049	0.209457	0.913518	43.034	0.447938	-0.260425	49.2711	-10.7398
992	2.76868	-1.13725	22.8109	1.10228	-0.757264	4.3149	1.1022	-0.757377	10.1353	0.869728	-0.500712	13.4397	-8.27064	3.06687	9.56538	-13.5066	9.338	-18.9868	-6.00822	0.700851	-4.50888	23.4187	8.47862	36.5268	14.1343	137.653	15.0085	-5.25917	1.77141	-28.3702	-9.37668	3.72271	-12.8325	9.8073	3.16583	44.1757	-4.87401	109.1	82.5198	-6.94614	-0.299711	-32.9942	0.179802	0.887849	43.0286	0.484452	-0.224701	49.2491	-10.7486
994	2.78531	-1.15769	22.7945	1.10767	-0.76766	4.30777	1.10759	-0.767775	10.1282	0.874393	-0.508153	13.4344	-8.26677	3.07872	9.63198	-13.4992	9.35081	-18.862	-5.99211	0.642142	-4.54006	23.4472	8.36956	36.4231	14.0321	137.629	15.2067	-5.15318	1.35436	-27.5762	-9.39565	3.70236	-12.8885	9.81786	3.14237	44.2145	-4.88081	109.099	82.4479	-6.93048	-0.308303	-32.9887	0.172311	0.853223	43.0234	0.514722	-0.182934	49.2438	-10.7608
996	2.81029	-1.18891	22.7655	1.11574	-0.783475	4.29505	1.11566	-0.78359	10.1155	0.881385	-0.519476	13.4249	-8.27708	3.09721	9.71777	-13.5156	9.38056	-18.7039	-5.96697	0.635912	-4.54878	23.5181	8.3853	36.3339	13.9971	137.366	15.3425	-4.86152	1.39997	-26.8478	-9.42022	3.68034	-12.9599	9.80153	3.11943	44.2644	-4.85877	109.096	82.3434	-6.90684	-0.314254	-32.9837	0.188863	0.830366	43.0255	0.52934	-0.153517	49.2537	-10.7792
998	2.84014	-1.21088	22.7523	1.12676	-0.795792	4.28932	1.12668	-0.795909	10.1097	0.890368	-0.528021	13.4206	-8.29223	3.10397	9.77314	-13.5437	9.39454	-18.6029	-5.94561	0.620329	-4.57415	23.6374	8.32916	36.3654	13.8768	137.563	15.4229	-4.83681	1.26402	-26.1772	-9.44255	3.6759	-13.0221	9.77679	3.13561	44.2888	-4.79886	109.103	82.3091	-6.88922	-0.325604	-32.9605	0.201902	0.916397	43.0488	0.489865	-0.164001	49.2533	-10.8098
1000	2.86381	-1.22921	22.7368	1.13543	-0.805931	4.28257	1.13535	-0.806048	10.103	0.897466	-0.535073	13.4156	-8.29792	3.1103	9.79715	-13.5529	9.40631	-18.5592	-5.92759	0.589993	-4.56388	23.739	8.23474	36.3466	13.7129	137.687	15.4884	-4.80286	1.26308	-25.732	-9.45354	3.67779	-13.0683	9.76401	3.13762	44.309	-4.78437	109.101	82.2682	-6.86396	-0.338874	-32.9565	0.238836	0.958445	43.0842	0.481197	-0.169312	49.2446	-10.8335
1002	2.8793	-1.24507	22.7186	1.14077	-0.814205	4.2746	1.14068	-0.814323	10.095	0.90196	-0.540928	13.4096	-8.29115	3.11875	9.7919	-13.5365	9.41884	-18.5683	-5.9149	0.550113	-4.51685	23.8125	8.16124	36.255	13.549	137.652	15.5269	-4.71251	1.41337	-25.5403	-9.45209	3.68314	-13.0962	9.76469	3.11658	44.3311	-4.82345	109.096	82.2155	-6.8335	-0.351811	-32.9678	0.297088	0.942405	43.128	0.512821	-0.163418	49.2242	-10.8507
1004	2.8903	-1.25953	22.7105	1.14424	-0.821502	4.27107	1.14416	-0.82162	10.0915	0.904999	-0.546171	13.407	-8.27471	3.13032	9.77153	-13.5003	9.43383	-18.6043	-5.91352	0.534602	-4.4776	23.8792	8.37545	36.1614	13.556	137.559	15.4285	-4.5703	1.55665	-25.5636	-9.44056	3.68968	-13.1084	9.75802	3.07824	44.3578	-4.87073	109.121	82.1976	-6.8184	-0.359137	-32.9432	0.339717	0.963391	43.1724	0.537225	-0.168627	49.1816	-10.8828
1006	2.90091	-1.27462	22.7076	1.14747	-0.829068	4.26991	1.14739	-0.829186	10.0903	0.907869	-0.551635	13.4061	-8.26128	3.14274	9.74753	-13.4689	9.45216	-18.6476	-5.92575	0.540698	-4.43321	23.9763	8.50608	36.0896	13.5227	137.547	15.365	-4.49179	1.59992	-25.6074	-9.44446	3.6991	-13.1046	9.76322	3.08983	44.4104	-4.87763	109.138	82.187	-6.81745	-0.355933	-32.9027	0.391034	0.96752	43.2245	0.574545	-0.163514	49.1155	-10.9188
1008	2.91393	-1.29724	22.7073	1.15103	-0.840168	4.2699	1.15095	-0.840287	10.0903	0.911197	-0.559726	13.4061	-8.25685	3.15768	9.73023	-13.453	9.47875	-18.6799	-5.93969	0.561417	-4.38132	24.092	8.50514	36.0478	13.4247	137.632	15.3645	-4.49529	1.55329	-25.5991	-9.46881	3.70624	-13.0889	9.77422	3.14181	44.4854	-4.84426	109.144	82.1717	-6.82365	-0.341474	-32.8583	0.459694	0.947901	43.2839	0.621676	-0.139847	49.0296	-10.9564
1010	2.93667	-1.35483	22.7024	1.15558	-0.867416	4.26812	1.15549	-0.867535	10.0886	0.916226	-0.579833	13.4049	-8.27325	3.18715	9.7467	-13.4704	9.53832	-18.653	-5.90105	0.568091	-4.31703	24.1366	8.53511	36.0356	13.3593	137.758	15.3703	-4.54015	1.57114	-25.4659	-9.51243	3.68554	-13.0788	9.74989	3.11637	44.5519	-4.83504	109.162	82.124	-6.80811	-0.316799	-32.8481	0.558334	0.914045	43.3423	0.655921	-0.0792367	48.943	-10.9941
1012	2.95694	-1.41673	22.6898	1.15867	-0.896273	4.26297	1.15858	-0.896392	10.0834	0.920271	-0.601223	13.401	-8.28965	3.20607	9.77489	-13.4934	9.57764	-18.6038	-5.86349	0.567161	-4.25687	24.1626	8.56469	36.0404	13.2899	137.691	15.3957	-4.5796	1.64469	-25.2774	-9.53259	3.67335	-13.0492	9.70862	3.11731	44.5851	-4.78536	109.175	82.0737	-6.77914	-0.29364	-32.8326	0.686809	0.903694	43.4143	0.665031	-0.0266771	48.8379	-11.032
1014	2.97195	-1.47747	22.6713	1.1596	-0.924089	4.25521	1.15951	-0.924209	10.0756	0.922637	-0.621958	13.3952	-8.30069	3.21151	9.80202	-13.5127	9.59009	-18.555	-5.83625	0.560121	-4.20077	24.174	8.57415	36.0535	13.2243	137.475	15.4375	-4.60877	1.76029	-25.0651	-9.52512	3.67509	-13.0002	9.66715	3.14489	44.5892	-4.7122	109.175	82.0313	-6.74611	-0.277679	-32.8106	0.839183	0.918047	43.4986	0.655243	0.00411065	48.71	-11.0705
1016	2.98203	-1.5454	22.6586	1.15769	-0.954621	4.25007	1.15759	-0.95474	10.0705	0.923034	-0.644901	13.3914	-8.30596	3.21653	9.79814	-13.5197	9.60211	-18.5634	-5.80578	0.544508	-4.12882	24.1304	8.48826	36.0538	13.2291	137.567	15.4795	-4.65784	1.84701	-24.8709	-9.51859	3.67747	-12.9563	9.68476	3.09601	44.6087	-4.75336	109.151	82.0127	-6.74221	-0.282575	-32.8149	0.990249	0.922643	43.5747	0.667616	0.000349257	48.5558	-11.1125
1018	2.99082	-1.60891	22.6453	1.15563	-0.983096	4.24461	1.15553	-0.983215	10.065	0.923203	-0.666313	13.3873	-8.30582	3.2176	9.7721	-13.517	9.60662	-18.6121	-5.78434	0.561344	-4.06641	24.1352	8.38326	36.0512	13.1842	137.585	15.5074	-4.72181	1.941	-24.7933	-9.50597	3.68581	-12.9082	9.69309	3.09195	44.6454	-4.76484	109.135	81.996	-6.74781	-0.275586	-32.8139	1.15337	0.916052	43.6534	0.680805	0.000168006	48.3914	-11.1409
1020	2.999	-1.66674	22.6322	1.15384	-1.00903	4.23922	1.15373	-1.00915	10.0597	0.923421	-0.68581	13.3833	-8.30363	3.21646	9.73217	-13.5106	9.60753	-18.6865	-5.77422	0.611472	-4.01396	24.1926	8.2982	36.045	13.095	137.483	15.5193	-4.80052	2.04031	-24.8267	-9.49143	3.69684	-12.8568	9.68259	3.13529	44.6977	-4.73781	109.131	81.9789	-6.75704	-0.25331	-32.8038	1.32499	0.894621	43.7335	0.696402	0.00975382	48.2223	-11.157
1022	3.00547	-1.72691	22.6293	1.15104	-1.0359	4.2384	1.15093	-1.03601	10.0588	0.922931	-0.70607	13.3827	-8.31378	3.22174	9.70234	-13.5242	9.62501	-18.7442	-5.77432	0.65887	-3.94553	24.2162	8.32504	36.0229	13.1037	137.421	15.526	-4.90331	2.11214	-24.8429	-9.49704	3.69115	-12.8095	9.68163	3.12135	44.7537	-4.77636	109.118	81.9758	-6.76336	-0.233708	-32.8002	1.48202	0.84662	43.8031	0.745144	0.0134739	48.0499	-11.1838
1024	3.01025	-1.77695	22.6215	1.14847	-1.05815	4.23529	1.14836	-1.05827	10.0557	0.922348	-0.722862	13.3804	-8.32157	3.22865	9.69486	-13.5345	9.64206	-18.7598	-5.7776	0.694002	-3.89507	24.2331	8.36896	36.0031	13.1306	137.357	15.5164	-4.97191	2.16071	-24.8599	-9.4936	3.69511	-12.7767	9.66523	3.09976	44.7971	-4.79738	109.117	81.9631	-6.7655	-0.219265	-32.7909	1.63486	0.801567	43.8669	0.763613	0.0281917	47.8997	-11.2017
1026	3.01438	-1.81703	22.609	1.14658	-1.07596	4.23002	1.14647	-1.07608	10.0504	0.922005	-0.736289	13.3765	-8.32539	3.23471	9.70938	-13.5397	9.6534	-18.7335	-5.78115	0.71407	-3.86249	24.2482	8.39458	35.9906	13.1512	137.303	15.5031	-5.00403	2.19237	-24.8563	-9.48187	3.70975	-12.7552	9.6339	3.0883	44.8241	-4.78243	109.126	81.9408	-6.76133	-0.206922	-32.7785	1.77743	0.773704	43.9248	0.747212	0.049529	47.7724	-11.2137
1028	3.02326	-1.86095	22.6089	1.14634	-1.09597	4.23034	1.14623	-1.09609	10.0508	0.923025	-0.75127	13.3767	-8.33455	3.23389	9.72864	-13.558	9.65443	-18.6989	-5.78201	0.723673	-3.81099	24.2674	8.34953	35.991	13.1307	137.342	15.548	-5.0544	2.22782	-24.7475	-9.49508	3.71297	-12.7168	9.60861	3.12595	44.8373	-4.72404	109.114	81.9338	-6.74115	-0.17472	-32.7878	1.8785	0.797405	43.9746	0.737305	0.0398797	47.6393	-11.2516
1030	3.02746	-1.89672	22.6027	1.14486	-1.11194	4.22784	1.14475	-1.11206	10.0483	0.922874	-0.763304	13.3749	-8.33098	3.22827	9.7518	-13.5558	9.64018	-18.6547	-5.7778	0.723601	-3.78152	24.2746	8.25373	35.9766	13.0956	137.393	15.6107	-5.0844	2.29148	-24.5944	-9.49979	3.72225	-12.6943	9.60104	3.15777	44.845	-4.67709	109.115	81.9159	-6.73399	-0.161115	-32.7876	1.95728	0.79982	44.0075	0.742526	0.0530164	47.5288	-11.283
1032	3.02711	-1.92363	22.5904	1.14225	-1.12359	4.22258	1.14213	-1.12371	10.043	0.921623	-0.772159	13.3709	-8.31716	3.22034	9.7747	-13.5363	9.61681	-18.6092	-5.7674	0.721092	-3.77905	24.2719	8.14392	35.9468	13.0581	137.422	15.6752	-5.09377	2.36598	-24.428	-9.49805	3.73601	-12.6915	9.61484	3.16853	44.8478	-4.65901	109.126	81.892	-6.74129	-0.167645	-32.7768	2.0138	0.782053	44.0226	0.758972	0.085426	47.4465	-11.3009
1034	3.03269	-1.9507	22.5897	1.14215	-1.13592	4.22248	1.14204	-1.13604	10.0429	0.922292	-0.781391	13.3709	-8.32172	3.21833	9.78535	-13.5462	9.61432	-18.59	-5.74617	0.746512	-3.78833	24.2833	8.1571	35.928	13.0435	137.356	15.7126	-5.11524	2.34916	-24.3092	-9.53242	3.73093	-12.6939	9.65615	3.14216	44.8346	-4.6904	109.104	81.9099	-6.74064	-0.163885	-32.7805	2.02713	0.829026	44.0243	0.753405	0.0691358	47.3921	-11.3069
1036	3.03605	-1.96695	22.5953	1.14207	-1.14337	4.22508	1.14195	-1.14349	10.0455	0.922671	-0.786971	13.3728	-8.32671	3.21954	9.78549	-13.5546	9.61893	-18.5906	-5.73638	0.763278	-3.79416	24.2945	8.19878	35.9099	13.0513	137.291	15.7306	-5.11979	2.3099	-24.2567	-9.55974	3.72671	-12.6972	9.67302	3.14159	44.8296	-4.7003	109.087	81.9242	-6.73275	-0.155505	-32.7879	2.04056	0.850934	44.0228	0.760263	0.0481411	47.3499	-11.3103
1038	3.0351	-1.97116	22.6044	1.14122	-1.14517	4.22915	1.1411	-1.14529	10.0496	0.922134	-0.788381	13.3759	-8.32728	3.22305	9.78095	-13.5537	9.62599	-18.5993	-5.74395	0.766468	-3.79699	24.3043	8.23723	35.8914	13.0734	137.251	15.7346	-5.10749	2.27176	-24.266	-9.57213	3.72952	-12.7039	9.6628	3.16915	44.8376	-4.68049	109.079	81.9264	-6.71749	-0.145194	-32.7937	2.05863	0.842695	44.0203	0.779692	0.0302622	47.313	-11.3141
1040	3.02811	-1.96758	22.6089	1.13848	-1.14299	4.23113	1.13836	-1.1431	10.0516	0.91995	-0.786913	13.3773	-8.3178	3.22691	9.79504	-13.536	9.62694	-18.5715	-5.77238	0.773445	-3.82054	24.322	8.22034	35.8726	13.0774	137.255	15.7431	-5.10192	2.26892	-24.293	-9.57696	3.74871	-12.7328	9.67176	3.16763	44.8585	-4.67256	109.078	81.9227	-6.69824	-0.142805	-32.7831	2.05526	0.868135	44.0135	0.779958	0.00321508	47.2714	-11.3202
1042	3.02005	-1.96143	22.6142	1.13551	-1.13958	4.23342	1.13539	-1.13969	10.0538	0.91752	-0.784544	13.379	-8.30884	3.23109	9.81532	-13.5196	9.62809	-18.5323	-5.79824	0.761735	-3.83476	24.3251	8.21185	35.8657	13.0498	137.2	15.7415	-5.10622	2.28773	-24.3348	-9.58031	3.76289	-12.7601	9.66738	3.17173	44.8576	-4.65118	109.074	81.9285	-6.66636	-0.140329	-32.7748	2.04242	0.894265	44.002	0.782266	0.0130703	47.2319	-11.3304
1044	3.01253	-1.95587	22.6207	1.13271	-1.13649	4.23628	1.13259	-1.1366	10.0567	0.915239	-0.782406	13.3812	-8.3018	3.23512	9.83855	-13.5068	9.6296	-18.4878	-5.81522	0.732988	-3.83564	24.3128	8.2293	35.8718	12.9983	137.079	15.7292	-5.12257	2.31883	-24.3733	-9.5858	3.76833	-12.7787	9.65113	3.1893	44.8367	-4.61476	109.065	81.9407	-6.62555	-0.135302	-32.773	2.02555	0.916672	43.9867	0.789057	0.0499587	47.1937	-11.3418
1046	3.00675	-1.95763	22.6262	1.12999	-1.13675	4.23873	1.12987	-1.13686	10.0592	0.913216	-0.782769	13.383	-8.29286	3.23885	9.86192	-13.4909	9.62966	-18.4428	-5.8216	0.715882	-3.8345	24.3038	8.29305	35.8836	12.9721	136.957	15.7122	-5.15583	2.33729	-24.3423	-9.60274	3.77304	-12.7817	9.65909	3.22614	44.8384	-4.57175	109.053	81.9282	-6.59775	-0.121382	-32.7791	2.01475	0.943069	43.9711	0.794458	0.0234819	47.1475	-11.3407
1048	3.00271	-1.95931	22.6337	1.12803	-1.13715	4.24208	1.12791	-1.13726	10.0625	0.911768	-0.783192	13.3855	-8.27787	3.23538	9.883	-13.4671	9.61398	-18.4008	-5.82818	0.692838	-3.83746	24.2964	8.32684	35.8957	12.9479	136.887	15.707	-5.18427	2.33482	-24.3104	-9.61064	3.76494	-12.7888	9.65723	3.26171	44.8506	-4.55225	109.051	81.9154	-6.57957	-0.124696	-32.7772	2.01726	0.974289	43.9589	0.78802	-0.000698797	47.1028	-11.3338
1050	2.99997	-1.96009	22.642	1.12672	-1.13728	4.24577	1.1266	-1.1374	10.0662	0.910788	-0.783379	13.3883	-8.25638	3.22447	9.90444	-13.435	9.58171	-18.3567	-5.83885	0.664392	-3.84102	24.2946	8.32646	35.9002	12.923	136.873	15.7132	-5.20594	2.31201	-24.2929	-9.60561	3.74535	-12.8009	9.64359	3.28347	44.8693	-4.56788	109.054	81.9042	-6.56758	-0.143027	-32.7673	2.03411	1.00743	43.9509	0.771971	-0.0132284	47.0571	-11.3268
1052	2.99627	-1.96266	22.6418	1.12486	-1.13805	4.24566	1.12475	-1.13817	10.0661	0.909448	-0.784067	13.3882	-8.23101	3.21229	9.943	-13.3978	9.54356	-18.2799	-5.86061	0.646737	-3.82171	24.3125	8.35329	35.8646	12.907	136.883	15.7101	-5.23638	2.28007	-24.2929	-9.59139	3.73171	-12.8038	9.64623	3.25093	44.885	-4.64571	109.029	81.88	-6.54677	-0.140896	-32.7677	2.05815	1.02651	43.9438	0.769558	-0.0360749	46.9929	-11.3405
1054	2.9946	-1.97006	22.6474	1.12341	-1.14116	4.24823	1.1233	-1.14128	10.0687	0.908545	-0.786485	13.3901	-8.20549	3.19873	9.97259	-13.3602	9.50378	-18.2198	-5.87256	0.631138	-3.79996	24.3401	8.38398	35.8551	12.8703	136.849	15.7109	-5.26718	2.25871	-24.2759	-9.57566	3.71175	-12.7893	9.61896	3.26089	44.9055	-4.67712	109.017	81.8582	-6.53375	-0.133786	-32.7669	2.09947	1.05706	43.9426	0.755077	-0.0406599	46.9159	-11.3539
1056	2.9933	-1.98566	22.6582	1.12133	-1.14792	4.25315	1.12121	-1.14803	10.0736	0.90738	-0.791673	13.3938	-8.1803	3.18399	9.99043	-13.3229	9.4632	-18.1817	-5.87221	0.620068	-3.77954	24.3682	8.40753	35.8756	12.8205	136.783	15.7176	-5.29971	2.25542	-24.2299	-9.561	3.69132	-12.7591	9.5726	3.31549	44.9306	-4.65456	109.021	81.8417	-6.53141	-0.125679	-32.7642	2.16356	1.0968	43.9489	0.727651	-0.0319291	46.8232	-11.3611
1058	2.98259	-2.02013	22.6564	1.11343	-1.16196	4.25257	1.11331	-1.16207	10.073	0.902309	-0.802645	13.3934	-8.15147	3.16729	10.0113	-13.2801	9.41705	-18.1373	-5.87115	0.631579	-3.75708	24.3706	8.39847	35.8755	12.8264	136.816	15.7255	-5.34725	2.27123	-24.1336	-9.54984	3.70868	-12.7325	9.59929	3.33037	44.9563	-4.6555	109.003	81.8269	-6.53705	-0.119099	-32.7666	2.26745	1.11172	43.9661	0.706635	-0.0597449	46.7007	-11.3554
1060	2.97001	-2.06125	22.6544	1.10408	-1.17872	4.25198	1.10396	-1.17883	10.0724	0.896323	-0.815744	13.3929	-8.1287	3.15185	10.0256	-13.2471	9.37677	-18.1062	-5.8624	0.645954	-3.73429	24.3574	8.35258	35.879	12.7999	136.81	15.7479	-5.39423	2.33898	-24.0556	-9.53357	3.71163	-12.6925	9.62697	3.31922	44.9636	-4.67864	108.992	81.8166	-6.54316	-0.127499	-32.7659	2.37143	1.1227	43.9786	0.688523	-0.0831251	46.5612	-11.3522
1062	2.95632	-2.10501	22.6521	1.09401	-1.19653	4.25128	1.09389	-1.19665	10.0717	0.889853	-0.82967	13.3924	-8.11302	3.14001	10.0359	-13.225	9.34682	-18.084	-5.85015	0.662141	-3.70997	24.3377	8.28955	35.8847	12.741	136.755	15.7784	-5.44169	2.44373	-24.0031	-9.51168	3.70218	-12.6416	9.65011	3.28312	44.9541	-4.72125	108.988	81.8094	-6.54928	-0.144463	-32.7623	2.46956	1.12534	43.9847	0.676885	-0.0924241	46.41	-11.3549
1064	2.93747	-2.1498	22.6353	1.08167	-1.21423	4.24411	1.08154	-1.21434	10.0645	0.88169	-0.843631	13.387	-8.10022	3.13955	10.0599	-13.204	9.33746	-18.0371	-5.85611	0.699893	-3.67542	24.3431	8.30198	35.8673	12.7291	136.743	15.7616	-5.49669	2.48151	-23.9496	-9.4888	3.73992	-12.601	9.71049	3.21646	44.9516	-4.76543	108.964	81.7977	-6.56435	-0.127638	-32.7649	2.58437	1.0814	43.9968	0.687648	-0.0807043	46.2506	-11.3622
1066	2.91784	-2.18395	22.6289	1.06993	-1.22727	4.24146	1.0698	-1.22738	10.0619	0.873693	-0.85408	13.385	-8.08368	3.13496	10.0884	-13.1783	9.31841	-17.9809	-5.87209	0.718373	-3.64921	24.3426	8.31382	35.8521	12.7491	136.775	15.8223	-5.61787	2.55741	-23.8312	-9.47945	3.78653	-12.5742	9.78752	3.17696	44.9633	-4.79461	108.929	81.7858	-6.57119	-0.109995	-32.7697	2.67682	1.03239	43.992	0.70715	-0.0831884	46.1108	-11.3759
1068	2.89881	-2.19798	22.6336	1.06027	-1.23164	4.24361	1.06014	-1.23175	10.064	0.866726	-0.857933	13.3866	-8.05943	3.12414	10.1234	-13.1421	9.28378	-17.9111	-5.89574	0.709606	-3.6345	24.3399	8.28668	35.8281	12.7909	136.885	15.986	-5.80561	2.68889	-23.578	-9.47599	3.83177	-12.5709	9.86245	3.16182	44.9882	-4.81648	108.893	81.7725	-6.56805	-0.0985873	-32.7691	2.72996	0.992242	43.9662	0.723927	-0.102736	46.012	-11.3912
1070	2.88298	-2.16163	22.6248	1.05681	-1.21423	4.23942	1.05669	-1.21434	10.0599	0.863105	-0.845111	13.3834	-8.02096	3.11323	10.1818	-13.082	9.23994	-17.7954	-5.92234	0.675164	-3.62969	24.3693	8.10643	35.7143	12.8337	137.218	16.2648	-6.00718	2.85927	-22.9329	-9.42762	3.8693	-12.6347	9.87048	3.0918	45.0086	-4.88162	108.906	81.7511	-6.5699	-0.10321	-32.7243	2.71073	0.967652	43.9217	0.705332	-0.105031	46.021	-11.3857
1072	2.86126	-2.12896	22.6331	1.05034	-1.19798	4.24283	1.05022	-1.19809	10.0633	0.857288	-0.833348	13.3859	-7.96662	3.10576	10.2383	-12.9917	9.19501	-17.681	-5.95903	0.664628	-3.60352	24.4658	7.99996	35.6505	12.7869	137.528	16.4348	-6.1892	3.00568	-22.3578	-9.39033	3.8908	-12.6695	9.89202	3.04654	45.0513	-4.96688	108.861	81.7201	-6.54266	-0.0543486	-32.7304	2.6715	1.01098	43.8848	0.664657	-0.161361	46.0224	-11.3817
1074	2.83013	-2.1052	22.6578	1.03884	-1.18483	4.2536	1.03871	-1.18494	10.074	0.847878	-0.82422	13.394	-7.89547	3.10055	10.2948	-12.8702	9.1463	-17.5642	-6.005	0.681249	-3.56451	24.601	8.02727	35.6389	12.6847	137.729	16.4667	-6.32763	3.11895	-21.9335	-9.36256	3.89984	-12.668	9.9322	3.02835	45.1176	-5.06874	108.752	81.6751	-6.48488	0.0497623	-32.7898	2.62188	1.11394	43.8578	0.606852	-0.268666	46.0024	-11.3703
1076	2.78275	-2.05292	22.6669	1.023	-1.15761	4.25722	1.02288	-1.15772	10.0777	0.834396	-0.804815	13.3966	-7.80038	3.08673	10.3862	-12.7118	9.06752	-17.3783	-6.05309	0.684876	-3.5849	24.6116	8.21969	35.5433	12.7697	137.705	16.4777	-6.37191	3.23338	-21.5215	-9.27385	3.92021	-12.6955	9.93002	2.97161	45.1893	-5.19664	108.653	81.591	-6.41741	0.148126	-32.8168	2.54244	1.19126	43.8222	0.536371	-0.349132	46.0231	-11.2851
1078	2.7378	-2.01865	22.6775	1.00652	-1.13849	4.2616	1.0064	-1.1386	10.082	0.82092	-0.791505	13.3998	-7.72252	3.07899	10.4854	-12.5821	9.00742	-17.1806	-6.08842	0.69381	-3.59835	24.6325	8.4458	35.4674	12.8446	137.653	16.4617	-6.36878	3.30487	-21.1673	-9.23319	3.94395	-12.7342	9.9517	2.9076	45.2545	-5.31393	108.577	81.5462	-6.38103	0.24189	-32.8475	2.47928	1.26331	43.7751	0.486342	-0.412407	46.0402	-11.2367
1080	2.69966	-2.00124	22.6948	0.991404	-1.12741	4.2691	0.991288	-1.12752	10.0895	0.808941	-0.784134	13.4054	-7.66567	3.07593	10.5801	-12.4877	8.9663	-16.9951	-6.11373	0.702127	-3.59853	24.6756	8.60852	35.4248	12.8684	137.666	16.4514	-6.33713	3.34223	-20.8732	-9.24501	3.96431	-12.7735	9.99334	2.86412	45.31	-5.39457	108.529	81.5448	-6.37582	0.326275	-32.8826	2.43421	1.30508	43.7214	0.457676	-0.440605	46.0539	-11.2017
1082	2.6699	-1.94821	22.7288	0.983216	-1.10164	4.28381	0.983103	-1.10174	10.1042	0.801254	-0.765373	13.4164	-7.60203	3.05959	10.6409	-12.3846	8.9013	-16.8714	-6.15889	0.672838	-3.62778	24.6696	8.43038	35.3828	12.8408	137.937	16.58	-6.31093	3.42543	-20.6172	-9.22349	3.9524	-12.7795	9.97467	2.94558	45.3606	-5.35751	108.525	81.5245	-6.35766	0.387101	-32.8992	2.34665	1.20126	43.686	0.420045	-0.37236	46.1094	-10.9667
1084	2.62878	-1.90408	22.76	0.969248	-1.07868	4.29733	0.969137	-1.07878	10.1178	0.789413	-0.749053	13.4265	-7.5366	3.03101	10.702	-12.2835	8.81342	-16.7465	-6.19905	0.625529	-3.61987	24.6444	8.23479	35.3227	12.8443	138.239	16.6755	-6.25593	3.48999	-20.3996	-9.18971	3.96681	-12.7707	9.94979	2.98358	45.3985	-5.3495	108.504	81.5063	-6.33024	0.460474	-32.9168	2.37197	1.06592	43.6599	0.36382	-0.185588	46.1438	-10.7057
1086	2.57424	-1.87849	22.7844	0.947713	-1.0625	4.30792	0.947603	-1.0626	10.1283	0.772323	-0.738259	13.4344	-7.46853	2.99699	10.7702	-12.1804	8.71396	-16.6079	-6.23238	0.577462	-3.57404	24.6149	8.12411	35.2519	12.8808	138.484	16.699	-6.18418	3.52994	-20.226	-9.14955	4.00495	-12.7529	9.93535	2.95572	45.4233	-5.38908	108.462	81.4916	-6.29709	0.53989	-32.9329	2.49792	0.932422	43.6351	0.306294	0.0519087	46.144	-10.495
1088	2.5186	-1.87527	22.8043	0.923616	-1.05597	4.31667	0.923507	-1.05607	10.1371	0.753894	-0.734824	13.4409	-7.3963	2.98886	10.8459	-12.0589	8.6589	-16.4558	-6.26866	0.592335	-3.55227	24.6176	8.2196	35.2268	12.8618	138.508	16.6503	-6.17992	3.58273	-20.1301	-9.12416	3.98864	-12.7324	9.95264	2.93452	45.4406	-5.4061	108.452	81.4724	-6.27693	0.560983	-32.9169	2.51773	0.816768	43.5828	0.346322	0.0357883	46.1162	-10.5023
1090	2.45934	-1.85653	22.8224	0.899413	-1.0423	4.32449	0.899305	-1.0424	10.1449	0.734962	-0.726058	13.4467	-7.3062	2.97365	10.8999	-11.9069	8.58495	-16.3417	-6.33547	0.576609	-3.52572	24.6269	8.33035	35.1938	12.8625	138.563	16.5897	-6.17572	3.5932	-20.0441	-9.06074	4.01393	-12.7144	9.9794	2.9075	45.4422	-5.42036	108.453	81.464	-6.25145	0.569541	-32.908	2.53437	0.767779	43.5324	0.34556	-0.0591396	46.0623	-10.5148
1092	2.39442	-1.81713	22.8404	0.874682	-1.01908	4.33215	0.874577	-1.01917	10.1526	0.715066	-0.710174	13.4524	-7.19749	2.94657	10.9247	-11.7245	8.48372	-16.2794	-6.43212	0.51339	-3.49122	24.6304	8.39595	35.1468	12.8843	138.686	16.5344	-6.14667	3.57608	-19.9528	-8.9524	4.08861	-12.698	10.0068	2.881	45.4337	-5.4367	108.459	81.4627	-6.21833	0.576353	-32.9114	2.57124	0.791664	43.4898	0.278506	-0.171008	45.9903	-10.4896
1094	2.31464	-1.77282	22.8617	0.843914	-0.992319	4.34126	0.843812	-0.992406	10.1617	0.690442	-0.692006	13.4591	-7.07851	2.91596	10.9174	-11.523	8.37434	-16.2757	-6.53177	0.412427	-3.4563	24.5966	8.34696	35.1048	12.8642	138.779	16.4982	-6.04548	3.65192	-19.8663	-8.81634	4.1593	-12.6745	10.0184	2.88624	45.4441	-5.46322	108.457	81.4375	-6.18181	0.586335	-32.912	2.64762	0.869714	43.4551	0.165008	-0.179422	45.9284	-10.4604
1096	2.23569	-1.73968	22.8894	0.81243	-0.970538	4.35328	0.81233	-0.970622	10.1737	0.665575	-0.677609	13.4681	-6.96872	2.89405	10.9071	-11.3341	8.28526	-16.2794	-6.60573	0.353382	-3.42298	24.5743	8.30468	35.0938	12.8373	138.889	16.4134	-5.95371	3.70563	-19.7693	-8.69598	4.21068	-12.6359	10.0298	2.88474	45.4586	-5.49701	108.47	81.4088	-6.15989	0.584132	-32.9081	2.72577	0.931349	43.4072	0.0725208	-0.24029	45.8569	-10.4067
1098	2.16181	-1.723	22.9204	0.781599	-0.956427	4.36685	0.7815	-0.956507	10.1873	0.641651	-0.66891	13.4782	-6.87504	2.8867	10.9026	-11.1683	8.22949	-16.2753	-6.65061	0.350187	-3.39838	24.5675	8.32025	35.1163	12.8139	138.994	16.2813	-5.89755	3.7212	-19.6697	-8.60683	4.23829	-12.5933	10.0527	2.87228	45.481	-5.53089	108.488	81.381	-6.1537	0.57748	-32.9037	2.79116	0.952646	43.3431	0.0175071	-0.35712	45.7784	-10.3345
1100	2.093	-1.72688	22.9388	0.751099	-0.951709	4.37491	0.751001	-0.951786	10.1953	0.618543	-0.66721	13.4841	-6.80168	2.90603	10.9105	-11.0283	8.2303	-16.2516	-6.68302	0.377302	-3.40832	24.5431	8.51329	35.1652	12.8088	138.964	16.1533	-5.904	3.73778	-19.6115	-8.56559	4.24742	-12.6031	10.1277	2.87534	45.544	-5.53151	108.431	81.3521	-6.14785	0.616579	-32.9219	2.81883	0.923294	43.2709	-0.0111152	-0.409791	45.7192	-10.2775
1102	2.03512	-1.73006	22.9504	0.725469	-0.947684	4.38	0.725371	-0.947759	10.2004	0.599123	-0.665733	13.4879	-6.74824	2.92394	10.9101	-10.9243	8.23835	-16.2461	-6.7311	0.40588	-3.43321	24.527	8.61146	35.1628	12.8002	138.975	16.1454	-5.95002	3.7528	-19.5722	-8.52883	4.24723	-12.6205	10.1855	2.83847	45.5887	-5.55842	108.396	81.3359	-6.15019	0.648914	-32.9334	2.84649	0.826034	43.2081	-0.00588222	-0.380541	45.6727	-10.2567
1104	1.98796	-1.72721	22.9598	0.705102	-0.942026	4.38407	0.705004	-0.942099	10.2045	0.583545	-0.662719	13.4909	-6.71233	2.93349	10.8921	-10.8544	8.24073	-16.2753	-6.79477	0.423568	-3.46315	24.5196	8.5652	35.109	12.7832	139.059	16.2466	-6.00709	3.77337	-19.5568	-8.48539	4.24213	-12.6319	10.2103	2.76955	45.6102	-5.61255	108.395	81.3261	-6.1539	0.665141	-32.9345	2.89145	0.678583	43.1567	0.0192505	-0.29418	45.6352	-10.2725
1106	1.9446	-1.71693	22.9832	0.687035	-0.933531	4.39436	0.686938	-0.933602	10.2148	0.56951	-0.657454	13.4986	-6.68544	2.93189	10.8344	-10.803	8.23022	-16.3796	-6.84431	0.408046	-3.47622	24.4994	8.42294	35.0834	12.7528	139.179	16.2936	-5.97094	3.82894	-19.6157	-8.42992	4.23704	-12.6202	10.1945	2.7624	45.6453	-5.63329	108.396	81.284	-6.12177	0.676752	-32.9369	2.99032	0.557706	43.1044	0.0107599	-0.276025	45.5937	-10.3041
1108	1.90526	-1.71574	22.9937	0.669921	-0.929337	4.39894	0.669826	-0.929406	10.2194	0.556452	-0.655341	13.502	-6.66569	2.94464	10.7901	-10.7591	8.24783	-16.4601	-6.87352	0.424572	-3.48161	24.4807	8.34128	35.0786	12.7319	139.248	16.28	-5.96541	3.87404	-19.6342	-8.39822	4.2403	-12.6159	10.2216	2.72873	45.6822	-5.68577	108.383	81.2277	-6.09864	0.681385	-32.9507	3.09749	0.50599	43.0606	-0.0539336	-0.330538	45.5624	-10.3251
1110	1.87081	-1.72734	22.9923	0.653786	-0.931146	4.39833	0.65369	-0.931214	10.2188	0.54449	-0.657654	13.5015	-6.64973	2.97482	10.7659	-10.7158	8.29707	-16.5042	-6.8807	0.477816	-3.48431	24.4642	8.35937	35.0972	12.723	139.231	16.2143	-6.0093	3.90887	-19.6026	-8.39462	4.24684	-12.6238	10.2921	2.66755	45.7204	-5.76617	108.358	81.1663	-6.09195	0.677547	-32.9717	3.19594	0.522204	43.0187	-0.16021	-0.429208	45.5368	-10.3307
1112	1.84622	-1.7518	23.0134	0.640644	-0.939577	4.40777	0.640547	-0.939643	10.2282	0.535147	-0.664755	13.5086	-6.62986	3.01004	10.7307	-10.6624	8.35446	-16.5683	-6.86592	0.517428	-3.49344	24.436	8.48044	35.16	12.7079	139.056	16.1532	-6.07042	3.98404	-19.5971	-8.40469	4.22582	-12.6287	10.318	2.65673	45.7589	-5.79417	108.353	81.1306	-6.0903	0.659313	-32.9706	3.26468	0.555759	42.9427	-0.2227	-0.432743	45.4789	-10.3448
1114	1.82608	-1.77068	23.0213	0.63003	-0.945947	4.41134	0.629933	-0.946013	10.2318	0.527581	-0.670157	13.5112	-6.59905	3.03982	10.7175	-10.5932	8.39524	-16.5898	-6.85647	0.582057	-3.53325	24.4211	8.55206	35.1697	12.7322	138.937	16.1331	-6.10339	4.04053	-19.5845	-8.39831	4.19645	-12.67	10.3454	2.65222	45.843	-5.83088	108.336	81.0503	-6.08843	0.635225	-32.9584	3.29606	0.548309	42.8606	-0.253177	-0.424702	45.4499	-10.2868
1116	1.80721	-1.78447	23.0132	0.620519	-0.950158	4.40776	0.620421	-0.950222	10.2282	0.520722	-0.673868	13.5085	-6.56257	3.06387	10.7247	-10.5175	8.42147	-16.5726	-6.86159	0.671812	-3.5962	24.4252	8.5417	35.1263	12.7812	138.925	16.1571	-6.10366	4.07416	-19.5658	-8.37679	4.1669	-12.743	10.3934	2.62389	45.962	-5.90102	108.299	80.9335	-6.08433	0.61209	-32.9451	3.3	0.493832	42.7828	-0.253579	-0.399877	45.4484	-10.1788
1118	1.78233	-1.81539	23.0076	0.606751	-0.961292	4.40535	0.606652	-0.961355	10.2258	0.511088	-0.683014	13.5067	-6.55078	3.09486	10.7192	-10.4825	8.47255	-16.5822	-6.89214	0.762566	-3.62835	24.4553	8.46115	35.1276	12.7421	139.029	16.195	-6.10994	4.12223	-19.5771	-8.38162	4.15721	-12.7963	10.5145	2.472	46.0273	-6.0668	108.233	80.8833	-6.07972	0.610173	-32.9674	3.32881	0.446614	42.7252	-0.245377	-0.266938	45.3966	-10.1863
1120	1.75518	-1.85018	23.0141	0.591574	-0.97394	4.40833	0.591474	-0.974001	10.2288	0.500483	-0.693382	13.5089	-6.54457	3.1249	10.69	-10.4564	8.52629	-16.6367	-6.91712	0.811089	-3.63343	24.4505	8.4441	35.1484	12.7197	139.074	16.2232	-6.08579	4.18082	-19.5567	-8.38439	4.13368	-12.8162	10.5998	2.34588	46.073	-6.18534	108.192	80.8393	-6.05854	0.606552	-32.979	3.34735	0.334744	42.682	-0.141428	-0.0871313	45.3957	-10.2514
1122	1.72402	-1.88646	23.0302	0.574464	-0.986888	4.4156	0.574363	-0.986947	10.236	0.488443	-0.704095	13.5143	-6.53617	3.1519	10.642	-10.4264	8.57497	-16.7258	-6.92905	0.816285	-3.62079	24.4056	8.51818	35.1778	12.7349	139.034	16.2378	-6.03514	4.24153	-19.4917	-8.37878	4.09686	-12.811	10.6373	2.27256	46.1082	-6.2355	108.178	80.7934	-6.02462	0.600588	-32.9765	3.36242	0.183206	42.6592	0.0371235	0.0842386	45.4765	-10.3606
1124	1.67597	-1.9271	23.0322	0.549625	-1.0001	4.41655	0.549522	-1.00016	10.237	0.470646	-0.715458	13.515	-6.50918	3.17344	10.6106	-10.3663	8.60395	-16.7816	-6.92878	0.819699	-3.62889	24.3584	8.66299	35.1776	12.7892	138.986	16.2538	-6.00653	4.27439	-19.3669	-8.36135	4.08023	-12.8314	10.6793	2.22345	46.1425	-6.26923	108.152	80.7576	-6.00716	0.611868	-32.9909	3.43933	0.169209	42.6934	0.114942	0.0797273	45.6905	-10.5117
1126	1.63588	-1.96199	23.037	0.528791	-1.01156	4.41874	0.528687	-1.01162	10.2392	0.455739	-0.725274	13.5166	-6.48005	3.19552	10.5874	-10.3028	8.63225	-16.8216	-6.92216	0.83205	-3.65975	24.3384	8.787	35.2119	12.7872	138.977	16.2662	-5.97877	4.27471	-19.3378	-8.35154	4.07732	-12.8759	10.7593	2.15169	46.2006	-6.31996	108.098	80.7497	-6.01078	0.625662	-33.0052	3.49496	0.14799	42.7087	0.173042	-0.0193271	45.8605	-10.6463
1128	1.61093	-1.9893	23.0504	0.515246	-1.02117	4.42476	0.515141	-1.02122	10.2452	0.446168	-0.733272	13.5211	-6.45604	3.21877	10.5706	-10.2483	8.66453	-16.8504	-6.91385	0.849664	-3.70884	24.3345	8.87657	35.2899	12.7403	139.013	16.2738	-5.93018	4.22292	-19.4541	-8.35126	4.08177	-12.9371	10.8727	2.0568	46.2794	-6.38017	108.015	80.7703	-6.02787	0.638489	-33.0157	3.49879	0.0806431	42.6865	0.253505	-0.0969022	45.9474	-10.7757
1130	1.60872	-2.01049	23.0826	0.512122	-1.03031	4.43915	0.512016	-1.03036	10.2596	0.444351	-0.740309	13.5318	-6.45302	3.24086	10.5539	-10.2321	8.70433	-16.8819	-6.91421	0.846315	-3.75792	24.2638	8.99074	35.3888	12.8069	139.074	16.2883	-5.83328	4.10099	-19.6838	-8.35223	4.06964	-12.9815	10.9611	1.99145	46.3395	-6.3761	107.932	80.8077	-6.02065	0.647594	-33.0208	3.39783	-0.0700937	42.6198	0.476907	0.283351	45.9565	-11.0344
1132	1.59934	-2.03399	23.118	0.50563	-1.03979	4.45496	0.505523	-1.03984	10.2754	0.440033	-0.747804	13.5437	-6.44905	3.25498	10.5506	-10.2186	8.72827	-16.8878	-6.93329	0.792869	-3.76577	24.1668	9.03371	35.4913	12.8443	139.104	16.2298	-5.48621	3.62522	-20.3612	-8.32775	4.05728	-13.0063	11.0296	1.93068	46.3883	-6.34758	107.848	80.8231	-5.99426	0.666542	-33.028	3.28914	-0.217763	42.5817	0.70988	0.6757	46.032	-11.1931
1134	1.57865	-2.06785	23.1502	0.49323	-1.05271	4.46934	0.493121	-1.05276	10.2898	0.431501	-0.758221	13.5544	-6.44149	3.26337	10.5626	-10.2021	8.73904	-16.8647	-6.95725	0.701158	-3.73111	24.0711	9.00809	35.5913	12.8124	139.033	16.0651	-4.8039	2.79462	-21.6075	-8.28604	4.04422	-13.0178	11.0842	1.85885	46.4295	-6.30828	107.768	80.8145	-5.95894	0.694859	-33.0361	3.20392	-0.322323	42.5841	0.9096	0.935826	46.1869	-11.2479
1136	1.56018	-2.13893	23.1674	0.478333	-1.08204	4.47721	0.478222	-1.08209	10.2976	0.422087	-0.781058	13.5603	-6.44222	3.28456	10.591	-10.1961	8.77552	-16.8123	-6.91396	0.660588	-3.69251	24.052	9.02303	35.6931	12.67	138.617	15.6908	-3.52541	2.01956	-23.6641	-8.29299	4.00524	-13.0485	11.1461	1.72788	46.4763	-6.28194	107.71	80.8082	-5.95576	0.718015	-33.0299	3.17536	-0.309068	42.6045	1.02468	0.88371	46.3356	-11.4153
1138	1.5428	-2.206	23.1837	0.464294	-1.10973	4.48471	0.464179	-1.10977	10.3051	0.413215	-0.802611	13.5659	-6.43614	3.29817	10.592	-10.1793	8.79724	-16.81	-6.8642	0.582466	-3.65921	24.0841	9.00849	35.7666	12.4991	138.224	15.4949	-2.59682	0.414312	-25.6498	-8.29415	4.01144	-13.0877	11.2404	1.59023	46.5163	-6.24574	107.642	80.8486	-5.96644	0.735548	-33.0286	3.13998	-0.230253	42.6085	1.10869	0.749418	46.4029	-11.5936
1140	1.52975	-2.26015	23.2059	0.453337	-1.13219	4.49473	0.453221	-1.13224	10.3152	0.406334	-0.820077	13.5734	-6.42614	3.29864	10.5592	-10.1589	8.79598	-16.8698	-6.83134	0.461109	-3.62625	24.1756	8.93829	35.7934	12.3129	137.7	15.5471	-1.99707	-1.6997	-27.279	-8.28715	4.07455	-13.1243	11.3747	1.46417	46.5496	-6.20083	107.538	80.9299	-5.97874	0.747984	-33.0392	3.0972	-0.126301	42.5855	1.18408	0.642893	46.3798	-11.7647
1142	1.52981	-2.31202	23.2436	0.44823	-1.15495	4.51174	0.448111	-1.15499	10.3322	0.403833	-0.83742	13.5861	-6.44152	3.28051	10.5138	-10.1914	8.77371	-16.956	-6.86021	0.354692	-3.55255	24.3769	8.80926	35.706	12.115	135.804	15.8001	-0.421299	-2.27715	-28.2524	-8.3133	4.18231	-13.1244	11.5663	1.36537	46.5836	-6.17596	107.32	80.9765	-5.95082	0.762592	-33.0786	3.12736	-0.120064	42.5238	1.29776	0.803346	46.3014	-11.9499
1144	1.55674	-2.32386	23.3084	0.45852	-1.16286	4.54066	0.4584	-1.1629	10.3611	0.411949	-0.842755	13.6078	-6.45133	3.26188	10.4464	-10.2127	8.74967	-17.0826	-6.88799	0.242583	-3.48467	24.6431	8.33972	35.6994	11.653	134.871	15.8039	1.17483	-2.64194	-29.1086	-8.34043	4.25351	-13.089	11.7059	1.33529	46.6329	-6.12711	107.169	81.0355	-5.94568	0.763333	-33.0954	3.05937	-0.103929	42.4923	1.38037	0.977798	46.2935	-12.0753
1146	1.60512	-2.29437	23.3927	0.481998	-1.15482	4.57816	0.481879	-1.15487	10.3986	0.42897	-0.835392	13.636	-6.4486	3.24428	10.3746	-10.2107	8.72208	-17.2158	-6.89859	0.114579	-3.44258	24.92	7.64564	35.7918	11.0195	135.196	15.4914	2.6097	-3.07858	-29.8946	-8.35693	4.28067	-13.0307	11.7807	1.35832	46.7082	-6.07275	107.093	81.0936	-5.96343	0.745497	-33.0843	2.89734	-0.0618912	42.5027	1.42328	1.09543	46.3676	-12.1273
1148	1.63859	-2.25583	23.454	0.499965	-1.14137	4.60537	0.499848	-1.14142	10.4258	0.441568	-0.824293	13.6565	-6.42903	3.21294	10.3761	-10.1893	8.65632	-17.2096	-6.86824	-0.0631513	-3.487	24.999	7.41671	35.8476	10.8487	135.645	15.0904	4.22596	-3.71446	-30.1364	-8.35502	4.30935	-12.9982	11.8501	1.34831	46.8494	-6.1242	106.963	81.0507	-5.94715	0.702132	-33.0634	2.82276	-0.0212077	42.5389	1.45609	1.10579	46.4358	-12.129
1150	1.66541	-2.20429	23.5042	0.51634	-1.12158	4.62754	0.516226	-1.12163	10.448	0.452612	-0.808543	13.6731	-6.4243	3.18467	10.4075	-10.1953	8.60071	-17.1497	-6.94735	-0.240402	-3.42735	25.2504	7.74813	36.0398	10.6865	136.509	14.6521	5.12571	-4.25573	-29.7389	-8.26909	4.4151	-13.0087	11.9181	1.18649	46.9231	-6.27029	106.806	81.0261	-5.90078	0.664809	-33.1125	2.78883	-0.00514129	42.5429	1.48309	1.06922	46.4711	-12.081
1152	1.70196	-2.15449	23.5547	0.536802	-1.10349	4.64986	0.536688	-1.10355	10.4703	0.46681	-0.793824	13.6899	-6.44825	3.17124	10.4369	-10.2462	8.58526	-17.0977	-7.09223	-0.381942	-3.2561	25.6704	8.57916	36.4241	10.4903	137.501	14.2102	5.40568	-4.6087	-28.7472	-8.1395	4.57343	-13.0242	11.9802	0.944322	46.9215	-6.4345	106.633	81.0324	-5.83583	0.635029	-33.2267	2.78397	0.0089173	42.5148	1.49103	0.988986	46.4719	-11.9955
1154	1.81956	-2.17495	23.6527	0.58568	-1.124	4.69387	0.585559	-1.12406	10.5143	0.504507	-0.806327	13.723	-6.53691	3.21254	10.3626	-10.3827	8.70645	-17.2487	-6.95193	-0.36573	-3.13804	25.8886	9.58992	37.0637	10.558	137.174	13.7815	6.32712	-4.59321	-27.4826	-8.22063	4.5817	-12.8473	11.9975	1.06393	46.9519	-6.28018	106.466	81.0053	-5.79846	0.591168	-33.3012	2.78147	0.148907	42.5189	1.41316	0.812164	46.4708	-11.9048
1156	1.9262	-2.16038	23.7271	0.633257	-1.12813	4.72716	0.633142	-1.1282	10.5476	0.540299	-0.806656	13.7481	-6.58538	3.23378	10.2931	-10.4559	8.77267	-17.3853	-6.84399	-0.452107	-3.02396	26.0872	10.0313	37.715	10.4523	137.316	13.4938	6.91789	-4.37948	-26.4371	-8.258	4.64692	-12.7274	12.0393	1.22203	46.9958	-6.15523	106.327	80.9736	-5.78776	0.514861	-33.3624	2.80974	0.286911	42.5348	1.31238	0.62601	46.4868	-11.8512
1158	1.99848	-2.09417	23.7684	0.670967	-1.10633	4.74532	0.670853	-1.1064	10.5658	0.567193	-0.78814	13.7618	-6.57514	3.2196	10.25	-10.4408	8.74564	-17.4641	-6.8619	-0.650489	-2.91547	26.3685	9.78186	38.3824	10.0685	138.259	13.3687	6.94652	-4.0341	-25.598	-8.20727	4.81272	-12.7101	12.1363	1.33644	47.0464	-6.12926	106.199	80.9569	-5.79648	0.412793	-33.4158	2.86094	0.399399	42.5565	1.21592	0.471694	46.5089	-11.8626
1160	2.02836	-2.01977	23.807	0.690979	-1.07687	4.76215	0.690867	-1.07694	10.5826	0.580401	-0.764947	13.7745	-6.52741	3.18956	10.2195	-10.3662	8.6716	-17.5139	-7.09551	-0.742928	-2.85363	27.0069	8.94646	39.2675	9.24739	140.042	13.4715	6.21946	-3.68447	-24.5184	-8.14037	5.05937	-12.7333	12.3752	1.33407	47.0613	-6.19024	105.978	81.0201	-5.78759	0.335973	-33.482	2.87555	0.51602	42.5661	1.17667	0.426577	46.4527	-12.0333
1162	2.04477	-1.87182	23.831	0.712281	-1.01397	4.77209	0.712178	-1.01404	10.5925	0.592621	-0.716645	13.782	-6.51091	3.09459	10.2123	-10.3779	8.49296	-17.5226	-7.47957	-0.814992	-2.77439	27.6442	9.23261	40.7044	9.00986	140.015	13.1414	5.48543	-2.59305	-22.0506	-7.94176	5.40344	-12.8535	12.5204	1.42218	47.1587	-6.11592	105.789	81.0642	-5.79117	0.249953	-33.4922	2.90379	0.593726	42.6005	1.14967	0.442693	46.4482	-12.1209
1164	2.05845	-1.6661	23.8447	0.738013	-0.925558	4.77712	0.737918	-0.925634	10.5975	0.606656	-0.648989	13.7858	-6.54821	2.96529	10.2116	-10.502	8.27682	-17.525	-7.87103	-0.84599	-2.66074	28.1546	10.889	42.7133	9.53426	138.26	11.8492	4.90015	-1.47093	-18.7155	-7.63842	5.75445	-13.0508	12.514	1.59978	47.3686	-5.95296	105.663	81.061	-5.80584	0.147938	-33.4451	2.95273	0.634609	42.6697	1.12181	0.465562	46.5149	-12.0973
1166	2.08504	-1.53382	23.8668	0.762279	-0.870476	4.78626	0.762189	-0.870551	10.6067	0.621554	-0.606358	13.7926	-6.67583	2.99295	10.1294	-10.7141	8.39262	-17.696	-7.68828	-0.663522	-2.51422	28.5027	13.6347	45.2855	10.4134	138.098	7.36722	4.77789	-4.86625	-18.0011	-7.43979	5.66113	-13.2068	12.2874	1.68795	47.7066	-6.12826	105.619	80.9726	-5.80246	0.0147001	-33.3907	3.01636	0.679338	42.794	1.07832	0.313461	46.628	-12.0978
1168	2.09403	-1.37257	23.9245	0.781547	-0.801217	4.81108	0.781465	-0.801303	10.6315	0.631868	-0.553455	13.8113	-6.7108	2.94856	10.0715	-10.7928	8.33348	-17.8072	-7.68015	-0.557844	-2.40145	28.7775	13.1351	46.1763	10.6417	136.304	5.97653	6.25228	-4.28568	-16.1201	-7.35709	5.89089	-13.3895	12.3779	1.51521	48.0372	-6.45283	105.528	80.9911	-5.78016	-0.0351153	-33.4016	3.0337	0.777547	42.8542	1.04034	0.0940398	46.6336	-12.0775
1170	2.10407	-1.1887	24.0151	0.803397	-0.722319	4.85038	0.803323	-0.722402	10.6708	0.643531	-0.493191	13.8407	-6.69166	2.8347	10.0331	-10.8065	8.12193	-17.8726	-7.95139	-0.515656	-2.27936	29.2709	10.1357	45.7265	10.0901	133.548	7.68336	7.98939	0.27702	-12.7799	-7.37535	6.46274	-13.5656	12.7528	1.24956	48.2909	-6.69823	105.385	81.1355	-5.74771	-0.00914011	-33.4692	3.00782	0.901324	42.8504	1.01952	-0.100511	46.5374	-12.0459
1172	2.21766	-1.13206	24.0873	0.858245	-0.708891	4.88212	0.858172	-0.708959	10.7025	0.683743	-0.479937	13.8645	-6.96128	2.90324	9.9096	-11.2529	8.38269	-18.1416	-8.26152	-0.170558	-1.85927	31.3007	12.3944	47.8295	8.31436	136.194	6.24159	5.78077	-0.315719	-11.733	-7.46582	6.69786	-13.4866	12.7452	1.78782	48.2209	-5.98508	105.339	81.3215	-5.75452	-0.0255244	-33.4815	2.99198	0.854545	42.8805	1.06461	0.0620783	46.5043	-12.0941
1174	2.40251	-0.884425	24.2235	0.962553	-0.619481	4.94135	0.962483	-0.619626	10.7619	0.75649	-0.407119	13.9093	-7.38934	2.84507	9.68061	-12.0327	8.49997	-18.6272	-8.37322	0.13695	-1.67081	31.5747	16.9907	50.4788	9.5651	136.368	2.90432	4.69658	-2.1042	-10.2553	-7.30056	6.92829	-13.6143	12.4824	2.54534	48.6771	-5.41544	105.148	81.3262	-5.71984	-0.232902	-33.4307	3.11123	0.888226	43.0864	1.00777	0.0906495	46.6292	-12.0139
1176	2.60869	-0.489137	24.3821	1.09068	-0.467879	5.00907	1.09064	-0.467992	10.8295	0.843432	-0.286234	13.9599	-7.86904	2.68396	9.42893	-12.9501	8.46421	-19.1619	-8.21959	0.277279	-1.70793	30.1332	21.3971	52.5003	12.8726	132.961	-1.36855	5.5467	-3.41685	-8.20478	-6.92979	7.1609	-13.9653	12.1034	3.14269	49.5659	-5.33859	104.83	81.1484	-5.63337	-0.578519	-33.3547	3.34257	1.05922	43.4134	0.819574	-0.113103	46.8803	-11.805
1178	2.65774	-0.423651	24.2882	1.11863	-0.443552	4.96681	1.11859	-0.443655	10.7872	0.86294	-0.266296	13.9282	-8.04036	2.83927	9.48614	-13.191	8.8226	-19.0882	-7.78257	-0.0380702	-1.39861	30.5241	18.2779	52.1996	11.3573	130.041	-0.533973	6.84475	-0.501526	-6.35695	-6.93587	7.20954	-14.2328	12.1944	2.47591	49.6343	-6.30105	104.681	81.0243	-5.53413	-0.694953	-33.4436	3.4922	1.37897	43.4898	0.512052	-0.514265	47.0484	-11.6639
1180	2.69783	-0.552459	24.2172	1.12372	-0.50326	4.93607	1.12367	-0.503376	10.7565	0.870265	-0.310631	13.9053	-8.1138	2.99587	9.60519	-13.2601	9.12931	-18.8839	-7.39008	-0.0718661	-1.19216	30.8984	14.8145	52.4244	9.52059	130.094	-0.0298186	7.61418	1.49427	-5.11065	-7.17851	7.11244	-14.3217	12.2817	2.06722	49.5473	-6.61976	104.671	80.9447	-5.42176	-0.648907	-33.513	3.43304	1.65025	43.4077	0.343295	-0.838302	46.9529	-11.562
1182	2.74881	-0.783482	24.2147	1.12353	-0.608991	4.93631	1.12347	-0.609107	10.7567	0.876321	-0.389747	13.9056	-8.16174	3.07139	9.68359	-13.3178	9.28128	-18.7481	-7.14683	0.332201	-1.16922	31.0146	13.4584	53.3938	8.53829	132.033	-0.69904	7.74519	1.55076	-4.49951	-7.54098	6.91281	-14.2109	12.2605	2.21262	49.4335	-6.08393	104.758	80.909	-5.31562	-0.498148	-33.5154	3.18765	1.76961	43.2294	0.381007	-0.952043	46.639	-11.4878
1184	2.76313	-0.819931	24.2152	1.12624	-0.626287	4.93678	1.12618	-0.626403	10.7572	0.879362	-0.402528	13.906	-8.30504	3	9.50652	-13.5943	9.24004	-19.0995	-7.09044	1.13138	-1.27691	31.2489	18.3703	52.9782	9.19514	127.427	-1.13461	6.88646	0.260292	-3.27086	-7.61882	6.76545	-13.9392	12.0846	2.78	49.2567	-5.39192	104.792	80.8718	-5.27919	-0.46013	-33.41	2.9866	1.46175	43.1495	0.661118	-0.522998	46.4785	-11.3854
1186	2.74032	-0.835922	24.189	1.1148	-0.630899	4.92527	1.11473	-0.631014	10.7457	0.871077	-0.406629	13.8973	-8.39163	2.94957	9.27241	-13.7557	9.21538	-19.5497	-7.18821	1.94273	-1.55867	31.7083	20.8825	52.4164	9.91734	124.888	-0.470231	5.01062	-0.162709	-1.25828	-7.66595	6.64371	-13.7834	12.0912	2.86207	49.1216	-5.42218	104.79	80.934	-5.33182	-0.418573	-33.3529	2.86063	1.30371	43.1663	0.79912	-0.326551	46.4751	-11.3351
1188	2.69062	-0.868119	24.1306	1.09013	-0.639793	4.89958	1.09006	-0.639905	10.72	0.853164	-0.414681	13.878	-8.40738	2.9564	9.04739	-13.7645	9.25862	-19.9741	-7.38033	2.60287	-1.9705	32.2991	19.2982	51.9793	10.2726	126.008	1.60145	2.17296	0.764724	1.29562	-7.72478	6.54755	-13.7876	12.2877	2.4479	49.0452	-6.11719	104.762	81.0744	-5.45681	-0.348993	-33.3733	2.81182	1.41081	43.238	0.726013	-0.513846	46.584	-11.3502
1190	2.65489	-0.915769	24.0525	1.07012	-0.656689	4.86522	1.07005	-0.656799	10.6856	0.839213	-0.428432	13.8522	-8.4308	2.99851	8.91081	-13.7771	9.36029	-20.2357	-7.50425	2.86617	-2.30908	32.7336	14.7572	51.7877	9.6884	129.788	4.50341	-1.36179	3.13908	3.72719	-7.73617	6.50969	-13.8432	12.3666	2.46575	48.9682	-6.22873	104.764	81.1239	-5.56719	-0.238084	-33.4411	2.78621	1.70734	43.174	0.547465	-0.98322	46.5647	-11.4311
1192	2.64946	-1.03266	23.9939	1.05661	-0.706848	4.83993	1.05654	-0.706957	10.6604	0.832081	-0.466706	13.8333	-8.47328	3.09237	8.83011	-13.8038	9.55915	-20.3982	-7.38735	2.94964	-2.58187	32.5751	11.2864	50.637	9.51343	131.787	8.51351	-4.16888	4.89056	3.69538	-7.84083	6.31738	-13.8642	12.3418	2.58852	48.937	-6.14933	104.852	81.0942	-5.64809	-0.116695	-33.4614	2.7396	1.93848	43.0447	0.394251	-1.23135	46.4985	-11.4613
1194	2.67004	-1.20571	23.9586	1.04898	-0.784154	4.82538	1.0489	-0.784263	10.6458	0.83093	-0.524965	13.8225	-8.52424	3.21986	8.81132	-13.8346	9.81655	-20.4477	-7.06621	2.91917	-2.81987	31.8121	9.70294	48.5258	10.0559	131.19	13.7005	-5.94544	5.56661	0.679677	-8.03473	5.98083	-13.8544	12.2573	2.68984	48.9568	-6.03103	105.012	81.004	-5.69879	0.0131252	-33.4288	2.64203	2.06442	42.8725	0.299888	-1.22012	46.4156	-11.4355
1196	2.67689	-1.32126	23.9187	1.04095	-0.83502	4.80837	1.04086	-0.835127	10.6288	0.82793	-0.563461	13.8097	-8.50969	3.29077	8.90676	-13.7832	9.92733	-20.2696	-6.91737	2.87001	-3.15872	31.0131	8.61159	46.357	10.1522	129.003	19.7425	-7.93116	4.73274	-5.71335	-8.15321	5.76115	-13.9371	12.3143	2.43391	48.9999	-6.29531	105.124	80.9452	-5.74253	0.180152	-33.4279	2.41412	2.23937	42.6874	0.228837	-1.37444	46.3723	-11.4447
1198	2.68207	-1.44912	23.8804	1.03102	-0.891106	4.79221	1.03093	-0.891213	10.6126	0.823822	-0.605977	13.7977	-8.51937	3.36407	9.03793	-13.777	10.051	-20.0287	-6.66883	2.60309	-3.67924	29.9746	8.0075	44.4963	9.81455	125.882	26.6831	-8.54641	2.98594	-12.3042	-8.33286	5.57049	-14.0912	12.4516	2.26848	49.1393	-6.4624	105.187	80.8451	-5.8002	0.341316	-33.4217	2.20652	2.22786	42.5472	0.26654	-1.37524	46.4339	-11.4526
1200	2.68576	-1.59852	23.8421	1.01838	-0.956446	4.77617	1.01828	-0.956551	10.5966	0.818236	-0.655575	13.7857	-8.56493	3.44987	9.18351	-13.8308	10.2135	-19.7676	-6.30458	2.15378	-4.32381	28.7693	7.66593	42.9796	9.19429	122.517	34.3725	-7.65119	0.671006	-17.9112	-8.57216	5.39033	-14.2737	12.6363	2.24746	49.3325	-6.46752	105.199	80.6964	-5.86223	0.474663	-33.4092	2.05586	2.0303	42.4623	0.400948	-1.21874	46.5875	-11.458
1202	2.68337	-1.75543	23.7964	1.00243	-1.02445	4.75693	1.00232	-1.02455	10.5774	0.810334	-0.707354	13.7712	-8.61354	3.54417	9.34327	-13.8876	10.3913	-19.4808	-5.98288	1.8727	-4.76094	27.7152	6.88853	41.3928	8.56516	120.847	42.1717	-5.83452	-0.299156	-21.28	-8.74526	5.19384	-14.3212	12.7849	2.16477	49.345	-6.48714	105.148	80.5201	-5.86295	0.533699	-33.4132	1.95017	1.85137	42.4173	0.521145	-1.14917	46.7272	-11.4821
1204	2.67567	-1.89294	23.7357	0.986125	-1.08339	4.73084	0.986013	-1.0835	10.5513	0.801649	-0.75237	13.7517	-8.64655	3.62211	9.49752	-13.9239	10.5324	-19.2009	-5.6875	1.53957	-5.14546	26.7276	5.88373	40.1045	7.46237	120.224	49.8734	-3.9628	-1.20813	-23.438	-8.8902	5.01674	-14.3287	12.8845	2.04593	49.262	-6.52985	105.117	80.3611	-5.84481	0.560858	-33.4226	1.91467	1.77594	42.3388	0.531729	-1.16322	46.7592	-11.5135
1206	2.665	-2.00062	23.6626	0.971482	-1.12898	4.69908	0.971365	-1.12908	10.5195	0.793433	-0.787278	13.7279	-8.65355	3.67872	9.62378	-13.9212	10.6249	-18.9681	-5.43262	1.14823	-5.49408	25.8549	4.84906	39.1894	5.83832	120.207	57.2638	-2.4552	-2.15449	-24.6212	-9.00626	4.88252	-14.3337	12.9261	1.90341	49.1169	-6.57237	105.137	80.2489	-5.81989	0.569022	-33.431	1.94066	1.79113	42.2244	0.440308	-1.21678	46.6813	-11.5436
1208	2.65858	-2.06601	23.5968	0.962743	-1.15656	4.67028	0.962623	-1.15666	10.4907	0.78857	-0.808377	13.7062	-8.61935	3.71993	9.64926	-13.8434	10.6799	-18.916	-5.27302	0.836136	-5.74678	25.3609	4.40362	38.614	4.28717	120.14	64.0624	-1.75416	-2.68846	-24.5311	-9.06543	4.86033	-14.4117	12.9026	1.77099	48.9785	-6.49925	105.263	80.2548	-5.80186	0.565397	-33.4244	1.98257	1.71039	42.1412	0.39286	-1.06648	46.5901	-11.5491
1210	2.66072	-2.11329	23.5354	0.959467	-1.17708	4.64334	0.959346	-1.17718	10.4638	0.787378	-0.823871	13.686	-8.55511	3.75205	9.64705	-13.7135	10.7065	-18.9102	-5.12319	0.633408	-6.00012	24.9299	4.72083	38.4115	3.21635	119.417	70.2787	-1.226	-3.24886	-23.112	-9.10937	4.85672	-14.5056	12.8258	1.74781	48.8643	-6.29504	105.414	80.2988	-5.77286	0.582461	-33.3987	1.97726	1.68063	42.0856	0.361095	-1.04119	46.5146	-11.5436
1212	2.6694	-2.14836	23.476	0.960221	-1.1929	4.61717	0.960098	-1.193	10.4376	0.788922	-0.835618	13.6664	-8.46664	3.77771	9.65155	-13.5437	10.7089	-18.8875	-4.96705	0.549538	-6.2555	24.5341	5.71715	38.5978	2.69312	118.28	75.7785	-0.942273	-3.8008	-20.7186	-9.14446	4.83906	-14.5963	12.7058	1.82445	48.7786	-6.01355	105.581	80.3384	-5.73843	0.612716	-33.3554	1.92386	1.71852	42.0528	0.332457	-1.17187	46.4717	-11.5312
1214	2.6727	-2.17028	23.408	0.959932	-1.20243	4.58714	0.959809	-1.20253	10.4076	0.789323	-0.842711	13.6439	-8.36296	3.80094	9.73017	-13.3539	10.6922	-18.7234	-4.82363	0.579285	-6.42354	24.3948	6.85503	39.2298	2.04491	117.762	79.9383	-1.57459	-3.27443	-18.7288	-9.15662	4.76634	-14.6581	12.5569	1.85433	48.7052	-5.89298	105.818	80.2816	-5.73956	0.586364	-33.3054	1.89779	1.77168	42.0149	0.249304	-1.2747	46.4808	-11.5174
1216	2.66602	-2.18006	23.3377	0.956461	-1.2057	4.55594	0.956337	-1.2058	10.3764	0.786973	-0.845301	13.6205	-8.26239	3.8136	9.85445	-13.1781	10.6539	-18.4744	-4.69709	0.672025	-6.54591	24.1878	7.91572	40.1789	1.32527	117.612	83.0507	-2.34887	-3.18274	-16.7361	-9.14561	4.6763	-14.7023	12.4407	1.88957	48.6644	-5.85689	105.985	80.1567	-5.73938	0.559151	-33.2512	1.84486	1.80381	41.9928	0.219706	-1.39193	46.5329	-11.5237
1218	2.64969	-2.17923	23.2673	0.94979	-1.20341	4.5246	0.949665	-1.20351	10.345	0.781902	-0.843934	13.597	-8.17085	3.81485	9.99851	-13.0251	10.5977	-18.1897	-4.58572	0.780531	-6.63478	23.8133	8.89145	41.3664	0.581891	117.721	85.243	-3.1048	-3.58112	-14.7814	-9.11171	4.58388	-14.7345	12.3662	1.92199	48.6481	-5.89016	106.067	79.9943	-5.73092	0.537717	-33.1966	1.76525	1.80753	41.9958	0.250636	-1.49281	46.6209	-11.5486
1220	2.6307	-2.17452	23.1998	0.942303	-1.19921	4.49456	0.942179	-1.19931	10.315	0.776105	-0.84118	13.5744	-8.09155	3.8093	10.0845	-12.8923	10.5412	-18.0155	-4.46855	0.763463	-6.7047	23.1678	10.1127	42.6717	0.137877	117.85	86.7938	-4.14229	-3.24616	-12.9223	-9.05655	4.51109	-14.7708	12.3132	1.877	48.6077	-5.99479	106.134	79.8948	-5.71749	0.49488	-33.1532	1.69715	1.80025	42.045	0.2744	-1.41994	46.7316	-11.5725
1222	2.61312	-2.15109	23.1402	0.93717	-1.18701	4.46786	0.937048	-1.18711	10.2883	0.771587	-0.832309	13.5544	-8.0111	3.78912	10.1235	-12.76	10.4624	-17.9288	-4.39422	0.767594	-6.76594	22.4325	11.3337	43.9269	0.0469379	118.297	87.8188	-4.88786	-2.87909	-11.6061	-8.99062	4.46397	-14.7917	12.2122	1.85103	48.5563	-6.06268	106.236	79.8396	-5.71037	0.470845	-33.1009	1.6732	1.78045	42.1101	0.254781	-1.36258	46.8217	-11.5485
1224	2.5988	-2.10875	23.0855	0.935215	-1.16689	4.44325	0.935095	-1.16699	10.2637	0.768971	-0.817331	13.5359	-7.92827	3.75751	10.128	-12.6257	10.3652	-17.9059	-4.36395	0.816544	-6.81358	21.6537	12.4573	45.0487	0.233056	119.062	88.4095	-5.42266	-2.54488	-10.8457	-8.91868	4.44911	-14.8009	12.0598	1.87721	48.4947	-6.05152	106.385	79.8215	-5.71268	0.464219	-33.0377	1.69456	1.75244	42.18	0.190606	-1.37669	46.8846	-11.4735
1226	2.58987	-2.06044	23.0163	0.936242	-1.1446	4.41216	0.936124	-1.1447	10.2326	0.768466	-0.800541	13.5126	-7.85297	3.73425	10.1483	-12.5024	10.2853	-17.8551	-4.33975	0.882082	-6.80247	20.8205	13.3062	45.9171	0.362209	119.885	88.7235	-6.73358	-2.16554	-10.3962	-8.84558	4.49097	-14.8372	11.9192	2.00218	48.4207	-5.89037	106.575	79.8162	-5.72791	0.428111	-32.9727	1.72522	1.72849	42.2375	0.126128	-1.52828	46.9414	-11.3746
1228	2.58142	-2.00684	22.9585	0.937911	-1.12011	4.38613	0.937796	-1.12021	10.2066	0.768301	-0.782074	13.4931	-7.77456	3.71348	10.167	-12.3722	10.2087	-17.8071	-4.29921	0.903171	-6.83004	19.9357	13.9243	46.6154	0.406739	120.476	88.8264	-8.3402	-1.87966	-8.90954	-8.77885	4.5227	-14.8477	11.7681	2.14518	48.3384	-5.75188	106.749	79.8227	-5.73186	0.396098	-32.9144	1.7792	1.72414	42.3071	0.0447397	-1.63595	46.9902	-11.3156
1230	2.57259	-1.94909	22.9168	0.939709	-1.09385	4.36723	0.939596	-1.09395	10.1877	0.768112	-0.762291	13.4789	-7.68999	3.69665	10.1814	-12.229	10.1367	-17.7665	-4.24294	0.873515	-6.90523	19.0177	14.3132	47.1187	0.425107	121.133	88.6999	-10.1903	-1.46028	-7.1288	-8.7209	4.52543	-14.8201	11.6108	2.29481	48.2468	-5.67576	106.885	79.8357	-5.72028	0.376795	-32.8791	1.84726	1.73291	42.3903	-0.0493187	-1.66173	47.0359	-11.2989
1232	2.56332	-1.88671	22.886	0.94169	-1.06558	4.35311	0.94158	-1.06568	10.1735	0.767932	-0.741002	13.4683	-7.59176	3.6924	10.1903	-12.0551	10.0816	-17.7344	-4.19952	0.832556	-6.96424	18.1154	14.4158	47.2308	0.671628	123.457	88.1251	-12.48	0.917769	-9.90593	-8.67136	4.48563	-14.7489	11.4685	2.49621	48.1331	-5.65023	106.952	79.8347	-5.69982	0.372743	-32.9355	1.88416	1.71756	42.4698	-0.134622	-1.62735	47.0932	-11.2623
1234	2.56339	-1.83128	22.86	0.947064	-1.04125	4.34119	0.946957	-1.04135	10.1616	0.770521	-0.72246	13.4593	-7.51586	3.69367	10.1982	-11.9188	10.0472	-17.7081	-4.17848	0.789431	-7.03945	17.222	14.5185	47.1667	1.24011	126.256	87.4465	-14.2097	2.37292	-12.3983	-8.63305	4.45768	-14.6898	11.3868	2.65705	48.0297	-5.64595	106.992	79.8673	-5.68018	0.388791	-32.961	1.91329	1.65638	42.547	-0.19213	-1.59938	47.1705	-11.2384
1236	2.57289	-1.78596	22.8352	0.955596	-1.02223	4.3299	0.955491	-1.02233	10.1503	0.775786	-0.707702	13.4509	-7.46947	3.70108	10.2088	-11.833	10.0377	-17.6814	-4.18091	0.754886	-7.12171	16.3731	14.6217	46.9905	2.07179	129.157	86.796	-15.2022	2.44642	-13.6714	-8.60553	4.45121	-14.6446	11.3654	2.77768	47.9539	-5.63008	107.033	79.9304	-5.66113	0.444574	-32.9105	1.93835	1.54155	42.6214	-0.217045	-1.59618	47.2635	-11.224
1238	2.58031	-1.75302	22.8043	0.962079	-1.00839	4.31595	0.961975	-1.00849	10.1364	0.779829	-0.696936	13.4404	-7.4451	3.72575	10.2343	-11.7803	10.0684	-17.6307	-4.20237	0.762077	-7.14826	15.7047	14.3883	46.7559	2.772	131.783	86.2991	-15.3805	2.6095	-14.7	-8.58281	4.45063	-14.5571	11.3585	2.94825	47.9329	-5.49562	107.131	79.9774	-5.63479	0.621712	-32.7137	1.94832	1.36377	42.6907	-0.205439	-1.63353	47.3422	-11.1815
1240	2.59942	-1.71698	22.775	0.973942	-0.994298	4.30272	0.97384	-0.994398	10.1232	0.787883	-0.685662	13.4305	-7.43433	3.7485	10.2542	-11.7524	10.1027	-17.5927	-4.20529	0.748876	-7.1651	15.1587	14.1679	46.4936	3.45209	134.112	85.7419	-15.2128	2.66948	-16.0972	-8.57616	4.45175	-14.4786	11.335	3.15947	48.0011	-5.34924	107.244	79.9434	-5.57816	0.816095	-32.4947	1.99642	1.17227	42.766	-0.214863	-1.58501	47.4297	-11.136
1242	2.63019	-1.67461	22.7433	0.991507	-0.978518	4.2884	0.991406	-0.97862	10.1088	0.8001	-0.672784	13.4198	-7.43091	3.76581	10.2699	-11.7399	10.131	-17.5634	-4.18906	0.711154	-7.18075	14.7011	14.1175	46.2013	4.22268	136.124	85.1048	-14.8296	2.71448	-17.9543	-8.58075	4.45294	-14.4128	11.2904	3.37771	48.1167	-5.24137	107.358	79.8398	-5.49137	0.995666	-32.3012	2.08216	0.996408	42.8516	-0.259791	-1.47281	47.5278	-11.0904
1244	2.65987	-1.62814	22.6798	1.0091	-0.960675	4.2599	1.009	-0.960778	10.0803	0.812235	-0.658331	13.3985	-7.41977	3.78249	10.3145	-11.716	10.152	-17.4789	-4.18898	0.691915	-7.1936	14.2222	14.5652	45.8122	5.4717	137.856	84.5269	-14.056	3.18559	-20.0388	-8.56224	4.45728	-14.3257	11.2426	3.46246	48.0632	-5.27858	107.447	79.7836	-5.39766	1.1407	-32.2069	2.15387	0.903931	42.9568	-0.347592	-1.52873	47.6249	-11.0386
1246	2.69335	-1.58622	22.6368	1.02784	-0.945273	4.24055	1.02774	-0.94538	10.061	0.825355	-0.645656	13.384	-7.41405	3.79935	10.3309	-11.6995	10.1783	-17.4478	-4.2077	0.68411	-7.17602	13.8791	15.1587	45.4582	6.82897	139.328	84.1682	-13.5233	3.30127	-21.3678	-8.565	4.44888	-14.2347	11.2432	3.50928	48.0047	-5.37745	107.523	79.7511	-5.31012	1.21515	-32.1107	2.20033	0.827868	43.0567	-0.404752	-1.57141	47.7192	-10.9572
1248	2.73171	-1.54689	22.6207	1.04835	-0.931603	4.23316	1.04825	-0.931711	10.0536	0.83989	-0.634189	13.3785	-7.4126	3.81511	10.3123	-11.6885	10.2077	-17.4827	-4.24787	0.682696	-7.12739	13.6813	15.7098	45.1658	8.06072	140.423	84.0417	-13.3008	3.1106	-21.8798	-8.58601	4.42966	-14.1442	11.2727	3.55929	47.977	-5.48992	107.586	79.7257	-5.22853	1.22944	-32.0023	2.2147	0.758141	43.1474	-0.424112	-1.57289	47.8071	-10.853
1250	2.77763	-1.48949	22.6089	1.07383	-0.910773	4.22754	1.07374	-0.910884	10.048	0.857715	-0.617072	13.3743	-7.39713	3.82114	10.278	-11.6554	10.2143	-17.5446	-4.31418	0.667684	-7.0822	13.5229	15.7964	44.9069	8.60224	140.463	84.0535	-13.035	3.47104	-22.3909	-8.56806	4.42565	-14.0559	11.19	3.70583	47.9872	-5.49339	107.634	79.6496	-5.13705	1.27339	-31.9338	2.18589	0.71296	43.2395	-0.459759	-1.57607	47.8774	-10.763
1252	2.8201	-1.44764	22.5865	1.09639	-0.896343	4.21728	1.0963	-0.896456	10.0377	0.87374	-0.604908	13.3666	-7.38893	3.83573	10.2779	-11.6342	10.2367	-17.5439	-4.38813	0.659853	-6.97794	13.4151	15.6895	44.6618	8.88466	140.641	83.987	-12.7855	3.76531	-22.7948	-8.56001	4.41733	-13.9801	11.1017	3.83116	47.9738	-5.48298	107.666	79.5382	-5.03	1.27603	-31.8922	2.15038	0.699368	43.3191	-0.461792	-1.58904	47.9411	-10.762
1254	2.85831	-1.42103	22.5543	1.1157	-0.888109	4.20279	1.11561	-0.888224	10.0232	0.887707	-0.597564	13.3558	-7.39128	3.85986	10.3078	-11.6302	10.2789	-17.4892	-4.46237	0.65004	-6.82468	13.3469	15.5108	44.4334	9.05607	141.137	83.8365	-12.5785	3.9212	-23.1188	-8.56841	4.40135	-13.9162	11.0238	3.91089	47.9306	-5.48204	107.694	79.4086	-4.91233	1.22439	-31.8609	2.11358	0.715061	43.3908	-0.429799	-1.61794	48.0038	-10.8438
1256	2.89959	-1.37688	22.5336	1.13794	-0.872567	4.1933	1.13785	-0.872685	10.0137	0.903426	-0.584588	13.3487	-7.39681	3.88115	10.2945	-11.6297	10.3211	-17.5153	-4.52375	0.583765	-6.73357	13.2718	15.5011	44.2723	9.29011	141.525	83.8141	-12.4955	4.17544	-23.4176	-8.57742	4.37597	-13.8583	10.9268	3.94642	47.9004	-5.50959	107.768	79.3239	-4.81498	1.11969	-31.7711	2.05573	0.733524	43.4831	-0.397885	-1.68251	48.0726	-10.8988
1258	2.94517	-1.32266	22.5229	1.16296	-0.853087	4.18816	1.16287	-0.853207	10.0086	0.920981	-0.568508	13.3449	-7.41373	3.89228	10.2705	-11.6533	10.3512	-17.5631	-4.60461	0.492187	-6.58494	13.2569	15.6675	44.063	9.64434	141.717	83.8116	-12.3312	4.42842	-23.7984	-8.58712	4.37827	-13.7622	10.8216	4.0165	47.8419	-5.50292	107.845	79.2352	-4.70595	1.01846	-31.716	2.00949	0.817759	43.5967	-0.412503	-1.71525	48.1638	-10.9694
1260	2.99525	-1.25912	22.5238	1.19078	-0.830023	4.18808	1.19069	-0.830146	10.0085	0.940409	-0.549589	13.3449	-7.43974	3.89391	10.2398	-11.6968	10.3691	-17.6244	-4.70129	0.379641	-6.38116	13.292	15.9508	43.8054	10.0757	141.751	83.8173	-12.0817	4.67608	-24.2592	-8.59352	4.40495	-13.6292	10.7074	4.12661	47.7588	-5.46316	107.915	79.1382	-4.586	0.931362	-31.7076	1.97149	0.952567	43.7252	-0.460117	-1.70155	48.2823	-11.0506
1262	3.0495	-1.18124	22.5454	1.22169	-0.801219	4.19706	1.2216	-0.801346	10.0175	0.961798	-0.526212	13.3516	-7.45956	3.89517	10.1852	-11.7275	10.3855	-17.7295	-4.76984	0.22962	-6.23798	13.26	16.0708	43.6098	10.3149	141.929	83.8825	-11.9435	5.03175	-24.6926	-8.58132	4.40449	-13.5054	10.5645	4.22737	47.7025	-5.44504	107.982	79.0575	-4.47845	0.837695	-31.702	1.89007	1.01633	43.8439	-0.425273	-1.64027	48.434	-11.0945
1264	3.10099	-1.11879	22.5549	1.24999	-0.778824	4.20079	1.24991	-0.778953	10.0212	0.981626	-0.507772	13.3544	-7.47086	3.91074	10.1775	-11.7403	10.4196	-17.7459	-4.83178	0.102099	-6.12769	13.2841	16.1604	43.4641	10.5205	142.192	83.9206	-11.8116	5.17204	-25.0187	-8.55855	4.39779	-13.4183	10.4525	4.26119	47.6542	-5.5046	108.032	78.9833	-4.4198	0.755747	-31.7342	1.82729	1.06164	43.93	-0.401706	-1.6135	48.5881	-11.1339
1266	3.14833	-1.08564	22.5483	1.27379	-0.768734	4.19758	1.27371	-0.768865	10.018	0.99883	-0.498793	13.3521	-7.47821	3.94349	10.2249	-11.7429	10.4781	-17.6594	-4.87677	0.0197855	-6.04687	13.3664	16.2469	43.3721	10.7029	142.48	83.91	-11.6783	5.07657	-25.2373	-8.54298	4.38121	-13.373	10.3909	4.22417	47.6117	-5.62976	108.056	78.9219	-4.40989	0.692533	-31.7977	1.79258	1.09547	43.9825	-0.403025	-1.64828	48.7395	-11.1704
1268	3.19499	-1.10992	22.5418	1.29193	-0.783659	4.19482	1.29185	-0.783792	10.0153	1.01329	-0.508865	13.3501	-7.50721	3.9927	10.2948	-11.7789	10.5746	-17.5348	-4.84256	0.0182409	-5.99566	13.4067	16.3473	43.3502	10.7652	142.559	83.8418	-11.581	4.97654	-25.4529	-8.60464	4.32064	-13.3646	10.4171	4.14954	47.5883	-5.73079	108.008	78.9035	-4.40954	0.66036	-31.8401	1.76322	1.10122	44.0197	-0.396287	-1.78704	48.9074	-11.1806
1270	3.23145	-1.1445	22.5371	1.30463	-0.802134	4.19297	1.30455	-0.802269	10.0134	1.0239	-0.521919	13.3487	-7.53802	4.02679	10.3458	-11.8233	10.6462	-17.4452	-4.79179	0.0271137	-5.95825	13.4351	16.425	43.3532	10.8155	142.603	83.7916	-11.5213	4.86528	-25.5729	-8.67511	4.26711	-13.3148	10.3766	4.15675	47.5137	-5.68205	108.024	78.9179	-4.40713	0.644071	-31.875	1.7581	1.13844	44.0717	-0.427351	-1.87253	49.0403	-11.1598
1272	3.25247	-1.17388	22.5378	1.31107	-0.816936	4.19348	1.31099	-0.817071	10.0139	1.0296	-0.532607	13.3491	-7.56028	4.03847	10.3651	-11.8598	10.6761	-17.413	-4.74923	0.0253273	-5.92796	13.4406	16.4733	43.3644	10.8752	142.63	83.766	-11.4766	4.77952	-25.6355	-8.7371	4.23208	-13.215	10.2686	4.2398	47.3886	-5.50749	108.117	78.9584	-4.40274	0.632251	-31.897	1.76791	1.18914	44.1366	-0.477614	-1.85764	49.1365	-11.1111
1274	3.24684	-1.18546	22.5544	1.30747	-0.821573	4.20093	1.30739	-0.821708	10.0214	1.02718	-0.536308	13.3547	-7.55093	4.03293	10.3456	-11.8438	10.6634	-17.4478	-4.75523	-0.00123084	-5.89513	13.3601	16.5007	43.3685	10.9117	142.498	83.7147	-11.33	4.85769	-25.8747	-8.78984	4.21016	-13.1116	10.2537	4.23855	47.2876	-5.44955	108.215	79.0089	-4.41895	0.590554	-31.8778	1.73655	1.10402	44.1711	-0.416411	-1.68214	49.2463	-11.042
1276	3.22278	-1.17476	22.5732	1.2979	-0.81478	4.20925	1.29781	-0.814914	10.0297	1.0196	-0.531819	13.3609	-7.51806	4.00805	10.327	-11.7942	10.6046	-17.4767	-4.78697	-0.0366451	-5.87392	13.2447	16.4916	43.3546	11.0049	142.653	83.6389	-11.2665	4.86168	-26.1666	-8.80324	4.21135	-13.0084	10.2288	4.24029	47.1882	-5.40128	108.321	79.054	-4.42604	0.559153	-31.8395	1.71058	1.05085	44.1914	-0.388492	-1.60859	49.3181	-11.0396
1278	3.18712	-1.14944	22.5918	1.28463	-0.80051	4.21735	1.28454	-0.800643	10.0378	1.00882	-0.521958	13.367	-7.47526	3.97156	10.3198	-11.7328	10.5191	-17.4826	-4.8284	-0.068632	-5.86111	13.1217	16.493	43.3274	11.1843	143.042	83.5487	-11.2896	4.79951	-26.4594	-8.78775	4.2319	-12.9113	10.1908	4.2537	47.0966	-5.35185	108.417	79.0894	-4.42162	0.547169	-31.793	1.69339	1.06424	44.2008	-0.415744	-1.67662	49.3502	-11.1031
1280	3.15925	-1.14546	22.6126	1.27275	-0.796296	4.22659	1.27267	-0.796428	10.047	0.999674	-0.519537	13.3739	-7.47017	3.95223	10.3254	-11.7326	10.4813	-17.4708	-4.83511	-0.0596212	-5.82159	13.0604	16.7333	43.3096	11.5135	142.986	83.4893	-11.2176	4.9438	-26.6312	-8.81835	4.25232	-12.8274	10.2196	4.24092	47.048	-5.34287	108.439	79.1147	-4.42227	0.555529	-31.7646	1.66035	1.13259	44.2045	-0.460224	-1.81805	49.3912	-11.0963
1282	3.13329	-1.15424	22.638	1.26051	-0.797865	4.23794	1.26043	-0.797994	10.0584	0.990596	-0.521467	13.3823	-7.48541	3.95482	10.3296	-11.7592	10.4928	-17.4654	-4.81808	-0.0504245	-5.82954	12.9743	16.939	43.3493	11.7535	142.925	83.4131	-11.1455	5.0815	-26.8161	-8.85276	4.24052	-12.775	10.2303	4.24411	47.0269	-5.29984	108.471	79.1484	-4.43326	0.569741	-31.7226	1.6061	1.2024	44.1759	-0.465341	-1.77483	49.3646	-11.2835
1284	3.10295	-1.1708	22.6639	1.24562	-0.80242	4.24959	1.24554	-0.802548	10.07	0.979718	-0.525791	13.3911	-7.51089	3.97563	10.3317	-11.796	10.5423	-17.4659	-4.79421	-0.0465227	-5.88273	12.8671	17.0343	43.4393	11.8392	142.912	83.3095	-11.0807	5.1769	-27.037	-8.87915	4.20972	-12.7554	10.2252	4.26278	47.0335	-5.21512	108.535	79.1857	-4.46192	0.579815	-31.6599	1.53217	1.2603	44.1295	-0.420933	-1.53623	49.3065	-11.6614
1286	3.04761	-1.17937	22.6693	1.22062	-0.801004	4.2521	1.22054	-0.80113	10.0725	0.960932	-0.526233	13.3929	-7.5169	3.99127	10.3487	-11.8013	10.5719	-17.4356	-4.82643	-0.020014	-5.90015	12.8549	16.9571	43.4912	11.7476	142.777	83.2079	-10.9984	5.27662	-27.1815	-8.88278	4.25904	-12.761	10.2948	4.26023	47.0915	-5.1198	108.651	79.1838	-4.53816	0.561489	-31.5726	1.45852	1.33726	44.148	-0.371823	-1.34249	49.4114	-11.9489
1288	2.97477	-1.18331	22.6813	1.18839	-0.795968	4.25751	1.18831	-0.79609	10.0779	0.936518	-0.524403	13.3969	-7.52557	4.00775	10.3446	-11.8093	10.6061	-17.4449	-4.87665	-0.0562067	-5.90941	12.7667	16.8658	43.5788	11.5649	142.691	82.923	-10.7623	5.37024	-27.8001	-8.886	4.28529	-12.7614	10.3877	4.22029	47.1277	-5.08225	108.759	79.1897	-4.5878	0.531855	-31.4953	1.34646	1.27812	44.1957	-0.196981	-1.12238	49.6961	-12.1123
1290	2.87773	-1.1853	22.7025	1.14575	-0.787862	4.26702	1.14567	-0.78798	10.0874	0.904122	-0.520909	13.4039	-7.53076	4.02074	10.3174	-11.8107	10.6344	-17.4968	-4.94571	-0.153716	-5.91754	12.5766	16.8119	43.693	11.3768	142.743	82.4775	-10.4216	5.40842	-28.81	-8.87741	4.27292	-12.7368	10.4872	4.15547	47.1179	-5.09448	108.863	79.2057	-4.60549	0.489085	-31.4283	1.20034	1.05617	44.2814	0.131298	-0.860679	50.1614	-12.1531
1292	2.71786	-1.18828	22.7192	1.07558	-0.774255	4.27453	1.0755	-0.774366	10.095	0.850812	-0.514939	13.4094	-7.48239	4.00738	10.292	-11.7276	10.5896	-17.5365	-5.08223	-0.22292	-5.93963	12.3359	16.8246	43.7348	11.4511	143.182	82.1635	-10.3488	5.18569	-29.2725	-8.77496	4.2571	-12.6333	10.5616	4.14867	47.0356	-5.04221	109.069	79.1926	-4.65296	0.394307	-31.3263	1.06414	0.684559	44.4866	0.646413	-0.511931	50.8102	-12.1441
1294	2.55944	-1.23154	22.7305	1.00228	-0.778332	4.27986	1.00219	-0.778435	10.1003	0.796216	-0.522378	13.4132	-7.45257	4.00175	10.2749	-11.6751	10.5668	-17.5636	-5.16783	-0.288688	-5.93662	12.0992	16.999	43.7479	11.5551	143.37	81.78	-10.1572	5.08129	-29.9214	-8.71682	4.2177	-12.5441	10.6722	4.09832	46.9484	-5.01092	109.17	79.1948	-4.6509	0.37182	-31.2714	0.992916	0.470744	44.6527	0.989969	-0.224441	51.3506	-12.3934
1296	2.41999	-1.30958	22.7381	0.934	-0.799354	4.28371	0.933918	-0.799451	10.1041	0.746394	-0.542188	13.416	-7.44586	4.00689	10.2657	-11.6601	10.5737	-17.5799	-5.20054	-0.343168	-5.91881	11.9056	17.2615	43.7612	11.5929	143.267	81.331	-9.8476	5.11423	-30.7486	-8.71385	4.15501	-12.4846	10.8134	4.00173	46.8669	-5.00394	109.162	79.2201	-4.60636	0.422072	-31.261	0.956812	0.330402	44.7208	1.20296	0.0748028	51.7112	-12.8764
1298	2.30719	-1.36037	22.7551	0.879898	-0.811017	4.29152	0.879815	-0.811107	10.112	0.706611	-0.554155	13.4218	-7.40763	4.00109	10.2512	-11.5928	10.5464	-17.6009	-5.29882	-0.338757	-5.96859	11.8612	17.1902	43.8765	11.3718	143.375	80.9977	-9.81193	4.98255	-31.0455	-8.66607	4.08535	-12.4241	10.8988	3.93172	46.7599	-4.96459	109.246	79.2646	-4.62778	0.415179	-31.1997	0.770408	-0.480763	44.5841	1.88133	0.866892	51.8801	-13.0582
1300	2.20406	-1.4022	22.7565	0.830913	-0.819604	4.29228	0.830828	-0.81969	10.1127	0.670478	-0.563506	13.4223	-7.38176	3.99766	10.2406	-11.547	10.5289	-17.6167	-5.3673	-0.31839	-6.02356	11.7995	17.149	43.9231	11.2064	143.439	80.7306	-9.73694	4.98098	-31.4368	-8.66804	4.02609	-12.3782	11.0014	3.93772	46.6743	-4.88263	109.279	79.2938	-4.62328	0.43875	-31.1525	0.551233	-1.11875	44.5415	2.49866	1.44667	52.1244	-13.316
1302	2.09874	-1.43332	22.7466	0.782017	-0.823257	4.28797	0.781932	-0.823337	10.1084	0.634125	-0.569151	13.4189	-7.36745	3.99333	10.2311	-11.5224	10.5152	-17.6321	-5.40753	-0.302172	-6.0952	11.687	17.1912	43.8993	11.1556	143.421	80.5377	-9.58877	5.12554	-31.9506	-8.70739	3.97143	-12.3469	11.1265	3.98937	46.6057	-4.80231	109.264	79.3136	-4.59311	0.484521	-31.1212	0.353375	-1.48316	44.6331	2.96065	1.79576	52.4663	-13.7856
1304	1.9604	-1.42839	22.7676	0.721976	-0.808194	4.29713	0.721893	-0.808268	10.1176	0.588302	-0.561481	13.4257	-7.32099	3.96381	10.2023	-11.4497	10.4424	-17.678	-5.50338	-0.346763	-6.31243	11.5413	17.1865	43.9899	11.1231	143.377	80.4786	-9.51505	5.22589	-32.1434	-8.64366	3.86776	-12.3178	11.2216	3.86322	46.4727	-4.96017	109.349	79.3998	-4.62556	0.437327	-31.0543	0.237919	-1.98153	44.7407	3.43557	2.55021	52.7127	-14.6613
1306	1.80665	-1.4528	22.8031	0.652391	-0.804533	4.31286	0.652309	-0.8046	10.1333	0.536013	-0.562916	13.4374	-7.27175	3.92243	10.1768	-11.3775	10.3466	-17.7171	-5.6518	-0.320775	-6.43829	11.4236	17.2887	43.9512	11.2819	143.314	80.5128	-9.43126	5.32986	-32.2005	-8.57631	3.80182	-12.3053	11.3554	3.91396	46.4252	-4.97328	109.363	79.435	-4.64033	0.412293	-30.9989	0.458958	-2.33181	44.8003	3.51217	3.26797	52.8868	-15.8391
1308	1.64995	-1.51451	22.847	0.577976	-0.816882	4.33242	0.577891	-0.816942	10.1529	0.481058	-0.576616	13.4519	-7.23052	3.87383	10.1629	-11.3238	10.2406	-17.7356	-5.83708	-0.203717	-6.44057	11.3561	17.5002	43.7701	11.6322	143.253	80.619	-9.33722	5.40831	-32.1258	-8.52713	3.78293	-12.3096	11.5299	4.13519	46.4716	-4.82447	109.302	79.4101	-4.63392	0.41522	-30.9589	0.998727	-2.5442	44.796	3.19319	3.84109	52.9831	-17.1269
1310	1.51887	-1.58641	22.8863	0.513799	-0.836058	4.34993	0.513712	-0.836111	10.1704	0.434171	-0.594805	13.4649	-7.21425	3.82293	10.1763	-11.3181	10.1399	-17.7069	-5.99365	-0.0385217	-6.41565	11.3616	17.7032	43.6166	12.0272	143.259	80.7512	-9.30152	5.32112	-31.7815	-8.49487	3.76346	-12.3195	11.6971	4.16	46.4991	-4.81581	109.33	79.3995	-4.66963	0.354611	-30.9043	1.59917	-2.96158	44.761	2.87768	4.23959	52.9788	-17.8955
1312	1.43545	-1.62983	22.9172	0.473149	-0.84724	4.36369	0.473062	-0.847289	10.1841	0.404411	-0.605606	13.4752	-7.21773	3.78229	10.1831	-11.3429	10.0676	-17.6938	-6.12549	0.168872	-6.40289	11.3955	17.8252	43.4836	12.3842	143.367	80.914	-9.28184	5.1676	-31.3576	-8.48621	3.76317	-12.3397	11.8199	4.12993	46.5272	-4.83075	109.34	79.3956	-4.68541	0.326572	-30.8648	1.84677	-3.12502	44.6399	2.56703	4.37445	52.8252	-18.066
1314	1.40179	-1.64281	22.9393	0.457136	-0.849794	4.37345	0.457049	-0.849841	10.1939	0.392572	-0.60848	13.4825	-7.23734	3.75528	10.1736	-11.3893	10.0289	-17.7137	-6.21811	0.399012	-6.40324	11.4407	17.8558	43.3823	12.6757	143.567	81.0758	-9.26976	4.97838	-30.9357	-8.50843	3.78571	-12.3628	11.9043	4.08108	46.5612	-4.84836	109.324	79.3926	-4.68068	0.335014	-30.8469	1.66006	-2.88818	44.4274	2.27321	4.23834	52.4832	-17.6712
1316	1.4064	-1.6595	22.9555	0.457511	-0.857559	4.38075	0.457422	-0.857606	10.2012	0.393305	-0.614273	13.4879	-7.26563	3.74175	10.1417	-11.4437	10.0205	-17.7771	-6.21301	0.579727	-6.36047	11.4722	17.8407	43.3493	12.9037	143.804	81.1003	-9.27899	4.77713	-30.6567	-8.58849	3.83671	-12.3583	12.0178	4.06985	46.6232	-4.86108	109.346	79.3637	-4.71265	0.300681	-30.8565	1.1559	-2.08269	44.133	1.95298	3.91708	51.8285	-16.7753
1318	1.40221	-1.68921	22.9701	0.452816	-0.870177	4.38732	0.452726	-0.870224	10.2078	0.390536	-0.623998	13.4929	-7.27985	3.73587	10.1085	-11.4692	10.0194	-17.841	-6.1967	0.802735	-6.31202	11.5129	17.8198	43.2847	13.1102	143.923	81.1461	-9.24391	4.628	-30.4067	-8.6727	3.88096	-12.324	12.1492	4.02321	46.6695	-4.88809	109.355	79.3301	-4.7376	0.284711	-30.8484	0.620234	-0.972001	43.8159	1.78368	3.28785	51.1899	-16.9977
1320	1.37462	-1.73107	22.9909	0.436723	-0.885906	4.39666	0.436632	-0.885951	10.2171	0.379421	-0.63673	13.4998	-7.27988	3.73158	10.0791	-11.4689	10.0142	-17.8958	-6.19029	1.05618	-6.26826	11.5607	17.8284	43.1905	13.3131	143.916	81.2375	-9.17065	4.53233	-30.1351	-8.75493	3.91492	-12.2878	12.2881	3.92118	46.7234	-4.94825	109.335	79.2988	-4.74728	0.312063	-30.8152	0.162405	0.231318	43.544	1.72791	2.40496	50.7316	-18.0033
1322	1.30783	-1.77186	23.0482	0.403455	-0.897546	4.42209	0.403362	-0.897587	10.2425	0.355191	-0.647439	13.5189	-7.29288	3.71106	10.043	-11.4986	9.98641	-17.9646	-6.2004	1.19439	-6.22327	11.591	17.9692	43.1576	13.5401	143.916	81.3434	-9.14725	4.42862	-29.7263	-8.86793	3.96957	-12.3821	12.4083	3.71421	46.9353	-5.14158	109.248	79.288	-4.7439	0.437413	-30.7759	-0.0954328	0.962542	43.5476	1.46397	1.42932	50.745	-16.702
1324	1.28087	-1.77831	23.107	0.39083	-0.897949	4.44821	0.390737	-0.897988	10.2686	0.345735	-0.648512	13.5384	-7.2979	3.68413	10.0498	-11.5201	9.93961	-17.952	-6.17527	1.37348	-6.27228	11.6023	18.0871	43.2672	13.7665	143.973	81.3703	-9.14627	4.28922	-29.318	-8.98198	3.99164	-12.4429	12.4333	3.67847	47.1477	-5.14506	109.193	79.2309	-4.74904	0.573515	-30.7196	-0.400094	1.44519	43.5738	1.0511	1.27479	50.8874	-14.5658
1326	1.29819	-1.76441	23.1486	0.39954	-0.893619	4.46667	0.399448	-0.893661	10.2871	0.351968	-0.644773	13.5523	-7.29009	3.65972	10.1188	-11.5222	9.88595	-17.8214	-6.11179	1.59099	-6.39864	11.5807	18.1924	43.4795	13.9859	144.047	81.2915	-9.13965	4.09946	-28.9387	-9.08363	3.9675	-12.4597	12.3842	3.79343	47.3135	-4.95848	109.179	79.1256	-4.76334	0.692765	-30.6501	-0.823105	1.74689	43.5267	0.64029	1.97213	50.992	-12.3146
1328	1.29518	-1.82401	23.1248	0.392672	-0.919303	4.4563	0.392577	-0.919345	10.2767	0.348371	-0.664388	13.5445	-7.26253	3.67083	10.3021	-11.4816	9.87738	-17.4753	-6.06018	1.69464	-6.43853	11.4673	18.5533	43.5281	14.2568	143.853	81.0856	-9.00531	3.8395	-28.5818	-9.13922	3.88388	-12.5508	12.432	3.692	47.3894	-4.90095	109.126	79.0199	-4.76848	0.768586	-30.5898	-1.45911	1.91934	43.2277	0.882681	2.91012	50.6628	-11.6821
1330	1.30011	-1.91154	23.0935	0.386668	-0.957921	4.44272	0.386569	-0.95796	10.2632	0.346194	-0.693621	13.5343	-7.25889	3.67118	10.4122	-11.4833	9.86691	-17.2692	-5.95549	1.75056	-6.45174	11.334	18.5638	43.6109	14.1795	143.859	80.8656	-8.98803	3.52184	-28.1678	-9.2187	3.82842	-12.629	12.511	3.54384	47.4365	-4.89858	109.059	78.9554	-4.7579	0.838356	-30.5444	-1.98209	2.39716	42.976	1.01487	2.63667	50.3106	-11.3415
1332	1.31754	-2.00327	23.0707	0.385694	-0.999573	4.43295	0.385591	-0.999613	10.2534	0.347956	-0.72483	13.5269	-7.27572	3.6482	10.4084	-11.5233	9.83361	-17.2781	-5.80913	1.78919	-6.4531	11.2376	18.1783	43.7088	13.7647	144.065	80.7165	-9.08591	3.23161	-27.7768	-9.32346	3.82998	-12.6884	12.5866	3.40592	47.4717	-4.91326	109.003	78.9557	-4.7397	0.904407	-30.5022	-2.30509	3.13189	42.835	0.915989	1.26127	50.0557	-10.951
1334	1.3466	-2.04406	23.064	0.394556	-1.02012	4.43023	0.39445	-1.02016	10.2507	0.35581	-0.739667	13.5249	-7.26309	3.59471	10.3058	-11.5165	9.73986	-17.4664	-5.71434	1.88671	-6.46333	11.3321	17.7348	43.5537	13.3824	143.983	80.8771	-9.05353	3.3387	-27.8299	-9.39792	3.917	-12.7866	12.563	3.37596	47.5002	-4.82123	109.07	79.0781	-4.75764	0.933537	-30.4074	-2.38255	3.4907	42.8034	0.742548	0.74163	50.0052	-10.4213
1336	1.37857	-2.03389	23.077	0.409418	-1.01873	4.43607	0.409313	-1.01878	10.2565	0.366838	-0.737756	13.5293	-7.20589	3.52247	10.2149	-11.4388	9.59023	-17.6257	-5.71662	1.98178	-6.47851	11.4903	17.6471	43.4166	13.411	143.946	81.0519	-9.04854	3.43507	-28.0263	-9.41734	4.03119	-12.8682	12.5129	3.42145	47.5508	-4.70076	109.116	79.1898	-4.77866	0.989073	-30.2951	-2.50621	3.58173	42.7277	0.745656	1.1237	49.9513	-9.97257
1338	1.40921	-1.991	23.1046	0.426732	-1.00297	4.44829	0.426629	-1.00302	10.2687	0.378834	-0.724946	13.5385	-7.11157	3.44489	10.1705	-11.3003	9.40951	-17.6926	-5.78726	2.05494	-6.4957	11.6451	17.9336	43.3562	13.8424	143.996	81.1682	-9.07854	3.44999	-28.2417	-9.39498	4.14384	-12.9233	12.453	3.51847	47.6122	-4.56728	109.121	79.2639	-4.79538	1.06859	-30.187	-2.72482	3.50234	42.5927	0.945396	2.13302	49.8512	-9.70842
1340	1.43074	-1.99787	23.1219	0.435406	-1.00806	4.45603	0.435302	-1.0081	10.2765	0.385613	-0.728241	13.5444	-7.03375	3.40749	10.1973	-11.1789	9.3032	-17.6305	-5.74827	2.07923	-6.49974	11.628	18.252	43.3562	14.2564	144.002	81.21	-9.04113	3.48391	-28.2562	-9.41631	4.20279	-12.9664	12.3818	3.59567	47.6006	-4.40292	109.139	79.3331	-4.80461	1.09773	-30.1416	-2.94384	3.61421	42.5004	1.17328	2.38913	49.7241	-9.89271
1342	1.45129	-2.00617	23.1414	0.4435	-1.01368	4.46481	0.443396	-1.01372	10.2852	0.391988	-0.731973	13.551	-6.94464	3.36861	10.2302	-11.0382	9.18852	-17.5552	-5.69092	2.08327	-6.52672	11.5767	18.2443	43.409	14.3474	143.976	81.2405	-8.98342	3.49245	-28.1097	-9.45478	4.22494	-12.9737	12.3374	3.66211	47.6048	-4.31017	109.133	79.3576	-4.82035	1.11926	-30.1135	-3.08127	3.77429	42.4157	1.20524	2.14251	49.6105	-9.87332
1344	1.47175	-2.00976	23.1619	0.451997	-1.01724	4.47399	0.451892	-1.01729	10.2944	0.398542	-0.734143	13.5579	-6.84334	3.31895	10.256	-10.8798	9.04941	-17.4917	-5.63769	2.08016	-6.57632	11.5213	17.9141	43.4912	14.1293	143.954	81.2572	-8.92536	3.46023	-27.8647	-9.49509	4.22779	-12.9608	12.328	3.70902	47.635	-4.30082	109.1	79.3404	-4.84492	1.14337	-30.1004	-3.13817	3.92875	42.3178	1.06347	1.60319	49.5135	-9.60498
1346	1.48772	-2.02285	23.1683	0.457699	-1.02449	4.47695	0.457593	-1.02453	10.2974	0.403233	-0.739227	13.5601	-6.74557	3.258	10.2916	-10.7333	8.89093	-17.4103	-5.61026	2.08792	-6.61763	11.4513	17.6621	43.5242	14.0026	144.117	81.1793	-8.91178	3.34691	-27.7719	-9.4861	4.27136	-13.0234	12.3521	3.69853	47.6562	-4.32828	109.062	79.3307	-4.87529	1.17434	-30.135	-3.21249	3.9451	42.1399	1.0992	1.55134	49.4196	-9.59263
1348	1.50473	-2.0387	23.169	0.46362	-1.03302	4.47736	0.463514	-1.03307	10.2978	0.408169	-0.745262	13.5604	-6.6516	3.19273	10.3033	-10.5938	8.72846	-17.374	-5.58298	2.1409	-6.6255	11.4099	17.6395	43.5134	14.1066	144.237	81.1009	-8.89592	3.23783	-27.6533	-9.4881	4.32602	-13.0489	12.3591	3.69458	47.6362	-4.31767	109.039	79.3188	-4.89748	1.22008	-30.1763	-3.30455	3.96599	41.9447	1.16307	1.67071	49.2439	-9.61897
1350	1.52417	-2.05332	23.1686	0.470725	-1.04125	4.47728	0.470618	-1.0413	10.2977	0.413973	-0.750994	13.5604	-6.56413	3.1269	10.2878	-10.4644	8.57019	-17.3897	-5.55624	2.24109	-6.60273	11.4251	17.8092	43.4664	14.3867	144.263	81.0444	-8.88151	3.18319	-27.5146	-9.50539	4.38859	-13.038	12.3437	3.69843	47.5893	-4.26981	109.033	79.3107	-4.91522	1.27767	-30.2092	-3.40723	4.01889	41.7516	1.21258	1.87904	48.9998	-9.62305
1352	1.54565	-2.05322	23.1796	0.48006	-1.04327	4.48227	0.479953	-1.04332	10.3027	0.421069	-0.751959	13.5641	-6.48898	3.0638	10.2619	-10.3553	8.42338	-17.4263	-5.55886	2.36543	-6.60027	11.5855	17.805	43.4229	14.4157	144.207	81.0139	-8.94221	3.31925	-27.5409	-9.49369	4.47161	-13.1046	12.3375	3.65586	47.6179	-4.27275	109.027	79.3353	-4.96413	1.32391	-30.2089	-3.47246	4.08783	41.5777	1.16301	2.10212	48.8312	-9.48577
1354	1.57138	-2.0639	23.1891	0.49024	-1.0504	4.48657	0.490132	-1.05045	10.307	0.4291	-0.756692	13.5674	-6.43273	3.02683	10.243	-10.2692	8.332	-17.4535	-5.55023	2.46152	-6.54087	11.7073	17.7584	43.3504	14.3801	144.133	80.9758	-8.94071	3.42829	-27.5546	-9.49986	4.54969	-13.1605	12.3415	3.56482	47.6296	-4.31253	109.003	79.3553	-4.99539	1.38346	-30.222	-3.54913	4.14371	41.4279	1.17878	2.11736	48.685	-9.43624
1356	1.60323	-2.08795	23.1995	0.501813	-1.06396	4.4914	0.501703	-1.06401	10.3118	0.438554	-0.766149	13.571	-6.39603	3.01776	10.2319	-10.2064	8.29947	-17.4692	-5.52251	2.5352	-6.44228	11.767	17.6904	43.2705	14.3241	144.082	80.9239	-8.87656	3.45864	-27.5118	-9.53638	4.61636	-13.1906	12.3482	3.4553	47.6169	-4.3584	108.964	79.3601	-5.00037	1.45703	-30.2511	-3.64197	4.15507	41.2864	1.29184	1.92767	48.5388	-9.4872
1358	1.64714	-2.11188	23.2382	0.518524	-1.07869	4.50884	0.518412	-1.07874	10.3293	0.451901	-0.776195	13.5841	-6.37757	3.02089	10.2027	-10.17	8.29878	-17.5213	-5.48319	2.67993	-6.46116	11.8614	17.5908	43.3122	14.2799	144.175	80.8784	-8.88802	3.39842	-27.3799	-9.61777	4.67128	-13.212	12.3201	3.46109	47.6344	-4.27516	108.944	79.358	-4.99104	1.53343	-30.2557	-3.73754	4.01886	41.0844	1.49061	1.73746	48.3336	-9.46543
1360	1.69419	-2.13383	23.2632	0.53686	-1.09282	4.52021	0.536747	-1.09287	10.3406	0.466439	-0.785692	13.5927	-6.35482	3.02295	10.2194	-10.1292	8.29069	-17.4873	-5.43256	2.7875	-6.44528	11.9084	17.5385	43.3102	14.2967	144.201	80.761	-8.88876	3.38881	-27.3387	-9.67841	4.72087	-13.2256	12.2929	3.48399	47.6507	-4.21965	108.934	79.2658	-4.97117	1.5644	-30.2849	-3.76142	3.86512	40.8461	1.61069	1.83847	48.1228	-9.48961
1362	1.74218	-2.15039	23.2696	0.556208	-1.10463	4.52326	0.556095	-1.10468	10.3437	0.481608	-0.793382	13.595	-6.32249	3.02019	10.2796	-10.0761	8.26626	-17.3709	-5.37539	2.84447	-6.38081	11.901	17.5256	43.2447	14.3703	144.143	80.5833	-8.85827	3.43341	-27.3724	-9.70834	4.76358	-13.2313	12.2721	3.49736	47.6596	-4.22849	108.924	79.0884	-4.94071	1.55335	-30.3377	-3.72879	3.71297	40.5754	1.65513	2.20606	47.9009	-9.5771
1364	1.79272	-2.15099	23.2764	0.578187	-1.10971	4.52642	0.578073	-1.10977	10.3469	0.498347	-0.795886	13.5974	-6.28225	3.01541	10.3164	-10.0081	8.23632	-17.2972	-5.32603	2.89182	-6.34662	11.875	17.4526	43.1878	14.4473	144.149	80.4701	-8.78234	3.3817	-27.2031	-9.73295	4.77592	-13.2181	12.2372	3.48007	47.6555	-4.30873	108.875	78.9228	-4.8868	1.57017	-30.3663	-3.79248	3.51551	40.2624	1.82748	2.41891	47.5789	-9.69435
1366	1.83568	-2.14705	23.2889	0.597257	-1.11212	4.53207	0.597142	-1.11218	10.3525	0.512746	-0.796563	13.6017	-6.24726	3.00823	10.3191	-9.94848	8.20703	-17.2875	-5.28998	2.95179	-6.33986	11.8878	17.2593	43.1446	14.3946	144.148	80.3742	-8.69136	3.41035	-27.1514	-9.76035	4.83607	-13.2422	12.2583	3.44316	47.6839	-4.39981	108.839	78.7836	-4.85759	1.56024	-30.3761	-3.80992	3.29485	39.9874	1.96126	2.55569	47.3229	-9.77694
1368	1.87093	-2.14393	23.3074	0.612851	-1.11417	4.54038	0.612736	-1.11424	10.3608	0.52452	-0.797184	13.608	-6.22227	2.99908	10.2942	-9.90597	8.18081	-17.3306	-5.26382	3.02759	-6.3531	11.9356	17.0055	43.1214	14.258	144.126	80.2855	-8.5916	3.51405	-27.2151	-9.79684	4.94643	-13.2956	12.3282	3.40037	47.7335	-4.46965	108.817	78.6749	-4.85277	1.53523	-30.3792	-3.77334	3.05609	39.7576	2.04984	2.63914	47.1386	-9.82436
1370	1.90846	-2.15338	23.3235	0.62826	-1.12192	4.5477	0.628144	-1.12199	10.3681	0.536494	-0.802078	13.6135	-6.21504	2.98898	10.2879	-9.89701	8.15972	-17.3412	-5.22145	3.10864	-6.35295	11.9324	17.0103	43.1284	14.38	144.077	80.2028	-8.47594	3.51551	-27.0814	-9.85722	5.04097	-13.289	12.3449	3.40068	47.7121	-4.44094	108.788	78.5823	-4.8369	1.5751	-30.4109	-3.77725	2.81904	39.5206	2.21392	2.71485	46.8855	-9.95421
1372	1.94613	-2.16045	23.3477	0.643911	-1.12868	4.5586	0.643795	-1.12875	10.379	0.548585	-0.80622	13.6217	-6.20135	2.98053	10.2813	-9.87568	8.13862	-17.3516	-5.20097	3.15848	-6.329	11.9339	17.1005	43.1548	14.5419	144.036	80.0914	-8.35099	3.45735	-26.9352	-9.9194	5.11891	-13.2606	12.3661	3.40838	47.6737	-4.43876	108.593	78.5077	-4.72429	1.72569	-30.535	-3.81112	2.47589	39.2825	2.39047	2.96603	46.6052	-9.85185
1374	1.98124	-2.16714	23.3771	0.658453	-1.13506	4.57179	0.658336	-1.13512	10.3922	0.559819	-0.810143	13.6316	-6.17327	2.9763	10.2772	-9.82675	8.11836	-17.3558	-5.20327	3.17717	-6.28026	11.9498	17.2086	43.1897	14.6676	144.006	79.9516	-8.24065	3.36085	-26.7911	-9.97714	5.17976	-13.2228	12.3906	3.39128	47.6239	-4.48564	108.282	78.4525	-4.54177	1.952	-30.7224	-3.86476	2.03608	39.0554	2.57238	3.35563	46.3313	-9.56162
1376	2.00228	-2.19939	23.389	0.664505	-1.15118	4.57731	0.664386	-1.15125	10.3977	0.565292	-0.821857	13.6358	-6.12291	2.98955	10.3037	-9.73195	8.11716	-17.3004	-5.20373	3.20872	-6.21177	11.9608	17.2074	43.1868	14.6373	143.968	79.8227	-8.24059	3.29032	-26.5346	-10.0236	5.22721	-13.1987	12.3699	3.2251	47.5344	-4.56176	108.247	78.4244	-4.50985	2.05418	-30.7754	-3.90141	1.61788	38.8856	2.8106	3.54258	46.1795	-9.58647
1378	2.02382	-2.22229	23.4033	0.671648	-1.16329	4.58383	0.671527	-1.16335	10.4043	0.571341	-0.830497	13.6407	-6.06088	2.97721	10.3188	-9.62668	8.06529	-17.2644	-5.16414	3.21276	-6.16829	12.0524	17.1428	43.2507	14.5196	143.903	79.6783	-8.2629	3.21844	-26.3493	-10.0853	5.29928	-13.1772	12.3116	3.12959	47.47	-4.59093	108.187	78.389	-4.44268	2.16127	-30.8787	-3.88065	1.34219	38.7606	2.93453	3.61015	46.0305	-9.5785
1380	2.05092	-2.22728	23.4209	0.68291	-1.16812	4.59174	0.68279	-1.16819	10.4122	0.580039	-0.833456	13.6467	-6.00521	2.93653	10.3028	-9.54337	7.96741	-17.2866	-5.08242	3.19843	-6.16058	12.2075	17.0146	43.3665	14.3578	143.831	79.5614	-8.27759	3.16379	-26.2513	-10.1693	5.38483	-13.137	12.238	3.16679	47.4019	-4.56383	108.042	78.3578	-4.32736	2.26841	-31.0506	-3.8127	1.21602	38.6744	2.93186	3.60729	45.878	-9.47542
1382	2.09616	-2.21595	23.4281	0.703709	-1.16751	4.59503	0.703589	-1.16758	10.4155	0.595557	-0.831775	13.6492	-6.01887	2.89241	10.216	-9.58209	7.90017	-17.4489	-4.97187	3.24634	-6.18515	12.274	16.7584	43.3626	14.2539	143.868	79.6751	-8.24392	3.21454	-26.1096	-10.2987	5.38862	-12.9759	12.2196	3.41813	47.1313	-4.49038	107.81	78.4031	-4.2637	2.26033	-31.2052	-3.77117	1.14164	38.6092	2.90454	3.66296	45.7993	-9.33554
1384	2.1127	-2.176	23.4296	0.714736	-1.15165	4.59551	0.714617	-1.15173	10.4159	0.602868	-0.819258	13.6496	-6.05645	2.87782	10.1051	-9.64941	7.89905	-17.6598	-4.98082	3.26317	-6.2241	12.3067	16.6176	43.3825	14.249	143.901	79.8226	-8.19831	3.34915	-26.0661	-10.3256	5.41997	-12.8944	12.3202	3.51763	46.8906	-4.59984	107.633	78.5209	-4.31001	2.14701	-31.3465	-3.82264	1.02268	38.5818	2.95552	3.91154	45.7825	-9.06664
1386	2.09831	-2.12146	23.4314	0.713653	-1.12648	4.59595	0.713537	-1.12655	10.4164	0.600567	-0.800491	13.6499	-6.10727	2.91024	9.97649	-9.71862	7.99033	-17.9066	-5.09339	3.24673	-6.2594	12.3035	16.6491	43.4337	14.36	143.94	79.9737	-8.14631	3.52196	-26.1135	-10.2632	5.473	-12.9028	12.5111	3.40419	46.7076	-4.88973	107.534	78.7216	-4.44805	1.97726	-31.4753	-3.96184	0.827951	38.5935	3.11169	4.3044	45.8031	-8.71288
1388	2.09078	-2.12513	23.456	0.709887	-1.12746	4.60688	0.709771	-1.12754	10.4273	0.597789	-0.801464	13.6581	-6.17772	3.03024	9.80159	-9.78097	8.25226	-18.2443	-5.08093	3.28246	-6.23002	12.1949	16.8604	43.4109	14.6389	144.129	80.1914	-8.06778	3.56916	-26.0901	-10.3217	5.41102	-12.8369	12.6161	3.1752	46.4596	-5.14275	107.448	79.0573	-4.53548	1.94856	-31.6091	-4.09719	0.553579	38.6372	3.36493	4.49302	45.7607	-8.55821
1390	2.08316	-2.12205	23.4847	0.706707	-1.12551	4.61962	0.706591	-1.12558	10.44	0.595273	-0.800207	13.6676	-6.20661	3.15443	9.64706	-9.76738	8.50092	-18.5389	-5.07613	3.2826	-6.2368	12.1711	17.0174	43.4092	14.7822	144.286	80.4279	-8.04958	3.54212	-26.0759	-10.3867	5.35784	-12.8009	12.6446	3.06574	46.2888	-5.2326	107.417	79.3837	-4.59471	1.96545	-31.7165	-4.19457	0.209001	38.7033	3.62802	4.57338	45.7286	-8.39831
1392	2.07942	-2.1049	23.5133	0.706569	-1.11778	4.63221	0.706454	-1.11785	10.4526	0.594692	-0.794449	13.6771	-6.18869	3.26107	9.54068	-9.68027	8.69234	-18.7371	-5.09544	3.23731	-6.28236	12.2707	17.0452	43.4418	14.6996	144.376	80.6533	-8.10172	3.45732	-26.0896	-10.4411	5.3346	-12.8051	12.6026	3.10023	46.2047	-5.15663	107.437	79.6626	-4.62226	2.00588	-31.7915	-4.24203	-0.165306	38.7752	3.85444	4.6356	45.7112	-8.22401
1394	2.09784	-2.10323	23.5407	0.71463	-1.11892	4.64446	0.714514	-1.11899	10.4649	0.600769	-0.794842	13.6863	-6.16583	3.34896	9.52465	-9.59862	8.8411	-18.7658	-5.09857	3.1868	-6.28105	12.468	16.8698	43.4719	14.3086	144.444	80.8014	-8.17686	3.33765	-26.1432	-10.5094	5.31541	-12.8087	12.5123	3.10828	46.1077	-5.05705	107.454	79.8979	-4.59442	2.06991	-31.8406	-4.2391	-0.432687	38.7908	3.95403	5.03507	45.6567	-8.17496
1396	2.12206	-2.10083	23.5702	0.725285	-1.1203	4.65761	0.725169	-1.12038	10.478	0.6088	-0.795267	13.6962	-6.13129	3.42181	9.56414	-9.50656	8.95336	-18.6891	-5.09675	3.12131	-6.25917	12.6808	16.7219	43.5213	13.9066	144.495	80.8942	-8.27454	3.2558	-26.2444	-10.5615	5.29167	-12.7975	12.4482	3.14858	46.0479	-4.96724	107.492	80.0534	-4.58311	2.05527	-31.8644	-4.22671	-0.580306	38.8343	3.98616	5.33144	45.6448	-8.17694
1398	2.14902	-2.09577	23.5999	0.73739	-1.1208	4.67083	0.737274	-1.12087	10.4913	0.617863	-0.79494	13.7061	-6.08661	3.48108	9.63818	-9.40483	9.03402	-18.5464	-5.09026	3.04961	-6.22539	12.8796	16.6753	43.5797	13.6109	144.535	80.9525	-8.37702	3.22233	-26.3763	-10.596	5.2619	-12.7737	12.4414	3.21184	46.0244	-4.92645	107.535	80.1384	-4.60313	1.95544	-31.8773	-4.21674	-0.635719	38.909	3.98334	5.42232	45.6732	-8.1947
1400	2.18318	-2.0953	23.6194	0.752251	-1.12394	4.67956	0.752135	-1.12402	10.5	0.629152	-0.796427	13.7127	-6.03948	3.53128	9.7033	-9.30223	9.09793	-18.4198	-5.06733	3.01185	-6.191	13.043	16.8172	43.5799	13.6095	144.571	81.0396	-8.42068	3.19838	-26.4649	-10.6371	5.2265	-12.7642	12.5365	3.21333	45.9972	-5.05434	107.494	80.2241	-4.64323	1.84255	-31.9331	-4.20874	-0.731071	38.951	4.01406	5.27678	45.6599	-8.14755
1402	2.21181	-2.08527	23.635	0.765636	-1.12237	4.68649	0.765521	-1.12245	10.5069	0.639063	-0.794473	13.7179	-5.97693	3.56077	9.73286	-9.17872	9.11982	-18.3572	-5.07288	2.97869	-6.19976	13.1714	16.9004	43.5892	13.6089	144.61	81.1634	-8.4522	3.17577	-26.5277	-10.6641	5.22687	-12.7814	12.6689	3.27618	45.9793	-5.14371	107.408	80.3197	-4.67716	1.76288	-32.0078	-4.22424	-0.883996	38.9659	4.10803	5.17278	45.6227	-8.09189
1404	2.23443	-2.06832	23.6469	0.777076	-1.11719	4.69174	0.776961	-1.11727	10.5122	0.647306	-0.789928	13.7219	-5.90585	3.57081	9.72448	-9.04594	9.10527	-18.3639	-5.10568	2.94241	-6.24323	13.2543	16.876	43.6145	13.5472	144.669	81.3026	-8.46968	3.14913	-26.5818	-10.6779	5.26016	-12.8194	12.808	3.3964	45.9625	-5.16177	107.295	80.4236	-4.69304	1.72426	-32.0989	-4.25931	-1.0805	38.961	4.24492	5.2024	45.573	-8.03559
1406	2.26227	-2.06881	23.6478	0.789179	-1.12008	4.69221	0.789064	-1.12016	10.5126	0.656532	-0.791376	13.7223	-5.86814	3.57589	9.69864	-8.9741	9.09849	-18.4074	-5.11874	2.89508	-6.23035	13.2462	16.7815	43.6089	13.4485	144.808	81.3478	-8.41718	3.11102	-26.692	-10.698	5.27425	-12.8415	12.9035	3.44332	45.9001	-5.17967	107.2	80.5046	-4.67095	1.69346	-32.2211	-4.27693	-1.2329	38.9672	4.30354	5.4917	45.5525	-7.95182
1408	2.29144	-2.07535	23.6607	0.801224	-1.12578	4.69804	0.801108	-1.12587	10.5185	0.665869	-0.794941	13.7267	-5.82958	3.57799	9.68997	-8.90327	9.08483	-18.4187	-5.10401	2.85527	-6.2584	13.2178	16.7374	43.6777	13.4046	144.957	81.383	-8.37764	3.06663	-26.8008	-10.7321	5.27168	-12.8435	12.9286	3.45359	45.8484	-5.19274	107.132	80.5937	-4.6379	1.70096	-32.3213	-4.28202	-1.32172	38.9805	4.32626	5.62218	45.5261	-7.9236
1410	2.31839	-2.0844	23.6869	0.811987	-1.13243	4.70982	0.81187	-1.13252	10.5302	0.674295	-0.7993	13.7355	-5.78609	3.58274	9.70785	-8.82424	9.07195	-18.38	-5.07129	2.82512	-6.32965	13.1995	16.7668	43.8214	13.4118	145.069	81.4157	-8.36844	3.03966	-26.91	-10.7797	5.25582	-12.8298	12.9022	3.44778	45.8217	-5.19614	107.092	80.6891	-4.60613	1.73196	-32.3826	-4.26909	-1.37627	38.9997	4.32717	5.55707	45.4937	-7.93918
1412	2.33125	-2.09125	23.7095	0.816828	-1.13676	4.71991	0.81671	-1.13684	10.5403	0.678154	-0.802265	13.7431	-5.75038	3.60818	9.75582	-8.75206	9.09808	-18.2865	-5.0763	2.79832	-6.36426	13.247	16.836	43.9442	13.363	145.034	81.4018	-8.3958	3.12702	-27.0695	-10.8304	5.24625	-12.8282	12.9401	3.49057	45.8307	-5.16152	107.067	80.7525	-4.60241	1.69331	-32.3836	-4.2102	-1.55815	39.0193	4.33883	5.57382	45.4835	-7.87087
1414	2.33785	-2.09309	23.7283	0.819439	-1.13828	4.7283	0.819321	-1.13837	10.5487	0.680184	-0.803265	13.7494	-5.72179	3.64051	9.78696	-8.68844	9.14105	-18.2254	-5.08611	2.76006	-6.39375	13.2969	16.8986	44.0428	13.2758	144.894	81.3653	-8.33468	3.23593	-27.3044	-10.8681	5.23192	-12.8279	12.9655	3.53082	45.8214	-5.12568	107.036	80.8198	-4.58976	1.67623	-32.3954	-4.16317	-1.7204	39.0421	4.32737	5.57206	45.4952	-7.76559
1416	2.34152	-2.09306	23.7437	0.820966	-1.13869	4.73512	0.820848	-1.13877	10.5555	0.681338	-0.803488	13.7545	-5.70497	3.67481	9.79433	-8.64346	9.19457	-18.2099	-5.09079	2.71099	-6.42253	13.3414	16.9269	44.1224	13.1421	144.723	81.3099	-8.19572	3.31489	-27.6004	-10.8972	5.20903	-12.8264	12.9763	3.55991	45.7847	-5.10194	106.988	80.8999	-4.56447	1.69138	-32.4358	-4.14124	-1.84433	39.0642	4.30203	5.57529	45.5166	-7.64945
1418	2.34867	-2.10781	23.7589	0.82259	-1.14588	4.74199	0.822471	-1.14597	10.5624	0.682966	-0.808786	13.7597	-5.7168	3.70436	9.79633	-8.65169	9.25319	-18.208	-5.07658	2.66791	-6.45081	13.411	16.8442	44.2273	12.9016	144.806	81.2192	-8.15698	3.23688	-27.891	-10.9555	5.1712	-12.8214	13.0327	3.57826	45.7399	-5.11628	106.912	80.9954	-4.54606	1.70043	-32.5059	-4.14394	-1.98665	39.0644	4.33126	5.76357	45.4887	-7.59815
1420	2.35722	-2.12701	23.7754	0.824391	-1.15516	4.74945	0.824271	-1.15524	10.5699	0.684848	-0.815632	13.7653	-5.7501	3.72472	9.8122	-8.70362	9.30437	-18.1828	-5.05605	2.6389	-6.44953	13.4801	16.8286	44.2957	12.7509	144.861	81.1722	-8.14284	3.13937	-28.0542	-11.0169	5.1232	-12.8087	13.0758	3.64708	45.6923	-5.09622	106.827	81.0968	-4.53161	1.70683	-32.5845	-4.13647	-2.13327	39.074	4.37183	5.91883	45.483	-7.54885
1422	2.36546	-2.14633	23.7937	0.826033	-1.16446	4.75772	0.825913	-1.16455	10.5782	0.686611	-0.82251	13.7715	-5.80243	3.74642	9.83729	-8.78979	9.3662	-18.1429	-5.03383	2.62129	-6.43081	13.5295	16.9045	44.3432	12.7161	144.859	81.1477	-8.10265	3.06372	-28.176	-11.0775	5.06535	-12.7863	13.1008	3.75655	45.6427	-5.04986	106.745	81.2036	-4.52306	1.70511	-32.6612	-4.11541	-2.2709	39.1004	4.40457	5.98167	45.5118	-7.47707
1424	2.36987	-2.15894	23.8145	0.826636	-1.17049	4.76705	0.826515	-1.17057	10.5875	0.6874	-0.826995	13.7785	-5.87158	3.81547	9.82569	-8.88251	9.52355	-18.174	-5.01069	2.59423	-6.47628	13.4982	17.0022	44.4897	12.7164	144.935	80.9715	-7.85668	3.0552	-28.7856	-11.1468	4.99054	-12.7438	13.1435	3.80233	45.5729	-5.08765	106.681	81.3301	-4.52468	1.67585	-32.722	-4.1072	-2.35054	39.1446	4.39171	5.91074	45.5602	-7.33283
1426	2.35952	-2.15728	23.8362	0.82216	-1.16887	4.77667	0.82204	-1.16895	10.5971	0.68394	-0.826063	13.7857	-5.94451	3.91833	9.82603	-8.96784	9.74288	-18.1839	-5.02619	2.55913	-6.53048	13.4769	17.06	44.6782	12.6596	145.107	80.7746	-7.74591	3.03184	-29.3549	-11.2019	4.93108	-12.7438	13.1846	3.83036	45.5658	-5.12859	106.675	81.4358	-4.55618	1.62879	-32.7464	-4.08874	-2.41424	39.1905	4.33702	5.81617	45.6113	-7.19173
1428	2.33393	-2.14419	23.8591	0.812129	-1.1608	4.78672	0.81201	-1.16088	10.6072	0.675943	-0.820631	13.7932	-6.01658	4.04445	9.84048	-9.04232	10.0028	-18.1677	-5.07318	2.52127	-6.57175	13.4749	17.0996	44.8657	12.5727	145.315	80.6141	-7.78952	2.99721	-29.7463	-11.2417	4.88269	-12.7781	13.2111	3.8596	45.6238	-5.14516	106.722	81.5077	-4.612	1.57117	-32.7326	-4.05001	-2.4896	39.2345	4.25199	5.73945	45.6595	-7.07178
1430	2.3034	-2.1395	23.8859	0.799115	-1.15593	4.79853	0.798996	-1.15601	10.619	0.665899	-0.817773	13.802	-6.08271	4.1654	9.83686	-9.10706	10.2519	-18.1843	-5.07751	2.49689	-6.55621	13.4395	17.294	44.9205	12.6809	145.267	80.5998	-7.72719	3.03517	-29.8798	-11.2868	4.79048	-12.7431	13.1701	3.94316	45.6727	-5.08302	106.781	81.5203	-4.64826	1.51926	-32.6925	-3.96271	-2.67094	39.2767	4.18741	5.72137	45.6998	-6.96815
1432	2.26558	-2.13831	23.9146	0.78257	-1.15189	4.81117	0.782451	-1.15197	10.6316	0.653261	-0.815747	13.8115	-6.15474	4.26231	9.80801	-9.19105	10.4621	-18.2485	-5.09046	2.51348	-6.53532	13.4078	17.4883	44.926	12.8226	145.185	80.672	-7.65434	3.08472	-29.9649	-11.3272	4.70343	-12.7235	13.1914	3.9866	45.7334	-5.06563	106.782	81.5817	-4.68598	1.49482	-32.6547	-3.89679	-2.77421	39.3459	4.09662	5.82123	45.7555	-6.89793
1434	2.22152	-2.13729	23.9464	0.763268	-1.14733	4.82521	0.76315	-1.14741	10.6456	0.638529	-0.813496	13.8219	-6.22999	4.32883	9.75242	-9.29207	10.6209	-18.3629	-5.12929	2.56325	-6.52498	13.3825	17.6555	44.9197	12.9635	145.137	80.8051	-7.5861	3.11145	-30.0397	-11.356	4.63646	-12.7279	13.287	3.97794	45.8093	-5.10585	106.735	81.6998	-4.73235	1.4933	-32.6231	-3.87197	-2.77018	39.4384	3.9848	5.98107	45.8189	-6.85323
1436	2.1733	-2.12285	23.9897	0.743392	-1.13656	4.84427	0.743275	-1.13664	10.6647	0.622993	-0.806634	13.8362	-6.28952	4.36218	9.66759	-9.37715	10.7148	-18.5295	-5.22904	2.58419	-6.55018	13.3368	17.8328	44.9897	13.1137	145.197	80.9574	-7.52078	3.03015	-30.0396	-11.3482	4.61024	-12.718	13.3838	3.95384	45.9045	-5.13955	106.749	81.8041	-4.80353	1.4744	-32.5803	-3.90033	-2.71364	39.5134	3.90905	5.89644	45.8366	-6.78518
1438	2.13539	-2.11621	24.0319	0.727268	-1.13017	4.86289	0.727151	-1.13025	10.6833	0.610522	-0.802828	13.8501	-6.32715	4.38675	9.61143	-9.4291	10.7806	-18.6395	-5.3115	2.60314	-6.53241	13.3094	17.9832	45.0467	13.23	145.285	81.0519	-7.44891	2.89327	-30.0281	-11.3424	4.57213	-12.6872	13.4496	3.9529	46.0012	-5.14581	106.782	81.8629	-4.87086	1.43245	-32.5313	-3.94012	-2.65615	39.5521	3.86825	5.7389	45.8254	-6.72747
1440	2.11212	-2.11804	24.0707	0.716736	-1.12888	4.88008	0.716619	-1.12895	10.7005	0.602538	-0.802504	13.863	-6.33766	4.40613	9.59053	-9.43756	10.8219	-18.6801	-5.36251	2.61677	-6.47384	13.3181	18.0994	45.0861	13.2836	145.334	81.092	-7.36914	2.74507	-30.0112	-11.348	4.52383	-12.6493	13.4844	3.97807	46.1006	-5.12694	106.818	81.8819	-4.92917	1.37365	-32.4811	-3.97525	-2.61792	39.5604	3.85748	5.57959	45.7995	-6.69072
1442	2.10488	-2.11038	24.1096	0.714119	-1.12499	4.89731	0.714003	-1.12507	10.7177	0.600323	-0.799774	13.8759	-6.31031	4.40862	9.57281	-9.38589	10.8147	-18.7092	-5.4046	2.59607	-6.46562	13.3916	18.2031	45.1749	13.2169	145.127	81.182	-7.26432	2.71556	-29.9518	-11.365	4.53553	-12.6782	13.544	3.98602	46.226	-5.12714	106.812	81.9341	-4.97978	1.34348	-32.4524	-3.98992	-2.61943	39.5852	3.85718	5.57423	45.8039	-6.69054
1444	2.10973	-2.10361	24.1486	0.716693	-1.12267	4.9146	0.716577	-1.12274	10.735	0.602083	-0.797907	13.8889	-6.25356	4.39755	9.54603	-9.2868	10.7697	-18.7509	-5.42816	2.55062	-6.44663	13.5347	18.1917	45.2441	13.0164	144.981	81.2814	-7.26549	2.73993	-29.8481	-11.3838	4.50843	-12.6971	13.5327	4.04789	46.3705	-5.1021	106.874	81.9468	-5.05593	1.27291	-32.3977	-3.97097	-2.62547	39.6225	3.83684	5.58478	45.8133	-6.71166
1446	2.12189	-2.09846	24.1861	0.722312	-1.12175	4.93129	0.722196	-1.12183	10.7517	0.606206	-0.796916	13.9014	-6.16682	4.37433	9.5079	-9.13842	10.6895	-18.8096	-5.43363	2.47736	-6.41366	13.7317	18.0847	45.2802	12.6955	144.917	81.3956	-7.40063	2.82099	-29.7344	-11.3995	4.43825	-12.6931	13.4556	4.14716	46.5235	-5.06528	107.034	81.9257	-5.17594	1.15221	-32.3011	-3.9095	-2.61056	39.6771	3.76721	5.55894	45.8358	-6.74191
1448	2.12562	-2.08897	24.218	0.724698	-1.1181	4.94542	0.724583	-1.11817	10.7659	0.607753	-0.794063	13.912	-6.03161	4.33773	9.46456	-8.90867	10.5626	-18.8713	-5.42891	2.34433	-6.40822	13.8904	18.0671	45.2883	12.3226	144.673	81.5917	-7.62036	3.01049	-29.7529	-11.4009	4.39781	-12.6814	13.4233	4.13406	46.6513	-5.13661	107.291	81.9579	-5.36179	1.0132	-32.1579	-3.77899	-2.49863	39.7707	3.55477	5.4042	45.9275	-6.74717
1450	2.13494	-2.07981	24.2367	0.729562	-1.11509	4.95367	0.729447	-1.11516	10.7741	0.611202	-0.791535	13.9182	-5.90327	4.31432	9.43142	-8.68618	10.462	-18.9155	-5.4182	2.25347	-6.39592	14.1929	18.0259	45.3106	11.9059	144.537	81.7404	-8.07751	3.34456	-29.8124	-11.3984	4.38885	-12.6864	13.4157	4.18197	46.7584	-5.09892	107.718	82.0083	-5.6886	0.823159	-31.9144	-3.64482	-2.38477	39.8537	3.33471	5.21404	46.0293	-6.7466
1452	2.15101	-2.07487	24.2413	0.737034	-1.11451	4.95572	0.736919	-1.11459	10.7762	0.616756	-0.790669	13.9198	-5.80659	4.31053	9.41299	-8.5129	10.4107	-18.9367	-5.39879	2.21455	-6.36513	14.5974	17.9879	45.3472	11.5128	144.596	81.793	-8.73788	3.7795	-29.9348	-11.397	4.40275	-12.7078	13.4268	4.30067	46.8321	-4.93166	108.3	82.0704	-6.13181	0.582292	-31.5714	-3.53043	-2.30045	39.9151	3.15111	5.03569	46.1237	-6.74454
1454	2.16761	-2.08556	24.2356	0.743268	-1.12076	4.95328	0.743152	-1.12084	10.7737	0.62179	-0.794976	13.9179	-5.78419	4.32574	9.41205	-8.46576	10.4276	-18.9355	-5.35202	2.15962	-6.29156	14.7565	18.159	45.3554	11.3964	145.019	81.6485	-9.37556	4.11896	-30.3405	-11.4051	4.39561	-12.7195	13.4332	4.38297	46.8152	-4.74447	108.918	82.1413	-6.52781	0.322557	-31.1929	-3.46188	-2.28917	39.9576	3.05271	4.98196	46.1955	-6.7452
1456	2.1789	-2.10405	24.2293	0.746432	-1.1299	4.95063	0.746315	-1.12997	10.7711	0.624697	-0.801623	13.916	-5.79633	4.3445	9.40858	-8.47884	10.4673	-18.9437	-5.30297	2.12806	-6.24443	14.8705	18.3922	45.3542	11.365	145.1	81.5729	-9.7179	4.35666	-30.5939	-11.4269	4.36809	-12.7094	13.47	4.37183	46.776	-4.63318	109.496	82.2274	-6.9005	0.069457	-30.7979	-3.41993	-2.26424	40.0043	2.97154	4.92088	46.2608	-6.73247
1458	2.18264	-2.12642	24.226	0.745908	-1.14001	4.9493	0.74579	-1.14009	10.7697	0.6249	-0.809218	13.915	-5.83064	4.36119	9.40018	-8.53224	10.514	-18.9639	-5.26092	2.11795	-6.23307	14.9553	18.6136	45.3434	11.362	144.807	81.6142	-9.75202	4.47814	-30.6237	-11.4583	4.32677	-12.6833	13.5274	4.28837	46.7403	-4.58163	110.008	82.3247	-7.23684	-0.16175	-30.4061	-3.40232	-2.21723	40.0587	2.89997	4.83963	46.3234	-6.70721
1460	2.17688	-2.14503	24.229	0.741565	-1.14758	4.95074	0.741447	-1.14766	10.7712	0.622092	-0.815142	13.916	-5.8782	4.37053	9.39658	-8.61311	10.5535	-18.977	-5.23572	2.08957	-6.22034	14.9082	18.6621	45.2933	11.34	144.719	81.6943	-9.74309	4.47478	-30.5495	-11.4812	4.30394	-12.68	13.5406	4.29575	46.7456	-4.39892	110.455	82.4135	-7.48898	-0.349345	-30.0484	-3.41938	-2.20506	40.1105	2.87831	4.8119	46.3844	-6.68693
1462	2.16542	-2.15755	24.2323	0.73533	-1.15195	4.95224	0.735211	-1.15202	10.7727	0.617681	-0.818775	13.9171	-5.92091	4.37457	9.40563	-8.68868	10.5804	-18.966	-5.23454	2.06563	-6.24654	14.8108	18.6017	45.3169	11.2657	144.727	81.7616	-9.7213	4.44254	-30.4479	-11.4825	4.28611	-12.6946	13.4998	4.30452	46.776	-4.21089	110.815	82.4897	-7.67236	-0.482424	-29.783	-3.44681	-2.16914	40.1594	2.85228	4.79867	46.4422	-6.68017
1464	2.14949	-2.16184	24.235	0.727948	-1.15228	4.95342	0.727829	-1.15236	10.7739	0.612175	-0.819461	13.918	-5.94859	4.3746	9.42725	-8.74007	10.5921	-18.9295	-5.25548	2.05274	-6.30157	14.7016	18.4728	45.4016	11.1595	144.792	81.8107	-9.71768	4.39576	-30.3417	-11.4606	4.27216	-12.7219	13.4143	4.29923	46.8234	-4.05321	111.08	82.5513	-7.79194	-0.561264	-29.6183	-3.46793	-2.11748	40.2045	2.81037	4.77298	46.4954	-6.67453
1466	2.12883	-2.15246	24.2398	0.719817	-1.1462	4.95547	0.719699	-1.14628	10.7759	0.605732	-0.815391	13.9195	-5.94247	4.37553	9.45212	-8.73069	10.5893	-18.8824	-5.28349	2.06425	-6.30718	14.6711	18.3702	45.3787	11.1252	144.77	81.8866	-9.74346	4.24258	-30.2497	-11.4252	4.2718	-12.7437	13.3387	4.28194	46.8653	-3.96311	111.212	82.6006	-7.84237	-0.59372	-29.527	-3.43948	-2.13297	40.2433	2.75597	4.63662	46.539	-6.60331
1468	2.11071	-2.13786	24.2458	0.713298	-1.1381	4.95801	0.713181	-1.13817	10.7784	0.600375	-0.809712	13.9214	-5.91683	4.37005	9.47954	-8.68935	10.5656	-18.8279	-5.31576	2.05917	-6.30785	14.5896	18.4003	45.3408	11.2716	144.858	81.9728	-10.0009	4.30588	-29.9769	-11.3799	4.25201	-12.7572	13.2578	4.29115	46.9133	-3.90329	111.329	82.6263	-7.89626	-0.64615	-29.4615	-3.40078	-2.19198	40.2775	2.71365	4.57863	46.5801	-6.53441
1470	2.09703	-2.12233	24.2526	0.708801	-1.13002	4.96091	0.708685	-1.13009	10.7813	0.596532	-0.803937	13.9236	-5.87889	4.35725	9.50717	-8.62922	10.523	-18.7713	-5.34532	2.03425	-6.31021	14.4605	18.5148	45.2791	11.5249	145.002	82.0829	-10.4528	4.56782	-29.538	-11.3289	4.20441	-12.7588	13.1824	4.33077	46.9673	-3.87381	111.448	82.6274	-7.96903	-0.733143	-29.4078	-3.36294	-2.28582	40.3066	2.69251	4.62332	46.6197	-6.48378
1472	2.08669	-2.11306	24.2594	0.705155	-1.125	4.96384	0.705039	-1.12507	10.7843	0.593505	-0.800397	13.9258	-5.8419	4.33978	9.52775	-8.57229	10.4729	-18.728	-5.35113	2.01508	-6.30656	14.416	18.3972	45.091	11.4688	144.774	82.2983	-10.7588	4.65315	-29.1356	-11.2832	4.12603	-12.7412	13.1584	4.3806	47.0222	-3.9088	111.532	82.6108	-8.04182	-0.8381	-29.3686	-3.33355	-2.41262	40.324	2.71169	4.70095	46.6525	-6.44805
1474	2.08357	-2.11429	24.2675	0.703635	-1.12527	4.96743	0.703518	-1.12534	10.7879	0.592377	-0.800691	13.9285	-5.81693	4.32075	9.54842	-8.53764	10.4256	-18.6862	-5.3396	2.00918	-6.29062	14.4083	18.1617	44.8215	11.2723	144.517	82.4435	-10.9238	4.61893	-29.0199	-11.2434	4.04626	-12.7095	13.1938	4.41954	47.0705	-3.98473	111.585	82.5844	-8.13267	-0.968177	-29.3359	-3.31303	-2.45358	40.3453	2.69689	4.70862	46.6841	-6.44595
1476	2.08652	-2.12508	24.2747	0.703836	-1.13029	4.97071	0.703719	-1.13036	10.7911	0.592816	-0.804441	13.9309	-5.80414	4.30193	9.57054	-8.52486	10.3844	-18.6433	-5.31831	2.0196	-6.27021	14.4333	17.8477	44.4744	10.9885	144.296	82.5139	-10.9565	4.46536	-29.1575	-11.2051	3.96915	-12.6746	13.2728	4.44039	47.1121	-4.0916	111.61	82.5522	-8.23332	-1.11371	-29.306	-3.30633	-2.40013	40.3724	2.64934	4.64197	46.7175	-6.47551
1478	2.08767	-2.13803	24.2711	0.703092	-1.13604	4.96918	0.702975	-1.13611	10.7896	0.592599	-0.808783	13.9298	-5.79234	4.28678	9.59382	-8.5123	10.3501	-18.5983	-5.31074	2.05149	-6.29515	14.5033	17.5404	44.0469	10.7115	144.044	82.6638	-10.9555	4.19594	-29.1351	-11.1486	3.87736	-12.674	13.3207	4.43751	47.1517	-4.21416	111.616	82.5176	-8.29341	-1.23438	-29.2761	-3.3334	-2.33963	40.3977	2.64979	4.59936	46.763	-6.5119
1480	2.08631	-2.14273	24.2645	0.702078	-1.13793	4.96627	0.701961	-1.138	10.7867	0.591956	-0.810254	13.9276	-5.77008	4.27143	9.61165	-8.4806	10.311	-18.5622	-5.3217	2.06654	-6.27416	14.6277	17.1949	43.4628	10.4157	143.817	82.8467	-10.8873	3.83339	-29.0759	-11.0822	3.79082	-12.6908	13.3602	4.43383	47.2154	-4.34297	111.607	82.488	-8.34664	-1.33065	-29.2356	-3.3676	-2.28172	40.4168	2.66779	4.57191	46.8004	-6.54894
1482	2.08282	-2.13972	24.2557	0.700894	-1.13624	4.96233	0.700777	-1.13631	10.7828	0.590978	-0.809056	13.9246	-5.73734	4.25524	9.62872	-8.43037	10.2655	-18.5261	-5.35071	2.06881	-6.19439	14.8294	16.8108	42.7266	10.0824	143.563	83.0236	-10.6718	3.31424	-28.9856	-11.0144	3.7166	-12.7178	13.387	4.43348	47.2988	-4.46133	111.6	82.4617	-8.39739	-1.4027	-29.1784	-3.39939	-2.2292	40.4288	2.69279	4.5528	46.8281	-6.58327
1484	2.08623	-2.1631	24.2304	0.700239	-1.14667	4.95122	0.700119	-1.14674	10.7716	0.591116	-0.816878	13.9163	-5.72051	4.25723	9.66993	-8.40249	10.2587	-18.4472	-5.356	2.1453	-6.06059	15.1393	16.4627	41.8868	9.70113	143.229	83.0983	-10.1204	2.39339	-28.801	-10.9972	3.63654	-12.7483	13.3835	4.40589	47.3321	-4.52569	111.64	82.4432	-8.43928	-1.45426	-29.0902	-3.41605	-2.1921	40.4405	2.72059	4.53311	46.8732	-6.61011
1486	2.0567	-2.0661	24.2676	0.696594	-1.10163	4.9672	0.696485	-1.10171	10.7877	0.585733	-0.783434	13.9283	-5.62866	4.15385	9.69956	-8.28588	10.0279	-18.3798	-5.56669	2.04985	-6.08585	15.843	15.8884	41.2441	8.94835	141.767	82.9836	-8.73705	1.0412	-28.6915	-10.8398	3.74025	-12.7255	13.2895	4.51656	47.4847	-4.50467	111.741	82.3374	-8.44757	-1.50267	-29.0033	-3.42837	-2.03101	40.4213	2.65528	4.37173	46.8382	-6.64426
1488	2.00097	-1.88834	24.3449	0.689205	-1.01894	5.00048	0.6891	-1.01901	10.8209	0.575303	-0.722031	13.9532	-5.47382	3.96295	9.79221	-8.09964	9.6066	-18.1873	-5.90884	1.84042	-6.26907	16.9291	14.9669	40.7313	7.71235	138.808	82.6348	-6.34476	-0.585822	-28.6942	-10.5885	3.96587	-12.6728	13.131	4.73105	47.7706	-4.42264	111.872	82.0764	-8.42362	-1.55391	-28.916	-3.44476	-1.72074	40.3486	2.48046	4.0746	46.7326	-6.70036
1490	1.98693	-1.95034	24.2821	0.677333	-1.04439	4.97284	0.677225	-1.04447	10.7933	0.567953	-0.741736	13.9325	-5.40872	3.9078	10.2877	-8.04278	9.44802	-17.2574	-5.81574	1.99594	-6.39635	18.0356	13.5594	39.7737	5.89464	133.662	81.908	-2.44179	-2.01431	-28.7434	-10.6433	3.86933	-12.7656	13.1255	4.73798	48.096	-4.41271	111.918	81.4678	-8.44021	-1.66387	-28.7602	-3.49421	-1.28725	40.1512	2.21721	3.80587	46.6943	-6.81352
1492	1.98448	-2.01379	24.2287	0.67035	-1.07163	4.94945	0.670239	-1.0717	10.7699	0.564359	-0.762489	13.9149	-5.30624	3.73896	10.9387	-7.97733	9.05888	-16.0328	-5.73465	2.20631	-6.52034	19.4878	11.577	38.6982	3.97088	128.725	80.9516	0.068966	-2.70431	-28.9187	-10.6596	3.67368	-12.8355	12.899	4.72308	48.4034	-4.43541	111.71	80.7786	-8.21345	-1.4877	-28.7402	-3.54256	-0.863948	39.9604	1.95754	3.56895	46.6573	-7.01575
1494	1.99041	-2.04765	24.1982	0.669798	-1.08687	4.93607	0.669686	-1.08694	10.7565	0.564862	-0.773908	13.9049	-5.16007	3.39773	11.6957	-7.90821	8.33309	-14.6045	-5.69622	2.37761	-6.61254	21.1469	9.14719	37.5059	2.29007	124.434	79.6181	0.744928	-2.98345	-29.0912	-10.611	3.43428	-12.8423	12.4687	4.71752	48.6503	-4.48739	111.268	80.0748	-7.76164	-1.04464	-28.8754	-3.56796	-0.475523	39.8099	1.71481	3.37446	46.6299	-7.27522
1496	2.01323	-2.14074	24.1045	0.671204	-1.12935	4.89498	0.67109	-1.12942	10.7154	0.568478	-0.805556	13.8741	-5.06182	2.88406	12.6192	-7.99717	7.30591	-12.8676	-5.39096	2.40071	-6.52252	22.2289	6.90337	36.0062	1.56373	119.593	77.4642	0.939155	-4.6905	-28.0802	-10.7162	3.16766	-12.7478	12.238	4.73452	48.7368	-4.56464	110.849	79.3121	-7.43062	-0.73256	-29.0523	-3.49396	-0.0578632	39.7061	1.4144	3.24649	46.7123	-7.43298
1498	2.03842	-2.21014	24.0238	0.675893	-1.16176	4.85953	0.675772	-1.16183	10.68	0.573945	-0.829475	13.8475	-5.00134	2.15794	13.4454	-8.22023	5.9125	-11.3061	-5.22273	2.32688	-6.42923	23.1606	5.1367	34.8415	2.03697	116.653	74.1937	0.389572	-4.61713	-25.4376	-10.7773	3.0503	-12.769	12.2085	4.6374	48.8198	-4.78009	110.507	78.7765	-7.19153	-0.576248	-29.2814	-3.49503	0.306399	39.6091	1.21793	3.09053	46.721	-7.53893
1500	2.06198	-2.25982	23.9712	0.681658	-1.18552	4.83649	0.681536	-1.18559	10.6569	0.579697	-0.84688	13.8302	-4.96874	1.27283	14.0953	-8.53197	4.24844	-10.062	-5.2097	2.20556	-6.33305	24.1202	3.78486	34.1168	3.47761	116.155	69.746	-0.911653	-2.44018	-21.8166	-10.7918	3.06831	-12.8933	12.375	4.41783	48.891	-5.13318	110.21	78.5349	-7.02744	-0.525432	-29.5678	-3.58145	0.556386	39.5139	1.16451	2.91394	46.642	-7.60097
1502	2.07901	-2.38872	23.9315	0.676865	-1.24326	4.81961	0.676737	-1.24333	10.6401	0.579539	-0.890344	13.8176	-4.94417	0.455295	14.539	-8.8127	2.72034	-9.19576	-5.03854	2.21058	-6.06123	25.4094	2.11041	33.4191	4.37614	118.591	64.2049	-2.90244	-0.258917	-19.144	-10.9134	2.94752	-12.8272	12.6487	4.1549	48.7226	-5.53697	109.686	78.5531	-6.81396	-0.258969	-29.9702	-3.63164	0.518808	39.433	1.25673	2.83286	46.591	-7.61603
1504	2.10609	-2.51768	23.938	0.676195	-1.30217	4.8233	0.67606	-1.30224	10.6437	0.582492	-0.934456	13.8203	-4.89613	-0.292548	14.7818	-9.01211	1.32098	-8.69854	-4.84269	2.24771	-5.70844	26.8907	0.623284	33.3669	4.44374	121.955	57.6061	-5.18965	1.13334	-17.4136	-11.1226	2.9182	-12.8258	13.0816	3.94559	48.6904	-5.8273	109.357	78.7753	-6.77594	-0.144433	-30.2464	-3.64958	0.355851	39.4371	1.41024	2.88103	46.5686	-7.62834
1506	2.14598	-2.61303	23.9943	0.684052	-1.34786	4.84899	0.683913	-1.34793	10.6694	0.591006	-0.968214	13.8396	-4.82619	-0.957601	14.8484	-9.13556	0.0753982	-8.52831	-4.67319	2.31838	-5.35835	28.5041	-0.257781	34.0436	3.97425	125.381	50.3138	-7.6175	1.57521	-15.5549	-11.3845	3.00794	-12.8986	13.5921	3.86894	48.8296	-5.92652	109.252	79.1422	-6.91479	-0.20172	-30.3638	-3.62908	0.172232	39.5425	1.54911	3.01666	46.5902	-7.63792
1508	2.1969	-2.61174	24.0927	0.705788	-1.35261	4.89292	0.705646	-1.35269	10.7133	0.607455	-0.970561	13.8726	-4.77322	-1.54486	14.8028	-9.26	-1.01461	-8.56942	-4.61873	2.53245	-5.3076	30.1046	0.660559	35.2002	4.41545	126.439	43.8353	-9.78801	2.25716	-9.39599	-11.5856	3.11859	-12.8547	13.799	4.21824	48.9247	-5.62283	109.094	79.5381	-7.01877	-0.169293	-30.4282	-3.54591	0.251103	39.7564	1.44168	3.02861	46.7128	-7.59147
1510	2.22372	-2.54873	24.1632	0.72318	-1.328	4.92396	0.723046	-1.32808	10.7444	0.618968	-0.951169	13.8959	-4.77312	-2.00431	14.8244	-9.43178	-1.85613	-8.49364	-4.74201	2.64256	-5.13901	31.4047	2.51232	36.6588	4.66678	127.553	37.2404	-10.2518	2.41471	-3.85026	-11.6098	3.26077	-12.7889	14.0325	4.25035	48.98	-5.67464	108.885	79.7739	-7.10225	-0.196676	-30.4811	-3.50362	0.331155	39.9542	1.34774	2.97944	46.8266	-7.54962
1512	2.23546	-2.45391	24.2069	0.737249	-1.28795	4.94286	0.737116	-1.28803	10.7633	0.627104	-0.920404	13.9101	-4.83876	-2.32627	14.9385	-9.66954	-2.42863	-8.256	-4.98054	2.61884	-4.79842	32.2646	5.07131	38.2943	4.72922	128.871	30.749	-8.82303	2.25842	-0.332569	-11.4829	3.41563	-12.7188	14.2944	3.88771	49.018	-6.11085	108.654	79.837	-7.15177	-0.28431	-30.5196	-3.50913	0.383983	40.1165	1.30297	2.89298	46.9119	-7.52858
1514	2.31019	-2.42199	24.3159	0.772324	-1.28175	4.99132	0.772188	-1.28183	10.8118	0.652885	-0.913784	13.9466	-4.99483	-2.5091	15.0305	-10.0195	-2.7117	-8.07262	-5.01409	2.62981	-4.44785	32.6234	8.21047	39.8343	4.85592	128.547	25.9373	-6.25974	2.7962	0.581284	-11.4509	3.5163	-12.6504	14.309	3.50104	49.1937	-6.31599	108.601	79.8839	-7.13223	-0.317815	-30.4618	-3.48979	0.530178	40.2983	1.21567	2.84119	46.9849	-7.54429
1516	2.3851	-2.38508	24.3874	0.808204	-1.27325	5.02305	0.808074	-1.27334	10.8435	0.679181	-0.905374	13.9705	-5.10633	-2.64053	15.1507	-10.2683	-2.92012	-7.83912	-4.92876	2.41833	-4.18682	32.2769	11.7386	41.4597	5.37921	127.74	21.5764	-4.23254	2.05008	-1.00732	-11.3975	3.59075	-12.5343	14.2196	3.42762	49.2701	-6.20567	108.499	79.8665	-7.07277	-0.324296	-30.4057	-3.43817	0.723891	40.5081	1.06882	2.73618	47.1418	-7.52542
1518	2.44503	-2.31161	24.4046	0.841428	-1.24712	5.03041	0.841299	-1.24721	10.8508	0.702495	-0.883887	13.9761	-5.1354	-2.75858	15.2936	-10.3611	-3.1368	-7.56209	-4.78073	1.9239	-4.07642	31.3134	15.2239	43.1304	6.29797	126.856	17.4699	-3.10426	0.0974257	-4.33799	-11.2645	3.67173	-12.4287	14.0372	3.6218	49.254	-5.89087	108.338	79.7947	-6.98	-0.318985	-30.3616	-3.3558	0.925836	40.7293	0.892092	2.58097	47.3774	-7.47908
1520	2.48184	-2.13505	24.3902	0.874793	-1.1736	5.02297	0.874672	-1.17369	10.8434	0.723173	-0.826913	13.9705	-5.06754	-2.91707	15.4117	-10.2925	-3.46156	-7.32487	-4.70742	1.05823	-4.29558	30.1822	17.8178	44.8322	7.48283	126.477	14.015	-2.19247	-0.0101473	-6.65592	-10.8905	3.84349	-12.6276	13.6505	3.45923	49.3972	-6.00933	108.298	79.7262	-6.83446	-0.344604	-30.2655	-3.2617	1.00117	40.8831	0.84027	2.45962	47.5821	-7.5082
1522	2.524	-1.87352	24.3847	0.91873	-1.06359	5.01897	0.918623	-1.06369	10.8394	0.749623	-0.742033	13.9676	-4.95154	-3.11561	15.468	-10.152	-3.87236	-7.19836	-4.94739	0.492095	-4.31549	29.9497	17.5749	46.264	7.666	127.98	11.3016	-1.0096	-0.48341	-9.40443	-10.4152	4.21774	-12.8949	13.3429	3.33602	49.5782	-6.17402	108.278	79.6934	-6.75707	-0.412998	-30.2179	-3.17706	1.09006	40.9857	0.803955	2.37778	47.7166	-7.55538
1524	2.57316	-1.58089	24.3965	0.968667	-0.940777	5.02236	0.96857	-0.940877	10.8428	0.779793	-0.647221	13.9702	-4.82762	-3.32204	15.463	-10.0017	-4.29576	-7.18542	-5.41066	0.332306	-4.07539	30.6683	15.0439	47.4022	6.98691	130.926	9.26941	0.414813	-1.61317	-12.2378	-9.93951	4.72473	-13.1344	13.2017	3.36971	49.7543	-6.25963	108.23	79.7041	-6.76264	-0.522649	-30.2231	-3.10925	1.21668	41.0571	0.757242	2.31276	47.7927	-7.59272
1526	2.6106	-1.45765	24.4136	0.996962	-0.890756	5.02918	0.996869	-0.890859	10.8496	0.798028	-0.608152	13.9753	-4.80161	-3.40135	15.436	-9.98414	-4.44864	-7.22773	-5.52134	0.330171	-3.88076	31.0733	13.9463	48.3448	6.47505	131.824	7.44131	1.47207	-2.5524	-12.2919	-9.74343	4.98984	-13.1949	13.3114	3.77213	49.8588	-6.01903	108.016	79.7473	-6.78988	-0.658805	-30.2006	-3.05609	1.36034	41.1764	0.680173	2.13825	47.9216	-7.55177
1528	2.62854	-1.41989	24.4267	1.00843	-0.876099	5.03477	1.00833	-0.876202	10.8552	0.805742	-0.596523	13.9795	-4.81756	-3.4024	15.4447	-10.0133	-4.44543	-7.21149	-5.44552	0.390234	-3.81732	31.2623	14.9023	48.7019	6.2526	130.927	6.09969	2.82409	-2.75758	-13.704	-9.70366	5.04534	-13.1369	13.4248	3.98503	49.8615	-5.96983	107.858	79.8018	-6.81519	-0.754821	-30.1841	-3.04247	1.46311	41.2818	0.637737	2.01598	48.0252	-7.49554
1530	2.62247	-1.43311	24.4316	1.00447	-0.881301	5.03703	1.00438	-0.881405	10.8575	0.803085	-0.600652	13.9812	-4.85071	-3.35259	15.4961	-10.0537	-4.34588	-7.12098	-5.28029	0.47623	-3.88624	31.3422	17.3206	48.2998	6.26516	129.001	5.63465	4.23834	-2.49125	-16.6768	-9.75807	4.9329	-13.0123	13.4722	3.91344	49.7896	-6.18309	107.808	79.8497	-6.82768	-0.791959	-30.1695	-3.07388	1.50817	41.3534	0.650788	1.98187	48.0842	-7.44641
1532	2.57769	-1.41095	24.4187	0.987138	-0.867197	5.03114	0.987048	-0.867299	10.8516	0.789299	-0.591103	13.9767	-4.82808	-3.32851	15.5602	-10.0016	-4.31474	-7.00351	-5.343	0.612381	-3.9522	31.8632	17.735	46.6961	6.41523	129.504	7.48861	4.19073	-3.1058	-17.9374	-9.73697	4.83881	-12.981	13.4139	3.70094	49.7855	-6.48013	107.881	79.8333	-6.8185	-0.767358	-30.111	-3.15299	1.49316	41.3617	0.739867	2.03422	48.0824	-7.43873
1534	2.54799	-1.43076	24.4216	0.972232	-0.872957	5.03251	0.972141	-0.873058	10.8529	0.778481	-0.596287	13.9777	-4.88927	-3.30116	15.5766	-10.1026	-4.24363	-6.97638	-5.36914	0.658217	-4.1111	32.3837	16.9967	45.0208	6.38504	130.214	9.74273	4.50329	-3.41607	-18.9665	-9.78275	4.72075	-13.0286	13.368	3.60321	49.8924	-6.59558	107.911	79.8184	-6.79119	-0.713151	-30.0621	-3.23751	1.4195	41.3465	0.872979	2.12135	48.0672	-7.43929
1536	2.54874	-1.52735	24.4429	0.963048	-0.91528	5.04261	0.962954	-0.915379	10.863	0.774072	-0.628508	13.9853	-5.0504	-3.24874	15.5486	-10.3778	-4.08679	-7.03646	-5.26993	0.588836	-4.34694	32.7827	15.2596	43.3844	6.02555	130.737	12.091	5.53514	-3.38386	-19.9406	-9.95596	4.56423	-13.1058	13.384	3.61561	50.0531	-6.51159	107.875	79.8345	-6.75923	-0.637846	-30.0384	-3.30814	1.33829	41.3171	0.99382	2.19188	48.0494	-7.44147
1538	2.56956	-1.79552	24.4409	0.94597	-1.0343	5.04345	0.945875	-1.03441	10.8639	0.768271	-0.718573	13.986	-5.23123	-3.08066	15.5857	-10.645	-3.71549	-6.98738	-4.89763	0.465858	-4.55455	33.0395	12.6849	40.8315	5.32839	131.277	15.3386	7.02926	-3.89734	-20.4793	-10.3964	4.26753	-13.0213	13.5426	3.38389	49.9726	-6.5183	107.899	79.9147	-6.77477	-0.536411	-30.0368	-3.34074	1.46355	41.2688	0.900947	2.07927	48.0384	-7.44446
1540	2.70749	-2.02439	24.5511	0.983232	-1.14816	5.0941	0.983093	-1.14825	10.9145	0.802668	-0.80165	14.0241	-5.50456	-2.98659	15.4628	-11.1119	-3.43286	-7.2329	-4.52159	0.183448	-4.54615	33.1295	9.28983	39.1628	4.01185	132.62	18.2082	7.80736	-3.42818	-20.6628	-10.8617	4.22666	-12.7465	13.7792	3.28032	49.7859	-6.22911	107.775	80.161	-6.802	-0.4221	-30.1605	-3.31479	1.59988	41.2252	0.77685	1.97846	47.9277	-7.4815
1542	2.94064	-2.20444	24.7454	1.0663	-1.25063	5.18206	1.06617	-1.25074	11.0025	0.870677	-0.873656	14.0904	-5.86687	-2.94759	15.208	-11.7639	-3.20544	-7.72372	-4.1642	-0.146892	-4.31541	33.0094	6.50135	38.869	2.52593	133.971	19.9048	7.61599	-2.16454	-20.5906	-11.2956	4.40463	-12.3737	14.0588	3.43492	49.5607	-5.5428	107.519	80.5213	-6.84084	-0.338591	-30.3542	-3.23042	1.70874	41.2069	0.637191	1.9507	47.765	-7.53171
1544	3.10372	-2.58116	24.7816	1.10021	-1.43116	5.20141	1.10007	-1.43128	11.0219	0.906535	-1.00681	14.1052	-6.3156	-2.65836	15.1416	-12.4752	-2.50037	-7.89515	-3.53097	0.0785156	-3.97514	32.36	10.6281	40.1566	3.38654	130.839	18.8344	6.59832	-2.50574	-20.6194	-11.8171	4.20611	-12.2988	14.3555	4.19417	49.4555	-4.17782	107.351	80.7273	-6.94441	-0.457021	-30.2792	-3.11781	1.82303	41.2671	0.360674	2.10544	47.8495	-7.47682
1546	3.12202	-2.62473	24.7323	1.10422	-1.45163	5.17986	1.10407	-1.45174	11.0003	0.910763	-1.02182	14.089	-6.41504	-2.56732	15.1917	-12.6215	-2.30056	-7.81538	-3.38785	0.179657	-3.93992	31.7235	13.8581	41.8622	4.40529	129.167	16.7603	5.57323	-2.7208	-20.5014	-11.7553	4.20313	-12.4205	14.3742	4.34948	49.5249	-3.83965	107.338	80.6164	-6.95614	-0.615073	-30.1686	-2.93344	1.88384	41.3988	0.113417	2.08553	48.0546	-7.38158
1548	3.01086	-2.33196	24.6213	1.08513	-1.3124	5.12802	1.08499	-1.31251	10.9485	0.888465	-0.918671	14.05	-6.15421	-2.69903	15.3139	-12.1929	-2.65162	-7.56201	-3.72641	-0.00250932	-4.22109	31.2741	14.7002	43.5954	5.11322	129.811	14.5001	4.7681	-2.63305	-19.7538	-11.1372	4.43313	-12.6886	14.1351	3.72425	49.6805	-4.68336	107.47	80.2922	-6.86221	-0.763065	-30.0744	-2.73404	1.87654	41.5525	-0.0222011	1.88691	48.2963	-7.29035
1550	2.93229	-2.19171	24.4878	1.06532	-1.24276	5.06751	1.06519	-1.24286	10.8879	0.869685	-0.867587	14.0045	-5.93133	-2.73062	15.3666	-11.7977	-2.79716	-7.45197	-3.76987	-0.519362	-4.39955	30.7267	14.3181	44.9291	5.43628	130.846	13.1823	4.46218	-3.32646	-16.8109	-10.7157	4.5602	-12.9934	13.995	2.64844	49.4524	-5.77463	107.598	80.3616	-6.74722	-0.867664	-29.9988	-2.78637	1.79088	41.5317	0.139511	1.83964	48.3381	-7.34487
1552	2.83648	-2.16918	24.3793	1.0263	-1.22299	5.01901	1.02617	-1.22311	10.8394	0.839427	-0.855008	13.968	-5.74205	-2.75144	15.383	-11.4604	-2.90697	-7.41292	-3.72359	-0.886216	-4.60875	30.227	13.0649	45.3567	5.48568	130.798	14.0499	2.60422	-2.37385	-12.1227	-10.547	4.60388	-13.2113	14.0532	2.38849	49.3446	-6.0159	107.64	80.4376	-6.70241	-0.877264	-29.9609	-2.95632	1.68262	41.4521	0.386903	1.91398	48.3056	-7.36726
1554	2.73594	-2.24983	24.3224	0.974871	-1.24807	4.99411	0.974742	-1.24817	10.8145	0.802461	-0.876722	13.9492	-5.64722	-2.74137	15.3145	-11.2858	-2.91763	-7.53913	-3.65006	-0.901542	-4.81847	29.9159	11.5305	44.8198	5.47213	129.461	17.0819	-1.26137	-0.108774	-6.18938	-10.6357	4.56069	-13.2954	14.2623	3.00923	49.4209	-5.35278	107.607	80.4775	-6.74668	-0.795327	-29.9426	-3.17272	1.57662	41.3568	0.630813	2.04938	48.238	-7.33012
1556	2.70566	-2.35667	24.3734	0.950959	-1.292	5.01745	0.950827	-1.29209	10.8379	0.787098	-0.911025	13.9667	-5.82764	-2.60651	14.9554	-11.5719	-2.57159	-8.23025	-3.68037	-0.198632	-4.81365	30.4133	11.7049	43.7179	6.46517	127.762	20.6487	-5.19059	0.752862	1.23342	-10.8573	4.41186	-13.1696	14.2537	3.47219	49.4785	-4.76924	107.672	80.6264	-6.85437	-0.675363	-29.8385	-3.27685	1.50628	41.3201	0.734103	1.97057	48.1874	-7.29296
1558	2.70525	-2.39332	24.4255	0.946897	-1.30823	5.04084	0.946761	-1.30833	10.8613	0.784961	-0.923459	13.9842	-6.15369	-2.22728	14.4078	-12.0322	-1.70253	-9.30633	-3.88222	0.541989	-4.90848	30.9338	10.9331	41.7027	7.89675	127.079	25.9839	-8.79954	1.47753	5.7038	-10.9788	4.3536	-13.1404	14.2105	3.53112	49.5693	-4.65268	107.723	80.7571	-6.96573	-0.623478	-29.7636	-3.22805	1.46829	41.327	0.670565	1.89705	48.1885	-7.22596
1560	2.72958	-2.36054	24.4527	0.960559	-1.29644	5.05276	0.960425	-1.29654	10.8732	0.794472	-0.913861	13.9932	-6.58086	-1.57426	13.7187	-12.5616	-0.27265	-10.6843	-4.21349	1.08321	-5.1285	31.1842	8.49289	38.8754	8.9184	128.012	33.2229	-11.5309	2.4334	5.86714	-10.9653	4.40571	-13.2416	14.1519	3.22777	49.668	-4.94952	107.742	80.8315	-7.05056	-0.647714	-29.7448	-3.05584	1.47439	41.3568	0.470837	1.88278	48.2281	-7.15191
1562	2.79661	-2.37141	24.4576	0.988723	-1.30775	5.05516	0.988588	-1.30785	10.8756	0.816201	-0.920676	13.995	-7.07915	-0.635228	12.9659	-13.0892	1.72361	-12.2183	-4.44887	1.14813	-5.24868	30.9671	3.56571	35.8088	6.85249	131.098	41.7883	-12.5388	2.31291	0.721058	-10.941	4.45884	-13.304	14.0118	3.12868	49.6425	-4.89605	107.764	80.8272	-7.05615	-0.659999	-29.7937	-2.92891	1.59583	41.3338	0.271843	1.95317	48.2069	-7.18416
1564	2.85981	-2.42058	24.45	1.01155	-1.33531	5.05228	1.01141	-1.33542	10.8727	0.834895	-0.939962	13.993	-7.4797	0.335181	12.2988	-13.4034	3.73436	-13.5887	-4.52361	0.941726	-5.47727	30.4068	0.150894	33.1895	4.25164	133.199	49.8039	-10.8998	2.51797	-5.65977	-10.9094	4.41406	-13.262	13.8329	3.14017	49.5538	-4.71574	107.818	80.7317	-7.03012	-0.680089	-29.8316	-2.88005	1.62445	41.2786	0.225324	2.08046	48.1617	-7.26495
1566	2.89908	-2.49693	24.4323	1.02134	-1.37235	5.04504	1.0212	-1.37246	10.8655	0.844399	-0.967087	13.9876	-7.71932	1.21332	11.7752	-13.4512	5.49357	-14.6626	-4.45679	0.629456	-5.80897	29.7844	-0.753539	31.234	2.60153	133.963	56.7139	-6.73073	2.76721	-11.5934	-10.8747	4.27889	-13.1429	13.6673	3.22902	49.4447	-4.49973	107.884	80.5696	-6.99654	-0.704234	-29.8448	-2.91107	1.53164	41.1995	0.339452	2.21272	48.1081	-7.36199
1568	2.88545	-2.56208	24.4034	1.00921	-1.39928	5.03267	1.00907	-1.39939	10.8531	0.836927	-0.987924	13.9783	-7.7242	1.82066	11.4401	-13.1869	6.63412	-15.3303	-4.39792	0.702626	-6.04663	29.4219	1.1073	30.1339	3.62133	133.669	61.655	-1.22323	2.92558	-15.4647	-10.8491	4.19441	-13.1443	13.707	3.281	49.4365	-4.47488	107.844	80.4558	-7.00929	-0.710641	-29.8628	-2.97977	1.39823	41.1119	0.48647	2.15287	48.0781	-7.39391
1570	2.82388	-2.52629	24.3642	0.986073	-1.37745	5.01485	0.985929	-1.37755	10.8353	0.81837	-0.972906	13.9648	-7.59865	2.14767	11.2273	-12.8093	7.19163	-15.7309	-4.47976	0.871832	-6.21241	29.3817	2.49272	29.602	4.21085	134.443	65.1223	3.16652	2.23906	-18.5311	-10.7252	4.17171	-13.1904	13.7209	3.31188	49.4869	-4.623	107.801	80.3235	-7.03366	-0.712132	-29.8683	-3.01406	1.3019	41.0608	0.561794	2.09344	48.0955	-7.38789
1572	2.7321	-2.39816	24.3169	0.958785	-1.31238	4.99268	0.958649	-1.31248	10.8131	0.794192	-0.925776	13.9481	-7.41624	2.23043	11.1061	-12.4385	7.26999	-15.9378	-4.68307	1.06008	-6.30173	29.4881	2.94361	29.5846	3.87186	136.35	67.2879	5.94717	1.12295	-21.0301	-10.5107	4.20447	-13.2645	13.6563	3.30031	49.5625	-4.90373	107.788	80.1877	-7.05634	-0.711997	-29.8584	-3.00006	1.2704	41.0542	0.543536	2.08291	48.1564	-7.36023
1574	2.67756	-2.30456	24.2685	0.94437	-1.26599	4.97043	0.944239	-1.26609	10.7909	0.780732	-0.891872	13.9314	-7.35476	2.22986	11.0292	-12.3236	7.24799	-16.0735	-4.76647	1.19711	-6.29307	29.0917	4.01902	30.2039	4.28823	138.681	68.3919	8.47369	1.10043	-22.1413	-10.3397	4.23597	-13.3599	13.5026	3.13413	49.5514	-5.17988	107.857	80.1661	-7.05248	-0.717005	-29.8273	-2.95868	1.33396	41.0782	0.458793	2.15673	48.2211	-7.36115
1576	2.63112	-2.24751	24.2234	0.929897	-1.23636	4.94987	0.929769	-1.23645	10.7703	0.768205	-0.870515	13.9159	-7.3309	2.21704	11.0025	-12.2847	7.21633	-16.1197	-4.79857	1.28322	-6.28093	28.3932	5.36881	30.8132	5.40349	140.925	69.3524	10.354	1.12868	-22.2339	-10.2086	4.27605	-13.4412	13.397	3.06904	49.538	-5.27751	107.907	80.1669	-7.03314	-0.698646	-29.829	-2.94043	1.37558	41.1022	0.422664	2.1783	48.2667	-7.35617
1578	2.58886	-2.22515	24.1883	0.91382	-1.22232	4.93404	0.913694	-1.22242	10.7545	0.755382	-0.86093	13.904	-7.31936	2.20985	11.0217	-12.2681	7.19623	-16.0819	-4.80386	1.32758	-6.2994	27.5596	6.70071	31.2434	6.8366	142.708	70.4391	11.6886	1.06937	-21.5537	-10.1194	4.32006	-13.494	13.357	3.13377	49.5328	-5.18599	107.93	80.1847	-7.01214	-0.657385	-29.8559	-2.95523	1.36372	41.1155	0.458701	2.13273	48.2866	-7.33843
1580	2.55424	-2.20776	24.1865	0.900404	-1.21137	4.93306	0.900279	-1.21146	10.7535	0.744704	-0.853521	13.9032	-7.28502	2.18771	11.0674	-12.2182	7.13619	-15.991	-4.8421	1.36705	-6.38481	27.1045	7.08864	31.5849	6.91256	142.837	71.5537	13.1166	1.30684	-20.575	-10.058	4.35461	-13.4955	13.3076	3.19968	49.5008	-5.0426	108.014	80.2856	-7.03894	-0.628026	-29.8136	-2.98881	1.28508	41.1086	0.544208	2.09215	48.2818	-7.30299
1582	2.53163	-2.2035	24.1961	0.890897	-1.20736	4.93726	0.890772	-1.20746	10.7577	0.737349	-0.851089	13.9063	-7.21918	2.07349	11.1867	-12.1551	6.88812	-15.7536	-4.89661	1.46365	-6.50071	26.9456	6.69873	31.7254	6.26594	143.131	72.5787	13.9243	1.53648	-19.8485	-10.0485	4.34907	-13.4832	13.2861	3.22688	49.4904	-4.98921	108.034	80.3799	-7.07545	-0.567234	-29.7906	-3.02459	1.20634	41.0977	0.615576	2.08172	48.2787	-7.28248
1584	2.51847	-2.21074	24.2077	0.884388	-1.2093	4.94242	0.884264	-1.20939	10.7629	0.732584	-0.85293	13.9102	-7.11905	1.83389	11.39	-12.0874	6.38955	-15.3487	-4.95947	1.61246	-6.62619	27.0219	5.85292	31.6571	5.3057	143.898	73.4106	14.2226	1.69984	-19.4177	-10.0805	4.30217	-13.4698	13.2871	3.22079	49.5025	-5.03346	107.984	80.4419	-7.11051	-0.486231	-29.8002	-3.04956	1.15967	41.0882	0.642334	2.10651	48.2845	-7.28347
1586	2.49921	-2.22057	24.2029	0.875054	-1.2117	4.94033	0.874929	-1.21179	10.7608	0.725744	-0.85527	13.9086	-6.98627	1.40575	11.692	-12.0432	5.52523	-14.7443	-5.00647	1.72573	-6.7163	27.0976	5.88072	31.4581	5.43258	144.711	73.8006	15.0268	1.83853	-18.6875	-10.0914	4.23979	-13.4728	13.2562	3.27048	49.4975	-5.02753	107.97	80.45	-7.13233	-0.472843	-29.8113	-3.02816	1.2086	41.0864	0.567281	2.15964	48.3017	-7.30201
1588	2.48471	-2.23128	24.1974	0.867716	-1.21495	4.9379	0.86759	-1.21503	10.7583	0.720448	-0.858122	13.9067	-6.8452	0.91989	11.9631	-12.0028	4.55514	-14.1922	-5.05803	1.81659	-6.76512	27.3268	5.63594	31.1551	5.30252	145.383	73.9846	15.9345	2.10213	-17.6104	-10.1029	4.17624	-13.4627	13.2503	3.30155	49.4692	-5.05944	107.944	80.4725	-7.15114	-0.465421	-29.8448	-3.00584	1.28533	41.0898	0.473354	2.1738	48.3111	-7.31301
1590	2.47621	-2.24158	24.1949	0.863019	-1.2186	4.93685	0.862893	-1.21869	10.7573	0.71715	-0.861132	13.9059	-6.70408	0.440651	12.1608	-11.9533	3.60372	-13.7765	-5.11592	1.88841	-6.77438	27.7071	4.90078	30.8004	4.66657	145.9	73.991	16.813	2.51493	-16.1887	-10.1177	4.12023	-13.4397	13.2827	3.31069	49.4252	-5.13362	107.905	80.5226	-7.17392	-0.46039	-29.9028	-2.99411	1.36024	41.0964	0.394009	2.14228	48.3102	-7.31081
1592	2.47084	-2.25058	24.199	0.859778	-1.22203	4.93872	0.859652	-1.22212	10.7592	0.714923	-0.863887	13.9073	-6.56844	0.0840749	12.2472	-11.8577	2.88819	-13.5773	-5.17004	1.95058	-6.76247	28.1519	3.76144	30.5649	3.67192	146.47	73.7133	17.5836	2.99573	-14.462	-10.1388	4.0879	-13.4342	13.3588	3.3551	49.4095	-5.19521	107.883	80.5905	-7.22239	-0.500423	-29.9793	-2.99618	1.37746	41.1009	0.384194	2.10943	48.3067	-7.30091
1594	2.46101	-2.25357	24.1994	0.855191	-1.22238	4.93891	0.855065	-1.22247	10.7593	0.711511	-0.864422	13.9075	-6.42812	-0.178796	12.301	-11.7133	2.34448	-13.4452	-5.22286	2.02685	-6.73737	28.515	2.61587	30.3603	2.71919	147.078	73.2439	17.4942	3.38507	-13.4693	-10.1412	4.0585	-13.4241	13.4405	3.38719	49.3935	-5.27181	107.86	80.6396	-7.26938	-0.536475	-30.0555	-3.00491	1.37563	41.1036	0.395395	2.07095	48.3088	-7.27869
1596	2.44862	-2.25255	24.1964	0.849903	-1.22072	4.9375	0.849777	-1.22081	10.7579	0.70746	-0.863485	13.9064	-6.29114	-0.367821	12.344	-11.544	1.93797	-13.3394	-5.26864	2.10887	-6.70696	28.7407	1.69245	30.2132	2.03388	147.478	72.6405	16.1659	3.5348	-12.8801	-10.1294	4.02897	-13.4069	13.5171	3.38093	49.3707	-5.37567	107.834	80.6636	-7.30506	-0.562746	-30.1242	-3.01549	1.3687	41.1043	0.410788	2.03804	48.3161	-7.25047
1598	2.44694	-2.25876	24.1973	0.848559	-1.22327	4.93794	0.848433	-1.22336	10.7584	0.706604	-0.865474	13.9067	-6.19441	-0.545251	12.3856	-11.4424	1.57	-13.2405	-5.29827	2.14804	-6.6978	28.7952	1.38337	30.2177	1.96628	146.842	72.1547	12.7436	2.97433	-10.0513	-10.1443	4.01107	-13.4029	13.593	3.26293	49.3408	-5.54997	107.813	80.6761	-7.3129	-0.605487	-30.1809	-3.017	1.37634	41.101	0.410557	2.05603	48.317	-7.24661
1600	2.46428	-2.27829	24.2158	0.854132	-1.23356	4.94635	0.854005	-1.23365	10.7668	0.711361	-0.872859	13.913	-6.14057	-0.714177	12.4095	-11.4145	1.23729	-13.1788	-5.22184	2.08413	-6.66321	28.565	1.81112	30.6097	2.70373	144.684	71.0725	8.8016	2.7415	-7.75168	-10.1901	3.97126	-13.3349	13.6311	3.14074	49.2925	-5.68614	107.794	80.687	-7.32314	-0.635329	-30.2148	-3.00851	1.40901	41.1051	0.38174	2.0815	48.3148	-7.24315
1602	2.50676	-2.307	24.2593	0.869637	-1.25042	4.96594	0.869508	-1.25051	10.7864	0.723913	-0.884596	13.9278	-6.12866	-0.878363	12.4018	-11.4602	0.933612	-13.1794	-5.06767	1.97447	-6.5609	28.1884	2.84027	31.5459	4.1191	141.118	69.1568	4.83981	2.99454	-6.64267	-10.2614	3.91569	-13.1915	13.6302	3.06943	49.2268	-5.73896	107.767	80.705	-7.34243	-0.656179	-30.241	-2.98951	1.46527	41.1177	0.328267	2.09573	48.3063	-7.23803
1604	2.59546	-2.32497	24.3505	0.906079	-1.26733	5.00681	0.905945	-1.26742	10.8272	0.752089	-0.895185	13.9585	-6.15644	-1.03996	12.3145	-11.5762	0.658329	-13.3316	-5.03749	2.11299	-6.24007	28.314	3.89702	33.4232	5.68674	136.895	66.2513	1.36323	2.977	-6.01781	-10.3408	3.90339	-12.984	13.6181	3.15665	49.1458	-5.62555	107.692	80.7631	-7.36867	-0.705323	-30.3338	-2.96645	1.53093	41.1256	0.284998	2.05384	48.2644	-7.24858
1606	2.67379	-2.31937	24.4187	0.940429	-1.27286	5.03722	0.940298	-1.27296	10.8576	0.778063	-0.897371	13.9814	-6.17216	-1.18018	12.2191	-11.662	0.417704	-13.4995	-5.06866	2.39723	-5.96772	28.8669	4.72358	36.0379	7.25663	134.693	62.5584	-1.09389	3.32296	-6.4782	-10.3635	3.89546	-12.8473	13.6103	3.40222	49.1342	-5.45186	107.596	80.768	-7.39697	-0.800237	-30.4339	-2.89952	1.56931	41.1687	0.225883	2.05033	48.2779	-7.23937
1608	2.71799	-2.27607	24.443	0.963803	-1.25841	5.04781	0.963673	-1.25851	10.8682	0.794686	-0.885208	13.9894	-6.1479	-1.30453	12.1461	-11.6692	0.187145	-13.6238	-5.16102	2.72954	-5.7759	29.7964	5.18453	39.1894	8.44494	134.506	58.4715	-2.58444	3.59221	-7.96771	-10.2853	3.91727	-12.8285	13.6339	3.67927	49.1929	-5.34896	107.485	80.7154	-7.42199	-0.933421	-30.5286	-2.80104	1.58987	41.2448	0.151967	2.07637	48.3545	-7.2076
1610	2.68996	-2.14364	24.4121	0.964669	-1.19774	5.03313	0.964547	-1.19784	10.8536	0.791815	-0.839732	13.9784	-6.02177	-1.46069	12.1445	-11.5053	-0.150853	-13.605	-5.3729	2.77707	-5.52821	30.9276	4.60482	42.1837	7.40782	133.151	55.0099	-4.14868	1.0371	-10.5591	-9.97849	4.12033	-12.9858	13.7947	3.44111	49.2404	-5.78319	107.348	80.6866	-7.43044	-1.06087	-30.6283	-2.7529	1.68135	41.3103	0.0768801	1.99884	48.4436	-7.17834
1612	2.62558	-2.02625	24.3487	0.948343	-1.13993	5.00408	0.948223	-1.14003	10.8245	0.776262	-0.797382	13.9565	-5.87216	-1.58415	12.1906	-11.2853	-0.443073	-13.4987	-5.52727	2.77821	-5.27055	31.7596	5.38886	45.2657	7.28081	131.91	51.3123	-5.23769	0.178584	-11.9361	-9.66609	4.29566	-13.1564	13.9314	3.13491	49.2451	-6.21379	107.268	80.6442	-7.41667	-1.14689	-30.6868	-2.7614	1.74504	41.3412	0.0644063	1.9027	48.5036	-7.13697
1614	2.54051	-1.94306	24.2743	0.919683	-1.09498	4.97035	0.91957	-1.09508	10.7908	0.752245	-0.765376	13.9312	-5.72041	-1.66878	12.2587	-11.0451	-0.666883	-13.3551	-5.59538	2.82925	-5.0067	32.149	7.87602	48.321	8.54429	130.725	47.351	-5.73393	1.29352	-11.9158	-9.41204	4.39773	-13.287	13.9894	2.89666	49.2186	-6.48261	107.265	80.5901	-7.38349	-1.18049	-30.6892	-2.82018	1.75755	41.3457	0.121077	1.8195	48.5329	-7.08633
1616	2.46043	-1.87154	24.2483	0.891813	-1.05587	4.95823	0.891704	-1.05597	10.7787	0.72912	-0.737728	13.922	-5.57395	-1.74922	12.2715	-10.8128	-0.875879	-13.3163	-5.6424	3.12754	-4.68624	32.5628	11.4291	50.7808	10.4904	128.892	43.6868	-5.86056	1.04871	-11.5508	-9.24805	4.43558	-13.3227	13.9035	2.88341	49.2449	-6.44117	107.336	80.5614	-7.35022	-1.16192	-30.6173	-2.89534	1.71151	41.3857	0.216153	1.8042	48.5753	-7.04974
1618	2.39133	-1.78305	24.2551	0.870229	-1.01059	4.96061	0.870125	-1.01068	10.781	0.710316	-0.705114	13.9237	-5.44215	-1.83405	12.2234	-10.6093	-1.08166	-13.3918	-5.65254	3.442	-4.50657	32.9723	14.1188	52.7553	11.7862	127.575	40.7938	-5.89497	1.00764	-11.4382	-9.12642	4.46501	-13.327	13.7545	2.90657	49.3027	-6.38154	107.402	80.5823	-7.30723	-1.10797	-30.5326	-2.94057	1.65679	41.4493	0.27637	1.82339	48.6238	-7.01099
1620	2.3381	-1.67427	24.2864	0.857442	-0.958094	4.97379	0.857343	-0.958182	10.7942	0.697653	-0.666609	13.9335	-5.33223	-1.9228	12.1242	-10.4476	-1.28144	-13.564	-5.63586	3.70674	-4.4973	33.4392	15.4774	54.287	12.2472	127.07	38.8713	-5.96262	1.34556	-11.61	-9.02481	4.50271	-13.3125	13.5654	2.92867	49.3762	-6.36308	107.455	80.6459	-7.26243	-1.03641	-30.4532	-2.93971	1.61451	41.5294	0.280183	1.86076	48.6749	-6.97146
1622	2.30788	-1.558	24.3195	0.855435	-0.904579	4.98781	0.855342	-0.904668	10.8082	0.693	-0.62671	13.944	-5.25791	-2.00479	12.0249	-10.3478	-1.45411	-13.739	-5.64128	3.86845	-4.60379	33.8529	15.7601	55.5035	12.2333	126.999	37.8475	-6.20475	1.65381	-11.2908	-8.89357	4.55803	-13.267	13.3377	2.96141	49.4146	-6.34398	107.554	80.7034	-7.2567	-0.993159	-30.3809	-2.87823	1.6122	41.6058	0.221969	1.88444	48.7172	-6.94989
1624	2.30185	-1.47392	24.3472	0.860884	-0.867436	4.99962	0.860794	-0.867525	10.8201	0.694887	-0.598619	13.9528	-5.22051	-2.04531	11.9346	-10.2979	-1.53656	-13.9024	-5.67324	3.99912	-4.63811	34.1485	15.4789	56.4583	12.0131	127.304	37.1438	-6.38053	1.8697	-11.1825	-8.79548	4.60678	-13.2211	13.1522	3.09185	49.4418	-6.25494	107.628	80.729	-7.2487	-0.985678	-30.3493	-2.80689	1.65517	41.6644	0.134511	1.87245	48.7471	-6.93788
1626	2.31341	-1.42767	24.3644	0.870375	-0.848462	5.00701	0.870287	-0.848552	10.8274	0.700869	-0.583879	13.9584	-5.21211	-2.04161	11.8612	-10.2819	-1.5276	-14.0394	-5.72064	4.10732	-4.57952	34.3068	14.9486	57.1727	11.7607	127.75	36.5945	-6.47521	1.98295	-11.3202	-8.73439	4.64077	-13.1876	13.0431	3.29419	49.462	-6.13224	107.658	80.7228	-7.2384	-1.0132	-30.359	-2.74814	1.73203	41.7012	0.0440021	1.82572	48.7662	-6.93366
1628	2.31631	-1.39933	24.361	0.874415	-0.836365	5.00534	0.874329	-0.836455	10.8258	0.703186	-0.574588	13.9571	-5.20118	-2.0182	11.8176	-10.2529	-1.48616	-14.1224	-5.72378	4.14462	-4.54967	34.3229	14.8048	57.6348	11.8372	127.531	36.2133	-6.68989	2.08052	-11.1661	-8.66721	4.64963	-13.1885	13.0619	3.37613	49.4731	-6.20111	107.631	80.7179	-7.26581	-1.06013	-30.3797	-2.73713	1.79008	41.7181	0.019317	1.77496	48.7872	-6.93815
1630	2.31032	-1.38075	24.357	0.873624	-0.827656	5.00346	0.873539	-0.827747	10.8239	0.702087	-0.568116	13.9557	-5.18715	-1.98931	11.7875	-10.2158	-1.43714	-14.1804	-5.73394	4.24344	-4.54182	34.4115	14.8071	57.8816	11.9911	127.2	35.964	-6.77121	2.13542	-11.2388	-8.61361	4.65403	-13.1843	13.1498	3.42096	49.4788	-6.33067	107.564	80.7152	-7.29728	-1.11447	-30.4004	-2.76009	1.84014	41.7221	0.0254739	1.71927	48.7959	-6.94013
1632	2.29494	-1.36894	24.356	0.868068	-0.821	5.00292	0.867983	-0.821089	10.8234	0.697541	-0.56346	13.9553	-5.17255	-1.96161	11.7654	-10.1781	-1.39114	-14.2232	-5.75326	4.39415	-4.55681	34.582	14.8986	57.9316	12.1573	126.906	35.8634	-6.70292	2.15696	-11.5696	-8.57675	4.65555	-13.1735	13.2722	3.44542	49.4863	-6.47461	107.472	80.7172	-7.3255	-1.16178	-30.4195	-2.80444	1.88223	41.7195	0.045646	1.66745	48.795	-6.93874
1634	2.27103	-1.36227	24.3514	0.8583	-0.815743	5.00084	0.858216	-0.815831	10.8213	0.689927	-0.560095	13.9537	-5.17075	-1.94267	11.7445	-10.1671	-1.3558	-14.2636	-5.74897	4.43483	-4.58759	34.6603	15.0192	57.8084	12.3019	126.79	36.019	-6.66193	2.20747	-11.8441	-8.55055	4.64344	-13.1916	13.3605	3.4589	49.5285	-6.56485	107.394	80.7232	-7.35568	-1.16108	-30.4505	-2.83189	1.9194	41.7272	0.0368592	1.64691	48.8092	-6.94348
1636	2.24878	-1.37296	24.3465	0.847565	-0.818217	4.99871	0.847481	-0.818304	10.8191	0.682042	-0.562572	13.9521	-5.19001	-1.92174	11.7329	-10.1933	-1.30865	-14.288	-5.71442	4.37098	-4.63244	34.6016	15.0527	57.5326	12.3785	126.643	36.4022	-6.63031	2.23708	-12.0274	-8.55905	4.60402	-13.2026	13.3808	3.4448	49.5362	-6.58409	107.374	80.748	-7.36514	-1.13477	-30.4642	-2.84786	1.91803	41.7359	0.0366285	1.65905	48.8227	-6.94571
1638	2.23763	-1.40125	24.348	0.839935	-0.82948	4.99954	0.83985	-0.829566	10.82	0.676992	-0.571447	13.9527	-5.23509	-1.89624	11.7265	-10.2643	-1.24263	-14.3043	-5.65066	4.22791	-4.68793	34.4179	14.9503	57.1683	12.38	126.442	36.9664	-6.59873	2.254	-12.1583	-8.6082	4.53169	-13.1882	13.3221	3.4102	49.505	-6.53179	107.418	80.7907	-7.35346	-1.09206	-30.4545	-2.85106	1.87805	41.7443	0.0478833	1.69998	48.8284	-6.94211
1640	2.26404	-1.43701	24.3805	0.847858	-0.847803	5.01419	0.847771	-0.84789	10.8346	0.683975	-0.584715	13.9637	-5.31774	-1.86714	11.7046	-10.4019	-1.15287	-14.3519	-5.56852	4.11323	-4.75236	34.2003	14.6478	56.8949	12.3631	126.179	37.5706	-6.53633	2.33887	-12.5132	-8.70083	4.40993	-13.1026	13.1699	3.38649	49.48	-6.43565	107.502	80.8314	-7.33988	-1.04635	-30.4213	-2.83743	1.82702	41.7532	0.0532186	1.75598	48.81	-6.92414
1642	2.31253	-1.47895	24.429	0.864747	-0.871047	5.03603	0.864656	-0.871136	10.8565	0.697942	-0.601152	13.9802	-5.41057	-1.82694	11.6612	-10.5534	-1.03678	-14.4411	-5.48951	4.04004	-4.76889	34.0747	14.1458	56.8274	12.1277	126.507	38.1238	-6.36211	2.42443	-12.7526	-8.81573	4.30619	-13.0043	13.0564	3.43285	49.4726	-6.28383	107.546	80.8835	-7.33485	-1.0199	-30.4025	-2.80997	1.79668	41.7743	0.0387169	1.78991	48.7892	-6.91621
1644	2.36931	-1.51553	24.4798	0.885756	-0.892786	5.05883	0.885664	-0.892877	10.8793	0.714906	-0.616226	13.9973	-5.49294	-1.78199	11.6108	-10.6839	-0.915768	-14.5436	-5.43804	4.01574	-4.7473	34.0865	13.6175	56.9872	11.7328	127.348	38.5509	-6.11785	2.49255	-12.7922	-8.92023	4.24672	-12.9279	13.0174	3.53764	49.4886	-6.11594	107.532	80.9359	-7.33979	-1.02493	-30.4031	-2.77003	1.7958	41.8075	0.00143163	1.79306	48.7771	-6.92067
1646	2.39282	-1.50326	24.4908	0.897173	-0.889786	5.06367	0.897082	-0.889879	10.8841	0.723267	-0.613322	14.001	-5.51243	-1.76557	11.6179	-10.7122	-0.878123	-14.5328	-5.48899	4.02411	-4.79829	34.2723	13.7061	57.3314	11.5819	127.852	38.7364	-6.03656	2.54209	-12.5641	-8.90354	4.27345	-12.9603	13.063	3.60368	49.5378	-6.08169	107.478	80.9362	-7.34695	-1.08979	-30.4028	-2.71357	1.82416	41.842	-0.0622779	1.7683	48.7988	-6.91832
1648	2.40444	-1.47441	24.4832	0.905094	-0.878298	5.06014	0.905003	-0.878391	10.8806	0.728527	-0.604257	13.9983	-5.49494	-1.75987	11.6529	-10.678	-0.878043	-14.4669	-5.57891	4.13988	-4.80172	34.5381	14.4631	57.7487	11.8264	127.561	38.5335	-6.03823	2.52427	-12.4149	-8.85365	4.30492	-13.0094	13.1135	3.56973	49.573	-6.19409	107.421	80.9087	-7.35161	-1.1581	-30.4032	-2.6801	1.85691	41.8669	-0.0948118	1.74901	48.8269	-6.94048
1650	2.40336	-1.43734	24.4609	0.908327	-0.861911	5.05	0.908238	-0.862004	10.8704	0.73	-0.59179	13.9907	-5.44337	-1.76332	11.7113	-10.5858	-0.911008	-14.3547	-5.68585	4.3466	-4.75305	34.8153	15.6598	58.1531	12.3697	126.538	37.9939	-6.10603	2.42686	-12.4712	-8.7897	4.33094	-13.0621	13.155	3.45584	49.5896	-6.40656	107.376	80.865	-7.35127	-1.21147	-30.4039	-2.67709	1.87941	41.8801	-0.0838676	1.74326	48.8561	-6.98306
1652	2.36748	-1.39448	24.418	0.897011	-0.839504	5.03065	0.896924	-0.839596	10.8511	0.720245	-0.575655	13.9762	-5.34367	-1.78273	11.806	-10.4129	-0.996201	-14.1707	-5.79003	4.53102	-4.73547	35.001	16.3269	58.3607	12.6409	125.536	37.4639	-6.21983	2.20822	-12.9427	-8.70206	4.39869	-13.159	13.2263	3.42191	49.621	-6.50493	107.345	80.8209	-7.34139	-1.23815	-30.4057	-2.69237	1.85829	41.8858	-0.0386446	1.75141	48.8943	-7.00116
1654	2.32314	-1.35976	24.3859	0.881163	-0.819883	5.0162	0.881078	-0.819974	10.8366	0.707258	-0.56188	13.9653	-5.23784	-1.81902	11.8755	-10.2359	-1.11246	-14.0324	-5.84241	4.58404	-4.76803	34.9097	16.3439	58.3125	12.7921	125.189	37.1959	-6.35245	2.13981	-13.2625	-8.63772	4.44918	-13.2482	13.2617	3.38948	49.6484	-6.55623	107.354	80.8293	-7.33153	-1.2217	-30.4019	-2.73047	1.82647	41.8889	0.0224504	1.73973	48.9171	-7.00598
1656	2.28731	-1.33831	24.3785	0.867645	-0.806997	5.01276	0.867562	-0.807087	10.8332	0.696394	-0.553024	13.9627	-5.15277	-1.87117	11.9003	-10.1034	-1.24518	-13.9778	-5.83551	4.49547	-4.84698	34.5429	15.7718	58.0429	12.8476	125.447	37.2378	-6.48364	2.23771	-13.3647	-8.61833	4.46537	-13.2992	13.2369	3.36713	49.669	-6.55347	107.399	80.8937	-7.32283	-1.16388	-30.3924	-2.77684	1.79563	41.897	0.0812466	1.7119	48.9233	-7.00347
1658	2.2993	-1.33628	24.4184	0.872939	-0.807466	5.03047	0.872856	-0.807556	10.8509	0.700363	-0.553092	13.976	-5.14704	-1.93502	11.8596	-10.1199	-1.36075	-14.0481	-5.79072	4.32843	-4.92356	34.0686	15.1044	57.7221	12.8321	125.284	37.511	-6.55679	2.28339	-13.5727	-8.68657	4.4266	-13.2324	13.1096	3.44322	49.683	-6.43245	107.448	80.9738	-7.3078	-1.08087	-30.3835	-2.77488	1.77778	41.9368	0.092085	1.71766	48.9343	-7.01155
1660	2.35141	-1.34121	24.4787	0.894983	-0.814984	5.05732	0.894897	-0.815076	10.8778	0.717263	-0.557471	13.9962	-5.20728	-1.99901	11.8126	-10.256	-1.44825	-14.1336	-5.73722	4.24349	-5.01783	33.7242	14.272	57.5175	12.6131	125.233	37.7012	-6.61765	2.35794	-13.786	-8.77596	4.40107	-13.1445	12.9747	3.59317	49.7091	-6.22422	107.468	81.0561	-7.30679	-1.02501	-30.373	-2.73453	1.78866	41.9862	0.0546551	1.73963	48.9408	-7.02648
1662	2.43334	-1.33759	24.5473	0.930848	-0.821749	5.08779	0.930764	-0.821845	10.9082	0.744461	-0.560488	14.0191	-5.31177	-2.06267	11.7771	-10.472	-1.51729	-14.1995	-5.70605	4.27531	-5.11309	33.6145	13.4247	57.5388	12.206	125.411	37.579	-6.61765	2.41696	-13.6834	-8.84613	4.41935	-13.0674	12.8704	3.79553	49.7517	-5.97727	107.44	81.1253	-7.31676	-1.01909	-30.3661	-2.65852	1.83171	42.0414	-0.0281375	1.7637	48.9453	-7.04408
1664	2.5127	-1.28056	24.6054	0.970863	-0.80493	5.11325	0.970779	-0.805032	10.9337	0.77339	-0.545613	14.0382	-5.39055	-2.13712	11.7665	-10.6457	-1.6188	-14.2168	-5.78404	4.39602	-5.13282	33.8996	13.0297	58.0035	11.7211	125.977	36.6494	-6.28103	2.426	-11.9111	-8.80673	4.53513	-13.0301	12.849	3.991	49.8032	-5.83672	107.332	81.153	-7.30443	-1.09618	-30.3846	-2.55048	1.90726	42.1042	-0.147206	1.74682	48.9595	-7.0485
1666	2.56736	-1.17013	24.6432	1.00541	-0.762313	5.12938	1.00534	-0.762417	10.9498	0.796742	-0.511736	14.0504	-5.41104	-2.21981	11.7566	-10.7173	-1.76002	-14.229	-5.93735	4.5148	-5.08715	34.3549	13.6036	58.8544	11.4882	126.347	34.903	-5.8922	1.33837	-10.0143	-8.68205	4.69626	-13.029	12.8821	4.15459	49.8953	-5.85271	107.193	81.1098	-7.28786	-1.2224	-30.421	-2.43961	1.97684	42.1838	-0.246067	1.70288	49	-7.04871
1668	2.59431	-1.02812	24.6531	1.03107	-0.703064	5.13284	1.031	-0.703171	10.9533	0.81248	-0.465914	14.0529	-5.38104	-2.29734	11.7467	-10.6954	-1.91318	-14.2392	-6.13982	4.57339	-5.03409	34.7232	15.1112	59.9544	11.7414	125.991	32.7369	-5.42799	-0.665433	-8.52876	-8.49951	4.89113	-13.081	12.9715	4.23067	50.0167	-6.02831	107.043	81.0087	-7.26847	-1.37234	-30.4792	-2.34691	2.03198	42.2682	-0.307064	1.63754	49.0628	-7.04762
1670	2.61786	-0.919669	24.6402	1.05202	-0.657983	5.12644	1.05195	-0.658076	10.9469	0.825524	-0.430926	14.0481	-5.36623	-2.33878	11.7167	-10.6864	-1.99254	-14.2909	-6.35896	4.51334	-5.36691	34.3285	17.0488	60.8557	13.5624	123.438	31.9406	-5.1388	-1.81796	-8.55797	-8.34654	5.12354	-13.2316	13.1196	4.03574	50.1262	-6.35693	106.926	80.9355	-7.23538	-1.49415	-30.5698	-2.31786	2.08805	42.3205	-0.318982	1.55165	49.1128	-7.05512
1672	2.59593	-0.971378	24.4675	1.03786	-0.677494	5.05003	1.03779	-0.677618	10.8705	0.816147	-0.446259	13.9908	-5.41087	-2.24012	11.9263	-10.7231	-1.81094	-13.91	-6.35655	3.95373	-4.88243	33.2528	17.6713	61.063	14.2371	119.78	30.5282	-3.79574	-2.50123	-6.88919	-8.22512	5.40579	-13.6075	13.4962	3.67625	50.014	-6.47234	106.796	80.8444	-7.21002	-1.51699	-30.7618	-2.35505	2.10131	42.2379	-0.319101	1.52536	49.1765	-7.03273
1674	2.51914	-1.19461	24.1557	0.983548	-0.765754	4.91292	0.983469	-0.765856	10.7334	0.780803	-0.515204	13.888	-5.50448	-2.01475	12.3755	-10.7948	-1.39763	-13.0953	-6.03341	2.9865	-3.68105	31.6843	16.6068	60.6779	13.3542	115.85	28.5969	-1.59435	-2.53702	-2.70734	-8.18097	5.66402	-14.1244	14.0514	3.23894	49.6826	-6.3126	106.68	80.7116	-7.19684	-1.43757	-31.0018	-2.44076	2.05339	42.0247	-0.315457	1.56252	49.2409	-6.9808
1676	2.39165	-1.53881	23.9172	0.895451	-0.90246	4.80905	0.895363	-0.902578	10.6295	0.723055	-0.622523	13.8101	-5.56066	-1.79748	12.8461	-10.8042	-1.01663	-12.2375	-5.24385	2.24356	-3.35138	29.8863	13.9176	60.678	12.0086	113.69	28.2736	0.279345	-1.84743	4.11984	-8.39477	5.57344	-14.3269	14.4849	2.96694	49.3829	-5.96953	106.709	80.4712	-7.19963	-1.31849	-31.0049	-2.50549	1.91662	41.7979	-0.304169	1.5868	49.2318	-6.93524
1678	2.23466	-1.72576	23.7445	0.809609	-0.968102	4.73313	0.809502	-0.96817	10.5535	0.662774	-0.676511	13.7529	-5.52973	-1.7331	13.1216	-10.7204	-0.934267	-11.7266	-4.84739	2.15005	-3.2816	30.24	12.6326	60.6042	10.3553	112.567	27.8758	1.60826	-1.13402	9.11019	-8.51112	5.3733	-14.3137	14.518	2.86238	49.0791	-5.74926	106.927	80.2335	-7.16977	-1.18914	-30.9068	-2.52441	1.70322	41.5939	-0.274086	1.66057	49.1788	-6.90945
1680	2.06992	-1.70756	23.6479	0.739854	-0.943963	4.6899	0.739756	-0.944039	10.5103	0.609237	-0.662528	13.7204	-5.41932	-1.82786	13.113	-10.558	-1.15129	-11.7291	-4.97402	2.69095	-3.30746	32.7486	13.3908	60.3473	8.90844	111.834	27.5285	2.90164	-0.549801	11.0972	-8.48174	5.13955	-14.1278	14.2079	2.89559	48.8186	-5.78623	107.261	80.0435	-7.12176	-1.08027	-30.7555	-2.49594	1.44932	41.447	-0.229295	1.78677	49.106	-6.90452
1682	1.95147	-1.58193	23.645	0.700201	-0.877754	4.68781	0.70011	-0.877823	10.5082	0.575664	-0.615329	13.7187	-5.33847	-1.94991	12.7093	-10.4643	-1.37477	-12.4691	-5.24246	3.34106	-3.08601	35.2113	15.945	59.8113	9.64161	108.912	28.1905	4.12137	0.324939	10.6976	-8.4694	4.93101	-13.8543	14.0842	2.90325	48.7737	-6.33653	107.36	79.9364	-7.15658	-1.08342	-30.6293	-2.43597	1.27788	41.4326	-0.202811	1.94828	49.0931	-6.90265
1684	1.84744	-1.43028	23.7163	0.669084	-0.801857	4.71862	0.669006	-0.801933	10.5391	0.547878	-0.56044	13.7417	-5.28784	-2.06977	12.1411	-10.4276	-1.56922	-13.5179	-5.59287	4.09045	-3.4012	37.3261	16.3717	58.8524	11.1384	106.222	31.7526	5.41941	0.137016	8.91886	-8.46079	4.86433	-13.7103	14.1446	3.00512	48.9254	-6.86458	107.355	80.084	-7.25475	-1.08476	-30.5522	-2.42123	1.19059	41.5116	-0.146953	1.99086	49.0807	-6.9187
1686	1.76271	-1.31076	23.8342	0.643184	-0.741952	4.77037	0.643108	-0.742019	10.5908	0.524904	-0.517203	13.7805	-5.28009	-2.15673	11.542	-10.4566	-1.68335	-14.629	-5.9156	4.75926	-4.18628	38.697	13.7173	57.2513	12.8757	104.883	38.4619	6.65505	-1.03878	6.09234	-8.48839	4.90358	-13.6929	14.3416	3.19313	49.1923	-7.21466	107.298	80.457	-7.4018	-1.04016	-30.5333	-2.47025	1.17971	41.6447	-0.0534661	1.91666	49.0579	-6.94871
1688	1.74302	-1.3409	23.9178	0.631405	-0.753495	4.80764	0.631327	-0.753558	10.6281	0.516729	-0.526573	13.8084	-5.34026	-2.14662	11.1728	-10.5654	-1.60964	-15.3227	-5.97325	4.67454	-4.41324	38.6099	8.71324	54.8721	13.5765	106.81	47.2328	7.13545	-1.57283	2.37017	-8.67158	4.77327	-13.5172	14.4025	3.3609	49.2429	-7.30815	107.322	80.7635	-7.55123	-0.87343	-30.573	-2.57704	1.19487	41.7234	0.0750636	1.89591	49.0335	-6.95788
1690	1.76567	-1.50147	23.9632	0.625626	-0.825918	4.82862	0.625541	-0.82598	10.6491	0.516642	-0.581123	13.8242	-5.48159	-2.04433	11.071	-10.7783	-1.35411	-15.5293	-5.78744	4.22311	-4.43482	37.3341	3.48096	52.516	12.8992	109.961	56.3902	8.17538	-2.49748	-1.25138	-8.96138	4.61846	-13.4076	14.5084	3.38275	49.2048	-7.22879	107.35	81.0089	-7.69657	-0.681604	-30.6375	-2.71099	1.23876	41.707	0.184679	1.89372	48.9855	-7.00422
1692	1.81423	-1.75285	23.9642	0.622531	-0.940323	4.83024	0.622434	-0.940388	10.6507	0.521053	-0.666904	13.8254	-5.68603	-1.87297	11.2349	-11.0737	-0.967366	-15.2495	-5.42726	3.57748	-4.39726	35.2513	-0.854308	50.4089	11.1718	113.281	65.2504	9.68424	-3.98963	-4.70841	-9.30594	4.46832	-13.3997	14.6489	3.27864	49.1162	-7.00997	107.375	81.1547	-7.82067	-0.499749	-30.705	-2.82855	1.30075	41.6066	0.234101	1.89896	48.9291	-7.07627
1694	1.84576	-1.94708	23.9065	0.617799	-1.02794	4.80562	0.617694	-1.028	10.6261	0.522704	-0.732708	13.8069	-5.8659	-1.72527	11.6282	-11.3347	-0.654535	-14.5378	-5.20004	3.08924	-4.69779	33.3614	-2.55472	48.3274	10.4903	115.499	73.9639	10.6602	-5.00341	-8.21086	-9.54097	4.3302	-13.4599	14.6322	3.28756	49.0538	-6.67779	107.425	81.064	-7.87025	-0.372492	-30.7218	-2.78234	1.34732	41.5167	0.105159	1.87014	48.9508	-7.06655
1696	1.87183	-2.11502	23.842	0.6133	-1.10352	4.77784	0.613186	-1.10358	10.5983	0.52383	-0.789479	13.7861	-6.01264	-1.55011	11.9499	-11.526	-0.300695	-13.9607	-4.91638	2.58931	-4.97312	31.6805	-2.83049	46.1132	9.68587	117.223	81.8192	11.3644	-6.46675	-12.8111	-9.71267	4.19092	-13.5115	14.5849	3.25385	48.9417	-6.41003	107.479	80.9884	-7.88884	-0.284203	-30.7442	-2.70527	1.38473	41.4613	-0.0606415	1.86937	48.9883	-7.06354
1698	1.88881	-2.24754	23.7894	0.608222	-1.1628	4.75515	0.608102	-1.16287	10.5756	0.523562	-0.834106	13.769	-6.1103	-1.34354	12.1057	-11.6172	0.103664	-13.6935	-4.60552	2.14971	-5.17874	30.2391	-2.13498	43.8014	8.68058	118.73	88.5467	11.727	-8.01855	-18.3438	-9.83183	4.05005	-13.5135	14.5394	3.17403	48.793	-6.26478	107.539	80.9578	-7.88845	-0.23646	-30.7746	-2.63598	1.39833	41.445	-0.201047	1.91444	49.0226	-7.08025
1700	1.88205	-2.30268	23.7724	0.600057	-1.18616	4.74786	0.599935	-1.18622	10.5683	0.518843	-0.85205	13.7635	-6.13113	-1.13269	12.0421	-11.5674	0.502537	-13.8316	-4.54319	2.23999	-5.45507	28.9764	-1.19067	41.7037	7.64764	120.516	94.0089	11.6576	-7.84547	-22.7823	-9.9349	3.90077	-13.3575	14.5145	3.16617	48.7216	-6.28565	107.636	80.8173	-7.87331	-0.255551	-30.775	-2.60181	1.33195	41.4432	-0.210834	2.035	49.0246	-7.09177
1702	1.8265	-2.30417	23.751	0.575778	-1.1814	4.73817	0.575655	-1.18146	10.5586	0.500413	-0.849911	13.7562	-6.07106	-0.90735	11.8983	-11.3643	0.900106	-14.1146	-4.47971	2.12494	-5.75647	27.1606	-0.0238284	39.9498	6.25021	122.749	97.8567	11.5974	-7.45116	-26.7367	-9.9203	3.8363	-13.3027	14.5349	3.1489	48.6885	-6.34353	107.708	80.7966	-7.87057	-0.258227	-30.7455	-2.62334	1.20239	41.4657	-0.106853	2.09503	49.0546	-7.09617
1704	1.72803	-2.25086	23.7219	0.538073	-1.14858	4.72466	0.537954	-1.14864	10.5451	0.470295	-0.827566	13.746	-5.93939	-0.688097	11.7227	-11.0329	1.25771	-14.45	-4.45647	1.8525	-6.08108	24.8795	1.27956	38.5201	4.61863	125.225	100.042	11.6757	-7.09771	-30.012	-9.78399	3.87139	-13.3727	14.566	3.11658	48.6913	-6.40774	107.757	80.9017	-7.87994	-0.22622	-30.6854	-2.68686	1.033	41.5064	0.0740178	2.07891	49.1118	-7.09437
1706	1.63512	-2.1165	23.7135	0.510463	-1.08099	4.72006	0.510352	-1.08105	10.5405	0.445661	-0.778625	13.7425	-5.7729	-0.565868	11.5653	-10.6788	1.4212	-14.7408	-4.88692	2.40936	-6.42786	23.3483	2.32723	37.1466	3.30561	126.88	100.98	12.3233	-6.23359	-31.0582	-9.60573	3.97124	-13.3984	14.4532	3.0957	48.7465	-6.51233	107.84	80.9347	-7.86772	-0.172364	-30.5956	-2.71798	0.900067	41.5273	0.19993	2.05837	49.1232	-7.09529
1708	1.54409	-1.93077	23.694	0.488652	-0.991118	4.71036	0.488549	-0.991164	10.5308	0.424053	-0.712655	13.7352	-5.60373	-0.462595	11.4219	-10.3277	1.54709	-15.0034	-5.33093	2.81748	-6.90783	21.3609	3.76046	35.9904	2.87644	129.896	100.913	12.6226	-5.12331	-31.9883	-9.36914	4.10229	-13.4661	14.2026	3.19085	48.8238	-6.49937	107.943	80.9663	-7.86056	-0.0980531	-30.4817	-2.71156	0.800707	41.5829	0.256404	2.05704	49.1924	-7.08596
1710	1.46922	-1.70564	23.6741	0.477669	-0.885609	4.70042	0.477577	-0.885659	10.5209	0.409628	-0.634365	13.7277	-5.45124	-0.325966	11.2594	-9.99207	1.74145	-15.3046	-5.72291	2.96091	-7.42904	18.9136	5.54677	34.9344	3.45268	134.42	100.123	12.648	-3.87259	-33.3414	-9.09438	4.26959	-13.5484	13.8413	3.41306	48.9027	-6.35326	108.059	81.0122	-7.86127	-0.0184811	-30.3615	-2.65908	0.735021	41.682	0.243417	2.08802	49.3201	-7.07615
1712	1.46891	-1.44263	23.7361	0.502568	-0.770954	4.72696	0.50249	-0.771013	10.5474	0.421463	-0.547155	13.7477	-5.35178	-0.0284468	10.9167	-9.67968	2.26322	-15.9551	-6.21938	3.29893	-7.48221	17.0243	6.89872	33.5035	4.53613	139.243	99.3452	13.6673	-2.49518	-35.0999	-8.8602	4.55684	-13.4565	13.4654	3.70561	48.9448	-6.17119	108.167	81.0862	-7.85518	0.00903147	-30.2969	-2.53329	0.692601	41.8173	0.190068	2.17679	49.413	-7.11854
1714	1.47493	-1.24354	23.7837	0.524187	-0.684756	4.74736	0.524116	-0.684809	10.5678	0.432529	-0.481398	13.763	-5.28743	0.417895	10.6187	-9.36439	3.06506	-16.5305	-6.57642	3.47464	-7.54477	14.8839	7.86446	32.1043	5.23483	143.881	98.4582	15.0078	-1.89266	-37.2144	-8.6796	4.80861	-13.3934	13.2037	4.01862	48.9514	-5.94443	108.218	81.1859	-7.86119	0.0165796	-30.268	-2.41915	0.678875	41.9385	0.137879	2.25269	49.5027	-7.17324
1716	1.4588	-1.10856	23.792	0.530111	-0.624309	4.75054	0.530047	-0.624364	10.571	0.433396	-0.435831	13.7654	-5.22323	0.962802	10.4261	-9.00559	4.03604	-16.9099	-6.81585	3.48246	-7.65787	12.6515	8.35984	30.7303	5.18308	148.005	97.5052	16.4744	-2.01116	-39.4504	-8.51151	5.0125	-13.393	13.0717	4.30704	48.9189	-5.71615	108.22	81.2808	-7.87757	0.0127153	-30.2654	-2.34493	0.68866	42.0169	0.104469	2.28652	49.5826	-7.22317
1718	1.36515	-0.907582	23.7491	0.508674	-0.527451	4.73072	0.508619	-0.527498	10.5512	0.411662	-0.364604	13.7505	-5.03356	1.40427	10.3716	-8.4687	4.75282	-17.0121	-7.30574	3.59203	-7.53727	11.6052	7.96356	28.9733	3.99297	151.01	96.7631	17.8432	-1.51038	-40.7696	-8.12433	5.31291	-13.404	12.9673	4.45756	48.8221	-5.64963	108.277	81.2454	-7.87857	0.00396134	-30.2692	-2.33373	0.70416	41.9878	0.107048	2.22687	49.6072	-7.23454
1720	1.25923	-0.812365	23.6871	0.471718	-0.475555	4.70279	0.471668	-0.475606	10.5232	0.380973	-0.327944	13.7294	-4.83867	1.80221	10.3473	-7.94216	5.38564	-17.0522	-7.56447	3.80156	-7.34932	11.2403	6.99996	26.9564	1.5699	152.787	96.4496	18.8963	-1.33705	-41.5832	-7.90729	5.4335	-13.4051	12.9753	4.53004	48.7327	-5.66754	108.311	81.1861	-7.8829	-0.00120422	-30.2513	-2.37066	0.697535	41.9256	0.148126	2.15169	49.6127	-7.23176
1722	1.15968	-0.851926	23.6175	0.424611	-0.483106	4.67191	0.424561	-0.48315	10.4923	0.346199	-0.336347	13.7062	-4.68144	2.15085	10.3295	-7.5054	5.9457	-17.0796	-7.53574	4.0951	-7.14938	11.4342	5.8416	24.9504	-1.826	153.382	96.4406	19.6894	-1.63424	-42.1296	-7.92689	5.33961	-13.406	13.0902	4.53524	48.6592	-5.7249	108.312	81.1404	-7.89039	0.000645881	-30.2144	-2.44443	0.673149	41.8512	0.214665	2.08802	49.6079	-7.22252
1724	1.07606	-1.0051	23.5438	0.373597	-0.541812	4.63954	0.373542	-0.541855	10.46	0.311528	-0.383264	13.6819	-4.61785	2.4081	10.3322	-7.27829	6.38141	-17.0735	-7.4056	4.38499	-6.99406	12.273	5.6144	24.0607	-5.12021	152.834	95.6751	20.5702	-2.11311	-43.0207	-8.1095	5.13695	-13.487	13.2519	4.45369	48.5642	-5.71257	108.312	81.1638	-7.88457	0.0141637	-30.2024	-2.53273	0.680841	41.7706	0.253597	2.06176	49.5954	-7.21448
1726	1.02386	-1.1076	23.5125	0.34108	-0.581497	4.62583	0.341021	-0.58153	10.4463	0.289559	-0.414855	13.6716	-4.63648	2.53915	10.2946	-7.25263	6.62843	-17.1475	-7.35782	4.56266	-6.94821	12.8624	6.12708	23.6224	-7.21622	152.532	95.499	21.7246	-2.61214	-43.862	-8.23248	4.99039	-13.4785	13.2764	4.39629	48.4433	-5.61462	108.331	81.2186	-7.87321	0.0269965	-30.1935	-2.586	0.702147	41.7223	0.263498	2.09046	49.5689	-7.21493
1728	1.00162	-1.12373	23.5191	0.329805	-0.586428	4.62879	0.329745	-0.586462	10.4492	0.281412	-0.419217	13.6738	-4.72085	2.5678	10.221	-7.38827	6.72213	-17.2929	-7.40021	4.58292	-6.97632	12.8704	7.16572	23.4265	-8.03215	152.931	95.8789	22.9079	-3.06738	-44.4678	-8.23433	4.94801	-13.3964	13.144	4.35923	48.3105	-5.45368	108.369	81.2884	-7.85168	0.0314732	-30.1809	-2.59489	0.717003	41.7165	0.25652	2.1593	49.5497	-7.23089
1730	0.987086	-1.07841	23.4973	0.327853	-0.56521	4.61897	0.327795	-0.565243	10.4394	0.278706	-0.403451	13.6664	-4.82782	2.6173	10.1925	-7.55769	6.8614	-17.3571	-7.35734	4.35735	-6.8222	11.7086	8.04539	23.1383	-8.49693	154.899	95.8187	22.8083	-3.42812	-44.5392	-8.09414	5.02179	-13.4663	12.96	4.1905	48.233	-5.35104	108.41	81.3333	-7.7917	0.00734947	-30.152	-2.58045	0.655801	41.7543	0.294843	2.19029	49.6364	-7.2865
1732	0.967712	-1.05468	23.4645	0.321745	-0.55294	4.60431	0.321688	-0.552973	10.4247	0.273422	-0.394625	13.6554	-4.85681	2.70917	10.199	-7.56986	7.03999	-17.3493	-7.23851	4.21587	-6.79402	11.2573	8.23829	23.0979	-9.8271	155.127	95.6764	23.0616	-3.18466	-43.4211	-8.02561	5.08459	-13.5806	12.829	4.0561	48.1684	-5.27284	108.457	81.4067	-7.72989	-0.0167093	-30.1265	-2.53432	0.567318	41.7983	0.3302	2.19217	49.7228	-7.32727
1734	0.944973	-1.06681	23.4316	0.310742	-0.556006	4.58968	0.310685	-0.556038	10.4101	0.265384	-0.39756	13.6444	-4.8003	2.83156	10.2233	-7.41564	7.23391	-17.3001	-7.07751	4.21275	-6.89534	11.775	7.64122	23.2793	-12.0179	153.62	95.5994	23.8463	-2.32809	-41.2863	-8.06335	5.09817	-13.6871	12.7705	4.01185	48.1038	-5.20771	108.507	81.5094	-7.68433	-0.0413662	-30.1104	-2.46435	0.482284	41.8378	0.343102	2.18094	49.7861	-7.34187
1736	0.942976	-1.08632	23.4342	0.308	-0.564339	4.59087	0.307942	-0.564371	10.4113	0.263826	-0.403957	13.6453	-4.7328	2.90209	10.1896	-7.26123	7.33243	-17.357	-7.01365	4.23701	-6.84476	12.5079	6.26731	23.2409	-13.9058	153.755	95.4782	24.7088	-1.4855	-39.752	-8.13425	5.03022	-13.648	12.7263	4.13741	48.0103	-5.11765	108.556	81.6026	-7.69366	-0.0958389	-30.115	-2.39642	0.482867	41.8721	0.286202	2.2316	49.8372	-7.33633
1738	0.946167	-1.07587	23.4511	0.310349	-0.560108	4.59835	0.310291	-0.56014	10.4188	0.265326	-0.400658	13.6509	-4.69633	2.90782	10.1691	-7.1919	7.32735	-17.3916	-7.01315	4.23057	-6.82654	12.8486	5.75853	23.0976	-14.0086	154.624	95.3443	25.6255	-0.575082	-38.2018	-8.16751	4.99396	-13.5963	12.7556	4.31625	47.9921	-5.0625	108.553	81.6511	-7.72212	-0.173527	-30.0968	-2.38068	0.512741	41.8996	0.259084	2.255	49.8597	-7.33192
1740	0.948631	-1.03503	23.4699	0.315279	-0.542548	4.6066	0.315223	-0.54258	10.427	0.267968	-0.387234	13.6571	-4.69885	2.86309	10.1862	-7.21705	7.24689	-17.3596	-7.06243	4.19648	-6.85955	12.7071	6.29375	22.888	-12.3299	155.833	95.23	26.4352	0.331768	-36.7063	-8.14651	5.00333	-13.5695	12.8478	4.47693	48.0482	-5.07213	108.497	81.6528	-7.75759	-0.263722	-30.0587	-2.41574	0.55184	41.9187	0.278541	2.24287	49.8638	-7.34133
1742	0.939088	-0.998555	23.4596	0.314622	-0.525692	4.60194	0.314568	-0.525724	10.4224	0.266483	-0.374659	13.6536	-4.71867	2.84273	10.28	-7.26686	7.21412	-17.1867	-7.13296	4.22815	-6.86433	12.4049	6.91793	22.6049	-10.4439	156.5	95.175	26.563	0.927476	-35.8825	-8.07816	5.00619	-13.5956	12.9173	4.43687	48.0743	-5.23066	108.426	81.6363	-7.78749	-0.328422	-30.0582	-2.44778	0.564774	41.9224	0.325607	2.24499	49.9046	-7.39941
1744	0.930904	-0.997963	23.4312	0.311173	-0.524603	4.58931	0.311119	-0.524635	10.4097	0.263849	-0.374041	13.6442	-4.73755	2.8646	10.3878	-7.29723	7.25632	-16.9882	-7.16617	4.26328	-6.87483	12.2901	7.23122	22.4523	-9.1137	156.403	95.2489	26.3953	1.22826	-35.526	-8.04892	4.97151	-13.657	12.955	4.36656	48.0693	-5.35362	108.402	81.6361	-7.806	-0.378249	-30.0599	-2.43947	0.588295	41.9333	0.322778	2.2472	49.9632	-7.43262
1746	0.925251	-1.03313	23.3901	0.30545	-0.539343	4.5711	0.305394	-0.539375	10.3915	0.260454	-0.385396	13.6305	-4.75182	2.9237	10.4865	-7.30267	7.36411	-16.8067	-7.15497	4.28647	-6.89642	12.385	7.18436	22.4586	-8.43036	155.688	95.4117	26.0355	1.28372	-35.567	-8.06868	4.90204	-13.7413	12.9596	4.31754	48.0406	-5.39299	108.432	81.6534	-7.81141	-0.411151	-30.0578	-2.39177	0.627901	41.9569	0.262728	2.25342	50.0316	-7.42265
1748	0.915203	-1.06887	23.3485	0.297758	-0.553921	4.55269	0.297701	-0.553952	10.3731	0.255579	-0.396747	13.6167	-4.7708	2.97442	10.547	-7.31821	7.46092	-16.6966	-7.13711	4.2936	-6.92254	12.3864	7.11435	22.519	-7.75701	155.228	95.5679	25.6034	1.28357	-35.8395	-8.08905	4.84474	-13.8156	12.9449	4.35593	48.0317	-5.32053	108.478	81.6541	-7.80072	-0.407893	-30.0607	-2.35238	0.6731	41.9909	0.192905	2.30009	50.078	-7.36727
1750	0.900027	-1.09292	23.3152	0.288926	-0.562921	4.53792	0.288868	-0.562951	10.3584	0.249517	-0.403994	13.6056	-4.78249	3.00445	10.5776	-7.32798	7.51873	-16.6411	-7.11208	4.26306	-6.96911	12.2629	7.17998	22.571	-6.87335	154.971	95.6681	24.8913	1.35599	-36.5567	-8.09094	4.80419	-13.8776	12.9359	4.35382	48.0428	-5.30121	108.544	81.6413	-7.80647	-0.41737	-30.0382	-2.32908	0.719311	42.0375	0.146469	2.29819	50.1793	-7.26804
1752	0.879463	-1.10055	23.2873	0.279292	-0.56425	4.52554	0.279234	-0.564279	10.346	0.2424	-0.405553	13.5963	-4.78311	3.01336	10.5905	-7.32596	7.53438	-16.6174	-7.09036	4.19852	-7.04107	12.0377	7.40182	22.5829	-5.72786	154.885	95.7198	23.8028	1.49939	-37.7683	-8.06478	4.78569	-13.9379	12.9385	4.27816	48.0682	-5.37142	108.616	81.622	-7.83123	-0.443695	-29.9886	-2.32492	0.775664	42.0917	0.138036	2.20088	50.3638	-7.19858
1754	0.855077	-1.09007	23.2427	0.269756	-0.557283	4.50565	0.269698	-0.55731	10.3261	0.234869	-0.400894	13.5814	-4.76582	3.01548	10.6313	-7.29622	7.52829	-16.5397	-7.10897	4.13334	-7.14523	11.8794	7.65439	22.5097	-4.42024	154.81	95.8221	22.1179	1.55328	-39.5273	-7.99733	4.80164	-14.0495	12.9528	4.1013	48.0822	-5.53061	108.636	81.6262	-7.85198	-0.454569	-29.9345	-2.35025	0.934175	42.133	0.151576	1.83568	50.6713	-7.37254
1756	0.821399	-1.07479	23.189	0.256638	-0.547329	4.48168	0.256582	-0.547356	10.3021	0.224485	-0.394214	13.5634	-4.7563	3.03255	10.6701	-7.27389	7.55278	-16.4669	-7.14228	4.08245	-7.24674	11.733	7.89091	22.4119	-3.08587	154.553	95.7769	20.1749	1.50272	-41.4801	-7.91856	4.82162	-14.1769	12.951	3.9811	48.0797	-5.60376	108.657	81.6363	-7.87098	-0.453497	-29.8886	-2.31108	0.868743	42.15	0.360442	1.73614	51.0157	-8.08466
1758	0.780163	-1.06294	23.1283	0.239907	-0.538154	4.45464	0.239852	-0.538179	10.2751	0.211446	-0.38833	13.5431	-4.75885	3.07038	10.7	-7.26383	7.62062	-16.4119	-7.17455	4.05304	-7.35964	11.5925	8.08051	22.3374	-1.80273	154.03	95.5978	18.0374	1.4296	-43.2914	-7.84386	4.83106	-14.3022	12.9266	3.93031	48.0567	-5.5728	108.706	81.6484	-7.88981	-0.450046	-29.8456	-2.20328	0.511984	42.1925	0.787888	2.02782	51.458	-9.39402
1760	0.74284	-1.07285	23.0631	0.222833	-0.538854	4.42562	0.222778	-0.538877	10.246	0.198739	-0.389855	13.5213	-4.76472	3.12741	10.7212	-7.251	7.72508	-16.3735	-7.16211	4.03877	-7.60302	11.4394	8.24587	22.4195	-0.664848	153.079	95.556	15.6834	1.65871	-44.1091	-7.8015	4.80358	-14.3838	12.8723	3.83837	48.005	-5.53912	108.849	81.6599	-7.91448	-0.486634	-29.7637	-2.11108	-0.06617	42.4772	1.33657	2.7021	52.3255	-11.3052
1762	0.709672	-1.09391	23.0008	0.206511	-0.544834	4.39793	0.206455	-0.544856	10.2184	0.186908	-0.395287	13.5005	-4.77188	3.193	10.7246	-7.23575	7.84654	-16.3685	-7.15267	4.12511	-7.7555	11.4526	7.95893	22.5678	0.125379	152.312	95.484	12.9013	2.3738	-44.1426	-7.78319	4.75364	-14.4446	12.8536	3.72475	47.9425	-5.5509	108.98	81.678	-7.94908	-0.520717	-29.6797	-2.00045	-0.879129	42.8717	2.05184	3.5087	53.5196	-13.3365
1764	0.676894	-1.12545	22.9453	0.189359	-0.555447	4.37324	0.189301	-0.555467	10.1937	0.174729	-0.404236	13.482	-4.78138	3.26507	10.7085	-7.22076	7.98176	-16.4001	-7.142	4.28944	-7.79172	11.6118	7.19199	22.7888	0.540291	151.789	95.349	9.65537	3.46183	-43.3172	-7.79554	4.69123	-14.4925	12.8965	3.60988	47.8824	-5.60611	109.073	81.7058	-7.99541	-0.543955	-29.6052	-1.81024	-1.85675	43.3057	2.82158	4.30901	54.8842	-15.1287
1766	0.625728	-1.17434	22.9043	0.162506	-0.571926	4.355	0.162448	-0.571943	10.1754	0.15564	-0.418155	13.4683	-4.80267	3.34677	10.672	-7.22155	8.1407	-16.4707	-7.06137	4.36892	-7.81845	11.6148	6.21957	23.1843	0.6819	151.178	95.1435	5.98256	4.26518	-41.1045	-7.87896	4.65107	-14.5475	13.0521	3.58718	47.8727	-5.62874	109.108	81.752	-8.06883	-0.554715	-29.5637	-1.26226	-2.83397	43.6529	3.16254	5.10723	55.9658	-15.5166
1768	0.574401	-1.22524	22.8613	0.135405	-0.589274	4.33587	0.135344	-0.589288	10.1563	0.136417	-0.432741	13.4539	-4.81545	3.43841	10.6462	-7.20331	8.3132	-16.5206	-6.99174	4.3428	-7.87452	11.7516	5.2805	23.7107	0.597222	150.183	94.8572	2.17205	4.97527	-38.4374	-7.94464	4.57682	-14.5622	13.1795	3.50647	47.7978	-5.65658	109.217	81.7923	-8.07504	-0.602102	-29.4733	-0.966086	-3.19327	43.7319	3.10413	4.69464	56.4806	-15.6371
1770	0.532122	-1.2853	22.8188	0.111404	-0.611487	4.31699	0.111341	-0.611498	10.1374	0.119805	-0.450782	13.4397	-4.83572	3.53854	10.632	-7.19556	8.50376	-16.5498	-6.92011	4.222	-7.93967	12.0538	4.6347	24.3409	0.478097	148.687	94.4582	-1.59662	5.44297	-35.5952	-7.99485	4.46933	-14.5368	13.2587	3.35723	47.6545	-5.69294	109.394	81.8297	-8.02269	-0.681369	-29.3522	-0.917425	-3.00795	43.5881	2.78854	2.79952	56.4582	-15.6292
1772	0.518042	-1.40214	22.8048	0.0942968	-0.661185	4.31096	0.0942287	-0.661194	10.1314	0.109979	-0.488976	13.4351	-4.95125	3.64331	10.5934	-7.35574	8.74669	-16.6345	-6.71528	4.09493	-7.85503	12.3782	4.94054	24.9956	0.987649	146.645	93.838	-4.90442	4.99597	-32.6098	-8.13157	4.38535	-14.5202	13.3509	3.23237	47.5388	-5.72957	109.474	81.9105	-8.05145	-0.720128	-29.3638	-0.510385	-3.26517	43.5795	3.00974	-0.770608	56.4323	-15.4708
1774	0.523625	-1.52977	22.7937	0.0847609	-0.717447	4.30621	0.0846869	-0.717456	10.1266	0.106207	-0.531632	13.4315	-5.09111	3.74276	10.5828	-7.56378	8.9896	-16.6704	-6.46212	3.93347	-7.82459	12.775	6.19739	25.8753	1.91175	143.715	93.1123	-7.94812	4.05822	-29.7003	-8.29917	4.30518	-14.4838	13.458	3.17227	47.4515	-5.72333	109.492	81.9459	-8.06649	-0.762659	-29.3802	0.188342	-3.40532	43.5967	2.82546	-3.5794	56.1795	-14.6835
1776	0.545284	-1.65142	22.78	0.0828246	-0.77261	4.30042	0.0827449	-0.772619	10.1208	0.108056	-0.573011	13.4271	-5.23096	3.83385	10.6055	-7.77766	9.21567	-16.6447	-6.21316	3.77731	-7.84692	13.2974	8.18392	26.9901	3.11254	140.065	92.2989	-10.5535	2.82881	-26.865	-8.45894	4.22588	-14.4417	13.563	3.15836	47.3919	-5.68602	109.459	81.931	-8.04796	-0.816303	-29.3792	1.03298	-3.36569	43.5562	2.22488	-4.92135	55.5612	-13.4188
1778	0.579388	-1.74587	22.7681	0.0888832	-0.817059	4.29538	0.0887989	-0.817068	10.1158	0.115247	-0.605898	13.4234	-5.34452	3.91814	10.6351	-7.94771	9.41727	-16.6033	-6.11181	3.81234	-7.70506	14.2798	10.1199	28.1931	4.27332	136.556	91.2275	-11.8049	1.7422	-23.3814	-8.5018	4.14335	-14.4736	13.5865	3.04426	47.3401	-5.71586	109.41	81.9307	-7.98948	-0.880432	-29.3846	1.41715	-3.35251	43.1806	2.02271	-4.41696	54.188	-13.3285
1780	0.602602	-1.81186	22.7494	0.092893	-0.848051	4.2873	0.0928057	-0.848061	10.1077	0.120107	-0.628839	13.4173	-5.40431	3.99145	10.6649	-8.02575	9.5748	-16.5554	-6.03155	3.88284	-7.59718	15.0705	11.2391	29.2231	4.72777	133.816	90.2312	-12.0483	0.876516	-21.3124	-8.50016	4.09044	-14.5277	13.5733	2.99138	47.3143	-5.73427	109.36	81.9321	-7.94346	-0.911125	-29.3894	1.70162	-3.22169	42.5808	1.78646	-3.44722	52.3875	-13.2021
1782	0.606752	-1.84969	22.7232	0.0912582	-0.864944	4.27572	0.0911689	-0.864953	10.0962	0.119908	-0.641569	13.4086	-5.40189	4.04923	10.6899	-7.99821	9.6765	-16.5089	-5.97288	3.93282	-7.57979	15.5581	11.4111	29.9755	4.48096	132.306	89.4264	-11.4874	0.34003	-21.0518	-8.46235	4.0789	-14.6083	13.5354	3.00932	47.3102	-5.73915	109.315	81.9442	-7.92654	-0.918066	-29.4001	1.98251	-2.97024	41.8631	1.44583	-2.44943	50.4542	-12.7368
1784	0.576612	-1.85999	22.6908	0.0772602	-0.866585	4.26127	0.0771707	-0.866592	10.0817	0.109555	-0.643627	13.3977	-5.32525	4.0714	10.7026	-7.85155	9.68126	-16.476	-6.07311	3.86855	-7.73232	15.8046	11.0717	30.484	4.28109	133.282	88.9033	-10.8011	0.366948	-22.3413	-8.33933	4.13385	-14.799	13.4776	2.99801	47.2985	-5.79398	109.282	82.0049	-7.96504	-1.00066	-29.4499	2.39356	-2.69711	41.3101	1.02424	-1.54504	49.1516	-11.7121
1786	0.573812	-1.87956	22.671	0.0742829	-0.874856	4.2525	0.0741927	-0.874864	10.0729	0.107834	-0.649991	13.3911	-5.26352	4.10774	10.6981	-7.72437	9.71932	-16.4772	-6.1336	3.82227	-7.78285	15.9446	10.6663	30.6044	4.03503	134.031	88.4953	-10.2356	0.355862	-23.6279	-8.28826	4.16205	-14.9164	13.4526	2.92208	47.2473	-5.86331	109.212	82.1125	-7.94579	-1.0272	-29.519	2.55299	-2.39091	41.1387	0.660682	-1.48746	48.686	-10.8081
1788	0.612631	-1.91099	22.6669	0.0883085	-0.892224	4.25086	0.0882165	-0.892233	10.0713	0.119366	-0.662144	13.3899	-5.24315	4.15673	10.6908	-7.66598	9.79896	-16.4883	-6.11783	3.8093	-7.71906	15.9926	10.3645	30.3993	3.82297	133.942	88.2271	-9.81093	0.063557	-24.3343	-8.33459	4.15174	-14.9415	13.4375	2.81845	47.1931	-5.89883	109.139	82.2294	-7.8717	-0.978948	-29.5746	2.44868	-2.09572	41.3106	0.434839	-2.27273	48.9343	-10.2144
1790	0.687897	-1.92702	22.6726	0.119658	-0.906289	4.25372	0.119564	-0.906302	10.0742	0.143652	-0.670794	13.3921	-5.28	4.15854	10.743	-7.73543	9.81585	-16.3956	-6.06737	3.76629	-7.78021	15.8445	10.3145	30.2234	3.97978	133.218	88.4365	-9.3562	-0.990312	-23.8707	-8.42857	4.15149	-14.9858	13.2806	2.8776	47.3348	-5.73388	109.267	82.2136	-7.88328	-0.896633	-29.4906	2.4238	-2.05657	41.4331	0.566113	-3.18495	49.1488	-10.0521
1792	0.782631	-1.9229	22.6803	0.161394	-0.913382	4.25746	0.1613	-0.913399	10.0779	0.175291	-0.673608	13.395	-5.32345	4.15893	10.8305	-7.82002	9.83108	-16.2382	-6.03266	3.71846	-7.79001	15.7225	10.2295	30.1169	4.17087	132.545	88.6063	-8.78496	-1.77059	-23.0873	-8.4978	4.13491	-14.9746	13.0733	3.06325	47.4805	-5.46783	109.426	82.0826	-7.84371	-0.823563	-29.4078	2.32749	-1.76465	41.4727	0.51767	-3.93622	49.2151	-10.1096
1794	0.885868	-1.90241	22.684	0.208397	-0.914123	4.2594	0.208303	-0.914144	10.0798	0.210493	-0.671355	13.3965	-5.35607	4.16495	10.9383	-7.88421	9.85033	-16.0416	-6.01324	3.67139	-7.74061	15.6409	9.97746	30.0939	4.24777	132.192	88.6059	-8.13933	-2.11232	-22.3672	-8.53127	4.09907	-14.9134	12.8805	3.31693	47.58	-5.19923	109.552	81.8713	-7.7501	-0.785248	-29.3672	2.17554	-1.21941	41.4346	0.227658	-4.29077	49.1316	-10.2584
1796	0.979971	-1.89222	22.6688	0.250526	-0.918475	4.25291	0.250432	-0.918501	10.0733	0.242277	-0.67209	13.3917	-5.36224	4.1663	11.0347	-7.90192	9.84994	-15.863	-5.93548	3.62178	-7.7544	15.4184	9.21113	30.125	3.82568	132.548	88.4101	-7.6867	-2.3722	-22.3849	-8.57876	4.04829	-14.8827	12.8959	3.41668	47.6103	-5.25008	109.543	81.7102	-7.71643	-0.838752	-29.4049	2.14368	-0.899537	41.4414	-0.0613199	-3.63488	49.1539	-10.2057
1798	1.03688	-1.86229	22.6474	0.278284	-0.9107	4.24353	0.27819	-0.910728	10.064	0.262589	-0.664609	13.3847	-5.33934	4.15566	11.0723	-7.86799	9.81834	-15.7903	-5.91208	3.60229	-7.76711	15.2257	8.73545	30.0944	3.68121	132.894	88.1945	-7.27047	-2.59815	-22.7911	-8.57206	4.02004	-14.8671	12.9571	3.4924	47.5976	-5.37772	109.46	81.597	-7.68291	-0.900743	-29.4676	2.09765	-0.73565	41.464	-0.185072	-2.96695	49.1953	-10.2265
1800	1.05509	-1.81636	22.6238	0.290646	-0.892302	4.23293	0.290554	-0.892332	10.0534	0.270753	-0.650101	13.3768	-5.29834	4.13695	11.051	-7.80055	9.76753	-15.825	-5.94971	3.61697	-7.7703	15.0736	8.7587	29.9941	4.01759	133.119	87.9944	-6.84775	-2.79103	-23.4416	-8.51312	4.02458	-14.871	13.024	3.54366	47.5674	-5.52185	109.337	81.5324	-7.64208	-0.940763	-29.5332	2.02971	-0.708326	41.4932	-0.136907	-2.58619	49.2349	-10.3386
1802	1.05751	-1.79227	22.601	0.294057	-0.881962	4.22277	0.293966	-0.881992	10.0432	0.2727	-0.642155	13.3692	-5.28225	4.13154	11.0205	-7.77162	9.75233	-15.8797	-5.97104	3.64816	-7.78451	14.8367	9.40176	29.9227	4.99379	133.504	87.773	-6.34412	-2.82772	-24.0719	-8.46538	4.07032	-14.9209	13.1012	3.44587	47.6054	-5.68923	109.245	81.4991	-7.6152	-0.918817	-29.5659	2.01603	-0.74751	41.5087	-0.0826187	-2.7416	49.2476	-10.3789
1804	1.06305	-1.80023	22.5795	0.29582	-0.885919	4.21324	0.295729	-0.885949	10.0337	0.274269	-0.645004	13.362	-5.30429	4.14674	10.9987	-7.8032	9.79084	-15.923	-5.97348	3.69739	-7.78347	14.6599	9.94401	29.8892	5.78095	133.985	87.5341	-5.96156	-2.89645	-24.6023	-8.45797	4.09336	-14.9761	13.0636	3.39043	47.6269	-5.66788	109.238	81.4911	-7.56967	-0.858023	-29.5808	2.07679	-0.845171	41.4979	-0.0742046	-2.98908	49.2103	-10.3165
1806	1.07509	-1.83637	22.5588	0.297782	-0.902793	4.20416	0.297689	-0.902824	10.0246	0.276758	-0.657503	13.3552	-5.35967	4.18049	10.991	-7.88795	9.87694	-15.9439	-5.96153	3.75347	-7.75931	14.5672	10.1728	29.884	6.14189	134.467	87.2875	-5.70971	-3.00207	-25.0064	-8.48904	4.08353	-15.0246	12.9098	3.40336	47.6173	-5.45016	109.319	81.4998	-7.50112	-0.778089	-29.5773	2.19621	-0.955473	41.4657	-0.135624	-3.1908	49.1262	-10.1646
1808	1.08179	-1.87024	22.5341	0.297648	-0.91817	4.19332	0.297554	-0.918201	10.0138	0.277593	-0.669006	13.3471	-5.41162	4.21484	10.996	-7.96721	9.96188	-15.941	-5.97096	3.77278	-7.70251	14.5283	9.93974	29.834	5.92134	134.573	87.0863	-5.43467	-2.99892	-25.3011	-8.50983	4.06739	-15.0648	12.7564	3.40672	47.5915	-5.20509	109.432	81.5003	-7.42456	-0.741112	-29.5379	2.28386	-0.909472	41.4504	-0.29507	-3.25798	49.0393	-10.024
1810	1.09265	-1.90584	22.519	0.299129	-0.934706	4.18676	0.299032	-0.934737	10.0072	0.279699	-0.681282	13.3422	-5.4576	4.24768	10.9905	-8.03556	10.042	-15.9571	-5.96379	3.78368	-7.64289	14.4829	9.7233	29.7833	5.73918	134.709	86.8712	-5.08394	-2.93028	-25.5867	-8.53977	4.03436	-15.0655	12.6302	3.38514	47.5601	-5.04217	109.52	81.4982	-7.3341	-0.695827	-29.5096	2.36168	-0.85995	41.4322	-0.434282	-3.0919	48.9253	-9.93499
1812	1.10944	-1.93858	22.5154	0.303418	-0.950573	4.1853	0.30332	-0.950604	10.0057	0.28386	-0.692893	13.3411	-5.49556	4.27662	10.9711	-8.09005	10.1124	-15.998	-5.94068	3.79168	-7.58597	14.4241	9.65952	29.7374	5.76821	134.991	86.6524	-4.69417	-2.85152	-25.842	-8.5761	3.99312	-15.0283	12.5514	3.35398	47.5347	-4.97292	109.57	81.4898	-7.2385	-0.64796	-29.4946	2.4233	-0.837529	41.414	-0.515156	-2.75872	48.7967	-9.91453
1814	1.13013	-1.95125	22.5174	0.311264	-0.958041	4.18629	0.311165	-0.958073	10.0067	0.290175	-0.69801	13.3418	-5.5248	4.29701	10.9462	-8.13206	10.1638	-16.0479	-5.93876	3.79662	-7.52199	14.3908	9.82722	29.686	6.09565	135.562	86.5148	-4.4885	-2.97648	-25.8481	-8.59623	3.9867	-14.9894	12.557	3.40236	47.547	-4.90105	109.605	81.4603	-7.17668	-0.669237	-29.4532	2.4339	-0.833579	41.4232	-0.49646	-2.60988	48.7169	-9.98233
1816	1.15788	-1.9549	22.5231	0.323021	-0.962241	4.18894	0.322922	-0.962274	10.0094	0.299217	-0.70045	13.3438	-5.55685	4.31528	10.9341	-8.18101	10.2119	-16.0745	-5.94275	3.79143	-7.4599	14.3969	9.99474	29.6186	6.35896	135.927	86.4583	-4.34246	-3.03745	-25.8485	-8.60706	3.98477	-14.9594	12.6011	3.48658	47.5857	-4.8376	109.591	81.4251	-7.12534	-0.696218	-29.405	2.42263	-0.80821	41.4508	-0.474326	-2.68966	48.6823	-10.0181
1818	1.19239	-1.95205	22.5302	0.338331	-0.964237	4.1922	0.338231	-0.964272	10.0126	0.310783	-0.70103	13.3463	-5.59232	4.33467	10.9386	-8.23692	10.2626	-16.0707	-5.94882	3.76873	-7.4033	14.4232	10.1008	29.5369	6.49602	136.033	86.4756	-4.20158	-3.01706	-25.8379	-8.61021	3.98334	-14.94	12.661	3.57373	47.6411	-4.79452	109.533	81.3885	-7.07879	-0.710654	-29.3571	2.39718	-0.74776	41.4881	-0.478486	-2.94317	48.6787	-9.99809
1820	1.22964	-1.94103	22.5324	0.355624	-0.962908	4.19325	0.355524	-0.962945	10.0137	0.323638	-0.699002	13.3471	-5.62063	4.36251	10.9563	-8.27735	10.3244	-16.0413	-5.95615	3.70534	-7.35607	14.3709	10.136	29.4544	6.63676	136.165	86.542	-3.95106	-3.0836	-25.5691	-8.605	3.993	-14.9212	12.6979	3.56021	47.683	-4.83684	109.489	81.3528	-7.03398	-0.695418	-29.3189	2.35645	-0.634276	41.506	-0.53301	-3.06694	48.6404	-9.95872
1822	1.2702	-1.93674	22.5327	0.373744	-0.964826	4.1935	0.373644	-0.964865	10.0139	0.337306	-0.699352	13.3473	-5.65049	4.39132	10.9729	-8.32005	10.3889	-16.0144	-5.94341	3.61745	-7.32763	14.3092	10.1255	29.391	6.74127	136.276	86.6133	-3.62049	-3.24245	-25.1888	-8.61127	4.00434	-14.9062	12.6881	3.53891	47.7146	-4.84546	109.477	81.3174	-6.98891	-0.675752	-29.2953	2.33133	-0.522138	41.5204	-0.606626	-3.09119	48.6161	-9.88056
1824	1.31191	-1.94242	22.5326	0.391436	-0.971205	4.19358	0.391336	-0.971245	10.014	0.350922	-0.703064	13.3474	-5.68301	4.41857	10.9813	-8.3676	10.4521	-16.0029	-5.9131	3.52803	-7.31532	14.2676	10.0705	29.3523	6.79383	136.374	86.6663	-3.24817	-3.4667	-24.7908	-8.63231	4.01319	-14.8957	12.629	3.53111	47.7328	-4.79691	109.5	81.2883	-6.94342	-0.657076	-29.2895	2.32694	-0.420897	41.5343	-0.682726	-3.03951	48.6096	-9.7982
1826	1.34756	-1.95719	22.5358	0.405614	-0.980997	4.19519	0.405513	-0.981038	10.0156	0.362111	-0.709542	13.3487	-5.71764	4.44212	10.9689	-8.41888	10.511	-16.0306	-5.89635	3.51739	-7.30177	14.3112	9.91656	29.3446	6.72291	136.514	86.658	-2.96924	-3.63506	-24.6198	-8.66327	4.00964	-14.8895	12.5294	3.54355	47.7255	-4.7024	109.543	81.2925	-6.89737	-0.63082	-29.3118	2.3324	-0.306738	41.547	-0.724894	-3.01122	48.5958	-9.88283
1828	1.37404	-1.96685	22.5345	0.416283	-0.987688	4.1947	0.416181	-0.987731	10.0151	0.370493	-0.713908	13.3483	-5.73837	4.45697	10.9515	-8.44846	10.5482	-16.0657	-5.88906	3.52151	-7.27152	14.3546	9.90429	29.3162	6.76915	136.632	86.6384	-2.76116	-3.74962	-24.549	-8.68556	4.01384	-14.8943	12.4696	3.53424	47.7119	-4.6501	109.588	81.2987	-6.86746	-0.639703	-29.3255	2.3349	-0.225301	41.5598	-0.7461	-3.03426	48.5884	-9.93434
1830	1.39155	-1.9678	22.5304	0.423864	-0.989728	4.19295	0.423762	-0.989772	10.0134	0.376289	-0.714979	13.347	-5.74335	4.46214	10.9325	-8.45369	10.5609	-16.1018	-5.89013	3.52422	-7.22594	14.3848	10.05	29.2649	6.95123	136.712	86.6244	-2.61146	-3.80132	-24.5337	-8.69483	4.02803	-14.9021	12.4563	3.51021	47.698	-4.6445	109.621	81.3002	-6.84996	-0.675525	-29.3259	2.33397	-0.175052	41.5669	-0.76103	-3.10946	48.5744	-9.92006
1832	1.40501	-1.96023	22.54	0.430407	-0.987703	4.19722	0.430305	-0.987748	10.0177	0.381055	-0.713077	13.3502	-5.73939	4.45857	10.9075	-8.4461	10.5543	-16.1478	-5.89583	3.51721	-7.1867	14.4334	10.1968	29.236	7.12209	136.747	86.6359	-2.47903	-3.7621	-24.5005	-8.6919	4.04147	-14.8722	12.4237	3.5444	47.6837	-4.60595	109.612	81.3027	-6.81182	-0.655804	-29.3335	2.34357	-0.104294	41.5434	-0.822014	-3.19988	48.4902	-9.89127
1834	1.41551	-1.94979	22.5509	0.435922	-0.984152	4.20205	0.43582	-0.984197	10.0225	0.384961	-0.710094	13.3539	-5.74144	4.45221	10.8892	-8.45105	10.5448	-16.182	-5.90111	3.50806	-7.16353	14.4742	10.2315	29.2105	7.18429	136.765	86.6673	-2.32955	-3.71051	-24.4558	-8.69435	4.05605	-14.8438	12.4336	3.59321	47.7004	-4.57796	109.578	81.2809	-6.76999	-0.655733	-29.3305	2.35492	-0.0349869	41.5095	-0.889853	-3.2829	48.3786	-9.88338
1836	1.42378	-1.94096	22.5594	0.440319	-0.981093	4.20583	0.440218	-0.981138	10.0263	0.388062	-0.707546	13.3567	-5.75607	4.44866	10.8812	-8.47829	10.5455	-16.1987	-5.90272	3.4977	-7.15376	14.4947	10.1585	29.1901	7.14022	136.79	86.7101	-2.18058	-3.67746	-24.3871	-8.70544	4.06939	-14.8235	12.4811	3.63405	47.7373	-4.56649	109.533	81.2433	-6.72947	-0.67961	-29.3168	2.36553	0.0254428	41.476	-0.954007	-3.33915	48.2628	-9.88873
1838	1.43003	-1.94541	22.5608	0.442629	-0.983624	4.2065	0.442527	-0.983669	10.0269	0.38994	-0.709302	13.3572	-5.79484	4.46333	10.8872	-8.54226	10.5891	-16.1927	-5.89424	3.48081	-7.13265	14.4652	10.1288	29.1973	7.1131	136.912	86.7317	-2.15478	-3.70844	-24.2508	-8.71824	4.07319	-14.8029	12.4954	3.6022	47.7147	-4.57141	109.509	81.2536	-6.69766	-0.676401	-29.3053	2.37389	0.0618858	41.4691	-1.00778	-3.3182	48.202	-9.81794
1840	1.4375	-1.9569	22.565	0.4448	-0.989353	4.2084	0.444698	-0.989399	10.0288	0.391904	-0.71346	13.3587	-5.835	4.48896	10.8841	-8.60328	10.6537	-16.2038	-5.87803	3.47858	-7.11271	14.4379	10.1583	29.2066	7.13737	136.992	86.7577	-2.13757	-3.75405	-24.0784	-8.74014	4.06225	-14.7763	12.4831	3.60009	47.6954	-4.5247	109.511	81.258	-6.66654	-0.671942	-29.303	2.37339	0.0932244	41.4618	-1.05029	-3.27428	48.1417	-9.80669
1842	1.44569	-1.97157	22.5717	0.446974	-0.996541	4.21148	0.446871	-0.996587	10.0319	0.393955	-0.71871	13.361	-5.86874	4.51917	10.8696	-8.64985	10.7244	-16.2353	-5.85703	3.48839	-7.09548	14.4227	10.2253	29.2088	7.19526	137.015	86.7839	-2.10276	-3.78976	-23.91	-8.76787	4.04307	-14.7471	12.449	3.63451	47.686	-4.42819	109.541	81.2526	-6.63617	-0.673737	-29.3063	2.36778	0.112747	41.4495	-1.07583	-3.22962	48.0735	-9.85603
1844	1.44801	-1.9789	22.5706	0.447304	-0.999959	4.21103	0.447201	-1	10.0315	0.394407	-0.721246	13.3606	-5.88687	4.53443	10.8572	-8.67491	10.7609	-16.2609	-5.84088	3.47725	-7.07798	14.4018	10.1997	29.1878	7.15814	137.037	86.7703	-2.04171	-3.75882	-23.882	-8.78039	4.04981	-14.7369	12.4128	3.63339	47.6568	-4.35721	109.608	81.2743	-6.61604	-0.695038	-29.2897	2.3788	0.0636369	41.4398	-1.05192	-3.22533	48.0127	-9.83556
1846	1.45355	-1.98415	22.5677	0.449248	-1.00276	4.20974	0.449144	-1.00281	10.0302	0.396031	-0.723225	13.3597	-5.90145	4.54329	10.8534	-8.69703	10.7837	-16.2699	-5.82675	3.46444	-7.06162	14.405	10.1649	29.183	7.09453	137.084	86.7316	-2.01419	-3.729	-23.8904	-8.79645	4.05576	-14.7263	12.3805	3.62605	47.6257	-4.30753	109.659	81.2844	-6.59158	-0.705367	-29.2768	2.39768	0.0483105	41.4279	-1.07015	-3.21812	47.9549	-9.8231
1848	1.464	-1.98924	22.5654	0.453347	-1.00596	4.2088	0.453243	-1.006	10.0292	0.39929	-0.725369	13.359	-5.91599	4.54757	10.8563	-8.72159	10.7978	-16.2666	-5.81595	3.45542	-7.0412	14.4359	10.1426	29.1923	7.02347	137.14	86.6862	-2.029	-3.70537	-23.9037	-8.81726	4.05537	-14.7092	12.3519	3.62042	47.5961	-4.27206	109.682	81.2794	-6.55764	-0.702642	-29.2664	2.4214	0.0851306	41.4114	-1.14164	-3.19169	47.8903	-9.82982
1850	1.47773	-1.99711	22.5701	0.458585	-1.01069	4.21097	0.45848	-1.01074	10.0314	0.403487	-0.728599	13.3606	-5.93288	4.54717	10.8482	-8.75152	10.8053	-16.2838	-5.8171	3.45791	-6.99266	14.4869	10.1428	29.1653	6.95754	137.107	86.6987	-2.06619	-3.64093	-23.8929	-8.82947	4.0503	-14.6802	12.3124	3.63214	47.5688	-4.21124	109.685	81.2784	-6.50549	-0.710208	-29.2288	2.44794	0.152912	41.3838	-1.22871	-3.11269	47.7782	-9.83293
1852	1.49238	-2.01134	22.5762	0.463626	-1.0183	4.21374	0.463521	-1.01834	10.0342	0.407709	-0.733988	13.3627	-5.95154	4.55072	10.8426	-8.7831	10.8205	-16.2967	-5.81288	3.4583	-6.94482	14.5205	10.2065	29.1371	6.94916	137.045	86.7293	-2.08854	-3.57502	-23.8479	-8.84815	4.03739	-14.6461	12.2853	3.62523	47.5357	-4.16818	109.671	81.2883	-6.45662	-0.710174	-29.1977	2.45571	0.211156	41.3532	-1.27512	-3.04692	47.6673	-9.86076
1854	1.50685	-2.03122	22.5815	0.468059	-1.02835	4.21623	0.467953	-1.0284	10.0367	0.411622	-0.741245	13.3646	-5.97105	4.55926	10.8424	-8.81452	10.8448	-16.2999	-5.80288	3.45354	-6.90187	14.5309	10.3184	29.1164	6.98794	136.992	86.7606	-2.09558	-3.52987	-23.773	-8.87433	4.02051	-14.6112	12.2741	3.59352	47.4957	-4.14879	109.649	81.3083	-6.41596	-0.703021	-29.1831	2.44255	0.250384	41.3223	-1.27533	-3.00597	47.5657	-9.91362
1856	1.51775	-2.05046	22.581	0.471023	-1.03777	4.21614	0.470916	-1.03782	10.0366	0.414403	-0.748115	13.3645	-5.98806	4.56897	10.8504	-8.84161	10.8695	-16.2873	-5.8053	3.44375	-6.85476	14.5349	10.3767	29.1101	6.97861	137.063	86.7519	-2.13129	-3.57032	-23.6956	-8.89635	4.01984	-14.5902	12.2717	3.54237	47.4552	-4.14138	109.653	81.3228	-6.38178	-0.703553	-29.1983	2.42359	0.280177	41.2932	-1.27181	-2.97528	47.4588	-9.97485
1858	1.53684	-2.06524	22.5914	0.477929	-1.04604	4.22089	0.477821	-1.04609	10.0413	0.420055	-0.753893	13.3681	-6.00389	4.57216	10.844	-8.86819	10.8828	-16.3014	-5.79715	3.43319	-6.79607	14.5406	10.3943	29.0933	6.93321	137.113	86.7546	-2.15575	-3.58715	-23.6327	-8.9266	4.01496	-14.5419	12.2648	3.50782	47.3983	-4.12118	109.672	81.3485	-6.34972	-0.721876	-29.2095	2.39483	0.295032	41.2643	-1.26177	-2.93088	47.3595	-9.99539
1860	1.56575	-2.07902	22.6119	0.489169	-1.05482	4.23012	0.48906	-1.05487	10.0506	0.428974	-0.759798	13.375	-6.01917	4.56911	10.826	-8.89552	10.8854	-16.3369	-5.77191	3.42979	-6.7312	14.5485	10.3908	29.0697	6.87062	137.124	86.7676	-2.16561	-3.56068	-23.5947	-8.97175	4.00649	-14.4721	12.2587	3.49305	47.3321	-4.08511	109.699	81.3853	-6.32163	-0.751242	-29.2133	2.3552	0.299315	41.235	-1.24262	-2.88072	47.2676	-9.98458
1862	1.60014	-2.11349	22.6212	0.500913	-1.07312	4.23452	0.500802	-1.07318	10.055	0.438846	-0.772794	13.3783	-6.03682	4.57188	10.8328	-8.92666	10.898	-16.3266	-5.72135	3.46842	-6.69222	14.5491	10.4496	29.0778	6.87248	137.157	86.7346	-2.18196	-3.51896	-23.6079	-9.0495	4.01614	-14.4487	12.2903	3.46837	47.3031	-4.04766	109.715	81.4195	-6.31143	-0.749377	-29.2328	2.30036	0.308403	41.2021	-1.19126	-2.90292	47.1737	-10.0483
1864	1.63407	-2.1418	22.6339	0.513018	-1.08871	4.24039	0.512906	-1.08876	10.0608	0.448822	-0.783731	13.3828	-6.04794	4.56123	10.8378	-8.95167	10.8835	-16.3188	-5.6763	3.48192	-6.6537	14.5552	10.5194	29.1103	6.87209	137.171	86.7068	-2.20459	-3.46259	-23.6012	-9.13573	4.03251	-14.4149	12.3353	3.46294	47.2806	-4.01214	109.718	81.448	-6.30134	-0.754292	-29.2388	2.24486	0.345539	41.1802	-1.16482	-2.84546	47.0601	-10.0552
1866	1.66548	-2.15662	22.6494	0.525273	-1.09816	4.24741	0.52516	-1.09822	10.0678	0.458543	-0.790081	13.3881	-6.05253	4.53744	10.8374	-8.97015	10.8426	-16.32	-5.6465	3.46091	-6.60981	14.5664	10.5763	29.1476	6.85035	137.159	86.6978	-2.22294	-3.3906	-23.5786	-9.21246	4.05014	-14.3657	12.3758	3.47313	47.2537	-3.98405	109.708	81.4724	-6.2858	-0.766795	-29.2298	2.19103	0.431943	41.1688	-1.19079	-2.69134	46.9286	-9.9873
1868	1.69438	-2.1524	22.6522	0.538282	-1.09904	4.24873	0.538168	-1.09909	10.0692	0.468324	-0.789958	13.3891	-6.05994	4.5184	10.8407	-8.99195	10.8114	-16.3149	-5.63886	3.4341	-6.55932	14.5685	10.551	29.1067	6.77797	137.114	86.7206	-2.18621	-3.27703	-23.6395	-9.22962	4.05664	-14.3315	12.3555	3.45883	47.2004	-3.97668	109.696	81.5073	-6.25801	-0.752929	-29.2264	2.13735	0.638739	41.1522	-1.34745	-2.47237	46.8032	-9.86894
1870	1.71583	-2.1451	22.6543	0.548325	-1.09786	4.2497	0.548212	-1.09792	10.0701	0.475765	-0.788483	13.3898	-6.06575	4.5067	10.8462	-9.0079	10.7926	-16.3053	-5.6482	3.39446	-6.50445	14.5718	10.5755	29.074	6.75162	137.089	86.7319	-2.16127	-3.24234	-23.6585	-9.22924	4.05969	-14.2978	12.3415	3.4325	47.1567	-3.99995	109.681	81.524	-6.23336	-0.751026	-29.2311	2.0523	0.839785	41.1249	-1.41899	-2.49456	46.6929	-9.8479
1872	1.72791	-2.14143	22.6566	0.553933	-1.0974	4.25076	0.55382	-1.09746	10.0712	0.479931	-0.787803	13.3906	-6.06864	4.50189	10.853	-9.01574	10.7848	-16.2929	-5.66546	3.35005	-6.45124	14.5785	10.6448	29.0578	6.76316	137.081	86.7231	-2.1451	-3.2865	-23.6422	-9.22336	4.05926	-14.2654	12.3428	3.40386	47.1293	-4.04457	109.663	81.5232	-6.2145	-0.757015	-29.246	1.95217	0.999363	41.1003	-1.3845	-2.75753	46.621	-9.94079
1874	1.72757	-2.15466	22.6529	0.552561	-1.10314	4.24916	0.552448	-1.1032	10.0696	0.47925	-0.792173	13.3894	-6.06646	4.49851	10.8566	-9.01356	10.7774	-16.2861	-5.65599	3.33897	-6.41987	14.5876	10.5966	29.0078	6.66924	137	86.7027	-2.04975	-3.28182	-23.749	-9.22362	4.0459	-14.2456	12.3251	3.40876	47.1136	-4.05816	109.625	81.5367	-6.19557	-0.709891	-29.2754	1.93693	1.10527	41.1499	-1.3758	-2.96976	46.6773	-10.073
1876	1.72122	-2.15808	22.6432	0.549518	-1.104	4.24483	0.549404	-1.10406	10.0653	0.477033	-0.792998	13.3862	-6.06153	4.4873	10.866	-9.01028	10.7544	-16.2678	-5.65974	3.3218	-6.41296	14.6066	10.5828	28.9677	6.61392	136.975	86.6806	-1.98843	-3.30444	-23.82	-9.21427	4.04567	-14.2453	12.34	3.40147	47.087	-4.08744	109.585	81.5495	-6.18373	-0.693158	-29.3086	1.94424	1.15267	41.1697	-1.3795	-3.01289	46.7157	-10.1403
1878	1.71465	-2.1521	22.6309	0.547272	-1.10074	4.23932	0.547159	-1.1008	10.0598	0.475167	-0.790685	13.382	-6.05567	4.46834	10.8779	-9.00887	10.7167	-16.2448	-5.67485	3.29502	-6.41829	14.6309	10.6226	28.9425	6.615	137.016	86.6564	-1.97902	-3.34632	-23.8361	-9.20107	4.05765	-14.2584	12.3799	3.38039	47.0477	-4.13021	109.558	81.5617	-6.18084	-0.716699	-29.3387	1.96289	1.13378	41.1449	-1.38207	-2.88703	46.7041	-10.1356
1880	1.72705	-2.1683	22.632	0.551164	-1.10898	4.23995	0.551049	-1.10903	10.0604	0.478569	-0.796615	13.3825	-6.05783	4.45526	10.8657	-9.01741	10.6949	-16.2676	-5.65278	3.28615	-6.37542	14.6354	10.6661	28.9149	6.62364	137.07	86.6147	-2.00691	-3.3252	-23.8529	-9.22807	4.04612	-14.2493	12.3609	3.38183	47.0116	-4.13699	109.589	81.5854	-6.18969	-0.748168	-29.3507	1.99946	1.00654	41.1103	-1.31342	-2.7353	46.6485	-10.1497
1882	1.73045	-2.17016	22.63	0.552487	-1.1101	4.23904	0.552372	-1.11016	10.0595	0.479628	-0.797375	13.3818	-6.03807	4.42577	10.8663	-8.99458	10.6326	-16.2637	-5.64184	3.25028	-6.35355	14.6347	10.6619	28.8825	6.57567	136.989	86.5722	-1.92588	-3.21454	-23.9352	-9.23028	4.06251	-14.2511	12.336	3.39528	46.9883	-4.12347	109.609	81.6035	-6.19298	-0.745711	-29.348	2.05041	0.908989	41.1018	-1.27713	-2.68687	46.6228	-10.1833
1884	1.72222	-2.15639	22.6234	0.550215	-1.1033	4.23603	0.550101	-1.10335	10.0565	0.477526	-0.792417	13.3796	-5.99936	4.38146	10.8828	-8.9453	10.534	-16.2276	-5.6485	3.19019	-6.35708	14.6322	10.6127	28.8496	6.47744	136.802	86.538	-1.75355	-3.04867	-24.0558	-9.20409	4.10483	-14.2646	12.322	3.40783	46.9785	-4.1091	109.599	81.6132	-6.18868	-0.712043	-29.3355	2.10931	0.873414	41.1205	-1.29431	-2.74758	46.6313	-10.2143
1886	1.71662	-2.15653	22.6223	0.547758	-1.10283	4.23552	0.547644	-1.10289	10.056	0.475662	-0.792216	13.3792	-5.98215	4.34842	10.8931	-8.92935	10.4659	-16.2058	-5.65736	3.1592	-6.33867	14.628	10.5848	28.8386	6.42572	136.816	86.5349	-1.72936	-3.00961	-24.0214	-9.19526	4.1149	-14.2637	12.3457	3.37028	46.9721	-4.16725	109.56	81.6222	-6.18826	-0.709782	-29.3264	2.15931	0.882996	41.1298	-1.35452	-2.78084	46.6136	-10.1238
[truncated: 2,399 more rows]
[truncated: 56 more columns]

## Sheet: Joint Angles ZXY (WO)
Frame	L5S1 Lateral Bending	L5S1 Axial Bending	L5S1 Flexion/Extension	L4L3 Lateral Bending	L4L3 Axial Rotation	L4L3 Flexion/Extension	L1T12 Lateral Bending	L1T12 Axial Rotation	L1T12 Flexion/Extension	T9T8 Lateral Bending	T9T8 Axial Rotation	T9T8 Flexion/Extension	T1C7 Lateral Bending	T1C7 Axial Rotation	T1C7 Flexion/Extension	C1 Head Lateral Bending	C1 Head Axial Rotation	C1 Head Flexion/Extension	Right T4 Shoulder Abduction/Adduction	Right T4 Shoulder Internal/External Rotation	Right T4 Shoulder Flexion/Extension	Right Shoulder Abduction/Adduction	Right Shoulder Internal/External Rotation	Right Shoulder Flexion/Extension	Right Elbow Ulnar Deviation/Radial Deviation	Right Elbow Pronation/Supination	Right Elbow Flexion/Extension	Right Wrist Ulnar Deviation/Radial Deviation	Right Wrist Pronation/Supination	Right Wrist Flexion/Extension	Left T4 Shoulder Abduction/Adduction	Left T4 Shoulder Internal/External Rotation	Left T4 Shoulder Flexion/Extension	Left Shoulder Abduction/Adduction	Left Shoulder Internal/External Rotation	Left Shoulder Flexion/Extension	Left Elbow Ulnar Deviation/Radial Deviation	Left Elbow Pronation/Supination	Left Elbow Flexion/Extension	Left Wrist Ulnar Deviation/Radial Deviation	Left Wrist Pronation/Supination	Left Wrist Flexion/Extension	Right Hip Abduction/Adduction	Right Hip Internal/External Rotation	Right Hip Flexion/Extension	Right Knee Abduction/Adduction	Right Knee Internal/External Rotation	Right Knee Flexion/Extension	Right Ankle Abduction/Adduction
[truncated: 3,357 more rows]
[truncated: 56 more columns]
