# Supplementary material for: “Doctor, when can I drive?” – Can we compensate an immobilization of the right wrist while driving a car: A pilot study
Source: PLoS One. 2026 Feb 18;21(2):e0341628. doi: 10.1371/journal.pone.0341628 (PMC12915907; doi:10.1371/journal.pone.0341628)
Supplement: S16 File — (XLSX) [file pone.0341628.s016.xlsx]

## Sheet: Joint Angles ZXY (NI)
Frame	L5S1 Lateral Bending	L5S1 Axial Bending	L5S1 Flexion/Extension	L4L3 Lateral Bending	L4L3 Axial Rotation	L4L3 Flexion/Extension	L1T12 Lateral Bending	L1T12 Axial Rotation	L1T12 Flexion/Extension	T9T8 Lateral Bending	T9T8 Axial Rotation	T9T8 Flexion/Extension	T1C7 Lateral Bending	T1C7 Axial Rotation	T1C7 Flexion/Extension	C1 Head Lateral Bending	C1 Head Axial Rotation	C1 Head Flexion/Extension	Right T4 Shoulder Abduction/Adduction	Right T4 Shoulder Internal/External Rotation	Right T4 Shoulder Flexion/Extension	Right Shoulder Abduction/Adduction	Right Shoulder Internal/External Rotation	Right Shoulder Flexion/Extension	Right Elbow Ulnar Deviation/Radial Deviation	Right Elbow Pronation/Supination	Right Elbow Flexion/Extension	Right Wrist Ulnar Deviation/Radial Deviation	Right Wrist Pronation/Supination	Right Wrist Flexion/Extension	Left T4 Shoulder Abduction/Adduction	Left T4 Shoulder Internal/External Rotation	Left T4 Shoulder Flexion/Extension	Left Shoulder Abduction/Adduction	Left Shoulder Internal/External Rotation	Left Shoulder Flexion/Extension	Left Elbow Ulnar Deviation/Radial Deviation	Left Elbow Pronation/Supination	Left Elbow Flexion/Extension	Left Wrist Ulnar Deviation/Radial Deviation	Left Wrist Pronation/Supination	Left Wrist Flexion/Extension	Right Hip Abduction/Adduction	Right Hip Internal/External Rotation	Right Hip Flexion/Extension	Right Knee Abduction/Adduction	Right Knee Internal/External Rotation	Right Knee Flexion/Extension	Right Ankle Abduction/Adduction
0	-2.31868	-0.670697	17.9345	-1.07163	-0.0997897	2.13848	-1.07164	-0.0996791	7.95891	-0.794846	-0.142312	11.8061	0.333202	-0.931898	10.5618	0.198073	-1.82702	-16.4128	-1.49784	-0.685059	5.12675	16.647	12.8618	42.9514	-15.5731	107.008	58.5487	-16.387	11.9217	-45.687	-6.97258	-6.69252	13.6238	9.71967	32.585	39.1816	9.85854	99.3302	44.3695	-2.36921	-4.50408	-25.6966	-8.71842	2.79479	40.4676	0.0119527	-0.289805	45.0212	5.87972
2	-2.30514	-0.672413	17.8934	-1.06581	-0.101884	2.12029	-1.06582	-0.101774	7.94072	-0.790354	-0.14354	11.7924	0.33197	-0.944222	10.6379	0.191568	-1.84865	-16.2714	-1.55133	-0.700395	4.94496	16.6979	12.8374	42.9176	-15.6103	106.951	58.5022	-16.2838	11.9323	-45.7386	-6.97758	-6.61458	13.3396	9.7397	32.5372	39.1933	9.8728	99.3461	44.3814	-2.33011	-4.51243	-25.6908	-8.65304	2.73947	40.2718	-0.0173067	-0.304983	45.0293	5.89862
4	-2.29848	-0.676571	17.8626	-1.06321	-0.104421	2.1066	-1.06322	-0.104311	7.92703	-0.788247	-0.145296	11.7822	0.340092	-0.963951	10.6988	0.198575	-1.88771	-16.1581	-1.60427	-0.70466	4.79443	16.7406	12.8124	42.8768	-15.6049	106.914	58.4766	-16.1812	11.9309	-45.7742	-6.98397	-6.54284	13.1153	9.77193	32.5263	39.2027	9.89174	99.3486	44.3895	-2.29536	-4.52963	-25.6909	-8.5885	2.69261	40.1124	-0.052205	-0.327388	45.0423	5.92613
6	-2.2982	-0.683516	17.8433	-1.06365	-0.107585	2.098	-1.06366	-0.107475	7.91843	-0.788369	-0.147704	11.7757	0.357808	-0.993104	10.7414	0.218624	-1.94794	-16.0791	-1.65305	-0.700663	4.67764	16.7674	12.7896	42.8351	-15.5527	106.908	58.4684	-16.088	11.917	-45.7912	-6.99215	-6.48034	12.958	9.81207	32.5465	39.2077	9.91412	99.3436	44.3937	-2.26516	-4.55531	-25.6984	-8.52694	2.65431	39.9948	-0.0903699	-0.354696	45.0599	5.9614
8	-2.29474	-0.692197	17.8288	-1.06285	-0.111749	2.09152	-1.06286	-0.111639	7.91195	-0.787504	-0.150777	11.7708	0.375398	-1.03349	10.7702	0.233445	-2.02843	-16.0254	-1.68525	-0.713998	4.56789	16.7546	12.7834	42.8248	-15.4824	106.959	58.4382	-16.0396	11.8988	-45.7944	-7.00037	-6.43058	12.8225	9.82739	32.5297	39.2025	9.93149	99.3731	44.3999	-2.23459	-4.58072	-25.7126	-8.47584	2.61552	39.8971	-0.117201	-0.368765	45.0761	5.99275
10	-2.28756	-0.700352	17.816	-1.06037	-0.115985	2.08583	-1.06038	-0.115875	7.90626	-0.78538	-0.153796	11.7666	0.392562	-1.06468	10.7928	0.251386	-2.09211	-15.9835	-1.70387	-0.727418	4.45914	16.7333	12.7708	42.8306	-15.4289	107.01	58.4065	-15.999	11.8898	-45.8082	-7.01428	-6.39344	12.7207	9.83857	32.5032	39.1902	9.93419	99.3976	44.3988	-2.20724	-4.58633	-25.7232	-8.43403	2.57032	39.8145	-0.131147	-0.380597	45.0904	6.01267
12	-2.27658	-0.707613	17.8057	-1.05615	-0.120133	2.08124	-1.05616	-0.120024	7.90167	-0.781965	-0.156639	11.7631	0.408227	-1.08212	10.8104	0.27247	-2.13031	-15.9508	-1.71216	-0.737297	4.35717	16.7145	12.7455	42.8462	-15.4086	107.039	58.3791	-15.9549	11.8992	-45.838	-7.03186	-6.36753	12.6452	9.84877	32.4759	39.1788	9.92625	99.4088	44.3905	-2.18411	-4.57611	-25.7265	-8.40152	2.51781	39.7433	-0.131842	-0.388658	45.1009	6.02106
14	-2.26242	-0.715923	17.8066	-1.05064	-0.12495	2.08165	-1.05066	-0.124842	7.90208	-0.777542	-0.15989	11.7634	0.418266	-1.08684	10.8176	0.288687	-2.14316	-15.9376	-1.72032	-0.741861	4.29668	16.7117	12.7009	42.8615	-15.4518	107.01	58.3631	-15.8979	11.9512	-45.8806	-7.03931	-6.3487	12.5594	9.85119	32.46	39.2031	9.93382	99.4118	44.3839	-2.16643	-4.58926	-25.718	-8.37875	2.46117	39.6785	-0.120165	-0.376835	45.1025	6.02449
16	-2.25283	-0.719298	17.8054	-1.04672	-0.127234	2.08115	-1.04674	-0.127126	7.90158	-0.774466	-0.16135	11.763	0.43568	-1.09564	10.8306	0.316579	-2.1665	-15.9137	-1.73052	-0.754301	4.25246	16.714	12.6643	42.8643	-15.4975	106.959	58.3539	-15.8275	12.0082	-45.9234	-7.04256	-6.32766	12.4884	9.86332	32.4716	39.2199	9.95325	99.3885	44.3785	-2.15131	-4.60018	-25.71	-8.36355	2.40528	39.6235	-0.106015	-0.360155	45.1009	6.03776
18	-2.24852	-0.718778	17.7992	-1.04479	-0.127397	2.0784	-1.0448	-0.127289	7.89883	-0.773007	-0.161354	11.761	0.460567	-1.11218	10.8519	0.354788	-2.20702	-15.8745	-1.74279	-0.773142	4.22099	16.7186	12.6484	42.8504	-15.522	106.905	58.3485	-15.7549	12.0495	-45.9546	-7.04422	-6.3062	12.4331	9.88362	32.502	39.2209	9.98063	99.3512	44.3757	-2.13744	-4.60577	-25.707	-8.35277	2.35036	39.579	-0.0932138	-0.34259	45.1	6.06169
20	-2.24429	-0.724877	17.7881	-1.04343	-0.130476	2.07344	-1.04344	-0.130369	7.89387	-0.771796	-0.163579	11.7572	0.480294	-1.13365	10.8755	0.381613	-2.25421	-15.8309	-1.75354	-0.778415	4.21458	16.725	12.6798	42.8161	-15.4894	106.894	58.3391	-15.7273	12.0276	-45.938	-7.05041	-6.30257	12.3765	9.88849	32.4936	39.213	10.0004	99.3701	44.3811	-2.12388	-4.61542	-25.7146	-8.33643	2.29328	39.5474	-0.0873596	-0.327018	45.1109	6.08256
22	-2.23949	-0.731112	17.7772	-1.04184	-0.133662	2.06861	-1.04185	-0.133554	7.88904	-0.770401	-0.165867	11.7536	0.499207	-1.15571	10.896	0.406681	-2.30212	-15.7928	-1.76153	-0.781886	4.20253	16.7239	12.7145	42.7863	-15.4401	106.921	58.3247	-15.7168	11.9862	-45.9197	-7.05887	-6.3055	12.3352	9.88735	32.4947	39.1944	10.0218	99.384	44.3838	-2.10257	-4.62225	-25.7314	-8.31973	2.22504	39.5198	-0.0764748	-0.305792	45.121	6.10678
24	-2.234	-0.73569	17.7682	-1.0398	-0.136169	2.0646	-1.03982	-0.136062	7.88503	-0.76872	-0.16762	11.7506	0.517122	-1.17577	10.9111	0.430717	-2.346	-15.765	-1.76656	-0.787748	4.17351	16.7129	12.7374	42.7722	-15.3903	106.973	58.3079	-15.7129	11.9447	-45.9121	-7.06797	-6.31072	12.3076	9.8826	32.5056	39.1715	10.0401	99.3851	44.3831	-2.07631	-4.6233	-25.753	-8.30477	2.14655	39.4943	-0.0573199	-0.279265	45.1278	6.13233
26	-2.22861	-0.736893	17.7624	-1.03754	-0.137174	2.06202	-1.03755	-0.137067	7.88245	-0.766961	-0.168232	11.7486	0.530664	-1.18865	10.9156	0.449744	-2.37507	-15.7568	-1.76851	-0.804477	4.10881	16.6906	12.7331	42.7968	-15.3636	107.011	58.3003	-15.7	11.9359	-45.9168	-7.07254	-6.31145	12.2722	9.87758	32.4827	39.1723	10.0221	99.3997	44.3883	-2.06584	-4.61166	-25.7645	-8.2959	2.06714	39.472	-0.0263168	-0.254559	45.1323	6.14672
28	-2.22447	-0.735092	17.7545	-1.03556	-0.13677	2.05854	-1.03558	-0.136663	7.87897	-0.76551	-0.16781	11.746	0.542272	-1.1976	10.9245	0.467048	-2.39618	-15.7403	-1.77533	-0.818668	4.05172	16.6729	12.7081	42.8114	-15.3693	107.008	58.2919	-15.6622	11.9715	-45.9469	-7.07588	-6.30623	12.233	9.86807	32.469	39.1742	10.0194	99.403	44.3887	-2.05576	-4.59879	-25.7613	-8.29049	2.00738	39.4534	-0.000911537	-0.238887	45.1368	6.15521
30	-2.22126	-0.731706	17.745	-1.03387	-0.135601	2.05435	-1.03388	-0.135495	7.87478	-0.764315	-0.166836	11.7429	0.550573	-1.20431	10.9396	0.479445	-2.41181	-15.7125	-1.78584	-0.828886	4.01323	16.6615	12.6717	42.8083	-15.4003	106.962	58.2815	-15.5976	12.0416	-46	-7.07881	-6.29759	12.1941	9.85571	32.4681	39.1726	10.037	99.3946	44.385	-2.04395	-4.58738	-25.7462	-8.28769	1.97206	39.4381	0.0136237	-0.232532	45.1412	6.16024
32	-2.21593	-0.732371	17.7409	-1.03159	-0.136356	2.05257	-1.0316	-0.13625	7.873	-0.76256	-0.167259	11.7416	0.546434	-1.21289	10.9516	0.468517	-2.4255	-15.69	-1.78501	-0.843477	3.99208	16.6416	12.6547	42.8076	-15.4189	106.91	58.2705	-15.5144	12.0929	-46.0532	-7.08232	-6.29813	12.1709	9.85102	32.4516	39.1703	10.0433	99.3939	44.3904	-2.03498	-4.57331	-25.7378	-8.28622	1.95859	39.4227	0.0136392	-0.227257	45.1427	6.16671
34	-2.21317	-0.733424	17.7397	-1.03046	-0.137054	2.05202	-1.03047	-0.136948	7.87245	-0.761675	-0.167711	11.7411	0.544149	-1.22039	10.966	0.461445	-2.43803	-15.6631	-1.79229	-0.851845	3.99588	16.6413	12.6585	42.7875	-15.4159	106.871	58.2727	-15.4297	12.1347	-46.1112	-7.08298	-6.30292	12.1591	9.84819	32.446	39.1632	10.0601	99.4063	44.3997	-2.02862	-4.58072	-25.7247	-8.28702	1.95408	39.4112	0.00794291	-0.230044	45.145	6.17829
36	-2.21303	-0.734379	17.7399	-1.03048	-0.137482	2.0521	-1.0305	-0.137376	7.87253	-0.761663	-0.168032	11.7412	0.545722	-1.22895	10.9823	0.460927	-2.45411	-15.6329	-1.80734	-0.855277	4.0145	16.6591	12.6798	42.7551	-15.3925	106.858	58.2851	-15.36	12.1573	-46.1622	-7.08034	-6.31075	12.1538	9.84339	32.4511	39.1504	10.0863	99.4295	44.412	-2.02187	-4.60483	-25.7127	-8.28873	1.94973	39.4026	0.0013338	-0.238452	45.1485	6.19525
38	-2.21129	-0.736359	17.7383	-1.02988	-0.138503	2.05142	-1.02989	-0.138397	7.87185	-0.761148	-0.168758	11.7407	0.544554	-1.248	10.9926	0.450868	-2.48801	-15.6134	-1.81048	-0.870748	4.00166	16.6604	12.7024	42.7573	-15.3657	106.898	58.2824	-15.353	12.1144	-46.155	-7.07481	-6.32064	12.1372	9.82439	32.4401	39.1316	10.0981	99.4453	44.4302	-2.0001	-4.60091	-25.7393	-8.2847	1.92564	39.3902	0.00255058	-0.237452	45.1505	6.2164
40	-2.20984	-0.738671	17.7354	-1.02943	-0.13965	2.05013	-1.02945	-0.139544	7.87056	-0.760741	-0.169589	11.7397	0.546062	-1.27981	11.0046	0.440235	-2.54611	-15.5909	-1.81009	-0.879399	3.96774	16.6607	12.7186	42.7806	-15.3478	106.95	58.2708	-15.3745	12.0679	-46.1415	-7.0745	-6.3297	12.1274	9.80807	32.4305	39.1139	10.1066	99.4587	44.4369	-1.98701	-4.59382	-25.753	-8.28132	1.89111	39.379	0.0147694	-0.230654	45.1526	6.22646
42	-2.20887	-0.740716	17.7315	-1.02917	-0.140646	2.04836	-1.02919	-0.14054	7.86879	-0.760484	-0.170321	11.7384	0.551925	-1.32498	11.0192	0.431835	-2.63019	-15.5634	-1.80934	-0.878777	3.92466	16.6641	12.7229	42.8116	-15.3458	106.994	58.2534	-15.4053	12.0378	-46.1371	-7.07975	-6.33751	12.1248	9.79673	32.4232	39.1002	10.1129	99.4696	44.4311	-1.98352	-4.58677	-25.7469	-8.28007	1.85082	39.3691	0.0361512	-0.218835	45.1538	6.22455
44	-2.208	-0.740344	17.727	-1.02876	-0.140577	2.04639	-1.02878	-0.140471	7.86682	-0.760179	-0.170246	11.7369	0.56488	-1.38427	11.0351	0.430275	-2.74282	-15.5335	-1.8158	-0.875712	3.91513	16.6761	12.7015	42.802	-15.3752	106.999	58.2388	-15.3979	12.0446	-46.1571	-7.08302	-6.34588	12.1146	9.78389	32.4079	39.0947	10.111	99.4737	44.4254	-1.97039	-4.57296	-25.7424	-8.28138	1.81433	39.3553	0.0560779	-0.201777	45.1484	6.22343
46	-2.2056	-0.741111	17.7263	-1.02777	-0.141117	2.04606	-1.02779	-0.141011	7.86649	-0.759404	-0.170587	11.7367	0.576444	-1.44325	11.0435	0.426197	-2.85433	-15.5175	-1.81931	-0.873904	3.92325	16.685	12.6879	42.7875	-15.4077	106.967	58.2314	-15.3796	12.0754	-46.1804	-7.08817	-6.35381	12.1041	9.76803	32.3836	39.0936	10.1163	99.4783	44.4243	-1.95561	-4.55413	-25.7284	-8.28273	1.79056	39.3427	0.0706114	-0.19105	45.1431	6.21905
48	-2.20181	-0.743412	17.7283	-1.0263	-0.142431	2.04695	-1.02632	-0.142325	7.86738	-0.758223	-0.171475	11.7373	0.587463	-1.49705	11.0451	0.423212	-2.95625	-15.514	-1.81899	-0.874064	3.93932	16.6903	12.6876	42.7764	-15.435	106.907	58.2322	-15.3545	12.1197	-46.2019	-7.09579	-6.36088	12.0954	9.75134	32.3539	39.0923	10.1318	99.4872	44.4293	-1.93999	-4.53594	-25.7069	-8.2832	1.78002	39.3327	0.077765	-0.187236	45.1394	6.2141
50	-2.19898	-0.745533	17.7248	-1.02524	-0.143612	2.0454	-1.02525	-0.143507	7.86583	-0.757352	-0.172293	11.7362	0.610748	-1.53889	11.0525	0.447622	-3.04177	-15.5003	-1.82077	-0.873058	3.93358	16.7049	12.6873	42.774	-15.4578	106.846	58.2398	-15.3137	12.1514	-46.2246	-7.10614	-6.36676	12.0922	9.7474	32.3379	39.0739	10.1559	99.5096	44.4402	-1.92218	-4.54323	-25.6927	-8.28163	1.77487	39.3257	0.0744966	-0.17917	45.1367	6.22251
52	-2.19646	-0.747033	17.7193	-1.02425	-0.144506	2.04295	-1.02427	-0.144401	7.86338	-0.756557	-0.172903	11.7343	0.635215	-1.59081	11.0616	0.469927	-3.14601	-15.4833	-1.82382	-0.877827	3.93319	16.7108	12.7007	42.7611	-15.447	106.823	58.2463	-15.2861	12.1509	-46.2209	-7.11335	-6.36861	12.0867	9.73684	32.3125	39.0496	10.1796	99.5346	44.4491	-1.89737	-4.5433	-25.6955	-8.27874	1.76988	39.3197	0.0698965	-0.177585	45.1361	6.23175
54	-2.19366	-0.748069	17.7127	-1.0231	-0.145225	2.04003	-1.02312	-0.14512	7.86046	-0.755653	-0.173373	11.7321	0.658418	-1.65701	11.0707	0.483878	-3.27553	-15.4659	-1.82602	-0.887979	3.93159	16.7049	12.7252	42.7461	-15.4047	106.846	58.2486	-15.2794	12.1177	-46.1918	-7.11743	-6.36719	12.077	9.71289	32.2712	39.0223	10.2012	99.5597	44.4545	-1.86412	-4.52619	-25.7132	-8.27532	1.76168	39.3142	0.0682964	-0.182815	45.1375	6.2367
56	-2.18871	-0.749906	17.7052	-1.02108	-0.146479	2.03669	-1.02109	-0.146374	7.85712	-0.754058	-0.174187	11.7296	0.678715	-1.72865	11.0775	0.490223	-3.41363	-15.4529	-1.81781	-0.895889	3.87297	16.6907	12.7389	42.7847	-15.3649	106.907	58.2428	-15.2986	12.0677	-46.1637	-7.12535	-6.36852	12.0631	9.6645	32.2099	38.9924	10.2269	99.5877	44.4566	-1.82228	-4.48266	-25.7261	-8.27354	1.74325	39.3107	0.0776424	-0.18905	45.1411	6.22701
58	-2.18231	-0.753238	17.7031	-1.01855	-0.148481	2.03578	-1.01857	-0.148376	7.85622	-0.75204	-0.175525	11.7289	0.706977	-1.80997	11.0722	0.506528	-3.57268	-15.4623	-1.81073	-0.899	3.82296	16.6753	12.7403	42.8236	-15.3464	106.959	58.2335	-15.3043	12.0421	-46.161	-7.13122	-6.37146	12.0488	9.6165	32.1302	38.971	10.239	99.6038	44.4665	-1.7703	-4.4245	-25.7392	-8.27531	1.72197	39.3045	0.0921772	-0.182155	45.1385	6.21783
60	-2.17486	-0.755592	17.7055	-1.01549	-0.15012	2.03689	-1.0155	-0.150015	7.85732	-0.749646	-0.176554	11.7298	0.749318	-1.9485	11.0535	0.523534	-3.84115	-15.496	-1.80875	-0.89985	3.78699	16.6636	12.7254	42.8563	-15.3578	106.991	58.2238	-15.2921	12.053	-46.1852	-7.13248	-6.37128	12.0279	9.57441	32.046	38.9631	10.2422	99.6022	44.4812	-1.71321	-4.36235	-25.7485	-8.28003	1.7018	39.2945	0.109143	-0.164577	45.1293	6.2113
62	-2.16684	-0.744872	17.7034	-1.01108	-0.146102	2.03602	-1.0111	-0.145998	7.85645	-0.746607	-0.173273	11.7291	0.817084	-2.2985	11.0262	0.495999	-4.50266	-15.542	-1.81969	-0.915053	3.72472	16.6663	12.6788	42.9112	-15.4128	107.004	58.2234	-15.2865	12.1074	-46.2143	-7.12056	-6.34603	11.9695	9.5308	32.0097	38.9782	10.2773	99.569	44.4755	-1.66764	-4.32487	-25.7372	-8.28333	1.69041	39.2818	0.124752	-0.162124	45.1203	6.19984
64	-2.1614	-0.735005	17.6918	-1.00786	-0.14229	2.03095	-1.00788	-0.142186	7.85138	-0.744441	-0.170227	11.7253	0.908138	-2.94986	10.9922	0.381777	-5.71868	-15.5926	-1.82011	-0.922955	3.64667	16.6723	12.6368	42.9576	-15.468	106.973	58.2223	-15.2701	12.1703	-46.243	-7.12106	-6.32683	11.9029	9.51429	32.0043	38.9981	10.3056	99.5455	44.4728	-1.65411	-4.31061	-25.7085	-8.28476	1.69208	39.2654	0.127429	-0.16336	45.1091	6.19498
66	-2.15957	-0.7308	17.6699	-1.00669	-0.140706	2.02122	-1.00671	-0.140602	7.84165	-0.743661	-0.168985	11.718	1.02264	-3.86745	10.9541	0.196084	-7.42571	-15.6374	-1.80973	-0.914933	3.58041	16.6861	12.6173	42.9681	-15.5058	106.907	58.2145	-15.2499	12.217	-46.2592	-7.1395	-6.32383	11.8358	9.52341	32.0202	39.0142	10.3237	99.5449	44.4781	-1.66983	-4.31257	-25.6707	-8.28432	1.70176	39.2444	0.118426	-0.162532	45.0958	6.19839
68	-2.16315	-0.740135	17.6382	-1.009	-0.14465	2.00709	-1.00902	-0.144546	7.82752	-0.745133	-0.172103	11.7074	1.16759	-4.83356	10.9276	0.0457618	-9.23332	-15.652	-1.81232	-0.87115	3.6454	16.7408	12.6592	42.8445	-15.4992	106.845	58.1826	-15.2691	12.1833	-46.2205	-7.17536	-6.35235	11.7704	9.52407	32.0346	39.0103	10.3564	99.5845	44.4923	-1.68383	-4.29912	-25.6532	-8.28372	1.69203	39.2137	0.115915	-0.140903	45.0824	6.2059
70	-2.16452	-0.7473	17.6089	-1.01017	-0.147817	1.99401	-1.01018	-0.147712	7.81444	-0.745795	-0.174564	11.6976	1.32331	-5.71394	10.874	-0.050427	-10.8905	-15.7137	-1.8115	-0.842091	3.68998	16.7855	12.7084	42.754	-15.4789	106.831	58.1466	-15.3014	12.1262	-46.1742	-7.20427	-6.37461	11.7145	9.52347	32.0254	38.9942	10.3704	99.6173	44.5062	-1.6819	-4.28952	-25.6541	-8.2787	1.68574	39.1879	0.110851	-0.133768	45.072	6.21576
72	-2.16109	-0.74725	17.586	-1.00863	-0.14819	1.98387	-1.00865	-0.148086	7.8043	-0.744622	-0.174763	11.69	1.47461	-6.44751	10.788	-0.0953653	-12.2803	-15.8387	-1.80756	-0.832889	3.66925	16.8119	12.7404	42.7406	-15.453	106.873	58.1178	-15.3409	12.0664	-46.132	-7.21882	-6.37645	11.6662	9.52105	31.9973	38.9765	10.3657	99.6265	44.511	-1.66177	-4.28728	-25.6717	-8.27017	1.68725	39.1712	0.102633	-0.143571	45.0651	6.22657
74	-2.15012	-0.735566	17.5734	-1.00285	-0.144043	1.97837	-1.00286	-0.143939	7.7988	-0.740556	-0.171304	11.6859	1.58168	-6.97897	10.6798	-0.137522	-13.2859	-16.011	-1.81908	-0.809184	3.54932	16.8416	12.7109	42.8158	-15.4188	106.956	58.1233	-15.3914	12.027	-46.088	-7.21516	-6.33924	11.6079	9.51167	31.9976	38.9966	10.3736	99.5903	44.4833	-1.6349	-4.29068	-25.7014	-8.26568	1.69608	39.1677	0.0934303	-0.146155	45.0616	6.2367
76	-2.13632	-0.715386	17.566	-0.995121	-0.136384	1.97523	-0.995135	-0.136282	7.79566	-0.735266	-0.165094	11.6835	1.6707	-7.34426	10.5864	-0.141294	-13.9836	-16.165	-1.81943	-0.809009	3.34799	16.8329	12.6446	42.9701	-15.4116	107.03	58.1405	-15.419	12.0393	-46.0823	-7.20224	-6.27895	11.5604	9.50402	31.9935	39.0223	10.3815	99.5392	44.4276	-1.59812	-4.3019	-25.7157	-8.26306	1.69887	39.1627	0.0941694	-0.146899	45.0579	6.23838
78	-2.12184	-0.690584	17.5624	-0.986719	-0.126739	1.97377	-0.986732	-0.126637	7.7942	-0.729596	-0.157353	11.6825	1.74628	-7.56955	10.5168	-0.108001	-14.4227	-16.2836	-1.80896	-0.831769	3.12434	16.7943	12.5586	43.1508	-15.4396	107.075	58.1627	-15.4162	12.102	-46.1168	-7.18498	-6.20748	11.5302	9.49936	31.9704	39.041	10.3863	99.4889	44.3581	-1.55399	-4.3153	-25.7099	-8.26294	1.68894	39.1536	0.108357	-0.144214	45.0525	6.23218
80	-2.10959	-0.673345	17.5625	-0.979928	-0.120202	1.97394	-0.97994	-0.120101	7.79437	-0.724934	-0.152035	11.6826	1.80181	-7.71931	10.4642	-0.0772408	-14.7168	-16.3746	-1.81517	-0.837539	3.11258	16.8032	12.4938	43.1434	-15.5049	107.056	58.1839	-15.3838	12.1812	-46.163	-7.17287	-6.15629	11.5269	9.49488	31.8925	39.0292	10.3805	99.4701	44.3267	-1.51105	-4.30561	-25.6941	-8.27052	1.65006	39.1447	0.142572	-0.128904	45.0429	6.22727
82	-2.10331	-0.660648	17.5611	-0.976125	-0.115168	1.97343	-0.976137	-0.115067	7.79386	-0.72241	-0.148031	11.6822	1.8517	-7.81901	10.4323	-0.0332783	-14.9182	-16.4309	-1.81467	-0.852181	3.10262	16.8113	12.4699	43.1468	-15.5591	107.008	58.2064	-15.3582	12.2376	-46.1927	-7.16676	-6.11753	11.5206	9.48626	31.812	39.0165	10.3896	99.4806	44.3206	-1.48269	-4.29135	-25.6718	-8.27349	1.61685	39.1436	0.163997	-0.110828	45.0379	6.2293
84	-2.10315	-0.650197	17.5555	-0.975185	-0.11063	1.97099	-0.975197	-0.110529	7.79142	-0.721995	-0.144583	11.6804	1.89937	-7.8811	10.4219	0.0249976	-15.0508	-16.4502	-1.80704	-0.880097	3.06142	16.8126	12.4848	43.1831	-15.5869	106.953	58.2291	-15.3464	12.2591	-46.2001	-7.16572	-6.08512	11.5048	9.47506	31.7504	39.0057	10.4163	99.5102	44.332	-1.46946	-4.27916	-25.6493	-8.2699	1.59686	39.1505	0.167532	-0.0945022	45.0389	6.23945
86	-2.10565	-0.635542	17.5402	-0.975055	-0.104076	1.96421	-0.975065	-0.103975	7.78464	-0.72231	-0.139686	11.6753	1.94358	-7.9109	10.4371	0.0936167	-15.1236	-16.4246	-1.81182	-0.91436	3.05926	16.8259	12.5094	43.1505	-15.5777	106.932	58.2457	-15.3352	12.2447	-46.1969	-7.16442	-6.04187	11.4874	9.4724	31.7447	38.9768	10.4503	99.5174	44.3358	-1.45801	-4.27934	-25.6461	-8.26384	1.58507	39.1565	0.165871	-0.0869753	45.0433	6.25721
88	-2.10913	-0.611639	17.5202	-0.974584	-0.0934112	1.95545	-0.974593	-0.0933106	7.77589	-0.722632	-0.131697	11.6688	1.98301	-7.92118	10.458	0.162567	-15.1591	-16.3894	-1.8158	-0.973262	2.99006	16.8209	12.5121	43.1601	-15.549	106.963	58.2639	-15.3371	12.2077	-46.1838	-7.1602	-5.97455	11.4476	9.47403	31.7632	38.9584	10.4752	99.5127	44.3432	-1.45232	-4.28664	-25.6563	-8.25761	1.58276	39.1656	0.163092	-0.0934739	45.0519	6.26802
90	-2.11341	-0.578329	17.4968	-0.973687	-0.0785766	1.94517	-0.973695	-0.0784761	7.7656	-0.7229	-0.120567	11.6611	2.01766	-7.91769	10.4776	0.228625	-15.1677	-16.3573	-1.81771	-1.05591	2.84229	16.7954	12.488	43.2287	-15.5171	107.033	58.283	-15.3512	12.1641	-46.1712	-7.15122	-5.88449	11.3836	9.4762	31.7897	38.9559	10.486	99.5	44.3533	-1.45024	-4.2965	-25.6735	-8.25288	1.5881	39.1785	0.161473	-0.111022	45.0643	6.26906
92	-2.12103	-0.538433	17.4673	-0.97371	-0.0606091	1.93221	-0.973717	-0.0605084	7.75264	-0.724055	-0.107157	11.6514	2.05384	-7.91763	10.4903	0.29519	-15.1831	-16.338	-1.8237	-1.14682	2.65636	16.7634	12.454	43.3323	-15.5228	107.081	58.2914	-15.3646	12.165	-46.1997	-7.13231	-5.78772	11.3061	9.466	31.7932	38.9654	10.4805	99.4854	44.3525	-1.44094	-4.29521	-25.6758	-8.25318	1.59507	39.1961	0.162806	-0.122689	45.0786	6.26522
94	-2.12616	-0.509259	17.4424	-0.973531	-0.0475236	1.92127	-0.973536	-0.0474233	7.7417	-0.724749	-0.0973817	11.6432	2.06098	-7.86012	10.4969	0.333129	-15.0824	-16.3312	-1.82581	-1.21411	2.52945	16.761	12.4199	43.3941	-15.5797	107.081	58.3116	-15.3743	12.1698	-46.2303	-7.11844	-5.71611	11.2385	9.45373	31.7634	38.9706	10.471	99.4916	44.3684	-1.43179	-4.28418	-25.6705	-8.25618	1.5951	39.2138	0.171394	-0.127485	45.0885	6.25372
96	-2.1279	-0.492635	17.424	-0.97291	-0.0401846	1.91316	-0.972915	-0.0400843	7.73359	-0.724749	-0.0918687	11.6371	2.03453	-7.71656	10.4972	0.346411	-14.8118	-16.3391	-1.82309	-1.25573	2.47459	16.7894	12.3927	43.4054	-15.6781	107.034	58.3465	-15.3769	12.1707	-46.2533	-7.11138	-5.66963	11.1865	9.44545	31.7093	38.968	10.4671	99.5175	44.3998	-1.42423	-4.27265	-25.6575	-8.26031	1.58725	39.2302	0.185833	-0.124201	45.0931	6.23705
98	-2.12739	-0.478178	17.4071	-0.971489	-0.0339725	1.90574	-0.971492	-0.0338723	7.72617	-0.724079	-0.0871462	11.6316	1.98674	-7.43553	10.4913	0.379005	-14.2839	-16.3668	-1.81987	-1.29778	2.44506	16.8182	12.3882	43.4097	-15.7697	106.967	58.3821	-15.3594	12.1771	-46.269	-7.10444	-5.61345	11.1455	9.45873	31.6841	38.9602	10.4974	99.5337	44.4138	-1.41835	-4.30236	-25.6258	-8.26161	1.57851	39.2438	0.195987	-0.109728	45.0954	6.22507
100	-2.13222	-0.460475	17.3992	-0.97214	-0.025857	1.90227	-0.972142	-0.0257568	7.7227	-0.72508	-0.0811265	11.629	1.9233	-7.05413	10.4756	0.425393	-13.5681	-16.4175	-1.82162	-1.34455	2.37972	16.8294	12.3891	43.4443	-15.8093	106.942	58.4424	-15.3552	12.1541	-46.2569	-7.08894	-5.54983	11.1209	9.4693	31.6576	38.9534	10.5239	99.5562	44.4294	-1.41032	-4.32487	-25.6146	-8.26103	1.56371	39.261	0.204307	-0.0997789	45.0991	6.22625
102	-2.14211	-0.43948	17.3991	-0.974744	-0.0158442	1.9023	-0.974745	-0.0157437	7.72273	-0.727664	-0.0738071	11.629	1.84939	-6.60595	10.4535	0.481354	-12.7272	-16.4821	-1.82831	-1.39355	2.27389	16.8226	12.3883	43.51	-15.7968	106.974	58.52	-15.3725	12.098	-46.2134	-7.06499	-5.48225	11.1073	9.47138	31.628	38.9536	10.5403	99.5827	44.4436	-1.40035	-4.33382	-25.6266	-8.25923	1.54407	39.282	0.211488	-0.0968767	45.1047	6.23887
104	-2.14733	-0.421853	17.3957	-0.975575	-0.00770816	1.90087	-0.975576	-0.0076075	7.7213	-0.728802	-0.0677802	11.628	1.77366	-6.17062	10.4385	0.529839	-11.9087	-16.5311	-1.83176	-1.42852	2.1777	16.8112	12.3827	43.573	-15.7659	107.078	58.56	-15.418	12.0322	-46.1393	-7.04171	-5.4263	11.0783	9.46228	31.6107	38.9771	10.5609	99.5923	44.4248	-1.3935	-4.35386	-25.6337	-8.25764	1.52786	39.3013	0.218753	-0.0949649	45.1096	6.24674
106	-2.15477	-0.407642	17.3945	-0.977661	-0.000875173	1.90038	-0.977661	-0.000774332	7.72081	-0.730796	-0.0628058	11.6276	1.71233	-5.81943	10.4539	0.571235	-11.2483	-16.5181	-1.83982	-1.44784	2.09281	16.8469	12.3147	43.5972	-15.8346	107.123	58.6141	-15.4275	11.9428	-46.0843	-7.02419	-5.3796	11.0493	9.46288	31.5994	39.0084	10.5589	99.5907	44.4165	-1.38408	-4.34815	-25.6391	-8.2607	1.5164	39.314	0.22884	-0.0933354	45.1121	6.25038
108	-2.16533	-0.398222	17.3947	-0.981511	0.00412369	1.9005	-0.98151	0.00422494	7.72094	-0.733991	-0.0593135	11.6277	1.67134	-5.57772	10.5061	0.605339	-10.7941	-16.4318	-1.85384	-1.44573	2.03048	16.941	12.1923	43.5722	-16.0062	107.084	58.6865	-15.4006	11.8265	-46.0477	-7.01545	-5.34479	11.0236	9.47616	31.6036	39.0429	10.5426	99.5759	44.4217	-1.37621	-4.31618	-25.6395	-8.26884	1.51014	39.3187	0.241963	-0.0915173	45.1106	6.24785
110	-2.17757	-0.397908	17.3906	-0.986846	0.00525132	1.89864	-0.986845	0.00535315	7.71907	-0.738051	-0.0588127	11.6263	1.65638	-5.45484	10.5914	0.637809	-10.5656	-16.2792	-1.87588	-1.39918	2.03743	17.0911	12.1075	43.4805	-16.1646	106.983	58.7544	-15.3857	11.6719	-45.9734	-7.02107	-5.3324	11.0026	9.48922	31.6691	39.0789	10.575	99.5311	44.4098	-1.39034	-4.28343	-25.6218	-8.28032	1.50533	39.3155	0.259399	-0.0885726	45.0984	6.23134
112	-2.18676	-0.403938	17.3782	-0.991367	0.00330891	1.89305	-0.991367	0.00341116	7.71349	-0.741306	-0.0605613	11.6221	1.65719	-5.429	10.7072	0.659432	-10.5188	-16.066	-1.88126	-1.35168	2.00877	17.231	12.027	43.4662	-16.3479	106.983	58.7779	-15.4596	11.525	-45.8834	-7.0338	-5.33543	10.9766	9.52345	31.745	39.1081	10.602	99.4997	44.4013	-1.42348	-4.28902	-25.6006	-8.28597	1.5195	39.3165	0.258803	-0.0895664	45.091	6.21877
114	-2.19306	-0.415027	17.3584	-0.995033	-0.00112443	1.8842	-0.995033	-0.00102178	7.70463	-0.743763	-0.0641227	11.6155	1.67213	-5.47833	10.854	0.677007	-10.6138	-15.7925	-1.87195	-1.30593	1.95117	17.3567	11.9712	43.522	-16.5386	107.08	58.7645	-15.6223	11.4034	-45.7913	-7.051	-5.34945	10.9481	9.58195	31.8205	39.1267	10.6142	99.4873	44.399	-1.46986	-4.33534	-25.584	-8.2857	1.55197	39.3229	0.239493	-0.0943521	45.0898	6.21437
116	-2.20238	-0.428862	17.3402	-1.00025	-0.00650468	1.87602	-1.00025	-0.0064015	7.69645	-0.747318	-0.0684896	11.6094	1.7042	-5.54346	11.0325	0.721546	-10.7444	-15.4606	-1.88032	-1.22889	2.01039	17.5208	12.062	43.4564	-16.631	107.066	58.789	-15.7873	11.3386	-45.7405	-7.06981	-5.36584	10.9412	9.66093	31.9104	39.1244	10.6233	99.4684	44.3984	-1.51059	-4.39258	-25.5928	-8.28981	1.58587	39.3272	0.219165	-0.0972841	45.0846	6.21834
118	-2.21162	-0.444178	17.3217	-1.00555	-0.0125427	1.86769	-1.00555	-0.0124389	7.68813	-0.750895	-0.073354	11.6031	1.75341	-5.62505	11.2651	0.794883	-10.9116	-15.0293	-1.90217	-1.14005	2.02828	17.7132	12.1127	43.4208	-16.7591	107.092	58.8241	-15.9665	11.2743	-45.6848	-7.08778	-5.37448	10.9191	9.7286	31.95	39.1296	10.6234	99.4719	44.3944	-1.5327	-4.42961	-25.6032	-8.29104	1.60621	39.3245	0.209682	-0.0997504	45.0767	6.21998
120	-2.22005	-0.460152	17.3017	-1.01055	-0.0189437	1.85869	-1.01055	-0.0188395	7.67912	-0.754223	-0.0784718	11.5964	1.81811	-5.72807	11.5548	0.892631	-11.1235	-14.4924	-1.93663	-1.04248	1.99401	17.945	12.0978	43.434	-16.9677	107.165	58.858	-16.1682	11.1888	-45.6184	-7.10613	-5.36834	10.8751	9.78917	31.9388	39.1496	10.6129	99.4954	44.384	-1.54139	-4.4466	-25.6102	-8.29054	1.60965	39.3163	0.214757	-0.101877	45.0661	6.21615
122	-2.22733	-0.475113	17.2743	-1.01495	-0.0250329	1.84643	-1.01496	-0.0249283	7.66686	-0.757126	-0.0833243	11.5872	1.89373	-5.88627	11.9023	0.9933	-11.439	-13.8463	-1.98995	-0.919545	1.9943	18.2733	12.0736	43.4524	-17.3209	107.222	58.858	-16.4403	11.0499	-45.5633	-7.13345	-5.32555	10.8036	9.89221	31.9372	39.1946	10.5944	99.5069	44.3587	-1.57371	-4.47976	-25.6193	-8.29974	1.59677	39.3159	0.236544	-0.103056	45.0532	6.20747
124	-2.23323	-0.491648	17.251	-1.01889	-0.031906	1.83598	-1.01889	-0.0318009	7.65641	-0.759625	-0.0887296	11.5793	1.97008	-6.06512	12.2363	1.08742	-11.7916	-13.2244	-2.00307	-0.856164	2.1045	18.6044	12.1702	43.4002	-17.6972	107.151	58.8614	-16.6788	10.8873	-45.5024	-7.16233	-5.29825	10.7951	10.0299	31.9566	39.1955	10.5487	99.4898	44.3427	-1.61652	-4.53187	-25.6149	-8.30737	1.59684	39.3183	0.25414	-0.107104	45.0388	6.187
126	-2.23676	-0.510303	17.2365	-1.02196	-0.0398593	1.82944	-1.02196	-0.0397539	7.64987	-0.761414	-0.0948812	11.5744	2.04477	-6.24726	12.5321	1.17553	-12.1495	-12.673	-1.9716	-0.855455	2.29555	18.9134	12.3781	43.2997	-18.06	106.972	58.8878	-16.8656	10.7084	-45.4211	-7.18849	-5.29616	10.8522	10.1792	31.9744	39.1479	10.4798	99.4659	44.3487	-1.6631	-4.59656	-25.5975	-8.31413	1.62069	39.3224	0.262603	-0.113312	45.0228	6.15158
128	-2.23463	-0.530917	17.2394	-1.02272	-0.0490509	1.83062	-1.02272	-0.0489454	7.65105	-0.761395	-0.101798	11.5753	2.12129	-6.39873	12.7669	1.27505	-12.4527	-12.2367	-1.93659	-0.845634	2.36095	19.2023	12.5227	43.3215	-18.3904	106.873	58.9783	-17.0364	10.506	-45.2697	-7.20114	-5.30792	10.8938	10.2496	31.8754	39.1013	10.42	99.5476	44.409	-1.69712	-4.64075	-25.5824	-8.33214	1.66537	39.3253	0.273504	-0.0990765	45.0015	6.09556
130	-2.22714	-0.552445	17.249	-1.02121	-0.0590499	1.83481	-1.02122	-0.0589445	7.65524	-0.759633	-0.10917	11.5784	2.19333	-6.52476	12.9786	1.37538	-12.7078	-11.8444	-1.90538	-0.834627	2.3867	19.4371	12.6175	43.3701	-18.6699	106.811	59.0787	-17.1668	10.3365	-45.1191	-7.2101	-5.31843	10.9302	10.2891	31.7475	39.0708	10.3729	99.6524	44.463	-1.71667	-4.67225	-25.5772	-8.36365	1.81211	39.3393	0.233385	-0.172594	44.9903	6.02487
132	-2.21511	-0.574443	17.2602	-1.01775	-0.0696206	1.83971	-1.01776	-0.0695156	7.66014	-0.756378	-0.116844	11.582	2.25819	-6.62792	13.1805	1.47152	-12.9185	-11.4708	-1.8828	-0.817156	2.39388	19.6278	12.6702	43.4219	-18.8986	106.779	59.1774	-17.2826	10.2017	-44.9697	-7.21991	-5.32435	10.9638	10.3189	31.6294	39.0567	10.3378	99.7507	44.4941	-1.72596	-4.70168	-25.5827	-8.39898	2.05902	39.3656	0.131053	-0.327604	44.9913	5.94936
134	-2.20214	-0.594257	17.2622	-1.0137	-0.0793569	1.84058	-1.01371	-0.0792524	7.66101	-0.752729	-0.123862	11.5827	2.31111	-6.71826	13.385	1.55192	-13.1008	-11.0922	-1.86963	-0.78332	2.38198	19.7928	12.7462	43.4627	-19.013	106.823	59.2835	-17.4978	10.0727	-44.7989	-7.23968	-5.32307	11.0045	10.3866	31.6011	39.0378	10.308	99.8004	44.4946	-1.74591	-4.77404	-25.5899	-8.39286	2.33556	39.3998	-0.0405146	-0.432702	44.9995	5.9007
136	-2.1854	-0.625298	17.2606	-1.00892	-0.0943407	1.83975	-1.00893	-0.0942368	7.66018	-0.748197	-0.13476	11.582	2.359	-6.7935	13.6095	1.63157	-13.2533	-10.677	-1.89189	-0.688715	2.49825	20.2504	12.6834	43.4884	-19.5596	106.625	59.3727	-17.7674	9.82295	-44.4355	-7.26146	-5.35922	11.0479	10.4608	31.5925	39.0174	10.2496	99.7946	44.4929	-1.76705	-4.8278	-25.6108	-8.38519	2.53359	39.4277	-0.165185	-0.516879	45.0071	5.86959
138	-2.16507	-0.668874	17.2634	-1.00359	-0.115088	1.84086	-1.0036	-0.114985	7.66129	-0.742896	-0.149928	11.5828	2.40201	-6.85911	13.8486	1.70803	-13.386	-10.235	-1.93182	-0.54894	2.75047	21.0546	12.5218	43.5076	-20.5571	106.079	59.5128	-18.119	9.36428	-43.6283	-7.29118	-5.43986	11.1198	10.5401	31.5917	38.9835	10.1633	99.7508	44.5	-1.79413	-4.86153	-25.6402	-8.38283	2.63416	39.4453	-0.221115	-0.578508	45.0095	5.85244
140	-2.1441	-0.71693	17.2995	-0.998386	-0.137693	1.85674	-0.9984	-0.13759	7.67717	-0.737573	-0.166468	11.5947	2.43734	-6.9367	14.0589	1.76362	-13.5375	-9.84473	-1.89781	-0.462343	3.04373	22.0704	12.6012	43.5715	-21.4814	105.19	59.9443	-18.7044	8.51964	-41.6662	-7.36225	-5.54778	11.3367	10.6413	31.6096	38.8777	10.095	99.7581	44.5267	-1.84785	-4.91766	-25.6433	-8.375	2.68042	39.4495	-0.242599	-0.595344	44.9951	5.84191
142	-2.12162	-0.768388	17.3493	-0.992824	-0.161849	1.87873	-0.992841	-0.161747	7.69916	-0.731888	-0.184137	11.6111	2.45576	-7.01914	14.2632	1.7866	-13.6913	-9.46359	-1.7802	-0.447777	3.22447	23.331	12.6316	43.6371	-22.6089	103.429	60.7335	-19.278	7.09048	-38.2553	-7.44012	-5.67716	11.5609	10.772	31.6597	38.7923	9.99577	99.7352	44.5834	-1.95071	-5.04221	-25.6565	-8.38179	2.71935	39.4611	-0.239591	-0.615784	44.9768	5.8264
144	-2.0991	-0.820884	17.4077	-0.987353	-0.186426	1.90455	-0.987373	-0.186324	7.72498	-0.726248	-0.20212	11.6304	2.44677	-7.094	14.4702	1.76352	-13.8207	-9.07477	-1.59112	-0.511849	3.27617	24.7887	12.4947	43.6789	-24.036	101.048	61.8521	-19.8349	5.37794	-33.9654	-7.50933	-5.81589	11.7772	10.9383	31.7309	38.7355	9.85465	99.6896	44.6684	-2.07997	-5.22321	-25.6827	-8.40425	2.77401	39.4826	-0.228287	-0.650705	44.9572	5.80639
146	-2.08103	-0.86873	17.4725	-0.983473	-0.208572	1.9332	-0.983495	-0.208471	7.75363	-0.721956	-0.218384	11.6519	2.37722	-7.12312	14.6946	1.64979	-13.8441	-8.65004	-1.38728	-0.662579	3.2836	26.3494	11.8573	43.6355	-26.2427	99.4914	63.0826	-20.8065	4.77146	-31.389	-7.54135	-5.93753	12.0554	11.1792	31.7469	38.6443	9.63259	99.7157	44.7884	-2.11784	-5.37642	-25.7055	-8.42758	2.8868	39.5061	-0.260388	-0.698227	44.9348	5.79701
148	-2.07589	-0.909698	17.5364	-0.984695	-0.226643	1.96144	-0.984719	-0.226541	7.78187	-0.721737	-0.231926	11.673	2.27167	-7.08521	14.9486	1.49844	-13.7322	-8.1707	-1.24582	-0.773946	3.39749	27.4428	11.7661	43.5942	-27.4437	99.037	63.9861	-21.8518	4.0893	-29.7031	-7.54491	-5.98706	12.3724	11.3207	31.8518	38.5757	9.59888	99.815	44.7714	-2.12945	-5.42437	-25.6974	-8.4507	2.98273	39.516	-0.288516	-0.733937	44.9066	5.79463
150	-2.08303	-0.941357	17.599	-0.990538	-0.239624	1.98907	-0.990563	-0.239522	7.8095	-0.725298	-0.241958	11.6937	2.14951	-6.99	15.2194	1.33901	-13.5103	-7.66235	-1.18475	-0.811273	3.62998	27.942	12.3207	43.6204	-27.462	99.5625	64.3408	-22.6604	3.24446	-28.8314	-7.52324	-5.97028	12.6975	11.3395	32.0273	38.5373	9.75372	99.9556	44.6161	-2.13522	-5.38143	-25.6695	-8.47254	3.03557	39.5119	-0.297376	-0.749399	44.8744	5.79956
152	-2.0923	-0.958344	17.6698	-0.996117	-0.245959	2.0204	-0.996142	-0.245856	7.84083	-0.729085	-0.246998	11.7172	2.06362	-6.89742	15.4475	1.23937	-13.3077	-7.23671	-1.19115	-0.761902	3.89536	27.9087	12.8849	43.7848	-27.2726	99.8179	64.0223	-22.3872	2.85835	-29.0313	-7.47713	-5.96837	12.9313	11.3037	32.0835	38.5232	9.85532	99.995	44.468	-2.17493	-5.39382	-25.7029	-8.49404	3.01597	39.5092	-0.268381	-0.738202	44.8473	5.81714
154	-2.09508	-0.957667	17.7263	-0.997367	-0.245163	2.04552	-0.997393	-0.24506	7.86595	-0.730086	-0.246443	11.7361	2.01362	-6.81967	15.6306	1.19448	-13.1459	-6.89741	-1.21439	-0.725257	3.96744	27.7156	12.9765	43.9218	-27.2289	100.4	63.5895	-21.7048	2.62114	-29.9544	-7.44815	-5.98331	13.0981	11.337	31.957	38.4374	9.78162	100.004	44.4863	-2.16609	-5.44046	-25.74	-8.50619	2.93861	39.5057	-0.215521	-0.701496	44.8287	5.82935
156	-2.08898	-0.945278	17.7677	-0.993727	-0.240049	2.06401	-0.993752	-0.239946	7.88444	-0.727699	-0.24236	11.7499	1.99672	-6.75808	15.7675	1.19908	-13.0261	-6.64578	-1.23697	-0.714024	3.85135	27.4828	12.6305	43.977	-27.3262	101.219	63.2394	-20.8762	2.45884	-31.2613	-7.44291	-6.01345	13.1997	11.4276	31.6953	38.3085	9.563	100.002	44.6525	-2.11266	-5.49745	-25.7661	-8.50699	2.81992	39.5052	-0.147973	-0.645695	44.8193	5.83182
158	-2.07423	-0.946716	17.8137	-0.987454	-0.241693	2.08446	-0.987479	-0.241591	7.90489	-0.722918	-0.243161	11.7653	1.9956	-6.69518	15.8597	1.22827	-12.9102	-6.47864	-1.24638	-0.674351	3.80486	27.2437	12.61	43.8658	-26.9707	101.451	63.2104	-20.3087	2.4626	-32.0471	-7.44513	-6.03466	13.2214	11.3814	31.5618	38.3648	9.47323	100.017	44.7126	-2.10574	-5.45503	-25.7766	-8.49579	2.6982	39.5236	-0.0822097	-0.587559	44.8187	5.82432
160	-2.05848	-0.960908	17.8524	-0.981802	-0.249041	2.1017	-0.981828	-0.24894	7.92213	-0.718238	-0.248269	11.7782	1.99523	-6.63805	15.9499	1.25645	-12.805	-6.31485	-1.25863	-0.62985	3.82401	27.0652	12.4358	43.7387	-26.8419	101.605	63.1161	-19.9135	2.28159	-32.5703	-7.4404	-6.06699	13.2428	11.3194	31.5682	38.4407	9.49608	100.025	44.7133	-2.14065	-5.44778	-25.753	-8.48611	2.64563	39.5399	-0.0555313	-0.568376	44.8145	5.81752
162	-2.04597	-0.985197	17.8807	-0.978395	-0.260592	2.11419	-0.978422	-0.260491	7.93462	-0.714968	-0.25667	11.7875	1.98731	-6.58885	16.0455	1.2685	-12.7114	-6.13966	-1.27395	-0.587418	3.90208	27	12.0847	43.6141	-27.0237	101.733	62.9647	-19.7555	1.9276	-32.775	-7.4285	-6.11266	13.2846	11.2858	31.6833	38.4892	9.5897	100.02	44.6807	-2.20805	-5.50088	-25.704	-8.48267	2.6705	39.5484	-0.0713354	-0.587098	44.8036	5.81702
164	-2.04371	-1.00779	17.8937	-0.97931	-0.270616	2.11988	-0.979338	-0.270515	7.94031	-0.715022	-0.264213	11.7918	1.95863	-6.55187	16.1285	1.2372	-12.6329	-5.98529	-1.27529	-0.558902	3.97315	27.1681	11.8478	43.4087	-27.211	101.661	63.157	-20.109	1.77734	-32.3064	-7.42721	-6.16527	13.3467	11.371	31.7392	38.46	9.5609	99.9854	44.7123	-2.2685	-5.60609	-25.6845	-8.48982	2.73655	39.5448	-0.108912	-0.595405	44.7856	5.83387
166	-2.05502	-1.02336	17.8972	-0.985573	-0.276471	2.12134	-0.985602	-0.276369	7.94177	-0.719335	-0.268983	11.7928	1.91869	-6.52037	16.2101	1.18332	-12.5603	-5.83203	-1.28857	-0.524402	4.08092	27.5376	11.64	43.174	-27.5688	101.174	63.6041	-20.6959	1.78875	-31.4027	-7.42516	-6.21256	13.4041	11.4399	31.7516	38.4337	9.50823	99.9807	44.7423	-2.30278	-5.64687	-25.6821	-8.5028	2.76761	39.5456	-0.124739	-0.597675	44.7764	5.86101
168	-2.07942	-1.03089	17.8967	-0.996885	-0.277732	2.12098	-0.996914	-0.277629	7.94141	-0.727712	-0.270642	11.7926	1.87013	-6.49016	16.292	1.11324	-12.4872	-5.67749	-1.31671	-0.482411	4.21197	28.0467	11.4618	42.956	-28.0491	100.349	64.2407	-21.452	1.92481	-30.1829	-7.41782	-6.25174	13.4567	11.4602	31.7257	38.4231	9.4603	100.016	44.7568	-2.30863	-5.60768	-25.6896	-8.51914	2.73817	39.5482	-0.103468	-0.588094	44.7737	5.89009
170	-2.11158	-1.03311	17.9076	-1.01117	-0.275962	2.12566	-1.0112	-0.275858	7.94609	-0.738509	-0.270214	11.7961	1.81544	-6.45014	16.3684	1.03485	-12.3941	-5.53305	-1.34587	-0.447014	4.27084	28.485	11.3666	42.9041	-28.3603	99.7242	64.8495	-22.4051	2.07848	-28.8314	-7.39647	-6.2851	13.5301	11.4231	31.6902	38.4028	9.46298	100.077	44.7533	-2.29972	-5.54416	-25.6813	-8.53452	2.62635	39.5221	-0.0282375	-0.545065	44.7515	5.89405
172	-2.14565	-1.03601	17.9235	-1.02636	-0.274304	2.13255	-1.02639	-0.274198	7.95298	-0.749975	-0.269924	11.8013	1.75296	-6.41149	16.4517	0.942312	-12.3008	-5.37512	-1.38325	-0.40249	4.35259	28.8553	11.3194	42.8868	-28.6102	99.2394	65.3285	-23.1711	2.15951	-27.6875	-7.36703	-6.31937	13.6143	11.401	31.6475	38.3794	9.4513	100.11	44.7539	-2.29791	-5.48445	-25.6745	-8.54558	2.50196	39.4983	0.0513621	-0.490851	44.7262	5.88654
174	-2.17691	-1.04068	17.9434	-1.04048	-0.273631	2.14124	-1.04051	-0.273524	7.96167	-0.760578	-0.270299	11.8078	1.68377	-6.38665	16.5514	0.834228	-12.2303	-5.18533	-1.42193	-0.352849	4.45443	29.1593	11.2999	42.8808	-28.787	98.8667	65.698	-23.727	2.1534	-26.6584	-7.33163	-6.35227	13.7034	11.4073	31.6097	38.3561	9.42258	100.108	44.7588	-2.31201	-5.45456	-25.6687	-8.55105	2.39481	39.4831	0.1154	-0.437398	44.7006	5.87397
176	-2.19329	-1.0429	17.9688	-1.04789	-0.273108	2.15246	-1.04791	-0.273	7.97289	-0.766153	-0.270356	11.8162	1.60936	-6.41071	16.6838	0.702683	-12.247	-4.93195	-1.42656	-0.330291	4.46991	29.4153	11.2902	42.9196	-28.7097	98.5295	66.1754	-24.3836	1.99833	-24.997	-7.29315	-6.36329	13.7807	11.4191	31.6189	38.3451	9.43218	100.115	44.7443	-2.35312	-5.52468	-25.6393	-8.54913	2.34629	39.475	0.136832	-0.407381	44.6736	5.87054
178	-2.20632	-1.05361	17.9933	-1.05453	-0.276583	2.16322	-1.05456	-0.276474	7.98365	-0.770907	-0.273356	11.8243	1.55295	-6.48091	16.8922	0.595194	-12.3538	-4.53652	-1.42794	-0.305767	4.50354	29.7462	11.1007	42.9312	-28.766	97.8852	66.7256	-25.1515	2.0234	-22.7863	-7.25393	-6.38703	13.8551	11.443	31.6402	38.3224	9.42734	100.097	44.7351	-2.40022	-5.61403	-25.646	-8.54894	2.35765	39.4584	0.127673	-0.410115	44.6413	5.87377
180	-2.22018	-1.07281	18.0152	-1.06225	-0.283716	2.17283	-1.06228	-0.283606	7.99326	-0.776233	-0.27916	11.8315	1.52061	-6.60182	17.1772	0.521924	-12.561	-3.99839	-1.43178	-0.273651	4.56913	30.2203	10.7187	42.8909	-29.0831	96.9493	67.3629	-26.1017	2.22266	-20.2841	-7.21527	-6.42694	13.9349	11.4829	31.6701	38.2754	9.40106	100.046	44.7396	-2.44815	-5.70311	-25.6966	-8.55335	2.4203	39.4317	0.0954643	-0.442636	44.6043	5.88126
182	-2.24162	-1.09072	18.0361	-1.07317	-0.289652	2.1819	-1.0732	-0.289542	8.00234	-0.784032	-0.284272	11.8383	1.51569	-6.79696	17.5031	0.478841	-12.9128	-3.3824	-1.44001	-0.232402	4.64	30.9878	10.2337	42.7655	-29.8661	96.1507	68.1523	-27.3778	2.27431	-18.5134	-7.17732	-6.46632	14.0523	11.553	31.735	38.1695	9.37708	99.9557	44.7664	-2.4975	-5.79725	-25.7691	-8.56484	2.50309	39.4037	0.0556905	-0.483771	44.5683	5.88425
184	-2.26326	-1.10429	18.0504	-1.08381	-0.293706	2.18812	-1.08384	-0.293594	8.00855	-0.791738	-0.287964	11.8429	1.50525	-7.00803	17.816	0.421027	-13.2921	-2.78859	-1.41034	-0.21374	4.64578	31.8639	10.0255	42.6529	-30.4825	95.4608	69.0522	-28.5381	2.18009	-16.8848	-7.1531	-6.49211	14.1616	11.6313	31.7724	38.0716	9.32516	99.891	44.8171	-2.54612	-5.85856	-25.8281	-8.57837	2.55483	39.3836	0.0348924	-0.517756	44.5351	5.88355
186	-2.28403	-1.11242	18.062	-1.09361	-0.295459	2.19311	-1.09365	-0.295347	8.01354	-0.798957	-0.289884	11.8467	1.48186	-7.2056	18.0956	0.342464	-13.6429	-2.25578	-1.33794	-0.224126	4.56137	32.7653	10.1106	42.6216	-30.8379	94.8457	69.9877	-29.4831	1.98955	-15.2456	-7.13785	-6.49734	14.2496	11.7009	31.7664	38.0088	9.25327	99.8728	44.8785	-2.59213	-5.88045	-25.8632	-8.59228	2.56217	39.3706	0.0399053	-0.535485	44.5038	5.87896
188	-2.30789	-1.11463	18.0926	-1.1043	-0.294262	2.2066	-1.10433	-0.294148	8.02703	-0.807032	-0.28964	11.8568	1.45267	-7.33524	18.3247	0.271294	-13.8685	-1.82007	-1.24112	-0.258509	4.3331	33.5402	10.1507	42.8421	-31.2015	94.0975	70.7554	-30.3171	1.93357	-13.5065	-7.09509	-6.47077	14.3023	11.7075	31.7104	38.0349	9.22027	99.9231	44.8962	-2.62948	-5.86514	-25.8739	-8.60559	2.5292	39.3505	0.0698399	-0.520753	44.4667	5.86841
190	-2.32438	-1.117	18.1193	-1.11178	-0.293773	2.21835	-1.11181	-0.293658	8.03878	-0.812658	-0.289725	11.8656	1.40948	-7.41633	18.5265	0.187901	-14.0013	-1.43652	-1.16005	-0.300773	4.19922	34.2475	10.0802	43.0332	-31.6173	93.2202	71.3808	-31.089	1.79923	-11.5462	-7.06378	-6.42015	14.3657	11.7446	31.6533	38.0398	9.20845	99.9699	44.8895	-2.66879	-5.88996	-25.8704	-8.61489	2.48276	39.3219	0.101828	-0.489031	44.4257	5.86393
192	-2.33182	-1.12126	18.1387	-1.11542	-0.294907	2.22693	-1.11545	-0.294792	8.04736	-0.81532	-0.290788	11.872	1.35566	-7.456	18.704	0.0959959	-14.0555	-1.09974	-1.10178	-0.343372	4.18503	34.9094	9.89218	43.1181	-32.0856	92.2549	71.9099	-31.8176	1.60828	-9.49999	-7.04812	-6.35521	14.4366	11.8263	31.5993	38.011	9.20244	99.9994	44.875	-2.71131	-5.9658	-25.8632	-8.61968	2.43542	39.2873	0.127402	-0.452087	44.3836	5.86923
194	-2.33378	-1.12822	18.158	-1.1169	-0.29769	2.23547	-1.11693	-0.297574	8.0559	-0.816257	-0.292946	11.8784	1.30992	-7.46618	18.8487	0.0246745	-14.0588	-0.826698	-1.04991	-0.370653	4.15859	35.5848	9.68251	43.0864	-32.5759	91.3276	72.5119	-32.4973	1.71641	-8.14215	-7.03078	-6.30631	14.4545	11.9273	31.5116	38.0096	9.15061	100.035	44.9082	-2.7506	-6.05657	-25.8801	-8.62195	2.40874	39.2602	0.136768	-0.444116	44.3506	5.88878
196	-2.3319	-1.13374	18.1841	-1.11659	-0.300124	2.24703	-1.11663	-0.300009	8.06746	-0.815881	-0.294727	11.8871	1.28251	-7.46582	18.9568	-0.0138173	-14.0489	-0.623708	-1.00162	-0.423453	4.07291	36.1986	9.44284	42.9055	-32.6927	90.8271	73.2201	-33.1329	1.54804	-6.57033	-7.00344	-6.26516	14.4578	11.9973	31.4242	38.0159	9.0848	100.044	44.9454	-2.79436	-6.14633	-25.925	-8.62041	2.3796	39.2363	0.144027	-0.434844	44.3215	5.90487
198	-2.32538	-1.13803	18.2145	-1.11415	-0.302391	2.26055	-1.11418	-0.302276	8.08098	-0.813923	-0.296244	11.8972	1.26865	-7.46409	19.0335	-0.0305045	-14.0409	-0.480593	-0.953379	-0.501118	3.93966	36.7429	9.05842	42.5038	-32.4542	90.6777	74	-33.6295	1.09816	-4.60849	-6.97091	-6.23122	14.4512	12.0402	31.3414	38.0211	9.00641	100.015	44.9846	-2.84797	-6.23482	-25.9932	-8.61569	2.3479	39.2136	0.151565	-0.422666	44.2952	5.91299
200	-2.30769	-1.14761	18.2294	-1.10725	-0.308002	2.26721	-1.10728	-0.307888	8.08764	-0.80841	-0.299992	11.9022	1.23434	-7.47282	19.1018	-0.0885434	-14.0458	-0.350132	-0.894714	-0.553077	3.87299	37.25	8.11149	41.6633	-32.3364	90.1346	74.7087	-33.7435	0.953236	-2.35465	-6.96377	-6.20975	14.4178	12.13	31.2543	38.0007	8.89456	99.9337	45.0585	-2.92389	-6.33917	-26.0624	-8.61091	2.33661	39.1864	0.153973	-0.429293	44.271	5.91314
202	-2.28842	-1.15111	18.2503	-1.09914	-0.311051	2.27656	-1.09917	-0.310938	8.09699	-0.802167	-0.301746	11.9092	1.20417	-7.49474	19.1538	-0.144786	-14.0763	-0.249274	-0.835449	-0.645458	3.83898	37.6926	6.61844	40.351	-32.2955	89.4325	75.3324	-33.574	0.909076	-0.519562	-6.96656	-6.17592	14.3883	12.2262	31.1369	37.9767	8.76428	99.8494	45.1341	-3.02372	-6.47892	-26.1113	-8.60686	2.3209	39.1579	0.163076	-0.438044	44.246	5.90799
204	-2.26817	-1.14868	18.2805	-1.09013	-0.311539	2.29012	-1.09016	-0.311426	8.11055	-0.795405	-0.301519	11.9194	1.17458	-7.52426	19.1901	-0.203932	-14.1209	-0.176945	-0.784074	-0.773762	3.81599	38.1234	4.60352	38.6006	-32.406	88.6103	75.8174	-33.1164	0.801007	0.742928	-6.97299	-6.12406	14.3603	12.3169	30.9748	37.9513	8.62795	99.783	45.216	-3.14256	-6.65041	-26.1382	-8.6027	2.29385	39.1303	0.178127	-0.439982	44.2205	5.90198
206	-2.23839	-1.15403	18.3099	-1.0776	-0.316246	2.30327	-1.07763	-0.316135	8.1237	-0.78575	-0.304227	11.9292	1.10761	-7.53094	19.2168	-0.325208	-14.1123	-0.120306	-0.767392	-0.853237	3.71892	38.8986	2.11476	36.6392	-33.0364	87.6379	76.0729	-32.2545	0.0580467	1.69416	-6.96651	-6.06588	14.2816	12.3806	30.7376	37.9177	8.51998	99.7643	45.3504	-3.26251	-6.82619	-26.1659	-8.59567	2.25329	39.1128	0.183779	-0.409605	44.1985	5.90783
208	-2.21239	-1.15017	18.3636	-1.06599	-0.316486	2.32731	-1.06602	-0.316376	8.14774	-0.777075	-0.303636	11.9473	1.03875	-7.54924	19.2361	-0.454239	-14.1244	-0.0762802	-0.74605	-0.953284	3.70632	39.44	-0.346968	34.1527	-33.2981	86.7154	75.8124	-31.0625	-0.889564	1.81305	-6.97937	-5.95225	14.2485	12.4742	30.4489	37.8503	8.41839	99.7923	45.5268	-3.36241	-6.96324	-26.1776	-8.57601	2.19434	39.0813	0.188448	-0.393809	44.1817	5.93058
210	-2.19212	-1.13357	18.4494	-1.05587	-0.310502	2.36559	-1.05591	-0.310393	8.18602	-0.769917	-0.298464	11.976	0.978363	-7.5863	19.2432	-0.574849	-14.1735	-0.0544008	-0.742337	-1.07066	3.77286	39.6086	-2.74371	31.2023	-33.0178	86.4274	74.7794	-29.6252	-1.84552	0.996135	-7.00775	-5.77493	14.2534	12.5868	30.1399	37.7707	8.34993	99.8528	45.7568	-3.44185	-7.03523	-26.1621	-8.54399	2.10922	39.0389	0.197229	-0.390567	44.1737	5.96909
212	-2.17826	-1.10484	18.5712	-1.04759	-0.2985	2.41992	-1.04762	-0.298392	8.24035	-0.764515	-0.288881	12.0167	0.937166	-7.63686	19.2191	-0.667896	-14.2533	-0.0911034	-0.877139	-1.13536	3.76292	39.3891	-5.58821	28.0692	-32.074	88.7072	72.5017	-28.2417	-2.18807	-0.926237	-7.01013	-5.54556	14.1834	12.6312	29.9186	37.7825	8.43859	99.8889	46.0897	-3.52293	-6.98633	-26.0808	-8.51156	1.97315	39.0134	0.22292	-0.345816	44.1843	6.01457
214	-2.13893	-1.07384	18.7202	-1.02801	-0.287548	2.48646	-1.02804	-0.287442	8.30689	-0.750607	-0.279357	12.0667	0.895844	-7.70759	19.1512	-0.772055	-14.37	-0.207209	-1.12037	-1.15713	3.65704	38.9086	-8.78634	25.3317	-31.1305	93.5052	68.4971	-27.1297	-2.6483	-3.52041	-6.969	-5.30995	14.0231	12.5728	29.6976	37.9027	8.61453	99.9164	46.4975	-3.60614	-6.86515	-26.0088	-8.47578	1.79968	39.0385	0.263898	-0.285798	44.21	6.05148
216	-2.06125	-1.04089	18.8964	-0.991499	-0.278931	2.56522	-0.991528	-0.278828	8.38565	-0.723902	-0.270507	12.1257	0.843186	-7.80061	19.0385	-0.908653	-14.5238	-0.40313	-1.44703	-1.14749	3.37459	38.2489	-11.995	23.3454	-29.983	100.243	62.8627	-26.6018	-3.48158	-6.48835	-6.8976	-5.06102	13.7991	12.4412	29.4531	38.1028	8.84971	99.932	46.9806	-3.70131	-6.7147	-25.9447	-8.43146	1.60241	39.1202	0.312612	-0.216533	44.2523	6.08056
218	-1.93104	-0.997753	19.1052	-0.931148	-0.2703	2.65876	-0.931172	-0.270201	8.47919	-0.67937	-0.260141	12.1959	0.755281	-7.91691	18.8946	-1.12031	-14.709	-0.651078	-1.76301	-1.16775	2.55779	37.5856	-14.0583	22.7865	-28.7374	106.487	55.9643	-27.1992	-4.63353	-9.58916	-6.87955	-4.71055	13.6499	12.4075	29.1702	38.2343	9.0988	99.9091	47.5513	-3.84457	-6.65255	-25.8048	-8.36223	1.41649	39.2385	0.343577	-0.136766	44.3202	6.1229
220	-1.74729	-0.945368	19.361	-0.846631	-0.262198	2.77338	-0.846661	-0.262112	8.59381	-0.61676	-0.248672	12.2819	0.638039	-8.05585	18.7116	-1.39713	-14.9259	-0.966049	-2.16754	-1.13646	1.89027	37.115	-15.0429	22.8356	-26.6721	112.391	48.6788	-28.2852	-6.07906	-10.7771	-6.84537	-4.34031	13.5156	12.3759	28.8323	38.3596	9.33175	99.8833	48.2582	-4.01054	-6.66901	-25.6525	-8.26233	1.26434	39.4141	0.342517	-0.075849	44.4089	6.16964
222	-1.50716	-0.878185	19.6604	-0.736173	-0.252594	2.90756	-0.736199	-0.252518	8.72799	-0.534835	-0.234469	12.3825	0.492998	-8.22636	18.4921	-1.73912	-15.1911	-1.34235	-2.69567	-1.00579	1.55555	36.9584	-15.04	23.1554	-23.8648	117.418	41.5673	-29.3121	-7.63001	-9.99738	-6.79341	-3.97923	13.3479	12.3	28.44	38.5139	9.54845	99.8766	49.1217	-4.19735	-6.74512	-25.4913	-8.1353	1.15383	39.6496	0.31145	-0.0405997	44.5165	6.2184
224	-1.2003	-0.776453	19.9734	-0.593446	-0.234025	3.04796	-0.593467	-0.233961	8.86839	-0.429327	-0.211612	12.4878	0.320793	-8.46602	18.2508	-2.15563	-15.5732	-1.74869	-3.42404	-0.657045	1.62265	37.3518	-14.4279	23.2743	-21.2318	120.485	35.2744	-29.4237	-9.58771	-8.78806	-6.81131	-3.66428	13.0734	12.1055	28.0302	38.7261	9.7789	99.9536	50.1654	-4.42604	-6.80193	-25.2833	-8.00199	1.08431	39.9361	0.275416	-0.0254763	44.6375	6.26974
226	-0.849686	-0.647746	20.3246	-0.429162	-0.207898	3.20525	-0.429191	-0.20786	9.02569	-0.308173	-0.181852	12.6059	0.141712	-8.74308	17.9803	-2.60116	-16.0201	-2.20311	-4.1807	-0.233411	1.88488	37.7999	-13.1728	23.5236	-17.9642	122.897	29.8876	-28.3751	-11.9101	-7.14645	-6.65519	-3.35603	12.2383	11.641	27.5186	39.4188	10.0611	100.015	51.3927	-4.64596	-6.84358	-25.0383	-7.86439	1.05416	40.2761	0.240064	-0.0343132	44.777	6.29973
228	-0.472032	-0.499028	20.7064	-0.251132	-0.175937	3.37589	-0.25115	-0.175911	9.19633	-0.177049	-0.146937	12.7339	-0.0329251	-9.04245	17.6921	-3.04946	-16.5081	-2.68644	-4.90977	0.224131	2.15668	38.1641	-11.5123	24.0416	-14.2115	124.7	25.4103	-26.1023	-14.2885	-5.45162	-6.32715	-3.04819	10.944	10.9745	26.8822	40.5138	10.3686	100.064	52.7701	-4.85807	-6.88182	-24.7532	-7.72448	1.06214	40.6662	0.203279	-0.0661574	44.9309	6.31439
230	-0.102671	-0.357928	21.0774	-0.0772491	-0.147214	3.54134	-0.07727	-0.147209	9.36177	-0.048817	-0.114809	12.858	-0.17664	-9.33774	17.4322	-3.43833	-16.9978	-3.11912	-5.58942	0.73755	1.80032	38.4217	-10.3535	25.279	-11.2525	125.129	21.6616	-22.6682	-16.0109	-4.33356	-6.13905	-2.75044	10.0706	10.5164	26.1597	41.2463	10.5734	100.201	54.1809	-5.12219	-6.96135	-24.4035	-7.58192	1.09851	41.0926	0.147154	-0.114663	45.0785	6.36344
232	0.246142	-0.191226	21.4048	0.09018	-0.106018	3.68701	0.0901737	-0.10603	9.50744	0.073887	-0.0738255	12.9673	-0.328525	-9.62279	17.1956	-3.83715	-17.4659	-3.5069	-6.14564	0.973453	1.87033	38.5172	-9.01836	26.3626	-8.62808	124.981	18.1981	-19.1928	-16.7393	-4.06207	-5.88513	-2.44785	9.1778	10.148	25.3172	41.9849	10.6056	100.337	55.5557	-5.38301	-7.13129	-24.0359	-7.44323	1.19768	41.5627	0.0761759	-0.176523	45.2388	6.42072
234	0.56877	-0.00872459	21.6873	0.247788	-0.0559756	3.81228	0.247783	-0.0560011	9.63271	0.188717	-0.0268851	13.0613	-0.492109	-9.88368	16.9823	-4.24753	-17.8857	-3.85141	-6.53616	0.931115	2.38538	38.4433	-7.5374	27.1523	-6.40101	124.366	15.1358	-15.9697	-17.0409	-4.20008	-5.56674	-2.1658	8.2904	9.88777	24.3626	42.6876	10.4558	100.439	56.8797	-5.61773	-7.37508	-23.683	-7.32913	1.37805	42.0534	-0.0032105	-0.257686	45.4006	6.48009
236	0.872366	0.127937	21.9598	0.393018	-0.0246164	3.93289	0.393008	-0.0246607	9.75334	0.29544	0.00526575	13.1518	-0.649654	-10.0808	16.7762	-4.62606	-18.1901	-4.18995	-6.65301	0.982304	2.33566	38.2845	-6.36557	28.1623	-5.1064	122.507	13.3831	-12.7545	-19.4139	-2.27998	-5.38954	-2.01361	7.83986	9.85587	23.3536	42.9198	10.1371	100.495	58.1971	-5.78434	-7.58793	-23.415	-7.30624	1.68177	42.4783	-0.0716828	-0.396459	45.5095	6.54333
238	1.11853	0.218496	22.2092	0.509012	-0.00837726	4.04315	0.509015	-0.00842546	9.86357	0.381247	0.0243258	13.2344	-0.766177	-10.2067	16.6343	-4.89854	-18.3791	-4.42263	-6.71213	0.858832	2.30869	38.0308	-5.90301	28.7144	-4.36156	123.114	12.9547	-9.52809	-19.7173	-3.7321	-5.20868	-1.89282	7.4774	10.0047	22.4637	43.0204	9.85972	100.427	59.4769	-5.94202	-7.70573	-23.2837	-7.36655	2.04646	42.8315	-0.115405	-0.512935	45.5639	6.57568
240	1.29412	0.253766	22.4343	0.589051	-0.00992166	4.14277	0.58905	-0.00998242	9.96321	0.441215	0.0278773	13.3092	-0.83731	-10.2592	16.5685	-5.05411	-18.45	-4.52939	-6.70593	0.526211	2.3638	37.5782	-6.0256	28.6851	-3.90264	125.956	13.6851	-6.54071	-18.3285	-8.51963	-5.02061	-1.79657	7.15046	10.3327	21.7035	43.0593	9.66384	100.238	60.7025	-6.10074	-7.71634	-23.2576	-7.50843	2.45228	43.106	-0.130983	-0.601367	45.5664	6.57549
242	1.37137	0.212578	22.645	0.618975	-0.0357553	4.23639	0.618971	-0.0358157	10.0568	0.465154	0.010257	13.3794	-0.873776	-10.2291	16.5653	-5.11079	-18.3828	-4.53502	-6.32149	-0.00370256	2.27463	36.3735	-5.63265	28.099	-3.20649	126.065	14.9753	-4.22112	-19.1092	-11.4136	-4.93192	-1.78873	6.97842	10.8791	20.9756	42.9975	9.47998	99.9715	61.8425	-6.24397	-7.66602	-23.1404	-7.74263	2.90864	43.292	-0.123096	-0.729276	45.5283	6.57137
244	1.45615	0.0906656	22.8061	0.644554	-0.0974716	4.30819	0.644545	-0.0975352	10.1286	0.487977	-0.0344566	13.4334	-0.953715	-10.2026	16.6452	-5.23631	-18.3109	-4.38183	-6.08637	-0.35526	1.95916	35.6806	-5.87643	27.5701	-3.06648	126.463	16.165	-1.9245	-19.8589	-13.9559	-4.94447	-1.78813	6.80578	11.47	20.0123	42.8698	9.22257	99.7343	62.8735	-6.35842	-7.50171	-23.0451	-7.96778	3.28115	43.4169	-0.0958102	-0.809697	45.4861	6.56314
246	1.57674	-0.0937624	22.9109	0.679802	-0.189729	4.35522	0.679783	-0.189799	10.1757	0.519839	-0.101425	13.4688	-1.10074	-10.1972	16.7916	-5.48142	-18.2584	-4.09561	-6.06692	-0.491832	1.52471	35.6272	-6.71238	27.2566	-3.50373	127.325	17.034	0.375048	-20.2044	-16.144	-5.01137	-1.77413	6.55948	11.9877	18.8599	42.7284	8.95634	99.5481	63.7602	-6.44179	-7.25202	-22.9896	-8.13671	3.51201	43.503	-0.0544308	-0.823525	45.4564	6.56043
248	1.73854	-0.277202	22.9658	0.733106	-0.285309	4.38011	0.733077	-0.285385	10.2005	0.565402	-0.16978	13.4876	-1.35008	-10.1797	16.9251	-5.91044	-18.1513	-3.82363	-6.06336	-0.679139	1.54046	35.6475	-6.83119	27.0616	-3.88808	126.85	17.5933	2.16298	-20.2548	-17.1271	-4.9166	-1.73855	6.03619	12.1525	18.0078	42.7695	9.14653	99.3961	64.4319	-6.51718	-7.06159	-22.9531	-8.1751	3.50737	43.6101	-0.00883771	-0.769044	45.4659	6.59729
250	1.90235	-0.412482	23.0051	0.791816	-0.360018	4.3979	0.791779	-0.360101	10.2183	0.61376	-0.222196	13.501	-1.51248	-10.1789	17.0621	-6.18658	-18.1035	-3.55272	-5.96379	-0.8264	1.55275	35.5663	-6.54534	27.2767	-3.9318	126.426	17.7331	3.33693	-20.3888	-17.7748	-4.85897	-1.76602	5.73342	12.231	17.1768	42.8383	8.99018	99.2776	64.7229	-6.48296	-6.96233	-22.9408	-8.1136	3.39053	43.6798	0.0200981	-0.708866	45.4781	6.65207
252	2.05753	-0.494824	23.0302	0.851764	-0.410754	4.40928	0.851722	-0.410842	10.2297	0.661619	-0.256596	13.5097	-1.55939	-10.1878	17.2074	-6.25483	-18.1109	-3.27761	-5.78852	-0.906595	1.49351	35.4361	-5.98772	27.885	-3.66663	126.386	17.4895	3.86035	-20.6173	-18.209	-4.85597	-1.84845	5.67979	12.3243	16.4168	42.8892	8.43776	99.1243	64.6788	-6.35138	-6.95723	-22.9657	-7.98275	3.22264	43.696	0.0242523	-0.662971	45.4793	6.7109
254	2.21304	-0.562385	23.0011	0.913341	-0.454831	4.39649	0.913296	-0.454926	10.2169	0.710316	-0.285884	13.5002	-1.57497	-10.1632	17.3925	-6.25003	-18.0682	-2.93691	-5.78512	-0.847531	1.49154	35.8216	-5.55953	28.5959	-3.65795	126.88	17.0801	3.77852	-20.5166	-17.9183	-4.80658	-1.85714	5.48369	12.5691	16.1294	42.8748	8.03043	98.6402	64.6349	-6.25004	-6.99534	-23.0966	-7.8705	3.11865	43.6377	-0.00802154	-0.649306	45.4487	6.73934
256	2.31035	-0.629822	22.9788	0.949507	-0.493368	4.38683	0.949456	-0.493465	10.2073	0.739666	-0.312542	13.4931	-1.54423	-10.0978	17.4993	-6.15882	-17.9618	-2.75177	-5.73085	-0.766572	1.49484	36.1142	-4.95694	29.1813	-3.55131	127.427	16.7456	3.52671	-20.4438	-17.3296	-4.76968	-1.84001	5.35349	12.96	16.2357	42.8744	7.86936	98.1399	64.599	-6.2584	-7.12636	-23.1757	-7.8042	3.0647	43.5823	-0.0496788	-0.616107	45.4067	6.74425
258	2.33965	-0.699916	22.9723	0.955696	-0.526711	4.38428	0.955641	-0.526809	10.2047	0.746282	-0.337112	13.4912	-1.48267	-9.99903	17.5204	-6.01278	-17.8002	-2.73271	-5.62592	-0.671186	1.47392	36.225	-4.26199	29.6134	-3.36222	127.865	16.5094	3.21073	-20.4189	-16.6418	-4.74454	-1.79531	5.26227	13.4153	16.5769	42.9398	7.93736	97.7383	64.5929	-6.37068	-7.29338	-23.1789	-7.78869	3.03631	43.5381	-0.0805729	-0.561225	45.3582	6.73099
260	2.31872	-0.767942	22.9557	0.940166	-0.554357	4.37732	0.940109	-0.554454	10.1977	0.736316	-0.358707	13.486	-1.44816	-9.90513	17.5416	-5.91746	-17.6392	-2.70986	-5.68013	-0.453019	1.32854	36.3994	-4.01741	30.1093	-3.48389	128.055	16.1785	2.68711	-20.1564	-16.2373	-4.6831	-1.67757	4.92454	13.6172	16.5489	43.204	7.96274	97.5921	64.6614	-6.46735	-7.21138	-23.176	-7.81062	2.94145	43.453	-0.0450146	-0.533382	45.3005	6.71335
262	2.27322	-0.802808	22.9405	0.91704	-0.565213	4.37079	0.916981	-0.565308	10.1912	0.719667	-0.368194	13.4811	-1.44321	-9.84203	17.5692	-5.88482	-17.5259	-2.6678	-5.73552	-0.296809	1.22855	36.3405	-3.89877	30.5479	-3.42435	128.032	15.7618	2.24427	-19.9922	-16.0327	-4.59227	-1.54215	4.58048	13.5913	16.4361	43.4891	8.0938	97.6985	64.719	-6.5641	-7.1195	-23.1156	-7.7986	2.76111	43.3768	0.00117964	-0.480814	45.2579	6.72016
264	2.21632	-0.798734	22.9304	0.892596	-0.558017	4.36632	0.892538	-0.558109	10.1868	0.700956	-0.364261	13.4777	-1.46248	-9.81282	17.6006	-5.90646	-17.4674	-2.61151	-5.76764	-0.223007	1.19497	36.07	-3.80841	30.9243	-3.13096	127.863	15.2771	1.94254	-19.9555	-15.966	-4.4767	-1.4081	4.2885	13.3976	16.346	43.7516	8.32881	97.9583	64.7506	-6.65265	-7.05673	-23.0143	-7.74265	2.49968	43.3195	0.0514891	-0.390787	45.2329	6.74944
266	2.16728	-0.763816	22.9326	0.874468	-0.538152	4.36715	0.874413	-0.538242	10.1876	0.686212	-0.350482	13.4783	-1.47213	-9.80233	17.6072	-5.91985	-17.4454	-2.59979	-5.81003	-0.137491	1.15074	35.9422	-3.64217	31.304	-2.85242	127.855	14.8	1.76501	-19.8779	-15.8358	-4.35439	-1.29824	4.0632	13.2732	16.493	43.9876	8.56165	97.9658	64.7738	-6.6993	-6.94938	-22.9804	-7.67895	2.19267	43.2738	0.136999	-0.248604	45.2111	6.75896
268	2.12171	-0.718191	22.9357	0.858862	-0.513941	4.36832	0.858808	-0.514029	10.1888	0.673094	-0.333302	13.4791	-1.48646	-9.77408	17.597	-5.93833	-17.3886	-2.62083	-5.87197	-0.0311022	1.08328	35.8711	-3.2399	31.7425	-2.5658	127.564	14.3855	1.41794	-19.6973	-15.6319	-4.23623	-1.19134	3.89591	13.2629	16.8175	44.1886	8.7944	97.8589	64.7812	-6.75572	-6.92652	-22.9761	-7.61367	1.91833	43.2461	0.211486	-0.133022	45.1946	6.77586
270	2.08361	-0.66015	22.9407	0.847691	-0.485022	4.3703	0.847641	-0.485109	10.1907	0.663014	-0.312338	13.4805	-1.50636	-9.72703	17.5686	-5.96333	-17.2949	-2.67748	-5.97494	0.116678	0.986903	35.8589	-2.63451	32.3367	-2.27182	126.954	13.9674	0.840716	-19.4118	-15.349	-4.11757	-1.07815	3.78272	13.3485	17.2387	44.36	8.98585	97.6828	64.7743	-6.82265	-6.99606	-22.9913	-7.55676	1.72933	43.2412	0.257001	-0.0738895	45.1855	6.79835
272	2.06809	-0.567221	22.9598	0.84965	-0.443056	4.37829	0.849604	-0.443141	10.1987	0.661975	-0.280836	13.4865	-1.52831	-9.69642	17.5135	-6.00076	-17.2297	-2.78132	-6.20553	0.401534	0.823494	36.0183	-2.26511	33.3965	-2.09733	126.249	13.3089	0.0514182	-19.0111	-14.9917	-3.99637	-0.928965	3.75815	13.4277	17.4784	44.486	8.98272	97.5152	64.7719	-6.85813	-7.04744	-23.0188	-7.53887	1.74713	43.2698	0.24731	-0.113519	45.1911	6.79535
274	2.08053	-0.393648	23.0061	0.871413	-0.368652	4.39803	0.871376	-0.368748	10.2185	0.673821	-0.223924	13.5013	-1.5424	-9.68559	17.4215	-6.03491	-17.2018	-2.9516	-6.44378	0.545518	0.891878	35.9211	-1.08353	34.8487	-1.00931	125.703	11.899	-0.626693	-19.1172	-14.629	-3.65105	-0.835248	3.5074	13.1662	17.5916	44.8782	8.90392	97.4461	64.7213	-6.84912	-7.22232	-23.0006	-7.51568	1.87308	43.3432	0.201578	-0.182894	45.2179	6.79361
276	2.10387	-0.18411	23.0785	0.901351	-0.279684	4.42914	0.901322	-0.279777	10.2496	0.690911	-0.155627	13.5245	-1.54066	-9.67832	17.3241	-6.04209	-17.1853	-3.13302	-6.59432	0.500206	1.09984	35.549	0.577612	36.3541	0.597247	125.272	10.0912	-0.958827	-19.5295	-14.3292	-3.17139	-0.812876	3.11566	12.6647	17.5866	45.4283	8.79554	97.4773	64.6694	-6.81073	-7.46094	-22.9513	-7.49771	2.05926	43.432	0.13917	-0.257883	45.2443	6.79337
278	2.05444	-0.161543	23.1746	0.881817	-0.265563	4.47181	0.88179	-0.265649	10.2922	0.675448	-0.14628	13.5565	-1.46739	-9.58631	17.348	-5.87625	-17.0403	-3.10832	-6.33037	0.282163	0.66372	35.3773	0.293209	36.7056	0.0669301	124.562	10.1273	-0.200892	-18.6513	-14.5144	-3.19454	-0.797371	3.34512	12.7624	17.5272	45.3133	8.69643	97.4603	64.8711	-6.81199	-7.3821	-23.0005	-7.57895	2.23961	43.4058	0.113079	-0.335689	45.171	6.76935
280	2.0395	-0.25348	23.1764	0.866564	-0.30431	4.47312	0.866534	-0.304407	10.2936	0.666343	-0.176194	13.5575	-1.56268	-9.53209	17.4883	-6.01422	-16.916	-2.84618	-6.30426	0.415314	0.58961	35.5433	0.344117	36.6907	-0.237507	124.495	10.254	-0.0617562	-18.3274	-14.2725	-3.24517	-0.866441	3.0918	12.6529	17.322	45.4185	8.83989	97.7344	65.1093	-6.90028	-7.25407	-23.0367	-7.65771	2.23825	43.3358	0.142284	-0.265921	45.091	6.74409
282	2.05946	-0.402615	23.0958	0.861239	-0.370959	4.43796	0.861201	-0.371047	10.2584	0.666328	-0.226305	13.5312	-1.78925	-9.54769	17.6903	-6.40557	-16.8823	-2.44755	-6.53552	0.855247	0.862411	35.8854	0.893142	36.6509	0.00966963	125.067	10.1284	-0.695816	-18.694	-13.6239	-3.24121	-0.987217	2.37476	12.2854	17.001	45.8127	9.15438	98.2451	65.3131	-7.04922	-7.12341	-23.0395	-7.69361	2.03396	43.2659	0.217087	-0.0725197	45.0372	6.73537
284	2.01255	-0.423091	23.1081	0.838795	-0.375505	4.4436	0.838756	-0.37559	10.264	0.649806	-0.231047	13.5354	-1.7335	-9.6596	17.7284	-6.33449	-17.1068	-2.36757	-6.40009	0.832298	0.444842	35.4647	0.404967	37.365	0.0308876	125.455	9.87425	-1.05203	-18.5329	-13.5281	-3.24004	-0.957532	2.34976	12.1623	16.7011	45.9416	9.07343	98.4582	65.3725	-7.09431	-6.92561	-23.0159	-7.605	1.71004	43.3376	0.271465	-0.00967786	45.068	6.80257
286	1.96321	-0.423733	23.1171	0.817173	-0.371147	4.44766	0.817134	-0.371231	10.2681	0.633369	-0.22908	13.5384	-1.67877	-9.70975	17.7337	-6.24998	-17.2161	-2.35661	-6.36471	0.854989	0.0639884	35.2917	0.160795	37.7794	-0.0577082	125.473	9.87576	-1.52548	-18.391	-13.4281	-3.2194	-0.892446	2.3592	12.1945	16.7021	45.9858	9.10491	98.4314	65.3928	-7.10609	-6.823	-23.0373	-7.53045	1.4288	43.3297	0.346357	0.0212317	45.0733	6.85649
288	1.92297	-0.419994	23.1107	0.799963	-0.365674	4.44486	0.799925	-0.365756	10.2653	0.620171	-0.226005	13.5363	-1.67699	-9.67055	17.718	-6.23646	-17.144	-2.39115	-6.48609	0.987552	-0.143581	35.4918	0.286217	37.7636	-0.233341	125.214	10.1444	-2.11259	-18.331	-13.2492	-3.18056	-0.824702	2.31197	12.3327	17.004	45.9916	9.30084	98.2282	65.3866	-7.10902	-6.82664	-23.0945	-7.50612	1.27068	43.2257	0.422384	0.0377021	45.0363	6.87652
290	1.88371	-0.383302	23.1159	0.786289	-0.345953	4.44706	0.786254	-0.346034	10.2675	0.608769	-0.212068	13.5379	-1.69849	-9.5885	17.6157	-6.26292	-16.9824	-2.5893	-6.59413	1.05771	-0.245406	35.6622	0.0844803	37.7537	-0.438573	125.412	10.3254	-2.56659	-18.176	-13.1604	-3.14403	-0.78732	2.3871	12.4187	17.3251	46.0285	9.42037	98.0909	65.29	-7.15143	-6.81482	-23.0756	-7.53961	1.38574	43.1626	0.382082	0.0453554	44.9943	6.86484
292	1.84792	-0.353993	23.1262	0.773427	-0.329802	4.45152	0.773393	-0.329882	10.272	0.598186	-0.200756	13.5412	-1.71847	-9.5004	17.5152	-6.28415	-16.8102	-2.785	-6.70254	1.12782	-0.307073	35.8243	-0.0437035	37.7848	-0.579675	125.51	10.4271	-2.86254	-18.0838	-13.0856	-3.09937	-0.788225	2.42611	12.4274	17.5395	46.0926	9.52391	98.07	65.2426	-7.20645	-6.83004	-23.0299	-7.60337	1.56086	43.1355	0.344017	0.0300607	44.9555	6.83531
294	1.81719	-0.338282	23.1389	0.761482	-0.320077	4.45715	0.761449	-0.320156	10.2776	0.58867	-0.194199	13.5454	-1.73029	-9.42778	17.4481	-6.291	-16.6703	-2.91771	-6.80064	1.2004	-0.358897	35.9679	-0.0441931	37.8595	-0.650832	125.429	10.4703	-3.00972	-18.0798	-13.0273	-3.05668	-0.820079	2.41455	12.3648	17.6011	46.1639	9.60091	98.1716	65.2678	-7.26049	-6.87099	-22.973	-7.67487	1.72531	43.1409	0.327204	-0.0051948	44.9268	6.80245
296	1.79512	-0.319761	23.1484	0.753589	-0.309933	4.46131	0.753557	-0.310011	10.2817	0.582161	-0.187084	13.5485	-1.73357	-9.4107	17.4527	-6.29092	-16.6381	-2.91103	-6.8525	1.23687	-0.445685	36.0876	-0.0135202	37.8853	-0.741758	125.333	10.5764	-3.09232	-18.1312	-13.0621	-3.06756	-0.836668	2.44072	12.306	17.4805	46.1541	9.56096	98.3392	65.3269	-7.28256	-6.91468	-22.9275	-7.69085	1.81211	43.1547	0.291982	-0.0419542	44.9229	6.81199
298	1.78429	-0.310402	23.1527	0.749743	-0.304836	4.46322	0.749712	-0.304913	10.2837	0.578981	-0.183502	13.5499	-1.74935	-9.41658	17.5006	-6.31548	-16.6459	-2.82012	-6.90667	1.28923	-0.530376	36.2092	-0.0225449	37.8837	-0.837261	125.212	10.7246	-3.18655	-18.1724	-13.0765	-3.08345	-0.867044	2.47906	12.2163	17.3879	46.1212	9.56848	98.4849	65.3634	-7.27577	-6.92125	-22.9059	-7.69462	1.82102	43.1621	0.288386	-0.0503843	44.9184	6.81951
300	1.78189	-0.309009	23.1525	0.748827	-0.303999	4.4631	0.748796	-0.304076	10.2835	0.578246	-0.18293	13.5498	-1.7752	-9.43228	17.5749	-6.35813	-16.6697	-2.67789	-6.97392	1.3625	-0.605107	36.3183	-0.10759	37.8529	-0.927496	125.064	10.8942	-3.29092	-18.1948	-13.1124	-3.0945	-0.908454	2.52322	12.1124	17.3642	46.084	9.63467	98.5872	65.3665	-7.2494	-6.89599	-22.908	-7.69624	1.76631	43.1601	0.321042	-0.0329582	44.9091	6.82393
302	1.77295	-0.300526	23.1505	0.745729	-0.299439	4.4622	0.745698	-0.299516	10.2826	0.575657	-0.179702	13.5492	-1.77989	-9.43471	17.6407	-6.35913	-16.6754	-2.55535	-7.05375	1.42713	-0.66953	36.3101	-0.368721	37.7698	-0.980181	124.838	10.996	-3.29773	-18.2138	-13.5048	-3.10729	-0.92439	2.56072	12.0838	17.3548	46.0686	9.6487	98.6736	65.3571	-7.24275	-6.90716	-22.918	-7.69819	1.70156	43.1534	0.368766	-0.0342273	44.9025	6.86725
304	1.76814	-0.291155	23.1569	0.744511	-0.294915	4.46503	0.74448	-0.294992	10.2855	0.574477	-0.176394	13.5513	-1.77449	-9.43186	17.675	-6.34406	-16.6733	-2.49268	-7.12708	1.49193	-0.730105	36.3659	-0.457739	37.7062	-0.977398	124.733	11.1253	-3.26486	-18.3941	-13.7265	-3.11105	-0.946125	2.60668	12.0852	17.3461	46.0664	9.60431	98.6929	65.3435	-7.23177	-6.91386	-22.9332	-7.70657	1.69934	43.1577	0.38479	-0.0360515	44.8942	6.89375
306	1.76857	-0.282738	23.1711	0.745481	-0.291333	4.4713	0.745451	-0.29141	10.2917	0.574988	-0.173665	13.556	-1.76515	-9.42446	17.6792	-6.3242	-16.6628	-2.48691	-7.18886	1.55742	-0.779629	36.5067	-0.365883	37.6607	-0.947874	124.746	11.3042	-3.24737	-18.6887	-13.6919	-3.10941	-0.97772	2.66509	12.1089	17.3427	46.0704	9.52101	98.6492	65.3243	-7.21805	-6.9191	-22.942	-7.72361	1.76422	43.1708	0.367573	-0.0361646	44.8814	6.89336
308	1.77233	-0.279398	23.1796	0.747429	-0.290264	4.47505	0.747399	-0.290341	10.2955	0.57638	-0.172754	13.5588	-1.77016	-9.41051	17.6861	-6.32803	-16.6358	-2.47549	-7.24028	1.62855	-0.832036	36.6677	-0.389296	37.6393	-1.04743	124.724	11.5112	-3.39852	-18.7679	-13.5254	-3.13294	-1.00649	2.74226	12.1654	17.3888	46.0519	9.50184	98.6059	65.2835	-7.22948	-6.96931	-22.9029	-7.75166	1.8309	43.1671	0.362396	-0.0352215	44.854	6.87521
310	1.76549	-0.273724	23.1851	0.744975	-0.287158	4.4775	0.744946	-0.287235	10.2979	0.57436	-0.170579	13.5606	-1.77419	-9.39522	17.697	-6.32916	-16.6069	-2.45693	-7.28248	1.65847	-0.572319	36.6764	-0.473811	37.1695	-1.08642	124.351	11.8701	-3.68641	-18.5868	-13.4282	-3.13303	-1.04506	2.80625	12.2049	17.4265	46.0505	9.48235	98.5654	65.224	-7.2401	-7.0329	-22.8462	-7.7813	1.89835	43.1633	0.363223	-0.046706	44.8362	6.86633
312	1.74348	-0.260793	23.1849	0.736592	-0.279421	4.47736	0.736563	-0.279497	10.2978	0.567629	-0.165289	13.5605	-1.7727	-9.37932	17.717	-6.3189	-16.579	-2.422	-7.30481	1.63775	-0.0545581	36.5205	-0.801269	36.1927	-1.10522	123.748	12.4194	-4.00861	-18.2232	-13.5939	-3.11177	-1.08762	2.85735	12.2359	17.4606	46.0671	9.44883	98.5232	65.1409	-7.23932	-7.0955	-22.7897	-7.81297	1.96916	43.1614	0.368441	-0.0770723	44.8332	6.87051
314	1.69847	-0.229188	23.1623	0.719957	-0.261265	4.46726	0.71993	-0.261338	10.2877	0.554108	-0.152682	13.5529	-1.75284	-9.3602	17.7688	-6.27021	-16.5521	-2.33063	-7.25492	1.58611	0.213757	36.3128	-2.17796	34.9117	-1.48065	123.737	13.1691	-3.99833	-18.0367	-14.611	-3.12989	-1.09828	2.93595	12.3609	17.5821	46.0641	9.40657	98.4444	65.0047	-7.20937	-7.12759	-22.7785	-7.85667	2.06491	43.1567	0.367908	-0.141601	44.8449	6.87376
316	1.665	-0.17673	23.1515	0.710328	-0.235146	4.46233	0.710303	-0.235219	10.2828	0.545355	-0.13371	13.5492	-1.77009	-9.34472	17.7839	-6.29483	-16.5189	-2.30296	-7.22475	1.47045	0.208799	36.1479	-3.72638	33.698	-1.90099	124.047	14.1277	-3.62833	-18.156	-15.6234	-3.12669	-1.09835	2.98664	12.4274	17.6489	46.0877	9.31009	98.3679	64.8843	-7.1565	-7.14491	-22.7849	-7.9191	2.17733	43.1331	0.388932	-0.20487	44.8393	6.87323
318	1.65053	-0.120176	23.1582	0.709373	-0.209103	4.46509	0.709351	-0.209176	10.2855	0.543093	-0.114287	13.5512	-1.82995	-9.31855	17.7624	-6.39823	-16.4514	-2.34038	-7.21204	1.28244	0.018786	36.0327	-5.1209	32.6093	-2.31619	124.494	15.1936	-2.94989	-18.5698	-16.5471	-3.09852	-1.10986	3.00994	12.4168	17.6369	46.1343	9.16753	98.3063	64.793	-7.0923	-7.15173	-22.7983	-7.99176	2.30558	43.0971	0.41982	-0.26168	44.8162	6.86899
320	1.65231	-0.121661	23.1712	0.709997	-0.209966	4.47085	0.709975	-0.210039	10.2913	0.54361	-0.114903	13.5555	-1.90467	-9.21119	17.7617	-6.50045	-16.2309	-2.34878	-7.11399	1.04092	0.125482	35.9296	-5.74501	31.455	-2.7527	124.43	15.9217	-2.16279	-19.0553	-17.9063	-3.06126	-1.22279	3.0458	12.3672	17.6184	46.1788	9.06204	98.2583	64.687	-7.04844	-7.1689	-22.7956	-8.02751	2.46676	43.1021	0.376846	-0.33756	44.8169	6.87053
322	1.64434	-0.188166	23.1916	0.700191	-0.238315	4.4802	0.700166	-0.238384	10.3006	0.537954	-0.136698	13.5626	-1.94823	-9.09583	17.8268	-6.53537	-16.0081	-2.23921	-6.95174	0.59091	0.138167	35.5714	-6.77329	30.2377	-3.48741	124.835	16.7824	-1.27663	-19.6029	-19.2673	-3.15931	-1.26458	3.19403	12.4878	17.3846	46.0414	8.89461	98.3057	64.7293	-7.06244	-7.09477	-22.8087	-8.08507	2.57488	43.065	0.359929	-0.369442	44.7749	6.84657
324	1.63255	-0.330998	23.2022	0.681469	-0.299602	4.48548	0.681438	-0.299672	10.3059	0.527587	-0.18367	13.5666	-1.97944	-8.99675	17.9549	-6.54554	-15.8217	-2.01193	-6.75532	0.0330758	-0.00429772	34.9758	-8.10851	29.2409	-4.47587	125.661	17.683	-0.55416	-19.9793	-20.377	-3.39749	-1.22387	3.36261	12.7862	16.9956	45.7614	8.7796	98.4219	64.9465	-7.15406	-6.91722	-22.8377	-8.16059	2.58847	42.9868	0.382844	-0.325831	44.6936	6.806
326	1.67524	-0.619384	23.1174	0.672873	-0.429296	4.44891	0.672834	-0.429378	10.2694	0.528887	-0.281178	13.5393	-2.1613	-8.92955	18.1009	-6.83822	-15.6486	-1.73379	-6.61696	-0.0856266	-0.224218	34.6136	-8.37007	29.6078	-5.30439	125.704	17.9484	-1.10293	-19.2177	-20.4983	-3.68585	-1.22224	3.00392	13.1351	16.9301	45.6738	9.36274	98.3985	65.3375	-7.38929	-6.67886	-22.8563	-8.19825	2.4276	42.9336	0.407794	-0.113808	44.6367	6.8151
328	1.70642	-0.765352	23.0866	0.672712	-0.49586	4.43575	0.672659	-0.495925	10.2562	0.532716	-0.330941	13.5294	-2.18782	-8.96171	18.1309	-6.89302	-15.7013	-1.67129	-6.56403	0.048224	-0.417604	34.1137	-7.93905	30.5194	-5.45581	125.898	17.7651	-1.67734	-18.3919	-20.8941	-3.82308	-1.20575	2.82804	13.1555	16.8102	45.7059	9.71454	98.5175	65.5507	-7.53004	-6.44833	-22.8513	-8.13123	2.17223	42.9913	0.430042	0.0144989	44.6691	6.84861
330	1.70753	-0.731738	23.1259	0.676305	-0.481431	4.45312	0.676256	-0.481501	10.2736	0.53454	-0.319961	13.5424	-2.03992	-9.0624	18.0419	-6.66573	-15.9276	-1.83665	-6.6223	0.331126	-0.541404	33.4281	-7.0124	31.6006	-4.9667	126.746	17.3484	-2.27189	-17.8055	-21.8083	-3.76117	-1.16132	2.86434	12.8757	16.6403	45.8573	9.71549	98.7125	65.5574	-7.54077	-6.25925	-22.8377	-7.99386	1.87441	43.1263	0.468439	0.0333848	44.7681	6.89072
332	1.65983	-0.653559	23.1519	0.66284	-0.442862	4.46436	0.662795	-0.442931	10.2848	0.522169	-0.291922	13.5508	-1.9265	-9.03964	17.9593	-6.46206	-15.917	-2.00306	-6.88937	0.500014	-0.604498	32.5776	-6.05975	32.1068	-4.42729	130.201	17.6011	-4.53411	-17.8326	-23.0834	-3.53333	-1.04436	2.52264	12.835	16.7631	46.1705	9.75957	98.438	65.6182	-7.5087	-6.1528	-22.9128	-8.00127	1.63728	43.0939	0.625341	0.095756	44.7656	6.89826
334	1.6121	-0.586887	23.2021	0.648236	-0.409389	4.48644	0.648193	-0.409455	10.3069	0.509243	-0.267774	13.5673	-1.89854	-8.97666	17.8723	-6.40185	-15.8062	-2.17495	-7.02263	0.452788	-0.20554	32.2916	-5.53415	32.285	-4.68326	130.393	16.8716	-4.81562	-17.0826	-24.6435	-3.30958	-1.01581	2.33368	12.7522	16.9914	46.4019	9.90153	98.2509	65.6605	-7.50771	-6.1564	-22.9228	-8.06927	1.57118	43.0741	0.722996	0.155191	44.7372	6.88643
336	1.56988	-0.556942	23.2698	0.632535	-0.392525	4.51645	0.632495	-0.39259	10.3369	0.496481	-0.256124	13.5898	-1.94544	-8.89948	17.7915	-6.4725	-15.6464	-2.33024	-6.96571	0.239177	0.546395	32.568	-5.27122	32.3263	-5.49948	127.468	15.3413	-3.13622	-15.9524	-25.9111	-3.16056	-1.0764	2.38154	12.6546	17.2984	46.5026	10.1331	98.2006	65.6829	-7.56303	-6.22725	-22.8654	-8.15929	1.64703	43.101	0.738531	0.20567	44.7069	6.85855
338	1.49656	-0.594814	23.301	0.596865	-0.402182	4.53047	0.596824	-0.402243	10.3509	0.470362	-0.265479	13.6003	-1.93181	-8.84131	17.7509	-6.43405	-15.542	-2.41403	-6.83305	0.195139	0.814552	32.6287	-4.0349	32.7317	-4.71723	127.985	15.068	-3.90471	-17.0867	-24.3208	-3.18264	-1.09243	2.56158	12.9039	17.7904	46.5225	10.3281	97.9447	65.7189	-7.70062	-6.14559	-22.8781	-8.18049	1.61749	43.1599	0.756563	0.260528	44.7109	6.81514
340	1.46009	-0.608066	23.3147	0.579655	-0.404536	4.53662	0.579613	-0.404593	10.357	0.457623	-0.268263	13.6049	-1.94734	-8.85547	17.7403	-6.46807	-15.5628	-2.4306	-6.73725	0.270087	0.891382	32.6259	-2.91418	33.4039	-3.99027	128.568	14.8987	-4.73102	-17.5112	-22.6375	-3.24885	-1.01148	2.69317	13.1129	18.0322	46.5029	10.406	97.8026	65.7648	-7.79353	-6.1037	-22.9153	-8.1602	1.56777	43.2294	0.744125	0.246746	44.741	6.7804
342	1.48866	-0.55265	23.3294	0.597382	-0.383108	4.54293	0.597342	-0.38317	10.3634	0.469611	-0.251193	13.6096	-2.01726	-8.94054	17.7128	-6.62565	-15.6962	-2.46428	-6.7556	0.465017	0.853346	32.5911	-1.8808	34.696	-3.46966	128.623	14.2837	-5.81316	-16.6375	-21.4652	-3.24619	-0.826181	2.66187	13.1189	17.9901	46.5694	10.3766	97.7917	65.7963	-7.81247	-6.14507	-22.9678	-8.088	1.52157	43.3207	0.693414	0.176857	44.7958	6.75692
344	1.67121	-0.322458	23.4033	0.69893	-0.300265	4.57479	0.698892	-0.300345	10.3953	0.540649	-0.18325	13.6336	-2.23147	-9.0488	17.4683	-7.07943	-15.8174	-2.88405	-7.11401	0.838393	0.802643	32.5747	0.396619	38.5154	-2.26343	128.392	11.6703	-10.0851	-14.6413	-20.5465	-2.81884	-0.556431	2.1874	12.5657	17.9258	47.1964	10.3696	97.6947	65.6954	-7.75933	-6.32076	-23.0231	-7.88105	1.52598	43.5222	0.585671	0.192751	44.8813	6.71409
346	1.68697	-0.121651	23.5363	0.724894	-0.214572	4.63307	0.724887	-0.214647	10.4535	0.55502	-0.117659	13.6772	-2.14509	-9.06534	17.2313	-6.95602	-15.8638	-3.32878	-7.34441	1.01203	0.804746	32.3445	2.06164	41.1366	-1.11824	127.661	9.61424	-12.6034	-13.7364	-19.9845	-2.2518	-0.375114	1.69455	12.0721	18.0418	47.9989	10.4071	97.5887	65.6628	-7.72828	-6.32521	-23.117	-7.739	1.53997	43.6861	0.480034	0.108746	44.9444	6.75945
348	1.49868	-0.0265317	23.6733	0.651717	-0.155467	4.6939	0.651701	-0.155534	10.5143	0.49675	-0.077839	13.7227	-1.7869	-9.00501	17.0919	-6.30145	-15.8609	-3.62717	-7.3725	1.0008	0.922149	32.0629	2.72946	41.8858	-0.325487	126.66	8.52564	-12.5135	-14.1097	-19.1199	-1.74379	-0.315121	1.29816	11.8222	18.4472	48.7589	10.6162	97.4874	65.7155	-7.75788	-6.07493	-23.2453	-7.73124	1.52601	43.7364	0.431308	-0.0236139	44.9508	6.87653
350	1.27766	-0.170597	23.5806	0.541459	-0.196901	4.65352	0.541437	-0.196973	10.474	0.416716	-0.115333	13.6924	-1.73999	-9.05049	17.2689	-6.20951	-15.9665	-3.2979	-7.38625	1.2935	1.38265	32.25	2.86951	41.5412	-0.447857	126.609	7.59235	-10.8689	-14.2168	-16.315	-1.83028	-0.294297	1.02499	12.0181	19.4239	48.9141	11.6245	97.3136	65.7913	-7.91572	-5.47724	-23.4046	-7.97876	1.3573	43.4628	0.645914	0.22226	44.7878	6.85997
352	1.02087	-0.233672	23.4314	0.423425	-0.199495	4.58757	0.423402	-0.199536	10.408	0.328575	-0.124173	13.6429	-1.76689	-9.18525	17.3027	-6.2978	-16.2074	-3.21502	-7.1939	1.55556	1.64238	32.5278	2.84059	41.4949	-0.623099	125.35	6.95397	-10.4141	-14.2855	-9.31927	-2.04319	-0.326902	1.09319	12.0535	20.0119	49.0051	12.0976	97.6529	65.5434	-8.06841	-5.08363	-23.296	-8.10059	1.22295	43.3208	0.681992	0.363912	44.7299	7.00479
354	0.741039	-0.145959	23.2662	0.309702	-0.134224	4.51411	0.309688	-0.134256	10.3345	0.23965	-0.0820404	13.5877	-1.81615	-9.35066	17.1295	-6.4624	-16.4882	-3.50961	-6.81626	1.68308	1.65872	32.888	2.74308	41.8634	-0.800179	122.701	6.91447	-12.3115	-14.4063	0.996527	-2.24889	-0.402983	1.47594	11.8759	20.0722	49.1488	11.7248	98.4103	64.9074	-8.16607	-5.01788	-22.9572	-8.06343	1.1121	43.3492	0.557018	0.312779	44.8177	7.31149
356	0.459124	0.0744885	23.0961	0.207563	-0.0109606	4.4384	0.207561	-0.01097	10.2589	0.155921	0.00415665	13.5309	-1.8499	-9.31556	16.9228	-6.53812	-16.4041	-3.89391	-6.54664	1.52335	1.87783	33.6648	2.70464	41.5892	-1.52059	119.873	8.46816	-17.0079	-14.4066	9.21935	-2.33767	-0.473066	1.85057	11.852	19.9918	49.348	10.4862	98.6298	63.9342	-8.11239	-5.18043	-22.8465	-8.11868	0.738472	43.2782	0.829845	0.13552	44.9605	7.50477
358	0.182671	0.272003	22.9245	0.105457	0.101562	4.3622	0.10547	0.101557	10.1826	0.0728413	0.0822655	13.4736	-1.90162	-9.12085	16.7694	-6.58713	-16.0228	-4.19918	-6.26693	1.20609	1.66045	34.2756	1.84067	40.814	-2.85515	117.139	12.8339	-22.7068	-14.4182	13.7239	-2.45255	-0.606606	2.24112	12.0034	19.983	49.2705	9.22226	98.8208	63.0421	-8.09955	-5.60474	-22.8048	-8.19776	0.663298	43.0176	0.917823	0.0382559	45.0135	7.68963
360	-0.0832196	0.373829	22.7391	-0.00121684	0.171109	4.28	-0.00119918	0.171109	10.1004	-0.0111256	0.127925	13.412	-1.98973	-8.76875	16.6731	-6.64217	-15.3434	-4.41567	-5.98664	0.819763	1.00608	34.6002	-0.0898156	39.522	-4.79731	114.861	19.9917	-28.5429	-13.63	13.8748	-2.6463	-0.821285	2.60924	12.3655	20.1155	48.8879	8.20009	99.0134	62.3724	-8.16793	-6.15413	-22.8106	-8.30916	0.894388	42.5941	0.783561	0.0703366	44.9576	7.8645
362	-0.333942	0.25475	22.4743	-0.1221	0.14247	4.16239	-0.122091	0.142471	9.98282	-0.0998732	0.0992394	13.3238	-2.17505	-8.26766	16.5743	-6.823	-14.3577	-4.64751	-5.80996	0.596288	0.525743	34.7912	-3.39311	37.6157	-7.67039	115.03	28.5194	-33.6966	-10.9323	9.93257	-3.03229	-1.15971	2.87971	13.0385	20.391	48.3505	7.52032	98.9137	62.0008	-8.27619	-6.2891	-22.9171	-8.55437	0.977684	42.2254	0.792589	0.195371	44.8558	7.92865
364	-0.559926	0.0320387	22.2197	-0.241672	0.0659898	4.04897	-0.241664	0.0660103	9.86942	-0.184731	0.0348345	13.2388	-2.36488	-7.63429	16.2764	-6.9853	-13.1183	-5.26456	-5.56966	0.286179	0.01594	34.7851	-5.76306	35.8043	-10.9786	113.185	37.4835	-36.4628	-7.6353	4.66252	-3.39123	-1.3456	2.80616	13.6392	20.7035	48.0775	7.47268	98.9667	61.9413	-8.55276	-6.13762	-22.9202	-8.70857	0.678946	41.9943	0.928279	0.37656	44.8513	7.98673
366	-0.756236	-0.245216	21.9894	-0.353114	-0.0373049	3.94599	-0.353118	-0.0372685	9.76642	-0.261873	-0.0491761	13.1615	-2.51383	-6.88579	15.7632	-7.04538	-11.6691	-6.29609	-5.23882	-0.0990561	-0.583382	34.6449	-6.91459	34.3197	-14.0855	108.485	46.57	-36.3334	-4.75336	-0.485948	-3.71204	-1.34789	2.42416	14.0567	20.9605	48.1056	7.94799	99.266	62.0757	-8.96092	-5.76325	-22.7936	-8.71602	-0.0160465	41.8802	1.17224	0.606381	44.9639	8.04415
368	-0.91318	-0.495844	21.7637	-0.444646	-0.132797	3.84496	-0.444655	-0.132748	9.6654	-0.324546	-0.12618	13.0857	-2.55903	-6.05776	15.1566	-6.88274	-10.1063	-7.51137	-4.85098	-0.30936	-1.4369	34.4217	-8.15765	33.1844	-17.5988	100.993	55.3943	-32.9912	-2.48921	-3.88262	-4.12194	-1.33089	2.16024	14.2417	20.8635	48.1682	8.22882	99.7625	61.9327	-9.23829	-5.32853	-22.6425	-8.56355	-0.860412	41.6972	1.4093	0.885369	45.131	8.02089
370	-1.03577	-0.718542	21.4682	-0.518317	-0.219577	3.71289	-0.518345	-0.219532	9.53332	-0.374357	-0.195664	12.9865	-2.54708	-5.18555	14.6045	-6.5801	-8.48823	-8.62483	-4.55195	-0.343343	-2.15453	34.1616	-9.71313	32.0752	-21.5121	93.3873	63.5762	-28.3385	-1.35049	-6.21129	-4.55784	-1.3283	1.88319	14.3848	20.7488	48.12	8.43016	100.152	61.6096	-9.39855	-4.94942	-22.4397	-8.40248	-1.81171	41.4141	1.71461	1.31825	45.2678	7.99812
372	-1.13353	-0.891914	21.1191	-0.576281	-0.287361	3.55703	-0.576311	-0.287301	9.37746	-0.413504	-0.249995	12.8696	-2.48249	-4.3127	14.1229	-6.16278	-6.89616	-9.59884	-4.38405	-0.208106	-2.65122	33.868	-11.3985	30.9704	-25.5797	86.72	71.0153	-23.3455	-1.04724	-8.11574	-4.96075	-1.35255	1.59633	14.4932	20.7495	47.9953	8.57492	100.403	61.0851	-9.45254	-4.71465	-22.2073	-8.2787	-2.78064	41.0459	2.07167	1.86071	45.3489	7.99306
374	-1.23926	-0.946726	20.8552	-0.627014	-0.302517	3.43928	-0.627047	-0.30245	9.25971	-0.450454	-0.264528	12.7812	-2.34104	-3.54579	13.5902	-5.63617	-5.52912	-10.6506	-4.36413	0.0383728	-2.97935	33.4971	-12.1442	30.0617	-27.8926	83.3748	77.3923	-19.6289	-1.27292	-10.6251	-5.14296	-1.38632	1.36263	14.389	21.1372	48.1365	8.78842	100.718	60.2498	-9.46923	-4.83598	-22.0239	-8.20495	-3.54348	40.6955	2.37828	2.26005	45.3718	7.99922
376	-1.32595	-0.929619	20.6479	-0.663026	-0.28788	3.3469	-0.663052	-0.287809	9.16733	-0.478216	-0.255873	12.712	-2.18419	-2.92396	13.0769	-5.12638	-4.43833	-11.6476	-4.30543	0.315041	-3.15648	33.0408	-11.8762	29.599	-29.1299	81.4113	82.3171	-17.2462	-1.52114	-12.4106	-5.23903	-1.39762	1.2555	14.2318	21.4664	48.3573	8.69436	101.055	59.2488	-9.39666	-5.08097	-21.9741	-8.15979	-4.00078	40.4195	2.55699	2.45718	45.3814	7.9779
378	-1.38821	-0.855288	20.4796	-0.683357	-0.250344	3.2721	-0.683382	-0.250273	9.09253	-0.495681	-0.22913	12.6559	-2.03248	-2.45522	12.6138	-4.67768	-3.6302	-12.5361	-4.1852	0.606785	-3.19608	32.5223	-10.8034	29.5968	-29.66	80.5281	85.5724	-16.0027	-1.64983	-13.3489	-5.27787	-1.38172	1.25443	14.0384	21.694	48.6099	8.30141	101.383	58.141	-9.23055	-5.37308	-22.0489	-8.13453	-4.12998	40.2233	2.58315	2.45389	45.3932	7.92185
380	-1.42538	-0.737367	20.2878	-0.688871	-0.196081	3.18708	-0.688892	-0.196008	9.00751	-0.503096	-0.188979	12.5922	-1.88583	-2.11977	12.271	-4.28423	-3.06929	-13.1905	-4.1116	0.968229	-3.11278	32.083	-9.93325	29.8954	-30.532	80.6912	86.9417	-14.7649	-1.23201	-14.5496	-5.24559	-1.35836	1.16337	13.6995	22.0782	48.8738	8.00168	101.552	56.9956	-8.98592	-5.63142	-22.1094	-8.12111	-3.95358	40.0567	2.44535	2.35017	45.4135	7.83905
382	-1.45936	-0.590225	20.1141	-0.690527	-0.129283	3.11026	-0.69054	-0.129209	8.93069	-0.508412	-0.139212	12.5347	-1.71629	-1.89362	11.9906	-3.89027	-2.72015	-13.7217	-4.05981	1.27808	-2.98041	31.6244	-8.9582	30.3007	-31.1639	81.7374	87.1176	-13.9868	-0.732223	-15.7643	-5.21752	-1.32914	1.24348	13.3605	22.5154	48.9517	7.72368	101.719	55.9109	-8.6984	-5.87658	-22.2057	-8.09846	-3.66505	39.8914	2.23868	2.17416	45.4483	7.76635
384	-1.49505	-0.431552	19.9675	-0.692043	-0.0572135	3.04552	-0.692049	-0.0571421	8.86595	-0.51397	-0.085488	12.4862	-1.53103	-1.75212	11.7412	-3.50116	-2.53359	-14.1908	-4.02677	1.50473	-2.84956	31.0966	-7.87208	30.7516	-31.417	83.5609	86.3243	-13.6502	-0.534732	-17.0488	-5.216	-1.30219	1.49368	13.074	22.9477	48.8341	7.45658	101.917	54.9759	-8.41672	-6.10421	-22.3376	-8.06746	-3.37322	39.7315	2.02305	1.973	45.4986	7.71181
386	-1.53043	-0.307134	19.8485	-0.69654	-7.33239e-05	2.99296	-0.696541	-9.07474e-07	8.81339	-0.520853	-0.0430963	12.4469	-1.37059	-1.63619	11.4587	-3.16753	-2.38365	-14.7198	-4.01858	1.65206	-2.81589	30.3798	-6.70671	31.2737	-31.1068	86.1888	84.594	-13.5385	-1.95131	-18.5627	-5.24405	-1.3178	1.7041	12.8962	23.1898	48.6739	7.11333	102.168	54.4005	-8.28557	-6.30756	-22.4786	-8.05452	-3.27267	39.6275	1.91827	1.87621	45.5615	7.68186
388	-1.55387	-0.218718	19.7606	-0.699028	0.0403623	2.95414	-0.699023	0.0404332	8.77457	-0.525205	-0.0130604	12.4178	-1.28716	-1.52626	11.1263	-2.97586	-2.21226	-15.3411	-4.02839	1.70105	-2.92809	29.6465	-6.00139	31.7448	-31.1745	87.719	82.9997	-12.9864	-2.69205	-21.0004	-5.26594	-1.29416	1.7258	12.8108	23.5189	48.5723	7.06101	102.211	54.186	-8.24035	-6.39482	-22.5979	-8.06123	-3.34955	39.5817	1.94943	1.84544	45.6367	7.56677
390	-1.56392	-0.170542	19.6979	-0.699212	0.0621071	2.92641	-0.699206	0.0621792	8.74684	-0.526688	0.0031578	12.397	-1.29558	-1.40837	10.769	-2.94616	-1.98745	-16.0088	-4.04191	1.67281	-3.17119	28.9397	-5.84038	32.0994	-31.624	88.315	81.8003	-11.9968	-2.56281	-23.9537	-5.28161	-1.2338	1.55839	12.782	23.9018	48.5424	7.30985	102.087	54.2611	-8.25396	-6.35887	-22.691	-8.07763	-3.59243	39.5851	2.09641	1.87297	45.7317	7.36805
392	-1.56468	-0.175592	19.634	-0.699989	0.0597449	2.89801	-0.699983	0.0598161	8.71844	-0.527121	0.00130926	12.3757	-1.40384	-1.25734	10.4992	-3.08008	-1.6616	-16.5155	-4.00695	1.66417	-3.44709	28.1739	-6.07547	32.1541	-31.2259	90.8288	80.8954	-11.7849	-2.76541	-25.1207	-5.32877	-1.2262	1.36672	12.6734	23.9549	48.5132	7.57115	102.228	54.3423	-8.28292	-6.26633	-22.7821	-8.05719	-3.94743	39.6001	2.23473	1.95169	45.8805	7.19608
394	-1.5689	-0.189625	19.5716	-0.703057	0.0537601	2.87023	-0.703051	0.0538323	8.69066	-0.529043	-0.003387	12.3549	-1.53812	-1.12874	10.3487	-3.26821	-1.36726	-16.8002	-3.96306	1.65852	-3.62056	27.6842	-6.37997	32.1318	-31.2998	91.9795	80.288	-11.5583	-2.61736	-25.9049	-5.40229	-1.2313	1.24	12.5703	23.7664	48.4434	7.69088	102.451	54.3575	-8.24563	-6.11969	-22.8356	-8.03133	-4.36943	39.5938	2.4034	2.05955	46.0517	7.06463
396	-1.58032	-0.198221	19.5139	-0.708802	0.0507953	2.84452	-0.708797	0.0508684	8.66495	-0.533154	-0.00598957	12.3356	-1.66728	-1.03468	10.3094	-3.46069	-1.14002	-16.8778	-3.92169	1.64904	-3.66375	27.5077	-6.59818	32.0862	-31.908	91.6127	79.8948	-11.2479	-2.19549	-26.5242	-5.48662	-1.23678	1.20759	12.5031	23.4376	48.3335	7.66377	102.671	54.2793	-8.14007	-5.94656	-22.8511	-8.00712	-4.82499	39.5619	2.59785	2.20293	46.2182	6.99055
398	-1.60215	-0.189514	19.4763	-0.717597	0.0563741	2.8278	-0.717591	0.0564484	8.64823	-0.540075	-0.00238304	12.3231	-1.74793	-0.968962	10.3082	-3.57757	-0.986049	-16.883	-3.89223	1.60698	-3.61262	27.4565	-6.44572	32.0141	-31.9545	92.0343	79.6229	-11.4056	-2.30369	-26.7106	-5.52135	-1.22172	1.27822	12.5259	23.3294	48.2315	7.67009	102.674	54.1111	-8.04469	-5.82412	-22.8647	-7.97965	-5.27172	39.5254	2.78632	2.46327	46.3054	7.026
400	-1.61582	-0.179686	19.4451	-0.722723	0.0617533	2.81396	-0.722717	0.0618279	8.63439	-0.544242	0.00130431	12.3127	-1.7855	-0.90615	10.2991	-3.61804	-0.855922	-16.9025	-3.86784	1.5552	-3.55869	27.5131	-6.26849	32.026	-32.012	92.3449	79.4586	-11.7003	-2.3517	-26.7637	-5.53837	-1.19787	1.33716	12.5911	23.2806	48.148	7.68318	102.648	53.9697	-7.98955	-5.80606	-22.8462	-7.99161	-5.58114	39.5011	2.95161	2.63672	46.345	7.06035
402	-1.61591	-0.172817	19.4184	-0.722168	0.0646721	2.80209	-0.722161	0.0647466	8.62252	-0.544007	0.00350706	12.3038	-1.78132	-0.846954	10.2688	-3.58481	-0.750009	-16.9606	-3.84304	1.49995	-3.53295	27.6165	-6.15452	32.1269	-32.1533	92.4518	79.365	-11.9836	-2.2735	-26.7637	-5.55123	-1.17057	1.36197	12.6718	23.25	48.0804	7.70189	102.632	53.8872	-7.97101	-5.87241	-22.8028	-8.04444	-5.69454	39.493	3.05814	2.68627	46.3515	7.07002
404	-1.60095	-0.168779	19.4012	-0.715272	0.06508	2.7945	-0.715266	0.0651537	8.61493	-0.538876	0.00423133	12.2981	-1.73824	-0.818079	10.2235	-3.49467	-0.71552	-17.0449	-3.79983	1.44255	-3.5512	27.582	-6.1372	32.2188	-32.2354	92.5595	79.2371	-11.9357	-2.31165	-26.6964	-5.58745	-1.15188	1.38474	12.7051	23.1832	47.9946	7.72372	102.609	53.8729	-7.92655	-5.87135	-22.7894	-8.10847	-5.50845	39.4915	2.98882	2.67333	46.3516	7.07714
406	-1.57031	-0.173824	19.3848	-0.702302	0.0601567	2.78725	-0.702295	0.0602292	8.60769	-0.528871	0.00134767	12.2927	-1.68659	-0.8311	10.1887	-3.40733	-0.760775	-17.1084	-3.7572	1.39937	-3.61278	27.4721	-6.14647	32.3129	-32.2171	92.7705	79.1028	-11.8365	-2.33191	-26.7397	-5.64207	-1.13644	1.40381	12.7175	23.1262	47.9258	7.73578	102.632	53.8661	-7.90509	-5.89172	-22.7785	-8.13323	-5.19005	39.5149	2.8162	2.56738	46.3846	7.05245
408	-1.52623	-0.187934	19.371	-0.684235	0.0501119	2.78118	-0.684229	0.0501825	8.60161	-0.514737	-0.00504746	12.2881	-1.63327	-0.88256	10.1711	-3.33378	-0.876636	-17.1388	-3.72074	1.37673	-3.70295	27.3052	-6.16014	32.4075	-32.0976	93.082	78.9638	-11.729	-2.31204	-26.9193	-5.70718	-1.12525	1.41805	12.7166	23.0963	47.8848	7.73967	102.685	53.8529	-7.90605	-5.94298	-22.7685	-8.11735	-4.83651	39.5606	2.5981	2.39722	46.4481	7.00688
410	-1.47477	-0.205875	19.379	-0.663269	0.0378225	2.78475	-0.663266	0.0378909	8.60518	-0.498298	-0.0129299	12.2908	-1.57058	-0.94726	10.1667	-3.24905	-1.02085	-17.1443	-3.69362	1.38518	-3.76367	27.1098	-6.1558	32.5038	-31.9204	93.3581	78.8099	-11.5211	-2.27791	-27.1486	-5.75132	-1.1267	1.41796	12.7079	23.1244	47.888	7.7586	102.653	53.843	-7.88273	-5.99824	-22.7776	-8.11111	-4.6532	39.6021	2.49338	2.287	46.4904	7.01627
412	-1.43403	-0.21971	19.3823	-0.646639	0.0282445	2.78628	-0.646636	0.0283112	8.60671	-0.485268	-0.0190565	12.2919	-1.50529	-1.00906	10.1931	-3.1581	-1.1617	-17.0926	-3.68057	1.39836	-3.80915	26.9174	-6.16018	32.574	-31.7675	93.6039	78.6555	-11.3447	-2.18347	-27.4261	-5.7946	-1.13058	1.42333	12.7329	23.1851	47.8902	7.76418	102.575	53.8227	-7.8697	-6.03376	-22.7792	-8.10839	-4.60457	39.6278	2.48312	2.24015	46.5181	7.01557
414	-1.40877	-0.228315	19.3774	-0.636331	0.0222721	2.78409	-0.636329	0.0223377	8.60452	-0.477189	-0.0228841	12.2902	-1.44353	-1.06152	10.2484	-3.06913	-1.28477	-16.9878	-3.67968	1.40936	-3.83888	26.7434	-6.17605	32.6098	-31.659	93.8107	78.5122	-11.222	-2.04754	-27.7118	-5.83893	-1.13649	1.44136	12.7868	23.2592	47.88	7.75798	102.478	53.7936	-7.87068	-6.04602	-22.7638	-8.1104	-4.6534	39.6385	2.54039	2.25035	46.5326	6.99877
416	-1.39696	-0.237494	19.3739	-0.631959	0.0172202	2.78254	-0.631957	0.0172854	8.60298	-0.473606	-0.0263915	12.2891	-1.40121	-1.10122	10.3089	-3.00951	-1.37635	-16.8738	-3.67645	1.41816	-3.8441	26.603	-6.18713	32.6026	-31.5726	93.9457	78.4197	-11.1228	-1.98357	-27.8634	-5.8764	-1.15352	1.48264	12.8067	23.2985	47.8579	7.77362	102.432	53.7743	-7.87283	-6.05037	-22.7145	-8.12371	-4.6616	39.6535	2.56009	2.27591	46.5379	7.00182
418	-1.39767	-0.240123	19.3692	-0.632496	0.0161167	2.78043	-0.632495	0.0161819	8.60086	-0.473939	-0.0272521	12.2875	-1.3797	-1.13155	10.3654	-2.98333	-1.44177	-16.7677	-3.68376	1.42168	-3.84098	26.5163	-6.21635	32.5972	-31.5417	94.0967	78.32	-10.9945	-1.98689	-27.9586	-5.907	-1.17017	1.52819	12.8068	23.2917	47.8272	7.79243	102.436	53.7638	-7.86863	-6.04034	-22.6736	-8.12853	-4.66286	39.6657	2.55161	2.29036	46.5441	7.00633
420	-1.40983	-0.235389	19.3632	-0.637406	0.0192244	2.77779	-0.637404	0.0192902	8.59822	-0.477802	-0.0252362	12.2855	-1.37624	-1.15287	10.4152	-2.98585	-1.48292	-16.6746	-3.70528	1.41953	-3.82833	26.476	-6.26566	32.587	-31.5499	94.3032	78.2098	-10.8408	-2.04632	-28.0285	-5.9282	-1.18263	1.57308	12.7943	23.2475	47.7913	7.81111	102.48	53.7602	-7.85636	-6.02483	-22.6479	-8.11173	-4.64047	39.6869	2.49508	2.28122	46.5683	6.97981
422	-1.43169	-0.22675	19.3582	-0.646222	0.0248848	2.77553	-0.646219	0.0249514	8.59596	-0.484746	-0.0215541	12.2838	-1.37623	-1.16356	10.4627	-2.98996	-1.50332	-16.5861	-3.74438	1.41683	-3.78137	26.4402	-6.32601	32.4947	-31.5072	94.6386	78.1342	-10.7365	-2.11075	-28.1377	-5.9322	-1.18775	1.61997	12.7947	23.2165	47.7569	7.83371	102.534	53.7562	-7.84022	-6.04782	-22.6162	-8.04799	-4.47996	39.7598	2.28936	2.23981	46.6385	6.86709
424	-1.45784	-0.21293	19.3516	-0.656471	0.0331794	2.77257	-0.656467	0.0332471	8.59301	-0.492925	-0.0159922	12.2816	-1.38348	-1.16652	10.4942	-3.00399	-1.50623	-16.5274	-3.79661	1.39071	-3.73392	26.3649	-6.36785	32.3865	-31.4161	95.0217	78.065	-10.6446	-2.17289	-28.2337	-5.91659	-1.18302	1.64698	12.7888	23.1974	47.7386	7.84485	102.565	53.7414	-7.81173	-6.05833	-22.6096	-7.92276	-4.4555	39.9059	2.17396	2.15446	46.8869	6.37614
426	-1.48418	-0.196633	19.3446	-0.666582	0.0425714	2.76949	-0.666578	0.0426401	8.58993	-0.501069	-0.00960146	12.2793	-1.39736	-1.16173	10.5098	-3.0268	-1.4919	-16.4987	-3.85782	1.34864	-3.69459	26.251	-6.3893	32.2833	-31.2879	95.3974	78.0019	-10.5535	-2.20581	-28.311	-5.88544	-1.17224	1.65529	12.7747	23.1892	47.7369	7.84189	102.57	53.7144	-7.77633	-6.05281	-22.628	-7.72846	-4.60778	40.1223	2.18276	2.01499	47.3476	5.44837
428	-1.49945	-0.189859	19.3452	-0.672678	0.0468613	2.76977	-0.672673	0.0469307	8.5902	-0.505893	-0.00677241	12.2795	-1.41744	-1.14411	10.5225	-3.05529	-1.45165	-16.4758	-3.9164	1.34414	-3.66265	26.1567	-6.41098	32.2124	-31.1781	95.6226	77.9635	-10.4487	-2.10826	-28.3958	-5.85691	-1.17405	1.67008	12.7538	23.1792	47.7378	7.83498	102.584	53.6809	-7.76612	-6.06626	-22.6402	-7.45684	-4.80973	40.3838	2.20925	1.74505	48.0494	4.12384
430	-1.51721	-0.183508	19.3479	-0.679899	0.0511888	2.77093	-0.679894	0.0512589	8.59136	-0.511562	-0.00398433	12.2804	-1.42231	-1.12691	10.5313	-3.05654	-1.41868	-16.4599	-3.97632	1.34883	-3.64938	26.0526	-6.46311	32.129	-31.0707	95.7894	77.9511	-10.3161	-2.00658	-28.4633	-5.83288	-1.17605	1.69877	12.77	23.1784	47.7382	7.79124	102.561	53.6434	-7.75315	-6.07332	-22.6582	-7.11366	-5.1677	40.617	2.26522	1.67952	48.7157	2.74527
432	-1.5407	-0.174258	19.3501	-0.689382	0.0572809	2.7719	-0.689376	0.057352	8.59233	-0.519031	-1.74298e-05	12.2812	-1.41263	-1.11467	10.5331	-3.03374	-1.40079	-16.457	-4.03928	1.35392	-3.65184	25.9345	-6.53106	32.0334	-30.9537	95.9394	77.9569	-10.1769	-1.92852	-28.514	-5.81048	-1.17503	1.73103	12.8157	23.1828	47.7442	7.72044	102.507	53.5992	-7.72885	-6.07275	-22.683	-6.70911	-5.70236	40.8059	2.36627	1.87434	49.2597	1.41637
434	-1.57134	-0.1564	19.3469	-0.701241	0.0677403	2.77046	-0.701234	0.0678127	8.59089	-0.528548	0.00706458	12.2801	-1.41199	-1.11452	10.5116	-3.03274	-1.4003	-16.4969	-4.11157	1.34519	-3.65508	25.7991	-6.5194	31.9737	-30.7758	96.1637	77.9499	-10.131	-1.85553	-28.5819	-5.77189	-1.16616	1.70881	12.8146	23.1729	47.7921	7.69905	102.486	53.5358	-7.68556	-6.07945	-22.7077	-6.26333	-6.43538	40.9826	2.5744	2.21713	49.6425	0.0955233
436	-1.60096	-0.134847	19.3417	-0.712336	0.0797213	2.76818	-0.712328	0.0797948	8.58861	-0.537589	0.0153306	12.2784	-1.4232	-1.10553	10.4859	-3.04932	-1.3786	-16.545	-4.18108	1.33975	-3.61205	25.6968	-6.49047	31.8963	-30.6217	96.4081	77.9217	-10.1296	-1.83636	-28.605	-5.73137	-1.16713	1.68996	12.7929	23.1245	47.8341	7.66693	102.509	53.446	-7.62075	-6.09907	-22.7532	-5.86354	-7.15423	41.0973	2.79371	2.67142	49.854	-1.09389
438	-1.62634	-0.114242	19.3362	-0.72166	0.0909185	2.76575	-0.721651	0.0909929	8.58618	-0.545257	0.0231204	12.2766	-1.44372	-1.08418	10.4629	-3.07734	-1.33059	-16.5885	-4.24316	1.33529	-3.52262	25.645	-6.46704	31.7926	-30.532	96.6405	77.8769	-10.1647	-1.87253	-28.5741	-5.69683	-1.17947	1.69586	12.7682	23.0454	47.8534	7.60986	102.568	53.3299	-7.54106	-6.13071	-22.8131	-5.51364	-7.78237	41.1432	2.98235	3.2137	49.9604	-2.18357
440	-1.64316	-0.107697	19.3333	-0.728455	0.09523	2.76447	-0.728445	0.0953052	8.5849	-0.550606	0.0259203	12.2757	-1.45726	-1.05606	10.4554	-3.08963	-1.27373	-16.6035	-4.29494	1.31024	-3.42639	25.6622	-6.49276	31.6643	-30.5952	96.7803	77.8389	-10.245	-1.92967	-28.5111	-5.68735	-1.19574	1.76485	12.7981	23.002	47.825	7.5224	102.599	53.1901	-7.4729	-6.164	-22.8406	-5.11348	-8.2329	41.1137	3.08474	3.90449	50.1992	-3.69074
442	-1.65659	-0.113954	19.3322	-0.734874	0.0936517	2.76394	-0.734864	0.0937275	8.58437	-0.555307	0.0243404	12.2753	-1.46969	-1.03112	10.4339	-3.10143	-1.22277	-16.6442	-4.32118	1.2547	-3.38541	25.7158	-6.5112	31.5894	-30.708	96.847	77.8597	-10.347	-1.96245	-28.4322	-5.68636	-1.19044	1.83311	12.8347	22.9263	47.7861	7.41315	102.655	53.0744	-7.42348	-6.19609	-22.8639	-4.78364	-8.62676	41.1483	3.14718	4.1348	50.7042	-3.83751
444	-1.6631	-0.128453	19.3346	-0.738982	0.0878804	2.76494	-0.738973	0.0879566	8.58537	-0.55802	0.0197709	12.276	-1.48193	-1.01028	10.3935	-3.11482	-1.17886	-16.7201	-4.31754	1.1838	-3.39413	25.7947	-6.49851	31.5863	-30.8148	96.8505	77.9328	-10.4513	-1.96044	-28.3285	-5.69654	-1.1665	1.88996	12.8564	22.8027	47.7514	7.29572	102.739	52.9969	-7.39205	-6.21469	-22.8894	-4.54423	-8.97828	41.2648	3.17651	3.77739	51.3968	-2.36801
446	-1.64442	-0.129944	19.3506	-0.730931	0.0856661	2.77205	-0.730922	0.0857416	8.59248	-0.551863	0.0186244	12.2813	-1.49496	-0.981764	10.3364	-3.12638	-1.12033	-16.8271	-4.28173	1.16675	-3.35512	25.897	-6.38137	31.664	-30.779	96.8103	77.9738	-10.5005	-1.93472	-28.1321	-5.73966	-1.16152	1.95972	12.8087	22.604	47.7487	7.2058	102.836	52.964	-7.3642	-6.16633	-22.9195	-4.40196	-9.1513	41.4154	3.14561	2.97519	51.8193	0.0695521
448	-1.60585	-0.142765	19.358	-0.715163	0.0767376	2.77539	-0.715155	0.0768113	8.59583	-0.539517	0.0129323	12.2838	-1.5017	-0.973558	10.3035	-3.13522	-1.10178	-16.8885	-4.2246	1.19054	-3.32335	25.9662	-6.40002	31.69	-30.7689	96.7977	78.0016	-10.565	-1.89052	-27.947	-5.82502	-1.17059	2.01251	12.787	22.5089	47.7301	7.17443	102.872	52.9538	-7.33927	-6.13764	-22.9495	-4.1481	-9.65853	41.4225	3.19553	1.70505	52.0073	2.56143
450	-1.55809	-0.171751	19.3541	-0.696772	0.0598986	2.77364	-0.696766	0.0599705	8.59407	-0.52472	0.00148257	12.2825	-1.50275	-0.987924	10.2972	-3.14345	-1.12712	-16.8997	-4.16289	1.24696	-3.31561	25.9857	-6.55355	31.6485	-30.7905	96.843	78.0099	-10.6437	-1.84369	-27.8049	-5.93755	-1.19619	2.03259	12.8066	22.5647	47.6945	7.21297	102.826	52.9565	-7.31857	-6.14376	-22.9793	-3.69104	-10.646	41.2512	3.40789	0.256965	51.8952	4.39602
452	-1.543	-0.213401	19.344	-0.693779	0.0403306	2.76906	-0.693775	0.0404021	8.58949	-0.521265	-0.0129682	12.279	-1.50599	-1.00917	10.2868	-3.15865	-1.16383	-16.9185	-4.15586	1.31362	-3.3677	25.9411	-6.59344	31.6171	-30.6934	96.9988	77.9608	-10.6643	-1.84845	-27.7306	-6.00557	-1.25302	1.98045	12.8431	22.8087	47.6792	7.34366	102.687	52.9545	-7.31251	-6.16554	-23.0156	-2.83961	-12.4096	40.9921	4.09165	-0.36636	51.3699	4.00327
454	-1.52236	-0.267143	19.3601	-0.689406	0.0150776	2.77606	-0.689405	0.015149	8.59649	-0.516428	-0.0315701	12.2842	-1.5199	-1.02059	10.2637	-3.18893	-1.17782	-16.9613	-4.14223	1.36031	-3.38104	25.9092	-6.61916	31.579	-30.6371	97.1603	77.9054	-10.6671	-1.89236	-27.6971	-6.06068	-1.30167	1.91201	12.8503	22.9853	47.707	7.45571	102.611	52.9598	-7.30175	-6.17465	-23.0433	-2.00022	-13.3102	40.4671	4.2267	0.214005	49.9874	3.48011
456	-1.49278	-0.332701	19.4013	-0.682154	-0.0160404	2.79423	-0.682156	-0.01597	8.61466	-0.509074	-0.0543673	12.2978	-1.54158	-1.01968	10.2365	-3.22789	-1.16604	-17.0121	-4.11302	1.37261	-3.34565	25.9187	-6.65301	31.5271	-30.6572	97.2778	77.8719	-10.6732	-1.95302	-27.6912	-6.1097	-1.32441	1.852	12.8227	23.0327	47.7648	7.51386	102.628	52.9654	-7.28263	-6.16665	-23.053	-1.26967	-13.0342	39.7259	3.65679	1.75147	47.8637	3.33863
458	-1.47476	-0.411781	19.4299	-0.681147	-0.0521162	2.8067	-0.681152	-0.0520461	8.62713	-0.506082	-0.081266	12.3071	-1.54842	-1.01812	10.2557	-3.23939	-1.16069	-16.9766	-4.08605	1.32728	-3.31341	26.0042	-6.72961	31.4246	-30.7594	97.2538	77.9293	-10.737	-1.94554	-27.7005	-6.15859	-1.28754	1.84602	12.7896	22.9652	47.7782	7.49049	102.71	52.9273	-7.25616	-6.15667	-23.0154	-0.644269	-11.9187	39.009	2.8938	3.12183	45.6997	3.97412
460	-1.46162	-0.497636	19.4569	-0.682871	-0.0907386	2.81846	-0.68288	-0.0906686	8.63889	-0.504976	-0.11024	12.3159	-1.55817	-1.00688	10.2879	-3.25181	-1.13692	-16.9171	-4.0672	1.2516	-3.31949	26.1385	-6.7468	31.3821	-30.8495	97.1654	78.0204	-10.8055	-1.91919	-27.6505	-6.20097	-1.23518	1.85458	12.7549	22.8586	47.7365	7.42976	102.779	52.9	-7.24607	-6.13757	-22.9915	-0.0539041	-10.6094	38.3999	2.11929	3.14705	43.8805	4.54572
462	-1.45099	-0.574029	19.4795	-0.684874	-0.125017	2.82829	-0.684887	-0.124946	8.64872	-0.50435	-0.135984	12.3232	-1.56911	-0.984726	10.3133	-3.26168	-1.09275	-16.8708	-4.0624	1.16962	-3.35674	26.302	-6.69353	31.4243	-30.8992	97.0447	78.1248	-10.8675	-1.88847	-27.5181	-6.22538	-1.18677	1.86996	12.7201	22.7501	47.6586	7.36591	102.817	52.8974	-7.25402	-6.12141	-22.9884	0.372019	-9.4241	38.0114	1.58322	2.03803	42.6647	4.83611
464	-1.43972	-0.575739	19.4793	-0.680091	-0.126746	2.82823	-0.680104	-0.126675	8.64866	-0.500666	-0.136979	12.3232	-1.55869	-0.949747	10.2713	-3.22792	-1.03311	-16.9497	-4.09568	1.14363	-3.35244	26.4562	-6.6096	31.5538	-30.9004	96.9317	78.2287	-10.9263	-1.86976	-27.2757	-6.17801	-1.17233	1.90468	12.6789	22.6715	47.6337	7.38692	102.865	52.9334	-7.25895	-6.16688	-22.9674	-0.0148262	-8.85721	38.2327	1.88189	1.97132	42.5959	4.2628
466	-1.41622	-0.590137	19.4746	-0.671055	-0.135105	2.82617	-0.671069	-0.135036	8.6466	-0.49339	-0.142672	12.3216	-1.5408	-0.932438	10.2463	-3.18825	-1.00907	-16.9963	-4.09417	1.17942	-3.33736	26.5263	-6.60205	31.647	-30.8427	96.9201	78.2473	-10.9863	-1.86127	-27.0634	-6.16684	-1.20037	1.90034	12.6549	22.7979	47.6849	7.47825	102.792	52.939	-7.28521	-6.20361	-22.9784	-0.367165	-8.69695	38.4433	2.33827	2.05014	42.5659	3.61298
468	-1.37985	-0.624115	19.4667	-0.658087	-0.153161	2.82268	-0.658103	-0.153093	8.64311	-0.482571	-0.155371	12.319	-1.52142	-0.937672	10.2609	-3.15546	-1.02735	-16.9689	-4.05189	1.27147	-3.31106	26.4998	-6.69156	31.6602	-30.7307	97.0295	78.1638	-11.0476	-1.85922	-26.9204	-6.21272	-1.26663	1.86092	12.6518	23.1075	47.7912	7.60822	102.615	52.8933	-7.32308	-6.23204	-23.0197	-0.509471	-8.84961	38.4757	2.76094	2.31468	42.2977	3.0549
470	-1.33315	-0.622074	19.4443	-0.63745	-0.156397	2.81286	-0.637466	-0.156331	8.63329	-0.466936	-0.15652	12.3116	-1.50877	-0.958026	10.3328	-3.14098	-1.07134	-16.8345	-4.01339	1.39568	-3.2448	26.4064	-6.86799	31.534	-30.5803	97.2474	77.9959	-11.1085	-1.85214	-26.8602	-6.30199	-1.3446	1.85762	12.6566	23.353	47.8342	7.67068	102.545	52.7825	-7.30945	-6.33729	-23.034	-0.545602	-9.15611	38.2082	3.00243	3.72611	41.7462	2.38112
472	-1.32448	-0.604869	19.4106	-0.632129	-0.149724	2.79792	-0.632144	-0.149659	8.61836	-0.463366	-0.151215	12.3004	-1.52051	-0.962886	10.3923	-3.16384	-1.07641	-16.724	-3.99991	1.48115	-3.18454	26.2717	-6.94753	31.4296	-30.4591	97.4702	77.7842	-11.1493	-1.82907	-26.84	-6.36286	-1.42556	1.89629	12.6941	23.4678	47.8386	7.60347	102.485	52.6415	-7.28763	-6.3742	-23.062	-0.617301	-9.30196	38.0346	3.10319	4.79395	41.4269	2.0302
474	-1.35549	-0.582209	19.3742	-0.643698	-0.137226	2.78173	-0.643712	-0.13716	8.60216	-0.472787	-0.142605	12.2883	-1.55894	-0.941642	10.4141	-3.22381	-1.02183	-16.6846	-4.01083	1.50573	-3.14385	26.154	-6.90197	31.3919	-30.4096	97.631	77.5832	-11.1729	-1.8037	-26.8247	-6.38067	-1.49036	1.96303	12.7459	23.4391	47.8131	7.44734	102.452	52.5071	-7.26882	-6.33068	-23.1005	-0.744445	-9.23518	38.0207	3.11984	5.13489	41.4089	1.9996
476	-1.38845	-0.576944	19.3686	-0.657661	-0.13208	2.77918	-0.657675	-0.132012	8.59961	-0.483546	-0.139627	12.2864	-1.61832	-0.885513	10.3602	-3.30692	-0.893242	-16.7871	-4.02289	1.4494	-3.13692	26.2522	-6.79407	31.451	-30.5345	97.5696	77.5685	-11.2113	-1.84893	-26.722	-6.36526	-1.46873	1.98287	12.7127	23.3281	47.7825	7.46042	102.58	52.4886	-7.26321	-6.3014	-23.1025	-0.868075	-9.10259	38.0465	3.25068	4.47227	41.4605	1.8052
478	-1.39296	-0.58588	19.374	-0.660415	-0.135582	2.78155	-0.660429	-0.135514	8.60198	-0.485389	-0.142414	12.2882	-1.66617	-0.809555	10.31	-3.36045	-0.733894	-16.8834	-3.99542	1.41391	-3.11725	26.4486	-6.74763	31.5026	-30.7126	97.4268	77.6269	-11.2556	-1.89415	-26.569	-6.39033	-1.45371	2.00991	12.654	23.1072	47.7515	7.42561	102.753	52.5268	-7.24511	-6.24202	-23.0965	-0.907346	-8.95259	38.0301	3.24641	4.46136	41.407	1.63819
480	-1.36481	-0.604581	19.3837	-0.649725	-0.146179	2.78586	-0.64974	-0.146112	8.60629	-0.476738	-0.149669	12.2914	-1.69532	-0.727153	10.2886	-3.37718	-0.571786	-16.9259	-3.93052	1.41802	-3.0866	26.677	-6.76961	31.5343	-30.8749	97.2694	77.7071	-11.3058	-1.91996	-26.3858	-6.46051	-1.46106	2.04803	12.591	22.8467	47.7229	7.33973	102.916	52.5843	-7.21619	-6.16968	-23.0923	-0.861836	-8.83617	37.9609	3.1095	5.15339	41.2407	1.52617
482	-1.32312	-0.616808	19.3881	-0.632548	-0.155133	2.78792	-0.632564	-0.155068	8.60836	-0.463339	-0.155295	12.2929	-1.71375	-0.67511	10.3206	-3.38761	-0.470552	-16.8681	-3.87824	1.43117	-3.10189	26.7803	-6.73827	31.6178	-30.8649	97.2256	77.6978	-11.3703	-1.9081	-26.2147	-6.51882	-1.46264	2.06734	12.5485	22.8289	47.6971	7.38394	102.961	52.5601	-7.20844	-6.18349	-23.1078	-0.811984	-8.89001	37.895	3.07349	4.99617	41.1551	1.48521
484	-1.28006	-0.620131	19.3835	-0.613986	-0.160339	2.78596	-0.614003	-0.160275	8.60639	-0.449136	-0.158036	12.2914	-1.71517	-0.639401	10.3647	-3.37449	-0.406555	-16.7871	-3.84865	1.45494	-3.12082	26.7854	-6.73656	31.653	-30.78	97.3023	77.6518	-11.4287	-1.90704	-26.1012	-6.55938	-1.4782	2.08013	12.5776	22.9879	47.6764	7.46547	102.863	52.5086	-7.20684	-6.24054	-23.111	-0.808995	-8.98582	37.8429	3.10331	4.86974	41.1189	1.39996
486	-1.23913	-0.615635	19.3702	-0.595671	-0.16196	2.78019	-0.595688	-0.161898	8.60062	-0.435338	-0.158116	12.2871	-1.70513	-0.617092	10.404	-3.34654	-0.371633	-16.7145	-3.84055	1.48451	-3.13594	26.7109	-6.77537	31.6324	-30.656	97.4711	77.585	-11.4675	-1.91785	-26.061	-6.58353	-1.50641	2.08191	12.6618	23.2608	47.6675	7.55436	102.661	52.4505	-7.21003	-6.31781	-23.1056	-0.855339	-9.05553	37.8128	3.1632	4.92448	41.1206	1.26281
488	-1.19626	-0.613042	19.3535	-0.576668	-0.16459	2.77289	-0.576685	-0.16453	8.59332	-0.420963	-0.158908	12.2816	-1.70886	-0.606798	10.4115	-3.34879	-0.351599	-16.7009	-3.83241	1.50594	-3.15162	26.6176	-6.83951	31.6119	-30.5522	97.6068	77.5127	-11.4482	-1.89876	-26.1118	-6.61244	-1.52773	2.04262	12.686	23.4528	47.6957	7.6118	102.552	52.4274	-7.22988	-6.36098	-23.1427	-0.89653	-8.93464	37.8184	3.10969	5.09904	41.1187	1.15218
490	-1.16194	-0.60738	19.3497	-0.561151	-0.165099	2.77127	-0.561168	-0.165041	8.5917	-0.409328	-0.158326	12.2804	-1.72663	-0.602334	10.4028	-3.37894	-0.335567	-16.7176	-3.82011	1.51107	-3.18784	26.5337	-6.86091	31.6376	-30.4523	97.6842	77.4731	-11.4257	-1.85846	-26.1594	-6.63258	-1.5324	1.99572	12.6493	23.4846	47.736	7.62957	102.537	52.4139	-7.22771	-6.36168	-23.1698	-0.933767	-8.78418	37.8342	3.03596	5.0921	41.1372	1.15
492	-1.13854	-0.598758	19.3572	-0.550171	-0.163335	2.77473	-0.550188	-0.163278	8.59516	-0.401229	-0.156321	12.283	-1.75611	-0.596257	10.3893	-3.42954	-0.311389	-16.7433	-3.80228	1.49941	-3.2349	26.4798	-6.82905	31.7055	-30.372	97.6961	77.4626	-11.4074	-1.8053	-26.1839	-6.64705	-1.52098	1.96038	12.5741	23.3677	47.7699	7.60797	102.598	52.4	-7.20048	-6.32665	-23.1767	-0.963188	-8.64498	37.8455	2.96338	4.90727	41.1631	1.23448
494	-1.12715	-0.590633	19.3536	-0.544481	-0.160775	2.77317	-0.544498	-0.160719	8.5936	-0.397133	-0.154055	12.2818	-1.78552	-0.566164	10.4076	-3.46948	-0.24468	-16.7106	-3.78263	1.47733	-3.23111	26.4951	-6.76402	31.7454	-30.3761	97.6545	77.4226	-11.3635	-1.76498	-26.2186	-6.67886	-1.50558	1.98562	12.5682	23.2411	47.7444	7.55069	102.628	52.3639	-7.1735	-6.29715	-23.1682	-0.974044	-8.52782	37.8178	2.89836	4.86641	41.1253	1.22363
496	-1.11236	-0.585643	19.3431	-0.537567	-0.159901	2.76853	-0.537583	-0.159845	8.58896	-0.392015	-0.152976	12.2783	-1.80862	-0.524666	10.4243	-3.49312	-0.160081	-16.6812	-3.75389	1.4608	-3.21723	26.5514	-6.74225	31.7665	-30.4439	97.5929	77.3927	-11.3484	-1.74986	-26.1747	-6.71782	-1.50384	2.01643	12.5848	23.2027	47.705	7.53929	102.612	52.3328	-7.15295	-6.27424	-23.1705	-0.990759	-8.44889	37.7808	2.84868	4.94167	41.0674	1.17758
498	-1.08885	-0.583619	19.3285	-0.527088	-0.161089	2.7621	-0.527105	-0.161035	8.58253	-0.384104	-0.153218	12.2735	-1.82537	-0.481631	10.4316	-3.50462	-0.0752339	-16.6691	-3.715	1.45168	-3.20698	26.6307	-6.76712	31.7733	-30.547	97.5381	77.3765	-11.3642	-1.76658	-26.06	-6.76225	-1.51522	2.03539	12.6071	23.2578	47.6678	7.58435	102.56	52.3101	-7.13963	-6.26414	-23.1841	-1.0134	-8.40723	37.735	2.80882	5.09528	40.9975	1.12531
500	-1.05139	-0.58176	19.3192	-0.510521	-0.163545	2.75808	-0.510538	-0.163492	8.57851	-0.371562	-0.154027	12.2705	-1.84511	-0.465892	10.427	-3.53341	-0.0380785	-16.6784	-3.66613	1.43763	-3.22129	26.6915	-6.7694	31.7832	-30.5963	97.555	77.3567	-11.3643	-1.83109	-25.9903	-6.81743	-1.51782	2.02299	12.6025	23.3071	47.6547	7.64712	102.562	52.2871	-7.12754	-6.28602	-23.179	-1.00849	-8.38142	37.6505	2.74001	5.15233	40.9065	1.14201
502	-1.00735	-0.573028	19.3174	-0.490488	-0.163543	2.75739	-0.490505	-0.163492	8.57782	-0.356583	-0.152781	12.27	-1.85935	-0.463639	10.4176	-3.55813	-0.0275476	-16.6963	-3.62329	1.43039	-3.24457	26.7206	-6.76225	31.8083	-30.5815	97.6201	77.3377	-11.3769	-1.8902	-25.9441	-6.85382	-1.51417	2.00146	12.5779	23.3392	47.6629	7.69604	102.567	52.2532	-7.11086	-6.31072	-23.1886	-1.04698	-8.36384	37.5812	2.70501	5.23264	40.8339	1.21649
504	-0.962255	-0.559361	19.3203	-0.469573	-0.161461	2.75884	-0.46959	-0.161412	8.57927	-0.341074	-0.149923	12.2711	-1.86621	-0.469164	10.4134	-3.57292	-0.0344245	-16.7041	-3.59313	1.43404	-3.26878	26.7183	-6.75182	31.8466	-30.515	97.7181	77.3052	-11.4016	-1.92306	-25.9186	-6.86774	-1.50589	1.9775	12.5401	23.3523	47.6895	7.7206	102.564	52.1949	-7.08629	-6.33535	-23.2126	-1.13067	-8.33854	37.53	2.70323	5.33223	40.7722	1.33052
506	-0.931468	-0.556022	19.316	-0.455806	-0.162676	2.75698	-0.455823	-0.162629	8.57741	-0.330704	-0.149977	12.2697	-1.86425	-0.469851	10.4494	-3.56968	-0.0374857	-16.637	-3.58946	1.45844	-3.27505	26.7001	-6.75318	31.8811	-30.4529	97.8113	77.1979	-11.4187	-1.89827	-25.9033	-6.87	-1.49996	1.94993	12.511	23.3756	47.7325	7.73031	102.534	52.0713	-7.04577	-6.37922	-23.2179	-1.20542	-8.23834	37.4615	2.66816	5.31752	40.6506	1.40992
508	-0.903458	-0.558245	19.2966	-0.443721	-0.166115	2.74843	-0.443738	-0.166069	8.56886	-0.32145	-0.151803	12.2633	-1.86428	-0.473337	10.4989	-3.57126	-0.0450916	-16.5451	-3.5742	1.46998	-3.2731	26.6937	-6.79569	31.8784	-30.4804	97.8753	77.0655	-11.4065	-1.85825	-25.9182	-6.89063	-1.49413	1.96432	12.5065	23.3444	47.731	7.65341	102.526	51.9052	-7.00597	-6.41896	-23.2199	-1.23638	-8.20054	37.351	2.65163	5.36752	40.497	1.49797
510	-0.874416	-0.564516	19.2641	-0.431521	-0.17144	2.734	-0.431539	-0.171395	8.55443	-0.311992	-0.155035	12.2524	-1.86709	-0.478565	10.5446	-3.57862	-0.0545386	-16.46	-3.54245	1.46759	-3.27176	26.7141	-6.87317	31.8406	-30.5944	97.8995	76.9374	-11.3714	-1.82139	-25.9484	-6.93348	-1.49146	2.01732	12.5287	23.2801	47.6831	7.5085	102.532	51.7208	-6.97402	-6.45011	-23.2242	-1.2258	-8.23236	37.2076	2.65051	5.48891	40.3372	1.60624
512	-0.839364	-0.572786	19.234	-0.416864	-0.17815	2.72069	-0.416883	-0.178107	8.54112	-0.30061	-0.15915	12.2424	-1.8632	-0.474815	10.5409	-3.56997	-0.0493543	-16.4669	-3.51246	1.48244	-3.29683	26.7979	-6.93016	31.8067	-30.6935	97.8602	76.8927	-11.3658	-1.81992	-25.9115	-6.98157	-1.5073	2.05593	12.5702	23.3354	47.6426	7.43398	102.475	51.5883	-6.96375	-6.47596	-23.2431	-1.22263	-8.22348	37.0984	2.60059	5.54312	40.2555	1.75725
514	-0.797903	-0.57736	19.2104	-0.399089	-0.18378	2.7103	-0.399108	-0.183739	8.53073	-0.286965	-0.162259	12.2346	-1.86394	-0.471615	10.5195	-3.56991	-0.0426797	-16.5069	-3.48155	1.49342	-3.34499	26.868	-6.9778	31.7988	-30.7576	97.8488	76.864	-11.3589	-1.83337	-25.8773	-7.03225	-1.51893	2.04874	12.6013	23.42	47.6185	7.42138	102.408	51.5133	-6.95444	-6.50688	-23.2574	-1.23115	-8.23392	36.9854	2.58017	5.54356	40.1982	1.86984
516	-0.756105	-0.574725	19.1925	-0.380548	-0.186269	2.70244	-0.380567	-0.18623	8.52287	-0.272944	-0.162971	12.2287	-1.87005	-0.469304	10.4987	-3.57992	-0.0352927	-16.5456	-3.45656	1.50082	-3.41336	26.8987	-7.01004	31.8212	-30.7685	97.8949	76.8238	-11.3494	-1.85467	-25.8606	-7.07559	-1.52082	1.99976	12.6114	23.5001	47.6141	7.45478	102.352	51.4714	-6.93808	-6.54077	-23.2675	-1.26998	-8.26905	36.8747	2.61394	5.51905	40.1609	1.94467
518	-0.738085	-0.554298	19.1718	-0.370877	-0.178921	2.69329	-0.370896	-0.178882	8.51372	-0.266167	-0.156879	12.2219	-1.87258	-0.461945	10.523	-3.5813	-0.0215478	-16.5007	-3.46633	1.52519	-3.49714	26.8583	-6.99653	31.8686	-30.673	98.0297	76.7257	-11.3556	-1.87586	-25.8593	-7.07539	-1.51154	1.95829	12.5834	23.5198	47.6309	7.46824	102.337	51.3569	-6.90488	-6.55608	-23.2993	-1.41055	-8.30619	36.8259	2.73267	5.61145	40.1734	2.06771
520	-0.738986	-0.540872	19.1398	-0.370081	-0.173022	2.67909	-0.370099	-0.172983	8.49952	-0.265934	-0.152427	12.2112	-1.88161	-0.445621	10.5832	-3.59058	0.0102577	-16.3895	-3.48615	1.5478	-3.55856	26.8036	-6.97297	31.9016	-30.6081	98.1768	76.5718	-11.3701	-1.87815	-25.8657	-7.06323	-1.50563	1.95464	12.5733	23.4769	47.6277	7.42447	102.335	51.1717	-6.84706	-6.57583	-23.3108	-1.54974	-8.33379	36.7862	2.87174	5.6159	40.193	2.19731
522	-0.752151	-0.54029	19.0978	-0.375753	-0.171705	2.66042	-0.37577	-0.171667	8.48085	-0.27025	-0.151807	12.1972	-1.89908	-0.420972	10.6653	-3.61152	0.060156	-16.238	-3.50658	1.56538	-3.58492	26.7723	-6.95981	31.9053	-30.627	98.2972	76.384	-11.3895	-1.86536	-25.8712	-7.05398	-1.50808	1.99085	12.5918	23.3955	47.5944	7.3332	102.336	50.9411	-6.778	-6.59942	-23.2963	-1.66005	-8.36051	36.7347	3.01443	5.52723	40.2026	2.31788
524	-0.754254	-0.554164	19.058	-0.377827	-0.177667	2.64271	-0.377846	-0.177629	8.46314	-0.271423	-0.156404	12.184	-1.92817	-0.39289	10.7254	-3.652	0.121854	-16.1276	-3.51331	1.5808	-3.55059	26.867	-7.00803	31.8501	-30.8267	98.3084	76.242	-11.4089	-1.87185	-25.8481	-7.08277	-1.5244	2.04375	12.6272	23.374	47.5256	7.27251	102.321	50.7628	-6.75736	-6.60395	-23.2694	-1.7178	-8.45292	36.6248	3.16568	5.52334	40.1714	2.40273
526	-0.746956	-0.559832	19.0346	-0.375097	-0.180817	2.63232	-0.375116	-0.180778	8.45275	-0.269181	-0.158594	12.1762	-1.9363	-0.37524	10.7349	-3.6591	0.157009	-16.1106	-3.5096	1.6017	-3.57646	26.977	-7.06321	31.842	-31.0091	98.2768	76.189	-11.4142	-1.89662	-25.8195	-7.101	-1.54574	2.06686	12.6575	23.4172	47.4805	7.27348	102.295	50.6922	-6.7756	-6.59647	-23.2531	-1.83338	-8.47912	36.5447	3.29168	5.51613	40.1484	2.44742
528	-0.732451	-0.554693	19.0268	-0.368298	-0.179828	2.62885	-0.368316	-0.17979	8.44929	-0.264158	-0.157433	12.1736	-1.9213	-0.372212	10.7015	-3.63064	0.156909	-16.1724	-3.49739	1.62759	-3.67129	27.063	-7.10907	31.8866	-31.1138	98.2392	76.2104	-11.4049	-1.93485	-25.7946	-7.10385	-1.56784	2.05099	12.6745	23.508	47.4645	7.33038	102.265	50.7221	-6.81782	-6.58385	-23.2513	-2.00364	-8.42673	36.5035	3.38432	5.4837	40.1408	2.46474
530	-0.719745	-0.552161	19.0155	-0.362507	-0.179832	2.62387	-0.362525	-0.179794	8.4443	-0.259826	-0.157077	12.1698	-1.90673	-0.387792	10.6882	-3.61104	0.122812	-16.1964	-3.481	1.64818	-3.75037	27.0748	-7.12885	31.9017	-31.093	98.2829	76.1959	-11.3924	-1.96505	-25.7878	-7.11958	-1.58333	2.00784	12.6708	23.557	47.4364	7.37821	102.261	50.7624	-6.82677	-6.58999	-23.2533	-2.10656	-8.36559	36.4504	3.44606	5.38678	40.1318	2.51006
532	-0.716215	-0.547929	18.9979	-0.360581	-0.178312	2.61606	-0.360599	-0.178275	8.4365	-0.258478	-0.155825	12.164	-1.89617	-0.399507	10.6996	-3.59702	0.0967587	-16.1746	-3.47652	1.66801	-3.81299	27.0307	-7.14256	31.9052	-31.0208	98.3777	76.1455	-11.3907	-1.98581	-25.7975	-7.1274	-1.59521	1.97101	12.66	23.6067	47.4122	7.42241	102.249	50.7677	-6.82525	-6.59589	-23.2596	-2.17641	-8.34066	36.4087	3.49003	5.3657	40.1114	2.58195
534	-0.72252	-0.542421	18.9743	-0.362844	-0.175399	2.60557	-0.362862	-0.175362	8.426	-0.260348	-0.153794	12.1561	-1.89391	-0.40049	10.7344	-3.59341	0.0930698	-16.1099	-3.48435	1.6853	-3.85728	26.9529	-7.15507	31.8992	-30.934	98.5018	76.0664	-11.3999	-1.99826	-25.8193	-7.12448	-1.60493	1.94914	12.6467	23.6559	47.393	7.4558	102.23	50.731	-6.81824	-6.60076	-23.2672	-2.21945	-8.35803	36.3793	3.52291	5.43483	40.079	2.6792
536	-0.73262	-0.539399	18.9517	-0.366983	-0.173248	2.59552	-0.367001	-0.17321	8.41596	-0.263574	-0.15245	12.1486	-1.91124	-0.385815	10.7761	-3.61844	0.125951	-16.0331	-3.48992	1.68882	-3.88599	26.9098	-7.16251	31.8832	-30.8927	98.6056	75.9962	-11.4041	-2.01639	-25.8329	-7.11597	-1.61578	1.939	12.6335	23.6636	47.3713	7.45163	102.249	50.6818	-6.808	-6.62136	-23.2655	-2.23766	-8.38361	36.3491	3.54983	5.52097	40.0453	2.79581
538	-0.744147	-0.54074	18.9277	-0.372121	-0.172887	2.58482	-0.372139	-0.172849	8.40525	-0.267433	-0.152507	12.1405	-1.9311	-0.367728	10.8075	-3.64659	0.166358	-15.9757	-3.48686	1.68961	-3.92212	26.9175	-7.19589	31.867	-30.9451	98.6084	75.9627	-11.397	-2.0053	-25.8626	-7.11164	-1.62989	1.93614	12.626	23.6846	47.3498	7.4452	102.262	50.6463	-6.80808	-6.62873	-23.2613	-2.25853	-8.42463	36.3221	3.60498	5.56613	40.0084	2.90155
540	-0.754715	-0.543725	18.9059	-0.376981	-0.173326	2.57512	-0.376999	-0.173287	8.39555	-0.271037	-0.153144	12.1333	-1.94781	-0.35142	10.8236	-3.6698	0.202602	-15.9466	-3.47491	1.68984	-3.97222	26.9678	-7.25127	31.8588	-31.0712	98.5185	75.9694	-11.3755	-1.97223	-25.904	-7.11171	-1.64509	1.9363	12.6233	23.7249	47.3294	7.44782	102.265	50.6357	-6.82125	-6.619	-23.2569	-2.29785	-8.47335	36.2969	3.69451	5.5694	39.972	2.97465
542	-0.758386	-0.533689	18.9048	-0.377727	-0.16862	2.57462	-0.377744	-0.168581	8.39506	-0.271888	-0.149672	12.1329	-1.95434	-0.3453	10.8236	-3.67896	0.216477	-15.947	-3.46106	1.6884	-4.04155	27.0052	-7.28308	31.8853	-31.1394	98.4542	75.9982	-11.3311	-1.98334	-25.9163	-7.10528	-1.6508	1.93182	12.6148	23.7588	47.3104	7.47311	102.271	50.6649	-6.84836	-6.59992	-23.2556	-2.39899	-8.49743	36.2639	3.81583	5.60684	39.9545	2.95178
544	-0.759314	-0.525841	18.9012	-0.377457	-0.165111	2.57303	-0.377475	-0.165072	8.39347	-0.271905	-0.147033	12.1317	-1.96213	-0.343871	10.8256	-3.69241	0.222359	-15.9434	-3.44916	1.68286	-4.09797	27.0207	-7.2951	31.9055	-31.1543	98.415	76.0269	-11.3052	-1.98839	-25.9226	-7.10112	-1.64657	1.9004	12.612	23.7725	47.3021	7.49522	102.277	50.7057	-6.85783	-6.60334	-23.258	-2.4673	-8.51288	36.2351	3.90128	5.6071	39.9295	2.93599
546	-0.75826	-0.522947	18.8904	-0.376738	-0.163954	2.56823	-0.376754	-0.163915	8.38866	-0.271438	-0.146126	12.1281	-1.97379	-0.34314	10.8355	-3.71319	0.228433	-15.9254	-3.44074	1.67321	-4.13693	27.0111	-7.29056	31.9141	-31.1198	98.4146	76.0429	-11.305	-1.9873	-25.925	-7.09881	-1.63548	1.84829	12.6145	23.7747	47.3034	7.51269	102.278	50.7395	-6.84544	-6.63142	-23.2667	-2.49133	-8.52023	36.2165	3.94301	5.57005	39.8955	2.94366
548	-0.753934	-0.522642	18.8739	-0.374802	-0.16422	2.56091	-0.374819	-0.164181	8.38135	-0.269972	-0.146208	12.1226	-1.9889	-0.332376	10.8584	-3.73591	0.253761	-15.8835	-3.43608	1.66143	-4.17712	26.9779	-7.28177	31.9331	-31.056	98.4959	76.0206	-11.3181	-2.0269	-25.9102	-7.09046	-1.63239	1.82458	12.6097	23.8243	47.2976	7.54846	102.257	50.7183	-6.8259	-6.66006	-23.2938	-2.51321	-8.51705	36.2202	3.98006	5.56703	39.8704	2.93933
550	-0.751977	-0.521569	18.8614	-0.373842	-0.16394	2.55537	-0.373859	-0.163901	8.3758	-0.269269	-0.145941	12.1185	-2.00586	-0.313724	10.8782	-3.7586	0.294227	-15.8476	-3.43828	1.65126	-4.19287	26.9485	-7.28454	31.935	-31.0151	98.5867	75.9967	-11.3394	-2.0643	-25.9011	-7.07124	-1.62634	1.81212	12.6033	23.8609	47.2995	7.57174	102.236	50.6809	-6.80823	-6.68153	-23.3183	-2.5619	-8.45598	36.2418	4.01623	5.51456	39.8597	2.93004
552	-0.75218	-0.518043	18.8537	-0.373622	-0.162392	2.55198	-0.373639	-0.162354	8.37241	-0.2692	-0.144773	12.1159	-2.02264	-0.289609	10.8896	-3.7786	0.344725	-15.8273	-3.44393	1.64169	-4.18453	26.9328	-7.30488	31.9185	-31.0191	98.6529	75.9806	-11.358	-2.08005	-25.9089	-7.04486	-1.61548	1.79995	12.5971	23.8733	47.313	7.57832	102.222	50.6419	-6.79603	-6.69655	-23.3357	-2.63204	-8.35587	36.2711	4.05489	5.4266	39.8548	2.91221
554	-0.748058	-0.508054	18.8441	-0.370954	-0.158389	2.54771	-0.37097	-0.158351	8.36814	-0.267454	-0.141615	12.1127	-2.03362	-0.267309	10.8876	-3.78887	0.389825	-15.8319	-3.43696	1.62541	-4.17483	26.9439	-7.35623	31.9014	-31.1088	98.6258	75.9752	-11.3373	-2.03061	-25.9603	-7.03251	-1.60283	1.75551	12.5932	23.8707	47.3399	7.57736	102.219	50.6234	-6.79178	-6.72183	-23.3503	-2.66816	-8.33721	36.2701	4.10023	5.4324	39.8101	2.86283
556	-0.741061	-0.501325	18.8337	-0.367306	-0.15606	2.54311	-0.367322	-0.156022	8.36355	-0.26487	-0.139648	12.1093	-2.03843	-0.25323	10.879	-3.79149	0.417592	-15.8483	-3.42105	1.5998	-4.17281	26.9404	-7.37781	31.8995	-31.1761	98.5775	75.9756	-11.3028	-1.97468	-25.997	-7.02047	-1.58169	1.69143	12.5966	23.872	47.3774	7.59036	102.193	50.6189	-6.79212	-6.73985	-23.3524	-2.67799	-8.37094	36.2696	4.14401	5.49902	39.7605	2.8301
558	-0.73236	-0.499758	18.824	-0.363354	-0.156135	2.53884	-0.36337	-0.156098	8.35927	-0.26191	-0.13946	12.1061	-2.03629	-0.248848	10.8727	-3.78573	0.424773	-15.8601	-3.40031	1.56667	-4.18118	26.9198	-7.36062	31.9159	-31.2	98.5279	75.9781	-11.263	-1.92964	-26.0098	-7.01077	-1.55208	1.62415	12.6083	23.8739	47.4147	7.61467	102.151	50.6215	-6.79239	-6.75074	-23.3421	-2.66539	-8.43427	36.2705	4.17909	5.59266	39.716	2.82162
560	-0.727487	-0.502051	18.8219	-0.361415	-0.15756	2.5379	-0.361431	-0.157522	8.35833	-0.260371	-0.140404	12.1054	-2.02387	-0.253119	10.8981	-3.7652	0.410988	-15.8125	-3.39074	1.53473	-4.19642	26.9135	-7.32623	31.9474	-31.2081	98.4815	75.9717	-11.2242	-1.90428	-26.0256	-7.02163	-1.51779	1.61017	12.6283	23.8368	47.415	7.61354	102.156	50.6053	-6.77676	-6.77279	-23.326	-2.64295	-8.45137	36.251	4.18759	5.58559	39.6881	2.81639
562	-0.715448	-0.502632	18.816	-0.356189	-0.158854	2.53531	-0.356205	-0.158817	8.35574	-0.256381	-0.141046	12.1034	-2.01307	-0.257841	10.9351	-3.74784	0.39677	-15.7434	-3.3783	1.51549	-4.22374	26.9148	-7.30148	31.9771	-31.1849	98.4846	75.9712	-11.2187	-1.91589	-26.0026	-7.05178	-1.49545	1.62409	12.6459	23.8053	47.3781	7.61328	102.168	50.5929	-6.75624	-6.78639	-23.327	-2.62257	-8.44674	36.2239	4.16731	5.6029	39.6543	2.83701
564	-0.693857	-0.500001	18.8067	-0.346503	-0.159564	2.5312	-0.34652	-0.159528	8.35164	-0.249094	-0.140974	12.1003	-2.00505	-0.261482	10.9685	-3.73502	0.385805	-15.6809	-3.36096	1.50648	-4.25975	26.9222	-7.29824	32.0009	-31.1423	98.5395	75.9803	-11.2432	-1.95743	-25.9542	-7.09341	-1.48476	1.64435	12.6523	23.7948	47.325	7.62424	102.176	50.5896	-6.73747	-6.79459	-23.344	-2.60949	-8.42377	36.196	4.12474	5.65123	39.6137	2.8883
566	-0.661357	-0.493303	18.8067	-0.331703	-0.159411	2.53129	-0.331719	-0.159376	8.35172	-0.238038	-0.139934	12.1004	-1.99052	-0.268103	10.9507	-3.71155	0.368096	-15.7136	-3.34117	1.48386	-4.28951	26.9373	-7.34199	32.0207	-31.1444	98.6096	76.0058	-11.2505	-1.98975	-25.9708	-7.11604	-1.46775	1.59653	12.6174	23.8339	47.349	7.67365	102.178	50.6016	-6.73957	-6.83083	-23.3472	-2.60033	-8.38913	36.1766	4.07933	5.6559	39.5804	2.97987
568	-0.635723	-0.489138	18.8057	-0.320124	-0.159781	2.53088	-0.320141	-0.159748	8.35131	-0.229357	-0.139486	12.1001	-1.98244	-0.26979	10.9381	-3.69763	0.361923	-15.7367	-3.32855	1.46009	-4.30089	26.9202	-7.34903	32.0421	-31.1263	98.6801	75.9997	-11.256	-1.97487	-26.0326	-7.12515	-1.43941	1.56101	12.6061	23.8529	47.373	7.69363	102.16	50.5947	-6.73982	-6.85861	-23.3501	-2.6525	-8.29985	36.2005	4.09495	5.57636	39.578	3.03803
570	-0.621154	-0.490394	18.8023	-0.31385	-0.161581	2.52937	-0.313867	-0.161549	8.3498	-0.224553	-0.140441	12.099	-1.98161	-0.264665	10.9429	-3.69394	0.370699	-15.7279	-3.32528	1.4406	-4.29262	26.8826	-7.31996	32.0643	-31.0985	98.7323	75.9609	-11.2633	-1.91641	-26.1184	-7.12634	-1.40362	1.55685	12.6253	23.8383	47.3791	7.67616	102.135	50.5631	-6.7335	-6.87462	-23.3511	-2.75021	-8.16441	36.2557	4.16034	5.43195	39.5979	3.05523
572	-0.61625	-0.503315	18.7996	-0.312806	-0.167661	2.52819	-0.312823	-0.167629	8.34862	-0.223391	-0.144922	12.0981	-1.97959	-0.25141	10.9647	-3.6847	0.3932	-15.6876	-3.33074	1.437	-4.27171	26.9138	-7.34575	32.0783	-31.17	98.7156	75.931	-11.2836	-1.87011	-26.1522	-7.14085	-1.38251	1.59037	12.6395	23.8029	47.3607	7.65474	102.157	50.5121	-6.72309	-6.90484	-23.332	-2.76741	-8.04736	36.2546	4.15443	5.34549	39.5748	3.07841
574	-0.614912	-0.513581	18.8008	-0.313099	-0.172268	2.5287	-0.313116	-0.172236	8.34913	-0.223322	-0.148384	12.0985	-1.97504	-0.241584	10.9726	-3.67229	0.408793	-15.673	-3.33617	1.44277	-4.25688	26.965	-7.36713	32.0853	-31.2401	98.656	75.9253	-11.2788	-1.84367	-26.1711	-7.15825	-1.37073	1.62479	12.651	23.7669	47.3481	7.63419	102.172	50.4848	-6.70853	-6.90615	-23.3149	-2.7791	-7.99418	36.2495	4.16519	5.30433	39.5587	3.09713
576	-0.614288	-0.518161	18.8042	-0.31322	-0.174321	2.53023	-0.313238	-0.174289	8.35066	-0.223285	-0.149926	12.0996	-1.96803	-0.238061	10.9614	-3.65808	0.412466	-15.6938	-3.3416	1.45683	-4.2532	27.0212	-7.37186	32.0895	-31.2797	98.5836	75.9425	-11.2583	-1.84152	-26.1735	-7.17465	-1.36916	1.64654	12.6587	23.7432	47.3454	7.62244	102.169	50.4894	-6.69252	-6.88087	-23.3081	-2.79966	-8.0092	36.2495	4.20218	5.3012	39.5548	3.10631
578	-0.60992	-0.518608	18.7995	-0.311341	-0.174897	2.52814	-0.31136	-0.174865	8.34857	-0.221844	-0.150241	12.098	-1.9612	-0.240557	10.9404	-3.64674	0.405594	-15.7326	-3.35792	1.4809	-4.26661	27.063	-7.356	32.115	-31.2616	98.5929	75.9602	-11.3001	-1.86609	-26.1188	-7.1796	-1.38481	1.63539	12.6594	23.7581	47.3378	7.64339	102.152	50.5185	-6.68525	-6.87823	-23.326	-2.82959	-8.05775	36.2518	4.2322	5.30153	39.5405	3.08382
580	-0.604221	-0.520519	18.7956	-0.309006	-0.176227	2.5264	-0.309024	-0.176195	8.34683	-0.220014	-0.151089	12.0967	-1.95617	-0.244966	10.9225	-3.63948	0.395949	-15.7656	-3.37214	1.50933	-4.24718	27.0939	-7.35421	32.1023	-31.2336	98.6536	75.9573	-11.3532	-1.90162	-26.0721	-7.19707	-1.40651	1.63162	12.6645	23.7956	47.3324	7.66706	102.131	50.5345	-6.68208	-6.88886	-23.3332	-2.84165	-8.10653	36.2458	4.24613	5.31364	39.5192	3.08275
582	-0.597712	-0.523881	18.7945	-0.306443	-0.178256	2.52594	-0.306461	-0.178225	8.34637	-0.217971	-0.152447	12.0964	-1.95432	-0.249307	10.912	-3.63795	0.38759	-15.785	-3.38344	1.53591	-4.19718	27.1138	-7.36839	32.0564	-31.2096	98.7463	75.9326	-11.4028	-1.93703	-26.0497	-7.22597	-1.42746	1.64273	12.6725	23.8432	47.3304	7.68534	102.116	50.5291	-6.68325	-6.90764	-23.327	-2.837	-8.14162	36.2319	4.24584	5.33772	39.4925	3.0916
584	-0.590411	-0.522772	18.7975	-0.303155	-0.178391	2.52727	-0.303173	-0.178359	8.3477	-0.215504	-0.152341	12.0974	-1.95876	-0.251201	10.9103	-3.6468	0.386123	-15.7882	-3.40246	1.54205	-4.17527	27.1218	-7.37136	32.0546	-31.1964	98.8241	75.9037	-11.436	-1.95094	-26.0519	-7.23727	-1.43209	1.65646	12.6637	23.8718	47.3332	7.70099	102.131	50.5089	-6.6979	-6.91817	-23.332	-2.84848	-8.15205	36.2192	4.25276	5.376	39.4597	3.00777
586	-0.583883	-0.51809	18.7992	-0.299898	-0.176897	2.52803	-0.299917	-0.176866	8.34846	-0.213163	-0.15102	12.098	-1.96879	-0.246211	10.9168	-3.66279	0.399275	-15.7765	-3.41338	1.53936	-4.17035	27.1249	-7.36433	32.0735	-31.1956	98.8385	75.8841	-11.4391	-1.92315	-26.0782	-7.25036	-1.42895	1.69167	12.6597	23.8495	47.3234	7.67588	102.152	50.4796	-6.69601	-6.92104	-23.3287	-2.8618	-8.1359	36.2271	4.26133	5.40616	39.4561	2.90378
588	-0.578398	-0.511035	18.7985	-0.296894	-0.174278	2.52776	-0.296912	-0.174247	8.3482	-0.21108	-0.148874	12.0978	-1.98149	-0.234697	10.927	-3.68085	0.425273	-15.7581	-3.41675	1.52992	-4.17817	27.1304	-7.35191	32.1076	-31.2132	98.7912	75.8759	-11.4162	-1.86202	-26.1189	-7.26611	-1.42096	1.74212	12.6632	23.7848	47.3017	7.61175	102.161	50.4479	-6.66459	-6.91125	-23.3286	-2.87772	-8.09272	36.2569	4.26952	5.41549	39.4854	2.79956
590	-0.573188	-0.506123	18.7968	-0.294191	-0.172576	2.527	-0.294209	-0.172545	8.34744	-0.209166	-0.147433	12.0972	-1.98691	-0.221441	10.9242	-3.68495	0.451647	-15.7639	-3.42986	1.51142	-4.18642	27.1601	-7.35691	32.1527	-31.2775	98.7286	75.8725	-11.3964	-1.81303	-26.1377	-7.27288	-1.41149	1.76668	12.6651	23.7449	47.2853	7.54958	102.098	50.4359	-6.57832	-6.86264	-23.4041	-2.9055	-8.02769	36.2927	4.2697	5.38216	39.5263	2.71889
592	-0.56929	-0.501439	18.7952	-0.292083	-0.170861	2.52631	-0.2921	-0.17083	8.34674	-0.207697	-0.146019	12.0967	-1.98356	-0.215447	10.9135	-3.67628	0.461336	-15.7837	-3.44643	1.49046	-4.19139	27.195	-7.35879	32.1833	-31.3263	98.7568	75.8663	-11.3993	-1.8349	-26.1391	-7.26841	-1.40689	1.77535	12.6642	23.7276	47.29	7.51049	102.046	50.4202	-6.48946	-6.84499	-23.4581	-2.9657	-7.91745	36.3357	4.2784	5.28901	39.5792	2.60065
594	-0.566386	-0.498197	18.7937	-0.290533	-0.169691	2.52563	-0.290551	-0.169661	8.34607	-0.206611	-0.145048	12.0962	-1.97347	-0.216995	10.899	-3.65866	0.4546	-15.8105	-3.46458	1.47176	-4.18726	27.2309	-7.34953	32.2023	-31.3486	98.8881	75.8402	-11.4265	-1.91063	-26.1214	-7.25745	-1.40796	1.76789	12.6544	23.7286	47.3291	7.4958	102.022	50.3816	-6.38781	-6.85654	-23.4824	-3.04731	-7.78373	36.3806	4.29421	5.15692	39.6392	2.45123
596	-0.56165	-0.502255	18.7889	-0.288802	-0.171879	2.52353	-0.28882	-0.171849	8.34396	-0.205179	-0.146576	12.0946	-1.96654	-0.217166	10.8947	-3.64619	0.451424	-15.8183	-3.48061	1.46696	-4.15938	27.2628	-7.31631	32.2405	-31.3392	99.0844	75.7332	-11.46	-1.92309	-26.0524	-7.26483	-1.4109	1.73928	12.6151	23.7348	47.4349	7.48255	101.988	50.2599	-6.16879	-6.81504	-23.5419	-3.08365	-7.73109	36.4101	4.29311	5.08109	39.695	2.35648
598	-0.559782	-0.511873	18.7918	-0.288809	-0.176245	2.52482	-0.288827	-0.176215	8.34525	-0.204912	-0.14984	12.0956	-1.96673	-0.217092	10.8847	-3.64648	0.451917	-15.8368	-3.49911	1.47021	-4.10282	27.3226	-7.26933	32.3316	-31.4448	99.1426	75.5896	-11.4979	-1.79952	-26.1057	-7.26606	-1.41424	1.69154	12.5559	23.6713	47.593	7.47267	102.105	50.1196	-5.94931	-6.79706	-23.5725	-3.10598	-7.73286	36.427	4.30014	5.06891	39.7199	2.27529
600	-0.56165	-0.524991	18.8005	-0.290757	-0.181817	2.52865	-0.290775	-0.181787	8.34909	-0.206021	-0.154127	12.0984	-1.97278	-0.215983	10.8687	-3.65686	0.456959	-15.8667	-3.51908	1.47524	-4.02593	27.4106	-7.19406	32.4715	-31.6674	99.0486	75.4209	-11.5193	-1.57147	-26.3063	-7.25784	-1.41573	1.63373	12.4894	23.5558	47.783	7.46595	102.314	49.9798	-5.76978	-6.78836	-23.5728	-3.12134	-7.77929	36.4345	4.32185	5.10725	39.715	2.2019
602	-0.567715	-0.534934	18.7957	-0.294257	-0.185658	2.52648	-0.294276	-0.185627	8.34691	-0.208396	-0.157218	12.0968	-1.97419	-0.211353	10.8615	-3.65739	0.466135	-15.8804	-3.53271	1.46082	-3.96497	27.5022	-7.02247	32.6035	-31.8868	98.9784	75.2144	-11.4222	-1.47319	-26.6279	-7.24674	-1.40701	1.59865	12.4551	23.5505	47.942	7.4663	102.187	49.8483	-5.67673	-6.64699	-23.5983	-3.13501	-7.85042	36.4468	4.36479	5.1183	39.712	2.14818
604	-0.567962	-0.54247	18.7905	-0.295004	-0.188943	2.52416	-0.295023	-0.188912	8.34459	-0.208749	-0.159722	12.095	-1.97315	-0.201897	10.848	-3.65141	0.483151	-15.9055	-3.53925	1.44428	-3.92454	27.5728	-6.79838	32.7483	-31.9799	98.8012	75.0874	-11.4149	-1.31532	-26.712	-7.24517	-1.40284	1.57523	12.4405	23.514	48.0594	7.44455	102.133	49.7675	-5.65767	-6.54562	-23.5881	-3.14413	-7.92112	36.4526	4.40433	5.16091	39.713	2.08033
606	-0.560767	-0.547499	18.788	-0.292281	-0.191762	2.52309	-0.292301	-0.191732	8.34353	-0.206536	-0.16166	12.0942	-1.96915	-0.190003	10.8264	-3.63899	0.503516	-15.9459	-3.54193	1.42796	-3.90854	27.6004	-6.56948	32.8939	-31.9423	98.5509	75.0528	-11.5064	-1.08436	-26.5654	-7.2545	-1.40378	1.56405	12.4413	23.4464	48.1377	7.40824	102.185	49.7311	-5.6901	-6.5035	-23.5427	-3.14761	-7.96393	36.4577	4.42666	5.21367	39.7279	1.99958
608	-0.550624	-0.548996	18.7899	-0.28797	-0.193282	2.52394	-0.28799	-0.193253	8.34437	-0.203218	-0.162527	12.0949	-1.9576	-0.187347	10.8024	-3.61688	0.503988	-15.9902	-3.55315	1.40739	-3.92795	27.5207	-6.49667	32.9781	-31.902	98.4724	75.0486	-11.5239	-0.8809	-26.5867	-7.26914	-1.3997	1.57857	12.4555	23.493	48.2093	7.42038	102.094	49.6634	-5.69193	-6.43489	-23.5235	-3.1435	-7.8966	36.496	4.40126	5.13664	39.7942	1.94216
610	-0.533994	-0.55258	18.7954	-0.281002	-0.196266	2.52639	-0.281022	-0.196237	8.34682	-0.197823	-0.164321	12.0967	-1.95326	-0.18628	10.7737	-3.60846	0.504818	-16.0434	-3.58213	1.37535	-3.93861	27.4206	-6.43848	33.056	-31.8547	98.4414	75.0294	-11.5116	-0.726717	-26.6925	-7.2719	-1.38323	1.58025	12.4335	23.4739	48.264	7.43583	102.025	49.6224	-5.69294	-6.36763	-23.4749	-3.1306	-7.80262	36.5311	4.35542	5.03881	39.8511	1.91176
612	-0.513818	-0.561418	18.8019	-0.272932	-0.201851	2.52931	-0.272953	-0.201823	8.34974	-0.191441	-0.167991	12.0989	-1.95599	-0.182225	10.7441	-3.61152	0.514127	-16.0987	-3.62374	1.33343	-3.92374	27.3394	-6.35421	33.1377	-31.8012	98.4336	74.9857	-11.492	-0.63006	-26.825	-7.26285	-1.3535	1.57153	12.3702	23.3573	48.2951	7.44303	102.006	49.6129	-5.70008	-6.29741	-23.395	-3.10802	-7.68576	36.5664	4.29554	4.93425	39.8913	1.90358
614	-0.50436	-0.58379	18.8003	-0.270702	-0.212456	2.52859	-0.270724	-0.212428	8.34903	-0.18911	-0.17578	12.0984	-1.95089	-0.161323	10.731	-3.59323	0.55005	-16.1234	-3.64572	1.29311	-3.86162	27.3494	-6.19587	33.2187	-31.7159	98.4485	74.9349	-11.5344	-0.590215	-26.7823	-7.26104	-1.31184	1.60529	12.2932	23.1736	48.2786	7.43239	102.015	49.6041	-5.72713	-6.18764	-23.3213	-3.06837	-7.48975	36.656	4.22873	4.78703	39.9465	1.89068
616	-0.500711	-0.605681	18.7928	-0.270967	-0.222361	2.52528	-0.27099	-0.222333	8.34571	-0.188687	-0.183204	12.0959	-1.94029	-0.142816	10.7222	-3.56607	0.579147	-16.1399	-3.66423	1.26648	-3.77277	27.4066	-6.06716	33.2669	-31.6849	98.4844	74.8812	-11.614	-0.568125	-26.6706	-7.26133	-1.2864	1.6336	12.223	23.0066	48.2433	7.42073	102	49.6149	-5.73991	-6.06915	-23.2668	-3.04938	-7.20024	36.7324	4.10769	4.58569	39.9975	1.87684
618	-0.501207	-0.621477	18.7828	-0.272522	-0.229245	2.52079	-0.272546	-0.229217	8.34122	-0.189417	-0.18845	12.0925	-1.9239	-0.13329	10.7121	-3.53231	0.589542	-16.1584	-3.68259	1.25609	-3.67944	27.4882	-5.98965	33.2849	-31.7165	98.5225	74.8338	-11.7045	-0.543302	-26.55	-7.2631	-1.28136	1.64859	12.1695	22.8907	48.2041	7.41546	101.959	49.6436	-5.7375	-5.96006	-23.2329	-3.05609	-6.86423	36.7796	3.95041	4.36316	40.0359	1.85773
620	-0.503047	-0.622339	18.7825	-0.273401	-0.229466	2.52066	-0.273425	-0.229438	8.3411	-0.19006	-0.18867	12.0924	-1.89729	-0.142962	10.6865	-3.48831	0.56122	-16.205	-3.69974	1.25907	-3.65437	27.5441	-5.95148	33.3183	-31.7647	98.4861	74.8245	-11.7194	-0.476198	-26.582	-7.26688	-1.28448	1.66459	12.1478	22.8721	48.1913	7.42926	101.933	49.6728	-5.75099	-5.9067	-23.2078	-3.07088	-6.67687	36.7963	3.87039	4.2646	40.0419	1.81294
622	-0.502525	-0.616241	18.7812	-0.27265	-0.226843	2.5201	-0.272673	-0.226815	8.34053	-0.189663	-0.186662	12.092	-1.88077	-0.150168	10.6634	-3.46149	0.541649	-16.2476	-3.72695	1.26442	-3.63819	27.5654	-5.92286	33.3327	-31.7944	98.4545	74.8139	-11.6993	-0.39141	-26.6618	-7.26974	-1.28989	1.6642	12.1338	22.8946	48.1956	7.45972	101.896	49.6918	-5.7645	-5.86827	-23.183	-3.0893	-6.61369	36.8086	3.85194	4.21936	40.052	1.77666
624	-0.499291	-0.606695	18.7774	-0.270414	-0.222945	2.51843	-0.270437	-0.222917	8.33886	-0.188234	-0.183608	12.0907	-1.87902	-0.149068	10.6476	-3.45778	0.543283	-16.2767	-3.7638	1.26839	-3.6162	27.5568	-5.89458	33.3241	-31.7955	98.4362	74.7951	-11.6571	-0.295374	-26.7374	-7.27107	-1.29198	1.64771	12.1221	22.9269	48.2132	7.49843	101.854	49.6961	-5.77594	-5.83368	-23.1582	-3.10684	-6.64506	36.8196	3.88001	4.20825	40.0685	1.75345
626	-0.495869	-0.599554	18.7742	-0.268302	-0.220115	2.51702	-0.268325	-0.220087	8.33745	-0.186832	-0.181361	12.0897	-1.89283	-0.136821	10.6442	-3.47741	0.571488	-16.2838	-3.79625	1.2691	-3.5863	27.5468	-5.86886	33.3085	-31.7687	98.3893	74.7762	-11.6093	-0.186671	-26.6663	-7.27201	-1.27815	1.62769	12.1142	22.8989	48.2365	7.51241	101.86	49.6821	-5.79097	-5.79494	-23.1474	-3.11335	-6.66512	36.81	3.90225	4.21927	40.0619	1.72568
628	-0.495583	-0.596797	18.7732	-0.26794	-0.218933	2.51658	-0.267963	-0.218906	8.33702	-0.186635	-0.180455	12.0893	-1.89917	-0.123885	10.6418	-3.48326	0.597671	-16.2886	-3.83313	1.26501	-3.52667	27.5735	-5.81422	33.2669	-31.7428	98.3382	74.771	-11.581	-0.1022	-26.6662	-7.26854	-1.24747	1.63036	12.1085	22.8518	48.2498	7.5221	101.882	49.6596	-5.79588	-5.75883	-23.1244	-3.11389	-6.62277	36.8146	3.89364	4.18733	40.0617	1.71416
630	-0.497397	-0.598964	18.7736	-0.26892	-0.219727	2.51674	-0.268942	-0.219699	8.33718	-0.187317	-0.18111	12.0895	-1.89363	-0.113827	10.6343	-3.46886	0.613638	-16.3027	-3.87121	1.25656	-3.44024	27.6331	-5.73596	33.2001	-31.7227	98.3016	74.7757	-11.5729	-0.0557509	-26.7573	-7.26353	-1.20509	1.65445	12.1055	22.7954	48.2513	7.52539	101.916	49.6386	-5.79321	-5.72856	-23.0902	-3.10815	-6.52092	36.8355	3.85401	4.11504	40.0676	1.71534
632	-0.49353	-0.605605	18.7693	-0.267789	-0.22297	2.51481	-0.267812	-0.222942	8.33524	-0.186268	-0.183464	12.088	-1.88391	-0.109444	10.6084	-3.44928	0.618007	-16.3506	-3.88662	1.24447	-3.35776	27.6648	-5.68387	33.1262	-31.6955	98.3369	74.7544	-11.5572	-0.0704566	-26.8046	-7.27376	-1.17177	1.66867	12.1105	22.7245	48.2487	7.49103	101.976	49.6507	-5.8078	-5.7097	-23.0736	-3.08754	-6.44735	36.8456	3.81841	4.09545	40.044	1.69339
634	-0.486464	-0.612842	18.7663	-0.26531	-0.226745	2.51351	-0.265334	-0.226718	8.33394	-0.184178	-0.186133	12.087	-1.86362	-0.112416	10.5645	-3.41372	0.604957	-16.4317	-3.91581	1.24994	-3.29441	27.7	-5.6654	33.0549	-31.671	98.3918	74.7521	-11.5571	-0.0778582	-26.8972	-7.28131	-1.1529	1.663	12.1094	22.7083	48.2648	7.47462	102.016	49.6666	-5.82203	-5.71071	-23.0721	-3.07837	-6.34298	36.8659	3.77277	4.02176	40.0525	1.67964
636	-0.476481	-0.618934	18.7653	-0.261459	-0.230266	2.51308	-0.261483	-0.230239	8.33351	-0.181078	-0.188524	12.0867	-1.83682	-0.12119	10.5097	-3.36887	0.578839	-16.5327	-3.96114	1.27157	-3.25611	27.7321	-5.67477	32.9936	-31.647	98.4581	74.7685	-11.5712	-0.0618206	-27.0409	-7.28484	-1.14741	1.64043	12.0997	22.744	48.2991	7.48071	102.028	49.6776	-5.82935	-5.72232	-23.081	-3.08175	-6.21978	36.8941	3.72291	3.90532	40.0952	1.67722
638	-0.46209	-0.621049	18.7629	-0.255336	-0.232424	2.51202	-0.25536	-0.232397	8.33246	-0.176365	-0.189755	12.0859	-1.82428	-0.128405	10.4723	-3.3492	0.561285	-16.6016	-3.99794	1.2837	-3.24966	27.7072	-5.67316	32.9625	-31.5964	98.5673	74.7601	-11.5811	-0.0296465	-27.1884	-7.29665	-1.14386	1.62692	12.0867	22.7553	48.3239	7.47407	102.018	49.6781	-5.81801	-5.70232	-23.0809	-3.07306	-6.19429	36.9013	3.7108	3.91076	40.1168	1.66615
640	-0.451084	-0.622214	18.7589	-0.250613	-0.233878	2.51026	-0.250637	-0.233853	8.3307	-0.172741	-0.190547	12.0846	-1.82123	-0.131066	10.4521	-3.34475	0.555654	-16.639	-4.02951	1.2826	-3.23922	27.6746	-5.67914	32.9198	-31.5907	98.6093	74.7488	-11.5487	0.0288276	-27.3326	-7.30579	-1.13438	1.61899	12.0639	22.7214	48.352	7.45864	102.034	49.6596	-5.80133	-5.6504	-23.0674	-3.0728	-6.09702	36.9168	3.66595	3.84217	40.1612	1.68283
642	-0.444905	-0.624094	18.7546	-0.248063	-0.235234	2.50837	-0.248087	-0.235208	8.32881	-0.170749	-0.191402	12.0832	-1.82357	-0.128447	10.4448	-3.3478	0.561588	-16.6528	-4.05547	1.26754	-3.21778	27.6577	-5.68636	32.8614	-31.6422	98.5662	74.74	-11.4656	0.0885001	-27.4694	-7.30856	-1.11765	1.61827	12.0289	22.6414	48.3887	7.43524	102.081	49.6221	-5.78045	-5.56571	-23.0402	-3.08479	-5.8834	36.9462	3.5668	3.6583	40.232	1.72189
644	-0.441936	-0.629324	18.7559	-0.247211	-0.237776	2.50894	-0.247236	-0.23775	8.32937	-0.169954	-0.193249	12.0836	-1.81628	-0.120855	10.4295	-3.33126	0.5725	-16.6812	-4.07519	1.24243	-3.19464	27.7096	-5.66252	32.8094	-31.744	98.4718	74.7382	-11.3387	0.0366611	-27.6064	-7.29857	-1.09851	1.63305	11.9756	22.5459	48.4517	7.40962	102.136	49.5689	-5.75126	-5.44662	-22.9982	-3.11413	-5.52579	36.9864	3.39747	3.36442	40.3081	1.72195
646	-0.437009	-0.643351	18.7602	-0.246257	-0.244333	2.51086	-0.246283	-0.244307	8.33129	-0.168831	-0.198091	12.085	-1.81233	-0.115133	10.4125	-3.32156	0.581533	-16.7128	-4.08546	1.21459	-3.17025	27.7659	-5.58323	32.7718	-31.7923	98.3658	74.7445	-11.1994	-0.0459377	-27.6859	-7.28859	-1.07741	1.64284	11.9236	22.4273	48.4986	7.3729	102.157	49.5407	-5.69192	-5.32438	-22.9847	-3.10953	-5.13797	37.0304	3.17282	3.06365	40.3911	1.73636
648	-0.429367	-0.665393	18.7652	-0.2448	-0.25463	2.51308	-0.244827	-0.254604	8.33351	-0.167099	-0.205698	12.0867	-1.80869	-0.115757	10.3979	-3.3152	0.579182	-16.7399	-4.08858	1.18827	-3.14809	27.8091	-5.47114	32.7545	-31.7803	98.2793	74.7484	-11.0725	-0.123262	-27.7171	-7.28493	-1.05471	1.64716	11.8814	22.2957	48.5165	7.32129	102.134	49.5358	-5.60905	-5.22062	-23.0084	-3.05854	-4.76445	37.0682	2.9123	2.78737	40.4665	1.77412
650	-0.420291	-0.689246	18.7638	-0.242863	-0.265849	2.51247	-0.24289	-0.265824	8.3329	-0.164947	-0.213965	12.0862	-1.78229	-0.133234	10.3978	-3.27515	0.536091	-16.7389	-4.09701	1.16848	-3.142	27.8282	-5.45315	32.772	-31.8003	98.2838	74.7057	-11.0142	-0.11689	-27.8047	-7.30343	-1.0272	1.66437	11.8599	22.1813	48.4976	7.24068	102.094	49.5035	-5.54652	-5.18756	-23.0644	-2.95492	-4.4479	37.0672	2.66353	2.53792	40.4762	1.83054
652	-0.41845	-0.699255	18.7567	-0.242901	-0.270396	2.5093	-0.242929	-0.270371	8.32973	-0.16469	-0.217368	12.0839	-1.74323	-0.160283	10.4129	-3.2165	0.469828	-16.7094	-4.10418	1.16936	-3.13151	27.8435	-5.42617	32.7935	-31.7702	98.3555	74.6493	-11.0317	-0.106609	-27.8513	-7.31396	-1.01471	1.69232	11.8661	22.1383	48.4406	7.18099	101.995	49.4673	-5.52212	-5.19118	-23.1196	-2.87137	-4.23936	37.0453	2.49008	2.35266	40.4702	1.86558
654	-0.424699	-0.693297	18.7455	-0.245113	-0.267266	2.50432	-0.24514	-0.267241	8.32476	-0.166537	-0.215168	12.0801	-1.69738	-0.19191	10.4372	-3.14758	0.392136	-16.6627	-4.10981	1.19151	-3.1194	27.8614	-5.38202	32.8143	-31.7001	98.4654	74.5911	-11.1052	-0.105677	-27.8508	-7.3106	-1.01996	1.7194	11.89	22.1707	48.3651	7.15992	101.849	49.4349	-5.53052	-5.21455	-23.1599	-2.82793	-4.15832	37.0144	2.41097	2.25406	40.4624	1.86607
656	-0.433874	-0.679426	18.7378	-0.247935	-0.260418	2.5009	-0.247962	-0.260392	8.32133	-0.169075	-0.210226	12.0776	-1.6561	-0.216432	10.4421	-3.08374	0.32974	-16.6521	-4.11682	1.22542	-3.13882	27.8945	-5.38007	32.8494	-31.7042	98.5157	74.5498	-11.1448	-0.0986391	-27.8624	-7.2992	-1.03748	1.69755	11.8853	22.2515	48.354	7.20155	101.717	49.4221	-5.52906	-5.22185	-23.1614	-2.8304	-4.22834	37.009	2.43006	2.29313	40.4627	1.82003
658	-0.442497	-0.663857	18.7274	-0.250368	-0.252878	2.49625	-0.250394	-0.252852	8.31668	-0.171363	-0.204742	12.0741	-1.63921	-0.230193	10.4559	-3.05928	0.297214	-16.6258	-4.128	1.25133	-3.15908	27.8927	-5.38572	32.8753	-31.7264	98.5432	74.5081	-11.1655	-0.0674066	-27.8975	-7.28215	-1.04329	1.66302	11.8581	22.2642	48.351	7.25802	101.674	49.4	-5.50804	-5.21408	-23.162	-2.84787	-4.37808	37.0038	2.51232	2.42021	40.4475	1.75547
660	-0.449598	-0.648526	18.7133	-0.25215	-0.245576	2.48998	-0.252175	-0.24555	8.31041	-0.17315	-0.199397	12.0694	-1.64803	-0.230406	10.4822	-3.07535	0.300063	-16.5771	-4.14396	1.25957	-3.17258	27.8608	-5.38285	32.8915	-31.7578	98.5486	74.4627	-11.1702	-0.0145335	-27.9418	-7.26004	-1.03056	1.62501	11.8169	22.2027	48.3418	7.31765	101.708	49.358	-5.46807	-5.19867	-23.173	-2.86547	-4.54949	36.9908	2.61755	2.57689	40.4197	1.69428
662	-0.456582	-0.632316	18.6965	-0.253804	-0.237903	2.4825	-0.253829	-0.237876	8.30293	-0.174864	-0.193766	12.0638	-1.66767	-0.210002	10.5116	-3.10204	0.344784	-16.5233	-4.16595	1.23259	-3.17627	27.8677	-5.34195	32.9151	-31.8121	98.5052	74.4151	-11.1685	0.0360965	-27.9177	-7.22914	-0.9969	1.58388	11.7926	22.1697	48.317	7.38538	101.693	49.2811	-5.42793	-5.20895	-23.2037	-2.85584	-4.59482	36.9558	2.62969	2.57979	40.4141	1.6949
664	-0.45998	-0.619244	18.6823	-0.25416	-0.231906	2.47622	-0.254184	-0.23188	8.29665	-0.175502	-0.189307	12.0591	-1.68575	-0.184898	10.5367	-3.12388	0.39741	-16.4777	-4.17964	1.19582	-3.17484	27.8874	-5.24339	32.9536	-31.8342	98.4683	74.373	-11.1658	0.0526663	-27.8672	-7.20743	-0.958156	1.56734	11.7983	22.1404	48.2788	7.43896	101.663	49.1909	-5.38585	-5.23626	-23.2347	-2.83768	-4.54427	36.9275	2.5796	2.51188	40.426	1.7225
666	-0.457855	-0.610296	18.6725	-0.252455	-0.228181	2.47188	-0.252479	-0.228155	8.29231	-0.174459	-0.186417	12.0558	-1.69352	-0.163876	10.5564	-3.12886	0.438298	-16.4417	-4.18318	1.15757	-3.1797	27.9086	-5.10253	33.0176	-31.8196	98.4606	74.3299	-11.1647	0.0328504	-27.8047	-7.19743	-0.919664	1.57323	11.822	22.106	48.2377	7.47474	101.636	49.0908	-5.34894	-5.27515	-23.2599	-2.81895	-4.45234	36.9051	2.50581	2.42452	40.4433	1.76629
668	-0.445371	-0.604679	18.6686	-0.246507	-0.22679	2.47016	-0.24653	-0.226764	8.2906	-0.170098	-0.185005	12.0545	-1.67211	-0.165094	10.5755	-3.0908	0.426355	-16.4056	-4.183	1.12214	-3.23873	27.9073	-4.9997	33.1488	-31.8059	98.5147	74.2557	-11.1678	0.00164711	-27.7518	-7.19169	-0.883498	1.56665	11.7979	22.0376	48.2322	7.50047	101.668	48.9746	-5.34853	-5.31025	-23.2739	-2.81788	-4.53075	36.8534	2.55184	2.46563	40.4163	1.82055
670	-0.429833	-0.604468	18.6639	-0.23968	-0.228026	2.46808	-0.239703	-0.228002	8.28851	-0.164916	-0.185502	12.053	-1.63393	-0.179851	10.5988	-3.02833	0.3826	-16.3611	-4.18665	1.11033	-3.28146	27.8846	-4.93694	33.2567	-31.7927	98.6158	74.1439	-11.1776	-0.0278138	-27.7168	-7.18262	-0.861016	1.53866	11.7593	21.9821	48.261	7.52647	101.696	48.8432	-5.34182	-5.33654	-23.2805	-2.81216	-4.64691	36.8103	2.61567	2.5349	40.3888	1.83364
672	-0.413183	-0.609995	18.6556	-0.232851	-0.231874	2.46443	-0.232875	-0.23185	8.28486	-0.159568	-0.187952	12.0502	-1.58487	-0.203802	10.6248	-2.95018	0.317486	-16.3114	-4.1926	1.11947	-3.30211	27.8453	-4.89904	33.3272	-31.7783	98.7395	74.0045	-11.1932	-0.0470822	-27.7019	-7.17171	-0.852182	1.49609	11.717	21.9461	48.31	7.55259	101.708	48.7	-5.31863	-5.35265	-23.2792	-2.79618	-4.76932	36.7762	2.67165	2.60636	40.3659	1.80485
674	-0.394869	-0.621447	18.6392	-0.225788	-0.238464	2.45716	-0.225813	-0.238441	8.27759	-0.153871	-0.19244	12.0448	-1.536	-0.227034	10.6434	-2.87202	0.253946	-16.2754	-4.18551	1.11532	-3.34868	27.8038	-4.80561	33.3959	-31.7456	98.8056	73.8867	-11.2099	-0.0399432	-27.7066	-7.17414	-0.844049	1.47845	11.6896	21.9049	48.3218	7.5648	101.723	48.5541	-5.2748	-5.35972	-23.2623	-2.76638	-4.89026	36.7165	2.70481	2.66295	40.3279	1.7825
676	-0.381037	-0.632859	18.6231	-0.220683	-0.244653	2.45003	-0.220708	-0.244631	8.27046	-0.149663	-0.196749	12.0394	-1.49132	-0.249047	10.6505	-2.80086	0.19469	-16.261	-4.17471	1.11396	-3.3829	27.7972	-4.72916	33.4482	-31.7447	98.8228	73.7754	-11.212	-0.0236182	-27.7052	-7.1824	-0.843312	1.48116	11.6604	21.8955	48.3112	7.58025	101.736	48.428	-5.24572	-5.36669	-23.2445	-2.74086	-4.95854	36.6584	2.72144	2.69685	40.2925	1.77748
678	-0.373099	-0.642749	18.6092	-0.218031	-0.249673	2.44385	-0.218057	-0.24965	8.26428	-0.147363	-0.200338	12.0348	-1.45447	-0.268669	10.6465	-2.74278	0.143375	-16.2673	-4.16355	1.11741	-3.39878	27.8252	-4.66355	33.4845	-31.7538	98.8014	73.6746	-11.2099	-0.0057801	-27.6821	-7.19367	-0.849183	1.50352	11.6333	21.9248	48.2796	7.5977	101.731	48.3278	-5.23309	-5.37673	-23.2323	-2.72062	-4.98548	36.6027	2.72928	2.72203	40.2552	1.79796
680	-0.370461	-0.652089	18.5962	-0.217654	-0.253999	2.43807	-0.21768	-0.253977	8.2585	-0.146807	-0.20355	12.0304	-1.43302	-0.284919	10.6374	-2.71105	0.104919	-16.2835	-4.15525	1.12086	-3.40735	27.8441	-4.50565	33.5129	-31.6174	98.772	73.616	-11.2623	-0.00018635	-27.5989	-7.2052	-0.853197	1.54632	11.6519	21.9974	48.2261	7.59008	101.643	48.2485	-5.20984	-5.39487	-23.2369	-2.68767	-5.07716	36.5233	2.75435	2.81631	40.1761	1.86969
682	-0.370081	-0.658672	18.5849	-0.218033	-0.256924	2.43307	-0.218059	-0.256902	8.2535	-0.146904	-0.205763	12.0267	-1.42369	-0.292036	10.6344	-2.69727	0.0880877	-16.2889	-4.16196	1.13106	-3.40448	27.8693	-4.39621	33.5576	-31.5149	98.8026	73.5346	-11.3354	-0.00268575	-27.5159	-7.20327	-0.860982	1.57897	11.6208	22.026	48.1529	7.60789	101.569	48.2035	-5.16694	-5.40445	-23.2516	-2.6719	-5.16114	36.4634	2.79009	2.8758	40.1121	1.89808
684	-0.371035	-0.663477	18.5755	-0.218846	-0.258956	2.42887	-0.218873	-0.258934	8.24931	-0.147383	-0.207334	12.0236	-1.42455	-0.289768	10.6411	-2.69786	0.0924216	-16.2764	-4.18432	1.15028	-3.37809	27.9038	-4.34915	33.6005	-31.4691	98.8906	73.4271	-11.4216	-0.0140152	-27.4488	-7.18821	-0.87314	1.59316	11.5335	21.9901	48.0696	7.64922	101.536	48.1914	-5.10918	-5.39825	-23.2675	-2.67174	-5.22736	36.4248	2.82738	2.89829	40.0659	1.87725
686	-0.373881	-0.673201	18.5669	-0.220907	-0.26298	2.42504	-0.220934	-0.262957	8.24547	-0.14867	-0.210473	12.0207	-1.42985	-0.282555	10.6591	-2.70432	0.107382	-16.2433	-4.21485	1.1824	-3.26566	27.954	-4.28091	33.5239	-31.3959	98.9482	73.3466	-11.5243	-0.041169	-27.3991	-7.17398	-0.889652	1.57972	11.4531	21.8799	48.0149	7.64701	101.556	48.2012	-5.06903	-5.35971	-23.2535	-2.65171	-5.28622	36.3742	2.8252	2.97536	39.9947	1.87546
688	-0.373948	-0.681862	18.5604	-0.221663	-0.266772	2.42216	-0.221691	-0.26675	8.24259	-0.148996	-0.213357	12.0185	-1.44525	-0.275297	10.6918	-2.72904	0.126486	-16.183	-4.23403	1.21967	-3.20694	27.9917	-4.25092	33.4944	-31.3668	99.0151	73.2543	-11.6085	-0.0711632	-27.3715	-7.17059	-0.898501	1.60204	11.392	21.8443	47.9446	7.68955	101.551	48.1835	-5.03111	-5.32851	-23.2375	-2.62926	-5.40036	36.3115	2.84745	3.05186	39.9074	1.8973
690	-0.370025	-0.686225	18.5572	-0.220312	-0.269019	2.42071	-0.22034	-0.268997	8.24114	-0.147844	-0.214952	12.0174	-1.46941	-0.266363	10.7313	-2.76888	0.15225	-16.1101	-4.24029	1.24989	-3.21584	28.0117	-4.24986	33.5382	-31.3839	99.0741	73.1579	-11.6648	-0.0906386	-27.3559	-7.17645	-0.8966	1.66753	11.3518	21.8834	47.8528	7.77412	101.518	48.1392	-4.99911	-5.31249	-23.2221	-2.6099	-5.56743	36.2405	2.89885	3.13396	39.8162	1.9461
692	-0.362452	-0.675456	18.56	-0.216085	-0.264945	2.42202	-0.216113	-0.264923	8.24245	-0.14494	-0.211641	12.0184	-1.49309	-0.243018	10.7432	-2.80161	0.204405	-16.089	-4.24668	1.22119	-3.21733	28.0108	-4.18865	33.61	-31.399	99.0258	73.116	-11.6872	-0.0603704	-27.3043	-7.17163	-0.87838	1.7418	11.3199	21.8434	47.759	7.80779	101.532	48.1189	-4.99993	-5.30293	-23.1892	-2.60519	-5.71508	36.1788	2.93861	3.30843	39.7723	2.0216
694	-0.350508	-0.676893	18.5675	-0.210988	-0.266582	2.42535	-0.211015	-0.266561	8.24578	-0.141028	-0.212544	12.0209	-1.51611	-0.21108	10.7416	-2.82943	0.272082	-16.093	-4.27066	1.23085	-3.17549	28.0651	-4.11868	33.6507	-31.3885	98.9376	73.1251	-11.7233	0.00152	-27.2524	-7.16896	-0.886981	1.82096	11.2786	21.7654	47.6462	7.82226	101.552	48.1491	-5.01354	-5.299	-23.1637	-2.5904	-5.84216	36.1399	2.97236	3.41675	39.7236	2.10454
696	-0.33598	-0.690561	18.5779	-0.205803	-0.273792	2.42999	-0.205831	-0.273771	8.25042	-0.136702	-0.217608	12.0244	-1.53436	-0.178751	10.7317	-2.84844	0.338588	-16.1123	-4.30735	1.2791	-3.10289	28.1638	-4.05388	33.6604	-31.3519	98.8389	73.1738	-11.7811	0.080813	-27.2066	-7.17205	-0.92083	1.90205	11.2303	21.6679	47.5131	7.82588	101.563	48.2271	-5.03272	-5.29763	-23.1492	-2.56098	-5.95461	36.1144	3.00105	3.46173	39.6511	2.18682
698	-0.326987	-0.686624	18.5881	-0.201545	-0.272824	2.43453	-0.201573	-0.272803	8.25496	-0.133581	-0.216616	12.0278	-1.5323	-0.176359	10.7205	-2.84365	0.342257	-16.1331	-4.30974	1.27244	-3.11987	28.1723	-4.02123	33.7167	-31.3126	98.7841	73.2234	-11.8406	0.137965	-27.1675	-7.18906	-0.928425	1.98518	11.2067	21.603	47.3686	7.82616	101.546	48.3146	-5.04648	-5.28445	-23.1368	-2.51981	-6.0975	36.0448	3.03153	3.61882	39.5203	2.25813
700	-0.317146	-0.694071	18.5871	-0.197868	-0.276922	2.43414	-0.197897	-0.276902	8.25457	-0.130575	-0.21945	12.0275	-1.5261	-0.173361	10.7281	-2.83118	0.344836	-16.1189	-4.34493	1.24133	-3.02819	28.2237	-3.92087	33.7287	-31.3044	98.7656	73.2251	-11.9123	0.17228	-27.1052	-7.19049	-0.93059	2.05677	11.1912	21.5433	47.2106	7.86189	101.508	48.3728	-5.06163	-5.29173	-23.1243	-2.49009	-6.19846	35.9735	3.04335	3.7653	39.3918	2.33028
702	-0.306154	-0.712353	18.5785	-0.194598	-0.285869	2.43032	-0.194627	-0.285849	8.25075	-0.127567	-0.225935	12.0246	-1.51729	-0.166352	10.7539	-2.81234	0.353156	-16.0709	-4.40622	1.20434	-2.85441	28.3199	-3.77867	33.719	-31.328	98.7834	73.1867	-12.0038	0.194036	-27.0202	-7.17508	-0.936048	2.12074	11.177	21.4853	47.0515	7.92009	101.457	48.3969	-5.07638	-5.32329	-23.114	-2.4771	-6.24867	35.9196	3.04228	3.86629	39.2902	2.39292
704	-0.298616	-0.712674	18.5886	-0.191339	-0.286642	2.4348	-0.191369	-0.286622	8.25523	-0.125084	-0.226307	12.028	-1.4945	-0.170157	10.7777	-2.77287	0.335954	-16.0262	-4.40081	1.22278	-2.90884	28.3479	-3.81643	33.872	-31.3494	98.8529	73.1952	-12.1471	0.247334	-26.9393	-7.16721	-0.968174	2.21141	11.1505	21.4425	46.9433	7.90275	101.42	48.4125	-5.07744	-5.36358	-23.1201	-2.48082	-6.27536	35.9295	3.07318	3.87318	39.2621	2.38929
706	-0.290196	-0.709693	18.5999	-0.187416	-0.286043	2.43986	-0.187445	-0.286024	8.2603	-0.122191	-0.225613	12.0318	-1.47772	-0.175311	10.7803	-2.74479	0.319358	-16.021	-4.38601	1.23215	-2.96674	28.364	-3.82638	34.0218	-31.3594	98.8621	73.2352	-12.2686	0.33828	-26.8981	-7.16343	-0.996717	2.28813	11.1256	21.3736	46.8419	7.87739	101.412	48.4363	-5.07579	-5.40992	-23.128	-2.47637	-6.31962	35.93	3.10022	3.91398	39.2274	2.37944
708	-0.280887	-0.70672	18.6089	-0.1831	-0.285527	2.44385	-0.18313	-0.285508	8.26429	-0.118999	-0.224955	12.0348	-1.46981	-0.179516	10.7593	-2.73226	0.308778	-16.0598	-4.37613	1.22041	-2.98989	28.3798	-3.78776	34.1392	-31.368	98.803	73.2942	-12.3491	0.459958	-26.8961	-7.16285	-1.01493	2.34566	11.1039	21.2848	46.7431	7.86169	101.431	48.4691	-5.07898	-5.45596	-23.1329	-2.45865	-6.38733	35.9093	3.11675	3.99911	39.1717	2.38462
710	-0.275006	-0.703954	18.615	-0.180299	-0.284811	2.44659	-0.180328	-0.284793	8.26702	-0.116951	-0.224244	12.0368	-1.46171	-0.183062	10.7264	-2.71906	0.299543	-16.1206	-4.37983	1.19504	-3.03431	28.3924	-3.81325	34.2762	-31.4383	98.7622	73.3266	-12.3831	0.582525	-26.8925	-7.16254	-1.02346	2.40329	11.0768	21.2441	46.6687	7.8703	101.443	48.4906	-5.1114	-5.48436	-23.1269	-2.43249	-6.46034	35.8903	3.13128	4.04331	39.1157	2.4369
712	-0.268312	-0.710388	18.6201	-0.177923	-0.288194	2.44888	-0.177953	-0.288175	8.26931	-0.114963	-0.226623	12.0386	-1.4592	-0.177676	10.6961	-2.71213	0.308807	-16.177	-4.39444	1.17764	-2.99448	28.4444	-3.80937	34.3111	-31.4956	98.7045	73.366	-12.4072	0.65173	-26.8755	-7.15784	-1.03143	2.44262	11.0576	21.204	46.614	7.87966	101.455	48.5188	-5.13248	-5.48996	-23.1257	-2.4054	-6.49975	35.8766	3.12236	4.06726	39.0609	2.49373
714	-0.259895	-0.726284	18.624	-0.175596	-0.295867	2.4506	-0.175627	-0.295849	8.27103	-0.112744	-0.232214	12.0398	-1.46134	-0.165184	10.6757	-2.71056	0.332715	-16.2151	-4.41797	1.17394	-2.8618	28.5313	-3.77765	34.2336	-31.5341	98.644	73.4011	-12.4277	0.658064	-26.8405	-7.15218	-1.04063	2.46491	11.041	21.1586	46.5793	7.89262	101.476	48.5437	-5.13822	-5.47856	-23.127	-2.3818	-6.50973	35.8633	3.09464	4.07898	39.005	2.54967
716	-0.250249	-0.744482	18.6212	-0.172918	-0.304657	2.44936	-0.172949	-0.30464	8.26979	-0.110189	-0.238619	12.0389	-1.46015	-0.160023	10.6783	-2.70618	0.341474	-16.2105	-4.44718	1.17965	-2.69555	28.5885	-3.80333	34.1104	-31.602	98.6618	73.3558	-12.4239	0.621758	-26.7899	-7.16674	-1.04676	2.48609	10.99	21.1244	46.5755	7.94947	101.565	48.5034	-5.15254	-5.48222	-23.1034	-2.36852	-6.5519	35.82	3.08541	4.10402	38.9314	2.63254
718	-0.237985	-0.757721	18.631	-0.16869	-0.31149	2.45377	-0.168722	-0.311473	8.2742	-0.106603	-0.243461	12.0422	-1.45638	-0.166254	10.6879	-2.70209	0.328391	-16.1924	-4.46168	1.21606	-2.54697	28.6548	-3.87902	34.0101	-31.671	98.7226	73.2916	-12.4577	0.570623	-26.716	-7.17666	-1.06217	2.53394	10.9469	21.0945	46.559	7.9887	101.633	48.4666	-5.16401	-5.4794	-23.0797	-2.37573	-6.5919	35.7886	3.09412	4.10795	38.8725	2.67274
720	-0.22467	-0.766536	18.6512	-0.163643	-0.31647	2.46277	-0.163675	-0.316453	8.2832	-0.102522	-0.246866	12.049	-1.45021	-0.18069	10.6923	-2.69718	0.29955	-16.1838	-4.46315	1.27096	-2.43745	28.7327	-3.97896	33.9564	-31.7392	98.7943	73.2277	-12.5208	0.5218	-26.63	-7.18123	-1.08551	2.60876	10.921	21.0748	46.5184	8.00834	101.664	48.4459	-5.17251	-5.47144	-23.0582	-2.39315	-6.6313	35.7719	3.11501	4.10134	38.8301	2.67253
722	-0.218165	-0.781401	18.652	-0.162062	-0.323532	2.46311	-0.162095	-0.323515	8.28354	-0.100898	-0.252047	12.0492	-1.4426	-0.18539	10.6559	-2.68537	0.288501	-16.2511	-4.47847	1.27568	-2.39657	28.8032	-3.99581	33.9629	-31.8211	98.7745	73.1892	-12.5165	0.504581	-26.5828	-7.20306	-1.10014	2.68249	10.9155	21.1055	46.4505	8.06191	101.675	48.4285	-5.18486	-5.48628	-23.0244	-2.36601	-6.70697	35.7395	3.11957	4.16635	38.7777	2.71276
724	-0.213431	-0.802034	18.6499	-0.161743	-0.33297	2.46218	-0.161778	-0.332953	8.28261	-0.100068	-0.259084	12.0485	-1.43424	-0.180897	10.6068	-2.66822	0.293983	-16.3423	-4.50913	1.249	-2.34776	28.8529	-3.98419	33.9952	-31.9243	98.7209	73.1406	-12.4958	0.53433	-26.5662	-7.21891	-1.10532	2.74941	10.8922	21.0907	46.3849	8.11598	101.711	48.4161	-5.2065	-5.48128	-22.9877	-2.33402	-6.7766	35.7075	3.12098	4.21111	38.735	2.74836
726	-0.208369	-0.826155	18.6496	-0.161581	-0.343961	2.46205	-0.161616	-0.343945	8.28249	-0.0992572	-0.267292	12.0484	-1.4265	-0.16995	10.5572	-2.64937	0.311385	-16.4346	-4.55137	1.21389	-2.26517	28.8877	-3.96938	34.0184	-32.0331	98.6542	73.0809	-12.4756	0.600842	-26.5679	-7.22629	-1.10588	2.80528	10.8466	21.0294	46.3284	8.16705	101.768	48.4124	-5.23393	-5.45031	-22.9569	-2.30899	-6.83789	35.6771	3.12467	4.2311	38.7017	2.77178
728	-0.197677	-0.843317	18.6581	-0.158376	-0.352381	2.46584	-0.158412	-0.352364	8.28627	-0.0963359	-0.273385	12.0512	-1.42394	-0.164416	10.532	-2.64229	0.32077	-16.4815	-4.58441	1.26241	-2.11529	28.9514	-4.02359	33.9159	-32.0761	98.6057	73.0455	-12.4856	0.649892	-26.5406	-7.23741	-1.12764	2.84518	10.7984	21.016	46.2756	8.23144	101.776	48.4381	-5.24659	-5.40371	-22.963	-2.30841	-6.9197	35.6408	3.14346	4.29628	38.6624	2.78725
730	-0.191531	-0.858972	18.6617	-0.157025	-0.359756	2.46749	-0.157062	-0.359739	8.28792	-0.094865	-0.278814	12.0525	-1.42369	-0.166813	10.508	-2.6428	0.316804	-16.5259	-4.62165	1.28037	-1.97604	29.0021	-4.02335	33.8369	-32.0911	98.5782	72.9894	-12.4909	0.665635	-26.5033	-7.24483	-1.13687	2.86583	10.7516	20.9867	46.2375	8.28364	101.8	48.4448	-5.25276	-5.37873	-22.9624	-2.29334	-7.02408	35.5928	3.16484	4.36526	38.6087	2.80272
732	-0.189749	-0.875673	18.6577	-0.15766	-0.367222	2.46569	-0.157698	-0.367206	8.28612	-0.0948707	-0.284436	12.0511	-1.42428	-0.174499	10.4848	-2.64715	0.303639	-16.5689	-4.6612	1.26603	-1.85345	29.0427	-3.96893	33.798	-32.0898	98.5884	72.901	-12.4993	0.642337	-26.4495	-7.24792	-1.13379	2.87606	10.7116	20.9532	46.2064	8.33173	101.83	48.424	-5.25678	-5.38071	-22.9517	-2.26313	-7.13424	35.5427	3.18308	4.42024	38.5481	2.81883
734	-0.18177	-0.901434	18.6459	-0.156339	-0.379187	2.46045	-0.156378	-0.379171	8.28089	-0.0931299	-0.293301	12.0472	-1.42224	-0.171432	10.4847	-2.64213	0.308293	-16.5692	-4.68774	1.33049	-1.67601	29.1338	-3.98673	33.7081	-32.0865	98.7055	72.7702	-12.5858	0.575408	-26.3307	-7.24743	-1.15384	2.91477	10.694	21.0262	46.1415	8.43937	101.76	48.3868	-5.27393	-5.38925	-22.959	-2.25542	-7.16699	35.5441	3.18521	4.40761	38.5294	2.82916
736	-0.171793	-0.919552	18.6375	-0.153497	-0.387974	2.45677	-0.153537	-0.387959	8.2772	-0.090452	-0.299693	12.0444	-1.41991	-0.171045	10.4723	-2.63772	0.308222	-16.5922	-4.69885	1.35837	-1.58078	29.1873	-3.99244	33.691	-32.0899	98.8194	72.6452	-12.6364	0.514342	-26.2351	-7.26122	-1.1643	2.96576	10.6889	21.0922	46.0536	8.53506	101.697	48.3551	-5.27058	-5.4104	-22.9732	-2.24155	-7.22805	35.5149	3.19034	4.46314	38.4856	2.83688
738	-0.159828	-0.928597	18.6364	-0.149026	-0.392954	2.4563	-0.149067	-0.392938	8.27674	-0.0867974	-0.303136	12.0441	-1.41816	-0.174353	10.4401	-2.63592	0.30212	-16.6519	-4.6961	1.33876	-1.58232	29.1903	-3.96895	33.7722	-32.0936	98.9015	72.5329	-12.6347	0.481889	-26.1731	-7.28572	-1.16085	3.01759	10.6832	21.1138	45.9613	8.60243	101.673	48.3297	-5.25186	-5.44318	-22.9869	-2.21868	-7.32857	35.4487	3.20093	4.58752	38.4122	2.84109
740	-0.143274	-0.937967	18.6469	-0.142597	-0.39846	2.46101	-0.142638	-0.398445	8.28145	-0.0816486	-0.306849	12.0476	-1.41883	-0.173503	10.3886	-2.63661	0.304961	-16.7477	-4.69028	1.3261	-1.62141	29.1642	-3.91276	33.9566	-32.0585	98.9479	72.4078	-12.6223	0.51694	-26.0989	-7.28731	-1.15307	3.03467	10.6262	21.033	45.9414	8.63821	101.731	48.2839	-5.27365	-5.48263	-22.974	-2.19976	-7.41658	35.3941	3.20897	4.6502	38.351	2.83405
742	-0.122132	-0.953755	18.6576	-0.134707	-0.407167	2.46579	-0.134749	-0.407153	8.28623	-0.0752069	-0.312864	12.0512	-1.42013	-0.171726	10.3455	-2.63809	0.309588	-16.8277	-4.68812	1.35435	-1.60364	29.1777	-3.8692	34.093	-32.0137	98.963	72.2988	-12.6109	0.576419	-26.0185	-7.28204	-1.15589	3.04451	10.5831	20.9824	45.9118	8.68418	101.71	48.2538	-5.29432	-5.51531	-22.9807	-2.18241	-7.48747	35.3647	3.21704	4.68711	38.3043	2.82934
744	-0.098632	-0.974342	18.6637	-0.126184	-0.418179	2.46857	-0.126227	-0.418166	8.289	-0.068147	-0.320563	12.0533	-1.41896	-0.171782	10.3159	-2.63591	0.309557	-16.8828	-4.68991	1.4162	-1.51812	29.2266	-3.83755	34.1504	-31.958	98.9467	72.2095	-12.6032	0.653106	-25.9489	-7.27671	-1.1674	3.05473	10.569	20.9709	45.8518	8.73415	101.603	48.2456	-5.30901	-5.54342	-23.0148	-2.16402	-7.54668	35.3561	3.22607	4.71232	38.269	2.83129
746	-0.081141	-0.985451	18.6576	-0.11946	-0.424536	2.46588	-0.119504	-0.424524	8.28631	-0.0627193	-0.324895	12.0513	-1.40483	-0.182362	10.2912	-2.61496	0.28476	-16.9281	-4.68839	1.43904	-1.41907	29.2151	-3.76344	34.1533	-31.8547	98.8786	72.1315	-12.5886	0.777689	-25.9625	-7.28752	-1.16319	3.07544	10.5858	20.8871	45.742	8.71211	101.53	48.2558	-5.33068	-5.58928	-23.0662	-2.13388	-7.63399	35.3261	3.24058	4.76956	38.2209	2.84301
748	-0.0699806	-0.993022	18.6502	-0.115203	-0.428804	2.46263	-0.115247	-0.428792	8.28306	-0.0592668	-0.32782	12.0488	-1.38117	-0.198533	10.2609	-2.57926	0.245801	-16.9838	-4.67989	1.45072	-1.36911	29.1947	-3.7023	34.1977	-31.7602	98.8707	72.0388	-12.5839	0.823541	-25.9877	-7.29784	-1.15207	3.07902	10.6102	20.8616	45.676	8.70574	101.471	48.2518	-5.37892	-5.65435	-23.1064	-2.10428	-7.6963	35.3084	3.24266	4.79938	38.1892	2.86411
750	-0.0640502	-0.999697	18.6437	-0.113161	-0.432234	2.45977	-0.113205	-0.432222	8.2802	-0.0575232	-0.330257	12.0467	-1.35301	-0.217531	10.2254	-2.53669	0.19985	-17.0488	-4.66565	1.45731	-1.36743	29.1791	-3.66862	34.277	-31.6986	98.9283	71.9326	-12.5828	0.773329	-26.0201	-7.3058	-1.13595	3.06421	10.6396	20.9107	45.6711	8.72899	101.428	48.2284	-5.44577	-5.72753	-23.1235	-2.07721	-7.72779	35.3069	3.23019	4.79686	38.1772	2.89528
752	-0.0580272	-1.01242	18.6356	-0.11159	-0.438321	2.45619	-0.111635	-0.43831	8.27662	-0.0559646	-0.33471	12.044	-1.33663	-0.233095	10.2005	-2.5139	0.165043	-17.0945	-4.65597	1.46547	-1.33264	29.1873	-3.66242	34.2589	-31.707	98.9621	71.8403	-12.5458	0.675757	-26.1029	-7.319	-1.11751	3.05506	10.6938	20.9858	45.696	8.75755	101.403	48.2007	-5.47494	-5.76366	-23.1004	-2.04901	-7.75415	35.3087	3.2109	4.79819	38.1714	2.94283
754	-0.0500114	-1.02378	18.6298	-0.109035	-0.44398	2.45361	-0.10908	-0.443969	8.27404	-0.0536976	-0.338781	12.042	-1.33187	-0.24427	10.1753	-2.51017	0.143259	-17.1412	-4.64318	1.46751	-1.31567	29.176	-3.72055	34.1984	-31.7753	98.9653	71.7785	-12.4828	0.600254	-26.2403	-7.33486	-1.09038	3.03027	10.7261	21.0412	45.7776	8.7774	101.44	48.1521	-5.5065	-5.76491	-23.0631	-2.02046	-7.77908	35.309	3.19412	4.79371	38.1668	2.9812
756	-0.0396614	-1.03317	18.6259	-0.105294	-0.448973	2.4519	-0.10534	-0.448962	8.27233	-0.0505864	-0.342279	12.0408	-1.33893	-0.2499	10.1484	-2.52534	0.136704	-17.1911	-4.62776	1.46157	-1.32179	29.1347	-3.82659	34.1153	-31.8781	98.9361	71.7471	-12.3992	0.563788	-26.4128	-7.352	-1.05668	2.99733	10.7348	21.0804	45.8956	8.7963	101.526	48.088	-5.54339	-5.74021	-23.0162	-1.99475	-7.79709	35.3112	3.18265	4.78088	38.1635	3.00402
758	-0.0286981	-1.04489	18.6188	-0.101475	-0.455038	2.44879	-0.101522	-0.455028	8.26923	-0.0473489	-0.346575	12.0384	-1.35753	-0.247368	10.1242	-2.55776	0.149909	-17.2364	-4.61613	1.44643	-1.33081	29.0565	-3.87562	34.0488	-31.9155	98.8876	71.7226	-12.3141	0.55909	-26.533	-7.36629	-1.02989	3.00803	10.7621	21.1883	45.9448	8.87302	101.555	48.0386	-5.56455	-5.73457	-22.9499	-1.98625	-7.77445	35.3389	3.17748	4.75013	38.1711	3.0119
760	-0.0158583	-1.05725	18.6125	-0.0968909	-0.461545	2.446	-0.0969385	-0.461535	8.26643	-0.0435115	-0.351153	12.0363	-1.3783	-0.239921	10.1014	-2.59191	0.172919	-17.2792	-4.61816	1.42724	-1.35095	29.0016	-3.9242	33.9843	-31.9649	98.815	71.724	-12.209	0.54671	-26.6548	-7.38228	-1.01022	3.01775	10.7691	21.2336	45.9811	8.91885	101.609	48.0257	-5.57095	-5.69537	-22.8891	-1.97479	-7.75175	35.3685	3.16924	4.73026	38.1777	3.01275
762	-0.00199616	-1.07034	18.6079	-0.0919242	-0.468454	2.44399	-0.0919725	-0.468445	8.26442	-0.0393634	-0.356007	12.0348	-1.39694	-0.229186	10.0818	-2.62078	0.20088	-17.3163	-4.63033	1.40718	-1.36826	28.9783	-3.97792	33.9106	-32.0301	98.7373	71.7457	-12.094	0.501717	-26.7706	-7.40085	-0.995473	3.01507	10.756	21.21	46.0244	8.92879	101.698	48.0429	-5.57	-5.62578	-22.8344	-1.95735	-7.73932	35.3929	3.15718	4.72663	38.1772	3.00853
764	0.00842055	-1.08604	18.6067	-0.0886965	-0.476215	2.44352	-0.0887456	-0.476206	8.26396	-0.0364634	-0.361608	12.0345	-1.40694	-0.216617	10.0721	-2.63329	0.228158	-17.3347	-4.6269	1.39203	-1.31752	28.9525	-4.00849	33.7912	-32.0472	98.7359	71.75	-12.0267	0.362392	-26.7923	-7.42167	-0.97456	2.99104	10.7564	21.2148	46.1172	8.9687	101.805	48.037	-5.59586	-5.58897	-22.7589	-1.94064	-7.73558	35.4071	3.14374	4.72621	38.1561	3.00642
766	0.0177522	-1.10035	18.604	-0.0858217	-0.483275	2.44233	-0.0858715	-0.483267	8.26276	-0.0338704	-0.366706	12.0336	-1.41205	-0.212749	10.0711	-2.64079	0.237405	-17.3367	-4.62285	1.38676	-1.25944	28.9557	-4.07004	33.6465	-32.1145	98.7329	71.746	-11.9672	0.207094	-26.8595	-7.44266	-0.952855	2.97438	10.7649	21.242	46.1952	9.0108	101.878	48.0285	-5.60974	-5.54193	-22.697	-1.92753	-7.76393	35.4116	3.15656	4.7626	38.126	2.95127
768	0.0268362	-1.11419	18.5977	-0.0830061	-0.490108	2.43955	-0.0830567	-0.490099	8.25998	-0.0313348	-0.371638	12.0315	-1.41423	-0.216282	10.0754	-2.64629	0.231905	-17.3286	-4.62026	1.38875	-1.20947	28.9942	-4.16477	33.4961	-32.2549	98.7146	71.7351	-11.9233	0.05606	-26.9848	-7.46373	-0.931908	2.96608	10.7808	21.2857	46.2514	9.05044	101.918	48.0171	-5.60953	-5.48671	-22.6503	-1.91782	-7.81917	35.4097	3.19046	4.83375	38.0917	2.85395
770	0.0376638	-1.13635	18.584	-0.0801171	-0.500737	2.43351	-0.0801688	-0.500729	8.25394	-0.0285034	-0.379404	12.027	-1.41873	-0.209597	10.0722	-2.65146	0.246018	-17.3349	-4.61661	1.38162	-1.17475	29.0681	-4.25459	33.4024	-32.4722	98.7138	71.7157	-11.972	-0.0967295	-27.08	-7.48804	-0.914654	2.93898	10.8047	21.3172	46.3222	9.09036	101.986	47.9875	-5.62471	-5.47045	-22.5893	-1.90803	-7.85725	35.4145	3.19573	4.90735	38.0589	2.81077
772	0.0463057	-1.15567	18.5735	-0.077949	-0.509929	2.42888	-0.0780016	-0.509921	8.24931	-0.0263022	-0.386141	12.0235	-1.42111	-0.206273	10.0694	-2.65428	0.253115	-17.34	-4.60479	1.37329	-1.14174	29.1626	-4.31419	33.3244	-32.7083	98.6133	71.7131	-11.9884	-0.176163	-27.1973	-7.506	-0.894453	2.91633	10.822	21.3384	46.3842	9.12379	102.041	47.9551	-5.62948	-5.45405	-22.5372	-1.89102	-7.89302	35.4175	3.19366	4.93986	38.0359	2.80228
774	0.0522649	-1.17	18.568	-0.0765445	-0.516715	2.42645	-0.0765978	-0.516707	8.24688	-0.0248245	-0.391126	12.0217	-1.42143	-0.207296	10.0657	-2.6553	0.251486	-17.347	-4.58588	1.36146	-1.11344	29.2591	-4.33365	33.2611	-32.9243	98.424	71.7332	-11.9571	-0.180739	-27.3334	-7.51795	-0.871084	2.90552	10.833	21.3424	46.4318	9.13957	102.077	47.9249	-5.6207	-5.42914	-22.5016	-1.86774	-7.92045	35.421	3.18787	4.92664	38.0249	2.81831
776	0.0568314	-1.18146	18.5638	-0.0755082	-0.522121	2.42459	-0.075562	-0.522113	8.24502	-0.0237091	-0.395103	12.0203	-1.4229	-0.205858	10.0471	-2.65728	0.255098	-17.3816	-4.57031	1.32976	-1.11637	29.3014	-4.29845	33.2434	-33.0249	98.3038	71.7729	-11.9408	-0.180041	-27.4343	-7.53613	-0.850216	2.91938	10.8572	21.299	46.46	9.09036	102.107	47.9006	-5.60725	-5.39294	-22.4949	-1.84838	-7.90513	35.4422	3.17597	4.89853	38.0244	2.82222
778	0.063246	-1.19104	18.5606	-0.0735051	-0.526859	2.42321	-0.0735594	-0.526851	8.24364	-0.0219131	-0.39852	12.0192	-1.42975	-0.19832	10.0247	-2.66627	0.272167	-17.4235	-4.56331	1.29678	-1.12591	29.3103	-4.27231	33.2444	-33.0854	98.2266	71.8042	-11.9114	-0.171055	-27.5111	-7.54905	-0.829148	2.92236	10.8725	21.2609	46.4837	9.0644	102.134	47.8873	-5.59627	-5.37668	-22.4846	-1.83867	-7.87642	35.4716	3.17007	4.86034	38.0326	2.83933
780	0.0717123	-1.19856	18.5582	-0.0704309	-0.530871	2.42217	-0.0704856	-0.530863	8.24261	-0.0193621	-0.401327	12.0184	-1.44047	-0.18592	10.0029	-2.68008	0.299706	-17.4644	-4.56474	1.26501	-1.13488	29.2943	-4.26529	33.2502	-33.1196	98.1936	71.8246	-11.871	-0.164853	-27.5644	-7.55647	-0.808662	2.91365	10.8777	21.2401	46.5033	9.072	102.158	47.8838	-5.58784	-5.38285	-22.4679	-1.83658	-7.84554	35.5034	3.16924	4.82024	38.0453	2.87404
782	0.0791452	-1.2009	18.5568	-0.0673719	-0.532528	2.42158	-0.0674269	-0.532521	8.24202	-0.0169706	-0.402374	12.018	-1.4439	-0.17811	9.98895	-2.68278	0.315588	-17.4905	-4.56713	1.22451	-1.13765	29.2633	-4.25029	33.2245	-33.1061	98.2119	71.8569	-11.8427	-0.194885	-27.5968	-7.56758	-0.793184	2.9275	10.8894	21.2361	46.5057	9.06642	102.172	47.8788	-5.57122	-5.38874	-22.469	-1.82566	-7.82911	35.522	3.15429	4.79613	38.0481	2.92835
784	0.0882442	-1.20631	18.5537	-0.0638394	-0.53567	2.42022	-0.0638947	-0.535664	8.24065	-0.0141312	-0.404502	12.017	-1.44741	-0.17254	9.98027	-2.68664	0.327364	-17.5068	-4.57223	1.19281	-1.13619	29.2692	-4.24108	33.2205	-33.124	98.2712	71.8755	-11.8527	-0.252108	-27.586	-7.5789	-0.783916	2.9375	10.8967	21.22	46.496	9.06879	102.191	47.8791	-5.56487	-5.40343	-22.4663	-1.81667	-7.82588	35.5387	3.14999	4.80234	38.0511	2.96938
786	0.0986301	-1.21534	18.5489	-0.0600468	-0.540508	2.41813	-0.0601025	-0.540502	8.23856	-0.0109903	-0.407881	12.0154	-1.4495	-0.169043	9.97694	-2.68886	0.334664	-17.5131	-4.57668	1.17306	-1.13497	29.3211	-4.2331	33.2472	-33.1846	98.3542	71.8798	-11.8999	-0.329952	-27.5392	-7.59082	-0.781993	2.94489	10.8982	21.1833	46.4686	9.07823	102.213	47.8881	-5.56683	-5.42163	-22.4589	-1.81291	-7.83316	35.5542	3.1595	4.83353	38.0547	2.98897
788	0.106157	-1.22189	18.545	-0.0572971	-0.544015	2.41642	-0.0573532	-0.544009	8.23685	-0.00871299	-0.41033	12.0141	-1.43733	-0.167094	9.98296	-2.66606	0.332684	-17.5017	-4.56458	1.15931	-1.15409	29.3956	-4.19807	33.2925	-33.2497	98.42	71.8865	-11.9512	-0.414639	-27.5096	-7.60784	-0.790745	2.98315	10.8997	21.123	46.3899	9.07401	102.206	47.9136	-5.55208	-5.41501	-22.4623	-1.81847	-7.84088	35.5602	3.17378	4.84919	38.0506	2.992
790	0.114759	-1.22794	18.5466	-0.0540481	-0.547392	2.41714	-0.0541046	-0.547387	8.23757	-0.00607264	-0.412651	12.0147	-1.42279	-0.171521	9.9822	-2.64179	0.318291	-17.5027	-4.55666	1.16002	-1.16272	29.5105	-4.14537	33.347	-33.3345	98.4001	71.9199	-12.0056	-0.466369	-27.4582	-7.62333	-0.80435	3.00254	10.8832	21.0311	46.3212	9.07628	102.213	47.9528	-5.52692	-5.40462	-22.4723	-1.83228	-7.83869	35.5648	3.18341	4.87531	38.0459	2.96856
792	0.123579	-1.23415	18.552	-0.0507283	-0.55086	2.41957	-0.0507852	-0.550855	8.24	-0.00337527	-0.415036	12.0165	-1.40708	-0.182945	9.97379	-2.61846	0.290902	-17.5179	-4.55427	1.17042	-1.15632	29.6529	-4.08242	33.3974	-33.4359	98.2803	71.9818	-12.0476	-0.478463	-27.3892	-7.63562	-0.817219	2.99677	10.8566	20.9252	46.2778	9.08619	102.232	47.9959	-5.49655	-5.3997	-22.486	-1.84866	-7.82776	35.5716	3.18857	4.91227	38.0423	2.9174
794	0.124988	-1.2408	18.5506	-0.0506732	-0.553894	2.41895	-0.0507303	-0.553889	8.23938	-0.00314314	-0.417301	12.016	-1.38301	-0.200811	9.96971	-2.58293	0.248117	-17.5247	-4.54016	1.15965	-1.15543	29.7475	-4.02544	33.4185	-33.5272	98.0803	72.0501	-12.0206	-0.453666	-27.3616	-7.64366	-0.811295	2.98931	10.8697	20.8799	46.2619	9.08977	102.22	48.007	-5.47798	-5.41842	-22.4957	-1.84675	-7.82544	35.5891	3.20282	4.94303	38.0401	2.84036
796	0.126533	-1.254	18.5421	-0.0510948	-0.559805	2.41519	-0.0511526	-0.5598	8.23562	-0.0030842	-0.421747	12.0132	-1.36036	-0.213146	9.97399	-2.54753	0.215773	-17.5161	-4.53981	1.1666	-1.10135	29.8754	-4.00796	33.3409	-33.6318	97.8288	72.1311	-11.9679	-0.484379	-27.3046	-7.65243	-0.807414	2.97188	10.9	20.8744	46.2565	9.09585	102.201	48.0025	-5.46702	-5.45002	-22.5034	-1.83172	-7.82516	35.6064	3.21404	4.96362	38.0411	2.75467
798	0.130774	-1.27567	18.527	-0.0510357	-0.569652	2.40848	-0.0510944	-0.569647	8.22892	-0.002416	-0.429105	12.0082	-1.34082	-0.217797	9.98535	-2.51435	0.198536	-17.4946	-4.55171	1.19528	-0.988888	30.0686	-4.04584	33.1517	-33.7762	97.5259	72.2358	-11.9022	-0.589712	-27.1757	-7.66576	-0.811176	2.94521	10.941	20.9014	46.2571	9.10468	102.181	47.9868	-5.46186	-5.49364	-22.5094	-1.80367	-7.82405	35.6209	3.21477	4.96539	38.0469	2.67249
800	0.140926	-1.30637	18.5085	-0.0491441	-0.583956	2.40034	-0.0492043	-0.583951	8.22077	-9.64973e-05	-0.43968	12.002	-1.32169	-0.219453	9.99257	-2.48061	0.186971	-17.4808	-4.54813	1.23108	-0.863694	30.3682	-4.16106	32.8872	-34.0347	97.155	72.3913	-11.8301	-0.749018	-26.9098	-7.69491	-0.825291	2.92449	10.9868	20.9534	46.2596	9.11465	102.161	47.9607	-5.45971	-5.55783	-22.5088	-1.759	-7.81391	35.6321	3.18343	4.91319	38.0633	2.62327
802	0.154725	-1.34814	18.4857	-0.0465791	-0.603415	2.39029	-0.0466413	-0.60341	8.21072	0.00305232	-0.454067	11.9945	-1.30279	-0.215139	10.0002	-2.44463	0.186272	-17.4665	-4.52328	1.2415	-0.666007	30.7993	-4.34213	32.4963	-34.42	96.6243	72.6587	-11.8052	-0.912118	-26.3688	-7.72605	-0.84866	2.86053	11.0252	20.9604	46.2936	9.09699	102.171	47.9474	-5.44656	-5.615	-22.5302	-1.71115	-7.80623	35.6446	3.15059	4.87366	38.0733	2.58292
804	0.171158	-1.39712	18.461	-0.0434618	-0.626254	2.37936	-0.0435264	-0.62625	8.19979	0.0068278	-0.470947	11.9863	-1.28483	-0.206897	10.0109	-2.40863	0.193025	-17.4463	-4.47988	1.22749	-0.410462	31.3736	-4.58872	31.9713	-34.8943	95.9083	73.0614	-11.783	-1.15328	-25.4892	-7.75634	-0.874439	2.75426	11.0571	20.9253	46.3586	9.05869	102.202	47.9398	-5.41922	-5.66966	-22.5739	-1.66459	-7.80048	35.6573	3.12168	4.85832	38.0739	2.55475
806	0.188613	-1.43756	18.4433	-0.039191	-0.64544	2.37162	-0.0392576	-0.645436	8.19205	0.0112337	-0.485023	11.9805	-1.26963	-0.206229	10.0343	-2.38094	0.187107	-17.4027	-4.43716	1.22861	-0.201097	32.1106	-4.86881	31.3485	-35.2856	95.0301	73.6	-11.5052	-1.82434	-24.178	-7.78953	-0.874559	2.66069	11.0989	20.9457	46.4259	9.07113	102.197	47.8814	-5.38847	-5.76372	-22.6011	-1.62126	-7.78457	35.659	3.0864	4.85286	38.0696	2.58025
808	0.205503	-1.46783	18.4309	-0.03432	-0.660125	2.36618	-0.0343881	-0.660121	8.18661	0.0158036	-0.495695	11.9764	-1.26598	-0.202518	10.055	-2.37277	0.191827	-17.3642	-4.39529	1.22814	-0.0447561	32.9488	-5.41828	30.5213	-35.7146	93.8684	74.3202	-11.1568	-2.71718	-22.4909	-7.80984	-0.876067	2.55094	11.1524	20.9218	46.48	9.02554	102.128	47.8169	-5.3037	-5.9051	-22.6797	-1.58797	-7.75991	35.6694	3.06327	4.82232	38.0706	2.59122
810	0.220403	-1.4884	18.4217	-0.0295076	-0.670392	2.36216	-0.0295767	-0.670389	8.18259	0.0200508	-0.503069	11.9734	-1.27251	-0.190983	10.0723	-2.37951	0.215211	-17.3324	-4.36334	1.22863	0.0560656	33.8333	-6.30388	29.4681	-36.1343	92.5779	75.1508	-10.8716	-3.60298	-20.6454	-7.8182	-0.880995	2.41673	11.2215	20.8444	46.5281	8.90434	101.998	47.7582	-5.16605	-6.0809	-22.8188	-1.56525	-7.72778	35.6877	3.0507	4.76771	38.0767	2.58261
812	0.229088	-1.50233	18.4108	-0.0268476	-0.677224	2.35735	-0.0269175	-0.677221	8.17778	0.0224739	-0.508009	11.9698	-1.27165	-0.161384	10.0954	-2.365	0.267835	-17.29	-4.37548	1.25055	0.0906507	34.6498	-7.53316	28.2348	-36.2918	91.8394	75.8666	-11.0473	-3.70889	-19.4124	-7.83408	-0.868936	2.23979	11.3306	20.7543	46.6177	8.71512	101.838	47.7178	-5.01938	-6.24552	-23.0055	-1.54747	-7.68913	35.6936	3.02233	4.72718	38.0769	2.60525
814	0.237214	-1.52794	18.3884	-0.0253827	-0.689126	2.34746	-0.0254539	-0.689123	8.16789	0.024328	-0.516815	11.9623	-1.28541	-0.124575	10.1335	-2.37375	0.339633	-17.2199	-4.40467	1.2921	0.225715	35.3333	-8.91714	26.8677	-36.1411	91.7706	75.9236	-11.4042	-3.95851	-18.6097	-7.85221	-0.873194	2.07231	11.3824	20.7271	46.7472	8.62965	101.763	47.6624	-4.92083	-6.29303	-23.1433	-1.53652	-7.66817	35.6862	2.99855	4.71356	38.0601	2.61233
816	0.247209	-1.56621	18.354	-0.0241255	-0.706724	2.33223	-0.0241984	-0.706722	8.15267	0.0263914	-0.529891	11.9509	-1.31755	-0.0862506	10.1847	-2.41509	0.422	-17.1261	-4.43954	1.34713	0.457922	35.9027	-10.3907	25.4489	-35.7774	92.115	75.2361	-11.7162	-4.46668	-18.313	-7.87359	-0.895709	1.9352	11.3709	20.7838	46.9021	8.67521	101.776	47.5832	-4.87463	-6.22128	-23.2051	-1.52959	-7.67179	35.6675	2.9847	4.72715	38.0281	2.60338
818	0.264962	-1.60234	18.3166	-0.0192732	-0.724039	2.3157	-0.0193477	-0.724037	8.13613	0.0311274	-0.542529	11.9385	-1.36454	-0.0628319	10.2305	-2.48979	0.484041	-17.0422	-4.4561	1.39759	0.591102	36.5231	-11.9671	24.2116	-35.7645	91.4384	74.0267	-11.2836	-4.87283	-18.9885	-7.90781	-0.914161	1.86494	11.3572	20.9283	47.0188	8.79647	101.764	47.4757	-4.83301	-6.1306	-23.1739	-1.51384	-7.7074	35.647	2.9878	4.75212	37.9941	2.6187
820	0.278167	-1.63349	18.2716	-0.0159594	-0.738783	2.29578	-0.0160356	-0.738781	8.11621	0.0345559	-0.553342	11.9236	-1.41256	-0.0205656	10.2729	-2.55814	0.580575	-16.9649	-4.47327	1.41023	0.751478	37.07	-13.4824	23.0041	-35.4661	91.8151	72.2147	-10.7188	-5.43575	-20.0649	-7.92709	-0.924302	1.79201	11.4074	21.0976	47.1269	8.86687	101.736	47.3672	-4.78872	-6.07155	-23.1581	-1.49974	-7.73047	35.6361	2.98125	4.78113	37.9911	2.64119
822	0.282979	-1.65581	18.2235	-0.0155597	-0.748954	2.27445	-0.015637	-0.748953	8.09488	0.0355208	-0.560918	11.9076	-1.45613	0.0400954	10.3137	-2.61048	0.708364	-16.891	-4.49279	1.38719	0.941537	37.5166	-14.836	21.8533	-34.713	93.3806	69.9124	-10.28	-6.13033	-21.2676	-7.92821	-0.919082	1.71098	11.52	21.2671	47.2397	8.86775	101.704	47.2587	-4.73723	-6.04431	-23.1705	-1.49139	-7.73233	35.6368	2.96229	4.80297	38.0204	2.67358
824	0.27494	-1.65918	18.1915	-0.0192477	-0.749748	2.26018	-0.0193251	-0.749746	8.08061	0.0328308	-0.561742	11.8968	-1.48899	0.0856715	10.3643	-2.65022	0.804021	-16.7983	-4.51086	1.3769	1.09668	37.8556	-15.7995	20.9482	-33.6302	94.9934	67.2824	-10.2513	-6.55772	-22.0825	-7.92734	-0.8747	1.66507	11.6226	21.4079	47.3843	8.8619	101.724	47.1227	-4.67664	-5.98853	-23.1534	-1.49607	-7.72255	35.642	2.94478	4.77753	38.0521	2.7458
826	0.265797	-1.65146	18.1753	-0.0225431	-0.745593	2.25294	-0.02262	-0.745591	8.07338	0.0301144	-0.558843	11.8914	-1.51718	0.120297	10.3914	-2.68619	0.878304	-16.749	-4.49807	1.35202	1.05582	38.0952	-16.6842	20.3113	-32.6069	96.4182	64.669	-10.3905	-6.98598	-22.5394	-7.91276	-0.830285	1.66107	11.6586	21.5271	47.5511	8.87647	101.804	46.9818	-4.6046	-5.8733	-23.0991	-1.50764	-7.71624	35.6597	2.93839	4.7673	38.0761	2.80121
828	0.259882	-1.63897	18.1717	-0.0240697	-0.739625	2.25132	-0.024146	-0.739623	8.07175	0.0285991	-0.554477	11.8902	-1.54357	0.146705	10.3967	-2.72236	0.937398	-16.7402	-4.46043	1.31314	0.861583	38.2433	-17.5347	19.8993	-31.7275	97.7093	62.0895	-10.6518	-7.4565	-22.6589	-7.88819	-0.790849	1.68748	11.6358	21.6392	47.7435	8.91961	101.938	46.8378	-4.52406	-5.70192	-23.0048	-1.5238	-7.71768	35.6876	2.94354	4.77716	38.0916	2.83131
830	0.262516	-1.64049	18.1654	-0.0230209	-0.740511	2.24852	-0.0230973	-0.740508	8.06895	0.0294423	-0.555072	11.8881	-1.57566	0.179617	10.4206	-2.76613	1.01034	-16.6971	-4.45697	1.28468	0.873742	38.3397	-18.2742	19.4597	-30.8467	99.4044	59.3595	-11.0737	-7.95302	-22.6236	-7.87884	-0.738705	1.68443	11.6523	21.7948	47.9848	8.98569	102.077	46.6773	-4.44824	-5.52063	-22.8742	-1.54226	-7.73038	35.7058	2.95095	4.766	38.1112	2.85902
832	0.269406	-1.64219	18.1606	-0.0201302	-0.741837	2.24643	-0.0202067	-0.741835	8.06686	0.0316896	-0.555882	11.8865	-1.60218	0.195055	10.444	-2.80746	1.04929	-16.6545	-4.43098	1.24936	0.863588	38.3234	-18.6666	19.2966	-29.7522	101.074	56.4233	-11.7347	-8.44329	-22.1377	-7.86995	-0.677254	1.68857	11.6987	22.0069	48.2428	9.0671	102.213	46.51	-4.37865	-5.36099	-22.7206	-1.55627	-7.72801	35.7369	2.95591	4.75266	38.1332	2.87443
834	0.27976	-1.63993	18.1586	-0.015398	-0.741716	2.24557	-0.0154745	-0.741715	8.066	0.0352209	-0.555493	11.8859	-1.61807	0.18938	10.4577	-2.83874	1.04569	-16.6294	-4.38372	1.20907	0.800677	38.2086	-18.7264	19.43	-28.4409	102.669	53.304	-12.6136	-8.89256	-21.2917	-7.85642	-0.607156	1.69878	11.766	22.2624	48.5062	9.15444	102.343	46.3462	-4.31685	-5.23551	-22.5635	-1.56471	-7.70528	35.7845	2.95438	4.73768	38.1592	2.87884
836	0.293882	-1.62829	18.1606	-0.00824166	-0.737806	2.24648	-0.00831772	-0.737805	8.06691	0.0403237	-0.552118	11.8866	-1.61153	0.169451	10.4392	-2.83544	1.00724	-16.6633	-4.37136	1.18652	0.749559	38.0988	-18.7721	19.6679	-27.1018	104.565	50.0971	-13.6169	-9.22359	-20.7712	-7.83066	-0.528151	1.68191	11.8145	22.4979	48.7635	9.22575	102.486	46.215	-4.26708	-5.1481	-22.4624	-1.56809	-7.6688	35.8428	2.93258	4.70948	38.1955	2.88563
838	0.312903	-1.61495	18.1742	0.00116224	-0.733565	2.25258	0.00108652	-0.733565	8.07302	0.0470797	-0.548357	11.8912	-1.60645	0.145489	10.3988	-2.83639	0.962604	-16.7378	-4.3661	1.17003	0.699614	37.9611	-18.6696	20.0036	-25.6753	106.221	47.031	-14.6804	-9.80285	-19.9641	-7.79261	-0.450588	1.65116	11.8625	22.6848	49.0067	9.26519	102.583	46.1174	-4.2222	-5.10944	-22.3926	-1.58156	-7.62135	35.9123	2.92459	4.67447	38.2387	2.88151
840	0.33602	-1.6001	18.1983	0.0124502	-0.729016	2.26334	0.012375	-0.729017	8.08378	0.0552197	-0.544246	11.8993	-1.60746	0.121533	10.3464	-2.84827	0.920903	-16.8349	-4.36248	1.1524	0.647511	37.8045	-18.4359	20.4191	-24.2539	107.489	44.1604	-15.7628	-10.6082	-18.8043	-7.74398	-0.375928	1.61052	11.9068	22.8031	49.2217	9.27342	102.629	46.0532	-4.18001	-5.11384	-22.3492	-1.61109	-7.55835	35.9912	2.93579	4.62656	38.2882	2.86817
842	0.360061	-1.57629	18.2214	0.0249027	-0.72062	2.27367	0.0248283	-0.720623	8.0941	0.0639886	-0.537187	11.907	-1.61092	0.100148	10.3107	-2.86358	0.884564	-16.9008	-4.35811	1.11124	0.573636	37.6871	-18.2246	20.9049	-23.1752	108.19	41.4692	-16.828	-11.2023	-17.6451	-7.6909	-0.295061	1.56227	11.9191	22.8102	49.3674	9.27328	102.662	46.0163	-4.13815	-5.13126	-22.3294	-1.66825	-7.45333	36.0743	2.95641	4.53485	38.3431	2.86478
844	0.380256	-1.55333	18.2387	0.0356207	-0.712275	2.2814	0.0355472	-0.712279	8.10183	0.0714675	-0.530275	11.9129	-1.60728	0.0872139	10.2894	-2.86252	0.86008	-16.9403	-4.36691	1.07562	0.540213	37.5634	-17.9751	21.3612	-22.0652	109.29	38.9673	-17.9766	-11.7366	-16.4595	-7.64282	-0.23217	1.52694	11.9201	22.766	49.4544	9.25267	102.677	45.9961	-4.10136	-5.15299	-22.3248	-1.72298	-7.34164	36.1574	2.96988	4.42048	38.4092	2.85738
846	0.394425	-1.5328	18.2508	0.0435146	-0.704483	2.2868	0.0434419	-0.704487	8.10724	0.0768726	-0.523954	11.9169	-1.59136	0.0792543	10.2792	-2.8372	0.838953	-16.9587	-4.38885	1.05272	0.555516	37.4318	-17.6579	21.7735	-20.8321	110.888	36.6632	-19.1801	-12.2198	-15.1702	-7.60327	-0.18904	1.5166	11.9159	22.7042	49.4947	9.21665	102.677	45.9822	-4.06883	-5.17205	-22.3286	-1.76181	-7.24955	36.2347	2.97238	4.31087	38.4809	2.85023
848	0.398759	-1.51142	18.2668	0.0471615	-0.695492	2.29386	0.0470898	-0.695497	8.1143	0.0790254	-0.517004	11.9222	-1.55053	0.0563066	10.2684	-2.77349	0.779866	-16.9774	-4.41112	1.04334	0.589537	37.3166	-17.1674	22.1988	-19.5157	112.513	34.5123	-20.3215	-12.5324	-13.4836	-7.57502	-0.150354	1.56203	11.9126	22.6955	49.5249	9.19019	102.683	45.9462	-4.03386	-5.17654	-22.3237	-1.76077	-7.25041	36.2879	2.96814	4.29926	38.5296	2.87244
850	0.401147	-1.49041	18.2847	0.0499198	-0.686502	2.30182	0.049849	-0.686508	8.12225	0.0805131	-0.510111	11.9282	-1.50873	0.0239892	10.2475	-2.71207	0.703634	-17.0148	-4.43293	1.04398	0.649223	37.2716	-16.7208	22.5969	-18.4853	113.877	32.4009	-21.17	-12.9522	-11.7844	-7.55158	-0.110544	1.61196	11.9099	22.7222	49.5617	9.18536	102.679	45.9107	-3.99234	-5.16884	-22.3288	-1.74139	-7.28241	36.3296	2.95793	4.31682	38.5652	2.90808
852	0.403497	-1.46887	18.3044	0.0527016	-0.677279	2.31056	0.0526317	-0.677285	8.13099	0.082003	-0.503043	11.9348	-1.47178	-0.0134298	10.2143	-2.6616	0.620553	-17.0751	-4.45634	1.04966	0.721948	37.2706	-16.3351	22.9641	-17.728	114.971	30.3352	-21.6494	-13.5016	-10.206	-7.52887	-0.0661931	1.65278	11.9037	22.7705	49.614	9.20094	102.681	45.88	-3.94722	-5.15151	-22.3372	-1.71383	-7.31975	36.3674	2.94432	4.34045	38.5938	2.94494
854	0.403287	-1.44065	18.3259	0.0549226	-0.664917	2.32008	0.0548541	-0.664922	8.14051	0.0828759	-0.493662	11.9419	-1.43507	-0.0440695	10.1706	-2.60858	0.549996	-17.1551	-4.49291	1.04225	0.755295	37.1416	-15.8354	23.3245	-16.7219	116.072	28.5184	-21.6529	-14.0082	-8.85564	-7.49646	-0.009607	1.68234	11.8747	22.7889	49.6921	9.21506	102.758	45.8544	-3.91898	-5.13328	-22.3044	-1.69882	-7.31935	36.4214	2.93902	4.34322	38.6341	2.94578
856	0.414036	-1.41874	18.3452	0.0614198	-0.656238	2.32864	0.0613521	-0.656244	8.14907	0.0871785	-0.486767	11.9484	-1.42249	-0.062038	10.1272	-2.59357	0.512876	-17.2352	-4.53534	1.04281	0.781586	37.0022	-15.4853	23.5975	-15.9429	116.873	26.9697	-21.4726	-14.4216	-7.84127	-7.4658	0.040338	1.69743	11.8363	22.8216	49.7922	9.2382	102.847	45.8159	-3.87654	-5.11497	-22.2597	-1.68399	-7.28064	36.4797	2.91631	4.30961	38.6735	2.94219
858	0.43656	-1.40594	18.3626	0.07231	-0.652546	2.33642	0.0722427	-0.652554	8.15685	0.0950802	-0.483324	11.9542	-1.43419	-0.0652915	10.0901	-2.61596	0.512877	-17.3042	-4.57821	1.05301	0.795272	36.857	-15.3122	23.7834	-15.4435	117.401	25.7056	-21.2241	-14.7367	-7.17705	-7.43896	0.0767019	1.69959	11.7971	22.8774	49.9107	9.26701	102.92	45.7615	-3.81943	-5.09591	-22.2156	-1.67258	-7.21133	36.5377	2.88036	4.24122	38.7103	2.93799
860	0.4611	-1.40067	18.3839	0.0834346	-0.652327	2.34593	0.0833673	-0.652335	8.16636	0.103374	-0.482463	11.9613	-1.44884	-0.0510858	10.0703	-2.63606	0.545352	-17.3415	-4.60681	1.05961	0.743232	36.62	-15.1907	23.9573	-14.9962	117.927	24.7945	-20.9802	-14.9715	-6.81911	-7.41221	0.0919985	1.69265	11.7814	22.961	50.0499	9.27909	102.928	45.6924	-3.77245	-5.06805	-22.1962	-1.69234	-7.14242	36.5887	2.8756	4.15712	38.7519	2.91739
862	0.484325	-1.40191	18.4085	0.0934225	-0.65485	2.35694	0.093355	-0.65486	8.17737	0.110988	-0.483725	11.9696	-1.45807	-0.0395403	10.0647	-2.64761	0.570364	-17.3523	-4.62456	1.06832	0.683953	36.3364	-15.0661	24.1028	-14.5893	118.533	24.0576	-20.8695	-15.1239	-6.65149	-7.39533	0.086838	1.71446	11.7682	23.0332	50.1302	9.30018	102.906	45.6446	-3.74623	-5.05371	-22.1844	-1.69535	-7.10564	36.6199	2.86509	4.10277	38.7764	2.90647
864	0.504547	-1.40646	18.4359	0.101806	-0.658574	2.36919	0.101738	-0.658585	8.18962	0.117477	-0.485987	11.9788	-1.45742	-0.0379309	10.0672	-2.64572	0.57293	-17.3478	-4.63764	1.08304	0.633073	36.0387	-14.9136	24.2274	-14.2122	119.23	23.4162	-20.8989	-15.2154	-6.58748	-7.38965	0.0652276	1.76583	11.7472	23.0582	50.1361	9.32137	102.878	45.6357	-3.73749	-5.05311	-22.1824	-1.67825	-7.10372	36.634	2.84673	4.08687	38.7841	2.90686
866	0.520014	-1.4035	18.4634	0.108742	-0.658609	2.38143	0.108674	-0.65862	8.20186	0.122653	-0.485581	11.988	-1.44037	-0.0556733	10.0562	-2.62273	0.533618	-17.3676	-4.66998	1.11729	0.597379	35.8207	-14.7103	24.3683	-13.8796	119.957	22.7379	-20.9551	-15.3424	-6.42012	-7.39209	0.0420221	1.81019	11.6938	22.9194	50.0846	9.27856	102.916	45.7016	-3.71631	-5.04223	-22.2164	-1.67367	-7.11116	36.6559	2.84507	4.09522	38.7976	2.89746
868	0.533461	-1.39589	18.4941	0.115179	-0.65644	2.39509	0.115112	-0.656452	8.21552	0.127315	-0.48356	11.9983	-1.41928	-0.0745793	10.0351	-2.59292	0.490614	-17.406	-4.70545	1.15172	0.570371	35.6262	-14.4923	24.4916	-13.5598	120.562	22.1556	-20.9922	-15.3312	-6.28752	-7.39389	0.0190108	1.85556	11.6362	22.7726	50.0255	9.2301	102.953	45.7837	-3.70587	-5.04221	-22.261	-1.67623	-7.11851	36.6813	2.84695	4.10854	38.8133	2.89746
870	0.546646	-1.38573	18.5266	0.121712	-0.653139	2.40958	0.121645	-0.653151	8.23002	0.131977	-0.480686	12.0091	-1.40035	-0.0887076	10.0088	-2.5649	0.457277	-17.4542	-4.74181	1.17953	0.550305	35.4426	-14.2732	24.6066	-13.2426	121.015	21.675	-20.984	-15.1903	-6.27379	-7.39274	-0.00211382	1.89804	11.5861	22.6613	49.9724	9.19198	102.967	45.8622	-3.71113	-5.06169	-22.3069	-1.68153	-7.12509	36.7061	2.84871	4.11955	38.8296	2.90803
872	0.564501	-1.38029	18.5531	0.129909	-0.652298	2.42138	0.129842	-0.652311	8.24181	0.13804	-0.479547	12.018	-1.39712	-0.0918239	9.99455	-2.56039	0.450501	-17.4806	-4.78468	1.19287	0.536137	35.2629	-14.0732	24.7803	-12.904	121.369	21.2073	-20.9237	-15.1316	-6.54658	-7.38877	-0.0193755	1.9162	11.5632	22.6178	49.9263	9.17954	102.923	45.9153	-3.7363	-5.11869	-22.3403	-1.67043	-7.14707	36.7121	2.84575	4.12094	38.8403	2.91978
874	0.580643	-1.37464	18.5759	0.137386	-0.651214	2.43156	0.137319	-0.651229	8.25199	0.143552	-0.478272	12.0256	-1.39465	-0.0919605	9.99436	-2.55599	0.449166	-17.4809	-4.82446	1.19601	0.525124	35.105	-13.8781	24.9743	-12.6028	121.574	20.763	-20.6322	-15.0453	-7.22648	-7.38698	-0.0329958	1.94087	11.5584	22.562	49.872	9.15207	102.87	45.9567	-3.74781	-5.18618	-22.3779	-1.66714	-7.15032	36.7241	2.84404	4.12937	38.8561	2.91702
876	0.594073	-1.368	18.5965	0.143767	-0.649467	2.44073	0.1437	-0.649482	8.26116	0.148204	-0.476569	12.0325	-1.3881	-0.0929315	10.0073	-2.54466	0.444278	-17.4568	-4.85977	1.18978	0.514573	34.9658	-13.6813	25.1731	-12.317	121.687	20.3711	-20.0919	-14.8936	-8.35009	-7.38835	-0.046437	1.97804	11.5603	22.4748	49.8058	9.106	102.826	45.9922	-3.74738	-5.25658	-22.4202	-1.67575	-7.13295	36.7438	2.84609	4.14301	38.8751	2.89878
878	0.607216	-1.36113	18.6194	0.150035	-0.647601	2.45091	0.149968	-0.647616	8.27134	0.152763	-0.474784	12.0402	-1.37249	-0.101578	10.0235	-2.52037	0.421484	-17.4262	-4.89514	1.17306	0.496206	34.8014	-13.457	25.3438	-11.8611	122.012	20.1638	-19.3842	-14.5579	-10.0046	-7.39269	-0.0746387	2.02388	11.5275	22.3564	49.7274	9.06789	102.829	46.0347	-3.77714	-5.32631	-22.4531	-1.69143	-7.12197	36.754	2.85913	4.14119	38.8781	2.87666
880	0.617563	-1.35532	18.6384	0.155002	-0.645953	2.45937	0.154935	-0.645969	8.2798	0.156365	-0.473244	12.0465	-1.35066	-0.117037	10.0495	-2.48789	0.383478	-17.3772	-4.92718	1.15325	0.479882	34.7202	-13.2936	25.5121	-11.558	122.226	19.9897	-18.7852	-14.3044	-11.6069	-7.39197	-0.102962	2.06564	11.4994	22.2318	49.6418	9.02611	102.83	46.0785	-3.81764	-5.39763	-22.4806	-1.704	-7.10205	36.7626	2.86145	4.114	38.8819	2.86327
882	0.624065	-1.35057	18.6536	0.158206	-0.644444	2.46614	0.15814	-0.644461	8.28657	0.158659	-0.471918	12.0516	-1.32041	-0.141331	10.0865	-2.44411	0.325635	-17.3075	-4.95475	1.13447	0.468369	34.7262	-13.1744	25.6885	-11.4054	122.263	19.8203	-18.3497	-14.1529	-12.9899	-7.38613	-0.127604	2.10016	11.484	22.1138	49.5565	8.98089	102.823	46.1229	-3.86376	-5.46935	-22.5005	-1.71103	-7.0762	36.7689	2.85222	4.07098	38.8873	2.86105
884	0.624519	-1.34559	18.6699	0.158779	-0.64232	2.4734	0.158713	-0.642336	8.29383	0.158947	-0.470296	12.057	-1.2702	-0.17717	10.1345	-2.36941	0.23802	-17.217	-4.97707	1.12573	0.463337	34.7189	-12.9257	25.8839	-11.0473	122.155	19.7052	-17.9867	-13.9713	-14.1556	-7.38574	-0.147753	2.1326	11.4828	22.025	49.4905	8.93811	102.826	46.169	-3.91308	-5.54029	-22.4959	-1.71304	-7.07342	36.7632	2.85215	4.06934	38.8818	2.86492
886	0.622997	-1.34087	18.6926	0.158447	-0.640144	2.48345	0.158381	-0.64016	8.30388	0.158552	-0.468694	12.0646	-1.21193	-0.243404	10.1829	-2.29339	0.0920563	-17.1251	-4.98947	1.11665	0.459434	34.781	-12.7644	26.1327	-10.8212	121.849	19.5298	-17.749	-13.8162	-14.841	-7.37396	-0.160695	2.14187	11.4654	21.9605	49.4695	8.91612	102.824	46.216	-3.94671	-5.5832	-22.5107	-1.72081	-7.04569	36.7631	2.8393	4.04328	38.8817	2.8713
888	0.619752	-1.33523	18.72	0.157423	-0.637429	2.49561	0.157357	-0.637445	8.31604	0.157604	-0.466733	12.0737	-1.14557	-0.363215	10.246	-2.22612	-0.154348	-17.005	-4.99665	1.10652	0.467873	34.9139	-12.691	26.4198	-10.7219	121.382	19.2646	-17.6067	-13.7318	-15.0528	-7.34846	-0.163769	2.12567	11.4324	21.9195	49.4926	8.91404	102.812	46.2598	-3.96366	-5.5955	-22.5466	-1.73251	-6.99903	36.768	2.81506	3.99538	38.886	2.88015
890	0.612384	-1.32394	18.7417	0.155095	-0.63188	2.50522	0.15503	-0.631896	8.32566	0.155507	-0.462734	12.0809	-1.06492	-0.575591	10.3742	-2.1729	-0.575057	-16.7621	-5.02375	1.10154	0.54779	35.0545	-12.4921	26.646	-10.4113	120.977	18.9158	-17.4275	-13.8797	-15.0751	-7.31552	-0.15162	2.09741	11.4138	21.9016	49.5297	8.90955	102.773	46.2882	-3.98178	-5.59088	-22.5674	-1.7286	-7.00578	36.7592	2.80536	3.9976	38.8764	2.89476
892	0.598165	-1.30772	18.7527	0.150222	-0.623574	2.51006	0.150158	-0.623589	8.3305	0.151339	-0.45683	12.0845	-0.942649	-1.02418	10.6299	-2.14491	-1.44252	-16.2771	-5.04858	1.10018	0.611541	35.207	-12.3358	26.8599	-10.1428	120.41	18.4332	-17.0926	-14.1509	-14.9229	-7.27743	-0.113732	2.04972	11.4201	21.8984	49.5736	8.90136	102.733	46.289	-3.98843	-5.59961	-22.5802	-1.72248	-7.02207	36.7352	2.79768	4.01307	38.8614	2.92109
894	0.577842	-1.2907	18.7518	0.14278	-0.614389	2.50956	0.142717	-0.614404	8.33	0.1452	-0.450429	12.0842	-0.777762	-1.74818	11.0337	-2.15126	-2.82844	-15.5077	-5.06677	1.10788	0.645228	35.3619	-12.2442	27.0621	-9.9368	119.683	17.8417	-16.6233	-14.468	-14.6606	-7.23908	-0.0584841	1.98358	11.4467	21.9048	49.6218	8.89219	102.702	46.2632	-3.98559	-5.61888	-22.5881	-1.71841	-7.03395	36.6982	2.78853	4.02886	38.8444	2.95531
896	0.557019	-1.28909	18.7389	0.133839	-0.611893	2.50381	0.133776	-0.611907	8.32425	0.138365	-0.44912	12.0798	-0.601132	-2.78293	11.6105	-2.25193	-4.78498	-14.401	-5.08126	1.15184	0.677917	35.4834	-12.1453	27.2263	-9.62982	118.991	17.2744	-16.2368	-14.6217	-14.4701	-7.21511	-0.0258236	1.90176	11.4638	21.9123	49.6809	8.90068	102.686	46.224	-3.9917	-5.60223	-22.6003	-1.72137	-7.02056	36.6598	2.77198	4.02154	38.8337	2.97668
898	0.536045	-1.29609	18.725	0.1241	-0.613157	2.49756	0.124037	-0.61317	8.318	0.131168	-0.450673	12.0751	-0.401663	-3.87437	12.2509	-2.31302	-6.85591	-13.165	-5.08936	1.19044	0.708539	35.6052	-12.1297	27.3417	-9.40382	118.333	16.7594	-15.9501	-14.7902	-14.3343	-7.20682	-0.0263933	1.84189	11.4645	21.9038	49.7269	8.90017	102.72	46.1955	-3.99721	-5.574	-22.6176	-1.73082	-7.00333	36.6268	2.76065	4.0095	38.8218	2.98826
900	0.516085	-1.30603	18.7155	0.114541	-0.615799	2.49334	0.114478	-0.61581	8.31377	0.124191	-0.453245	12.072	-0.188131	-4.91539	12.8962	-2.30669	-8.8416	-11.915	-5.09046	1.20635	0.728367	35.7317	-12.2039	27.3953	-9.28157	117.742	16.3574	-15.7424	-14.9935	-14.2513	-7.20718	-0.0541972	1.80949	11.4517	21.8902	49.7596	8.89022	102.786	46.1844	-3.99954	-5.54374	-22.6413	-1.74511	-6.98682	36.6029	2.75488	3.99717	38.8075	2.99341
902	0.498764	-1.30011	18.7215	0.107446	-0.611734	2.49592	0.107383	-0.611745	8.31635	0.118629	-0.45065	12.0739	0.00960177	-5.77037	13.4425	-2.24407	-10.4813	-10.8547	-5.0849	1.16991	0.695199	35.8469	-12.3082	27.3417	-9.18645	117.307	16.2774	-15.4687	-15.154	-14.2093	-7.18194	-0.0677104	1.78297	11.4509	21.9476	49.8065	8.89863	102.759	46.1894	-3.99519	-5.52861	-22.6782	-1.75787	-6.97143	36.5949	2.7444	3.98352	38.7914	3.00705
904	0.492614	-1.29466	18.735	0.105178	-0.608835	2.50193	0.105115	-0.608846	8.32236	0.116746	-0.448627	12.0784	0.139637	-6.44839	13.8948	-2.23065	-11.7711	-9.97371	-5.07073	1.10989	0.659062	35.9609	-12.4612	27.2658	-9.14944	116.993	16.2552	-15.2665	-15.2885	-14.1645	-7.16481	-0.087117	1.78069	11.4433	21.9632	49.8341	8.88988	102.752	46.2049	-3.99018	-5.5303	-22.6944	-1.77025	-6.94712	36.5892	2.72943	3.98715	38.7772	3.01073
906	0.496929	-1.29144	18.7561	0.107281	-0.607808	2.51129	0.107218	-0.607819	8.33172	0.118245	-0.447731	12.0854	0.197697	-6.95343	14.2579	-2.28235	-12.7177	-9.26428	-5.05412	1.03781	0.633919	36.0736	-12.627	27.2027	-9.14	116.781	16.2049	-15.1384	-15.4239	-14.0712	-7.15783	-0.110874	1.80541	11.4243	21.922	49.8429	8.85995	102.78	46.2266	-3.98484	-5.54098	-22.6899	-1.78077	-6.91398	36.5847	2.7085	4.00414	38.766	3.00858
908	0.499634	-1.28359	18.7903	0.109037	-0.60463	2.52647	0.108975	-0.604641	8.3469	0.119344	-0.445249	12.0968	0.22954	-7.3038	14.5627	-2.32479	-13.3723	-8.67223	-5.05869	0.967807	0.621345	36.1715	-12.6477	27.2141	-9.0151	116.61	16.0431	-14.963	-15.6745	-13.812	-7.14045	-0.11687	1.85677	11.3902	21.8653	49.8662	8.82052	102.801	46.2397	-3.97356	-5.52165	-22.7031	-1.78221	-6.88035	36.5891	2.67355	3.99482	38.7584	3.03946
910	0.505001	-1.27081	18.8343	0.112353	-0.599527	2.54603	0.112291	-0.599539	8.36646	0.121486	-0.441232	12.1115	0.250572	-7.55017	14.7897	-2.35382	-13.8323	-8.23178	-5.08807	0.926881	0.657428	36.294	-12.6506	27.214	-8.8654	116.502	15.8009	-14.8548	-15.8904	-13.3623	-7.11114	-0.126697	1.90625	11.3514	21.8298	49.8897	8.80508	102.788	46.2746	-3.96516	-5.51074	-22.7003	-1.78646	-6.85695	36.6022	2.65117	4.00461	38.7554	3.05073
912	0.514214	-1.25289	18.884	0.117779	-0.59251	2.5681	0.117718	-0.592522	8.38853	0.125083	-0.435653	12.128	0.263311	-7.71647	14.9407	-2.37532	-14.1423	-7.9383	-5.13596	0.907888	0.731859	36.4256	-12.6338	27.2231	-8.68428	116.459	15.4667	-14.8007	-16.069	-12.7809	-7.07063	-0.138379	1.94248	11.31	21.8161	49.9128	8.81637	102.747	46.3316	-3.96096	-5.51515	-22.6816	-1.79471	-6.84511	36.6218	2.64354	4.03208	38.758	3.04037
914	0.53005	-1.23112	18.9263	0.126458	-0.584372	2.58692	0.126398	-0.584385	8.40735	0.131047	-0.429033	12.1422	0.250408	-7.83225	15.0324	-2.43077	-14.3501	-7.7566	-5.16912	0.845881	0.764778	36.4609	-12.4539	27.4155	-8.34576	116.476	14.9662	-14.66	-16.3679	-12.3676	-7.02616	-0.125057	1.94958	11.2618	21.78	49.9422	8.83194	102.732	46.3877	-3.95805	-5.52678	-22.6786	-1.80061	-6.83713	36.6394	2.63174	4.02985	38.7676	3.05049
916	0.546767	-1.20037	18.9636	0.136312	-0.572375	2.60349	0.136253	-0.572389	8.42392	0.13765	-0.419452	12.1546	0.244082	-7.9082	15.0928	-2.46307	-14.4873	-7.63703	-5.21047	0.798143	0.792818	36.4808	-12.3356	27.6401	-8.07967	116.558	14.4088	-14.4547	-16.5895	-11.8707	-6.97746	-0.0943289	1.95144	11.2155	21.7465	49.9828	8.83304	102.719	46.4228	-3.95384	-5.54856	-22.6703	-1.80382	-6.83631	36.6598	2.62589	4.01558	38.7841	3.06386
918	0.563969	-1.16148	18.9992	0.147085	-0.556861	2.6193	0.147028	-0.556876	8.43973	0.144723	-0.407186	12.1665	0.249423	-7.953	15.128	-2.46564	-14.5714	-7.56824	-5.26449	0.780623	0.824	36.501	-12.2608	27.8661	-7.89141	116.679	13.8404	-14.1236	-16.7241	-11.1515	-6.92271	-0.0545578	1.95046	11.1684	21.722	50.039	8.82023	102.705	46.4364	-3.94941	-5.58362	-22.655	-1.80352	-6.84128	36.6826	2.62448	3.99953	38.8046	3.07597
920	0.586359	-1.12311	19.0476	0.160059	-0.542036	2.64077	0.160003	-0.542053	8.4612	0.15348	-0.3953	12.1826	0.255593	-7.97739	15.1211	-2.46395	-14.618	-7.57931	-5.32872	0.808299	0.863164	36.5172	-11.9166	28.1204	-7.55952	116.693	13.3155	-13.3224	-16.9447	-9.75257	-6.85184	-0.0356973	1.92997	11.1003	21.7174	50.1273	8.82288	102.691	46.4523	-3.95418	-5.64673	-22.642	-1.79586	-6.84545	36.701	2.61252	4.01275	38.8164	3.07957
922	0.608862	-1.08062	19.0927	0.173451	-0.525423	2.66081	0.173397	-0.525441	8.48124	0.162441	-0.38205	12.1976	0.25783	-8.00524	15.119	-2.47011	-14.6696	-7.58076	-5.41247	0.85254	0.912046	36.5007	-11.5936	28.3156	-7.32292	116.881	12.8838	-12.781	-17.0277	-8.73508	-6.78126	-0.0164931	1.91805	11.0277	21.696	50.2093	8.8079	102.684	46.456	-3.95214	-5.70337	-22.6351	-1.79558	-6.84642	36.7211	2.60391	4.02566	38.8275	3.08732
924	0.629879	-1.03504	19.1327	0.186481	-0.507322	2.67852	0.186428	-0.507341	8.49895	0.171041	-0.367711	12.2109	0.256508	-8.04242	15.1328	-2.48432	-14.7371	-7.55147	-5.51176	0.90081	0.962757	36.4403	-11.3353	28.4464	-7.20763	117.289	12.5771	-12.648	-16.9415	-8.1158	-6.71345	0.00635545	1.91253	10.9525	21.6517	50.2823	8.77419	102.685	46.451	-3.94181	-5.74796	-22.6374	-1.80259	-6.84298	36.7445	2.59888	4.03431	38.841	3.09853
926	0.648304	-0.995485	19.1727	0.197862	-0.491645	2.69627	0.197812	-0.491665	8.5167	0.178561	-0.355288	12.2243	0.257948	-8.08351	15.1584	-2.49359	-14.8129	-7.50032	-5.60021	0.928468	0.98065	36.3132	-11.0615	28.5708	-7.1286	117.822	12.4932	-12.748	-16.67	-6.91885	-6.64376	0.0268906	1.87489	10.8673	21.5902	50.3732	8.74639	102.699	46.4638	-3.93177	-5.79226	-22.6569	-1.80057	-6.8323	36.7729	2.58598	4.04866	38.8639	3.09504
928	0.662596	-0.948143	19.2196	0.208099	-0.472213	2.71703	0.208051	-0.472235	8.53747	0.184991	-0.34013	12.2399	0.268063	-8.12987	15.1911	-2.48818	-14.9016	-7.43636	-5.69513	0.968404	0.982004	36.1704	-10.7337	28.7325	-6.99595	118.511	12.3594	-13.1006	-16.2417	-5.66448	-6.56437	0.0519898	1.83697	10.7881	21.5666	50.4823	8.72508	102.684	46.4757	-3.92678	-5.83798	-22.6784	-1.80106	-6.82563	36.8015	2.56866	4.07026	38.8848	3.10601
930	0.673074	-0.889643	19.2744	0.217624	-0.447582	2.74131	0.217578	-0.447605	8.56174	0.190563	-0.321131	12.2581	0.286091	-8.18354	15.2272	-2.47059	-15.0065	-7.36615	-5.80481	1.03038	0.987191	36.0293	-10.3158	28.9452	-6.75949	119.289	12.0817	-13.6204	-15.7658	-4.49323	-6.47078	0.085565	1.8045	10.7116	21.5783	50.6076	8.70724	102.642	46.4851	-3.92662	-5.88576	-22.6983	-1.80551	-6.82974	36.8332	2.55398	4.09837	38.9059	3.12905
932	0.681747	-0.821394	19.3329	0.227211	-0.418536	2.76721	0.227168	-0.418559	8.58764	0.195908	-0.298827	12.2775	0.30251	-8.25248	15.2603	-2.46163	-15.1386	-7.29981	-5.94439	1.1145	1.06824	35.8898	-9.68601	29.2007	-6.34013	119.812	11.5758	-13.9627	-15.6603	-3.57579	-6.35644	0.137112	1.77678	10.6131	21.5562	50.7326	8.67829	102.624	46.4981	-3.92472	-5.93573	-22.7153	-1.81084	-6.86213	36.8826	2.56959	4.13401	38.9431	3.12297
934	0.695304	-0.736767	19.3987	0.240359	-0.382761	2.79631	0.24032	-0.382786	8.61674	0.203499	-0.271274	12.2993	0.316624	-8.32907	15.2773	-2.46133	-15.2836	-7.26215	-6.12713	1.26047	1.16155	35.8498	-9.10728	29.5398	-5.76884	120.618	10.8703	-14.4099	-15.5202	-2.70732	-6.213	0.198132	1.72193	10.4715	21.5281	50.8912	8.63641	102.593	46.5264	-3.91941	-5.97917	-22.7443	-1.81278	-6.90196	36.9539	2.5924	4.14191	39.007	3.12708
936	0.713332	-0.635557	19.4738	0.256915	-0.340137	2.82951	0.25688	-0.340164	8.64994	0.213214	-0.238391	12.3243	0.326565	-8.41016	15.2795	-2.47187	-15.4351	-7.25123	-6.33957	1.46451	1.26461	35.9038	-8.61152	29.9384	-5.07973	121.689	10.0133	-14.9373	-15.2904	-1.87799	-6.04424	0.263347	1.64523	10.2896	21.4982	51.0801	8.58088	102.548	46.5745	-3.91077	-6.02151	-22.7835	-1.80811	-6.93015	37.0467	2.60981	4.09951	39.0994	3.14716
938	0.726822	-0.52386	19.563	0.272412	-0.292558	2.86898	0.272382	-0.292586	8.68941	0.221833	-0.201871	12.3539	0.327716	-8.49061	15.2852	-2.49769	-15.5823	-7.23267	-6.51624	1.67679	1.43147	35.9278	-8.08501	30.254	-4.40361	122.478	9.13498	-15.2039	-15.1159	-1.27943	-5.87296	0.320953	1.60274	10.1019	21.4611	51.2524	8.51238	102.523	46.6461	-3.90188	-6.09547	-22.8099	-1.78901	-6.89275	37.1531	2.59016	3.97493	39.2099	3.177
940	0.740224	-0.401695	19.6638	0.288813	-0.24042	2.91357	0.288788	-0.240451	8.734	0.23085	-0.161893	12.3873	0.321486	-8.57041	15.2907	-2.53667	-15.7258	-7.2139	-6.66927	1.86808	1.59456	35.9333	-7.49832	30.5361	-3.71669	123.016	8.3329	-15.4842	-14.9469	-0.695445	-5.70683	0.375761	1.55291	9.91351	21.4432	51.4288	8.43775	102.47	46.7418	-3.89272	-6.1704	-22.838	-1.75822	-6.8182	37.2701	2.56821	3.67454	39.3588	3.1627
942	0.752776	-0.266076	19.7742	0.306067	-0.182347	2.96235	0.306049	-0.182378	8.78278	0.240144	-0.117425	12.4239	0.310831	-8.65138	15.2981	-2.58382	-15.8698	-7.1909	-6.80369	2.03209	1.74209	35.932	-6.89358	30.7804	-3.02351	123.42	7.63485	-15.8688	-14.7213	-0.0816109	-5.54648	0.429312	1.49342	9.72601	21.4435	51.6063	8.35649	102.384	46.8619	-3.88184	-6.24417	-22.8674	-1.72945	-6.6945	37.3988	2.53856	3.22145	39.5577	3.14717
944	0.759561	-0.104206	19.8895	0.323165	-0.112305	3.01332	0.323153	-0.112338	8.83375	0.248591	-0.0640211	12.4621	0.304767	-8.74407	15.3183	-2.62522	-16.0371	-7.14346	-6.93508	2.18165	1.88872	35.9647	-6.52141	30.9439	-2.32746	124.246	7.05682	-16.5526	-14.1386	0.560639	-5.38133	0.484582	1.44395	9.52923	21.4317	51.7616	8.26258	102.306	47.0104	-3.86335	-6.33912	-22.8811	-1.75107	-6.44975	37.5452	2.44425	2.79843	39.8216	3.37072
946	0.753451	0.0786585	20.0026	0.336551	-0.0319493	3.06327	0.336548	-0.031984	8.8837	0.253641	-0.00313317	12.4995	0.312126	-8.82872	15.3412	-2.63902	-16.1945	-7.09312	-7.07008	2.32233	2.05587	36.0925	-5.99563	31.0512	-1.61784	124.904	6.42927	-16.9828	-13.8509	1.04451	-5.22362	0.542254	1.43635	9.3538	21.4245	51.8938	8.13798	102.232	47.155	-3.84066	-6.42707	-22.9064	-1.81845	-6.13599	37.7226	2.33398	2.4118	40.1851	3.66174
948	0.737785	0.275265	20.1132	0.347057	0.0552571	3.11212	0.347063	0.0552213	8.93256	0.256126	0.0626996	12.5361	0.325291	-8.90138	15.3575	-2.63879	-16.332	-7.05672	-7.2078	2.46448	2.22848	36.3002	-5.34644	31.1205	-0.915647	125.354	5.74306	-17.0242	-13.8936	1.24209	-5.07788	0.600162	1.46558	9.20337	21.4214	52.0067	7.98896	102.158	47.2964	-3.80914	-6.50268	-22.9469	-1.93177	-5.79657	37.9454	2.24679	2.03549	40.6817	3.97598
950	0.734878	0.462693	20.2274	0.362431	0.13731	3.16258	0.362445	0.137273	8.98301	0.262583	0.124978	12.5739	0.304907	-8.96684	15.3415	-2.70082	-16.444	-7.07734	-7.32915	2.63894	2.32534	36.4599	-5.06451	31.2035	-0.275111	125.971	5.16415	-16.6644	-13.7553	0.778308	-4.95714	0.64496	1.48582	9.06476	21.4075	52.1092	7.85542	102.061	47.4712	-3.74675	-6.57347	-22.9933	-2.10379	-5.54805	38.2623	2.30983	1.49374	41.4251	4.28396
952	0.7333	0.64364	20.3532	0.377916	0.21638	3.21824	0.377938	0.216341	9.03867	0.269322	0.185027	12.6156	0.260572	-9.02424	15.3027	-2.80626	-16.5324	-7.13812	-7.48085	2.84647	2.37244	36.6474	-4.90311	31.3094	0.318818	126.662	4.63548	-16.1468	-13.7459	0.262304	-4.80529	0.698355	1.45376	8.91877	21.3846	52.2614	7.7464	101.917	47.6651	-3.66855	-6.62616	-23.0376	-2.23655	-5.36927	38.612	2.36095	1.061	42.245	4.53894
954	0.725514	0.817359	20.4946	0.390165	0.292804	3.28082	0.390195	0.292764	9.10126	0.273823	0.242895	12.6624	0.203313	-9.07319	15.2446	-2.9346	-16.6005	-7.23414	-7.66339	3.0792	2.36593	36.8457	-4.80947	31.4395	0.890742	127.383	4.1547	-15.5611	-13.8696	-0.139816	-4.61178	0.761142	1.37241	8.76409	21.3512	52.4675	7.66321	101.734	47.8804	-3.58941	-6.66504	-23.0672	-2.30187	-5.27326	38.9572	2.37808	0.780612	43.0473	4.72506
956	0.690943	0.990163	20.6612	0.390775	0.371172	3.35473	0.390813	0.37113	9.17517	0.269524	0.301494	12.7178	0.173766	-9.1113	15.1688	-3.01111	-16.6581	-7.36694	-7.83231	3.30171	2.26794	36.9237	-4.74976	31.5933	1.55371	128.035	3.73649	-15.0265	-13.9266	-0.260726	-4.38581	0.819523	1.30549	8.60834	21.3056	52.6878	7.59561	101.576	48.1324	-3.54909	-6.72403	-23.042	-2.28239	-5.32287	39.2124	2.40537	0.549091	43.6361	4.7397
958	0.639799	1.11502	20.8226	0.379946	0.430086	3.4265	0.37999	0.430048	9.24693	0.257876	0.344857	12.7716	0.145291	-9.14262	15.1041	-3.08194	-16.704	-7.48007	-8.0134	3.51848	2.14439	36.9734	-4.81971	31.6995	2.11228	128.508	3.4283	-14.3693	-13.8828	-0.817207	-4.18399	0.865867	1.22827	8.50024	21.2371	52.8764	7.54585	101.401	48.4276	-3.5609	-6.76495	-22.9796	-2.26451	-5.46285	39.3951	2.50083	0.450353	44.0932	4.96968
960	0.573724	1.1808	20.968	0.357312	0.464564	3.49126	0.35736	0.464527	9.31169	0.238896	0.369226	12.8201	0.116296	-9.17225	15.0512	-3.15167	-16.7467	-7.57167	-8.19523	3.7157	2.02485	37.0144	-5.02806	31.7201	2.50998	128.793	3.25589	-13.5683	-13.7625	-1.9054	-4.02168	0.903686	1.13546	8.46244	21.1353	53.0338	7.49548	101.21	48.766	-3.62377	-6.77929	-22.9005	-2.25272	-5.58407	39.5392	2.62515	0.392477	44.4463	5.474
962	0.486117	1.18628	21.0856	0.319788	0.474705	3.5438	0.319837	0.474672	9.36423	0.210258	0.374501	12.8595	0.102798	-9.21655	14.9794	-3.20092	-16.8213	-7.69793	-8.3099	3.83886	1.96318	37.0276	-5.33636	31.5775	2.71458	128.959	3.2731	-12.6857	-13.6421	-3.30445	-3.89507	0.950762	1.01853	8.54305	20.9588	53.2282	7.36134	101.019	49.1429	-3.7181	-6.77372	-22.8783	-2.18006	-5.25894	39.8074	2.53136	-0.103983	44.7789	6.0953
964	0.404107	1.17711	21.1848	0.283346	0.477995	3.58816	0.283396	0.477966	9.40859	0.182841	0.374726	12.8928	0.0909542	-9.26584	14.9132	-3.24833	-16.9056	-7.81349	-8.40954	3.92201	1.91092	37.1547	-5.6372	31.333	2.77008	129.077	3.37713	-11.6228	-13.673	-4.41302	-3.80942	1.02646	0.916643	8.63424	20.7781	53.368	7.2492	100.912	49.5315	-3.81249	-6.71751	-22.8456	-2.05982	-4.98951	39.9152	2.47544	-0.504957	44.8781	6.59965
966	0.33144	1.16372	21.2688	0.250568	0.478644	3.62574	0.250617	0.478619	9.44617	0.158318	0.373207	12.921	0.0736022	-9.31296	14.8471	-3.30502	-16.984	-7.92863	-8.50053	3.97826	1.86856	37.3862	-5.91217	31.0293	2.7355	129.19	3.53118	-10.4509	-13.8661	-5.11548	-3.75471	1.12164	0.845178	8.72835	20.6378	53.4544	7.17342	100.862	49.9124	-3.90473	-6.61846	-22.7926	-1.88212	-4.88103	39.8543	2.48671	-0.730469	44.7524	6.93292
968	0.256434	1.13066	21.34	0.214945	0.470941	3.65762	0.214993	0.470919	9.47805	0.132169	0.365273	12.945	0.0332988	-9.33738	14.7325	-3.4014	-17.0117	-8.13334	-8.55965	4.04018	1.86552	37.5557	-6.23177	30.787	2.78781	129.452	3.7012	-9.52475	-14.1337	-5.60679	-3.69516	1.1784	0.830029	8.92712	20.6685	53.5812	7.0945	100.644	50.2292	-4.02777	-6.53581	-22.7405	-1.59156	-4.84083	39.8594	2.40087	-0.981953	44.636	7.15946
970	0.174056	1.1244	21.4158	0.178543	0.475651	3.69153	0.178592	0.475632	9.51196	0.104684	0.366578	12.9704	-0.0098657	-9.3524	14.6186	-3.49952	-17.0209	-8.33757	-8.61457	4.03534	1.97648	37.6076	-6.36131	30.5781	2.91718	129.35	3.85435	-8.71292	-14.4453	-5.85696	-3.59645	1.20784	0.820482	9.03434	20.6286	53.6841	7.01495	100.567	50.579	-4.13969	-6.46319	-22.6757	-1.33656	-5.08609	39.8675	2.49595	-1.02675	44.4625	7.25788
972	0.0855128	1.14071	21.4898	0.141507	0.490814	3.72465	0.141557	0.490799	9.54508	0.0760922	0.375669	12.9953	-0.0496371	-9.35659	14.5323	-3.58409	-17.0122	-8.49239	-8.6647	3.96705	2.18912	37.5593	-6.29505	30.4066	3.08634	128.957	4.00256	-8.04613	-14.7569	-5.87773	-3.46758	1.20568	0.801644	9.05622	20.5165	53.7563	6.94817	100.63	50.9659	-4.23514	-6.38877	-22.6089	-1.14961	-5.58683	39.8827	2.77428	-0.870842	44.2498	7.24286
974	0.00472347	1.10944	21.5151	0.1034	0.484512	3.7361	0.10345	0.484502	9.55653	0.0479821	0.368647	13.0039	-0.0840304	-9.32478	14.5301	-3.63519	-16.9417	-8.4965	-8.69041	3.94228	2.35711	37.5812	-6.26132	30.3502	3.14193	129.197	4.24932	-7.84942	-15.0105	-5.67704	-3.38802	1.1473	0.754942	9.23576	20.5776	53.8301	6.96553	100.504	51.328	-4.33756	-6.25802	-22.598	-0.99456	-6.01656	39.9691	2.97304	-0.76186	44.1213	7.18365
976	-0.0834452	1.09831	21.5267	0.0638713	0.487699	3.74145	0.0639218	0.487692	9.56188	0.018229	0.368635	13.0079	-0.0895745	-9.32195	14.6068	-3.63449	-16.9365	-8.35437	-8.64296	3.77072	2.63429	37.4481	-6.12044	30.0302	3.11337	128.918	4.49935	-7.29999	-14.8948	-5.62084	-3.31684	1.08846	0.751222	9.33716	20.5962	53.8665	6.98068	100.551	51.6147	-4.41754	-6.11981	-22.5842	-0.938207	-6.47749	40.0082	3.26154	-0.605589	43.9375	7.02437
978	-0.173106	1.11839	21.5372	0.0265404	0.50467	3.74635	0.0265924	0.504667	9.56678	-0.0107162	0.379067	13.0116	-0.0734652	-9.35064	14.7387	-3.59887	-16.9978	-8.10896	-8.53196	3.46755	2.99639	37.2069	-5.91543	29.4324	2.99141	128.112	4.75727	-6.30905	-14.5023	-5.76203	-3.24389	1.04037	0.789968	9.34122	20.578	53.8798	6.9855	100.748	51.8037	-4.46228	-6.0051	-22.5644	-0.976343	-6.88597	39.9953	3.59266	-0.410044	43.6885	6.7834
980	-0.228682	1.15524	21.569	0.00569603	0.525859	3.76066	0.00575025	0.525858	9.58109	-0.0275775	0.393654	13.0224	-0.0826896	-9.36273	14.8304	-3.60823	-17.0187	-7.93692	-8.44064	3.25976	3.23047	37.2529	-5.94242	28.8696	2.71236	127.784	5.10228	-5.26348	-14.5101	-5.93445	-3.16088	0.994539	0.799911	9.38288	20.7712	53.9691	7.06639	100.669	51.8708	-4.44709	-5.98682	-22.5748	-1.02196	-6.83361	40.0312	3.62293	-0.288192	43.4697	6.60063
982	-0.258337	1.1952	21.5953	-0.00354166	0.546045	3.77244	-0.00348552	0.546045	9.59287	-0.0356987	0.408194	13.0312	-0.138176	-9.34049	14.9093	-3.69085	-16.9603	-7.78765	-8.42348	3.15555	3.3259	37.3438	-6.09968	28.2747	2.42668	127.79	5.6761	-4.60653	-14.7567	-6.40853	-3.07445	0.923477	0.789788	9.4438	20.8618	54.0531	7.01639	100.534	51.8444	-4.40593	-6.05926	-22.6298	-1.13028	-6.703	40.0508	3.68405	-0.0901971	43.238	6.26523
984	-0.263092	1.22409	21.6079	-0.00294248	0.559109	3.77808	-0.00288481	0.55911	9.59851	-0.0360359	0.418002	13.0354	-0.237809	-9.28789	14.9895	-3.84262	-16.8308	-7.63506	-8.4738	3.15008	3.29485	37.4194	-6.3788	27.687	2.16112	128.014	6.39877	-4.33197	-15.1147	-7.19034	-2.99623	0.834298	0.758926	9.50796	20.788	54.1081	6.83906	100.412	51.7442	-4.34655	-6.18579	-22.7153	-1.28619	-6.51971	40.0341	3.77941	0.164057	43.0028	5.79339
986	-0.242987	1.20008	21.6008	0.00362859	0.546775	3.77485	0.00368482	0.546775	9.59529	-0.0303779	0.409174	13.033	-0.354128	-9.24247	15.1198	-4.02108	-16.7102	-7.38712	-8.4999	3.19952	3.19507	37.4525	-6.78435	27.3475	1.86256	127.878	6.74129	-3.78989	-15.1172	-8.02663	-2.97032	0.782996	0.711466	9.51051	20.5762	54.105	6.74618	100.415	51.6106	-4.25795	-6.22	-22.7564	-1.38524	-6.00519	39.9502	3.60686	0.247958	42.8307	5.41772
988	-0.20212	1.16398	21.5705	0.0181106	0.527252	3.76128	0.0181658	0.52725	9.58171	-0.0183748	0.395448	13.0228	-0.435996	-9.21388	15.2404	-4.14442	-16.6324	-7.15909	-8.49984	3.19581	3.22978	37.4181	-7.38037	26.7985	1.58299	128.372	7.26969	-3.60932	-15.272	-9.01865	-2.94815	0.758727	0.621903	9.48795	20.4161	54.1214	6.72926	100.407	51.4527	-4.1874	-6.21006	-22.7929	-1.4794	-5.47674	39.8618	3.40647	0.275626	42.7069	5.25649
990	-0.156334	1.11503	21.5223	0.0335281	0.501668	3.73969	0.0335798	0.501664	9.56012	-0.00531354	0.377244	13.0066	-0.460303	-9.19413	15.3315	-4.17022	-16.5904	-6.99032	-8.47011	3.12039	3.3562	37.3082	-8.21633	25.9298	1.27141	129.565	8.10169	-3.7704	-15.6093	-10.1668	-2.93078	0.742599	0.491029	9.46957	20.3307	54.1648	6.76836	100.373	51.3078	-4.15497	-6.16261	-22.833	-1.57301	-5.04268	39.7751	3.24956	0.273363	42.613	5.27595
992	-0.154998	1.02542	21.4872	0.0258498	0.462379	3.72402	0.0258996	0.462382	9.54444	-0.00868619	0.347402	12.9949	-0.382492	-9.14173	15.3545	-4.00781	-16.5224	-6.96193	-8.41894	3.01382	3.18964	37.1236	-9.4238	24.8338	0.797687	130.95	9.15358	-3.61084	-15.8295	-11.2954	-2.94238	0.65414	0.336103	9.50952	20.2016	54.2166	6.73822	100.385	51.2938	-4.1881	-6.09882	-22.8732	-1.63856	-4.80507	39.657	3.2022	0.2294	42.49	5.18364
994	-0.214941	0.841099	21.4193	-0.0173067	0.387257	3.69384	-0.0172662	0.387259	9.51428	-0.0364314	0.288588	12.9723	-0.305413	-9.04753	15.4364	-3.82479	-16.3792	-6.82898	-8.29259	2.90793	2.79511	36.8743	-10.8677	23.0437	-0.360882	131.389	10.7426	-2.98232	-16.1114	-13.0374	-3.13883	0.593388	0.256394	9.77994	20.0962	54.0788	6.82992	100.403	51.4103	-4.27177	-5.88793	-22.9513	-1.7115	-4.81696	39.4849	3.23734	0.298771	42.3154	5.10769
996	-0.343604	0.564044	21.3038	-0.0989485	0.277803	3.64245	-0.0989198	0.277814	9.46288	-0.0908776	0.201763	12.9339	-0.272542	-8.9066	15.6058	-3.69525	-16.1372	-6.53483	-8.14945	2.82319	2.34639	36.4613	-12.4877	20.6588	-1.93754	131.521	12.6501	-2.11223	-16.6382	-15.3004	-3.45957	0.539071	0.163791	10.2255	20.0055	53.8241	7.08495	100.429	51.6412	-4.4107	-5.51079	-23.0528	-1.8091	-5.07566	39.2699	3.36341	0.504015	42.1071	5.0209
998	-0.560124	0.246433	21.1212	-0.222599	0.158412	3.56105	-0.22259	0.158424	9.38151	-0.176132	0.104908	12.8729	-0.342421	-8.69171	15.8428	-3.71921	-15.7259	-6.11328	-8.33215	2.82491	2.61033	35.4975	-14.2214	18.2954	-2.03421	136.331	13.788	-2.66524	-18.3413	-17.1303	-3.47751	0.275952	-0.476098	10.4083	19.8848	53.9801	7.55117	100.505	51.9554	-4.66048	-4.99499	-23.085	-1.96007	-5.49648	39.0939	3.61704	0.768929	41.9777	4.70666
1000	-0.749582	-0.0475899	20.9013	-0.332049	0.0466565	3.46273	-0.332047	0.0466822	9.28316	-0.251181	0.0146145	12.7991	-0.529618	-8.55347	16.1618	-3.97432	-15.417	-5.5198	-8.47093	2.66733	2.57256	34.3875	-16.4745	17.1275	-3.19042	136.475	13.9561	-2.08454	-17.8611	-19.0665	-3.58519	0.167639	-1.08148	10.7226	19.5527	54.1749	7.80303	100.587	52.0502	-4.871	-4.5116	-23.0526	-2.1858	-6.12703	38.8639	4.0979	1.10922	41.821	4.39822
1002	-0.882971	-0.25848	20.6972	-0.409285	-0.0339409	3.37148	-0.409288	-0.0338987	9.19191	-0.304009	-0.050422	12.7306	-0.757375	-8.5155	16.4727	-4.33951	-15.2791	-4.92701	-8.50231	2.41924	2.19005	33.4694	-18.6089	17.2418	-5.1589	131.95	13.1984	-0.0591866	-15.8233	-20.5424	-3.79083	0.253505	-1.38151	11.1732	19.1778	54.2549	7.79198	100.613	51.878	-5.00832	-4.18238	-22.9763	-2.42327	-6.86901	38.5957	4.7102	1.48739	41.623	4.13989
1004	-0.969849	-0.19626	20.7162	-0.441702	0.00109055	3.37995	-0.441696	0.001137	9.20038	-0.330388	-0.026198	12.737	-0.662661	-8.53713	16.3944	-4.1837	-15.3483	-5.07854	-8.57724	2.60455	2.24096	33.8134	-17.1377	17.925	-4.09916	132.038	11.8902	0.518818	-18.0637	-19.7798	-3.78491	0.359895	-0.684747	11.4315	19.7281	53.8469	7.75351	100.357	51.5497	-5.08552	-4.33283	-22.9308	-2.36393	-7.37465	38.4278	4.99451	1.78168	41.4325	3.86988
1006	-0.990091	-0.160679	20.6856	-0.447368	0.0184008	3.36637	-0.447367	0.0184481	9.18679	-0.335692	-0.0136104	12.7269	-0.600139	-8.49783	16.2388	-4.07464	-15.2934	-5.37675	-8.62907	2.79331	2.43467	34.1678	-16.2588	18.0148	-3.5526	131.267	11.0201	1.26757	-19.8073	-18.4328	-3.82418	0.369364	-0.430875	11.5637	20.0626	53.6241	7.63529	100.179	51.3161	-5.1133	-4.57268	-22.9899	-2.33999	-7.41104	38.283	5.03753	1.82872	41.2573	3.71939
1008	-0.953686	-0.212679	20.5707	-0.436079	-0.00784425	3.31524	-0.43608	-0.00779926	9.13567	-0.325638	-0.0325846	12.6885	-0.648015	-8.39532	16.0947	-4.14305	-15.0858	-5.65022	-8.62387	2.8952	2.66655	34.3552	-16.625	17.4248	-4.09075	128.916	10.7688	2.39628	-20.4423	-16.6445	-3.94936	0.277403	-0.762407	11.5831	19.9792	53.6498	7.49931	100.177	51.2363	-5.09945	-4.75034	-23.1243	-2.40044	-6.97701	38.166	4.86431	1.65767	41.1086	3.70028
1010	-0.914741	-0.310313	20.4808	-0.427723	-0.0542094	3.27515	-0.427727	-0.0541689	9.09559	-0.316537	-0.0667787	12.6584	-0.818293	-8.35825	16.0383	-4.44612	-14.9583	-5.74319	-8.48394	2.93192	2.71505	34.7682	-16.9337	17.2356	-5.00357	126.643	10.6006	3.73346	-21.715	-13.7498	-4.11583	0.234997	-0.859175	11.4904	19.6831	53.5178	7.6155	100.431	51.2895	-5.04756	-4.60163	-23.1352	-2.4509	-6.29664	38.1561	4.50827	1.57847	41.0097	3.75757
1012	-0.87185	-0.405593	20.4527	-0.41744	-0.0997509	3.26255	-0.417452	-0.0997054	9.08298	-0.306058	-0.100205	12.6489	-0.95224	-8.35561	16.0144	-4.69132	-14.9071	-5.77585	-8.20224	2.89822	2.75488	35.1534	-16.623	17.2225	-5.83717	122.976	10.3298	5.46416	-23.6982	-10.5625	-4.30444	0.199904	-0.788779	11.448	19.5345	53.4501	7.7441	100.645	51.291	-5.01711	-4.46913	-23.0652	-2.45128	-5.75813	38.2086	4.20912	1.47067	40.9776	3.75268
1014	-0.821275	-0.477922	20.4759	-0.401777	-0.135848	3.27285	-0.401791	-0.135807	9.09328	-0.29213	-0.126236	12.6566	-1.02813	-8.37953	16.0129	-4.83764	-14.925	-5.76922	-7.80045	2.78717	2.83598	35.5251	-15.9582	17.292	-6.65022	117.899	9.95393	7.35441	-25.8601	-7.22381	-4.50839	0.181052	-0.595539	11.4989	19.5987	53.4454	7.83223	100.717	51.2133	-5.02223	-4.43481	-22.9435	-2.37877	-5.47041	38.2909	4.01039	1.32737	41.0002	3.66105
1016	-0.732164	-0.504006	20.4545	-0.365106	-0.155235	3.26349	-0.365121	-0.155197	9.08392	-0.263512	-0.13849	12.6496	-1.14033	-8.4132	16.0517	-5.04875	-14.9497	-5.68365	-7.3494	2.56028	3.0341	36.2072	-16.9857	17.0469	-8.25803	112.371	9.63327	8.25967	-25.865	-3.44371	-4.74437	0.240091	-0.504234	11.6453	19.7452	53.3248	7.89146	100.52	51.1451	-5.05468	-4.51525	-22.8703	-2.175	-5.40832	38.3129	3.80043	1.1809	41.0048	3.52606
1018	-0.665027	-0.486562	20.4322	-0.334171	-0.153618	3.25372	-0.334187	-0.153583	9.07415	-0.240476	-0.135387	12.6422	-1.16689	-8.44237	16.0339	-5.10903	-14.9935	-5.7109	-7.00751	2.36176	3.13824	36.7904	-17.5886	16.932	-9.47677	107.686	9.58469	7.99762	-25.8757	-0.700845	-4.92776	0.334428	-0.415088	11.7949	19.8518	53.2004	7.86569	100.366	51.1105	-5.09974	-4.59482	-22.7973	-1.99137	-5.54716	38.308	3.73003	1.10879	40.992	3.39675
1020	-0.634705	-0.436936	20.417	-0.31648	-0.134635	3.24708	-0.316494	-0.134603	9.06752	-0.228409	-0.120109	12.6373	-1.10095	-8.46195	15.9381	-5.00677	-15.0486	-5.89188	-6.80844	2.21289	3.12536	37.164	-17.4602	17.0817	-10.0619	104.386	9.77858	6.73666	-26.2006	0.782802	-5.03097	0.443623	-0.313786	11.9194	19.9202	53.0935	7.78796	100.304	51.1181	-5.15184	-4.64527	-22.7256	-1.88592	-5.78258	38.2938	3.79066	1.10883	40.9711	3.29329
1022	-0.642223	-0.392569	20.4121	-0.315818	-0.114569	3.24495	-0.31583	-0.114536	9.06538	-0.229145	-0.105063	12.6357	-1.0211	-8.47694	15.768	-4.88619	-15.0977	-6.21219	-6.70055	2.04994	3.09382	37.22	-17.3019	17.5365	-10.2204	102.961	9.88323	4.14679	-26.045	1.99483	-5.01966	0.524494	-0.210223	11.9938	20.1157	52.9988	7.85034	100.224	51.165	-5.20256	-4.67527	-22.6922	-1.94832	-5.75483	38.3309	3.83243	1.09728	40.9985	3.24143
1024	-0.665422	-0.386708	20.3987	-0.325434	-0.109962	3.23897	-0.325446	-0.109928	9.0594	-0.236618	-0.102212	12.6312	-0.952203	-8.45603	15.6185	-4.77073	-15.0783	-6.49764	-6.67381	1.94798	3.14074	37.3933	-17.4596	18.1591	-10.0933	103.718	9.60299	0.910479	-24.9903	3.26727	-5	0.591202	-0.113857	12.1042	20.3249	52.8945	7.94439	100.149	51.2325	-5.27475	-4.68057	-22.6927	-2.03218	-5.50102	38.3375	3.74783	1.03162	41.0139	3.19355
1026	-0.698951	-0.416298	20.3718	-0.342711	-0.119965	3.2269	-0.342724	-0.11993	9.04734	-0.248921	-0.110759	12.6221	-0.904605	-8.39254	15.5151	-4.67375	-14.9754	-6.70047	-6.70465	1.91428	3.25912	37.6755	-17.85	18.8372	-9.59092	106.496	9.19509	-2.63363	-23.0485	3.44894	-4.99889	0.637269	-0.0175027	12.2476	20.5026	52.7724	8.02594	100.1	51.2977	-5.3691	-4.66156	-22.7182	-2.09644	-5.11275	38.3107	3.54855	0.910555	41.018	3.13434
1028	-0.751515	-0.423523	20.3345	-0.366316	-0.118517	3.21023	-0.366328	-0.118479	9.03066	-0.266657	-0.111135	12.6096	-0.874954	-8.30707	15.4738	-4.59448	-14.8281	-6.78914	-6.73817	1.93427	3.34113	37.5566	-17.558	19.3417	-7.86778	110.893	9.74458	-6.4836	-20.0165	-2.65731	-5.00746	0.620477	0.132256	12.312	20.5651	52.6331	7.99915	100.162	51.2801	-5.46647	-4.61567	-22.7368	-2.12922	-4.95016	38.3241	3.41416	0.768751	41.0786	3.048
1030	-0.787128	-0.448737	20.2652	-0.384081	-0.126507	3.17931	-0.384095	-0.126466	8.99974	-0.279444	-0.118219	12.5864	-0.88879	-8.13396	15.3884	-4.56801	-14.5041	-6.96527	-6.7002	1.84517	3.19827	37.3013	-17.7729	19.3822	-7.40209	113.338	11.9243	-7.59928	-18.6699	-11.9493	-5.05918	0.624811	0.24096	12.4353	20.5788	52.4293	7.9377	100.255	51.2735	-5.56745	-4.6005	-22.7474	-2.10328	-4.96071	38.3122	3.30177	0.702365	41.1398	2.97372
1032	-0.787303	-0.514294	20.1641	-0.389875	-0.155353	3.13429	-0.389891	-0.155312	8.95473	-0.281986	-0.140175	12.5527	-0.967896	-7.82001	15.199	-4.62042	-13.8965	-7.34382	-6.57093	1.64395	2.82726	37.0452	-18.7097	18.9588	-8.68945	113.334	15.7947	-5.89045	-19.3389	-22.6728	-5.16663	0.654046	0.260288	12.6199	20.5748	52.1762	7.91783	100.349	51.3027	-5.675	-4.60992	-22.7462	-2.01889	-5.10924	38.2499	3.19799	0.73364	41.1885	2.89739
1034	-0.703645	-0.688963	20.0481	-0.368571	-0.239358	3.08264	-0.368595	-0.239324	8.90308	-0.260857	-0.201718	12.5139	-1.19654	-7.21675	14.7814	-4.85975	-12.6988	-8.16413	-6.36308	1.4857	2.42131	37.1422	-20.3301	18.3348	-11.523	112.864	21.2499	-3.76856	-18.4687	-30.3153	-5.35895	0.638372	0.0744899	12.7535	20.6382	51.9673	8.21131	100.384	51.3946	-5.81106	-4.55832	-22.7336	-1.89935	-5.27211	38.0882	3.06462	0.863927	41.2128	2.70466
1036	-0.641699	-0.852835	19.9524	-0.355759	-0.316657	3.04004	-0.355791	-0.316619	8.86047	-0.246489	-0.258744	12.4818	-1.36791	-6.43073	14.2052	-4.93245	-11.1812	-9.30028	-6.07516	1.32881	1.99912	37.2049	-21.3931	17.785	-14.9588	111.579	27.8459	-1.47225	-17.6729	-34.528	-5.52004	0.630624	-0.140738	12.8411	20.6115	51.8522	8.47286	100.501	51.4474	-5.92354	-4.48124	-22.6591	-1.79911	-5.39862	37.9255	2.93048	0.951089	41.2777	2.56287
1038	-0.621899	-0.965712	19.8794	-0.356885	-0.367898	3.00751	-0.356923	-0.367861	8.82795	-0.244147	-0.29715	12.4574	-1.44284	-5.52889	13.5251	-4.77823	-9.48476	-10.6406	-5.74187	1.19832	1.57661	37.1982	-21.647	17.4395	-18.5265	109.488	35.3347	0.388397	-16.9738	-35.6027	-5.63084	0.63799	-0.325656	12.8823	20.5112	51.813	8.63257	100.68	51.4113	-5.9928	-4.39784	-22.5348	-1.73868	-5.46747	37.7685	2.79901	0.972985	41.3809	2.50881
1040	-0.62481	-0.981274	19.8018	-0.359373	-0.374573	2.97303	-0.359411	-0.374534	8.79346	-0.245571	-0.30231	12.4315	-1.47784	-4.65051	12.8727	-4.54042	-7.8501	-11.9221	-5.48522	1.20783	1.13721	37.2634	-21.5121	17.3647	-22.189	106.809	42.9407	1.52976	-15.1574	-35.1211	-5.73535	0.651703	-0.415188	12.8918	20.5616	51.7173	8.74252	100.692	51.1932	-5.98809	-4.35619	-22.4561	-1.73977	-5.45821	37.5439	2.65547	0.963896	41.4608	2.52593
1042	-0.628155	-0.974804	19.7013	-0.360075	-0.371612	2.92833	-0.360114	-0.371575	8.74877	-0.24625	-0.300164	12.398	-1.52105	-3.82675	12.3326	-4.31664	-6.31787	-12.9824	-5.30166	1.30394	0.863407	37.4431	-20.694	17.8244	-25.7124	103.576	50.2612	2.59885	-13.1237	-33.7923	-5.83428	0.632714	-0.439713	12.8139	20.5841	51.5604	8.79847	100.748	50.8445	-5.96229	-4.34177	-22.4024	-1.77273	-5.4511	37.293	2.5266	1.08382	41.473	2.61351
1044	-0.620533	-0.970594	19.5807	-0.356137	-0.370626	2.87479	-0.356175	-0.370589	8.69522	-0.243329	-0.29921	12.3579	-1.58473	-3.08153	11.9219	-4.14435	-4.92641	-13.7904	-5.16902	1.46903	0.763612	37.6951	-19.1705	18.8854	-28.9114	99.9544	57.1502	3.51714	-11.0951	-31.815	-5.94352	0.560059	-0.39352	12.66	20.5898	51.3444	8.82294	100.883	50.4044	-5.92592	-4.34797	-22.371	-1.81745	-5.51455	37.0209	2.43341	1.37674	41.4001	2.74127
1046	-0.57884	-0.995829	19.4735	-0.339878	-0.385465	2.82723	-0.339917	-0.385432	8.64766	-0.230217	-0.309323	12.3222	-1.66008	-2.44612	11.5961	-4.02749	-3.73316	-14.4292	-4.97565	1.69187	0.645173	37.8538	-17.1162	20.5346	-31.4429	96.4805	63.5557	3.47726	-9.31429	-29.0044	-6.13199	0.374995	-0.214045	12.5255	20.7766	51.0889	8.8847	101.062	49.9669	-5.8641	-4.3579	-22.3633	-1.82393	-5.84027	36.7075	2.42899	1.8895	41.2227	2.79076
1048	-0.54495	-1.0078	19.379	-0.325896	-0.393784	2.78528	-0.325937	-0.393749	8.60572	-0.219218	-0.314691	12.2907	-1.69275	-1.94434	11.3363	-3.88222	-2.80271	-14.9353	-4.81614	1.87024	0.812761	37.8991	-14.6086	22.3947	-33.3386	93.2377	68.9091	2.43121	-7.81335	-25.8068	-6.28112	0.219088	-0.0551139	12.4002	21.0943	50.8717	9.04402	101.165	49.5896	-5.80936	-4.36579	-22.3479	-1.81904	-6.31518	36.3895	2.49787	2.30582	40.9981	2.85266
1050	-0.524424	-0.996979	19.3006	-0.315815	-0.390937	2.75053	-0.315856	-0.390904	8.57096	-0.211832	-0.311952	12.2647	-1.68555	-1.57614	11.1311	-3.71712	-2.13336	-15.3319	-4.67771	1.9926	1.15298	37.7203	-11.7646	24.4443	-34.589	90.4265	72.9513	0.559232	-6.78898	-22.4911	-6.3772	0.12553	0.047492	12.2758	21.4493	50.7083	9.25298	101.216	49.2958	-5.77031	-4.37336	-22.3223	-1.81233	-6.82263	36.0933	2.59958	2.54563	40.7672	2.92664
1052	-0.500381	-0.968538	19.2489	-0.302729	-0.380639	2.72765	-0.302768	-0.380608	8.54808	-0.202672	-0.303447	12.2475	-1.69605	-1.30927	10.9654	-3.62468	-1.64144	-15.6498	-4.40934	2.12846	0.925796	37.0105	-8.79823	27.1033	-34.8415	88.3448	75.4731	-1.38556	-6.75521	-18.9387	-6.47711	0.0697161	0.107765	12.1044	21.4734	50.5759	9.23827	101.451	49.1125	-5.74771	-4.39685	-22.3093	-1.80886	-7.00539	35.8954	2.5875	2.60711	40.6462	2.91261
1054	-0.469461	-0.910527	19.2122	-0.284114	-0.357968	2.71147	-0.284151	-0.357938	8.5319	-0.190154	-0.285344	12.2354	-1.72855	-1.13683	10.835	-3.61094	-1.31211	-15.8985	-4.15979	2.2412	0.490903	36.0335	-6.33658	29.629	-34.7427	86.8058	76.9013	-3.45991	-6.71851	-17.9522	-6.55372	0.0974143	0.170833	11.9797	21.4905	50.4613	9.2002	101.653	48.9358	-5.73771	-4.4355	-22.3055	-1.86239	-6.98324	35.7019	2.52752	2.61582	40.5104	2.90467
1056	-0.426896	-0.835633	19.1846	-0.258969	-0.328897	2.69934	-0.259003	-0.328871	8.51977	-0.173155	-0.262047	12.2263	-1.78546	-1.038	10.7322	-3.67215	-1.10609	-16.0935	-3.97695	2.31532	-0.00208547	34.8969	-4.64141	31.7323	-34.4239	86.3701	77.2058	-5.46174	-6.0932	-19.6896	-6.60616	0.199353	0.207213	11.9076	21.564	50.3875	9.20057	101.777	48.7595	-5.73582	-4.46371	-22.3159	-1.96609	-6.8032	35.5035	2.42435	2.59754	40.3473	2.93418
1058	-0.356867	-0.805191	19.1572	-0.225646	-0.321645	2.68735	-0.22568	-0.321622	8.50778	-0.148684	-0.254553	12.2174	-1.85807	-0.950158	10.6345	-3.7661	-0.913201	-16.2789	-3.90316	2.30376	-0.20869	33.5186	-4.15519	33.0105	-33.585	90.0946	75.4256	-6.81838	-4.64617	-22.004	-6.65078	0.300634	0.0362923	11.8258	21.6707	50.4638	9.32982	101.806	48.6762	-5.7454	-4.38447	-22.3767	-2.03926	-6.56384	35.3418	2.23435	2.51542	40.2147	3.05439
1060	-0.287121	-0.791934	19.1163	-0.193909	-0.321892	2.66933	-0.193942	-0.321872	8.48976	-0.124927	-0.252765	12.2039	-1.96352	-0.8772	10.5547	-3.92542	-0.733331	-16.4315	-3.94595	2.33027	-0.44881	32.752	-4.10913	33.553	-33.026	93.2281	74.2044	-7.93671	-3.54702	-24.086	-6.67157	0.385256	-0.16376	11.7282	21.7181	50.6273	9.43214	101.947	48.5931	-5.65564	-4.21825	-22.3766	-2.09	-6.32774	35.254	2.06325	2.41716	40.1329	3.17354
1062	-0.227138	-0.790182	19.064	-0.167417	-0.32633	2.6462	-0.167451	-0.326313	8.46663	-0.10483	-0.254437	12.1865	-2.10294	-0.81414	10.4945	-4.15007	-0.556953	-16.5483	-4.06823	2.38906	-0.724958	32.6436	-4.24358	33.4601	-32.8955	94.8061	73.9244	-8.77814	-3.08565	-25.5116	-6.66749	0.456789	-0.319526	11.626	21.7436	50.8622	9.4903	102.201	48.4554	-5.48531	-3.97824	-22.299	-2.1193	-6.1242	35.2381	1.94276	2.31593	40.0968	3.27775
1064	-0.185471	-0.80284	19.0245	-0.150201	-0.33548	2.62873	-0.150236	-0.335464	8.44917	-0.0913763	-0.260208	12.1734	-2.27837	-0.750558	10.4524	-4.43928	-0.364285	-16.6326	-4.11173	2.32872	-0.734553	32.5026	-4.36583	32.9851	-32.6979	95.233	73.8698	-8.73671	-2.96976	-25.6005	-6.64751	0.558937	-0.311244	11.579	21.9932	51.172	9.58971	102.34	48.1214	-5.42287	-3.70612	-22.1919	-2.13307	-5.98537	35.2537	1.90157	2.20253	40.0664	3.39642
1066	-0.164072	-0.791981	18.9918	-0.139847	-0.332584	2.61426	-0.139881	-0.332569	8.43469	-0.0838073	-0.257399	12.1626	-2.40151	-0.684031	10.4241	-4.63267	-0.189356	-16.6906	-4.13476	2.237	-0.808751	32.5619	-4.64871	32.4555	-32.8982	95.5115	73.83	-8.46944	-3.35032	-25.7909	-6.61053	0.673386	-0.168432	11.5534	22.3614	51.4641	9.67043	102.473	47.7306	-5.405	-3.40039	-22.0502	-2.1423	-5.85332	35.2528	1.85209	2.14668	39.9936	3.53618
1068	-0.15814	-0.757738	18.9612	-0.13426	-0.31812	2.60064	-0.134293	-0.318106	8.42107	-0.0805251	-0.246238	12.1524	-2.4624	-0.617849	10.4043	-4.71378	-0.0424491	-16.7315	-4.15131	2.13342	-0.964595	32.7471	-5.06073	31.9357	-33.4389	95.9174	73.7282	-8.15966	-4.11257	-26.3244	-6.57141	0.793285	0.0590138	11.5378	22.7897	51.714	9.73837	102.631	47.3402	-5.41197	-3.07801	-21.8895	-2.16067	-5.73754	35.2155	1.79705	2.15581	39.8694	3.69374
1070	-0.146479	-0.741846	18.9143	-0.127718	-0.312188	2.57985	-0.12775	-0.312176	8.40028	-0.075993	-0.241398	12.1368	-2.51491	-0.566051	10.3772	-4.78598	0.0750981	-16.7852	-4.17759	2.01999	-0.939657	32.6117	-5.29901	31.2301	-33.6512	96.438	73.6015	-7.88667	-4.71747	-26.7353	-6.59196	0.90758	0.187122	11.5203	23.1472	51.9304	9.89202	102.862	47.0455	-5.41281	-2.78017	-21.7658	-2.23529	-5.75444	35.107	1.84917	2.20246	39.7046	3.85345
1072	-0.131915	-0.722675	18.8685	-0.119629	-0.305065	2.55953	-0.119661	-0.305053	8.37996	-0.0703793	-0.235569	12.1216	-2.54893	-0.536749	10.3471	-4.83455	0.144029	-16.8431	-4.20963	1.91913	-0.973064	32.5659	-5.6692	30.7407	-34.1248	96.7693	73.4449	-7.54989	-5.29367	-27.1722	-6.60491	1.00083	0.295358	11.496	23.3578	52.0927	9.95688	103.146	46.8035	-5.3625	-2.57329	-21.6867	-2.30785	-5.7087	35.0416	1.87503	2.19393	39.5653	3.98522
1074	-0.114053	-0.696571	18.8314	-0.10952	-0.295183	2.54305	-0.109551	-0.295172	8.36348	-0.0634305	-0.227551	12.1092	-2.56522	-0.527716	10.3174	-4.85996	0.168579	-16.8993	-4.24438	1.83341	-1.08976	32.6353	-6.08756	30.5438	-34.7533	96.903	73.2914	-7.19675	-5.78816	-27.5922	-6.59818	1.07199	0.407664	11.4809	23.4369	52.1769	9.92677	103.407	46.6094	-5.27252	-2.48132	-21.6472	-2.3607	-5.57669	35.042	1.85269	2.13144	39.4683	4.08082
1076	-0.0913246	-0.663112	18.8218	-0.0966948	-0.282484	2.53884	-0.0967241	-0.282474	8.35927	-0.0546333	-0.217255	12.1061	-2.57105	-0.519427	10.294	-4.86681	0.186965	-16.9431	-4.2675	1.74446	-1.18828	32.5553	-5.87443	30.5667	-34.5099	97.0957	73.314	-7.11541	-5.95237	-27.7093	-6.58075	1.13488	0.583582	11.544	23.5868	52.1032	9.96506	103.336	46.4583	-5.23883	-2.53235	-21.6046	-2.38113	-5.44854	35.0896	1.81852	2.13316	39.4078	4.14172
1078	-0.0676034	-0.638352	18.8005	-0.084163	-0.273679	2.52942	-0.0841911	-0.27367	8.34985	-0.0458092	-0.209888	12.099	-2.55172	-0.516083	10.3008	-4.83047	0.184276	-16.93	-4.29761	1.67533	-1.20502	32.4869	-5.72313	30.6682	-34.346	97.2284	73.2645	-7.10247	-5.87372	-27.7785	-6.58453	1.18768	0.679481	11.6289	23.4862	51.9462	9.87551	103.281	46.4216	-5.23024	-2.64586	-21.583	-2.36898	-5.33621	35.1366	1.77042	2.09376	39.3738	4.18334
1080	-0.0459622	-0.625629	18.7639	-0.0735526	-0.269969	2.51316	-0.0735804	-0.269961	8.33359	-0.0381009	-0.206452	12.0868	-2.50287	-0.523613	10.3317	-4.74567	0.148135	-16.8709	-4.3286	1.63475	-1.15009	32.4677	-5.72243	30.8017	-34.4003	97.2632	73.1274	-7.1126	-5.62833	-27.8464	-6.6109	1.22645	0.679135	11.7102	23.1626	51.7492	9.6791	103.295	46.4906	-5.24437	-2.78241	-21.5856	-2.33549	-5.24323	35.171	1.71566	2.01556	39.3576	4.20432
1082	-0.0348107	-0.622151	18.7367	-0.0683374	-0.269405	2.5011	-0.0683652	-0.269398	8.32153	-0.0342315	-0.205705	12.0778	-2.41747	-0.56657	10.3398	-4.6103	0.0328073	-16.8518	-4.31881	1.63908	-1.14383	32.5134	-5.56596	30.9602	-34.3503	97.1148	73.0809	-7.14807	-5.44043	-27.8742	-6.6329	1.23204	0.657615	11.7432	23.0305	51.6136	9.6409	103.242	46.5614	-5.29443	-2.8758	-21.6107	-2.32476	-5.1592	35.1978	1.67777	2.00686	39.34	4.17545
1084	-0.0281688	-0.621775	18.7088	-0.0653604	-0.269813	2.48871	-0.0653884	-0.269806	8.30914	-0.0319747	-0.205824	12.0685	-2.32559	-0.619414	10.3255	-4.46754	-0.102424	-16.8741	-4.29986	1.65658	-1.14694	32.6275	-5.50312	31.0444	-34.3955	96.921	73.089	-7.18234	-5.3022	-27.8519	-6.65454	1.23071	0.616205	11.7384	22.9298	51.5081	9.6344	103.244	46.6588	-5.34214	-2.92392	-21.6509	-2.33293	-5.07608	35.2197	1.6599	1.98637	39.3194	4.14344
1086	-0.0239761	-0.620534	18.6803	-0.0633809	-0.269633	2.47603	-0.0634087	-0.269627	8.29646	-0.0305	-0.205566	12.059	-2.24226	-0.669187	10.2945	-4.3389	-0.227826	-16.9281	-4.28009	1.67115	-1.15225	32.7798	-5.55484	31.0457	-34.5375	96.7287	73.1337	-7.20115	-5.21562	-27.7905	-6.67232	1.23098	0.565733	11.7092	22.8514	51.4318	9.63906	103.302	46.7642	-5.37934	-2.9365	-21.6946	-2.35699	-4.9861	35.2383	1.6535	1.9429	39.2982	4.12127
1088	-0.0198882	-0.609856	18.6592	-0.0606536	-0.265311	2.46665	-0.060681	-0.265305	8.28708	-0.0287275	-0.202164	12.0519	-2.19222	-0.689298	10.2733	-4.2574	-0.285407	-16.9656	-4.26359	1.65043	-1.14841	32.8467	-5.5852	31.0249	-34.6205	96.5777	73.1618	-7.17161	-5.1628	-27.7556	-6.67141	1.23951	0.533052	11.6996	22.8685	51.4053	9.66806	103.327	46.7997	-5.41556	-2.96132	-21.7037	-2.38449	-4.8586	35.2558	1.61435	1.90094	39.286	4.10804
1090	-0.0125917	-0.594108	18.6384	-0.056091	-0.259041	2.45744	-0.0561176	-0.259035	8.27788	-0.0257048	-0.197191	12.045	-2.17897	-0.688379	10.2709	-4.2331	-0.289477	-16.9697	-4.25487	1.6159	-1.17845	32.8648	-5.61422	31.0679	-34.6684	96.5198	73.1486	-7.16024	-5.10508	-27.662	-6.66529	1.26327	0.516931	11.7205	22.9245	51.3659	9.72008	103.299	46.7857	-5.43828	-3.00826	-21.7045	-2.40373	-4.76295	35.2831	1.57786	1.85122	39.3056	4.13727
1092	-0.00226633	-0.576181	18.6159	-0.0500162	-0.252075	2.44742	-0.0500422	-0.252069	8.26785	-0.0215954	-0.191602	12.0375	-2.19071	-0.672646	10.2852	-4.2474	-0.256366	-16.9438	-4.25626	1.57746	-1.23344	32.8444	-5.63296	31.1689	-34.6801	96.558	73.0884	-7.16587	-5.04184	-27.5325	-6.65836	1.29602	0.515807	11.7671	22.9842	51.3056	9.77515	103.235	46.7362	-5.44721	-3.07417	-21.7019	-2.41437	-4.73392	35.3182	1.56309	1.8255	39.3487	4.20168
1094	0.00622665	-0.564592	18.5882	-0.0452782	-0.247727	2.43515	-0.0453038	-0.247722	8.25558	-0.0183205	-0.188054	12.0283	-2.17436	-0.659455	10.2983	-4.2121	-0.240115	-16.9196	-4.27482	1.559	-1.2284	32.7966	-5.59835	31.201	-34.6393	96.6492	72.9835	-7.11372	-5.00758	-27.5451	-6.65681	1.303	0.524487	11.8076	22.9524	51.2528	9.74752	103.24	46.6941	-5.45315	-3.13245	-21.6913	-2.43337	-4.85481	35.3411	1.62486	1.96141	39.3582	4.23735
1096	0.0158039	-0.553304	18.5613	-0.0400928	-0.243601	2.4232	-0.0401179	-0.243597	8.24363	-0.0146973	-0.184645	12.0194	-2.14801	-0.655408	10.2935	-4.16279	-0.244197	-16.928	-4.28192	1.53447	-1.23796	32.7856	-5.57942	31.2316	-34.634	96.7498	72.9025	-7.05894	-5.03204	-27.5612	-6.65099	1.30905	0.518394	11.8221	22.9257	51.2187	9.73343	103.252	46.6618	-5.45331	-3.16735	-21.6819	-2.4312	-4.98483	35.364	1.67471	2.15925	39.3562	4.26469
1098	0.0256042	-0.540098	18.5363	-0.0346505	-0.238654	2.41208	-0.0346752	-0.23865	8.23252	-0.0109343	-0.180605	12.011	-2.11578	-0.660266	10.2694	-4.10679	-0.266347	-16.9718	-4.27365	1.49919	-1.27851	32.8097	-5.58717	31.2723	-34.6697	96.8482	72.8573	-7.01817	-5.10506	-27.5585	-6.63823	1.31959	0.495031	11.8102	22.9215	51.2029	9.74883	103.259	46.6404	-5.45043	-3.17921	-21.6731	-2.40693	-5.08497	35.3878	1.68844	2.3599	39.3473	4.29177
1100	0.0306189	-0.520057	18.5137	-0.0307277	-0.230306	2.40203	-0.0307514	-0.230303	8.22246	-0.00852123	-0.174117	12.0035	-2.08054	-0.665233	10.2362	-4.04542	-0.289754	-17.0325	-4.261	1.45453	-1.35944	32.7882	-5.59511	31.3225	-34.6662	96.9537	72.8325	-7.01399	-5.15385	-27.5679	-6.61492	1.3386	0.469733	11.7922	22.9208	51.1936	9.77092	103.275	46.6249	-5.4592	-3.1898	-21.6478	-2.37945	-5.13791	35.4068	1.64653	2.40993	39.332	4.34233
1102	0.0294209	-0.503091	18.4825	-0.0297783	-0.222778	2.38816	-0.0298013	-0.222775	8.20859	-0.00827869	-0.16843	11.9931	-2.05732	-0.659144	10.2205	-4.00087	-0.288473	-17.0614	-4.25839	1.42508	-1.40257	32.7716	-5.63414	31.3372	-34.7129	97.0672	72.7695	-7.00209	-5.1911	-27.5754	-6.59718	1.34119	0.448343	11.7857	22.9271	51.1594	9.78503	103.273	46.6072	-5.45572	-3.19661	-21.6456	-2.37825	-5.16527	35.4273	1.62265	2.42065	39.3181	4.39095
1104	0.0222255	-0.490893	18.4443	-0.0318539	-0.21683	2.37118	-0.0318763	-0.216826	8.19161	-0.0101979	-0.164112	11.9804	-2.04795	-0.642925	10.2255	-3.97685	-0.263441	-17.0524	-4.26798	1.41225	-1.40544	32.7662	-5.69236	31.3201	-34.8059	97.1769	72.6696	-6.97586	-5.21481	-27.5827	-6.58609	1.32672	0.436771	11.7906	22.9368	51.1011	9.78961	103.252	46.5828	-5.43721	-3.19823	-21.6633	-2.40495	-5.19151	35.4472	1.64025	2.43901	39.3028	4.42395
1106	0.0106526	-0.480372	18.4169	-0.0360017	-0.211245	2.35899	-0.0360235	-0.211241	8.17942	-0.0136455	-0.160198	11.9712	-2.04344	-0.634177	10.2358	-3.96489	-0.249926	-17.0334	-4.28404	1.39711	-1.4407	32.7568	-5.68875	31.334	-34.8457	97.2313	72.6016	-6.94666	-5.21734	-27.6095	-6.56758	1.31645	0.453984	11.7839	22.9406	51.0556	9.8006	103.24	46.539	-5.41277	-3.18619	-21.6476	-2.43587	-5.30851	35.4495	1.73063	2.58198	39.26	4.40435
1108	0.00204475	-0.472871	18.3904	-0.0391088	-0.207235	2.3472	-0.0391302	-0.207231	8.16763	-0.0162163	-0.157395	11.9624	-2.04484	-0.621959	10.2423	-3.96206	-0.227437	-17.0218	-4.29528	1.37812	-1.47036	32.7447	-5.69643	31.3448	-34.8901	97.2662	72.5502	-6.95184	-5.19325	-27.6363	-6.55804	1.31181	0.46415	11.7763	22.9036	51.0161	9.78852	103.27	46.5118	-5.39744	-3.17557	-21.6347	-2.45238	-5.38198	35.4615	1.78737	2.6299	39.2418	4.39413
1110	-0.000153666	-0.466575	18.3644	-0.0395127	-0.204295	2.33564	-0.0395338	-0.204291	8.15607	-0.0166991	-0.155223	11.9537	-2.04992	-0.606325	10.2418	-3.96439	-0.196958	-17.0232	-4.29645	1.34822	-1.50339	32.7222	-5.71682	31.3625	-34.9375	97.2915	72.51	-6.9797	-5.15157	-27.6637	-6.55786	1.31615	0.459764	11.7627	22.8346	50.9848	9.76369	103.343	46.501	-5.39328	-3.17044	-21.6267	-2.45455	-5.38985	35.485	1.79387	2.57168	39.2545	4.39659
1112	0.00910973	-0.451828	18.3453	-0.034191	-0.198622	2.32719	-0.0342116	-0.198619	8.14762	-0.0130742	-0.150647	11.9474	-2.05087	-0.59565	10.2335	-3.96143	-0.177014	-17.0391	-4.27526	1.27488	-1.61751	32.6519	-5.6792	31.4686	-34.9309	97.3138	72.4674	-6.94156	-5.13854	-27.7098	-6.55278	1.34254	0.446486	11.7124	22.8085	50.9704	9.80645	103.419	46.4703	-5.39379	-3.17275	-21.5963	-2.46838	-5.37892	35.5	1.79638	2.58942	39.2704	4.35962
1114	0.0284109	-0.442635	18.3273	-0.024945	-0.196228	2.3192	-0.0249652	-0.196226	8.13963	-0.00630937	-0.148276	11.9414	-2.04824	-0.590133	10.2287	-3.95428	-0.168063	-17.0481	-4.26766	1.23231	-1.69347	32.6074	-5.68467	31.5234	-34.9278	97.3349	72.4191	-6.88621	-5.1099	-27.7808	-6.54991	1.3552	0.423464	11.6554	22.7727	50.9716	9.81103	103.483	46.43	-5.38201	-3.17333	-21.5863	-2.4722	-5.30067	35.5187	1.75477	2.5412	39.3042	4.33308
1116	0.0549634	-0.440609	18.31	-0.01313	-0.197584	2.31154	-0.0131504	-0.197583	8.13197	0.00261162	-0.148546	11.9356	-2.04306	-0.588937	10.2302	-3.9444	-0.168222	-17.0451	-4.27766	1.22811	-1.71988	32.5917	-5.7383	31.5177	-34.9309	97.359	72.3622	-6.83025	-5.05836	-27.8683	-6.5521	1.35034	0.397198	11.6028	22.7325	50.9813	9.77326	103.53	46.3797	-5.35917	-3.17639	-21.5985	-2.46632	-5.17477	35.5372	1.68113	2.42572	39.3507	4.32239
1118	0.0804089	-0.439077	18.2973	-0.0018457	-0.19906	2.30589	-0.00186623	-0.19906	8.12632	0.0111429	-0.14894	11.9314	-2.03886	-0.588518	10.2377	-3.93664	-0.169527	-17.0313	-4.28343	1.21775	-1.77472	32.5371	-5.77136	31.5532	-34.8973	97.3999	72.2915	-6.8007	-4.98891	-27.9318	-6.56727	1.34833	0.391746	11.5724	22.7575	50.9726	9.77554	103.555	46.3108	-5.34958	-3.20925	-21.6017	-2.47283	-5.11898	35.5271	1.65957	2.35348	39.3799	4.30402
1120	0.0983771	-0.43784	18.2891	0.00613495	-0.200034	2.30229	0.00611431	-0.200035	8.12272	0.0171719	-0.149166	11.9287	-2.04133	-0.58337	10.2418	-3.93885	-0.159266	-17.0238	-4.30471	1.219	-1.78221	32.5048	-5.7638	31.5779	-34.8447	97.4384	72.2052	-6.78561	-4.93409	-27.9741	-6.57943	1.34777	0.406572	11.555	22.7871	50.9563	9.79094	103.569	46.2329	-5.34071	-3.25234	-21.5867	-2.46988	-5.09769	35.5227	1.6463	2.31453	39.4018	4.28346
1122	0.107007	-0.437094	18.285	0.0099809	-0.200435	2.30045	0.00996022	-0.200436	8.12088	0.0200731	-0.149224	11.9273	-2.05029	-0.571793	10.239	-3.94994	-0.134345	-17.0296	-4.33956	1.23347	-1.74256	32.5041	-5.72175	31.5816	-34.7865	97.4678	72.1135	-6.78149	-4.90144	-28.0006	-6.5847	1.34648	0.43334	11.5424	22.8064	50.9391	9.81412	103.581	46.154	-5.32994	-3.29357	-21.5544	-2.45422	-5.11854	35.525	1.64322	2.31808	39.4132	4.25985
1124	0.106288	-0.439885	18.2817	0.009434	-0.201597	2.29897	0.0094132	-0.201597	8.1194	0.0197377	-0.150126	11.9262	-2.05951	-0.55144	10.2231	-3.95768	-0.0930689	-17.0599	-4.36276	1.25822	-1.7237	32.5182	-5.70072	31.5579	-34.7654	97.4752	72.06	-6.7815	-4.88444	-28.0411	-6.58187	1.33264	0.430315	11.5042	22.8018	50.9452	9.8368	103.62	46.0977	-5.31549	-3.29915	-21.5212	-2.42865	-5.24716	35.5037	1.69781	2.40906	39.392	4.22805
1126	0.102597	-0.438765	18.2794	0.00791439	-0.200795	2.29798	0.00789367	-0.200795	8.11841	0.0185515	-0.149622	11.9255	-2.06395	-0.537093	10.2061	-3.9594	-0.0647053	-17.092	-4.3841	1.27729	-1.71121	32.5372	-5.67981	31.5479	-34.7506	97.4996	72.0116	-6.79462	-4.8888	-28.049	-6.58205	1.3216	0.452532	11.4805	22.832	50.9299	9.8869	103.637	46.0448	-5.30635	-3.30557	-21.4925	-2.41947	-5.35096	35.4894	1.74671	2.46899	39.3773	4.18442
1128	0.0996061	-0.433408	18.2777	0.00705797	-0.198196	2.29722	0.00703753	-0.198197	8.11766	0.017748	-0.147734	11.9249	-2.06387	-0.531478	10.1908	-3.95681	-0.0541447	-17.1205	-4.40701	1.28724	-1.6962	32.5579	-5.65509	31.5498	-34.7318	97.5486	71.9631	-6.81239	-4.90857	-28.0237	-6.5888	1.31506	0.501011	11.4741	22.8851	50.8886	9.95195	103.634	45.9963	-5.30257	-3.3202	-21.4714	-2.42597	-5.40331	35.4855	1.7737	2.4826	39.3757	4.13729
1130	0.10461	-0.429019	18.2734	0.00962352	-0.196695	2.29529	0.00960324	-0.196696	8.11572	0.0195722	-0.14645	11.9235	-2.06706	-0.531185	10.1769	-3.96242	-0.0518008	-17.1465	-4.43971	1.29044	-1.64711	32.584	-5.62387	31.5102	-34.698	97.6148	71.9209	-6.78512	-4.9191	-28.009	-6.60719	1.30696	0.526261	11.4605	22.8443	50.8464	9.95045	103.681	45.9745	-5.29465	-3.33742	-21.4617	-2.41902	-5.42947	35.4775	1.7747	2.51339	39.3753	4.12428
1132	0.1146	-0.429278	18.2752	0.013975	-0.197652	2.29612	0.0139546	-0.197653	8.11655	0.0228854	-0.146891	11.9241	-2.06832	-0.528408	10.1605	-3.96347	-0.0457473	-17.177	-4.47308	1.30024	-1.58273	32.5967	-5.59609	31.4636	-34.6296	97.6859	71.8969	-6.78654	-4.90948	-27.976	-6.61702	1.28769	0.556347	11.4394	22.8227	50.8067	9.95099	103.705	45.9535	-5.2874	-3.36302	-21.4634	-2.39781	-5.43653	35.4714	1.75854	2.51645	39.3738	4.12696
1134	0.128913	-0.434814	18.2832	0.0197679	-0.201285	2.29966	0.0197471	-0.201287	8.12009	0.0274438	-0.149243	11.9267	-2.0668	-0.522393	10.1436	-3.95808	-0.0350537	-17.2086	-4.50296	1.31073	-1.52368	32.5957	-5.55905	31.4461	-34.5339	97.7538	71.8844	-6.82695	-4.8795	-27.9195	-6.61848	1.25956	0.603393	11.4197	22.8353	50.7603	9.96134	103.696	45.9255	-5.28806	-3.40208	-21.47	-2.36646	-5.44003	35.4673	1.73894	2.49703	39.3688	4.13418
1136	0.147186	-0.442739	18.2883	0.0270961	-0.206298	2.30196	0.0270748	-0.206301	8.12239	0.0332373	-0.15253	11.9285	-2.0647	-0.517715	10.1369	-3.95225	-0.0273293	-17.2211	-4.51866	1.27391	-1.55605	32.592	-5.44188	31.5981	-34.4617	97.7971	71.8435	-6.87559	-4.8447	-27.8383	-6.63494	1.24552	0.708043	11.4477	22.8401	50.6518	9.95021	103.69	45.8825	-5.32528	-3.47264	-21.4519	-2.34969	-5.50193	35.4614	1.76987	2.51723	39.3546	4.11568
1138	0.167853	-0.457794	18.2898	0.0348746	-0.214635	2.30263	0.0348525	-0.214638	8.12306	0.0395771	-0.158274	11.929	-2.05424	-0.52005	10.1364	-3.9344	-0.036134	-17.2219	-4.54465	1.275	-1.50773	32.6289	-5.34471	31.6734	-34.3965	97.8451	71.7956	-6.94374	-4.79599	-27.7588	-6.64489	1.21686	0.756612	11.4602	22.8412	50.5795	9.93996	103.655	45.8483	-5.36107	-3.54269	-21.4412	-2.31642	-5.51953	35.4567	1.77159	2.53201	39.3354	4.08919
1140	0.189392	-0.47881	18.2896	0.0425334	-0.225655	2.30258	0.0425101	-0.225659	8.12301	0.0459964	-0.166031	11.9289	-2.0337	-0.530526	10.1369	-3.90194	-0.0641051	-17.2202	-4.57816	1.31633	-1.38299	32.7001	-5.27864	31.666	-34.3357	97.9001	71.7501	-7.03324	-4.73473	-27.6935	-6.64535	1.17567	0.741148	11.4505	22.8363	50.5583	9.9357	103.594	45.8241	-5.38828	-3.60594	-21.4383	-2.26789	-5.48332	35.4551	1.73844	2.53202	39.3126	4.05457
1142	0.207185	-0.495623	18.3003	0.0488944	-0.234522	2.30736	0.0488702	-0.234527	8.12779	0.0513082	-0.172261	11.9325	-2.00112	-0.549405	10.1202	-3.85145	-0.112052	-17.2498	-4.58207	1.32482	-1.37901	32.732	-5.18546	31.8122	-34.2685	97.9444	71.7279	-7.14515	-4.67562	-27.6621	-6.64077	1.15676	0.743499	11.4532	22.8265	50.5555	9.9408	103.543	45.7916	-5.41797	-3.6739	-21.4119	-2.23968	-5.45018	35.4628	1.72327	2.51515	39.2881	3.99129
1144	0.226366	-0.518614	18.3038	0.0553495	-0.24621	2.30896	0.0553241	-0.246216	8.12939	0.0568689	-0.180593	11.9337	-1.97618	-0.561067	10.1037	-3.81159	-0.143617	-17.2796	-4.58332	1.32527	-1.33988	32.7554	-5.12449	31.8959	-34.2577	97.9771	71.7083	-7.2703	-4.59797	-27.6616	-6.65079	1.14425	0.745483	11.4465	22.7642	50.5453	9.93246	103.527	45.7579	-5.42822	-3.7135	-21.3963	-2.20787	-5.42784	35.4703	1.71154	2.50656	39.2585	3.94762
1146	0.248428	-0.548953	18.299	0.0624555	-0.261356	2.30686	0.0624285	-0.261363	8.12729	0.0631352	-0.19147	11.9321	-1.96545	-0.561502	10.0877	-3.79244	-0.148671	-17.3091	-4.58477	1.31899	-1.25651	32.7739	-5.10459	31.902	-34.3114	98.0008	71.6929	-7.40709	-4.50332	-27.6823	-6.67056	1.13522	0.738445	11.4254	22.6584	50.5319	9.91952	103.547	45.7227	-5.41666	-3.72946	-21.3932	-2.16629	-5.42326	35.4777	1.70118	2.51192	39.2211	3.93104
1148	0.273908	-0.582261	18.2996	0.0708012	-0.278093	2.30718	0.0707725	-0.2781	8.12761	0.0704274	-0.203458	11.9324	-1.97613	-0.550813	10.056	-3.807	-0.123766	-17.3684	-4.57571	1.3007	-1.2266	32.7832	-5.11744	31.9619	-34.4017	98.0406	71.7128	-7.5747	-4.41673	-27.6789	-6.65207	1.12928	0.67796	11.3834	22.599	50.5769	9.97154	103.564	45.6843	-5.39637	-3.77615	-21.378	-2.1101	-5.45163	35.4945	1.69266	2.53193	39.1669	3.92563
1150	0.305475	-0.61661	18.2931	0.0817344	-0.295795	2.30439	0.0817039	-0.295803	8.12482	0.0797164	-0.216004	11.9303	-1.9895	-0.535648	10.0282	-3.82446	-0.0896884	-17.421	-4.55306	1.24245	-1.22637	32.7597	-5.09019	32.0495	-34.5011	98.0212	71.7147	-7.667	-4.33142	-27.719	-6.66251	1.13121	0.691688	11.3641	22.523	50.5718	9.9818	103.612	45.6156	-5.35999	-3.81553	-21.3573	-2.04522	-5.47688	35.5146	1.67896	2.53486	39.1154	3.91701
1152	0.344711	-0.653103	18.2785	0.0958584	-0.315078	2.29795	0.0958259	-0.315088	8.11839	0.0914921	-0.22953	11.9255	-2.00222	-0.517114	10.01	-3.83923	-0.050093	-17.4556	-4.52009	1.15431	-1.23288	32.7145	-5.02349	32.142	-34.602	97.9356	71.6979	-7.68895	-4.24588	-27.787	-6.70551	1.13498	0.777864	11.3603	22.4271	50.5122	9.95099	103.691	45.5198	-5.31002	-3.84357	-21.337	-1.97839	-5.48367	35.5383	1.6585	2.52168	39.072	3.90127
1154	0.396237	-0.698982	18.2613	0.11458	-0.339503	2.29044	0.114545	-0.339515	8.11087	0.10703	-0.246612	11.9199	-2.0218	-0.489871	10.0077	-3.86254	0.00780076	-17.4611	-4.49796	1.1075	-1.15598	32.7253	-4.98939	32.1523	-34.7048	97.836	71.7161	-7.78983	-4.16095	-27.7493	-6.7264	1.1098	0.793386	11.2874	22.3595	50.4943	9.99622	103.761	45.4324	-5.25872	-3.87472	-21.3378	-1.9349	-5.45606	35.5713	1.63806	2.54528	39.0338	3.8828
1156	0.44893	-0.750071	18.245	0.133375	-0.366305	2.28329	0.133337	-0.366319	8.10372	0.122773	-0.265465	11.9145	-2.0335	-0.471572	10.0129	-3.87559	0.045855	-17.4523	-4.45345	1.06421	-1.10787	32.7092	-5.02102	32.1586	-34.8483	97.6797	71.7223	-7.7928	-4.05252	-27.719	-6.77528	1.08803	0.842864	11.2539	22.2499	50.4323	9.99119	103.848	45.3765	-5.21962	-3.9129	-21.3425	-1.87568	-5.354	35.6116	1.58057	2.48543	39.0262	3.84647
1158	0.502193	-0.803313	18.2294	0.152242	-0.394096	2.2765	0.152201	-0.394111	8.09693	0.138631	-0.285052	11.9094	-2.03723	-0.463881	10.0198	-3.87894	0.0611867	-17.4397	-4.38845	1.01458	-1.09525	32.6683	-5.08279	32.1793	-35.011	97.4822	71.7091	-7.68824	-3.93019	-27.7144	-6.85784	1.07321	0.931138	11.265	22.1039	50.3227	9.93325	103.95	45.352	-5.19442	-3.95979	-21.3463	-1.79872	-5.19321	35.6553	1.49144	2.35095	39.0471	3.79713
1160	0.567447	-0.851885	18.2081	0.176768	-0.420841	2.26719	0.176725	-0.420859	8.08762	0.158658	-0.3035	11.9025	-2.04825	-0.456114	10.014	-3.89539	0.0802432	-17.4509	-4.33754	0.940625	-1.03832	32.6961	-4.96442	32.2258	-35.0663	97.3214	71.6874	-7.59281	-3.8624	-27.701	-6.96257	1.04933	0.99666	11.2406	22.0053	50.2204	9.9255	104.046	45.327	-5.17592	-4.01732	-21.3416	-1.7309	-5.08431	35.6854	1.43416	2.30258	39.0617	3.76449
1162	0.625695	-0.889905	18.1966	0.199098	-0.442382	2.26224	0.199053	-0.442403	8.08268	0.176712	-0.318196	11.8988	-2.05494	-0.445826	10.0029	-3.90289	0.102094	-17.472	-4.31174	0.906352	-0.973012	32.6988	-4.91228	32.2351	-35.0768	97.2754	71.6651	-7.52301	-3.78858	-27.754	-7.02478	1.03037	1.01066	11.205	21.9532	50.1618	9.94573	104.095	45.3292	-5.14957	-4.07551	-21.3516	-1.67571	-4.9488	35.7282	1.35313	2.227	39.0926	3.75983
1164	0.671429	-0.914542	18.1954	0.217056	-0.457018	2.26181	0.217008	-0.457041	8.08224	0.19106	-0.328008	11.8984	-2.05574	-0.434093	9.98982	-3.89915	0.124012	-17.4967	-4.31274	0.909461	-0.916992	32.6699	-4.94447	32.2127	-35.0568	97.3329	71.6458	-7.48614	-3.70379	-27.8528	-7.04385	1.01774	0.982178	11.1604	21.9264	50.1419	9.97613	104.113	45.353	-5.11656	-4.12752	-21.3724	-1.63458	-4.80546	35.7754	1.25865	2.12329	39.1352	3.7819
1166	0.701598	-0.92029	18.1885	0.229799	-0.462066	2.25881	0.229751	-0.46209	8.07924	0.200906	-0.330977	11.8962	-2.05318	-0.430413	9.98033	-3.8929	0.1298	-17.5144	-4.3342	0.869679	-0.918527	32.6657	-4.90609	32.239	-35.0145	97.3501	71.6353	-7.46504	-3.63684	-27.8499	-7.09237	1.00312	0.987872	11.093	21.8206	50.091	9.94839	104.216	45.3508	-5.09675	-4.1549	-21.3619	-1.60301	-4.80178	35.7635	1.24423	2.08221	39.1512	3.81397
1168	0.719401	-0.923323	18.1934	0.23733	-0.464898	2.26099	0.237282	-0.464923	8.08142	0.206714	-0.332621	11.8979	-2.05603	-0.423654	9.98554	-3.89507	0.143108	-17.5049	-4.34842	0.8621	-0.919434	32.6849	-4.83372	32.3183	-34.9444	97.4106	71.621	-7.53059	-3.6071	-27.7555	-7.11271	0.990884	0.986607	11.0563	21.7295	50.0567	9.93617	104.261	45.3594	-5.09005	-4.17953	-21.364	-1.59487	-4.80856	35.762	1.23985	2.06206	39.1721	3.83182
1170	0.726202	-0.926358	18.2075	0.240022	-0.466819	2.26729	0.239973	-0.466844	8.08773	0.208843	-0.333891	11.9026	-2.06161	-0.414123	10.001	-3.90095	0.162327	-17.4767	-4.35188	0.889109	-0.9077	32.7261	-4.74606	32.4288	-34.8666	97.5088	71.6054	-7.67087	-3.61051	-27.5963	-7.10609	0.979744	0.979849	11.0623	21.6732	50.0341	9.9447	104.235	45.3842	-5.09268	-4.20748	-21.3841	-1.60472	-4.82854	35.7781	1.24519	2.06597	39.1967	3.83298
1172	0.721895	-0.923309	18.2057	0.238396	-0.465119	2.26646	0.238348	-0.465144	8.08689	0.207521	-0.332722	11.902	-2.04869	-0.413158	9.99704	-3.87722	0.158472	-17.4837	-4.36286	0.895796	-0.88581	32.779	-4.70831	32.4595	-34.8708	97.5594	71.6105	-7.76868	-3.60866	-27.4925	-7.13021	0.960819	1.01444	11.1169	21.6503	49.9578	9.91885	104.215	45.4138	-5.08405	-4.24269	-21.4064	-1.59589	-4.9954	35.7722	1.32273	2.1404	39.1897	3.83612
1174	0.720966	-0.918193	18.198	0.238437	-0.46279	2.26302	0.238389	-0.462814	8.08345	0.207407	-0.330976	11.8994	-2.03222	-0.417063	9.98094	-3.84921	0.144604	-17.5131	-4.36858	0.886741	-0.87995	32.8305	-4.64538	32.5185	-34.8703	97.6013	71.6225	-7.87404	-3.59755	-27.3772	-7.13967	0.940281	1.00822	11.1346	21.6473	49.9058	9.93905	104.197	45.4538	-5.09116	-4.27889	-21.4203	-1.59527	-5.19924	35.7786	1.42427	2.24164	39.1891	3.83578
1176	0.72893	-0.911989	18.1876	0.242469	-0.460729	2.25844	0.242421	-0.460754	8.07887	0.210295	-0.32918	11.8959	-2.01726	-0.424373	9.9578	-3.82541	0.125454	-17.5555	-4.3641	0.861216	-0.896634	32.876	-4.55184	32.6221	-34.8534	97.6236	71.6437	-7.97811	-3.56339	-27.2452	-7.13545	0.919762	0.959095	11.1081	21.6412	49.8818	9.99416	104.187	45.5043	-5.11419	-4.31277	-21.4291	-1.60078	-5.41061	35.8028	1.53126	2.3542	39.205	3.83483
1178	0.750581	-0.902721	18.1831	0.25274	-0.458486	2.25643	0.252693	-0.458513	8.07686	0.217834	-0.326855	11.8944	-2.01094	-0.431707	9.94335	-3.81723	0.109832	-17.582	-4.34119	0.820135	-0.936712	32.9152	-4.48197	32.736	-34.8568	97.5447	71.6984	-8.00541	-3.45805	-27.1253	-7.15882	0.900304	0.936154	11.0966	21.552	49.8294	9.95895	104.191	45.5635	-5.12488	-4.334	-21.4633	-1.58247	-5.62298	35.8288	1.61706	2.46777	39.2407	3.85073
1180	0.787721	-0.904099	18.167	0.268924	-0.46219	2.2493	0.268876	-0.462218	8.06973	0.230172	-0.3286	11.8891	-2.00909	-0.43962	9.94011	-3.81739	0.0948266	-17.5878	-4.30334	0.761925	-0.982732	32.9387	-4.37669	32.886	-34.8372	97.4664	71.755	-8.03819	-3.32989	-27.0219	-7.20234	0.88251	0.933944	11.0904	21.4373	49.7593	9.91283	104.216	45.617	-5.15916	-4.3677	-21.4814	-1.54918	-5.7834	35.8936	1.67788	2.53398	39.2969	3.85037
1182	0.841309	-0.918717	18.1388	0.291224	-0.473054	2.23689	0.291175	-0.473084	8.05732	0.247537	-0.33531	11.8798	-2.01153	-0.44779	9.94646	-3.8254	0.0809801	-17.5758	-4.25672	0.694934	-1.01725	32.9536	-4.2319	33.0532	-34.7883	97.4062	71.8078	-8.08637	-3.1965	-26.9399	-7.25833	0.86463	0.937697	11.083	21.3162	49.684	9.87451	104.252	45.6623	-5.20994	-4.41583	-21.4844	-1.50731	-5.86942	35.9957	1.70422	2.53591	39.3719	3.84165
1184	0.915074	-0.946297	18.1124	0.321271	-0.491284	2.2253	0.321221	-0.491318	8.04573	0.271159	-0.347039	11.8712	-2.0235	-0.454625	9.94992	-3.85002	0.0738442	-17.5695	-4.22426	0.654622	-0.977791	33.0063	-4.0727	33.1374	-34.7198	97.3332	71.8674	-8.11297	-3.0815	-26.8866	-7.29851	0.837715	0.876277	11.0455	21.208	49.6528	9.8518	104.255	45.7069	-5.21415	-4.4624	-21.5172	-1.47119	-5.85408	36.0998	1.6671	2.45696	39.462	3.8938
1186	0.991372	-0.961685	18.0937	0.353437	-0.504395	2.21713	0.353385	-0.504432	8.03756	0.296039	-0.354807	11.8651	-2.02519	-0.46305	9.95944	-3.85679	0.0591093	-17.5516	-4.18576	0.614165	-0.974365	33.0238	-3.96825	33.2117	-34.6637	97.2747	71.9186	-8.13325	-2.97047	-26.8806	-7.33486	0.815119	0.832503	11.0147	21.1446	49.621	9.83931	104.245	45.7319	-5.20954	-4.50816	-21.5472	-1.47307	-5.74589	36.1737	1.5883	2.33526	39.5428	3.93929
1188	1.06331	-0.963456	18.0825	0.384819	-0.511185	2.21227	0.384766	-0.511225	8.0327	0.319932	-0.357901	11.8615	-2.01558	-0.473298	9.97516	-3.84399	0.035906	-17.5219	-4.14371	0.573636	-1.01292	33.0032	-3.92805	33.2766	-34.6226	97.2406	71.9585	-8.15161	-2.87218	-26.8995	-7.36799	0.797878	0.82041	10.9952	21.1292	49.5796	9.83795	104.227	45.7351	-5.20154	-4.55017	-21.5705	-1.50976	-5.57157	36.2119	1.48414	2.19218	39.6094	3.97025
1190	1.12354	-0.973534	18.0706	0.410383	-0.520626	2.20706	0.410329	-0.520669	8.02749	0.339643	-0.363343	11.8576	-2.01206	-0.483655	9.99328	-3.84223	0.0151335	-17.4878	-4.12517	0.557959	-1.00643	33.0003	-3.9125	33.2666	-34.5667	97.2438	71.9884	-8.17713	-2.83085	-26.838	-7.39346	0.779163	0.823747	10.9698	21.1472	49.5346	9.85911	104.197	45.7218	-5.18109	-4.57652	-21.5969	-1.53312	-5.42033	36.2296	1.39493	2.07152	39.6701	4.0202
1192	1.16933	-0.978759	18.0561	0.430031	-0.526722	2.20067	0.429976	-0.526766	8.0211	0.354722	-0.366656	11.8528	-2.00253	-0.49345	9.99748	-3.82935	-0.00688171	-17.4795	-4.1157	0.5476	-1.01354	33.0014	-3.92131	33.2547	-34.5305	97.2831	72.0132	-8.1913	-2.83204	-26.7353	-7.40726	0.753321	0.813708	10.9424	21.1342	49.4833	9.86916	104.191	45.7252	-5.15349	-4.60461	-21.638	-1.55423	-5.30688	36.2409	1.32667	1.95269	39.7201	4.06218
1194	1.20322	-0.980247	18.0342	0.444803	-0.530164	2.19096	0.444748	-0.53021	8.0114	0.36599	-0.368289	11.8456	-1.98574	-0.501548	9.98664	-3.80264	-0.0286089	-17.499	-4.11709	0.540394	-1.0265	33.0212	-3.94881	33.2436	-34.5293	97.3525	72.0298	-8.19338	-2.86885	-26.6031	-7.41013	0.718969	0.781081	10.9098	21.0865	49.4208	9.87142	104.207	45.7473	-5.11677	-4.64305	-21.6978	-1.56895	-5.23472	36.2506	1.28528	1.84918	39.7583	4.08085
1196	1.24292	-0.99445	17.9822	0.461127	-0.539584	2.16795	0.461072	-0.539632	7.98838	0.378808	-0.374282	11.8283	-1.96824	-0.50422	9.97635	-3.77226	-0.0408776	-17.5177	-4.15219	0.548984	-0.948565	33.1409	-3.97809	33.1588	-34.5963	97.4291	72.02	-8.2007	-2.93109	-26.4597	-7.40941	0.674976	0.720175	10.8544	21.0586	49.3274	9.91082	104.195	45.7577	-5.05409	-4.7097	-21.7815	-1.55683	-5.19644	36.2756	1.28686	1.82754	39.7981	4.03376
1198	1.2604	-1.00622	17.9563	0.467861	-0.546139	2.15651	0.467804	-0.546188	7.97694	0.384263	-0.378747	11.8198	-1.93858	-0.50562	9.94628	-3.71937	-0.0556832	-17.5728	-4.18118	0.544421	-0.931619	33.2161	-4.03287	33.1386	-34.6797	97.5226	72.0015	-8.19274	-2.97963	-26.3201	-7.40291	0.638949	0.651029	10.8052	21.0553	49.2337	9.98215	104.179	45.7813	-4.99783	-4.79146	-21.8651	-1.53049	-5.12708	36.2108	1.2801	1.85839	39.7458	3.98013
1200	1.25441	-1.01123	17.9576	0.464819	-0.547835	2.15707	0.464762	-0.547883	7.9775	0.382096	-0.380207	11.8202	-1.90188	-0.505857	9.90574	-3.65329	-0.0712421	-17.6473	-4.1983	0.526263	-0.980112	33.2314	-4.09415	33.188	-34.76	97.6186	71.9789	-8.17681	-2.99161	-26.1832	-7.39644	0.610796	0.581576	10.764	21.0512	49.1346	10.0743	104.173	45.8219	-4.95939	-4.87692	-21.9386	-1.4985	-5.02736	36.0591	1.25714	1.92193	39.6103	3.94117
1202	1.24745	-1.0064	17.933	0.462234	-0.545076	2.14611	0.462178	-0.545124	7.96655	0.379999	-0.378299	11.812	-1.89101	-0.501761	9.91121	-3.63189	-0.0688121	-17.637	-4.22347	0.527759	-0.950091	33.2744	-4.07452	33.1716	-34.8136	97.6627	71.9526	-8.20627	-2.91765	-26.018	-7.41414	0.572572	0.513743	10.708	20.9342	48.9821	10.146	104.226	45.8705	-4.95319	-4.93727	-21.9906	-1.48029	-4.9581	35.9307	1.22704	1.95732	39.52	3.95002
1204	1.22786	-0.992513	17.9064	0.454881	-0.537294	2.13426	0.454825	-0.537341	7.95469	0.374019	-0.372935	11.8031	-1.88137	-0.493377	9.93114	-3.61079	-0.0584942	-17.6	-4.23033	0.498404	-0.994869	33.2711	-3.96175	33.271	-34.8414	97.6414	71.9314	-8.2178	-2.81698	-25.8792	-7.44168	0.526654	0.503387	10.6583	20.7496	48.7809	10.1903	104.289	45.9446	-4.95618	-4.95672	-22.0185	-1.49392	-4.97161	35.8406	1.26621	2.02575	39.4526	3.94364
1206	1.19651	-0.970929	17.8828	0.443006	-0.525167	2.12367	0.442952	-0.525212	7.9441	0.364383	-0.364611	11.7951	-1.86713	-0.481201	9.95776	-3.57974	-0.0435398	-17.5505	-4.21756	0.441824	-1.11166	33.2229	-3.77334	33.4773	-34.8473	97.5522	71.9155	-8.21106	-2.69881	-25.7696	-7.47157	0.474472	0.529111	10.6128	20.5204	48.5501	10.2194	104.347	46.0485	-4.967	-4.94489	-22.0231	-1.5385	-5.05307	35.7813	1.36526	2.12171	39.4077	3.91993
1208	1.16476	-0.946186	17.8659	0.431206	-0.511641	2.11605	0.431154	-0.511686	7.93649	0.354712	-0.355239	11.7894	-1.84736	-0.46572	9.98431	-3.53727	-0.0250492	-17.5012	-4.20366	0.419311	-1.14815	33.1951	-3.59562	33.5888	-34.846	97.3942	71.895	-8.23207	-2.52974	-25.6429	-7.48629	0.418635	0.444641	10.5338	20.2943	48.3632	10.3039	104.402	46.1905	-5.00367	-4.95887	-22.01	-1.58999	-5.08036	35.6905	1.40399	2.17136	39.388	3.93078
1210	1.13115	-0.918854	17.8415	0.41882	-0.496812	2.10509	0.418769	-0.496855	7.92552	0.344523	-0.344927	11.7811	-1.81805	-0.458635	10.0211	-3.48128	-0.0261787	-17.4323	-4.19309	0.413967	-1.16832	33.2098	-3.43452	33.6613	-34.8477	97.2674	71.8743	-8.33618	-2.41078	-25.5475	-7.49311	0.378943	0.331621	10.495	20.1178	48.2033	10.3575	104.387	46.3154	-5.05406	-4.98713	-21.9925	-1.64336	-5.10619	35.5949	1.44587	2.19032	39.3876	3.96261
1212	1.09858	-0.891149	17.8075	0.40694	-0.481888	2.08986	0.406891	-0.48193	7.91029	0.334709	-0.33451	11.7697	-1.78128	-0.459108	10.0645	-3.41519	-0.0443724	-17.3509	-4.17849	0.416859	-1.19396	33.2689	-3.29453	33.7013	-34.8599	97.1809	71.8622	-8.50412	-2.36483	-25.4902	-7.50082	0.357555	0.20444	10.4997	20.0091	48.0692	10.3854	104.314	46.4167	-5.1126	-5.0266	-21.9763	-1.69129	-5.12283	35.496	1.48863	2.1881	39.4031	4.00578
1214	1.07879	-0.863194	17.7697	0.40068	-0.467916	2.07297	0.400631	-0.467958	7.8934	0.329156	-0.324448	11.757	-1.74871	-0.451037	10.0939	-3.3529	-0.0448959	-17.2958	-4.11613	0.400837	-1.27447	33.3473	-3.15414	33.706	-34.8814	97.0651	71.8968	-8.61071	-2.37807	-25.4586	-7.54454	0.33861	0.0405185	10.4912	20.0035	47.9622	10.4963	104.29	46.5312	-5.17801	-5.07922	-21.9642	-1.72626	-5.06407	35.3665	1.47701	2.19871	39.448	4.0322
1216	1.05984	-0.876015	17.7281	0.391399	-0.471866	2.05452	0.39135	-0.471906	7.87495	0.32248	-0.327975	11.7432	-1.72065	-0.442865	10.0977	-3.29868	-0.0425991	-17.2883	-4.06962	0.380253	-1.34025	33.4329	-3.12938	33.6891	-34.9911	96.9502	71.9178	-8.6368	-2.43537	-25.4241	-7.57683	0.345806	-0.0600327	10.4711	19.9484	47.8786	10.5818	104.326	46.6357	-5.19154	-5.07436	-21.9862	-1.68442	-4.96301	35.3092	1.42589	2.19766	39.3954	4.04287
1218	1.04321	-0.933114	17.6867	0.379461	-0.495412	2.03622	0.37941	-0.495451	7.85665	0.31506	-0.34632	11.7294	-1.70016	-0.435083	10.0802	-3.25829	-0.0371472	-17.3206	-4.04568	0.364092	-1.3655	33.5381	-3.23352	33.6299	-35.2186	96.7696	71.9284	-8.56568	-2.54796	-25.3954	-7.58994	0.37534	-0.0885282	10.432	19.8379	47.8148	10.6436	104.402	46.7267	-5.1521	-5.01218	-22.0333	-1.56344	-4.82716	35.3302	1.34492	2.18066	39.2394	4.02081
1220	1.04732	-1.01323	17.6562	0.374678	-0.530786	2.02288	0.374624	-0.530824	7.84331	0.313736	-0.373058	11.7194	-1.70094	-0.421711	10.0728	-3.25383	-0.0124817	-17.3348	-4.0108	0.372615	-1.30204	33.7141	-3.40072	33.4351	-35.5883	96.3004	71.9853	-8.39562	-2.75114	-25.4326	-7.59695	0.392137	-0.116149	10.3397	19.8036	47.7586	10.8054	104.433	46.8126	-5.09695	-4.96488	-22.0595	-1.41149	-4.65448	35.3586	1.26276	2.15194	39.0902	3.88467
1222	1.05685	-1.07147	17.6489	0.374041	-0.557072	2.01983	0.373983	-0.557111	7.84026	0.314927	-0.392748	11.7171	-1.69194	-0.414126	10.0679	-3.23425	-0.00263961	-17.3439	-3.97024	0.42983	-1.25767	34.0179	-3.62679	33.1442	-36.1266	95.293	72.1607	-7.98546	-3.18867	-25.5534	-7.60283	0.395246	-0.107243	10.2781	19.804	47.7309	10.9113	104.406	46.8792	-5.1619	-4.91999	-21.9463	-1.27799	-4.47158	35.3553	1.16284	2.11022	38.9125	3.79442
1224	1.06791	-1.0979	17.6612	0.376657	-0.569593	2.02537	0.376599	-0.569632	7.8458	0.317672	-0.401946	11.7213	-1.66894	-0.414693	10.0679	-3.19301	-0.0137995	-17.3433	-3.92428	0.51004	-1.24209	34.4157	-3.91469	32.7476	-36.791	93.7921	72.4918	-7.37666	-3.84119	-25.6755	-7.60912	0.389391	-0.0726289	10.2683	19.8318	47.7265	10.9365	104.303	46.9223	-5.30979	-4.882	-21.7182	-1.18342	-4.31465	35.3142	1.06603	2.06995	38.7153	3.77358
1226	1.07972	-1.1037	17.665	0.381339	-0.573122	2.02712	0.38128	-0.573161	7.84755	0.321395	-0.404289	11.7226	-1.64608	-0.421897	10.0859	-3.15495	-0.0372987	-17.3093	-3.86296	0.461224	-1.19073	34.6858	-4.24712	32.2098	-37.3816	92.2272	72.9858	-6.8662	-4.48145	-25.4711	-7.61678	0.405036	-0.0620966	10.311	19.8776	47.6973	10.9269	104.068	46.9307	-5.24786	-4.88022	-21.6044	-1.15108	-4.31046	35.2595	1.07712	2.09592	38.5382	3.75591
1228	1.08656	-1.09759	17.6631	0.384851	-0.571009	2.02623	0.384792	-0.571049	7.84667	0.323886	-0.402486	11.722	-1.62015	-0.432701	10.1102	-3.11291	-0.0687862	-17.2635	-3.85456	0.495003	-1.09453	35.0694	-4.8384	31.4405	-37.9765	90.8648	73.592	-6.55639	-5.19243	-25.1114	-7.6104	0.396547	-0.172741	10.3923	19.9823	47.7224	10.8962	103.805	46.9696	-5.07865	-4.81353	-21.4878	-1.13656	-4.29776	35.2073	1.07072	2.1181	38.4533	3.76444
1230	1.08565	-1.08146	17.6558	0.385807	-0.563851	2.02296	0.385749	-0.563891	7.84339	0.324151	-0.397072	11.7195	-1.59405	-0.44579	10.1393	-3.07157	-0.104566	-17.2086	-3.90364	0.62317	-0.982131	35.5794	-5.67095	30.4662	-38.5444	89.7894	74.2846	-6.46166	-5.95243	-24.6653	-7.59125	0.364711	-0.384002	10.5007	20.12	47.7823	10.844	103.588	47.0527	-4.83482	-4.71496	-21.3786	-1.13566	-4.27345	35.1591	1.04382	2.1227	38.4578	3.79858
1232	1.0717	-1.04627	17.6473	0.382639	-0.547263	2.01907	0.382583	-0.547303	7.8395	0.320734	-0.384869	11.7166	-1.5785	-0.46607	10.1809	-3.05238	-0.148961	-17.1306	-3.96086	0.692252	-0.999988	36.0743	-6.42816	29.5178	-38.9164	88.9473	75.0554	-6.50181	-6.65717	-24.2352	-7.57835	0.360722	-0.506073	10.6276	20.1553	47.6995	10.7365	103.619	47.1917	-4.55143	-4.84934	-21.4091	-1.18008	-4.39206	35.1018	1.11089	2.10861	38.4677	3.84367
1234	1.05197	-1.02748	17.6361	0.375582	-0.537374	2.01402	0.375527	-0.537413	7.83445	0.314836	-0.37792	11.7128	-1.5785	-0.451429	10.213	-3.04596	-0.123261	-17.0713	-4.00907	0.759786	-0.994145	36.5695	-7.18266	28.52	-39.1846	88.4481	75.7716	-6.59709	-7.09763	-23.8809	-7.57966	0.337519	-0.60877	10.634	20.0947	47.6912	10.6358	103.698	47.2206	-4.3902	-4.90088	-21.4992	-1.22989	-4.50027	35.0275	1.1673	2.15998	38.4643	3.89073
1236	1.03036	-1.03234	17.6213	0.365749	-0.537679	2.0074	0.365694	-0.537717	7.82783	0.30751	-0.378767	11.7078	-1.59619	-0.400768	10.235	-3.05571	-0.0245451	-17.0318	-4.04953	0.835594	-0.926852	37.0633	-7.96014	27.4567	-39.3401	88.3288	76.3855	-6.70485	-7.24003	-23.7055	-7.59126	0.290492	-0.702666	10.5251	20.001	47.7804	10.5861	103.776	47.1204	-4.35172	-4.84976	-21.6198	-1.27121	-4.5576	34.9442	1.1871	2.26188	38.4443	3.93326
1238	1.01615	-1.05491	17.5991	0.357708	-0.546346	1.99761	0.357652	-0.546383	7.81804	0.302056	-0.385749	11.7004	-1.63719	-0.350405	10.2666	-3.10769	0.0836209	-16.975	-4.11315	0.925377	-0.772746	37.5548	-8.83357	26.2772	-39.2709	88.7137	76.8749	-6.7869	-7.14388	-24.0319	-7.58806	0.240131	-0.781521	10.4589	20.1534	47.8586	10.7303	103.85	46.9791	-4.26155	-4.92098	-21.728	-1.28981	-4.53807	34.898	1.15828	2.26124	38.4305	3.95391
1240	1.00007	-1.08146	17.5749	0.348524	-0.5566	1.98686	0.348467	-0.556635	7.80729	0.29585	-0.393989	11.6924	-1.67283	-0.307091	10.3047	-3.15312	0.176533	-16.9059	-4.18888	0.999374	-0.661693	38.0138	-9.80281	25.1548	-39.0614	88.9868	77.2098	-6.66978	-7.10236	-24.6509	-7.56505	0.19941	-0.879131	10.4488	20.3075	47.9428	10.8004	103.825	46.8487	-4.18063	-4.9718	-21.8522	-1.28388	-4.50915	34.8461	1.11846	2.25936	38.4044	3.98442
1242	0.979567	-1.10655	17.5501	0.337531	-0.565844	1.97589	0.337473	-0.565879	7.79632	0.288227	-0.40159	11.6841	-1.69556	-0.272104	10.3477	-3.17896	0.248633	-16.8272	-4.26743	1.052	-0.606434	38.4383	-10.8683	24.118	-38.7543	88.9915	77.3596	-6.36311	-7.19172	-25.434	-7.53218	0.171331	-0.98266	10.4909	20.4149	48.0236	10.7654	103.729	46.7386	-4.11631	-4.99241	-21.9838	-1.25967	-4.49542	34.7846	1.08599	2.27184	38.3631	4.02783
1244	0.952939	-1.12319	17.5254	0.324553	-0.570888	1.96493	0.324494	-0.570921	7.78536	0.278855	-0.406177	11.6759	-1.70423	-0.236867	10.3897	-3.17937	0.315055	-16.7501	-4.31973	1.08811	-0.531057	38.8544	-12.0334	23.1202	-38.4439	88.6559	77.2591	-6.05272	-7.36334	-26.0545	-7.54138	0.151427	-0.997633	10.5389	20.5064	48.0563	10.7602	103.782	46.6061	-4.06505	-5.0747	-22.0626	-1.24695	-4.52213	34.7367	1.09437	2.27047	38.3101	4.06466
1246	0.92151	-1.14323	17.507	0.309176	-0.577036	1.95672	0.309116	-0.577068	7.77715	0.267756	-0.411744	11.6697	-1.71103	-0.20645	10.428	-3.17851	0.372043	-16.6798	-4.36881	1.12865	-0.4096	39.2496	-13.2439	22.0391	-38.0021	88.6056	76.923	-5.88257	-7.49528	-26.6617	-7.54608	0.138038	-1.02122	10.5579	20.5477	48.0916	10.7703	103.822	46.507	-4.00718	-5.10441	-22.1577	-1.22688	-4.59568	34.6999	1.12861	2.29844	38.2564	4.10703
1248	0.88775	-1.16723	17.4949	0.292434	-0.584738	1.95136	0.292373	-0.584768	7.77179	0.255734	-0.418562	11.6657	-1.71877	-0.18146	10.4585	-3.18172	0.419827	-16.6238	-4.4182	1.17058	-0.269784	39.6168	-14.4798	20.8752	-37.3963	88.9785	76.3906	-5.89046	-7.56208	-27.2184	-7.53976	0.126299	-1.05932	10.5466	20.5456	48.1326	10.79	103.825	46.4429	-3.94634	-5.07534	-22.2683	-1.19898	-4.71327	34.6706	1.18523	2.35859	38.2008	4.14846
1250	0.858224	-1.18431	17.4843	0.278115	-0.589765	1.94663	0.278055	-0.589794	7.76706	0.245354	-0.423226	11.6621	-1.72552	-0.161906	10.4673	-3.18545	0.457877	-16.6079	-4.46457	1.17659	-0.270331	39.9437	-15.7057	19.7701	-36.5956	89.7496	75.7865	-6.05818	-7.59982	-27.4544	-7.53653	0.100013	-1.04384	10.5398	20.5593	48.1455	10.7916	103.843	46.3672	-3.92156	-5.07031	-22.3259	-1.17495	-4.86779	34.6317	1.26959	2.4261	38.1228	4.1485
1252	0.840876	-1.20938	17.4716	0.268479	-0.599298	1.94099	0.268417	-0.599325	7.76143	0.23876	-0.430961	11.6579	-1.73346	-0.136156	10.4757	-3.18862	0.507643	-16.5931	-4.48803	1.18174	-0.281363	40.2318	-17.0371	18.6578	-35.8871	90.5784	74.9516	-6.19806	-7.67815	-27.5703	-7.53828	0.0656627	-1.0173	10.5518	20.5721	48.1424	10.7835	103.842	46.2999	-3.90265	-5.05607	-22.3658	-1.15841	-4.96974	34.6037	1.32677	2.47173	38.0568	4.15925
1254	0.837379	-1.24401	17.4557	0.264131	-0.614157	1.93401	0.264068	-0.614184	7.75444	0.23646	-0.442341	11.6526	-1.74183	-0.106778	10.4899	-3.19104	0.564013	-16.5675	-4.49249	1.19008	-0.243981	40.4827	-18.4393	17.5313	-35.3084	91.3936	73.8127	-6.30009	-7.82554	-27.6323	-7.54887	0.0263888	-0.99071	10.5813	20.5784	48.1258	10.7733	103.827	46.2419	-3.88213	-5.03462	-22.4043	-1.15025	-5.00549	34.5861	1.35092	2.49059	38.0044	4.18496
1256	0.844893	-1.28175	17.4349	0.264368	-0.631279	1.92488	0.264303	-0.631306	7.74532	0.237734	-0.455121	11.6458	-1.74615	-0.0953993	10.5189	-3.19403	0.58575	-16.5138	-4.52079	1.18538	0.00838764	40.7316	-19.6643	16.3724	-34.7321	92.176	72.255	-6.48165	-8.07042	-27.746	-7.58133	-0.0106145	-0.974203	10.6065	20.5694	48.0944	10.7924	103.847	46.178	-3.85902	-5.03528	-22.4815	-1.15345	-5.02383	34.5544	1.38597	2.50509	37.9316	4.19215
1258	0.862585	-1.31481	17.4243	0.269423	-0.647205	1.92029	0.269356	-0.647233	7.74072	0.242529	-0.466703	11.6423	-1.74488	-0.0988519	10.5282	-3.19328	0.57874	-16.4964	-4.51678	1.17982	0.0867294	40.8663	-20.8231	15.4301	-34.0025	93.212	70.4758	-6.91343	-8.30448	-27.7517	-7.61744	-0.0430967	-0.946969	10.615	20.5113	48.0569	10.7859	103.91	46.1364	-3.82136	-5.04847	-22.5534	-1.13354	-4.9764	34.5379	1.3563	2.47042	37.8835	4.2016
1260	0.887854	-1.34194	17.4246	0.278255	-0.661174	1.92053	0.278187	-0.661203	7.74096	0.250019	-0.476585	11.6425	-1.73839	-0.109713	10.5155	-3.18621	0.556601	-16.5197	-4.47834	1.17202	-0.0266704	40.8737	-21.8989	14.7434	-33.0695	94.5831	68.4804	-7.74174	-8.47228	-27.5466	-7.65367	-0.0714395	-0.906963	10.6099	20.4183	48.0203	10.7592	104.02	46.114	-3.77362	-5.07815	-22.6065	-1.09318	-4.88078	34.5388	1.27349	2.39659	37.8608	4.20974
1262	0.914235	-1.36698	17.4225	0.287754	-0.674318	1.9197	0.287684	-0.674347	7.74013	0.257955	-0.485806	11.6419	-1.7299	-0.0959763	10.5047	-3.16488	0.577978	-16.5398	-4.44783	1.14172	-0.0312006	40.8121	-22.7786	14.1794	-31.9354	96.3972	66.0709	-9.33122	-8.48384	-26.9243	-7.69627	-0.102297	-0.86607	10.6201	20.3792	47.9999	10.7899	104.171	46.0766	-3.76347	-5.15056	-22.6029	-1.08485	-4.85389	34.5363	1.26181	2.3682	37.8243	4.18422
1264	0.931478	-1.39324	17.4238	0.293137	-0.687246	1.92042	0.293066	-0.687276	7.74085	0.262801	-0.495129	11.6425	-1.72146	-0.0905289	10.5023	-3.14726	0.5842	-16.5442	-4.42542	1.12764	0.0501221	40.738	-23.4613	13.7982	-30.7354	98.4981	63.0972	-11.5032	-8.4426	-25.752	-7.72737	-0.125778	-0.825139	10.6313	20.3755	48.0046	10.8261	104.332	46.0079	-3.6633	-5.21776	-22.7167	-1.05142	-4.81354	34.5479	1.23168	2.33973	37.7874	4.14589
1266	0.937636	-1.4188	17.4332	0.293696	-0.698968	1.92466	0.293623	-0.698998	7.7451	0.263958	-0.503859	11.6457	-1.71476	-0.0998322	10.5032	-3.13921	0.564461	-16.5422	-4.41925	1.1369	0.216657	40.6862	-23.9339	13.5893	-29.503	100.703	59.6559	-14.1797	-8.39455	-24.0114	-7.74416	-0.137149	-0.770094	10.6439	20.3981	48.0323	10.8538	104.513	45.9113	-3.48398	-5.28491	-22.9448	-0.989813	-4.75744	34.575	1.17913	2.31032	37.7441	4.10772
1268	0.936261	-1.431	17.4636	0.291985	-0.704252	1.9382	0.291912	-0.704282	7.75864	0.263	-0.507926	11.6558	-1.71303	-0.124531	10.4793	-3.14671	0.519659	-16.5861	-4.45916	1.1612	0.482988	40.7265	-24.1363	13.4552	-28.3623	102.365	56.2144	-17.2993	-8.4667	-21.8325	-7.75665	-0.123971	-0.643118	10.6736	20.4161	48.0618	10.8659	104.815	45.8203	-3.39114	-5.44236	-23.1023	-0.939968	-4.74614	34.6066	1.16366	2.31586	37.6592	4.10686
1270	0.932045	-1.44202	17.509	0.289076	-0.708806	1.95839	0.289003	-0.708837	7.77882	0.261093	-0.511528	11.6709	-1.71847	-0.131224	10.4282	-3.15922	0.511144	-16.681	-4.49729	1.18915	0.593555	40.7472	-24.2432	13.5535	-27.16	104.491	52.8957	-20.6549	-8.44504	-19.2691	-7.7443	-0.115424	-0.468707	10.6879	20.4509	48.1088	10.8425	104.97	45.7334	-3.32538	-5.49455	-23.2127	-0.888329	-4.747	34.6569	1.16153	2.31343	37.5744	4.10103
1272	0.928059	-1.45463	17.5634	0.286105	-0.71409	1.98257	0.286031	-0.714119	7.803	0.25918	-0.515681	11.6891	-1.73017	-0.118417	10.3579	-3.17446	0.541043	-16.8122	-4.52693	1.21324	0.552766	40.7299	-24.2701	13.858	-25.8729	107.115	49.7784	-23.8918	-8.41132	-16.4693	-7.71269	-0.112224	-0.271245	10.6774	20.4916	48.1714	10.7997	104.981	45.6592	-3.27228	-5.42913	-23.2826	-0.835609	-4.75436	34.7224	1.16754	2.29903	37.4972	4.08803
1274	0.931015	-1.47006	17.6068	0.285975	-0.721164	2.00195	0.2859	-0.721194	7.82238	0.25951	-0.52099	11.7036	-1.74472	-0.111567	10.3064	-3.19749	0.561003	-16.9084	-4.56818	1.21475	0.647919	40.7237	-24.1086	14.1162	-24.7556	109.537	46.8128	-26.0276	-8.84887	-14.0176	-7.70199	-0.0867127	-0.131199	10.6296	20.4693	48.2281	10.8326	105.143	45.6284	-3.2163	-5.38918	-23.3422	-0.793284	-4.77794	34.7749	1.18244	2.29624	37.4172	4.09947
1276	0.93409	-1.47968	17.6532	0.286366	-0.725709	2.02256	0.286292	-0.725739	7.843	0.260068	-0.524375	11.7191	-1.74305	-0.123777	10.2578	-3.19958	0.539385	-16.9984	-4.61541	1.21607	0.77801	40.6348	-23.7527	14.4146	-23.4945	111.78	44.0534	-27.5944	-9.35504	-12.0183	-7.70651	-0.0595278	0.00780721	10.6102	20.4657	48.2906	10.8368	105.264	45.6213	-3.16755	-5.33479	-23.4003	-0.752365	-4.77544	34.8294	1.17555	2.30223	37.3443	4.11329
1278	0.937909	-1.48069	17.7062	0.287774	-0.726557	2.04615	0.287699	-0.726587	7.86658	0.261148	-0.524934	11.7368	-1.72545	-0.155919	10.2107	-3.1817	0.474759	-17.0849	-4.66251	1.21457	0.891618	40.4416	-23.2453	14.802	-22.0822	113.798	41.5169	-28.743	-9.84646	-10.486	-7.71813	-0.0344858	0.139911	10.6153	20.502	48.3706	10.8156	105.31	45.6323	-3.128	-5.26868	-23.4488	-0.713868	-4.74959	34.8869	1.14878	2.31916	37.2835	4.12528
1280	0.951054	-1.46776	17.7728	0.294381	-0.722097	2.07574	0.294307	-0.722128	7.89617	0.265772	-0.521201	11.759	-1.71167	-0.198314	10.1648	-3.17524	0.393263	-17.169	-4.68688	1.17114	0.814503	40.1375	-22.7607	15.4677	-20.7134	115.595	39.2276	-29.6186	-10.3525	-9.15997	-7.70076	-0.00662992	0.189899	10.5571	20.6051	48.5149	10.8922	105.29	45.6574	-3.09849	-5.2229	-23.4333	-0.689944	-4.7626	34.9361	1.14691	2.36639	37.2426	4.1342
1282	0.969995	-1.4643	17.8328	0.302762	-0.722262	2.10246	0.302688	-0.722293	7.92289	0.272018	-0.52081	11.779	-1.70892	-0.225364	10.1497	-3.1821	0.343586	-17.1964	-4.71419	1.15474	0.851545	39.8508	-22.274	16.0547	-19.4674	117.044	36.9535	-29.8878	-11.0084	-8.28265	-7.69368	0.00794	0.227452	10.5084	20.6326	48.6396	10.9212	105.27	45.6936	-3.07546	-5.17168	-23.4305	-0.673063	-4.73623	35.0009	1.12058	2.365	37.2345	4.16733
1284	0.991514	-1.47068	17.8838	0.311482	-0.726942	2.12519	0.311407	-0.726974	7.94562	0.278808	-0.523772	11.7961	-1.71676	-0.235094	10.1641	-3.20055	0.329124	-17.1696	-4.74658	1.16851	1.01495	39.6009	-21.7613	16.5396	-18.3409	118.156	34.6334	-29.5859	-11.8015	-7.81633	-7.70035	0.0119836	0.271555	10.4838	20.5864	48.7246	10.8933	105.258	45.7369	-3.0567	-5.12006	-23.4477	-0.660068	-4.68416	35.0761	1.07671	2.32078	37.2521	4.22044
1286	1.00545	-1.46466	17.9361	0.317912	-0.725565	2.14846	0.317837	-0.725598	7.9689	0.283501	-0.522352	11.8135	-1.72309	-0.247364	10.1778	-3.2174	0.309431	-17.144	-4.76585	1.15302	1.05185	39.3157	-21.1071	17.1967	-17.1669	119.034	32.291	-29.0708	-12.5351	-7.42392	-7.69905	0.0334057	0.334334	10.4831	20.6235	48.7703	10.9087	105.208	45.7741	-3.03702	-5.11958	-23.44	-0.644349	-4.73878	35.1167	1.08985	2.33768	37.255	4.2451
1288	1.01621	-1.45287	17.9871	0.323436	-0.72139	2.1711	0.323361	-0.721424	7.99153	0.287342	-0.518897	11.8305	-1.72825	-0.261609	10.1698	-3.23293	0.286172	-17.1586	-4.80441	1.15782	1.0995	39.0906	-20.5047	17.7867	-16.0861	119.904	30.0555	-28.5611	-13.1993	-6.97226	-7.69389	0.0555517	0.404289	10.4687	20.6661	48.8026	10.9236	105.132	45.8203	-3.02224	-5.08713	-23.4256	-0.630213	-4.80518	35.1516	1.11095	2.36908	37.2521	4.28269
1290	1.0253	-1.43664	18.0367	0.328614	-0.715136	2.19312	0.32854	-0.71517	8.01355	0.290795	-0.51391	11.847	-1.73377	-0.278777	10.1358	-3.25033	0.258432	-17.2215	-4.86572	1.18585	1.15876	38.9302	-19.9805	18.2877	-15.1086	120.772	27.9845	-28.0958	-13.7845	-6.44653	-7.68483	0.0751318	0.474778	10.4314	20.6921	48.8295	10.933	105.047	45.877	-3.01093	-5.02354	-23.4063	-0.620299	-4.87444	35.1857	1.13875	2.40876	37.2426	4.33336
1292	1.0354	-1.41535	18.0868	0.334655	-0.706753	2.21534	0.334582	-0.706788	8.03577	0.294758	-0.507276	11.8637	-1.74723	-0.301047	10.0804	-3.28427	0.225519	-17.3244	-4.93626	1.20711	1.11254	38.7617	-19.4506	18.8295	-14.1606	121.361	26.1703	-27.5828	-14.3131	-5.95304	-7.66875	0.0932549	0.529263	10.3702	20.6656	48.8536	10.9476	105.022	45.9397	-2.99173	-5.01408	-23.372	-0.626086	-5.00695	35.2104	1.22178	2.47186	37.2172	4.36092
1294	1.04747	-1.40375	18.134	0.340759	-0.702776	2.2363	0.340686	-0.702811	8.05674	0.299048	-0.503933	11.8794	-1.76551	-0.321393	10.038	-3.32611	0.197906	-17.4031	-4.99569	1.22192	1.09656	38.5806	-18.9942	19.2994	-13.3338	121.843	24.5347	-26.8094	-14.8089	-5.5954	-7.658	0.10626	0.576005	10.3222	20.6411	48.8829	10.9696	104.998	45.9928	-2.9704	-5.01225	-23.3574	-0.613099	-5.08516	35.2501	1.25869	2.5153	37.2029	4.38201
1296	1.06144	-1.40093	18.177	0.346974	-0.702797	2.25546	0.346902	-0.702833	8.07589	0.303676	-0.503571	11.8938	-1.78565	-0.338142	10.0179	-3.36978	0.177074	-17.4406	-5.03777	1.2268	1.11702	38.3787	-18.6379	19.6628	-12.6546	122.259	23.1039	-25.8422	-15.2031	-5.42854	-7.65372	0.112921	0.619881	10.293	20.6381	48.9178	10.9964	104.963	46.0251	-2.9528	-5.01421	-23.3571	-0.582749	-5.10334	35.299	1.24587	2.53207	37.1998	4.40579
1298	1.0758	-1.38685	18.2146	0.354326	-0.697913	2.27217	0.354254	-0.69795	8.0926	0.308847	-0.499468	11.9064	-1.79822	-0.352218	10.0199	-3.39864	0.157167	-17.4368	-5.05819	1.20936	1.06291	38.1311	-18.4196	19.8854	-12.162	122.579	22.0595	-25.1644	-15.1567	-5.54454	-7.64728	0.112104	0.674955	10.2681	20.6877	48.955	11.0088	104.919	46.0039	-2.95833	-5.03951	-23.3116	-0.576337	-5.15615	35.3073	1.27132	2.53476	37.177	4.4596
1300	1.08865	-1.37427	18.2467	0.36091	-0.693551	2.2864	0.360839	-0.693588	8.10684	0.31348	-0.495802	11.9171	-1.80863	-0.361967	10.0297	-3.42174	0.143919	-17.4185	-5.08569	1.19811	1.03206	37.8992	-18.2696	19.984	-11.7555	123.007	21.2505	-24.6187	-15.115	-5.76667	-7.64346	0.105574	0.729062	10.2352	20.7357	48.9748	11.049	104.922	45.9802	-2.97543	-5.09221	-23.2614	-0.569374	-5.19945	35.3116	1.28601	2.54339	37.1675	4.50874
1302	1.09944	-1.36481	18.274	0.366345	-0.690373	2.29855	0.366274	-0.690411	8.11899	0.31733	-0.493093	11.9262	-1.81793	-0.366866	10.0418	-3.44068	0.138867	-17.3961	-5.12442	1.19592	1.02981	37.702	-18.1547	20.0012	-11.423	123.542	20.6025	-24.1766	-15.1783	-5.96813	-7.64453	0.095592	0.779904	10.1936	20.7596	48.9706	11.114	104.968	45.9689	-2.99341	-5.15765	-23.219	-0.563571	-5.24332	35.3151	1.29685	2.57222	37.1717	4.54422
1304	1.10794	-1.35247	18.3008	0.371022	-0.685743	2.31042	0.370951	-0.685782	8.13085	0.320523	-0.489346	11.9351	-1.82524	-0.365753	10.0504	-3.45339	0.143881	-17.3804	-5.16395	1.18409	0.986447	37.5556	-18.0321	20.0787	-11.2575	123.984	19.9688	-23.8311	-15.3269	-5.84408	-7.65669	0.0880968	0.829636	10.1507	20.7195	48.9346	11.1505	104.988	45.9804	-2.97584	-5.16745	-23.1996	-0.591891	-5.37912	35.2932	1.38302	2.67156	37.1574	4.55772
1306	1.11605	-1.35168	18.3241	0.374565	-0.686127	2.32081	0.374494	-0.686165	8.14124	0.323185	-0.489418	11.9429	-1.83522	-0.36312	10.0529	-3.47024	0.152968	-17.3759	-5.18979	1.17742	0.950466	37.4254	-17.8123	20.2132	-11.0528	124.261	19.3528	-23.4611	-15.4747	-5.42822	-7.67121	0.0869998	0.875441	10.1287	20.6609	48.8935	11.1807	104.981	45.9993	-2.96212	-5.17752	-23.1988	-0.597664	-5.44833	35.3002	1.42616	2.71008	37.1581	4.59146
1308	1.1257	-1.36023	18.3438	0.378007	-0.690728	2.32959	0.377935	-0.690767	8.15002	0.326039	-0.492648	11.9495	-1.84648	-0.363031	10.0493	-3.4905	0.158193	-17.383	-5.20439	1.17678	0.9266	37.3094	-17.5248	20.3921	-10.7926	124.396	18.7552	-23.058	-15.5723	-4.82645	-7.68487	0.0916435	0.914668	10.1294	20.609	48.8568	11.2062	104.943	46.0192	-2.96389	-5.19968	-23.2079	-0.580178	-5.4288	35.3355	1.41331	2.67435	37.1717	4.64377
1310	1.14332	-1.35588	18.3599	0.386038	-0.690346	2.33678	0.385967	-0.690386	8.15721	0.332012	-0.491863	11.9549	-1.85029	-0.376778	10.0409	-3.50342	0.135282	-17.3983	-5.23451	1.17148	0.894202	37.2383	-17.3991	20.5482	-10.6198	124.591	18.1981	-22.7436	-15.528	-4.44079	-7.69449	0.0942524	0.940149	10.1409	20.6247	48.8318	11.217	104.858	46.0257	-2.9927	-5.23219	-23.1963	-0.593324	-5.38283	35.3424	1.40637	2.63856	37.1557	4.663
1312	1.1606	-1.34392	18.3785	0.394556	-0.686609	2.34505	0.394485	-0.68665	8.16548	0.338136	-0.48854	11.9611	-1.84061	-0.397756	10.0318	-3.49519	0.0933849	-17.4144	-5.26737	1.17436	0.847036	37.1771	-17.2643	20.7106	-10.4056	124.742	17.6956	-22.4008	-15.4996	-4.16439	-7.69571	0.0984407	0.951847	10.1424	20.6557	48.8223	11.2178	104.785	46.0468	-3.02963	-5.27328	-23.1685	-0.606537	-5.32351	35.341	1.38629	2.60645	37.1452	4.68236
1314	1.17441	-1.3257	18.4005	0.402074	-0.679845	2.35481	0.402004	-0.679886	8.17524	0.343322	-0.483018	11.9684	-1.81983	-0.423893	10.027	-3.46921	0.0371643	-17.4223	-5.3014	1.18407	0.795045	37.1185	-17.0876	20.8793	-10.1394	124.812	17.2353	-21.9254	-15.4488	-4.04702	-7.69006	0.103489	0.955657	10.1308	20.6777	48.8233	11.2051	104.736	46.0864	-3.06847	-5.31448	-23.133	-0.616056	-5.26723	35.3375	1.36121	2.58413	37.148	4.70479
1316	1.17973	-1.30466	18.4216	0.406119	-0.671129	2.36409	0.40605	-0.671171	8.18452	0.34579	-0.476255	11.9754	-1.80407	-0.450405	10.0391	-3.45246	-0.0179608	-17.3987	-5.33633	1.18034	0.791209	37.0643	-16.866	21.0416	-9.88838	124.703	16.7296	-20.9746	-15.0606	-4.2806	-7.69058	0.104165	0.980776	10.1211	20.6325	48.8057	11.1548	104.706	46.1336	-3.10482	-5.31903	-23.121	-0.632661	-5.25714	35.3473	1.37775	2.57949	37.1665	4.71037
1318	1.18219	-1.27717	18.4528	0.40943	-0.659372	2.37789	0.409362	-0.659414	8.19832	0.347513	-0.467268	11.9857	-1.7928	-0.487806	10.0686	-3.44858	-0.0912008	-17.3428	-5.39453	1.18991	0.785547	37.0317	-16.7234	21.1698	-9.63326	124.654	16.3458	-19.9912	-14.5725	-4.98268	-7.68134	0.102676	0.984049	10.095	20.5983	48.8015	11.117	104.664	46.1853	-3.13029	-5.3368	-23.1296	-0.644288	-5.25934	35.34	1.39314	2.59611	37.1836	4.7338
1320	1.18597	-1.24648	18.4915	0.413571	-0.646342	2.39499	0.413504	-0.646385	8.21542	0.349774	-0.45728	11.9986	-1.78421	-0.545156	10.123	-3.45827	-0.19992	-17.2401	-5.47129	1.21314	0.765753	37.0208	-16.6809	21.2598	-9.39511	124.666	16.1163	-19.0389	-14.1009	-6.16368	-7.66192	0.0975733	0.959755	10.0561	20.5867	48.817	11.0962	104.603	46.2354	-3.14778	-5.37288	-23.1481	-0.65036	-5.25179	35.3221	1.39432	2.61283	37.2006	4.77267
1322	1.20456	-1.22813	18.5171	0.423191	-0.639943	2.40634	0.423125	-0.639986	8.22677	0.356554	-0.451901	12.0071	-1.77558	-0.627856	10.2134	-3.47879	-0.355358	-17.0697	-5.52557	1.22633	0.729736	37.023	-16.7166	21.3165	-9.29999	124.531	16.0163	-17.9946	-13.8739	-7.68888	-7.64725	0.07806	0.927549	10.0348	20.5727	48.8487	11.0594	104.516	46.2716	-3.18381	-5.40514	-23.1302	-0.659043	-5.16439	35.3548	1.36349	2.53092	37.2443	4.77526
1324	1.21833	-1.21516	18.5298	0.430281	-0.635463	2.412	0.430216	-0.635508	8.23243	0.361569	-0.448111	12.0113	-1.73167	-0.829882	10.4153	-3.48696	-0.744732	-16.688	-5.5704	1.23748	0.671501	36.9797	-16.6809	21.3873	-9.1263	124.19	15.9639	-16.711	-13.6823	-9.77668	-7.6203	0.0696998	0.873794	10.0172	20.5426	48.8963	11.017	104.414	46.269	-3.19616	-5.41112	-23.1077	-0.673897	-5.1075	35.3765	1.33914	2.46269	37.2739	4.81283
1326	1.22208	-1.20903	18.5266	0.432458	-0.633087	2.41053	0.432392	-0.633132	8.23096	0.363048	-0.446197	12.0102	-1.64329	-1.20461	10.7602	-3.48679	-1.46931	-16.0342	-5.60457	1.24449	0.600493	36.8993	-16.5859	21.481	-8.87555	123.667	15.9256	-15.2446	-13.5345	-12.2287	-7.5853	0.079809	0.805014	10.0101	20.4963	48.9457	10.9787	104.31	46.2231	-3.17991	-5.38922	-23.0863	-0.693413	-5.10069	35.3703	1.33025	2.42501	37.2794	4.88994
1328	1.21557	-1.22034	18.4947	0.428737	-0.637412	2.3964	0.428672	-0.637456	8.21683	0.360552	-0.449652	11.9996	-1.51214	-1.86707	11.2976	-3.52382	-2.73794	-15.0104	-5.61606	1.23319	0.557361	36.8677	-16.6609	21.5906	-8.7642	123.183	15.8497	-13.9968	-13.5119	-14.202	-7.57439	0.117042	0.760912	10.0535	20.4523	48.9385	10.9791	104.235	46.1354	-3.15298	-5.35811	-23.0609	-0.706025	-5.12498	35.3213	1.33546	2.38128	37.2536	4.96671
1330	1.19184	-1.24339	18.4578	0.416501	-0.645412	2.38004	0.416434	-0.645455	8.20047	0.351921	-0.456389	11.9874	-1.35071	-2.71087	11.9468	-3.56709	-4.35135	-13.7668	-5.61111	1.21804	0.543071	36.9079	-16.6866	21.6691	-8.72059	122.531	15.8606	-13.0153	-13.5255	-15.6452	-7.57579	0.144008	0.705037	10.1066	20.3983	48.9285	10.9854	104.209	46.0595	-3.13135	-5.32152	-23.0414	-0.721729	-5.12007	35.2647	1.34355	2.34136	37.2441	4.99442
1332	1.1543	-1.27355	18.4238	0.397611	-0.655363	2.36494	0.397544	-0.655404	8.18537	0.338438	-0.465003	11.976	-1.16691	-3.673	12.6666	-3.59741	-6.19104	-12.3804	-5.5939	1.20029	0.553956	37.0265	-16.6449	21.7061	-8.72331	121.725	15.9781	-12.2523	-13.5503	-16.6333	-7.58492	0.150126	0.635846	10.1561	20.3383	48.9267	10.9924	104.231	46.0141	-3.11598	-5.29331	-23.0299	-0.741854	-5.07597	35.219	1.34781	2.2926	37.2649	4.98007
1334	1.12304	-1.29947	18.3978	0.381809	-0.664012	2.3534	0.38174	-0.664051	8.17383	0.327178	-0.472453	11.9673	-0.974957	-4.63131	13.3929	-3.59009	-8.02765	-10.9761	-5.57409	1.17263	0.570765	37.2176	-16.6656	21.6889	-8.7529	120.965	16.1895	-11.3592	-13.6412	-17.5749	-7.59322	0.129878	0.578066	10.1887	20.2935	48.9287	11.0059	104.291	46.0153	-3.08903	-5.32546	-23.0227	-0.764188	-5.02125	35.223	1.33372	2.17677	37.3221	5.01383
1336	1.09379	-1.3154	18.3888	0.36768	-0.668493	2.34939	0.367611	-0.668531	8.16983	0.3169	-0.476688	11.9643	-0.812089	-5.50262	14.0611	-3.58505	-9.69305	-9.679	-5.5581	1.13248	0.584457	37.4511	-16.693	21.7428	-8.72689	120.375	16.3247	-10.6372	-13.7834	-18.6752	-7.59341	0.104478	0.5277	10.2069	20.2832	48.9414	11.0333	104.334	46.0467	-3.06779	-5.36067	-23.0261	-0.781715	-4.93796	35.2471	1.30687	2.03809	37.408	5.02428
1338	1.06676	-1.31857	18.3986	0.355547	-0.667618	2.35372	0.355479	-0.667655	8.17415	0.30777	-0.4768	11.9675	-0.691106	-6.24564	14.6443	-3.59797	-11.1069	-8.54353	-5.54545	1.07646	0.592028	37.7167	-16.7047	21.8969	-8.65675	119.923	16.3476	-10.133	-13.9908	-19.8168	-7.5848	0.0811255	0.492139	10.2114	20.3062	48.9591	11.0759	104.36	46.102	-3.05472	-5.39378	-23.0366	-0.79503	-4.84244	35.2801	1.279	1.90373	37.5074	5.00877
1340	1.04315	-1.30664	18.4231	0.346142	-0.660444	2.36452	0.346074	-0.66048	8.18495	0.300276	-0.472035	11.9756	-0.616236	-6.81273	15.1193	-3.62764	-12.1803	-7.6181	-5.52452	0.983626	0.585116	38.0081	-16.6566	22.1502	-8.69276	119.267	16.2991	-9.77156	-14.324	-20.2694	-7.57929	0.0677093	0.508732	10.209	20.336	48.9444	11.132	104.424	46.1712	-3.04226	-5.46084	-23.0354	-0.813329	-4.81178	35.3037	1.29411	1.83716	37.5718	5.01917
1342	1.02626	-1.28138	18.4649	0.340758	-0.648035	2.383	0.340692	-0.64807	8.20343	0.295454	-0.463108	11.9895	-0.570426	-7.21983	15.4867	-3.65557	-12.9488	-6.90269	-5.50633	0.931513	0.634857	38.3325	-16.5606	22.3833	-8.65029	118.861	16.1802	-9.47607	-14.7536	-20.1525	-7.54074	0.0498375	0.511536	10.1781	20.3716	48.9637	11.1971	104.477	46.2641	-3.04276	-5.52575	-23.0352	-0.838127	-4.82029	35.3229	1.32578	1.83495	37.6016	5.02875
1344	1.0176	-1.24199	18.5228	0.340133	-0.630163	2.40863	0.340068	-0.630199	8.22906	0.29384	-0.449803	12.0087	-0.551069	-7.49245	15.7516	-3.69038	-13.46	-6.38727	-5.49236	0.932497	0.720487	38.6657	-16.3985	22.6139	-8.49726	118.706	15.999	-9.2859	-15.1819	-19.5575	-7.46816	0.0306986	0.490266	10.1173	20.3924	49.0273	11.2536	104.516	46.3752	-3.0529	-5.58311	-23.0307	-0.866511	-4.85159	35.3423	1.36362	1.87599	37.6043	5.03566
1346	1.01957	-1.18158	18.5945	0.345924	-0.604018	2.44033	0.345862	-0.604054	8.26077	0.2965	-0.429914	12.0325	-0.562538	-7.71215	15.927	-3.76994	-13.8617	-6.03974	-5.48104	0.967878	0.651876	38.9174	-16.0889	23.0779	-8.28006	118.39	15.7585	-9.3551	-15.2995	-18.9649	-7.39055	0.0377509	0.469252	10.0422	20.3144	49.1159	11.2296	104.556	46.4841	-3.04871	-5.64758	-22.9829	-0.885423	-4.8688	35.3789	1.39495	1.87325	37.6133	5.05586
1348	1.03042	-1.11565	18.6561	0.356117	-0.576193	2.46755	0.356057	-0.57623	8.28798	0.302353	-0.40849	12.0529	-0.597007	-7.89219	16.0653	-3.88039	-14.1824	-5.76229	-5.45911	0.962691	0.725597	39.0588	-15.6973	23.4327	-7.95225	117.996	15.5611	-10.2088	-15.0542	-17.3724	-7.31704	0.0543587	0.438736	9.94988	20.2339	49.208	11.2058	104.586	46.5539	-3.03551	-5.69847	-22.9501	-0.89244	-4.81684	35.422	1.38593	1.84942	37.6343	5.06139
1350	1.04635	-1.05118	18.7028	0.368467	-0.549419	2.48813	0.368411	-0.549457	8.30856	0.309893	-0.387712	12.0684	-0.642838	-8.04061	16.1819	-4.00223	-14.4411	-5.52697	-5.43195	0.92021	0.953228	39.129	-15.2813	23.6498	-7.57144	117.613	15.377	-11.8865	-14.4883	-14.4906	-7.2518	0.0760774	0.404244	9.84858	20.1716	49.2898	11.1979	104.605	46.5826	-3.01242	-5.73607	-22.9446	-0.889477	-4.69489	35.4658	1.33505	1.81363	37.6644	5.05958
1352	1.05677	-1.00098	18.7388	0.37722	-0.528404	2.50403	0.377165	-0.528443	8.32446	0.315109	-0.371464	12.0803	-0.66635	-8.15719	16.2788	-4.07428	-14.6489	-5.33333	-5.44116	0.932593	1.11145	39.3569	-14.9887	24.0031	-7.38858	117.568	14.9237	-14.0124	-13.6876	-9.85766	-7.19703	0.0992017	0.393338	9.76652	20.1194	49.3254	11.1986	104.62	46.6006	-2.9678	-5.78663	-22.9678	-0.88821	-4.55969	35.4944	1.27103	1.79362	37.6819	5.10702
1354	1.05098	-0.950195	18.7806	0.378923	-0.505761	2.52247	0.378871	-0.5058	8.3429	0.314951	-0.354441	12.0941	-0.660584	-8.25035	16.3391	-4.08885	-14.8228	-5.21219	-5.44151	0.975423	1.19743	39.4993	-14.7993	24.1047	-7.42436	117.689	14.6554	-16.1089	-13.191	-5.30839	-7.14829	0.122325	0.400001	9.70748	20.0769	49.3744	11.1734	104.613	46.6254	-2.94236	-5.8108	-22.9637	-0.887474	-4.42196	35.5203	1.20801	1.76951	37.6894	5.17536
1356	1.02823	-0.900093	18.8306	0.373134	-0.481984	2.5445	0.373085	-0.482023	8.36493	0.30912	-0.337041	12.1106	-0.630955	-8.32344	16.3648	-4.05696	-14.9672	-5.15952	-5.43428	1.03245	1.19063	39.4796	-14.7654	23.8674	-7.62553	118.009	14.7421	-17.7708	-13.0542	-1.57366	-7.10339	0.145141	0.416981	9.66739	20.041	49.4516	11.1225	104.578	46.6595	-2.94872	-5.80041	-22.9147	-0.882428	-4.28967	35.5472	1.1493	1.73303	37.6904	5.26066
1358	0.996188	-0.864897	18.8834	0.362007	-0.46394	2.56787	0.361959	-0.463978	8.38831	0.299657	-0.324262	12.1281	-0.603244	-8.38265	16.3755	-4.02549	-15.0852	-5.13594	-5.4657	1.05107	1.03054	39.1925	-15.0461	23.2961	-7.69022	118.841	15.4785	-18.1441	-12.936	0.136956	-7.05694	0.171088	0.428113	9.6183	19.9997	49.5605	11.0769	104.534	46.6899	-3.00065	-5.76117	-22.8063	-0.850798	-4.17866	35.5775	1.09037	1.68075	37.6859	5.35318
1360	0.970658	-0.864027	18.9175	0.350834	-0.461436	2.583	0.350786	-0.461471	8.40343	0.291136	-0.323097	12.1395	-0.619859	-8.41168	16.386	-4.06434	-15.133	-5.11178	-5.52146	1.06633	0.856317	38.8381	-15.7033	22.6739	-7.95098	119.625	16.2539	-18.3073	-13.0314	1.16617	-7.01713	0.183356	0.376711	9.59163	19.9641	49.6763	11.0681	104.43	46.7185	-3.05901	-5.69553	-22.6812	-0.821248	-4.05091	35.6124	1.01884	1.54665	37.7517	5.55244
1362	0.948661	-0.892191	18.9316	0.33876	-0.471905	2.5893	0.338711	-0.47194	8.40973	0.282758	-0.331684	12.1442	-0.670752	-8.40981	16.4012	-4.15449	-15.1128	-5.07912	-5.58584	1.07789	0.718128	38.4664	-16.648	22.0268	-8.43271	120.349	16.9259	-18.5382	-13.3292	1.92689	-6.98862	0.187989	0.273558	9.59002	19.9402	49.7868	11.094	104.282	46.741	-3.09929	-5.61091	-22.5595	-0.791483	-3.88651	35.6565	0.928149	1.31926	37.907	5.8471
1364	0.898887	-0.908863	18.944	0.315514	-0.474956	2.59481	0.315465	-0.474989	8.41525	0.265564	-0.33542	12.1483	-0.666918	-8.38528	16.4262	-4.13637	-15.0699	-5.03578	-5.60502	1.05454	0.679202	38.0804	-17.4821	21.1599	-8.90468	121.506	17.5293	-18.8618	-13.531	2.81744	-6.9831	0.22614	0.222112	9.59946	19.9521	49.8725	11.1192	104.183	46.7357	-3.06416	-5.52901	-22.4719	-0.722321	-3.63902	35.7268	0.803315	1.024	38.1506	6.08762
1366	0.844662	-0.914072	18.9508	0.291315	-0.472596	2.59776	0.291267	-0.472626	8.41819	0.247321	-0.335168	12.1505	-0.645585	-8.36366	16.4257	-4.09032	-15.0375	-5.04104	-5.61437	1.02216	0.662497	37.7101	-18.1603	20.0431	-9.39992	122.925	18.2619	-19.2044	-13.8226	3.49586	-6.98702	0.27826	0.190239	9.59294	19.9102	49.9273	11.0827	104.143	46.7376	-2.98749	-5.45931	-22.4232	-0.650968	-3.37381	35.8173	0.678134	0.660636	38.4521	6.36502
1368	0.788181	-0.912268	18.9559	0.266734	-0.466969	2.59994	0.266686	-0.466997	8.42037	0.228589	-0.332497	12.1521	-0.617378	-8.34726	16.3918	-4.03732	-15.0161	-5.10809	-5.63015	0.989443	0.64721	37.3511	-18.6663	18.7715	-9.86714	124.611	19.0388	-19.4769	-14.2303	3.75777	-6.99068	0.334197	0.171885	9.57178	19.8411	49.9614	11.0035	104.135	46.7469	-2.88309	-5.41022	-22.4138	-0.581751	-3.10191	35.9285	0.556049	0.240937	38.8012	6.65849
1370	0.718398	-0.929161	18.975	0.234696	-0.468402	2.60837	0.234647	-0.468426	8.4288	0.204717	-0.335572	12.1584	-0.597984	-8.31083	16.3215	-3.99763	-14.9542	-5.24411	-5.69034	0.972919	0.622321	36.9952	-19.0908	17.7493	-10.2113	126.693	19.3235	-19.434	-14.7025	3.09219	-6.96692	0.363661	0.157682	9.5746	19.9643	50.0217	11.0415	104.032	46.7291	-2.77262	-5.40924	-22.441	-0.506041	-2.78598	36.0643	0.414849	-0.204256	39.1932	6.81387
1372	0.635994	-0.947919	19.0072	0.196942	-0.469577	2.62263	0.196894	-0.469598	8.44306	0.176553	-0.338814	12.169	-0.580205	-8.29392	16.2754	-3.96471	-14.9281	-5.33275	-5.75684	0.932152	0.611369	36.42	-19.2503	16.8992	-9.99046	129.195	19.3739	-19.2327	-15.3482	1.69388	-6.94068	0.41043	0.187191	9.57474	20.0321	50.0892	11.0277	103.945	46.7164	-2.67699	-5.38837	-22.4728	-0.37213	-2.54728	36.2356	0.284228	-0.630447	39.6059	6.97128
1374	0.550169	-0.953747	19.0567	0.158765	-0.464801	2.64448	0.158717	-0.464817	8.46491	0.147693	-0.337633	12.1854	-0.569144	-8.30391	16.2623	-3.9495	-14.9498	-5.35701	-5.82065	0.859135	0.576704	35.5834	-19.0422	16.339	-9.09612	131.763	19.1301	-18.812	-16.1609	-0.637801	-6.91709	0.478398	0.212403	9.55596	20.0222	50.1963	10.9609	103.886	46.7248	-2.61326	-5.34101	-22.4916	-0.205475	-2.39955	36.4256	0.178689	-1.01542	40.0469	7.12836
1376	0.500683	-0.896599	19.1373	0.141856	-0.435599	2.68015	0.141811	-0.435614	8.50058	0.133206	-0.316865	12.2121	-0.588357	-8.33606	16.2542	-3.99629	-15.0019	-5.36678	-5.868	0.738138	0.310395	34.4807	-18.156	16.6095	-7.57338	132.82	18.0626	-17.613	-17.0895	-5.04928	-6.90035	0.541869	-0.00567647	9.47418	20.0912	50.4825	11.0032	103.793	46.7881	-2.62394	-5.30943	-22.4579	-0.177939	-2.30682	36.5507	0.148859	-1.30341	40.5895	7.16149
1378	0.448607	-0.838587	19.2378	0.123868	-0.405795	2.72465	0.123825	-0.405807	8.54509	0.11787	-0.295711	12.2455	-0.634393	-8.3626	16.2452	-4.09005	-15.0346	-5.37644	-5.98276	0.724291	0.161633	33.4848	-17.4993	16.9079	-5.89897	134.285	16.7546	-15.9291	-17.7394	-9.68986	-6.85048	0.600119	-0.285198	9.3743	20.0878	50.8631	11.0212	103.719	46.882	-2.67295	-5.28291	-22.4351	-0.106619	-2.06658	36.6896	-0.0125421	-1.6669	41.0999	7.14256
1380	0.387461	-0.781078	19.3582	0.101863	-0.375419	2.77802	0.101824	-0.375429	8.59846	0.0994951	-0.274382	12.2855	-0.693878	-8.38238	16.2166	-4.20815	-15.0498	-5.42174	-6.17265	0.842649	0.117088	32.7175	-17.1152	17.1611	-4.25163	136.074	15.3739	-13.881	-18.1764	-13.9975	-6.75518	0.654945	-0.576936	9.25834	19.9938	51.3195	10.9933	103.679	46.9997	-2.74088	-5.24498	-22.4202	-0.00278243	-1.72206	36.8417	-0.265066	-2.07036	41.5236	7.11625
1382	0.324772	-0.663895	19.514	0.0843516	-0.318788	2.84704	0.0843206	-0.3188	8.66747	0.0828512	-0.233144	12.3373	-0.706663	-8.42699	16.106	-4.25919	-15.124	-5.62034	-6.40022	1.0457	-0.25305	32.2506	-16.252	17.7714	-3.00676	135.983	13.9148	-11.4426	-19.1827	-17.4528	-6.59841	0.728729	-0.849891	9.07486	19.846	51.8713	10.9431	103.68	47.1313	-2.77815	-5.11776	-22.3252	-0.0902881	-1.68836	36.9197	-0.206688	-2.1893	41.7614	7.22657
1384	0.271433	-0.553264	19.6665	0.0704413	-0.265796	2.91468	0.0704121	-0.265801	8.73511	0.0691281	-0.194387	12.388	-0.751415	-8.4447	15.946	-4.36483	-15.1366	-5.91061	-6.59152	1.25762	-0.542492	32.0523	-15.509	18.6123	-2.08091	135.341	12.3734	-9.47034	-19.8646	-20.0913	-6.44187	0.744558	-1.09514	8.94413	19.8117	52.3696	10.9097	103.7	47.3066	-2.8502	-5.05271	-22.2767	-0.166171	-1.61987	37.0263	-0.18952	-2.32921	42.0036	7.27528
1386	0.225076	-0.462827	19.805	0.0579123	-0.222229	2.97614	0.0578894	-0.222235	8.79658	0.0570434	-0.162597	12.4341	-0.827787	-8.43697	15.7633	-4.52166	-15.0909	-6.24272	-6.73911	1.44471	-0.6634	32.0778	-14.948	19.6333	-1.35625	134.605	10.7139	-8.02325	-20.1033	-21.8811	-6.29898	0.715002	-1.30818	8.90064	19.9255	52.7772	10.9267	103.702	47.5275	-2.94953	-5.05973	-22.2944	-0.186735	-1.55531	37.1595	-0.211216	-2.46585	42.2597	7.18244
1388	0.162725	-0.389764	19.9282	0.0369261	-0.184826	3.0308	0.0369066	-0.184829	8.85123	0.0390214	-0.135928	12.4751	-0.860593	-8.45828	15.6339	-4.60338	-15.1146	-6.47712	-6.93325	1.64575	-0.754186	32.2843	-14.3998	20.9077	-0.459838	134.725	8.58559	-6.79609	-20.4639	-22.6921	-6.16345	0.778818	-1.48367	8.99971	20.1837	53.1001	11.1011	103.515	47.7798	-2.98589	-5.0326	-22.3542	-0.14316	-1.95383	37.1969	0.0520733	-2.23718	42.3736	6.7957
1390	0.100263	-0.29471	20.0287	0.017891	-0.137767	3.07538	0.0178776	-0.13777	8.89582	0.0218747	-0.101919	12.5085	-0.880792	-8.50348	15.5444	-4.66605	-15.1875	-6.63592	-6.92903	1.40616	0.00181149	32.0863	-13.1686	21.0906	0.353785	133.241	6.96739	-4.7351	-20.5652	-24.0201	-5.95787	0.78504	-1.65125	8.92679	20.2946	53.3973	11.2452	103.475	48.0312	-3.00948	-4.9826	-22.3428	-0.140818	-2.5875	37.2967	0.459456	-1.77767	42.451	6.37458
1392	0.0489215	-0.183906	20.1005	0.00516496	-0.0847706	3.10723	0.00515622	-0.0847711	8.92766	0.00908482	-0.0630732	12.5324	-0.894583	-8.56129	15.5068	-4.71566	-15.2873	-6.69767	-6.6989	0.758421	1.36201	31.461	-11.7143	20.206	0.812801	130.211	6.11187	-1.90758	-20.4563	-25.8032	-5.72374	0.708991	-1.77806	8.69699	20.2471	53.6289	11.3054	103.569	48.2325	-3.02306	-4.93419	-22.2588	-0.199327	-3.32633	37.4552	0.945569	-1.20808	42.5006	6.00269
1394	0.0280328	-0.12642	20.1227	0.00109667	-0.0577798	3.1171	0.00109132	-0.0577797	8.93753	0.00437964	-0.0431397	12.5398	-0.884201	-8.58343	15.5875	-4.69526	-15.3339	-6.54665	-6.39947	0.247715	1.51106	30.8896	-12.7948	19.7634	0.175347	128.224	6.24906	0.176078	-20.113	-26.3317	-5.72531	0.595334	-1.67257	8.72086	20.3337	53.54	11.276	103.392	48.2221	-3.00095	-4.977	-22.2122	-0.296755	-3.87307	37.5101	1.38636	-0.912625	42.4689	5.74749
1396	0.0954968	-0.0731831	20.1374	0.0353094	-0.0404525	3.12362	0.0353061	-0.0404561	8.94405	0.0288969	-0.0280759	12.5447	-0.986002	-8.59811	15.6428	-4.87888	-15.3274	-6.43324	-6.2138	-0.0522425	1.41058	30.3594	-13.6709	19.5481	-0.0848232	126.466	6.55882	1.69745	-20.0819	-27.1128	-5.70952	0.44982	-1.6318	8.69957	20.2899	53.4785	11.0951	103.202	48.1071	-2.94246	-5.12083	-22.2034	-0.390018	-4.17136	37.5134	1.69534	-0.676664	42.3826	5.59836
1398	0.253244	-0.0239568	20.1624	0.108662	-0.0328714	3.13471	0.108659	-0.0328826	8.95514	0.0832817	-0.0178919	12.553	-1.19136	-8.6076	15.6346	-5.25613	-15.2737	-6.42892	-6.15435	-0.132452	1.2774	29.9773	-13.9294	19.5031	0.228148	125.089	6.86038	2.69634	-20.4814	-28.334	-5.63512	0.279579	-1.67555	8.58529	20.1201	53.5157	10.7907	103.04	47.9102	-2.85221	-5.34767	-22.2387	-0.438344	-4.15628	37.5091	1.80018	-0.538714	42.2853	5.52946
1400	0.449564	-0.0221998	20.2369	0.194679	-0.049534	3.16773	0.194669	-0.0495549	8.98817	0.148622	-0.0250698	12.5778	-1.32654	-8.5918	15.5343	-5.50763	-15.1945	-6.60488	-6.06062	-0.0935118	1.21076	30.0987	-14.3337	19.4144	0.47114	125.3	7.3121	3.16823	-21.0396	-29.1636	-5.55764	0.0851955	-1.57945	8.41733	20.082	53.6257	10.5412	102.834	47.6153	-2.75238	-5.56247	-22.3239	-0.303784	-3.64709	37.6649	1.48589	-0.851712	42.3375	5.43582
1402	0.674394	-0.027269	20.2701	0.292579	-0.071714	3.18242	0.292576	-0.0717437	9.00285	0.223211	-0.0356378	12.5889	-1.4516	-8.59347	15.4858	-5.74097	-15.1526	-6.68382	-5.96887	-0.105716	1.18619	30.2695	-15.1401	19.2746	0.55462	125.73	7.59505	3.82822	-21.5012	-29.8791	-5.52793	-0.0535573	-1.51033	8.37056	20.0557	53.6689	10.2512	102.621	47.2937	-2.63857	-5.8046	-22.4608	-0.224408	-2.98153	37.7624	1.14674	-1.21326	42.3534	5.38266
1404	0.909172	-0.0392227	20.2598	0.394214	-0.0977371	3.17768	0.394204	-0.0977778	8.99811	0.300808	-0.0488475	12.5854	-1.56242	-8.61693	15.4969	-5.94918	-15.1578	-6.65082	-5.89299	-0.175682	1.19061	30.3608	-16.1531	19.2181	0.542402	125.883	7.58812	4.75481	-21.8259	-30.447	-5.54073	-0.13449	-1.49683	8.4439	20.0142	53.6315	9.94312	102.423	46.9963	-2.5084	-6.06182	-22.6396	-0.240841	-2.27767	37.7644	0.871845	-1.51876	42.2976	5.39288
1406	1.10587	-0.0991187	20.2851	0.474931	-0.141429	3.18885	0.474916	-0.141478	9.00929	0.363854	-0.0765657	12.5938	-1.6114	-8.63124	15.4426	-6.04932	-15.1649	-6.74555	-5.88365	-0.122184	1.17571	30.2893	-16.1613	19.883	0.916829	124.984	7.03712	5.40199	-22.1638	-30.6081	-5.50984	-0.241685	-1.52081	8.45127	19.9335	53.6087	9.77882	102.275	46.842	-2.34264	-6.27028	-22.8229	-0.296168	-1.61724	37.7193	0.601676	-1.74348	42.1824	5.54677
1408	1.26424	-0.160687	20.3194	0.538725	-0.182497	3.20415	0.538706	-0.182552	9.02458	0.414083	-0.103368	12.6054	-1.60449	-8.66221	15.4209	-6.05015	-15.2231	-6.78257	-5.83868	-0.0873968	1.1011	30.1792	-16.2338	20.4619	1.21492	124.17	6.7672	6.0117	-22.233	-30.6062	-5.51867	-0.31736	-1.50755	8.42915	19.8286	53.5878	9.70124	102.21	46.7548	-2.19235	-6.39331	-23.0028	-0.342884	-1.17556	37.7248	0.441968	-1.87074	42.1222	5.56667
1410	1.38879	-0.206255	20.3551	0.589129	-0.213587	3.22002	0.589107	-0.213648	9.04046	0.453683	-0.123537	12.6173	-1.57013	-8.70191	15.4413	-5.99928	-15.3085	-6.74268	-5.77688	-0.0775156	1.00962	30.1232	-16.5679	20.666	1.30368	123.726	7.01342	6.51787	-22.0205	-30.6002	-5.5618	-0.361443	-1.47323	8.38412	19.6874	53.5839	9.65855	102.223	46.7024	-2.07114	-6.45962	-23.1584	-0.359049	-1.02887	37.7835	0.425567	-1.87878	42.1273	5.4097
1412	1.50628	-0.212834	20.3745	0.639922	-0.226964	3.22852	0.639899	-0.22703	9.04895	0.492488	-0.130429	12.6238	-1.62288	-8.69442	15.4633	-6.08993	-15.2775	-6.69838	-5.88574	0.0175586	1.13992	30.3665	-16.9508	20.0977	1.07281	123.546	7.85562	6.54363	-21.7138	-31.0089	-5.53627	-0.418117	-1.58763	8.32537	19.4305	53.6663	9.48197	102.244	46.6208	-1.98391	-6.62091	-23.2229	-0.311841	-1.32394	37.7859	0.604074	-1.67812	42.1018	5.15322
1414	1.605	-0.178873	20.3995	0.686095	-0.220972	3.23941	0.686072	-0.221043	9.05984	0.526645	-0.123126	12.632	-1.6988	-8.66952	15.4608	-6.21941	-15.2056	-6.69967	-5.99896	0.117402	1.23632	30.751	-17.6749	19.0805	0.593031	124.341	9.3264	5.98374	-21.3987	-31.4459	-5.53593	-0.486983	-1.63229	8.29134	19.2291	53.7089	9.24149	102.33	46.5538	-1.91976	-6.87357	-23.2546	-0.222473	-1.66421	37.8184	0.787458	-1.51362	42.1255	4.99439
1416	1.67757	-0.108132	20.4313	0.724109	-0.196603	3.25316	0.724089	-0.196677	9.07359	0.553576	-0.102584	12.6423	-1.77635	-8.63644	15.4414	-6.35093	-15.1175	-6.73341	-6.08537	0.189663	1.27751	31.165	-18.6637	17.8222	-0.0518067	125.879	11.1557	4.99244	-21.1206	-31.8357	-5.56206	-0.542692	-1.60297	8.28507	19.0807	53.7049	8.97891	102.483	46.5123	-1.86156	-7.1769	-23.2635	-0.131175	-1.88936	37.8798	0.925416	-1.44188	42.1928	4.96515
1418	1.69631	-0.0251712	20.4558	0.739672	-0.162079	3.2637	0.739655	-0.162156	9.08413	0.563093	-0.0758248	12.6501	-1.81965	-8.60042	15.467	-6.41407	-15.0377	-6.68687	-6.17126	0.17468	1.39581	31.3493	-19.1714	16.9699	-0.45685	126.604	12.2326	4.2994	-20.9884	-32.3021	-5.53048	-0.463968	-1.69567	8.28039	18.784	53.7511	8.83537	102.669	46.5258	-1.75293	-7.3416	-23.2299	-0.1914	-1.77454	37.8876	1.01263	-1.44134	42.2058	4.98073
1420	1.71668	0.109477	20.4606	0.760573	-0.105026	3.26529	0.760565	-0.105103	9.08573	0.575228	-0.0318752	12.6513	-1.84525	-8.61401	15.5185	-6.45947	-15.0561	-6.58767	-6.25358	0.124128	1.65197	31.5156	-20.2942	15.6944	-1.02955	127.165	13.2864	4.01139	-20.9785	-32.751	-5.50381	-0.383781	-1.78824	8.25242	18.5393	53.8004	8.58722	102.819	46.4291	-1.61324	-7.50916	-23.2054	-0.253897	-1.44696	37.891	1.06638	-1.46109	42.2376	4.98425
1422	1.74728	0.277687	20.4541	0.788932	-0.0341677	3.26167	0.788928	-0.0342491	9.0821	0.592084	0.0228559	12.6485	-1.86856	-8.6663	15.5751	-6.51359	-15.1465	-6.47423	-6.33477	0.0710843	2.00741	31.6724	-21.9456	14.0525	-1.75469	127.616	14.3684	4.09634	-21.076	-33.1699	-5.48859	-0.338529	-1.85232	8.21515	18.3651	53.8346	8.23932	102.92	46.2258	-1.4641	-7.70644	-23.1873	-0.29442	-0.996325	37.8915	1.11708	-1.49184	42.2901	4.97449
1424	1.76724	0.375094	20.4839	0.806344	0.00653363	3.27449	0.806344	0.00644893	9.09492	0.60261	0.0543424	12.6581	-1.94433	-8.65597	15.5626	-6.64908	-15.1011	-6.49246	-6.44616	0.11095	2.23506	31.8299	-22.6837	13.0167	-2.1483	127.673	15.1028	4.22681	-21.2314	-33.557	-5.45501	-0.35546	-1.86845	8.25599	18.1546	53.813	7.99902	103.01	46.0875	-1.38773	-7.92655	-23.093	-0.357925	-0.66521	37.8477	1.28642	-1.56149	42.3049	5.02598
1426	1.77395	0.430991	20.5189	0.814278	0.0302423	3.28978	0.814282	0.030157	9.11021	0.607095	0.0725394	12.6695	-2.02551	-8.6385	15.547	-6.79229	-15.0405	-6.51717	-6.51984	0.111583	2.39164	31.8304	-23.3354	12.2446	-2.49299	128.01	15.8591	4.21005	-21.317	-34.1056	-5.42321	-0.365797	-1.89629	8.31534	17.9549	53.7945	7.94101	103.035	45.9956	-1.29257	-8.11993	-23.0683	-0.395249	-0.397933	37.8504	1.41052	-1.61512	42.338	5.09297
1428	1.78574	0.431178	20.5657	0.819475	0.0290875	3.31055	0.819478	0.0290029	9.13098	0.611055	0.0719687	12.6851	-2.10372	-8.62016	15.5187	-6.93119	-14.9787	-6.5657	-6.53589	0.0871021	2.4657	31.7464	-23.7884	11.9194	-2.75544	128.569	16.4716	4.1309	-21.3185	-34.8145	-5.40025	-0.375436	-1.94833	8.37684	17.7003	53.7958	8.03817	103.01	45.9781	-1.14305	-8.27493	-23.1364	-0.397794	-0.220474	37.9041	1.47035	-1.63148	42.3835	5.14188
1430	1.88164	0.297809	20.6749	0.849525	-0.0382506	3.35937	0.84952	-0.0383381	9.17981	0.637658	0.0233848	12.7218	-2.21502	-8.5663	15.3883	-7.12919	-14.8352	-6.80594	-6.49188	0.221865	2.39267	32.0029	-22.8652	13.0165	-2.48209	128.375	15.8681	4.68688	-21.4133	-35.7099	-5.40877	-0.494538	-2.00861	8.4329	17.0232	53.8064	8.05046	103.083	46.1405	-0.858358	-8.41272	-23.2368	-0.398379	-0.233223	37.9234	1.55576	-1.60137	42.3701	5.07871
1432	2.01901	0.114724	20.8384	0.893172	-0.131317	3.43248	0.893155	-0.131399	9.25292	0.675986	-0.0436359	12.7768	-2.18438	-8.57862	15.1564	-7.10392	-14.8571	-7.23672	-6.32652	0.411779	2.1776	32.5601	-21.7469	14.6529	-2.25775	128.315	15.2897	4.93081	-21.1152	-35.361	-5.37182	-0.565343	-2.12186	8.43547	16.5442	53.9276	8.22562	102.964	46.4539	-0.598283	-8.42988	-23.4394	-0.255464	-0.482336	37.99	1.57236	-1.4202	42.3195	4.95703
1434	2.1714	-0.0778477	21.019	0.942372	-0.230062	3.51329	0.942349	-0.230159	9.33372	0.718807	-0.114619	12.8376	-1.99845	-8.67622	14.8897	-6.83109	-15.0878	-7.73304	-6.06561	0.60055	1.87207	33.2349	-20.6932	16.5237	-2.1047	128.356	14.8992	4.74774	-20.5441	-33.8443	-5.28594	-0.549459	-2.26794	8.40229	16.4025	54.1493	8.56093	102.67	46.8405	-0.411178	-8.31826	-23.6837	0.0450145	-0.95825	38.1246	1.52873	-1.10654	42.2816	4.76128
1436	2.2662	-0.208546	21.0659	0.971982	-0.295986	3.5346	0.971954	-0.296089	9.35503	0.744967	-0.162155	12.8537	-1.76413	-8.85665	14.8726	-6.4723	-15.5	-7.7605	-5.86619	0.677123	1.67986	33.2917	-19.5371	18.2381	-1.48653	127.515	14.1007	4.49455	-20.7089	-32.9173	-5.22123	-0.426832	-2.32001	8.42926	16.5457	54.3081	8.85143	102.542	47.0301	-0.333776	-8.11594	-23.6616	0.464251	-1.6189	38.3867	1.53459	-0.806937	42.4695	4.34792
1438	2.34046	-0.281385	21.0874	0.997843	-0.334643	3.54439	0.997809	-0.334747	9.36482	0.766656	-0.189504	12.8611	-1.60098	-9.00773	14.9095	-6.22552	-15.8355	-7.68654	-5.79065	0.630234	1.42875	33.0128	-19.2405	19.5367	-1.03213	126.349	13.5118	4.67597	-20.7778	-32.3539	-5.10911	-0.344028	-2.35888	8.54592	16.884	54.497	8.92466	102.339	47.0469	-0.336783	-8.07834	-23.5822	0.702503	-2.15768	38.463	1.66598	-0.702634	42.5688	4.02081
1440	2.39938	-0.312809	21.1076	1.02074	-0.353809	3.55344	1.0207	-0.353914	9.37387	0.784942	-0.202457	12.868	-1.5383	-9.10628	14.9547	-6.14146	-16.0399	-7.59545	-5.83603	0.51552	1.18641	32.613	-19.7283	20.319	-0.859801	125.067	13.2693	5.13801	-20.5761	-32.0042	-4.97217	-0.303145	-2.40145	8.72884	17.3972	54.7159	8.87302	102.011	46.9567	-0.415212	-8.20137	-23.4968	0.728439	-2.41848	38.3363	1.83761	-0.763645	42.5221	3.86859
1442	2.44044	-0.386139	21.1247	1.03203	-0.389664	3.56139	1.03199	-0.389769	9.38182	0.795568	-0.228597	12.874	-1.55308	-9.18381	15.0045	-6.18972	-16.1789	-7.49173	-5.89822	0.599848	1.43013	32.7228	-19.7166	20.4057	-0.909173	123.982	13.34	4.57932	-20.1259	-31.1954	-4.97641	-0.150928	-2.41156	8.87264	18.2604	54.8406	9.38152	101.455	47.0057	-0.600322	-8.18942	-23.4137	0.762624	-2.07375	38.2195	1.58792	-0.593336	42.3727	3.96604
1444	2.44056	-0.399274	21.1699	1.03083	-0.395653	3.58155	1.03079	-0.395761	9.40199	0.795029	-0.233188	12.8891	-1.59508	-9.22623	14.9684	-6.2854	-16.2405	-7.54932	-6.00254	0.62746	1.55163	32.6903	-19.7315	20.6083	-0.779929	123.351	13.3795	4.26833	-19.6861	-31.0283	-4.93819	-0.00482454	-2.62412	8.86639	18.4729	55.1842	9.53475	101.399	47.1805	-0.764329	-8.16345	-23.408	0.694365	-1.57875	38.1997	1.38266	-0.773889	42.3255	4.01611
1446	2.40634	-0.348829	21.2462	1.02033	-0.370892	3.61524	1.0203	-0.370997	9.43567	0.785657	-0.215365	12.9143	-1.65446	-9.2299	14.8577	-6.40795	-16.2215	-7.74862	-6.11317	0.582529	1.49378	32.536	-19.8455	21.0433	-0.577816	123.031	13.3101	4.33091	-19.2381	-31.4451	-4.83884	0.106037	-3.02206	8.70387	17.9704	55.7417	9.26014	101.862	47.4468	-0.866324	-8.12792	-23.4646	0.55429	-1.10783	38.2798	1.29052	-1.2506	42.3852	3.98514
1448	2.37192	-0.322092	21.3347	1.0076	-0.356521	3.65444	1.00756	-0.356621	9.47487	0.775246	-0.205453	12.9437	-1.76047	-9.17176	14.817	-6.58456	-16.076	-7.82234	-6.06603	0.620969	1.61251	32.9048	-20.0018	21.2603	-1.23035	122.256	13.1941	4.13213	-18.3022	-31.2984	-4.78747	0.18208	-3.33684	8.44342	17.42	56.2121	9.17795	102.282	47.673	-0.871281	-7.96226	-23.4299	0.54735	-0.892509	38.353	1.13846	-1.23216	42.3179	4.05695
1450	2.41645	-0.248332	21.4267	1.03367	-0.328822	3.69486	1.03363	-0.328933	9.51529	0.793043	-0.183237	12.974	-1.83678	-9.17	14.782	-6.72658	-16.0444	-7.88072	-6.03806	0.693082	1.70108	33.476	-20.0493	21.9216	-1.63179	120.717	13.1115	3.18268	-17.9988	-30.9459	-4.68913	0.209691	-3.44123	8.3996	17.3298	56.4756	8.96572	102.207	47.7031	-0.870447	-8.08621	-23.4324	0.589189	-0.914118	38.4377	1.1559	-1.23023	42.3113	4.03651
1452	2.54929	-0.124217	21.5118	1.10297	-0.287153	3.73166	1.10294	-0.287267	9.55209	0.842342	-0.147929	13.0016	-1.86728	-9.24669	14.7354	-6.81496	-16.1721	-7.954	-6.05597	0.835752	1.81245	34.6089	-20.0575	22.774	-1.78112	118.193	12.8284	1.74386	-18.3345	-30.049	-4.5817	0.176438	-3.30823	8.5951	17.71	56.4943	8.59362	101.695	47.5731	-0.873239	-8.52911	-23.5045	0.660129	-1.09425	38.5362	1.31979	-1.3209	42.3804	3.94365
1454	2.77662	0.0393781	21.5641	1.21723	-0.236751	3.75326	1.21721	-0.236876	9.5737	0.924744	-0.103351	13.0179	-1.84629	-9.39698	14.6127	-6.84573	-16.449	-8.16276	-6.08442	1.37974	2.49078	38.7738	-20.7787	22.0431	-3.19269	113.301	10.6501	1.58982	-17.7449	-26.4481	-4.75131	-0.0161766	-2.79736	8.7222	18.136	56.1373	8.11369	101.461	47.493	-0.826696	-9.1136	-23.64	0.810054	-1.17481	38.6884	1.32461	-1.36186	42.4309	4.0197
1456	2.71953	0.0265184	21.5703	1.1911	-0.237206	3.75624	1.19108	-0.237345	9.57665	0.905231	-0.105303	13.0201	-1.91089	-9.43363	14.6838	-6.9672	-16.497	-8.02024	-6.01185	1.18321	2.42165	39.6174	-20.5836	20.7004	-3.07325	113.058	11.4085	0.645665	-19.5656	-24.1932	-4.70166	0.119271	-3.40038	9.20315	17.6723	56.4772	8.02539	101.578	47.9737	-0.772621	-9.08399	-24.0418	0.598332	-0.781317	38.6908	1.23197	-1.60319	42.4544	4.27038
1458	2.38779	-0.212455	21.556	1.02427	-0.311184	3.75216	1.02424	-0.311289	9.57259	0.784933	-0.170707	13.017	-2.07314	-9.32849	14.954	-7.19091	-16.261	-7.51978	-5.80555	0.30905	1.6212	36.9559	-19.6241	19.4376	-1.63879	117.47	15.0264	-0.693584	-23.1707	-23.7939	-4.48724	0.466162	-4.89344	9.95653	16.3853	57.3815	8.41368	102.018	48.9926	-0.723679	-8.36261	-24.552	-0.00065579	-0.128439	38.5174	1.18871	-1.81036	42.3903	4.62515
1460	2.20005	-0.727228	21.6539	0.894972	-0.519387	3.7989	0.894934	-0.519449	9.61947	0.70082	-0.334286	13.0523	-2.25933	-9.15101	15.234	-7.43246	-15.8853	-7.0096	-5.39574	0.158634	1.492	35.7693	-21.731	19.6351	-3.48151	120.076	15.7287	0.449943	-21.4444	-23.6256	-4.8287	0.0209249	-4.85351	10.2148	15.3857	57.242	9.21604	102.604	50.0022	-0.747569	-7.31582	-24.3304	-0.763043	-0.426461	38.2234	1.79081	-0.681423	41.9354	4.80059
1462	2.10713	-0.952032	21.7811	0.833395	-0.609712	3.85634	0.833323	-0.609814	9.67671	0.660154	-0.405728	13.0951	-2.2952	-9.00086	15.1998	-7.44907	-15.5956	-7.09079	-5.21677	0.279227	1.31322	35.5586	-21.0166	20.367	-4.0375	120.344	15.7345	1.25221	-20.5884	-24.1506	-5.05487	-0.322953	-4.11549	10.5495	15.4695	56.8257	9.77366	102.762	50.5461	-0.928277	-6.89174	-23.8974	-0.969523	-1.56762	38.3139	2.49733	0.40266	41.8137	4.70654
1464	2.11043	-0.846256	21.8924	0.84431	-0.564262	3.90534	0.844252	-0.564349	9.72577	0.665546	-0.371121	13.1319	-2.20592	-8.89716	14.8994	-7.2854	-15.4207	-7.66915	-5.32394	0.507556	1.05691	36.122	-17.6821	21.167	-2.9905	118.929	15.701	1.28699	-21.3676	-25.2411	-5.07019	-0.403045	-3.14103	10.9761	16.3669	56.345	9.94633	102.48	50.6055	-1.19111	-7.153	-23.4649	-0.581522	-3.36578	38.7361	3.20744	1.08758	42.0614	4.36371
1466	2.21419	-0.821442	21.8698	0.892002	-0.562878	3.89515	0.891946	-0.562969	9.71559	0.701146	-0.367191	13.1243	-2.33578	-8.80194	14.8722	-7.49032	-15.1992	-7.72232	-5.54322	0.438092	1.26613	36.3606	-18.6624	20.6596	-3.29255	120.2	16.3712	1.46305	-21.2281	-25.789	-5.01241	-0.357154	-3.2556	11.0142	15.8818	56.0683	9.7475	102.429	50.7368	-1.14322	-7.30581	-23.4418	-0.237107	-5.26962	38.7657	4.08236	1.2677	42.1453	3.96081
1468	2.33351	-0.87686	21.8073	0.939193	-0.597776	3.8676	0.939133	-0.597875	9.68803	0.738569	-0.390404	13.1038	-2.39527	-8.8062	14.9879	-7.58672	-15.1925	-7.5026	-5.59764	0.380279	1.37265	36.4176	-19.1484	20.2284	-3.43913	121.031	17.0034	1.37931	-21.034	-26.1772	-5.10034	-0.292561	-3.38571	11.0947	15.4018	55.7239	9.60682	102.386	50.9506	-1.11167	-7.37421	-23.5077	0.050449	-5.94546	38.6815	4.25796	1.28987	42.1675	3.65318
1470	2.43586	-0.99714	21.7456	0.973039	-0.659429	3.84083	0.972971	-0.659529	9.66126	0.767627	-0.434424	13.0838	-2.35034	-8.90268	15.1614	-7.51915	-15.3943	-7.17108	-5.48294	0.387031	1.29399	36.3291	-18.5961	20.0583	-3.26484	121.078	17.5415	1.0124	-20.8993	-26.4964	-5.31684	-0.243357	-3.34338	11.2827	15.2045	55.3478	9.61844	102.318	51.2567	-1.17314	-7.3583	-23.5654	0.206004	-5.25697	38.5958	3.71614	1.23421	42.1686	3.50078
1472	2.49134	-1.06299	21.7726	0.99116	-0.693434	3.8532	0.991088	-0.693536	9.67363	0.783223	-0.458784	13.0931	-2.29407	-8.97706	15.0966	-7.45073	-15.5469	-7.28562	-5.49284	0.412591	1.21023	36.2322	-18.9513	19.688	-3.42387	121.618	18.406	0.538348	-20.7005	-26.8644	-5.33743	-0.20277	-3.29456	11.4569	15.3234	55.3316	9.69717	102.219	51.6037	-1.36847	-7.36433	-23.5005	0.00972345	-4.03083	38.754	3.2366	1.06686	42.2175	3.52369
1474	2.49316	-1.09261	21.8014	0.989148	-0.706685	3.86618	0.989075	-0.706787	9.68661	0.782507	-0.46884	13.1029	-2.34336	-9.01868	15.0563	-7.55967	-15.6042	-7.35054	-5.57051	0.434557	1.23481	36.1079	-19.3145	19.0958	-3.56258	121.929	19.2087	0.301342	-20.6288	-27.2183	-5.31949	-0.149755	-3.31368	11.5207	15.3217	55.3499	9.84395	102.186	51.9411	-1.53705	-7.30389	-23.3963	-0.213224	-2.9289	38.8599	2.82712	0.765782	42.1997	3.65117
1476	2.45393	-1.09517	21.8144	0.97173	-0.704267	3.87195	0.971657	-0.704367	9.69238	0.769327	-0.468093	13.1072	-2.50082	-9.02231	15.077	-7.84443	-15.5575	-7.2992	-5.68688	0.447158	1.33302	35.982	-19.5616	18.3881	-3.65064	121.961	19.8364	0.362132	-20.6827	-27.568	-5.30321	-0.0993763	-3.40361	11.4945	15.1204	55.3214	9.97713	102.214	52.2467	-1.65149	-7.20337	-23.3013	-0.369923	-2.2016	38.8618	2.54676	0.4097	42.1172	3.81564
1478	2.43135	-1.10223	21.8172	0.961204	-0.70529	3.87325	0.961131	-0.705389	9.69368	0.761515	-0.469496	13.1081	-2.6335	-9.0267	15.1105	-8.08288	-15.5216	-7.22593	-5.74923	0.453049	1.2088	35.9496	-19.9632	18.0493	-3.91794	122.127	20.1716	0.612419	-20.6384	-28.0118	-5.31731	-0.137094	-3.53118	11.5599	14.8051	55.2483	9.74586	102.195	52.4787	-1.76303	-7.25259	-23.3438	-0.409371	-1.92435	38.7969	2.44186	0.307002	42.0601	3.81461
1480	2.43138	-1.11531	21.8259	0.959985	-0.711048	3.87717	0.959912	-0.711147	9.6976	0.760947	-0.473884	13.1111	-2.79128	-8.88525	14.9823	-8.33372	-15.1992	-7.47178	-5.75023	0.487653	1.07361	35.9063	-19.9774	17.9555	-3.99944	122.073	20.4191	0.841218	-20.6283	-28.2917	-5.42851	-0.196483	-3.34986	11.7598	14.7284	54.9097	9.61716	102.072	52.7036	-1.8771	-7.3457	-23.4093	-0.42072	-2.38574	38.7743	2.72896	0.472725	42.021	3.72673
1482	2.45822	-1.15716	21.8427	0.967814	-0.731888	3.88493	0.967738	-0.731988	9.70536	0.768053	-0.489011	13.1169	-3.05426	-8.44098	14.5234	-8.70384	-14.2635	-8.36893	-5.714	0.542778	0.975698	35.837	-19.5283	18.1022	-3.9244	121.928	20.6691	0.846737	-20.7206	-28.5553	-5.59224	-0.23949	-2.98465	12.0906	14.7976	54.3878	9.69911	101.85	53.0312	-1.99038	-7.39593	-23.4768	-0.427832	-3.42485	38.8231	3.33041	0.850477	41.9967	3.58826
1484	2.52201	-1.31211	21.8608	0.981372	-0.805547	3.89391	0.981288	-0.805647	9.71434	0.782627	-0.543301	13.1238	-3.73904	-7.17797	13.1844	-9.60645	-11.6059	-10.9988	-5.78051	0.549302	0.889164	35.6783	-18.8661	18.5596	-4.13121	122.496	21.1695	-0.027089	-21.1665	-29.8149	-5.52959	-0.165914	-3.38839	12.4456	14.2483	54.2675	10.0076	101.588	53.8769	-2.06387	-7.1415	-23.6043	-0.422131	-4.16946	38.9479	3.73365	1.16638	41.9972	3.50319
1486	2.55569	-1.52791	21.8783	0.976159	-0.90302	3.90308	0.976068	-0.903119	9.72352	0.7846	-0.616536	13.1307	-4.36528	-5.57919	11.6788	-10.2176	-8.31962	-13.9973	-5.76377	0.543046	1.04932	36.0274	-17.8829	19.0767	-4.72043	123.58	21.1885	-0.787268	-21.2131	-30.4646	-5.56523	-0.0138902	-3.62009	12.8969	13.4765	54.0874	10.286	101.559	54.7353	-2.18029	-6.72639	-23.5299	-0.504737	-4.52969	39.097	4.00373	1.46231	42.03	3.36427
1488	2.55715	-1.7657	21.8882	0.95485	-1.00709	3.90896	0.954746	-1.00719	9.72939	0.774928	-0.695679	13.1352	-4.8015	-3.86188	10.2519	-10.3497	-4.89133	-16.8586	-5.63702	0.531057	1.39839	36.7706	-16.5819	19.6429	-5.52551	124.905	20.7224	-1.36524	-20.8576	-30.4421	-5.73869	0.160464	-3.49582	13.4203	12.7228	53.7374	10.4793	101.726	55.4578	-2.34704	-6.26718	-23.2464	-0.675049	-4.4953	39.23	4.13345	1.71194	42.0714	3.20411
1490	2.57601	-1.91258	21.8641	0.949677	-1.07288	3.8992	0.949566	-1.07298	9.71962	0.775039	-0.745178	13.1279	-4.98648	-2.33456	9.14661	-10.034	-1.94903	-19.0735	-5.42257	0.468753	1.44939	36.7599	-14.9482	20.2291	-5.65428	125.396	20.4918	-2.60959	-20.7585	-31.281	-5.92033	0.145868	-3.08964	13.8576	12.7183	53.1384	10.6906	101.672	55.9116	-2.51296	-6.09257	-22.9765	-0.830585	-4.18659	39.2395	4.0686	1.77143	42.012	3.25885
1492	2.66219	-2.05068	21.8217	0.974847	-1.14092	3.88145	0.974731	-1.14102	9.70189	0.798004	-0.794519	13.1147	-5.2325	-1.2287	8.3934	-9.97207	0.22351	-20.5788	-5.30554	0.605193	1.4594	37.0873	-14.3918	21.2108	-5.85816	126.29	20.0645	-3.65162	-20.335	-31.126	-6.14284	0.188014	-2.80472	14.3106	12.5655	52.5328	10.818	101.497	56.2559	-2.61186	-6.08073	-22.7558	-0.982037	-4.07159	39.1672	4.11541	2.00541	41.8728	3.3256
1494	2.82253	-2.16826	21.776	1.03436	-1.20676	3.86221	1.03423	-1.20687	9.68265	0.846518	-0.840132	13.1004	-5.55498	-0.592358	7.96152	-10.251	1.55905	-21.4536	-5.29336	0.934457	1.47739	37.8587	-14.5794	22.8308	-6.39864	126.756	19.1864	-4.10344	-19.264	-29.9991	-6.36491	0.329433	-2.7161	14.72	12.1243	52.0128	10.8014	101.219	56.4945	-2.62534	-6.22388	-22.622	-1.06549	-4.19846	39.0868	4.26619	2.36098	41.7305	3.34164
1496	3.04212	-2.18098	21.764	1.12923	-1.23238	3.85735	1.1291	-1.23248	9.67774	0.919023	-0.853533	13.097	-5.68027	-0.35052	7.68299	-10.357	2.07739	-21.9999	-5.15639	1.18112	1.48594	38.7018	-12.6268	26.0082	-8.43918	121.119	16.8634	-2.70678	-15.5251	-29.6203	-6.43969	0.525123	-2.6901	14.8101	11.5326	51.6764	10.4504	100.917	56.5323	-2.53392	-6.56238	-22.6668	-0.804143	-4.24359	39.274	4.16216	2.245	41.8955	3.21581
1498	3.2126	-1.92682	21.8255	1.2268	-1.13742	3.88301	1.2267	-1.13757	9.70353	0.986261	-0.776724	13.1166	-5.55702	-0.3772	7.49294	-10.1449	1.984	-22.3421	-5.32918	1.45875	1.67268	37.8443	-10.4129	27.9281	-5.93419	119.565	16.2923	-4.33289	-17.2745	-28.8437	-6.18282	0.681355	-2.70204	14.5767	11.7825	51.7052	10.2102	100.314	56.1823	-2.51647	-7.15584	-22.6965	-0.479469	-4.30293	39.5235	4.03317	2.0213	42.157	3.13141
1500	3.31012	-1.478	21.9307	1.31026	-0.951003	3.92613	1.31016	-0.951138	9.74656	1.03736	-0.632314	13.1488	-5.25181	-0.53906	7.37215	-9.67342	1.5523	-22.5323	-5.72843	1.62353	1.93614	35.7376	-9.91016	27.4219	-0.655132	123.228	17.782	-8.02118	-23.1431	-28.1807	-5.68619	0.743982	-2.78854	14.1419	12.7398	52.0282	10.0477	99.4981	55.597	-2.57505	-7.88713	-22.7028	-0.25525	-4.26827	39.707	3.93325	1.77786	42.3913	3.15345
1502	3.37562	-1.27498	21.8976	1.35772	-0.868117	3.9097	1.35763	-0.868248	9.73011	1.06787	-0.567404	13.1365	-5.10729	-0.450051	7.35215	-9.37157	1.64348	-22.5633	-5.61202	0.92303	1.52004	35.7844	-18.3544	22.5526	-7.12735	126.199	20.8513	-4.59011	-18.2313	-33.1255	-5.49673	0.582081	-3.28047	14.0502	12.839	52.1222	9.30971	98.9941	55.5978	-2.54165	-8.31013	-22.9072	-0.562453	-3.66671	39.4764	3.94244	1.55172	42.2939	3.33774
1504	3.32171	-1.28638	21.8947	1.33313	-0.868121	3.90859	1.33304	-0.868259	9.72904	1.04949	-0.568902	13.1356	-5.06079	-0.405986	7.58923	-9.27124	1.68339	-22.1197	-5.44975	0.384713	1.51491	34.7648	-21.4064	19.1957	-10.0662	125.847	22.3339	-1.41206	-16.1145	-36.2176	-5.59571	0.520338	-3.40801	13.8868	12.6444	52.1668	9.18943	99.2725	55.6911	-2.50088	-8.15777	-23.0099	-0.926345	-2.68237	39.0868	3.68523	1.40132	41.957	3.81497
1506	3.18058	-1.46379	21.9509	1.25488	-0.93299	3.93499	1.25478	-0.93312	9.75542	0.994838	-0.622203	13.1553	-5.09227	-0.446584	7.99908	-9.3528	1.59686	-21.3553	-5.33171	0.200344	1.97297	33.2321	-18.152	18.4664	-7.76706	122.857	22.3675	-0.201582	-18.1913	-36.7892	-5.86866	0.57876	-3.16843	13.5943	12.3761	52.322	9.73077	100.174	55.7653	-2.4747	-7.52325	-22.9651	-1.16149	-1.55725	38.7451	3.1635	1.27156	41.5524	4.40504
1508	3.16216	-1.60804	22.029	1.23319	-0.994798	3.97082	1.23309	-0.994922	9.79125	0.982296	-0.669814	13.1822	-5.12861	-0.468358	8.07706	-9.42928	1.56951	-21.2113	-5.27373	0.163684	2.0506	33.1567	-19.3833	18.9998	-8.15889	124.26	21.7578	0.356287	-18.5428	-36.6173	-5.782	0.495578	-3.37412	13.2339	12.4606	53.1539	9.98615	100.556	55.7562	-2.50756	-7.06698	-22.8772	-0.984219	-1.04349	39.1147	2.67683	0.85726	41.7831	4.25293
1510	3.19782	-1.63935	22.1259	1.24546	-1.01241	4.01415	1.24535	-1.01254	9.83458	0.992469	-0.682361	13.2147	-5.11771	-0.607194	8.07825	-9.47475	1.31384	-21.2	-5.15068	0.19469	2.0101	33.2513	-19.1941	19.8454	-7.85299	124.132	21.4856	0.656648	-18.4846	-35.9597	-5.67016	0.444922	-3.41628	13.1386	13.2275	53.9325	10.2536	100.444	55.528	-2.53094	-6.90541	-22.7729	-0.620333	-1.25328	39.4851	2.51081	0.553895	42.0762	3.98898
1512	3.28527	-1.56559	22.2178	1.29012	-0.988896	4.05439	1.29002	-0.989029	9.87482	1.02441	-0.662168	13.245	-5.06058	-0.868148	8.11128	-9.49457	0.813529	-21.118	-4.99156	0.284166	1.88846	33.374	-17.2544	20.9373	-6.53611	121.945	21.4465	0.62398	-18.3676	-34.9985	-5.60732	0.470802	-3.26356	13.2807	14.4542	54.525	10.4741	99.9943	55.082	-2.5137	-7.0121	-22.6767	-0.154833	-1.9982	39.6646	2.64564	0.377774	42.278	3.77503
1514	3.48002	-1.53471	22.2123	1.37811	-0.993432	4.05166	1.37801	-0.993573	9.8721	1.0905	-0.660262	13.2432	-5.04864	-1.15671	8.42753	-9.60936	0.264191	-20.5081	-5.02313	0.498062	1.57074	33.9167	-16.9276	23.5739	-5.03458	120.994	20.2923	-0.989719	-19.2089	-33.9663	-5.6363	0.63041	-3.34856	13.2365	14.7613	55.0904	10.1808	100.025	54.5331	-2.39824	-7.06546	-22.6342	0.296143	-2.37804	39.5326	2.65975	-0.0029869	42.2767	3.77101
1516	3.63247	-1.50548	22.1954	1.4475	-0.994683	4.04378	1.4474	-0.994832	9.86421	1.14249	-0.657005	13.2375	-4.93377	-1.41188	8.79181	-9.52095	-0.277018	-19.8032	-5.2462	0.949857	1.86515	36.1697	-16.7057	24.9941	-5.13688	118.514	18.1101	-1.21675	-19.1038	-32.5523	-5.63343	0.664428	-3.2814	13.1613	15.2513	55.3612	10.1199	100.01	54.1755	-2.28275	-7.11266	-22.5986	0.5523	-2.30042	39.4488	2.54296	-0.227202	42.213	3.66041
1518	3.66548	-1.47395	22.2001	1.46484	-0.984008	4.04559	1.46474	-0.984159	9.86602	1.15481	-0.647983	13.2389	-4.6975	-1.68481	9.18549	-9.21917	-0.907752	-19.0356	-5.54813	1.43617	2.57655	39.138	-16.3755	24.7519	-6.6516	115.588	15.9708	-0.112983	-18.1008	-30.9193	-5.5714	0.583405	-3.13261	13.0959	15.8336	55.4115	10.3589	99.9966	54.1066	-2.19534	-7.10749	-22.572	0.527101	-1.81992	39.4363	2.35794	-0.249299	42.0974	3.4797
1520	3.38568	-1.4373	22.2983	1.34559	-0.942733	4.08907	1.3455	-0.942868	9.90952	1.06309	-0.62438	13.2711	-4.38079	-2.22633	9.65902	-8.88587	-2.06402	-18.0968	-5.36501	0.891356	1.95477	37.0929	-16.0641	23.6458	-5.99149	119.169	19.0343	-0.806323	-18.7615	-29.989	-5.44648	0.752011	-3.5965	13.1663	15.1553	55.8604	10.4812	100.667	54.4816	-2.16856	-6.83467	-22.6208	0.0215332	-1.28033	39.2002	2.39494	-0.293201	41.8347	3.7361
1522	3.15715	-1.45771	22.3193	1.24375	-0.930565	4.09866	1.24365	-0.930701	9.91908	0.986164	-0.621435	13.278	-4.13499	-3.12977	10.7439	-8.81676	-3.88526	-15.9934	-5.39666	0.739095	1.69264	35.6394	-16.3917	23.3464	-5.65985	121.667	20.2364	-1.01688	-19.0783	-29.7651	-5.35745	0.656282	-3.96396	12.9494	13.9414	55.9637	10.3108	101.366	54.7027	-2.05416	-6.59021	-22.6175	-0.449812	-1.27176	38.9565	2.70274	0.2039	41.5518	3.94706
1524	3.04609	-1.51254	22.2642	1.19034	-0.943827	4.0746	1.19025	-0.94395	9.89503	0.947042	-0.634499	13.2599	-3.93566	-4.34178	12.3473	-8.89873	-6.28224	-12.8879	-5.66959	1.07909	1.96914	35.7893	-17.1818	23.8823	-6.02502	121.584	18.8933	-0.505702	-18.743	-30.0341	-5.32184	0.31993	-4.03408	12.5778	12.7722	55.674	9.96322	101.769	54.6236	-1.88537	-6.50527	-22.5557	-0.698943	-1.88742	38.8154	3.21048	1.07411	41.3462	4.00248
1526	2.9415	-1.44398	22.3098	1.15084	-0.904447	4.09433	1.15074	-0.904567	9.91477	0.915105	-0.607459	13.2745	-3.51677	-5.53969	13.6083	-8.54054	-8.71772	-10.4166	-5.6029	0.993531	1.98815	36.7445	-16.412	23.4927	-6.98418	119.9	18.8273	0.0519238	-18.3925	-29.6941	-5.3369	0.296225	-3.5205	13.144	13.6702	55.4267	10.1666	100.993	54.2421	-1.95891	-6.88393	-22.5325	-0.449002	-2.89254	39.0551	3.58841	1.01338	41.5376	3.88687
1528	2.9382	-1.36153	22.3353	1.15697	-0.868282	4.10506	1.15688	-0.868401	9.9255	0.917509	-0.58006	13.2826	-3.21311	-6.53465	14.6321	-8.28635	-10.7153	-8.40615	-5.61832	0.756914	1.78773	37.0336	-16.0698	23.5518	-7.16689	119.492	19.091	0.339176	-18.6768	-29.7758	-5.20892	0.396046	-3.5137	13.3083	13.7369	55.4422	10.0918	100.761	54.1119	-1.97949	-7.12994	-22.5334	-0.148137	-3.83399	39.1925	3.90397	1.03062	41.6538	3.72861
1530	3.02594	-1.30405	22.3134	1.20073	-0.851205	4.09489	1.20065	-0.851329	9.91533	0.949231	-0.564638	13.275	-3.05582	-7.28377	15.4107	-8.2034	-12.192	-6.87412	-5.73594	0.459865	1.44424	36.5801	-16.2611	24.2135	-6.54661	120.656	19.3887	0.228448	-19.4534	-30.203	-4.95888	0.557673	-4.04888	12.9645	12.7685	55.6664	9.73121	101.227	54.2975	-1.92636	-7.13273	-22.5495	0.0700355	-4.40028	39.1848	4.07616	1.23547	41.6453	3.58144
1532	3.08782	-1.35214	22.2238	1.22363	-0.877393	4.05543	1.22354	-0.87752	9.87586	0.967974	-0.582767	13.2455	-2.79187	-7.80529	15.9243	-7.85617	-13.2696	-5.86891	-5.6487	0.286547	1.3246	36.7673	-15.7649	24.8892	-6.56256	121.506	19.1166	-0.221322	-19.3516	-29.7594	-4.91927	0.659591	-4.1676	12.9546	12.7258	55.6105	9.79367	101.306	54.4792	-1.9832	-7.01876	-22.5419	0.114757	-3.79805	39.3286	3.74946	1.1824	41.7576	3.4949
1534	3.11634	-1.35652	22.1687	1.23589	-0.881599	4.03097	1.2358	-0.881725	9.8514	0.977425	-0.585118	13.2272	-2.56154	-8.23533	16.2321	-7.55221	-14.1535	-5.25778	-5.55108	0.246278	1.2392	37.0197	-14.0895	26.0342	-6.0276	121.758	18.6031	-1.51663	-19.1236	-28.7909	-4.82728	0.784063	-4.22305	12.98	12.9484	55.6763	9.87998	101.263	54.6304	-2.07688	-6.92366	-22.4891	0.13566	-2.98102	39.5309	3.34275	1.03291	41.8796	3.5246
1536	3.11222	-1.2841	22.172	1.24079	-0.849608	4.0319	1.2407	-0.849736	9.85233	0.979168	-0.5609	13.2279	-2.411	-8.6084	16.3878	-7.38754	-14.897	-4.93117	-5.51066	0.341947	1.16781	37.2494	-11.6175	27.647	-4.99349	121.521	17.8388	-3.44105	-18.8607	-27.5134	-4.63907	0.945083	-4.26191	12.9694	13.2288	55.8964	9.88341	101.14	54.738	-2.17806	-6.87444	-22.4129	0.181265	-2.21296	39.7623	2.95265	0.815514	41.9853	3.62341
1538	3.0974	-1.15599	22.2154	1.24605	-0.792551	4.05024	1.24597	-0.792669	9.87066	0.979652	-0.517931	13.2415	-2.42627	-8.91208	16.5478	-7.4985	-15.4584	-4.59238	-5.63396	0.549846	1.15024	37.7007	-10.9155	29.0895	-4.9463	121.859	16.9183	-4.57297	-18.0489	-26.9423	-4.4576	1.15547	-4.19109	12.8808	13.1186	55.9898	9.65437	100.995	54.8292	-2.21919	-6.78777	-22.4354	0.298369	-1.53914	39.9624	2.49864	0.479025	42.0477	3.53901
1540	3.13228	-0.933632	22.34	1.28157	-0.699518	4.10394	1.2815	-0.69967	9.92439	1.00059	-0.446376	13.2818	-2.54983	-9.15366	16.548	-7.80355	-15.8626	-4.54816	-5.8438	0.87517	1.3289	37.9958	-8.42426	32.1126	-3.19915	122.031	14.3067	-6.5618	-17.985	-25.2132	-3.97099	1.26615	-4.38305	12.4175	13.0685	56.4269	9.54632	100.733	54.8861	-2.25067	-6.86894	-22.4425	0.482602	-1.46483	40.2105	2.38107	0.378313	42.1283	3.38071
1542	3.16106	-0.656679	22.5359	1.3195	-0.582529	4.18884	1.31944	-0.582666	10.0093	1.02188	-0.356754	13.3453	-2.65354	-9.34752	16.4255	-8.07152	-16.1789	-4.73893	-6.0346	1.15757	1.61263	37.8806	-4.68368	36.0944	-0.383277	121.656	10.4513	-8.69656	-18.542	-22.5752	-3.22762	1.30093	-4.76347	11.7508	13.2129	57.1497	9.63826	100.34	54.9345	-2.29846	-7.05681	-22.4468	0.700719	-2.0379	40.4757	2.64147	0.553121	42.211	3.19966
1544	2.86951	-0.500325	22.7603	1.20638	-0.488341	4.28802	1.20636	-0.488463	10.1085	0.931624	-0.29327	13.4194	-2.17964	-9.50718	16.4431	-7.26093	-16.6275	-4.72582	-5.83815	0.63648	1.37926	37.5409	-5.84208	36.7687	-1.47645	120.311	9.39409	-6.6279	-17.3572	-22.9681	-2.70758	1.61709	-4.64511	11.9483	13.7062	57.4978	9.84308	99.7915	55.1098	-2.41766	-6.91401	-22.6425	0.822632	-3.00557	40.5933	3.083	0.774366	42.1688	3.13421
1546	2.60092	-0.515644	22.7976	1.0875	-0.469986	4.30519	1.08744	-0.470108	10.1256	0.841524	-0.286698	13.432	-1.97702	-9.77881	16.6315	-6.95803	-17.2013	-4.3575	-5.71565	0.482812	1.5509	37.0859	-5.39493	37.3248	-1.45036	119.353	7.86665	-5.96563	-17.1282	-21.6744	-2.48027	1.72592	-4.6618	12.0246	14.5505	57.6134	10.5724	99.4082	55.2513	-2.5982	-6.57552	-22.7227	0.845913	-3.78226	40.4585	3.40317	1.25725	42.0081	3.03388
1548	2.39408	-0.654682	22.6481	0.9844	-0.510478	4.23989	0.984347	-0.51058	10.0603	0.766878	-0.323013	13.383	-2.10896	-10.1203	16.9	-7.27392	-17.8001	-3.79862	-5.71453	0.789832	2.16394	36.6587	-2.94467	38.1809	-0.00875429	118.965	5.8133	-7.75537	-17.7547	-17.3851	-2.5413	1.59267	-4.7982	11.8842	15.5344	57.5708	11.5206	99.3119	55.278	-2.84106	-6.13591	-22.6523	0.799978	-4.18771	40.1575	3.51626	1.83974	41.8104	2.90128
1550	2.07325	-0.651351	22.5329	0.844779	-0.478435	4.18902	0.844723	-0.478518	10.0095	0.660541	-0.307312	13.3446	-1.97147	-10.194	16.8071	-7.06047	-17.9749	-3.97392	-5.57388	0.835717	2.44729	36.995	-2.9464	38.3043	-0.299703	118.786	5.74956	-11.2788	-16.5925	-8.57589	-2.75202	1.55323	-4.37331	12.0629	15.7572	57.6835	10.9104	99.6881	54.9484	-3.14253	-5.88029	-22.5755	0.841968	-4.18003	40.2018	3.4332	1.64711	41.9289	2.88014
1552	1.78276	-0.633221	22.4503	0.719734	-0.443049	4.15244	0.719693	-0.443121	9.97286	0.564925	-0.288282	13.3169	-1.90238	-10.1372	16.6255	-6.94116	-17.8842	-4.32547	-5.45619	0.826175	2.58393	37.8817	-2.73131	37.8219	-0.861776	119.134	8.13809	-17.0338	-15.5941	0.440874	-2.90067	1.52279	-4.11161	12.2104	16.1257	57.7464	10.5355	99.8879	54.7647	-3.50172	-5.74322	-22.5628	0.857563	-3.93296	40.149	3.2615	1.4118	41.9779	2.98305
1554	1.54028	-0.643674	22.3932	0.612919	-0.424802	4.12718	0.612876	-0.424865	9.94761	0.483939	-0.281011	13.2979	-1.93049	-9.99455	16.4661	-6.96652	-17.6053	-4.63813	-5.36652	0.734164	2.55445	39.1376	-2.34238	36.8289	-1.60421	120.003	13.0414	-23.9425	-15.1754	7.99085	-2.97088	1.48608	-4.11842	12.2828	16.6447	57.7009	10.6448	99.9148	54.8472	-3.89445	-5.65523	-22.6199	0.818618	-3.42493	39.9345	2.98457	1.23323	41.8907	3.17612
1556	1.29327	-0.756278	22.3043	0.494683	-0.450728	4.08804	0.494639	-0.450773	9.90846	0.397078	-0.307448	13.2684	-1.90213	-9.86329	16.5611	-6.85904	-17.3776	-4.48358	-5.18186	0.310769	2.20221	40.2249	-4.37319	35.4849	-3.68397	121.549	19.8981	-29.3418	-13.5865	9.73656	-3.14829	1.44168	-4.13328	12.3984	16.477	57.5054	10.5301	100.431	55.1273	-4.23071	-5.37928	-22.6923	0.720773	-2.24926	39.6727	2.32995	0.813831	41.7422	3.30323
1558	1.01495	-0.950651	22.1765	0.355284	-0.509527	4.03168	0.355228	-0.509573	9.85213	0.296371	-0.359783	13.226	-1.88103	-9.64562	16.7408	-6.72577	-16.9924	-4.18331	-4.96597	-0.130571	1.6298	41.1956	-6.60461	33.9511	-6.3617	121.644	27.9401	-34.5187	-10.7993	8.0194	-3.33894	1.34703	-4.25706	12.5282	16.3608	57.2567	10.7797	101.11	55.579	-4.58024	-4.96942	-22.6776	0.510564	-1.45042	39.4506	1.96853	0.536964	41.6144	3.37046
1560	0.704939	-1.20748	22.0148	0.196455	-0.592787	3.9599	0.196394	-0.592807	9.78033	0.182642	-0.431561	13.172	-1.89438	-9.33834	16.9489	-6.62318	-16.4327	-3.83832	-4.73933	-0.498162	0.917286	42.0636	-8.47679	32.4345	-9.14451	119.84	36.6292	-38.9951	-6.69406	3.98919	-3.52305	1.20185	-4.46758	12.6799	16.3695	56.9797	11.374	101.861	56.1428	-4.9445	-4.47319	-22.5449	0.21938	-1.23502	39.2845	1.99333	0.485921	41.5358	3.37281
1562	0.390543	-1.47596	21.8523	0.0347887	-0.680988	3.8874	0.0347173	-0.680998	9.70785	0.0671096	-0.507266	13.1174	-2.00878	-9.0078	17.1207	-6.70257	-15.7964	-3.55343	-4.54145	-0.738922	0.262021	42.8997	-9.90777	31.3663	-11.9058	117.107	44.7428	-41.2635	-3.97524	2.48688	-3.68771	1.04564	-4.63833	12.8968	16.0985	56.7033	11.7538	102.593	56.6148	-5.28308	-4.03667	-22.2781	0.02641	-1.39967	39.1314	2.12976	0.648687	41.4778	3.30077
1564	0.102002	-1.69274	21.6947	-0.110683	-0.749182	3.81657	-0.110758	-0.749164	9.637	-0.0374935	-0.567031	13.064	-2.1344	-8.66592	17.2147	-6.80903	-15.1323	-3.41276	-4.39969	-0.874725	-0.311821	43.6135	-10.9227	30.5997	-15.328	111.543	52.2881	-41.3895	-1.59258	0.689155	-3.83144	0.911184	-4.67895	13.1848	15.9347	56.3714	11.989	102.969	56.8766	-5.53902	-3.69757	-22.01	-0.0807403	-1.72413	38.9783	2.30942	0.770753	41.4599	3.154
1566	-0.139869	-1.84855	21.5295	-0.230037	-0.795229	3.74223	-0.230119	-0.795206	9.56267	-0.123883	-0.608711	13.0081	-2.25819	-8.30191	17.2135	-6.91591	-14.4238	-3.45132	-4.31794	-0.909926	-0.829739	44.1161	-11.5859	30.1152	-19.0473	103.34	59.5956	-39.3604	0.440323	-1.70152	-3.96896	0.816639	-4.60565	13.5368	15.9621	55.9702	12.1225	102.961	56.8994	-5.7106	-3.4775	-21.7841	-0.122292	-2.085	38.8077	2.48483	0.808779	41.471	2.96037
1568	-0.295917	-1.97454	21.2928	-0.308767	-0.836306	3.63633	-0.308857	-0.836273	9.45676	-0.180135	-0.644235	12.9285	-2.41762	-7.87868	17.1304	-7.07625	-13.5908	-3.64607	-4.26797	-0.823619	-1.51938	44.1453	-12.3334	29.7885	-22.3664	95.0784	67.1681	-35.3275	1.44475	-4.45221	-4.17087	0.788515	-4.58081	13.9399	16.2324	55.497	12.3228	102.781	56.7178	-5.85379	-3.4181	-21.6301	-0.194596	-2.30146	38.5601	2.60454	0.863092	41.4455	2.83306
1570	-0.364341	-2.12397	21.0291	-0.351069	-0.895767	3.51878	-0.351161	-0.895738	9.33922	-0.207972	-0.691333	12.8402	-2.61593	-7.2423	16.8267	-7.25637	-12.3424	-4.27377	-4.21426	-0.776344	-1.8522	43.6835	-12.2218	30.0695	-25.1218	87.9626	73.9117	-30.0679	1.05273	-7.14578	-4.42914	0.795671	-4.61948	14.2327	16.2262	55.0191	12.3969	102.776	56.534	-5.96048	-3.38117	-21.5328	-0.257552	-2.24226	38.3297	2.58025	0.936935	41.4511	2.70175
1572	-0.351474	-2.29463	20.7809	-0.359642	-0.971869	3.40851	-0.359742	-0.971832	9.22895	-0.209568	-0.7488	12.7574	-2.80911	-6.36469	16.24	-7.36079	-10.6366	-5.45358	-4.14929	-0.779405	-1.844	42.904	-11.1786	31.0336	-27.6405	82.5692	79.4329	-24.4449	-0.419964	-9.85393	-4.70264	0.828416	-4.70201	14.3529	15.9367	54.6033	12.3837	102.981	56.4035	-6.04196	-3.3275	-21.4659	-0.302826	-1.9358	38.1581	2.40987	0.994674	41.5046	2.56181
1574	-0.274706	-2.42051	20.6856	-0.336875	-1.03392	3.36658	-0.336979	-1.03388	9.18701	-0.188673	-0.793824	12.7259	-2.8551	-5.29515	15.2267	-7.1402	-8.60807	-7.44779	-4.07364	-0.7061	-2.12607	42.6344	-9.78361	32.749	-30.5012	78.8796	83.9147	-20.8758	-2.37167	-12.0088	-4.8178	0.877681	-4.71441	14.2019	15.8515	54.4415	12.624	103.162	56.3485	-6.14644	-3.24367	-21.3305	-0.325679	-1.62424	38.1331	2.17004	0.85919	41.6235	2.45664
1576	-0.20398	-2.48277	20.6221	-0.311188	-1.06755	3.33882	-0.311298	-1.06752	9.15925	-0.167358	-0.817415	12.705	-2.78472	-4.15409	14.1363	-6.65107	-6.49313	-9.5819	-3.99211	-0.58687	-2.13926	42.1964	-7.24656	34.6432	-32.3667	77.2077	86.6839	-19.1791	-3.30451	-13.1107	-4.89809	0.965802	-4.69201	14.0035	15.9712	54.3796	12.8967	103.261	56.1909	-6.2234	-3.15471	-21.2055	-0.328318	-1.44537	38.1073	1.93506	0.723163	41.7439	2.37413
1578	-0.164256	-2.48251	20.5559	-0.293441	-1.07106	3.30962	-0.293552	-1.07103	9.13005	-0.153819	-0.818958	12.6832	-2.62976	-3.03188	13.1066	-5.97641	-4.45956	-11.584	-3.91307	-0.429797	-1.9285	41.4106	-3.85002	36.5028	-33.2304	77.545	87.5963	-18.9813	-3.25877	-13.1374	-4.96175	1.08988	-4.6582	13.8049	16.249	54.3704	13.1294	103.276	55.8926	-6.26737	-3.07258	-21.1125	-0.309169	-1.46093	38.0391	1.7622	0.648874	41.8433	2.30222
1580	-0.176631	-2.44837	20.4621	-0.295312	-1.05511	3.26787	-0.29542	-1.05508	9.0883	-0.156119	-0.807159	12.6519	-2.48923	-2.10642	12.3049	-5.37117	-2.79974	-13.1313	-3.85255	-0.239897	-2.21873	40.3518	-1.06487	38.3914	-33.5993	78.9158	87.5159	-18.3726	-3.07456	-13.4288	-4.97405	1.2196	-4.67298	13.5637	16.4365	54.3857	13.1868	103.303	55.4798	-6.30248	-3.01816	-21.0635	-0.247255	-1.73573	37.914	1.78727	0.696557	41.8958	2.19006
1582	-0.208154	-2.40625	20.3334	-0.304689	-1.03402	3.21046	-0.304795	-1.03398	9.03089	-0.164327	-0.791974	12.6088	-2.4052	-1.3877	11.7296	-4.93129	-1.50835	-14.2355	-3.81113	-0.0923236	-2.36467	39.313	0.535215	39.7058	-35.0615	78.6979	87.5955	-17.6113	-2.76741	-14.5376	-4.95957	1.36418	-4.77015	13.3349	16.602	54.3617	13.3299	103.331	55.0273	-6.32014	-3.00966	-21.0764	-0.233286	-2.15034	37.7229	1.89633	0.869234	41.9244	2.12046
1584	-0.258471	-2.36709	20.1692	-0.322392	-1.01261	3.13721	-0.322497	-1.01257	8.95764	-0.178756	-0.777075	12.5539	-2.36912	-0.866528	11.382	-4.65013	-0.566825	-14.9024	-3.80154	-0.00146057	-2.29289	38.2718	1.10621	40.3849	-37.0467	77.8259	87.7064	-17.0406	-2.36434	-16.4212	-4.92247	1.51581	-4.96927	13.112	16.7267	54.3143	13.588	103.387	54.5618	-6.32452	-3.01949	-21.1502	-0.276658	-2.65627	37.4714	2.04914	1.14739	41.9341	2.09381
1586	-0.3602	-2.34342	19.9787	-0.363861	-0.993517	3.05194	-0.363968	-0.993483	8.87237	-0.210804	-0.765391	12.4899	-2.27408	-0.474955	11.2552	-4.31278	0.105962	-15.1491	-3.8874	0.0453653	-2.25339	36.5243	2.12295	40.6293	-35.2673	84.7645	85.0376	-18.7666	-2.02148	-18.1154	-4.83481	1.63027	-5.33768	12.7972	16.69	54.396	13.8437	103.577	54.096	-6.35472	-2.92516	-21.2764	-0.326516	-3.22127	37.1738	2.19746	1.45972	41.9171	2.02688
1588	-0.48501	-2.30779	19.7719	-0.414313	-0.967267	2.95934	-0.414413	-0.967222	8.77977	-0.249992	-0.748908	12.4204	-2.16267	-0.247133	11.2491	-4.01476	0.470977	-15.1638	-3.91435	0.157372	-2.39333	35.3331	1.84708	40.5044	-35.2026	87.9066	82.8853	-19.2707	-0.456262	-20.5607	-4.84611	1.79375	-5.61962	12.5453	16.6189	54.4372	14.0023	103.884	53.6517	-6.28913	-2.72392	-21.3746	-0.350496	-3.64658	36.9313	2.31126	1.73217	41.9278	1.98144
1590	-0.615442	-2.25629	19.5635	-0.46589	-0.933703	2.866	-0.465986	-0.933655	8.68643	-0.290483	-0.727054	12.3504	-2.06513	-0.153055	11.3049	-3.79882	0.598096	-15.06	-3.87657	0.345694	-2.63407	34.8975	0.532208	40.0676	-37.1599	86.7406	81.5106	-18.2079	1.55869	-23.3115	-4.94271	1.98809	-5.77284	12.3566	16.6276	54.4525	14.1055	104.273	53.1937	-6.13566	-2.45187	-21.4022	-0.354643	-3.87546	36.7571	2.37723	1.91962	41.9708	1.97294
1592	-0.713972	-2.19812	19.3947	-0.503168	-0.900008	2.79046	-0.503262	-0.899956	8.6109	-0.320331	-0.704217	12.2938	-2.06187	-0.0605209	11.3033	-3.75374	0.764177	-15.065	-3.91374	0.522389	-2.42769	34.7502	0.696701	39.1301	-36.2136	89.2205	80.5238	-18.8435	0.378707	-23.3378	-4.90355	2.05159	-5.90307	12.0594	17.0925	54.6797	14.4703	104.617	52.5436	-6.04605	-2.26959	-21.2757	-0.413278	-3.89161	36.5969	2.38188	1.91541	42.0209	2.01278
1594	-0.772543	-2.15315	19.2596	-0.524291	-0.875543	2.7301	-0.524378	-0.875489	8.55053	-0.337546	-0.687275	12.2485	-2.12399	0.00477561	11.2877	-3.8383	0.909164	-15.0974	-3.91099	0.709128	-2.33681	34.7521	0.562725	38.4226	-35.8083	90.4903	79.8166	-19.1639	-0.266779	-23.1924	-4.88692	2.0847	-5.90284	11.8312	17.5474	54.8778	14.7311	104.912	51.8844	-5.95848	-2.11403	-21.0975	-0.469747	-3.7974	36.4269	2.35133	1.92291	41.9898	2.07248
1596	-0.787309	-2.12714	19.1569	-0.528057	-0.863108	2.68444	-0.528146	-0.863053	8.50487	-0.341071	-0.678244	12.2143	-2.23568	0.0485429	11.2621	-4.02148	1.03663	-15.1492	-3.86515	0.915986	-2.41465	34.8424	-0.0663819	38.055	-36.3802	90.1678	79.2571	-18.8873	0.111599	-23.3824	-4.92613	2.10657	-5.79366	11.6948	17.8899	54.9803	14.8664	105.131	51.2955	-5.86934	-1.98867	-20.9245	-0.516581	-3.63456	36.2405	2.29468	1.96219	41.8767	2.14481
1598	-0.750968	-2.12772	19.076	-0.511845	-0.866672	2.64866	-0.511933	-0.86662	8.46909	-0.32867	-0.679923	12.1875	-2.37402	0.0994131	11.223	-4.24963	1.18885	-15.2277	-3.85856	1.16612	-2.35882	35.0164	-0.501344	37.714	-36.6778	90.3669	78.7312	-18.6089	0.0528448	-23.4053	-5.01703	2.11015	-5.77323	11.5753	18.1898	54.9185	15.1823	105.153	50.9178	-5.80288	-1.95556	-20.8957	-0.579189	-3.44861	36.0367	2.21928	1.90496	41.7687	2.23828
1600	-0.709274	-2.10132	19.0485	-0.491204	-0.858762	2.63673	-0.491292	-0.858711	8.45716	-0.313714	-0.672728	12.1786	-2.41672	0.123148	11.1498	-4.31602	1.25238	-15.3658	-3.91721	1.43842	-2.28408	35.1071	-0.787338	37.3887	-36.6517	90.6273	78.3373	-18.3348	0.168372	-23.7583	-5.15608	2.10187	-5.66975	11.4466	18.1704	54.8137	15.2423	105.298	50.6871	-5.77738	-1.93689	-20.8766	-0.615146	-3.26937	35.869	2.11974	1.84714	41.6783	2.31825
1602	-0.676012	-2.04214	19.0869	-0.471718	-0.835647	2.65403	-0.471804	-0.835598	8.47446	-0.300611	-0.654221	12.1916	-2.35606	0.120342	11.0361	-4.20649	1.22492	-15.5749	-4.05103	1.70983	-2.18007	35.0566	-0.978341	37.0706	-36.3342	90.9418	78.0597	-18.0772	0.510617	-24.4781	-5.31828	2.08524	-5.44637	11.3092	17.8918	54.7155	15.0507	105.574	50.559	-5.77792	-1.90987	-20.8256	-0.62626	-3.12702	35.753	2.0204	1.81415	41.6072	2.37807
1604	-0.661388	-1.97659	19.2208	-0.460222	-0.80796	2.71367	-0.460305	-0.807916	8.5341	-0.293824	-0.632773	12.2364	-2.28231	0.122157	10.8649	-4.07084	1.20175	-15.8908	-4.28251	1.91419	-1.91501	34.7978	-1.3541	36.7711	-36.0382	91.5349	77.7353	-17.7949	0.879893	-25.2891	-5.40661	2.07247	-5.07954	11.2007	17.8614	54.698	15.0143	105.682	50.4075	-5.72434	-1.85386	-20.682	-0.659476	-3.09598	35.6961	2.02044	1.81805	41.5288	2.42567
1606	-0.631339	-1.93975	19.3556	-0.444431	-0.794182	2.77373	-0.444514	-0.794135	8.59416	-0.28296	-0.621448	12.2815	-2.24546	0.151513	10.7269	-3.99032	1.24303	-16.1467	-4.47518	2.06377	-1.62878	34.5448	-1.67292	36.5759	-35.9	91.974	77.4359	-17.5701	1.21906	-26.0387	-5.47624	2.03093	-4.76983	11.1018	17.9609	54.7236	15.1141	105.705	50.2702	-5.64924	-1.81794	-20.5839	-0.705544	-3.14229	35.675	2.07488	1.87511	41.489	2.47156
1608	-0.585136	-1.93411	19.4621	-0.424151	-0.795536	2.82133	-0.424233	-0.795492	8.64176	-0.267776	-0.621177	12.3172	-2.24715	0.200405	10.6504	-3.97149	1.33439	-16.29	-4.59508	2.15776	-1.37047	34.3586	-1.8906	36.4687	-35.9248	92.2024	77.178	-17.424	1.47687	-26.6348	-5.55219	1.96171	-4.53243	11.0145	18.1211	54.7597	15.2901	105.705	50.141	-5.55978	-1.80409	-20.5575	-0.751964	-3.24123	35.6738	2.15738	1.96046	41.4944	2.52117
1610	-0.557388	-1.92996	19.5224	-0.41189	-0.796034	2.84823	-0.411972	-0.795992	8.66866	-0.258614	-0.620776	12.3374	-2.22808	0.207221	10.6652	-3.93428	1.33799	-16.262	-4.64694	2.19281	-1.20648	34.2612	-2.05009	36.2907	-35.9348	92.4028	77.0145	-17.356	1.51424	-26.8986	-5.69835	1.89828	-4.20372	10.9698	18.0983	54.6974	15.242	105.906	49.9785	-5.46104	-1.7702	-20.573	-0.747445	-3.34878	35.6503	2.21262	1.97308	41.5267	2.57958
1612	-0.515899	-1.92734	19.5623	-0.393668	-0.798438	2.86619	-0.39375	-0.798397	8.68662	-0.244865	-0.621434	12.3509	-2.20392	0.202245	10.6643	-3.89278	1.31854	-16.2628	-4.65116	2.15585	-1.05916	34.1987	-2.07358	36.1993	-35.9647	92.5395	76.8688	-17.345	1.52551	-27.0582	-5.84817	1.85541	-3.92499	10.9029	18.1071	54.6301	15.2603	106.083	49.8229	-5.36073	-1.73071	-20.609	-0.747809	-3.3231	35.6437	2.17713	1.86439	41.5803	2.66808
1614	-0.456838	-1.92359	19.5873	-0.367598	-0.801905	2.87759	-0.36768	-0.801867	8.69802	-0.225171	-0.622406	12.3594	-2.17553	0.191399	10.6254	-3.84582	1.28773	-16.3338	-4.61928	2.05471	-0.934147	34.1462	-1.96948	36.2315	-35.9987	92.6301	76.7254	-17.3714	1.56849	-27.1725	-5.98332	1.8339	-3.72009	10.8163	18.1705	54.5705	15.363	106.185	49.6818	-5.25972	-1.70559	-20.6566	-0.760326	-3.13833	35.6655	2.04645	1.64363	41.6481	2.77845
1616	-0.391168	-1.91343	19.5953	-0.338009	-0.803178	2.88145	-0.338092	-0.803144	8.70188	-0.202973	-0.621524	12.3624	-2.13859	0.176295	10.5623	-3.78504	1.24618	-16.4497	-4.57211	1.92614	-0.933856	34.0609	-1.83368	36.4135	-35.9643	92.7529	76.6017	-17.3984	1.68978	-27.2407	-6.08767	1.81717	-3.56575	10.783	18.1807	54.495	15.3562	106.213	49.5528	-5.1495	-1.76678	-20.714	-0.763701	-2.83222	35.7316	1.87128	1.40426	41.7148	2.85515
1618	-0.332543	-1.8989	19.5824	-0.311037	-0.801948	2.87603	-0.31112	-0.801916	8.69646	-0.182873	-0.618934	12.3583	-2.09757	0.148658	10.5265	-3.72262	1.17939	-16.5143	-4.51846	1.79564	-0.954481	33.9454	-1.71213	36.5857	-35.9132	92.8812	76.4611	-17.3769	1.83215	-27.358	-6.19691	1.79371	-3.40236	10.7883	18.2462	54.3647	15.3466	106.164	49.4091	-5.05012	-1.86512	-20.7428	-0.754417	-2.51162	35.8021	1.69094	1.1648	41.7686	2.92105
1620	-0.284567	-1.87967	19.5491	-0.288235	-0.797752	2.86144	-0.288317	-0.797723	8.68187	-0.166063	-0.614388	12.3474	-2.05354	0.112074	10.5265	-3.659	1.09412	-16.5122	-4.46386	1.66846	-0.970839	33.8041	-1.6154	36.6988	-35.8573	93.0017	76.3015	-17.2962	1.97137	-27.5349	-6.30772	1.76576	-3.23465	10.8088	18.3689	54.1916	15.365	106.061	49.2472	-4.95892	-1.97428	-20.7442	-0.736759	-2.24241	35.865	1.53814	0.953409	41.8119	2.98238
1622	-0.247049	-1.855	19.5003	-0.269476	-0.79027	2.83991	-0.269558	-0.790242	8.66034	-0.152471	-0.607635	12.3313	-2.0032	0.0871176	10.5387	-3.57906	1.02679	-16.4876	-4.41927	1.52618	-0.97269	33.651	-1.5089	36.7197	-35.7956	93.0581	76.1516	-17.1623	2.07384	-27.7314	-6.37133	1.75963	-3.14678	10.7552	18.4731	54.0711	15.4599	106	49.0803	-4.85186	-2.02873	-20.7552	-0.727973	-2.16533	35.9123	1.49105	0.844393	41.8689	3.05432
1624	-0.208133	-1.81126	19.4342	-0.248387	-0.774576	2.81072	-0.248468	-0.77455	8.63116	-0.137638	-0.5946	12.3095	-1.96842	0.0760424	10.5738	-3.52135	0.990726	-16.421	-4.36527	1.40008	-1.01455	33.5162	-1.46168	36.7202	-35.7478	93.1942	76.001	-17.0614	2.10678	-27.8133	-6.4142	1.75767	-3.1078	10.6771	18.476	53.9367	15.5294	106.01	48.9281	-4.70344	-2.08225	-20.817	-0.761191	-2.18395	35.9563	1.49897	0.801602	41.9332	3.09936
1626	-0.160818	-1.75836	19.3498	-0.222771	-0.755602	2.77341	-0.222849	-0.755579	8.59385	-0.119613	-0.57883	12.2815	-1.95302	0.0744774	10.6208	-3.49458	0.979977	-16.3333	-4.29663	1.29845	-1.09065	33.415	-1.47928	36.7143	-35.7371	93.4169	75.8419	-16.9951	2.07437	-27.7842	-6.45009	1.75171	-3.1074	10.5998	18.4307	53.7757	15.5868	106.062	48.789	-4.51921	-2.16092	-20.9413	-0.82648	-2.25182	36.0029	1.53684	0.798122	41.9997	3.09813
1628	-0.0864495	-1.75334	19.2338	-0.189352	-0.759924	2.72214	-0.18943	-0.759906	8.54257	-0.0942894	-0.579994	12.2431	-1.95561	0.0618661	10.6325	-3.50481	0.958012	-16.3114	-4.2068	1.22761	-1.10643	33.3949	-1.51701	36.6719	-35.8541	93.614	75.6386	-16.8752	2.02718	-27.7986	-6.5255	1.72184	-3.11812	10.5901	18.6617	53.5744	15.7924	105.99	48.6228	-4.35297	-2.32886	-21.1294	-0.840881	-2.27233	36.067	1.55432	0.759595	42.0532	2.98886
1630	-0.0211713	-1.74435	19.1523	-0.1597	-0.761668	2.68616	-0.159779	-0.761651	8.5066	-0.0719667	-0.579455	12.2162	-1.9336	0.032249	10.5965	-3.47762	0.895888	-16.3771	-4.1256	1.15491	-1.21036	33.3057	-1.5844	36.695	-35.9283	93.8021	75.4816	-16.7285	1.96175	-27.8317	-6.53654	1.69471	-3.19898	10.5763	18.9289	53.4639	16.0196	105.89	48.5003	-4.17774	-2.50094	-21.3484	-0.883206	-2.26098	36.1164	1.53534	0.698293	42.0914	2.94758
1632	0.0273413	-1.72886	19.1058	-0.136956	-0.759087	2.66571	-0.137034	-0.759073	8.48614	-0.0550945	-0.57611	12.2008	-1.89332	-0.00866433	10.5369	-3.4222	0.805997	-16.4858	-4.05699	1.07483	-1.39259	33.1236	-1.66586	36.7758	-35.9201	93.9823	75.3664	-16.5819	1.91685	-27.8755	-6.48274	1.67491	-3.33919	10.5452	19.1436	53.4337	16.2157	105.769	48.4207	-3.98364	-2.63963	-21.5789	-0.941156	-2.21371	36.15	1.48012	0.617161	42.1143	2.9882
1634	0.0644032	-1.74743	19.0293	-0.122044	-0.770433	2.63187	-0.122124	-0.77042	8.4523	-0.0431941	-0.583666	12.1755	-1.90709	-0.02922	10.5724	-3.4562	0.77394	-16.4198	-3.98322	0.998383	-1.47323	32.8932	-1.69392	36.7774	-35.8259	94.1604	75.1908	-16.5386	2.06043	-27.9034	-6.46199	1.65704	-3.44818	10.5144	19.1489	53.3048	16.2764	105.576	48.3241	-3.73593	-2.66708	-21.7917	-0.888277	-2.10006	36.2013	1.40749	0.518835	42.1307	2.98881
1636	0.0912234	-1.76038	18.9409	-0.11108	-0.778426	2.59267	-0.11116	-0.778414	8.4131	-0.0344474	-0.588959	12.1461	-1.93053	-0.0388507	10.6326	-3.50306	0.765152	-16.3083	-3.91336	0.940942	-1.51304	32.6952	-1.73344	36.7587	-35.759	94.3502	74.9435	-16.4595	2.18648	-27.9107	-6.45161	1.6281	-3.50756	10.441	19.1064	53.1581	16.296	105.405	48.1481	-3.54143	-2.68761	-21.9323	-0.826955	-2.02651	36.2258	1.35958	0.454771	42.1229	2.98588
1638	0.108293	-1.75775	18.8463	-0.103022	-0.778761	2.55069	-0.103103	-0.77875	8.37113	-0.0283478	-0.588706	12.1146	-1.95189	-0.0407652	10.6894	-3.54283	0.769462	-16.2034	-3.85191	0.902749	-1.53908	32.5562	-1.77459	36.7372	-35.7193	94.5329	74.6593	-16.3413	2.255	-27.8956	-6.4433	1.59014	-3.52929	10.3385	19.0728	53.0135	16.2984	105.267	47.9062	-3.42501	-2.73349	-21.9947	-0.78256	-2.01744	36.2185	1.35003	0.434051	42.0954	2.98404
1640	0.114803	-1.73369	18.7583	-0.0977814	-0.768798	2.5116	-0.0978606	-0.768788	8.33203	-0.0250023	-0.58093	12.0853	-1.96412	-0.0427556	10.6899	-3.56577	0.771143	-16.2027	-3.80854	0.867234	-1.62217	32.4957	-1.70633	36.7395	-35.5732	94.601	74.5098	-16.2999	2.29552	-27.841	-6.41456	1.5659	-3.58934	10.3041	19.1276	52.8881	16.2879	105.121	47.7142	-3.38275	-2.85377	-22.0086	-0.769838	-2.0482	36.1979	1.38067	0.429655	42.0871	2.98475
1642	0.115787	-1.71245	18.6756	-0.0952299	-0.759599	2.47484	-0.0953084	-0.759589	8.29527	-0.0236243	-0.573892	12.0577	-1.95595	-0.0402485	10.6464	-3.54966	0.773289	-16.2833	-3.78365	0.837129	-1.71916	32.4407	-1.6625	36.7539	-35.4618	94.6971	74.3905	-16.3029	2.34948	-27.8733	-6.36893	1.5442	-3.68344	10.2786	19.2168	52.7815	16.2875	104.913	47.6027	-3.35768	-2.91706	-22.0261	-0.748204	-2.18984	36.1826	1.46893	0.496961	42.0551	2.96623
1644	0.112314	-1.69914	18.5977	-0.0953282	-0.753487	2.44019	-0.095406	-0.753478	8.26062	-0.0240373	-0.569329	12.0318	-1.92854	-0.0370782	10.5743	-3.49835	0.769015	-16.4167	-3.77356	0.809624	-1.81908	32.377	-1.66991	36.7664	-35.416	94.8359	74.2816	-16.3338	2.42105	-28.0074	-6.30989	1.52796	-3.81331	10.2433	19.3036	52.695	16.3052	104.68	47.5816	-3.33569	-2.9007	-22.0549	-0.710519	-2.41718	36.1791	1.59567	0.616945	41.9984	2.9282
1646	0.101575	-1.68998	18.5203	-0.0989674	-0.748579	2.40573	-0.0990448	-0.748569	8.22616	-0.0270235	-0.565888	12.0059	-1.89585	-0.0517035	10.5271	-3.44538	0.729602	-16.5032	-3.76304	0.776105	-1.91827	32.3236	-1.71566	36.7319	-35.435	94.9444	74.1883	-16.3525	2.48407	-28.1878	-6.2475	1.53683	-3.99026	10.1663	19.2788	52.6296	16.3465	104.632	47.6558	-3.32413	-2.84139	-22.0649	-0.664948	-2.57075	36.1953	1.67406	0.664506	41.9615	2.88711
1648	0.0949655	-1.67885	18.451	-0.100665	-0.743163	2.37491	-0.100742	-0.743152	8.19535	-0.0285944	-0.561945	11.9828	-1.87671	-0.0731725	10.5	-3.41999	0.683186	-16.5527	-3.75287	0.726023	-1.98685	32.2695	-1.75128	36.6606	-35.4614	95.0208	74.1113	-16.3335	2.51639	-28.3245	-6.19835	1.56364	-4.13602	10.0975	19.2461	52.5843	16.3937	104.652	47.7195	-3.31343	-2.76012	-22.0523	-0.630008	-2.65684	36.1974	1.70707	0.662716	41.8811	2.86497
1650	0.0950204	-1.6649	18.3933	-0.0992504	-0.73707	2.34924	-0.0993265	-0.73706	8.16968	-0.0278881	-0.557301	11.9636	-1.87532	-0.0933657	10.4887	-3.42618	0.646393	-16.5732	-3.74241	0.660511	-2.02809	32.2181	-1.76871	36.567	-35.4787	95.0651	74.0577	-16.2801	2.51442	-28.3979	-6.1645	1.60261	-4.23085	10.0522	19.2433	52.5566	16.4452	104.695	47.7434	-3.30468	-2.67386	-22.0219	-0.60905	-2.679	36.1734	1.70051	0.64135	41.7489	2.86866
1652	0.102038	-1.65255	18.3539	-0.0949914	-0.732264	2.33174	-0.0950669	-0.732254	8.15217	-0.0249846	-0.55344	11.9504	-1.88875	-0.088036	10.4728	-3.44803	0.662278	-16.6031	-3.7286	0.592604	-2.08896	32.1959	-1.78463	36.5058	-35.4808	95.0812	74.0633	-16.2427	2.4916	-28.4235	-6.13467	1.63678	-4.275	10.0487	19.3409	52.5365	16.5182	104.672	47.7211	-3.31535	-2.62147	-21.9995	-0.593733	-2.66125	36.1005	1.68025	0.726543	41.5799	2.90548
1654	0.101546	-1.63447	18.3223	-0.0935664	-0.724311	2.31767	-0.093641	-0.724301	8.13811	-0.0244024	-0.547405	11.9399	-1.89833	-0.0782351	10.4586	-3.46099	0.684526	-16.6301	-3.72931	0.542303	-2.14275	32.1683	-1.82586	36.4319	-35.4763	95.1152	74.0542	-16.173	2.44921	-28.4897	-6.11067	1.66596	-4.30119	10.0421	19.421	52.5326	16.573	104.679	47.6915	-3.31737	-2.58057	-21.9835	-0.588821	-2.64577	36.0509	1.68034	0.772361	41.4496	2.91534
1656	0.0906196	-1.61085	18.2943	-0.0962586	-0.713049	2.30518	-0.0963321	-0.713039	8.12561	-0.0271087	-0.539155	11.9305	-1.89915	-0.0703403	10.4502	-3.45899	0.699359	-16.6459	-3.74625	0.511576	-2.18435	32.1342	-1.8872	36.3434	-35.47	95.1776	74.0186	-16.0819	2.38639	-28.592	-6.09124	1.68876	-4.32267	10.0181	19.4541	52.5453	16.6079	104.738	47.6608	-3.30552	-2.5446	-21.977	-0.59512	-2.66507	36.0312	1.71563	0.773828	41.365	2.90068
1658	0.0725688	-1.58894	18.263	-0.102207	-0.70194	2.29121	-0.102279	-0.701929	8.11164	-0.0322386	-0.531224	11.9201	-1.8917	-0.0711521	10.4634	-3.44598	0.694308	-16.6212	-3.76954	0.486171	-2.21868	32.1204	-1.92047	36.2734	-35.4709	95.2695	73.9815	-16.0566	2.28915	-28.6145	-6.06855	1.70252	-4.36123	9.95683	19.4342	52.5722	16.6627	104.862	47.6103	-3.28089	-2.5093	-22.0019	-0.61528	-2.80768	35.9928	1.80836	0.849937	41.272	2.9372
1660	0.0495338	-1.56923	18.2353	-0.110538	-0.691372	2.27878	-0.110609	-0.691361	8.09922	-0.0391176	-0.523848	11.9107	-1.88044	-0.0742693	10.4809	-3.42709	0.683316	-16.5882	-3.79123	0.459826	-2.22009	32.1248	-1.92916	36.1962	-35.4847	95.3344	73.9442	-16.0522	2.20947	-28.6236	-6.06367	1.71225	-4.37639	9.92096	19.4012	52.5965	16.6772	104.951	47.564	-3.27857	-2.45147	-21.9749	-0.627029	-2.96394	35.9538	1.91274	0.927274	41.1811	2.94816
1662	0.0253766	-1.55318	18.2147	-0.119695	-0.682313	2.26955	-0.119765	-0.682301	8.08998	-0.0465236	-0.517652	11.9038	-1.86855	-0.077901	10.494	-3.40728	0.671244	-16.5635	-3.8094	0.434659	-2.19325	32.1505	-1.91763	36.1191	-35.5106	95.3453	73.9208	-16.0562	2.16494	-28.6325	-6.07563	1.71769	-4.36468	9.90663	19.3646	52.612	16.6609	105	47.5353	-3.29978	-2.37282	-21.8933	-0.630165	-3.09853	35.9192	2.01114	0.989838	41.0931	2.94062
1664	0.012237	-1.54635	18.2103	-0.124859	-0.67822	2.26753	-0.124929	-0.678207	8.08796	-0.0506402	-0.514917	11.9023	-1.8636	-0.0804361	10.4841	-3.3994	0.664762	-16.5817	-3.82669	0.42862	-2.18122	32.2192	-1.901	36.0979	-35.5471	95.2393	73.9677	-16.0601	2.17371	-28.6367	-6.0787	1.71182	-4.35194	9.82842	19.3223	52.6146	16.7186	105.084	47.5542	-3.31364	-2.30467	-21.8227	-0.647361	-3.18393	35.8973	2.08575	1.033	41.0076	3.01972
1666	0.00492253	-1.53696	18.2146	-0.127286	-0.673491	2.26944	-0.127356	-0.673477	8.08987	-0.0527546	-0.511534	11.9037	-1.86281	-0.0837072	10.4591	-3.39925	0.659142	-16.628	-3.84294	0.430582	-2.17801	32.2508	-1.91012	36.0832	-35.5425	95.1503	74.0249	-16.0376	2.20687	-28.6568	-6.08838	1.70517	-4.32778	9.76371	19.2542	52.6088	16.7388	105.161	47.6011	-3.3183	-2.23768	-21.785	-0.670322	-3.18844	35.8796	2.1115	1.07311	40.9272	3.09218
1668	0.00232338	-1.52284	18.2248	-0.127268	-0.667081	2.27394	-0.127337	-0.667068	8.09437	-0.0531497	-0.506741	11.9071	-1.86647	-0.0874082	10.4268	-3.4073	0.654876	-16.6881	-3.85894	0.437583	-2.17817	32.2413	-1.946	36.0661	-35.4982	95.0954	74.0738	-15.979	2.25112	-28.6901	-6.10655	1.69849	-4.28886	9.72656	19.179	52.5916	16.7184	105.214	47.6583	-3.31464	-2.18317	-21.7802	-0.69575	-3.12822	35.8623	2.096	1.12179	40.8466	3.13632
1670	0.00291945	-1.50633	18.2363	-0.125654	-0.659898	2.27904	-0.125722	-0.659885	8.09947	-0.0524005	-0.501268	11.9109	-1.87756	-0.087572	10.4117	-3.4273	0.659806	-16.7166	-3.87918	0.445054	-2.16164	32.25	-1.98497	36.0564	-35.4768	95.0014	74.0969	-15.864	2.28901	-28.7114	-6.12899	1.68586	-4.22388	9.7079	19.1966	52.543	16.7476	105.206	47.6731	-3.3105	-2.19336	-21.7764	-0.715639	-3.10149	35.8407	2.09855	1.19911	40.7465	3.14607
1672	0.0121672	-1.4918	18.2462	-0.120412	-0.654313	2.28346	-0.120479	-0.6543	8.10389	-0.0488379	-0.496762	11.9143	-1.89512	-0.0926362	10.4064	-3.46118	0.658466	-16.7267	-3.89173	0.468168	-2.1247	32.2985	-1.98613	36.0478	-35.4354	94.9355	74.1126	-15.7848	2.29083	-28.693	-6.15207	1.66232	-4.17032	9.67866	19.2292	52.4979	16.7961	105.193	47.6757	-3.31885	-2.22503	-21.7768	-0.737456	-3.08866	35.8065	2.09244	1.35936	40.6191	3.15685
1674	0.0272317	-1.48136	18.2534	-0.112958	-0.651007	2.28672	-0.113025	-0.650995	8.10715	-0.0434766	-0.493821	11.9167	-1.91287	-0.103822	10.4067	-3.49808	0.646004	-16.7263	-3.89728	0.504729	-2.07073	32.385	-1.95403	36.0414	-35.3848	94.9029	74.1203	-15.7525	2.2563	-28.6362	-6.1741	1.62574	-4.13193	9.63382	19.2543	52.4595	16.8491	105.184	47.6747	-3.34188	-2.26277	-21.7758	-0.762519	-3.09227	35.7589	2.08342	1.57768	40.4716	3.17129
1676	0.032816	-1.47925	18.2571	-0.110346	-0.650552	2.28836	-0.110413	-0.650541	8.10879	-0.0415544	-0.493317	11.918	-1.9071	-0.118271	10.3992	-3.49392	0.617586	-16.7398	-3.9107	0.530198	-2.01178	32.4813	-1.95183	36.0468	-35.4153	94.8674	74.0933	-15.7143	2.204	-28.5712	-6.19174	1.56983	-4.08399	9.58515	19.2539	52.4049	16.8644	105.164	47.6779	-3.37507	-2.28193	-21.7497	-0.792732	-3.13023	35.7011	2.11716	1.70241	40.339	3.16596
1678	0.0279656	-1.47706	18.263	-0.112304	-0.649182	2.29098	-0.112371	-0.64917	8.11142	-0.0431074	-0.492415	11.9199	-1.8865	-0.132423	10.3914	-3.46286	0.583229	-16.7535	-3.92466	0.560106	-1.99625	32.5359	-1.9674	36.0662	-35.41	94.8135	74.0938	-15.6923	2.21628	-28.5278	-6.21523	1.52225	-4.04149	9.53234	19.2236	52.3462	16.8749	105.18	47.6949	-3.40551	-2.31127	-21.7368	-0.807821	-3.17171	35.6487	2.15113	1.76205	40.2315	3.14522
1680	0.0160639	-1.47335	18.2708	-0.117228	-0.646552	2.29439	-0.117295	-0.64654	8.11482	-0.046958	-0.490759	11.9225	-1.85898	-0.144984	10.3837	-3.41862	0.548719	-16.7668	-3.93677	0.593537	-2.01582	32.5487	-1.98971	36.0927	-35.3566	94.731	74.1247	-15.6772	2.29928	-28.5224	-6.24473	1.48972	-4.00901	9.48052	19.1657	52.2936	16.8765	105.225	47.7185	-3.43471	-2.34974	-21.7392	-0.80449	-3.20864	35.6035	2.17506	1.77501	40.1449	3.11994
1682	0.0132651	-1.47039	18.2717	-0.118207	-0.645018	2.2948	-0.118274	-0.645006	8.11523	-0.0477867	-0.489674	11.9228	-1.84936	-0.156982	10.3723	-3.40644	0.523138	-16.7875	-3.93973	0.615519	-1.99083	32.5734	-1.97988	36.1017	-35.3213	94.5857	74.1375	-15.6112	2.40649	-28.6026	-6.2731	1.47094	-3.99385	9.44922	19.0816	52.2771	16.8126	105.222	47.7124	-3.48783	-2.35997	-21.7264	-0.789973	-3.24805	35.5535	2.19321	1.81281	40.0466	3.12342
1684	0.0155312	-1.46967	18.2737	-0.11716	-0.644894	2.2957	-0.117227	-0.644882	8.11613	-0.0470129	-0.489515	11.9235	-1.8499	-0.157499	10.3557	-3.40756	0.522862	-16.8183	-3.95821	0.624913	-1.91437	32.6161	-1.93831	36.0731	-35.2483	94.498	74.1432	-15.5601	2.43224	-28.6221	-6.28651	1.45792	-3.9818	9.42374	19.0702	52.2838	16.7882	105.2	47.6742	-3.52676	-2.40381	-21.7206	-0.770474	-3.24012	35.5151	2.16595	1.81503	39.95	3.18224
1686	0.0223802	-1.47224	18.2766	-0.114388	-0.646598	2.29703	-0.114454	-0.646586	8.11746	-0.0448341	-0.490615	11.9245	-1.85797	-0.145716	10.3367	-3.41691	0.548156	-16.854	-3.99258	0.621825	-1.79987	32.6789	-1.88976	36.0075	-35.167	94.4819	74.138	-15.5262	2.36941	-28.5835	-6.28579	1.44798	-3.97043	9.39899	19.1344	52.3091	16.8103	105.173	47.606	-3.54227	-2.48097	-21.7264	-0.747588	-3.18171	35.4882	2.09616	1.77473	39.858	3.28121
1688	0.0334007	-1.48149	18.2729	-0.11033	-0.65158	2.29542	-0.110397	-0.651569	8.11585	-0.0414854	-0.494084	11.9232	-1.86777	-0.127394	10.3258	-3.42656	0.585811	-16.8749	-4.02242	0.607763	-1.71399	32.7618	-1.94508	35.9291	-35.2541	94.481	74.1004	-15.4552	2.30692	-28.6547	-6.2879	1.44057	-3.96718	9.36708	19.1768	52.3482	16.7995	105.19	47.526	-3.53303	-2.53403	-21.7468	-0.713978	-3.10384	35.459	2.02922	1.70757	39.7733	3.32804
1690	0.0494586	-1.48837	18.2666	-0.103858	-0.655946	2.29268	-0.103925	-0.655936	8.11311	-0.0363687	-0.496941	11.9212	-1.87979	-0.115437	10.3295	-3.44304	0.612567	-16.8686	-4.03731	0.598209	-1.66327	32.8248	-2.00038	35.8502	-35.3388	94.4461	74.0633	-15.3851	2.22698	-28.6969	-6.30036	1.42718	-3.9495	9.33711	19.2511	52.384	16.8092	105.206	47.4163	-3.51438	-2.5637	-21.77	-0.709866	-3.04799	35.4194	1.98796	1.66947	39.7002	3.36233
1692	0.0691132	-1.49246	18.2584	-0.0955696	-0.6594	2.28908	-0.0956376	-0.65939	8.10951	-0.029951	-0.499002	11.9185	-1.8923	-0.113073	10.3474	-3.46467	0.621848	-16.8359	-4.0404	0.598522	-1.64401	32.8624	-2.0485	35.7753	-35.3985	94.3697	74.0309	-15.3147	2.14014	-28.6962	-6.32121	1.4075	-3.92203	9.30741	19.3411	52.4152	16.8351	105.214	47.2835	-3.49092	-2.57295	-21.7912	-0.732456	-3.02692	35.3711	1.97862	1.66167	39.6365	3.38475
1694	0.086844	-1.50301	18.246	-0.0886544	-0.665517	2.28366	-0.088723	-0.665508	8.10409	-0.0243899	-0.50314	11.9144	-1.90018	-0.119587	10.3721	-3.48187	0.612892	-16.79	-4.06021	0.615057	-1.6257	32.8995	-2.17107	35.7031	-35.5179	94.2797	73.984	-15.2048	2.09385	-28.7187	-6.33233	1.38769	-3.93207	9.25993	19.3393	52.4572	16.8177	105.238	47.1692	-3.46321	-2.57958	-21.8041	-0.728322	-3.04246	35.3319	1.99708	1.60363	39.574	3.36837
1696	0.100209	-1.50585	18.239	-0.083017	-0.667884	2.28058	-0.0830859	-0.667876	8.10101	-0.0200229	-0.504555	11.9121	-1.90025	-0.125613	10.387	-3.4847	0.601652	-16.7621	-4.07128	0.628464	-1.61051	32.9073	-2.22978	35.6459	-35.542	94.191	73.9505	-15.0892	2.05618	-28.7507	-6.34076	1.37867	-3.91991	9.22402	19.3093	52.4992	16.7703	105.265	47.0525	-3.43794	-2.58907	-21.8114	-0.724228	-3.08191	35.2973	2.02463	1.66789	39.4816	3.34206
1698	0.108576	-1.50076	18.2378	-0.0789209	-0.666364	2.28006	-0.0789896	-0.666356	8.10049	-0.0170557	-0.50316	11.9118	-1.89311	-0.129341	10.3892	-3.47344	0.591742	-16.7578	-4.0732	0.636078	-1.58824	32.8976	-2.22185	35.5922	-35.4782	94.1155	73.9306	-14.9787	2.00913	-28.7828	-6.34604	1.38005	-3.88372	9.20563	19.2786	52.5412	16.7051	105.286	46.9329	-3.41678	-2.60299	-21.8155	-0.722038	-3.14014	35.2631	2.05616	1.85679	39.3603	3.31072
1700	0.112776	-1.50031	18.235	-0.0770341	-0.666519	2.27883	-0.0771028	-0.666511	8.09927	-0.0156339	-0.503158	11.9108	-1.88564	-0.134545	10.386	-3.46221	0.579162	-16.7635	-4.08876	0.649023	-1.51285	32.9434	-2.27759	35.4748	-35.5083	94.0848	73.8933	-14.8817	1.90715	-28.7863	-6.34038	1.37991	-3.87443	9.20281	19.3063	52.5953	16.6652	105.268	46.8209	-3.39744	-2.61855	-21.8214	-0.707467	-3.21825	35.2124	2.09898	2.02225	39.2414	3.25883
1702	0.113884	-1.50121	18.2309	-0.0766112	-0.667006	2.27702	-0.07668	-0.666998	8.09745	-0.0152851	-0.503495	11.9095	-1.87259	-0.135481	10.3763	-3.43903	0.572021	-16.7812	-4.09679	0.651032	-1.46431	33.0097	-2.309	35.3783	-35.5482	94.0577	73.8724	-14.8109	1.78321	-28.7578	-6.33482	1.36961	-3.85526	9.19345	19.3509	52.6331	16.6286	105.288	46.7255	-3.38877	-2.6364	-21.8378	-0.696358	-3.26866	35.1669	2.11779	2.13843	39.1561	3.25472
1704	0.113284	-1.50501	18.2244	-0.0771732	-0.668623	2.27411	-0.0772422	-0.668615	8.09454	-0.0156003	-0.504739	11.9073	-1.85648	-0.131845	10.3626	-3.40829	0.571892	-16.8062	-4.09596	0.640194	-1.44387	33.0801	-2.30936	35.3091	-35.5936	94.0253	73.8636	-14.7618	1.65072	-28.7051	-6.33283	1.35167	-3.83364	9.1799	19.3996	52.6619	16.5928	105.353	46.6481	-3.39048	-2.655	-21.8602	-0.690693	-3.28801	35.1313	2.11281	2.20473	39.1085	3.29828
1706	0.114704	-1.52074	18.211	-0.0778325	-0.675632	2.26819	-0.0779022	-0.675624	8.08862	-0.0156453	-0.510021	11.9028	-1.852	-0.126677	10.3544	-3.39792	0.579476	-16.8215	-4.09891	0.624425	-1.37197	33.1163	-2.32035	35.2127	-35.6928	93.9879	73.8141	-14.7047	1.53294	-28.658	-6.33693	1.34547	-3.88004	9.19624	19.4362	52.7419	16.5659	105.416	46.588	-3.39327	-2.67178	-21.8666	-0.684854	-3.30827	35.1034	2.11863	2.27	39.0795	3.32107
1708	0.118275	-1.53557	18.1985	-0.0774752	-0.682428	2.26264	-0.0775456	-0.68242	8.08307	-0.014944	-0.515079	11.8987	-1.84861	-0.128146	10.3494	-3.39242	0.575467	-16.8306	-4.10921	0.601671	-1.32062	33.1353	-2.35897	35.1051	-35.7971	93.9747	73.7769	-14.6308	1.42767	-28.6601	-6.34856	1.35178	-3.90189	9.22097	19.4631	52.8278	16.5282	105.505	46.5191	-3.39649	-2.66633	-21.8297	-0.672576	-3.35683	35.08	2.13545	2.32087	39.0547	3.32927
1710	0.124311	-1.5469	18.1886	-0.0757522	-0.687898	2.25828	-0.0758231	-0.68789	8.07871	-0.0133064	-0.51906	11.8954	-1.84622	-0.133046	10.3488	-3.39023	0.565586	-16.8315	-4.12403	0.574589	-1.30123	33.1395	-2.42798	34.9887	-35.8947	93.9815	73.7589	-14.5379	1.33155	-28.7073	-6.36477	1.36757	-3.88552	9.24717	19.498	52.9096	16.491	105.606	46.4323	-3.39321	-2.63741	-21.7542	-0.655307	-3.42647	35.0607	2.15785	2.35406	39.0312	3.3254
1712	0.133722	-1.55838	18.1809	-0.0725709	-0.693718	2.25492	-0.0726425	-0.69371	8.07536	-0.0105576	-0.523211	11.8929	-1.85337	-0.118764	10.359	-3.39696	0.594249	-16.8132	-4.12601	0.554458	-1.29964	33.1256	-2.51735	34.8654	-35.9857	93.9539	73.7401	-14.4228	1.23046	-28.7316	-6.37168	1.37718	-3.86275	9.26405	19.6243	52.986	16.5284	105.634	46.3171	-3.35831	-2.59845	-21.6866	-0.644208	-3.45327	35.0492	2.15697	2.35977	39.0194	3.32301
1714	0.143546	-1.55976	18.1783	-0.0683762	-0.695151	2.25376	-0.0684479	-0.695144	8.0742	-0.00733002	-0.524018	11.892	-1.86656	-0.100351	10.3709	-3.4128	0.632963	-16.7917	-4.12692	0.536008	-1.28307	33.1116	-2.6092	34.7295	-36.0716	93.9575	73.7178	-14.3349	1.12551	-28.7645	-6.3776	1.38697	-3.83761	9.28604	19.7237	53.0695	16.5377	105.677	46.1919	-3.30664	-2.56516	-21.6365	-0.646329	-3.47642	35.0298	2.15839	2.36345	38.9964	3.32045
1716	0.15145	-1.55189	18.1798	-0.0642579	-0.692369	2.25447	-0.0643293	-0.692362	8.0749	-0.00442706	-0.521679	11.8926	-1.88192	-0.0825385	10.3797	-3.4328	0.671619	-16.7762	-4.12944	0.518956	-1.25238	33.0975	-2.691	34.5943	-36.1436	93.9928	73.6921	-14.2866	1.02491	-28.8022	-6.3829	1.3972	-3.81294	9.3134	19.7851	53.1574	16.5119	105.737	46.0655	-3.24825	-2.54402	-21.6041	-0.659691	-3.49683	35.0031	2.16532	2.36429	38.9618	3.32106
1718	0.150997	-1.54763	18.1806	-0.0641004	-0.690466	2.2548	-0.0641717	-0.69046	8.07524	-0.00442957	-0.520246	11.8928	-1.88688	-0.0719462	10.3738	-3.43711	0.693068	-16.7874	-4.13475	0.504585	-1.2488	33.0613	-2.73333	34.5171	-36.1628	93.9968	73.6684	-14.2742	0.962056	-28.8073	-6.38217	1.40679	-3.7874	9.33739	19.8871	53.233	16.5215	105.753	45.9428	-3.20969	-2.54642	-21.5711	-0.667209	-3.48101	34.9898	2.1658	2.3253	38.9393	3.34182
1720	0.147916	-1.54694	18.178	-0.0653827	-0.689903	2.25365	-0.0654538	-0.689896	8.07408	-0.00542239	-0.519906	11.8919	-1.88764	-0.0607972	10.363	-3.43355	0.71381	-16.8078	-4.14064	0.50026	-1.24793	33.033	-2.75953	34.4716	-36.1723	94.0233	73.6467	-14.2902	0.919196	-28.7914	-6.37825	1.40365	-3.78406	9.33523	19.9395	53.2731	16.5367	105.754	45.8807	-3.18194	-2.53509	-21.5471	-0.677029	-3.4757	34.9767	2.17664	2.31079	38.9117	3.34514
1722	0.14282	-1.54883	18.1723	-0.0677545	-0.690304	2.25109	-0.0678257	-0.690297	8.07152	-0.00716747	-0.520355	11.89	-1.88434	-0.0495149	10.3507	-3.4226	0.733054	-16.8308	-4.14496	0.504889	-1.24908	33.0145	-2.77213	34.453	-36.1769	94.0665	73.6296	-14.3249	0.898213	-28.7608	-6.37598	1.38866	-3.79749	9.30984	19.9274	53.2731	16.5472	105.756	45.883	-3.16348	-2.5091	-21.5305	-0.687928	-3.49253	34.9617	2.19961	2.32784	38.8792	3.33105
1724	0.131754	-1.5467	18.1671	-0.072404	-0.688441	2.24874	-0.0724751	-0.688434	8.06917	-0.0107582	-0.519255	11.8883	-1.87149	-0.0472598	10.3414	-3.39837	0.731742	-16.8478	-4.14164	0.505563	-1.27011	32.9816	-2.75965	34.4641	-36.1576	94.0582	73.6226	-14.35	0.923123	-28.7433	-6.39295	1.37963	-3.78522	9.29923	19.8649	53.2447	16.5239	105.807	45.9057	-3.15374	-2.5028	-21.504	-0.68923	-3.5374	34.9459	2.22868	2.34516	38.8569	3.33726
1726	0.123605	-1.54763	18.1644	-0.0760423	-0.688164	2.24755	-0.0761133	-0.688156	8.06798	-0.0134944	-0.519277	11.8874	-1.86062	-0.0474836	10.3369	-3.37882	0.726693	-16.8559	-4.13295	0.511462	-1.29631	32.9617	-2.73693	34.4848	-36.1102	94.0202	73.6443	-14.3663	0.961101	-28.6776	-6.41223	1.36187	-3.75438	9.2779	19.8254	53.1774	16.5314	105.821	45.9452	-3.14699	-2.49802	-21.4989	-0.686536	-3.57383	34.9326	2.24813	2.35091	38.841	3.3464
1728	0.121433	-1.55314	18.1638	-0.0774543	-0.690394	2.24723	-0.0775255	-0.690386	8.06767	-0.0144092	-0.521033	11.8871	-1.85575	-0.0476179	10.3383	-3.37011	0.724285	-16.8531	-4.11956	0.523832	-1.32755	32.9542	-2.70276	34.5249	-36.0291	93.9672	73.6885	-14.3747	1.01189	-28.5501	-6.43682	1.33082	-3.68788	9.24484	19.8105	53.0412	16.5779	105.792	46.0094	-3.14781	-2.50314	-21.5195	-0.680639	-3.59163	34.9246	2.25362	2.34175	38.8312	3.35567
1730	0.127918	-1.56403	18.1596	-0.0755162	-0.695707	2.24543	-0.0755879	-0.6957	8.06586	-0.0126234	-0.524883	11.8858	-1.86023	-0.0434097	10.3473	-3.37641	0.733618	-16.8365	-4.09868	0.539068	-1.38258	32.9299	-2.64669	34.6364	-35.9074	93.9501	73.708	-14.3801	1.09571	-28.3871	-6.50178	1.27992	-3.47879	9.22414	19.7722	52.7036	16.6412	105.776	46.1319	-3.17575	-2.56038	-21.542	-0.666426	-3.59302	34.9315	2.24778	2.32608	38.8283	3.36523
1732	0.145171	-1.57307	18.1547	-0.0687042	-0.70112	2.24329	-0.0687765	-0.701113	8.06373	-0.00718711	-0.528501	11.8842	-1.88043	-0.0345376	10.3588	-3.40907	0.758185	-16.8159	-4.09538	0.567324	-1.41148	32.911	-2.52713	34.8342	-35.7105	93.895	73.7373	-14.3989	1.26347	-28.0543	-6.54068	1.21862	-3.41645	9.15672	19.578	52.374	16.6849	105.722	46.349	-3.24963	-2.67387	-21.6411	-0.671593	-3.5504	34.9373	2.21766	2.27705	38.827	3.38436
1734	0.165446	-1.57447	18.15	-0.0599263	-0.703437	2.24128	-0.0599988	-0.70343	8.06171	-0.000476238	-0.52968	11.8827	-1.9038	-0.0268312	10.3706	-3.44796	0.78202	-16.7949	-4.11098	0.596118	-1.4236	32.8895	-2.33156	35.1247	-35.4335	93.8093	73.7766	-14.4393	1.51412	-27.5918	-6.54851	1.15927	-3.52404	9.05888	19.2296	52.1093	16.6695	105.634	46.6339	-3.36854	-2.83828	-21.8014	-0.692169	-3.47579	34.9402	2.17055	2.19948	38.8258	3.41495
1736	0.153507	-1.55	18.148	-0.0630903	-0.691714	2.24036	-0.0631617	-0.691707	8.06079	-0.00357941	-0.521115	11.882	-1.87064	-0.0471203	10.3766	-3.397	0.730731	-16.7823	-4.12685	0.557685	-1.5145	32.8055	-2.05289	35.5338	-35.0912	93.7997	73.7999	-14.5172	1.81655	-27.3048	-6.56876	1.14432	-3.61123	9.0688	18.8401	51.9325	16.4537	105.594	46.8471	-3.51866	-3.03047	-21.8915	-0.680886	-3.44229	34.9514	2.14548	2.13515	38.829	3.45812
1738	0.138831	-1.52628	18.1461	-0.0675174	-0.680096	2.23941	-0.0675875	-0.680089	8.05984	-0.00762011	-0.512708	11.8813	-1.82728	-0.0645639	10.3954	-3.32645	0.679814	-16.746	-4.13533	0.534223	-1.59067	32.7563	-1.71048	35.9145	-34.6952	93.7595	73.8182	-14.5785	2.04621	-27.0189	-6.59038	1.12396	-3.68063	9.07783	18.592	51.7772	16.3103	105.49	46.9998	-3.6363	-3.20273	-21.949	-0.677107	-3.43266	34.9527	2.14266	2.08797	38.8107	3.49163
1740	0.129324	-1.51184	18.142	-0.0704532	-0.672971	2.23755	-0.0705226	-0.672964	8.05798	-0.0102619	-0.507566	11.8799	-1.7876	-0.0747695	10.4289	-3.25944	0.643237	-16.6826	-4.13354	0.54328	-1.63103	32.7679	-1.37884	36.1992	-34.309	93.6557	73.8413	-14.6055	2.1556	-26.6859	-6.61071	1.08801	-3.73258	9.06685	18.5042	51.6386	16.2792	105.328	47.0931	-3.71099	-3.33861	-21.9804	-0.682048	-3.44879	34.9396	2.15624	2.06997	38.7654	3.51273
1742	0.130309	-1.51414	18.1303	-0.0701767	-0.674064	2.23235	-0.0702463	-0.674056	8.05278	-0.00998063	-0.508365	11.876	-1.7661	-0.0894262	10.4688	-3.2272	0.606424	-16.6076	-4.12426	0.583836	-1.63756	32.8608	-1.33211	36.2863	-34.1732	93.4728	73.8971	-14.5872	2.10869	-26.257	-6.62379	1.04004	-3.79603	9.05065	18.4316	51.5593	16.2456	105.237	47.137	-3.77449	-3.43532	-21.9934	-0.667405	-3.50397	34.9095	2.15548	2.12547	38.6926	3.53558
1744	0.136516	-1.52926	18.1141	-0.0686753	-0.681209	2.2252	-0.0687456	-0.681202	8.04563	-0.0083998	-0.513613	11.8706	-1.75365	-0.104449	10.5064	-3.21144	0.572969	-16.5372	-4.0931	0.610986	-1.61171	32.947	-1.42523	36.1668	-34.109	93.1312	74.018	-14.5383	1.87538	-25.7127	-6.63489	0.994853	-3.85652	9.03413	18.4614	51.5347	16.2525	105.128	47.1361	-3.80545	-3.46115	-21.9811	-0.63723	-3.59525	34.8798	2.1611	2.18601	38.6333	3.54682
1746	0.147829	-1.55488	18.0953	-0.0658091	-0.693379	2.2169	-0.0658806	-0.693372	8.03734	-0.00548031	-0.52253	11.8644	-1.74956	-0.116325	10.5357	-3.20935	0.549037	-16.4824	-4.04397	0.617978	-1.57383	33.014	-1.64291	35.878	-34.1239	92.5979	74.1899	-14.4083	1.47792	-25.1279	-6.64414	0.960064	-3.91529	9.01439	18.582	51.5601	16.3011	105.007	47.0991	-3.80695	-3.42603	-21.9523	-0.59425	-3.70649	34.8565	2.17229	2.22324	38.5973	3.54657
1748	0.168141	-1.58676	18.0786	-0.0595318	-0.709045	2.20955	-0.0596049	-0.709039	8.02999	0.000209029	-0.533846	11.8589	-1.75772	-0.113788	10.5423	-3.223	0.557005	-16.4703	-4.0034	0.624266	-1.61051	33.0947	-2.06943	35.5873	-34.4222	91.7553	74.3221	-13.9604	1.0348	-24.7924	-6.64644	0.951183	-3.99189	8.96693	18.6854	51.6286	16.3807	104.966	47.0471	-3.80499	-3.39481	-21.9482	-0.547888	-3.7824	34.8482	2.17322	2.18601	38.5821	3.54117
1750	0.197372	-1.61498	18.0615	-0.0490379	-0.723856	2.2021	-0.0491126	-0.723851	8.02253	0.0089973	-0.544257	11.8533	-1.77759	-0.103916	10.546	-3.25462	0.583386	-16.4641	-3.98123	0.630984	-1.63034	33.2405	-2.46565	35.2618	-34.7691	91.1236	74.4481	-13.4606	0.511841	-24.7535	-6.64889	0.948145	-4.05556	8.94259	18.7762	51.6715	16.4217	104.905	46.9984	-3.81076	-3.39055	-21.9393	-0.500616	-3.81207	34.8397	2.1436	2.14421	38.5678	3.56409
1752	0.23133	-1.6358	18.044	-0.03585	-0.735825	2.19445	-0.0359259	-0.735821	8.01488	0.0196209	-0.552372	11.8475	-1.80619	-0.0897612	10.5533	-3.30015	0.621205	-16.4515	-3.97746	0.641377	-1.62205	33.4489	-2.7657	34.9094	-35.0972	90.7648	74.5746	-12.9775	-0.112066	-24.9861	-6.65532	0.948168	-4.09892	8.94597	18.8432	51.6766	16.4105	104.818	46.9566	-3.82381	-3.41277	-21.9235	-0.454596	-3.79928	34.8271	2.08741	2.10447	38.5484	3.61356
1754	0.253398	-1.64485	18.0268	-0.0268811	-0.741633	2.1869	-0.0269576	-0.74163	8.00733	0.0267017	-0.556148	11.8419	-1.8344	-0.0762257	10.5709	-3.34532	0.657478	-16.4197	-3.97648	0.66331	-1.62813	33.6492	-2.93074	34.5716	-35.3559	90.3909	74.7053	-12.5096	-0.901448	-25.312	-6.67855	0.959447	-4.11441	8.94998	18.8524	51.6646	16.3582	104.763	46.9097	-3.8268	-3.42436	-21.9154	-0.413365	-3.76897	34.8098	2.04095	2.01919	38.5229	3.64598
1756	0.270696	-1.65299	18.0122	-0.0199352	-0.746647	2.18051	-0.0200122	-0.746645	8.00094	0.0322187	-0.559458	11.8371	-1.85209	-0.0688516	10.5965	-3.3742	0.677839	-16.3727	-3.98677	0.696957	-1.61136	33.8629	-3.13411	34.2123	-35.6586	90.0404	74.8448	-12.1672	-1.73844	-25.6015	-6.68418	0.978454	-4.15929	8.92954	18.8372	51.6715	16.337	104.75	46.8778	-3.8233	-3.43597	-21.9193	-0.376547	-3.77222	34.7885	2.00833	1.95328	38.4967	3.67798
1758	0.284454	-1.66146	17.9983	-0.0145678	-0.751506	2.17437	-0.0146453	-0.751504	7.9948	0.0365455	-0.56275	11.8325	-1.8588	-0.0673354	10.6274	-3.38584	0.682713	-16.3156	-4.01025	0.736959	-1.57385	34.0811	-3.40231	33.8239	-35.999	89.7437	75.0013	-12.009	-2.53048	-25.8006	-6.67001	1.00004	-4.23731	8.88957	18.8197	51.6961	16.3547	104.768	46.8615	-3.8137	-3.45061	-21.9352	-0.346664	-3.82654	34.7611	1.99251	1.92001	38.4643	3.7227
1760	0.294961	-1.66378	17.9726	-0.0100665	-0.753395	2.16298	-0.0101443	-0.753394	7.98342	0.0400439	-0.563877	11.824	-1.8639	-0.0647199	10.6554	-3.39406	0.688938	-16.2637	-4.04936	0.758812	-1.55621	34.2606	-3.6603	33.403	-36.2408	89.6284	75.2132	-12.1708	-3.01491	-25.894	-6.66287	1.00705	-4.30728	8.88092	18.8586	51.6924	16.3645	104.758	46.8438	-3.79857	-3.47787	-21.9581	-0.333102	-3.94694	34.717	1.99369	1.90999	38.3942	3.82878
1762	0.300429	-1.66461	17.9503	-0.00765965	-0.754212	2.1531	-0.00773745	-0.754211	7.97353	0.0419071	-0.564335	11.8165	-1.87108	-0.0568282	10.676	-3.40375	0.705787	-16.2258	-4.0959	0.788183	-1.54617	34.4306	-3.93279	32.994	-36.4635	89.6147	75.3839	-12.431	-3.45742	-25.7831	-6.64766	1.00646	-4.36245	8.87756	18.9157	51.6755	16.3826	104.721	46.8251	-3.77595	-3.49272	-21.9814	-0.333144	-4.08703	34.6802	2.01553	1.91586	38.3321	3.92453
1764	0.301528	-1.66587	17.9348	-0.00722675	-0.754851	2.14622	-0.00730461	-0.75485	7.96665	0.0422795	-0.564784	11.8114	-1.88312	-0.0447926	10.6894	-3.42036	0.732403	-16.2014	-4.13977	0.824327	-1.5446	34.5865	-4.21992	32.6098	-36.6795	89.6399	75.5009	-12.7156	-3.90296	-25.4722	-6.6259	1.00084	-4.4015	8.87253	18.9688	51.6513	16.4059	104.671	46.8081	-3.74981	-3.49476	-22.0023	-0.341503	-4.23534	34.6529	2.05724	1.93591	38.2858	3.99951
1766	0.302868	-1.67155	17.9267	-0.00708494	-0.757449	2.14263	-0.00716304	-0.757448	7.96306	0.0425541	-0.566717	11.8087	-1.9071	-0.0382658	10.7018	-3.46093	0.754262	-16.1792	-4.14625	0.842403	-1.56307	34.686	-4.51037	32.2513	-36.8767	89.5002	75.6177	-12.9805	-4.28503	-25.0672	-6.61545	0.993119	-4.43136	8.85551	18.961	51.6346	16.4108	104.671	46.8071	-3.73685	-3.50641	-22.0153	-0.33949	-4.40674	34.6174	2.11954	1.98675	38.2426	4.07961
1768	0.300593	-1.67599	17.9161	-0.0084132	-0.759201	2.13789	-0.00849153	-0.7592	7.95833	0.0416776	-0.56811	11.8051	-1.92887	-0.0353161	10.7198	-3.49908	0.768541	-16.1463	-4.15433	0.844524	-1.58604	34.7542	-4.78846	31.9299	-37.0447	89.4326	75.6895	-13.1435	-4.62741	-24.6667	-6.6092	0.99616	-4.45899	8.84754	18.9245	51.6055	16.4101	104.67	46.8165	-3.73348	-3.52454	-22.0346	-0.335195	-4.52724	34.5945	2.15827	1.97446	38.2042	4.17175
1770	0.295142	-1.67895	17.9012	-0.0109933	-0.760038	2.13126	-0.0110717	-0.760037	7.9517	0.0398098	-0.568898	11.8002	-1.94448	-0.034799	10.743	-3.52719	0.775618	-16.1037	-4.17202	0.835078	-1.60799	34.7989	-5.0365	31.652	-37.1685	89.4608	75.7224	-13.2001	-4.90805	-24.3216	-6.60224	1.01126	-4.48951	8.85257	18.8753	51.5665	16.4073	104.658	46.8305	-3.73785	-3.54997	-22.0597	-0.32913	-4.57547	34.5838	2.15977	1.89624	38.1647	4.27138
1772	0.292402	-1.68444	17.8864	-0.0125979	-0.762213	2.12471	-0.0126765	-0.762212	7.94514	0.0387558	-0.570624	11.7952	-1.95398	-0.0327868	10.7591	-3.54359	0.782939	-16.0741	-4.19481	0.831128	-1.62536	34.8271	-5.20471	31.429	-37.1997	89.452	75.7861	-13.2264	-5.01477	-24.1087	-6.57928	1.03091	-4.53831	8.86752	18.8489	51.547	16.4068	104.622	46.8338	-3.74611	-3.58884	-22.0763	-0.317065	-4.53111	34.5625	2.10825	1.8348	38.0995	4.35008
1774	0.28469	-1.69307	17.8665	-0.0166225	-0.765346	2.11581	-0.0167015	-0.765344	7.93624	0.035956	-0.573219	11.7886	-1.94987	-0.0294447	10.7802	-3.53487	0.786646	-16.0349	-4.22266	0.835707	-1.62043	34.8431	-5.32142	31.2504	-37.1907	89.4948	75.8216	-13.2262	-5.07841	-23.9524	-6.55375	1.0462	-4.57182	8.88121	18.8392	51.5323	16.4097	104.603	46.8142	-3.74468	-3.619	-22.0849	-0.309165	-4.48858	34.5493	2.06922	1.78158	38.0286	4.4148
1776	0.271322	-1.70434	17.8426	-0.0233292	-0.769162	2.10517	-0.0234086	-0.76916	7.9256	0.0311967	-0.576495	11.7806	-1.93198	-0.0290213	10.8047	-3.50252	0.779044	-15.9888	-4.25451	0.846408	-1.59924	34.8481	-5.39089	31.1203	-37.1537	89.5728	75.8209	-13.1969	-5.13142	-23.8304	-6.52801	1.05962	-4.58889	8.89037	18.8387	51.5241	16.4142	104.61	46.7767	-3.73649	-3.63656	-22.0846	-0.299651	-4.48323	34.5455	2.05962	1.73933	37.9515	4.47133
1778	0.255384	-1.71508	17.8255	-0.0311412	-0.772532	2.09752	-0.0312209	-0.772529	7.91795	0.0255793	-0.579508	11.7748	-1.90601	-0.0511284	10.8155	-3.46517	0.727602	-15.9675	-4.28887	0.848984	-1.60472	34.836	-5.39278	31.0758	-37.072	89.5399	75.7941	-13.1063	-5.17484	-23.7123	-6.49843	1.09369	-4.61877	8.89362	18.8157	51.5422	16.4113	104.646	46.7556	-3.75066	-3.65024	-22.0707	-0.252083	-4.5687	34.5409	2.08473	1.70945	37.8469	4.54176
1780	0.244687	-1.72663	17.8089	-0.0367275	-0.7767	2.0901	-0.0368076	-0.776696	7.91053	0.0216761	-0.582976	11.7692	-1.87994	-0.0714682	10.8187	-3.42685	0.679519	-15.9606	-4.3136	0.843446	-1.62002	34.8269	-5.42636	31.0316	-37.0473	89.4984	75.7958	-13.0144	-5.21921	-23.675	-6.47192	1.12574	-4.64664	8.89774	18.8026	51.5608	16.4058	104.653	46.7403	-3.75859	-3.64959	-22.0596	-0.204213	-4.64062	34.5354	2.10264	1.72603	37.7351	4.6022
1782	0.24025	-1.73912	17.7922	-0.0396487	-0.781801	2.08271	-0.0397294	-0.781797	7.90314	0.0198243	-0.586974	11.7637	-1.85712	-0.0857431	10.8167	-3.39175	0.643928	-15.9633	-4.32774	0.828374	-1.6414	34.8197	-5.50204	30.9695	-37.0821	89.4826	75.8331	-12.9415	-5.26408	-23.72	-6.45017	1.15196	-4.66826	8.90311	18.8018	51.5724	16.4019	104.629	46.7299	-3.75961	-3.63905	-22.0529	-0.165092	-4.6628	34.5324	2.09813	1.7681	37.6306	4.64951
1784	0.238011	-1.75211	17.7789	-0.0416604	-0.787301	2.07679	-0.0417416	-0.787297	7.89723	0.018676	-0.591212	11.7593	-1.84146	-0.0987632	10.8142	-3.36905	0.613708	-15.9673	-4.33947	0.797022	-1.66952	34.7874	-5.55776	30.9042	-37.0772	89.552	75.8827	-12.904	-5.30113	-23.7812	-6.43341	1.17896	-4.67618	8.90334	18.7912	51.5683	16.4133	104.629	46.7301	-3.77855	-3.64553	-22.0397	-0.135886	-4.58694	34.5487	2.04951	1.71457	37.5713	4.69911
1786	0.23466	-1.76601	17.7666	-0.0442387	-0.793112	2.07133	-0.0443205	-0.793108	7.89176	0.0171232	-0.595719	11.7551	-1.82767	-0.116187	10.8214	-3.35166	0.576091	-15.9532	-4.35488	0.773263	-1.67808	34.7586	-5.61059	30.8331	-37.0861	89.6067	75.9033	-12.9165	-5.28346	-23.8652	-6.41692	1.19933	-4.68579	8.90862	18.7876	51.5725	16.4264	104.634	46.719	-3.79593	-3.65932	-22.0223	-0.11195	-4.48896	34.5711	2.00093	1.63426	37.5279	4.72222
1788	0.229382	-1.77981	17.7551	-0.0476541	-0.798713	2.06619	-0.0477365	-0.798708	7.88663	0.0149311	-0.600122	11.7513	-1.81381	-0.139103	10.8397	-3.33656	0.528243	-15.9185	-4.37377	0.763102	-1.66321	34.7414	-5.66479	30.7531	-37.1142	89.6325	75.8895	-12.9667	-5.22184	-23.9556	-6.40019	1.21242	-4.70193	8.91779	18.7924	51.5905	16.4377	104.642	46.6939	-3.80723	-3.67355	-22.0038	-0.0926664	-4.40576	34.5933	1.96964	1.55987	37.4929	4.71772
1790	0.222712	-1.78903	17.7454	-0.0513059	-0.802199	2.0619	-0.0513887	-0.802194	7.88233	0.0124274	-0.602959	11.7481	-1.79757	-0.166633	10.8647	-3.31914	0.470866	-15.871	-4.38872	0.766788	-1.63311	34.7437	-5.73277	30.6457	-37.1459	89.6721	75.8684	-12.9909	-5.21346	-23.9929	-6.38496	1.22303	-4.73029	8.91564	18.7957	51.6236	16.4462	104.666	46.6664	-3.81222	-3.66592	-21.9949	-0.0816136	-4.41401	34.6024	1.98541	1.57598	37.4612	4.708
1792	0.217334	-1.7965	17.7354	-0.0542436	-0.805022	2.05742	-0.0543266	-0.805017	7.87786	0.0104158	-0.605255	11.7447	-1.77817	-0.190319	10.8865	-3.29433	0.419168	-15.8295	-4.39671	0.775869	-1.61574	34.7502	-5.77841	30.566	-37.1565	89.6953	75.8268	-13.0042	-5.1971	-23.9957	-6.37861	1.22765	-4.75551	8.9147	18.8098	51.646	16.4451	104.668	46.6352	-3.80787	-3.6556	-21.9983	-0.0653361	-4.44347	34.6022	1.99663	1.57268	37.4439	4.69391
1794	0.213782	-1.80155	17.7254	-0.0561802	-0.80694	2.05295	-0.0562634	-0.806934	7.87338	0.00909536	-0.606811	11.7413	-1.75701	-0.208071	10.9004	-3.26375	0.37764	-15.8029	-4.39847	0.785448	-1.61496	34.7529	-5.80318	30.5209	-37.1465	89.7013	75.7724	-13.0107	-5.15694	-23.9869	-6.37922	1.227	-4.77616	8.91457	18.8324	51.6561	16.437	104.649	46.6056	-3.80053	-3.6458	-22.0071	-0.0474606	-4.47478	34.5974	1.99741	1.54352	37.4394	4.67535
1796	0.211701	-1.79833	17.7191	-0.0567994	-0.805355	2.05017	-0.0568824	-0.805349	7.8706	0.00853577	-0.605665	11.7392	-1.73924	-0.221796	10.899	-3.23754	0.34523	-15.8049	-4.39916	0.784297	-1.61869	34.7368	-5.85269	30.4845	-37.1495	89.7036	75.749	-13.0302	-5.06934	-24.0485	-6.37122	1.22571	-4.80328	8.90171	18.8467	51.673	16.4415	104.648	46.5987	-3.81914	-3.63308	-21.9867	-0.0597563	-4.50406	34.6045	2.0219	1.57379	37.4341	4.64324
1798	0.208261	-1.79565	17.716	-0.0580714	-0.803895	2.04877	-0.0581543	-0.803889	7.8692	0.00749428	-0.604654	11.7382	-1.73121	-0.226087	10.8903	-3.22485	0.334235	-15.8208	-4.40846	0.783644	-1.60634	34.7067	-5.88623	30.442	-37.1319	89.7512	75.7076	-13.0039	-5.0148	-24.1274	-6.3624	1.22786	-4.82634	8.88743	18.8412	51.6974	16.4376	104.661	46.5988	-3.84615	-3.61246	-21.9656	-0.0650161	-4.47362	34.6087	2.0094	1.58436	37.4158	4.62418
1800	0.203036	-1.7954	17.7161	-0.0603403	-0.803352	2.04881	-0.0604232	-0.803346	7.86925	0.00576361	-0.604392	11.7382	-1.73313	-0.220496	10.8782	-3.22589	0.345457	-15.8433	-4.42881	0.78544	-1.57647	34.6665	-5.90163	30.3902	-37.0892	89.8534	75.642	-12.9328	-5.00774	-24.2094	-6.35259	1.23368	-4.8419	8.87505	18.8223	51.7277	16.4275	104.687	46.6003	-3.87632	-3.59001	-21.9473	-0.0595118	-4.38854	34.6095	1.96052	1.55932	37.3847	4.62346
1802	0.197204	-1.79734	17.72	-0.0630712	-0.803716	2.05051	-0.0631541	-0.80371	7.87094	0.00374284	-0.604837	11.7395	-1.73937	-0.207035	10.8705	-3.23136	0.372658	-15.858	-4.46048	0.786418	-1.5456	34.6253	-5.92241	30.3341	-37.0251	90.012	75.5679	-12.8732	-5.02906	-24.2857	-6.33389	1.23995	-4.84583	8.86737	18.829	51.7528	16.4439	104.718	46.5976	-3.90503	-3.59659	-21.9184	-0.0626648	-4.32282	34.6191	1.93379	1.49683	37.3538	4.63673
1804	0.191589	-1.79525	17.7282	-0.0653887	-0.802333	2.05413	-0.0654714	-0.802326	7.87456	0.00191801	-0.60395	11.7422	-1.74492	-0.195383	10.8662	-3.23637	0.396212	-15.8665	-4.49207	0.793165	-1.51844	34.604	-5.9659	30.2793	-37.0021	90.1084	75.5132	-12.832	-5.04255	-24.3419	-6.31754	1.2411	-4.84255	8.86353	18.8538	51.7827	16.4526	104.753	46.5834	-3.92372	-3.60953	-21.8979	-0.0720508	-4.29954	34.6224	1.92512	1.47224	37.3361	4.65236
1806	0.186891	-1.78975	17.7395	-0.0670339	-0.799535	2.05914	-0.0671163	-0.799528	7.87957	0.000504342	-0.601962	11.746	-1.74865	-0.18829	10.8651	-3.24005	0.410662	-15.8687	-4.51852	0.805845	-1.49318	34.6029	-6.02493	30.2254	-37.0212	90.1241	75.4824	-12.808	-5.03817	-24.3798	-6.30784	1.23607	-4.83373	8.86157	18.8891	51.8157	16.4481	104.789	46.5596	-3.93301	-3.62092	-21.8876	-0.0837598	-4.31614	34.6189	1.93146	1.48687	37.3332	4.66471
1808	0.184816	-1.78978	17.7487	-0.0679806	-0.799372	2.06319	-0.0680631	-0.799365	7.88363	-0.00021904	-0.601901	11.749	-1.75319	-0.186482	10.8675	-3.24748	0.415825	-15.8644	-4.53164	0.82061	-1.45387	34.6016	-6.04735	30.1615	-37.0197	90.1031	75.4636	-12.7807	-5.01644	-24.4209	-6.31112	1.22663	-4.82096	8.8552	18.9114	51.8374	16.4412	104.815	46.5396	-3.9431	-3.62095	-21.8785	-0.0811458	-4.33256	34.6208	1.93875	1.46567	37.3357	4.66312
1810	0.184201	-1.79269	17.7561	-0.0685209	-0.800595	2.0665	-0.0686034	-0.800588	7.88693	-0.000549875	-0.60285	11.7515	-1.75305	-0.184427	10.8661	-3.24635	0.419515	-15.867	-4.53938	0.826667	-1.41475	34.592	-6.0693	30.1035	-37.0198	90.0801	75.4462	-12.7618	-4.98879	-24.4678	-6.32112	1.21515	-4.80948	8.8409	18.9048	51.8568	16.4211	104.853	46.528	-3.96437	-3.60226	-21.8616	-0.0782344	-4.32669	34.6248	1.93743	1.44388	37.3412	4.66324
1812	0.184774	-1.7964	17.7632	-0.0686077	-0.802272	2.06966	-0.0686904	-0.802265	7.8901	-0.000512804	-0.604109	11.7539	-1.74867	-0.181387	10.8587	-3.23712	0.423305	-15.8807	-4.54396	0.821653	-1.37777	34.5725	-6.09283	30.0526	-37.0168	90.0802	75.4246	-12.7433	-4.9682	-24.5227	-6.33453	1.20395	-4.79937	8.82211	18.8828	51.8757	16.3951	104.899	46.5243	-3.99435	-3.57111	-21.8395	-0.07889	-4.29141	34.6293	1.92458	1.42128	37.3464	4.66696
1814	0.186363	-1.79415	17.7754	-0.0677713	-0.801415	2.07509	-0.0678539	-0.801408	7.89553	5.11446e-05	-0.603416	11.7579	-1.74623	-0.180558	10.844	-3.2323	0.42411	-15.908	-4.54576	0.80771	-1.33781	34.548	-6.09318	29.9952	-36.973	90.1639	75.3898	-12.6802	-4.99744	-24.5878	-6.34398	1.1995	-4.78553	8.81569	18.9221	51.8914	16.4054	104.9	46.5215	-4.00998	-3.55891	-21.8358	-0.0879798	-4.22253	34.628	1.89998	1.36483	37.3408	4.66535
1816	0.189539	-1.78981	17.7921	-0.0660838	-0.799778	2.08253	-0.0661663	-0.799772	7.90296	0.00119924	-0.602086	11.7635	-1.74941	-0.178553	10.8218	-3.23709	0.429637	-15.9494	-4.5521	0.78951	-1.29656	34.5286	-6.09781	29.9478	-36.9382	90.268	75.3521	-12.6199	-5.03283	-24.6627	-6.35371	1.19752	-4.7669	8.82197	18.9628	51.9161	16.4018	104.911	46.5175	-4.02476	-3.568	-21.8298	-0.0899839	-4.15968	34.6338	1.8714	1.32662	37.3425	4.67095
1818	0.19365	-1.78389	17.8119	-0.0638673	-0.79753	2.09134	-0.0639496	-0.797523	7.91177	0.00270253	-0.600265	11.7701	-1.75695	-0.17487	10.7972	-3.24905	0.440143	-15.9954	-4.56344	0.768832	-1.25787	34.5101	-6.10982	29.9123	-36.9157	90.3749	75.3125	-12.5768	-5.05949	-24.7392	-6.36342	1.19806	-4.74375	8.83968	19.0021	51.9522	16.3798	104.938	46.5042	-4.04084	-3.59491	-21.8176	-0.0849843	-4.12518	34.6437	1.85032	1.31595	37.3506	4.68381
1820	0.195705	-1.77404	17.8292	-0.0622127	-0.793384	2.09902	-0.0622945	-0.793377	7.91946	0.00366724	-0.597061	11.7759	-1.75948	-0.170486	10.791	-3.25171	0.449307	-16.007	-4.57465	0.745743	-1.23835	34.4591	-6.11196	29.8842	-36.862	90.4879	75.26	-12.5671	-5.06066	-24.7842	-6.36914	1.20625	-4.71629	8.86253	19.0846	51.9917	16.371	104.95	46.4536	-4.05516	-3.62292	-21.8051	-0.0886679	-4.17806	34.6289	1.87904	1.32117	37.3422	4.69506
1822	0.196752	-1.76927	17.8445	-0.061415	-0.791381	2.10579	-0.0614966	-0.791374	7.92622	0.00412814	-0.595514	11.781	-1.75855	-0.166235	10.7905	-3.2482	0.456601	-16.008	-4.58217	0.728391	-1.21494	34.4166	-6.13072	29.8483	-36.8509	90.5202	75.2241	-12.5597	-5.03138	-24.8254	-6.37029	1.21124	-4.70019	8.88246	19.1657	52.0657	16.3446	104.962	46.3787	-4.07472	-3.63213	-21.7747	-0.0962113	-4.21057	34.6203	1.904	1.33046	37.3378	4.69001
1824	0.196296	-1.77042	17.8587	-0.061766	-0.791848	2.11212	-0.0618477	-0.791842	7.93255	0.00388707	-0.595886	11.7857	-1.7543	-0.162731	10.7903	-3.239	0.461101	-16.0083	-4.58503	0.719297	-1.18273	34.3929	-6.17336	29.7927	-36.8853	90.4832	75.2094	-12.5415	-4.99336	-24.8652	-6.36674	1.2115	-4.69717	8.8983	19.2382	52.1759	16.3005	104.98	46.2897	-4.09571	-3.62068	-21.7289	-0.105356	-4.19487	34.6229	1.90983	1.33319	37.3408	4.6713
1826	0.191754	-1.77194	17.8784	-0.0639586	-0.792134	2.12087	-0.0640403	-0.792128	7.9413	0.00225458	-0.596239	11.7923	-1.74595	-0.162486	10.7805	-3.22378	0.458182	-16.0264	-4.58224	0.722385	-1.14461	34.3938	-6.24119	29.6884	-36.9008	90.5092	75.2092	-12.4879	-5.04461	-24.8802	-6.35731	1.20992	-4.69763	8.91286	19.317	52.3016	16.2687	105.011	46.2141	-4.09624	-3.60798	-21.6944	-0.107677	-4.12218	34.6297	1.88235	1.30098	37.3473	4.66492
1828	0.18437	-1.77306	17.8905	-0.067333	-0.792007	2.12622	-0.0674147	-0.792	7.94665	-0.000283092	-0.596357	11.7963	-1.74039	-0.15771	10.7671	-3.21163	0.464737	-16.0513	-4.58521	0.718906	-1.09702	34.391	-6.34083	29.5387	-36.9467	90.5731	75.1968	-12.4291	-5.10908	-24.9278	-6.35366	1.21794	-4.70169	8.94264	19.3839	52.4213	16.2254	105.06	46.1535	-4.08787	-3.57156	-21.6652	-0.12168	-4.03325	34.6325	1.85772	1.25508	37.3515	4.66797
1830	0.175431	-1.77351	17.8939	-0.0712988	-0.791457	2.12767	-0.0713804	-0.79145	7.9481	-0.00328455	-0.596197	11.7974	-1.74011	-0.146795	10.7494	-3.20636	0.484765	-16.0843	-4.59486	0.703194	-1.04559	34.3731	-6.46321	29.3572	-37.0222	90.6754	75.1654	-12.3752	-5.17407	-25.011	-6.35641	1.23557	-4.70785	8.98093	19.4474	52.5279	16.184	105.121	46.1069	-4.07028	-3.51085	-21.639	-0.146309	-3.94249	34.6306	1.84094	1.20243	37.3525	4.67967
1832	0.168512	-1.77346	17.8965	-0.0743353	-0.790857	2.12884	-0.0744169	-0.790849	7.94927	-0.0055941	-0.59594	11.7982	-1.74731	-0.130514	10.7179	-3.21222	0.518055	-16.1434	-4.60286	0.668539	-1.01726	34.3214	-6.56212	29.1984	-37.0831	90.8235	75.1163	-12.3309	-5.26924	-25.0839	-6.35513	1.25216	-4.71102	8.98161	19.5656	52.6197	16.2264	105.174	46.0641	-4.0318	-3.43822	-21.6058	-0.160215	-3.8554	34.6299	1.81198	1.1472	37.3514	4.69788
1834	0.164921	-1.77598	17.8969	-0.0761201	-0.79166	2.12899	-0.0762017	-0.791652	7.94942	-0.00687786	-0.596653	11.7983	-1.76276	-0.113366	10.6904	-3.23259	0.556379	-16.1951	-4.61221	0.643892	-0.990761	34.2683	-6.685	29.0281	-37.1472	91.0237	75.0687	-12.3335	-5.29382	-25.1726	-6.35769	1.26096	-4.71949	8.97494	19.6554	52.6971	16.2678	105.248	46.0277	-3.98685	-3.38676	-21.5814	-0.166931	-3.82112	34.6351	1.79986	1.11663	37.3608	4.71304
1836	0.164549	-1.78092	17.8958	-0.0766921	-0.793796	2.12851	-0.076774	-0.793788	7.94894	-0.00716992	-0.598286	11.798	-1.78235	-0.0983022	10.6726	-3.2614	0.592514	-16.2291	-4.62084	0.631938	-0.962027	34.2206	-6.82134	28.8511	-37.2148	91.2313	75.0306	-12.3613	-5.2446	-25.2803	-6.36624	1.26226	-4.73016	8.97048	19.7048	52.7637	16.2856	105.34	45.9929	-3.94096	-3.35688	-21.5672	-0.166643	-3.84488	34.6462	1.80988	1.11132	37.3807	4.71703
1838	0.16454	-1.78445	17.8972	-0.0769958	-0.795338	2.12913	-0.0770778	-0.79533	7.94956	-0.00730031	-0.599458	11.7985	-1.78873	-0.0921408	10.669	-3.27024	0.606495	-16.2361	-4.61835	0.612141	-0.931502	34.1735	-6.88449	28.7113	-37.2829	91.2503	75.0139	-12.2813	-5.20767	-25.4087	-6.38334	1.26692	-4.72301	8.982	19.7446	52.8375	16.2614	105.394	45.9374	-3.90058	-3.3111	-21.5536	-0.15858	-3.9001	34.6601	1.83986	1.10167	37.3993	4.68012
1840	0.168386	-1.78824	17.8993	-0.0756364	-0.797322	2.13008	-0.0757186	-0.797314	7.95051	-0.00615992	-0.600855	11.7992	-1.79174	-0.0901167	10.6685	-3.27479	0.611466	-16.237	-4.61201	0.599925	-0.911984	34.1269	-6.92786	28.5966	-37.3138	91.2554	75.0021	-12.1922	-5.18493	-25.4931	-6.40207	1.26563	-4.70564	8.99337	19.7846	52.8892	16.2463	105.417	45.8802	-3.86977	-3.2755	-21.5348	-0.150207	-3.95308	34.6702	1.85801	1.11196	37.4068	4.66864
1842	0.176358	-1.79283	17.9012	-0.0725354	-0.799999	2.13094	-0.0726179	-0.799992	7.95137	-0.00367353	-0.602661	11.7998	-1.79293	-0.0909671	10.6683	-3.2773	0.610448	-16.2374	-4.60493	0.597441	-0.90185	34.0798	-6.96891	28.4988	-37.3084	91.28	74.9904	-12.1151	-5.17077	-25.5338	-6.41989	1.25865	-4.68592	8.99854	19.8186	52.9127	16.2495	105.415	45.8347	-3.84923	-3.25025	-21.516	-0.143378	-3.99644	34.672	1.86082	1.13586	37.3964	4.6928
1844	0.187293	-1.79967	17.9002	-0.0683134	-0.803908	2.13056	-0.0683964	-0.803901	7.95099	-0.000269696	-0.605317	11.7995	-1.79156	-0.0938224	10.6694	-3.27608	0.604673	-16.2353	-4.60343	0.601289	-0.880923	34.0284	-7.03777	28.3883	-37.3126	91.296	74.9762	-12.047	-5.12122	-25.6044	-6.43374	1.25426	-4.69167	8.9838	19.8027	52.908	16.2609	105.421	45.8408	-3.8355	-3.20866	-21.5298	-0.137836	-4.04669	34.6532	1.87028	1.13078	37.3507	4.72844
1846	0.19538	-1.80468	17.8981	-0.0651815	-0.806778	2.12966	-0.0652647	-0.806771	7.9501	0.00225427	-0.607264	11.7989	-1.78256	-0.0986898	10.6663	-3.2619	0.592054	-16.2408	-4.60187	0.602786	-0.860979	33.9814	-7.08813	28.3027	-37.3003	91.3315	74.9519	-11.9968	-5.09703	-25.66	-6.44712	1.2541	-4.69804	8.98613	19.783	52.9083	16.2506	105.425	45.8428	-3.83448	-3.19458	-21.5391	-0.12936	-4.07123	34.6342	1.87015	1.09815	37.2948	4.77047
[truncated: 2,711 more rows]
[truncated: 56 more columns]

## Sheet: Joint Angles ZXY (WO)
Frame	L5S1 Lateral Bending	L5S1 Axial Bending	L5S1 Flexion/Extension	L4L3 Lateral Bending	L4L3 Axial Rotation	L4L3 Flexion/Extension	L1T12 Lateral Bending	L1T12 Axial Rotation	L1T12 Flexion/Extension	T9T8 Lateral Bending	T9T8 Axial Rotation	T9T8 Flexion/Extension	T1C7 Lateral Bending	T1C7 Axial Rotation	T1C7 Flexion/Extension	C1 Head Lateral Bending	C1 Head Axial Rotation	C1 Head Flexion/Extension	Right T4 Shoulder Abduction/Adduction	Right T4 Shoulder Internal/External Rotation	Right T4 Shoulder Flexion/Extension	Right Shoulder Abduction/Adduction	Right Shoulder Internal/External Rotation	Right Shoulder Flexion/Extension	Right Elbow Ulnar Deviation/Radial Deviation	Right Elbow Pronation/Supination	Right Elbow Flexion/Extension	Right Wrist Ulnar Deviation/Radial Deviation	Right Wrist Pronation/Supination	Right Wrist Flexion/Extension	Left T4 Shoulder Abduction/Adduction	Left T4 Shoulder Internal/External Rotation	Left T4 Shoulder Flexion/Extension	Left Shoulder Abduction/Adduction	Left Shoulder Internal/External Rotation	Left Shoulder Flexion/Extension	Left Elbow Ulnar Deviation/Radial Deviation	Left Elbow Pronation/Supination	Left Elbow Flexion/Extension	Left Wrist Ulnar Deviation/Radial Deviation	Left Wrist Pronation/Supination	Left Wrist Flexion/Extension	Right Hip Abduction/Adduction	Right Hip Internal/External Rotation	Right Hip Flexion/Extension	Right Knee Abduction/Adduction	Right Knee Internal/External Rotation	Right Knee Flexion/Extension	Right Ankle Abduction/Adduction
[truncated: 3,717 more rows]
[truncated: 56 more columns]
