# Supplementary material for: “Doctor, when can I drive?” – Can we compensate an immobilization of the right wrist while driving a car: A pilot study
Source: PLoS One. 2026 Feb 18;21(2):e0341628. doi: 10.1371/journal.pone.0341628 (PMC12915907; doi:10.1371/journal.pone.0341628)
Supplement: S17 File — (XLSX) [file pone.0341628.s017.xlsx]

## Sheet: Joint Angles ZXY (NI)
Frame	L5S1 Lateral Bending	L5S1 Axial Bending	L5S1 Flexion/Extension	L4L3 Lateral Bending	L4L3 Axial Rotation	L4L3 Flexion/Extension	L1T12 Lateral Bending	L1T12 Axial Rotation	L1T12 Flexion/Extension	T9T8 Lateral Bending	T9T8 Axial Rotation	T9T8 Flexion/Extension	T1C7 Lateral Bending	T1C7 Axial Rotation	T1C7 Flexion/Extension	C1 Head Lateral Bending	C1 Head Axial Rotation	C1 Head Flexion/Extension	Right T4 Shoulder Abduction/Adduction	Right T4 Shoulder Internal/External Rotation	Right T4 Shoulder Flexion/Extension	Right Shoulder Abduction/Adduction	Right Shoulder Internal/External Rotation	Right Shoulder Flexion/Extension	Right Elbow Ulnar Deviation/Radial Deviation	Right Elbow Pronation/Supination	Right Elbow Flexion/Extension	Right Wrist Ulnar Deviation/Radial Deviation	Right Wrist Pronation/Supination	Right Wrist Flexion/Extension	Left T4 Shoulder Abduction/Adduction	Left T4 Shoulder Internal/External Rotation	Left T4 Shoulder Flexion/Extension	Left Shoulder Abduction/Adduction	Left Shoulder Internal/External Rotation	Left Shoulder Flexion/Extension	Left Elbow Ulnar Deviation/Radial Deviation	Left Elbow Pronation/Supination	Left Elbow Flexion/Extension	Left Wrist Ulnar Deviation/Radial Deviation	Left Wrist Pronation/Supination	Left Wrist Flexion/Extension	Right Hip Abduction/Adduction	Right Hip Internal/External Rotation	Right Hip Flexion/Extension	Right Knee Abduction/Adduction	Right Knee Internal/External Rotation	Right Knee Flexion/Extension	Right Ankle Abduction/Adduction
0	-0.246696	-0.0231077	12.4454	-0.110037	0.0075637	-0.295103	-0.110036	0.00757505	5.52533	-0.0827183	-0.00173666	9.98069	1.07505	3.43191	15.6315	3.20398	5.86079	-6.89053	-2.11479	-9.05053	9.42342	8.4331	13.4409	30.8468	-13.498	71.4675	54.1909	-15.8283	1.58041	-29.8922	-5.84908	1.17763	-3.69075	10.3419	15.2602	39.0846	0.695461	72.8539	64.034	-10.8587	-0.969116	-21.6644	0.933418	-3.18158	42.2819	0.780671	0.794387	41.7377	-4.88038
2	-0.264014	-0.0412377	12.5075	-0.118948	0.000878014	-0.267488	-0.118947	0.000890133	5.55294	-0.088927	-0.00732469	10.0014	1.10846	3.44374	15.6363	3.26886	5.87044	-6.88009	-2.20502	-8.97231	9.3763	8.38672	13.3984	30.8117	-13.362	71.5765	54.1431	-15.5302	1.44652	-30.057	-5.77656	1.18889	-3.72066	10.3713	15.1971	39.0902	0.636817	72.7811	63.9714	-10.7792	-0.971407	-21.6548	0.974923	-3.30616	42.0335	0.80715	0.914259	41.7461	-4.87149
4	-0.286416	-0.0622203	12.5648	-0.130303	-0.00669151	-0.242043	-0.130304	-0.0066781	5.57839	-0.0969044	-0.0137365	10.0205	1.13676	3.45794	15.6351	3.32555	5.88611	-6.88063	-2.29673	-8.89922	9.344	8.37668	13.3386	30.7335	-13.3421	71.5761	54.1503	-15.0132	1.319	-30.363	-5.70866	1.19435	-3.72932	10.3982	15.192	39.0889	0.630445	72.6952	63.9322	-10.7216	-0.959321	-21.6342	1.02632	-3.41869	41.8237	0.832104	1.01623	41.7401	-4.86473
6	-0.313855	-0.0855681	12.6147	-0.144045	-0.0149358	-0.21991	-0.144046	-0.0149209	5.60052	-0.106619	-0.0208122	10.0371	1.15897	3.47448	15.626	3.37236	5.90806	-6.89599	-2.38822	-8.8345	9.32297	8.39897	13.2485	30.6128	-13.4376	71.5225	54.2087	-14.2909	1.19142	-30.8102	-5.64465	1.19398	-3.72897	10.4158	15.2355	39.0954	0.673453	72.6203	63.9157	-10.6941	-0.937055	-21.5946	1.0855	-3.5135	41.6613	0.853165	1.09489	41.7215	-4.85939
8	-0.341845	-0.104769	12.6531	-0.157731	-0.0213207	-0.202886	-0.157734	-0.0213044	5.61755	-0.116418	-0.0264955	10.0498	1.17976	3.48947	15.6071	3.41647	5.92744	-6.92973	-2.47446	-8.7876	9.28662	8.39436	13.0825	30.489	-13.5173	71.7958	54.2418	-13.6602	1.03866	-31.2649	-5.57194	1.19587	-3.79841	10.3979	15.2126	39.1816	0.686115	72.6789	63.8911	-10.7079	-0.940685	-21.5107	1.13094	-3.58204	41.5355	0.862761	1.14937	41.7144	-4.84894
10	-0.360414	-0.128699	12.6831	-0.167623	-0.0304662	-0.189561	-0.167626	-0.0304488	5.63087	-0.123197	-0.0339874	10.0598	1.1837	3.51026	15.5876	3.43205	5.96345	-6.96472	-2.53757	-8.7317	9.21252	8.3831	12.9759	30.4481	-13.5417	72.0412	54.2497	-13.1676	0.89278	-31.6014	-5.52046	1.18867	-3.87455	10.3774	15.2137	39.2755	0.729655	72.7348	63.8656	-10.7159	-0.940408	-21.4454	1.17403	-3.63984	41.4334	0.87025	1.19385	41.7083	-4.84206
12	-0.369243	-0.156723	12.7081	-0.173534	-0.0421171	-0.178494	-0.173538	-0.0420992	5.64194	-0.126835	-0.0430851	10.0681	1.17419	3.53633	15.5692	3.425	6.01396	-6.99753	-2.57791	-8.66672	9.11079	8.37375	12.9459	30.4967	-13.5187	72.1834	54.2324	-12.8162	0.770585	-31.7954	-5.49238	1.17125	-3.9278	10.3632	15.2454	39.3454	0.799914	72.7584	63.8425	-10.7035	-0.935529	-21.4127	1.21524	-3.69254	41.3496	0.878256	1.23248	41.7008	-4.8397
14	-0.377723	-0.177179	12.7396	-0.178749	-0.0504617	-0.164493	-0.178754	-0.0504433	5.65594	-0.130173	-0.0496649	10.0786	1.17956	3.56029	15.5479	3.44444	6.05519	-7.03571	-2.61654	-8.62121	9.04717	8.388	12.9215	30.5743	-13.5482	72.2337	54.2003	-12.5268	0.703276	-31.9035	-5.46796	1.14953	-3.87769	10.3594	15.2557	39.3153	0.828752	72.7663	63.8345	-10.6562	-0.953577	-21.4087	1.24749	-3.74908	41.2794	0.889875	1.26796	41.6898	-4.8378
16	-0.386509	-0.199562	12.7623	-0.184237	-0.0596369	-0.154444	-0.184243	-0.0596179	5.66599	-0.133661	-0.0568844	10.0862	1.19153	3.57318	15.536	3.47144	6.07408	-7.05664	-2.64967	-8.57212	9.00848	8.40358	12.9275	30.6341	-13.5515	72.2865	54.1567	-12.3182	0.649102	-31.9738	-5.4429	1.12101	-3.8807	10.3694	15.2709	39.3307	0.842447	72.7161	63.8283	-10.6114	-0.957832	-21.4041	1.27573	-3.79055	41.2226	0.893134	1.28965	41.6834	-4.83548
18	-0.395685	-0.225068	12.7741	-0.190121	-0.070164	-0.149219	-0.190128	-0.0701444	5.67121	-0.137354	-0.0651418	10.0901	1.20596	3.57607	15.5342	3.49883	6.0741	-7.05937	-2.67721	-8.51742	8.98045	8.4133	12.9553	30.6779	-13.526	72.3552	54.1049	-12.1858	0.602243	-32.0264	-5.41626	1.08721	-3.9592	10.386	15.2906	39.416	0.852165	72.6247	63.8182	-10.5869	-0.945155	-21.3851	1.3012	-3.81793	41.1783	0.888315	1.29903	41.6826	-4.83278
20	-0.403783	-0.250544	12.7817	-0.195529	-0.0807599	-0.145847	-0.195537	-0.0807397	5.67458	-0.140686	-0.0734193	10.0926	1.21122	3.58226	15.532	3.51075	6.08342	-7.06295	-2.69832	-8.46856	8.91266	8.40812	12.9623	30.7756	-13.5274	72.392	54.043	-12.1137	0.582943	-32.0816	-5.39082	1.05608	-4.05593	10.3759	15.289	39.537	0.880441	72.5965	63.7903	-10.6221	-0.933258	-21.326	1.3245	-3.85349	41.1426	0.888728	1.31266	41.683	-4.83174
22	-0.408243	-0.274699	12.7839	-0.199241	-0.0910441	-0.144922	-0.19925	-0.0910236	5.67551	-0.142772	-0.0813511	10.0933	1.21071	3.59641	15.5318	3.51496	6.1094	-7.06254	-2.71838	-8.42306	8.81485	8.40027	12.9398	30.8758	-13.5443	72.4208	54.0294	-12.053	0.564667	-32.1118	-5.37157	1.02276	-4.1355	10.3535	15.2977	39.6218	0.941979	72.6191	63.7727	-10.6547	-0.94758	-21.258	1.34415	-3.88834	41.119	0.888208	1.32215	41.6872	-4.82966
24	-0.409416	-0.296244	12.7814	-0.201317	-0.100424	-0.146046	-0.201328	-0.100404	5.67439	-0.143695	-0.0884988	10.0924	1.20662	3.61666	15.5337	3.51477	6.14786	-7.05792	-2.73814	-8.38221	8.69913	8.39251	12.8888	30.9626	-13.5712	72.4491	54.0696	-11.9914	0.541303	-32.1132	-5.35846	0.991088	-4.19523	10.3275	15.3181	39.6635	1.02766	72.6789	63.7727	-10.6697	-0.984816	-21.1959	1.36139	-3.92145	41.1072	0.887038	1.32912	41.6957	-4.82685
26	-0.411774	-0.311422	12.7772	-0.203452	-0.106924	-0.147906	-0.203463	-0.106903	5.67253	-0.144855	-0.0934982	10.0911	1.2053	3.62947	15.5383	3.5168	6.17181	-7.04869	-2.75599	-8.3532	8.61054	8.38541	12.8202	31.0139	-13.5964	72.4912	54.128	-11.9384	0.511559	-32.0888	-5.3451	0.980931	-4.27123	10.3217	15.3259	39.7114	1.08761	72.723	63.7961	-10.6664	-1.00326	-21.1688	1.38256	-3.9561	41.1044	0.891887	1.34688	41.709	-4.82699
28	-0.412717	-0.32508	12.7757	-0.204856	-0.112856	-0.148606	-0.204867	-0.112835	5.67183	-0.145507	-0.0980246	10.0905	1.20754	3.63518	15.5406	3.52284	6.18147	-7.04399	-2.76714	-8.32705	8.52665	8.37018	12.783	31.0762	-13.5914	72.5104	54.1823	-11.8898	0.49725	-32.0733	-5.33757	0.977198	-4.34976	10.3284	15.3231	39.7816	1.11094	72.7501	63.8131	-10.6664	-1.01588	-21.1604	1.40404	-3.98294	41.1048	0.89333	1.3653	41.7199	-4.82956
30	-0.411503	-0.33974	12.7762	-0.205386	-0.119383	-0.14841	-0.205398	-0.119362	5.67202	-0.145466	-0.102937	10.0907	1.21325	3.63489	15.5403	3.53313	6.17887	-7.04453	-2.77039	-8.29774	8.45295	8.35002	12.7803	31.1416	-13.5546	72.5141	54.2266	-11.8382	0.493271	-32.0725	-5.33754	0.97037	-4.42151	10.3425	15.3179	39.8674	1.10328	72.7545	63.8143	-10.667	-1.02048	-21.1667	1.42479	-3.99982	41.1052	0.889423	1.38033	41.727	-4.83408
32	-0.40778	-0.360857	12.7701	-0.205278	-0.128934	-0.15111	-0.205291	-0.128913	5.66932	-0.144746	-0.110066	10.0886	1.22166	3.63359	15.5404	3.54796	6.17347	-7.04413	-2.76609	-8.24969	8.43591	8.34201	12.7779	31.1227	-13.499	72.5711	54.2656	-11.7727	0.454149	-32.0676	-5.34672	0.937365	-4.45717	10.3564	15.3438	39.9077	1.10247	72.7158	63.8037	-10.6296	-0.996602	-21.189	1.44275	-4.00466	41.1002	0.88017	1.38227	41.733	-4.83781
34	-0.399228	-0.384176	12.7676	-0.20321	-0.139799	-0.152222	-0.203225	-0.139778	5.66821	-0.142474	-0.118046	10.0878	1.22356	3.63653	15.5421	3.55241	6.17819	-7.04066	-2.75691	-8.19517	8.38808	8.35164	12.7443	31.1389	-13.4884	72.6543	54.2999	-11.6318	0.419778	-32.09	-5.35987	0.886524	-4.48531	10.3278	15.3906	39.9797	1.10997	72.659	63.7295	-10.5993	-0.963859	-21.2004	1.46468	-4.01897	41.09	0.874816	1.39226	41.7343	-4.84798
36	-0.385199	-0.409514	12.7705	-0.198887	-0.151943	-0.150927	-0.198903	-0.151923	5.6695	-0.138432	-0.12683	10.0888	1.21771	3.64278	15.5463	3.54383	6.19179	-7.03281	-2.74105	-8.13457	8.33848	8.41357	12.6786	31.1574	-13.5699	72.6787	54.3555	-11.3659	0.387837	-32.1395	-5.37685	0.811535	-4.50698	10.2349	15.4535	40.1024	1.1457	72.7088	63.5695	-10.5962	-0.987283	-21.1839	1.48878	-4.04174	41.0737	0.874298	1.41038	41.7294	-4.86371
38	-0.364213	-0.444443	12.7768	-0.192207	-0.168802	-0.148148	-0.192225	-0.168782	5.67228	-0.132314	-0.138978	10.0908	1.20832	3.64398	15.5555	3.52675	6.1976	-7.01592	-2.70348	-8.05103	8.48347	8.63779	12.6466	30.9358	-13.8264	72.3431	54.5491	-10.8282	0.340978	-32.2387	-5.40328	0.669579	-4.55947	10.0015	15.536	40.328	1.33472	73.302	63.2967	-10.6459	-1.27617	-21.0843	1.50162	-4.0502	41.0485	0.874483	1.4198	41.7149	-4.87748
40	-0.346896	-0.457662	12.7853	-0.185568	-0.175856	-0.144333	-0.185586	-0.175837	5.6761	-0.126883	-0.143803	10.0937	1.20093	3.63214	15.5608	3.50876	6.17882	-7.00698	-2.68962	-7.99475	8.75528	9.05385	12.4497	30.6031	-14.3658	71.7579	54.7245	-10.2353	0.138149	-32.0557	-5.42918	0.557474	-4.28229	9.88184	15.5323	40.3257	1.30406	74.4164	62.9031	-10.7939	-1.90952	-21.0211	1.50663	-4.03219	41.0131	0.864084	1.40456	41.6896	-4.87395
42	-0.332402	-0.446905	12.7976	-0.178432	-0.172173	-0.13886	-0.17845	-0.172155	5.68157	-0.1218	-0.140573	10.0978	1.19248	3.61055	15.5575	3.4857	6.14241	-7.01451	-2.69331	-7.97826	9.1082	9.6727	12.058	30.1851	-15.2348	70.8667	54.8787	-9.58483	-0.219361	-31.5326	-5.45947	0.495591	-3.644	9.95583	15.4629	40.072	0.997353	75.8598	62.4085	-11.0351	-2.77235	-21.0409	1.50512	-3.98825	40.9702	0.844182	1.36665	41.6543	-4.85322
44	-0.305177	-0.433456	12.8222	-0.165519	-0.168223	-0.127871	-0.165537	-0.168206	5.69256	-0.112419	-0.136755	10.1061	1.16529	3.59995	15.5352	3.43343	6.13235	-7.05732	-2.64615	-7.99788	9.42641	10.4904	11.5696	29.6911	-16.4999	69.2243	55.1533	-8.63049	-0.581388	-30.7947	-5.52689	0.470403	-2.87134	10.3227	15.5092	39.8141	0.503142	76.8431	61.8995	-11.3188	-3.3572	-21.2072	1.4974	-3.9336	40.9321	0.83357	1.33144	41.6125	-4.8324
46	-0.278233	-0.420478	12.8452	-0.152761	-0.164463	-0.117628	-0.152778	-0.164448	5.7028	-0.103142	-0.133091	10.1137	1.12545	3.59909	15.5083	3.36187	6.14452	-7.1086	-2.57921	-8.05444	9.64675	11.4996	10.8756	29.0777	-18.0324	68.0067	55.4735	-7.67661	-1.04367	-29.7682	-5.60704	0.457852	-2.01856	10.6084	15.6534	39.4452	0.170519	77.6473	61.3946	-11.4695	-3.5476	-21.5593	1.50305	-3.8819	40.8943	0.812159	1.2994	41.5716	-4.80913
48	-0.255067	-0.413867	12.8609	-0.142119	-0.163233	-0.110639	-0.142136	-0.163218	5.70979	-0.0952744	-0.131459	10.119	1.0659	3.61554	15.4815	3.26072	6.19544	-7.15911	-2.49975	-8.14198	9.74614	12.6096	9.9902	28.3937	-19.7468	67.287	55.7925	-6.80166	-1.56185	-28.5123	-5.69052	0.462517	-1.23688	10.7523	15.8285	39.0642	0.0228165	78.2982	60.9499	-11.4825	-3.38371	-21.9819	1.52383	-3.83816	40.8594	0.778576	1.27217	41.5367	-4.78572
50	-0.235006	-0.429921	12.858	-0.134472	-0.171745	-0.111882	-0.13449	-0.171731	5.70855	-0.0889919	-0.137308	10.1181	0.943269	3.68472	15.4604	3.06373	6.36548	-7.19827	-2.40423	-8.24793	9.70467	13.5759	8.9997	27.8885	-21.625	65.9564	56.0374	-6.00789	-1.87018	-27.0574	-5.77234	0.543244	-1.0286	10.9161	15.7	39.104	-0.300881	78.7264	60.8019	-11.5071	-3.23598	-21.9372	1.54953	-3.79952	40.8418	0.739082	1.24718	41.5213	-4.77016
52	-0.235309	-0.46195	12.8606	-0.136936	-0.185789	-0.110755	-0.136956	-0.185775	5.70968	-0.0898947	-0.147965	10.1189	0.848227	3.74676	15.4392	2.91439	6.51257	-7.23736	-2.34565	-8.30215	9.64505	14.0353	8.45373	27.5392	-22.6046	65.4797	56.2007	-5.86406	-2.14478	-26.5204	-5.79443	0.595029	-1.11585	10.9688	15.8674	39.5648	-0.303275	79.0878	60.5525	-11.6473	-2.94015	-21.7625	1.55909	-3.796	40.827	0.73189	1.2501	41.5088	-4.7626
54	-0.25388	-0.498476	12.87	-0.147758	-0.200475	-0.106589	-0.147779	-0.20046	5.71384	-0.0970002	-0.159661	10.122	0.801454	3.77862	15.4207	2.8418	6.58723	-7.27145	-2.32883	-8.30629	9.60655	13.9883	8.37983	27.3185	-22.6344	65.9144	56.2741	-6.21164	-2.48262	-26.9274	-5.76037	0.614473	-1.34353	10.9014	16.3649	40.2873	0.0389609	79.3757	60.1457	-11.894	-2.5145	-21.5671	1.55188	-3.82962	40.8107	0.760941	1.28188	41.4946	-4.76127
56	-0.266482	-0.497585	12.8701	-0.153229	-0.199167	-0.106584	-0.153249	-0.199152	5.71385	-0.101175	-0.159049	10.122	0.796612	3.7425	15.4219	2.81978	6.52318	-7.27147	-2.32126	-8.34244	9.65929	13.7884	8.30083	27.0048	-22.6019	66.1296	56.2763	-5.83153	-3.00495	-27.2133	-5.73948	0.691482	-1.29312	10.7778	16.8135	40.5992	0.411418	79.3949	59.6914	-12.1195	-2.08978	-21.5111	1.54628	-3.88484	40.7865	0.808268	1.32511	41.4729	-4.7573
58	-0.269241	-0.488913	12.8584	-0.153798	-0.195166	-0.111804	-0.153818	-0.19515	5.70863	-0.101866	-0.156098	10.1181	0.810792	3.70007	15.4304	2.82972	6.44087	-7.25744	-2.30834	-8.39197	9.48447	13.6316	8.06262	26.9738	-22.7755	66.477	56.3092	-5.42766	-3.47845	-27.5313	-5.74148	0.798523	-1.34	10.7668	16.938	40.7061	0.552028	79.3039	59.5323	-12.0974	-1.88077	-21.5335	1.55498	-3.91748	40.7757	0.829629	1.35224	41.4596	-4.75633
60	-0.263504	-0.478088	12.8374	-0.150471	-0.190843	-0.121105	-0.150491	-0.190827	5.69933	-0.0996658	-0.152648	10.1111	0.843952	3.6598	15.4453	2.87469	6.35575	-7.231	-2.2874	-8.45159	9.09227	13.5298	7.7595	27.2403	-23.0793	66.9282	56.39	-5.14564	-3.77625	-27.9213	-5.76366	0.914468	-1.49579	10.8741	16.7502	40.6381	0.46295	79.1687	59.6863	-11.843	-1.91964	-21.6212	1.57821	-3.9211	40.7802	0.819068	1.35824	41.4579	-4.76114
62	-0.26259	-0.458937	12.8208	-0.148663	-0.182509	-0.128462	-0.148682	-0.182493	5.69197	-0.0988699	-0.146302	10.1056	0.925679	3.59454	15.4761	2.9982	6.20782	-7.17469	-2.26652	-8.52482	8.83098	13.2613	8.06155	27.5206	-22.7456	67.1209	56.5107	-4.99367	-3.59786	-28.5634	-5.7766	0.978501	-1.46597	10.9368	16.6342	40.3709	0.475183	79.1148	59.8617	-11.6682	-2.11598	-21.7739	1.60238	-3.92241	40.7897	0.8022	1.3563	41.4678	-4.78117
64	-0.26103	-0.454145	12.8112	-0.147621	-0.180524	-0.13273	-0.147639	-0.180509	5.6877	-0.0982224	-0.14475	10.1024	1.01616	3.51798	15.498	3.13402	6.03596	-7.13549	-2.24604	-8.54903	8.65708	12.9204	8.33865	27.8222	-22.3202	67.5767	56.4843	-4.98038	-3.35762	-29.2979	-5.78704	0.985695	-1.45229	10.9573	16.508	40.1173	0.479609	78.9469	60.0386	-11.5139	-2.25845	-21.9461	1.61994	-3.89883	40.7898	0.777171	1.33871	41.4652	-4.79252
66	-0.259505	-0.466566	12.8094	-0.147851	-0.186091	-0.133551	-0.14787	-0.186076	5.68688	-0.0980218	-0.148925	10.1018	1.10057	3.44148	15.5061	3.25947	5.86613	-7.12211	-2.22826	-8.51244	8.58165	12.5659	8.46414	28.0924	-21.9405	68.2688	56.3251	-5.07201	-3.13692	-29.9813	-5.79431	0.934806	-1.48861	10.935	16.3754	39.9134	0.476757	78.6732	60.2213	-11.3705	-2.32874	-22.1131	1.63174	-3.85615	40.7787	0.748062	1.31164	41.448	-4.79553
68	-0.263764	-0.485962	12.8149	-0.151135	-0.194298	-0.13112	-0.151155	-0.194282	5.68931	-0.0999276	-0.155276	10.1036	1.1616	3.39483	15.5053	3.35363	5.75897	-7.1246	-2.22147	-8.42708	8.66704	12.358	8.49426	28.1283	-21.6764	68.6148	56.2745	-5.0889	-2.86113	-30.1824	-5.79751	0.825353	-1.5115	10.8873	16.281	39.6343	0.545146	78.5112	60.5105	-11.2152	-2.50547	-22.2342	1.65284	-3.82789	40.7655	0.723592	1.30087	41.4341	-4.81572
70	-0.274778	-0.502561	12.8184	-0.157182	-0.200786	-0.129557	-0.157202	-0.20077	5.69087	-0.104012	-0.160527	10.1048	1.1974	3.38547	15.5055	3.41536	5.72896	-7.12368	-2.22965	-8.34157	8.69891	12.2334	8.52437	28.2364	-21.487	68.8183	56.2332	-5.20587	-2.64622	-30.1728	-5.77612	0.726847	-1.70843	10.8356	16.1566	39.556	0.568539	78.3612	60.7834	-11.0769	-2.65483	-22.3247	1.66667	-3.85735	40.7517	0.73215	1.32458	41.415	-4.84154
72	-0.290491	-0.514312	12.8182	-0.164936	-0.204806	-0.1297	-0.164957	-0.204789	5.69073	-0.109537	-0.16405	10.1047	1.20998	3.40813	15.5089	3.44635	5.76581	-7.11584	-2.24509	-8.27192	8.66478	12.1652	8.58867	28.4393	-21.3443	68.9666	56.178	-5.43731	-2.52745	-30.0516	-5.73596	0.652878	-2.04811	10.787	16.0188	39.6693	0.55202	78.2144	61.0023	-10.9537	-2.76187	-22.4041	1.67322	-3.93091	40.7372	0.766425	1.37438	41.3905	-4.86642
74	-0.300596	-0.525615	12.816	-0.170193	-0.209039	-0.130686	-0.170215	-0.209022	5.68975	-0.113181	-0.167564	10.1039	1.20997	3.43204	15.5109	3.45493	5.80944	-7.11077	-2.2315	-8.22706	8.7433	12.0885	8.72535	28.531	-21.1624	69.2957	56.076	-5.68467	-2.54087	-29.9816	-5.71989	0.58341	-2.23172	10.752	16.0208	39.6736	0.643077	78.1044	61.1382	-10.8126	-2.89669	-22.5446	1.68881	-3.94332	40.7197	0.764481	1.39367	41.3687	-4.87149
76	-0.311827	-0.533472	12.8159	-0.175696	-0.211675	-0.130746	-0.175718	-0.211656	5.68969	-0.117117	-0.169901	10.1039	1.20914	3.45361	15.5185	3.4609	5.84927	-7.0955	-2.21727	-8.19809	8.82078	12.0286	8.86048	28.5979	-20.9954	69.581	56.0085	-5.96415	-2.56915	-29.8936	-5.70687	0.521999	-2.29968	10.6826	15.9676	39.6095	0.689357	78.0394	61.2123	-10.6681	-2.9596	-22.6737	1.69952	-3.94327	40.6958	0.763511	1.40649	41.3364	-4.87448
78	-0.325021	-0.536971	12.8188	-0.181749	-0.212251	-0.129462	-0.181771	-0.212232	5.69097	-0.121601	-0.170736	10.1048	1.20998	3.47188	15.5294	3.46857	5.88254	-7.07423	-2.20705	-8.18283	8.87306	11.9917	8.96038	28.6548	-20.8764	69.7773	55.9861	-6.24875	-2.59169	-29.7964	-5.69265	0.471686	-2.27908	10.5958	15.8446	39.5166	0.64792	78.0193	61.2253	-10.5322	-2.95269	-22.78	1.70602	-3.9425	40.6659	0.769954	1.42016	41.294	-4.88076
80	-0.339779	-0.533222	12.8243	-0.187965	-0.209528	-0.127073	-0.187986	-0.209509	5.69336	-0.126428	-0.169117	10.1066	1.20897	3.49312	15.5267	3.47457	5.92156	-7.07803	-2.19649	-8.18534	8.89145	11.981	8.96193	28.7108	-20.8914	69.9131	55.9671	-6.4504	-2.64258	-29.762	-5.67294	0.44565	-2.28928	10.6076	15.759	39.5653	0.469383	78.0403	61.1606	-10.4368	-2.97784	-22.8913	1.72366	-3.95434	40.6365	0.781448	1.44965	41.257	-4.89699
82	-0.346032	-0.536017	12.8294	-0.190919	-0.210297	-0.124785	-0.190941	-0.210277	5.69565	-0.128585	-0.169888	10.1083	1.199	3.51026	15.5267	3.46263	5.95643	-7.07726	-2.17758	-8.17252	8.91554	12.016	8.91886	28.7034	-21.0021	69.9475	55.9806	-6.49663	-2.72235	-29.8042	-5.6714	0.423036	-2.24362	10.6838	15.784	39.6216	0.315042	78.0343	61.0374	-10.4038	-3.00546	-22.9633	1.74357	-3.95917	40.5971	0.785226	1.47169	41.214	-4.91178
84	-0.341682	-0.544391	12.8367	-0.189625	-0.214285	-0.121542	-0.189647	-0.214265	5.69889	-0.127352	-0.17278	10.1108	1.1815	3.52107	15.527	3.4347	5.98247	-7.07667	-2.15092	-8.14253	9.00923	12.1229	8.84633	28.5681	-21.1799	69.8663	56.0511	-6.4124	-2.84774	-29.8404	-5.69066	0.396597	-2.0953	10.7894	15.8966	39.6207	0.207189	78.0311	60.8754	-10.4347	-3.03469	-22.9907	1.76234	-3.95247	40.5464	0.780872	1.48213	41.162	-4.92331
86	-0.326946	-0.547357	12.8583	-0.183392	-0.21664	-0.111922	-0.183414	-0.21662	5.70851	-0.122542	-0.17412	10.118	1.16525	3.52513	15.5031	3.40769	5.99517	-7.12129	-2.12877	-8.10886	9.3526	12.3742	8.76399	28.2049	-21.4028	69.679	56.2246	-6.34539	-2.99912	-29.6934	-5.72097	0.346655	-1.75423	10.8002	15.903	39.4381	0.0670605	78.2275	60.7372	-10.4954	-3.07336	-22.9846	1.77426	-3.93985	40.4868	0.780703	1.48839	41.0974	-4.93661
88	-0.316478	-0.506028	12.888	-0.17582	-0.199225	-0.0987131	-0.17584	-0.199208	5.72172	-0.118052	-0.160601	10.1279	1.1763	3.512	15.4656	3.42472	5.9663	-7.19127	-2.09499	-8.15576	10.0483	12.7706	8.65095	27.1911	-21.3205	69.3568	56.6028	-6.4722	-3.66264	-28.4911	-5.74089	0.357386	-1.15418	10.8157	15.9429	39.0603	-0.0492599	78.5041	60.5478	-10.6732	-3.13362	-23.006	1.78042	-3.89483	40.4354	0.780901	1.48368	41.0363	-4.94387
90	-0.312782	-0.424967	12.925	-0.168329	-0.163862	-0.0822051	-0.168346	-0.163845	5.73823	-0.114824	-0.133674	10.1403	1.21367	3.48476	15.4186	3.48493	5.90192	-7.27912	-2.05592	-8.27128	10.9954	13.3397	8.3865	25.4278	-20.8993	68.5827	57.2087	-6.78521	-4.8227	-26.0224	-5.75214	0.420052	-0.303083	10.8577	16.028	38.47	-0.141144	78.8088	60.3225	-10.9414	-3.23441	-23.0725	1.77769	-3.80236	40.3959	0.77327	1.458	40.984	-4.94057
92	-0.31179	-0.354602	12.9744	-0.162802	-0.132994	-0.0602158	-0.162816	-0.132978	5.76022	-0.112761	-0.110237	10.1568	1.2601	3.45671	15.3706	3.56133	5.83271	-7.36871	-2.04826	-8.33986	11.789	14.1129	7.81648	22.8589	-20.1475	65.8709	58.1649	-7.37996	-5.86367	-21.9996	-5.77172	0.421492	0.7779	10.9153	16.1092	37.5466	-0.225203	79.0675	60.1761	-11.1228	-3.4589	-23.2019	1.75296	-3.62684	40.3618	0.725029	1.37487	40.9443	-4.91354
94	-0.303607	-0.336533	13.023	-0.157922	-0.125618	-0.0385961	-0.157935	-0.125601	5.78183	-0.109613	-0.104393	10.173	1.23638	3.47867	15.3111	3.52883	5.87985	-7.47854	-2.15265	-8.29836	11.9052	15.3308	5.17126	20.2791	-20.8912	63.4122	58.5675	-7.22192	-6.77658	-19.0779	-5.79688	0.347522	1.55293	11.0614	16.0546	36.8599	-0.49153	79.1104	60.1367	-11.204	-3.63918	-23.3255	1.7148	-3.41045	40.3427	0.668868	1.27253	40.9197	-4.8862
96	-0.285731	-0.37157	13.0531	-0.152652	-0.142291	-0.0252083	-0.152667	-0.142275	5.79522	-0.104567	-0.116497	10.1831	1.1206	3.56491	15.256	3.35226	6.07792	-7.57922	-2.47174	-8.1221	11.2069	16.8349	0.679894	17.9235	-22.7237	62.2368	57.8695	-6.019	-7.64452	-18.1694	-5.83105	0.22433	1.88882	11.281	15.9234	36.5505	-0.867087	78.9518	60.1622	-11.2041	-3.7381	-23.4207	1.6737	-3.179	40.3352	0.611619	1.16657	40.9082	-4.86877
98	-0.259086	-0.411269	13.0019	-0.143811	-0.161708	-0.0479464	-0.143827	-0.161693	5.77248	-0.0966584	-0.13042	10.166	0.906865	3.72021	15.2815	3.0191	6.43954	-7.52957	-3.34542	-7.76743	9.69052	18.431	-2.83332	16.2007	-22.0032	63.5175	55.4289	-3.83647	-9.22224	-20.2466	-5.90049	0.190072	1.79956	11.4504	16.1314	36.6118	-0.839372	78.8261	60.0283	-11.2483	-3.7861	-23.462	1.66343	-2.98793	40.3177	0.548498	1.08206	40.9048	-4.87166
100	-0.228526	-0.469701	12.9402	-0.134597	-0.189639	-0.0753494	-0.134616	-0.189626	5.74508	-0.0879005	-0.15068	10.1454	0.648765	3.90856	15.3212	2.61646	6.87763	-7.45449	-4.36629	-7.42084	7.93963	19.766	-5.49591	15.0048	-19.4737	67.3697	51.0202	-1.90218	-10.5468	-24.9349	-5.99926	0.1684	1.56895	11.5806	16.287	36.8333	-0.773417	78.7316	59.8719	-11.2789	-3.70439	-23.4848	1.6703	-2.83877	40.2903	0.489747	1.00557	40.8684	-4.93017
102	-0.191492	-0.539326	12.8934	-0.123353	-0.222942	-0.096157	-0.123376	-0.222929	5.72427	-0.0772682	-0.174814	10.1298	0.369372	4.10243	15.3466	2.17763	7.33299	-7.40796	-5.39685	-7.09149	6.23282	20.8503	-7.3081	14.3086	-15.2837	72.5742	45.0658	-1.1773	-11.4931	-31.2638	-6.13554	0.166516	1.33329	11.6976	16.317	37.089	-0.722046	78.6843	59.7485	-11.2882	-3.52503	-23.4979	1.68794	-2.73812	40.2673	0.443991	0.946958	40.8119	-5.02369
104	-0.13101	-0.592414	12.8968	-0.100657	-0.250658	-0.0945541	-0.100683	-0.250647	5.72588	-0.0584597	-0.194005	10.131	0.0941722	4.24108	15.3012	1.73028	7.68523	-7.49739	-6.26305	-6.69921	5.06235	21.8744	-8.56901	13.98	-11.2543	75.8104	37.5394	-2.51206	-11.4699	-35.886	-6.34633	0.249176	1.31461	11.9028	16.2975	37.1297	-0.574436	78.7346	59.7559	-11.2887	-3.45699	-23.5006	1.70044	-2.69656	40.3072	0.428956	0.952461	40.8276	-5.02796
106	-0.0660068	-0.590692	12.9189	-0.0720093	-0.254627	-0.0846429	-0.0720358	-0.25462	5.73579	-0.0367948	-0.195057	10.1385	-0.145232	4.30936	15.2509	1.32284	7.89655	-7.599	-7.17413	-5.78914	3.90449	22.9441	-10.536	13.6985	-8.10618	77.6185	30.1298	-5.6712	-11.7567	-36.8235	-6.60715	0.506693	1.43708	12.2006	16.1594	36.9679	-0.445782	78.6893	59.8814	-11.2689	-3.38529	-23.5025	1.71351	-2.72904	40.3876	0.465387	1.01571	40.889	-5.03229
108	0.00233754	-0.536174	12.9491	-0.0380562	-0.235656	-0.0711449	-0.0380805	-0.235652	5.74929	-0.0126985	-0.178614	10.1486	-0.337211	4.30398	15.2083	0.974352	7.9568	-7.68825	-8.07056	-4.52886	2.77934	23.9103	-13.0557	13.2935	-6.08105	78.4545	23.4491	-9.8089	-12.3693	-33.5483	-6.84128	0.924101	1.61904	12.5049	15.8545	36.657	-0.35424	78.5499	60.1209	-11.2354	-3.29307	-23.4922	1.72571	-2.82124	40.5007	0.546448	1.11813	40.9836	-5.05187
110	0.08828	-0.483826	12.9736	0.00347922	-0.218931	-0.06018	0.00345656	-0.218931	5.76025	0.0172143	-0.163345	10.1569	-0.477464	4.2398	15.1594	0.698716	7.89128	-7.78951	-8.57884	-4.1473	2.41759	24.2634	-14.1309	12.4394	-4.77543	79.1337	18.4764	-12.7699	-13.0339	-26.7914	-6.72957	1.3621	1.49867	12.4391	15.2037	36.5063	-0.26966	78.53	60.4875	-11.2209	-3.19647	-23.418	1.72548	-2.90905	40.633	0.625082	1.19144	41.0747	-5.06973
112	0.177579	-0.39933	12.9971	0.0488406	-0.188343	-0.0496992	0.0488209	-0.188348	5.77073	0.0490614	-0.137464	10.1647	-0.55819	4.11412	15.1061	0.508845	7.69216	-7.89848	-9.05602	-3.87226	1.784	24.0444	-14.1998	11.9335	-3.60533	79.0302	15.0564	-14.0376	-14.5931	-19.5592	-6.62841	1.7584	1.79105	12.3083	14.6709	35.9906	-0.154931	78.5003	60.7875	-11.2322	-3.11896	-23.2854	1.73263	-2.97587	40.7765	0.694293	1.24899	41.1913	-5.0983
114	0.272983	-0.289499	13.0147	0.098746	-0.147079	-0.041878	0.0987308	-0.147089	5.77855	0.0835936	-0.103303	10.1706	-0.585269	3.94021	15.0562	0.398281	7.38562	-8.00002	-9.53401	-3.59868	0.852934	23.3225	-13.5198	11.7771	-2.58222	77.8187	13.082	-13.0349	-17.2376	-13.3134	-6.61476	2.0854	2.52907	12.1909	14.3558	35.1113	-0.0253578	78.4198	60.9538	-11.2528	-3.08311	-23.1161	1.75226	-2.99844	40.9141	0.73849	1.27797	41.3225	-5.13876
116	0.399555	-0.212993	13.0025	0.159929	-0.122713	-0.0473324	0.159916	-0.122729	5.7731	0.127683	-0.0810134	10.1665	-0.587107	3.7717	15.0435	0.333357	7.07969	-8.03069	-9.80631	-3.57403	0.564739	22.216	-12.8608	11.121	-2.12375	74.5568	12.328	-8.18506	-21.339	-9.98141	-6.63621	2.31393	3.1681	12.1185	14.1791	34.3601	0.0224441	78.2252	60.9292	-11.2028	-3.13592	-22.9893	1.78358	-2.91176	40.9947	0.714295	1.22551	41.4104	-5.18823
118	0.541165	-0.112046	12.987	0.229497	-0.0886994	-0.0543299	0.229488	-0.0887229	5.7661	0.177392	-0.0509546	10.1613	-0.567161	3.56722	15.0336	0.294468	6.70026	-8.05584	-10.1391	-3.6801	0.307197	21.4184	-12.696	10.8956	-1.88445	72.1228	12.0748	-2.0689	-23.9667	-10.6774	-6.66161	2.57393	3.81276	12.126	14.1586	33.6562	-0.0171423	77.9852	60.7652	-11.1336	-3.3408	-22.8998	1.83305	-2.7712	41.0208	0.63307	1.12193	41.4315	-5.22141
120	0.688397	0.00771917	12.9751	0.3029	-0.0468277	-0.0598386	0.302896	-0.0468589	5.76059	0.229442	-0.0147675	10.1572	-0.539959	3.33604	15.0195	0.258969	6.26958	-8.08932	-10.5181	-3.88763	0.103558	21.0974	-13.0016	11.1491	-1.78414	70.5767	12.0391	3.81337	-25.3569	-14.7044	-6.6796	2.86726	4.41298	12.211	14.2488	33.0407	-0.156363	77.7124	60.515	-11.0549	-3.66988	-22.8481	1.8997	-2.59651	40.9981	0.506634	0.983703	41.3933	-5.23509
122	0.825933	0.069724	12.9661	0.367829	-0.0296136	-0.0640403	0.367826	-0.0296513	5.75639	0.276805	0.00243142	10.154	-0.560282	3.14754	15.0076	0.15265	5.9342	-8.11858	-10.5884	-4.25389	0.671411	21.1468	-13.0531	11.0535	-2.18984	66.9602	12.2578	6.61819	-26.6957	-18.9348	-6.67286	3.06312	4.72862	12.328	14.2623	32.6969	-0.447108	77.3776	60.3185	-10.9577	-3.96185	-22.8307	1.98027	-2.40359	40.9518	0.362433	0.844333	41.3615	-5.2433
124	0.917575	0.124763	12.9772	0.412091	-0.0121487	-0.059273	0.412089	-0.0121916	5.76116	0.308709	0.0184314	10.1576	-0.554496	2.97434	14.9757	0.100221	5.61698	-8.18305	-10.7091	-4.32633	0.909638	21.688	-13.1484	11.4386	-2.33518	64.1369	12.4074	7.23536	-27.3145	-20.2116	-6.64535	3.24238	5.02007	12.4409	14.2894	32.3914	-0.673814	77.0787	60.2217	-10.8805	-4.15905	-22.8379	2.03178	-2.24865	40.8869	0.256185	0.727461	41.2948	-5.24871
126	0.952535	0.17964	13.008	0.431453	0.00933758	-0.0457669	0.431454	0.00929307	5.77466	0.321744	0.0357688	10.1677	-0.517038	2.82493	14.9189	0.115039	5.33125	-8.29139	-10.9191	-4.08242	0.708803	22.636	-13.1992	12.3736	-2.16263	62.4999	12.2539	5.97181	-26.9704	-18.1551	-6.58278	3.41505	5.24017	12.5194	14.3233	32.1717	-0.790331	76.85	60.2335	-10.8376	-4.23778	-22.8601	2.04413	-2.15891	40.8178	0.211252	0.6529	41.2033	-5.24783
128	0.926947	0.214561	13.0389	0.422773	0.0264794	-0.032065	0.422775	0.0264359	5.78837	0.314116	0.047988	10.178	-0.493914	2.74547	14.8363	0.130663	5.17807	-8.44607	-11.0001	-3.89659	0.71404	23.6106	-12.6867	13.4244	-2.17796	60.741	11.393	4.10442	-25.4026	-13.7614	-6.40378	3.54933	4.92375	12.4795	14.2803	32.4864	-0.830823	76.7269	60.3323	-10.8529	-4.18345	-22.8673	2.02082	-2.18286	40.7897	0.259157	0.668917	41.1579	-5.21523
130	0.865278	0.260958	13.0654	0.39909	0.051312	-0.0202769	0.399095	0.0512709	5.80016	0.294766	0.0649545	10.1868	-0.476173	2.7396	14.7674	0.163386	5.16072	-8.5736	-11.1468	-3.66923	0.657281	24.2285	-11.9157	14.5753	-1.78497	60.653	10.1681	2.96066	-24.6239	-12.8463	-6.25854	3.67043	4.54515	12.4336	14.1618	32.8643	-0.884372	76.6935	60.4505	-10.8525	-4.07465	-22.8852	1.985	-2.25617	40.7871	0.346632	0.735751	41.1339	-5.20315
132	0.781456	0.321911	13.0892	0.366748	0.0841698	-0.00971899	0.366756	0.084132	5.81071	0.268412	0.0873417	10.1947	-0.466245	2.80391	14.7155	0.207577	5.27389	-8.66759	-11.3636	-3.42456	0.532918	24.4739	-11.033	15.5867	-1.06017	62.2101	8.92141	2.90729	-24.5116	-15.4	-6.18328	3.80048	4.18667	12.4286	13.9942	33.2137	-0.95493	76.715	60.5751	-10.8091	-3.93655	-22.9379	1.94269	-2.35577	40.7966	0.453597	0.835509	41.1178	-5.21716
134	0.70341	0.384742	13.1166	0.337089	0.117431	0.00248383	0.3371	0.117395	5.82292	0.244036	0.110208	10.2038	-0.481395	2.91868	14.6645	0.225221	5.48824	-8.75937	-11.5338	-3.31171	0.577738	24.795	-10.1563	15.6099	-0.713647	63.3692	8.46285	3.53206	-23.1252	-15.3409	-6.1588	4.0138	3.78099	12.516	13.8717	33.5413	-0.919375	76.7207	60.7243	-10.6893	-3.80659	-23.084	1.88675	-2.45565	40.7735	0.559285	0.93386	41.0701	-5.2253
136	0.61867	0.416182	13.1983	0.302242	0.137333	0.0388764	0.302258	0.137304	5.85931	0.216686	0.122743	10.2311	-0.477569	3.0687	14.5413	0.293871	5.75939	-8.98327	-11.4381	-3.23803	0.222805	24.8502	-10.2901	15.2875	-1.43457	67.0949	9.45064	3.82645	-21.4534	-15.5846	-6.25033	4.19786	3.00553	12.8541	13.8656	34.3437	-1.05936	76.4156	60.9571	-10.5148	-3.52779	-23.3766	1.85089	-2.55179	40.7422	0.638042	1.0483	41.0208	-5.24944
138	0.534774	0.418894	13.3173	0.265689	0.144534	0.0918551	0.265704	0.144507	5.91229	0.188908	0.125665	10.2709	-0.459357	3.2285	14.3786	0.394631	6.04269	-9.27895	-11.1815	-3.18994	-0.410555	24.6353	-11.1779	14.8112	-2.96468	72.4225	11.4232	3.67793	-19.8921	-16.5675	-6.43193	4.32818	2.07564	13.3784	13.9494	35.399	-1.36926	75.8449	61.2268	-10.3058	-3.13456	-23.7597	1.84136	-2.64078	40.7043	0.691348	1.17039	40.9794	-5.29367
140	0.481859	0.433275	13.3447	0.243536	0.154717	0.1041	0.243552	0.154692	5.92453	0.171681	0.131796	10.28	-0.489891	3.32585	14.3995	0.375135	6.23129	-9.23801	-11.4881	-3.174	-0.226693	24.4725	-10.437	14.3552	-2.94822	72.3318	12.2215	4.24439	-19.4571	-18.3527	-6.53582	4.41012	2.21439	13.6963	13.8748	35.2563	-1.55288	75.5054	61.2745	-10.14	-2.90469	-23.9517	1.84769	-2.72836	40.6422	0.760864	1.26065	40.9557	-5.35467
142	0.495064	0.490617	13.3787	0.253594	0.178881	0.119166	0.253612	0.178855	5.9396	0.177595	0.150514	10.2913	-0.548567	3.36062	14.4218	0.280674	6.3168	-9.19793	-11.7175	-3.20425	-0.0348628	24.5492	-11.2251	14.0261	-2.86525	73.9315	12.505	4.93093	-19.1105	-19.3652	-6.61248	4.4368	2.68838	13.8009	13.8833	34.8148	-1.72217	75.2724	61.2255	-9.94936	-2.79959	-24.0948	1.87212	-2.7643	40.593	0.808007	1.30851	40.9504	-5.43801
144	0.561607	0.588555	13.4477	0.29012	0.21688	0.149611	0.290143	0.21685	5.97004	0.202375	0.181321	10.3141	-0.609725	3.34777	14.3912	0.166163	6.31663	-9.25809	-11.7708	-3.25903	-0.0644306	24.8393	-13.2507	14.0131	-2.9223	77.442	12.4177	5.68087	-18.6953	-19.4769	-6.66893	4.42052	3.23595	13.7821	14.0391	34.3898	-1.91922	75.0294	61.1503	-9.72906	-2.77064	-24.2431	1.90472	-2.7319	40.5732	0.824775	1.31386	40.9675	-5.54005
146	0.587742	0.672089	13.5808	0.307948	0.251436	0.208613	0.307975	0.251406	6.02904	0.21343	0.208302	10.3583	-0.57512	3.3675	14.2418	0.243589	6.33919	-9.5331	-11.8011	-3.22062	-0.635512	25.0541	-12.2268	14.9688	-2.68849	77.1509	12.1245	6.85895	-18.6014	-19.8212	-6.70184	4.41172	3.4041	14.1092	14.4151	34.516	-2.24657	74.2854	61.2361	-9.50949	-2.61472	-24.5176	1.9047	-2.59876	40.6128	0.806411	1.28394	41.025	-5.65257
148	0.619549	0.794779	13.7379	0.331267	0.3027	0.278238	0.3313	0.302666	6.09867	0.227494	0.248118	10.4105	-0.551176	3.33625	14.0778	0.282846	6.27301	-9.83734	-11.9394	-3.30199	-0.880773	25.2089	-11.1336	15.9951	-2.26491	76.5273	11.5719	8.0467	-18.5491	-19.9867	-6.71555	4.44178	3.55392	14.2961	14.6228	34.685	-2.60162	73.7941	61.376	-9.33196	-2.48033	-24.7629	1.89572	-2.49739	40.6739	0.802512	1.27643	41.0823	-5.70739
150	0.677248	0.971588	13.916	0.370127	0.375713	0.357022	0.370166	0.375675	6.17745	0.251749	0.305205	10.4695	-0.571157	3.23724	13.9083	0.216328	6.10063	-10.1564	-12.2048	-3.52497	-0.7438	25.3452	-10.3895	17.1119	-1.70994	76.1907	10.7134	9.10419	-18.4975	-20.1141	-6.70806	4.53561	3.66734	14.2493	14.6704	34.8758	-2.89957	73.6284	61.5591	-9.19451	-2.3943	-24.9506	1.89534	-2.46442	40.7519	0.823768	1.30373	41.1365	-5.71246
152	0.817306	1.2166	14.1502	0.450537	0.472277	0.460373	0.450582	0.472229	6.28081	0.305537	0.382604	10.5469	-0.686048	3.0686	13.6567	-0.0463468	5.83898	-10.6338	-12.5351	-3.78408	-0.886372	25.7357	-8.92267	19.4528	-1.37397	75.552	9.28099	9.90021	-18.6469	-21.3082	-6.70077	4.76474	3.38068	14.0532	15.0106	35.4705	-2.87504	73.3448	61.875	-9.04176	-2.31796	-25.1197	1.95461	-2.52299	40.8741	0.869621	1.36489	41.2268	-5.7738
154	0.953363	1.51821	14.3669	0.533674	0.593851	0.555717	0.533734	0.593788	6.37617	0.359759	0.47885	10.6182	-0.776516	2.90622	13.4151	-0.263716	5.58011	-11.0908	-12.8967	-4.03121	-0.957073	25.7038	-8.32706	21.5394	-0.12123	76.0246	7.75433	10.3134	-18.4519	-21.5329	-6.3913	5.03351	2.73828	13.5963	15.3379	36.3506	-2.79892	73.1522	62.1353	-8.86968	-2.40716	-25.2079	2.04754	-2.55646	40.9801	0.875302	1.37838	41.2974	-5.83409
156	1.04924	1.80365	14.547	0.598078	0.711351	0.634798	0.598151	0.71129	6.45523	0.400261	0.570835	10.6773	-0.782752	2.77844	13.2344	-0.318045	5.35118	-11.43	-13.1367	-4.25092	-1.0028	25.3602	-8.60462	22.9441	1.62121	77.3222	6.5267	10.4494	-17.8552	-20.6393	-5.89377	5.23123	2.04225	13.0298	15.5785	37.2423	-2.7584	73.0823	62.2981	-8.71241	-2.61602	-25.2367	2.1431	-2.53819	41.039	0.839748	1.32809	41.2933	-5.9078
158	1.03185	1.79088	14.696	0.590012	0.706687	0.701129	0.590088	0.706632	6.52155	0.394627	0.566775	10.727	-0.533159	2.73634	13.2243	0.118323	5.17588	-11.4402	-12.6143	-4.45587	-1.67522	25.7551	-8.25902	23.3612	0.475421	77.019	6.61385	10.8516	-17.156	-19.8834	-6.06119	5.01702	2.6386	13.0911	15.7241	37.0051	-2.91484	73.1402	62.3613	-8.71167	-2.59952	-25.3687	2.13214	-2.46468	40.9848	0.825152	1.20867	41.0292	-6.13267
160	1.02908	1.67363	14.7777	0.580082	0.655235	0.737656	0.580149	0.655176	6.55809	0.390616	0.527636	10.7545	-0.437747	2.62561	13.3436	0.243111	4.93735	-11.2185	-12.2809	-4.64875	-1.45759	25.6296	-6.96045	23.1716	0.210564	76.0763	6.66575	10.9029	-16.7642	-19.8566	-6.21162	4.83461	2.65693	13.2414	15.9074	37.1355	-2.75509	73.0903	62.5121	-8.82098	-2.53631	-25.4042	2.10883	-2.46578	40.8849	0.831617	1.20607	40.7267	-6.20542
162	1.06222	1.50537	14.7885	0.581731	0.578833	0.742621	0.58179	0.578773	6.56305	0.396855	0.470644	10.7584	-0.546809	2.44646	13.5697	-0.0332386	4.65521	-10.8072	-12.2649	-4.772	-0.467079	24.9683	-5.3523	22.6947	1.10039	75.191	6.40511	10.6325	-16.758	-20.5323	-6.23098	4.71759	1.93216	13.288	16.0845	37.7607	-2.2762	72.9963	62.7143	-8.98966	-2.48548	-25.317	2.10644	-2.54114	40.771	0.843058	1.31676	40.4679	-6.13566
164	1.09469	1.33309	14.7457	0.582625	0.500864	0.723774	0.582677	0.500803	6.5442	0.402609	0.41245	10.7443	-0.659749	2.34061	13.8689	-0.289694	4.50666	-10.2581	-12.1623	-4.63497	-0.745498	25.001	-6.85093	23.093	0.64634	76.8224	6.14186	10.7289	-17.0086	-21.0149	-6.22584	4.36797	1.56132	12.878	15.8835	37.9922	-2.00397	73.3846	62.6147	-9.04507	-2.53873	-25.1726	2.18783	-2.57134	40.7075	0.793276	1.33718	40.3836	-6.28257
166	1.11944	1.13032	14.6846	0.577793	0.410161	0.696974	0.577836	0.4101	6.51741	0.404916	0.344372	10.7244	-0.764027	2.39633	14.1301	-0.466479	4.64727	-9.77575	-11.9944	-4.40755	-0.959057	24.8307	-7.62908	23.315	0.50563	77.7188	5.92297	10.6746	-17.1564	-21.4247	-6.23105	3.93425	1.33393	12.5008	15.8299	38.0523	-1.62911	73.7871	62.5132	-9.07089	-2.66347	-25.0565	2.23166	-2.48924	40.6472	0.708457	1.28772	40.2913	-6.3233
168	1.13442	0.914105	14.6316	0.567711	0.314289	0.673832	0.567744	0.31423	6.49426	0.403649	0.272089	10.7072	-0.843513	2.59955	14.3043	-0.53939	5.04624	-9.45075	-11.7748	-4.12901	-0.910952	24.4324	-7.12517	23.2355	0.810667	77.4187	5.76558	10.3771	-17.139	-21.7187	-6.25869	3.47928	1.23018	12.2756	16.0259	38.0309	-1.15647	74.0755	62.4502	-9.0907	-2.84355	-24.9888	2.22025	-2.30685	40.5947	0.609745	1.18275	40.1782	-6.22582
170	1.1435	0.76334	14.6623	0.560204	0.247363	0.68779	0.56023	0.247307	6.50822	0.402433	0.221574	10.7177	-0.877424	2.79936	14.3094	-0.525006	5.42222	-9.43799	-11.5629	-3.78883	-0.912998	24.5389	-6.52588	23.2747	0.709356	77.062	5.55522	9.89116	-17.1392	-21.7454	-6.31699	3.12415	1.25428	12.2315	16.4162	38.186	-0.813588	74.1413	62.3384	-9.14329	-3.05936	-24.941	2.19848	-2.14445	40.6105	0.554289	1.08521	40.1614	-6.1318
172	1.1508	0.668622	14.6484	0.556135	0.205279	0.681845	0.556155	0.205221	6.50227	0.402147	0.189858	10.7133	-0.888596	2.93137	14.2924	-0.494274	5.66642	-9.46648	-11.3758	-3.51963	-0.987311	24.5974	-6.33661	23.3345	0.718507	77.0842	5.32655	9.33129	-17.0344	-21.5862	-6.37173	2.86283	1.24784	12.1804	16.6965	38.3812	-0.722435	74.1911	62.1226	-9.16573	-3.16259	-24.9502	2.17626	-2.05339	40.6428	0.557231	0.997325	40.2222	-6.11376
174	1.15553	0.623453	14.5809	0.554684	0.185276	0.651942	0.554703	0.185219	6.47237	0.402362	0.174842	10.6909	-0.887246	2.98263	14.2963	-0.472447	5.75903	-9.45795	-11.2228	-3.33827	-1.12523	24.5311	-6.58278	23.3881	0.885185	77.4665	5.08473	8.81692	-16.8706	-21.3143	-6.41694	2.69006	1.17238	12.0911	16.8495	38.5893	-0.810918	74.283	61.8331	-9.15961	-3.15669	-25.006	2.1592	-2.03524	40.6703	0.597277	0.921806	40.3319	-6.16542
176	1.14701	0.602909	14.5463	0.54934	0.177004	0.636648	0.549358	0.176947	6.45708	0.398905	0.168323	10.6794	-0.88565	2.9878	14.348	-0.469807	5.7676	-9.36174	-11.114	-3.16427	-1.23206	24.5139	-6.68664	23.3931	0.957957	77.5322	4.80508	8.71506	-16.9349	-21.1227	-6.4664	2.5781	1.04434	12.0499	17.1679	38.8176	-0.621708	74.4482	61.6479	-9.19617	-3.22167	-25.0375	2.15208	-2.0219	40.649	0.562732	0.855569	40.3775	-6.16432
178	1.14955	0.600332	14.5203	0.550232	0.175747	0.625077	0.55025	0.17569	6.44551	0.39965	0.167452	10.6707	-0.919524	2.99507	14.4089	-0.5312	5.79347	-9.2499	-11.0215	-3.06145	-1.30515	24.4818	-6.63932	23.3459	1.00085	77.4328	4.63855	8.65075	-17.0423	-21.0348	-6.50288	2.48928	0.90259	11.9307	17.3631	38.9922	-0.434746	74.6244	61.5374	-9.21084	-3.26306	-25.0419	2.15006	-2.03525	40.6431	0.52258	0.798618	40.4373	-6.15032
180	1.16994	0.60869	14.5003	0.559794	0.177912	0.616106	0.559813	0.177854	6.43654	0.40665	0.169706	10.664	-0.985493	3.01689	14.4715	-0.64549	5.85789	-9.13612	-10.9403	-3.02809	-1.35702	24.4314	-6.48319	23.2903	1.03544	77.2419	4.57682	8.54858	-17.1332	-21.0199	-6.52655	2.40882	0.750793	11.7266	17.4117	39.1229	-0.293581	74.7879	61.4792	-9.19426	-3.26196	-25.02	2.15	-2.07243	40.66	0.491229	0.755261	40.5195	-6.16254
182	1.2125	0.613128	14.4926	0.5788	0.176635	0.612559	0.578819	0.176575	6.43299	0.420936	0.170003	10.6614	-1.03154	3.04835	14.5383	-0.720185	5.93217	-9.01343	-10.8796	-3.00661	-1.45907	24.3997	-6.49171	23.4269	1.11478	77.1935	4.43319	8.44562	-17.113	-20.8843	-6.54971	2.31737	0.543376	11.5089	17.4707	39.3403	-0.14758	74.8994	61.4069	-9.1681	-3.1972	-24.9914	2.14507	-2.10717	40.6742	0.472194	0.746594	40.5975	-6.36656
184	1.2611	0.618763	14.4741	0.600539	0.175455	0.604234	0.600557	0.175393	6.42466	0.437255	0.170556	10.6551	-1.0709	3.06555	14.6301	-0.789284	5.97776	-8.84453	-10.8305	-2.99291	-1.55294	24.3384	-6.51802	23.5503	1.22205	77.1893	4.26062	8.39712	-17.1038	-20.8002	-6.60359	2.27258	0.401574	11.3723	17.5653	39.5103	0.00331531	75.0072	61.233	-9.12737	-3.19343	-24.9389	2.12764	-2.17342	40.6567	0.449427	0.741416	40.6437	-6.46091
186	1.30906	0.623616	14.4401	0.621919	0.17403	0.588999	0.621937	0.173966	6.40943	0.453319	0.170911	10.6437	-1.10575	3.06992	14.7407	-0.855913	5.99808	-8.64067	-10.7871	-2.98149	-1.62012	24.2507	-6.51782	23.6059	1.33943	77.1822	4.08942	8.38547	-17.1073	-20.7977	-6.6722	2.27092	0.344982	11.3217	17.6915	39.6055	0.145576	75.1036	60.9571	-9.06822	-3.26414	-24.8701	2.10535	-2.25773	40.6119	0.413906	0.7261	40.6595	-6.41611
188	1.34651	0.618729	14.3923	0.637935	0.169179	0.567679	0.637953	0.169114	6.38811	0.465599	0.168359	10.6277	-1.14163	3.08978	14.8323	-0.917794	6.04699	-8.4719	-10.733	-2.96766	-1.63511	24.1861	-6.40838	23.5544	1.40304	77.0181	4.01523	8.26618	-16.9929	-20.8751	-6.65254	2.2422	0.334182	11.2612	17.7915	39.6311	0.222597	75.1199	60.6621	-8.9658	-3.34505	-24.8317	2.12293	-2.27626	40.589	0.338127	0.673118	40.6862	-6.40184
190	1.3802	0.600759	14.3487	0.65131	0.158868	0.548246	0.651326	0.158801	6.36868	0.476264	0.161553	10.6132	-1.16343	3.13225	14.8793	-0.943684	6.13203	-8.38468	-10.6934	-2.94142	-1.63359	24.1736	-6.36627	23.4916	1.46658	77.0077	3.96837	8.18721	-16.9629	-20.8337	-6.62656	2.21251	0.345747	11.2401	17.8259	39.6359	0.237848	75.0616	60.4309	-8.90163	-3.38752	-24.7793	2.12905	-2.2637	40.5805	0.283226	0.626242	40.6883	-6.41483
192	1.41088	0.573017	14.3184	0.662645	0.14446	0.534796	0.66266	0.144391	6.35523	0.485676	0.151546	10.6031	-1.16285	3.18764	14.8736	-0.921702	6.23258	-8.39382	-10.6754	-2.90609	-1.62839	24.2117	-6.39951	23.4519	1.53074	77.1401	3.93557	8.1708	-17.0407	-20.6668	-6.61918	2.18899	0.347846	11.2624	17.813	39.6564	0.219269	74.9593	60.2956	-8.89184	-3.38499	-24.7181	2.11495	-2.24113	40.5805	0.264293	0.589128	40.6598	-6.45121
194	1.43664	0.551291	14.3225	0.672303	0.132959	0.536622	0.672316	0.13289	6.35705	0.493651	0.143585	10.6045	-1.11729	3.20998	14.8027	-0.827248	6.25663	-8.52254	-10.6896	-2.88821	-1.63234	24.2746	-6.34855	23.4814	1.53573	77.0465	3.93056	8.16355	-17.1245	-20.5552	-6.66384	2.18786	0.228286	11.3212	17.8841	39.8042	0.284406	74.9276	60.2973	-8.92331	-3.371	-24.7145	2.08936	-2.27235	40.5642	0.292101	0.530717	40.6025	-6.47321
196	1.45594	0.540906	14.3245	0.679987	0.12693	0.537501	0.68	0.12686	6.35793	0.49979	0.139584	10.6052	-1.06914	3.19477	14.7581	-0.743365	6.21117	-8.60343	-10.6835	-2.86227	-1.66174	24.248	-6.39836	23.5144	1.60844	77.0173	3.89689	8.2216	-17.2412	-20.4558	-6.7004	2.17422	0.159968	11.3265	17.915	39.8871	0.353983	74.9707	60.3006	-8.95616	-3.34961	-24.7023	2.07943	-2.29584	40.5438	0.279039	0.484375	40.5457	-6.49514
198	1.47005	0.540321	14.3159	0.686128	0.125631	0.533621	0.686141	0.125561	6.35405	0.504463	0.139022	10.6022	-1.03439	3.15263	14.762	-0.696172	6.12146	-8.59564	-10.6501	-2.82915	-1.7095	24.1431	-6.51696	23.5356	1.73802	77.0593	3.82794	8.32513	-17.3611	-20.37	-6.7158	2.14395	0.15527	11.2736	17.9042	39.8913	0.420663	75.0671	60.2698	-8.97431	-3.32978	-24.6702	2.08273	-2.30282	40.5258	0.223546	0.456946	40.5007	-6.52099
200	1.48535	0.536477	14.2979	0.692538	0.122843	0.525602	0.69255	0.122771	6.34603	0.509434	0.137369	10.5962	-1.0357	3.13316	14.8077	-0.707926	6.08627	-8.51146	-10.612	-2.81637	-1.73009	24.1311	-6.37487	23.556	1.74878	76.9118	3.74223	8.34735	-17.3371	-20.315	-6.71368	2.1133	0.0940312	11.2361	17.9625	39.9524	0.530842	75.1185	60.2014	-8.96031	-3.34175	-24.6315	2.05778	-2.31498	40.5272	0.210791	0.452099	40.4783	-6.55487
202	1.50075	0.527212	14.2749	0.698576	0.117687	0.515391	0.698589	0.117615	6.33582	0.514282	0.133924	10.5886	-1.04609	3.14044	14.8839	-0.727555	6.10293	-8.37018	-10.594	-2.80279	-1.7305	24.1304	-6.31742	23.5186	1.7528	76.9165	3.71399	8.32134	-17.345	-20.3237	-6.7193	2.09378	0.0370368	11.2235	18.0168	40.0053	0.606561	75.1135	60.1112	-8.91877	-3.33857	-24.6059	2.03299	-2.32065	40.532	0.211866	0.41915	40.4772	-6.60882
204	1.51698	0.51352	14.2503	0.704646	0.110531	0.504465	0.704657	0.110458	6.3249	0.519285	0.128989	10.5804	-1.05892	3.16934	14.9731	-0.744199	6.15972	-8.20456	-10.595	-2.78774	-1.71753	24.1253	-6.3784	23.4341	1.77081	77.0729	3.7364	8.27928	-17.419	-20.38	-6.73647	2.08441	0.00319698	11.2345	18.0548	40.0312	0.638727	75.0597	60.014	-8.86334	-3.31918	-24.5923	2.0188	-2.31135	40.5391	0.207807	0.360776	40.4951	-6.67007
206	1.53788	0.503574	14.2312	0.71305	0.104649	0.495958	0.713061	0.104575	6.31639	0.52595	0.125157	10.574	-1.07488	3.18889	15.0229	-0.768244	6.20089	-8.11234	-10.5829	-2.78655	-1.71335	24.1157	-6.37381	23.3981	1.78994	77.0452	3.69346	8.35093	-17.5456	-20.3912	-6.75338	2.06395	0.032294	11.2421	18.088	39.9905	0.664014	75.0099	59.9491	-8.84426	-3.32572	-24.5644	2.03771	-2.25572	40.5595	0.130815	0.343298	40.5278	-6.67107
208	1.55653	0.495404	14.223	0.720613	0.0996806	0.492262	0.720623	0.0996063	6.31269	0.531928	0.121946	10.5713	-1.08298	3.20195	15.0285	-0.778391	6.22763	-8.10195	-10.5621	-2.79489	-1.73793	24.0811	-6.38124	23.4071	1.82094	77.042	3.68279	8.36212	-17.6303	-20.3674	-6.77389	2.06001	0.0250512	11.2584	18.1174	40.0013	0.69598	74.9704	59.9132	-8.8466	-3.33417	-24.5316	2.0444	-2.21678	40.5825	0.0821978	0.324656	40.5479	-6.66489
210	1.57189	0.487612	14.2223	0.726762	0.0951014	0.491962	0.726772	0.0950264	6.31239	0.536824	0.11893	10.5711	-1.08194	3.20858	15.0043	-0.772901	6.23947	-8.14664	-10.5375	-2.80576	-1.77671	24.0341	-6.38888	23.4443	1.86326	77.0737	3.69659	8.30372	-17.6599	-20.3113	-6.79449	2.06852	-0.0210624	11.2777	18.1413	40.0611	0.738316	74.9489	59.9011	-8.86201	-3.33822	-24.499	2.03279	-2.19805	40.6046	0.0714085	0.29444	40.5485	-6.67178
212	1.58655	0.474525	14.209	0.732198	0.0882958	0.486072	0.732207	0.0882203	6.3065	0.541333	0.114209	10.5667	-1.07778	3.21207	15.0214	-0.764844	6.24414	-8.11474	-10.5325	-2.79527	-1.73404	24.0583	-6.27201	23.4259	1.9027	77.0052	3.60461	8.30453	-17.6827	-20.2294	-6.79613	2.04607	-0.00999166	11.2666	18.1474	40.0306	0.787236	74.9587	59.8916	-8.86553	-3.32613	-24.4813	2.02303	-2.14589	40.6213	0.0358616	0.240204	40.5322	-6.72673
214	1.60005	0.464075	14.197	0.737329	0.0827308	0.480711	0.737337	0.0826548	6.30114	0.545532	0.110395	10.5626	-1.07383	3.20559	15.0429	-0.761061	6.23074	-8.07476	-10.5199	-2.76504	-1.7372	24.0473	-6.23025	23.4243	1.95673	76.9326	3.54996	8.3091	-17.7003	-20.1684	-6.80527	2.019	-0.0255892	11.2566	18.1608	40.033	0.831968	74.9974	59.8755	-8.8678	-3.34442	-24.462	2.01086	-2.11081	40.6316	0.0148444	0.207775	40.4976	-6.8036
216	1.61175	0.457677	14.1888	0.741973	0.0790677	0.477096	0.741981	0.0789911	6.29753	0.549243	0.107968	10.5599	-1.07128	3.1908	15.0626	-0.762831	6.20277	-8.03852	-10.5005	-2.72451	-1.79283	23.9943	-6.2798	23.4498	2.01895	76.8715	3.54591	8.30972	-17.7137	-20.1363	-6.82477	1.99345	-0.066905	11.2545	18.1837	40.0744	0.867083	75.0504	59.853	-8.86881	-3.38722	-24.4415	1.99773	-2.1047	40.6372	0.0133899	0.200853	40.4531	-6.88575
218	1.61836	0.454023	14.1848	0.744597	0.0769786	0.475305	0.744605	0.0769018	6.29574	0.551341	0.106582	10.5586	-1.06896	3.17859	15.0829	-0.764078	6.17956	-8.00104	-10.5051	-2.71222	-1.8101	23.9714	-6.29684	23.487	2.04159	76.7826	3.51442	8.31453	-17.7142	-20.1163	-6.84195	1.97252	-0.0560635	11.2636	18.2013	40.0709	0.879657	75.0652	59.839	-8.86129	-3.38732	-24.4396	1.98864	-2.13166	40.6471	0.0215144	0.182803	40.4341	-6.92499
220	1.62587	0.44913	14.1781	0.747518	0.0742885	0.4723	0.747526	0.0742114	6.29273	0.5537	0.104768	10.5563	-1.07621	3.17706	15.1052	-0.778847	6.17932	-7.95996	-10.5086	-2.71377	-1.80582	23.9544	-6.29324	23.5002	2.08164	76.7973	3.46614	8.33139	-17.7324	-20.092	-6.85059	1.9521	-0.0236812	11.2511	18.2127	40.0342	0.898975	75.0414	59.826	-8.84953	-3.3517	-24.4317	1.99585	-2.16538	40.6585	0.0236662	0.195927	40.4156	-6.97491
222	1.63599	0.442167	14.1713	0.751433	0.070492	0.469284	0.751441	0.0704145	6.28972	0.556875	0.102192	10.5541	-1.09091	3.18705	15.1231	-0.802708	6.20282	-7.92714	-10.5055	-2.72137	-1.78378	23.9422	-6.2645	23.492	2.14141	76.8885	3.40801	8.35255	-17.7688	-20.0598	-6.85243	1.93032	0.01808	11.2171	18.2201	39.983	0.929476	74.9931	59.8144	-8.83967	-3.29607	-24.4131	2.01403	-2.20202	40.6699	0.0255988	0.237699	40.3875	-7.03793
224	1.65081	0.434597	14.1847	0.757371	0.0660009	0.475264	0.757378	0.0659228	6.2957	0.56161	0.0992206	10.5586	-1.09661	3.20531	15.1043	-0.805449	6.2383	-7.96183	-10.495	-2.71542	-1.75002	23.9508	-6.1788	23.5137	2.16956	76.7854	3.36747	8.33553	-17.7891	-20.0227	-6.86171	1.90095	0.0425057	11.1897	18.236	39.9955	0.962873	74.9875	59.8102	-8.85259	-3.28635	-24.387	2.0064	-2.26207	40.674	0.0774282	0.262475	40.3243	-7.07518
226	1.66212	0.423718	14.1947	0.761518	0.0603354	0.479715	0.761524	0.0602569	6.30015	0.565083	0.0952547	10.5619	-1.09075	3.20965	15.0975	-0.79287	6.24406	-7.97412	-10.4935	-2.6926	-1.73283	23.9401	-6.18405	23.5356	2.23324	76.8138	3.33028	8.31416	-17.8364	-19.9857	-6.88142	1.88237	0.0624379	11.2006	18.2502	40.0069	0.9785	74.9737	59.8142	-8.87377	-3.28378	-24.3647	2.00276	-2.28724	40.6847	0.0980566	0.268198	40.2842	-7.09895
228	1.66839	0.411834	14.1954	0.763372	0.0546433	0.480055	0.763378	0.0545646	6.30049	0.566844	0.091123	10.5622	-1.07543	3.19584	15.1105	-0.770738	6.21314	-7.94956	-10.5043	-2.65847	-1.73191	23.9117	-6.26877	23.546	2.32656	76.9665	3.29273	8.30042	-17.9063	-19.9526	-6.90474	1.87664	0.0783553	11.2409	18.2602	40.0029	0.981361	74.9524	59.8246	-8.89954	-3.28306	-24.3467	2.00399	-2.27633	40.7037	0.0833809	0.25875	40.2726	-7.11514
230	1.67044	0.411533	14.1857	0.764247	0.0543919	0.475713	0.764253	0.0543131	6.29614	0.567513	0.0909981	10.5589	-1.0633	3.16704	15.1288	-0.760164	6.15613	-7.91585	-10.5258	-2.64346	-1.70879	23.9123	-6.22154	23.5175	2.35878	76.893	3.24252	8.32099	-17.9442	-19.9433	-6.89715	1.87401	0.0855383	11.2354	18.2601	39.9791	1.01314	74.9707	59.8336	-8.9307	-3.29483	-24.3217	1.98656	-2.28162	40.7241	0.0958954	0.260575	40.2515	-7.14303
232	1.67773	0.411224	14.1713	0.767413	0.0537589	0.469309	0.767419	0.0536797	6.28974	0.569919	0.0907416	10.5541	-1.05562	3.15088	15.1488	-0.753099	6.12376	-7.87876	-10.5427	-2.62251	-1.71554	23.928	-6.21662	23.5017	2.38904	76.852	3.22851	8.29896	-17.9543	-19.8888	-6.88955	1.87066	0.0718085	11.2202	18.2773	39.9689	1.06431	75.0046	59.8402	-8.94911	-3.31181	-24.3036	1.96681	-2.29717	40.753	0.1109	0.254358	40.2451	-7.14611
234	1.69163	0.409949	14.154	0.773409	0.0522135	0.461584	0.773415	0.0521338	6.28202	0.574499	0.0899917	10.5484	-1.04998	3.15043	15.1696	-0.743946	6.12071	-7.83992	-10.5585	-2.59535	-1.75264	23.9575	-6.27113	23.5057	2.42697	76.8719	3.24193	8.24841	-17.9482	-19.7858	-6.88574	1.87213	0.0398529	11.2055	18.3061	39.9736	1.12126	75.0397	59.8427	-8.95172	-3.32438	-24.295	1.94905	-2.31759	40.789	0.120054	0.239297	40.2543	-7.13878
236	1.70798	0.414603	14.1333	0.78093	0.0530986	0.452352	0.780936	0.0530181	6.27278	0.580059	0.0911604	10.5414	-1.03294	3.14978	15.1953	-0.714386	6.11306	-7.79148	-10.6084	-2.58279	-1.77257	24.0076	-6.2975	23.5099	2.46426	76.8348	3.1881	8.31583	-17.9806	-19.6848	-6.87129	1.90915	0.00775425	11.2037	18.2921	39.9655	1.13233	75.0396	59.8395	-8.94298	-3.29585	-24.2962	1.93804	-2.32099	40.8214	0.104619	0.232108	40.2669	-7.22165
238	1.72471	0.421407	14.1159	0.788777	0.0548883	0.444531	0.788783	0.054807	6.26496	0.585803	0.093025	10.5356	-1.01241	3.14189	15.2109	-0.680669	6.091	-7.76176	-10.6465	-2.57572	-1.79512	24.046	-6.3497	23.5044	2.48218	76.8454	3.17081	8.35516	-17.9877	-19.609	-6.86316	1.94695	0.00577518	11.2166	18.2842	39.9453	1.133	75.0105	59.8188	-8.94126	-3.27705	-24.2835	1.92068	-2.30917	40.8513	0.0904451	0.200643	40.2662	-7.29967
240	1.74078	0.426669	14.1009	0.79622	0.0560426	0.437841	0.796226	0.0559605	6.25827	0.591287	0.0943869	10.5306	-0.99174	3.12745	15.2174	-0.648692	6.05706	-7.74902	-10.6666	-2.56913	-1.81811	24.0706	-6.41054	23.4881	2.48486	76.8885	3.19411	8.33692	-17.9704	-19.5572	-6.86322	1.97734	0.028292	11.2456	18.2875	39.9148	1.13372	74.9583	59.7881	-8.94945	-3.27596	-24.2562	1.89528	-2.28897	40.8781	0.0840703	0.153269	40.2491	-7.34667
242	1.75522	0.418195	14.0784	0.801907	0.0513225	0.427806	0.801913	0.0512397	6.24824	0.595846	0.0912479	10.523	-0.978059	3.11945	15.2341	-0.627518	6.03734	-7.7176	-10.6875	-2.55075	-1.81689	24.1083	-6.34668	23.468	2.51066	76.7989	3.18025	8.26938	-17.9934	-19.4902	-6.86295	2.00111	0.0168159	11.2979	18.2839	39.8843	1.14799	74.8902	59.7927	-8.95878	-3.2734	-24.2359	1.86762	-2.2845	40.9	0.0820763	0.153995	40.2208	-7.33788
244	1.76791	0.406282	14.0554	0.806571	0.0452269	0.417613	0.806576	0.0451437	6.23804	0.59973	0.0870139	10.5154	-0.966491	3.11101	15.2551	-0.610528	6.0176	-7.67837	-10.7003	-2.52079	-1.81873	24.1365	-6.35328	23.4467	2.534	76.7197	3.14875	8.21115	-18.0168	-19.4363	-6.86497	2.01471	0.00556564	11.3324	18.2455	39.8533	1.15456	74.9019	59.7869	-8.97098	-3.29041	-24.2184	1.83808	-2.31163	40.9179	0.113716	0.178544	40.1975	-7.33922
246	1.77833	0.394451	14.0346	0.810243	0.0393317	0.408408	0.810247	0.0392481	6.22884	0.602861	0.0828631	10.5085	-0.954634	3.10134	15.2748	-0.593404	5.99552	-7.64145	-10.706	-2.48593	-1.82638	24.1547	-6.43946	23.4302	2.55325	76.6668	3.10604	8.16761	-18.0282	-19.3836	-6.86641	2.02269	-0.00477999	11.3465	18.1907	39.8272	1.15955	74.9804	59.7707	-8.98231	-3.32211	-24.2073	1.81148	-2.36197	40.9334	0.169426	0.211527	40.181	-7.36089
248	1.78448	0.386641	14.0204	0.812349	0.0354969	0.402102	0.812352	0.0354131	6.22253	0.604686	0.0801449	10.5038	-0.936876	3.09224	15.2726	-0.564358	5.97242	-7.645	-10.7142	-2.47335	-1.82431	24.1778	-6.4578	23.4391	2.58429	76.5763	3.06913	8.09513	-18.0086	-19.2551	-6.85344	2.04596	-0.043955	11.3748	18.2366	39.8307	1.21593	74.9645	59.7886	-8.9757	-3.32967	-24.2226	1.80584	-2.38513	40.9524	0.183297	0.206877	40.1601	-7.37778
250	1.78869	0.385895	14.0086	0.814136	0.0348992	0.396855	0.81414	0.0348152	6.21729	0.606061	0.0798232	10.4999	-0.916588	3.08494	15.2724	-0.530137	5.95165	-7.64467	-10.7299	-2.47701	-1.8244	24.2189	-6.44023	23.4592	2.61138	76.4623	3.02076	8.02172	-17.9842	-19.1218	-6.83927	2.08191	-0.0685291	11.3928	18.2474	39.8268	1.2434	74.9622	59.797	-8.9704	-3.33278	-24.2282	1.80989	-2.38329	40.968	0.170416	0.196866	40.1328	-7.39551
252	1.79183	0.39043	13.9981	0.81585	0.0366954	0.39215	0.815854	0.0366112	6.21258	0.607221	0.0812846	10.4963	-0.896477	3.07912	15.2794	-0.496012	5.93362	-7.63084	-10.7529	-2.48808	-1.82769	24.2727	-6.40996	23.4803	2.63499	76.3499	2.9673	7.95073	-17.9629	-19.0015	-6.82714	2.12338	-0.0680799	11.3967	18.2141	39.8033	1.24023	74.9785	59.7916	-8.96992	-3.33056	-24.2194	1.81786	-2.36056	40.9796	0.14133	0.183747	40.1015	-7.41375
254	1.79459	0.388406	13.9866	0.816906	0.0356447	0.387048	0.81691	0.0355605	6.20748	0.608079	0.080576	10.4925	-0.884014	3.07219	15.2957	-0.476613	5.91634	-7.60022	-10.7747	-2.47243	-1.82728	24.3008	-6.45367	23.4728	2.67291	76.3312	2.94614	7.87171	-17.9462	-18.8949	-6.81684	2.14094	-0.0404477	11.3883	18.2311	39.7397	1.28383	74.9405	59.7955	-8.96867	-3.30077	-24.2154	1.81561	-2.33219	40.9904	0.129928	0.139573	40.0816	-7.4251
256	1.7997	0.390521	13.9828	0.819306	0.0362038	0.385344	0.81931	0.0361193	6.20578	0.609835	0.0811546	10.4912	-0.878139	3.06336	15.2965	-0.469211	5.89809	-7.59874	-10.8027	-2.45531	-1.82963	24.3306	-6.48513	23.4622	2.71121	76.3707	2.96254	7.78444	-17.9623	-18.8331	-6.81411	2.1534	-0.0068762	11.3924	18.24	39.6972	1.29712	74.8957	59.8025	-8.97812	-3.2764	-24.2014	1.81568	-2.33308	41.0021	0.13158	0.140511	40.0547	-7.45361
258	1.80634	0.397037	13.9869	0.822712	0.0385485	0.387125	0.822715	0.0384636	6.20756	0.612225	0.0831291	10.4926	-0.878154	3.05497	15.2837	-0.471758	5.88289	-7.62269	-10.8337	-2.44183	-1.83477	24.357	-6.49686	23.4586	2.74474	76.4352	3.00044	7.69852	-18.0065	-18.8168	-6.81781	2.16515	0.0204397	11.4118	18.2412	39.6878	1.28451	74.8541	59.8119	-8.99655	-3.26651	-24.1795	1.81903	-2.36403	41.0139	0.144821	0.186239	40.0165	-7.49926
260	1.80785	0.400138	13.9932	0.823609	0.0397708	0.389886	0.823613	0.0396859	6.21032	0.612816	0.0840981	10.4946	-0.882293	3.05907	15.2892	-0.478018	5.89186	-7.61261	-10.8506	-2.4308	-1.83914	24.3302	-6.54381	23.4833	2.76078	76.3965	2.9887	7.66027	-18.0378	-18.8223	-6.81884	2.1795	0.0102315	11.4337	18.2953	39.7041	1.34244	74.8056	59.8296	-9.00497	-3.27701	-24.1701	1.81832	-2.39158	41.0179	0.167091	0.200018	39.963	-7.54079
262	1.8096	0.398975	13.9898	0.824292	0.039142	0.388388	0.824296	0.039057	6.20882	0.613367	0.0836752	10.4935	-0.885118	3.06163	15.3099	-0.483124	5.89745	-7.57434	-10.8562	-2.42264	-1.82854	24.313	-6.56548	23.5042	2.7944	76.4608	2.93978	7.60359	-18.0251	-18.8208	-6.81045	2.18547	0.015978	11.4388	18.3079	39.6965	1.37307	74.8143	59.8241	-9.01679	-3.28967	-24.1624	1.81943	-2.40985	41.0249	0.174694	0.203836	39.9209	-7.56475
264	1.81247	0.395148	13.9768	0.825256	0.0372988	0.382612	0.82526	0.0372136	6.20304	0.614208	0.0823693	10.4892	-0.884184	3.05805	15.3405	-0.484087	5.89046	-7.51745	-10.8561	-2.41518	-1.81101	24.3186	-6.54881	23.5203	2.84929	76.6148	2.86728	7.51976	-17.9732	-18.7906	-6.79437	2.18593	0.0367892	11.4265	18.2774	39.6678	1.36791	74.872	59.7952	-9.03092	-3.29623	-24.1544	1.82033	-2.41605	41.0353	0.169757	0.201367	39.8908	-7.57383
266	1.81516	0.397248	13.967	0.826593	0.0380575	0.378236	0.826597	0.0379722	6.19867	0.615156	0.0830304	10.4859	-0.876739	3.04154	15.3594	-0.477426	5.85759	-7.48263	-10.8728	-2.39654	-1.84051	24.3451	-6.48486	23.564	2.9086	76.5939	2.82282	7.43218	-17.9368	-18.6595	-6.78653	2.20426	0.0102012	11.4176	18.2933	39.69	1.3836	74.8823	59.774	-9.03372	-3.28423	-24.145	1.80845	-2.41608	41.0391	0.190148	0.201004	39.8465	-7.59898
268	1.81725	0.400146	13.9582	0.827723	0.0392074	0.374343	0.827727	0.039122	6.19477	0.615924	0.0839695	10.483	-0.859683	3.02791	15.3769	-0.452163	5.82643	-7.44971	-10.8905	-2.39013	-1.84958	24.3537	-6.46619	23.5862	2.95298	76.6055	2.77912	7.364	-17.9217	-18.5989	-6.77559	2.22297	0.00548845	11.3945	18.2928	39.6891	1.3915	74.8721	59.7508	-9.02001	-3.24956	-24.1423	1.78471	-2.37678	41.0437	0.199063	0.166196	39.8016	-7.61145
270	1.82052	0.402664	13.9517	0.829343	0.0400935	0.371416	0.829347	0.0400079	6.19185	0.617075	0.0847425	10.4808	-0.837992	3.01921	15.3923	-0.416561	5.80258	-7.42033	-10.9048	-2.39383	-1.83533	24.3399	-6.50116	23.5882	2.9832	76.663	2.73479	7.31985	-17.9214	-18.6253	-6.76294	2.23613	0.0343946	11.3596	18.277	39.653	1.39581	74.8473	59.7277	-8.99458	-3.20239	-24.1447	1.75481	-2.30055	41.0496	0.187094	0.102525	39.7622	-7.60782
272	1.83339	0.405102	13.9539	0.835175	0.040188	0.372365	0.835179	0.0401018	6.1928	0.621427	0.0851971	10.4815	-0.835445	3.00587	15.3922	-0.416805	5.77737	-7.42087	-10.9123	-2.37531	-1.84918	24.3268	-6.53317	23.6255	3.03064	76.6374	2.70243	7.29809	-17.8962	-18.6324	-6.76349	2.23495	0.0833064	11.3333	18.309	39.5961	1.44171	74.8133	59.7244	-8.98509	-3.18366	-24.1362	1.74463	-2.22533	41.0501	0.142473	0.0673629	39.7436	-7.59616
274	1.84697	0.402718	13.9483	0.840958	0.0381439	0.369864	0.840962	0.0380572	6.1903	0.625883	0.0840552	10.4796	-0.836928	3.0029	15.3998	-0.420917	5.77247	-7.40694	-10.9063	-2.3557	-1.87409	24.3138	-6.53308	23.6522	3.04541	76.592	2.68743	7.24516	-17.8658	-18.6674	-6.77004	2.22789	0.129263	11.3326	18.3297	39.5458	1.46346	74.7941	59.6957	-8.97243	-3.20865	-24.133	1.7265	-2.17389	41.0583	0.121787	0.0495436	39.7304	-7.60341
276	1.85945	0.394893	13.9349	0.845843	0.0338276	0.36388	0.845846	0.0337404	6.18431	0.629817	0.0811608	10.4751	-0.841188	3.01119	15.4181	-0.426425	5.78904	-7.37291	-10.8906	-2.33554	-1.90194	24.3032	-6.5066	23.6638	3.03444	76.5479	2.68202	7.16597	-17.841	-18.7193	-6.77753	2.21469	0.160382	11.3437	18.3321	39.5113	1.46488	74.7974	59.6422	-8.95174	-3.26554	-24.136	1.69654	-2.13819	41.0713	0.126015	0.0388061	39.7112	-7.61616
278	1.87219	0.382951	13.9296	0.850538	0.027652	0.36157	0.850541	0.0275642	6.182	0.633732	0.0768595	10.4734	-0.856513	3.02037	15.4396	-0.451877	5.81128	-7.33333	-10.8887	-2.29417	-1.91186	24.3066	-6.51765	23.6826	3.0757	76.5435	2.6468	7.13765	-17.8508	-18.7	-6.77043	2.18208	0.15253	11.2853	18.3479	39.499	1.53456	74.8295	59.6142	-8.91963	-3.28484	-24.1335	1.66322	-2.05482	41.0638	0.0999177	-0.00510383	39.65	-7.54104
280	1.8826	0.374792	13.9263	0.854494	0.0233032	0.360101	0.854497	0.023215	6.18053	0.636976	0.0738735	10.4723	-0.874667	3.03001	15.4459	-0.481651	5.83545	-7.32228	-10.8861	-2.27339	-1.90941	24.2857	-6.52802	23.7011	3.11872	76.53	2.60766	7.12579	-17.8668	-18.7114	-6.76423	2.1666	0.141083	11.2428	18.3332	39.5013	1.56683	74.8633	59.575	-8.87917	-3.30087	-24.1367	1.63171	-1.9567	41.0537	0.0698296	-0.0480667	39.5889	-7.48518
282	1.89082	0.371335	13.9249	0.857844	0.0211746	0.359477	0.857846	0.0210861	6.17991	0.63962	0.0725051	10.4719	-0.890233	3.03919	15.434	-0.506095	5.85792	-7.34481	-10.8808	-2.27377	-1.90131	24.2482	-6.52973	23.7215	3.15061	76.5053	2.57375	7.11195	-17.8803	-18.7524	-6.76053	2.16736	0.141083	11.2211	18.2959	39.5091	1.55912	74.8864	59.5196	-8.8348	-3.31485	-24.1431	1.60619	-1.86269	41.0459	0.0451208	-0.0835369	39.5411	-7.46647
284	1.9003	0.367701	13.9309	0.861732	0.0188439	0.362123	0.861734	0.018755	6.18255	0.642679	0.0710168	10.4739	-0.888189	3.04695	15.4103	-0.498499	5.87141	-7.38851	-10.8769	-2.25287	-1.91498	24.2699	-6.52632	23.7577	3.15849	76.5153	2.56796	7.03406	-17.8816	-18.722	-6.74931	2.14016	0.183059	11.1524	18.3136	39.4904	1.60385	74.8745	59.4588	-8.79904	-3.30195	-24.1343	1.59631	-1.8222	41.0464	0.0460115	-0.119833	39.5227	-7.45653
286	1.90783	0.364189	13.934	0.864778	0.016724	0.363523	0.86478	0.0166348	6.18395	0.645096	0.0696321	10.4749	-0.885611	3.05095	15.3938	-0.491622	5.87782	-7.4189	-10.8743	-2.2486	-1.91714	24.2813	-6.488	23.7969	3.17428	76.4813	2.52603	7.01452	-17.8808	-18.6804	-6.74974	2.12818	0.216468	11.116	18.3254	39.4804	1.64025	74.8502	59.3897	-8.77956	-3.2983	-24.1132	1.59677	-1.80911	41.0388	0.0453669	-0.127173	39.5058	-7.45441
288	1.91392	0.361657	13.9352	0.867258	0.0151513	0.364038	0.867259	0.0150618	6.18447	0.647053	0.06862	10.4753	-0.8852	3.05087	15.3882	-0.490661	5.87755	-7.42917	-10.8731	-2.26304	-1.90377	24.2718	-6.42411	23.8363	3.20333	76.4136	2.45281	7.04623	-17.8777	-18.6519	-6.76064	2.13213	0.236463	11.1109	18.3183	39.4811	1.66105	74.8328	59.3156	-8.77364	-3.31527	-24.0852	1.60324	-1.80443	41.0212	0.0356461	-0.113007	39.4831	-7.4582
290	1.9239	0.364628	13.9481	0.871866	0.0156513	0.369733	0.871868	0.0155614	6.19016	0.650465	0.0692901	10.4796	-0.882111	3.04806	15.3876	-0.486045	5.87131	-7.43022	-10.8715	-2.27307	-1.88848	24.2599	-6.40524	23.8745	3.23701	76.445	2.43855	6.97179	-17.8581	-18.6913	-6.757	2.11346	0.27789	11.0524	18.2886	39.4635	1.68919	74.8883	59.2487	-8.76233	-3.36705	-24.071	1.6032	-1.75584	41.0029	0.0129852	-0.135918	39.4527	-7.46536
292	1.93149	0.366449	13.9641	0.875343	0.0158125	0.376828	0.875344	0.0157222	6.19726	0.653053	0.0696301	10.4849	-0.876165	3.04272	15.3895	-0.477269	5.85938	-7.42658	-10.8768	-2.27292	-1.87623	24.2559	-6.38362	23.9236	3.2666	76.4213	2.40352	6.92064	-17.8585	-18.7191	-6.75818	2.10237	0.295626	11.0133	18.2741	39.468	1.71345	74.9171	59.1974	-8.74033	-3.41532	-24.0625	1.60074	-1.67247	40.9836	-0.0209488	-0.179024	39.4185	-7.47727
294	1.93629	0.366458	13.9805	0.877454	0.0153866	0.384081	0.877455	0.0152961	6.20451	0.65466	0.069441	10.4903	-0.867517	3.03531	15.3906	-0.464297	5.84272	-7.42445	-10.8871	-2.2639	-1.86957	24.2582	-6.35022	23.9853	3.29241	76.3393	2.34028	6.8997	-17.876	-18.7283	-6.76281	2.0999	0.287037	10.9977	18.2768	39.4969	1.72955	74.9153	59.1567	-8.7126	-3.45629	-24.057	1.59618	-1.57083	40.9625	-0.0593858	-0.230298	39.3831	-7.49165
296	1.94251	0.36971	13.9944	0.880435	0.0162868	0.390235	0.880436	0.0161959	6.21067	0.656829	0.0703017	10.495	-0.855919	3.02545	15.3804	-0.446371	5.82056	-7.44305	-10.8898	-2.26297	-1.8699	24.2471	-6.30456	24.0569	3.32553	76.3288	2.28573	6.82592	-17.8581	-18.7768	-6.74738	2.08616	0.280951	10.9604	18.2664	39.5252	1.72606	74.9683	59.098	-8.70857	-3.5214	-24.0516	1.58888	-1.51696	40.9345	-0.0752988	-0.244985	39.3523	-7.50342
298	1.9485	0.366296	14.0002	0.882809	0.0143131	0.392822	0.88281	0.0142221	6.21325	0.658734	0.06898	10.4969	-0.851093	3.02371	15.3699	-0.437771	5.81568	-7.46235	-10.8775	-2.24818	-1.88522	24.2281	-6.2788	24.1162	3.36881	76.3523	2.25637	6.70939	-17.8522	-18.7877	-6.73109	2.05349	0.28904	10.9018	18.2526	39.5423	1.7311	75.0037	59.0226	-8.70763	-3.55115	-24.0347	1.57857	-1.46558	40.9127	-0.0913133	-0.283614	39.3269	-7.48697
300	1.95407	0.356501	13.9993	0.884516	0.00959991	0.392451	0.884517	0.00950866	6.21288	0.660321	0.0655713	10.4966	-0.855073	3.03159	15.3588	-0.441638	5.83152	-7.48306	-10.8537	-2.22371	-1.90868	24.2081	-6.2688	24.1601	3.41182	76.3777	2.24588	6.57709	-17.8545	-18.7532	-6.71878	2.00932	0.311015	10.8307	18.2364	39.5443	1.75033	75.0134	58.9422	-8.7064	-3.54011	-24.0084	1.56647	-1.4103	40.8966	-0.112573	-0.345307	39.3017	-7.43936
302	1.96004	0.350889	14.003	0.886714	0.00667193	0.394104	0.886715	0.00658046	6.21454	0.662157	0.0635262	10.4979	-0.868174	3.04476	15.3348	-0.459591	5.86042	-7.52774	-10.843	-2.22563	-1.90371	24.2198	-6.22001	24.2025	3.4037	76.2788	2.19858	6.54949	-17.8003	-18.7048	-6.71214	1.99584	0.324256	10.7889	18.2192	39.5326	1.77999	75.0257	58.9062	-8.70801	-3.51925	-23.9929	1.55985	-1.36513	40.8686	-0.143535	-0.368592	39.2543	-7.37062
304	1.96307	0.347719	14.0102	0.887811	0.00502164	0.397281	0.887812	0.00493004	6.21771	0.663086	0.0623609	10.5003	-0.872886	3.05846	15.3072	-0.46192	5.8872	-7.57889	-10.825	-2.24478	-1.89374	24.1957	-6.18249	24.2322	3.40183	76.2494	2.18615	6.49023	-17.7628	-18.713	-6.7121	1.9825	0.369109	10.7528	18.1887	39.4929	1.80562	75.0651	58.8888	-8.71902	-3.51726	-23.9763	1.5423	-1.31471	40.8478	-0.157189	-0.383018	39.196	-7.31787
306	1.96466	0.345061	14.0199	0.88831	0.00369405	0.401614	0.888311	0.00360242	6.22204	0.663548	0.0613956	10.5035	-0.868691	3.068	15.2828	-0.449713	5.90312	-7.6237	-10.7966	-2.27236	-1.88429	24.1385	-6.16389	24.2527	3.41292	76.3028	2.20936	6.3765	-17.7518	-18.7609	-6.71818	1.96179	0.435751	10.7193	18.1535	39.4395	1.82726	75.1218	58.8813	-8.73341	-3.53706	-23.9596	1.51285	-1.25511	40.8343	-0.153593	-0.403312	39.1314	-7.2869
308	1.97425	0.335991	14.0292	0.891839	-0.00104817	0.405782	0.891839	-0.00114017	6.22621	0.666498	0.0580789	10.5066	-0.871933	3.05834	15.2789	-0.458989	5.88676	-7.63127	-10.7643	-2.27812	-1.88043	24.1231	-6.15215	24.2891	3.41454	76.3037	2.20153	6.26168	-17.7509	-18.6941	-6.72986	1.9288	0.448598	10.6964	18.166	39.4445	1.86302	75.1184	58.8727	-8.71898	-3.54971	-23.9577	1.48102	-1.18086	40.811	-0.160352	-0.474304	39.0649	-7.25387
310	1.98602	0.320743	14.0335	0.895859	-0.00864466	0.407715	0.895858	-0.00873709	6.22815	0.670004	0.052665	10.5081	-0.877919	3.05226	15.2999	-0.473035	5.87781	-7.59269	-10.7296	-2.27638	-1.86293	24.127	-6.13271	24.3186	3.38823	76.3116	2.20476	6.02093	-17.6915	-18.6351	-6.73248	1.89493	0.427335	10.6763	18.1723	39.4705	1.89133	75.1453	58.8476	-8.69949	-3.59977	-23.9559	1.45977	-1.12186	40.7889	-0.168642	-0.518645	39.0279	-7.25978
312	1.99843	0.301263	14.034	0.899841	-0.01813	0.407989	0.899839	-0.0182228	6.22842	0.673606	0.0458397	10.5083	-0.884046	3.05382	15.3392	-0.485333	5.88271	-7.51997	-10.6922	-2.26913	-1.8316	24.1432	-6.10414	24.3394	3.34114	76.3397	2.22178	5.66799	-17.5666	-18.6014	-6.71998	1.85806	0.385462	10.643	18.1599	39.5023	1.91182	75.203	58.8084	-8.67828	-3.67625	-23.9549	1.45334	-1.0863	40.7692	-0.180529	-0.529182	39.019	-7.29258
314	2.01057	0.284486	14.0412	0.903913	-0.0264387	0.411222	0.903911	-0.026532	6.23165	0.677197	0.0398952	10.5108	-0.882334	3.06	15.3701	-0.481307	5.89319	-7.46249	-10.645	-2.24929	-1.8066	24.159	-6.08107	24.3675	3.32589	76.424	2.23166	5.35493	-17.4104	-18.5579	-6.67919	1.79088	0.359812	10.5277	18.1293	39.5126	1.94886	75.2106	58.7818	-8.64273	-3.69378	-23.9751	1.46442	-1.07235	40.7455	-0.213358	-0.557681	39.0013	-7.26295
316	2.02065	0.276953	14.0509	0.907772	-0.0305466	0.415565	0.907768	-0.0306403	6.236	0.680352	0.0370737	10.514	-0.877233	3.05235	15.3666	-0.474679	5.87741	-7.46898	-10.6099	-2.24892	-1.76895	24.1664	-6.03589	24.3771	3.31052	76.3683	2.22223	5.18647	-17.2995	-18.4837	-6.64943	1.75425	0.378256	10.443	18.0818	39.4886	1.95781	75.1956	58.7693	-8.62998	-3.68577	-23.9796	1.48226	-1.09736	40.7249	-0.230513	-0.55494	38.9775	-7.22371
318	2.0287	0.277823	14.0641	0.911371	-0.0308291	0.421406	0.911368	-0.0309231	6.24184	0.683061	0.0370915	10.5184	-0.871586	3.03348	15.3251	-0.469513	5.84118	-7.54622	-10.5867	-2.27104	-1.72289	24.1632	-5.98329	24.3758	3.28607	76.1966	2.20616	5.13889	-17.2302	-18.3906	-6.63638	1.75257	0.430422	10.4075	18.0247	39.4447	1.93768	75.1739	58.7738	-8.6441	-3.67016	-23.9658	1.50091	-1.14978	40.7101	-0.227177	-0.52378	38.947	-7.18547
320	2.03665	0.27762	14.0889	0.914847	-0.0316276	0.432428	0.914844	-0.031722	6.25286	0.685713	0.0367077	10.5267	-0.872326	3.03244	15.2547	-0.468173	5.83987	-7.67697	-10.5554	-2.2994	-1.70466	24.1466	-6.02202	24.4228	3.24205	76.2222	2.25853	4.98592	-17.1007	-18.3577	-6.62223	1.74871	0.434181	10.3929	17.9884	39.4633	1.92499	75.1897	58.81	-8.66688	-3.70015	-23.9599	1.50755	-1.17399	40.7052	-0.212157	-0.51534	38.9095	-7.15073
322	2.04613	0.268487	14.1086	0.918323	-0.0364378	0.44116	0.918319	-0.0365325	6.26159	0.688628	0.0333296	10.5333	-0.880949	3.0447	15.207	-0.477256	5.86559	-7.76554	-10.5122	-2.3093	-1.68063	24.1491	-6.02038	24.4585	3.18639	76.2128	2.2885	4.81557	-16.955	-18.3156	-6.61271	1.716	0.45943	10.3465	17.9394	39.4673	1.92278	75.2359	58.8169	-8.68079	-3.72037	-23.9489	1.51391	-1.14861	40.7014	-0.236491	-0.535261	38.8756	-7.09799
324	2.0566	0.250036	14.1212	0.921527	-0.0453811	0.446831	0.921523	-0.0454761	6.26726	0.691613	0.0268495	10.5375	-0.895003	3.06484	15.1904	-0.494658	5.90749	-7.79642	-10.4611	-2.29588	-1.64733	24.1727	-5.96499	24.4791	3.13125	76.1509	2.28285	4.63218	-16.8099	-18.2476	-6.61143	1.65909	0.504141	10.2766	17.8899	39.4537	1.94129	75.2983	58.7937	-8.68266	-3.72771	-23.9332	1.52048	-1.0787	40.6955	-0.297978	-0.578321	38.8451	-7.02841
326	2.065	0.229015	14.1379	0.923631	-0.0553153	0.454334	0.923626	-0.0554106	6.27477	0.693841	0.0195537	10.5432	-0.90252	3.07276	15.1814	-0.505008	5.92474	-7.81318	-10.422	-2.26407	-1.61979	24.19	-5.91778	24.5235	3.11953	76.1502	2.26855	4.40514	-16.7025	-18.1454	-6.63104	1.62707	0.491099	10.2764	17.9356	39.4896	2.02744	75.3208	58.8017	-8.6844	-3.76167	-23.9237	1.51749	-1.01218	40.6857	-0.334276	-0.609689	38.8087	-6.96295
328	2.06531	0.214719	14.1478	0.922688	-0.0616567	0.458788	0.922681	-0.0617519	6.27922	0.693554	0.014746	10.5465	-0.905903	3.06965	15.1838	-0.51241	5.92032	-7.80905	-10.4142	-2.24757	-1.60415	24.2134	-5.9234	24.5734	3.11482	76.2688	2.27399	4.09014	-16.6035	-18.0462	-6.65426	1.6225	0.504439	10.2965	17.9236	39.4791	2.05896	75.3474	58.8032	-8.66579	-3.79579	-23.9218	1.51773	-0.953765	40.6636	-0.359586	-0.645249	38.7575	-6.92409
330	2.05976	0.203337	14.1502	0.919392	-0.066243	0.459931	0.919385	-0.0663378	6.28036	0.691394	0.0111	10.5474	-0.909245	3.06396	15.1943	-0.521052	5.91115	-7.7899	-10.4264	-2.24266	-1.59212	24.2453	-5.97045	24.6156	3.10811	76.4759	2.29459	3.71146	-16.4899	-17.9334	-6.67536	1.63087	0.55206	10.324	17.8458	39.4131	2.02994	75.3631	58.7954	-8.62715	-3.82575	-23.9296	1.52479	-0.901035	40.6317	-0.379923	-0.683176	38.6954	-6.91795
332	2.06482	0.164377	14.1516	0.918672	-0.0837279	0.460718	0.918663	-0.0838227	6.28115	0.692008	-0.00201421	10.548	-0.931455	3.09552	15.2036	-0.550214	5.97674	-7.77279	-10.3834	-2.19103	-1.53242	24.2842	-5.9524	24.6086	3.107	76.5885	2.25981	3.41666	-16.2944	-17.6879	-6.68938	1.57818	0.590208	10.3484	17.8201	39.3416	2.04323	75.2607	58.7985	-8.5864	-3.85436	-23.956	1.54121	-0.825543	40.6117	-0.418006	-0.706101	38.6529	-6.9417
334	2.06813	0.139831	14.1561	0.918271	-0.0947697	0.462821	0.918261	-0.0948645	6.28325	0.692437	-0.0102948	10.5496	-0.942914	3.11708	15.1954	-0.562738	6.02025	-7.78785	-10.3613	-2.16016	-1.50958	24.3402	-5.94545	24.6008	3.04545	76.5819	2.31653	3.11831	-16.0515	-17.4623	-6.69421	1.54128	0.618047	10.3658	17.7863	39.281	2.03822	75.157	58.805	-8.55489	-3.89596	-23.9774	1.56257	-0.776153	40.5772	-0.438079	-0.716458	38.5882	-6.98934
336	2.06894	0.132522	14.1647	0.918076	-0.0980773	0.466675	0.918066	-0.098172	6.28711	0.692509	-0.0127851	10.5525	-0.939952	3.12288	15.1693	-0.55404	6.02983	-7.83599	-10.3669	-2.15637	-1.52936	24.4041	-5.9636	24.6071	2.93256	76.4778	2.45652	2.82563	-15.8113	-17.3028	-6.69022	1.52534	0.635126	10.3685	17.74	39.2447	2.01203	75.0865	58.8039	-8.53438	-3.95177	-23.9871	1.58371	-0.751995	40.53	-0.435779	-0.718677	38.5037	-7.05698
338	2.07608	0.114754	14.1759	0.919864	-0.106464	0.471716	0.919853	-0.106559	6.29215	0.694398	-0.0189418	10.5563	-0.935513	3.13475	15.1387	-0.540205	6.04993	-7.89222	-10.3578	-2.1442	-1.53973	24.4307	-6.0117	24.6446	2.86243	76.4281	2.51354	2.64665	-15.7479	-17.2659	-6.68187	1.47995	0.6427	10.329	17.7008	39.2654	1.99429	75.0816	58.7546	-8.51734	-4.01435	-23.9835	1.58524	-0.703103	40.5032	-0.427021	-0.727186	38.4516	-7.13984
340	2.07842	0.0903838	14.19	0.919048	-0.117399	0.478095	0.919036	-0.117493	6.29853	0.694508	-0.0271762	10.5611	-0.932495	3.14184	15.1208	-0.53129	6.0618	-7.92511	-10.3528	-2.11753	-1.51412	24.4329	-5.99295	24.6832	2.85891	76.298	2.48428	2.54653	-15.746	-17.1571	-6.6657	1.42948	0.667255	10.2851	17.7165	39.2891	2.02274	75.0871	58.6944	-8.50238	-4.06769	-23.9668	1.59569	-0.646147	40.469	-0.411132	-0.753051	38.3876	-7.21949
342	2.07453	0.0605961	14.2065	0.915083	-0.13025	0.48559	0.91507	-0.130344	6.30602	0.692392	-0.037052	10.5667	-0.931975	3.14272	15.114	-0.529708	6.06325	-7.93773	-10.3522	-2.0831	-1.45599	24.4189	-5.91523	24.716	2.90338	76.1277	2.40058	2.47317	-15.7532	-16.9726	-6.64599	1.37905	0.713666	10.2472	17.785	39.3092	2.08501	75.0888	58.6236	-8.48468	-4.1079	-23.9429	1.62421	-0.578212	40.4216	-0.398574	-0.797233	38.3022	-7.29367
344	2.0692	0.0300023	14.2221	0.910424	-0.143341	0.492675	0.910409	-0.143435	6.31311	0.689772	-0.0471522	10.572	-0.932487	3.1381	15.0923	-0.531367	6.05514	-7.97812	-10.3425	-2.08069	-1.41652	24.4182	-5.92009	24.7454	2.88127	76.2254	2.42337	2.22739	-15.6447	-16.889	-6.64261	1.32943	0.779858	10.218	17.8495	39.3481	2.08804	75.0842	58.5051	-8.44634	-4.13683	-23.9359	1.68089	-0.47211	40.3648	-0.432975	-0.856022	38.1992	-7.37559
346	2.06202	-0.00302802	14.2463	0.904763	-0.1574	0.503595	0.904747	-0.157493	6.32403	0.686467	-0.0580467	10.5802	-0.938771	3.14132	15.0614	-0.540202	6.06348	-8.0357	-10.3303	-2.08262	-1.36801	24.396	-5.8925	24.7783	2.85155	76.2455	2.44318	2.01067	-15.5706	-16.8699	-6.64765	1.28519	0.818039	10.2066	17.9107	39.4245	2.07171	75.0726	58.3896	-8.40697	-4.1629	-23.9269	1.75072	-0.375343	40.2854	-0.468416	-0.886376	38.0681	-7.45453
348	2.05134	-0.0358293	14.279	0.897576	-0.171129	0.518281	0.897558	-0.171221	6.33871	0.681999	-0.068801	10.5913	-0.947594	3.15251	15.0236	-0.550378	6.08731	-8.10605	-10.3233	-2.08464	-1.30269	24.3513	-5.82098	24.8103	2.83387	76.1623	2.43901	1.86049	-15.5515	-16.9114	-6.64895	1.24453	0.83238	10.1962	17.9658	39.5252	2.05413	75.0655	58.2866	-8.37375	-4.18913	-23.9083	1.82458	-0.297455	40.1859	-0.490722	-0.89448	37.9111	-7.52431
350	2.0299	-0.0580288	14.3101	0.886467	-0.179381	0.532246	0.886449	-0.179473	6.35268	0.674239	-0.0757195	10.6017	-0.940359	3.15943	14.9869	-0.532985	6.09738	-8.17364	-10.3502	-2.09021	-1.20128	24.3115	-5.75855	24.8067	2.86918	76.2059	2.41456	1.74161	-15.5335	-16.9911	-6.5989	1.19355	0.894904	10.1043	18.0087	39.5675	2.08109	75.1083	58.1885	-8.35497	-4.21613	-23.8673	1.87782	-0.232848	40.0878	-0.481565	-0.959629	37.7433	-7.56019
352	2.00354	-0.0686145	14.3444	0.874075	-0.182174	0.547575	0.874056	-0.182265	6.36801	0.66516	-0.078645	10.6132	-0.931089	3.15676	14.9391	-0.514959	6.08928	-8.26194	-10.3764	-2.11862	-1.13601	24.2622	-5.69693	24.8432	2.87827	76.2239	2.39544	1.65962	-15.5205	-17.2236	-6.54991	1.14929	0.950916	10.0042	18.0705	39.6385	2.11681	75.1807	58.0772	-8.35376	-4.25379	-23.8155	1.94485	-0.161385	39.987	-0.47656	-0.991935	37.5835	-7.63677
354	1.97542	-0.0704004	14.3796	0.861576	-0.180972	0.56327	0.861557	-0.181061	6.3837	0.655739	-0.0785911	10.625	-0.926663	3.14749	14.8893	-0.508103	6.07102	-8.35443	-10.3928	-2.16271	-1.11182	24.1997	-5.63637	24.92	2.8611	76.189	2.38058	1.60045	-15.5238	-17.5765	-6.51367	1.11087	0.983073	9.91236	18.1472	39.7567	2.15097	75.2859	57.9465	-8.3763	-4.30404	-23.7506	2.02427	-0.069265	39.8837	-0.489675	-0.99415	37.4397	-7.74925
356	1.95183	-0.0767579	14.4026	0.850726	-0.182065	0.57356	0.850708	-0.182153	6.39399	0.647702	-0.080136	10.6327	-0.943578	3.15029	14.8885	-0.537768	6.08243	-8.35667	-10.3934	-2.17485	-1.08216	24.1142	-5.57795	24.97	2.90029	76.1195	2.33531	1.50543	-15.6028	-17.8065	-6.4953	1.06424	0.964587	9.83389	18.185	39.9221	2.17416	75.4591	57.7853	-8.45618	-4.37205	-23.6447	2.0798	0.0922823	39.7776	-0.547649	-1.06974	37.3189	-7.80628
358	1.93542	-0.0847017	14.4248	0.842904	-0.184395	0.583473	0.842885	-0.184482	6.4039	0.642008	-0.0824047	10.6401	-0.963325	3.16283	14.8892	-0.569021	6.11262	-8.3558	-10.3913	-2.17094	-1.00826	24.0522	-5.52227	24.9716	2.92974	76.0345	2.29033	1.4114	-15.6559	-17.9968	-6.44103	0.979931	0.949315	9.72156	18.2447	40.0778	2.19642	75.6321	57.6384	-8.48526	-4.40644	-23.5638	2.1178	0.198531	39.6832	-0.591162	-1.11446	37.2202	-7.82684
360	1.92493	-0.090657	14.4472	0.837834	-0.186302	0.593481	0.837815	-0.186389	6.41391	0.638344	-0.0841775	10.6476	-0.981321	3.18035	14.8772	-0.594643	6.15129	-8.37852	-10.3921	-2.15948	-0.911264	24.0179	-5.47647	24.9417	2.93384	75.9568	2.25865	1.32646	-15.6761	-18.1815	-6.35463	0.873493	0.936051	9.59843	18.3425	40.2395	2.19933	75.7833	57.5097	-8.46913	-4.39721	-23.5059	2.1403	0.235929	39.6055	-0.610389	-1.11847	37.1416	-7.82208
362	1.91065	-0.080012	14.4649	0.832367	-0.180617	0.601294	0.832349	-0.180703	6.42173	0.633884	-0.0802989	10.6535	-0.996067	3.18233	14.8339	-0.618717	6.16065	-8.45954	-10.4074	-2.16509	-0.928182	23.9786	-5.48361	24.9813	2.90014	75.9726	2.27652	1.24266	-15.7369	-18.4695	-6.30928	0.843647	0.859865	9.62152	18.4875	40.5354	2.08486	75.8817	57.3787	-8.53771	-4.36149	-23.4025	2.15283	0.271389	39.5496	-0.620985	-1.13726	37.0772	-7.82899
364	1.90197	-0.0689029	14.4763	0.829398	-0.175128	0.606335	0.82938	-0.175214	6.42677	0.631304	-0.0763993	10.6573	-1.01197	3.18601	14.7934	-0.644373	6.17353	-8.53531	-10.4072	-2.17212	-0.963582	23.9437	-5.42159	25.0366	2.89113	75.9177	2.24818	1.22084	-15.8005	-18.6663	-6.25774	0.81579	0.801637	9.60821	18.6655	40.8618	1.99978	76.033	57.1973	-8.64205	-4.29127	-23.2421	2.16666	0.311553	39.5027	-0.645029	-1.15818	37.0178	-7.83479
366	1.90017	-0.0604356	14.4804	0.829249	-0.171292	0.608123	0.829232	-0.171378	6.42855	0.63094	-0.073545	10.6586	-1.03072	3.19507	14.7714	-0.674048	6.19718	-8.57688	-10.3927	-2.17876	-0.993948	23.9166	-5.30235	25.0947	2.91686	75.7957	2.16403	1.25075	-15.8528	-18.7464	-6.19653	0.785344	0.762364	9.52977	18.8743	41.2055	1.98231	76.258	56.9579	-8.76846	-4.18358	-23.029	2.17855	0.359113	39.4589	-0.6764	-1.18189	36.9575	-7.83837
368	1.90253	-0.0511756	14.4744	0.830992	-0.167384	0.605423	0.830975	-0.16747	6.42585	0.631986	-0.0705065	10.6566	-1.05618	3.21087	14.7969	-0.715592	6.23531	-8.53027	-10.4019	-2.19075	-1.00579	23.9061	-5.30195	25.149	2.96258	75.7822	2.07416	1.2397	-15.8663	-18.7925	-6.14786	0.799709	0.65488	9.43577	19.1233	41.6303	2.04264	76.5517	56.6803	-8.90387	-4.02461	-22.7968	2.15902	0.404626	39.4062	-0.65853	-1.21543	36.8811	-7.84412
370	1.90555	-0.0458016	14.4637	0.832734	-0.165213	0.600623	0.832717	-0.165299	6.42105	0.633146	-0.0687628	10.653	-1.07804	3.2207	14.8464	-0.753953	6.26108	-8.43918	-10.4056	-2.2036	-1.01804	23.911	-5.30479	25.1977	2.97718	75.7948	2.00867	1.15231	-15.8497	-18.8087	-6.11893	0.829378	0.607851	9.36098	19.3994	41.9671	2.16245	76.7801	56.3969	-9.01423	-3.85149	-22.5631	2.14134	0.468036	39.3582	-0.659262	-1.25991	36.8173	-7.83612
372	1.9082	-0.0461652	14.4506	0.833877	-0.165521	0.594818	0.83386	-0.165607	6.41525	0.634021	-0.0689098	10.6486	-1.0941	3.22224	14.9098	-0.785522	6.26947	-8.32225	-10.4005	-2.212	-1.03077	23.9273	-5.29308	25.2307	2.9565	75.8105	1.97767	1.0017	-15.8174	-18.8086	-6.10803	0.859821	0.627091	9.31464	19.6717	42.185	2.30967	76.931	56.1348	-9.08401	-3.704	-22.353	2.1351	0.545136	39.316	-0.685725	-1.30938	36.7684	-7.82473
374	1.91091	-0.0576179	14.4397	0.834199	-0.170707	0.589989	0.834181	-0.170793	6.41042	0.634603	-0.0727576	10.645	-1.10623	3.21857	14.9721	-0.811856	6.26692	-8.20746	-10.3949	-2.19586	-1.02242	23.9375	-5.28797	25.2081	2.93768	75.7915	1.98402	0.880614	-15.8186	-18.8284	-6.09745	0.85392	0.610201	9.28028	19.8413	42.3371	2.39328	77.1238	55.957	-9.08501	-3.70902	-22.2458	2.1475	0.60287	39.2732	-0.702323	-1.33895	36.7186	-7.87244
376	1.91202	-0.0602347	14.4272	0.834497	-0.171889	0.584442	0.834479	-0.171975	6.40487	0.634904	-0.0736133	10.6408	-1.11387	3.21421	15.0183	-0.829514	6.26151	-8.12205	-10.4113	-2.18473	-1.03162	23.9596	-5.31456	25.1789	2.92751	75.8158	2.00598	0.817996	-15.8478	-18.8432	-6.09232	0.858924	0.609776	9.3163	19.8974	42.3956	2.3475	77.1717	55.8556	-9.06262	-3.75504	-22.155	2.16997	0.638482	39.2194	-0.723802	-1.3588	36.6587	-7.91668
378	1.91074	-0.0540383	14.4133	0.834415	-0.169016	0.578283	0.834398	-0.169102	6.39871	0.634654	-0.0714636	10.6362	-1.11652	3.21357	15.0438	-0.835763	6.26114	-8.07502	-10.4457	-2.18298	-1.06096	23.9864	-5.36391	25.1578	2.92798	75.8724	2.03048	0.812767	-15.893	-18.8517	-6.09318	0.879825	0.622958	9.41924	19.8677	42.3818	2.19966	77.0775	55.8182	-9.03889	-3.81729	-22.0667	2.19807	0.649867	39.1549	-0.746236	-1.36503	36.5874	-7.9461
380	1.9058	-0.0610053	14.4017	0.831721	-0.17165	0.573157	0.831704	-0.171735	6.39359	0.632815	-0.0736014	10.6324	-1.11349	3.23362	15.0449	-0.822865	6.29647	-8.07224	-10.4562	-2.17866	-1.08405	23.9743	-5.37259	25.1572	2.93197	75.8366	2.02988	0.82398	-15.9021	-18.8659	-6.10168	0.89008	0.596397	9.53382	19.8895	42.3982	2.13028	77.0191	55.8019	-9.06162	-3.9162	-22.0068	2.2228	0.628612	39.0949	-0.739803	-1.32524	36.5139	-7.97279
382	1.89694	-0.0630864	14.3937	0.827681	-0.171857	0.569612	0.827663	-0.171942	6.39004	0.62981	-0.0740168	10.6297	-1.10048	3.23486	15.0419	-0.798623	6.29391	-8.07704	-10.4663	-2.18018	-1.10469	23.9415	-5.36433	25.1692	2.95336	75.7935	2.01825	0.809219	-15.9183	-18.9014	-6.1047	0.913058	0.564254	9.57135	19.896	42.4146	2.13408	76.9969	55.7791	-9.06769	-3.92918	-21.9678	2.24466	0.630306	39.028	-0.742118	-1.31858	36.4274	-7.99507
384	1.8851	-0.0581138	14.3885	0.822866	-0.168754	0.567304	0.822848	-0.168839	6.38774	0.626008	-0.0720115	10.628	-1.08043	3.21412	15.042	-0.769858	6.24872	-8.0764	-10.4785	-2.18953	-1.11839	23.896	-5.34694	25.1889	2.99043	75.761	1.99212	0.764387	-15.945	-18.9526	-6.10044	0.948313	0.540658	9.53193	19.882	42.4228	2.19669	77.0165	55.7406	-9.04859	-3.86124	-21.9444	2.26405	0.663884	38.9529	-0.760364	-1.35043	36.3276	-8.01624
386	1.87445	-0.0536064	14.3805	0.818538	-0.165934	0.563755	0.818521	-0.166019	6.38419	0.622589	-0.0701843	10.6253	-1.06966	3.19508	15.0547	-0.757932	6.20999	-8.05284	-10.4824	-2.20977	-1.10602	23.8524	-5.33603	25.2049	3.0236	75.7376	1.91879	0.731998	-15.9574	-18.9804	-6.09893	0.976945	0.557923	9.51589	19.8729	42.397	2.25119	77.0776	55.6888	-9.02899	-3.85587	-21.9231	2.28625	0.704892	38.8727	-0.789972	-1.35851	36.22	-8.05283
388	1.86222	-0.0458812	14.3755	0.81376	-0.161595	0.561487	0.813744	-0.161679	6.38192	0.618734	-0.0672528	10.6236	-1.05801	3.18896	15.059	-0.739217	6.19451	-8.04463	-10.4952	-2.22455	-1.08576	23.8244	-5.32169	25.2081	3.05668	75.7256	1.86806	0.654137	-15.9665	-18.9912	-6.07546	0.98338	0.567915	9.50695	19.8669	42.4066	2.24182	77.1328	55.621	-9.00249	-3.88903	-21.9018	2.29138	0.768455	38.7995	-0.815748	-1.39095	36.1217	-8.0799
390	1.84884	-0.0346443	14.3756	0.808744	-0.155649	0.561509	0.808727	-0.155732	6.38194	0.614594	-0.063139	10.6236	-1.04524	3.19537	15.0499	-0.713208	6.20146	-8.0606	-10.521	-2.23102	-1.06397	23.8153	-5.30592	25.2004	3.08885	75.722	1.85039	0.543411	-15.9803	-18.9918	-6.03248	0.971627	0.56391	9.50425	19.8764	42.4618	2.17329	77.1622	55.5413	-8.97558	-3.94056	-21.8701	2.28167	0.850268	38.7333	-0.837013	-1.44759	36.0346	-8.09379
392	1.83855	-0.0197571	14.3869	0.805353	-0.148379	0.566484	0.805338	-0.148462	6.38692	0.611582	-0.0579364	10.6273	-1.03752	3.19709	15.0256	-0.697418	6.20188	-8.10535	-10.5623	-2.2348	-1.04824	23.8264	-5.29769	25.2021	3.11674	75.7032	1.8392	0.502611	-16.022	-19.0094	-6.00399	0.976418	0.571092	9.50867	19.9519	42.5334	2.12565	77.1259	55.4686	-8.97616	-3.93551	-21.7862	2.28442	0.931559	38.6618	-0.87466	-1.49512	35.9474	-8.09823
394	1.82725	-0.0121163	14.3928	0.80097	-0.14419	0.569088	0.800955	-0.144273	6.38952	0.60803	-0.0550977	10.6293	-1.03824	3.20126	15.0128	-0.696581	6.2098	-8.12898	-10.5995	-2.2353	-1.03758	23.826	-5.33793	25.1961	3.13884	75.7339	1.83023	0.495808	-16.076	-19.0317	-5.9765	0.986201	0.542705	9.50157	20.0444	42.6329	2.12477	77.1229	55.399	-8.99378	-3.9046	-21.7048	2.2978	0.954431	38.5917	-0.878476	-1.49082	35.8613	-8.13017
396	1.81513	-0.012677	14.3903	0.795611	-0.143506	0.568021	0.795596	-0.143588	6.38845	0.603981	-0.0549371	10.6284	-1.04634	3.20699	15.0158	-0.709319	6.22321	-8.12362	-10.6245	-2.23291	-1.03711	23.8085	-5.40983	25.1831	3.15507	75.8103	1.82223	0.50811	-16.1326	-19.0538	-5.95133	0.99828	0.487276	9.47841	20.1298	42.7457	2.16688	77.1729	55.3284	-9.02557	-3.85461	-21.6312	2.32015	0.926026	38.5251	-0.851719	-1.44642	35.7789	-8.18759
398	1.80638	-0.0142021	14.3835	0.791659	-0.143483	0.565001	0.791644	-0.143565	6.38543	0.601026	-0.0551763	10.6262	-1.05394	3.20485	15.0234	-0.724279	6.22212	-8.10992	-10.6246	-2.22784	-1.07275	23.7833	-5.39982	25.1793	3.16147	75.853	1.8234	0.506574	-16.1685	-19.0761	-5.94527	1.01119	0.491292	9.4394	20.1525	42.8029	2.19692	77.2631	55.2377	-9.07247	-3.78371	-21.527	2.34448	0.933793	38.4672	-0.854992	-1.4607	35.717	-8.2179
400	1.80115	-0.0162691	14.3796	0.789208	-0.143978	0.563279	0.789193	-0.144059	6.38371	0.599228	-0.0557046	10.6249	-1.061	3.20633	15.0357	-0.737145	6.22736	-8.08739	-10.6241	-2.22574	-1.09062	23.7593	-5.37365	25.1876	3.197	75.8974	1.80113	0.487645	-16.1836	-19.0369	-5.93263	1.00977	0.471449	9.39177	20.1823	42.8647	2.2405	77.3383	55.1663	-9.1022	-3.73584	-21.4534	2.36394	0.971555	38.4047	-0.873492	-1.47766	35.6391	-8.27188
402	1.79869	-0.016116	14.3791	0.788139	-0.143722	0.56309	0.788125	-0.143803	6.38352	0.598412	-0.0555834	10.6247	-1.06537	3.21142	15.0511	-0.7439	6.23814	-8.05901	-10.6251	-2.23109	-1.09081	23.7399	-5.35194	25.2076	3.25346	75.9471	1.7602	0.448146	-16.1946	-18.9353	-5.91435	1.00048	0.426912	9.35242	20.2212	42.9301	2.28138	77.3903	55.1182	-9.11197	-3.72712	-21.4183	2.3778	1.03967	38.3347	-0.902691	-1.49238	35.538	-8.35587
404	1.79438	-0.00161379	14.3758	0.78735	-0.137018	0.561568	0.787336	-0.137099	6.382	0.597382	-0.0506236	10.6236	-1.05809	3.20854	15.0641	-0.732356	6.23011	-8.0345	-10.6126	-2.2595	-1.13061	23.7267	-5.37534	25.2308	3.25731	76.0088	1.75523	0.388686	-16.2701	-18.8354	-5.91866	1.02961	0.436573	9.3858	20.2073	42.9431	2.22382	77.4531	55.0603	-9.12392	-3.78357	-21.3916	2.39135	1.14031	38.2563	-0.931687	-1.53146	35.4171	-8.45583
406	1.79558	0.00374484	14.3735	0.788288	-0.134749	0.560518	0.788274	-0.134831	6.38095	0.597933	-0.0488654	10.6228	-1.05564	3.20903	15.0791	-0.728416	6.22999	-8.00656	-10.5951	-2.27805	-1.1622	23.7257	-5.34736	25.2672	3.24458	75.9778	1.74606	0.291318	-16.3838	-18.7001	-5.93373	1.04892	0.422757	9.42607	20.1977	42.9312	2.20047	77.4807	55.0725	-9.1409	-3.83284	-21.3862	2.40486	1.22227	38.1837	-0.963172	-1.57171	35.313	-8.52782
408	1.80253	-0.00293494	14.3714	0.790829	-0.1382	0.559581	0.790814	-0.138281	6.38001	0.600059	-0.0512754	10.6221	-1.05767	3.21133	15.0986	-0.732151	6.23481	-7.97046	-10.5739	-2.28118	-1.18482	23.7344	-5.27394	25.3155	3.22221	75.8708	1.73042	0.155109	-16.5155	-18.5394	-5.95724	1.05398	0.378728	9.45489	20.1867	42.901	2.22118	77.4826	55.1499	-9.15909	-3.85274	-21.4002	2.41899	1.27186	38.1186	-0.992734	-1.60204	35.2306	-8.57996
410	1.80894	-0.0106141	14.3625	0.793063	-0.142022	0.555661	0.793049	-0.142104	6.37609	0.601981	-0.0539795	10.6192	-1.04451	3.1973	15.1295	-0.714858	6.20421	-7.91273	-10.5461	-2.27867	-1.24206	23.7363	-5.2811	25.3616	3.18625	75.8674	1.7364	-0.0103324	-16.6122	-18.4153	-5.98998	1.07267	0.346632	9.46065	20.086	42.8626	2.18517	77.5519	55.189	-9.15443	-3.82377	-21.4191	2.43915	1.27842	38.0493	-1.00083	-1.58723	35.1475	-8.70494
412	1.81797	-0.0191737	14.3525	0.796383	-0.146425	0.551232	0.796368	-0.146507	6.37166	0.604751	-0.0570456	10.6159	-1.03825	3.18574	15.1666	-0.709446	6.18062	-7.84394	-10.5258	-2.27195	-1.29034	23.7437	-5.26972	25.4107	3.16382	75.8539	1.73166	-0.17535	-16.6422	-18.3371	-6.02336	1.088	0.322785	9.45006	20.0233	42.7771	2.22073	77.5763	55.2667	-9.15358	-3.79212	-21.4371	2.44034	1.32186	37.9929	-1.00191	-1.62693	35.0865	-8.79343
414	1.8288	-0.0263289	14.3443	0.800597	-0.150355	0.547623	0.800582	-0.150437	6.36805	0.608159	-0.0597004	10.6132	-1.03956	3.18102	15.2035	-0.715266	6.17228	-7.77567	-10.5115	-2.26795	-1.3204	23.7483	-5.23352	25.4598	3.15638	75.8244	1.71833	-0.328216	-16.6091	-18.3148	-6.05221	1.09397	0.306122	9.4286	19.9922	42.6553	2.30696	77.546	55.3818	-9.16007	-3.77381	-21.459	2.42326	1.40852	37.9524	-1.00334	-1.71923	35.0499	-8.83374
416	1.83642	-0.0248084	14.3455	0.804054	-0.15027	0.548141	0.804038	-0.150353	6.36857	0.610737	-0.0594106	10.6136	-1.03036	3.18588	15.218	-0.697429	6.17764	-7.74813	-10.4804	-2.29704	-1.327	23.7026	-5.23922	25.4893	3.13942	75.853	1.73608	-0.455576	-16.5529	-18.3818	-6.06214	1.07782	0.2859	9.4063	19.8285	42.5811	2.22813	77.5314	55.4663	-9.16293	-3.78609	-21.5159	2.41535	1.491	37.9252	-1.02859	-1.76148	35.0278	-8.8724
418	1.83952	-0.0184294	14.3486	0.805895	-0.147718	0.549447	0.80588	-0.147801	6.36988	0.611945	-0.057384	10.6145	-1.01814	3.17945	15.234	-0.678304	6.16132	-7.71801	-10.4551	-2.30676	-1.37141	23.6598	-5.22622	25.5398	3.1345	75.8857	1.75754	-0.564582	-16.5517	-18.4271	-6.0818	1.06658	0.293409	9.41969	19.7094	42.4962	2.15295	77.4785	55.5326	-9.16721	-3.81669	-21.564	2.40956	1.51815	37.8991	-1.02493	-1.76472	35.0106	-8.95566
420	1.83914	-0.0111754	14.3514	0.80628	-0.144518	0.550702	0.806265	-0.144601	6.37113	0.612022	-0.0549691	10.6155	-1.00966	3.16454	15.2565	-0.669395	6.13093	-7.67641	-10.4364	-2.29258	-1.44819	23.6321	-5.19215	25.6068	3.12937	75.8853	1.7858	-0.674678	-16.6267	-18.4132	-6.11533	1.06223	0.32168	9.46417	19.653	42.3919	2.1193	77.3953	55.5952	-9.17374	-3.85988	-21.6034	2.40623	1.49475	37.8711	-0.993075	-1.73687	34.9938	-9.07876
422	1.8414	-0.016392	14.353	0.806874	-0.146985	0.551425	0.806859	-0.147068	6.37186	0.612628	-0.0567743	10.616	-1.02837	3.17339	15.2862	-0.701532	6.15375	-7.62193	-10.4063	-2.28691	-1.46878	23.6162	-5.18145	25.6325	3.06434	75.7582	1.84918	-0.851551	-16.7785	-18.2978	-6.15095	1.04628	0.309019	9.47801	19.5733	42.2781	2.1438	77.36	55.7134	-9.18501	-3.90573	-21.6801	2.41228	1.50154	37.8444	-0.989232	-1.7116	34.9716	-9.17045
424	1.84477	-0.0236277	14.3576	0.807803	-0.150434	0.553471	0.807788	-0.150517	6.3739	0.613549	-0.0592934	10.6176	-1.05047	3.19542	15.3005	-0.734289	6.20189	-7.59569	-10.376	-2.28282	-1.49143	23.6272	-5.18148	25.6425	2.9155	75.4953	1.98245	-1.09261	-16.9621	-18.1717	-6.19166	1.0229	0.302843	9.4993	19.4582	42.1781	2.11908	77.3305	55.8223	-9.17883	-3.94247	-21.7575	2.41187	1.50246	37.8184	-0.983579	-1.68272	34.9505	-9.24183
426	1.84877	-0.0305425	14.3637	0.809028	-0.153796	0.55621	0.809012	-0.153879	6.37664	0.614685	-0.0617287	10.6196	-1.0693	3.22429	15.301	-0.757953	6.26136	-7.59491	-10.3534	-2.27617	-1.52315	23.6635	-5.18733	25.6472	2.71915	75.1811	2.15699	-1.38128	-17.1244	-18.0586	-6.23445	0.998599	0.302681	9.5357	19.3299	42.0998	2.04784	77.2887	55.9107	-9.15804	-3.97348	-21.8251	2.39767	1.49623	37.798	-0.967572	-1.66157	34.9377	-9.29116
428	1.85234	-0.037362	14.3596	0.810082	-0.157043	0.5544	0.810065	-0.157127	6.37483	0.615686	-0.0640838	10.6183	-1.08064	3.24208	15.3207	-0.772969	6.29778	-7.55845	-10.362	-2.24598	-1.54801	23.7066	-5.18677	25.6709	2.66968	75.2292	2.20703	-1.64362	-17.091	-17.9621	-6.265	0.999356	0.254318	9.58858	19.3088	42.0512	2.0598	77.1919	55.9994	-9.15555	-4.02701	-21.876	2.3514	1.49906	37.8023	-0.924509	-1.69941	34.9614	-9.30769
430	1.85417	-0.041514	14.363	0.810566	-0.159018	0.555946	0.81055	-0.159101	6.37638	0.616178	-0.0655293	10.6194	-1.08617	3.25264	15.3231	-0.779263	6.31902	-7.55399	-10.3719	-2.24374	-1.54282	23.7475	-5.18123	25.691	2.55247	75.1023	2.26645	-1.91832	-17.0312	-17.8472	-6.29644	0.99948	0.249811	9.64166	19.2953	42.0128	2.04695	77.1013	56.0545	-9.16645	-4.08447	-21.9072	2.31631	1.52817	37.8188	-0.902854	-1.73173	34.9731	-9.31821
432	1.85412	-0.043554	14.376	0.810383	-0.159961	0.561726	0.810366	-0.160044	6.38216	0.616102	-0.0662539	10.6238	-1.08928	3.25927	15.3047	-0.781612	6.33235	-7.58811	-10.3771	-2.27445	-1.51258	23.7747	-5.18014	25.7055	2.348	74.7531	2.36643	-2.22002	-16.9771	-17.7305	-6.33524	0.994	0.303874	9.69769	19.2818	41.9775	1.99812	77.0272	56.0723	-9.18842	-4.14544	-21.9181	2.29758	1.58276	37.845	-0.901485	-1.74967	34.9704	-9.33329
434	1.85336	-0.0488509	14.3904	0.809641	-0.162285	0.568152	0.809624	-0.162368	6.38858	0.6157	-0.0680481	10.6286	-1.10417	3.27342	15.2822	-0.802431	6.36374	-7.6302	-10.3799	-2.30964	-1.50778	23.7524	-5.23574	25.7275	2.15621	74.4771	2.53416	-2.58631	-16.8964	-17.723	-6.40292	0.986248	0.388664	9.79279	19.3384	41.9412	1.96538	76.9425	56.0664	-9.21731	-4.22337	-21.9028	2.27422	1.64593	37.881	-0.87046	-1.78235	34.9897	-9.36729
436	1.85078	-0.0525311	14.4015	0.808222	-0.163747	0.573097	0.808205	-0.163831	6.39353	0.614735	-0.0692409	10.6323	-1.11328	3.29318	15.2706	-0.811189	6.40314	-7.65166	-10.3916	-2.33769	-1.47667	23.7176	-5.22963	25.7388	2.05851	74.3537	2.59952	-2.93472	-16.8039	-17.6694	-6.44033	0.978179	0.487799	9.85913	19.3547	41.871	1.92773	76.9152	56.0643	-9.22698	-4.31577	-21.9102	2.23853	1.68173	37.9285	-0.809423	-1.80192	35.0251	-9.40995
438	1.84759	-0.0552618	14.4085	0.806608	-0.16473	0.57623	0.806591	-0.164814	6.39666	0.613593	-0.0700858	10.6346	-1.11485	3.31508	15.2675	-0.805846	6.44358	-7.65691	-10.4132	-2.35612	-1.42858	23.6873	-5.16572	25.7407	2.0261	74.2935	2.57229	-3.21583	-16.7311	-17.5454	-6.44581	0.969651	0.58397	9.89606	19.3237	41.7805	1.87158	76.9218	56.0715	-9.2075	-4.41293	-21.9493	2.20118	1.68689	37.9841	-0.732344	-1.80258	35.0669	-9.4578
440	1.84903	-0.065299	14.415	0.806476	-0.169271	0.579173	0.806459	-0.169354	6.3996	0.613793	-0.0734912	10.6369	-1.11654	3.32503	15.2417	-0.80402	6.46248	-7.70455	-10.4422	-2.37045	-1.44744	23.6921	-5.17517	25.7672	1.86722	73.8658	2.65536	-3.31621	-16.7601	-17.4518	-6.47266	0.960269	0.635411	9.96726	19.3231	41.7607	1.7576	76.8134	56.0779	-9.14913	-4.48414	-22.0045	2.2206	1.68889	38.0367	-0.701071	-1.78425	35.0742	-9.51047
442	1.85542	-0.0711844	14.419	0.80883	-0.172354	0.580934	0.808812	-0.172438	6.40137	0.615754	-0.0756433	10.6382	-1.12593	3.33252	15.2258	-0.817569	6.4797	-7.73436	-10.4502	-2.38799	-1.48911	23.721	-5.21845	25.7416	1.54913	73.0293	2.8435	-3.32253	-17.0226	-17.1156	-6.49759	0.933093	0.638861	10.0531	19.3409	41.7684	1.6055	76.5759	56.0978	-9.04998	-4.5022	-22.0787	2.23886	1.68435	38.0645	-0.694592	-1.76544	35.082	-9.54008
444	1.86658	-0.0710465	14.42	0.813736	-0.173147	0.581374	0.813718	-0.173231	6.40181	0.619472	-0.0759136	10.6385	-1.14402	3.34004	15.2263	-0.847715	6.50007	-7.7341	-10.4361	-2.40932	-1.55225	23.7761	-5.2688	25.657	1.06844	71.6922	3.13938	-3.24785	-17.5093	-16.5318	-6.51685	0.888489	0.604398	10.1375	19.3715	41.79	1.43853	76.2585	56.1239	-8.93008	-4.48155	-22.1592	2.23985	1.67445	38.0675	-0.698466	-1.75299	35.0984	-9.54028
446	1.88098	-0.069488	14.4174	0.820178	-0.173548	0.580171	0.82016	-0.173633	6.4006	0.624313	-0.0757884	10.6376	-1.16518	3.34849	15.2416	-0.883826	6.52316	-7.70659	-10.4238	-2.42285	-1.67503	23.8796	-5.22172	25.552	0.43534	69.4817	3.54416	-3.04608	-18.0696	-15.9456	-6.53059	0.839474	0.585982	10.167	19.3893	41.7962	1.32749	76.092	56.1063	-8.87214	-4.51357	-22.1999	2.20589	1.65562	38.07	-0.660753	-1.75101	35.1267	-9.51274
448	1.89765	-0.0601357	14.4192	0.828201	-0.17072	0.580947	0.828184	-0.170805	6.40138	0.630123	-0.0731487	10.6382	-1.19388	3.36355	15.2568	-0.931213	6.56103	-7.67947	-10.4139	-2.46273	-1.78231	23.974	-5.26423	25.4777	-0.113967	67.3578	3.91105	-2.85566	-18.583	-15.33	-6.55064	0.820245	0.531377	10.1771	19.4328	41.8452	1.27141	75.9711	56.1021	-8.83565	-4.55256	-22.2006	2.19178	1.67915	38.0752	-0.654323	-1.77714	35.1571	-9.47843
450	1.91521	-0.0402407	14.4272	0.837418	-0.163359	0.584359	0.837401	-0.163445	6.40479	0.636526	-0.067047	10.6408	-1.22722	3.38355	15.2684	-0.985042	6.60965	-7.65908	-10.4077	-2.53231	-1.86123	24.0432	-5.38371	25.4439	-0.523864	65.5649	4.20048	-2.71632	-19.0002	-14.729	-6.57379	0.829898	0.451524	10.1709	19.5039	41.9361	1.25654	75.8773	56.1089	-8.80957	-4.58578	-22.1693	2.20383	1.73202	38.0838	-0.68037	-1.8183	35.1841	-9.44967
452	1.92989	-0.00106596	14.4369	0.846836	-0.147327	0.588509	0.846821	-0.147415	6.40894	0.642511	-0.054454	10.6439	-1.24971	3.39614	15.2774	-1.02175	6.64078	-7.64327	-10.4061	-2.61944	-1.93853	24.0864	-5.34501	25.4299	-0.805236	64.0729	4.46195	-2.63389	-19.2573	-14.2867	-6.57684	0.833461	0.441241	10.1335	19.5682	41.9978	1.21272	75.8134	56.0697	-8.78184	-4.59422	-22.1472	2.21219	1.70512	38.0905	-0.674358	-1.80301	35.1938	-9.45073
454	1.942	0.02775	14.4588	0.854329	-0.135696	0.598082	0.854315	-0.135785	6.41851	0.647345	-0.0452836	10.651	-1.26967	3.40436	15.2914	-1.05572	6.663	-7.61813	-10.406	-2.673	-1.99363	24.1101	-5.27461	25.4349	-1.0133	62.8771	4.66965	-2.59742	-19.5051	-13.9319	-6.5615	0.799458	0.428848	10.0578	19.6652	42.1129	1.20218	75.7724	55.9868	-8.75135	-4.60644	-22.1069	2.22675	1.66841	38.0982	-0.662775	-1.76747	35.1979	-9.47884
456	1.95378	0.0434294	14.4907	0.860684	-0.129849	0.612163	0.860671	-0.129938	6.43259	0.65171	-0.0405163	10.6616	-1.29158	3.41037	15.3147	-1.09452	6.68181	-7.57584	-10.4036	-2.68758	-2.02718	24.1091	-5.20599	25.4482	-1.16873	61.959	4.82806	-2.57652	-19.7703	-13.6766	-6.53109	0.728544	0.388782	9.9556	19.8067	42.3044	1.22536	75.7494	55.8568	-8.71214	-4.62765	-22.0487	2.24406	1.64109	38.1029	-0.654996	-1.72852	35.2007	-9.5184
458	1.97584	0.0657105	14.5136	0.872052	-0.121851	0.62219	0.87204	-0.121941	6.44262	0.65968	-0.0338079	10.6691	-1.32923	3.41966	15.3597	-1.16182	6.71216	-7.4941	-10.3868	-2.6992	-2.05199	24.0556	-5.18395	25.4191	-1.29542	61.2357	4.98791	-2.48667	-20.0045	-13.6045	-6.49866	0.657341	0.277714	9.88186	20.0049	42.5883	1.22885	75.7265	55.667	-8.63308	-4.65531	-22.0018	2.24277	1.641	38.0838	-0.670166	-1.7257	35.21	-9.50295
460	1.99496	0.0857971	14.5409	0.881967	-0.114615	0.634196	0.881955	-0.114706	6.45463	0.666614	-0.0277669	10.6781	-1.36054	3.44108	15.3967	-1.21276	6.76229	-7.42659	-10.3764	-2.6889	-2.11711	23.9706	-5.10945	25.452	-1.34369	60.793	5.06494	-2.25502	-20.2381	-13.769	-6.46975	0.601458	0.147124	9.82144	20.2371	42.9451	1.23412	75.7605	55.4557	-8.60064	-4.67088	-21.9221	2.24413	1.65708	38.0628	-0.693522	-1.73446	35.2136	-9.49018
462	2.00852	0.101356	14.5704	0.889097	-0.108952	0.647238	0.889085	-0.109044	6.46767	0.67157	-0.0230862	10.6879	-1.38172	3.47041	15.4258	-1.24203	6.82314	-7.37294	-10.3747	-2.66693	-2.20392	23.8638	-4.98232	25.5399	-1.31711	60.6135	5.05929	-1.92773	-20.4531	-14.1276	-6.43974	0.565819	0.0153226	9.75709	20.4804	43.3437	1.25627	75.8581	55.2339	-8.62	-4.65561	-21.7948	2.25088	1.68511	38.0454	-0.721837	-1.75141	35.2107	-9.4911
464	2.01741	0.110436	14.5825	0.893689	-0.105701	0.65256	0.893678	-0.105793	6.47299	0.674788	-0.020363	10.6919	-1.39829	3.48176	15.4806	-1.27082	6.84931	-7.27196	-10.3747	-2.69201	-2.17581	23.7446	-4.88311	25.5481	-1.26448	60.5545	5.05278	-1.75372	-20.5502	-14.4668	-6.37708	0.552764	-0.0979083	9.62802	20.6588	43.6816	1.34014	75.9923	55.0113	-8.62276	-4.55523	-21.6014	2.2545	1.71647	38.0328	-0.75463	-1.78336	35.2097	-9.50011
466	2.02931	0.10944	14.5868	0.898831	-0.107065	0.654419	0.89882	-0.107158	6.47485	0.67872	-0.021048	10.6933	-1.41319	3.47902	15.5282	-1.30135	6.84928	-7.18443	-10.3572	-2.71252	-2.15245	23.661	-4.87976	25.5644	-1.2238	60.701	5.04071	-1.71072	-20.5474	-14.7196	-6.32913	0.523983	-0.180123	9.47108	20.8596	44.011	1.46192	76.15	54.7507	-8.65057	-4.39697	-21.3691	2.25894	1.75683	38.0176	-0.795383	-1.82235	35.211	-9.50434
468	2.0444	0.0997863	14.586	0.904717	-0.112451	0.654086	0.904706	-0.112545	6.47452	0.683473	-0.0246862	10.693	-1.42797	3.46802	15.5626	-1.33397	6.83428	-7.12167	-10.3231	-2.71526	-2.15115	23.6216	-4.94784	25.5995	-1.20243	60.983	5.02705	-1.78538	-20.4648	-14.8768	-6.30111	0.478591	-0.233557	9.30618	21.0912	44.3309	1.60511	76.3128	54.461	-8.70617	-4.2048	-21.1209	2.26267	1.8084	38.0009	-0.839868	-1.86837	35.2169	-9.50636
470	2.05642	0.0898534	14.5833	0.909234	-0.117716	0.652903	0.909222	-0.11781	6.47333	0.687194	-0.0283224	10.6922	-1.44542	3.47155	15.5916	-1.36591	6.84677	-7.06874	-10.2956	-2.69033	-2.13112	23.6163	-4.8974	25.6208	-1.17862	61.0631	5.01548	-1.93079	-20.3654	-15.0032	-6.26674	0.454186	-0.283726	9.17783	21.3213	44.6069	1.73881	76.4328	54.2034	-8.77258	-4.04295	-20.9161	2.25466	1.88541	37.9955	-0.870487	-1.93935	35.239	-9.53114
472	2.06082	0.0837439	14.583	0.910697	-0.120731	0.652822	0.910684	-0.120825	6.47325	0.688484	-0.0304797	10.6921	-1.45959	3.47993	15.6012	-1.38912	6.86709	-7.0516	-10.2706	-2.66779	-2.12178	23.5883	-4.87528	25.6405	-1.16807	61.0925	5.02197	-2.03716	-20.2961	-15.1325	-6.24195	0.429133	-0.319276	9.10128	21.4818	44.8238	1.79072	76.5205	54.0118	-8.82011	-3.9228	-20.7496	2.25124	1.92497	37.9905	-0.882563	-1.96899	35.2566	-9.56385
474	2.05821	0.0828253	14.5863	0.909481	-0.12095	0.654293	0.909468	-0.121043	6.47472	0.68759	-0.0307248	10.6932	-1.47024	3.4893	15.5918	-1.40461	6.88815	-7.06928	-10.2476	-2.65368	-2.12904	23.5268	-4.88688	25.6651	-1.15856	61.1128	5.03564	-2.0755	-20.2715	-15.2694	-6.22703	0.40076	-0.347852	9.07086	21.5654	44.9849	1.76607	76.5707	53.8891	-8.84535	-3.85062	-20.6216	2.25685	1.90996	37.9804	-0.876114	-1.9454	35.2622	-9.59814
476	2.05612	0.0888158	14.5933	0.909018	-0.118193	0.65738	0.909006	-0.118286	6.47781	0.687064	-0.0286994	10.6955	-1.48296	3.48981	15.5737	-1.42664	6.89395	-7.10354	-10.2246	-2.64339	-2.15327	23.4421	-4.82315	25.715	-1.07776	61.2051	4.98961	-2.04327	-20.2997	-15.3927	-6.21099	0.378101	-0.414797	9.04551	21.6202	45.1302	1.75975	76.548	53.8047	-8.87404	-3.8347	-20.5311	2.27623	1.82319	37.9501	-0.854484	-1.8784	35.2434	-9.62151
478	2.05536	0.0871491	14.5944	0.908556	-0.11887	0.657869	0.908544	-0.118964	6.4783	0.686762	-0.029237	10.6959	-1.49204	3.49406	15.5793	-1.4419	6.90493	-7.09368	-10.2025	-2.62368	-2.17558	23.3827	-4.75162	25.7586	-1.02687	61.1772	4.9532	-2.04364	-20.3007	-15.465	-6.19211	0.342103	-0.448353	9.00347	21.6269	45.1994	1.77096	76.5357	53.7321	-8.86438	-3.82962	-20.4617	2.2857	1.76657	37.9259	-0.844334	-1.83604	35.2301	-9.64017
480	2.05717	0.0762835	14.5879	0.908522	-0.123747	0.655006	0.908509	-0.12384	6.47544	0.687057	-0.0328789	10.6938	-1.49731	3.50285	15.609	-1.44983	6.9225	-7.03868	-10.1803	-2.59841	-2.18699	23.3564	-4.69907	25.7882	-1.01865	61.0572	4.93792	-2.10152	-20.2557	-15.492	-6.17289	0.298418	-0.454756	8.94531	21.6042	45.2044	1.81242	76.5429	53.6698	-8.82572	-3.8218	-20.4047	2.28408	1.76114	37.9132	-0.853169	-1.83422	35.2283	-9.64933
482	2.06496	0.0633974	14.5744	0.910962	-0.129936	0.64907	0.910949	-0.13003	6.4695	0.689287	-0.0373352	10.6893	-1.50618	3.51003	15.6332	-1.4646	6.93851	-6.99393	-10.1533	-2.59695	-2.16906	23.3434	-4.72732	25.8012	-1.0098	61.1557	4.92261	-2.21532	-20.1659	-15.5282	-6.16912	0.289229	-0.532602	8.90315	21.6434	45.2407	1.937	76.5156	53.6508	-8.83525	-3.80367	-20.3456	2.29094	1.78352	37.9079	-0.881283	-1.86208	35.2328	-9.62309
484	2.07289	0.0583734	14.5716	0.914058	-0.132733	0.647844	0.914044	-0.132828	6.46827	0.691784	-0.0392206	10.6884	-1.49746	3.50405	15.6355	-1.45102	6.92442	-6.98932	-10.1323	-2.6088	-2.15152	23.3312	-4.72642	25.8194	-0.998404	61.272	4.93119	-2.33224	-20.0879	-15.6206	-6.15946	0.288045	-0.609162	8.86507	21.6646	45.3119	2.00625	76.5031	53.6283	-8.85563	-3.79197	-20.2918	2.29872	1.83569	37.9065	-0.926394	-1.91171	35.2417	-9.59232
486	2.0795	0.0619369	14.5808	0.917228	-0.131716	0.651874	0.917214	-0.131811	6.4723	0.694085	-0.0382585	10.6914	-1.47295	3.48422	15.6175	-1.4127	6.8796	-7.02195	-10.1185	-2.62626	-2.14182	23.3164	-4.69177	25.8478	-0.982776	61.3556	4.95751	-2.4306	-20.035	-15.7549	-6.14449	0.289961	-0.667098	8.83187	21.6672	45.4093	2.01173	76.5184	53.5947	-8.88251	-3.79381	-20.2401	2.30616	1.91131	37.9063	-0.984327	-1.97653	35.2521	-9.55843
488	2.08524	0.0663192	14.5876	0.920078	-0.130263	0.654884	0.920065	-0.130358	6.47532	0.69612	-0.0369902	10.6937	-1.45835	3.45693	15.6069	-1.39551	6.82471	-7.04144	-10.106	-2.62579	-2.14418	23.3053	-4.71603	25.8847	-0.966687	61.3672	4.95557	-2.47916	-19.9991	-15.8142	-6.14868	0.30269	-0.701882	8.82053	21.7251	45.4824	2.0566	76.5677	53.5647	-8.93056	-3.82643	-20.1688	2.31396	1.99923	37.8998	-1.04769	-2.05159	35.2551	-9.49417
490	2.08811	0.0675414	14.5986	0.921427	-0.129995	0.65974	0.921413	-0.13009	6.48017	0.69711	-0.0367091	10.6973	-1.45922	3.44449	15.599	-1.40122	6.8025	-7.05655	-10.0935	-2.6171	-2.12936	23.2849	-4.74023	25.9133	-0.936327	61.3841	4.9412	-2.5092	-19.9825	-15.8572	-6.14993	0.290737	-0.709534	8.7836	21.7701	45.5259	2.12013	76.6413	53.5377	-8.96841	-3.84794	-20.1127	2.31931	2.02909	37.8923	-1.07973	-2.07211	35.2578	-9.43728
492	2.08738	0.0664252	14.6138	0.921016	-0.130498	0.666502	0.921002	-0.130593	6.48693	0.696836	-0.0371218	10.7024	-1.47452	3.44966	15.5927	-1.42684	6.81757	-7.06886	-10.0823	-2.6039	-2.10273	23.2559	-4.74578	25.9344	-0.898171	61.412	4.92424	-2.52799	-19.9836	-15.9015	-6.14666	0.257199	-0.701749	8.72474	21.792	45.5506	2.19228	76.7269	53.5141	-8.98721	-3.85351	-20.0769	2.31967	2.00054	37.8852	-1.07982	-2.04436	35.2644	-9.38542
494	2.08229	0.0713489	14.6318	0.919154	-0.12803	0.674516	0.919141	-0.128125	6.49495	0.695282	-0.0354118	10.7084	-1.49035	3.45953	15.5837	-1.45161	6.84142	-7.08618	-10.0769	-2.59101	-2.12362	23.2333	-4.70342	25.9759	-0.89602	61.3934	4.93748	-2.53373	-19.9983	-15.9775	-6.15441	0.247982	-0.730611	8.70423	21.8139	45.6211	2.23902	76.7915	53.491	-8.97841	-3.8673	-20.05	2.30813	1.98796	37.8797	-1.08479	-2.06782	35.2844	-9.29116
496	2.07349	0.0805467	14.6375	0.915997	-0.123347	0.67703	0.915984	-0.123441	6.49746	0.692616	-0.0321232	10.7103	-1.51102	3.47087	15.5831	-1.48504	6.86962	-7.0882	-10.0892	-2.59583	-2.11455	23.2088	-4.65792	25.9804	-0.882482	61.3756	4.94118	-2.53877	-20.0082	-16.0407	-6.15424	0.26268	-0.766935	8.70813	21.8214	45.6645	2.28207	76.8175	53.4803	-8.97931	-3.87457	-20.0181	2.28832	1.97105	37.8827	-1.08791	-2.06955	35.3108	-9.19093
498	2.06251	0.0933132	14.6302	0.912155	-0.116873	0.673742	0.912143	-0.116967	6.49417	0.689321	-0.0275318	10.7078	-1.53314	3.48165	15.5887	-1.52164	6.89728	-7.07888	-10.1154	-2.61931	-2.07321	23.1823	-4.62661	25.9499	-0.854377	61.3779	4.9305	-2.54724	-20.013	-16.0853	-6.14495	0.297199	-0.803387	8.728	21.8133	45.6745	2.32204	76.8179	53.48	-8.99532	-3.8753	-19.983	2.26274	1.94753	37.8959	-1.08927	-2.04874	35.3467	-9.08202
500	2.0548	0.107343	14.6236	0.909847	-0.110097	0.670742	0.909835	-0.110191	6.49117	0.687152	-0.0226158	10.7055	-1.54333	3.49177	15.5807	-1.5361	6.91953	-7.09404	-10.1243	-2.64676	-2.06371	23.1573	-4.64486	25.9479	-0.844905	61.4552	4.92377	-2.56201	-20.0369	-16.1365	-6.14016	0.327003	-0.832197	8.7365	21.7922	45.6938	2.34122	76.8718	53.4684	-9.0115	-3.88213	-19.9676	2.23528	1.91978	37.9208	-1.09388	-2.07067	35.4177	-8.89567
502	2.04656	0.12414	14.6125	0.90752	-0.102049	0.665739	0.907509	-0.102142	6.48617	0.684885	-0.016746	10.7018	-1.53665	3.48811	15.5683	-1.52464	6.91057	-7.11671	-10.1416	-2.67605	-2.06147	23.1513	-4.62691	25.9471	-0.827984	61.4459	4.91357	-2.58238	-20.0376	-16.1451	-6.13255	0.37346	-0.869563	8.7436	21.7815	45.7083	2.36574	76.9158	53.46	-9.02039	-3.88592	-19.9623	2.2234	1.87406	37.9434	-1.07757	-2.06343	35.4732	-8.8298
504	2.03801	0.143347	14.5985	0.905239	-0.0929063	0.659458	0.905229	-0.0929997	6.47989	0.682581	-0.0100544	10.697	-1.51454	3.47006	15.5531	-1.4902	6.86983	-7.14409	-10.1708	-2.70499	-2.05929	23.1638	-4.5782	25.9461	-0.797856	61.3628	4.89571	-2.60607	-20.0177	-16.1165	-6.12249	0.434801	-0.909615	8.75223	21.7826	45.7131	2.39461	76.9429	53.4575	-9.02129	-3.88903	-19.9632	2.22628	1.8198	37.9623	-1.04579	-2.02891	35.5086	-8.8859
506	2.03382	0.163243	14.5914	0.904921	-0.0838254	0.65622	0.904912	-0.0839187	6.47665	0.681747	-0.00328438	10.6946	-1.48783	3.44799	15.5339	-1.44868	6.8201	-7.17879	-10.2038	-2.7347	-2.04073	23.1747	-4.60924	25.9592	-0.751868	61.4328	4.85551	-2.62338	-20.029	-16.1176	-6.11681	0.488209	-0.909974	8.7679	21.7767	45.6919	2.4022	76.9858	53.4615	-9.0217	-3.91322	-19.9612	2.22143	1.80797	37.9859	-1.04217	-2.03877	35.5559	-8.89014
508	2.02789	0.179166	14.5865	0.903537	-0.0763653	0.654008	0.903529	-0.0764585	6.47444	0.680224	0.00220294	10.6929	-1.46465	3.42641	15.5151	-1.41342	6.77256	-7.21289	-10.2366	-2.7334	-2.04246	23.1915	-4.65077	25.9779	-0.711341	61.4679	4.82394	-2.64509	-20.0427	-16.1351	-6.11603	0.527002	-0.912702	8.78858	21.7647	45.6864	2.37708	76.9958	53.4629	-9.01752	-3.91665	-19.9631	2.2184	1.81819	38.0086	-1.06371	-2.07656	35.6066	-8.79826
510	2.01833	0.191968	14.581	0.900319	-0.069993	0.651493	0.900312	-0.0700859	6.47192	0.677401	0.00675745	10.691	-1.44895	3.40893	15.4989	-1.39043	6.73517	-7.24269	-10.2707	-2.70435	-2.06528	23.2113	-4.68116	25.9979	-0.675698	61.442	4.80162	-2.67089	-20.0552	-16.1663	-6.11795	0.555034	-0.925238	8.81294	21.7483	45.698	2.32996	76.9789	53.4568	-9.00927	-3.90222	-19.9678	2.21631	1.83477	38.0328	-1.10582	-2.1342	35.671	-8.59742
512	2.0034	0.210838	14.5664	0.895208	-0.0605092	0.644987	0.895202	-0.0606015	6.46542	0.672959	0.0135189	10.6861	-1.44515	3.40145	15.4894	-1.38578	6.72028	-7.26016	-10.3152	-2.69997	-2.07471	23.2154	-4.6665	26.0082	-0.620854	61.4184	4.75877	-2.68999	-20.0759	-16.2052	-6.11304	0.602346	-0.94299	8.83898	21.7362	45.6935	2.31737	77.0066	53.4331	-9.00267	-3.92558	-19.9647	2.20623	1.80925	38.069	-1.15142	-2.19219	35.792	-8.29648
514	1.98553	0.226853	14.5462	0.88859	-0.0520297	0.635946	0.888584	-0.0521214	6.45638	0.667456	0.0194342	10.6793	-1.45291	3.40993	15.479	-1.39628	6.73868	-7.27966	-10.373	-2.66048	-2.09384	23.2395	-4.65886	26.0198	-0.555034	61.3629	4.71848	-2.70689	-20.0919	-16.2342	-6.10156	0.628366	-0.938456	8.85368	21.7276	45.6618	2.32389	77.0439	53.4026	-8.99166	-3.94585	-19.9618	2.18498	1.76583	38.1288	-1.18045	-2.23038	35.9491	-7.97737
516	1.96369	0.243376	14.522	0.880267	-0.0430092	0.625183	0.880262	-0.0431	6.44561	0.660643	0.0256444	10.6712	-1.46991	3.43132	15.4635	-1.41861	6.78403	-7.30887	-10.4455	-2.59033	-2.12129	23.2786	-4.67201	26.0296	-0.477993	61.2902	4.68769	-2.71967	-20.1074	-16.2586	-6.08567	0.637956	-0.913342	8.86144	21.7175	45.6095	2.33894	77.077	53.3689	-8.97686	-3.95298	-19.957	2.15557	1.72101	38.222	-1.18753	-2.23179	36.165	-7.7169
518	1.93248	0.282445	14.4976	0.869546	-0.0233828	0.614247	0.869544	-0.0234724	6.43468	0.651342	0.0396226	10.663	-1.48641	3.44475	15.4351	-1.44227	6.81487	-7.36221	-10.5337	-2.56455	-2.13074	23.2772	-4.72412	26.0083	-0.38642	61.3086	4.67853	-2.72281	-20.1523	-16.328	-6.07328	0.689108	-0.901332	8.89166	21.6807	45.573	2.32513	77.0786	53.3377	-8.97148	-3.94018	-19.9346	2.13041	1.7476	38.3658	-1.17834	-2.18234	36.5097	-7.77858
520	1.88999	0.330129	14.4814	0.854531	0.000847245	0.606932	0.854531	0.000759134	6.42736	0.638529	0.0567533	10.6575	-1.5076	3.46809	15.3914	-1.47005	6.86567	-7.44391	-10.6346	-2.54125	-2.14355	23.2693	-4.72017	26.0132	-0.270804	61.2181	4.65811	-2.68909	-20.2086	-16.3679	-6.07205	0.752725	-0.906823	8.9436	21.6616	45.5751	2.31707	77.0508	53.2883	-8.93891	-3.92375	-19.9131	2.12394	1.65731	38.5944	-1.13981	-1.93497	37.1439	-7.68215
522	1.83532	0.377533	14.4712	0.834148	0.0258546	0.602365	0.834151	0.0257685	6.4228	0.621653	0.0741082	10.654	-1.53742	3.50509	15.3401	-1.50809	6.94462	-7.53985	-10.7432	-2.49985	-2.1591	23.2623	-4.65711	26.0431	-0.120872	61.0323	4.61156	-2.62223	-20.277	-16.3681	-6.08192	0.818466	-0.922331	9.01213	21.6612	45.6032	2.32557	77.0096	53.2131	-8.87569	-3.91486	-19.8955	2.14705	1.42906	38.8996	-1.06325	-1.48152	38.062	-7.33703
524	1.76569	0.398952	14.4471	0.805213	0.0406529	0.591717	0.805217	0.0405696	6.41215	0.599057	0.0832796	10.646	-1.59228	3.55771	15.3194	-1.58744	7.06087	-7.58014	-10.8408	-2.38287	-2.15505	23.2519	-4.62295	26.0338	0.0967906	61.007	4.51402	-2.56744	-20.3532	-16.3934	-6.09677	0.861966	-0.895272	9.07234	21.6387	45.5622	2.36667	77.0276	53.0949	-8.80578	-3.94625	-19.8723	2.24231	1.12769	39.2302	-0.938029	-0.898122	39.1243	-6.921
526	1.69606	0.421731	14.4317	0.776382	0.0560092	0.58494	0.776388	0.0559292	6.40537	0.576501	0.0928697	10.6409	-1.63564	3.60784	15.2868	-1.64615	7.16853	-7.64196	-10.9608	-2.27549	-2.15412	23.2722	-4.56944	26.0388	0.356395	60.9951	4.38307	-2.50084	-20.5809	-16.2174	-6.09973	0.931458	-0.93322	9.14377	21.6176	45.592	2.40739	77.0285	52.9867	-8.71394	-3.97059	-19.8693	2.26591	0.979351	39.496	-0.823789	-0.412795	40.0019	-6.37846
528	1.62891	0.450269	14.4298	0.749086	0.0736495	0.584163	0.749093	0.0735722	6.40459	0.554943	0.104259	10.6402	-1.66039	3.65029	15.2343	-1.67271	7.25564	-7.7398	-11.0876	-2.20827	-2.1462	23.3194	-4.4992	26.051	0.610182	60.9598	4.23433	-2.42352	-20.9248	-15.8495	-6.08497	1.02846	-1.0276	9.22189	21.5968	45.6876	2.43786	77.0019	52.9014	-8.61188	-3.97894	-19.8824	2.2129	1.01418	39.6716	-0.754708	-0.0857197	40.6258	-5.72852
530	1.55754	0.476521	14.4433	0.719769	0.0905548	0.590239	0.719778	0.0904804	6.41067	0.531926	0.114958	10.6448	-1.67156	3.68361	15.1694	-1.67723	7.32127	-7.86	-11.1111	-2.22689	-2.05936	23.3325	-4.4525	25.9863	0.67114	60.8129	4.11035	-2.32398	-21.1013	-15.5474	-6.05037	1.10277	-1.03026	9.26857	21.554	45.6883	2.45595	76.9702	52.8416	-8.55888	-3.97649	-19.8715	2.20925	1.1145	39.7477	-0.776658	0.0669981	41.079	-4.9887
532	1.49025	0.508171	14.4453	0.692651	0.10956	0.591207	0.692662	0.109489	6.41164	0.510413	0.127378	10.6455	-1.69004	3.71132	15.0927	-1.69639	7.3796	-8.00272	-11.1777	-2.26394	-2.00117	23.3994	-4.47061	25.9419	0.768235	60.995	4.02364	-2.45019	-21.196	-15.2677	-5.99734	1.23103	-1.05672	9.32788	21.4909	45.7121	2.43738	76.9702	52.7668	-8.52233	-3.99525	-19.8396	2.22824	1.23662	39.8331	-0.765988	0.236929	41.5007	-4.46947
534	1.42519	0.54209	14.4351	0.666675	0.12943	0.586704	0.666688	0.129361	6.40714	0.489694	0.140524	10.642	-1.7168	3.73881	15.003	-1.72989	7.44083	-8.17009	-11.315	-2.29391	-1.97856	23.535	-4.51531	25.9368	0.945642	61.462	3.96041	-2.78019	-21.2402	-14.9809	-5.92232	1.41263	-1.11846	9.38866	21.4085	45.7731	2.40146	76.9974	52.6716	-8.4852	-4.02342	-19.792	2.27909	1.37035	39.9419	-0.728049	0.421988	41.891	-4.17492
536	1.3505	0.562549	14.4412	0.635458	0.144075	0.589529	0.635473	0.144009	6.40996	0.465405	0.149414	10.6441	-1.7389	3.78416	14.8903	-1.74691	7.53316	-8.37931	-11.4966	-2.29046	-1.93025	23.7483	-4.3609	25.9947	1.11115	61.4478	3.8387	-2.98779	-21.2988	-14.52	-5.81384	1.58565	-1.19316	9.35825	21.3105	45.8657	2.4599	76.9952	52.5703	-8.39934	-3.98834	-19.7521	2.41689	1.55368	40.0191	-0.827382	0.402367	42.0913	-3.82097
538	1.25023	0.549986	14.4256	0.590489	0.14624	0.58287	0.590504	0.146179	6.4033	0.431656	0.148084	10.6391	-1.7237	3.84096	14.7881	-1.69231	7.63208	-8.5666	-11.6924	-2.20794	-1.80984	23.7951	-4.24725	25.8937	1.63598	62.1186	3.68487	-3.13213	-21.3389	-14.3657	-5.65641	1.69033	-1.08717	9.31795	21.1951	45.7468	2.50861	76.9688	52.4817	-8.32377	-3.87916	-19.7219	2.56461	1.69699	40.0635	-0.896865	0.357692	42.1571	-3.58436
540	1.13001	0.517349	14.3928	0.535221	0.14115	0.568665	0.535235	0.141095	6.3891	0.390684	0.140661	10.6285	-1.6666	3.89196	14.6822	-1.56346	7.70459	-8.75791	-11.8934	-2.06714	-1.57974	23.7246	-4.26822	25.5217	2.38484	63.5573	3.58639	-3.18184	-21.4408	-14.4835	-5.47162	1.7297	-0.821243	9.30651	21.0963	45.4528	2.51318	76.9267	52.4344	-8.28824	-3.69628	-19.6974	2.67722	1.78252	40.0711	-0.903754	0.324121	42.1177	-3.48701
542	1.02666	0.539372	14.3954	0.491543	0.158665	0.569975	0.49156	0.158614	6.39041	0.356894	0.150878	10.6294	-1.57512	3.86948	14.4823	-1.39436	7.63141	-9.12375	-12.1068	-1.99958	-1.09911	24.0108	-4.55846	24.6127	2.41753	65.2258	3.79562	-2.96663	-22.0222	-14.3249	-5.36073	1.7881	-0.654948	9.43131	21.1572	45.3557	2.42486	76.8936	52.5179	-8.35245	-3.46024	-19.6556	2.64343	1.84342	40.0232	-0.880164	0.269807	42.0518	-3.48781
544	0.948556	0.575548	14.424	0.460044	0.180417	0.582776	0.460063	0.180369	6.40321	0.331931	0.165053	10.639	-1.52241	3.82521	14.2272	-1.30106	7.53362	-9.59526	-12.2788	-1.95891	-0.756021	24.2721	-5.11224	23.699	2.2393	65.6932	4.3871	-2.63366	-22.495	-13.7212	-5.27676	1.79957	-0.658654	9.48877	21.2594	45.4917	2.31225	76.9206	52.7048	-8.49726	-3.18596	-19.6112	2.56953	1.81154	40.0049	-0.786745	0.297236	41.915	-3.50882
546	0.89152	0.608965	14.4577	0.437593	0.199351	0.597813	0.437613	0.199306	6.41825	0.313914	0.177716	10.6503	-1.52262	3.79258	13.9755	-1.29985	7.47705	-10.0632	-12.4061	-1.92541	-0.557896	24.5016	-5.86565	22.8036	1.98672	65.2805	5.26475	-2.32438	-22.749	-12.8851	-5.20428	1.76566	-0.786866	9.45718	21.3459	45.7653	2.2099	77.0358	52.9486	-8.69349	-2.91061	-19.5662	2.4922	1.67344	40.0287	-0.623882	0.422854	41.7235	-3.52955
548	0.828735	0.613241	14.4114	0.410315	0.206099	0.577331	0.410336	0.206057	6.39776	0.293078	0.180981	10.6349	-1.56833	3.86107	13.929	-1.35379	7.6196	-10.1502	-12.5808	-1.8346	-0.178385	25.0784	-6.52096	21.5953	1.90798	66.8382	5.89392	-2.52456	-22.9019	-13.0713	-5.11357	1.77483	-0.751212	9.45043	21.3061	45.7096	2.21179	77.3202	53.0728	-8.84161	-2.79125	-19.5068	2.45982	1.413	40.0692	-0.406848	0.624331	41.5869	-3.52968
550	0.743516	0.547961	14.3503	0.367891	0.184036	0.550465	0.367909	0.183997	6.3709	0.262815	0.161717	10.6148	-1.54268	3.96806	13.999	-1.2701	7.80319	-10.0154	-12.4583	-1.90043	0.568632	25.4319	-7.47381	19.4092	1.44036	69.3395	6.84784	-2.23581	-23.3011	-13.133	-5.027	1.64519	-0.613617	9.43101	21.1379	45.4798	2.12921	77.5584	53.2232	-8.96031	-2.54575	-19.4946	2.45364	1.23139	40.0537	-0.268862	0.769889	41.3696	-3.72661
552	0.64755	0.432708	14.2938	0.316985	0.140829	0.525685	0.316999	0.140796	6.34612	0.227608	0.126097	10.5962	-1.46004	4.06429	14.1329	-1.09111	7.94475	-9.75853	-12.1441	-2.05682	1.38293	25.5722	-8.75366	16.6203	0.515908	72.1347	8.24143	-1.369	-23.8095	-13.1312	-4.9662	1.39683	-0.495584	9.41448	20.9066	45.2361	1.95539	77.7024	53.4347	-9.06581	-2.16291	-19.538	2.45998	1.15397	39.9769	-0.221302	0.845901	41.056	-4.08813
554	0.621526	0.382516	14.2661	0.301742	0.120813	0.513491	0.301756	0.120782	6.33392	0.217533	0.110142	10.5871	-1.51744	3.9938	14.1755	-1.22473	7.83842	-9.68554	-12.436	-1.78415	0.47298	26.1547	-10.2496	15.8575	-0.603525	73.1263	10.1538	-0.820052	-23.1504	-14.1615	-5.04712	1.26721	-0.977285	9.50403	20.9262	45.6467	1.8515	77.7467	53.7476	-9.21288	-1.84156	-19.6139	2.4348	1.09229	39.8917	-0.186118	0.939059	40.6893	-4.25297
556	0.549217	0.406654	14.2221	0.2718	0.13694	0.493994	0.271813	0.136913	6.31443	0.194088	0.120232	10.5725	-1.50234	3.91739	14.2451	-1.2305	7.69313	-9.55783	-12.7212	-1.77138	1.07466	26.7809	-12.2284	12.9298	-2.17972	74.8103	11.8399	1.02713	-24.0562	-15.5198	-4.96277	1.26574	-0.972152	9.52594	20.8439	45.5318	1.75403	77.9498	53.9739	-9.39223	-1.70362	-19.6631	2.40725	0.906787	39.835	-0.052238	1.06672	40.3807	-4.48914
558	0.431986	0.478249	14.1616	0.225708	0.177292	0.467197	0.225727	0.177268	6.28763	0.156981	0.147357	10.5523	-1.41966	3.88003	14.3618	-1.10126	7.59251	-9.33749	-12.9364	-1.99127	2.97253	27.2058	-14.4068	8.21246	-3.87129	76.9717	13.2839	3.76235	-26.2884	-16.9846	-4.73257	1.37291	-0.565381	9.5072	20.6236	44.9615	1.65194	78.279	54.1174	-9.58038	-1.72845	-19.686	2.36675	0.639869	39.7903	0.175853	1.19332	40.1041	-4.83182
560	0.382625	0.449564	14.1376	0.201857	0.168449	0.4566	0.201874	0.168427	6.27703	0.139737	0.139179	10.5444	-1.49042	3.91914	14.5115	-1.22347	7.68913	-9.06274	-13.4068	-1.43089	1.69194	26.9925	-15.2626	7.5012	-4.33761	75.5863	15.6821	4.787	-25.7461	-17.1415	-4.78289	1.43543	-1.26873	9.78207	20.4499	45.4748	1.52806	78.3005	54.4233	-9.68267	-1.65667	-19.7656	2.22525	0.623969	39.6349	0.383622	1.14683	39.6179	-5.23686
562	0.373517	0.471599	14.0657	0.199456	0.178879	0.42465	0.199475	0.178861	6.24508	0.137245	0.146831	10.5204	-1.59326	3.95171	14.6469	-1.40578	7.78584	-8.8169	-13.8607	-1.53619	1.95631	27.211	-16.1095	7.08168	-4.29501	77.1436	16.2362	4.34404	-25.3015	-17.875	-4.67873	1.59855	-1.7319	9.84414	20.2614	45.6723	1.52164	78.4115	54.5853	-9.77506	-1.70392	-19.7823	2.16241	0.680757	39.4853	0.440902	0.99639	39.1247	-5.45969
564	0.390218	0.552993	13.9656	0.212804	0.213441	0.380086	0.212826	0.213419	6.20052	0.144922	0.173547	10.487	-1.66306	3.96444	14.749	-1.53373	7.83416	-8.63157	-14.137	-2.27654	3.81871	27.8503	-16.8231	6.46937	-3.93088	81.4875	15.0251	2.96073	-25.387	-19.1562	-4.44087	1.83837	-1.74053	9.67588	20.1037	45.4232	1.63194	78.6341	54.5682	-9.85652	-1.866	-19.7266	2.21929	0.782388	39.3828	0.323987	0.770828	38.7204	-5.50103
566	0.381038	0.604596	14.0051	0.212696	0.236742	0.397624	0.212721	0.236718	6.21806	0.14331	0.190943	10.5001	-1.51917	3.98422	14.7899	-1.26735	7.81543	-8.54599	-13.9233	-1.9052	2.88002	27.6995	-15.4709	6.96821	-3.26945	81.6279	14.9931	3.11857	-25.636	-19.2057	-4.56322	1.95999	-1.61639	9.7142	20.2094	45.4524	1.70547	78.7125	54.4922	-9.85157	-1.95231	-19.6697	2.39828	0.983282	39.3916	0.0651696	0.524544	38.6314	-5.61736
568	0.40602	0.584137	14.059	0.222187	0.225833	0.421574	0.22221	0.225812	6.24201	0.15113	0.183416	10.5181	-1.39431	4.00555	14.798	-1.03302	7.80712	-8.52248	-13.4319	-1.88093	2.19548	27.4455	-14.4938	7.54718	-3.26789	81.2867	14.7972	3.76511	-25.5354	-18.6091	-4.73704	1.88423	-1.58518	9.6843	20.3722	45.5451	1.84636	78.654	54.5085	-9.82451	-1.94384	-19.6427	2.57604	1.13708	39.4285	-0.164422	0.35695	38.5668	-5.96645
570	0.482563	0.486359	14.0802	0.248444	0.177126	0.430932	0.248462	0.1771	6.25136	0.173969	0.148745	10.5251	-1.34319	4.01857	14.8128	-0.936155	7.81147	-8.49143	-12.7931	-2.30426	2.15814	27.2292	-14.3645	7.9589	-3.96911	81.014	14.3963	4.57083	-24.9705	-17.5605	-4.91228	1.63294	-1.66025	9.59629	20.5468	45.6217	2.03638	78.4737	54.5994	-9.79942	-1.88909	-19.648	2.71171	1.16172	39.4633	-0.29387	0.308376	38.4676	-6.48767
572	0.629195	0.338447	13.9784	0.301605	0.101301	0.385679	0.301617	0.101267	6.20611	0.218688	0.0956076	10.4913	-1.36934	3.98612	14.9782	-1.00535	7.7609	-8.18719	-12.2889	-2.32757	1.75489	27.1489	-14.6684	8.18569	-4.61596	79.9028	14.4895	5.01005	-24.0828	-16.4558	-5.15481	1.38116	-1.5992	9.72188	20.7282	45.4728	2.10459	78.2432	54.4954	-9.80725	-2.01277	-19.6464	2.76879	0.801234	39.4513	-0.185637	0.489698	38.3567	-6.72939
574	0.79832	0.191918	13.8732	0.364813	0.0244691	0.338916	0.364816	0.0244321	6.15935	0.270986	0.0424019	10.4562	-1.41724	3.93596	15.1246	-1.11938	7.68617	-7.92015	-11.9361	-2.20253	1.29953	27.0833	-15.0586	8.29765	-4.90588	79.1642	14.6387	5.52467	-23.6023	-15.929	-5.3679	1.19399	-1.58355	9.89536	21.0084	45.3108	2.22705	78.0259	54.4289	-9.86861	-2.31646	-19.6716	2.8227	0.686099	39.4508	-0.216985	0.43842	38.3418	-6.951
576	0.969632	0.0651262	13.7995	0.430529	-0.0438634	0.306247	0.430524	-0.0439078	6.12668	0.324608	-0.00429199	10.4318	-1.46605	3.88441	15.1932	-1.231	7.60985	-7.79752	-11.7465	-2.01057	0.874011	27.0371	-15.4448	8.37569	-4.87087	78.872	14.7544	6.15296	-23.5301	-15.9416	-5.53199	1.07647	-1.66344	10.0531	21.3106	45.2173	2.37175	77.8628	54.4664	-9.97152	-2.73016	-19.7433	2.87156	0.934507	39.4694	-0.44156	0.0869356	38.3896	-7.15858
578	1.11921	-0.0344295	13.7819	0.488761	-0.0987006	0.298532	0.48875	-0.0987503	6.11896	0.371748	-0.0414079	10.4261	-1.49906	3.87463	15.0932	-1.28893	7.6054	-7.98541	-11.7103	-1.91543	0.576878	27.1653	-15.9264	8.68792	-5.10427	77.9185	14.8691	6.52249	-22.9547	-15.4938	-5.67011	0.942688	-1.90399	10.0864	21.2172	45.3356	2.231	77.8378	54.6842	-10.0465	-2.9468	-19.9225	2.83122	1.43466	39.4835	-0.720363	-0.399615	38.2642	-7.17151
580	1.2184	-0.0887809	13.8134	0.52823	-0.130051	0.312575	0.528217	-0.130107	6.133	0.403315	-0.0622363	10.4367	-1.4892	3.85384	14.9761	-1.2721	7.56515	-8.20262	-11.7332	-1.94026	0.574265	27.2455	-16.339	8.989	-5.12925	78.0215	14.8405	6.50335	-22.6241	-15.4419	-5.72061	0.829874	-2.10708	10.0067	21.0639	45.5	2.05507	77.8668	54.9345	-10.0926	-3.07453	-20.1191	2.75251	1.86682	39.4709	-0.914025	-0.80979	37.991	-7.05159
582	1.26689	-0.105519	13.8767	0.548233	-0.141193	0.340714	0.548218	-0.141249	6.16115	0.418995	-0.0692633	10.4578	-1.44533	3.81244	14.9052	-1.20379	7.47419	-8.3329	-11.7578	-2.04529	0.825082	27.2083	-16.5926	9.18501	-4.91503	79.0339	14.7078	6.20245	-22.6118	-15.8125	-5.69562	0.739331	-2.19812	9.84692	20.9289	45.6267	1.91613	77.9288	55.1406	-10.0937	-3.14824	-20.3041	2.66506	2.13468	39.4298	-0.995136	-1.07495	37.6195	-6.85488
584	1.29187	-0.129031	13.9153	0.557415	-0.15349	0.357913	0.557399	-0.153547	6.17834	0.426667	-0.077861	10.4707	-1.42379	3.75422	14.9907	-1.19103	7.35944	-8.17462	-11.6562	-2.02811	1.01039	26.9501	-16.4756	9.08693	-4.7154	78.6893	14.7603	6.16556	-22.5676	-15.9691	-5.70269	0.663665	-2.04228	9.73924	20.8245	45.5101	1.88224	78.043	55.1411	-9.98736	-3.24635	-20.4639	2.64159	2.2142	39.3667	-1.02594	-1.17192	37.3188	-6.74342
586	1.32225	-0.179193	13.9047	0.566997	-0.177756	0.353351	0.566978	-0.177814	6.17378	0.435431	-0.0953561	10.4673	-1.45988	3.73366	15.1206	-1.27134	7.33414	-7.93638	-11.5408	-1.9328	1.03766	26.7803	-16.2146	9.0417	-4.606	78.119	14.776	6.26826	-22.5462	-16.0487	-5.72146	0.559852	-1.98505	9.65253	20.7336	45.4364	1.89755	78.0431	55.061	-9.88838	-3.29559	-20.5332	2.65528	2.16955	39.3609	-1.02344	-1.17003	37.1905	-6.724
588	1.36897	-0.25353	13.8457	0.581986	-0.213717	0.327298	0.581964	-0.213777	6.14773	0.449014	-0.121211	10.4478	-1.5529	3.76312	15.2459	-1.43645	7.42084	-7.70871	-11.4348	-1.79009	0.900512	26.7525	-15.9406	9.1091	-4.60665	77.6072	14.7555	6.45231	-22.4992	-16.0688	-5.75569	0.434853	-2.06594	9.59476	20.6615	45.4495	1.94286	77.932	54.9446	-9.83208	-3.28657	-20.5114	2.68622	2.02908	39.4241	-0.994436	-1.09942	37.2249	-6.77977
590	1.44458	-0.317851	13.766	0.610451	-0.247367	0.29206	0.610426	-0.247431	6.11249	0.47252	-0.144438	10.4214	-1.66752	3.84307	15.2834	-1.61754	7.60824	-7.6438	-11.3297	-1.69641	0.707719	26.7805	-15.9713	9.18297	-4.68484	77.4416	14.9051	6.50281	-22.1931	-16.0561	-5.82478	0.360487	-2.10656	9.61052	20.6322	45.4592	1.98894	77.8882	54.845	-9.84565	-3.23695	-20.45	2.67394	1.815	39.5314	-0.930859	-0.994042	37.2723	-6.81579
592	1.5117	-0.359373	13.7185	0.636871	-0.270452	0.271078	0.636842	-0.270517	6.09151	0.493795	-0.159914	10.4057	-1.72134	3.91952	15.231	-1.68428	7.76798	-7.74235	-11.2375	-1.66825	0.530154	26.7921	-16.0674	9.31075	-4.77196	77.3401	14.9965	6.70998	-21.9946	-15.9927	-5.90741	0.319974	-2.09407	9.65817	20.6935	45.446	2.06829	77.901	54.8273	-9.90792	-3.20959	-20.4408	2.63535	1.66664	39.6042	-0.871956	-0.916893	37.2486	-6.84946
594	1.56198	-0.379414	13.7101	0.65746	-0.28297	0.267369	0.657431	-0.283038	6.0878	0.51001	-0.1679	10.403	-1.70317	3.97055	15.1156	-1.62575	7.85557	-7.95379	-11.156	-1.6883	0.374026	26.759	-16.1462	9.4943	-4.83855	77.2149	14.9963	7.08711	-21.9719	-15.9068	-5.99562	0.304031	-2.02707	9.73628	20.827	45.3921	2.16195	77.9448	54.9056	-9.99184	-3.22036	-20.5173	2.57341	1.61321	39.6288	-0.829093	-0.894636	37.1442	-6.86135
596	1.59977	-0.40197	13.7101	0.67237	-0.295687	0.267465	0.672339	-0.295757	6.0879	0.521993	-0.176416	10.4031	-1.65546	3.96741	15.044	-1.53601	7.833	-8.08368	-11.0556	-1.65326	0.162805	26.6503	-16.0734	9.70853	-4.85059	76.9399	14.9857	7.44211	-22.0886	-15.9135	-6.08158	0.28079	-1.92666	9.88753	20.9046	45.2607	2.14248	77.9215	55.062	-10.0108	-3.25965	-20.7281	2.48325	1.62288	39.637	-0.802392	-0.973284	37.0257	-6.75896
598	1.62898	-0.421972	13.7046	0.683707	-0.306625	0.265063	0.683676	-0.306696	6.08549	0.53119	-0.183835	10.4013	-1.61066	3.92952	15.0564	-1.46936	7.74722	-8.05896	-10.988	-1.62264	-0.0334057	26.5451	-15.9832	9.94436	-4.8159	76.7353	14.9587	7.68585	-22.0412	-16.0417	-6.15155	0.281427	-1.86785	10.0344	21.0048	45.0805	2.21739	77.753	55.262	-9.99721	-3.33413	-20.8844	2.42507	1.63949	39.634	-0.797072	-1.02429	36.9243	-6.67781
600	1.65416	-0.441457	13.6879	0.693334	-0.316997	0.257742	0.693301	-0.317069	6.07817	0.539073	-0.190939	10.3958	-1.58159	3.87435	15.1598	-1.44282	7.63483	-7.86694	-10.9588	-1.60267	-0.194261	26.4763	-15.9126	10.1864	-4.75484	76.6117	14.8965	7.81044	-21.8375	-16.262	-6.20494	0.299246	-1.86073	10.1543	21.0977	44.8399	2.39341	77.4435	55.4921	-9.95239	-3.45095	-20.9912	2.40721	1.66006	39.6208	-0.817744	-1.04028	36.8481	-6.65294
602	1.68885	-0.469718	13.6517	0.706509	-0.331859	0.241745	0.706474	-0.331932	6.06218	0.549908	-0.201152	10.3839	-1.57993	3.85172	15.3419	-1.45844	7.59086	-7.52955	-10.9402	-1.57811	-0.304404	26.5023	-15.8901	10.4024	-4.74518	76.4207	14.6915	7.88638	-21.8297	-16.4175	-6.25621	0.291874	-1.85536	10.2322	21.0134	44.4483	2.52093	77.0946	55.726	-9.85742	-3.6304	-21.2579	2.40308	1.74922	39.5863	-0.885203	-1.13176	36.7889	-6.69861
604	1.72626	-0.503315	13.6445	0.720448	-0.349364	0.238651	0.720412	-0.349438	6.05908	0.561485	-0.213304	10.3816	-1.58112	3.85483	15.4771	-1.46711	7.5953	-7.27878	-10.9302	-1.52155	-0.360175	26.5424	-15.8779	10.5281	-4.75771	76.0833	14.5714	8.01313	-21.903	-16.5404	-6.29254	0.204173	-1.90632	10.2823	20.7798	44.0657	2.50742	76.7481	56.0818	-9.74667	-3.87278	-21.6256	2.39206	1.81535	39.5651	-0.932924	-1.19687	36.7292	-6.74439
606	1.76048	-0.536517	13.6686	0.732962	-0.366572	0.24948	0.732924	-0.366648	6.06991	0.571972	-0.225346	10.3897	-1.5762	3.87432	15.5368	-1.45445	7.62822	-7.1671	-10.9231	-1.43966	-0.390007	26.5685	-15.8739	10.5681	-4.78424	75.6565	14.5722	8.2011	-22.0294	-16.6216	-6.3211	0.0525874	-1.99367	10.3307	20.4447	43.725	2.34925	76.4135	56.5362	-9.63473	-4.16133	-22.0415	2.37489	1.83186	39.5605	-0.942979	-1.21179	36.6678	-6.78005
608	1.77272	-0.550896	13.6854	0.73724	-0.373857	0.257019	0.737201	-0.373933	6.07745	0.575647	-0.230515	10.3954	-1.55111	3.87313	15.5354	-1.40917	7.61687	-7.16816	-10.8925	-1.38665	-0.520194	26.5436	-15.9134	10.6081	-4.82073	75.4978	14.6209	8.3951	-22.1781	-16.6289	-6.38926	-0.0409267	-1.97878	10.4978	20.1608	43.383	2.1171	76.0605	56.8938	-9.54986	-4.4511	-22.3438	2.38927	1.77754	39.5495	-0.913834	-1.16714	36.6218	-6.84117
610	1.77349	-0.545479	13.6947	0.737968	-0.371571	0.261129	0.73793	-0.371647	6.08156	0.576038	-0.228764	10.3985	-1.52881	3.85881	15.5397	-1.37407	7.5826	-7.15928	-10.9183	-1.36025	-0.637595	26.505	-15.9169	10.6423	-4.79651	75.2699	14.6736	8.48312	-22.3004	-16.5296	-6.41166	-0.0876953	-1.987	10.5781	20.0143	43.1344	2.02859	75.7476	57.1638	-9.44969	-4.61014	-22.5456	2.36349	1.69471	39.5371	-0.841255	-1.12154	36.5716	-6.89169
612	1.76735	-0.528368	13.6962	0.736543	-0.363608	0.261728	0.736506	-0.363684	6.08216	0.574446	-0.222909	10.3989	-1.52045	3.84084	15.5736	-1.3673	7.54645	-7.09639	-10.9982	-1.3473	-0.729235	26.4686	-15.8781	10.6967	-4.72023	74.9547	14.6859	8.45804	-22.3646	-16.3446	-6.39079	-0.0943692	-2.02981	10.5476	20.0183	43.0033	2.11954	75.5094	57.3279	-9.34002	-4.61517	-22.6422	2.3039	1.61672	39.5213	-0.750155	-1.09246	36.5103	-6.92202
614	1.76484	-0.535847	13.6954	0.734885	-0.366701	0.261404	0.734847	-0.366777	6.08184	0.573412	-0.22533	10.3987	-1.55061	3.8547	15.6612	-1.42206	7.58165	-6.93531	-11.0423	-1.28583	-0.846367	26.4854	-15.8692	10.8744	-4.72966	74.7689	14.5202	8.41223	-22.293	-16.1695	-6.42051	-0.094679	-2.04454	10.4932	20.1143	43.0071	2.30589	75.4296	57.3192	-9.28642	-4.49669	-22.6072	2.30294	1.6416	39.4936	-0.746785	-1.09041	36.4256	-6.92133
616	1.75581	-0.54833	13.6889	0.73	-0.371484	0.258557	0.729962	-0.371559	6.07899	0.57008	-0.229224	10.3965	-1.59089	3.88399	15.7697	-1.4909	7.6483	-6.73546	-11.0779	-1.23436	-0.95963	26.3969	-15.7395	11.0744	-4.58505	74.7173	14.3722	8.36897	-22.2086	-16.1258	-6.45778	-0.0726965	-2.02758	10.4826	20.2489	42.9935	2.49284	75.403	57.2696	-9.24502	-4.4253	-22.5817	2.341	1.66734	39.4561	-0.762136	-1.09686	36.3422	-6.93326
618	1.73955	-0.55992	13.6819	0.722013	-0.375336	0.255484	0.721974	-0.375411	6.07592	0.564368	-0.232628	10.3942	-1.62565	3.91731	15.8773	-1.54829	7.72016	-6.537	-11.112	-1.20739	-1.05338	26.2064	-15.5183	11.2534	-4.31572	74.7203	14.2991	8.32488	-22.149	-16.1948	-6.48996	-0.0392432	-1.99723	10.5195	20.3665	42.9523	2.61676	75.4023	57.2254	-9.208	-4.43374	-22.5931	2.40223	1.66827	39.4094	-0.771364	-1.09279	36.2579	-6.97485
620	1.72008	-0.561193	13.6998	0.713339	-0.374509	0.263482	0.713301	-0.374583	6.08391	0.557829	-0.232594	10.4002	-1.61656	3.9227	15.9261	-1.53263	7.72606	-6.44579	-11.163	-1.21678	-1.0812	26.0871	-15.4542	11.3364	-4.27475	74.3784	14.352	8.21105	-22.1686	-16.1406	-6.49522	-0.0472946	-2.05186	10.5366	20.2848	43.0213	2.50683	75.4362	57.2421	-9.17964	-4.47065	-22.6052	2.43281	1.6299	39.3522	-0.728373	-1.00416	36.1337	-7.08436
622	1.70874	-0.565607	13.7166	0.708004	-0.375661	0.27097	0.707965	-0.375734	6.0914	0.553914	-0.233818	10.4058	-1.60237	3.90894	15.9587	-1.51361	7.69545	-6.38484	-11.1934	-1.20853	-1.12095	25.9758	-15.5149	11.3668	-4.28309	74.1839	14.4324	8.13556	-22.0717	-16.195	-6.50693	-0.0739975	-2.05685	10.543	20.2949	43.0395	2.48206	75.4111	57.2582	-9.17372	-4.49699	-22.5955	2.44638	1.60075	39.2949	-0.683083	-0.970378	36.0204	-7.14474
624	1.70689	-0.572648	13.7278	0.70665	-0.378654	0.27595	0.706611	-0.378727	6.09638	0.553099	-0.23615	10.4095	-1.59247	3.88224	15.9916	-1.50702	7.64285	-6.32401	-11.2077	-1.17881	-1.19082	25.8812	-15.6491	11.3772	-4.28902	74.2257	14.4938	8.12588	-21.8614	-16.3514	-6.52467	-0.105959	-2.01557	10.5369	20.4168	43.0087	2.56824	75.3281	57.2552	-9.18495	-4.50285	-22.563	2.45065	1.5968	39.2385	-0.655494	-1.00629	35.9326	-7.14276
626	1.70809	-0.566603	13.7437	0.7076	-0.376146	0.282991	0.707561	-0.376219	6.10342	0.553639	-0.234221	10.4148	-1.58759	3.85968	16.0428	-1.5091	7.59935	-6.22922	-11.2632	-1.16845	-1.29025	25.8892	-15.6507	11.4688	-4.2133	74.4586	14.4409	8.19633	-21.7404	-16.3755	-6.51217	-0.107522	-2.08084	10.5011	20.4495	43.1086	2.55088	75.298	57.2205	-9.18159	-4.48949	-22.5309	2.47561	1.6336	39.1792	-0.683696	-1.02957	35.8799	-7.14404
628	1.70897	-0.560971	13.7353	0.708421	-0.37371	0.279258	0.708382	-0.373783	6.09969	0.554093	-0.232342	10.412	-1.59219	3.85521	16.1661	-1.526	7.59128	-6.00083	-11.3222	-1.15766	-1.39121	25.8875	-15.6159	11.5448	-4.16117	74.4744	14.3979	8.23865	-21.6718	-16.3606	-6.50576	-0.087389	-2.10702	10.5103	20.4619	43.1174	2.53292	75.242	57.1354	-9.15453	-4.51086	-22.4975	2.47571	1.69278	39.1077	-0.725027	-1.09739	35.851	-7.13582
630	1.70833	-0.558537	13.7041	0.708372	-0.372483	0.265347	0.708334	-0.372556	6.08578	0.553982	-0.231411	10.4016	-1.60614	3.8663	16.3557	-1.55819	7.61393	-5.64956	-11.3739	-1.14084	-1.48805	25.8449	-15.5679	11.5997	-4.13886	74.2553	14.3858	8.23595	-21.6406	-16.348	-6.50332	-0.0597108	-2.09735	10.5509	20.4587	43.0367	2.53584	75.1668	56.9995	-9.10656	-4.57355	-22.461	2.4472	1.75714	39.0217	-0.759537	-1.19358	35.8339	-7.12893
632	1.7065	-0.559482	13.6836	0.707529	-0.372689	0.25628	0.707491	-0.372762	6.07671	0.55337	-0.23161	10.3948	-1.62425	3.86599	16.5366	-1.6015	7.61733	-5.31505	-11.4065	-1.10636	-1.59647	25.7421	-15.5408	11.7106	-4.07188	74.1892	14.3713	8.23459	-21.6012	-16.4471	-6.46278	-0.082083	-2.20341	10.491	20.4263	43.0869	2.57911	75.168	56.827	-9.06428	-4.65666	-22.4185	2.41646	1.77144	38.9206	-0.744592	-1.20152	35.788	-7.17415
634	1.7008	-0.554952	13.6646	0.705394	-0.370209	0.247803	0.705356	-0.370282	6.06823	0.551614	-0.229888	10.3884	-1.64558	3.85812	16.6978	-1.65218	7.60824	-5.01757	-11.4325	-1.08374	-1.66121	25.6114	-15.4401	11.7616	-3.9918	74.0056	14.3619	8.23047	-21.5507	-16.5386	-6.3995	-0.0979892	-2.30982	10.4011	20.3014	43.1349	2.57649	75.1877	56.6502	-9.01004	-4.70728	-22.3299	2.38625	1.7932	38.822	-0.723524	-1.20794	35.7538	-7.21824
636	1.69271	-0.545128	13.6463	0.702605	-0.365231	0.239626	0.702567	-0.365303	6.06006	0.549204	-0.226343	10.3823	-1.66533	3.84717	16.8202	-1.69885	7.59344	-4.79194	-11.4587	-1.0804	-1.68026	25.4776	-15.2818	11.747	-3.91863	73.6989	14.361	8.21107	-21.4848	-16.6148	-6.3297	-0.0902136	-2.40929	10.3054	20.0951	43.1726	2.52312	75.2146	56.4923	-8.95201	-4.70668	-22.2005	2.36374	1.82526	38.734	-0.707695	-1.22189	35.74	-7.24961
638	1.69039	-0.541342	13.6297	0.701894	-0.363338	0.232248	0.701857	-0.363411	6.05268	0.548551	-0.224967	10.3768	-1.66942	3.85392	16.8522	-1.70577	7.60669	-4.73259	-11.5057	-1.10131	-1.6933	25.4069	-15.2103	11.7546	-3.90684	73.4508	14.3774	8.1153	-21.3747	-16.7728	-6.3097	-0.0365415	-2.58534	10.2453	19.9056	43.279	2.4824	75.2303	56.4136	-8.9303	-4.62348	-22.0876	2.3729	1.82146	38.6712	-0.699781	-1.19352	35.7485	-7.27471
640	1.69271	-0.531374	13.6208	0.703665	-0.359103	0.228259	0.703628	-0.359176	6.04869	0.549595	-0.221681	10.3738	-1.64978	3.85105	16.8287	-1.66968	7.59496	-4.77502	-11.5404	-1.10929	-1.74281	25.3773	-15.2409	11.766	-3.94659	73.3369	14.4037	8.03464	-21.3782	-16.8644	-6.29792	0.0159232	-2.73062	10.188	19.7727	43.3964	2.46211	75.3575	56.3457	-8.96472	-4.58858	-22.0078	2.38186	1.82811	38.6126	-0.712314	-1.21018	35.7537	-7.27153
642	1.69784	-0.513853	13.6191	0.707223	-0.351787	0.227422	0.707187	-0.35186	6.04785	0.551769	-0.215977	10.3731	-1.60971	3.83368	16.778	-1.59987	7.55001	-4.86719	-11.5586	-1.0999	-1.82473	25.3787	-15.335	11.7857	-4.00255	73.3457	14.4172	7.98774	-21.4808	-16.8619	-6.27757	0.0530032	-2.82457	10.1247	19.7068	43.5143	2.4521	75.5919	56.2654	-9.04387	-4.62077	-21.9556	2.38488	1.86707	38.5573	-0.748751	-1.28372	35.752	-7.25008
644	1.69903	-0.494217	13.6158	0.709212	-0.343244	0.225876	0.709176	-0.343317	6.04631	0.552689	-0.20946	10.372	-1.56863	3.80658	16.7768	-1.53436	7.48627	-4.86749	-11.5732	-1.08977	-1.87748	25.3861	-15.3001	11.8375	-3.92606	73.3368	14.3362	7.96358	-21.4569	-16.7974	-6.21675	0.0655782	-2.8874	10.0461	19.6837	43.633	2.38945	75.797	56.1544	-9.09608	-4.66263	-21.8945	2.39071	1.99324	38.5241	-0.815718	-1.38342	35.7605	-7.27501
646	1.69651	-0.471897	13.6164	0.70976	-0.33326	0.226064	0.709725	-0.333333	6.0465	0.552437	-0.201964	10.3721	-1.54135	3.78104	16.8146	-1.49561	7.42971	-4.79648	-11.5881	-1.10532	-1.88926	25.3985	-15.2431	11.9047	-3.85731	73.2884	14.1998	7.95425	-21.44	-16.7123	-6.1405	0.0638593	-2.92757	9.97501	19.7467	43.8053	2.33172	75.9801	55.9707	-9.15691	-4.71487	-21.7769	2.38992	2.10932	38.4852	-0.86472	-1.46625	35.7508	-7.30177
648	1.69038	-0.45085	13.6207	0.708627	-0.32358	0.227866	0.708594	-0.323653	6.0483	0.550948	-0.194808	10.3734	-1.53213	3.76084	16.8818	-1.48951	7.3888	-4.67172	-11.596	-1.1423	-1.86635	25.3988	-15.1846	11.9728	-3.81221	73.213	14.0355	7.95271	-21.4617	-16.6243	-6.05305	0.0457339	-2.94568	9.90017	19.8919	44.042	2.29407	76.1562	55.7009	-9.23141	-4.75487	-21.5796	2.38455	2.19001	38.4361	-0.887633	-1.52054	35.7216	-7.32304
650	1.68092	-0.446901	13.6238	0.704762	-0.321155	0.229254	0.704729	-0.321228	6.04969	0.547899	-0.193254	10.3745	-1.53744	3.74675	16.9453	-1.50752	7.36412	-4.55462	-11.558	-1.15438	-1.85073	25.3172	-15.1206	11.9968	-3.7252	73.218	13.9213	7.93691	-21.5503	-16.5608	-5.9455	-0.0136699	-2.91886	9.75127	20.0492	44.3208	2.27395	76.4036	55.3301	-9.31107	-4.71118	-21.2675	2.39205	2.22721	38.3841	-0.901701	-1.54771	35.6913	-7.34673
652	1.67477	-0.449665	13.6223	0.701862	-0.321906	0.228593	0.701829	-0.321979	6.04902	0.545782	-0.194007	10.374	-1.56612	3.74276	16.9888	-1.56351	7.36623	-4.47576	-11.5219	-1.15351	-1.85527	25.2347	-15.0556	12.0132	-3.64089	73.1757	13.8293	7.94809	-21.6208	-16.4595	-5.84584	-0.0593107	-2.94454	9.59445	20.3261	44.7047	2.3425	76.6402	54.934	-9.42295	-4.5651	-20.876	2.40051	2.25783	38.3419	-0.916554	-1.57428	35.672	-7.37398
654	1.6727	-0.45326	13.6168	0.700691	-0.323311	0.226176	0.700658	-0.323384	6.04661	0.545001	-0.195131	10.3722	-1.61041	3.74958	17.0052	-1.64275	7.39377	-4.4477	-11.5	-1.14786	-1.87931	25.1711	-14.9983	12.0297	-3.55816	73.0994	13.7531	7.98138	-21.6448	-16.3198	-5.76099	-0.0763106	-3.0135	9.44512	20.7043	45.175	2.48358	76.8721	54.5276	-9.56405	-4.3308	-20.4309	2.40645	2.28188	38.3128	-0.929904	-1.5982	35.6651	-7.40284
656	1.67129	-0.442714	13.6161	0.70086	-0.318575	0.225802	0.700827	-0.318647	6.04623	0.544814	-0.19158	10.3719	-1.63202	3.76904	16.9819	-1.67416	7.43708	-4.49176	-11.4977	-1.16412	-1.89933	25.1365	-14.9745	12.0494	-3.43368	73.1718	13.6846	7.97062	-21.5916	-16.2081	-5.68702	-0.0629221	-2.97767	9.29832	21.0056	45.6057	2.55375	77.2171	54.0783	-9.69231	-4.06995	-20.001	2.4062	2.26091	38.2961	-0.91986	-1.57923	35.6606	-7.42578
658	1.66624	-0.42912	13.6081	0.699663	-0.312204	0.222209	0.699631	-0.312276	6.04264	0.543498	-0.186895	10.3692	-1.64438	3.77929	16.9781	-1.69293	7.46011	-4.49929	-11.5004	-1.18678	-1.92807	25.0669	-14.9989	12.0413	-3.28115	73.245	13.6243	7.99084	-21.5197	-16.0504	-5.63396	-0.00994606	-2.97406	9.21067	21.3378	46.0053	2.67413	77.5353	53.6841	-9.83745	-3.8778	-19.5525	2.40269	2.21457	38.2848	-0.89525	-1.55828	35.6631	-7.43434
660	1.658	-0.413306	13.5934	0.69724	-0.304599	0.215608	0.697208	-0.30467	6.03604	0.541186	-0.181365	10.3642	-1.6481	3.77405	17.004	-1.70295	7.45148	-4.45171	-11.5092	-1.21506	-1.9605	24.9772	-15.0588	12.0067	-3.12778	73.2729	13.5646	8.04831	-21.4313	-15.848	-5.59808	0.071986	-3.01234	9.18517	21.6826	46.3504	2.82753	77.7826	53.3675	-9.98441	-3.77535	-19.1211	2.39733	2.16271	38.2751	-0.865745	-1.5457	35.6698	-7.42657
662	1.65297	-0.389709	13.5852	0.69679	-0.293838	0.211903	0.69676	-0.293909	6.03233	0.540138	-0.17335	10.3614	-1.63703	3.74922	17.0401	-1.69329	7.40184	-4.38464	-11.5489	-1.26264	-1.95869	25.0151	-15.0882	11.9941	-3.10139	73.1814	13.436	8.12584	-21.3052	-15.6447	-5.55481	0.132967	-3.0071	9.17792	21.8827	46.5642	2.83834	77.9156	53.1133	-10.0538	-3.72429	-18.8675	2.39337	2.16856	38.2582	-0.863055	-1.5429	35.6655	-7.40262
664	1.65226	-0.357565	13.5766	0.698876	-0.279643	0.207941	0.698847	-0.279716	6.02837	0.540756	-0.162601	10.3584	-1.61919	3.7244	17.0779	-1.67137	7.34987	-4.31414	-11.573	-1.28969	-1.99555	24.9688	-15.1069	11.9074	-2.9519	73.1696	13.5302	8.05353	-20.9652	-15.62	-5.51522	0.185769	-2.99093	9.18276	21.9867	46.6682	2.80344	77.9848	52.9295	-10.0895	-3.76597	-18.7198	2.38819	2.19823	38.2443	-0.874764	-1.55843	35.6638	-7.37527
666	1.65385	-0.319959	13.5673	0.702376	-0.26322	0.203657	0.702349	-0.263293	6.02409	0.542283	-0.150092	10.3552	-1.59578	3.7051	17.1128	-1.63722	7.3061	-4.2483	-11.5705	-1.31079	-2.0623	24.8234	-15.108	11.7588	-2.69558	73.2308	13.8191	7.86784	-20.5021	-15.7234	-5.48014	0.232914	-2.98404	9.19706	22.0076	46.6841	2.7484	78.0068	52.8291	-10.0985	-3.87902	-18.6605	2.38105	2.23093	38.2332	-0.888582	-1.58242	35.6671	-7.35543
668	1.647	-0.290292	13.5618	0.701575	-0.249669	0.201127	0.701549	-0.249742	6.02156	0.540787	-0.140017	10.3533	-1.56271	3.69679	17.1418	-1.58138	7.27912	-4.19276	-11.5358	-1.43773	-2.0338	24.7227	-15.0622	11.6726	-2.66348	73.1898	13.8922	7.86305	-20.5438	-15.5438	-5.4451	0.28241	-3.05813	9.23996	21.9543	46.6769	2.68483	77.9795	52.8869	-10.0678	-3.95087	-18.6927	2.37047	2.20442	38.2151	-0.859611	-1.56103	35.6735	-7.37631
670	1.63915	-0.262545	13.5598	0.700191	-0.236899	0.200127	0.700167	-0.236971	6.02056	0.538906	-0.130565	10.3525	-1.52373	3.66878	17.1554	-1.52064	7.21445	-4.16602	-11.5213	-1.53701	-2.08515	24.6109	-14.932	11.6917	-2.59371	72.7579	13.9445	8.05143	-20.2823	-15.3577	-5.411	0.311049	-3.08936	9.20446	21.9008	46.6684	2.67232	78.031	52.8922	-10.0402	-3.97497	-18.702	2.36176	2.18877	38.2007	-0.836607	-1.5517	35.6785	-7.39523
672	1.63476	-0.238689	13.5592	0.700033	-0.226098	0.199766	0.70001	-0.22617	6.0202	0.538071	-0.122505	10.3523	-1.49116	3.62574	17.1569	-1.47607	7.12474	-4.16251	-11.5315	-1.5812	-2.21343	24.4878	-14.7678	11.788	-2.45875	72.055	13.9973	8.39078	-19.7526	-15.2336	-5.3802	0.317845	-3.06909	9.09497	21.8859	46.6688	2.72371	78.1519	52.8155	-10.0264	-3.9631	-18.6672	2.35817	2.19621	38.1913	-0.831491	-1.56474	35.6818	-7.403
674	1.64716	-0.230537	13.5501	0.706091	-0.223408	0.19567	0.706068	-0.223481	6.0161	0.54242	-0.120088	10.3492	-1.51515	3.61434	17.1736	-1.52457	7.11199	-4.13319	-11.5292	-1.58103	-2.24389	24.3832	-14.8383	11.7816	-2.36706	71.9015	14.0002	8.6665	-19.8563	-15.2246	-5.36145	0.325912	-3.08642	9.0319	22.0053	46.681	2.85601	78.1645	52.7507	-10.0268	-3.98483	-18.6232	2.36861	2.21396	38.1835	-0.849854	-1.59346	35.6868	-7.402
676	1.65679	-0.23311	13.5483	0.710128	-0.225245	0.194884	0.710105	-0.225318	6.01532	0.545559	-0.121192	10.3486	-1.53733	3.63511	17.1716	-1.55779	7.15753	-4.13765	-11.5227	-1.58315	-2.22882	24.3163	-14.8474	11.7838	-2.35262	71.7974	13.9269	8.97076	-20.206	-15.3243	-5.3468	0.299165	-3.09092	9.01287	22.0401	46.7138	2.83972	78.1657	52.6816	-10.0157	-4.02879	-18.6029	2.37869	2.2225	38.1764	-0.864895	-1.60461	35.6892	-7.40364
678	1.66081	-0.242102	13.5545	0.711221	-0.229513	0.197663	0.711197	-0.229586	6.01809	0.546658	-0.124312	10.3507	-1.54769	3.67793	17.1492	-1.56085	7.23947	-4.17875	-11.5149	-1.58854	-2.19971	24.2969	-14.7541	11.8226	-2.39806	71.7017	13.7977	9.25334	-20.6722	-15.5276	-5.33742	0.244754	-3.07551	9.03123	21.9873	46.7539	2.6901	78.1671	52.6186	-9.99039	-4.0811	-18.612	2.3847	2.21984	38.1705	-0.872271	-1.598	35.6894	-7.40963
680	1.6673	-0.243519	13.5567	0.713963	-0.230624	0.198643	0.713939	-0.230698	6.01907	0.54878	-0.124961	10.3514	-1.56047	3.69456	17.1278	-1.57729	7.27449	-4.21878	-11.5166	-1.53863	-2.26169	24.3502	-14.6645	11.9089	-2.39381	71.8277	13.756	9.23655	-21.0181	-15.8071	-5.34433	0.225526	-3.04641	9.04776	22.0682	46.7365	2.71385	78.1278	52.6027	-9.96441	-4.09022	-18.6341	2.38577	2.22278	38.17	-0.883545	-1.61279	35.6939	-7.41243
682	1.67044	-0.247114	13.5537	0.715079	-0.232425	0.197325	0.715055	-0.232498	6.01776	0.549734	-0.126231	10.3505	-1.57716	3.71019	17.1205	-1.60197	7.30884	-4.2329	-11.5049	-1.53582	-2.30157	24.3954	-14.5803	12.1074	-2.32411	72.2598	13.5553	9.18159	-21.3613	-16.1689	-5.36599	0.216232	-3.04274	9.05764	22.0881	46.7056	2.74492	78.1194	52.6313	-9.95035	-4.06949	-18.6626	2.38539	2.20946	38.1667	-0.887653	-1.60813	35.6978	-7.42694
684	1.67034	-0.257689	13.5464	0.714258	-0.237034	0.194127	0.714234	-0.237108	6.01456	0.549427	-0.129726	10.3481	-1.59748	3.7304	17.1285	-1.63252	7.35258	-4.21867	-11.468	-1.57173	-2.30409	24.3943	-14.4685	12.3784	-2.1854	72.9164	13.2143	9.1417	-21.7068	-16.6261	-5.39886	0.199602	-3.05667	9.05302	22.0302	46.6623	2.76405	78.1419	52.6918	-9.94332	-4.02187	-18.6905	2.38443	2.18415	38.1619	-0.88484	-1.58641	35.7022	-7.45282
686	1.67143	-0.289214	13.5389	0.712407	-0.250929	0.190905	0.712381	-0.251002	6.01134	0.548967	-0.140227	10.3457	-1.61801	3.75935	17.1492	-1.66116	7.41215	-4.18072	-11.3715	-1.50749	-2.30195	24.2719	-14.1483	12.4929	-1.97057	73.44	13.0064	9.08282	-22.0027	-17.2521	-5.42696	0.115571	-3.00539	9.00393	21.9953	46.5593	2.83247	78.1309	52.7274	-9.90531	-3.94513	-18.6984	2.38202	2.18749	38.171	-0.887121	-1.59874	35.7167	-7.47535
688	1.67781	-0.316196	13.546	0.713199	-0.263272	0.194185	0.713172	-0.263345	6.01462	0.550376	-0.149401	10.3481	-1.63395	3.78797	17.1252	-1.67911	7.47017	-4.22543	-11.3001	-1.43461	-2.35052	24.1255	-13.9048	12.5723	-1.89555	73.4861	13.0075	9.09893	-22.2139	-17.8716	-5.47043	0.0474157	-2.98433	8.99433	21.9922	46.512	2.88071	78.0784	52.781	-9.87385	-3.88941	-18.7114	2.38383	2.17996	38.1785	-0.881939	-1.59395	35.7293	-7.49406
690	1.69015	-0.332415	13.5651	0.717393	-0.271375	0.202706	0.717365	-0.271449	6.02314	0.554046	-0.155188	10.3545	-1.64439	3.81445	17.05	-1.68487	7.52315	-4.36501	-11.2731	-1.38348	-2.44083	23.9948	-13.8199	12.6335	-1.97129	73.1692	13.1785	9.22506	-22.3293	-18.4176	-5.5266	0.0124195	-3.00308	9.03116	22.0097	46.5238	2.89246	77.9864	52.8556	-9.85772	-3.86315	-18.7309	2.39125	2.16439	38.183	-0.875537	-1.57381	35.7385	-7.50491
692	1.70656	-0.336576	13.5689	0.724283	-0.274433	0.204416	0.724255	-0.274508	6.02485	0.559396	-0.157018	10.3558	-1.65056	3.84041	16.9505	-1.68161	7.57408	-4.54936	-11.288	-1.40835	-2.46864	23.9468	-13.9743	12.6581	-2.02775	73.3927	13.2251	9.47129	-22.3181	-18.8191	-5.56389	0.0022742	-3.01714	9.05473	21.9722	46.4958	2.86092	77.8729	52.932	-9.85796	-3.84408	-18.7387	2.40565	2.1937	38.1943	-0.910103	-1.59627	35.7491	-7.48987
694	1.72427	-0.341238	13.5673	0.731717	-0.277789	0.203694	0.731688	-0.277864	6.02413	0.565173	-0.159031	10.3553	-1.65872	3.8648	16.8682	-1.68344	7.62256	-4.70186	-11.3027	-1.40985	-2.50936	23.901	-14.1065	12.6028	-2.05309	73.5854	13.3213	9.75296	-22.3156	-19.03	-5.60536	-0.00245872	-2.99597	9.10299	21.9582	46.4388	2.84175	77.7886	52.9866	-9.86991	-3.84959	-18.7445	2.41384	2.20743	38.2041	-0.928245	-1.60929	35.764	-7.48971
696	1.74187	-0.352569	13.563	0.738609	-0.284054	0.201828	0.73858	-0.28413	6.02226	0.570739	-0.163253	10.3539	-1.67065	3.88866	16.8183	-1.69408	7.67094	-4.79458	-11.3066	-1.37221	-2.56818	23.851	-14.1637	12.4804	-2.06241	73.619	13.4827	10.0147	-22.3493	-19.0565	-5.65336	-0.0142381	-2.95932	9.16868	21.9717	46.371	2.85187	77.7408	53.024	-9.88572	-3.87702	-18.7543	2.4145	2.196	38.2096	-0.922562	-1.60403	35.7803	-7.50708
698	1.75866	-0.387653	13.5607	0.743379	-0.300692	0.200926	0.743348	-0.300769	6.02136	0.575407	-0.175368	10.3533	-1.69034	3.92122	16.8134	-1.71839	7.73723	-4.80411	-11.298	-1.31834	-2.60866	23.8519	-14.1897	12.3863	-2.16642	73.4057	13.6339	10.1394	-22.4158	-18.9519	-5.7043	-0.0696762	-3.03753	9.19545	21.9641	46.3754	2.90899	77.6955	53.0979	-9.8776	-3.90279	-18.7898	2.41621	2.17324	38.2056	-0.917565	-1.58815	35.7823	-7.50965
700	1.7655	-0.401279	13.5611	0.74537	-0.307183	0.201181	0.745339	-0.30726	6.02161	0.577326	-0.180086	10.3535	-1.69147	3.93322	16.8292	-1.71721	7.75926	-4.77456	-11.3086	-1.31445	-2.6015	23.8453	-14.2722	12.2871	-2.24655	73.3022	13.7946	10.1193	-22.3549	-18.8881	-5.71809	-0.0912796	-3.08599	9.18642	21.9071	46.3655	2.9409	77.6899	53.1401	-9.86869	-3.92312	-18.803	2.41647	2.1652	38.1986	-0.910809	-1.58618	35.7835	-7.52307
702	1.76298	-0.389453	13.5639	0.74514	-0.301816	0.20237	0.745109	-0.301892	6.0228	0.576797	-0.176092	10.3543	-1.67285	3.92318	16.8573	-1.68839	7.73404	-4.72151	-11.3377	-1.36072	-2.55495	23.8286	-14.3959	12.193	-2.28763	73.3375	13.9406	10	-22.1777	-18.8873	-5.69708	-0.069316	-3.09076	9.15669	21.8264	46.3436	2.94285	77.7217	53.1366	-9.8648	-3.94233	-18.7883	2.41607	2.1743	38.1898	-0.904503	-1.59779	35.7855	-7.54744
704	1.76173	-0.377614	13.566	0.745465	-0.296532	0.203226	0.745434	-0.296609	6.02366	0.576689	-0.172124	10.355	-1.65397	3.9115	16.8926	-1.66005	7.70566	-4.65502	-11.353	-1.39172	-2.53786	23.8483	-14.4017	12.1652	-2.34374	73.2616	13.9669	9.99008	-22.0979	-18.8434	-5.6899	-0.0337242	-3.13925	9.17498	21.8731	46.4157	2.96751	77.743	53.0851	-9.86774	-3.99067	-18.7667	2.4191	2.18087	38.1764	-0.906453	-1.59213	35.7814	-7.55987
706	1.76695	-0.382376	13.5659	0.747402	-0.29901	0.203209	0.747371	-0.299087	6.02364	0.578301	-0.173847	10.355	-1.64703	3.91097	16.9137	-1.64879	7.70198	-4.61558	-11.3456	-1.38717	-2.52086	23.8729	-14.3652	12.1692	-2.34881	73.1785	13.9342	9.97656	-22.0103	-18.7625	-5.70176	-0.0243437	-3.14054	9.1842	21.8901	46.4272	3.00641	77.8077	53.0514	-9.88193	-4.02486	-18.7613	2.42525	2.18894	38.1662	-0.912065	-1.59821	35.7765	-7.57442
708	1.77817	-0.404912	13.5627	0.750661	-0.309724	0.201865	0.750629	-0.309801	6.0223	0.581448	-0.181634	10.354	-1.65348	3.92248	16.9199	-1.65693	7.7251	-4.60414	-11.321	-1.34949	-2.50206	23.8959	-14.3259	12.1865	-2.31594	73.11	13.881	9.93571	-21.9045	-18.6653	-5.73836	-0.0400743	-3.10059	9.18118	21.8494	46.3574	3.06507	77.9033	53.0646	-9.90279	-4.0305	-18.7815	2.4322	2.19919	38.1612	-0.917862	-1.61624	35.7742	-7.59486
710	1.78654	-0.431057	13.5527	0.752411	-0.321785	0.197522	0.752378	-0.321863	6.01795	0.583557	-0.190525	10.3507	-1.66392	3.93433	16.9351	-1.67274	7.75012	-4.57616	-11.3144	-1.31622	-2.49366	23.918	-14.3938	12.17	-2.36602	73.0778	13.914	9.84719	-21.8172	-18.6569	-5.81948	-0.0241156	-3.13111	9.21548	21.7891	46.2837	3.16561	77.9349	53.1631	-9.91137	-3.98558	-18.8305	2.42877	2.21304	38.1606	-0.911001	-1.61892	35.7854	-7.62899
712	1.79416	-0.448084	13.5475	0.754501	-0.329806	0.195315	0.754467	-0.329884	6.01575	0.585651	-0.196376	10.3491	-1.674	3.93944	16.9421	-1.68974	7.76283	-4.56368	-11.3097	-1.29904	-2.49119	23.936	-14.4372	12.1506	-2.40189	73.0115	13.954	9.80308	-21.7335	-18.5941	-5.86702	-0.0309859	-3.15225	9.18807	21.6822	46.12	3.30697	77.9331	53.3556	-9.88978	-3.94459	-18.9345	2.43026	2.23065	38.1651	-0.914882	-1.63162	35.7973	-7.64502
714	1.8011	-0.455365	13.5484	0.757006	-0.33352	0.195726	0.756971	-0.333598	6.01616	0.587769	-0.198986	10.3494	-1.68381	3.94093	16.9381	-1.70686	7.76902	-4.57178	-11.3088	-1.29078	-2.49596	23.9519	-14.4458	12.1372	-2.40119	72.9207	13.9825	9.81042	-21.6441	-18.4719	-5.87509	-0.068548	-3.1626	9.10002	21.5045	45.8694	3.44813	77.8897	53.6342	-9.83799	-3.92388	-19.0972	2.4396	2.24918	38.1736	-0.931948	-1.65186	35.8077	-7.64343
716	1.80712	-0.466622	13.5463	0.758819	-0.338901	0.194819	0.758784	-0.338979	6.01525	0.589481	-0.202885	10.3487	-1.70187	3.96162	16.9268	-1.73199	7.81319	-4.59319	-11.336	-1.24048	-2.52315	23.9766	-14.5085	12.1434	-2.34682	72.9199	13.993	9.80428	-21.5088	-18.4021	-5.90146	-0.118158	-3.23303	9.04624	21.1554	45.6113	3.42472	77.7476	53.9724	-9.77955	-3.91951	-19.3105	2.45665	2.25803	38.1824	-0.952546	-1.64583	35.8204	-7.65955
718	1.81093	-0.47551	13.5521	0.759824	-0.343107	0.197438	0.759788	-0.343185	6.01787	0.59051	-0.205965	10.3507	-1.71405	3.98579	16.9071	-1.7447	7.86177	-4.62993	-11.3513	-1.19587	-2.52254	24.0099	-14.5472	12.1304	-2.33845	72.929	13.9994	9.80951	-21.4381	-18.372	-5.92292	-0.189302	-3.27455	9.03087	20.8414	45.371	3.33682	77.5824	54.256	-9.69719	-4.01166	-19.5497	2.46406	2.2579	38.1886	-0.958962	-1.63729	35.8319	-7.67271
720	1.81149	-0.479527	13.5681	0.759746	-0.344972	0.204565	0.759711	-0.345051	6.025	0.590573	-0.207373	10.356	-1.71585	4.00678	16.8808	-1.7392	7.90105	-4.67826	-11.3508	-1.16395	-2.49467	24.0478	-14.5437	12.1037	-2.37922	72.9128	14.0022	9.82293	-21.4335	-18.3659	-5.93481	-0.268846	-3.28741	9.05993	20.6242	45.192	3.21072	77.4137	54.4544	-9.60736	-4.18308	-19.7791	2.45953	2.24809	38.1902	-0.948039	-1.62908	35.8399	-7.6803
722	1.80522	-0.470958	13.5966	0.757588	-0.340853	0.217203	0.757553	-0.340931	6.03763	0.588682	-0.204454	10.3655	-1.6978	4.01083	16.8523	-1.70325	7.90255	-4.7298	-11.3592	-1.12722	-2.49699	24.0759	-14.4855	12.1273	-2.38131	72.7778	13.9914	9.82189	-21.3935	-18.3164	-5.93621	-0.295592	-3.37119	9.14837	20.534	45.218	3.04223	77.2214	54.588	-9.58122	-4.29316	-19.8949	2.45084	2.22221	38.1821	-0.923131	-1.60939	35.8377	-7.68944
724	1.7988	-0.468491	13.6127	0.75493	-0.339353	0.224372	0.754895	-0.339431	6.0448	0.586593	-0.203519	10.3709	-1.69797	4.01014	16.844	-1.70331	7.90149	-4.74534	-11.3603	-1.10442	-2.48153	24.0898	-14.4515	12.1463	-2.36319	72.7139	13.9589	9.7776	-21.3326	-18.267	-5.91991	-0.313371	-3.39781	9.19958	20.5829	45.3035	2.96899	77.1361	54.574	-9.6031	-4.32543	-19.9102	2.4444	2.21076	38.1752	-0.911702	-1.59933	35.8351	-7.69197
726	1.79545	-0.475913	13.6128	0.752908	-0.342363	0.224423	0.752873	-0.34244	6.04485	0.585282	-0.205902	10.3709	-1.72416	4.01103	16.8555	-1.75138	7.91207	-4.7257	-11.3496	-1.09541	-2.44438	24.0884	-14.4515	12.1488	-2.33249	72.7364	13.9119	9.70149	-21.2662	-18.2238	-5.89177	-0.331847	-3.3511	9.19258	20.7402	45.4021	3.00663	77.1676	54.4285	-9.66032	-4.27594	-19.8383	2.44318	2.21779	38.1722	-0.91864	-1.60274	35.8348	-7.68773
728	1.80271	-0.493065	13.6056	0.754831	-0.350405	0.221316	0.754795	-0.350483	6.04175	0.587254	-0.21178	10.3686	-1.77418	4.02864	16.8655	-1.83699	7.96147	-4.70977	-11.3144	-1.07997	-2.40989	24.0712	-14.4411	12.134	-2.31101	72.7214	13.886	9.66528	-21.2538	-18.169	-5.88564	-0.355776	-3.27565	9.14038	20.8761	45.4589	3.08376	77.2281	54.2865	-9.71173	-4.15359	-19.7188	2.45215	2.22888	38.1728	-0.935378	-1.61636	35.8384	-7.68321
730	1.8076	-0.496911	13.6041	0.756694	-0.35245	0.220639	0.756657	-0.352528	6.04107	0.588781	-0.213184	10.3681	-1.80879	4.04905	16.8561	-1.89242	8.01088	-4.7289	-11.3061	-1.07894	-2.38397	24.0676	-14.4373	12.1194	-2.30619	72.6986	13.8752	9.67897	-21.2818	-18.1495	-5.86816	-0.36035	-3.23807	9.08517	20.9919	45.5406	3.14457	77.2833	54.1757	-9.75689	-4.04877	-19.622	2.46119	2.23983	38.1762	-0.951941	-1.62438	35.8444	-7.6791
732	1.80724	-0.484085	13.6113	0.757479	-0.346821	0.223801	0.757443	-0.346899	6.04423	0.588993	-0.208929	10.3705	-1.82055	4.06578	16.8273	-1.90633	8.04596	-4.78268	-11.3277	-1.09272	-2.36521	24.0725	-14.4425	12.105	-2.30853	72.6836	13.877	9.73659	-21.3456	-18.1711	-5.83633	-0.345949	-3.24194	9.04481	21.0817	45.6522	3.1665	77.3246	54.0993	-9.79294	-3.99389	-19.5589	2.46611	2.24876	38.1817	-0.962839	-1.62559	35.8524	-7.67527
734	1.80138	-0.461077	13.6274	0.756594	-0.336346	0.230873	0.756559	-0.336424	6.0513	0.587635	-0.20117	10.3758	-1.81755	4.06348	16.7963	-1.89982	8.04122	-4.84014	-11.343	-1.11083	-2.33486	24.0318	-14.4594	12.0665	-2.27038	72.7347	13.8884	9.79716	-21.4495	-18.2202	-5.80447	-0.333709	-3.22105	9.04402	21.1394	45.7578	3.12039	77.3714	54.0163	-9.81516	-4.02438	-19.4875	2.45947	2.25366	38.1886	-0.955423	-1.63322	35.8632	-7.67077
736	1.80051	-0.455443	13.6361	0.756619	-0.333841	0.234698	0.756585	-0.333919	6.05513	0.587486	-0.199302	10.3786	-1.82866	4.06408	16.7902	-1.91947	8.04629	-4.85219	-11.3455	-1.09309	-2.32177	23.9895	-14.4561	12.0552	-2.20366	72.7587	13.8711	9.85183	-21.4809	-18.2323	-5.78945	-0.348857	-3.21488	9.058	21.2037	45.8519	3.09278	77.4056	53.9318	-9.83659	-4.07794	-19.4273	2.45173	2.26489	38.1903	-0.955906	-1.63772	35.8692	-7.65612
738	1.80605	-0.470249	13.6346	0.75795	-0.340746	0.234108	0.757915	-0.340824	6.05454	0.588939	-0.204372	10.3782	-1.85681	4.07317	16.8105	-1.96881	8.07238	-4.81603	-11.3344	-1.04175	-2.32208	23.9611	-14.4256	12.0703	-2.12225	72.744	13.825	9.88569	-21.4307	-18.2013	-5.7917	-0.391162	-3.22886	9.07096	21.2698	45.9254	3.10401	77.431	53.8576	-9.85825	-4.12714	-19.3821	2.44584	2.2805	38.1875	-0.966393	-1.63887	35.8712	-7.63512
740	1.81379	-0.490938	13.6286	0.759821	-0.350381	0.231525	0.759785	-0.35046	6.05196	0.590977	-0.211445	10.3763	-1.88598	4.09455	16.8354	-2.01604	8.12113	-4.77131	-11.3149	-1.00721	-2.28608	23.9725	-14.3636	12.0556	-2.07051	72.7347	13.7857	9.84387	-21.3679	-18.1724	-5.79361	-0.435603	-3.25662	9.03885	21.2702	45.9503	3.15095	77.4818	53.8457	-9.86776	-4.11994	-19.3555	2.4436	2.28274	38.1906	-0.970353	-1.64591	35.8796	-7.63269
742	1.81669	-0.499238	13.6252	0.760483	-0.354227	0.230026	0.760446	-0.354306	6.05046	0.591726	-0.214272	10.3751	-1.89549	4.10959	16.8511	-2.02909	8.15158	-4.74235	-11.3083	-0.986078	-2.2777	23.9841	-14.3431	12.0483	-2.05651	72.7201	13.7725	9.82941	-21.3629	-18.1504	-5.79703	-0.454463	-3.2721	9.00951	21.2762	45.9664	3.20613	77.5315	53.8421	-9.89009	-4.1135	-19.3225	2.44211	2.27478	38.1952	-0.966737	-1.64174	35.8892	-7.64012
744	1.81468	-0.493583	13.6248	0.760018	-0.351594	0.229843	0.759981	-0.351672	6.05027	0.591204	-0.212335	10.375	-1.88628	4.11397	16.8543	-2.011	8.15629	-4.73576	-11.3169	-0.977479	-2.2998	23.99	-14.3672	12.051	-2.07168	72.7004	13.7822	9.85679	-21.415	-18.1357	-5.79966	-0.447236	-3.27711	8.99298	21.2977	45.9869	3.25448	77.5746	53.8345	-9.92301	-4.12169	-19.2837	2.44144	2.26315	38.2003	-0.95987	-1.62966	35.8988	-7.65041
746	1.81487	-0.487612	13.6199	0.760556	-0.348969	0.227611	0.76052	-0.349047	6.04804	0.591433	-0.210335	10.3733	-1.8849	4.10737	16.8485	-2.01042	8.14388	-4.7465	-11.3299	-0.975958	-2.30731	24.0068	-14.3734	12.0449	-2.06634	72.6783	13.777	9.88384	-21.4366	-18.118	-5.79201	-0.440855	-3.31208	8.98748	21.3081	46.0247	3.26412	77.6103	53.8277	-9.93092	-4.1474	-19.2687	2.44476	2.2754	38.206	-0.971992	-1.64185	35.9068	-7.63899
748	1.81887	-0.48885	13.6211	0.762218	-0.349814	0.228166	0.762182	-0.349893	6.0486	0.592731	-0.210857	10.3738	-1.8922	4.10588	16.8384	-2.02362	8.14389	-4.76581	-11.3324	-0.967817	-2.29452	24.021	-14.3812	12.0308	-2.06622	72.6675	13.7713	9.91134	-21.4524	-18.0967	-5.78804	-0.452881	-3.33288	8.97836	21.3172	46.0678	3.2646	77.6606	53.8059	-9.94289	-4.18653	-19.256	2.44918	2.28289	38.2085	-0.982519	-1.6482	35.9129	-7.63371
750	1.82668	-0.49691	13.631	0.765029	-0.35397	0.232605	0.764992	-0.354049	6.05304	0.595105	-0.213782	10.3771	-1.90547	4.11263	16.8252	-2.04465	8.16106	-4.79097	-11.3244	-0.95211	-2.26123	24.0302	-14.3835	12.0122	-2.0661	72.6684	13.7669	9.93653	-21.4647	-18.0753	-5.78811	-0.485168	-3.33248	8.95846	21.332	46.1153	3.26758	77.7211	53.7694	-9.96023	-4.2278	-19.2397	2.45282	2.28164	38.2078	-0.988283	-1.64502	35.9175	-7.63469
752	1.83638	-0.500277	13.6514	0.769009	-0.356247	0.241673	0.768972	-0.356327	6.0621	0.598226	-0.215232	10.3839	-1.90975	4.12591	16.8059	-2.04668	8.1871	-4.82681	-11.3228	-0.941901	-2.21322	24.037	-14.3291	12.0042	-2.01811	72.6669	13.761	9.95214	-21.4662	-18.0701	-5.77894	-0.52529	-3.32175	8.90965	21.377	46.1746	3.29667	77.7497	53.7364	-9.95978	-4.23007	-19.215	2.45007	2.28545	38.2077	-0.997121	-1.64716	35.9216	-7.61361
754	1.84303	-0.50198	13.6664	0.77178	-0.357547	0.248352	0.771743	-0.357627	6.06878	0.60038	-0.216028	10.3889	-1.90618	4.12677	16.7989	-2.03946	8.18754	-4.8394	-11.3238	-0.925956	-2.18771	24.0411	-14.3213	12.0024	-1.99539	72.673	13.7582	9.97368	-21.4887	-18.0727	-5.77429	-0.556404	-3.31162	8.87524	21.4217	46.2336	3.31371	77.7725	53.6993	-9.96913	-4.21744	-19.1882	2.44943	2.26834	38.2055	-0.994675	-1.63488	35.9242	-7.602
756	1.84617	-0.504559	13.6722	0.772955	-0.358935	0.250926	0.772918	-0.359015	6.07136	0.601349	-0.216991	10.3908	-1.89756	4.11407	16.8064	-2.02862	8.16125	-4.82533	-11.3252	-0.902511	-2.18802	24.0422	-14.3596	12.0064	-2.00293	72.6808	13.7557	10.0005	-21.5332	-18.0789	-5.77515	-0.578067	-3.30462	8.86022	21.4621	46.2892	3.3163	77.7955	53.6545	-9.99106	-4.19503	-19.1584	2.45181	2.2312	38.2017	-0.98149	-1.60927	35.9265	-7.60281
758	1.84855	-0.51563	13.669	0.77318	-0.36396	0.24957	0.773143	-0.364039	6.07	0.60185	-0.220729	10.3898	-1.89439	4.10037	16.8184	-2.02831	8.13497	-4.80324	-11.3199	-0.877193	-2.18542	24.0369	-14.3402	12.0185	-1.98911	72.661	13.7319	10.0122	-21.5722	-18.0798	-5.7702	-0.605959	-3.29373	8.84288	21.5087	46.3399	3.32691	77.8241	53.5896	-10.011	-4.16454	-19.1179	2.45348	2.19872	38.2017	-0.97327	-1.59124	35.9346	-7.59837
760	1.85579	-0.538409	13.6639	0.774674	-0.374478	0.247381	0.774635	-0.374558	6.06781	0.603665	-0.228486	10.3882	-1.90348	4.10161	16.8276	-2.04498	8.14025	-4.78675	-11.305	-0.829435	-2.19802	24.0358	-14.3007	12.0262	-1.97837	72.6129	13.7241	10.0342	-21.6084	-18.0716	-5.78057	-0.651776	-3.3064	8.8192	21.5718	46.402	3.36675	77.8341	53.5361	-10.0325	-4.12055	-19.0655	2.45058	2.18777	38.2032	-0.966919	-1.58575	35.9436	-7.59434
762	1.86757	-0.566876	13.6606	0.777734	-0.387838	0.246022	0.777694	-0.387918	6.06645	0.606837	-0.238264	10.3872	-1.92099	4.1168	16.83	-2.07176	8.17402	-4.78311	-11.2865	-0.768437	-2.21863	24.0436	-14.2616	12.0243	-1.976	72.5561	13.7372	10.0657	-21.6396	-18.0597	-5.80309	-0.708341	-3.33433	8.78741	21.6447	46.4714	3.4283	77.8277	53.4965	-10.0531	-4.06626	-19.0072	2.44461	2.19681	38.2051	-0.963158	-1.59014	35.9518	-7.59326
764	1.87672	-0.571709	13.666	0.781381	-0.390661	0.248467	0.781341	-0.390742	6.0689	0.609748	-0.240136	10.389	-1.92275	4.12428	16.8193	-2.07173	8.18844	-4.80289	-11.2943	-0.753196	-2.2025	24.0728	-14.2854	12.0001	-1.98922	72.5832	13.7571	10.0761	-21.6586	-18.075	-5.80405	-0.729361	-3.3123	8.74607	21.6886	46.509	3.45881	77.8448	53.4484	-10.0587	-4.01741	-18.9717	2.44574	2.1999	38.206	-0.966337	-1.5853	35.9556	-7.60247
766	1.88289	-0.573208	13.6802	0.783952	-0.391833	0.254784	0.783912	-0.391914	6.07521	0.611744	-0.240849	10.3938	-1.92039	4.12668	16.7976	-2.06529	8.19237	-4.84286	-11.2984	-0.744246	-2.18112	24.0807	-14.299	11.9891	-1.98656	72.5842	13.7779	10.0929	-21.6743	-18.0768	-5.7994	-0.758152	-3.29644	8.70728	21.7317	46.5648	3.46484	77.8305	53.4134	-10.0667	-3.97573	-18.9284	2.45182	2.19427	38.2035	-0.969778	-1.57945	35.9577	-7.61337
768	1.88651	-0.575772	13.6993	0.785321	-0.393304	0.263271	0.78528	-0.393385	6.0837	0.612859	-0.241869	10.4002	-1.91787	4.12361	16.7725	-2.06023	8.18633	-4.88943	-11.2938	-0.733572	-2.16365	24.0627	-14.2862	11.9974	-1.96458	72.5421	13.7931	10.1193	-21.6964	-18.0642	-5.79486	-0.796318	-3.29529	8.67695	21.7789	46.6434	3.45333	77.7899	53.3839	-10.0799	-3.94483	-18.8748	2.45946	2.18231	38.1961	-0.970653	-1.57483	35.9577	-7.62666
770	1.89017	-0.578267	13.7075	0.78673	-0.394704	0.266935	0.786689	-0.394785	6.08737	0.614003	-0.242827	10.4029	-1.92114	4.11073	16.771	-2.07057	8.16404	-4.89268	-11.2904	-0.724676	-2.15978	24.0403	-14.2463	12.0133	-1.94014	72.4871	13.7852	10.149	-21.7649	-18.0765	-5.80208	-0.80736	-3.29412	8.67434	21.8271	46.7251	3.44155	77.7954	53.3027	-10.0953	-3.93736	-18.8263	2.45472	2.17711	38.1804	-0.960746	-1.57319	35.9516	-7.65573
772	1.8974	-0.590052	13.7088	0.78902	-0.40042	0.267568	0.788978	-0.400502	6.088	0.616093	-0.246947	10.4034	-1.93391	4.11063	16.7875	-2.09487	8.16804	-4.86299	-11.2789	-0.701813	-2.16252	24.0306	-14.2134	12.0399	-1.91832	72.4434	13.7612	10.1611	-21.7994	-18.0723	-5.80796	-0.834057	-3.29133	8.6321	21.8632	46.7593	3.49562	77.8222	53.2316	-10.095	-3.92802	-18.7944	2.45257	2.19649	38.1639	-0.967299	-1.58298	35.9451	-7.67828
774	1.9071	-0.609221	13.7053	0.791856	-0.409543	0.266091	0.791813	-0.409625	6.08652	0.618817	-0.253574	10.4023	-1.95281	4.12495	16.8104	-2.12569	8.20036	-4.82139	-11.2605	-0.66989	-2.16737	24.0324	-14.1964	12.0682	-1.90255	72.4203	13.7351	10.1474	-21.7871	-18.0527	-5.8126	-0.873019	-3.28193	8.56042	21.8791	46.7369	3.60103	77.8575	53.1905	-10.0805	-3.9137	-18.7833	2.45509	2.23369	38.1491	-0.988903	-1.6017	35.9393	-7.6927
776	1.91026	-0.61879	13.7027	0.792538	-0.413969	0.264983	0.792495	-0.414051	6.08541	0.61962	-0.256835	10.4015	-1.95935	4.13902	16.7991	-2.13205	8.22849	-4.84243	-11.2492	-0.664064	-2.16115	24.0201	-14.1984	12.0549	-1.90161	72.4332	13.7623	10.087	-21.7537	-18.0678	-5.82636	-0.872499	-3.24519	8.56736	21.8559	46.6768	3.62179	77.8662	53.192	-10.0751	-3.90706	-18.7927	2.45667	2.23833	38.1354	-0.990499	-1.60958	35.9315	-7.71532
778	1.91455	-0.623403	13.7031	0.794078	-0.416315	0.265148	0.794035	-0.416397	6.08558	0.620926	-0.258486	10.4016	-1.96309	4.14466	16.758	-2.13441	8.24082	-4.91871	-11.2364	-0.672527	-2.15847	23.9998	-14.1865	12.058	-1.89019	72.4178	13.7816	10.056	-21.7149	-18.0518	-5.85889	-0.841981	-3.21741	8.61669	21.8224	46.5911	3.64862	77.8708	53.272	-10.0796	-3.90923	-18.8323	2.45971	2.25153	38.1347	-0.999641	-1.61918	35.9349	-7.73529
780	1.92127	-0.624162	13.7083	0.79696	-0.417169	0.267465	0.796917	-0.417251	6.0879	0.623135	-0.258936	10.4033	-1.96496	4.14213	16.6931	-2.13472	8.23802	-5.03945	-11.2204	-0.69098	-2.15732	23.9739	-14.1679	12.0847	-1.86733	72.3786	13.7845	10.0619	-21.6753	-17.9999	-5.90276	-0.800305	-3.21371	8.66452	21.7665	46.4922	3.69941	77.8796	53.4297	-10.0902	-3.90657	-18.8978	2.46272	2.27365	38.1462	-1.01593	-1.63071	35.949	-7.74815
782	1.92975	-0.622821	13.7229	0.800757	-0.417271	0.273938	0.800714	-0.417353	6.09437	0.625976	-0.25877	10.4082	-1.96224	4.14342	16.6238	-2.12509	8.24067	-5.16773	-11.1985	-0.714129	-2.13355	23.9454	-14.214	12.1097	-1.85598	72.4014	13.7947	10.0561	-21.6234	-17.9501	-5.91416	-0.824256	-3.26688	8.53918	21.598	46.4118	3.77607	77.9144	53.6361	-10.0878	-3.82896	-18.9659	2.45736	2.26715	38.1564	-1.01204	-1.63432	35.9606	-7.7406
784	1.9341	-0.620437	13.7454	0.802805	-0.416639	0.283933	0.802762	-0.416722	6.10436	0.627459	-0.258176	10.4157	-1.94933	4.14417	16.5697	-2.09801	8.23843	-5.2673	-11.1921	-0.716105	-2.11741	23.934	-14.2395	12.1341	-1.84217	72.4305	13.7995	10.0644	-21.6167	-17.9164	-5.93124	-0.846191	-3.30194	8.45125	21.4538	46.3386	3.835	77.9218	53.8206	-10.0745	-3.79022	-19.0282	2.45283	2.26709	38.1593	-1.01081	-1.63589	35.9666	-7.74996
786	1.9338	-0.618515	13.7707	0.802772	-0.415874	0.295166	0.802729	-0.415957	6.1156	0.627378	-0.257622	10.4241	-1.93116	4.14218	16.5422	-2.06396	8.22886	-5.31709	-11.2	-0.698375	-2.10995	23.9323	-14.2276	12.1531	-1.8199	72.4458	13.7989	10.0826	-21.6483	-17.9046	-5.95715	-0.855845	-3.31063	8.43756	21.3535	46.2711	3.85936	77.8966	53.9598	-10.0554	-3.81516	-19.0835	2.45155	2.28177	38.1527	-1.01808	-1.64057	35.9655	-7.77654
788	1.93223	-0.622223	13.7791	0.801789	-0.417418	0.298918	0.801746	-0.417501	6.11935	0.626743	-0.258846	10.4269	-1.93403	4.12994	16.5682	-2.07505	8.20713	-5.26932	-11.1946	-0.695989	-2.08211	23.8851	-14.1868	12.145	-1.77445	72.4038	13.8039	10.0754	-21.6316	-17.918	-5.97103	-0.87278	-3.34046	8.45156	21.2426	46.2136	3.82052	77.8595	54.0446	-10.0515	-3.8968	-19.1428	2.45487	2.31735	38.1354	-1.03975	-1.66804	35.9565	-7.78068
790	1.93388	-0.624406	13.7821	0.802343	-0.418511	0.300272	0.8023	-0.418594	6.1207	0.627229	-0.259628	10.4279	-1.94146	4.12035	16.5996	-2.09384	8.19173	-5.2118	-11.1853	-0.689481	-2.07538	23.8511	-14.1548	12.1516	-1.72819	72.3949	13.807	10.0471	-21.6055	-17.9423	-5.98082	-0.890839	-3.33794	8.46082	21.1461	46.1463	3.77115	77.8681	54.0791	-10.0533	-3.99854	-19.1911	2.45981	2.33618	38.1154	-1.05163	-1.68205	35.9458	-7.80052
792	1.9386	-0.62348	13.783	0.804485	-0.418461	0.300677	0.804442	-0.418544	6.12111	0.628826	-0.25945	10.4283	-1.94973	4.11835	16.6185	-2.11073	8.19066	-5.17734	-11.1747	-0.680807	-2.09008	23.8378	-14.1365	12.1757	-1.68974	72.4231	13.8042	10.0169	-21.5844	-17.9638	-5.98855	-0.903399	-3.31064	8.45926	21.0648	46.0733	3.7264	77.9272	54.0906	-10.0569	-4.09181	-19.2366	2.46478	2.33734	38.0984	-1.0537	-1.68042	35.9378	-7.83362
794	1.94076	-0.620262	13.7847	0.805672	-0.417217	0.30141	0.805629	-0.4173	6.12184	0.62963	-0.258442	10.4288	-1.95899	4.13384	16.6023	-2.1212	8.22244	-5.20772	-11.1669	-0.69295	-2.08916	23.82	-14.1075	12.1888	-1.67238	72.4121	13.7833	10.0661	-21.6018	-17.944	-5.99512	-0.88627	-3.34647	8.46566	20.9935	46.0389	3.69962	77.9934	54.18	-10.0504	-4.10606	-19.3304	2.46691	2.36089	38.0997	-1.07372	-1.69137	35.9438	-7.83493
796	1.94107	-0.612934	13.7913	0.806342	-0.414051	0.304317	0.8063	-0.414134	6.12475	0.62992	-0.256036	10.431	-1.96106	4.14281	16.561	-2.11931	8.24026	-5.28421	-11.1622	-0.715721	-2.07773	23.8027	-14.0974	12.1955	-1.66228	72.4133	13.769	10.124	-21.6203	-17.9104	-6.01049	-0.864179	-3.35426	8.46125	20.8595	45.9773	3.64148	78.0662	54.3117	-10.0575	-4.06735	-19.408	2.46495	2.36089	38.108	-1.08048	-1.69605	35.9539	-7.83063
798	1.94009	-0.603414	13.8021	0.806604	-0.409842	0.309055	0.806561	-0.409925	6.12949	0.629835	-0.25288	10.4345	-1.9562	4.1404	16.5088	-2.10814	8.23506	-5.38079	-11.16	-0.739936	-2.06215	23.7883	-14.1083	12.2014	-1.65536	72.4326	13.7622	10.172	-21.6298	-17.8738	-6.03528	-0.845218	-3.32839	8.44528	20.6712	45.8781	3.56078	78.1401	54.4763	-10.0745	-3.9984	-19.4708	2.45924	2.33699	38.1187	-1.07198	-1.69242	35.9645	-7.82705
800	1.94065	-0.602402	13.8093	0.80691	-0.409468	0.31227	0.806868	-0.409551	6.1327	0.630037	-0.252585	10.4369	-1.95412	4.1302	16.4909	-2.10683	8.21606	-5.41416	-11.1556	-0.733159	-2.07208	23.785	-14.1221	12.235	-1.64819	72.4509	13.7371	10.2039	-21.6236	-17.8542	-6.06518	-0.838801	-3.32729	8.43589	20.5437	45.7606	3.54865	78.206	54.6657	-10.063	-3.96575	-19.5897	2.45149	2.32319	38.1242	-1.06414	-1.68154	35.9703	-7.82809
802	1.93879	-0.596998	13.8134	0.806492	-0.406974	0.314078	0.80645	-0.407057	6.13451	0.629559	-0.250752	10.4383	-1.95198	4.11982	16.5041	-2.10736	8.19616	-5.38987	-11.1607	-0.735144	-2.06537	23.7848	-14.1409	12.2364	-1.6429	72.4657	13.7282	10.205	-21.6115	-17.8346	-6.07577	-0.838994	-3.34717	8.40187	20.3996	45.64	3.5352	78.2499	54.8423	-10.0429	-3.97486	-19.7073	2.45079	2.35263	38.1241	-1.08494	-1.70589	35.9747	-7.83076
804	1.93418	-0.585048	13.8144	0.80536	-0.401388	0.314468	0.805319	-0.401472	6.1349	0.628344	-0.246654	10.4386	-1.95024	4.11156	16.5439	-2.1095	8.17981	-5.31612	-11.1792	-0.748442	-2.04169	23.7903	-14.1643	12.2046	-1.63952	72.4767	13.7346	10.1802	-21.5979	-17.8115	-6.06545	-0.839176	-3.37673	8.35634	20.2382	45.5273	3.49469	78.263	54.9813	-10.0209	-4.02241	-19.8048	2.45598	2.4146	38.1166	-1.12723	-1.75919	35.9763	-7.83579
806	1.9295	-0.56965	13.8133	0.804459	-0.394276	0.313896	0.804418	-0.394359	6.13433	0.6272	-0.241398	10.4381	-1.95292	4.10605	16.593	-2.11929	8.16984	-5.22526	-11.2193	-0.740701	-2.04038	23.8294	-14.1959	12.1913	-1.63797	72.4922	13.7225	10.1657	-21.5928	-17.7835	-6.05476	-0.819591	-3.36555	8.38626	20.107	45.4426	3.36957	78.215	55.0288	-10.0027	-4.08179	-19.8606	2.45334	2.4266	38.0947	-1.13028	-1.77108	35.9666	-7.8503
808	1.92177	-0.552855	13.8083	0.802329	-0.386306	0.311599	0.802289	-0.386389	6.13203	0.625082	-0.23558	10.4364	-1.9536	4.10186	16.6353	-2.12455	8.1617	-5.14689	-11.2487	-0.757417	-2.04212	23.8335	-14.2083	12.1994	-1.63147	72.4805	13.6959	10.1554	-21.5743	-17.7605	-6.03602	-0.779614	-3.34676	8.42448	20.0593	45.3933	3.29567	78.199	55.0163	-10.0056	-4.14324	-19.8798	2.44295	2.42475	38.0725	-1.12423	-1.7745	35.9558	-7.85957
810	1.91168	-0.53583	13.8011	0.799183	-0.378051	0.308314	0.799144	-0.378133	6.12875	0.622187	-0.229615	10.4339	-1.95222	4.09694	16.6615	-2.12534	8.15177	-5.09827	-11.2603	-0.800915	-2.04135	23.7948	-14.1981	12.2257	-1.61562	72.4497	13.6586	10.144	-21.5432	-17.7448	-6.01176	-0.723765	-3.32365	8.45239	20.079	45.3737	3.28304	78.2326	54.966	-10.0314	-4.18884	-19.8707	2.42766	2.41568	38.0536	-1.11541	-1.77644	35.9466	-7.86141
812	1.90477	-0.521484	13.7981	0.797226	-0.371226	0.306912	0.797187	-0.371308	6.12734	0.620273	-0.224643	10.4329	-1.95591	4.08394	16.6563	-2.13626	8.12948	-5.10854	-11.2549	-0.83756	-2.03281	23.7447	-14.1749	12.2458	-1.57765	72.4694	13.6273	10.1052	-21.5329	-17.7428	-5.99754	-0.671837	-3.28028	8.45457	20.0449	45.356	3.23891	78.2951	54.9277	-10.0734	-4.15513	-19.8567	2.42134	2.3934	38.0383	-1.10276	-1.7764	35.9395	-7.86717
814	1.89876	-0.502426	13.8074	0.795994	-0.362449	0.310995	0.795957	-0.362531	6.13143	0.618771	-0.218172	10.4359	-1.95586	4.07067	16.6241	-2.13887	8.10587	-5.16861	-11.2599	-0.875209	-2.00641	23.7214	-14.1711	12.2695	-1.54243	72.4748	13.593	10.0821	-21.4776	-17.6997	-5.98034	-0.627825	-3.23	8.44036	19.9764	45.3123	3.18218	78.3693	54.9506	-10.1013	-4.12741	-19.8679	2.41558	2.40305	38.0258	-1.10843	-1.79794	35.9394	-7.84329
816	1.89102	-0.478254	13.8253	0.794377	-0.351331	0.318825	0.794341	-0.351413	6.13926	0.616824	-0.209982	10.4418	-1.94739	4.05659	16.5774	-2.12556	8.07807	-5.25523	-11.2818	-0.915501	-1.96469	23.7194	-14.1935	12.2913	-1.51271	72.471	13.5557	10.0795	-21.3888	-17.623	-5.96019	-0.586702	-3.18919	8.42617	19.8843	45.2494	3.11769	78.4301	55.0321	-10.1068	-4.11734	-19.9055	2.40485	2.43974	38.0162	-1.12938	-1.84048	35.9489	-7.78189
818	1.87412	-0.455507	13.8262	0.788659	-0.340087	0.319149	0.788624	-0.340169	6.13958	0.611808	-0.201959	10.442	-1.91695	4.03225	16.563	-2.07779	8.02322	-5.2804	-11.3149	-0.957396	-1.93488	23.6772	-14.2468	12.2831	-1.48077	72.5511	13.5226	10.0774	-21.3776	-17.5961	-5.95419	-0.519025	-3.22772	8.47961	19.8007	45.2389	3.0496	78.3954	55.1142	-10.0867	-4.0896	-19.9432	2.37177	2.43152	38.0079	-1.13049	-1.88279	35.9669	-7.65936
820	1.84426	-0.427992	13.8232	0.777612	-0.325766	0.317687	0.777578	-0.325846	6.13812	0.602606	-0.191987	10.4409	-1.89016	4.00208	16.5555	-2.03911	7.95891	-5.29345	-11.3658	-1.02853	-1.87145	23.5944	-14.2285	12.2578	-1.41514	72.5905	13.4833	10.0659	-21.3909	-17.611	-5.91893	-0.452214	-3.20261	8.50442	19.7687	45.1841	3.03684	78.3412	55.1287	-10.066	-4.05757	-19.9548	2.33909	2.44429	38.013	-1.12568	-1.90942	36.0097	-7.65859
822	1.80331	-0.392757	13.8204	0.762272	-0.307228	0.316342	0.762241	-0.307307	6.13677	0.589918	-0.179148	10.4398	-1.87592	3.9727	16.5417	-2.02266	7.90059	-5.31873	-11.433	-1.12529	-1.77897	23.4752	-14.1462	12.2241	-1.30913	72.5694	13.4413	10.0517	-21.3996	-17.6415	-5.85784	-0.386904	-3.10512	8.50179	19.7811	45.0839	3.06637	78.2917	55.0788	-10.0503	-4.02918	-19.9385	2.31015	2.4729	38.0433	-1.11	-1.87698	36.1284	-7.76673
824	1.76525	-0.344378	13.825	0.749174	-0.283165	0.318216	0.749145	-0.283242	6.13865	0.578538	-0.162036	10.4412	-1.88723	3.96804	16.4907	-2.04189	7.89697	-5.4144	-11.4975	-1.21621	-1.72723	23.3097	-14.1204	12.2249	-1.10732	72.6714	13.4258	9.9766	-21.3863	-17.6067	-5.81938	-0.304284	-3.04506	8.56824	19.7618	45.0286	3.02467	78.2713	55.0567	-10.0347	-4.02505	-19.9199	2.26863	2.45746	38.1155	-1.05007	-1.64661	36.4596	-7.80345
826	1.71582	-0.282371	13.834	0.732102	-0.252284	0.322008	0.732076	-0.25236	6.14244	0.563738	-0.140095	10.444	-1.89677	3.96924	16.4192	-2.05465	7.90378	-5.54767	-11.623	-1.22946	-1.65222	23.3373	-14.2188	12.1461	-1.23227	71.9565	13.3959	10.4462	-21.0204	-17.3813	-5.82508	-0.202491	-2.96018	8.65914	19.7244	44.9656	2.95218	78.2809	55.0363	-10.0276	-4.04179	-19.8891	2.26514	2.30081	38.3379	-0.982607	-1.21679	37.2305	-7.35121
828	1.65457	-0.210551	13.8466	0.710574	-0.216223	0.327363	0.710552	-0.216296	6.14779	0.545266	-0.11458	10.448	-1.89926	3.96964	16.335	-2.05412	7.90684	-5.704	-11.7999	-1.19262	-1.5072	23.5449	-14.3991	11.9664	-1.66495	70.4421	13.3418	11.4948	-20.2834	-16.958	-5.87972	-0.0762376	-2.8563	8.76255	19.668	44.8964	2.86498	78.3224	55.019	-10.0263	-4.07237	-19.847	2.31365	2.04055	38.6795	-0.900047	-0.664614	38.3333	-6.52485
830	1.58781	-0.144811	13.8597	0.686178	-0.182417	0.333023	0.686159	-0.182487	6.15345	0.524799	-0.0909382	10.4522	-1.90121	3.95773	16.2511	-2.05696	7.88728	-5.86008	-11.9521	-1.28878	-1.12367	23.6439	-14.4006	11.6744	-1.88062	69.0256	13.241	12.7464	-19.4386	-16.5199	-5.98109	0.104663	-2.81964	8.87544	19.5795	44.8853	2.79712	78.4032	55.0239	-10.0145	-4.08679	-19.7998	2.43081	1.92717	38.92	-0.755534	-0.28468	39.1291	-6.48144
832	1.54121	-0.0807986	13.8827	0.670501	-0.150906	0.343043	0.670485	-0.150975	6.16347	0.511	-0.0684406	10.4596	-1.89947	3.9525	16.1885	-2.05198	7.87819	-5.97623	-11.9509	-1.46778	-0.845127	23.6729	-14.3554	11.5524	-2.13091	68.2369	13.0289	13.8778	-18.8377	-16.1462	-6.06182	0.234896	-2.71183	8.92869	19.5108	44.794	2.76275	78.4879	55.0403	-9.98391	-4.11645	-19.7671	2.50128	1.88368	39.031	-0.728016	-0.0184502	39.5991	-6.01619
834	1.51797	-0.0142323	13.9164	0.665272	-0.120057	0.35781	0.665259	-0.120126	6.17824	0.505053	-0.0457516	10.4707	-1.89148	3.94806	16.1452	-2.0365	7.86799	-6.05629	-11.8184	-1.72151	-0.717659	23.6186	-14.2594	11.6346	-2.37355	67.932	12.7677	14.7753	-18.4599	-15.7622	-6.1114	0.318812	-2.55562	8.93416	19.4839	44.6518	2.73529	78.53	55.0652	-9.94195	-4.16151	-19.7547	2.51634	1.92585	39.0468	-0.824271	0.138479	39.8128	-5.11476
836	1.50644	0.0689304	13.9592	0.666432	-0.0828301	0.376569	0.666423	-0.0828994	6.197	0.503459	-0.0178789	10.4847	-1.87284	3.90273	16.0834	-2.01512	7.77978	-6.17082	-11.7755	-2.04871	-0.597358	23.4392	-13.9659	11.7764	-2.2705	66.752	12.8312	15.3087	-17.667	-14.7839	-6.15977	0.470253	-2.5848	9.01639	19.5589	44.7317	2.58431	78.3388	55.0912	-9.93127	-4.18459	-19.7652	2.54669	2.17326	39.1738	-0.874395	0.180269	40.1752	-4.7603
838	1.48577	0.167036	13.9871	0.664724	-0.0383066	0.388673	0.66472	-0.0383744	6.20911	0.499244	0.015267	10.4937	-1.8341	3.83718	16.0449	-1.96579	7.64712	-6.24155	-11.7845	-2.43209	-0.406107	23.1356	-13.7404	11.8976	-1.93843	65.7705	12.7997	15.7959	-17.2765	-13.803	-6.19665	0.716333	-2.65044	9.1048	19.5323	44.7934	2.39692	78.2872	55.1482	-9.92106	-4.25879	-19.7853	2.65225	2.48635	39.2931	-0.974054	0.141942	40.4406	-4.54909
840	1.45103	0.274667	14.0032	0.657564	0.0114918	0.395549	0.657565	0.011424	6.21598	0.490607	0.0519971	10.4988	-1.76931	3.75856	16.0368	-1.87551	7.48076	-6.25432	-11.8259	-2.86327	-0.137829	22.6983	-13.6481	11.9495	-1.44657	65.0666	12.6958	16.319	-17.3109	-13.0198	-6.21057	1.03525	-2.69704	9.16543	19.3806	44.7889	2.20927	78.4131	55.226	-9.90653	-4.3867	-19.8071	2.82424	2.81454	39.3767	-1.12041	0.0258213	40.5544	-4.39368
842	1.4006	0.374438	14.0461	0.642947	0.0589396	0.4144	0.642953	0.0588724	6.23483	0.476556	0.0864664	10.5129	-1.65474	3.67671	16.0561	-1.69729	7.29019	-6.21355	-11.8352	-3.34905	0.176785	22.05	-13.6638	11.7792	-0.938991	63.9667	13.0465	16.7658	-17.0751	-12.7245	-6.15024	1.31331	-2.60596	9.10222	19.2089	44.7352	2.1067	78.5163	55.2384	-9.89019	-4.515	-19.8039	2.95925	3.10094	39.4056	-1.23371	-0.221831	40.4657	-4.20614
844	1.37525	0.441399	14.0924	0.636887	0.0900984	0.434844	0.636896	0.0900342	6.25527	0.469976	0.109332	10.5282	-1.57476	3.60504	16.0703	-1.57805	7.13074	-6.18437	-11.836	-3.76644	0.236254	21.4955	-13.887	11.8984	-0.585954	63.1803	13.3143	17.3665	-16.8827	-12.3302	-6.12673	1.48849	-2.57175	9.08127	19.0345	44.6837	1.93892	78.5682	55.35	-9.89402	-4.61442	-19.8466	3.06315	3.32786	39.3969	-1.33151	-0.4379	40.3962	-4.10845
846	1.38243	0.495267	14.1453	0.644133	0.113035	0.458154	0.644145	0.112968	6.27859	0.473887	0.126923	10.5456	-1.53564	3.53669	16.0617	-1.5308	6.99233	-6.19985	-11.8457	-4.10313	0.0113799	21.0935	-14.2301	12.3381	-0.374536	62.7524	13.4514	18.1081	-16.816	-11.755	-6.15046	1.58233	-2.63308	9.11312	18.9121	44.6922	1.70872	78.5541	55.5555	-9.92326	-4.67912	-19.934	3.12806	3.48076	39.3674	-1.4069	-0.5712	40.3901	-4.10397
848	1.41248	0.651268	14.2418	0.669197	0.178921	0.500528	0.669216	0.17885	6.32096	0.488292	0.177761	10.5774	-1.46893	3.42459	15.9799	-1.44527	6.76524	-6.35054	-11.9259	-4.43914	-0.309132	20.7841	-14.2399	12.6896	-0.0331435	62.231	13.7968	18.7329	-17.078	-11.258	-6.15982	1.77602	-2.79026	9.08504	19.052	44.9774	1.57751	78.4516	55.6893	-9.99107	-4.71093	-19.9976	3.12432	3.51078	39.3612	-1.41203	-0.565321	40.3966	-4.09197
850	1.437	0.805539	14.3302	0.691751	0.244479	0.539272	0.691777	0.244408	6.3597	0.50085	0.228197	10.6063	-1.43049	3.31917	15.9359	-1.41092	6.55995	-6.43276	-11.9291	-4.76351	-0.682043	20.4487	-14.1116	13.1775	0.301265	61.7192	13.9935	19.4164	-17.119	-10.9064	-6.14341	1.92036	-2.79077	8.99714	19.1639	45.1448	1.44587	78.4685	55.7255	-9.99639	-4.80868	-20.0192	3.1299	3.58403	39.3884	-1.43981	-0.617035	40.4004	-4.14679
852	1.45563	0.930113	14.3973	0.70949	0.297506	0.568653	0.709521	0.297433	6.38908	0.510635	0.268957	10.6283	-1.43758	3.23655	15.9559	-1.4544	6.41185	-6.39784	-11.8482	-5.07564	-1.02931	20.0935	-13.9231	13.7681	0.610198	61.2605	13.9997	20.1444	-16.9124	-10.6711	-6.10831	1.99887	-2.66366	8.8706	19.213	45.1719	1.32262	78.5706	55.675	-9.93491	-4.96608	-20.0108	3.15964	3.70643	39.4382	-1.49356	-0.735117	40.3963	-4.26337
854	1.49943	1.0012	14.4398	0.73419	0.325221	0.587189	0.734224	0.325146	6.40762	0.527284	0.291271	10.6421	-1.52843	3.20246	16.0476	-1.63631	6.38134	-6.23328	-11.7987	-5.38498	-1.05754	19.8921	-13.8472	14.1479	0.894019	60.9545	13.9578	20.7367	-16.8872	-10.3618	-6.09445	2.07537	-2.83126	8.80401	19.3617	45.3954	1.35694	78.3738	55.6205	-9.89176	-5.05406	-20.0535	3.19775	3.72036	39.4458	-1.48679	-0.742801	40.3819	-4.36826
856	1.54978	1.08016	14.4681	0.762347	0.355932	0.599321	0.762384	0.355853	6.41975	0.546317	0.316055	10.6512	-1.57498	3.14452	16.1144	-1.74486	6.29162	-6.11294	-11.7586	-5.56903	-1.27293	19.6816	-13.6993	14.5068	1.38532	60.984	13.9487	21.161	-17.0428	-10.0237	-6.061	2.1333	-2.85829	8.73652	19.3867	45.4359	1.26314	78.2424	55.6218	-9.85168	-5.12236	-20.0933	3.21939	3.75916	39.464	-1.50959	-0.784725	40.3882	-4.42384
858	1.60202	1.1713	14.4951	0.79227	0.39184	0.610837	0.79231	0.391758	6.43127	0.566328	0.34484	10.6598	-1.5625	3.05694	16.1274	-1.75397	6.12747	-6.08998	-11.7326	-5.65091	-1.73252	19.4775	-13.4762	14.9484	2.00003	61.2599	13.9827	21.4488	-17.2511	-9.71321	-6.01857	2.17445	-2.7416	8.67007	19.3142	45.3286	1.05188	78.2167	55.6893	-9.82543	-5.18023	-20.1113	3.22258	3.82609	39.4974	-1.55637	-0.862882	40.4047	-4.47351
860	1.65115	1.22537	14.5682	0.818109	0.411539	0.642941	0.818151	0.411455	6.46337	0.584371	0.361217	10.6838	-1.56545	2.98927	16.0557	-1.78027	6.00635	-6.22432	-11.7223	-5.86862	-2.20819	19.4567	-13.3002	15.8086	2.10787	61.0973	13.9803	21.8214	-16.8655	-9.56525	-6.05246	2.21461	-2.88491	8.68212	19.4796	45.5978	1.06365	78.1214	55.7988	-9.87057	-5.23225	-20.0709	3.2241	3.81671	39.5186	-1.51424	-0.853183	40.3531	-4.7772
862	1.71344	1.29792	14.625	0.851118	0.438377	0.667667	0.851164	0.438289	6.4881	0.6073	0.383405	10.7023	-1.54443	2.91763	16.0391	-1.76689	5.86857	-6.25552	-11.8155	-5.98835	-2.51761	19.6849	-13.358	16.3884	2.33847	61.6452	14.0946	21.8112	-16.5321	-9.62293	-6.04335	2.25347	-3.00569	8.59947	19.5927	45.8103	1.03834	78.0658	55.8735	-9.88434	-5.27285	-20.0298	3.24411	3.75905	39.5341	-1.4801	-0.833412	40.2938	-4.98065
864	1.78816	1.38491	14.6575	0.890638	0.470686	0.681488	0.890686	0.470594	6.50192	0.634728	0.410122	10.7126	-1.50076	2.83822	16.0988	-1.71834	5.70741	-6.1439	-11.9695	-5.98877	-2.69453	20.0856	-13.5441	16.7034	2.70072	62.8318	14.2961	21.4573	-16.4706	-10.0849	-5.98449	2.28096	-3.06777	8.43951	19.6206	45.9121	0.937511	78.0305	55.9016	-9.84708	-5.30891	-20.0048	3.27557	3.69781	39.5495	-1.4755	-0.831514	40.239	-5.05649
866	1.85182	1.422	14.6898	0.921494	0.481937	0.695383	0.921544	0.481841	6.51581	0.657064	0.420532	10.723	-1.46122	2.76308	16.1754	-1.67634	5.55531	-6.00107	-11.9194	-6.01577	-3.10855	20.1807	-13.2969	17.3414	2.60176	63.6812	14.3397	21.5817	-16.7498	-11.5344	-5.95999	2.253	-3.15632	8.44637	19.6967	46.0583	0.814724	77.8344	55.9145	-9.77558	-5.36892	-20.0096	3.26656	3.81486	39.5884	-1.50999	-0.904161	40.1916	-5.22597
868	1.94728	1.4154	14.739	0.962999	0.471493	0.716839	0.963046	0.471396	6.53727	0.688782	0.415418	10.7391	-1.48944	2.62815	16.2926	-1.78038	5.31799	-5.78681	-11.8598	-5.93938	-3.60355	20.4963	-12.4178	19.1547	2.7405	61.6964	13.9788	20.6898	-18.8963	-14.8865	-5.9608	2.21993	-3.34841	8.49675	19.7222	46.3109	0.773098	77.6516	55.9395	-9.70488	-5.46876	-20.0042	3.24007	3.89961	39.6088	-1.50503	-0.955691	40.1006	-5.45746
870	2.05428	1.38285	14.7951	1.00759	0.448722	0.741349	1.00763	0.448618	6.56178	0.723619	0.40128	10.7575	-1.55227	2.4481	16.4448	-1.96427	5.01002	-5.50934	-11.8486	-5.74295	-3.97884	21.2362	-11.1421	21.8573	3.31524	58.0817	12.928	18.2208	-21.6939	-18.6439	-5.94751	2.1938	-3.57189	8.54644	19.7207	46.5694	0.849089	77.4997	55.9983	-9.65378	-5.58295	-19.9887	3.21171	3.90863	39.6094	-1.45764	-0.961584	39.9768	-5.72133
872	2.06604	1.41298	14.7872	1.01504	0.461071	0.73766	1.01509	0.460965	6.55808	0.728379	0.411001	10.7547	-1.4546	2.32985	16.6	-1.83352	4.75762	-5.21832	-12.0576	-5.42866	-3.4634	23.1912	-10.9296	23.5373	4.31838	60.7681	10.0269	12.6312	-19.2108	-15.4448	-5.71583	2.19034	-3.40051	8.48208	19.9318	46.2812	1.10805	77.2264	56.1294	-9.64771	-5.60669	-20.0045	3.24616	3.86007	39.6303	-1.45446	-0.91481	39.9283	-5.90383
874	1.93672	1.36295	14.8	0.954495	0.449022	0.744179	0.954544	0.448924	6.56462	0.68393	0.398028	10.7597	-1.24123	2.36112	16.7498	-1.43907	4.7377	-4.93112	-11.7715	-5.25605	-2.96823	24.2361	-10.0824	23.3889	4.31945	63.8631	8.74775	9.11753	-16.9056	-12.1398	-5.63801	2.06212	-3.31488	8.55584	19.8893	46.1458	1.24569	77.291	56.4028	-9.72184	-5.49676	-20.0284	3.19234	3.80839	39.6381	-1.36258	-0.857273	39.826	-6.06365
876	1.71248	1.23806	14.8503	0.846626	0.411291	0.768014	0.846668	0.411204	6.58845	0.605803	0.362741	10.7776	-0.997298	2.51752	16.8829	-0.94497	4.93637	-4.67153	-11.0584	-5.27646	-2.72689	24.1296	-8.8325	21.8032	3.2514	65.7753	9.39785	8.59227	-15.6611	-10.4722	-5.74357	1.84033	-3.43638	8.7229	19.5582	46.284	1.28477	77.6866	56.8156	-9.85978	-5.25032	-20.0406	3.03925	3.73294	39.6216	-1.15869	-0.780586	39.6519	-6.20666
878	1.62614	1.19841	14.9326	0.805872	0.400244	0.805059	0.805914	0.400161	6.62549	0.5761	0.351775	10.8054	-1.03721	2.59246	16.956	-0.994504	5.08621	-4.53615	-10.9102	-5.4828	-2.87574	23.854	-9.69871	21.3449	2.35829	65.0839	10.217	9.65164	-15.2756	-11.4888	-5.77517	1.80975	-3.87352	8.52215	19.2073	46.5484	1.67937	77.9846	57.3216	-9.97273	-4.87828	-19.9684	2.85563	3.46526	39.5548	-0.830108	-0.589294	39.4326	-6.27478
880	1.6488	1.17136	15.0049	0.813881	0.386346	0.837183	0.813919	0.386262	6.65762	0.583016	0.341871	10.8295	-1.17369	2.64367	17.0117	-1.22775	5.2263	-4.43758	-10.9681	-5.47764	-3.05546	23.9309	-10.6028	21.0659	1.5434	65.3987	11.1177	10.7767	-16.0419	-13.2856	-5.86655	1.81055	-4.13602	8.37524	19.0907	46.7263	2.06238	78.0435	57.6249	-10.0127	-4.62801	-19.926	2.84672	3.23803	39.5326	-0.686944	-0.443267	39.3036	-6.50889
882	1.75984	1.15061	15.0568	0.861097	0.368439	0.859876	0.861135	0.36835	6.68031	0.619491	0.331541	10.8466	-1.34738	2.67522	17.0561	-1.53524	5.34339	-4.3622	-11.1135	-5.23316	-3.15576	24.4016	-10.9552	20.9	0.901446	66.9441	11.8332	11.4244	-17.5389	-15.3452	-5.99625	1.82293	-4.17547	8.36512	19.2241	46.7971	2.33625	77.8329	57.6768	-9.96998	-4.56006	-19.9317	3.02751	3.11913	39.5618	-0.770447	-0.399208	39.2721	-6.954
884	1.88024	1.152	15.0881	0.914084	0.359582	0.873298	0.914121	0.359488	6.69373	0.659678	0.328362	10.8567	-1.49492	2.68342	17.0841	-1.80246	5.40895	-4.31681	-11.0934	-5.04152	-3.11633	24.6509	-10.0885	21.1617	0.681143	66.8548	11.7357	11.8231	-17.9287	-17.2512	-5.98806	1.87939	-4.31804	8.45278	19.3898	46.9397	2.42635	77.4012	57.6219	-9.855	-4.65281	-19.954	3.25939	3.15802	39.5794	-0.943677	-0.526458	39.2263	-7.61431
886	1.98316	1.23142	15.1226	0.965459	0.386274	0.887828	0.9655	0.386176	6.70826	0.696345	0.35164	10.8675	-1.52273	2.62632	17.0361	-1.87087	5.31522	-4.40804	-11.1489	-4.93723	-2.86107	25.0695	-9.42587	21.7005	0.827952	67.4732	11.0142	11.524	-17.7312	-18.3434	-5.87826	2.04704	-4.37674	8.51314	19.5013	47.0611	2.33448	77.1136	57.4958	-9.76665	-4.84679	-19.9545	3.39304	3.27918	39.5763	-1.09513	-0.705022	39.1214	-7.99177
888	2.06664	1.39905	15.1805	1.01522	0.453037	0.912495	1.01527	0.452932	6.73293	0.729204	0.404738	10.8859	-1.44777	2.50137	16.8777	-1.77136	5.06377	-4.70045	-11.2894	-4.94235	-2.42948	25.6641	-9.01636	22.5511	1.19045	68.7475	9.79334	10.6338	-17.1526	-18.8629	-5.6991	2.33314	-4.31274	8.53052	19.5834	47.1527	2.11742	76.9971	57.3499	-9.71902	-5.09954	-19.9344	3.41279	3.45592	39.5645	-1.19089	-0.90609	38.9648	-8.06585
890	2.16815	1.63177	15.3223	1.07825	0.546487	0.973961	1.0783	0.546376	6.79439	0.770282	0.478581	10.9317	-1.44344	2.32948	16.5315	-1.81091	4.75401	-5.345	-11.3214	-5.09589	-2.07801	26.2155	-7.66223	24.0262	0.834302	68.2711	8.51904	10.0905	-16.8403	-20.9202	-5.61154	2.70943	-4.008	8.64447	19.8715	47.1737	1.9706	76.762	57.3021	-9.66579	-5.32135	-19.9523	3.42477	3.67372	39.6151	-1.23112	-1.14818	38.8521	-8.27989
892	2.26955	1.96126	15.4877	1.14901	0.682161	1.04543	1.14908	0.682033	6.86589	0.814441	0.584439	10.985	-1.47985	2.17619	16.0929	-1.91663	4.49448	-6.1626	-11.5177	-5.13848	-1.60719	26.0942	-5.93317	25.5745	2.37839	67.8802	6.48764	8.69881	-16.2478	-21.924	-5.21762	3.11175	-4.36592	8.39123	20.2142	47.7427	2.03372	76.4523	57.415	-9.59366	-5.51657	-19.9276	3.4794	3.84404	39.6807	-1.28887	-1.34125	38.751	-8.48557
894	2.34247	2.31852	15.6572	1.20972	0.832151	1.11858	1.20981	0.832026	6.93901	0.850187	0.700359	11.0394	-1.5182	2.07278	15.6317	-2.00869	4.32714	-7.02144	-11.7737	-5.03771	-1.22611	25.4875	-4.31883	26.9728	5.27171	67.836	3.9372	6.82221	-15.2992	-21.3353	-4.61647	3.43477	-5.06587	7.8551	20.4903	48.5478	2.23004	76.1557	57.6476	-9.51788	-5.64456	-19.8686	3.56676	3.92185	39.7402	-1.36299	-1.45583	38.6615	-8.62751
896	2.27576	2.40779	15.8192	1.18825	0.875679	1.19065	1.18834	0.875562	7.01107	0.831441	0.73138	11.0934	-1.35	2.07759	15.316	-1.69082	4.27858	-7.60098	-11.3914	-4.89966	-2.22566	25.9504	-4.37781	28.297	4.73492	68.3026	2.87836	7.19257	-14.1832	-19.2179	-4.7378	3.37049	-3.66053	7.82613	20.3352	47.4624	1.99197	76.2726	57.7379	-9.51224	-5.54699	-19.8853	3.57784	3.81112	39.7443	-1.37149	-1.47602	38.6087	-8.54947
898	2.22125	2.34964	15.9049	1.16014	0.854043	1.22942	1.16022	0.853925	7.04986	0.811886	0.713318	11.1225	-1.34456	2.10806	15.1172	-1.66334	4.33468	-7.9696	-10.9992	-4.96438	-2.19244	26.1808	-3.9018	28.335	4.15384	68.5538	2.78629	6.5736	-13.5588	-18.1849	-4.93651	3.2643	-3.17111	7.99875	20.3764	47.0748	2.07147	76.2205	57.9947	-9.59349	-5.36401	-19.9353	3.5549	3.67893	39.7545	-1.34052	-1.3851	38.556	-8.52133
900	2.21594	2.20013	15.9028	1.14596	0.788929	1.22914	1.14604	0.788811	7.04957	0.805499	0.663735	11.1225	-1.54047	2.15224	15.0382	-2.00059	4.48929	-8.12388	-10.7498	-5.16732	-1.08935	26.0219	-2.94766	27.3437	4.09507	68.6352	3.28086	4.86051	-13.5345	-18.5322	-5.08239	3.16854	-3.82407	8.21604	20.6033	47.5836	2.48222	76.0212	58.3523	-9.72774	-5.17372	-19.987	3.51872	3.55965	39.7775	-1.29121	-1.21954	38.4966	-8.5913
902	2.25825	2.10763	15.8353	1.15691	0.745376	1.19927	1.15698	0.745257	7.01969	0.816452	0.631945	11.1002	-1.74106	2.22947	15.1158	-2.33925	4.70339	-7.98777	-10.702	-5.06485	-1.1397	25.9946	-4.22852	27.5801	3.97116	69.9034	3.19379	4.66179	-13.8127	-18.7921	-5.16417	2.98487	-3.71838	8.03187	20.2488	47.3751	2.52736	76.3746	58.2333	-9.75292	-5.15825	-19.9254	3.5308	3.41203	39.776	-1.29151	-1.13643	38.4307	-8.70285
904	2.35559	1.93507	15.7345	1.18558	0.66256	1.15465	1.18566	0.662434	6.97509	0.843196	0.571979	11.067	-1.93554	2.39298	15.2184	-2.63609	5.07134	-7.80524	-10.5145	-4.73178	-1.35356	25.9718	-4.86768	27.786	3.9075	70.2773	2.99758	4.80499	-13.9856	-18.9501	-5.28424	2.61287	-3.36556	7.92819	20.2174	46.8893	2.68687	76.4743	58.0952	-9.74159	-5.22624	-19.9172	3.51681	3.32193	39.8042	-1.3007	-1.09393	38.4271	-8.75948
906	2.48976	1.68641	15.6333	1.2245	0.543518	1.11004	1.22456	0.543392	6.93047	0.879937	0.485622	11.0338	-2.09568	2.61198	15.283	-2.84896	5.52795	-7.69181	-10.1747	-4.25645	-1.52038	25.9671	-4.54401	27.7812	3.85955	69.6504	2.8236	4.93609	-13.9708	-18.919	-5.44633	2.10323	-2.92292	7.99074	20.5771	46.3354	2.96274	76.2491	58.0192	-9.72999	-5.33235	-19.9707	3.46145	3.30269	39.8604	-1.31174	-1.09432	38.4672	-8.74658
908	2.59114	1.48203	15.6213	1.25286	0.445987	1.10516	1.2529	0.445859	6.92559	0.907449	0.414582	11.0304	-2.15455	2.71469	15.1874	-2.91408	5.73887	-7.87164	-9.96195	-3.95734	-1.53576	26.1649	-4.60235	27.8283	3.56553	69.55	2.87917	4.47693	-13.8756	-18.5322	-5.60383	1.76303	-2.75486	8.1602	20.757	46.3276	2.94063	76.1396	57.9363	-9.81572	-5.37316	-19.9589	3.37212	3.30029	39.8948	-1.32423	-1.16078	38.4278	-8.73549
910	2.63643	1.36284	15.6617	1.26344	0.389913	1.12354	1.26348	0.389782	6.94397	0.919013	0.373322	11.0443	-2.1361	2.74217	15.0597	-2.86492	5.7848	-8.10745	-9.86288	-3.81606	-1.49462	26.2406	-4.86024	27.9009	3.37814	69.7578	2.96096	3.99584	-14.0354	-18.3328	-5.70191	1.58156	-2.65966	8.23605	20.9052	46.4889	2.94555	76.189	57.8725	-9.91256	-5.34915	-19.9302	3.2538	3.4617	39.8702	-1.37266	-1.30839	38.2185	-8.57325
912	2.62969	1.32364	15.7235	1.25754	0.372894	1.15125	1.25758	0.372764	6.97168	0.915726	0.360166	11.0652	-2.0779	2.71355	14.9695	-2.76594	5.71287	-8.27214	-9.86348	-3.7776	-1.44296	26.1538	-5.2112	27.9845	3.38186	70.1627	2.99523	3.63595	-14.4499	-18.4257	-5.73272	1.53347	-2.60149	8.18026	21.0371	46.6934	3.0583	76.3907	57.8084	-9.98459	-5.28929	-19.8919	3.1279	3.75074	39.795	-1.44844	-1.51486	37.8781	-8.27384
914	2.6164	1.28896	15.7181	1.24897	0.358771	1.14911	1.24901	0.358643	6.96954	0.910234	0.349061	11.0636	-2.10314	2.67911	15.0777	-2.82921	5.65738	-8.07289	-9.89383	-3.59292	-1.49185	26.0437	-5.23215	28.0339	3.58882	70.3297	2.88651	3.41064	-14.7795	-18.7936	-5.72729	1.49384	-2.62281	8.04641	21.1626	46.7922	3.34061	76.633	57.6578	-9.96691	-5.32349	-19.8375	3.07444	3.89762	39.7371	-1.5033	-1.69707	37.6459	-7.99797
916	2.62032	1.24404	15.6303	1.24696	0.339287	1.11032	1.247	0.339158	6.93075	0.909968	0.334444	11.0345	-2.19485	2.67951	15.284	-3.00442	5.68767	-7.69469	-9.90888	-3.36408	-1.52475	25.9815	-5.09993	27.9814	3.89773	70.3636	2.56036	3.50041	-15.0974	-18.8044	-5.70472	1.43172	-2.4894	7.93392	21.161	46.5883	3.57636	76.7937	57.4074	-9.88695	-5.40514	-19.7751	3.03462	3.89931	39.7587	-1.49651	-1.72831	37.5998	-7.90747
918	2.64707	1.18401	15.4824	1.2537	0.311745	1.0448	1.25373	0.311616	6.86523	0.916736	0.314427	10.9855	-2.3301	2.72681	15.5125	-3.24274	5.81835	-7.27774	-9.89601	-3.12578	-1.53277	25.9937	-4.95387	27.8461	4.21747	70.3766	2.10673	3.84844	-15.3746	-18.3981	-5.68507	1.34502	-2.21055	7.89421	21.0748	46.1362	3.7335	76.8406	57.1114	-9.77562	-5.51538	-19.7311	2.98962	3.78141	39.8547	-1.43379	-1.62464	37.7099	-7.98374
920	2.69018	1.11846	15.3865	1.2673	0.280197	1.00235	1.26733	0.280065	6.82278	0.928924	0.291817	10.9537	-2.42257	2.82405	15.5497	-3.37702	6.02849	-7.21334	-9.8607	-2.94168	-1.58191	26.1179	-5.25329	27.7817	4.28741	70.8449	1.9842	3.96244	-15.4461	-18.0205	-5.72786	1.27842	-2.052	8.02414	21.1995	45.8547	3.91101	76.7988	57.0131	-9.73819	-5.61836	-19.8033	2.90778	3.67697	39.9371	-1.38066	-1.58984	37.7608	-7.95072
922	2.72725	1.04934	15.3338	1.27808	0.247315	0.979139	1.2781	0.247184	6.79957	0.939098	0.267994	10.9364	-2.46786	2.91655	15.4766	-3.42229	6.21549	-7.35124	-9.80624	-2.80616	-1.67429	26.1778	-5.56515	27.7525	4.35895	71.1329	1.94472	4.36178	-15.5307	-17.3514	-5.79389	1.21851	-2.00039	8.21846	21.3896	45.7625	4.03944	76.6447	56.9955	-9.70383	-5.67008	-19.9318	2.84625	3.61608	39.9823	-1.34611	-1.58997	37.7008	-7.95038
924	2.74953	0.978972	15.3125	1.28233	0.214846	0.969993	1.28235	0.214714	6.79042	0.944384	0.244023	10.9296	-2.46971	2.98654	15.346	-3.39392	6.34696	-7.5932	-9.74376	-2.71331	-1.79243	26.1498	-5.8125	27.7209	4.45441	71.1638	1.97247	4.98945	-15.6473	-16.4661	-5.86289	1.15818	-2.026	8.41764	21.5698	45.8123	4.10791	76.4384	57.0168	-9.6639	-5.67286	-20.0777	2.81013	3.59965	39.9896	-1.33081	-1.6141	37.5462	-7.96819
926	2.74787	0.912746	15.2706	1.27639	0.186192	0.951798	1.27641	0.186061	6.77223	0.941798	0.22226	10.916	-2.45718	3.01854	15.3031	-3.35734	6.40163	-7.67177	-9.70399	-2.6495	-1.84429	26.1069	-6.06908	27.5371	4.4161	71.1274	2.2111	5.18247	-15.7075	-15.9223	-5.88796	1.07348	-1.99184	8.47515	21.5448	45.7371	4.13232	76.4348	57.0021	-9.63803	-5.68314	-20.143	2.7626	3.57411	39.992	-1.31829	-1.61966	37.4379	-7.82223
928	2.72727	0.847677	15.2134	1.26222	0.159614	0.926817	1.26223	0.159484	6.74725	0.932925	0.201525	10.8974	-2.45259	3.04621	15.3451	-3.3408	6.44916	-7.59342	-9.73755	-2.5292	-1.93497	26.1371	-6.37569	27.3571	4.45335	71.5991	2.45412	5.19894	-15.7618	-15.498	-5.87069	0.988541	-1.91361	8.51052	21.4457	45.6017	4.10151	76.5087	56.9524	-9.65489	-5.71198	-20.1465	2.72788	3.56944	40.0037	-1.30677	-1.64715	37.401	-7.71882
930	2.69413	0.777485	15.1419	1.24215	0.131841	0.895638	1.24217	0.131713	6.71607	0.919725	0.179524	10.874	-2.4631	3.08043	15.4586	-3.35278	6.51236	-7.38283	-9.8348	-2.33046	-2.11553	26.2723	-6.75279	27.1999	4.55552	72.7159	2.86888	4.76122	-15.6912	-15.3111	-5.82966	0.899513	-1.80581	8.55928	21.3288	45.43	4.03587	76.6118	56.8615	-9.70324	-5.76529	-20.1148	2.71266	3.57834	40.019	-1.29313	-1.6818	37.4199	-7.7009
932	2.67177	0.67759	15.062	1.22453	0.0902432	0.860765	1.22454	0.0901164	6.6812	0.909254	0.147356	10.8479	-2.49373	3.13246	15.5828	-3.39551	6.61508	-7.15372	-9.89849	-2.02814	-2.55782	26.5518	-7.20159	27.0465	4.38515	74.1342	4.26713	2.57673	-15.1291	-15.7885	-5.86294	0.772368	-1.71971	8.68178	21.327	45.2841	4.02744	76.6292	56.7013	-9.70558	-5.8502	-20.1467	2.72499	3.54868	39.9951	-1.26482	-1.61712	37.3925	-7.75812
934	2.63978	0.572999	14.9895	1.20236	0.0472749	0.829277	1.20236	0.047151	6.64971	0.895477	0.11386	10.8244	-2.50084	3.18306	15.6708	-3.39435	6.70743	-6.99025	-9.97342	-1.83909	-2.74818	26.8428	-7.8724	26.6334	4.47589	77.4063	6.38234	-0.657485	-13.0761	-17.6176	-5.81236	0.596125	-1.69514	8.69739	21.2531	45.1684	4.01319	76.7285	56.5907	-9.69875	-5.93785	-20.2071	2.75071	3.50614	39.9544	-1.25985	-1.57937	37.3153	-7.7965
936	2.59144	0.469042	14.9273	1.1731	0.0057736	0.802434	1.1731	0.00565257	6.62286	0.876314	0.0809858	10.8043	-2.47302	3.22859	15.717	-3.32953	6.77884	-6.90214	-10.0496	-1.79105	-2.64413	27.0712	-8.75541	25.88	4.74699	82.2224	9.27713	-4.51393	-9.54999	-20.5962	-5.67376	0.384758	-1.74443	8.60443	21.0947	45.1075	3.98168	76.9114	56.536	-9.69764	-5.99323	-20.2732	2.77367	3.46148	39.8953	-1.27558	-1.58557	37.1944	-7.80274
938	2.51465	0.361858	14.8687	1.13113	-0.0349862	0.777239	1.13112	-0.0351032	6.59767	0.847609	0.0478284	10.7855	-2.40534	3.27251	15.755	-3.19243	6.83295	-6.82684	-10.0297	-1.77553	-2.57522	27.0371	-9.6324	24.7141	4.9124	85.7689	13.1559	-7.98512	-6.71946	-23.8018	-5.58392	0.201931	-1.87684	8.57557	20.9782	45.202	3.93469	77.0219	56.433	-9.73543	-5.8905	-20.2738	2.73974	3.44121	39.792	-1.26449	-1.58661	37.0757	-7.82502
940	2.43558	0.264695	14.8143	1.08896	-0.0712204	0.753812	1.08895	-0.0713323	6.57424	0.818463	0.0180354	10.7679	-2.34232	3.31531	15.8019	-3.06469	6.88662	-6.73512	-10.0414	-1.74004	-2.56641	27.0934	-10.6797	23.465	4.90214	89.0771	17.681	-11.5785	-3.64479	-26.6562	-5.46836	0.052567	-1.98323	8.54438	20.8582	45.2583	3.90569	77.1533	56.3551	-9.78673	-5.80381	-20.2598	2.70553	3.4101	39.6774	-1.23719	-1.5838	36.9304	-7.85564
942	2.36064	0.17766	14.7604	1.0494	-0.103356	0.730494	1.04939	-0.103464	6.55092	0.791002	-0.00852898	10.7505	-2.30088	3.36238	15.8594	-2.97527	6.9558	-6.6251	-10.0998	-1.68657	-2.62089	27.3287	-11.9342	22.2245	4.46617	92.0563	22.6832	-14.9598	-0.446891	-28.9754	-5.33509	-0.0625383	-2.05463	8.53009	20.7345	45.2505	3.88164	77.2962	56.3071	-9.83969	-5.76927	-20.2496	2.67951	3.37138	39.5576	-1.2005	-1.57887	36.7661	-7.89202
944	2.29247	0.0864318	14.69	1.01251	-0.137789	0.699843	1.0125	-0.137895	6.52027	0.765689	-0.0366265	10.7275	-2.30596	3.43794	15.9104	-2.95997	7.09397	-6.52957	-10.1531	-1.68438	-2.69299	27.7916	-13.4163	21.0285	2.9528	93.8559	27.8179	-16.4588	1.77147	-30.8091	-5.28762	-0.161199	-2.15793	8.6705	20.6384	45.2518	3.76582	77.3286	56.2494	-9.86484	-5.76708	-20.279	2.63483	3.36686	39.4244	-1.17031	-1.57848	36.6393	-7.93077
946	2.20606	0.00196174	14.629	0.968158	-0.16793	0.673343	0.968141	-0.16803	6.49377	0.73452	-0.0620129	10.7076	-2.30817	3.50372	15.9606	-2.94301	7.21334	-6.43555	-10.1581	-1.77919	-2.67213	28.273	-14.768	19.8302	0.713808	94.0866	33.162	-17.6436	3.63344	-31.6196	-5.21082	-0.221093	-2.3446	8.79111	20.5519	45.3517	3.66834	77.3632	56.1741	-9.90761	-5.77032	-20.2979	2.63463	3.40631	39.2781	-1.18253	-1.62037	36.5048	-7.94061
948	2.10035	-0.0727928	14.5799	0.916089	-0.192416	0.652105	0.916069	-0.192511	6.47254	0.697216	-0.083694	10.6917	-2.29838	3.55298	16.0133	-2.91038	7.29821	-6.33622	-10.1132	-1.94822	-2.55136	28.7461	-15.8788	18.6851	-1.97915	92.7641	38.691	-18.7889	5.17177	-31.5768	-5.08359	-0.248919	-2.58532	8.85005	20.4658	45.5268	3.61185	77.4271	56.0734	-9.96911	-5.77114	-20.295	2.67905	3.47198	39.1187	-1.22614	-1.69432	36.3546	-7.92571
950	1.99978	-0.136022	14.5274	0.867167	-0.212248	0.629207	0.867145	-0.212337	6.44964	0.661962	-0.10169	10.6745	-2.29239	3.5954	16.0817	-2.88803	7.37168	-6.20825	-10.0535	-2.05143	-2.42014	29.2968	-16.7481	17.7568	-4.89892	90.5008	44.2427	-19.2726	6.3404	-31.6731	-4.93461	-0.288932	-2.67648	8.84658	20.3591	45.5593	3.58615	77.5166	55.9214	-10.0071	-5.76361	-20.2696	2.70526	3.47565	38.9417	-1.21557	-1.72033	36.1935	-7.93782
952	1.88019	-0.189715	14.48	0.810636	-0.226492	0.608523	0.810613	-0.226575	6.42895	0.620656	-0.116018	10.6589	-2.26736	3.63557	16.139	-2.8313	7.43447	-6.09943	-10.0574	-2.08777	-2.3214	29.912	-17.288	17.377	-7.7297	87.8386	49.5143	-18.8396	7.34457	-31.9265	-4.72054	-0.321097	-2.84373	8.79843	20.2351	45.6633	3.57697	77.6751	55.7864	-10.0569	-5.78816	-20.2417	2.7355	3.47648	38.7765	-1.20178	-1.72243	36.0304	-7.94767
954	1.73685	-0.235354	14.4382	0.744295	-0.235443	0.590307	0.74427	-0.235519	6.41074	0.571671	-0.127041	10.6452	-2.21631	3.67202	16.1775	-2.72756	7.48158	-6.02398	-10.1134	-2.10172	-2.16873	30.5685	-17.3978	17.5851	-10.4138	84.9623	54.3274	-17.4589	8.10918	-32.2456	-4.44058	-0.342396	-3.13035	8.72202	20.0772	45.8785	3.55764	77.8939	55.6885	-10.1253	-5.83799	-20.2183	2.77209	3.47907	38.6288	-1.19023	-1.70829	35.8727	-7.94892
956	1.56882	-0.276453	14.3962	0.667471	-0.240552	0.571921	0.667446	-0.240621	6.39235	0.514602	-0.135886	10.6314	-2.13165	3.69177	16.1954	-2.56746	7.48669	-5.98471	-10.0831	-2.33029	-1.49632	31.1519	-16.8146	18.0962	-13.0876	81.7285	58.3874	-15.3314	7.97634	-32.4611	-4.12015	-0.349747	-3.5298	8.65825	19.808	46.192	3.42954	78.0962	55.6378	-10.206	-5.84552	-20.2082	2.81284	3.44391	38.4897	-1.15728	-1.69036	35.7388	-7.94204
958	1.40146	-0.315818	14.363	0.591066	-0.245008	0.557415	0.59104	-0.245069	6.37785	0.457803	-0.144225	10.6204	-2.03684	3.7073	16.1783	-2.38845	7.48124	-6.00997	-10.0421	-2.42311	-0.947991	31.7255	-15.5939	19.2634	-15.4216	78.4762	61.746	-12.8139	7.41261	-32.3911	-3.82019	-0.350773	-3.84075	8.62089	19.5446	46.4377	3.30108	78.294	55.6151	-10.3094	-5.83494	-20.1944	2.84295	3.44416	38.3603	-1.14132	-1.69137	35.614	-7.91401
960	1.24357	-0.351024	14.3403	0.519126	-0.248411	0.547486	0.5191	-0.248465	6.36792	0.40427	-0.15149	10.6129	-1.93677	3.72124	16.1275	-2.19857	7.47158	-6.09758	-9.9834	-2.36298	-0.59031	32.2235	-13.7272	21.1419	-17.3467	75.5327	64.3168	-10.1915	6.59072	-32.1733	-3.55932	-0.341825	-4.04413	8.60514	19.3088	46.5952	3.20553	78.4982	55.626	-10.4411	-5.81792	-20.173	2.86165	3.48203	38.2459	-1.14431	-1.71105	35.5033	-7.86588
962	1.10285	-0.366461	14.325	0.456212	-0.244473	0.540726	0.456187	-0.24452	6.36116	0.356999	-0.152679	10.6078	-1.82679	3.73116	16.0649	-1.99143	7.45114	-6.20652	-9.80183	-2.43718	-0.0721275	32.3863	-11.1386	23.6374	-18.8439	73.5859	65.7191	-8.11059	5.66791	-32.4833	-3.34306	-0.299052	-4.2829	8.57285	19.0679	46.7614	3.17748	78.7606	55.7195	-10.6183	-5.82508	-20.1422	2.88444	3.50005	38.1677	-1.14011	-1.72774	35.4397	-7.81196
964	0.971165	-0.382153	14.3209	0.397234	-0.241364	0.538946	0.397209	-0.241405	6.35938	0.312722	-0.154235	10.6064	-1.71058	3.75022	15.9766	-1.76828	7.4453	-6.36265	-9.58508	-2.44547	0.441993	32.3018	-8.24642	26.4724	-20.1318	72.3549	66.2726	-6.35913	4.55755	-32.7633	-3.15843	-0.290446	-4.49408	8.53341	18.8665	46.9322	3.17004	78.9966	55.8204	-10.8014	-5.83749	-20.1182	2.8903	3.48029	38.1102	-1.11857	-1.70579	35.3953	-7.76957
966	0.848601	-0.401929	14.3225	0.341942	-0.240751	0.539725	0.341917	-0.240787	6.36016	0.271363	-0.157415	10.607	-1.58969	3.77652	15.866	-1.53278	7.451	-6.55984	-9.3513	-2.36249	0.933091	31.9634	-5.16157	29.4962	-21.1976	71.8633	66.0579	-5.01064	3.37898	-32.9529	-2.99485	-0.330933	-4.65084	8.48204	18.7043	47.0848	3.17016	79.2175	55.9063	-10.9931	-5.86215	-20.0934	2.87391	3.43955	38.0732	-1.08646	-1.66131	35.3702	-7.73874
968	0.741532	-0.42399	14.301	0.293302	-0.242281	0.530176	0.293276	-0.242312	6.35061	0.235118	-0.161753	10.5998	-1.4642	3.79166	15.7606	-1.29321	7.43431	-6.74737	-9.08104	-2.25815	1.46806	31.247	-1.7826	32.4866	-21.6286	72.5197	65.0954	-4.47506	2.68392	-33.2545	-2.82018	-0.421043	-4.66037	8.39395	18.5319	47.0882	3.16928	79.5783	55.9581	-11.2718	-5.95693	-20.0017	2.82897	3.46861	38.0734	-1.08221	-1.70088	35.3937	-7.6978
970	0.654306	-0.433932	14.2939	0.254276	-0.240024	0.527007	0.254251	-0.24005	6.34744	0.205809	-0.162632	10.5974	-1.35321	3.7886	15.6273	-1.08506	7.38973	-6.98819	-8.82635	-2.09472	1.88375	30.4574	1.52786	35.5173	-21.9583	73.4773	63.5907	-4.66932	2.08769	-33.3866	-2.66117	-0.491333	-4.78395	8.29351	18.4093	47.2135	3.17612	79.8333	56.0232	-11.4372	-6.00218	-19.982	2.79521	3.54906	38.0838	-1.11148	-1.76791	35.4204	-7.65762
972	0.582754	-0.432264	14.3032	0.222989	-0.233881	0.531111	0.222965	-0.233904	6.35154	0.182023	-0.160103	10.6004	-1.25244	3.77124	15.464	-0.899149	7.32271	-7.28603	-8.58911	-1.8784	2.18733	29.6288	4.72369	38.5361	-22.176	74.4424	61.6358	-5.61929	1.6724	-33.2014	-2.52578	-0.530058	-5.00094	8.20172	18.3274	47.4389	3.17819	79.9623	56.106	-11.4801	-5.98952	-20.041	2.77504	3.65042	38.0973	-1.15351	-1.83617	35.4402	-7.62865
974	0.505111	-0.439287	14.3019	0.188383	-0.231077	0.530482	0.188359	-0.231097	6.35091	0.155978	-0.160284	10.5999	-1.1224	3.7647	15.2946	-0.655859	7.26419	-7.59314	-8.31512	-1.65517	2.60266	28.4987	7.9973	41.2331	-21.7223	75.175	59.2527	-7.77873	2.2597	-32.4693	-2.42406	-0.565142	-4.94066	8.17874	18.1845	47.3911	3.11072	80.132	56.1708	-11.5612	-6.00917	-20.0584	2.73671	3.64515	38.112	-1.10358	-1.83454	35.4557	-7.6511
976	0.4304	-0.426919	14.2983	0.156535	-0.219983	0.528806	0.156512	-0.219999	6.34924	0.13145	-0.154089	10.5987	-0.989766	3.75734	15.1014	-0.407018	7.20277	-7.94458	-8.09429	-1.44069	2.84175	27.2554	10.714	43.7626	-21.1858	75.9562	56.6518	-9.36366	2.86241	-31.4394	-2.31816	-0.545539	-4.93399	8.19623	18.0852	47.3608	3.04718	80.229	56.2816	-11.6451	-6.01481	-20.1187	2.68999	3.67238	38.1343	-1.07736	-1.87119	35.4848	-7.6602
978	0.362303	-0.399113	14.2937	0.128761	-0.202616	0.526716	0.12874	-0.202629	6.34715	0.109552	-0.142938	10.5971	-0.866364	3.75119	14.8865	-0.173484	7.14635	-8.33698	-7.93129	-1.23369	2.89706	26.0231	12.7584	46.0951	-20.7699	76.4922	54.002	-10.2837	3.26601	-30.1811	-2.22342	-0.474378	-5.00653	8.24547	18.0272	47.375	3.0025	80.2535	56.4394	-11.7315	-5.99378	-20.218	2.64309	3.75459	38.1645	-1.09602	-1.9584	35.5288	-7.64773
980	0.311532	-0.398402	14.2939	0.106532	-0.198457	0.526776	0.106512	-0.198468	6.34721	0.0926682	-0.141292	10.5971	-0.777428	3.76513	14.6633	0.0052432	7.13872	-8.74603	-7.76502	-0.999845	3.01594	24.9744	14.2159	47.9795	-20.8491	75.3939	51.6981	-12.1813	3.22048	-28.6143	-2.24743	-0.404612	-4.94739	8.32216	17.9014	47.2847	2.95362	80.3043	56.5855	-11.834	-5.9282	-20.2746	2.6248	3.8592	38.1981	-1.14224	-2.0474	35.5731	-7.64274
982	0.258959	-0.404798	14.265	0.083001	-0.197267	0.513898	0.0829803	-0.197276	6.33433	0.0750085	-0.14195	10.5874	-0.694502	3.78164	14.4923	0.171226	7.13748	-9.0584	-7.60313	-0.764149	3.08598	23.9665	15.4681	49.3193	-20.795	72.9402	49.8566	-14.0505	3.13645	-27.0196	-2.28492	-0.347916	-4.95352	8.37224	17.7858	47.1855	2.99169	80.3262	56.7409	-11.9443	-5.85439	-20.2918	2.60681	3.95787	38.2413	-1.17909	-2.11853	35.6271	-7.64351
984	0.203929	-0.409504	14.2142	0.0585406	-0.195148	0.491297	0.0585205	-0.195154	6.31173	0.0565979	-0.141973	10.5705	-0.616456	3.79459	14.3666	0.324576	7.1313	-9.2871	-7.45393	-0.54519	3.08079	23.019	16.4276	50.0849	-20.5637	69.6486	48.5703	-15.7194	3.2031	-25.5516	-2.31614	-0.30188	-5.01058	8.39129	17.6781	47.065	3.09635	80.3007	56.906	-12.0397	-5.78208	-20.2862	2.58382	4.03422	38.2891	-1.19505	-2.16667	35.6872	-7.65137
986	0.161261	-0.389239	14.2058	0.0413533	-0.183026	0.487496	0.0413345	-0.18303	6.30793	0.0429572	-0.134046	10.5676	-0.561126	3.79045	14.1898	0.43289	7.10233	-9.61271	-7.34293	-0.390366	2.9623	22.3272	16.3093	50.2788	-20.5675	67.1534	47.9617	-17.2289	3.76787	-24.2272	-2.35855	-0.235179	-4.86281	8.4067	17.5059	46.7722	3.11465	80.1912	57.0639	-12.0377	-5.71556	-20.3259	2.55705	4.04968	38.3181	-1.17718	-2.19787	35.734	-7.67138
988	0.131815	-0.37577	14.2089	0.0294453	-0.174889	0.488837	0.0294273	-0.174892	6.30927	0.0335224	-0.12875	10.5686	-0.541658	3.80615	14.0126	0.483668	7.12292	-9.93979	-7.30676	-0.303163	2.83292	21.8063	15.5083	50.1472	-20.5498	66.9732	47.6129	-18.4475	3.79229	-23.8655	-2.41088	-0.15806	-4.75872	8.50145	17.269	46.5167	2.97379	80.0208	57.2585	-11.9637	-5.63989	-20.4161	2.54857	4.084	38.3346	-1.19236	-2.22563	35.7596	-7.68373
990	0.115786	-0.37857	14.2106	0.022197	-0.174907	0.489579	0.022179	-0.174909	6.31001	0.0281068	-0.129241	10.5692	-0.555217	3.85005	13.8593	0.484172	7.20744	-10.2231	-7.33712	-0.269203	2.74488	21.4413	14.4176	49.8153	-20.4286	68.8932	47.3954	-19.2689	3.27209	-24.3402	-2.47778	-0.0745311	-4.71785	8.65974	17.0058	46.3362	2.73129	79.8898	57.4529	-11.8656	-5.55712	-20.5263	2.55816	4.14081	38.3404	-1.24139	-2.24954	35.7682	-7.69678
992	0.112399	-0.408015	14.1801	0.0185116	-0.18757	0.476038	0.0184922	-0.187572	6.29647	0.0261909	-0.138945	10.559	-0.579418	3.92257	13.7836	0.472384	7.34828	-10.3617	-7.3647	-0.208216	2.79833	21.3207	14.2348	49.4979	-20.1258	70.4826	47.1733	-19.5971	3.16483	-24.6391	-2.58312	0.00275269	-4.58112	8.73498	16.8688	46.1807	2.69554	80.2485	57.4422	-11.9325	-5.51639	-20.5173	2.56519	4.15701	38.3387	-1.26208	-2.25224	35.7867	-7.77254
994	0.112431	-0.438846	14.1499	0.0162262	-0.2011	0.462643	0.0162055	-0.201101	6.28307	0.0253789	-0.149205	10.549	-0.599519	3.98954	13.7622	0.463004	7.47763	-10.3996	-7.37614	-0.233496	2.95449	21.1454	14.661	49.1179	-19.5044	70.9545	47.1295	-19.5126	3.21397	-24.8835	-2.68699	0.102874	-4.47284	8.75741	16.8579	46.0419	2.85593	80.4357	57.4226	-11.9938	-5.3283	-20.483	2.55693	4.14774	38.3344	-1.25679	-2.24364	35.8076	-7.82977
996	0.111408	-0.463048	14.1247	0.0139763	-0.211642	0.451468	0.0139545	-0.211643	6.2719	0.0243962	-0.15723	10.5406	-0.607199	4.03618	13.7909	0.465493	7.56541	-10.3447	-7.376	-0.359887	3.16153	20.8693	15.3608	48.6938	-18.7607	70.4668	47.2318	-19.0834	3.34055	-25.1049	-2.77897	0.214918	-4.41829	8.74549	16.9144	45.9234	3.11691	80.3666	57.4348	-11.9977	-5.0044	-20.4495	2.53208	4.1273	38.332	-1.23166	-2.23169	35.8318	-7.85461
998	0.098819	-0.477115	14.0914	0.00742477	-0.216863	0.436631	0.00740228	-0.216864	6.25706	0.0198498	-0.161564	10.5295	-0.583323	4.04294	13.8776	0.506518	7.56872	-10.1823	-7.40278	-0.559996	3.27319	20.5895	15.0324	48.2874	-18.8803	70.9339	47.2346	-18.454	3.36267	-25.4947	-2.8621	0.258333	-4.41485	8.76324	16.7512	45.8519	3.03275	80.3256	57.4722	-11.8647	-4.76312	-20.45	2.50044	4.14405	38.3413	-1.21683	-2.23604	35.8662	-7.86557
1000	0.0983818	-0.46666	14.0672	0.00804564	-0.212239	0.425898	0.00802382	-0.21224	6.24633	0.0200127	-0.158066	10.5214	-0.570446	4.00996	13.9659	0.512223	7.50411	-10.0193	-7.49002	-0.712813	3.1485	20.4332	14.908	48.2155	-18.8967	71.092	47.2938	-17.9962	3.45281	-25.7861	-2.90384	0.320166	-4.40917	8.78801	16.708	45.8371	2.99475	80.3004	57.4565	-11.8045	-4.64295	-20.4064	2.47019	4.18013	38.3634	-1.20401	-2.26742	35.9115	-7.88397
1002	0.114383	-0.438423	14.0547	0.0172072	-0.201048	0.420329	0.0171864	-0.20105	6.24076	0.0261222	-0.149099	10.5172	-0.577242	3.95483	14.049	0.474102	7.40682	-9.86771	-7.61577	-0.804349	2.86231	20.3816	15.135	48.3963	-18.6578	70.8222	47.4307	-17.7292	3.63283	-25.9751	-2.91246	0.407381	-4.39346	8.81124	16.8125	45.8681	3.06537	80.2969	57.3885	-11.8374	-4.62287	-20.312	2.44662	4.22975	38.3952	-1.19618	-2.31901	35.962	-7.91313
1004	0.143066	-0.434076	14.0466	0.0301322	-0.201297	0.41674	0.0301114	-0.2013	6.23717	0.0357981	-0.148432	10.5146	-0.602145	3.95038	14.1608	0.421002	7.40857	-9.66186	-7.6431	-0.914415	2.89857	20.1892	15.2383	48.1386	-18.3874	70.6366	47.618	-17.2858	3.85824	-26.3186	-2.95498	0.470805	-4.38608	8.81217	16.8681	45.8813	3.16174	80.3102	57.351	-11.8379	-4.54618	-20.2093	2.44129	4.28142	38.422	-1.20863	-2.34858	35.9931	-7.94315
1006	0.167142	-0.440353	14.0439	0.0402301	-0.205863	0.415589	0.0402088	-0.205867	6.23602	0.0436453	-0.151178	10.5137	-0.607657	3.95971	14.2894	0.407403	7.42793	-9.42303	-7.65695	-1.03004	2.93538	20.0671	15.1601	47.9292	-18.3458	70.7481	47.7454	-16.9155	3.90902	-26.6051	-2.99851	0.504687	-4.4319	8.80616	16.8859	45.9666	3.20047	80.3268	57.3199	-11.8253	-4.46826	-20.1072	2.44166	4.33565	38.445	-1.23313	-2.37863	36.0224	-7.96413
1008	0.182918	-0.451282	14.0429	0.0463337	-0.211847	0.415173	0.0463119	-0.211852	6.2356	0.0486014	-0.155247	10.5134	-0.59075	3.96811	14.4307	0.433435	7.4371	-9.15964	-7.68115	-1.13343	2.92146	20.0459	14.9607	47.8351	-18.4997	71.0699	47.8059	-16.6658	3.79296	-26.7884	-3.03992	0.521966	-4.51912	8.80316	16.8853	46.1086	3.19378	80.3359	57.2911	-11.8143	-4.39498	-20.0034	2.43993	4.40008	38.4647	-1.26469	-2.41724	36.054	-7.97354
1010	0.194409	-0.44867	14.0271	0.0515901	-0.21156	0.40814	0.0515683	-0.211565	6.22857	0.0525127	-0.154684	10.5081	-0.576456	3.94276	14.5771	0.441726	7.38595	-8.88839	-7.74461	-1.15447	2.92662	20.0884	15.0196	47.7109	-18.4273	70.9098	47.8944	-16.5143	3.7658	-26.8382	-3.08774	0.590597	-4.54765	8.82787	16.9699	46.1692	3.29107	80.3151	57.2442	-11.8719	-4.31595	-19.8679	2.41675	4.51078	38.4854	-1.29135	-2.48088	36.0873	-7.97239
1012	0.204793	-0.454462	14.0142	0.0557256	-0.214879	0.402408	0.0557035	-0.214885	6.22284	0.0558239	-0.156891	10.5038	-0.572315	3.91327	14.722	0.430217	7.33112	-8.62061	-7.79827	-1.13821	2.89725	20.0659	15.0953	47.6016	-18.2311	70.8928	47.9824	-16.3664	3.74163	-26.8684	-3.15826	0.65328	-4.58675	8.87329	17.0359	46.1769	3.41625	80.2469	57.2781	-11.8961	-4.23893	-19.7449	2.3839	4.63058	38.5029	-1.3149	-2.55431	36.1232	-7.96617
1014	0.213792	-0.469406	14.0057	0.058561	-0.222112	0.398669	0.0585381	-0.222118	6.2191	0.0584213	-0.162108	10.501	-0.576767	3.886	14.8672	0.404016	7.28348	-8.35258	-7.83819	-1.10439	2.8179	19.9497	15.1465	47.5226	-17.934	71.1024	48.0689	-16.2158	3.72944	-26.9042	-3.24847	0.700363	-4.63643	8.93508	17.0553	46.1257	3.54476	80.1303	57.4088	-11.8858	-4.16592	-19.6339	2.34774	4.7309	38.5177	-1.32909	-2.61884	36.1615	-7.96304
1016	0.215499	-0.476608	13.99	0.0587861	-0.225396	0.39168	0.0587628	-0.225403	6.21211	0.0588088	-0.164546	10.4958	-0.572287	3.85959	15.0347	0.393263	7.23409	-8.0427	-7.892	-1.11097	2.6536	19.7379	15.2265	47.527	-17.5606	71.3337	48.1594	-16.1439	3.81722	-26.9188	-3.33051	0.742863	-4.63283	9.00891	16.9997	45.9682	3.6199	79.9743	57.6048	-11.9302	-4.10092	-19.4943	2.3222	4.73314	38.5361	-1.30826	-2.61289	36.2028	-7.98971
1018	0.217463	-0.479753	13.9812	0.0594216	-0.226921	0.387757	0.0593982	-0.226927	6.20819	0.0593858	-0.165643	10.4928	-0.559617	3.83611	15.1778	0.399915	7.18693	-7.77744	-7.97955	-1.02024	2.56558	19.6378	15.2025	47.4571	-17.2344	71.5157	48.2641	-16.0978	3.96453	-26.959	-3.40106	0.783643	-4.64188	9.03869	16.9665	45.8135	3.77572	79.8242	57.8252	-12.0121	-4.02721	-19.3177	2.31045	4.67934	38.551	-1.27107	-2.57662	36.2349	-8.0287
1020	0.222775	-0.481729	13.981	0.0616047	-0.228187	0.387705	0.0615812	-0.228194	6.20814	0.0611007	-0.166445	10.4928	-0.541524	3.81804	15.2877	0.420286	7.14761	-7.57333	-8.0796	-0.837996	2.5708	19.6655	15.0629	47.2971	-17.0008	71.6505	48.3821	-16.0522	4.13112	-27.0319	-3.46263	0.82143	-4.67634	9.01866	16.9768	45.694	4.02367	79.696	58.0451	-12.1183	-3.94464	-19.1147	2.31135	4.60131	38.5606	-1.23203	-2.53049	36.2564	-8.07078
1022	0.237288	-0.494698	13.9841	0.0669978	-0.234971	0.389079	0.0669735	-0.234978	6.20951	0.0655781	-0.171159	10.4938	-0.530906	3.81408	15.3729	0.433587	7.13667	-7.4148	-8.07198	-0.720956	2.57735	19.655	14.8645	47.1238	-16.9149	71.8912	48.5062	-15.9444	4.18723	-27.1291	-3.53835	0.843754	-4.73138	8.98186	17.0181	45.6255	4.29346	79.5977	58.2283	-12.2088	-3.86422	-18.9322	2.31514	4.58829	38.5654	-1.23154	-2.51782	36.2766	-8.09455
1024	0.252822	-0.499414	13.9874	0.0734585	-0.23821	0.390594	0.0734339	-0.238218	6.21103	0.0706191	-0.173152	10.495	-0.522762	3.8104	15.4503	0.442926	7.12715	-7.27098	-8.08426	-0.609749	2.57651	19.7386	14.8187	47.0284	-16.8452	71.9191	48.6065	-15.8682	4.20491	-27.1849	-3.59039	0.875093	-4.77086	8.94426	17.0662	45.5912	4.51095	79.5417	58.3228	-12.2606	-3.81125	-18.8019	2.32186	4.61666	38.5655	-1.25346	-2.5425	36.2881	-8.1073
1026	0.265534	-0.495229	13.9896	0.0793505	-0.237329	0.391543	0.0793261	-0.237337	6.21197	0.0749634	-0.172105	10.4957	-0.515981	3.80652	15.5265	0.449791	7.11778	-7.12951	-8.13102	-0.516884	2.56542	19.8816	14.9173	47.0134	-16.7696	71.7643	48.6679	-15.8181	4.21086	-27.206	-3.61093	0.911082	-4.79081	8.9162	17.1187	45.587	4.65093	79.5023	58.3259	-12.2615	-3.78869	-18.7284	2.33031	4.67151	38.562	-1.28827	-2.59278	36.2916	-8.11552
1028	0.267595	-0.498507	13.9875	0.080011	-0.238922	0.390619	0.0799863	-0.23893	6.21105	0.0755625	-0.173252	10.495	-0.509689	3.81594	15.6103	0.460181	7.13282	-6.9733	-8.14959	-0.545638	2.56207	19.8179	14.8866	46.9855	-16.7493	71.8741	48.6529	-15.6772	4.2502	-27.2896	-3.60163	0.908906	-4.81594	8.91217	17.203	45.616	4.70968	79.3595	58.279	-12.1866	-3.78152	-18.6944	2.33769	4.70688	38.5592	-1.31082	-2.61195	36.2972	-8.13875
1030	0.265797	-0.500428	13.9871	0.0790782	-0.239629	0.390436	0.0790535	-0.239638	6.21087	0.0749122	-0.173842	10.4948	-0.503058	3.82079	15.6845	0.47003	7.13939	-6.83505	-8.18435	-0.551589	2.52537	19.7528	14.8828	46.96	-16.6672	71.9675	48.6663	-15.5286	4.32549	-27.3996	-3.5909	0.89933	-4.83049	8.95074	17.2477	45.652	4.66265	79.2073	58.2367	-12.1141	-3.78613	-18.6735	2.34413	4.72992	38.553	-1.32328	-2.61926	36.2949	-8.17796
1032	0.264042	-0.499212	13.989	0.078397	-0.238965	0.391292	0.0783723	-0.238973	6.21172	0.074359	-0.17339	10.4955	-0.49955	3.81791	15.7449	0.47215	7.13302	-6.72296	-8.2348	-0.506645	2.46967	19.7404	14.9191	46.9241	-16.5259	71.9894	48.7268	-15.4019	4.41694	-27.5145	-3.58523	0.889004	-4.82934	9.01313	17.251	45.6821	4.54501	79.0736	58.2097	-12.0675	-3.79499	-18.6503	2.35098	4.74057	38.5432	-1.32698	-2.61954	36.2833	-8.23007
1034	0.2732	-0.494055	13.9893	0.0828039	-0.237389	0.391426	0.0827794	-0.237398	6.21186	0.077548	-0.171922	10.4956	-0.516967	3.80901	15.7902	0.434835	7.12317	-6.64004	-8.2602	-0.431247	2.49913	19.8302	14.9444	46.8189	-16.4388	71.9295	48.8099	-15.35	4.43267	-27.5688	-3.57683	0.872356	-4.80058	8.99684	17.2773	45.6825	4.51287	78.977	58.1658	-12.0603	-3.78286	-18.5944	2.36514	4.73235	38.5319	-1.32855	-2.61878	36.2687	-8.26971
1036	0.278573	-0.490008	13.9959	0.0854588	-0.23602	0.394351	0.0854345	-0.236029	6.21478	0.0794404	-0.170724	10.4978	-0.528172	3.81368	15.8283	0.414087	7.13577	-6.56976	-8.28333	-0.367883	2.5251	19.9037	14.8459	46.7286	-16.4462	71.9478	48.8732	-15.3005	4.44036	-27.6223	-3.58236	0.882257	-4.78035	8.98901	17.3049	45.6827	4.53943	78.9527	58.1552	-12.0748	-3.77421	-18.5297	2.37601	4.74768	38.5203	-1.3288	-2.62099	36.2327	-8.36583
1038	0.278156	-0.487478	14.0051	0.0854557	-0.234882	0.398449	0.0854315	-0.234891	6.21888	0.0793615	-0.169875	10.5009	-0.529475	3.82901	15.8666	0.415168	7.16422	-6.49821	-8.30398	-0.337312	2.53398	19.9301	14.6571	46.6596	-16.5209	72.0441	48.9159	-15.2439	4.44816	-27.6803	-3.60439	0.923287	-4.77404	9.00302	17.3206	45.6775	4.61248	79.0094	58.1852	-12.1059	-3.77522	-18.4622	2.37976	4.79642	38.5075	-1.32969	-2.63962	36.1747	-8.50783
1040	0.277261	-0.483473	13.9931	0.0853771	-0.233051	0.393123	0.0853531	-0.23306	6.21355	0.0791838	-0.168511	10.4969	-0.531996	3.82288	15.9297	0.405003	7.15407	-6.38145	-8.30615	-0.372859	2.54327	19.904	14.637	46.548	-16.4847	72.0528	48.9942	-15.2125	4.42826	-27.7127	-3.64124	0.983412	-4.76876	9.02189	17.2795	45.6186	4.68764	79.1534	58.2397	-12.1576	-3.78991	-18.3863	2.37078	4.87432	38.4887	-1.33469	-2.72987	36.1062	-8.58774
1042	0.278626	-0.475499	13.9819	0.0865879	-0.229648	0.388128	0.0865642	-0.229657	6.20856	0.0798657	-0.165887	10.4931	-0.53462	3.80597	15.9844	0.391259	7.12428	-6.28072	-8.27954	-0.45818	2.59253	19.8545	14.6625	46.463	-16.4828	72.0358	49.0232	-15.1907	4.408	-27.7223	-3.66176	1.03567	-4.74988	9.00025	17.2415	45.5258	4.78448	79.2983	58.3049	-12.1799	-3.80157	-18.3563	2.35832	4.97119	38.4726	-1.35488	-2.81538	36.0468	-8.63514
1044	0.281311	-0.4632	13.9741	0.0886984	-0.224447	0.384675	0.0886752	-0.224456	6.20511	0.0811005	-0.161861	10.4905	-0.536828	3.78541	16.0253	0.377733	7.08767	-6.20569	-8.23385	-0.573997	2.6745	19.7939	14.7092	46.416	-16.5211	72.0099	48.9976	-15.1762	4.39729	-27.7121	-3.66645	1.082	-4.72244	8.95937	17.215	45.4169	4.88033	79.4074	58.374	-12.1699	-3.81229	-18.3741	2.34435	5.07762	38.4626	-1.3879	-2.88313	36.007	-8.65482
1046	0.277627	-0.447343	13.96	0.0882865	-0.217203	0.378377	0.0882641	-0.217212	6.19881	0.0803165	-0.156474	10.4858	-0.536577	3.78428	16.0618	0.37585	7.08557	-6.138	-8.22789	-0.650942	2.71044	19.7502	14.7766	46.3939	-16.4928	71.9926	48.9791	-15.1784	4.41227	-27.692	-3.69036	1.1643	-4.73363	9.03782	17.1787	45.3575	4.86886	79.4219	58.4375	-12.1663	-3.85038	-18.3916	2.32717	5.1778	38.4658	-1.41581	-2.9639	36.0087	-8.64797
1048	0.272826	-0.433413	13.9486	0.0872362	-0.210723	0.373298	0.0872144	-0.210732	6.19373	0.0791054	-0.1517	10.482	-0.53208	3.78349	16.0978	0.381849	7.08258	-6.07107	-8.1943	-0.75717	2.77312	19.65	14.8414	46.3541	-16.461	72.019	48.9448	-15.1542	4.42577	-27.6795	-3.72133	1.24233	-4.70381	9.14298	17.1248	45.2623	4.82646	79.4205	58.5018	-12.169	-3.88677	-18.4172	2.3096	5.22396	38.472	-1.42382	-2.99212	36.023	-8.62873
1050	0.268305	-0.422414	13.9415	0.086084	-0.205552	0.370153	0.0860628	-0.205561	6.19059	0.0779039	-0.147911	10.4796	-0.525113	3.77816	16.133	0.390772	7.07043	-6.00563	-8.12429	-0.905304	2.87574	19.4857	14.8936	46.2972	-16.4504	72.0933	48.8815	-15.1084	4.43477	-27.6731	-3.75603	1.31159	-4.62733	9.2504	17.0587	45.1208	4.78432	79.4207	58.5698	-12.1799	-3.91718	-18.4499	2.29412	5.21631	38.478	-1.4123	-2.9688	36.04	-8.60715
1052	0.265759	-0.41264	13.9377	0.085703	-0.201069	0.368442	0.0856822	-0.201078	6.18887	0.0773235	-0.144586	10.4784	-0.525658	3.76383	16.1604	0.383253	7.04456	-5.95544	-8.03693	-1.10336	3.01844	19.2813	14.9101	46.2675	-16.5198	72.204	48.7414	-15.099	4.45252	-27.6494	-3.78854	1.39299	-4.55549	9.34176	17.018	44.9731	4.80369	79.4127	58.6434	-12.2037	-3.94657	-18.4847	2.28889	5.20155	38.4795	-1.39828	-2.95942	36.0481	-8.60834
1054	0.260513	-0.402693	13.931	0.0841527	-0.196306	0.36544	0.0841325	-0.196315	6.18587	0.0758514	-0.141129	10.4761	-0.524519	3.75448	16.1874	0.380589	7.02715	-5.90553	-7.982	-1.23107	3.12017	19.143	14.9673	46.2791	-16.5597	72.2788	48.6047	-15.1316	4.4783	-27.5959	-3.82708	1.46999	-4.4883	9.43231	16.9584	44.7888	4.83704	79.4268	58.7486	-12.2184	-4.00074	-18.5308	2.28128	5.20892	38.4805	-1.3956	-2.96055	36.0587	-8.60748
1056	0.252221	-0.390636	13.9223	0.0814249	-0.190388	0.36156	0.0814053	-0.190396	6.18199	0.0734232	-0.136886	10.4732	-0.519217	3.7507	16.2133	0.387541	7.01842	-5.85735	-7.96379	-1.27588	3.1739	19.0811	15.0728	46.3269	-16.5457	72.3117	48.4901	-15.203	4.51879	-27.5171	-3.85865	1.52903	-4.4398	9.50405	16.8652	44.5904	4.85529	79.4642	58.8786	-12.219	-4.0864	-18.59	2.26975	5.24226	38.4809	-1.40427	-2.97364	36.072	-8.60322
1058	0.243629	-0.368102	13.9228	0.0793428	-0.179852	0.361748	0.0793242	-0.17986	6.18218	0.0711712	-0.129151	10.4733	-0.505542	3.73936	16.2256	0.407784	6.99292	-5.83438	-7.94242	-1.31708	3.23581	19.0215	15.1865	46.3705	-16.4824	72.3611	48.3966	-15.2911	4.59659	-27.4457	-3.81664	1.52899	-4.46701	9.45844	16.7121	44.4993	4.7788	79.502	58.9824	-12.2057	-4.20157	-18.6612	2.25902	5.27658	38.4777	-1.40304	-2.99781	36.0793	-8.61512
1060	0.23713	-0.354902	13.9221	0.0774803	-0.17357	0.361464	0.0774623	-0.173578	6.1819	0.0693644	-0.12458	10.4731	-0.501874	3.7346	16.243	0.41187	6.98296	-5.80218	-7.92757	-1.31141	3.29279	18.9739	15.2662	46.4155	-16.4135	72.3988	48.2936	-15.372	4.72062	-27.3708	-3.78367	1.50925	-4.47916	9.44206	16.5799	44.4102	4.68355	79.5232	59.0598	-12.2006	-4.34927	-18.7336	2.25613	5.33017	38.4736	-1.4257	-3.03135	36.0821	-8.61838
1062	0.232322	-0.351531	13.9199	0.075624	-0.171729	0.360465	0.0756063	-0.171736	6.1809	0.067856	-0.123327	10.4724	-0.510196	3.73683	16.2668	0.396258	6.99002	-5.75821	-7.91967	-1.26265	3.34718	18.9404	15.3089	46.45	-16.3447	72.417	48.1879	-15.4311	4.87437	-27.299	-3.7665	1.47819	-4.45986	9.46972	16.4956	44.3076	4.59297	79.5194	59.1145	-12.2038	-4.51254	-18.8065	2.25989	5.39272	38.4678	-1.46627	-3.067	36.0801	-8.6127
1064	0.224575	-0.3395	13.9228	0.0731235	-0.165868	0.361737	0.0731064	-0.165875	6.18217	0.0656	-0.119113	10.4733	-0.518911	3.73358	16.2866	0.378205	6.98719	-5.72204	-7.91439	-1.22329	3.41804	18.9227	15.3559	46.4261	-16.2465	72.406	48.1316	-15.4361	4.99004	-27.2601	-3.70715	1.426	-4.42677	9.4565	16.5021	44.2122	4.54039	79.4703	59.1723	-12.1835	-4.63215	-18.9026	2.25696	5.40251	38.4541	-1.46746	-3.07701	36.0713	-8.61065
1066	0.216084	-0.329575	13.9302	0.0701347	-0.160877	0.365028	0.0701181	-0.160884	6.18546	0.0630361	-0.115581	10.4758	-0.534328	3.73632	16.293	0.350763	6.99764	-5.71078	-7.92479	-1.14073	3.4671	18.9784	15.3792	46.3762	-16.15	72.3688	48.1313	-15.4224	5.04191	-27.2509	-3.66919	1.39746	-4.41147	9.44504	16.4564	44.1924	4.43339	79.4419	59.1958	-12.1998	-4.68208	-18.9305	2.25634	5.42371	38.4438	-1.46189	-3.08317	36.0608	-8.66522
1068	0.208032	-0.325138	13.9391	0.0669262	-0.158329	0.36897	0.0669098	-0.158336	6.1894	0.0604692	-0.11389	10.4787	-0.55754	3.7473	16.2908	0.312489	7.02587	-5.71561	-7.94509	-1.03215	3.49335	19.0903	15.3619	46.3032	-16.0828	72.3241	48.1789	-15.3981	5.02847	-27.266	-3.66164	1.39501	-4.41731	9.43996	16.3725	44.2417	4.30602	79.4357	59.1863	-12.2544	-4.65861	-18.8851	2.25994	5.46354	38.4368	-1.45664	-3.08818	36.0465	-8.77799
1070	0.203519	-0.333081	13.9367	0.0643513	-0.161477	0.36789	0.0643347	-0.161483	6.18832	0.0587533	-0.116412	10.4779	-0.588633	3.76634	16.3106	0.261546	7.07156	-5.67978	-7.93692	-1.0147	3.53669	19.1297	15.243	46.1801	-16.1393	72.3527	48.2313	-15.3585	4.97582	-27.2837	-3.66776	1.38482	-4.4186	9.4412	16.4766	44.2561	4.40478	79.3629	59.1911	-12.2979	-4.5672	-18.8374	2.26966	5.49296	38.4224	-1.45466	-3.07902	36.0141	-8.91126
1072	0.200675	-0.336165	13.931	0.0628759	-0.162615	0.365356	0.0628591	-0.162621	6.18579	0.0577266	-0.117359	10.476	-0.623866	3.78557	16.3359	0.202826	7.11906	-5.63386	-7.93238	-1.02123	3.54726	19.1571	15.1664	46.0879	-16.1864	72.3532	48.2935	-15.3303	4.91446	-27.3084	-3.6476	1.36012	-4.44536	9.35478	16.5055	44.2977	4.49212	79.4355	59.1606	-12.3277	-4.51572	-18.7752	2.27356	5.51351	38.4037	-1.44722	-3.09058	35.9726	-8.99138
1074	0.198487	-0.33184	13.9239	0.0622452	-0.16055	0.362204	0.0622286	-0.160556	6.18264	0.0571197	-0.115857	10.4737	-0.658067	3.80201	16.3611	0.144984	7.16108	-5.5881	-7.94071	-1.02866	3.51421	19.1872	15.1543	46.047	-16.1946	72.3071	48.3604	-15.3182	4.86012	-27.3368	-3.60058	1.32358	-4.49163	9.19767	16.4381	44.3686	4.52265	79.6403	59.0932	-12.3483	-4.51843	-18.701	2.26885	5.53339	38.3842	-1.43787	-3.12655	35.9298	-9.01109
1076	0.193877	-0.327115	13.9153	0.0605821	-0.158127	0.358378	0.0605658	-0.158133	6.17881	0.0557179	-0.114156	10.4708	-0.674964	3.81356	16.3783	0.117358	7.18807	-5.55673	-7.97344	-0.995475	3.42796	19.2354	15.1574	46.0734	-16.1748	72.2247	48.4076	-15.319	4.84098	-27.356	-3.56917	1.29813	-4.50556	9.13667	16.4307	44.4319	4.52499	79.717	59.0177	-12.3946	-4.51525	-18.6225	2.25536	5.59322	38.3755	-1.45303	-3.17055	35.9113	-9.02002
1078	0.191746	-0.321337	13.9108	0.0600835	-0.155429	0.356356	0.0600674	-0.155436	6.17679	0.0551675	-0.112173	10.4693	-0.683616	3.81441	16.3837	0.101606	7.19266	-5.547	-8.00413	-0.966361	3.38064	19.2839	15.143	46.0342	-16.1331	72.1687	48.4922	-15.2975	4.81665	-27.3751	-3.53676	1.27513	-4.51356	9.09696	16.4689	44.4747	4.54473	79.7577	58.9732	-12.4175	-4.52561	-18.5622	2.24345	5.63671	38.3684	-1.45513	-3.20083	35.8949	-9.04719
1080	0.193019	-0.314755	13.9115	0.0611352	-0.152636	0.356677	0.0611194	-0.152642	6.17711	0.0557687	-0.110016	10.4695	-0.687059	3.80637	16.3787	0.0927811	7.17923	-5.55678	-8.02318	-0.951147	3.38222	19.3235	15.1	45.9255	-16.0805	72.1534	48.6085	-15.2528	4.78119	-27.398	-3.50232	1.25158	-4.52138	9.05198	16.5292	44.5061	4.58031	79.791	58.9576	-12.4183	-4.53721	-18.5188	2.23732	5.65694	38.3614	-1.44524	-3.21489	35.8767	-9.08992
1082	0.196817	-0.307216	13.9177	0.0633631	-0.149614	0.359445	0.0633476	-0.14962	6.17988	0.0572331	-0.107611	10.4716	-0.689565	3.80283	16.3692	0.0874857	7.17366	-5.5748	-8.0155	-0.95058	3.38589	19.329	15.0203	45.8603	-16.0518	72.1781	48.6798	-15.2173	4.75098	-27.4349	-3.47206	1.22079	-4.53517	8.94446	16.4981	44.5871	4.56357	79.8848	58.92	-12.4479	-4.48928	-18.4654	2.24333	5.67663	38.3558	-1.46623	-3.22898	35.862	-9.08691
1084	0.201876	-0.302701	13.9198	0.0659208	-0.148011	0.360358	0.0659055	-0.148018	6.18079	0.0590383	-0.106245	10.4723	-0.692095	3.7993	16.3775	0.0811922	7.16813	-5.55954	-8.01253	-0.943935	3.33998	19.3441	14.9623	45.8581	-16.037	72.1659	48.7251	-15.1898	4.71314	-27.4678	-3.44745	1.19048	-4.52823	8.84186	16.516	44.6548	4.59098	79.9279	58.862	-12.4901	-4.4155	-18.3888	2.25271	5.70906	38.3527	-1.48274	-3.23311	35.8469	-9.13698
1086	0.207989	-0.303791	13.916	0.0685251	-0.148947	0.358688	0.0685097	-0.148954	6.17912	0.0610466	-0.106772	10.471	-0.696334	3.7972	16.4035	0.0713401	7.16576	-5.51158	-8.01818	-0.934489	3.24758	19.3676	14.9296	45.9051	-16.0382	72.1254	48.7518	-15.1652	4.66263	-27.4971	-3.42849	1.15808	-4.50664	8.75552	16.5874	44.7042	4.66526	79.9235	58.7876	-12.5398	-4.33637	-18.2851	2.25996	5.75922	38.349	-1.4884	-3.23687	35.8242	-9.24657
1088	0.215835	-0.318307	13.909	0.070886	-0.155904	0.355593	0.0708699	-0.155912	6.17602	0.0632712	-0.111814	10.4687	-0.708791	3.80626	16.4251	0.0506741	7.18663	-5.47177	-8.01622	-0.962415	3.18246	19.3471	14.877	45.9074	-16.0749	72.1841	48.7774	-15.1145	4.58814	-27.5469	-3.414	1.10374	-4.51938	8.66958	16.5943	44.7671	4.70323	79.9893	58.717	-12.5839	-4.30811	-18.1503	2.25216	5.83249	38.3308	-1.48938	-3.29256	35.7699	-9.35145
1090	0.225177	-0.330366	13.9065	0.0740851	-0.161897	0.354474	0.0740684	-0.161905	6.17491	0.066058	-0.116081	10.4679	-0.71558	3.8118	16.4261	0.0402087	7.19912	-5.47019	-8.0173	-0.974416	3.11731	19.3369	14.8183	45.9173	-16.1034	72.2139	48.8071	-15.0928	4.5122	-27.5763	-3.39525	1.05048	-4.55799	8.57793	16.6071	44.8704	4.74711	80.0901	58.6485	-12.6393	-4.29004	-18.0255	2.23472	5.90221	38.3049	-1.48334	-3.33174	35.6926	-9.43939
1092	0.235393	-0.337076	13.908	0.0780655	-0.165609	0.355172	0.0780484	-0.165617	6.1756	0.0692774	-0.118591	10.4684	-0.714693	3.81071	16.4063	0.0425019	7.19684	-5.50683	-8.02047	-0.96635	3.04938	19.3465	14.757	45.9346	-16.1176	72.189	48.8514	-15.0985	4.44631	-27.5856	-3.37671	1.00925	-4.60993	8.48926	16.6406	44.9981	4.80739	80.2073	58.589	-12.7014	-4.26933	-17.9235	2.21132	5.96869	38.2768	-1.47501	-3.35565	35.6039	-9.50309
1094	0.244015	-0.342312	13.903	0.0814614	-0.168551	0.352968	0.081444	-0.16856	6.1734	0.07201	-0.120565	10.4667	-0.710877	3.80337	16.3842	0.0480602	7.18215	-5.54793	-8.01272	-0.973692	2.98518	19.367	14.7022	45.9117	-16.1366	72.1071	48.9538	-15.0696	4.41577	-27.6195	-3.38676	1.00648	-4.62541	8.4526	16.7064	45.0533	4.90127	80.2868	58.5633	-12.7405	-4.23079	-17.8485	2.19134	6.0674	38.263	-1.48404	-3.44305	35.5408	-9.53704
1096	0.253555	-0.348902	13.8997	0.0851582	-0.172157	0.351487	0.0851404	-0.172166	6.17192	0.075011	-0.123015	10.4656	-0.710691	3.79915	16.3686	0.047757	7.17442	-5.57711	-7.99997	-0.977485	2.92184	19.3758	14.6276	45.9115	-16.1703	72.0851	49.0284	-15.0309	4.38828	-27.6443	-3.40287	0.996306	-4.64149	8.40511	16.7358	45.0878	4.97044	80.3552	58.5659	-12.7409	-4.17414	-17.8148	2.17943	6.14639	38.2553	-1.50711	-3.50588	35.5034	-9.54154
1098	0.263922	-0.355494	13.9005	0.0892146	-0.175828	0.351864	0.0891965	-0.175837	6.1723	0.0782847	-0.12549	10.4659	-0.713069	3.79925	16.3612	0.0438584	7.17545	-5.59098	-7.98772	-0.971462	2.8585	19.3742	14.5581	45.9504	-16.198	72.12	49.0607	-14.9973	4.36218	-27.651	-3.41988	0.975113	-4.65883	8.34259	16.7271	45.111	5.009	80.4038	58.5872	-12.7118	-4.10521	-17.815	2.17477	6.19154	38.2506	-1.53445	-3.52797	35.4879	-9.52833
1100	0.272409	-0.351074	13.9103	0.0932632	-0.174529	0.356219	0.0932452	-0.174539	6.17665	0.0812229	-0.124253	10.4692	-0.705047	3.79828	16.3544	0.0584846	7.17086	-5.60308	-7.99859	-0.940391	2.78751	19.4032	14.6341	46.0469	-16.114	72.0618	49.0783	-15.0163	4.36028	-27.6287	-3.43525	0.975794	-4.64669	8.30113	16.7417	45.1211	5.05133	80.3751	58.5911	-12.7093	-4.0433	-17.8051	2.16756	6.19146	38.242	-1.5239	-3.52339	35.4747	-9.54356
1102	0.280754	-0.353742	13.9155	0.0967223	-0.176328	0.358538	0.0967041	-0.176338	6.17897	0.083926	-0.125369	10.4709	-0.698758	3.79815	16.3634	0.0694118	7.1684	-5.5861	-7.99088	-0.923518	2.75072	19.3834	14.6875	46.0991	-16.0308	72.0589	49.0721	-15.0299	4.37928	-27.607	-3.46119	0.968423	-4.63192	8.30608	16.7813	45.1119	5.09468	80.3148	58.5971	-12.7153	-4.01944	-17.7922	2.16252	6.19073	38.2339	-1.51779	-3.5157	35.467	-9.56603
1104	0.289126	-0.366071	13.914	0.099474	-0.182367	0.357891	0.0994552	-0.182378	6.17832	0.0863814	-0.1297	10.4704	-0.696742	3.79899	16.3852	0.0722111	7.1692	-5.54561	-7.95701	-0.931244	2.74982	19.3024	14.6843	46.1051	-15.9856	72.1302	49.0332	-15.0332	4.41193	-27.5876	-3.50153	0.953531	-4.62023	8.35259	16.8336	45.0845	5.14345	80.2616	58.6071	-12.7271	-4.038	-17.7798	2.15928	6.20136	38.2268	-1.52447	-3.5156	35.4633	-9.58377
1106	0.29621	-0.380974	13.9104	0.10147	-0.189438	0.356313	0.10145	-0.189449	6.17674	0.0883405	-0.134852	10.4693	-0.697967	3.79957	16.3952	0.0696446	7.17066	-5.52704	-7.90295	-0.978179	2.75137	19.168	14.6336	46.1602	-16.0277	72.2373	48.9212	-15.0621	4.4293	-27.5487	-3.55798	0.959957	-4.60996	8.38767	16.8274	45.053	5.20114	80.3426	58.606	-12.7472	-4.08499	-17.7793	2.1526	6.22389	38.2189	-1.53844	-3.53829	35.4563	-9.56166
1108	0.306174	-0.399584	13.9083	0.104451	-0.198353	0.355365	0.10443	-0.198364	6.1758	0.0911572	-0.141316	10.4686	-0.703021	3.8039	16.3944	0.0620081	7.18035	-5.52861	-7.85764	-0.973245	2.74622	19.1175	14.6317	46.2477	-16.097	72.2534	48.8189	-15.1041	4.44505	-27.4959	-3.63837	0.979601	-4.60114	8.44609	16.8702	44.9931	5.34125	80.4058	58.6488	-12.7545	-4.1296	-17.8025	2.14666	6.26217	38.2162	-1.56158	-3.57531	35.4544	-9.53573
1110	0.31802	-0.417083	13.9091	0.108338	-0.206923	0.355782	0.108317	-0.206934	6.17621	0.0946283	-0.147463	10.4689	-0.709918	3.81087	16.3824	0.0525436	7.1955	-5.55096	-7.82899	-0.913419	2.73689	19.154	14.6847	46.3504	-16.1559	72.1889	48.7532	-15.1538	4.47688	-27.4328	-3.72489	1.00004	-4.59323	8.51953	16.9656	44.9043	5.53834	80.4057	58.7429	-12.7388	-4.16954	-17.8567	2.14173	6.30739	38.219	-1.58823	-3.6166	35.4589	-9.51491
1112	0.323273	-0.412761	13.915	0.110963	-0.205423	0.358404	0.110941	-0.205434	6.17884	0.0964894	-0.146169	10.4708	-0.709018	3.80993	16.3586	0.0551286	7.19349	-5.59508	-7.81803	-0.885107	2.75566	19.1532	14.7099	46.3869	-16.1162	72.2229	48.7604	-15.1911	4.58185	-27.3719	-3.73402	0.975659	-4.58246	8.54612	17.0454	44.7951	5.63186	80.2917	58.8763	-12.6726	-4.2306	-17.963	2.13493	6.32087	38.223	-1.59467	-3.62928	35.4675	-9.50072
1114	0.327512	-0.406825	13.926	0.113258	-0.203141	0.363286	0.113237	-0.203153	6.18372	0.0980522	-0.144314	10.4745	-0.712542	3.81758	16.3348	0.0526881	7.2087	-5.63919	-7.80853	-0.832746	2.75069	19.097	14.7409	46.4825	-15.9979	72.3096	48.7248	-15.266	4.7512	-27.2994	-3.73733	0.936921	-4.57899	8.55996	17.0095	44.7343	5.58065	80.1746	58.9589	-12.626	-4.30814	-18.0707	2.12847	6.31902	38.2273	-1.59316	-3.62875	35.475	-9.49578
1116	0.332461	-0.404212	13.9399	0.115613	-0.202374	0.369458	0.115592	-0.202386	6.18989	0.0997595	-0.143586	10.4791	-0.723574	3.83583	16.3189	0.0398867	7.24588	-5.66852	-7.80472	-0.747433	2.69803	19.0034	14.7993	46.6591	-15.8156	72.4119	48.6372	-15.3697	4.96153	-27.2182	-3.74758	0.889504	-4.58685	8.56813	16.8842	44.7278	5.42343	80.0694	58.9814	-12.6071	-4.39487	-18.1644	2.12238	6.30736	38.2306	-1.58754	-3.62043	35.4803	-9.49815
1118	0.340986	-0.404482	13.9485	0.119326	-0.203138	0.373271	0.119306	-0.20315	6.1937	0.102584	-0.143912	10.482	-0.743463	3.85767	16.3302	0.0107546	7.29269	-5.64781	-7.851	-0.627651	2.52136	18.986	14.9721	46.9265	-15.5973	72.3932	48.5731	-15.422	5.14098	-27.1484	-3.7503	0.829775	-4.61262	8.57621	16.901	44.7229	5.3844	79.9038	59.0049	-12.5735	-4.46976	-18.2434	2.11663	6.29478	38.2302	-1.58489	-3.61313	35.4847	-9.49892
1120	0.347101	-0.416811	13.9509	0.121083	-0.20901	0.37438	0.121062	-0.209023	6.19481	0.104284	-0.148185	10.4828	-0.766297	3.88008	16.3566	-0.0243777	7.34154	-5.59915	-7.85999	-0.549396	2.46102	18.9628	15.0748	47.0105	-15.4552	72.39	48.5309	-15.437	5.21128	-27.1053	-3.75868	0.76003	-4.6484	8.5621	16.8863	44.7477	5.34185	79.8369	59.0075	-12.5657	-4.50719	-18.2586	2.10033	6.2858	38.2281	-1.5735	-3.61215	35.4912	-9.48894
1122	0.350517	-0.438397	13.9486	0.120965	-0.21874	0.373382	0.120943	-0.218752	6.19381	0.104839	-0.155463	10.4821	-0.791264	3.8993	16.3898	-0.0649091	7.38531	-5.53814	-7.82889	-0.520491	2.52852	18.9384	15.0707	46.9076	-15.4227	72.4179	48.5107	-15.4213	5.16805	-27.0922	-3.77424	0.693782	-4.68621	8.52465	16.8302	44.7999	5.30154	79.889	58.99	-12.5932	-4.50123	-18.2082	2.07532	6.28097	38.2257	-1.55528	-3.61564	35.5007	-9.46866
1124	0.355882	-0.448355	13.9488	0.122573	-0.223514	0.373477	0.12255	-0.223527	6.19391	0.106355	-0.158924	10.4821	-0.821658	3.90174	16.4083	-0.120413	7.40042	-5.50548	-7.83115	-0.493448	2.53155	19.0079	14.9833	46.8854	-15.5292	72.423	48.4996	-15.3962	5.07422	-27.1064	-3.79139	0.685973	-4.70213	8.48117	16.8476	44.8546	5.38694	79.9886	58.9655	-12.6651	-4.45384	-18.1269	2.05964	6.27702	38.2251	-1.54891	-3.60699	35.5139	-9.44796
1126	0.36209	-0.456537	13.9496	0.124683	-0.227572	0.37381	0.12466	-0.227585	6.19424	0.1082	-0.161817	10.4824	-0.853556	3.9142	16.4147	-0.174479	7.43436	-5.49472	-7.83507	-0.465929	2.50104	19.077	14.9179	46.8846	-15.6151	72.3768	48.5243	-15.362	4.99855	-27.1267	-3.80667	0.68318	-4.70933	8.42696	16.8636	44.8868	5.49302	80.1185	58.9624	-12.7165	-4.40268	-18.0603	2.05126	6.26672	38.228	-1.54529	-3.60516	35.5286	-9.44333
1128	0.368139	-0.463236	13.9514	0.126834	-0.230967	0.37465	0.12681	-0.23098	6.19508	0.110031	-0.164212	10.483	-0.884427	3.93931	16.4103	-0.221626	7.49101	-5.50379	-7.83665	-0.438288	2.44715	19.1203	14.8963	46.8985	-15.6403	72.2916	48.5791	-15.322	4.9647	-27.1458	-3.81697	0.673485	-4.71468	8.36699	16.8634	44.901	5.58265	80.2513	58.9797	-12.7335	-4.36317	-18.0213	2.04711	6.25301	38.2341	-1.54317	-3.61213	35.5443	-9.45169
1130	0.369082	-0.460753	13.9575	0.127427	-0.229953	0.377348	0.127404	-0.229966	6.19778	0.110407	-0.163416	10.485	-0.90657	3.96108	16.3983	-0.253631	7.53852	-5.52636	-7.84311	-0.427151	2.39632	19.1205	14.8812	46.9296	-15.6182	72.2546	48.6176	-15.2803	4.98474	-27.1587	-3.81176	0.660173	-4.73757	8.31956	16.8479	44.9481	5.60164	80.3143	58.9834	-12.7293	-4.35753	-18.0083	2.03429	6.25915	38.2409	-1.54677	-3.62043	35.5624	-9.44152
1132	0.376104	-0.462505	13.9668	0.130368	-0.231255	0.381507	0.130344	-0.231269	6.20194	0.112689	-0.164196	10.4882	-0.933716	3.98325	16.3844	-0.29448	7.58857	-5.55286	-7.8502	-0.392307	2.40109	19.1084	14.9331	46.9152	-15.5051	72.221	48.6437	-15.2541	5.02566	-27.1623	-3.8111	0.631674	-4.75356	8.29083	16.839	44.992	5.5915	80.3129	58.9762	-12.7114	-4.35718	-18.0058	2.01943	6.2526	38.2415	-1.53959	-3.61822	35.5772	-9.42822
1134	0.390079	-0.47211	13.9793	0.135768	-0.236529	0.387046	0.135743	-0.236543	6.20748	0.11707	-0.167782	10.4923	-0.966132	4.0093	16.372	-0.34364	7.64753	-5.57671	-7.85571	-0.334608	2.45523	19.0966	15.0359	46.8636	-15.3401	72.1907	48.6567	-15.24	5.06939	-27.1608	-3.8266	0.593734	-4.75997	8.29039	16.8513	45.0297	5.57972	80.2613	58.9584	-12.692	-4.35826	-18.0027	2.00528	6.23109	38.2356	-1.52414	-3.60578	35.5879	-9.41378
1136	0.403921	-0.492012	13.9946	0.140331	-0.246316	0.393898	0.140306	-0.246331	6.21433	0.121124	-0.174796	10.4975	-0.99011	4.05168	16.3713	-0.372359	7.73322	-5.57778	-7.85633	-0.28647	2.47253	19.1183	15.0582	46.8698	-15.3272	72.1975	48.6635	-15.1972	5.08054	-27.1811	-3.89258	0.585369	-4.76804	8.36297	16.9282	45.0809	5.64091	80.2074	58.9319	-12.7084	-4.37365	-17.9726	1.99815	6.21723	38.2289	-1.52884	-3.59974	35.5963	-9.39539
1138	0.416518	-0.511857	14.013	0.144347	-0.255988	0.402122	0.144321	-0.256003	6.22255	0.12476	-0.18176	10.5036	-1.01881	4.1008	16.3585	-0.406603	7.83292	-5.6014	-7.84141	-0.304944	2.49935	19.0744	15.1103	46.9153	-15.3384	72.2273	48.6201	-15.193	5.06083	-27.1776	-3.939	0.562095	-4.77712	8.38335	16.991	45.1371	5.73232	80.2042	58.9075	-12.7501	-4.38811	-17.9294	1.99305	6.19801	38.2265	-1.53204	-3.58023	35.6116	-9.37125
1140	0.427952	-0.527786	14.0319	0.148145	-0.263855	0.410526	0.148118	-0.26387	6.23096	0.128114	-0.18739	10.5099	-1.05694	4.15507	16.3303	-0.45527	7.94542	-5.65383	-7.81519	-0.380777	2.53069	18.97	15.203	46.988	-15.3425	72.257	48.5411	-15.2288	5.0233	-27.1496	-3.95496	0.523345	-4.79205	8.33956	17.0156	45.1967	5.82618	80.2592	58.8899	-12.8076	-4.40313	-17.8772	1.98589	6.17503	38.2297	-1.52918	-3.55423	35.6361	-9.33663
1142	0.441193	-0.534923	14.0396	0.153411	-0.267989	0.413961	0.153384	-0.268005	6.23439	0.13232	-0.190133	10.5125	-1.11107	4.20869	16.2979	-0.532982	8.06246	-5.71514	-7.80629	-0.415013	2.50247	18.9221	15.2973	47.0561	-15.3153	72.1923	48.528	-15.2519	5.02444	-27.1356	-3.96397	0.506778	-4.84205	8.30453	16.9705	45.2697	5.83709	80.3485	58.8862	-12.8496	-4.44155	-17.8184	1.96252	6.16432	38.2379	-1.51736	-3.57254	35.6705	-9.27143
1144	0.452818	-0.538413	14.0483	0.15824	-0.270403	0.417865	0.158212	-0.270419	6.2383	0.136086	-0.19162	10.5155	-1.17752	4.30638	16.2568	-0.616981	8.26425	-5.79178	-7.80106	-0.432612	2.49612	18.9032	15.316	47.0739	-15.3148	72.1624	48.5439	-15.2417	5.03131	-27.1385	-3.97417	0.503948	-4.84416	8.2915	16.9639	45.2962	5.86356	80.4158	58.8801	-12.8794	-4.48166	-17.7724	1.94543	6.16398	38.2481	-1.52214	-3.58102	35.7096	-9.20808
1146	0.462614	-0.540648	14.0597	0.162357	-0.272131	0.422951	0.162329	-0.272148	6.24338	0.139275	-0.192641	10.5193	-1.25131	4.4626	16.2141	-0.693447	8.57533	-5.8696	-7.79629	-0.435697	2.52894	18.9036	15.2651	47.0379	-15.338	72.1819	48.5732	-15.2043	5.0378	-27.151	-3.99151	0.512871	-4.7933	8.30369	17.0124	45.2732	5.92535	80.4437	58.8702	-12.8946	-4.51119	-17.7473	1.93723	6.1686	38.259	-1.54223	-3.57426	35.7482	-9.15615
1148	0.473395	-0.545938	14.0695	0.166678	-0.275273	0.427302	0.16665	-0.27529	6.24773	0.142709	-0.194705	10.5225	-1.31907	4.70311	16.1989	-0.73083	9.03762	-5.89259	-7.78905	-0.420271	2.60052	18.9028	15.2457	46.9831	-15.3271	72.185	48.5789	-15.1953	5.04778	-27.1363	-4.02849	0.532999	-4.75115	8.33239	17.0815	45.2523	6.01939	80.4216	58.8632	-12.8865	-4.50175	-17.7548	1.92656	6.15248	38.2697	-1.54425	-3.58098	35.7703	-9.1201
1150	0.481393	-0.554812	14.0761	0.169512	-0.279776	0.430266	0.169483	-0.279794	6.2507	0.145123	-0.197884	10.5248	-1.36919	4.92369	16.2118	-0.745069	9.45713	-5.86287	-7.78212	-0.400184	2.65587	18.8773	15.2846	46.928	-15.2401	72.2028	48.5763	-15.1751	5.04843	-27.1044	-4.06984	0.539179	-4.70897	8.3523	17.1087	45.2083	6.07695	80.395	58.8846	-12.8641	-4.46836	-17.782	1.91736	6.15276	38.2806	-1.55418	-3.58888	35.7924	-9.10585
1152	0.486275	-0.565978	14.0781	0.170812	-0.285047	0.43117	0.170782	-0.285064	6.2516	0.146441	-0.201737	10.5254	-1.40158	5.08653	16.2452	-0.749054	9.76498	-5.79599	-7.7789	-0.380396	2.68059	18.8287	15.3683	46.883	-15.0931	72.2454	48.5668	-15.1451	5.03942	-27.0594	-4.11381	0.534922	-4.66419	8.36908	17.0957	45.1353	6.10011	80.369	58.935	-12.8387	-4.42192	-17.8155	1.90825	6.16945	38.2916	-1.57079	-3.59495	35.8172	-9.11004
1154	0.489858	-0.573845	14.0708	0.171801	-0.288763	0.427947	0.171772	-0.288781	6.24838	0.147427	-0.204448	10.523	-1.43191	5.1488	16.2687	-0.784054	9.88899	-5.75179	-7.79158	-0.368686	2.67469	18.7858	15.4013	46.8664	-14.9995	72.3397	48.5377	-15.1442	5.02984	-27.0071	-4.17305	0.566217	-4.60061	8.44463	17.1223	45.0198	6.17213	80.3066	58.9907	-12.8477	-4.38795	-17.814	1.88989	6.1678	38.3025	-1.56501	-3.59668	35.8395	-9.11359
1156	0.494321	-0.576093	14.0618	0.173603	-0.290077	0.42396	0.173573	-0.290095	6.24439	0.148862	-0.20531	10.52	-1.44631	5.15248	16.2675	-0.808855	9.9008	-5.75506	-7.80676	-0.343453	2.65381	18.773	15.4088	46.8501	-14.9323	72.4077	48.5411	-15.1526	5.03556	-26.9754	-4.20999	0.580602	-4.55852	8.48298	17.1485	44.9221	6.24711	80.2901	59.0465	-12.8582	-4.38928	-17.801	1.876	6.15755	38.3163	-1.56016	-3.59273	35.8629	-9.11731
1158	0.499616	-0.573098	14.0538	0.176164	-0.289154	0.420399	0.176134	-0.289172	6.24083	0.150716	-0.204449	10.5174	-1.44343	5.11905	16.2446	-0.813691	9.83907	-5.7987	-7.82348	-0.300691	2.62522	18.7934	15.3928	46.8248	-14.8827	72.4383	48.5829	-15.1612	5.05605	-26.9655	-4.2232	0.57621	-4.54637	8.47453	17.162	44.8575	6.31357	80.334	59.1015	-12.867	-4.42153	-17.7816	1.86712	6.14501	38.3329	-1.5609	-3.58714	35.8877	-9.12003
1160	0.503105	-0.569205	14.0501	0.177993	-0.287704	0.418733	0.177964	-0.287722	6.23916	0.151988	-0.203245	10.5161	-1.42838	5.09351	16.2297	-0.794217	9.78734	-5.82632	-7.85169	-0.235437	2.59677	18.8433	15.3395	46.7784	-14.831	72.4671	48.6428	-15.154	5.06639	-26.951	-4.24725	0.596193	-4.56542	8.4743	17.1368	44.8325	6.3563	80.4194	59.1667	-12.8935	-4.43812	-17.7568	1.85256	6.14948	38.3483	-1.565	-3.59939	35.9117	-9.11963
1162	0.504408	-0.565493	14.0473	0.178848	-0.28617	0.417497	0.178818	-0.286189	6.23793	0.152526	-0.202042	10.5152	-1.40975	5.06584	16.2357	-0.770507	9.73028	-5.81511	-7.8791	-0.218824	2.58985	18.8351	15.3163	46.7341	-14.7596	72.4774	48.6704	-15.1164	5.10257	-26.9383	-4.25554	0.610136	-4.56184	8.45944	17.1352	44.792	6.42677	80.5129	59.2154	-12.9106	-4.46385	-17.7335	1.83533	6.16486	38.3614	-1.57413	-3.61034	35.9342	-9.11688
1164	0.505134	-0.563452	14.0448	0.179324	-0.285327	0.416368	0.179294	-0.285345	6.2368	0.152827	-0.20138	10.5143	-1.39076	5.02957	16.2613	-0.750573	9.65726	-5.76786	-7.90221	-0.248772	2.60103	18.7625	15.3306	46.6958	-14.6628	72.4756	48.6633	-15.0455	5.1691	-26.9342	-4.25275	0.614429	-4.52433	8.43568	17.1563	44.725	6.51544	80.5944	59.2468	-12.9171	-4.49473	-17.7125	1.81664	6.18576	38.3713	-1.58619	-3.61687	35.9546	-9.11312
1166	0.513104	-0.566617	14.0411	0.182589	-0.287312	0.41474	0.182559	-0.287331	6.23517	0.155398	-0.202647	10.5131	-1.37739	4.96353	16.2873	-0.751309	9.53203	-5.72166	-7.91785	-0.249174	2.58658	18.6834	15.3449	46.6597	-14.5323	72.4982	48.667	-14.9421	5.25687	-26.9644	-4.27907	0.619391	-4.46347	8.43679	17.1275	44.6439	6.52468	80.6312	59.2788	-12.9337	-4.49867	-17.6887	1.80034	6.19129	38.376	-1.59048	-3.62279	35.9712	-9.11248
1168	0.520689	-0.575727	14.0462	0.185226	-0.291886	0.41705	0.185196	-0.291905	6.23748	0.157669	-0.205892	10.5149	-1.34585	4.86705	16.2963	-0.728472	9.34502	-5.70692	-7.93579	-0.206067	2.60263	18.648	15.3438	46.6041	-14.4223	72.5381	48.6742	-14.8431	5.32157	-27.0018	-4.32214	0.62796	-4.39265	8.47611	17.1227	44.5604	6.54188	80.5937	59.3309	-12.9539	-4.47765	-17.6694	1.78078	6.21145	38.3787	-1.598	-3.63455	35.9841	-9.11743
1170	0.52561	-0.588688	14.0584	0.186393	-0.297957	0.422493	0.186363	-0.297977	6.24292	0.15894	-0.210354	10.5189	-1.29388	4.74254	16.2862	-0.676995	9.09986	-5.72735	-7.95466	-0.130997	2.64546	18.6493	15.3265	46.5349	-14.3404	72.5877	48.6784	-14.7606	5.36161	-27.0379	-4.37602	0.644475	-4.31745	8.54248	17.1485	44.4727	6.59381	80.501	59.4052	-12.9827	-4.43553	-17.6497	1.75776	6.2443	38.3812	-1.60858	-3.65078	35.9966	-9.12681
1172	0.525486	-0.596855	14.06	0.185722	-0.301534	0.423193	0.185691	-0.301554	6.24363	0.158674	-0.213071	10.5195	-1.23428	4.5975	16.2715	-0.618595	8.81462	-5.75667	-7.95901	-0.0934858	2.65124	18.5959	15.313	46.4915	-14.2568	72.6196	48.6548	-14.7015	5.41989	-27.0636	-4.42297	0.677908	-4.23961	8.57333	17.1724	44.3571	6.71037	80.4595	59.4841	-13.0454	-4.39062	-17.6059	1.7359	6.25249	38.3866	-1.61091	-3.6574	36.0212	-9.13337
1174	0.524058	-0.59914	14.0601	0.184923	-0.30243	0.423238	0.184892	-0.302449	6.24367	0.158136	-0.213793	10.5195	-1.1784	4.46166	16.2414	-0.562829	8.54752	-5.81435	-7.95401	-0.0794421	2.6254	18.5278	15.2918	46.5012	-14.2088	72.6381	48.6133	-14.6645	5.47443	-27.0807	-4.47863	0.740541	-4.18505	8.59162	17.156	44.2491	6.84437	80.4536	59.5785	-13.1215	-4.33512	-17.5385	1.7134	6.25982	38.3944	-1.61275	-3.66953	36.0495	-9.13695
1176	0.521767	-0.595506	14.0608	0.18419	-0.300663	0.423549	0.184159	-0.300682	6.24398	0.157472	-0.212521	10.5197	-1.12897	4.35027	16.1991	-0.509544	8.3273	-5.89418	-7.94649	-0.0814377	2.58128	18.4572	15.266	46.5424	-14.1849	72.6425	48.572	-14.6369	5.52693	-27.095	-4.54783	0.836845	-4.15284	8.60439	17.1059	44.1453	7.00499	80.476	59.6961	-13.205	-4.26758	-17.4462	1.68945	6.27192	38.4041	-1.61629	-3.68868	36.0786	-9.13729
1178	0.515798	-0.586913	14.0631	0.182214	-0.296445	0.424533	0.182183	-0.296463	6.24496	0.155716	-0.2095	10.5205	-1.08192	4.29034	16.1649	-0.443003	8.20158	-5.95706	-7.96301	-0.0705231	2.5716	18.4094	15.2637	46.4952	-14.1016	72.6209	48.6007	-14.5711	5.59933	-27.1304	-4.63749	0.976053	-4.11709	8.6374	17.0917	44.0016	7.26833	80.4992	59.861	-13.2919	-4.19621	-17.322	1.66188	6.29345	38.4154	-1.62413	-3.7071	36.1048	-9.13463
1180	0.512968	-0.582236	14.0679	0.181317	-0.294183	0.426686	0.181287	-0.294202	6.24712	0.154896	-0.20787	10.5221	-1.03992	4.26304	16.1323	-0.374261	8.13704	-6.01603	-7.97189	-0.0810678	2.59916	18.3307	15.2345	46.4093	-14.0177	72.6278	48.6367	-14.4789	5.68752	-27.1686	-4.73294	1.1125	-4.05002	8.60488	17.0861	43.8106	7.62869	80.5204	60.042	-13.3694	-4.06771	-17.1974	1.63293	6.30762	38.4279	-1.63047	-3.72597	36.1315	-9.12995
1182	0.51474	-0.582637	14.0741	0.182056	-0.294498	0.429418	0.182026	-0.294517	6.24985	0.155468	-0.208058	10.5241	-1.00505	4.25653	16.1031	-0.311347	8.11288	-6.06828	-7.9705	-0.112676	2.64335	18.2128	15.1744	46.3151	-13.9381	72.6747	48.664	-14.3657	5.79308	-27.2076	-4.83152	1.24087	-3.95398	8.5029	17.0785	43.5779	8.06809	80.5302	60.2361	-13.4362	-3.87263	-17.0781	1.60502	6.31529	38.4426	-1.63786	-3.74561	36.1593	-9.1238
1184	0.520505	-0.58446	14.0753	0.184448	-0.295734	0.42997	0.184417	-0.295753	6.2504	0.157336	-0.208823	10.5245	-0.983838	4.24215	16.0865	-0.276837	8.07918	-6.09847	-7.97602	-0.127019	2.61379	18.0723	15.1059	46.2919	-13.8297	72.7542	48.6772	-14.2451	5.92506	-27.2545	-4.93714	1.38284	-3.87246	8.39469	17.0462	43.3429	8.51438	80.5019	60.4562	-13.5016	-3.62631	-16.9561	1.58699	6.33873	38.4625	-1.66461	-3.76767	36.1863	-9.11705
1186	0.52694	-0.57985	14.0718	0.187624	-0.294192	0.428418	0.187594	-0.294211	6.24885	0.159609	-0.207461	10.5234	-0.969425	4.22149	16.0864	-0.257943	8.03641	-6.09852	-7.99469	-0.174056	2.53872	17.9279	15.0845	46.3405	-13.727	72.8392	48.6732	-14.1256	6.07041	-27.3101	-5.04928	1.56391	-3.78548	8.31055	16.9909	43.061	8.98118	80.4202	60.7122	-13.5642	-3.34835	-16.8158	1.56678	6.35616	38.485	-1.68583	-3.78766	36.2209	-9.11166
1188	0.532766	-0.568842	14.065	0.19102	-0.289792	0.425362	0.19099	-0.289811	6.24579	0.161857	-0.203948	10.5211	-0.957614	4.19737	16.1017	-0.245924	7.9882	-6.07046	-8.02429	-0.247665	2.43901	17.7884	15.1005	46.4311	-13.6349	72.9166	48.6583	-14.0125	6.21905	-27.3694	-5.16904	1.77839	-3.69732	8.24245	16.9142	42.7453	9.47269	80.309	60.9917	-13.6249	-3.04784	-16.6479	1.54136	6.36606	38.5088	-1.69882	-3.80662	36.2632	-9.10428
1190	0.537063	-0.562885	14.06	0.193361	-0.287495	0.423138	0.193331	-0.287515	6.24357	0.163456	-0.202077	10.5194	-0.939695	4.18698	16.1239	-0.218323	7.96282	-6.02857	-8.04602	-0.275472	2.37567	17.6589	15.0603	46.4381	-13.5379	72.9669	48.6596	-13.9112	6.34756	-27.4103	-5.32375	1.99929	-3.64278	8.14625	16.8224	42.4781	10.0296	80.2671	61.2492	-13.6911	-2.72285	-16.4216	1.50937	6.38229	38.531	-1.7169	-3.83332	36.3037	-9.07656
1192	0.538181	-0.542744	14.0603	0.195367	-0.278739	0.423246	0.195339	-0.27876	6.24368	0.164378	-0.195401	10.5195	-0.911043	4.1669	16.1423	-0.174386	7.91598	-5.99356	-8.06972	-0.297381	2.35325	17.5786	14.9732	46.3925	-13.4629	72.9982	48.6903	-13.8346	6.45215	-27.4409	-5.35892	2.08559	-3.57601	7.84894	16.7355	42.2699	10.5064	80.342	61.4377	-13.7327	-2.44318	-16.2166	1.47827	6.39879	38.5575	-1.7343	-3.86196	36.3504	-9.05593
1194	0.535248	-0.508171	14.0636	0.196679	-0.263347	0.424665	0.196652	-0.263367	6.2451	0.164342	-0.183813	10.5206	-0.875322	4.13549	16.1543	-0.121204	7.846	-5.9706	-8.09835	-0.322126	2.35898	17.5469	14.846	46.3052	-13.4143	73.0145	48.7514	-13.7753	6.52623	-27.4688	-5.26563	2.03909	-3.4965	7.41658	16.655	42.1345	10.8061	80.506	61.5385	-13.7436	-2.24935	-16.0614	1.44833	6.41473	38.5892	-1.75014	-3.89335	36.4042	-9.04245
1196	0.526111	-0.474141	14.0563	0.195238	-0.247715	0.421395	0.195213	-0.247735	6.24183	0.162235	-0.172226	10.5181	-0.85199	4.10566	16.1625	-0.0897846	7.78334	-5.95515	-8.14221	-0.34382	2.30962	17.5231	14.7067	46.2205	-13.3753	73.0305	48.8332	-13.6944	6.56234	-27.516	-5.15572	2.01379	-3.45646	7.2712	16.5474	42.1008	10.6982	80.6014	61.5523	-13.7352	-2.22508	-15.988	1.41445	6.43048	38.626	-1.7656	-3.93665	36.4629	-9.01277
1198	0.516237	-0.451285	14.0437	0.192638	-0.236927	0.415728	0.192614	-0.236947	6.23616	0.159583	-0.164334	10.5139	-0.841132	4.08908	16.1684	-0.0762341	7.74926	-5.94429	-8.1603	-0.41488	2.34264	17.4957	14.5738	46.0375	-13.3987	73.0168	48.9085	-13.5788	6.5076	-27.5745	-5.07415	1.99191	-3.37854	7.38312	16.4889	42.1478	10.2979	80.6106	61.3993	-13.6958	-2.31705	-15.9834	1.37002	6.44965	38.6556	-1.77746	-3.97671	36.5197	-8.96585
1200	0.507264	-0.439189	14.0305	0.189624	-0.23093	0.409877	0.1896	-0.230949	6.23031	0.156937	-0.160049	10.5095	-0.839668	4.08589	16.1712	-0.0748616	7.74292	-5.93911	-8.14851	-0.543812	2.48679	17.4654	14.4484	45.7395	-13.486	72.9645	48.9786	-13.4311	6.35627	-27.6444	-5.02009	1.97128	-3.25794	7.69041	16.5078	42.2801	9.69688	80.5591	61.0754	-13.6416	-2.49898	-16.0198	1.31385	6.47357	38.6772	-1.78583	-4.02103	36.5763	-8.88849
1202	0.501034	-0.424466	14.0385	0.187989	-0.224007	0.413372	0.187966	-0.224026	6.2338	0.155257	-0.154985	10.5121	-0.831981	4.08453	16.1623	-0.0608379	7.73773	-5.95521	-8.12981	-0.711079	2.7486	17.4523	14.3191	45.349	-13.5893	72.8618	49.0781	-13.2864	6.13669	-27.7308	-4.92307	1.93146	-3.14714	7.93236	16.6399	42.56	9.14101	80.5776	60.6062	-13.6504	-2.73775	-15.998	1.24841	6.50215	38.6947	-1.79523	-4.1219	36.6333	-8.72684
1204	0.491275	-0.399856	14.0256	0.185569	-0.212458	0.407622	0.185548	-0.212477	6.22805	0.152689	-0.146513	10.5078	-0.825892	4.07436	16.1729	-0.0539665	7.71701	-5.93567	-8.12226	-0.899701	2.94786	17.4664	14.1342	44.9469	-13.7279	72.7509	49.2067	-13.1064	5.87973	-27.838	-4.81794	1.91011	-3.04084	8.11769	16.8346	42.8124	8.69541	80.6321	60.1388	-13.6562	-2.90684	-15.9494	1.17801	6.5364	38.7391	-1.80307	-4.20712	36.7565	-8.52433
1206	0.475082	-0.367628	13.9877	0.180919	-0.197059	0.390713	0.180899	-0.197077	6.21115	0.148202	-0.135307	10.4951	-0.824597	4.05857	16.199	-0.0587015	7.68772	-5.88777	-8.11997	-1.11513	3.08036	17.4746	13.8872	44.5368	-13.8985	72.6511	49.3465	-12.8917	5.60502	-27.9582	-4.71607	1.92226	-2.94483	8.23972	17.0414	42.9987	8.38337	80.7232	59.7262	-13.6552	-2.97083	-15.8728	1.10094	6.59655	38.8261	-1.79761	-4.26308	36.9944	-8.37588
1208	0.448968	-0.349083	13.9485	0.170884	-0.186922	0.373273	0.170864	-0.18694	6.1937	0.140039	-0.12839	10.482	-0.837102	4.0627	16.196	-0.0798279	7.6997	-5.89392	-8.07478	-1.40442	3.29863	17.3317	13.582	44.0602	-14.1004	72.6033	49.4223	-12.6741	5.35729	-28.065	-4.63622	1.99234	-2.88697	8.30777	17.1131	43.1525	8.17725	80.878	59.4202	-13.6914	-2.92999	-15.7389	1.03158	6.78935	38.9532	-1.73096	-4.35767	37.3665	-8.84495
1210	0.409114	-0.321211	13.9019	0.155517	-0.17166	0.352517	0.155499	-0.171676	6.17295	0.127553	-0.117995	10.4664	-0.847677	4.07682	16.169	-0.0925172	7.72926	-5.94415	-8.01236	-1.70607	3.65247	17.1357	13.3961	43.4543	-14.18	72.5438	49.485	-12.4719	5.08049	-28.1217	-4.56826	2.08719	-2.80965	8.33805	17.124	43.2298	8.08899	81.05	59.1867	-13.7224	-2.82043	-15.5862	0.808809	6.90327	39.3038	-1.66577	-4.22057	38.4379	-8.18737
1212	0.346626	-0.277954	13.8478	0.131365	-0.147952	0.328432	0.13135	-0.147966	6.14886	0.107944	-0.101869	10.4484	-0.848578	4.09503	16.1216	-0.0849678	7.76285	-6.03125	-7.9401	-2.04039	4.17877	16.8892	13.3667	42.6973	-14.1302	72.4583	49.5252	-12.2945	4.77827	-28.116	-4.49248	2.19212	-2.70299	8.33694	17.0938	43.2312	8.09083	81.2329	58.9994	-13.7341	-2.68365	-15.4365	0.424721	6.87541	39.8741	-1.57169	-3.64291	40.2132	-6.24787
1214	0.231089	-0.21352	13.7882	0.0854984	-0.110996	0.301835	0.0854869	-0.111004	6.12227	0.0712314	-0.0772821	10.4284	-0.825939	4.10042	16.0666	-0.0386573	7.76472	-6.1319	-7.87329	-2.54188	4.91625	16.5236	13.4565	41.8064	-14.0787	72.3259	49.4623	-12.1558	4.5172	-28.0282	-4.34218	2.28907	-2.57122	8.30613	17.0529	43.1912	8.08429	81.4559	58.7799	-13.7083	-2.63391	-15.3415	-0.0139357	6.67506	40.4943	-1.28066	-2.06377	42.2283	-3.92021
1216	0.0780193	-0.149303	13.7278	0.0231185	-0.0713637	0.274925	0.0231109	-0.0713662	6.09536	0.0219994	-0.0517944	10.4082	-0.781204	4.10353	16.0225	0.0464252	7.75448	-6.21108	-7.75608	-3.16183	6.0162	16.0586	13.6209	40.5987	-14.0337	72.3217	49.3322	-12.0252	4.24147	-27.9477	-4.13255	2.337	-2.49976	8.26449	16.9306	43.1569	7.99664	81.6795	58.5644	-13.6638	-2.67721	-15.2416	-0.352787	6.32959	41.0075	-0.727578	0.207497	43.974	-4.09426
1218	-0.0972224	-0.0929756	13.6711	-0.0496045	-0.033581	0.249659	-0.049608	-0.0335759	6.07009	-0.0348408	-0.0283789	10.3893	-0.720385	4.10647	15.9916	0.159946	7.73812	-6.26493	-7.57674	-3.8921	7.39548	15.4848	13.8603	39.1524	-13.9827	72.449	49.1503	-11.9018	3.98281	-27.8951	-3.87525	2.34848	-2.49118	8.2321	16.7633	43.1191	7.86014	81.8457	58.3693	-13.6052	-2.79286	-15.1333	-0.572159	5.9246	41.3601	0.0128037	2.81879	45.2405	-6.90803
1220	-0.252791	-0.052781	13.6284	-0.114909	-0.00437682	0.230687	-0.114909	-0.00436479	6.05112	-0.0855721	-0.0108867	10.375	-0.667377	4.11045	15.9657	0.259328	7.7264	-6.30985	-7.37691	-4.74277	8.60537	14.7367	14.2252	37.9261	-13.8436	72.5329	48.9386	-11.8154	3.92608	-27.8532	-3.5974	2.41651	-2.46472	8.28192	16.784	42.9752	7.90665	81.7314	58.2351	-13.537	-2.88452	-15.0586	-0.748601	5.66265	41.5309	0.532553	4.82302	45.8886	-8.71349
1222	-0.376361	-0.0237134	13.6019	-0.167	0.0175507	0.218879	-0.166998	0.0175678	6.03931	-0.125948	0.00204161	10.3662	-0.614658	4.10711	15.915	0.356997	7.70142	-6.40124	-7.11185	-5.66531	9.64985	13.9377	14.6275	36.8837	-13.6753	72.6719	48.7652	-11.733	3.91854	-27.8268	-3.37226	2.53434	-2.4461	8.27904	16.7537	42.8242	7.9591	81.6322	58.134	-13.442	-2.93429	-15.0003	-1.04677	5.99086	41.5845	0.979288	5.62149	46.0441	-10.4888
1224	-0.458653	-0.00715662	13.5905	-0.2019	0.0309225	0.213788	-0.201897	0.0309433	6.03422	-0.152913	0.00971763	10.3624	-0.561233	4.09407	15.8336	0.454221	7.65837	-6.54987	-6.79921	-6.56578	10.491	13.1853	15.0019	36.0535	-13.5239	72.8485	48.6441	-11.6498	3.92316	-27.8189	-3.22226	2.68492	-2.44138	8.20519	16.6358	42.7052	7.97748	81.6204	58.0537	-13.3277	-2.94447	-14.9521	-1.47194	7.02845	41.538	1.28854	5.1655	45.8278	-12.2104
1226	-0.478043	-0.0164628	13.5853	-0.211105	0.0282716	0.21146	-0.211102	0.0282935	6.03189	-0.159615	0.00712582	10.3606	-0.508383	4.07398	15.7302	0.549072	7.60253	-6.73972	-6.52748	-7.15849	11.0492	12.7198	15.1872	35.53	-13.5343	72.9155	48.5455	-11.5724	3.92863	-27.8391	-3.15466	2.79228	-2.46321	8.09669	16.475	42.6814	7.95191	81.7282	57.9691	-13.2256	-2.95741	-14.899	-1.89644	8.96721	41.4039	1.06322	3.7899	45.5446	-13.476
1228	-0.480971	-0.0167422	13.5935	-0.212411	0.0283747	0.215093	-0.212408	0.0283965	6.03552	-0.160598	0.00711722	10.3634	-0.444487	4.02663	15.6141	0.654807	7.49285	-6.95398	-6.35796	-7.47677	11.4195	12.5063	15.2401	35.1654	-13.5396	72.937	48.5185	-11.5354	3.95508	-27.8751	-3.14423	2.91107	-2.49219	8.09184	16.4444	42.7227	7.91218	81.7354	57.8796	-13.2144	-2.96762	-14.8678	-2.10759	10.2648	41.2527	0.795614	3.01141	45.1814	-14.0254
1230	-0.484801	-0.00439926	13.6168	-0.213173	0.0341025	0.225468	-0.213169	0.0341245	6.0459	-0.161547	0.0113505	10.3711	-0.369794	3.95774	15.4955	0.7723	7.33983	-7.17329	-6.29196	-7.58503	11.6725	12.4828	15.1802	34.8906	-13.5269	72.9557	48.5578	-11.5288	3.98827	-27.9214	-3.16218	3.04465	-2.50861	8.19334	16.5255	42.7975	7.85964	81.6436	57.784	-13.2599	-2.98278	-14.8578	-2.11882	10.6907	41.1127	0.62306	3.02482	44.761	-13.9346
1232	-0.510448	0.00171395	13.6587	-0.223973	0.0387385	0.244097	-0.223969	0.0387614	6.06453	-0.169924	0.0141052	10.3851	-0.295368	3.90692	15.4017	0.894293	7.21971	-7.34592	-6.25532	-7.74132	11.9827	12.4193	15.0349	34.5807	-13.6223	73.1026	48.609	-11.4719	3.94284	-27.9742	-3.11836	3.17105	-2.45394	8.2728	16.4346	42.8004	7.75494	81.6945	57.6899	-13.1299	-3.03614	-14.8385	-2.2255	10.8963	40.95	0.708533	2.93847	44.388	-13.8417
1234	-0.547692	-0.00761719	13.702	-0.241014	0.037465	0.263315	-0.24101	0.03749	6.08375	-0.182573	0.0120326	10.3995	-0.224848	3.88195	15.3331	1.01713	7.14809	-7.47089	-6.246	-7.82524	12.3123	12.3472	14.8899	34.2919	-13.6457	73.267	48.6071	-11.4142	3.93117	-28.0052	-3.07544	3.23004	-2.35492	8.28674	16.4209	42.8036	7.73449	81.7406	57.5444	-12.9797	-3.08002	-14.8371	-2.23124	11.122	40.7892	0.707572	2.79561	43.8749	-13.9567
1236	-0.595912	-0.0266497	13.7389	-0.263598	0.0327498	0.279644	-0.263595	0.032777	6.10008	-0.199136	0.0070204	10.4118	-0.164793	3.87737	15.2825	1.12738	7.11744	-7.56218	-6.25651	-7.8482	12.6437	12.2602	14.8023	34.025	-13.5623	73.3931	48.5557	-11.3728	3.9672	-28.0049	-3.05232	3.2395	-2.22924	8.27304	16.4987	42.8111	7.78405	81.7472	57.3589	-12.855	-3.1067	-14.856	-2.11569	11.3941	40.6288	0.575207	2.58791	43.2433	-14.2985
1238	-0.661798	-0.0254938	13.7525	-0.292435	0.0381916	0.285683	-0.292432	0.038222	6.10611	-0.221045	0.00918075	10.4163	-0.139373	3.8568	15.2261	1.16908	7.07025	-7.66671	-6.27015	-7.92771	12.8883	12.1218	14.925	33.7627	-13.3681	73.3321	48.5471	-11.3819	4.01863	-27.9539	-3.08489	3.33743	-2.12772	8.46976	16.5102	42.7843	7.70005	81.6907	57.215	-12.8163	-3.13326	-14.8878	-1.93265	11.4712	40.4291	0.430897	2.35281	42.7354	-14.6342
1240	-0.730232	0.0180385	13.7772	-0.319224	0.0624468	0.296652	-0.319218	0.0624793	6.11708	-0.242666	0.0255365	10.4246	-0.11004	3.83221	15.1127	1.21936	7.01383	-7.877	-6.29699	-8.08134	13.2586	12.0683	15.0113	33.4267	-13.3404	73.3314	48.5316	-11.3789	3.97383	-27.9456	-3.07519	3.46727	-2.01291	8.64133	16.4775	42.6946	7.62289	81.6455	57.1962	-12.7552	-3.14246	-14.9014	-1.84891	11.3726	40.2806	0.429524	2.30479	42.4066	-14.8874
1242	-0.79292	0.0887955	13.8162	-0.341447	0.0982555	0.314083	-0.341436	0.0982907	6.13451	-0.26164	0.0508339	10.4377	-0.0751993	3.81217	14.9534	1.28365	6.96316	-8.17182	-6.32585	-8.2714	13.7867	12.1029	15.0396	33.0012	-13.4663	73.3962	48.4912	-11.3719	3.85034	-27.9809	-3.01579	3.58491	-1.90517	8.71779	16.4075	42.5899	7.57845	81.6341	57.2654	-12.6767	-3.12327	-14.8912	-1.88079	11.1894	40.1952	0.544289	2.41772	42.2445	-15.0295
1244	-0.832396	0.100335	13.8539	-0.357898	0.106339	0.330852	-0.357887	0.106376	6.15128	-0.274466	0.0557961	10.4503	-0.0653645	3.82777	14.8371	1.31341	6.98687	-8.38662	-6.31521	-8.30023	14.4754	12.1138	15.1859	32.4341	-13.3778	73.2572	48.394	-11.4752	3.86535	-27.964	-2.96891	3.54387	-1.93667	8.62334	16.3066	42.7397	7.51402	81.6773	57.1726	-12.7355	-3.03109	-14.8743	-1.91023	11.2965	40.1387	0.480324	2.35032	42.1221	-15.0008
1246	-0.861758	0.0854072	13.8728	-0.371897	0.102018	0.339204	-0.371887	0.102056	6.15964	-0.28464	0.0516467	10.4565	-0.0654511	3.84795	14.8123	1.32207	7.0234	-8.43161	-6.28118	-8.31992	14.786	12.0583	15.2445	32.191	-13.3699	73.354	48.2587	-11.4971	3.75916	-27.952	-2.94329	3.48545	-1.90264	8.50125	16.3155	42.7291	7.66979	81.7256	57.0527	-12.6653	-2.99498	-14.8083	-1.94522	11.4729	40.0651	0.427336	2.24657	41.9783	-15.084
1248	-0.879356	0.0530853	13.8718	-0.382042	0.0891456	0.338702	-0.382033	0.089185	6.15913	-0.29137	0.041357	10.4561	-0.0697451	3.86679	14.8587	1.31882	7.05969	-8.34479	-6.22684	-8.34429	14.6565	11.9357	15.2024	32.3463	-13.4703	73.6673	48.0932	-11.4394	3.5548	-27.946	-2.95008	3.42095	-1.82202	8.37789	16.446	42.5706	8.02637	81.7685	56.934	-12.4671	-3.0209	-14.7175	-1.97634	11.6615	39.9728	0.402183	2.12685	41.817	-15.3065
1250	-0.864377	0.0152313	13.865	-0.378303	0.0713948	0.335601	-0.378295	0.0714337	6.15603	-0.287403	0.028338	10.4538	-0.0698477	3.89254	14.8393	1.32925	7.10643	-8.37968	-6.15042	-8.29507	14.3665	11.7856	15.1894	32.7657	-13.5438	73.7007	47.8836	-11.4987	3.58764	-27.8958	-3.01999	3.24296	-1.97734	8.18501	16.6192	42.7315	8.29489	81.8298	56.8	-12.4036	-2.99691	-14.7403	-1.98202	11.8328	39.9066	0.303764	1.95144	41.7403	-15.4738
1252	-0.846523	-0.0178195	13.866	-0.372939	0.0555519	0.335974	-0.372934	0.0555904	6.15641	-0.282347	0.0168547	10.4541	-0.0514405	3.90288	14.7552	1.37104	7.11762	-8.53438	-6.07749	-8.22776	14.1157	11.6903	15.2218	33.1098	-13.5749	73.6269	47.8094	-11.5778	3.68223	-27.8515	-3.12033	3.16294	-2.18554	8.15735	16.6904	42.9004	8.3986	81.8254	56.8	-12.3748	-2.98439	-14.8085	-1.93945	11.8834	39.8633	0.239921	1.8612	41.7027	-15.7061
1254	-0.831403	-0.0443126	13.8762	-0.368284	0.0428087	0.34049	-0.368279	0.0428466	6.16092	-0.278026	0.00764292	10.4575	-0.0170643	3.89398	14.6238	1.43718	7.08731	-8.77708	-6.0197	-8.14657	14.0155	11.6951	15.3006	33.2518	-13.5834	73.4479	47.893	-11.6225	3.80833	-27.8421	-3.20349	3.14085	-2.37657	8.24983	16.6524	43.0183	8.31151	81.7699	56.9143	-12.3543	-3.01168	-14.9135	-1.86836	11.8268	39.839	0.226172	1.86007	41.6936	-15.9842
1256	-0.81349	-0.0718278	13.8854	-0.362481	0.0294051	0.344523	-0.362477	0.0294425	6.16495	-0.272804	-0.00198663	10.4605	0.0116539	3.87004	14.5264	1.48552	7.03201	-8.95763	-6.0013	-8.01256	14.294	11.8619	15.3773	33.0355	-13.6484	73.1637	48.0189	-11.5463	4.00767	-27.9841	-3.10754	2.80131	-2.42814	8.03494	16.6227	43.0969	8.02899	81.7448	56.9314	-12.2805	-3.10628	-15.1047	-1.87285	11.8328	39.8175	0.224957	1.81583	41.7046	-16.1426
1258	-0.786797	-0.0919908	13.8927	-0.352274	0.0185673	0.347775	-0.352272	0.0186036	6.16821	-0.264461	-0.00940861	10.4629	0.0126782	3.85168	14.4716	1.48335	6.99767	-9.06021	-5.96287	-7.89173	14.524	12.2447	15.5706	32.8477	-13.9171	72.1547	48.3001	-11.0962	4.19386	-27.9392	-2.96736	2.36253	-2.4099	7.75294	16.6447	43.2181	7.74347	82.1031	56.8356	-12.3395	-3.47322	-15.1382	-1.91354	11.8274	39.8029	0.239857	1.79535	41.736	-16.1829
1260	-0.752948	-0.107668	13.9002	-0.33859	0.00916187	0.351111	-0.338589	0.00919679	6.17154	-0.253614	-0.0155304	10.4654	-0.0131116	3.84898	14.4594	1.43612	7.00236	-9.08418	-5.90353	-7.79023	14.615	12.8817	15.7609	32.6838	-14.4506	70.5565	48.7647	-10.2421	4.1191	-27.6205	-2.8123	1.88324	-2.33172	7.45518	16.7738	43.3937	7.55877	82.7769	56.5719	-12.5138	-4.07434	-15.0691	-1.9677	11.8163	39.7912	0.261785	1.79448	41.7737	-16.1717
1262	-0.726512	-0.140512	13.9146	-0.329448	-0.00721377	0.357468	-0.329449	-0.0071798	6.1779	-0.245701	-0.0271594	10.4701	-0.0337153	3.88426	14.4743	1.41121	7.07443	-9.05566	-5.8885	-7.73637	14.6837	13.7721	15.5229	32.229	-15.3233	69.6315	49.2772	-9.19808	3.01194	-27.16	-2.64936	1.43388	-2.19775	7.16512	17.2598	43.6561	7.76064	83.1176	55.895	-12.5745	-4.52191	-15.3783	-1.97168	11.8713	39.767	0.265281	1.74488	41.7658	-16.4237
1264	-0.692775	-0.16535	13.9524	-0.316508	-0.020588	0.374285	-0.31651	-0.0205552	6.19472	-0.23515	-0.0362894	10.4827	-0.0660775	3.91242	14.4801	1.36273	7.13791	-9.0451	-5.79827	-7.32114	14.5007	15.3037	14.0853	30.9177	-16.5856	68.604	50.446	-7.60154	0.428939	-25.9421	-2.40754	0.85255	-1.86233	6.75109	17.4281	43.5204	7.69903	83.3785	55.4002	-12.542	-5.06183	-15.8385	-1.95327	11.9707	39.7287	0.20799	1.69269	41.7273	-16.6154
1266	-0.652259	-0.176464	14.0129	-0.299571	-0.0284202	0.401202	-0.299574	-0.0283893	6.22163	-0.221979	-0.0410104	10.5029	-0.122226	3.92281	14.4628	1.26558	7.17782	-9.07915	-5.79135	-6.48332	13.7221	17.4962	11.1878	28.8765	-18.3031	66.9368	52.2971	-4.86267	-3.18235	-24.2178	-2.13522	0.233106	-1.44271	6.37196	17.1752	43.0555	7.23325	83.5286	55.2028	-12.4111	-5.72042	-16.3762	-1.92945	12.0962	39.6782	0.10886	1.63502	41.6677	-16.7125
1268	-0.616657	-0.169654	14.087	-0.283448	-0.0280067	0.434139	-0.283452	-0.0279776	6.25457	-0.209963	-0.0396226	10.5276	-0.240659	3.9101	14.3861	1.04978	7.19888	-9.22769	-6.65949	-5.2784	10.9932	20.4558	6.74933	27.6066	-20.9671	62.571	54.6384	0.726845	-5.54176	-22.6777	-2.12059	0.117822	-1.50902	6.8223	16.6452	42.9976	6.34064	83.2181	55.1903	-12.1522	-6.44507	-16.9134	-1.95866	12.1903	39.6245	0.103367	1.51545	41.611	-16.8732
1270	-0.604756	-0.181719	14.1005	-0.279136	-0.0341808	0.440157	-0.279139	-0.0341523	6.26059	-0.206332	-0.0439492	10.5321	-0.377313	3.92924	14.4147	0.807288	7.28558	-9.1804	-7.63784	-4.28098	8.22361	22.8366	1.73957	25.9557	-22.8803	60.6336	55.3732	8.44919	-9.48778	-24.9503	-2.162	0.102292	-2.01277	7.36932	16.347	43.3544	5.62046	82.8329	55.1459	-11.9342	-6.95788	-17.2579	-1.9442	12.2712	39.5842	0.0571887	1.40828	41.5805	-17.0461
1272	-0.611175	-0.210014	14.0496	-0.28407	-0.0461851	0.417466	-0.284075	-0.0461558	6.2379	-0.209226	-0.0532548	10.5151	-0.516757	3.97869	14.5658	0.564304	7.42877	-8.90469	-8.49396	-3.68171	6.02037	24.3196	-3.13014	23.7941	-23.5118	61.4455	54.0988	16.3879	-16.312	-31.6306	-2.23479	0.136484	-2.72635	7.81714	16.3833	43.9598	5.26852	82.5198	54.9976	-11.7966	-7.14925	-17.3901	-1.88398	12.3408	39.5618	-0.0411294	1.31955	41.5782	-17.2221
1274	-0.60355	-0.196334	13.9883	-0.279676	-0.0408371	0.390246	-0.27968	-0.0408082	6.21067	-0.206291	-0.0489805	10.4947	-0.632575	3.9911	14.7676	0.347276	7.49532	-8.53581	-8.86641	-3.63449	4.92459	24.9537	-6.54987	21.045	-23.3702	60.2806	51.5324	20.9126	-21.8362	-37.1672	-2.4098	0.412342	-2.73474	8.05607	16.6061	44.0234	5.46257	82.5172	54.6932	-11.7354	-6.88232	-17.4451	-1.86139	12.3938	39.5537	-0.113507	1.19644	41.5846	-17.4075
1276	-0.529592	-0.229808	13.9569	-0.249717	-0.0611243	0.376348	-0.249723	-0.0610986	6.19678	-0.182563	-0.0621677	10.4843	-0.787003	4.02491	14.8779	0.073015	7.61455	-8.33808	-9.04292	-3.49504	4.39427	25.3672	-9.0189	18.5369	-22.2251	61.314	47.0406	21.7119	-24.6338	-40.8425	-2.66004	0.562205	-2.3586	8.10006	16.8552	43.8331	5.78553	82.597	54.3627	-11.6786	-6.42012	-17.3826	-1.85277	12.4585	39.5714	-0.199555	1.09553	41.5929	-17.5274
1278	-0.394342	-0.301733	13.9689	-0.195753	-0.102837	0.381735	-0.195764	-0.102817	6.20217	-0.139485	-0.0897718	10.4883	-0.967348	4.07238	14.8683	-0.236478	7.76823	-8.36417	-9.14634	-3.13628	4.12832	25.8167	-10.6419	16.6656	-19.8824	64.5826	41.09	19.3458	-24.0581	-42.3354	-2.964	0.552694	-1.74038	8.01494	17.1077	43.5402	6.10041	82.7026	54.0373	-11.6306	-5.8886	-17.2019	-1.85158	12.5202	39.6188	-0.28689	1.03087	41.6069	-17.5973
1280	-0.274913	-0.286801	14.0283	-0.142241	-0.105212	0.408268	-0.142252	-0.105197	6.2287	-0.0993468	-0.0880075	10.5082	-1.0551	4.04435	14.7819	-0.401348	7.75042	-8.53054	-9.45151	-2.72475	3.4185	26.6002	-11.4146	16.2051	-17.3791	67.7007	34.8375	15.0415	-22.626	-42.3162	-3.28535	0.65101	-1.25012	8.07861	17.4794	43.5904	6.27055	82.8119	53.6844	-11.6914	-5.49993	-16.9018	-1.84282	12.484	39.699	-0.290389	1.01095	41.6477	-17.7672
1282	-0.158725	-0.275243	14.1098	-0.0904178	-0.108843	0.44457	-0.0904297	-0.108833	6.265	-0.0603902	-0.0872948	10.5354	-1.14932	4.02445	14.6655	-0.573232	7.75019	-8.75285	-9.75841	-2.25987	2.76588	26.9998	-11.5602	16.3737	-14.3653	70.4392	28.8685	9.36688	-20.6017	-40.9903	-3.5652	0.662467	-0.727161	8.10985	17.8928	43.5817	6.47036	82.9534	53.436	-11.7493	-5.26136	-16.6136	-1.84159	12.4439	39.8106	-0.289274	0.990156	41.7323	-17.8941
1284	-0.0470586	-0.269478	14.2021	-0.0410224	-0.114716	0.485694	-0.0410343	-0.114712	6.30613	-0.0230986	-0.088426	10.5663	-1.25291	4.01643	14.5461	-0.75746	7.77548	-8.9809	-10.0287	-1.8011	2.21517	26.9063	-11.2232	17.0551	-11.0165	72.8369	23.3301	3.02256	-18.3793	-38.6068	-3.79021	0.58594	-0.184713	8.07634	18.2957	43.4679	6.69969	83.1143	53.3127	-11.7856	-5.1509	-16.3701	-1.84909	12.4166	39.949	-0.292724	0.964176	41.8521	-17.9785
1286	0.0517623	-0.204578	14.2864	0.00721789	-0.0937058	0.523188	0.00720885	-0.0937057	6.34362	0.0115611	-0.0695478	10.5944	-1.29288	3.96335	14.4744	-0.84594	7.69467	-9.11813	-10.2874	-1.55244	1.49571	26.5925	-10.8164	18.5871	-7.84211	76.1225	17.9557	-2.32745	-16.3621	-35.4164	-3.99121	0.580702	0.231919	7.98547	18.5429	43.4078	6.80008	83.2377	53.2604	-11.8379	-5.02592	-16.1472	-1.85971	12.3781	40.1003	-0.25874	0.968952	41.9511	-18.1572
1288	0.15578	-0.0955621	14.387	0.0611032	-0.053776	0.567894	0.0610972	-0.0537841	6.38833	0.049196	-0.0361722	10.6279	-1.29081	3.86861	14.4098	-0.874334	7.5222	-9.2411	-10.4894	-1.42844	0.968777	26.0588	-9.8585	20.0902	-4.60331	78.6634	13.4644	-5.8824	-15.1027	-31.5235	-4.13002	0.618547	0.514833	7.88727	18.7678	43.4125	6.82687	83.2541	53.286	-11.8841	-5.01559	-15.9993	-1.85595	12.3645	40.2541	-0.245058	0.957765	42.0609	-18.3296
1290	0.269118	0.0427477	14.502	0.121355	-0.00175611	0.618949	0.121354	-0.00176863	6.43938	0.090803	0.0066548	10.6662	-1.24481	3.74318	14.3539	-0.835288	7.27716	-9.34637	-10.6286	-1.40056	0.650601	25.3806	-8.47941	21.3506	-1.61574	80.118	9.91592	-7.34166	-14.5267	-27.4288	-4.20288	0.689501	0.664172	7.8002	18.9862	43.474	6.79259	83.1384	53.3823	-11.9103	-5.11552	-15.9366	-1.83459	12.3756	40.3985	-0.259254	0.923611	42.178	-18.4688
1292	0.395492	0.166565	14.605	0.186276	0.0428514	0.664554	0.186279	0.0428311	6.48499	0.136393	0.0442366	10.7004	-1.12785	3.62962	14.3436	-0.665473	7.02627	-9.36265	-10.7331	-1.40157	0.247989	24.8259	-7.48596	22.5484	0.447935	80.4917	7.2335	-6.60455	-13.4412	-24.5625	-4.21938	0.760782	0.685124	7.73819	19.1512	43.5372	6.70247	82.8359	53.5411	-11.8676	-5.20893	-15.9611	-1.80072	12.3722	40.5069	-0.273192	0.881586	42.2694	-18.5541
1294	0.503233	0.2501	14.688	0.239975	0.0711762	0.701282	0.239983	0.0711523	6.52171	0.174674	0.0689149	10.728	-0.996282	3.53661	14.3874	-0.464127	6.80689	-9.27741	-10.7388	-1.51902	-0.0875426	24.2899	-6.98179	23.4827	1.78749	80.6968	5.53169	-4.91173	-13.1337	-23.703	-4.25757	0.8276	0.750942	7.71845	19.2269	43.5344	6.59887	82.6316	53.6593	-11.8622	-5.2778	-15.9595	-1.76202	12.3905	40.5617	-0.309306	0.837792	42.3266	-18.6116
1296	0.5873	0.288015	14.7512	0.279797	0.0812849	0.729233	0.279805	0.081256	6.54966	0.203775	0.0790644	10.7489	-0.875055	3.4603	14.4784	-0.277398	6.62181	-9.10484	-10.6537	-1.7467	-0.287594	23.823	-6.89045	24.0775	2.4261	80.5464	4.78489	-2.87354	-13.8426	-24.4821	-4.32486	0.884264	0.844205	7.73235	19.232	43.492	6.51607	82.5521	53.7397	-11.9033	-5.29595	-15.9251	-1.72819	12.4312	40.5621	-0.361042	0.792992	42.3471	-18.6466
1298	0.66047	0.288309	14.8025	0.311947	0.0757202	0.751924	0.311955	0.0756885	6.57236	0.22817	0.0770004	10.7659	-0.805786	3.36875	14.5837	-0.191248	6.42891	-8.9091	-10.5454	-2.01126	-0.166356	23.6665	-6.69669	24.1432	2.054	77.874	4.83572	-1.34558	-15.0454	-24.5162	-4.35851	0.921675	0.687156	7.72964	19.2943	43.609	6.55852	82.3939	53.9041	-11.9228	-5.1841	-15.9593	-1.73045	12.4715	40.5222	-0.386353	0.733209	42.3333	-18.6506
1300	0.720226	0.290075	14.8728	0.338333	0.0717864	0.783114	0.33834	0.0717515	6.60355	0.248151	0.0757698	10.7893	-0.760408	3.28088	14.6535	-0.145168	6.25188	-8.78032	-10.5494	-2.14051	-0.0152399	23.7968	-6.44778	24.1817	1.75564	75.6709	4.99793	-0.632359	-15.5976	-24.7247	-4.40166	0.941675	0.547174	7.71578	19.2822	43.7198	6.56617	82.3121	54.1283	-11.9384	-5.0761	-15.9821	-1.73975	12.4758	40.4729	-0.384573	0.714702	42.3007	-18.6541
1302	0.767879	0.30761	14.9608	0.360632	0.0756567	0.82213	0.36064	0.0756195	6.64256	0.264571	0.0800978	10.8186	-0.730351	3.20109	14.6848	-0.121972	6.09544	-8.72342	-10.6681	-2.12923	0.101843	24.1515	-6.08572	24.3255	1.78086	74.3972	4.92341	-0.642341	-15.475	-25.0874	-4.45761	0.959062	0.457175	7.68857	19.2008	43.8077	6.52771	82.3216	54.3879	-11.956	-5.00316	-15.9768	-1.7443	12.4408	40.428	-0.36041	0.736352	42.2609	-18.6802
1304	0.807386	0.354148	15.026	0.381595	0.0929033	0.850971	0.381605	0.0928639	6.6714	0.279118	0.0943386	10.8402	-0.705243	3.13076	14.7254	-0.104566	5.95806	-8.64912	-10.7651	-2.1388	0.236161	24.5231	-5.30872	24.5939	2.00125	72.9175	4.06683	-0.473157	-15.8601	-24.7013	-4.50181	1.03624	0.290463	7.64063	19.1825	43.9578	6.56471	82.3716	54.6056	-11.9907	-4.96475	-15.9463	-1.72385	12.394	40.4036	-0.337559	0.737162	42.24	-18.793
1306	0.847497	0.41698	15.0855	0.404093	0.117249	0.877244	0.404105	0.117207	6.69768	0.294349	0.113984	10.8599	-0.684804	3.06638	14.7529	-0.0927654	5.83327	-8.59915	-10.8191	-2.17739	0.266712	24.7298	-4.95587	24.8872	2.38987	72.1639	3.12424	-0.820137	-15.8274	-23.9284	-4.54393	1.12483	0.175248	7.59507	19.2036	44.106	6.57323	82.3468	54.7473	-12.0309	-4.90059	-15.895	-1.6876	12.3323	40.4041	-0.318137	0.735351	42.2369	-18.9279
1308	0.893024	0.484384	15.1429	0.429335	0.143172	0.902541	0.42935	0.143128	6.72297	0.311531	0.134988	10.8789	-0.672363	3.01466	14.7669	-0.0901311	5.73454	-8.57427	-10.8146	-2.26065	0.171739	24.7392	-5.06276	25.1729	2.86233	72.1181	2.32585	-1.51196	-15.4112	-22.9842	-4.5838	1.20319	0.125936	7.56726	19.2555	44.24	6.53212	82.2388	54.8188	-12.0716	-4.82297	-15.8354	-1.64613	12.2664	40.4226	-0.303883	0.729571	42.2401	-19.0582
1310	0.956871	0.519058	15.203	0.460087	0.153294	0.929075	0.460102	0.153247	6.74951	0.333861	0.144539	10.8988	-0.689195	3.01081	14.7731	-0.122439	5.73383	-8.56348	-10.7211	-2.40553	-0.0366152	24.6408	-4.87514	25.4661	3.01287	71.8399	1.82999	-1.29336	-15.5511	-22.3144	-4.61537	1.2166	0.0844482	7.59207	19.3104	44.3707	6.44373	82.1432	54.8898	-12.1003	-4.85093	-15.8102	-1.63616	12.2334	40.4254	-0.294777	0.704698	42.1976	-19.1359
1312	1.0067	0.557477	15.247	0.484972	0.16617	0.948457	0.48499	0.16612	6.76889	0.351629	0.155768	10.9133	-0.689576	3.00566	14.8207	-0.127095	5.72454	-8.47529	-10.6261	-2.66468	-0.194842	24.4202	-4.91077	25.5639	3.03757	72.0783	1.82754	-0.766785	-15.7788	-22.2904	-4.62298	1.27149	0.0464589	7.66357	19.3778	44.4788	6.34751	82.0318	54.9479	-12.1409	-4.88441	-15.7952	-1.63099	12.2311	40.4236	-0.293071	0.668277	42.1607	-19.2049
1314	1.04014	0.596448	15.2724	0.502701	0.1806	0.9596	0.50272	0.180548	6.78003	0.363943	0.167698	10.9216	-0.670025	2.98712	14.9158	-0.102531	5.68335	-8.29847	-10.5451	-3.00107	-0.269684	24.1319	-5.19155	25.4721	2.97649	72.8244	2.23459	-0.188688	-15.9854	-22.8046	-4.61543	1.36503	0.00654178	7.76316	19.4501	44.5612	6.26591	81.9295	54.9929	-12.1911	-4.9054	-15.7853	-1.62374	12.2506	40.4167	-0.298218	0.628445	42.1372	-19.2741
1316	1.08155	0.588323	15.2886	0.52025	0.17377	0.966721	0.520267	0.173716	6.78715	0.377506	0.16373	10.927	-0.666519	2.95557	15.0339	-0.112877	5.62446	-8.08003	-10.4449	-3.22665	-0.303213	23.9836	-5.41207	25.4187	2.82173	73.4961	2.53221	-0.122207	-16.0694	-22.9654	-4.65006	1.38115	-0.0382926	7.8275	19.4897	44.6239	6.24007	81.9637	55.0203	-12.2217	-4.94339	-15.7776	-1.60919	12.2481	40.3956	-0.304736	0.615478	42.1112	-19.3374
1318	1.11499	0.570642	15.2936	0.533545	0.163395	0.968901	0.533562	0.16334	6.78933	0.388118	0.15684	10.9286	-0.646231	2.90553	15.16	-0.0997613	5.5257	-7.84659	-10.3706	-3.3566	-0.307749	23.9326	-5.48786	25.3505	2.70627	73.7016	2.72213	-0.118503	-16.0381	-22.9649	-4.67477	1.37712	-0.12128	7.83095	19.5306	44.6832	6.28134	81.9761	55.056	-12.2207	-4.91437	-15.7866	-1.59456	12.2745	40.3675	-0.321039	0.588714	42.0828	-19.4216
1320	1.13657	0.554315	15.2878	0.541733	0.154566	0.96632	0.541749	0.15451	6.78675	0.394811	0.150776	10.9267	-0.605193	2.84299	15.2799	-0.0530636	5.39658	-7.62418	-10.3292	-3.40735	-0.293847	23.9573	-5.44082	25.2762	2.66317	73.5175	2.792	-0.0892065	-15.9071	-22.8526	-4.68117	1.36925	-0.229098	7.78937	19.5653	44.7277	6.35988	81.934	55.1078	-12.1976	-4.82101	-15.809	-1.58376	12.3262	40.3365	-0.346351	0.546119	42.0565	-19.5102
1322	1.14411	0.548045	15.2709	0.544536	0.151272	0.958778	0.544552	0.151216	6.77921	0.397118	0.148503	10.921	-0.554676	2.79577	15.3626	0.0181868	5.29197	-7.47014	-10.3034	-3.45252	-0.280501	23.994	-5.50445	25.2494	2.67638	73.7902	2.7519	-0.0601646	-15.7259	-22.7617	-4.68326	1.37732	-0.272126	7.79928	19.5272	44.6869	6.34116	81.8502	55.1786	-12.2082	-4.75059	-15.8144	-1.58509	12.3441	40.3103	-0.372216	0.518035	42.0518	-19.5076
1324	1.14051	0.553682	15.2593	0.543383	0.154056	0.953614	0.543399	0.154	6.77405	0.396073	0.150513	10.9172	-0.506408	2.75871	15.3987	0.0910009	5.20679	-7.40228	-10.2944	-3.49734	-0.276178	24.0034	-5.51772	25.2272	2.69197	73.9254	2.72714	-0.0660423	-15.611	-22.6184	-4.67223	1.39601	-0.302091	7.84059	19.4786	44.6421	6.27549	81.7663	55.2632	-12.2199	-4.72028	-15.8317	-1.59603	12.3465	40.2945	-0.385059	0.493185	42.0597	-19.487
1326	1.1299	0.568631	15.2545	0.539888	0.161452	0.951491	0.539904	0.161396	6.77192	0.392979	0.155815	10.9156	-0.467986	2.73153	15.3981	0.150972	5.14324	-7.40269	-10.2965	-3.54169	-0.283601	23.9798	-5.47089	25.2034	2.69967	73.8721	2.73787	-0.11115	-15.5687	-22.4567	-4.65224	1.42084	-0.322312	7.89839	19.4424	44.6085	6.1943	81.7097	55.3462	-12.2293	-4.72773	-15.8627	-1.61695	12.3443	40.2878	-0.391526	0.467741	42.0815	-19.4358
1328	1.12498	0.580904	15.2449	0.538679	0.167242	0.947184	0.538696	0.167186	6.76762	0.391696	0.160067	10.9123	-0.453296	2.71307	15.4091	0.170521	5.10426	-7.38236	-10.2912	-3.56623	-0.307587	23.9516	-5.4548	25.1932	2.72213	73.9249	2.73088	-0.182623	-15.4859	-22.4742	-4.64716	1.43928	-0.303116	7.92303	19.4551	44.5754	6.18598	81.744	55.3681	-12.2519	-4.73147	-15.8886	-1.65069	12.3667	40.2781	-0.433519	0.434739	42.1313	-19.2343
1330	1.12454	0.583502	15.234	0.538677	0.168444	0.942349	0.538694	0.168388	6.76278	0.391615	0.160969	10.9087	-0.464839	2.70953	15.4424	0.146953	5.10205	-7.32108	-10.2799	-3.57886	-0.300115	23.9292	-5.46178	25.1707	2.73767	73.983	2.71235	-0.22767	-15.4276	-22.503	-4.64472	1.4364	-0.266059	7.91554	19.4784	44.5137	6.23074	81.8282	55.3847	-12.2646	-4.74821	-15.9144	-1.69772	12.4254	40.2647	-0.495919	0.390043	42.184	-18.9668
1332	1.12633	0.577255	15.2232	0.538966	0.165592	0.93755	0.538983	0.165536	6.75798	0.392015	0.158861	10.9051	-0.494496	2.71966	15.4937	0.0947256	5.13134	-7.22653	-10.2678	-3.58368	-0.267784	23.9146	-5.48635	25.1422	2.74953	74.0286	2.68841	-0.252218	-15.3906	-22.5114	-4.64632	1.41806	-0.229802	7.89138	19.4959	44.4317	6.30111	81.9267	55.4155	-12.2602	-4.77417	-15.9434	-1.74605	12.5002	40.2527	-0.560953	0.348778	42.234	-18.7085
1334	1.12066	0.574281	15.2162	0.53624	0.164746	0.934466	0.536257	0.164691	6.7549	0.390031	0.158054	10.9028	-0.505803	2.73536	15.5233	0.0787339	5.16403	-7.17155	-10.2785	-3.59399	-0.290107	23.8982	-5.50414	25.1644	2.79433	74.0462	2.68953	-0.334544	-15.3049	-22.5323	-4.67039	1.42767	-0.25726	7.92364	19.4747	44.4005	6.29005	81.9324	55.4933	-12.2286	-4.78755	-15.9884	-1.7456	12.4921	40.2676	-0.560348	0.383008	42.2835	-18.7129
1336	1.11227	0.573742	15.2051	0.532507	0.165191	0.929547	0.532524	0.165136	6.74998	0.387211	0.158147	10.8991	-0.51286	2.74271	15.5694	0.0667903	5.17998	-7.08606	-10.2888	-3.58594	-0.313912	23.9072	-5.50469	25.1805	2.83278	74.1003	2.66487	-0.457845	-15.2349	-22.4989	-4.68693	1.43166	-0.264191	7.94621	19.4557	44.3411	6.28237	81.9037	55.5621	-12.1999	-4.77573	-16.0275	-1.73498	12.4648	40.2746	-0.575366	0.412035	42.3432	-18.6737
1338	1.10209	0.574537	15.1892	0.528087	0.166371	0.922513	0.528104	0.166317	6.74294	0.383828	0.158747	10.8938	-0.520246	2.7401	15.6336	0.0499138	5.17787	-6.96733	-10.2928	-3.56119	-0.32663	23.934	-5.49769	25.1751	2.85902	74.1933	2.62041	-0.617704	-15.1736	-22.4175	-4.69085	1.42541	-0.238954	7.95228	19.4428	44.2478	6.28978	81.8557	55.6115	-12.1852	-4.74068	-16.0558	-1.72549	12.4267	40.2719	-0.615668	0.426113	42.4215	-18.5236
1340	1.08948	0.571144	15.1741	0.522276	0.165901	0.915847	0.522293	0.165847	6.73628	0.379513	0.158022	10.8888	-0.536482	2.73444	15.6888	0.0161744	5.17342	-6.86553	-10.2857	-3.54759	-0.319418	23.9159	-5.55152	25.1332	2.88222	74.2624	2.63356	-0.810353	-15.0213	-22.3722	-4.68924	1.41691	-0.211802	7.97246	19.4125	44.1727	6.2822	81.7962	55.6519	-12.2006	-4.70213	-16.0718	-1.72921	12.3482	40.2888	-0.648507	0.463809	42.555	-18.2398
1342	1.07923	0.566466	15.156	0.517399	0.16469	0.907815	0.517416	0.164637	6.72825	0.375944	0.156806	10.8828	-0.561169	2.74128	15.7402	-0.0282701	5.19478	-6.77088	-10.2847	-3.5434	-0.321762	23.9085	-5.53696	25.1036	2.92715	74.3769	2.63684	-0.994541	-14.9044	-22.3825	-4.69509	1.42006	-0.192315	8.0027	19.3808	44.0888	6.29081	81.757	55.6994	-12.2104	-4.68099	-16.1014	-1.73353	12.3008	40.3006	-0.65497	0.498398	42.6376	-18.1008
1344	1.07244	0.561899	15.1371	0.514049	0.16326	0.899458	0.514066	0.163207	6.71989	0.373531	0.155526	10.8765	-0.589768	2.76155	15.786	-0.0747926	5.24196	-6.68642	-10.2924	-3.54743	-0.336389	23.9184	-5.46519	25.0894	2.98604	74.5268	2.6281	-1.14981	-14.847	-22.431	-4.70811	1.43377	-0.188754	8.03453	19.3452	44.0001	6.31404	81.7471	55.7625	-12.2047	-4.6828	-16.1502	-1.73602	12.3001	40.2993	-0.637409	0.517596	42.6475	-18.1496
1346	1.06887	0.561106	15.1309	0.512415	0.163204	0.896716	0.512432	0.163152	6.71715	0.372313	0.15538	10.8745	-0.604799	2.78432	15.8175	-0.0951779	5.28881	-6.62783	-10.3019	-3.55411	-0.341297	23.922	-5.52009	25.0489	2.99366	74.5984	2.66503	-1.23981	-14.8334	-22.4081	-4.71046	1.4389	-0.220044	8.03055	19.2766	43.9401	6.31907	81.7803	55.8608	-12.1756	-4.70803	-16.2159	-1.74361	12.3548	40.27	-0.631294	0.481799	42.5969	-18.2778
1348	1.06502	0.560194	15.1256	0.510651	0.163116	0.894378	0.510668	0.163063	6.71481	0.370999	0.1552	10.8727	-0.606434	2.7945	15.8424	-0.0954742	5.30789	-6.5814	-10.3155	-3.55538	-0.364407	23.932	-5.53799	25.0253	3.02549	74.7155	2.68224	-1.29868	-14.8163	-22.4274	-4.72058	1.43849	-0.270606	8.03403	19.2195	43.9111	6.30483	81.764	55.9503	-12.154	-4.72698	-16.2782	-1.71865	12.3339	40.2497	-0.60761	0.502569	42.5536	-18.4459
1350	1.06056	0.557292	15.1184	0.508464	0.162206	0.891187	0.508481	0.162154	6.71162	0.369423	0.154381	10.8703	-0.598003	2.79085	15.8675	-0.0824334	5.29816	-6.53464	-10.3282	-3.55074	-0.403975	23.9449	-5.50484	25.0194	3.08213	74.8661	2.67424	-1.33129	-14.7908	-22.4842	-4.73715	1.43109	-0.326091	8.05041	19.1803	43.9023	6.2744	81.6941	56.0195	-12.146	-4.735	-16.3293	-1.66517	12.2336	40.2402	-0.566954	0.575367	42.5237	-18.624
1352	1.05759	0.547944	15.1077	0.506425	0.158362	0.886432	0.506441	0.15831	6.70686	0.368147	0.151378	10.8668	-0.593418	2.78427	15.9169	-0.0784081	5.28444	-6.44292	-10.3183	-3.54655	-0.429583	23.9354	-5.5073	24.9934	3.09231	74.8746	2.67859	-1.31887	-14.7916	-22.4481	-4.73619	1.4081	-0.346038	8.06151	19.1397	43.8642	6.23993	81.6541	56.0664	-12.1444	-4.74804	-16.3598	-1.63613	12.1691	40.2092	-0.532996	0.567329	42.4527	-18.7606
1354	1.05763	0.537941	15.0997	0.50566	0.15399	0.882925	0.505676	0.153938	6.70336	0.36786	0.148064	10.8642	-0.597921	2.78347	15.9543	-0.0883663	5.28454	-6.3738	-10.3066	-3.54827	-0.437355	23.9173	-5.5395	24.9659	3.10549	74.9168	2.68899	-1.31398	-14.8027	-22.43	-4.7404	1.38952	-0.33799	8.07091	19.1234	43.818	6.23117	81.5882	56.0931	-12.1501	-4.74428	-16.3797	-1.61977	12.1408	40.1878	-0.515005	0.551028	42.3962	-18.8481
1356	1.06028	0.530293	15.0966	0.506227	0.150437	0.881545	0.506243	0.150385	6.70198	0.368515	0.145447	10.8631	-0.609633	2.79003	15.9716	-0.108022	5.30067	-6.34193	-10.2974	-3.55713	-0.429588	23.8935	-5.58068	24.9408	3.13036	75.0008	2.70111	-1.31865	-14.8261	-22.4461	-4.75104	1.38007	-0.310162	8.07415	19.1234	43.7706	6.2491	81.5093	56.1058	-12.1591	-4.72862	-16.3931	-1.61309	12.1476	40.1799	-0.513854	0.537249	42.3661	-18.8923
1358	1.06195	0.531638	15.1	0.507068	0.150889	0.883042	0.507083	0.150837	6.70347	0.369114	0.145838	10.8642	-0.612759	2.80006	15.9712	-0.110103	5.32006	-6.3425	-10.2857	-3.57202	-0.423808	23.8602	-5.53116	24.9172	3.16345	74.987	2.69707	-1.28543	-14.8857	-22.4697	-4.75178	1.37855	-0.290663	8.04657	19.0783	43.7313	6.26421	81.5231	56.1241	-12.1533	-4.74154	-16.4064	-1.60956	12.1706	40.1751	-0.519291	0.511966	42.3604	-18.9292
1360	1.06431	0.537406	15.1062	0.508553	0.153222	0.885808	0.508569	0.15317	6.70624	0.370073	0.147676	10.8663	-0.617026	2.80842	15.9627	-0.114535	5.33683	-6.35826	-10.284	-3.58911	-0.416508	23.851	-5.51136	24.9063	3.17863	74.9995	2.69302	-1.23929	-14.9549	-22.4599	-4.75402	1.38431	-0.284067	8.03781	19.0559	43.7136	6.28545	81.5166	56.155	-12.1563	-4.76279	-16.4195	-1.60583	12.1921	40.1682	-0.536644	0.478936	42.3526	-18.9646
1362	1.06837	0.543283	15.115	0.510799	0.155463	0.88968	0.510815	0.155411	6.71011	0.371607	0.149495	10.8692	-0.624359	2.81448	15.9496	-0.125193	5.35052	-6.38269	-10.2885	-3.60458	-0.40433	23.8651	-5.52929	24.9071	3.17611	75.0462	2.69669	-1.19792	-15.0053	-22.4265	-4.76157	1.3892	-0.288682	8.0486	19.0561	43.713	6.30898	81.4806	56.202	-12.1675	-4.78768	-16.4388	-1.5999	12.2058	40.1601	-0.561742	0.441553	42.3396	-19.0073
1364	1.07788	0.535473	15.1292	0.514379	0.151265	0.895974	0.514395	0.151212	6.71641	0.374559	0.146586	10.8739	-0.636452	2.82317	15.933	-0.143427	5.37073	-6.41361	-10.2697	-3.60882	-0.370364	23.8606	-5.50126	24.9042	3.18701	75.0474	2.72618	-1.21722	-14.9306	-22.4593	-4.77904	1.35823	-0.284097	8.0284	19.0112	43.6955	6.3092	81.4953	56.2677	-12.1633	-4.81563	-16.4859	-1.58639	12.2078	40.1631	-0.574678	0.407636	42.341	-19.0923
1366	1.08546	0.524562	15.1425	0.516869	0.145858	0.901916	0.516884	0.145805	6.72235	0.376774	0.142702	10.8784	-0.640201	2.82521	15.9263	-0.149247	5.37582	-6.4263	-10.2582	-3.59858	-0.350744	23.8686	-5.47749	24.9059	3.18339	75.0398	2.7603	-1.23889	-14.8985	-22.4931	-4.80653	1.33131	-0.305532	8.02235	18.9784	43.6797	6.33305	81.4613	56.3475	-12.15	-4.83229	-16.5533	-1.5836	12.2043	40.1587	-0.582402	0.392965	42.338	-19.1259
1368	1.09051	0.514042	15.1539	0.518278	0.140823	0.907009	0.518293	0.14077	6.72744	0.378157	0.139027	10.8822	-0.635288	2.81859	15.9297	-0.142819	5.36198	-6.41993	-10.2598	-3.57902	-0.347477	23.893	-5.46594	24.9104	3.16735	75.0231	2.78875	-1.23913	-14.9327	-22.5058	-4.84409	1.31761	-0.345907	8.04091	18.9602	43.6493	6.38146	81.3512	56.4461	-12.1264	-4.83605	-16.6483	-1.59071	12.2041	40.1449	-0.588532	0.392058	42.3246	-19.1072
1370	1.09723	0.509579	15.1648	0.520886	0.138316	0.911846	0.520901	0.138263	6.73228	0.380271	0.13732	10.8859	-0.633919	2.80093	15.9332	-0.146805	5.32932	-6.41377	-10.2718	-3.57728	-0.332768	23.9225	-5.45364	24.9085	3.17656	74.9516	2.78082	-1.16882	-14.9648	-22.4457	-4.89342	1.32253	-0.334603	8.0933	18.9276	43.5191	6.41875	81.1359	56.5838	-12.083	-4.82669	-16.8061	-1.58629	12.2374	40.1319	-0.60367	0.365536	42.2941	-19.1207
1372	1.10893	0.501908	15.1784	0.525435	0.134008	0.917868	0.525449	0.133954	6.7383	0.383953	0.134392	10.8904	-0.632307	2.79583	15.9251	-0.145375	5.31947	-6.429	-10.286	-3.56864	-0.314309	23.9677	-5.46414	24.8835	3.16589	74.9596	2.8118	-1.11191	-15.0119	-22.4743	-4.93726	1.30015	-0.356852	8.11645	18.8122	43.3761	6.41679	80.9413	56.7654	-12.0337	-4.86158	-16.9992	-1.57732	12.2836	40.115	-0.620533	0.327936	42.2522	-19.1731
1374	1.1247	0.490302	15.1944	0.531464	0.127652	0.924955	0.531478	0.127597	6.74539	0.388876	0.130028	10.8957	-0.629869	2.80546	15.9064	-0.136736	5.33617	-6.46331	-10.3004	-3.55054	-0.29936	24.0203	-5.49651	24.839	3.13282	75.0447	2.88808	-1.06586	-15.0986	-22.5968	-4.97491	1.25243	-0.419339	8.11529	18.6243	43.2351	6.38208	80.7827	56.9886	-11.9882	-4.94793	-17.2061	-1.56545	12.3288	40.0955	-0.633618	0.287775	42.2013	-19.2635
1376	1.13641	0.481068	15.2066	0.535892	0.12266	0.930399	0.535905	0.122604	6.75083	0.392512	0.126581	10.8998	-0.625498	2.81495	15.8971	-0.124998	5.35189	-6.48021	-10.3164	-3.53148	-0.318834	24.0384	-5.52365	24.8076	3.11096	75.0689	2.96119	-0.935856	-15.3374	-22.6743	-5.02048	1.23314	-0.473825	8.1841	18.4703	43.0757	6.3648	80.5869	57.239	-11.9757	-5.06448	-17.3598	-1.55161	12.3333	40.0808	-0.62521	0.269188	42.1428	-19.381
1378	1.14963	0.470365	15.2268	0.540873	0.116885	0.939386	0.540885	0.116829	6.75982	0.396613	0.122582	10.9065	-0.624859	2.82096	15.882	-0.121071	5.36264	-6.50793	-10.3281	-3.53065	-0.314949	24.0381	-5.55888	24.782	3.0806	75.0394	3.03596	-0.774732	-15.5317	-22.7416	-5.07261	1.2288	-0.511089	8.23832	18.3656	42.8988	6.41759	80.405	57.5152	-11.9472	-5.14404	-17.5376	-1.54391	12.3272	40.0713	-0.618513	0.261968	42.0884	-19.4535
1380	1.16523	0.456144	15.254	0.546629	0.109362	0.95146	0.54664	0.109305	6.77189	0.401408	0.117324	10.9156	-0.629316	2.82279	15.863	-0.127762	5.36762	-6.54344	-10.3319	-3.54496	-0.293165	24.0276	-5.59275	24.7675	3.03624	74.9768	3.12046	-0.621647	-15.6439	-22.8067	-5.13749	1.23193	-0.521508	8.26142	18.3027	42.6971	6.54018	80.2395	57.8053	-11.8858	-5.17229	-17.7522	-1.54417	12.3246	40.0645	-0.614817	0.259539	42.0385	-19.4841
1382	1.18205	0.432595	15.2724	0.552187	0.0976742	0.959668	0.552197	0.0976173	6.7801	0.406325	0.108944	10.9218	-0.639166	2.8225	15.8598	-0.145672	5.37065	-6.54961	-10.3208	-3.53695	-0.345748	24.0304	-5.57516	24.794	2.96769	74.9868	3.26313	-0.599715	-15.72	-22.9053	-5.25126	1.22424	-0.467739	8.26515	18.2383	42.4288	6.69328	80.0518	58.0632	-11.7657	-5.15303	-17.9818	-1.55332	12.3568	40.0484	-0.593676	0.24373	41.9812	-19.5684
1384	1.20059	0.406759	15.2901	0.558315	0.0848505	0.967534	0.558323	0.0847929	6.78797	0.411742	0.0997521	10.9277	-0.650082	2.82611	15.8614	-0.164305	5.38116	-6.54702	-10.2863	-3.54683	-0.341562	24.032	-5.55052	24.8035	2.90661	74.9568	3.35295	-0.578849	-15.7457	-22.9133	-5.31889	1.17929	-0.472664	8.23035	18.057	42.1904	6.73223	79.8749	58.3335	-11.6535	-5.1814	-18.2404	-1.55227	12.4027	40.0345	-0.588893	0.217062	41.9221	-19.6443
1386	1.21935	0.384467	15.3083	0.564817	0.0735612	0.975676	0.564824	0.073503	6.79611	0.417338	0.0917308	10.9338	-0.658038	2.83326	15.8614	-0.176214	5.39705	-6.54718	-10.2401	-3.57518	-0.282157	24.0367	-5.53048	24.7995	2.86403	74.8894	3.38118	-0.545149	-15.716	-22.8288	-5.33441	1.10928	-0.544312	8.18239	17.7819	42.0008	6.65126	79.6887	58.6124	-11.5728	-5.26856	-18.5039	-1.54197	12.441	40.0248	-0.592735	0.188138	41.8648	-19.7077
1388	1.23273	0.385018	15.327	0.57074	0.0727075	0.983963	0.570747	0.0726485	6.80439	0.421822	0.0914705	10.94	-0.650855	2.83522	15.841	-0.16161	5.39807	-6.5848	-10.2405	-3.59252	-0.30526	24.074	-5.52666	24.8601	2.85757	74.9062	3.42188	-0.562515	-15.6054	-22.7619	-5.36803	1.09666	-0.594065	8.25891	17.6232	41.837	6.57106	79.3588	58.8505	-11.5576	-5.366	-18.6612	-1.54792	12.3936	40.0154	-0.532831	0.196048	41.8177	-19.7991
1390	1.23973	0.381021	15.3454	0.573508	0.0703576	0.992101	0.573515	0.0702985	6.81253	0.424046	0.0898871	10.9461	-0.638816	2.83943	15.8276	-0.137639	5.40143	-6.60899	-10.2401	-3.58581	-0.314713	24.1223	-5.49559	24.9021	2.83357	74.9062	3.46288	-0.605662	-15.5114	-22.7225	-5.39823	1.07876	-0.62361	8.30826	17.5312	41.6952	6.56556	79.1177	59.0608	-11.5278	-5.43021	-18.8032	-1.5494	12.3638	40.0116	-0.496044	0.193892	41.7834	-19.8802
1392	1.24193	0.36593	15.3614	0.573302	0.0635231	0.999265	0.573309	0.063464	6.8197	0.424338	0.0847592	10.9515	-0.630619	2.84536	15.8275	-0.12058	5.40926	-6.6087	-10.2297	-3.55099	-0.295529	24.1678	-5.44517	24.9082	2.79222	74.8743	3.50075	-0.656601	-15.4575	-22.7108	-5.42818	1.0465	-0.629488	8.30463	17.4806	41.5768	6.63385	79.0188	59.237	-11.473	-5.44677	-18.9364	-1.54626	12.3702	40.0121	-0.497787	0.174159	41.7628	-19.9273
1394	1.24655	0.337558	15.3665	0.573117	0.0507044	1.00161	0.573122	0.0506452	6.82204	0.425033	0.0751647	10.9533	-0.652461	2.84162	15.8448	-0.162387	5.41029	-6.57748	-10.2142	-3.48195	-0.27196	24.1741	-5.4487	24.8852	2.7906	74.8328	3.51771	-0.661669	-15.437	-22.6907	-5.48755	1.01791	-0.609203	8.28464	17.3745	41.4966	6.66882	79.0682	59.3435	-11.4319	-5.40435	-19	-1.55811	12.3915	40.0062	-0.523863	0.147785	41.7578	-19.8653
1396	1.25629	0.313228	15.3774	0.575494	0.0392424	1.00648	0.575498	0.0391831	6.82691	0.427556	0.0667487	10.957	-0.686292	2.84937	15.838	-0.220896	5.43664	-6.59139	-10.1963	-3.43567	-0.219848	24.1664	-5.48689	24.8416	2.79021	74.8255	3.55563	-0.659129	-15.4232	-22.7242	-5.52771	0.983096	-0.568981	8.23956	17.3526	41.4267	6.75261	79.1065	59.4202	-11.3891	-5.36533	-19.0609	-1.56389	12.4072	40.0083	-0.536123	0.133951	41.7545	-19.8379
1398	1.2696	0.299465	15.3964	0.580261	0.0321128	1.01497	0.580264	0.0320529	6.8354	0.431584	0.0617222	10.9633	-0.720737	2.87022	15.8012	-0.274579	5.48715	-6.66047	-10.1793	-3.42131	-0.157367	24.153	-5.54056	24.7965	2.7826	74.8439	3.61761	-0.647875	-15.4211	-22.8024	-5.54636	0.951427	-0.525135	8.1946	17.4133	41.3758	6.85974	79.0833	59.4826	-11.3541	-5.33966	-19.1251	-1.56138	12.4133	40.0182	-0.530873	0.133734	41.7477	-19.8574
1400	1.27631	0.308713	15.4204	0.583939	0.035576	1.02557	0.583942	0.0355157	6.84601	0.434109	0.0645395	10.9713	-0.723441	2.89222	15.7463	-0.2693	5.52836	-6.76187	-10.1729	-3.42244	-0.188933	24.1453	-5.54242	24.8225	2.76226	74.8035	3.68312	-0.582222	-15.4961	-22.8304	-5.58038	0.973708	-0.542675	8.26211	17.4186	41.4251	6.79825	78.9566	59.5582	-11.3834	-5.30033	-19.1494	-1.56004	12.4159	40.0219	-0.536157	0.133283	41.7324	-19.8238
1402	1.28027	0.304631	15.4283	0.585359	0.0334539	1.02908	0.585362	0.0333935	6.84951	0.435309	0.0630425	10.9739	-0.72747	2.9034	15.7291	-0.271878	5.55023	-6.79372	-10.1682	-3.39817	-0.197581	24.139	-5.53006	24.8346	2.76719	74.7497	3.70121	-0.539839	-15.5196	-22.8437	-5.62279	0.993616	-0.540689	8.33261	17.4302	41.4227	6.78417	78.8339	59.6108	-11.3967	-5.2591	-19.1729	-1.56531	12.436	40.0212	-0.541497	0.112762	41.7135	-19.816
1404	1.28349	0.281931	15.4202	0.584991	0.0232695	1.02556	0.584993	0.0232092	6.84599	0.435695	0.0554105	10.9713	-0.740848	2.90316	15.7515	-0.297241	5.55457	-6.75275	-10.1615	-3.34331	-0.173179	24.1364	-5.51947	24.8229	2.79047	74.7013	3.6843	-0.54099	-15.4793	-22.856	-5.66907	0.989564	-0.510587	8.37216	17.4529	41.3453	6.8517	78.7415	59.6477	-11.3756	-5.22662	-19.2188	-1.57453	12.4691	40.0183	-0.545955	0.0771311	41.6925	-19.8419
1406	1.2923	0.251377	15.4184	0.586464	0.00918543	1.02485	0.586465	0.00912495	6.84528	0.437712	0.0449809	10.9708	-0.768568	2.90193	15.7639	-0.348653	5.56232	-6.73082	-10.1426	-3.27345	-0.189272	24.1508	-5.55103	24.829	2.76047	74.7014	3.74718	-0.605455	-15.4451	-22.9098	-5.70481	0.916286	-0.491266	8.33278	17.4744	41.2429	6.95893	78.6824	59.7311	-11.317	-5.23076	-19.3534	-1.56888	12.4746	40.023	-0.553648	0.0694717	41.6675	-19.867
1408	1.29806	0.242261	15.4215	0.588282	0.00472725	1.02623	0.588283	0.00466654	6.84666	0.43936	0.0417658	10.9718	-0.78674	2.90685	15.7605	-0.379806	5.57787	-6.73778	-10.1361	-3.24814	-0.183942	24.1646	-5.56129	24.8206	2.74257	74.6934	3.78573	-0.616787	-15.4414	-22.9178	-5.72671	0.879851	-0.485306	8.32672	17.4196	41.149	6.96838	78.6127	59.8296	-11.2767	-5.29013	-19.4731	-1.56373	12.4664	40.031	-0.557424	0.0692117	41.6575	-19.8834
1410	1.29994	0.254378	15.429	0.590053	0.00987371	1.0295	0.590054	0.00981284	6.84993	0.44035	0.0457241	10.9742	-0.792229	2.91936	15.7422	-0.38451	5.60272	-6.77171	-10.144	-3.26341	-0.15394	24.1777	-5.55076	24.7995	2.74408	74.6757	3.78936	-0.571777	-15.461	-22.8801	-5.73697	0.887644	-0.500502	8.36495	17.3006	41.0796	6.87939	78.5227	59.9402	-11.266	-5.38849	-19.5559	-1.56256	12.4529	40.0425	-0.558633	0.0701791	41.6655	-19.8885
1412	1.30278	0.255747	15.4368	0.591407	0.0102295	1.03296	0.591408	0.0101685	6.85339	0.441339	0.0460747	10.9768	-0.796085	2.9386	15.7244	-0.383824	5.63922	-6.80443	-10.1519	-3.24043	-0.139998	24.2078	-5.59112	24.7983	2.73378	74.7027	3.80991	-0.576414	-15.436	-22.8833	-5.74934	0.864771	-0.567079	8.38568	17.2477	41.0575	6.83544	78.4114	60.0816	-11.2687	-5.44727	-19.6162	-1.5665	12.4607	40.0618	-0.571295	0.0630452	41.6857	-19.88
1414	1.30408	0.250186	15.4477	0.591546	0.00765728	1.03785	0.591547	0.0075963	6.85828	0.441611	0.0441567	10.9805	-0.800396	2.94709	15.7137	-0.388149	5.65627	-6.82418	-10.155	-3.19777	-0.135752	24.2344	-5.59554	24.8196	2.73078	74.7106	3.82298	-0.600028	-15.4216	-22.8826	-5.76202	0.830056	-0.621723	8.37751	17.2008	41.0544	6.81184	78.3301	60.2127	-11.2902	-5.44929	-19.6474	-1.56892	12.4672	40.079	-0.578852	0.0533389	41.7033	-19.8979
1416	1.30467	0.237506	15.4592	0.590817	0.0020167	1.04298	0.590817	0.00195576	6.86342	0.441433	0.0398887	10.9844	-0.808638	2.94441	15.7149	-0.40417	5.65437	-6.8224	-10.1526	-3.13937	-0.136489	24.2534	-5.5633	24.8538	2.73759	74.6851	3.82619	-0.633353	-15.4171	-22.8741	-5.77717	0.789018	-0.645533	8.34563	17.1581	41.054	6.81438	78.2893	60.3178	-11.3285	-5.40333	-19.6472	-1.56756	12.4668	40.0927	-0.580009	0.0441794	41.7141	-19.9415
1418	1.3098	0.214406	15.4564	0.591257	-0.00850753	1.04179	0.591256	-0.00856856	6.86222	0.442446	0.0320529	10.9835	-0.832682	2.94714	15.744	-0.448169	5.66795	-6.76923	-10.1457	-3.06736	-0.123772	24.2663	-5.56939	24.8563	2.75192	74.6151	3.82209	-0.660591	-15.3543	-22.8735	-5.80787	0.753621	-0.61533	8.33407	17.159	41.008	6.88098	78.2847	60.3686	-11.3785	-5.37362	-19.6018	-1.55918	12.4564	40.1051	-0.585586	0.0445735	41.7172	-19.9714
1420	1.31663	0.204642	15.4597	0.59349	-0.0133346	1.04329	0.593488	-0.0133958	6.86372	0.444428	0.028589	10.9846	-0.854044	2.9517	15.748	-0.485569	5.68397	-6.7626	-10.1508	-3.01741	-0.108459	24.2893	-5.60931	24.8473	2.74987	74.6072	3.85118	-0.668713	-15.3619	-22.9003	-5.81544	0.723076	-0.622287	8.30789	17.1679	41.0058	6.92591	78.25	60.4279	-11.4052	-5.34041	-19.5758	-1.55228	12.4433	40.1217	-0.588667	0.0447919	41.7226	-19.9772
1422	1.32396	0.209858	15.4713	0.597114	-0.0116541	1.04839	0.597113	-0.0117157	6.86882	0.447028	0.0300754	10.9884	-0.868209	2.95857	15.7224	-0.507773	5.70175	-6.81065	-10.1687	-2.99346	-0.0958875	24.3231	-5.66161	24.8344	2.73128	74.6556	3.90865	-0.644165	-15.4528	-22.9405	-5.80252	0.700723	-0.667639	8.27212	17.167	41.0519	6.92722	78.1953	60.5002	-11.4128	-5.30927	-19.5745	-1.54972	12.4308	40.1422	-0.588729	0.0419188	41.7307	-19.9606
1424	1.32871	0.213021	15.4784	0.599446	-0.0106597	1.05153	0.599445	-0.0107216	6.87196	0.448706	0.030967	10.9908	-0.874364	2.97301	15.7011	-0.512844	5.73036	-6.85005	-10.1886	-2.97091	-0.10268	24.3539	-5.62053	24.8307	2.72407	74.6177	3.92715	-0.532784	-15.5697	-22.9147	-5.8193	0.700325	-0.659743	8.28314	17.1042	41.0759	6.86497	78.2395	60.5368	-11.4597	-5.32058	-19.5503	-1.55619	12.4244	40.1592	-0.588308	0.0329551	41.7336	-19.9421
1426	1.3353	0.211473	15.4919	0.602217	-0.0118943	1.05751	0.602215	-0.0119564	6.87795	0.450858	0.0302184	10.9953	-0.880275	2.97902	15.6851	-0.520738	5.74354	-6.87979	-10.197	-2.96443	-0.0960814	24.3838	-5.62904	24.8333	2.70145	74.6045	3.96973	-0.471345	-15.6103	-22.8753	-5.83648	0.70212	-0.658058	8.27517	17.0987	41.1079	6.8785	78.2759	60.5808	-11.5017	-5.30468	-19.5292	-1.55648	12.4275	40.1745	-0.593615	0.0233992	41.7259	-19.9362
1428	1.34529	0.206485	15.5133	0.606211	-0.0149282	1.06704	0.606209	-0.0149907	6.88747	0.454041	0.0282009	11.0024	-0.887463	2.97532	15.6761	-0.534773	5.73945	-6.89703	-10.1937	-2.97405	-0.0693359	24.4159	-5.69047	24.8427	2.66551	74.6256	4.03507	-0.470949	-15.5905	-22.8251	-5.85042	0.70102	-0.664367	8.24088	17.1485	41.1479	6.96257	78.285	60.633	-11.532	-5.25803	-19.5109	-1.54896	12.4399	40.1857	-0.603794	0.0122282	41.7056	-19.9495
1430	1.36158	0.208865	15.5415	0.613543	-0.0152455	1.07954	0.613541	-0.0153088	6.89997	0.459543	0.0284273	11.0118	-0.893698	2.97161	15.6733	-0.547343	5.73498	-6.90259	-10.1906	-2.99832	-0.0140711	24.4573	-5.68106	24.8571	2.65897	74.6586	4.05958	-0.418295	-15.6963	-22.749	-5.87004	0.696142	-0.630799	8.20395	17.1145	41.1728	6.94699	78.2978	60.6598	-11.5619	-5.23308	-19.4715	-1.54296	12.4588	40.181	-0.609112	-0.0133301	41.6687	-19.9928
1432	1.37637	0.210611	15.5635	0.620167	-0.0157067	1.08928	0.620166	-0.0157707	6.90971	0.464525	0.0285027	11.0191	-0.899147	2.97314	15.6799	-0.556983	5.73972	-6.89059	-10.2019	-2.9758	-0.0195856	24.5337	-5.66358	24.9092	2.62634	74.5876	4.07268	-0.463137	-15.7858	-22.6271	-5.89218	0.685413	-0.609522	8.20958	17.1364	41.207	6.93181	78.2255	60.6658	-11.5863	-5.21782	-19.4341	-1.53448	12.4665	40.1791	-0.610327	-0.0267968	41.6431	-20.0284
1434	1.38928	0.214509	15.5762	0.626138	-0.0150502	1.09491	0.626137	-0.0151148	6.91534	0.468945	0.0293751	11.0233	-0.908353	2.97877	15.6922	-0.572227	5.75325	-6.86787	-10.2344	-2.90508	-0.0958363	24.6635	-5.64394	24.99	2.49543	74.1545	4.11766	-0.631838	-15.9203	-22.2673	-5.91517	0.678144	-0.61579	8.25565	17.2219	41.2565	6.93421	78.0783	60.6545	-11.6068	-5.21351	-19.3983	-1.52229	12.4585	40.1846	-0.60748	-0.0246343	41.6344	-20.048
1436	1.40527	0.238247	15.5819	0.635018	-0.00591453	1.09735	0.635017	-0.00598009	6.91778	0.474989	0.0367765	11.0252	-0.938549	2.97755	15.6937	-0.627683	5.76198	-6.86649	-10.2861	-2.85662	-0.185706	24.8993	-5.59616	25.0214	1.99548	72.4457	4.36939	-0.972959	-16.4763	-20.7653	-5.93099	0.710973	-0.661819	8.28063	17.2838	41.3224	6.94895	77.9814	60.6385	-11.6349	-5.22943	-19.3414	-1.50163	12.4325	40.1996	-0.601428	-0.0156237	41.6385	-20.0593
1438	1.43158	0.270874	15.5813	0.649118	0.00632832	1.09692	0.649118	0.00626118	6.91735	0.484733	0.0468416	11.0248	-0.988228	2.97195	15.6885	-0.719888	5.76988	-6.87849	-10.4049	-2.73764	-0.406518	25.1302	-5.53465	25.1867	1.50995	70.0534	4.64058	-1.03327	-17.2258	-19.5388	-5.97059	0.77495	-0.724708	8.3239	17.3034	41.3988	6.92721	77.9151	60.6059	-11.6557	-5.26186	-19.2762	-1.49181	12.4173	40.2098	-0.59049	-0.0182913	41.6388	-20.058
1440	1.46544	0.316921	15.572	0.667582	0.0238906	1.09255	0.667584	0.0238217	6.91298	0.497393	0.0611702	11.0216	-1.04338	2.95874	15.6838	-0.824825	5.76591	-6.89004	-10.6268	-2.55476	-0.499154	25.4152	-5.48432	25.1728	1.19412	67.3892	4.89582	-0.694415	-17.8421	-18.9954	-6.01974	0.877019	-0.819877	8.37776	17.2976	41.4899	6.8778	77.8737	60.5651	-11.6655	-5.30992	-19.2095	-1.49215	12.4217	40.2134	-0.579332	-0.0378778	41.6322	-20.0456
1442	1.4904	0.404175	15.5392	0.685362	0.0603023	1.07767	0.685368	0.0602322	6.8981	0.508316	0.0895545	11.0104	-1.05563	2.92298	15.7085	-0.861135	5.7051	-6.84558	-11.0974	-2.39626	0.862176	26.1189	-5.50472	23.3451	1.40508	65.5975	5.09012	0.0360084	-17.3247	-19.7794	-5.98944	1.05405	-1.05377	8.38152	17.386	41.6329	6.90752	77.8366	60.5585	-11.6651	-5.38125	-19.1587	-1.4794	12.4542	40.217	-0.590455	-0.0755011	41.6223	-20.0361
1444	1.49671	0.515892	15.5166	0.696878	0.108874	1.06726	0.696889	0.108802	6.88769	0.513767	0.126614	11.0025	-0.99973	2.87785	15.7312	-0.776683	5.60248	-6.80214	-11.413	-2.42556	1.89301	26.8812	-5.90899	21.7586	1.15004	63.7117	5.46712	0.90072	-15.9116	-19.2404	-5.92441	1.25164	-1.22848	8.34849	17.3921	41.7307	6.84303	77.8028	60.567	-11.6519	-5.4247	-19.0999	-1.46771	12.4788	40.2213	-0.596187	-0.120079	41.6223	-19.9888
1446	1.48723	0.632758	15.5098	0.701873	0.160892	1.06386	0.70189	0.16082	6.88429	0.514122	0.165819	10.9999	-0.891179	2.83344	15.7451	-0.595769	5.48214	-6.77275	-11.533	-2.63321	2.30167	27.6023	-6.62652	20.7861	0.448054	62.2367	6.05584	1.56912	-13.9676	-17.3975	-5.84768	1.44336	-1.31782	8.30356	17.3112	41.7683	6.68802	77.7596	60.6037	-11.6325	-5.42961	-19.0442	-1.45861	12.4918	40.2287	-0.595358	-0.163844	41.6327	-19.9157
1448	1.48625	0.694054	15.5106	0.706252	0.187846	1.06405	0.706271	0.187773	6.88448	0.515644	0.186247	11	-0.820794	2.81951	15.7421	-0.472588	5.43127	-6.77563	-11.7052	-2.86862	2.62908	28.2275	-7.12173	19.9807	0.345851	64.2698	6.6577	1.65824	-13.0639	-17.1171	-5.81483	1.58185	-1.41306	8.34861	17.2899	41.7837	6.60837	77.6444	60.7494	-11.6344	-5.40613	-19.0628	-1.44557	12.5199	40.2486	-0.611688	-0.190472	41.6418	-19.908
1450	1.48416	0.723611	15.4982	0.707635	0.201015	1.05842	0.707655	0.200942	6.87885	0.51582	0.196186	10.9957	-0.777911	2.80916	15.8046	-0.400802	5.39663	-6.65816	-11.8709	-2.98857	2.83973	28.6223	-7.71359	19.0886	0.391933	66.8095	7.46009	1.78374	-12.8821	-17.1666	-5.78393	1.67891	-1.49252	8.38736	17.29	41.7684	6.63963	77.5783	60.874	-11.6523	-5.36343	-19.0891	-1.4374	12.53	40.2636	-0.623154	-0.196016	41.6497	-19.9041
1452	1.47637	0.730993	15.473	0.704768	0.204947	1.04726	0.70479	0.204874	6.86769	0.513417	0.198951	10.9874	-0.751791	2.79139	15.9345	-0.364859	5.35434	-6.41637	-11.9849	-3.02893	2.94105	28.7572	-8.52134	18.0318	0.418735	68.9579	8.5017	1.95433	-13.1919	-17.2102	-5.74265	1.7357	-1.5525	8.3889	17.2812	41.7308	6.75037	77.5975	60.9465	-11.6805	-5.31577	-19.1054	-1.43511	12.5078	40.2651	-0.618527	-0.177698	41.6499	-19.8993
1454	1.45031	0.748573	15.4583	0.694694	0.214748	1.04074	0.694716	0.214676	6.86117	0.505248	0.205628	10.9825	-0.694035	2.74303	16.0621	-0.282073	5.24508	-6.17844	-11.9284	-3.30266	2.92254	28.6604	-9.83786	16.8175	0.16302	69.7754	9.88384	1.55151	-13.002	-16.6932	-5.6568	1.76291	-1.6208	8.28807	17.1432	41.735	6.74839	77.7457	60.9532	-11.6924	-5.319	-19.0912	-1.43357	12.4147	40.234	-0.563977	-0.123752	41.6175	-19.9324
1456	1.41539	0.697758	15.4664	0.675415	0.195173	1.0446	0.675436	0.195104	6.86504	0.492114	0.189743	10.9854	-0.637054	2.7006	16.1652	-0.19744	5.14714	-5.98597	-11.5167	-3.73263	2.81858	28.4865	-11.0209	15.5003	-0.774496	70.529	11.1447	1.88029	-14.0163	-16.0411	-5.67158	1.69182	-1.4633	8.31314	17.0451	41.5654	6.74963	77.8647	61.0251	-11.729	-5.27884	-19.1298	-1.44156	12.3506	40.1944	-0.532945	-0.0873905	41.5731	-19.9592
1458	1.38171	0.584293	15.4888	0.651776	0.14798	1.05496	0.651791	0.147913	6.87539	0.477515	0.152925	10.9932	-0.603783	2.66861	16.2364	-0.150936	5.07683	-5.85324	-10.8916	-4.19723	2.64151	28.3217	-11.9238	14.2107	-2.06956	71.728	12.1811	2.97297	-16.015	-15.4651	-5.77105	1.53576	-1.16312	8.44797	17.0104	41.2825	6.77892	77.9186	61.163	-11.7903	-5.18515	-19.2214	-1.45161	12.3351	40.1524	-0.545619	-0.0778299	41.5216	-19.968
1460	1.38501	0.503132	15.469	0.64685	0.112188	1.0464	0.646861	0.112121	6.86683	0.476155	0.125863	10.9868	-0.670893	2.62401	16.2842	-0.290774	5.01928	-5.7682	-10.8326	-4.25055	2.41143	28.278	-12.5786	13.4522	-1.92468	74.4313	13.0774	3.62884	-16.6575	-15.2799	-5.75165	1.4191	-1.34941	8.39569	16.9883	41.3764	6.87274	77.9181	61.2522	-11.8442	-5.08168	-19.291	-1.424	12.3531	40.1109	-0.618264	-0.0756042	41.4643	-19.9451
1462	1.38322	0.448564	15.4661	0.641794	0.0884069	1.04527	0.641803	0.0883409	6.8657	0.47392	0.107764	10.986	-0.708307	2.61252	16.2934	-0.363331	5.01161	-5.75282	-10.9215	-4.10057	2.10121	28.3393	-13.525	12.7618	-1.92218	76.72	14.1618	3.65442	-16.5862	-15.655	-5.72111	1.29117	-1.40524	8.28786	16.9023	41.4319	6.81988	77.9324	61.231	-11.86	-5.00169	-19.3193	-1.38832	12.3602	40.0622	-0.68316	-0.0900009	41.3953	-19.9491
1464	1.36638	0.410701	15.4872	0.631452	0.0730566	1.05481	0.631459	0.0729914	6.87524	0.467191	0.0956097	10.9932	-0.702901	2.63703	16.263	-0.343659	5.05445	-5.80852	-11.0463	-3.83608	1.75581	28.4376	-14.8221	12.0306	-2.34447	78.1982	15.4061	2.89275	-15.8375	-16.2604	-5.69301	1.13672	-1.24846	8.18635	16.7992	41.379	6.63827	77.9339	61.122	-11.8429	-4.95801	-19.3136	-1.35624	12.337	40.0073	-0.71298	-0.109715	41.3181	-19.9941
1466	1.33127	0.341037	15.5105	0.610606	0.0451884	1.06543	0.610611	0.0451257	6.88586	0.453423	0.0734181	11.0012	-0.718781	2.66764	16.1947	-0.359124	5.11612	-5.93505	-11.0876	-3.65721	1.55324	28.3203	-16.2341	11.2315	-2.88964	79.2911	16.5833	0.725182	-14.0613	-15.6027	-5.6405	0.914812	-1.07397	8.25547	16.9857	41.2736	6.61158	77.7026	61.098	-11.8425	-4.96657	-19.3377	-1.34893	12.2494	39.9561	-0.659226	-0.0816531	41.2486	-20.0888
1468	1.2986	0.262679	15.5212	0.590137	0.0133554	1.07047	0.590138	0.0132943	6.8909	0.440192	0.0482921	11.005	-0.801319	2.68938	16.1294	-0.499185	5.18546	-6.05895	-11.1431	-3.48165	1.56954	28.3329	-17.1886	10.5268	-3.52123	79.4861	17.1736	-0.237684	-13.1788	-15.161	-5.59904	0.732417	-1.08062	8.32842	17.1269	41.3239	6.63879	77.5529	61.0903	-11.8825	-4.97286	-19.3484	-1.34984	12.1634	39.914	-0.61338	-0.0380157	41.1948	-20.1409
1470	1.27574	0.182999	15.5172	0.573865	-0.0197841	1.06894	0.573863	-0.0198432	6.88937	0.430182	0.0224698	11.0039	-0.942399	2.70323	16.0882	-0.749521	5.26141	-6.14087	-11.2091	-3.30133	1.75627	28.4608	-17.5225	10.0571	-4.0831	78.8158	17.0348	0.557935	-13.414	-15.1733	-5.58596	0.603987	-1.24547	8.34546	17.1427	41.5048	6.69639	77.566	61.0896	-11.9554	-4.95356	-19.3408	-1.35385	12.1067	39.8846	-0.600019	-0.000737908	41.1615	-20.1435
1472	1.26835	0.108017	15.5043	0.564744	-0.0520528	1.06344	0.564739	-0.0521113	6.88387	0.42546	-0.0022345	10.9998	-1.06033	2.74003	16.1218	-0.952447	5.37041	-6.08266	-11.1797	-3.1305	1.8681	28.2493	-17.1416	10.1971	-4.08075	77.6141	16.0573	2.6328	-14.0038	-15.4327	-5.63393	0.477979	-1.24733	8.20294	16.9818	41.4919	6.74927	77.81	61.1092	-12.003	-4.85844	-19.3278	-1.35623	12.1361	39.8715	-0.635789	-0.0401942	41.1574	-20.163
1474	1.28456	0.0690086	15.5084	0.568798	-0.0704422	1.06534	0.568791	-0.0705007	6.88577	0.429683	-0.0157162	11.0012	-1.14568	2.74553	16.1391	-1.10659	5.41081	-6.05427	-11.1278	-2.98009	1.70168	28.007	-16.6109	10.943	-3.94517	77.263	14.972	5.07562	-14.2464	-16.4764	-5.68287	0.380232	-1.1821	8.06619	16.9663	41.4264	6.86201	77.9346	61.1437	-12.0123	-4.80176	-19.3287	-1.35453	12.14	39.8924	-0.645647	-0.0559148	41.1765	-20.1903
1476	1.32227	0.0707012	15.5341	0.585465	-0.0727303	1.07671	0.585457	-0.0727907	6.89714	0.442288	-0.0163554	11.0097	-1.18895	2.7131	16.121	-1.19621	5.36743	-6.09031	-11.0597	-2.86206	1.25734	27.7848	-16.0606	12.1848	-3.75432	77.6919	13.9909	7.38456	-14.0026	-18.1269	-5.72258	0.318544	-1.05582	7.99526	17.1121	41.3407	6.97718	77.8774	61.1739	-11.9904	-4.80378	-19.3422	-1.34568	12.1087	39.9452	-0.628395	-0.0395365	41.2115	-20.2206
1478	1.36658	0.102273	15.5741	0.607371	-0.0624804	1.09433	0.607364	-0.0625433	6.91476	0.457996	-0.00729092	11.023	-1.17145	2.66888	16.0728	-1.17822	5.2811	-6.18	-10.9334	-2.81161	0.77683	27.5009	-15.3781	13.4712	-3.54098	76.9736	13.2348	8.69399	-13.3174	-18.9978	-5.76785	0.306062	-0.813095	8.07487	17.1397	41.2499	6.77257	77.7435	61.1208	-11.9866	-4.84372	-19.339	-1.31971	12.1221	40.0063	-0.663943	-0.0599383	41.2419	-20.2265
1480	1.40412	0.133	15.6148	0.626244	-0.052078	1.11227	0.626239	-0.0521425	6.9327	0.471427	0.00169035	11.0364	-1.13991	2.6144	16.0454	-1.13921	5.17082	-6.23045	-10.828	-2.78397	0.271393	27.3297	-14.8076	14.7777	-3.17891	76.5308	12.4642	9.7156	-12.5864	-19.303	-5.83559	0.317921	-0.643623	8.20974	17.2241	41.2457	6.59726	77.5702	61.0908	-11.9931	-4.84225	-19.3498	-1.2926	12.0985	40.062	-0.669454	-0.0521411	41.2592	-20.2726
1482	1.43213	0.15756	15.6502	0.640459	-0.0436217	1.1279	0.640454	-0.0436877	6.94833	0.481504	0.00891586	11.0481	-1.10751	2.53864	16.0613	-1.10792	5.02106	-6.20104	-10.771	-2.76295	-0.227529	27.3083	-14.3301	16.0754	-2.72685	76.5356	11.6732	10.5484	-11.9972	-19.3602	-5.92028	0.348089	-0.579047	8.3416	17.3626	41.3297	6.52987	77.4272	61.0982	-12.0136	-4.79449	-19.3636	-1.26668	12.032	40.1107	-0.641278	-0.0127751	41.2665	-20.356
1484	1.45596	0.184242	15.6765	0.653011	-0.0338809	1.13944	0.653008	-0.0339486	6.95987	0.490254	0.0169968	11.0568	-1.08558	2.41568	16.1331	-1.1145	4.78854	-6.069	-10.7647	-2.71365	-0.857247	27.4315	-13.7832	17.4799	-2.70513	76.713	11.105	11.1293	-11.8402	-20.4653	-5.99323	0.38692	-0.523839	8.32766	17.3984	41.3893	6.56662	77.5631	61.1166	-12.072	-4.75899	-19.3098	-1.23468	11.9682	40.1691	-0.64208	0.0178132	41.2882	-20.406
1486	1.48179	0.251202	15.6693	0.669608	-0.00652819	1.13598	0.669608	-0.00659617	6.95641	0.500887	0.0385218	11.0542	-1.04711	2.13651	16.3453	-1.15073	4.26419	-5.67795	-11.0046	-2.77749	-0.233976	27.5049	-12.2577	18.0998	-2.02307	75.449	10.5051	10.937	-12.0841	-21.59	-6.00561	0.511914	-0.69194	8.26092	17.419	41.5912	6.62664	77.6776	61.0663	-12.0996	-4.76792	-19.2166	-1.20447	11.9304	40.2116	-0.63957	0.0266314	41.3183	-20.4206
1488	1.50209	0.340947	15.6412	0.685566	0.0313184	1.12317	0.68557	0.0312476	6.9436	0.510358	0.0678545	11.0445	-0.922106	1.66938	16.7467	-1.09847	3.36523	-4.93372	-11.3604	-2.89983	1.41383	27.3985	-10.0001	18.0432	-0.57343	72.986	9.73456	9.63844	-12.493	-21.9605	-5.93827	0.667754	-0.961013	8.14958	17.4271	41.8421	6.67881	77.7211	60.9292	-12.0765	-4.83278	-19.0982	-1.17918	11.9212	40.2293	-0.631971	0.00653492	41.3462	-20.4023
1490	1.48386	0.349701	15.6762	0.678274	0.0364771	1.13873	0.678278	0.0364072	6.95916	0.504577	0.0712206	11.0562	-0.450683	1.00814	17.4527	-0.480314	1.99219	-3.61735	-11.1408	-2.6097	1.66417	26.937	-8.8328	18.8742	1.11354	71.8243	8.51539	6.15017	-12.2336	-19.0202	-5.76922	0.549027	-0.5378	7.9242	17.3612	41.5402	6.67838	77.7835	60.6791	-11.9734	-4.98469	-18.9772	-1.15906	11.9191	40.2102	-0.639624	-0.0615809	41.3357	-20.3717
1492	1.41925	0.284208	15.6809	0.644785	0.012832	1.14114	0.644785	0.0127638	6.96158	0.481078	0.0513724	11.058	0.143442	0.206348	18.298	0.329441	0.330267	-2.04622	-10.7985	-2.53926	1.91404	26.68	-8.29633	19.5316	2.1722	72.0671	7.45282	2.56254	-12.0014	-16.5663	-5.59128	0.349194	-0.414988	7.7803	17.2942	41.4227	6.69262	77.8007	60.5916	-11.9351	-5.03717	-18.9237	-1.17258	11.9271	40.1662	-0.633809	-0.0964172	41.2903	-20.3351
1494	1.3179	0.166501	15.6592	0.591067	-0.0307344	1.13202	0.591064	-0.0307953	6.95245	0.443753	0.0153417	11.0512	0.766714	-0.68855	19.1919	1.18412	-1.50029	-0.393282	-10.4749	-2.7232	2.3264	26.7602	-8.22527	19.7879	2.45066	73.5093	6.85727	-0.374852	-11.8225	-15.3197	-5.44448	0.121857	-0.713242	7.72851	17.2408	41.6189	6.73889	77.8	60.7209	-12.0013	-4.95237	-18.9423	-1.21177	11.9479	40.1093	-0.624025	-0.0926807	41.2155	-20.3005
1496	1.22518	0.0892243	15.7256	0.544316	-0.0574953	1.16191	0.544312	-0.0575493	6.98234	0.41055	-0.00771285	11.0736	1.28436	-1.57584	19.9433	1.86816	-3.27381	0.991467	-10.3404	-2.71903	2.44722	27.1769	-8.19973	19.5723	2.17095	74.674	7.24534	-1.85453	-11.6723	-14.7354	-5.37832	-0.0724768	-1.0067	7.6244	17.2119	42.0049	6.82822	77.9361	61.0255	-12.2022	-4.7483	-18.9817	-1.21482	12.0049	40.0754	-0.684698	-0.116221	41.1229	-20.28
1498	1.15684	0.0243312	15.747	0.509221	-0.0806185	1.17168	0.509212	-0.0806725	6.99211	0.385813	-0.0272826	11.0809	1.67476	-2.3598	20.596	2.36577	-4.81416	2.19271	-10.3959	-2.6203	2.46824	27.7039	-8.43135	19.2895	1.78017	76.6133	7.52981	-2.7632	-11.2697	-14.7815	-5.37145	-0.250691	-1.24584	7.43592	17.0779	42.2338	6.92114	78.2207	61.2924	-12.3678	-4.58136	-19.0005	-1.21026	12.0106	40.0533	-0.728005	-0.12754	41.0693	-20.3195
1500	1.11687	-0.0292419	15.7116	0.487484	-0.10087	1.15609	0.487473	-0.100921	6.97652	0.37088	-0.0438114	11.0692	1.92668	-3.0025	21.1631	2.66142	-6.05186	3.2394	-10.581	-2.44979	2.39172	28.1572	-8.84842	19.0682	1.48912	78.8715	7.58138	-3.32858	-10.6739	-15.1682	-5.39721	-0.415133	-1.40979	7.20137	16.875	42.2625	7.00384	78.557	61.4627	-12.4563	-4.50187	-18.9912	-1.20402	11.9451	40.0444	-0.729272	-0.115642	41.0641	-20.4077
1502	1.09769	-0.0662579	15.6919	0.476162	-0.115544	1.14745	0.47615	-0.115593	6.96788	0.363369	-0.0555047	11.0628	2.04528	-3.45558	21.694	2.77485	-6.90241	4.22371	-10.6338	-2.23043	2.06627	28.019	-8.9704	19	1.6292	78.5824	7.98936	-3.55115	-10.4896	-14.8522	-5.36688	-0.587024	-1.5504	7.12178	16.8998	42.3029	7.08872	78.5083	61.5348	-12.4741	-4.54337	-18.978	-1.19955	11.804	40.0639	-0.663829	-0.0637868	41.0886	-20.4507
1504	1.09251	-0.0636917	15.6914	0.47409	-0.114009	1.14725	0.474078	-0.114058	6.96768	0.361721	-0.0544917	11.0626	2.1438	-3.79892	22.0915	2.8808	-7.5486	4.9607	-10.6165	-2.16897	1.68924	27.8337	-9.29959	19.1037	1.64557	78.1197	8.42943	-3.62279	-10.1788	-14.5131	-5.34815	-0.674673	-1.54313	7.13392	16.9047	42.2787	7.01336	78.4238	61.531	-12.4699	-4.64552	-18.9598	-1.19143	11.6926	40.0846	-0.603693	-0.0181948	41.1021	-20.4808
1506	1.09694	-0.0255848	15.7094	0.47903	-0.0976899	1.15514	0.47902	-0.0977393	6.97557	0.364356	-0.0419812	11.0685	2.24943	-4.05071	22.3477	3.02003	-8.03182	5.43357	-10.5576	-2.28326	1.33176	27.7188	-9.77532	19.3454	1.49531	77.9633	8.81906	-3.69666	-9.75456	-14.215	-5.35141	-0.66589	-1.42681	7.20464	16.8699	42.2245	6.80929	78.3635	61.4815	-12.4598	-4.75824	-18.9447	-1.17665	11.6442	40.1016	-0.574849	0.00669562	41.0986	-20.5016
1508	1.10283	0.0157606	15.7313	0.484865	-0.0800758	1.16477	0.484857	-0.080126	6.9852	0.367576	-0.0284465	11.0757	2.35078	-4.20614	22.5166	3.17366	-8.33943	5.74299	-10.5355	-2.44481	1.07925	27.6425	-9.62838	19.5852	1.58307	77.9451	9.0886	-4.17083	-9.81367	-13.6357	-5.36298	-0.585462	-1.48663	7.25174	16.9542	42.3443	6.77101	78.2355	61.4784	-12.4548	-4.73416	-18.9693	-1.14367	11.6882	40.1246	-0.614626	-0.000931357	41.0982	-20.5064
1510	1.11373	0.0224135	15.7405	0.49017	-0.0780402	1.16882	0.490162	-0.0780906	6.98925	0.371408	-0.0265843	11.0788	2.41441	-4.27324	22.6351	3.27936	-8.47611	5.95968	-10.5153	-2.5204	0.888989	27.6246	-9.61224	19.7526	1.61326	77.9273	9.35117	-4.68502	-9.74882	-13.1773	-5.3723	-0.556379	-1.54518	7.23747	16.9685	42.425	6.78192	78.2119	61.4842	-12.46	-4.70508	-18.9718	-1.1262	11.7418	40.1381	-0.651068	-0.0245712	41.1031	-20.5051
1512	1.12661	-0.00583882	15.7346	0.493591	-0.0914312	1.16627	0.493581	-0.0914821	6.9867	0.374833	-0.0363693	11.0769	2.43694	-4.27155	22.7143	3.3259	-8.47675	6.1051	-10.4983	-2.49439	0.767325	27.6588	-9.82061	19.8049	1.58117	77.9818	9.61036	-5.13517	-9.49467	-12.8909	-5.37442	-0.596504	-1.58335	7.16783	16.9049	42.4446	6.81892	78.2856	61.4877	-12.4753	-4.69698	-18.944	-1.12726	11.7765	40.1395	-0.666177	-0.0515622	41.1115	-20.5052
1514	1.1266	-0.0255603	15.7219	0.492036	-0.100048	1.16069	0.492025	-0.100099	6.98112	0.374229	-0.0429057	11.0727	2.43796	-4.26272	22.749	3.33223	-8.45982	6.16937	-10.5286	-2.46285	0.781201	27.6993	-9.90928	19.683	1.7536	78.573	9.74194	-5.37468	-9.36719	-12.6038	-5.36185	-0.641061	-1.68926	7.12209	16.9149	42.5257	6.87388	78.24	61.4686	-12.4988	-4.69164	-18.9077	-1.12619	11.7585	40.1337	-0.654629	-0.0437346	41.1139	-20.5307
1516	1.12558	-0.0405138	15.7192	0.490412	-0.106518	1.15953	0.490401	-0.106569	6.97996	0.373434	-0.0478459	11.0718	2.43997	-4.23658	22.7361	3.34204	-8.41289	6.14489	-10.5207	-2.42755	0.819773	27.7665	-10.1661	19.3871	1.88599	79.3501	9.97924	-5.60269	-9.27532	-12.1828	-5.33556	-0.701532	-1.70548	7.0594	16.9142	42.5311	6.91952	78.2641	61.4396	-12.489	-4.7216	-18.8994	-1.12019	11.7443	40.1219	-0.655034	-0.0464956	41.1044	-20.5412
1518	1.12486	-0.0603186	15.7285	0.488527	-0.115168	1.16371	0.488515	-0.115218	6.98414	0.372586	-0.054436	11.075	2.44481	-4.19654	22.6832	3.3583	-8.3425	6.04567	-10.4694	-2.37881	0.853093	27.8832	-10.6428	18.9112	1.89851	80.1139	10.4162	-6.02328	-9.10258	-11.5183	-5.3041	-0.786721	-1.62754	6.98448	16.8935	42.46	6.95199	78.3633	61.4117	-12.4533	-4.77275	-18.9196	-1.11094	11.7413	40.1006	-0.669397	-0.0602252	41.0783	-20.5354
1520	1.12185	-0.122765	15.7391	0.482279	-0.142339	1.16858	0.482264	-0.142389	6.98901	0.369674	-0.0751527	11.0786	2.43138	-4.15173	22.6142	3.34153	-8.25891	5.9179	-10.472	-2.23904	0.825014	28.1423	-11.229	18.2992	1.76018	80.1204	11.2617	-7.59598	-8.19303	-10.2456	-5.30607	-0.926088	-1.57362	6.95135	16.8884	42.4202	6.98521	78.3906	61.4051	-12.4633	-4.77496	-18.92	-1.11083	11.7273	40.0517	-0.663599	-0.0451313	41.0228	-20.551
1522	1.10117	-0.229991	15.7532	0.464739	-0.187759	1.17512	0.46472	-0.187806	6.99555	0.359506	-0.110239	11.0836	2.41583	-4.12002	22.5692	3.31886	-8.19795	5.83497	-10.2652	-2.19086	1.07642	28.4363	-12.3846	17.1455	1.09281	81.489	11.9552	-7.95023	-8.45453	-9.18664	-5.29236	-1.1305	-1.61578	6.90084	16.8537	42.479	7.02447	78.3988	61.4822	-12.5002	-4.64619	-18.9757	-1.117	11.7003	39.998	-0.666767	-0.0150122	40.952	-20.5545
1524	1.0644	-0.364027	15.7652	0.438025	-0.243659	1.1808	0.438	-0.243705	7.00123	0.343157	-0.153754	11.0878	2.39321	-4.10033	22.5535	3.28181	-8.15621	5.80694	-9.90588	-2.21822	1.55058	28.6858	-13.8041	15.5919	0.0852196	83.8804	12.3507	-6.60638	-9.86957	-8.63364	-5.27815	-1.3627	-1.74494	6.8344	16.7896	42.6162	7.08682	78.4181	61.6326	-12.5577	-4.40913	-19.0757	-1.12756	11.6556	39.9491	-0.677784	0.0276418	40.8801	-20.5446
1526	1.02678	-0.451913	15.7499	0.414607	-0.279197	1.17423	0.414578	-0.27924	6.99466	0.327957	-0.181828	11.0829	2.33154	-4.06337	22.5508	3.17869	-8.07179	5.80542	-9.8911	-2.07353	1.6872	28.76	-13.6574	14.6052	-0.0675425	83.7911	12.5089	-4.19581	-10.748	-8.76758	-5.37192	-1.45747	-1.84857	6.8172	16.7449	42.6775	7.25988	78.5559	61.7559	-12.6348	-4.23471	-19.1053	-1.13666	11.5713	39.9197	-0.665573	0.0898289	40.8459	-20.5437
1528	1.028	-0.497696	15.7351	0.411552	-0.299337	1.16776	0.411521	-0.299379	6.98819	0.32698	-0.197072	11.0781	2.23571	-4.0427	22.5043	3.00619	-8.00912	5.7251	-9.87388	-1.94987	1.63372	28.62	-13.8959	14.0866	-0.485495	82.8873	12.3174	-1.04954	-11.1768	-9.87102	-5.46434	-1.52022	-1.86243	6.77121	16.6483	42.6341	7.33047	78.6359	61.8306	-12.6448	-4.14692	-19.1025	-1.14555	11.509	39.9112	-0.644769	0.121172	40.8473	-20.5522
1530	1.07223	-0.499485	15.7295	0.430814	-0.303598	1.16527	0.430782	-0.303643	6.9857	0.341653	-0.199008	11.0762	2.12645	-4.04872	22.4072	2.79903	-7.99283	5.55194	-9.81255	-1.87724	1.37014	28.332	-14.6569	14.1466	-1.1977	81.755	11.8199	2.44643	-11.1989	-11.6128	-5.54433	-1.54816	-1.76943	6.73196	16.5571	42.5002	7.288	78.6009	61.8417	-12.5933	-4.15031	-19.0827	-1.1475	11.4797	39.9234	-0.627482	0.116747	40.8765	-20.5679
1532	1.13661	-0.452964	15.7385	0.462705	-0.288296	1.16916	0.462676	-0.288344	6.98959	0.364497	-0.185508	11.0791	2.08067	-4.09589	22.2852	2.69541	-8.06969	5.32929	-9.84502	-1.79819	0.684113	28.256	-14.7427	15.2455	-1.29502	81.5861	11.2414	5.18248	-10.9164	-13.0464	-5.68244	-1.42999	-1.58033	6.93778	16.8042	42.3777	7.31636	78.3668	61.7657	-12.5932	-4.21926	-19.0893	-1.11172	11.4647	39.9537	-0.654005	0.10931	40.9047	-20.5842
1534	1.19488	-0.388381	15.7778	0.493306	-0.264671	1.18644	0.493278	-0.264723	7.00687	0.385832	-0.165886	11.0921	2.08469	-4.15258	22.1794	2.68112	-8.1772	5.1339	-9.86962	-1.78132	0.0365952	28.2528	-14.407	16.6005	-1.14324	80.7204	10.6873	6.62314	-10.1307	-13.4251	-5.7731	-1.3045	-1.33188	7.12298	16.9891	42.2857	7.24255	78.18	61.6641	-12.6129	-4.29909	-19.0737	-1.07697	11.4719	39.9835	-0.684772	0.0926365	40.9116	-20.5691
1536	1.23546	-0.323184	15.8376	0.516193	-0.239441	1.21285	0.516168	-0.239494	7.03328	0.401297	-0.145569	11.1119	2.12493	-4.20579	22.1129	2.73622	-8.28743	5.00888	-9.87554	-1.83347	-0.368532	28.2931	-13.7528	17.8884	-0.845253	79.3789	10.1164	6.98632	-9.12227	-13.0336	-5.80866	-1.20786	-1.07831	7.23525	17.0558	42.2364	7.08651	78.0873	61.5774	-12.6423	-4.35769	-19.0366	-1.05326	11.4923	40.0114	-0.70803	0.0717052	40.9016	-20.5276
1538	1.24291	-0.303813	15.8641	0.520968	-0.231605	1.22454	0.520944	-0.231659	7.04497	0.404356	-0.139414	11.1207	2.15458	-4.23117	22.1365	2.78497	-8.34154	5.05113	-9.89534	-1.91391	-0.174922	28.4139	-13.2398	18.6483	-0.533427	80.4933	9.06022	8.08623	-9.29046	-13.9897	-5.86131	-1.16824	-0.982417	7.32343	17.1721	42.2421	7.08362	78.0173	61.6067	-12.6583	-4.32118	-19.0368	-1.04494	11.4855	40.0533	-0.715539	0.0671985	40.9138	-20.515
1540	1.2412	-0.240848	15.8722	0.525193	-0.203882	1.22797	0.525172	-0.203936	7.0484	0.405721	-0.118423	11.1233	2.16132	-4.27646	22.1682	2.78688	-8.42548	5.11034	-9.97511	-2.06047	0.32314	28.3441	-11.6078	18.8959	-0.205755	79.3777	8.72897	8.5853	-10.4553	-15.4575	-5.90826	-1.0521	-1.03111	7.33054	17.2159	42.3119	7.11723	78.0097	61.6499	-12.6663	-4.29555	-18.9833	-1.0373	11.4684	40.105	-0.699499	0.0729044	40.9571	-20.5062
1542	1.23711	-0.135205	15.8664	0.531766	-0.157222	1.22507	0.53175	-0.157277	7.0455	0.407617	-0.0831214	11.121	2.14888	-4.33184	22.2012	2.75109	-8.52255	5.17369	-10.1122	-2.22973	0.889808	28.079	-9.28362	18.8668	0.304166	76.2927	9.11133	7.92054	-12.0672	-16.6981	-5.92668	-0.871458	-1.15798	7.25798	17.1644	42.3916	7.14787	78.0524	61.6759	-12.6615	-4.30993	-18.8787	-1.02855	11.4479	40.1571	-0.665685	0.080351	41.0214	-20.4929
1544	1.24026	-0.0628446	15.8525	0.538881	-0.125706	1.21869	0.538868	-0.125762	7.03912	0.410897	-0.0591001	11.1162	2.14687	-4.31147	22.2931	2.75864	-8.4824	5.34397	-10.2951	-2.19773	0.77	27.8927	-9.2367	19.7954	1.62129	76.7826	8.88328	4.52972	-11.9693	-15.3079	-5.82909	-0.794286	-1.0427	7.15005	17.001	42.2001	7.08	78.0652	61.6334	-12.605	-4.39654	-18.8185	-1.02306	11.4379	40.177	-0.645987	0.0545494	41.0577	-20.4551
1546	1.20945	-0.0844433	15.8499	0.523663	-0.132732	1.21765	0.52365	-0.132786	7.03809	0.399978	-0.0653347	11.1155	2.1833	-4.2566	22.3947	2.8463	-8.38926	5.52885	-10.2985	-2.17251	0.849982	27.9327	-9.52148	20.2635	2.44681	78.2137	8.65904	1.2369	-12.1633	-13.5837	-5.75218	-0.842236	-1.11906	7.09989	16.9477	42.2278	7.13933	78.0906	61.6721	-12.6291	-4.42385	-18.7811	-1.04004	11.4422	40.1718	-0.629698	0.043932	41.0602	-20.4294
1548	1.14776	-0.188081	15.8581	0.488407	-0.173313	1.22159	0.488389	-0.173364	7.04202	0.376251	-0.0979495	11.1184	2.24758	-4.18806	22.4757	2.98724	-8.27925	5.6737	-10.1483	-2.15532	1.18565	28.2179	-9.71611	20.0427	2.6106	79.9639	8.62969	-1.15989	-12.8271	-12.2566	-5.71836	-0.99341	-1.40421	7.09589	17.0085	42.4955	7.33364	78.158	61.8054	-12.7431	-4.37224	-18.7645	-1.07513	11.4556	40.1483	-0.618519	0.0574124	41.0319	-20.4188
1550	1.10701	-0.250279	15.8567	0.465618	-0.197356	1.22116	0.465597	-0.197404	7.04159	0.360773	-0.117392	11.1181	2.27378	-4.16218	22.4447	3.04028	-8.23992	5.61388	-10.2	-1.94036	1.14748	28.7132	-9.67991	19.5292	2.63091	81.5381	9.28878	-2.52097	-12.8827	-12.4292	-5.68262	-1.10792	-1.55347	6.98518	16.9766	42.619	7.48522	78.3745	61.9529	-12.8697	-4.29456	-18.7659	-1.09209	11.4535	40.1315	-0.625828	0.0893051	40.9935	-20.3957
1552	1.07619	-0.327066	15.8226	0.446057	-0.228513	1.2062	0.446033	-0.22856	7.02663	0.348172	-0.141936	11.1069	2.24699	-4.11576	22.4534	3.00424	-8.14731	5.63106	-10.2267	-1.76403	1.18723	29.0563	-10.0013	18.8673	2.79995	83.3735	9.56823	-2.61269	-13.6188	-13.6876	-5.62839	-1.25639	-1.73681	6.81898	16.8584	42.7054	7.57055	78.5512	62.0339	-12.9141	-4.19814	-18.7968	-1.095	11.4297	40.1078	-0.642324	0.10654	40.9715	-20.3924
1554	1.05884	-0.417061	15.7664	0.431398	-0.266479	1.18148	0.43137	-0.266523	7.00191	0.339681	-0.171239	11.0883	2.17576	-4.05282	22.4979	2.89342	-8.01144	5.71733	-10.1825	-1.64348	1.28661	29.2237	-10.7239	18.2285	3.11463	85.2543	9.21414	-2.20569	-14.5897	-15.236	-5.57289	-1.43257	-1.8998	6.64782	16.7021	42.7242	7.59585	78.6319	62.0427	-12.8748	-4.10433	-18.8507	-1.08686	11.3875	40.0837	-0.663095	0.106309	40.9725	-20.4125
1556	1.07362	-0.487416	15.7593	0.432337	-0.298481	1.17851	0.432307	-0.298525	6.99894	0.342456	-0.195094	11.0861	2.11925	-4.04186	22.4224	2.78859	-7.97792	5.58056	-10.0292	-1.39242	0.956307	29.5647	-11.5912	18.1019	3.15688	86.2573	8.02318	-4.7959	-11.8397	-13.5746	-5.60026	-1.59395	-1.64952	6.62145	16.7255	42.4425	7.64964	78.5837	62.0597	-12.8453	-4.08296	-18.8996	-1.08438	11.3462	40.0969	-0.675325	0.112555	40.9976	-20.4443
1558	1.1032	-0.483184	15.7637	0.445635	-0.29897	1.18043	0.445604	-0.299016	7.00086	0.352425	-0.194601	11.0876	2.06706	-4.08418	22.2544	2.67188	-8.04527	5.2728	-10.003	-1.28002	0.629165	29.7051	-11.8188	17.9655	2.83071	84.9988	7.26124	-5.33091	-11.5781	-13.2119	-5.69364	-1.56077	-1.48075	6.78021	16.8128	42.3178	7.60753	78.4154	62.0523	-12.8793	-4.07715	-18.9156	-1.05946	11.3196	40.1138	-0.69723	0.122488	40.9995	-20.4555
1560	1.1454	-0.402888	15.7658	0.470479	-0.267096	1.18116	0.470451	-0.267144	7.00159	0.36893	-0.16917	11.0881	2.01731	-4.16772	22.038	2.5453	-8.18963	4.87618	-10.1399	-1.32432	0.269888	29.6057	-11.5554	17.9029	2.06652	81.9288	7.34284	-3.11546	-14.3229	-14.4232	-5.83012	-1.3328	-1.46608	7.05998	16.9094	42.3812	7.47346	78.1989	62.0134	-12.9628	-4.08524	-18.8937	-1.01299	11.3054	40.1258	-0.723882	0.134249	40.9784	-20.4509
1562	1.21285	-0.295759	15.735	0.508543	-0.225366	1.16717	0.508521	-0.225418	6.98761	0.394683	-0.135503	11.0777	1.96099	-4.2432	21.9389	2.41557	-8.31436	4.6975	-10.3598	-1.33662	-0.810798	29.4665	-12.5882	18.7433	0.716768	80.0712	8.64761	-0.090082	-16.3723	-15.1723	-5.9287	-1.08626	-1.43972	7.13918	16.8539	42.2992	7.36586	78.2402	61.9335	-12.9712	-4.15308	-18.84	-0.972654	11.2825	40.1225	-0.718745	0.137342	40.9805	-20.4873
1564	1.27087	-0.200065	15.7204	0.541545	-0.187943	1.16036	0.541525	-0.187999	6.98079	0.416924	-0.105391	11.0725	1.93958	-4.26986	21.8888	2.36601	-8.35833	4.60654	-10.4714	-1.43023	-1.3208	28.9864	-12.2418	19.863	0.56911	80.4722	9.35114	2.06561	-16.5087	-14.8825	-5.96979	-0.896561	-1.3432	7.18824	16.9205	42.1998	7.32806	78.222	61.8207	-12.9525	-4.23808	-18.8069	-0.943836	11.229	40.1469	-0.697683	0.15284	41.0088	-20.5329
1566	1.30732	-0.110121	15.7307	0.564613	-0.151404	1.16465	0.564598	-0.151462	6.98508	0.431799	-0.0765914	11.0757	1.9682	-4.25495	21.8572	2.42053	-8.33976	4.54571	-10.482	-1.58806	-1.04366	28.2052	-10.2522	20.9704	1.78705	82.5326	9.02308	2.69587	-14.8544	-13.9623	-5.94501	-0.759219	-1.16657	7.22579	17.1285	42.1007	7.35401	78.1041	61.6888	-12.913	-4.32484	-18.7994	-0.925164	11.154	40.2058	-0.667364	0.179535	41.0617	-20.5808
1568	1.30932	0.0582901	15.7556	0.57877	-0.0777849	1.17521	0.578762	-0.0778453	6.99565	0.437613	-0.0206629	11.0836	2.06939	-4.28219	21.7692	2.59266	-8.42018	4.37625	-10.6853	-1.63448	-0.263983	27.6169	-7.66481	21.5746	3.41735	81.9136	7.86949	1.09813	-13.2544	-15.0446	-5.85762	-0.527838	-0.928965	7.21267	17.3234	41.9692	7.36867	77.9991	61.5742	-12.8422	-4.39578	-18.778	-0.896536	11.1245	40.2888	-0.646091	0.190576	41.1257	-20.6399
1570	1.29298	0.197102	15.7897	0.582563	-0.015723	1.18997	0.582562	-0.0157834	7.0104	0.436431	0.0259543	11.0946	2.18496	-4.29415	21.6664	2.79435	-8.47738	4.17785	-10.8044	-1.72894	0.252582	27.1849	-6.15391	22.3818	4.85312	81.9758	6.29792	0.275995	-12.1438	-15.5873	-5.7026	-0.373841	-0.790548	7.05846	17.3456	41.9039	7.32835	78.0048	61.5156	-12.7642	-4.44594	-18.7608	-0.894003	11.079	40.3629	-0.603085	0.20865	41.1883	-20.6382
1572	1.2607	0.272715	15.8215	0.574389	0.0198953	1.20397	0.574391	0.0198361	7.0244	0.428017	0.0520338	11.1051	2.29153	-4.28278	21.5734	2.98666	-8.48942	3.99769	-10.7708	-1.90324	0.384973	26.9465	-5.90318	23.2728	5.78778	83.0468	4.89506	0.444468	-11.6302	-15.1388	-5.5063	-0.329206	-0.778948	6.80972	17.2115	41.9113	7.24969	78.0932	61.5277	-12.7026	-4.45523	-18.7582	-0.919494	11.0229	40.4149	-0.545711	0.229634	41.2421	-20.5768
1574	1.20107	0.249768	15.8123	0.546425	0.0145737	1.20005	0.546426	0.0145177	7.02048	0.40746	0.0462509	11.1021	2.36404	-4.26126	21.5582	3.12434	-8.47122	3.96414	-10.5033	-2.17799	0.514881	26.8417	-5.7287	22.8995	5.49118	83.3866	5.27124	-0.727506	-11.1295	-14.0346	-5.3754	-0.362755	-0.812212	6.75798	17.1817	41.8975	7.25117	78.0054	61.6288	-12.7275	-4.33693	-18.8043	-0.95264	11.0381	40.4305	-0.527881	0.214093	41.2789	-20.5279
1576	1.14898	0.18644	15.7939	0.518574	-0.00902999	1.19211	0.518573	-0.00908382	7.01255	0.388171	0.026813	11.0962	2.36672	-4.24308	21.56	3.13446	-8.43867	3.96702	-10.2847	-2.39545	0.592841	26.9369	-6.18048	22.3562	4.81073	84.157	6.06419	-1.75959	-11.0152	-13.3294	-5.30956	-0.446851	-1.0303	6.72995	17.1311	42.0403	7.30421	78.0284	61.7698	-12.7965	-4.23251	-18.8465	-0.95979	11.0621	40.4182	-0.555143	0.198149	41.2723	-20.5112
1578	1.11421	0.111727	15.7718	0.497423	-0.0389895	1.18251	0.497419	-0.0390408	7.00294	0.374301	0.00306054	11.089	2.30706	-4.23239	21.575	3.02929	-8.40161	3.99877	-10.196	-2.49221	0.625737	27.2152	-7.14129	21.8629	4.06953	85.2439	6.85997	-2.47045	-11.2098	-13.0556	-5.30226	-0.551997	-1.36695	6.68412	17.0371	42.2846	7.38551	78.1906	61.9068	-12.8759	-4.17406	-18.8706	-0.936397	11.066	40.3832	-0.610419	0.197274	41.2241	-20.5341
1580	1.10645	0.0879124	15.7419	0.492146	-0.0487475	1.16929	0.492141	-0.0487978	6.98972	0.370989	-0.00456275	11.0791	2.24311	-4.2364	21.6392	2.91516	-8.38899	4.12237	-10.3211	-2.33457	0.56072	27.631	-7.73811	21.4797	3.85545	85.1195	7.35112	-3.64341	-11.1749	-12.1775	-5.32599	-0.583866	-1.43197	6.58754	16.8801	42.2405	7.41733	78.3613	61.9213	-12.8664	-4.14913	-18.8673	-0.893801	10.9815	40.335	-0.616094	0.247565	41.1634	-20.6082
1582	1.07293	0.0513923	15.691	0.474568	-0.0619991	1.1468	0.474561	-0.0620487	6.96724	0.358708	-0.0155898	11.0622	2.23955	-4.20292	21.7749	2.92623	-8.32308	4.3738	-10.2466	-2.29881	0.898978	27.8991	-8.19686	20.4301	3.70921	85.3914	7.31784	-3.53562	-11.4565	-11.2412	-5.24283	-0.667558	-1.36373	6.50022	16.7983	42.0583	7.45179	78.4509	61.8476	-12.8129	-4.16653	-18.8782	-0.891849	10.9001	40.2864	-0.583987	0.282771	41.1273	-20.6374
1584	1.01821	-0.00185234	15.6286	0.446396	-0.0808995	1.11924	0.446387	-0.0809455	6.93967	0.338879	-0.0315196	11.0416	2.28979	-4.14604	21.9317	3.04329	-8.22895	4.66038	-10.0074	-2.38547	1.46888	28.0118	-8.60014	18.8503	3.58373	86.1046	7.02918	-2.07014	-12.1731	-10.1349	-5.07681	-0.803659	-1.26619	6.44508	16.7974	41.863	7.46647	78.4496	61.7262	-12.7502	-4.20396	-18.9053	-0.93057	10.846	40.2455	-0.530191	0.296379	41.1193	-20.6071
1586	1.01233	-0.0350415	15.6135	0.441208	-0.0949585	1.11263	0.441198	-0.095004	6.93306	0.335913	-0.0423588	11.0366	2.29693	-4.17767	21.8624	3.04347	-8.29078	4.53178	-10.2149	-2.1646	0.943887	28.2304	-9.09475	18.1524	3.8907	86.1536	7.82773	-0.498702	-13.5433	-7.79241	-5.07349	-0.906996	-1.50298	6.45074	16.7586	42.1139	7.30498	78.4354	61.7043	-12.7921	-4.16305	-18.9152	-0.952322	10.8305	40.2329	-0.514617	0.333986	41.111	-20.5508
1588	1.04331	-0.0368074	15.5698	0.454674	-0.0980707	1.09319	0.454665	-0.098117	6.91362	0.346183	-0.0437954	11.022	2.2662	-4.24365	21.7997	2.96517	-8.4045	4.4188	-10.2995	-2.21678	0.717166	28.634	-10.5269	17.0872	2.82677	84.669	9.02351	-0.0695794	-14.5481	-5.45768	-5.15222	-0.856586	-1.62287	6.53027	16.7112	42.1715	7.20091	78.38	61.6814	-12.8253	-4.10202	-18.9117	-0.930456	10.8239	40.2034	-0.53479	0.340042	41.0958	-20.5277
1590	1.09653	-0.0182532	15.492	0.479494	-0.0939306	1.05849	0.479484	-0.09398	6.87892	0.364464	-0.0390643	10.996	2.20802	-4.31365	21.8089	2.83991	-8.51592	4.4412	-10.19	-2.55319	0.920731	29.0939	-12.7171	15.5896	0.509959	81.7016	10.3885	-0.987999	-15.0218	-3.57704	-5.27629	-0.68049	-1.60031	6.66154	16.6626	41.9888	7.19608	78.2918	61.6395	-12.8275	-4.04848	-18.8912	-0.873247	10.8188	40.152	-0.578644	0.310491	41.0752	-20.5409
1592	1.11868	-0.0437549	15.4212	0.487236	-0.106681	1.02708	0.487225	-0.106732	6.84751	0.371081	-0.0480661	10.9725	2.16889	-4.30098	21.9559	2.78094	-8.47793	4.71644	-10.1111	-2.66267	0.793872	29.0596	-13.9723	14.5566	-0.724161	78.306	11.6602	-2.24043	-14.9908	-2.56543	-5.35747	-0.621957	-1.77402	6.74621	16.6283	41.9851	7.24409	78.2153	61.5844	-12.8071	-4.07108	-18.835	-0.844579	10.8078	40.0993	-0.592414	0.279071	41.0664	-20.5401
1594	1.11985	-0.0622195	15.3944	0.486318	-0.114807	1.01523	0.486305	-0.114857	6.83566	0.370923	-0.0541883	10.9636	2.16596	-4.30227	22.0802	2.78291	-8.47628	4.9472	-10.012	-2.747	0.611845	28.8576	-15.1384	13.8578	-1.42278	76.1845	12.5928	-2.31006	-14.7732	-2.91	-5.3813	-0.610672	-1.88883	6.78846	16.6021	42.0197	7.26307	78.1602	61.5518	-12.8013	-4.09616	-18.7939	-0.855479	10.8409	40.066	-0.594841	0.247371	41.0613	-20.5012
1596	1.10778	-0.0673172	15.4082	0.480618	-0.116132	1.02139	0.480606	-0.116181	6.84182	0.36675	-0.0555541	10.9682	2.18851	-4.33376	22.1445	2.81953	-8.53853	5.06564	-9.90838	-2.82115	0.414402	28.6113	-16.2003	13.5103	-1.73823	75.5933	13.059	-0.875971	-14.5919	-4.44329	-5.36477	-0.624189	-1.91922	6.80149	16.5845	42.0677	7.24814	78.1381	61.5495	-12.8136	-4.10944	-18.7807	-0.895223	10.9076	40.0553	-0.591595	0.224552	41.0583	-20.4373
1598	1.11073	-0.0802752	15.4058	0.480899	-0.12204	1.02034	0.480886	-0.122089	6.84078	0.367344	-0.0599505	10.9674	2.16639	-4.37912	22.1513	2.76715	-8.61524	5.08073	-9.88781	-2.80271	0.189668	28.5754	-16.4997	13.5913	-1.90917	75.8336	12.954	1.47069	-15.2267	-6.58329	-5.40956	-0.61263	-1.99245	6.85557	16.5841	42.1304	7.26963	78.1885	61.5772	-12.8182	-4.12668	-18.8032	-0.900968	10.9193	40.0571	-0.595324	0.243328	41.0554	-20.432
1600	1.11464	-0.0799548	15.3938	0.482645	-0.122176	1.01499	0.482632	-0.122226	6.83542	0.368658	-0.0599346	10.9634	2.14136	-4.39798	22.1801	2.71803	-8.64208	5.13629	-9.87233	-2.76849	-0.134552	28.5201	-16.1484	14.0425	-2.27823	75.1358	12.7531	3.30124	-15.1462	-8.33184	-5.44616	-0.571724	-2.02773	6.88118	16.5809	42.1389	7.32978	78.2182	61.5846	-12.8199	-4.11238	-18.796	-0.890625	10.8955	40.0631	-0.593281	0.263154	41.0644	-20.454
1602	1.11931	-0.0659455	15.3783	0.485797	-0.11636	1.00806	0.485785	-0.116411	6.82849	0.370637	-0.0553775	10.9582	2.12693	-4.38606	22.2331	2.69821	-8.61492	5.23551	-9.84608	-2.73023	-0.548343	28.3783	-15.2967	14.7996	-2.80376	73.5206	12.5813	4.60382	-14.2423	-9.60492	-5.46549	-0.51469	-1.99745	6.87548	16.5658	42.0801	7.39837	78.2083	61.5633	-12.8166	-4.07276	-18.757	-0.874146	10.846	40.0746	-0.580127	0.27639	41.0884	-20.4875
1604	1.13466	-0.0546007	15.3849	0.493413	-0.1126	1.01096	0.493401	-0.112651	6.83139	0.376084	-0.0520741	10.9604	2.14488	-4.36345	22.2365	2.73739	-8.5784	5.23998	-9.81128	-2.65817	-0.959373	28.0687	-14.4164	15.7101	-2.8675	73.1945	12.3322	6.85284	-13.9649	-11.7442	-5.48591	-0.509915	-1.83433	6.88412	16.5065	41.9544	7.32403	78.1815	61.5247	-12.7902	-4.06897	-18.7456	-0.883711	10.792	40.11	-0.538974	0.293195	41.1315	-20.4892
1606	1.15267	-0.0480301	15.4059	0.501815	-0.111177	1.02028	0.501803	-0.111228	6.84071	0.382269	-0.0504721	10.9674	2.17184	-4.37248	22.2125	2.78275	-8.60302	5.19382	-9.78581	-2.59499	-1.27722	27.8438	-13.8516	16.6114	-2.94474	72.4799	11.903	8.44375	-13.6878	-13.1009	-5.52286	-0.50132	-1.73648	6.92929	16.5306	41.9151	7.30177	78.108	61.527	-12.7985	-4.07024	-18.7366	-0.89276	10.7887	40.1437	-0.523458	0.297815	41.1675	-20.4808
1608	1.17151	-0.0479097	15.4357	0.51008	-0.112672	1.03349	0.510068	-0.112725	6.85392	0.388543	-0.0510637	10.9773	2.19712	-4.41524	22.1729	2.81488	-8.68931	5.1196	-9.78825	-2.52792	-1.48166	27.8042	-13.6544	17.4096	-3.06164	71.4453	11.3199	9.17933	-13.2834	-13.4006	-5.57318	-0.491956	-1.72102	6.98962	16.6248	41.9634	7.34653	78.0233	61.5751	-12.8465	-4.06644	-18.7285	-0.895251	10.8279	40.1685	-0.537857	0.292256	41.1881	-20.473
1610	1.19298	-0.0568335	15.4553	0.518788	-0.118315	1.04219	0.518776	-0.118369	6.86262	0.395417	-0.0547228	10.9838	2.20227	-4.45686	22.151	2.81158	-8.76749	5.0794	-9.87148	-2.36609	-1.60111	28.1069	-13.6606	17.9082	-2.89925	71.827	10.7684	9.5211	-12.8468	-13.0801	-5.60526	-0.546182	-1.6493	6.93825	16.5892	41.9321	7.32847	78.1142	61.6271	-12.901	-4.03431	-18.7332	-0.888754	10.8152	40.1769	-0.546578	0.297307	41.1842	-20.4944
1612	1.20492	-0.0700858	15.4777	0.522979	-0.12512	1.05217	0.522966	-0.125174	6.8726	0.398991	-0.0595446	10.9913	2.18502	-4.47803	22.1345	2.77319	-8.80188	5.05036	-10.0117	-2.13579	-1.661	28.4833	-13.513	18.2943	-2.65044	72.7582	10.1348	10.223	-12.6548	-13.1566	-5.63563	-0.621545	-1.61234	6.91081	16.6196	41.9501	7.3268	78.1819	61.6888	-12.9423	-4.02571	-18.7504	-0.885498	10.7896	40.1932	-0.548878	0.319342	41.1866	-20.522
1614	1.20972	-0.0775057	15.5029	0.524492	-0.128815	1.06342	0.524479	-0.12887	6.88385	0.40036	-0.0622185	10.9998	2.14534	-4.47992	22.1162	2.69893	-8.79477	5.01922	-10.1847	-1.89135	-1.67887	28.8025	-13.0919	18.6882	-2.39465	73.8282	9.45097	11.3495	-12.8593	-14.0447	-5.66944	-0.689738	-1.59677	6.9252	16.7283	42.0057	7.34518	78.1865	61.7504	-12.9645	-4.04331	-18.7726	-0.884533	10.7586	40.2247	-0.546211	0.354113	41.2052	-20.5489
1616	1.22843	-0.0490494	15.5229	0.534919	-0.117855	1.0722	0.534907	-0.11791	6.89263	0.40744	-0.0533582	11.0064	2.08371	-4.49293	22.0751	2.58002	-8.80247	4.94755	-10.3007	-1.80579	-1.82885	28.857	-12.4847	19.4689	-2.48625	74.224	8.92714	12.5917	-13.8071	-16.3607	-5.71837	-0.683665	-1.45535	6.92856	16.7883	41.9256	7.3403	78.1517	61.7834	-12.975	-4.03719	-18.7727	-0.870903	10.7245	40.2768	-0.552169	0.377811	41.2479	-20.5676
1618	1.26219	0.0337966	15.5224	0.556222	-0.0841676	1.0717	0.556214	-0.084224	6.89214	0.421176	-0.0267954	11.006	2.02322	-4.51045	22.0218	2.46117	-8.81895	4.85338	-10.4965	-1.95806	-1.11452	28.4772	-10.6825	19.9368	-1.52091	73.4693	8.40744	12.4883	-14.6641	-18.4065	-5.75749	-0.585382	-1.3879	6.93497	16.8429	41.8912	7.28111	78.0894	61.7403	-12.9517	-4.08528	-18.7337	-0.841978	10.6931	40.3403	-0.552609	0.384767	41.3112	-20.5851
1620	1.29517	0.153529	15.5151	0.580075	-0.0342262	1.06805	0.580072	-0.034286	6.88849	0.435761	0.0120802	11.0032	1.9954	-4.51762	21.9667	2.40477	-8.82561	4.75322	-10.7043	-2.29897	0.251937	27.7605	-8.13118	20.0638	0.409965	72.0837	7.92557	10.5929	-15.0048	-19.4947	-5.75768	-0.429141	-1.36682	6.93769	16.894	41.9018	7.17506	78.0138	61.6337	-12.9061	-4.18351	-18.6642	-0.806542	10.6718	40.4044	-0.543353	0.371762	41.3821	-20.6041
1622	1.25783	0.231182	15.5794	0.569801	0.00257751	1.09648	0.569802	0.00251689	6.91691	0.425697	0.0388904	11.0245	2.12623	-4.45334	21.9465	2.66041	-8.74505	4.7051	-10.5759	-2.50222	0.336232	27.4927	-7.38695	20.7673	1.55947	72.4825	7.961	6.26199	-14.3671	-18.344	-5.61688	-0.357265	-1.01842	6.90685	16.9254	41.7412	7.07632	77.942	61.5407	-12.9046	-4.25204	-18.6069	-0.804454	10.6779	40.4388	-0.512065	0.332151	41.4141	-20.6343
1624	1.20153	0.217394	15.6334	0.544037	0.000815335	1.12061	0.544037	0.000760684	6.94105	0.406557	0.0358854	11.0426	2.19888	-4.37469	21.9111	2.8127	-8.62239	4.63273	-10.377	-2.73036	0.351886	27.4913	-7.59004	21.2763	2.42085	75.2356	8.55489	1.72358	-12.879	-18.6235	-5.46258	-0.441566	-0.974797	6.83127	16.9259	41.804	7.05708	77.9819	61.5926	-12.9293	-4.26124	-18.6231	-0.816052	10.7281	40.4453	-0.516723	0.293659	41.4165	-20.64
1626	1.14379	0.119674	15.6565	0.511024	-0.0375534	1.1312	0.51102	-0.0376061	6.95163	0.384372	0.00505738	11.0505	2.16403	-4.30193	21.8521	2.76538	-8.48096	4.52415	-10.1801	-2.94822	0.432265	27.7566	-8.50198	21.3239	2.75001	79.5705	10.0921	-1.5127	-11.0163	-21.031	-5.36303	-0.655922	-1.26757	6.73546	16.8828	42.0813	7.11835	78.1556	61.7797	-12.9695	-4.20998	-18.7105	-0.829079	10.8098	40.4184	-0.566531	0.268259	41.3861	-20.6185
1628	1.10905	0.0360051	15.643	0.48921	-0.0714768	1.12548	0.489202	-0.0715261	6.94591	0.370266	-0.0217044	11.0463	2.03135	-4.27366	21.7709	2.52557	-8.39384	4.38185	-10.0703	-2.86216	0.0195216	28.4387	-9.74891	20.5023	1.67157	81.4724	13.6332	0.235108	-12.1387	-25.4669	-5.48331	-0.781434	-1.39077	6.73325	16.7483	42.1463	7.17882	78.4762	61.9255	-13.0006	-4.13156	-18.7894	-0.808207	10.8601	40.3373	-0.649193	0.272993	41.3029	-20.5862
1630	1.0852	-0.0950628	15.592	0.468463	-0.126964	1.10315	0.46845	-0.127015	6.92359	0.358361	-0.0645082	11.0296	1.84394	-4.19166	21.7364	2.20352	-8.19158	4.32804	-9.89	-2.85277	-0.0981776	29.0257	-11.1779	19.5244	-0.36933	82.2202	18.1112	4.0845	-13.9327	-30.3407	-5.60741	-0.941864	-1.62668	6.76982	16.6267	42.216	7.27766	78.6667	62.0199	-12.9698	-4.05506	-18.8961	-0.779363	10.868	40.2195	-0.703502	0.302292	41.2083	-20.5949
1632	1.06364	-0.266607	15.5173	0.445591	-0.20033	1.07038	0.44557	-0.200376	6.89081	0.346032	-0.120796	11.005	1.64559	-4.05154	21.7533	1.88068	-7.87893	4.36868	-9.6472	-2.93023	0.141943	29.3911	-12.4684	18.7885	-2.97438	82.1086	22.9723	9.15631	-15.7512	-34.6353	-5.66664	-1.14986	-1.95453	6.82312	16.5382	42.3108	7.40146	78.6805	62.0395	-12.8936	-3.99525	-19.0054	-0.755892	10.8227	40.0784	-0.708946	0.354695	41.115	-20.6341
1634	1.01994	-0.415298	15.4705	0.414818	-0.262016	1.04995	0.41479	-0.262059	6.87038	0.327044	-0.168883	10.9897	1.55121	-3.9187	21.7931	1.74719	-7.60852	4.44491	-9.50322	-2.77981	0.26032	29.4536	-12.8083	19.0054	-4.96689	81.9557	27.369	13.9494	-17.0333	-36.6302	-5.57841	-1.3798	-2.06002	6.86218	16.4546	42.3259	7.46669	78.6007	61.922	-12.8944	-3.96978	-18.9906	-0.773734	10.6827	39.9431	-0.637586	0.437671	41.0312	-20.5997
1636	0.968555	-0.496162	15.4606	0.38596	-0.293437	1.04576	0.38593	-0.293475	6.86618	0.30752	-0.194235	10.9865	1.55514	-3.86504	21.7297	1.76579	-7.51258	4.32581	-9.43564	-2.56706	0.218353	29.551	-11.8855	20.4221	-6.25656	82.1011	30.2868	17.2836	-17.557	-37.6052	-5.43207	-1.53157	-2.15121	6.80496	16.3958	42.4386	7.49541	78.5762	61.7778	-12.929	-3.97914	-18.9198	-0.782888	10.5972	39.8457	-0.594235	0.485112	40.9514	-20.569
1638	0.909477	-0.502091	15.4835	0.359555	-0.291455	1.0559	0.359525	-0.291492	6.87634	0.287652	-0.194477	10.9941	1.64847	-3.89554	21.551	1.91806	-7.59797	3.98934	-9.44089	-2.32572	0.0193735	29.6482	-9.73778	22.9811	-6.71089	82.717	31.3679	18.5529	-17.2217	-37.8206	-5.25778	-1.58547	-2.25261	6.65524	16.3607	42.6434	7.49883	78.6351	61.6588	-12.98	-4.01361	-18.825	-0.7768	10.5949	39.7967	-0.598069	0.485039	40.885	-20.5506
1640	0.825185	-0.457139	15.4993	0.326087	-0.265163	1.0628	0.326059	-0.265196	6.88323	0.260928	-0.177004	10.9993	1.7941	-3.94938	21.3517	2.158	-7.742	3.61194	-9.52798	-2.06309	-0.213795	29.4075	-6.85282	26.1397	-5.98807	83.6536	30.3749	16.9065	-15.8711	-36.8137	-5.0817	-1.55301	-2.30746	6.52394	16.3312	42.7501	7.5198	78.7119	61.665	-13.0065	-4.02615	-18.7781	-0.776695	10.6476	39.7984	-0.624813	0.453832	40.8725	-20.508
1642	0.756431	-0.3969	15.5526	0.3006	-0.233439	1.08638	0.300577	-0.23347	6.90681	0.239814	-0.154962	11.0169	1.93234	-4.00315	21.071	2.37936	-7.88636	3.08342	-9.59665	-1.72579	-0.495683	28.9728	-4.06409	29.474	-5.0079	84.7747	28.1356	13.9585	-13.8073	-35.8584	-4.94351	-1.56179	-2.23977	6.33704	16.2837	42.8088	7.47615	78.8641	61.7094	-13.031	-4.06657	-18.7544	-0.782265	10.6857	39.8411	-0.633597	0.43347	40.8888	-20.4813
1644	0.710564	-0.321176	15.6433	0.286348	-0.196761	1.12655	0.286328	-0.19679	6.94698	0.22677	-0.128495	11.047	2.04543	-4.05543	20.718	2.55038	-8.02318	2.42216	-9.62207	-1.37654	-0.777061	28.4086	-1.59692	32.6614	-4.06503	85.358	25.2442	10.4251	-11.5157	-35.1775	-4.84631	-1.60451	-2.05447	6.12661	16.2562	42.8355	7.36398	79.0384	61.759	-13.0498	-4.14371	-18.7465	-0.786096	10.6958	39.9147	-0.624097	0.426303	40.9246	-20.4786
1646	0.672723	-0.174048	15.7357	0.28128	-0.129393	1.16738	0.281267	-0.129425	6.98782	0.21861	-0.0784967	11.0776	2.14174	-4.141	20.3606	2.67987	-8.21687	1.75429	-9.63484	-1.32602	-0.839496	27.7458	0.778853	34.9663	-3.40094	82.7397	23.1472	7.08643	-10.598	-34.1421	-4.74377	-1.49715	-1.85522	6.08325	16.4485	42.8782	7.24891	78.9601	61.7678	-13.0291	-4.25278	-18.739	-0.752385	10.7054	39.9942	-0.644303	0.38982	40.967	-20.4994
1648	0.66406	-0.0564071	15.808	0.286739	-0.0772205	1.19931	0.286731	-0.0772489	7.01974	0.219307	-0.0391591	11.1016	2.17891	-4.21703	20.0743	2.70766	-8.37409	1.22209	-9.55403	-1.34546	-0.996697	26.9275	2.27181	36.9941	-3.11291	79.3663	21.0979	6.17182	-11.3594	-34.1222	-4.70662	-1.44033	-1.6129	6.08903	16.6305	42.8618	7.10046	78.8509	61.7267	-12.997	-4.36074	-18.7386	-0.722497	10.6964	40.0665	-0.657874	0.368151	41.0061	-20.5056
1650	0.681331	0.0172582	15.856	0.30013	-0.0463549	1.22051	0.300125	-0.0463858	7.04095	0.227319	-0.0152356	11.1174	2.16231	-4.27737	19.8756	2.6468	-8.48399	0.855776	-9.39288	-1.38599	-1.2534	26.0462	2.85143	38.8116	-3.0213	76.2585	19.0669	7.6014	-13.3853	-35.0984	-4.72862	-1.45339	-1.35094	6.116	16.7616	42.7984	6.9304	78.7614	61.6432	-12.9728	-4.45397	-18.744	-0.703913	10.6721	40.1296	-0.665189	0.365568	41.0439	-20.4843
1652	0.694181	0.0895542	15.8911	0.311487	-0.0157239	1.23601	0.311485	-0.015756	7.05644	0.233827	0.00838505	11.1291	2.14663	-4.34562	19.7362	2.58861	-8.60711	0.599688	-9.27742	-1.45242	-1.32237	25.3976	3.07655	40.0951	-2.27018	75.5656	17.4002	8.46956	-14.6538	-36.6506	-4.7203	-1.42704	-1.16765	6.1528	16.8951	42.8082	6.7892	78.6966	61.5565	-13.0088	-4.51309	-18.7514	-0.686422	10.659	40.196	-0.700865	0.35928	41.1026	-20.431
1654	0.695012	0.146221	15.9196	0.316344	0.00901435	1.24859	0.316345	0.00898181	7.06902	0.235859	0.0271824	11.1385	2.14842	-4.40028	19.6563	2.57007	-8.70938	0.452675	-9.18956	-1.50742	-1.36786	24.9378	3.62399	41.109	-1.58903	73.7359	16.1375	9.09911	-15.5524	-37.7211	-4.71086	-1.38875	-1.03784	6.19021	17.0307	42.8292	6.76497	78.6436	61.4923	-13.0625	-4.56561	-18.7207	-0.678476	10.6566	40.2501	-0.744162	0.348053	41.1717	-20.3054
1656	0.682929	0.183817	15.9413	0.314031	0.0264244	1.25821	0.314034	0.026392	7.07864	0.233006	0.0400405	11.1457	2.16582	-4.42993	19.6245	2.59069	-8.76971	0.393231	-9.12617	-1.55703	-1.40099	24.6233	4.49467	41.9319	-1.11605	70.7323	15.2141	9.46713	-16.1438	-38.1555	-4.70469	-1.34676	-0.967104	6.21731	17.1366	42.8524	6.8432	78.6189	61.466	-13.1127	-4.61046	-18.6621	-0.681489	10.6589	40.2926	-0.775948	0.343856	41.2424	-20.1485
1658	0.666459	0.197739	15.9453	0.307915	0.0338294	1.25996	0.307919	0.0337977	7.08039	0.227957	0.0451792	11.147	2.16585	-4.40716	19.6041	2.59642	-8.72859	0.354737	-9.07435	-1.68171	-1.33614	24.3032	4.87638	42.6715	-0.594805	69.715	14.2861	9.47414	-16.7948	-38.7181	-4.70425	-1.31508	-1.00039	6.20426	17.0671	42.8909	6.85858	78.7016	61.512	-13.1048	-4.61746	-18.6636	-0.693481	10.6389	40.3428	-0.728932	0.405095	41.2895	-20.1818
1660	0.648908	0.191232	15.9466	0.299704	0.0323669	1.26058	0.299707	0.032336	7.08101	0.221914	0.0435552	11.1475	2.1507	-4.36023	19.594	2.58256	-8.63834	0.335965	-9.0312	-1.75629	-1.19518	24.1751	5.05227	43.1416	-0.2662	69.9716	13.5385	8.99644	-16.8521	-39.0792	-4.69865	-1.32149	-1.0418	6.16339	16.9872	42.9269	6.91871	78.8507	61.5758	-13.1242	-4.60216	-18.6612	-0.713877	10.6088	40.3757	-0.69426	0.461496	41.3148	-20.19
1662	0.633053	0.172294	15.9504	0.29125	0.0253158	1.26231	0.291252	0.0252858	7.08274	0.216051	0.037738	11.1488	2.12571	-4.30281	19.5872	2.55417	-8.52577	0.323811	-8.99618	-1.76362	-1.02275	24.2329	5.18378	43.3458	-0.14597	70.9066	13.0431	8.26288	-16.4044	-39.2532	-4.69121	-1.35696	-1.06202	6.11307	16.9414	42.9547	7.02559	79.014	61.6318	-13.1696	-4.56817	-18.6461	-0.737727	10.5648	40.3898	-0.679519	0.506055	41.3269	-20.1483
1664	0.623152	0.167194	15.965	0.286507	0.0238449	1.26882	0.286509	0.0238154	7.08926	0.212602	0.0363293	11.1536	2.11649	-4.26579	19.566	2.54742	-8.45572	0.284185	-8.96612	-1.74598	-0.981747	24.2772	5.8039	43.4282	-0.108098	70.2518	12.9689	8.30192	-16.4889	-39.5282	-4.7088	-1.3572	-1.04512	6.11355	16.9548	42.9761	7.1106	79.0208	61.6314	-13.1498	-4.51016	-18.638	-0.747942	10.4771	40.3992	-0.621777	0.583274	41.3601	-20.1543
1666	0.62642	0.176069	15.9684	0.288645	0.0274722	1.27029	0.288648	0.0274425	7.09072	0.213966	0.0391778	11.1547	2.1011	-4.21947	19.531	2.53145	-8.36706	0.219202	-8.97797	-1.75615	-1.00313	24.2985	6.07175	43.5534	-0.0214637	70.3497	12.8673	8.58289	-16.4583	-40.0765	-4.71772	-1.33296	-0.986771	6.15509	16.9843	42.9426	7.13782	78.9322	61.6083	-13.1339	-4.47299	-18.6356	-0.745156	10.3951	40.4224	-0.581693	0.640424	41.4078	-20.156
1668	0.642212	0.196105	15.9577	0.297157	0.0350189	1.26551	0.297161	0.0349882	7.08594	0.21984	0.0453704	11.1512	2.07509	-4.14409	19.4814	2.50423	-8.22228	0.127217	-9.01608	-1.81047	-1.04937	24.2891	5.93857	43.7347	0.108604	71.28	12.6964	8.77914	-16.2378	-40.8051	-4.7141	-1.28673	-0.903504	6.22527	17.0166	42.8663	7.1158	78.7896	61.5706	-13.1365	-4.46815	-18.6311	-0.732407	10.3458	40.4604	-0.573784	0.661434	41.4635	-20.1521
1670	0.661316	0.206375	15.943	0.306345	0.0380274	1.25893	0.306348	0.0379957	7.07936	0.226512	0.0482158	11.1462	2.04157	-3.99927	19.4297	2.48484	-7.94834	0.0302846	-8.96482	-1.91639	-1.00581	24.2777	5.97637	43.7953	-0.0189234	71.0872	12.7914	7.95371	-15.996	-41.084	-4.71558	-1.23806	-0.870171	6.27991	17.0372	42.8484	7.12123	78.7139	61.5122	-13.1601	-4.50151	-18.5865	-0.722873	10.3942	40.4914	-0.603179	0.626783	41.4996	-20.1923
1672	0.675918	0.248041	15.9331	0.316049	0.0551527	1.25448	0.316054	0.0551198	7.07491	0.232657	0.0616445	11.1429	1.99867	-3.74699	19.2884	2.47711	-7.47688	-0.234333	-8.96562	-2.03416	-1.02366	24.1409	6.2457	43.9806	0.36278	71.3793	12.6891	7.12136	-16.1285	-41.45	-4.70672	-1.11191	-0.82872	6.31894	17.0774	42.8193	7.16257	78.6722	61.492	-13.1739	-4.51923	-18.5585	-0.718169	10.4584	40.5414	-0.64075	0.58663	41.5484	-20.1684
1674	0.687517	0.320301	15.9227	0.32686	0.0859336	1.24971	0.326869	0.0858999	7.07014	0.238748	0.0853521	11.1393	1.92909	-3.38741	19.0658	2.45141	-6.80265	-0.649627	-9.04262	-2.13609	-1.09493	23.9118	6.67729	44.299	1.38207	72.7343	12.265	6.19698	-16.5431	-41.921	-4.68719	-0.91503	-0.804821	6.33474	17.1339	42.794	7.23021	78.6553	61.5042	-13.1672	-4.50638	-18.5609	-0.713182	10.5193	40.6103	-0.681148	0.554139	41.6129	-20.0866
1676	0.71363	0.388952	15.8697	0.343717	0.114052	1.22601	0.343729	0.114018	7.04645	0.249524	0.107472	11.1215	1.75371	-2.95077	18.87	2.26065	-5.95273	-1.00999	-9.1714	-2.16743	-1.00765	23.836	6.77308	44.5052	2.86291	76.2321	11.4232	3.93802	-16.6249	-42.1264	-4.6757	-0.725934	-0.995829	6.3138	17.1651	42.9172	7.26235	78.6405	61.4778	-13.1288	-4.456	-18.6016	-0.684198	10.5869	40.6851	-0.736468	0.529163	41.686	-20.0697
1678	0.738565	0.417515	15.8535	0.356902	0.124629	1.21875	0.356915	0.124592	7.03918	0.258693	0.116233	11.116	1.58905	-2.52291	18.7574	2.09232	-5.12033	-1.21623	-9.26996	-2.08547	-1.13633	23.8873	7.22408	45.0628	4.44248	80.0043	10.8399	1.15547	-15.6357	-42.0484	-4.62194	-0.652496	-1.00848	6.20541	17.1757	42.95	7.29498	78.6463	61.3575	-13.0682	-4.40598	-18.6197	-0.638874	10.6159	40.7088	-0.784318	0.517141	41.7047	-20.115
1680	0.755186	0.389059	15.8672	0.361947	0.110812	1.22487	0.361958	0.110774	7.0453	0.263358	0.106228	11.1206	1.45127	-2.12867	18.7364	1.96655	-4.35605	-1.25304	-9.29325	-1.90297	-1.38826	24.0355	8.11111	45.8666	5.86443	83.33	10.5466	-1.75253	-13.6511	-41.6373	-4.51697	-0.716324	-0.848446	6.04063	17.1791	42.8832	7.34597	78.6518	61.1516	-13.0001	-4.36594	-18.6124	-0.587854	10.6065	40.6743	-0.820589	0.515923	41.6637	-20.2114
1682	0.756996	0.263133	15.8016	0.352746	0.0555602	1.1959	0.352753	0.0555216	7.01634	0.260052	0.0643504	11.099	1.28815	-1.76081	18.7825	1.7881	-3.63077	-1.16395	-9.13423	-1.7263	-0.988121	24.1608	9.18381	46.024	6.7086	84.901	10.0616	-4.07191	-11.6495	-40.8335	-4.37522	-0.905382	-0.934298	6.01093	17.2567	42.9146	7.47215	78.5186	60.9539	-12.9693	-4.3313	-18.6378	-0.566197	10.6102	40.6093	-0.855213	0.508257	41.6029	-20.309
1684	0.701727	0.171915	15.7261	0.321286	0.0200483	1.16256	0.321287	0.0200154	6.98299	0.238829	0.0357935	11.074	1.17517	-1.43287	18.7732	1.68675	-2.99544	-1.17908	-9.01497	-1.52305	-0.538924	24.3088	9.93738	46.065	7.34204	86.9266	9.35287	-6.2282	-10.055	-39.7336	-4.1823	-1.03223	-1.04736	5.94742	17.2107	42.9549	7.55402	78.5703	60.7735	-12.9781	-4.32198	-18.6348	-0.56856	10.5933	40.5514	-0.86475	0.522977	41.5549	-20.3783
1686	0.596052	0.141275	15.6574	0.272518	0.0150366	1.13214	0.272519	0.0150085	6.95257	0.202704	0.0289022	11.0511	1.11764	-1.15713	18.6514	1.66802	-2.47482	-1.40412	-8.98685	-1.26777	-0.186453	24.5655	10.3482	46.1166	7.79537	89.3425	8.5549	-8.24068	-9.01117	-38.2096	-3.9526	-1.06567	-1.13073	5.82365	17.0169	42.971	7.55513	78.8278	60.6225	-13.0099	-4.34258	-18.6008	-0.591019	10.5597	40.5063	-0.85046	0.555083	41.5227	-20.404
1688	0.509357	0.144855	15.6014	0.234769	0.023495	1.10735	0.234771	0.0234713	6.92778	0.17394	0.0327873	11.0325	1.06657	-0.97874	18.3181	1.6272	-2.13676	-2.02195	-9.07834	-0.816127	-0.06305	25.2254	11.0031	46.3608	7.85687	89.7637	8.06024	-9.91054	-8.63258	-35.831	-3.7515	-1.07321	-1.07481	5.661	16.7426	42.8331	7.43273	79.0805	60.5096	-12.9798	-4.39488	-18.5779	-0.621289	10.5581	40.4501	-0.842747	0.553341	41.4796	-20.3556
1690	0.426377	0.137531	15.5652	0.197795	0.0268389	1.09132	0.197798	0.0268184	6.91176	0.146089	0.0328927	11.0205	1.00717	-0.802415	17.9013	1.57109	-1.80044	-2.79444	-9.03467	-0.523363	0.434025	25.9996	11.1559	46.1527	7.41068	89.2684	8.24389	-11.9694	-7.50155	-33.5538	-3.57254	-1.10845	-1.30351	5.59165	16.5843	42.9952	7.30457	79.1981	60.4928	-12.987	-4.44988	-18.5755	-0.646109	10.5405	40.3986	-0.81839	0.559541	41.4261	-20.3134
1692	0.339239	0.115796	15.5461	0.157869	0.0241632	1.08291	0.157872	0.0241469	6.90334	0.116421	0.0283045	11.0142	0.939332	-0.610286	17.4586	1.50676	-1.43229	-3.61485	-8.85307	-0.445354	1.29356	26.8259	10.6224	45.4268	6.48803	88.0893	9.19943	-14.2953	-5.33664	-31.9821	-3.42637	-1.17225	-1.78768	5.62527	16.5465	43.4414	7.182	79.2099	60.5564	-13.0457	-4.49287	-18.5859	-0.660636	10.4936	40.3538	-0.773235	0.586318	41.3651	-20.2875
1694	0.213893	0.119534	15.5236	0.103184	0.0356502	1.07297	0.103187	0.0356397	6.89341	0.0748032	0.0333426	11.0067	0.895403	-0.428403	17.0871	1.48546	-1.08975	-4.30349	-8.76629	-0.467983	1.93311	27.7377	9.29327	44.4966	5.23491	85.9809	10.9164	-15.3942	-2.18705	-31.9723	-3.34503	-1.17791	-1.98247	5.66288	16.4203	43.6559	6.98744	79.4254	60.5724	-13.1339	-4.49299	-18.553	-0.659844	10.3869	40.3077	-0.698822	0.661718	41.3077	-20.2361
1696	0.114178	0.122078	15.5149	0.0596488	0.0445888	1.06914	0.0596537	0.0445826	6.88957	0.0416864	0.0371974	11.0039	0.791796	-0.257396	16.7669	1.35373	-0.745454	-4.8959	-8.77766	-0.507185	2.11848	28.5803	7.87556	43.933	3.94806	85.7451	12.6986	-14.7962	-0.293372	-33.6117	-3.31209	-1.22755	-2.11535	5.69946	16.33	43.8206	6.77626	79.5855	60.6069	-13.1777	-4.49085	-18.5537	-0.663251	10.3743	40.2791	-0.672387	0.676885	41.2729	-20.1736
1698	0.0499642	0.117301	15.5149	0.0311108	0.0475287	1.06914	0.0311157	0.0475255	6.88957	0.0201661	0.0375419	11.0039	0.623443	-0.0943639	16.5251	1.10304	-0.391498	-5.34237	-8.86166	-0.550448	1.91023	29.2915	6.63914	43.6412	2.5577	87.1863	14.5675	-12.5937	-0.0872843	-36.4224	-3.31503	-1.32027	-2.21627	5.74279	16.2895	43.9434	6.5865	79.6435	60.6469	-13.1661	-4.49701	-18.5909	-0.672612	10.4589	40.2647	-0.696695	0.6314	41.2583	-20.1116
1700	-0.00484739	0.10326	15.4917	0.00596481	0.0456689	1.05885	0.00596911	0.0456685	6.87928	0.00149175	0.0345197	10.9961	0.447617	0.0740055	16.4688	0.841875	-0.0230587	-5.44486	-8.871	-0.670867	1.90265	29.7452	5.99668	42.4602	0.889937	86.5592	17.4181	-9.60445	-0.806124	-39.1295	-3.31965	-1.36198	-2.23114	5.8569	16.2657	43.9316	6.51852	79.6214	60.6017	-13.1353	-4.50907	-18.609	-0.677473	10.513	40.2359	-0.711272	0.625429	41.2349	-20.0823
1702	-0.0304569	0.0864978	15.4401	-0.00658963	0.0403203	1.03594	-0.00658502	0.0403205	6.85637	-0.00754396	0.0297057	10.979	0.2867	0.228229	16.5529	0.602816	0.315152	-5.28751	-8.89252	-0.81027	1.73444	30.2504	5.02068	41.4067	-1.72237	84.8888	20.7662	-7.29987	-1.69527	-40.1759	-3.32066	-1.36616	-2.29132	5.93403	16.199	43.9166	6.52229	79.6667	60.4558	-13.0937	-4.56082	-18.5876	-0.669984	10.4595	40.1852	-0.677758	0.682676	41.1987	-20.0935
1704	-0.0266368	0.0671712	15.3673	-0.00643795	0.0315426	1.00356	-0.00643469	0.0315432	6.82399	-0.00686263	0.0231554	10.9547	0.159321	0.363625	16.7412	0.417377	0.607295	-4.93695	-8.9268	-0.946816	1.4325	30.8026	3.6527	40.56	-5.16154	82.3329	24.439	-5.91861	-2.43344	-39.4145	-3.32082	-1.33844	-2.38101	5.98344	16.103	43.9017	6.56518	79.7696	60.2178	-13.0429	-4.65787	-18.5319	-0.645434	10.3205	40.1136	-0.612974	0.78338	41.1509	-20.1288
1706	-0.00745031	0.036024	15.3082	-0.000458914	0.0163819	0.977301	-0.000456848	0.0163818	6.79773	-0.00140834	0.0122132	10.935	0.103451	0.485442	16.947	0.356705	0.849373	-4.55416	-8.89636	-1.04608	1.393	31.1133	2.56688	39.3293	-8.28996	79.3067	28.2098	-4.50826	-2.95204	-38.0308	-3.34743	-1.29841	-2.28363	6.15987	16.0994	43.7498	6.5586	79.7278	59.932	-12.9691	-4.79277	-18.4886	-0.585849	10.2798	40.0308	-0.637297	0.810648	41.1021	-20.1217
1708	0.0197808	0.0176202	15.2666	0.0100486	0.00618894	0.958822	0.010049	0.00618817	6.77925	0.00710671	0.0052799	10.9211	0.108288	0.571192	17.0763	0.394236	1.00442	-4.31344	-8.90586	-1.12714	1.41103	31.2846	1.81835	38.2775	-11.0048	76.4379	31.7555	-3.50043	-3.43157	-36.9361	-3.35457	-1.2567	-2.21736	6.31085	16.1346	43.6513	6.52712	79.6582	59.6994	-12.908	-4.93254	-18.4568	-0.556965	10.2905	39.9737	-0.666562	0.806278	41.0732	-20.0492
1710	0.047133	0.0139091	15.2439	0.0217573	0.00243306	0.948701	0.0217575	0.00243081	6.76913	0.0161021	0.0032351	10.9135	0.166344	0.62413	17.1118	0.518053	1.0811	-4.24668	-8.9563	-1.19184	1.42372	31.3193	1.38764	37.5277	-13.2969	73.8951	34.9723	-2.79896	-3.99808	-36.3054	-3.34223	-1.22061	-2.22436	6.40736	16.1795	43.6445	6.47346	79.5963	59.5537	-12.8728	-5.04924	-18.4361	-0.568644	10.3409	39.9479	-0.68852	0.778876	41.0682	-19.9031
1712	0.0534454	0.0081848	15.2376	0.0240806	-0.000568433	0.945937	0.0240805	-0.000570924	6.76637	0.0180338	0.00114329	10.9115	0.261763	0.678198	17.092	0.710851	1.14681	-4.28242	-8.95081	-1.22839	1.31866	31.1017	1.03126	37.0433	-15.2833	71.3129	38.0027	-1.93957	-4.81682	-35.5567	-3.35883	-1.20633	-2.27669	6.47587	16.1531	43.7096	6.38049	79.5895	59.5143	-12.8817	-5.06284	-18.4185	-0.597385	10.4128	39.938	-0.728782	0.730817	41.0828	-19.6629
1714	0.0522397	0.00397197	15.2316	0.023224	-0.00232186	0.943245	0.0232237	-0.00232426	6.76368	0.0175078	-0.000222821	10.9094	0.349947	0.723741	17.0753	0.887498	1.19943	-4.31244	-8.93481	-1.27023	1.29256	30.8973	0.820265	36.7809	-17.2152	69.4047	40.586	-1.27982	-5.35225	-34.6136	-3.36231	-1.19678	-2.33575	6.49517	16.1336	43.7533	6.34665	79.6082	59.5286	-12.9089	-5.05862	-18.4035	-0.617563	10.4709	39.931	-0.762489	0.694155	41.093	-19.4858
1716	0.046407	0.00113353	15.2233	0.0204447	-0.00311236	0.939577	0.0204444	-0.00311446	6.76001	0.0154823	-0.000994469	10.9067	0.42118	0.757126	17.0814	1.02885	1.23584	-4.30031	-8.91292	-1.31158	1.35129	30.7296	0.785267	36.6914	-19.1201	68.1351	42.7973	-0.857728	-5.61199	-33.5779	-3.34604	-1.19282	-2.39934	6.47137	16.1319	43.7705	6.37452	79.6363	59.5737	-12.9432	-5.05765	-18.3912	-0.623439	10.4974	39.9237	-0.780379	0.678872	41.0937	-19.402
1718	0.0362706	-0.00259499	15.2233	0.0157084	-0.00395946	0.939565	0.015708	-0.00396108	6.76	0.0119977	-0.00193603	10.9067	0.492117	0.770488	17.1225	1.16242	1.23614	-4.2234	-8.8717	-1.28816	1.32827	30.4322	1.0641	36.657	-20.6214	66.7613	45.3051	-0.447285	-6.02424	-32.9761	-3.31959	-1.2165	-2.52076	6.44357	16.1223	43.8595	6.37407	79.6269	59.6181	-12.9683	-5.06087	-18.3847	-0.620823	10.4588	39.9188	-0.767086	0.692051	41.0869	-19.3791
1720	0.0222869	-0.00300501	15.2179	0.00954254	-0.0030514	0.937156	0.00954221	-0.00305239	6.75759	0.00733041	-0.00165896	10.9049	0.537494	0.759477	17.1661	1.24099	1.20086	-4.14245	-8.80455	-1.27789	1.29723	29.9701	1.36208	36.6343	-22.0222	65.0543	47.8093	0.111799	-6.70499	-32.5924	-3.29137	-1.23785	-2.56775	6.42098	16.097	43.8754	6.36835	79.647	59.6407	-12.9782	-5.08602	-18.3782	-0.623984	10.4056	39.9201	-0.744676	0.709143	41.0879	-19.3383
1722	0.00564731	0.00148201	15.2058	0.00259245	0.000211053	0.931773	0.00259247	0.000210785	6.7522	0.00192374	0.000326612	10.9008	0.558448	0.720787	17.2012	1.26563	1.12341	-4.07786	-8.72733	-1.28467	1.25762	29.3856	1.62311	36.6406	-23.3658	63.001	50.2332	0.747143	-7.51924	-32.185	-3.26474	-1.24973	-2.53809	6.40277	16.0626	43.8171	6.3637	79.7075	59.6426	-12.9779	-5.13014	-18.3697	-0.638621	10.3591	39.9332	-0.725208	0.7193	41.1103	-19.2407
1724	-0.0102704	0.0134433	15.1935	-0.00346044	0.00669523	0.926313	-0.00345977	0.00669561	6.74674	-0.00302242	0.00477829	10.8967	0.582756	0.642667	17.2174	1.28308	0.972724	-4.04878	-8.72391	-1.24126	1.14061	28.9328	1.93562	36.8518	-24.6018	61.0713	52.4044	0.925419	-7.68625	-30.9088	-3.23835	-1.25489	-2.55481	6.36526	16.0608	43.8205	6.37671	79.7995	59.6498	-12.998	-5.16974	-18.3554	-0.671774	10.3613	39.9734	-0.7384	0.698333	41.1869	-19.0315
1726	-0.0246783	0.0277909	15.1858	-0.00866601	0.0141084	0.922906	-0.00866451	0.0141093	6.74334	-0.00739579	0.00997938	10.8942	0.605246	0.561979	17.2208	1.29645	0.817856	-4.04366	-8.66915	-1.23574	1.06687	28.3181	2.19751	36.9428	-25.6919	58.4146	54.5527	0.531579	-8.54263	-29.6621	-3.23895	-1.24681	-2.5793	6.3419	16.0459	43.8281	6.38559	79.8543	59.694	-13.0184	-5.1651	-18.3474	-0.715986	10.3409	40.038	-0.746666	0.6981	41.3273	-18.687
1728	-0.035841	0.0439107	15.1876	-0.01231	0.0220469	0.923707	-0.0123077	0.0220482	6.74414	-0.0106364	0.0156748	10.8948	0.629344	0.483169	17.2122	1.31346	0.665752	-4.0606	-8.56813	-1.26805	1.04002	27.5676	2.37366	36.8884	-26.6172	54.9869	56.7393	-0.198782	-10.0223	-28.4194	-3.26575	-1.22531	-2.59619	6.33247	16.0153	43.8294	6.389	79.8623	59.7747	-13.0365	-5.11722	-18.3487	-0.762781	10.2928	40.1225	-0.747442	0.728577	41.5158	-18.2472
1730	-0.0377256	0.0640119	15.216	-0.0115708	0.0310127	0.936352	-0.0115678	0.0310137	6.75678	-0.0106678	0.0224236	10.9043	0.667593	0.388549	17.1843	1.35093	0.479756	-4.11378	-8.56382	-1.25128	0.970788	27.0682	2.40911	36.8821	-27.5241	51.0815	58.9699	-0.398853	-10.5238	-26.0799	-3.29168	-1.19645	-2.55683	6.3013	15.9943	43.821	6.39908	79.8584	59.859	-13.0625	-5.06839	-18.3575	-0.785757	10.2612	40.2186	-0.765964	0.789838	41.6896	-17.8823
1732	-0.0365766	0.0916748	15.2382	-0.0089106	0.0430592	0.946183	-0.00890603	0.0430602	6.76661	-0.00946324	0.0316005	10.9116	0.722379	0.272732	17.1779	1.41115	0.249623	-4.12709	-8.57094	-1.23784	0.792724	26.5642	2.37167	37.001	-28.1481	48.6428	60.8057	-1.0466	-10.4099	-24.0609	-3.30328	-1.15735	-2.54966	6.27742	16.015	43.8286	6.43459	79.8485	59.9208	-13.0719	-5.04753	-18.3845	-0.799603	10.2677	40.2808	-0.794393	0.809409	41.801	-17.6252
1734	-0.0371126	0.120398	15.2426	-0.00690967	0.0557007	0.948179	-0.00690393	0.0557014	6.76861	-0.00879104	0.0411785	10.9131	0.796347	0.125941	17.2102	1.4957	-0.0431678	-4.06927	-8.57993	-1.23456	0.562378	25.966	2.33337	37.191	-28.2534	48.4705	61.9278	-2.19101	-9.76573	-23.0278	-3.2968	-1.11501	-2.57512	6.27665	16.0661	43.8314	6.47791	79.8336	59.9535	-13.0588	-5.06208	-18.4345	-0.807083	10.3008	40.2987	-0.82741	0.785027	41.8416	-17.4726
1736	-0.0523488	0.119703	15.2157	-0.0136548	0.0565791	0.936213	-0.0136493	0.0565805	6.75664	-0.0138907	0.0413953	10.9042	0.897533	-0.0780897	17.3139	1.61065	-0.448783	-3.87947	-8.62715	-1.22657	0.593382	25.0755	2.57527	37.1167	-26.5293	52.1578	61.694	-3.48867	-8.323	-24.4569	-3.26184	-1.10706	-2.54571	6.3381	16.0663	43.7166	6.42362	79.7948	59.9491	-13.0263	-5.12403	-18.5215	-0.806169	10.2778	40.2736	-0.850446	0.783644	41.8298	-17.3409
1738	-0.0741873	0.108267	15.1776	-0.0241326	0.053256	0.91928	-0.0241271	0.0532584	6.73971	-0.0215059	0.0382284	10.8915	1.00643	-0.353511	17.4164	1.71602	-0.98711	-3.69268	-8.65844	-1.21498	0.700267	24.3516	2.55288	36.9843	-25.5251	54.1405	61.4187	-4.51312	-6.80442	-25.6099	-3.29525	-1.06673	-2.51945	6.42767	16.0407	43.5732	6.40029	79.803	60.0086	-12.9642	-5.09962	-18.6	-0.807191	10.2835	40.2637	-0.857824	0.78222	41.8243	-17.303
1740	-0.0991577	0.0955959	15.1384	-0.0360798	0.0496298	0.901844	-0.0360747	0.0496335	6.72228	-0.0301997	0.0347388	10.8784	1.11577	-0.67196	17.4918	1.80811	-1.60431	-3.5567	-8.67023	-1.20378	0.81515	23.8755	2.29552	36.8484	-25.5136	53.797	61.3136	-5.11362	-5.59954	-26.1276	-3.402	-0.98381	-2.49698	6.52362	16.0094	43.4207	6.44896	79.852	60.1368	-12.8777	-4.97824	-18.6619	-0.810904	10.3157	40.2788	-0.850113	0.783067	41.8359	-17.3412
1742	-0.121747	0.107063	15.1189	-0.0451045	0.0564086	0.893208	-0.0450987	0.0564133	6.71364	-0.037387	0.039216	10.8719	1.22129	-0.914755	17.5027	1.91851	-2.083	-3.5396	-8.70568	-1.20868	0.816541	23.5352	2.48254	36.7264	-25.0274	54.1164	61.4413	-5.22076	-5.01617	-26.9136	-3.50046	-0.87591	-2.43086	6.56273	16.0618	43.2655	6.64018	79.8427	60.2404	-12.8016	-4.84784	-18.7235	-0.810854	10.2903	40.2941	-0.837926	0.81048	41.8377	-17.3194
1744	-0.135857	0.108704	15.103	-0.051171	0.0582184	0.88615	-0.051165	0.0582236	6.70658	-0.0420393	0.040172	10.8666	1.29962	-1.06971	17.5262	2.00934	-2.39196	-3.49841	-8.71616	-1.23038	0.789596	23.1762	2.57037	36.6071	-24.7071	54.0629	61.6016	-5.05477	-4.65469	-27.3376	-3.62262	-0.775409	-2.34803	6.63617	15.9966	43.0538	6.7449	79.8277	60.3997	-12.6951	-4.74256	-18.7764	-0.801428	10.2361	40.3159	-0.816982	0.845725	41.8541	-17.3225
1746	-0.139355	0.0995194	15.0874	-0.0534213	0.0544561	0.87918	-0.0534157	0.0544616	6.69961	-0.0434763	0.037213	10.8614	1.35374	-1.14315	17.5778	2.08418	-2.54347	-3.40404	-8.7069	-1.26411	0.748277	22.7981	2.46609	36.5082	-24.6195	53.6942	61.7355	-4.77088	-4.42418	-27.3778	-3.75016	-0.697066	-2.26743	6.72249	15.8328	42.8088	6.76923	79.82	60.5962	-12.5703	-4.67458	-18.8121	-0.781508	10.161	40.3435	-0.791932	0.881536	41.8871	-17.3517
1748	-0.129702	0.109878	15.0729	-0.0483879	0.0582485	0.872737	-0.0483818	0.0582536	6.69317	-0.0399625	0.040375	10.8566	1.42207	-1.18641	17.6455	2.19553	-2.6444	-3.28023	-8.7484	-1.28879	0.661801	22.5958	2.22843	36.5187	-24.609	53.9266	61.7982	-4.76215	-4.35587	-27.474	-3.78112	-0.668304	-2.24668	6.63266	15.8558	42.6773	6.98708	79.8379	60.6901	-12.5095	-4.64749	-18.8061	-0.752141	10.0717	40.3724	-0.783902	0.904558	41.9231	-17.3449
1750	-0.119204	0.112502	15.0562	-0.0435839	0.0585829	0.865324	-0.0435779	0.0585873	6.68576	-0.0363948	0.0409376	10.851	1.48172	-1.21716	17.7186	2.29544	-2.71935	-3.14623	-8.78083	-1.30845	0.642528	22.4037	2.14291	36.4757	-24.474	54.1723	61.8401	-4.7629	-4.30507	-27.5964	-3.82209	-0.625301	-2.23216	6.58105	15.8847	42.5893	7.18471	79.8482	60.7315	-12.4862	-4.61531	-18.7701	-0.721432	9.99208	40.4002	-0.781733	0.931311	41.9585	-17.3229
1752	-0.111195	0.103752	15.039	-0.0407522	0.0541205	0.857673	-0.0407466	0.0541248	6.6781	-0.0339879	0.0377869	10.8453	1.53027	-1.24423	17.7881	2.37634	-2.78382	-3.0187	-8.79616	-1.3215	0.695869	22.219	2.21847	36.3652	-24.2361	54.3131	61.8718	-4.70605	-4.26668	-27.7229	-3.88965	-0.562393	-2.20566	6.59507	15.8921	42.5146	7.33241	79.8428	60.7475	-12.4787	-4.56741	-18.7212	-0.695389	9.94224	40.4252	-0.783851	0.959525	41.9892	-17.2989
1754	-0.106239	0.0926586	15.0308	-0.0394382	0.0488686	0.854019	-0.0394331	0.0488726	6.67445	-0.0326634	0.0339474	10.8425	1.57829	-1.27631	17.8334	2.45415	-2.85763	-2.93618	-8.81576	-1.32178	0.72963	22.1842	2.18003	36.2956	-24.2339	54.3541	61.8856	-4.52361	-4.39029	-27.7243	-3.95539	-0.515953	-2.13506	6.59158	15.9315	42.3722	7.51696	79.8169	60.8194	-12.4156	-4.50977	-18.7161	-0.689875	9.98015	40.4444	-0.793489	0.963114	42.003	-17.3141
1756	-0.100993	0.0827384	15.0299	-0.0379046	0.0441106	0.853648	-0.0379	0.0441146	6.67408	-0.0312068	0.0304917	10.8422	1.61407	-1.29616	17.854	2.51325	-2.90548	-2.89908	-8.83053	-1.31019	0.765741	22.1836	2.14525	36.2313	-24.2381	54.3987	61.9028	-4.38398	-4.53232	-27.6993	-4.00394	-0.498526	-2.08798	6.54678	15.9089	42.2844	7.60287	79.825	60.8745	-12.3378	-4.44537	-18.7314	-0.689526	10.0368	40.4641	-0.805384	0.964902	42.016	-17.3304
1758	-0.0957302	0.0760984	15.0357	-0.0361083	0.0407916	0.856192	-0.0361041	0.0407953	6.67662	-0.0296476	0.0281286	10.8442	1.63099	-1.29297	17.8535	2.54518	-2.90534	-2.90036	-8.84971	-1.28199	0.802121	22.2009	2.1258	36.1691	-24.2049	54.4478	61.9348	-4.32607	-4.65367	-27.65	-4.02821	-0.512214	-2.07397	6.47602	15.8358	42.2769	7.57982	79.8609	60.8937	-12.2735	-4.38913	-18.7488	-0.688444	10.0831	40.4843	-0.811984	0.972076	42.0317	-17.35
1760	-0.0945549	0.0723512	15.0432	-0.0358813	0.0390584	0.859549	-0.0358772	0.0390623	6.67998	-0.0293646	0.0268487	10.8467	1.61117	-1.23461	17.8481	2.52839	-2.79228	-2.90955	-8.8884	-1.23412	0.719425	22.2352	2.12196	36.2945	-24.1897	54.4703	61.9533	-4.37504	-4.67905	-27.6244	-4.02861	-0.544918	-2.04969	6.4957	15.8481	42.3204	7.52961	79.8295	60.8575	-12.2907	-4.38805	-18.7204	-0.676881	10.0682	40.5008	-0.791869	0.992646	42.0512	-17.4125
1762	-0.0971537	0.090949	15.062	-0.0355782	0.0474219	0.867896	-0.0355734	0.0474258	6.68833	-0.0296835	0.0331194	10.8529	1.57662	-1.17123	17.8397	2.48633	-2.66516	-2.92382	-9.12226	-1.07062	1.24659	22.5155	1.90956	35.4892	-24.0047	54.1702	62.2413	-4.37896	-4.80459	-26.987	-3.96025	-0.612876	-2.10245	6.44608	15.9001	42.4709	7.48384	79.8493	60.8357	-12.4213	-4.46191	-18.6148	-0.661972	10.0304	40.5062	-0.736315	1.02322	42.0594	-17.529
1764	-0.103562	0.135373	15.0991	-0.0349378	0.0674132	0.884386	-0.0349308	0.0674168	6.70482	-0.0305073	0.0481024	10.8653	1.54838	-1.12808	17.8401	2.44923	-2.57692	-2.92214	-9.49384	-0.817635	2.22214	23.0485	1.45634	33.6561	-23.5176	53.2188	62.874	-4.00706	-5.53239	-25.36	-3.82911	-0.707942	-2.27588	6.29053	15.9758	42.7757	7.44723	79.9445	60.8213	-12.6339	-4.6073	-18.4573	-0.64849	9.9937	40.5043	-0.658954	1.05237	42.0612	-17.6676
1766	-0.11439	0.211699	15.1768	-0.0337343	0.101748	0.918956	-0.033724	0.10175	6.73939	-0.0318416	0.0738405	10.8912	1.59326	-1.15983	17.8801	2.52128	-2.64915	-2.8493	-9.55683	-0.631763	2.2153	23.6622	1.24756	31.5188	-22.3402	49.7673	64.3238	-1.9298	-9.18271	-21.1607	-3.69896	-0.758565	-2.72472	6.01503	16.0461	43.452	7.40105	80.1307	60.7079	-12.7813	-4.78394	-18.3744	-0.649565	10.0146	40.524	-0.619508	1.03743	42.0978	-17.684
1768	-0.126565	0.240258	15.2632	-0.0368076	0.115244	0.957375	-0.036795	0.115248	6.77781	-0.0350102	0.083734	10.92	1.65203	-1.19268	17.9884	2.61967	-2.72661	-2.65007	-9.65337	-0.571103	2.11426	24.2179	-0.770988	29.2918	-21.2638	49.7145	63.6162	0.228815	-10.6639	-19.5087	-3.57726	-0.946368	-2.94379	5.75779	16.1117	43.8664	7.29728	80.2032	60.5918	-12.8153	-4.98585	-18.4021	-0.658679	10.0919	40.519	-0.62706	0.998289	42.1068	-17.651
1770	-0.133102	0.204197	15.342	-0.0424471	0.0999525	0.992363	-0.0424367	0.0999569	6.8128	-0.038225	0.0719404	10.9463	1.70143	-1.25941	18.2	2.69204	-2.8604	-2.2587	-9.81842	-0.613892	2.06227	24.6492	-4.47399	27.1586	-19.9744	54.162	60.1422	2.2069	-10.0446	-21.6284	-3.48608	-1.26523	-2.88521	5.58434	16.1575	43.9315	7.12395	80.1301	60.504	-12.7438	-5.18612	-18.5337	-0.666356	10.2046	40.4841	-0.678539	0.947411	42.0803	-17.6077
1772	-0.111065	0.10994	15.3823	-0.0401261	0.0568989	1.01028	-0.0401205	0.056904	6.83071	-0.0336891	0.0399172	10.9597	1.71216	-1.5554	18.6248	2.62459	-3.39553	-1.47123	-9.91063	-0.578428	1.89707	25.2351	-7.51989	25.5296	-16.9186	62.7473	53.6845	4.28655	-11.2576	-27.7464	-3.47512	-1.55204	-2.87819	5.59534	16.0896	43.9332	6.84481	79.9889	60.4979	-12.661	-5.30332	-18.699	-0.641608	10.2656	40.4341	-0.747689	0.917582	42.0397	-17.6557
1774	-0.0664299	0.0291689	15.3819	-0.0268582	0.0179825	1.01007	-0.0268559	0.0179844	6.8305	-0.0212413	0.0116921	10.9596	1.65907	-2.0206	19.1623	2.39394	-4.21739	-0.470545	-9.86843	-0.577986	1.68414	25.9626	-9.44638	24.138	-13.2595	66.5764	46.9689	3.63865	-12.3899	-32.8027	-3.58399	-1.6637	-2.77734	5.74947	16.139	43.8518	6.75734	79.8256	60.4277	-12.613	-5.30865	-18.8237	-0.587753	10.2969	40.4093	-0.820624	0.901605	42.0224	-17.7203
1776	-0.00732321	-0.0236729	15.3549	-0.00506011	-0.00981174	0.998039	-0.00506112	-0.00981122	6.81847	-0.00314366	-0.00766208	10.9505	1.55434	-2.57407	19.7282	2.04942	-5.1857	0.588495	-9.72161	-0.642127	1.49933	26.7902	-10.4079	22.9441	-10.486	65.7253	39.8401	0.303306	-12.2907	-35.1336	-3.79435	-1.60405	-2.559	6.00416	16.2896	43.6909	6.86522	79.6927	60.3008	-12.5979	-5.21417	-18.9007	-0.520078	10.2974	40.4222	-0.877322	0.902127	42.0369	-17.781
1778	0.0387104	-0.0774857	15.3617	0.0109295	-0.0370088	1.00107	0.0109258	-0.0370094	6.82151	0.0105752	-0.0269477	10.9528	1.45241	-2.9401	20.0921	1.76625	-5.81753	1.27353	-9.63611	-0.795761	1.55037	27.3372	-11.8605	22.0977	-7.61836	69.1417	32.7025	-7.67482	-8.93646	-34.4895	-3.99137	-1.56153	-2.21763	6.21955	16.2354	43.4199	6.88853	79.7626	60.2977	-12.5287	-5.08662	-19.0089	-0.500007	10.2565	40.4767	-0.860677	0.92519	42.0709	-17.8244
1780	0.0676527	-0.0734562	15.3932	0.0239331	-0.037506	1.01507	0.0239297	-0.037509	6.8355	0.020326	-0.0264759	10.9633	1.41332	-3.17838	20.3297	1.63376	-6.2378	1.72044	-9.74117	-1.00949	2.02538	28.1209	-13.4371	20.6289	-6.0632	72.1138	27.226	-11.9433	-6.27786	-33.624	-4.17067	-1.46828	-1.8965	6.46302	16.1767	43.2096	6.84799	79.8078	60.3292	-12.5318	-5.04266	-19.0176	-0.501291	10.1732	40.5654	-0.789984	1.00015	42.1348	-17.8375
1782	0.101617	-0.016866	15.4463	0.0432493	-0.01535	1.0387	0.0432478	-0.0153545	6.85913	0.0333209	-0.0086624	10.981	1.42138	-3.30287	20.4654	1.61782	-6.46577	1.97441	-10.0338	-1.21838	2.59494	29.0045	-14.9785	18.5563	-6.10325	73.5425	24.2005	-11.1624	-6.12136	-33.473	-4.36549	-1.32621	-1.55593	6.77888	16.1587	43.0073	6.74806	79.7616	60.3698	-12.5958	-5.1204	-18.9312	-0.508615	10.0465	40.6705	-0.680337	1.12324	42.2176	-17.8285
1784	0.243148	0.0342962	15.5252	0.109325	-0.00402712	1.07371	0.10932	-0.00403762	6.89414	0.081962	0.00408701	11.0073	1.34787	-3.37569	20.5218	1.46458	-6.57616	2.08434	-10.4066	-1.10149	1.47292	28.9665	-15.7453	17.0478	-6.02741	71.1266	26.3569	-6.37683	-8.83418	-36.1685	-4.76153	-1.17178	-0.734413	7.33839	16.1968	42.3056	6.58952	79.5693	60.3955	-12.5517	-5.37161	-18.8853	-0.486555	9.86734	40.7384	-0.566252	1.25952	42.2673	-17.8361
1786	0.410761	-0.025966	15.5283	0.178119	-0.04361	1.07507	0.178118	-0.0436309	6.89551	0.135961	-0.0210347	11.0083	1.20226	-3.26529	20.6801	1.23835	-6.32895	2.38317	-10.5758	-1.34033	1.0584	28.8375	-16.8057	15.7186	-7.20182	69.1936	29.9187	-1.1225	-12.4805	-37.4849	-5.07454	-1.123	-0.580895	7.79429	16.2381	42.0795	6.60939	79.2996	60.3791	-12.4979	-5.53546	-18.8871	-0.411501	9.6792	40.7447	-0.515777	1.35039	42.3068	-17.9127
1788	0.566391	-0.185089	15.4519	0.233931	-0.125512	1.04129	0.233918	-0.125536	6.86172	0.182989	-0.0786075	10.983	1.03442	-2.96599	20.942	1.03038	-5.72908	2.87072	-10.529	-1.93014	1.57997	28.7943	-18.0305	14.7147	-9.52818	68.4189	33.7654	3.53642	-15.5425	-36.7869	-5.24053	-1.15914	-1.07795	8.0404	16.2464	42.3365	6.82021	79.0512	60.2985	-12.4465	-5.54828	-18.916	-0.292111	9.48748	40.6992	-0.52454	1.41178	42.3621	-18.0331
1790	0.631638	-0.271511	15.3791	0.255837	-0.168429	1.00905	0.255819	-0.168456	6.82948	0.202156	-0.109246	10.9589	1.05461	-2.55688	21.1519	1.19367	-4.98409	3.25228	-10.5579	-2.23989	1.6944	28.7028	-17.9336	14.856	-11.2608	68.0068	37.3205	6.69732	-15.8418	-35.0281	-5.27056	-1.11091	-0.965046	7.97184	16.0741	42.0732	7.04571	79.2089	60.1218	-12.3739	-5.41642	-18.8563	-0.182494	9.25815	40.6717	-0.488983	1.56118	42.5299	-18.1115
1792	0.656684	-0.345181	15.36	0.261085	-0.202671	1.00067	0.261064	-0.202697	6.8211	0.208306	-0.13449	10.9526	1.16348	-2.13599	21.1425	1.51378	-4.24526	3.22551	-10.5431	-2.21857	1.59486	28.8303	-16.774	15.7462	-12.541	67.5226	40.7735	8.76596	-15.1794	-34.0743	-5.25771	-1.14574	-1.04017	7.79041	16.1179	42.2116	7.20982	79.2526	59.8103	-12.2466	-5.24424	-18.792	-0.126124	9.07708	40.66	-0.493838	1.80521	42.6674	-17.7608
1794	0.648245	-0.415161	15.3896	0.251889	-0.232745	1.01391	0.251865	-0.232771	6.83434	0.203386	-0.157572	10.9625	1.30937	-1.70855	20.9055	1.89781	-3.50908	2.77782	-10.4654	-1.9248	1.34019	29.1169	-14.8442	17.2892	-13.488	66.9832	44.1258	10.105	-14.2233	-34.1659	-5.23188	-1.26474	-1.33698	7.6261	16.4091	42.77	7.25492	79.0539	59.3723	-12.0611	-5.05364	-18.7778	-0.120553	8.90356	40.6837	-0.545666	2.18423	42.8469	-16.8107
1796	0.588177	-0.482998	15.3801	0.220253	-0.257795	1.00978	0.220226	-0.257818	6.83021	0.181371	-0.178349	10.9594	1.36924	-1.16164	20.5873	2.16123	-2.53127	2.18538	-10.3319	-1.71316	1.13419	29.1141	-13.3194	19.3693	-14.9979	66.8464	47.251	11.8098	-13.8399	-34.1022	-5.20285	-1.33106	-1.25009	7.82803	16.7031	42.9291	7.03272	78.5307	58.8618	-11.8045	-4.81155	-18.9839	-0.117699	8.52795	40.7944	-0.566317	2.83274	43.4654	-15.2704
1798	0.506675	-0.53872	15.3787	0.180154	-0.275868	1.0092	0.180125	-0.275886	6.82964	0.152578	-0.194462	10.959	1.34602	-0.616338	20.265	2.27684	-1.53235	1.59076	-10.1676	-1.59696	1.02103	29.0666	-11.5761	21.8592	-17.0499	66.062	50.4814	12.8398	-13.7312	-33.7383	-5.16514	-1.36679	-1.58974	7.99235	16.9372	43.5326	6.83007	78.1973	58.4367	-11.702	-4.588	-19.1621	-0.0553975	7.7614	41.0626	-0.674291	3.8739	44.5161	-11.9419
1800	0.418402	-0.574176	15.3858	0.138656	-0.28453	1.01232	0.138627	-0.284544	6.83275	0.122126	-0.203635	10.9613	1.25006	-0.129497	19.985	2.24672	-0.617564	1.07767	-9.97535	-1.59074	1.00231	28.9636	-9.42416	24.68	-19.3633	64.3537	53.9516	12.8141	-13.7015	-32.8077	-5.12415	-1.36393	-2.29632	8.02794	17.085	44.5047	6.72533	78.1782	58.1172	-11.7513	-4.40852	-19.2472	0.155187	6.85832	41.4238	-0.939934	4.5682	45.7729	-7.13221
1802	0.351524	-0.566567	15.3655	0.109944	-0.275955	1.00321	0.109915	-0.275966	6.82364	0.100113	-0.199091	10.9544	1.13622	0.18293	19.8285	2.13378	-0.0138702	0.79261	-9.72302	-1.69558	1.04573	28.6427	-6.52679	27.6587	-21.1126	61.9263	57.6399	11.0365	-13.1808	-30.4438	-5.10663	-1.27148	-2.33738	7.94138	17.1323	44.76	6.72824	78.4881	57.8307	-11.7122	-4.30611	-19.1975	0.780237	7.19222	41.5843	-1.77071	1.58315	46.3631	-2.93214
1804	0.28473	-0.529617	15.3428	0.0835596	-0.254522	0.993014	0.0835336	-0.254531	6.81345	0.0790053	-0.184787	10.9468	1.02413	0.407588	19.7284	1.99809	0.42994	0.611032	-9.5043	-1.77682	0.87205	28.1701	-3.4749	30.9555	-22.5435	59.4597	60.991	7.7634	-11.9356	-27.2941	-5.03241	-1.15951	-2.32071	7.78927	17.1904	44.9016	6.81546	78.7605	57.5347	-11.6357	-4.25138	-19.1741	1.60295	7.25714	41.5147	-2.32103	-1.66803	45.9408	-1.35536
1806	0.207831	-0.476577	15.3194	0.0539938	-0.225249	0.982526	0.0539706	-0.225254	6.80296	0.0550079	-0.164831	10.9389	0.939224	0.580418	19.6659	1.89647	0.771323	0.498064	-9.33985	-1.84059	0.557318	27.5104	-0.467901	34.3963	-23.6033	57.6193	63.6494	3.10767	-9.9441	-24.2267	-4.87426	-1.05049	-2.40558	7.61696	17.282	45.0698	6.9527	78.8937	57.2445	-11.54	-4.24327	-19.1973	2.47474	6.77445	41.1671	-2.35283	-3.99837	44.4269	-2.37957
1808	0.098043	-0.441312	15.2877	0.00861916	-0.201218	0.968301	0.00859946	-0.201219	6.78873	0.0195395	-0.149823	10.9282	0.951216	0.769997	19.6226	1.97731	1.11373	0.421402	-9.20935	-2.08814	0.743113	26.4328	2.3744	37.2555	-23.8487	58.2667	64.854	-2.22902	-6.12442	-23.7308	-4.58895	-0.96477	-2.77487	7.53442	17.3918	45.3903	7.04033	78.8588	57.0838	-11.4785	-4.30519	-19.1826	2.99356	5.95738	40.4391	-1.91141	-3.49706	41.7794	-4.74998
1810	-0.0356829	-0.447382	15.2084	-0.0504366	-0.193468	0.932938	-0.0504588	-0.193461	6.75337	-0.0250954	-0.147873	10.9017	1.02125	0.938005	19.6182	2.15735	1.39927	0.416903	-9.11314	-2.20372	0.866748	25.186	4.56542	39.4353	-23.5965	60.5594	64.8681	-7.9603	-1.8119	-24.5936	-4.29765	-0.892309	-3.03941	7.54525	17.4524	45.4845	7.03995	78.8152	56.9281	-11.4196	-4.41679	-19.1535	3.37007	5.39604	39.531	-1.56424	-3.01018	39.0965	-6.46523
1812	-0.168911	-0.490995	15.0923	-0.11215	-0.202301	0.881189	-0.112171	-0.202289	6.70162	-0.0706199	-0.158504	10.8628	1.11551	1.08143	19.6275	2.37389	1.63266	0.438042	-9.03195	-2.15783	0.865706	23.9552	6.13573	40.9837	-23.0802	64.0779	63.6945	-12.7706	2.20721	-26.709	-4.06036	-0.823252	-3.20152	7.62994	17.4613	45.3815	6.98768	78.7912	56.8028	-11.3583	-4.54476	-19.1372	3.67363	5.09728	38.689	-1.37406	-3.02709	37.0387	-7.16297
1814	-0.209238	-0.537623	15.0208	-0.133376	-0.219673	0.849361	-0.133398	-0.219659	6.66979	-0.0853373	-0.172877	10.839	1.12916	1.21785	19.5275	2.44249	1.87625	0.255995	-8.87581	-2.12842	1.00723	22.9941	7.62159	42.2489	-23.1555	68.1391	60.6823	-12.4817	2.9969	-30.8821	-3.97934	-0.748438	-3.67607	7.69835	17.4906	45.5939	7.09526	78.7083	56.9386	-11.3042	-4.57058	-19.2364	4.01323	4.36869	38.7367	-1.25665	-2.61123	37.177	-7.73058
1816	-0.209502	-0.54266	14.9674	-0.133821	-0.221893	0.825593	-0.133843	-0.221879	6.64602	-0.0855156	-0.174569	10.8211	1.12838	1.33399	19.4243	2.47884	2.08711	0.0676282	-8.7294	-2.13153	1.08408	22.2558	9.02419	42.8437	-22.484	71.6991	58.2813	-10.4267	1.94835	-34.5343	-4.02422	-0.612905	-4.13916	7.73384	17.4521	45.7827	7.1966	78.7489	57.1312	-11.2288	-4.59653	-19.3519	4.25268	3.92889	38.8085	-1.22164	-2.32703	37.5094	-8.28906
1818	-0.174354	-0.504531	14.9201	-0.115407	-0.207903	0.804631	-0.115429	-0.207891	6.62506	-0.0726612	-0.162914	10.8054	1.11264	1.42813	19.3447	2.48081	2.2628	-0.0775764	-8.62183	-2.1621	1.01777	21.7922	9.98108	42.8575	-21.4349	74.1229	57.0829	-7.80748	0.127252	-37.0337	-4.15975	-0.442524	-4.47352	7.73775	17.3367	45.8549	7.22656	78.9077	57.293	-11.1164	-4.64419	-19.45	4.35646	3.84723	38.7331	-1.25837	-2.29764	37.5577	-8.81833
1820	-0.0735285	-0.463541	14.8446	-0.0679374	-0.197717	0.771224	-0.0679573	-0.19771	6.59166	-0.037839	-0.152202	10.7804	1.02138	1.5026	19.3077	2.338	2.42688	-0.144769	-8.6064	-2.14623	0.574899	21.8281	8.62108	42.9693	-22.7022	73.932	56.757	-6.49579	0.892751	-37.635	-4.28621	-0.409106	-4.45512	7.74503	17.1059	45.6737	7.00235	79.0213	57.2751	-10.9102	-4.71709	-19.4867	4.30953	3.77991	38.6022	-1.2925	-2.60803	37.2787	-8.99575
1822	0.0369567	-0.452633	14.7784	-0.0185583	-0.201437	0.74192	-0.0185792	-0.201435	6.56235	-0.000684698	-0.151753	10.7584	0.919104	1.57336	19.2528	2.17433	2.58744	-0.245742	-8.56433	-2.17966	0.569578	21.7787	7.63411	42.866	-23.5556	74.289	56.2242	-5.61596	1.19335	-37.9785	-4.33355	-0.416796	-4.48191	7.77482	17.3372	45.6396	7.09926	78.8848	57.0865	-10.7906	-4.75364	-19.504	4.22526	3.64121	38.4746	-1.31336	-2.78408	37.0524	-9.04354
1824	0.133657	-0.462274	14.7317	0.0231773	-0.213087	0.721264	0.0231553	-0.21309	6.5417	0.0312748	-0.157725	10.7429	0.832507	1.63517	19.1697	2.03723	2.72645	-0.399402	-8.49027	-2.25569	0.99344	21.5856	7.53212	42.5616	-23.5231	75.39	55.468	-4.99608	0.696141	-38.4817	-4.3041	-0.424659	-4.59529	7.81965	17.9281	45.7888	7.46702	78.5853	56.7686	-10.7692	-4.76051	-19.5056	4.14431	3.43705	38.3853	-1.31922	-2.74898	36.9726	-9.04959
1826	0.176956	-0.405533	14.7194	0.0465415	-0.191509	0.715788	0.046522	-0.191513	6.53622	0.0473239	-0.140068	10.7388	0.815541	1.64049	19.0668	2.01008	2.74009	-0.59058	-8.48767	-2.26507	0.956183	21.5953	7.83308	42.2951	-23.2209	74.7657	55.6134	-4.29797	0.87076	-38.889	-4.2996	-0.337387	-4.56482	7.83808	17.8369	45.8959	7.28656	78.7702	56.4827	-10.7158	-4.83814	-19.456	4.11138	3.35407	38.4157	-1.32528	-2.67613	37.0509	-9.16008
1828	0.216095	-0.368282	14.6787	0.0666045	-0.178151	0.697687	0.066586	-0.178159	6.51812	0.0614474	-0.128771	10.7253	0.771902	1.66556	19.0222	1.93925	2.79909	-0.673177	-8.48219	-2.26995	1.01086	21.598	8.10019	42.1535	-23.0785	74.5522	55.4453	-3.82296	0.915427	-39.2304	-4.28076	-0.282093	-4.49924	7.81516	17.7032	45.7946	7.23519	78.873	56.3189	-10.6254	-4.88057	-19.4502	4.07427	3.20461	38.4425	-1.31255	-2.62606	37.1305	-9.22969
1830	0.262058	-0.361858	14.6051	0.0873269	-0.178818	0.665028	0.0873084	-0.178827	6.48546	0.076986	-0.127905	10.7008	0.700477	1.7177	19.0356	1.82495	2.91719	-0.647863	-8.45923	-2.26663	1.19836	21.5867	8.2379	42.1485	-23.1682	74.9476	54.8627	-3.60546	0.773755	-39.4913	-4.2507	-0.271157	-4.46189	7.75516	17.6441	45.5289	7.40981	78.8161	56.2942	-10.5103	-4.8774	-19.4975	4.0216	2.97095	38.4475	-1.27597	-2.60112	37.1801	-9.26393
1832	0.314842	-0.357117	14.5418	0.110904	-0.180736	0.636927	0.110886	-0.180748	6.45736	0.094739	-0.127786	10.6797	0.683739	1.75814	19.0264	1.80739	2.99632	-0.663943	-8.41879	-2.17657	1.22916	21.7357	8.39966	42.2163	-23.2824	74.7851	54.579	-3.52013	0.871798	-39.5455	-4.24935	-0.236363	-4.64878	7.6876	17.621	45.4905	7.65679	78.7885	56.3666	-10.4424	-4.87249	-19.5414	3.95231	2.74646	38.4802	-1.20666	-2.50618	37.243	-9.43969
1834	0.355578	-0.333395	14.4947	0.130629	-0.173402	0.615972	0.130611	-0.173415	6.4364	0.109003	-0.121005	10.664	0.719561	1.75235	18.9944	1.87175	2.97399	-0.723161	-8.406	-2.1329	1.22553	21.8465	8.53014	42.2261	-23.2813	74.7299	54.4552	-3.45253	0.917128	-39.5838	-4.25347	-0.188678	-4.78016	7.68436	17.4938	45.4517	7.67218	78.8445	56.4576	-10.3985	-4.9194	-19.5808	3.89245	2.54297	38.501	-1.15509	-2.47079	37.2781	-9.52395
1836	0.384003	-0.291299	14.4619	0.146334	-0.157071	0.601375	0.146317	-0.157086	6.42181	0.11967	-0.107767	10.6531	0.791126	1.70055	18.9506	1.98705	2.856	-0.804887	-8.43032	-2.14655	1.20729	21.8872	8.60653	42.1775	-23.1689	74.8641	54.434	-3.38316	0.894834	-39.6418	-4.24972	-0.139026	-4.80886	7.75072	17.3315	45.3756	7.49376	78.9183	56.5307	-10.3705	-5.00955	-19.622	3.84396	2.35856	38.517	-1.12206	-2.49307	37.2953	-9.50792
1838	0.417816	-0.258339	14.4231	0.163707	-0.145149	0.5841	0.163692	-0.145166	6.40453	0.131874	-0.0977114	10.6401	0.826886	1.6381	18.9505	2.03253	2.73049	-0.806413	-8.49091	-2.12629	1.15533	21.9146	8.56369	42.2314	-23.1517	74.9924	54.3342	-3.39011	1.00239	-39.6706	-4.19947	-0.129875	-4.81408	7.84598	17.6128	45.298	7.64031	78.6162	56.5328	-10.3356	-5.04196	-19.712	3.78411	2.14733	38.5952	-1.04957	-2.44235	37.3777	-9.58037
1840	0.455435	-0.23065	14.3913	0.182342	-0.13583	0.569965	0.182328	-0.135849	6.3904	0.14519	-0.0895181	10.6295	0.837121	1.60254	18.9839	2.03923	2.66269	-0.745231	-8.53362	-2.13259	1.13675	21.9308	8.55044	42.2503	-23.1093	75.0636	54.2645	-3.36638	1.12385	-39.6955	-4.1534	-0.129758	-4.78423	7.86113	17.7599	45.2107	7.73218	78.4604	56.5177	-10.3371	-5.08782	-19.7442	3.74533	1.99555	38.6742	-1.01302	-2.37229	37.4525	-9.64854
1842	0.495485	-0.210788	14.3671	0.201441	-0.130132	0.559155	0.201427	-0.130153	6.37959	0.159089	-0.0840012	10.6214	0.82567	1.60189	19.0432	2.01687	2.66598	-0.635393	-8.5462	-2.1602	1.14907	21.9424	8.58454	42.2295	-23.0395	75.0801	54.2318	-3.29954	1.22779	-39.7173	-4.12241	-0.136792	-4.73182	7.80035	17.7025	45.1126	7.71886	78.4987	56.5124	-10.3622	-5.15088	-19.7278	3.72931	1.90557	38.7449	-1.00927	-2.30174	37.5049	-9.71706
1844	0.531702	-0.211347	14.3399	0.217308	-0.133098	0.547068	0.217295	-0.133121	6.3675	0.171144	-0.0851697	10.6124	0.805625	1.62834	19.1042	1.98733	2.7215	-0.521542	-8.53599	-2.13434	1.107	21.9701	8.57334	42.2632	-23.0415	75.1377	54.1855	-3.23408	1.26643	-39.7321	-4.10453	-0.172325	-4.70567	7.80836	17.6962	45.007	7.71179	78.431	56.5734	-10.3185	-5.18149	-19.7977	3.71754	1.79532	38.8302	-0.94935	-2.26667	37.5343	-9.87621
1846	0.566586	-0.208781	14.3228	0.232822	-0.134599	0.539504	0.232809	-0.134623	6.35994	0.182837	-0.0852679	10.6067	0.788348	1.64162	19.1508	1.95896	2.75187	-0.434742	-8.5202	-2.11199	1.08163	21.9727	8.63382	42.3646	-22.9987	75.1642	54.1128	-3.21465	1.38081	-39.6556	-4.07866	-0.212867	-4.69029	7.79137	17.7286	44.8915	7.76435	78.3174	56.6597	-10.2504	-5.2274	-19.944	3.68472	1.73818	38.9083	-0.901211	-2.26039	37.5793	-10.0704
1848	0.598218	-0.199512	14.3156	0.247412	-0.132922	0.536257	0.247398	-0.132947	6.35669	0.19363	-0.083053	10.6043	0.777025	1.63533	19.1815	1.93563	2.74434	-0.37821	-8.50742	-2.0974	1.07755	21.9482	8.78146	42.54	-22.8959	75.1763	54.0013	-3.24754	1.58994	-39.4911	-4.04177	-0.255569	-4.6832	7.74855	17.7452	44.7561	7.82843	78.1833	56.7748	-10.1721	-5.3042	-20.1553	3.63221	1.72673	38.9766	-0.868601	-2.26907	37.64	-10.2726
1850	0.617121	-0.19359	14.3026	0.256164	-0.131739	0.5305	0.256151	-0.131766	6.35093	0.200094	-0.0815912	10.6	0.769036	1.62752	19.2119	1.91793	2.73299	-0.321973	-8.51193	-2.05318	1.04769	21.9311	8.96832	42.7969	-22.7868	75.3043	53.812	-3.30245	1.82754	-39.3346	-4.00518	-0.314418	-4.68356	7.75813	17.4738	44.561	7.60578	78.1201	56.9661	-10.1017	-5.4353	-20.385	3.59549	1.65542	39.0461	-0.801383	-2.23232	37.6774	-10.4179
1852	0.630515	-0.182398	14.2974	0.262894	-0.127836	0.52815	0.262881	-0.127863	6.34858	0.204866	-0.0782305	10.5982	0.765929	1.61853	19.2315	1.90901	2.71778	-0.28584	-8.526	-2.02656	1.02715	21.8922	9.20276	43.0664	-22.6225	75.4609	53.6353	-3.38026	2.1187	-39.193	-3.95871	-0.365264	-4.68872	7.75387	17.2566	44.3377	7.462	78.0091	57.2142	-10.0626	-5.57129	-20.6061	3.55946	1.64168	39.1046	-0.757349	-2.22193	37.6977	-10.5671
[truncated: 2,367 more rows]
[truncated: 56 more columns]

## Sheet: Joint Angles ZXY (WO)
Frame	L5S1 Lateral Bending	L5S1 Axial Bending	L5S1 Flexion/Extension	L4L3 Lateral Bending	L4L3 Axial Rotation	L4L3 Flexion/Extension	L1T12 Lateral Bending	L1T12 Axial Rotation	L1T12 Flexion/Extension	T9T8 Lateral Bending	T9T8 Axial Rotation	T9T8 Flexion/Extension	T1C7 Lateral Bending	T1C7 Axial Rotation	T1C7 Flexion/Extension	C1 Head Lateral Bending	C1 Head Axial Rotation	C1 Head Flexion/Extension	Right T4 Shoulder Abduction/Adduction	Right T4 Shoulder Internal/External Rotation	Right T4 Shoulder Flexion/Extension	Right Shoulder Abduction/Adduction	Right Shoulder Internal/External Rotation	Right Shoulder Flexion/Extension	Right Elbow Ulnar Deviation/Radial Deviation	Right Elbow Pronation/Supination	Right Elbow Flexion/Extension	Right Wrist Ulnar Deviation/Radial Deviation	Right Wrist Pronation/Supination	Right Wrist Flexion/Extension	Left T4 Shoulder Abduction/Adduction	Left T4 Shoulder Internal/External Rotation	Left T4 Shoulder Flexion/Extension	Left Shoulder Abduction/Adduction	Left Shoulder Internal/External Rotation	Left Shoulder Flexion/Extension	Left Elbow Ulnar Deviation/Radial Deviation	Left Elbow Pronation/Supination	Left Elbow Flexion/Extension	Left Wrist Ulnar Deviation/Radial Deviation	Left Wrist Pronation/Supination	Left Wrist Flexion/Extension	Right Hip Abduction/Adduction	Right Hip Internal/External Rotation	Right Hip Flexion/Extension	Right Knee Abduction/Adduction	Right Knee Internal/External Rotation	Right Knee Flexion/Extension	Right Ankle Abduction/Adduction
[truncated: 3,048 more rows]
[truncated: 56 more columns]
