# Supplementary material for: “Doctor, when can I drive?” – Can we compensate an immobilization of the right wrist while driving a car: A pilot study
Source: PLoS One. 2026 Feb 18;21(2):e0341628. doi: 10.1371/journal.pone.0341628 (PMC12915907; doi:10.1371/journal.pone.0341628)
Supplement: S18 File — (XLSX) [file pone.0341628.s018.xlsx]

## Sheet: Joint Angles ZXY (NI)
Frame	L5S1 Lateral Bending	L5S1 Axial Bending	L5S1 Flexion/Extension	L4L3 Lateral Bending	L4L3 Axial Rotation	L4L3 Flexion/Extension	L1T12 Lateral Bending	L1T12 Axial Rotation	L1T12 Flexion/Extension	T9T8 Lateral Bending	T9T8 Axial Rotation	T9T8 Flexion/Extension	T1C7 Lateral Bending	T1C7 Axial Rotation	T1C7 Flexion/Extension	C1 Head Lateral Bending	C1 Head Axial Rotation	C1 Head Flexion/Extension	Right T4 Shoulder Abduction/Adduction	Right T4 Shoulder Internal/External Rotation	Right T4 Shoulder Flexion/Extension	Right Shoulder Abduction/Adduction	Right Shoulder Internal/External Rotation	Right Shoulder Flexion/Extension	Right Elbow Ulnar Deviation/Radial Deviation	Right Elbow Pronation/Supination	Right Elbow Flexion/Extension	Right Wrist Ulnar Deviation/Radial Deviation	Right Wrist Pronation/Supination	Right Wrist Flexion/Extension	Left T4 Shoulder Abduction/Adduction	Left T4 Shoulder Internal/External Rotation	Left T4 Shoulder Flexion/Extension	Left Shoulder Abduction/Adduction	Left Shoulder Internal/External Rotation	Left Shoulder Flexion/Extension	Left Elbow Ulnar Deviation/Radial Deviation	Left Elbow Pronation/Supination	Left Elbow Flexion/Extension	Left Wrist Ulnar Deviation/Radial Deviation	Left Wrist Pronation/Supination	Left Wrist Flexion/Extension	Right Hip Abduction/Adduction	Right Hip Internal/External Rotation	Right Hip Flexion/Extension	Right Knee Abduction/Adduction	Right Knee Internal/External Rotation	Right Knee Flexion/Extension	Right Ankle Abduction/Adduction
0	2.23099	1.15236	20.4137	1.07828	0.30542	3.23814	1.07831	0.305309	9.05857	0.787614	0.294597	12.6304	-2.25203	0.704937	13.5552	-3.81049	2.16586	-10.901	-7.80801	-1.16437	-4.61623	4.72714	9.93544	52.1355	3.75945	103.036	51.2633	0.716845	1.71466	-35.6554	-5.502	3.02519	-5.26271	-3.76138	7.72596	51.2825	-2.53056	82.7681	47.7889	4.80451	-1.70105	-20.4631	-6.3444	0.286638	35.4654	-0.868795	-0.699921	42.4943	-7.6027
2	2.14801	1.0529	20.4143	1.03314	0.269319	3.23928	1.03317	0.269212	9.05971	0.756076	0.264828	12.6313	-2.2097	0.727643	13.593	-3.72537	2.1893	-10.8296	-7.86743	-1.09294	-4.69096	4.61794	9.91997	52.0155	3.73584	103.169	51.3424	0.675266	1.69465	-35.7307	-5.44365	3.00021	-5.32118	-3.69799	7.71266	51.2566	-2.5293	82.7562	47.7162	4.86782	-1.73381	-20.4534	-6.11269	0.431542	35.173	-1.09708	-0.743853	42.4875	-7.50649
4	2.07858	0.966459	20.4187	0.995093	0.23768	3.24193	0.995118	0.237577	9.06236	0.729568	0.238828	12.6333	-2.16794	0.743805	13.6127	-3.64356	2.20163	-10.7918	-7.91533	-1.04597	-4.73807	4.5016	9.88725	51.8999	3.70951	103.268	51.4203	0.639384	1.69916	-35.7775	-5.39243	2.98234	-5.3649	-3.65035	7.68079	51.2388	-2.53871	82.7858	47.6539	4.91201	-1.77014	-20.448	-5.90524	0.542445	34.9527	-1.28989	-0.785048	42.4906	-7.42001
6	2.0253	0.8966	20.4268	0.965591	0.211838	3.24606	0.965613	0.211738	9.06649	0.709094	0.217686	12.6365	-2.1291	0.753856	13.6138	-3.56915	2.20454	-10.7886	-7.95089	-1.02461	-4.75463	4.38005	9.84492	51.7932	3.6881	103.325	51.4935	0.619914	1.73406	-35.8005	-5.34913	2.97298	-5.39183	-3.62111	7.63376	51.2299	-2.55737	82.8447	47.6029	4.94134	-1.80438	-20.4479	-5.73325	0.615902	34.8134	-1.43789	-0.822037	42.5059	-7.3461
8	1.98163	0.843071	20.4348	0.941738	0.192284	3.25003	0.941758	0.192187	9.07046	0.692458	0.201593	12.6395	-2.10253	0.767701	13.6144	-3.5155	2.21918	-10.7867	-7.98436	-1.00497	-4.75982	4.26488	9.84443	51.7051	3.70818	103.345	51.5486	0.656768	1.80187	-35.8545	-5.30711	2.97039	-5.41167	-3.60316	7.60697	51.2234	-2.56595	82.8312	47.5536	4.99557	-1.80812	-20.4505	-5.6097	0.676198	34.7065	-1.54899	-0.850261	42.5316	-7.28612
10	1.94551	0.795138	20.4418	0.921685	0.174509	3.25351	0.921703	0.174414	9.07394	0.678554	0.187066	12.6421	-2.07812	0.780932	13.6206	-3.46611	2.23342	-10.7745	-8.01553	-0.983746	-4.76937	4.17912	9.86022	51.6322	3.7314	103.362	51.5965	0.697891	1.83973	-35.9055	-5.27554	2.96473	-5.42573	-3.58525	7.58786	51.2158	-2.58118	82.8172	47.5123	5.05948	-1.80806	-20.4626	-5.51438	0.711629	34.6174	-1.62423	-0.874453	42.5577	-7.22217
12	1.91582	0.750056	20.4471	0.904693	0.157417	3.25615	0.904709	0.157324	9.07658	0.666897	0.173237	12.6441	-2.05503	0.792272	13.6332	-3.41997	2.24458	-10.7504	-8.04264	-0.960063	-4.78653	4.12233	9.87844	51.5775	3.74202	103.389	51.6332	0.72617	1.84096	-35.9495	-5.25444	2.95345	-5.43612	-3.56705	7.57576	51.2093	-2.59918	82.8115	47.4745	5.12524	-1.80963	-20.4793	-5.43951	0.729319	34.5402	-1.67255	-0.896269	42.5818	-7.15635
14	1.89207	0.708208	20.4486	0.890582	0.141227	3.25707	0.890596	0.141135	9.0775	0.657338	0.160263	12.6448	-2.0403	0.799918	13.6468	-3.39047	2.25232	-10.7248	-8.05605	-0.937537	-4.80495	4.06826	9.85955	51.5601	3.70647	103.45	51.627	0.726413	1.84574	-36.0024	-5.23619	2.93525	-5.44864	-3.56227	7.57845	51.2216	-2.58772	82.7802	47.4132	5.17608	-1.80451	-20.473	-5.37565	0.769647	34.4755	-1.72715	-0.918752	42.604	-7.11698
16	1.87067	0.672307	20.4496	0.878026	0.12743	3.25774	0.878039	0.127339	9.07817	0.648796	0.149174	12.6454	-2.02435	0.804072	13.6597	-3.36012	2.25326	-10.7004	-8.0702	-0.916181	-4.82171	4.01712	9.85407	51.5475	3.68764	103.51	51.6287	0.694645	1.84099	-36.0342	-5.21708	2.92401	-5.45609	-3.5541	7.5766	51.2273	-2.57489	82.7885	47.3619	5.19777	-1.82933	-20.4592	-5.31898	0.790349	34.421	-1.76884	-0.933906	42.6228	-7.08419
18	1.85044	0.642262	20.4509	0.866506	0.116088	3.25852	0.866518	0.115999	9.07895	0.640876	0.139984	12.646	-2.0058	0.805692	13.6686	-3.32595	2.24868	-10.6832	-8.08588	-0.899499	-4.83389	3.96289	9.85903	51.5302	3.68774	103.563	51.6476	0.638683	1.83157	-36.0419	-5.19728	2.92054	-5.45974	-3.53925	7.5661	51.2241	-2.56981	82.8375	47.3284	5.19193	-1.88099	-20.4442	-5.26779	0.786928	34.3748	-1.79575	-0.941593	42.6388	-7.05434
20	1.8307	0.614784	20.4517	0.85543	0.105826	3.25906	0.855441	0.105738	9.07949	0.633224	0.13163	12.6464	-1.9877	0.808563	13.663	-3.29188	2.24691	-10.6929	-8.09131	-0.903365	-4.83362	3.88142	9.80554	51.5032	3.64672	103.632	51.6696	0.5931	1.84523	-36.0402	-5.18345	2.91347	-5.47302	-3.51665	7.54933	51.2274	-2.58706	82.8653	47.3138	5.17703	-1.91038	-20.4382	-5.22023	0.77606	34.3332	-1.81368	-0.948929	42.6578	-7.03399
22	1.81253	0.59235	20.4547	0.845487	0.0976228	3.26052	0.845498	0.0975356	9.08095	0.626292	0.124883	12.6475	-1.9729	0.810859	13.6485	-3.26389	2.24562	-10.7196	-8.09731	-0.90313	-4.82802	3.81285	9.78486	51.4721	3.63644	103.669	51.7026	0.559511	1.86477	-36.0409	-5.16823	2.90708	-5.47954	-3.51226	7.53264	51.2287	-2.59693	82.9064	47.308	5.17917	-1.93391	-20.4452	-5.18559	0.777243	34.2981	-1.82952	-0.954765	42.6715	-6.99975
24	1.79633	0.574172	20.4595	0.836788	0.0910976	3.26277	0.836797	0.0910112	9.0832	0.620187	0.119467	12.6492	-1.96241	0.813355	13.6285	-3.24353	2.24651	-10.7562	-8.1047	-0.896549	-4.81867	3.76427	9.80581	51.4419	3.6573	103.672	51.7392	0.541041	1.88335	-36.0521	-5.151	2.90134	-5.47712	-3.52765	7.51989	51.2267	-2.59403	82.9527	47.3051	5.20354	-1.94931	-20.4626	-5.16348	0.789948	34.269	-1.84506	-0.957769	42.6792	-6.94254
26	1.78312	0.55502	20.4625	0.829307	0.0838877	3.26421	0.829315	0.0838021	9.08464	0.615035	0.113614	12.6503	-1.95758	0.820837	13.613	-3.23158	2.25857	-10.785	-8.10627	-0.898974	-4.80481	3.72801	9.81776	51.4271	3.64047	103.68	51.7413	0.548199	1.88653	-36.0952	-5.13643	2.89213	-5.47153	-3.54403	7.52114	51.2208	-2.58516	82.9401	47.2975	5.24507	-1.93257	-20.4763	-5.14328	0.787467	34.2422	-1.85989	-0.950635	42.6867	-6.83982
28	1.76986	0.537902	20.4643	0.821985	0.077576	3.26513	0.821993	0.0774912	9.08557	0.609947	0.108443	12.651	-1.95176	0.828295	13.6011	-3.2179	2.27011	-10.807	-8.10836	-0.902502	-4.79086	3.68336	9.83167	51.4188	3.63349	103.688	51.7335	0.539883	1.89282	-36.1283	-5.12079	2.88818	-5.46787	-3.55425	7.51808	51.2314	-2.57726	82.9333	47.2668	5.26958	-1.92697	-20.4701	-5.12935	0.788553	34.2194	-1.86706	-0.949759	42.6957	-6.77071
30	1.75687	0.522806	20.4654	0.81496	0.072128	3.26571	0.814968	0.0720439	9.08614	0.605029	0.103938	12.6514	-1.94453	0.834444	13.5921	-3.20221	2.27864	-10.8236	-8.11127	-0.90515	-4.77902	3.62956	9.84463	51.4159	3.63797	103.707	51.7235	0.507919	1.8998	-36.1467	-5.10566	2.88855	-5.46581	-3.55712	7.5107	51.2556	-2.56925	82.946	47.2178	5.27298	-1.94183	-20.4468	-5.11821	0.794374	34.1992	-1.86918	-0.957288	42.7054	-6.74722
32	1.74893	0.507404	20.4673	0.810116	0.0660926	3.26666	0.810123	0.0660091	9.08709	0.601776	0.0991258	12.6521	-1.94186	0.838863	13.582	-3.19545	2.28585	-10.8424	-8.11087	-0.905551	-4.77387	3.58777	9.84306	51.4262	3.61997	103.784	51.7177	0.459052	1.87539	-36.1754	-5.10111	2.88013	-5.45632	-3.559	7.52082	51.2606	-2.54471	82.9711	47.1877	5.27792	-1.97145	-20.4373	-5.0923	0.794894	34.1744	-1.886	-0.968208	42.7098	-6.73734
34	1.74103	0.492303	20.4673	0.805316	0.0601931	3.2667	0.805323	0.06011	9.08714	0.598549	0.0944195	12.6522	-1.93703	0.842111	13.5738	-3.18528	2.29004	-10.8574	-8.10671	-0.902703	-4.7694	3.5429	9.82261	51.4193	3.59552	103.853	51.7306	0.413115	1.86556	-36.194	-5.09883	2.87382	-5.4529	-3.55461	7.51238	51.2591	-2.53574	83.0246	47.1742	5.26492	-2.01667	-20.4276	-5.06661	0.7868	34.1546	-1.89507	-0.96568	42.7169	-6.74215
36	1.73269	0.478178	20.4658	0.800408	0.0547655	3.26614	0.800414	0.0546829	9.08657	0.595211	0.0900603	12.6517	-1.92882	0.844247	13.5654	-3.1694	2.29088	-10.8728	-8.09952	-0.898638	-4.76251	3.49303	9.79083	51.3947	3.57158	103.898	51.7619	0.377631	1.87773	-36.2004	-5.09654	2.87065	-5.45527	-3.54678	7.48738	51.2557	-2.54381	83.0926	47.1739	5.2445	-2.06527	-20.4208	-5.04587	0.771636	34.1406	-1.89423	-0.950186	42.7267	-6.75042
38	1.72653	0.467918	20.4687	0.796801	0.0508166	3.26748	0.796806	0.0507344	9.08791	0.592756	0.0868842	12.6528	-1.91797	0.844531	13.5439	-3.14923	2.28762	-10.9125	-8.0934	-0.904598	-4.74528	3.44175	9.78087	51.3797	3.56206	103.907	51.7949	0.362855	1.89917	-36.2004	-5.09203	2.86627	-5.45029	-3.54992	7.4906	51.2601	-2.54435	83.0972	47.1723	5.28142	-2.06224	-20.4435	-5.03674	0.758291	34.1261	-1.89536	-0.940248	42.7309	-6.71651
40	1.72183	0.456642	20.4725	0.793744	0.04629	3.26921	0.793748	0.0462081	9.08964	0.590748	0.0833093	12.6541	-1.90877	0.846567	13.5239	-3.1314	2.28816	-10.9492	-8.08612	-0.902507	-4.73038	3.39907	9.79715	51.3746	3.57078	103.91	51.8245	0.344382	1.92121	-36.205	-5.08982	2.85338	-5.43826	-3.56603	7.48998	51.2625	-2.53982	83.1195	47.1663	5.30665	-2.07362	-20.4527	-5.02772	0.756592	34.116	-1.89741	-0.941214	42.7349	-6.69437
42	1.71846	0.444696	20.477	0.791209	0.0413488	3.27128	0.791213	0.0412671	9.09171	0.589156	0.079456	12.6556	-1.90128	0.849873	13.5083	-3.11624	2.29157	-10.9781	-8.07844	-0.894225	-4.7195	3.36494	9.82891	51.381	3.58925	103.922	51.8474	0.318037	1.9369	-36.2194	-5.09135	2.83573	-5.41895	-3.59065	7.48452	51.2634	-2.5269	83.1782	47.1535	5.30839	-2.1163	-20.4419	-5.01563	0.763915	34.1097	-1.90008	-0.94997	42.7391	-6.69366
44	1.7166	0.438403	20.4852	0.789841	0.0387307	3.27496	0.789845	0.0386492	9.09539	0.588295	0.0774095	12.6584	-1.89127	0.849028	13.493	-3.09815	2.28643	-11.0061	-8.07538	-0.905218	-4.70803	3.32842	9.81991	51.4034	3.57522	103.978	51.8585	0.296413	1.92867	-36.2552	-5.0993	2.8378	-5.39251	-3.60168	7.495	51.2738	-2.49726	83.2708	47.1302	5.3084	-2.19085	-20.4297	-4.99796	0.757133	34.1004	-1.90059	-0.943641	42.7414	-6.70614
46	1.71448	0.433725	20.4926	0.7885	0.0368463	3.27826	0.788503	0.036765	9.09869	0.587408	0.0759139	12.6609	-1.87853	0.844983	13.4832	-3.07646	2.27428	-11.0238	-8.0728	-0.920166	-4.69231	3.29069	9.82184	51.4189	3.56473	104.036	51.8693	0.246782	1.91496	-36.2788	-5.10415	2.84059	-5.36226	-3.60966	7.53265	51.2783	-2.4325	83.3962	47.1024	5.27211	-2.31872	-20.3988	-4.98243	0.752323	34.0886	-1.90564	-0.946134	42.7393	-6.70902
48	1.71136	0.429267	20.498	0.786742	0.0351542	3.28068	0.786745	0.035073	9.10111	0.586197	0.0745376	12.6627	-1.86403	0.838586	13.4787	-3.0526	2.25703	-11.0317	-8.06842	-0.934615	-4.67161	3.25211	9.83474	51.4238	3.55758	104.091	51.8811	0.168385	1.89927	-36.288	-5.10392	2.83913	-5.33293	-3.61938	7.57785	51.2786	-2.34663	83.5582	47.0708	5.20223	-2.48969	-20.3515	-4.97178	0.75	34.076	-1.91195	-0.954983	42.7342	-6.69841
50	1.70602	0.423171	20.5014	0.783863	0.0329519	3.28224	0.783866	0.0328711	9.10267	0.58418	0.0727122	12.6638	-1.8524	0.832757	13.4749	-3.03373	2.24194	-11.0383	-8.05711	-0.944093	-4.64644	3.2147	9.80911	51.4302	3.51635	104.172	51.8836	0.0857943	1.87569	-36.3113	-5.09895	2.83011	-5.31912	-3.64282	7.5294	51.2966	-2.32086	83.7733	47.0303	5.14022	-2.63837	-20.3096	-4.97158	0.735644	34.0719	-1.89514	-0.934385	42.7338	-6.68173
52	1.70091	0.414324	20.5027	0.780842	0.0295337	3.28286	0.780846	0.0294531	9.10329	0.582131	0.0699699	12.6643	-1.84239	0.827899	13.4676	-3.01736	2.22933	-11.0515	-8.04006	-0.947908	-4.62447	3.17396	9.7897	51.4233	3.489	104.21	51.8959	0.0220258	1.86385	-36.3143	-5.09943	2.81621	-5.31569	-3.6685	7.49218	51.3221	-2.28448	84.0275	46.9919	5.08053	-2.80671	-20.2808	-4.96249	0.735499	34.0638	-1.8961	-0.928055	42.732	-6.67458
54	1.69663	0.40466	20.5027	0.778109	0.0256893	3.2829	0.778112	0.025609	9.10334	0.580323	0.0669273	12.6643	-1.83314	0.822825	13.4568	-3.00239	2.2167	-11.0712	-8.02193	-0.946141	-4.60815	3.14066	9.78063	51.4022	3.47798	104.212	51.9279	-0.020247	1.8663	-36.297	-5.10491	2.8011	-5.31869	-3.69518	7.4813	51.3517	-2.22783	84.309	46.9564	5.02954	-2.9973	-20.268	-4.94426	0.74844	34.0512	-1.91648	-0.937321	42.7281	-6.67678
56	1.69281	0.401516	20.5003	0.776156	0.0246644	3.28187	0.776159	0.0245845	9.1023	0.578925	0.0660426	12.6636	-1.82875	0.820176	13.4388	-2.99517	2.21056	-11.1046	-8.02644	-0.925069	-4.57523	3.1583	9.73901	51.3312	3.44379	104.289	51.9844	0.0161656	1.87574	-36.3907	-5.10626	2.80141	-5.3269	-3.71479	7.47891	51.371	-2.16739	84.5233	46.9341	5.02398	-3.14986	-20.27	-4.93467	0.742887	34.0446	-1.92449	-0.925057	42.7252	-6.67085
58	1.69089	0.410013	20.5242	0.776084	0.028462	3.29245	0.776087	0.028382	9.11288	0.57864	0.0688647	12.6715	-1.79553	0.788844	13.4463	-2.94734	2.14035	-11.0892	-8.03886	-0.940083	-4.7899	3.22959	9.78652	51.6308	3.40287	104.377	52.1109	-0.30957	1.91968	-36.2308	-5.09805	2.78621	-5.27073	-3.80482	7.35941	51.4321	-2.14944	85.0821	46.8178	4.98156	-3.4997	-20.288	-4.93149	0.741054	34.0372	-1.92443	-0.914207	42.7148	-6.65804
60	1.6908	0.434671	20.5735	0.778271	0.0390672	3.31429	0.778275	0.0389869	9.13472	0.57963	0.0769021	12.6879	-1.70415	0.670927	13.5608	-2.82968	1.88774	-10.8726	-7.96186	-1.13025	-4.91431	3.32751	9.9523	51.9258	3.42229	104.168	52.4121	-1.12625	1.85134	-34.9361	-5.04673	2.74199	-5.15764	-3.98505	7.17496	51.5708	-2.15757	85.9982	46.5731	4.85809	-4.08595	-20.3014	-4.93448	0.7458	34.0265	-1.91364	-0.910131	42.6988	-6.63896
62	1.68782	0.492432	20.6209	0.782154	0.064413	3.33512	0.78216	0.0643313	9.15555	0.580987	0.0960667	12.7035	-1.46875	0.298085	14.0662	-2.55289	1.1084	-9.92358	-7.3361	-2.0768	-3.05325	3.16194	10.4037	50.0537	4.0376	103.014	53.3605	-2.64269	1.24912	-29.2329	-4.79664	2.64114	-5.08131	-4.28972	7.2659	51.8762	-2.0625	86.93	46.1742	4.56148	-4.84508	-20.2005	-4.94244	0.741767	34.0114	-1.87666	-0.909426	42.6961	-6.62219
64	1.69956	0.542115	20.64	0.791744	0.085017	3.34342	0.791753	0.084936	9.16385	0.5869	0.112054	12.7097	-1.14267	-0.378474	14.8134	-2.22022	-0.259122	-8.52005	-6.77072	-2.88361	-1.9274	3.8594	10.1281	48.5772	3.37754	98.1038	54.0004	-4.03658	-1.17553	-21.617	-4.6033	2.53222	-5.06712	-4.4951	7.46312	52.3055	-2.03405	87.8605	45.5991	4.17596	-5.66109	-20.2005	-4.95461	0.782293	33.9768	-1.85361	-0.947876	42.6858	-6.57615
66	1.73435	0.567095	20.6356	0.809189	0.0928426	3.34126	0.809198	0.0927592	9.16169	0.599466	0.118976	12.708	-0.770977	-1.31909	15.7039	-1.88273	-2.12206	-6.84551	-6.45659	-3.35675	-1.92077	5.6283	8.98209	47.7942	1.3372	89.9742	54.1205	-5.03471	-4.60642	-13.7942	-4.53485	2.41724	-5.09274	-4.52928	7.73537	52.7449	-2.11478	88.6454	44.9801	3.76223	-6.44986	-20.3016	-4.97058	0.868081	33.924	-1.85184	-1.01959	42.6625	-6.49709
68	1.80795	0.541178	20.6475	0.839067	0.0748736	3.34643	0.839076	0.074786	9.16686	0.622914	0.10736	12.7119	-0.501468	-2.33586	16.5047	-1.73598	-4.08137	-5.33195	-6.40637	-3.50597	-2.01014	8.23043	7.5539	46.6116	-0.616711	82.9698	53.5693	-4.40079	-5.76332	-10.2337	-4.61163	2.25176	-5.02212	-4.33496	8.11415	52.7493	-2.27972	88.779	44.8488	3.5029	-7.04292	-20.2692	-4.99316	0.953592	33.8695	-1.85971	-1.06798	42.6184	-6.3893
70	1.90277	0.495963	20.7132	0.876528	0.0463367	3.37551	0.876533	0.0462462	9.19594	0.652683	0.0882726	12.7338	-0.30983	-3.28427	17.1966	-1.68844	-5.88585	-4.01663	-6.60425	-3.40491	-2.40076	11.1092	5.83073	45.3149	-1.23835	80.6573	52.3554	-1.73591	-7.22469	-10.9525	-4.81121	2.08064	-4.95744	-3.96767	8.4134	52.7228	-2.69818	88.6087	45.0194	3.33809	-7.44995	-20.4554	-5.00165	1.02143	33.8413	-1.88096	-1.09247	42.5856	-6.33158
72	2.01366	0.441182	20.8532	0.920173	0.0118175	3.43759	0.920175	0.0117225	9.25802	0.687447	0.0650351	12.7805	-0.190414	-4.10043	17.743	-1.71764	-7.42196	-2.9691	-6.98639	-3.16571	-3.0736	13.9663	3.81236	44.126	-0.315401	82.702	50.3118	2.17712	-9.86099	-15.8538	-5.07915	1.92341	-4.89196	-3.49463	8.59576	52.7436	-3.32617	88.1917	45.4525	3.24752	-7.64885	-20.8851	-4.993	1.0656	33.8529	-1.90944	-1.09504	42.5714	-6.33397
74	2.12591	0.379589	21.1075	0.963799	-0.0263994	3.55051	0.963804	-0.0264957	9.37093	0.722436	0.0389481	12.8652	-0.117598	-4.7216	18.0461	-1.77101	-8.5839	-2.37707	-7.34956	-3.17495	-3.92529	16.348	1.43771	43.7947	0.039911	84.1595	46.3067	5.43408	-12.4984	-23.2572	-5.21795	1.80062	-4.71629	-3.12767	8.68201	52.7808	-3.85702	87.475	46.0897	3.20543	-7.54539	-21.3326	-4.97732	1.08635	33.9226	-1.9207	-1.09381	42.5728	-6.35094
76	2.30747	0.344448	21.4124	1.04004	-0.0597454	3.68558	1.04002	-0.0598567	9.50602	0.781478	0.0184077	12.9666	-0.097316	-5.1972	18.2336	-1.8758	-9.46166	-2.00225	-7.69332	-3.20095	-4.66677	18.5628	-0.472542	43.9915	0.70013	84.7345	40.5539	5.57974	-13.8185	-30.1918	-5.3335	1.76321	-4.45897	-2.76969	8.8998	52.6916	-4.20987	86.4506	46.9738	3.18213	-7.38072	-21.7605	-4.95179	1.1021	34.0395	-1.91152	-1.08024	42.5866	-6.3959
78	2.56768	0.329935	21.7433	1.15248	-0.0916768	3.83181	1.15247	-0.0917957	9.65224	0.867542	0.00108086	13.0765	-0.117746	-5.54282	18.3509	-2.01571	-10.0882	-1.76115	-8.00814	-3.1709	-5.22853	20.622	-1.54161	44.6499	1.8409	84.5222	33.4432	2.33535	-12.953	-34.5536	-5.44192	1.79441	-4.17394	-2.405	9.23222	52.5016	-4.39106	85.2279	48.0663	3.16302	-7.25143	-22.1425	-4.91015	1.11281	34.1991	-1.89028	-1.05034	42.6126	-6.46701
80	2.88069	0.264145	22.0738	1.28319	-0.151259	3.97789	1.28317	-0.151381	9.79833	0.968895	-0.035876	13.1863	-0.150095	-5.75189	18.4372	-2.1348	-10.4611	-1.58495	-8.267	-2.97894	-5.66588	22.1691	-1.05869	45.6905	4.57698	84.9399	26.5985	-5.87587	-10.0579	-31.5423	-5.53912	1.77125	-4.06496	-2.02149	9.39578	52.4455	-4.57654	84.2016	49.2399	3.12364	-7.30587	-22.4626	-4.82803	1.08966	34.3954	-1.89514	-0.98765	42.6531	-6.5578
82	3.21663	0.240732	22.3739	1.42772	-0.19473	4.11005	1.4277	-0.194883	9.93048	1.07963	-0.0600223	13.2856	-0.0913461	-5.96197	18.5644	-2.08439	-10.8656	-1.33856	-8.62062	-2.62644	-6.03438	23.6485	-0.692785	46.7438	6.65091	85.6772	20.3004	-11.2199	-8.92041	-26.7915	-5.56368	1.79027	-3.99989	-1.7765	9.34503	52.4495	-4.81835	83.3369	50.2549	3.12159	-7.35419	-22.688	-4.72131	1.09716	34.6164	-1.924	-0.942401	42.7111	-6.62686
84	3.56552	0.27699	22.6357	1.58344	-0.213484	4.22456	1.58342	-0.213648	10.045	1.19723	-0.0649968	13.3717	0.072622	-6.20621	18.7456	-1.84713	-11.3659	-0.99743	-9.05489	-2.1753	-6.3193	25.0798	-0.598718	47.5129	7.86482	86.9384	15.1108	-12.5308	-10.2539	-21.4839	-5.496	1.8504	-3.96484	-1.71136	9.11311	52.5061	-5.11142	82.6355	51.0638	3.15705	-7.3868	-22.8052	-4.60247	1.14261	34.8547	-1.96531	-0.920798	42.7832	-6.66238
86	3.92565	0.365819	22.8635	1.74902	-0.210486	4.32321	1.749	-0.210673	10.1436	1.32092	-0.0531423	13.4459	0.292652	-6.47705	18.9604	-1.51163	-11.9319	-0.597346	-9.36729	-1.92637	-6.3328	26.157	0.422869	47.1755	9.18419	89.0796	12.5622	-12.9303	-12.4227	-15.7429	-5.31131	1.88679	-4.03677	-1.83002	8.89192	52.6603	-5.31934	82.1379	51.7534	3.14789	-7.56055	-22.7812	-4.50562	1.18463	35.1035	-1.9673	-0.893767	42.8577	-6.65885
88	4.30568	0.431136	23.0694	1.92111	-0.2198	4.41193	1.92108	-0.219996	10.2324	1.4502	-0.0501095	13.5128	0.473541	-6.73736	19.1645	-1.24338	-12.4651	-0.215608	-9.63718	-1.58858	-6.47799	27.033	1.10253	46.9929	9.87262	89.5705	11.0622	-11.3579	-14.1991	-11.149	-5.12167	1.82953	-4.0641	-2.01155	8.72105	52.743	-5.48856	81.4622	52.3407	3.28038	-7.669	-22.755	-4.42047	1.2678	35.3289	-1.96925	-0.886649	42.9162	-6.65285
90	4.69873	0.454118	23.2489	2.09488	-0.248931	4.48894	2.09485	-0.249148	10.3094	1.58194	-0.0618221	13.5709	0.597256	-6.96832	19.3577	-1.06996	-12.9263	0.148017	-9.88156	-1.15126	-6.75816	27.6991	1.27513	47.1604	9.87917	88.4123	10.2093	-8.3658	-15.435	-8.0596	-4.95562	1.68129	-4.037	-2.19711	8.60082	52.73	-5.62938	80.6104	52.8309	3.54094	-7.72155	-22.7368	-4.34301	1.38812	35.5176	-1.97883	-0.896927	42.9555	-6.65066
92	5.07718	0.441507	23.3754	2.25888	-0.291923	4.54279	2.25884	-0.292155	10.3632	1.70717	-0.0844353	13.6117	0.689661	-7.13048	19.5737	-0.92924	-13.2513	0.551265	-10.1409	-0.778055	-6.75987	28.1486	1.31489	47.2605	9.97046	88.2165	9.77208	-4.8927	-17.8265	-5.60316	-4.78069	1.51469	-4.05488	-2.31079	8.46156	52.692	-5.72929	79.9972	53.2191	3.68404	-7.9827	-22.6107	-4.25732	1.48372	35.6582	-1.99245	-0.886716	42.9853	-6.642
94	5.41105	0.40806	23.4388	2.40143	-0.339199	4.56897	2.4014	-0.339447	10.3894	1.81663	-0.11144	13.6318	0.844572	-7.24622	19.8626	-0.652467	-13.5099	1.08014	-10.305	-0.618651	-6.70446	28.1814	1.41475	46.9685	9.78684	86.7361	10.0783	-0.669763	-19.7676	-6.50163	-4.72527	1.43819	-4.09516	-2.25131	8.25573	52.6379	-5.91253	79.3938	53.4392	3.87677	-8.14952	-22.4797	-4.19465	1.61239	35.7393	-2.01232	-0.904182	43.0004	-6.61311
96	5.67042	0.362705	23.452	2.51032	-0.383991	4.5735	2.51028	-0.38425	10.3939	1.90073	-0.138507	13.6356	1.09451	-7.31345	20.2243	-0.179457	-13.7061	1.73034	-10.3736	-0.761518	-6.58589	27.6916	1.45644	46.1861	9.3239	84.7595	11.2566	3.62899	-21.1008	-9.93654	-4.77875	1.48191	-4.13534	-2.00399	7.96213	52.5621	-6.18571	78.8095	53.5374	4.10088	-8.16876	-22.3712	-4.17126	1.77885	35.7708	-2.032	-0.956758	43.0043	-6.5581
98	5.76593	0.336332	23.4742	2.54949	-0.404927	4.58295	2.54944	-0.405193	10.4034	1.93127	-0.151887	13.6428	1.48928	-7.31032	20.62	0.582186	-13.8134	2.42352	-10.4433	-1.46946	-6.1658	26.3217	0.589672	44.9077	8.67947	87.8266	13.3548	5.14974	-20.9799	-10.9424	-4.76795	1.64023	-4.09187	-1.63183	7.57731	52.4278	-6.44538	78.4589	53.7194	4.14838	-8.11081	-22.2913	-4.2227	1.97998	35.8025	-2.03884	-1.0519	43.0177	-6.4606
100	5.79249	0.248406	23.5197	2.55265	-0.446379	4.60414	2.55261	-0.44664	10.4246	1.9361	-0.182788	13.6589	1.83727	-7.2132	20.9653	1.28032	-13.732	3.02164	-10.505	-1.96378	-5.89794	24.9134	0.291156	43.512	8.37869	90.1608	15.6468	4.90913	-21.9801	-10.6987	-4.78287	1.8751	-4.0719	-1.09352	7.01526	52.2721	-6.65182	78.2244	54.1272	4.11899	-7.9806	-22.2936	-4.3241	2.03583	35.8324	-1.94219	-1.04104	43.0144	-6.38222
102	5.80848	0.103512	23.5907	2.5457	-0.511983	4.63745	2.54565	-0.512246	10.4579	1.93476	-0.232418	13.6841	2.08174	-7.05057	21.2253	1.79842	-13.5004	3.46924	-10.5757	-2.05128	-5.88358	23.8876	0.721797	42.3997	8.45991	90.3156	17.5707	4.16146	-23.9194	-9.7616	-4.8157	2.1074	-4.0972	-0.55259	6.32969	52.1123	-6.74745	78.0641	54.7142	4.06287	-7.80645	-22.3471	-4.43876	1.94291	35.862	-1.7718	-0.917859	42.9939	-6.34156
104	5.95297	-0.00824282	23.6726	2.59796	-0.575642	4.67433	2.5979	-0.575907	10.4948	1.97761	-0.277096	13.7121	2.19479	-6.95903	21.3616	2.04379	-13.3625	3.70554	-10.715	-1.70856	-6.10643	23.992	1.24176	42.8568	8.07741	86.9275	17.1562	7.14933	-22.8429	-10.0561	-4.76764	2.06962	-4.17386	-0.686679	5.77799	52.003	-6.55123	77.9638	55.1382	4.08528	-7.68473	-22.266	-4.44907	1.8568	35.8882	-1.73241	-0.793718	42.9793	-6.34715
106	6.1675	-0.0755068	23.7561	2.68501	-0.626741	4.71084	2.68495	-0.627021	10.5313	2.04574	-0.310341	13.74	2.27199	-6.85928	21.3348	2.21008	-13.2027	3.64323	-10.7598	-1.34518	-6.28213	24.4951	1.21103	44.1016	7.71978	86.1435	16.1094	8.996	-21.5746	-9.96523	-4.70752	1.87855	-4.17639	-1.07633	5.60999	51.8931	-6.22793	77.6474	55.397	4.21697	-7.56196	-22.1689	-4.38033	1.85334	35.9158	-1.79606	-0.755815	42.9573	-6.40267
108	6.41591	-0.0969819	23.8299	2.79125	-0.661088	4.74211	2.79118	-0.661376	10.5625	2.12723	-0.329892	13.7638	2.3416	-6.71369	21.1714	2.36217	-12.9606	3.32683	-10.6926	-1.0651	-6.34649	25.1291	1.0132	45.7598	7.63444	88.021	14.8547	8.93541	-20.7632	-9.52107	-4.64376	1.60524	-4.09034	-1.5321	5.7826	51.7743	-5.91136	77.1172	55.4907	4.44412	-7.46884	-22.081	-4.26688	1.94949	35.9529	-1.92958	-0.814659	42.9333	-6.47341
110	6.5931	-0.0963741	23.8608	2.86859	-0.678391	4.7545	2.86852	-0.678686	10.5749	2.18611	-0.338324	13.7734	2.42744	-6.42891	21.0177	2.58524	-12.4688	3.02122	-10.5849	-0.886877	-6.34141	25.4029	2.9779	46.9151	8.15015	86.4018	13.7478	8.43911	-20.5106	-9.14894	-4.55128	1.45494	-3.97732	-1.64542	5.82272	51.6546	-5.98448	76.6607	55.4813	4.68364	-7.56501	-22.0088	-4.23553	2.12201	36.0242	-2.01504	-0.913925	42.9364	-6.40914
112	6.76237	-0.0638916	23.8733	2.94557	-0.680796	4.75825	2.9455	-0.6811	10.5787	2.24384	-0.335594	13.7764	2.47167	-6.13264	20.8359	2.73449	-11.9447	2.66811	-10.5184	-0.508927	-6.4132	25.6146	5.19696	48.2533	8.9388	83.9933	12.3751	7.42534	-20.3113	-9.13433	-4.44236	1.30711	-3.87615	-1.72413	5.87334	51.5726	-6.2116	76.3034	55.4134	4.83965	-7.78902	-21.9368	-4.23016	2.27405	36.1248	-2.01415	-0.987385	42.9756	-6.33298
114	6.92954	0.00457364	23.8799	3.02511	-0.667251	4.75876	3.02504	-0.667564	10.5792	2.30254	-0.320767	13.777	2.47128	-5.8769	20.6399	2.79092	-11.4824	2.29531	-10.4721	0.0275171	-6.5266	25.8699	7.02524	49.8202	9.69552	81.5934	10.7	6.07518	-20.1359	-9.35439	-4.31302	1.13049	-3.78163	-1.86124	5.98764	51.5332	-6.4859	76.0287	55.2907	4.89682	-8.07895	-21.836	-4.22536	2.38783	36.2397	-1.94977	-1.02623	43.0396	-6.28046
116	7.08478	0.153598	23.9146	3.10714	-0.617909	4.77048	3.10708	-0.618235	10.5909	2.36101	-0.279081	13.7858	2.48295	-5.75411	20.46	2.8331	-11.2661	1.9565	-10.2723	0.234128	-6.34347	26.5086	7.72698	51.5262	9.44369	80.4732	8.66107	4.77155	-20.5445	-8.89068	-4.11075	0.891985	-3.58635	-2.22517	6.36471	51.5026	-6.57374	75.6699	55.0496	4.89109	-8.22931	-21.5739	-4.14407	2.49347	36.3213	-1.96921	-1.07016	43.0756	-6.29969
118	7.13076	0.15326	23.9285	3.12716	-0.622723	4.77625	3.12709	-0.623044	10.5967	2.37626	-0.281519	13.7902	2.42775	-5.64848	20.5181	2.76808	-11.0551	2.06536	-9.99353	0.399067	-6.18381	26.421	6.59713	51.7478	9.39459	79.8557	8.2506	4.35042	-20.4486	-8.13612	-4.01763	0.63582	-3.54003	-2.35241	6.5009	51.5545	-6.64931	75.4444	54.8109	4.9297	-8.35825	-21.4306	-4.11826	2.64541	36.3373	-2.03477	-1.14987	43.0587	-6.25669
120	7.07998	-0.0151602	23.9091	3.08881	-0.690865	4.77082	3.08874	-0.691184	10.5912	2.35159	-0.334729	13.7863	2.27654	-5.56299	20.8154	2.54082	-10.8461	2.62693	-9.70133	0.62486	-6.16195	25.7412	4.31299	50.6408	9.58485	79.4666	9.43079	4.6861	-19.844	-7.36421	-4.0556	0.358017	-3.67729	-2.24231	6.38327	51.6655	-6.68103	75.3755	54.6284	5.01568	-8.48181	-21.4434	-4.15788	2.78992	36.2914	-2.1054	-1.22595	43.0016	-6.1696
122	7.07622	-0.204678	23.846	3.06908	-0.772095	4.74594	3.069	-0.772417	10.5664	2.34163	-0.396533	13.768	1.97838	-5.61612	21.1543	2.00806	-10.8483	3.28222	-9.59946	1.11778	-6.48636	26.3527	4.44208	50.3947	9.1219	78.9478	10.0229	4.5019	-19.8596	-7.52442	-4.12267	-0.0162176	-3.90542	-2.35696	6.47811	51.6543	-6.3646	75.3433	54.6235	5.06018	-8.56439	-21.503	-4.18862	2.62308	36.2387	-2.01075	-1.08029	42.9894	-6.25226
124	7.11251	-0.351657	23.7977	3.0709	-0.838881	4.72664	3.07081	-0.839196	10.5471	2.34694	-0.44627	13.7538	1.64162	-5.74569	21.3791	1.37433	-10.9845	3.73233	-9.52545	1.55118	-6.83175	27.1385	5.13537	50.4351	8.73273	77.8843	10.3297	4.3556	-20.0373	-7.57588	-4.28067	-0.35042	-4.11264	-2.50996	6.51821	51.747	-6.13655	75.4169	54.5367	5.00501	-8.63389	-21.4934	-4.15062	2.46463	36.1782	-1.98866	-0.957588	42.9825	-6.36591
126	7.17666	-0.454292	23.7766	3.08911	-0.889463	4.71853	3.08902	-0.889782	10.539	2.36355	-0.482989	13.748	1.30519	-5.90649	21.4857	0.72345	-11.1818	3.96494	-9.43843	1.8804	-7.11777	27.7487	5.73074	50.6731	8.61419	76.7089	10.3992	4.19509	-20.2056	-7.2387	-4.50772	-0.63043	-4.28312	-2.66314	6.47451	51.9557	-6.05407	75.5665	54.3628	4.875	-8.70414	-21.4132	-4.0614	2.4193	36.1181	-2.07552	-0.920761	42.9731	-6.45223
128	7.21534	-0.608171	23.7703	3.09125	-0.960127	4.71802	3.09115	-0.960445	10.5384	2.36932	-0.535714	13.748	0.994287	-5.9789	21.6479	0.148759	-11.2256	4.29432	-9.29119	2.27238	-7.3555	27.6521	4.80342	51.0385	9.02679	77.8965	10.4217	3.49939	-19.831	-6.33684	-4.69301	-0.949801	-4.51463	-2.80578	6.42992	52.1416	-5.92229	75.6202	54.326	4.85444	-8.80437	-21.3919	-4.06251	2.64781	36.0782	-2.21573	-1.011	42.9559	-6.38932
130	7.19032	-0.706636	23.7791	3.07084	-1.00074	4.72372	3.07074	-1.00106	10.5441	2.35644	-0.567332	13.7523	0.767617	-6.02123	21.8106	-0.263411	-11.2394	4.61649	-9.22022	2.485	-7.48802	27.6358	4.20083	51.2799	9.14917	78.4974	10.687	2.35581	-20.3085	-5.10307	-4.77795	-1.17818	-4.6407	-2.87174	6.46905	52.2054	-5.79557	75.6614	54.3891	4.78556	-8.93782	-21.411	-4.10598	2.79192	36.0638	-2.2528	-1.06636	42.9405	-6.28824
132	7.09123	-0.735974	23.8059	3.02468	-1.00437	4.73677	3.02458	-1.00468	10.5572	2.32211	-0.572844	13.762	0.623436	-6.04353	21.9464	-0.52162	-11.2402	4.88083	-9.24003	2.50339	-7.51878	27.8288	4.24229	51.3852	8.86198	78.2048	11.1761	0.632979	-21.472	-3.98396	-4.75727	-1.30624	-4.62739	-2.85118	6.57719	52.1614	-5.73209	75.6907	54.5234	4.65891	-9.04096	-21.4633	-4.17186	2.80439	36.0703	-2.18608	-1.06002	42.9222	-6.18419
134	6.92881	-0.732974	23.8643	2.95387	-0.988255	4.76369	2.95377	-0.988559	10.5841	2.26816	-0.565113	13.7818	0.495409	-6.05028	21.969	-0.755568	-11.2176	4.93318	-9.27989	2.49522	-7.51353	28.0579	4.52796	51.6033	8.43576	78.3104	11.5151	-2.17845	-21.2629	-4.50795	-4.68403	-1.40822	-4.49351	-2.79273	6.57491	52.1773	-5.94719	75.6721	54.6121	4.60215	-8.88519	-21.5124	-4.20973	2.85984	36.0705	-2.18633	-1.05326	42.8691	-6.11122
136	6.69874	-0.742889	23.9377	2.85226	-0.971401	4.79788	2.85216	-0.971695	10.6183	2.19111	-0.558676	13.8071	0.348814	-6.01967	21.9558	-1.01642	-11.1217	4.91826	-9.27211	2.43582	-7.4996	28.0781	4.75675	51.9118	8.18269	80.0777	12.1311	-6.49124	-19.6565	-6.067	-4.63277	-1.52487	-4.30403	-2.60915	6.6761	52.2866	-6.22401	75.4325	54.7558	4.40952	-8.39404	-21.6185	-4.24372	2.87346	36.0744	-2.2003	-1.02252	42.8104	-6.082
138	6.39681	-0.755709	24.0217	2.71895	-0.948924	4.83713	2.71885	-0.949204	10.6576	2.09002	-0.549913	13.836	0.195282	-5.95675	21.9265	-1.28248	-10.9646	4.87175	-9.23878	2.29478	-7.47405	27.857	4.86911	52.2496	8.08653	83.4146	13.2019	-11.8121	-16.7495	-8.51555	-4.59803	-1.61975	-4.08432	-2.30882	6.86109	52.4664	-6.51745	75.1239	54.9974	4.04501	-7.69019	-21.7999	-4.28911	2.80887	36.0841	-2.19016	-0.957882	42.7563	-6.09948
140	6.00394	-0.670697	24.1203	2.5554	-0.875072	4.88191	2.55531	-0.875335	10.7023	1.96328	-0.504501	13.8688	0.128486	-5.90628	21.8909	-1.39385	-10.8538	4.80747	-9.35378	1.93289	-7.37098	27.5002	5.00424	52.4241	7.96507	86.6757	14.8683	-16.3776	-13.662	-11.8013	-4.45761	-1.48474	-3.84999	-2.00129	6.82915	52.5661	-6.88039	75.5776	55.4079	3.56391	-7.38613	-22.0478	-4.39099	2.56303	36.1086	-2.01558	-0.823757	42.7217	-6.16852
142	5.55751	-0.574174	24.1974	2.3697	-0.790567	4.91722	2.36961	-0.790812	10.7377	1.81934	-0.452358	13.8945	0.109518	-5.83035	21.8694	-1.40959	-10.7094	4.7643	-9.51824	1.52992	-7.31862	27.2674	5.32381	52.2771	7.3907	88.9197	17.455	-17.3944	-11.431	-16.6104	-4.35126	-1.27965	-3.68015	-1.65312	6.8155	52.6449	-7.22208	76.1052	55.9091	3.01882	-7.06045	-22.3814	-4.51491	2.34819	36.1124	-1.87747	-0.720912	42.6883	-6.19893
144	5.08311	-0.492954	24.2431	2.17043	-0.709517	4.93891	2.17036	-0.709741	10.7593	1.66549	-0.403513	13.9099	0.11488	-5.70857	21.8491	-1.36834	-10.4876	4.71869	-9.69587	1.14817	-7.33659	27.1773	5.67402	51.8329	6.31277	90.1142	21.113	-14.6476	-10.5089	-22.5984	-4.30884	-1.05902	-3.59866	-1.2893	6.84964	52.711	-7.49923	76.6367	56.4686	2.41234	-6.6878	-22.7657	-4.64424	2.186	36.0875	-1.80348	-0.653221	42.6547	-6.18287
146	4.63863	-0.454815	24.2606	1.98012	-0.649793	4.94832	1.98006	-0.649996	10.7687	1.5196	-0.370036	13.9164	0.0924356	-5.50747	21.7574	-1.36148	-10.1126	4.53815	-9.83228	0.855519	-7.38334	27.0191	5.13303	51.2805	4.65979	91.5839	26.1731	-10.0386	-10.1696	-28.1279	-4.32304	-0.890853	-3.62234	-1.03258	6.83358	52.765	-7.63485	77.5396	57.0503	1.6609	-6.54012	-23.0268	-4.74247	1.94162	36.0349	-1.70317	-0.532985	42.6232	-6.19484
148	4.21523	-0.452992	24.2409	1.79556	-0.607599	4.94129	1.79549	-0.607784	10.7617	1.37904	-0.349283	13.9106	0.000168339	-5.18698	21.6069	-1.45325	-9.49922	4.2466	-9.91993	0.604998	-7.41303	26.8033	4.56426	50.8878	2.36442	92.2919	31.8892	-4.42367	-10.9409	-32.1897	-4.35364	-0.750991	-3.64988	-0.763387	6.86137	52.7702	-7.7088	78.4041	57.5403	0.92949	-6.39106	-23.282	-4.83784	1.72118	35.9746	-1.64442	-0.395342	42.6259	-6.14797
150	3.80783	-0.484346	24.1809	1.61484	-0.58115	4.91646	1.61478	-0.581316	10.7369	1.24229	-0.340032	13.8915	-0.147724	-4.74751	21.3932	-1.61586	-8.65144	3.83472	-9.94112	0.374906	-7.39568	26.4503	4.2403	50.7066	-0.323542	92.1173	38.0227	1.52134	-12.4984	-34.7516	-4.37599	-0.641915	-3.66221	-0.47295	6.92426	52.7257	-7.74245	79.2065	57.9033	0.217126	-6.22424	-23.5378	-4.92097	1.54172	35.912	-1.65769	-0.257544	42.6873	-6.04479
152	3.39578	-0.541237	24.0767	1.4297	-0.565189	4.8719	1.42964	-0.565337	10.6923	1.10286	-0.338854	13.8578	-0.260312	-4.23265	21.1251	-1.69282	-7.67428	3.31644	-9.85586	0.122527	-7.27994	25.6419	4.49718	50.6113	-2.75509	91.7441	44.4446	6.56309	-13.5884	-36.662	-4.33707	-0.578852	-3.70105	-0.212039	6.89249	52.6771	-7.7778	80.258	58.1364	-0.686925	-6.19798	-23.7247	-4.9636	1.49371	35.8321	-1.87038	-0.226637	42.8223	-5.87629
154	2.98489	-0.616782	23.94	1.24333	-0.557476	4.81272	1.24327	-0.557608	10.6332	0.963005	-0.343918	13.813	-0.301034	-3.67842	20.7184	-1.62968	-6.64415	2.53704	-9.63392	-0.13982	-7.0516	24.5525	4.9168	50.6055	-5.08618	91.378	50.505	10.6826	-14.2659	-37.5091	-4.26543	-0.61487	-3.69595	-0.0945961	6.88277	52.5646	-7.7944	81.2872	58.2198	-1.45203	-6.12149	-23.8503	-4.81404	0.833017	35.8086	-1.80107	0.129924	43.2284	-6.19031
156	2.57976	-0.698771	23.7778	1.05893	-0.553246	4.74191	1.05887	-0.553356	10.5623	0.824847	-0.351472	13.7596	-0.256402	-3.10158	20.1446	-1.40409	-5.59663	1.44646	-9.27488	-0.421422	-6.71539	23.2435	5.45062	50.7279	-7.29406	91.1102	55.8456	13.696	-14.5396	-37.2676	-4.17182	-0.733445	-3.63285	-0.13268	6.93131	52.3859	-7.7716	82.2725	58.1537	-2.03469	-5.9986	-23.9185	-4.40592	-0.467525	35.8866	-1.42676	0.831854	44.0659	-7.23847
158	2.18836	-0.761556	23.596	0.882422	-0.542166	4.66193	0.88236	-0.542259	10.4824	0.692188	-0.353474	13.6994	-0.129238	-2.50604	19.3623	-1.01954	-4.54098	-0.0305589	-8.78901	-0.794905	-6.30629	21.7925	6.28295	51.1473	-9.16044	91.063	59.8981	15.6109	-14.5641	-36.1981	-4.07084	-0.840328	-3.53686	-0.274212	7.08345	52.1814	-7.64909	83.3892	57.9605	-2.58496	-6.00643	-23.929	-3.60539	-1.79959	36.1617	-1.1135	1.5851	45.7621	-10.103
160	1.85096	-0.746998	23.4413	0.73684	-0.502891	4.59327	0.736792	-0.502964	10.4137	0.581013	-0.332594	13.6476	0.0115989	-1.9295	18.4573	-0.606332	-3.52788	-1.72964	-8.31472	-1.06062	-5.87166	20.3153	7.53481	51.8095	-10.1634	90.6643	62.7041	15.0341	-13.9923	-33.8296	-4.02739	-0.834017	-3.36411	-0.357919	7.31502	52.0018	-7.51881	84.4568	57.653	-3.06149	-6.14812	-23.9432	-2.73405	-3.07304	36.7578	-1.0942	2.38931	48.2075	-10.0737
162	1.57619	-0.653723	23.3186	0.625994	-0.435539	4.53846	0.625949	-0.435604	10.3589	0.494127	-0.288715	13.6063	0.126863	-1.38692	17.4898	-0.238245	-2.57354	-3.53883	-7.88826	-1.18889	-5.44746	18.8121	9.14328	52.6531	-10.2339	89.7247	64.2779	11.6696	-12.9841	-30.2772	-4.05291	-0.707197	-3.13622	-0.37865	7.58604	51.8585	-7.37794	85.4517	57.24	-3.45726	-6.39821	-23.9385	-1.92882	-4.06992	37.5896	-1.26678	2.71171	51.0237	-6.58091
164	1.35785	-0.524675	23.2114	0.543108	-0.3581	4.49047	0.543075	-0.358152	10.3109	0.427557	-0.235644	13.5702	0.15674	-0.892429	16.5846	-0.0277376	-1.68159	-5.22609	-7.49464	-1.27016	-5.11724	17.2372	10.8429	53.5429	-9.80274	87.3258	64.8411	5.56887	-11.7957	-25.4727	-4.14771	-0.506241	-2.96961	-0.453114	7.76305	51.7507	-7.13257	86.4918	56.7532	-3.80254	-6.65438	-23.7406	-1.45101	-4.12061	38.2492	-1.09198	0.0147495	52.9046	-2.37157
166	1.15735	-0.442324	23.0615	0.463557	-0.302748	4.42363	0.463525	-0.302802	10.2441	0.364781	-0.198921	13.52	0.0959097	-0.429349	15.8321	0.0194831	-0.816567	-6.62601	-7.09031	-1.18214	-4.90216	15.3304	12.0481	54.2929	-8.67001	86.164	63.8961	-0.552467	-8.40891	-22.8992	-4.09885	-0.535516	-2.84505	-0.793669	7.83596	51.5716	-6.81469	87.2989	56.1197	-3.87543	-6.81484	-23.5324	-1.07004	-3.73336	38.5272	-0.685578	-1.81471	53.417	0.329373
168	0.958241	-0.403472	22.8608	0.380505	-0.266529	4.33442	0.380477	-0.266569	10.1549	0.300528	-0.176696	13.453	-0.032402	-0.00804626	15.2331	-0.0619324	-0.00266049	-7.73922	-6.73644	-0.943722	-4.77514	13.165	12.594	54.8153	-6.9902	86.9317	61.5955	-5.58632	-3.30682	-22.9044	-3.87444	-0.766994	-2.73861	-1.33467	7.83308	51.2979	-6.46674	87.8196	55.3457	-3.64293	-6.88374	-23.3908	-0.810851	-3.21316	38.3674	-0.0505952	-1.89053	52.6648	1.14473
170	0.730351	-0.296869	22.6339	0.291195	-0.198151	4.23339	0.291167	-0.19818	10.0538	0.229657	-0.130817	13.3772	-0.12562	0.297583	14.6911	-0.11617	0.588429	-8.74565	-6.72409	-0.733655	-4.62948	11.088	12.5251	54.9934	-4.91279	90.5936	59.0406	-9.6522	-3.14796	-22.4699	-3.55478	-0.780217	-2.54389	-1.61567	7.8837	50.9159	-6.25926	88.1596	54.4936	-3.16245	-7.02522	-23.4779	-1.01972	-3.34173	37.8213	0.692644	0.0204847	51.8181	1.04168
172	0.539676	-0.19014	22.424	0.218033	-0.133419	4.13995	0.218021	-0.133441	9.96039	0.17109	-0.0867327	13.307	-0.250311	0.516007	14.1252	-0.256145	1.03376	-9.79692	-6.80712	-0.598462	-4.38939	9.79992	11.8179	54.6771	-4.39203	92.0532	56.2674	-9.92	-5.04476	-23.0476	-3.35512	-0.677268	-2.44822	-1.64047	8.09221	50.665	-6.05469	88.1264	53.7215	-2.67233	-7.0814	-23.4764	-1.37347	-3.54585	36.9698	1.10847	0.781445	50.2953	0.452632
174	0.41441	-0.0995649	22.2442	0.171815	-0.0820063	4.05998	0.171806	-0.082024	9.88041	0.133443	-0.0510217	13.247	-0.432779	0.657943	13.505	-0.526712	1.36437	-10.9501	-6.93369	-0.532385	-4.09929	9.37491	10.8243	53.8637	-5.25995	91.1719	53.8462	-6.95009	-7.65228	-24.8289	-3.3298	-0.442308	-2.48226	-1.4076	8.38527	50.5678	-5.9022	87.7914	53.0898	-2.20061	-7.05819	-23.3833	-1.6639	-3.63353	35.9934	1.06457	0.0828852	48.3162	-0.242384
176	0.398741	-0.0286342	22.0984	0.171584	-0.0494284	3.99509	0.171579	-0.0494417	9.81552	0.131316	-0.0266422	13.1983	-0.711496	0.727709	12.801	-0.996687	1.606	-12.2615	-7.14775	-0.436275	-4.04911	9.43577	11.0084	52.6163	-4.07071	92.2183	54.5818	-5.70424	-6.85113	-27.0243	-3.4674	0.102034	-2.59587	-0.908073	8.32216	50.4598	-6.14014	87.63	52.6703	-1.56056	-7.16329	-23.533	-1.27659	-3.3156	35.4761	0.242082	-0.133688	47.0371	-0.323196
178	0.480492	0.00338765	21.954	0.21029	-0.0428662	3.93085	0.21029	-0.0428905	9.75128	0.159882	-0.0193918	13.1502	-1.1116	0.822127	12.0991	-1.67375	1.94735	-13.5732	-7.30795	-0.312092	-3.997	9.46537	10.766	51.7256	-3.39361	92.9069	55.2065	-4.91783	-6.13072	-27.8608	-3.63869	0.551855	-2.73571	-0.541992	8.17236	50.3854	-6.30866	87.3822	52.3402	-1.01202	-7.14164	-23.6234	-1.04121	-2.94748	35.276	-0.152217	0.0979077	46.3196	-1.00654
180	0.641022	4.29778e-05	21.8109	0.280151	-0.0589413	3.86718	0.280145	-0.0589702	9.68761	0.2131	-0.0271723	13.1024	-1.58991	0.96305	11.4379	-2.46959	2.4125	-14.8151	-7.37158	-0.179917	-3.87712	9.35707	10.0045	51.3057	-3.52843	92.9265	55.1133	-4.48882	-6.10049	-27.269	-3.81387	0.828932	-2.84735	-0.39864	8.00085	50.315	-6.29322	87.0457	52.0605	-0.594355	-6.96717	-23.5907	-1.11208	-2.54778	35.2732	-0.0352396	0.611834	46.0033	-2.18928
182	0.826669	-0.00707679	21.7071	0.360653	-0.0789451	3.82088	0.360645	-0.0789835	9.64132	0.274523	-0.037248	13.0678	-1.98139	1.11776	10.8789	-3.10012	2.87088	-15.8684	-7.3031	-0.141032	-3.60462	9.30658	9.76557	50.9145	-3.56195	92.8551	54.9588	-4.46586	-6.18915	-26.8225	-4.02902	1.01738	-2.77364	-0.433217	7.84858	50.1047	-6.03231	86.7897	51.7873	-0.205999	-6.74313	-23.4391	-1.32692	-1.84981	35.0438	-0.305363	0.394378	45.4284	-2.13804
184	0.984961	-0.00189221	21.6069	0.430335	-0.0909893	3.77622	0.430325	-0.0910333	9.59665	0.32737	-0.0420097	13.0343	-2.21987	1.24445	10.4159	-3.46514	3.21455	-16.7396	-7.21356	-0.108877	-3.41748	9.3754	9.73981	50.5286	-3.51212	92.901	54.9315	-4.35572	-6.34547	-26.683	-4.22319	1.16836	-2.70981	-0.421293	7.66199	49.8748	-5.87406	86.7201	51.6168	0.0847315	-6.69067	-23.3265	-1.55849	-1.14345	34.8605	-0.633788	-0.018733	44.8769	-1.68574
186	1.08868	0.00957624	21.4944	0.476747	-0.0952068	3.72606	0.476737	-0.095256	9.54649	0.362343	-0.0423158	12.9967	-2.29379	1.34004	10.0453	-3.54721	3.42919	-17.4321	-7.15152	-0.0476278	-3.37745	9.54646	9.89004	50.1547	-3.33229	93.0203	55.0537	-4.07941	-6.48784	-26.8617	-4.35924	1.29415	-2.73477	-0.328147	7.46007	49.6812	-5.85716	86.7895	51.5549	0.276136	-6.80412	-23.2762	-1.75394	-0.533928	34.7607	-0.90114	-0.486487	44.3405	-1.18282
188	1.08873	-0.0241113	21.337	0.473747	-0.109566	3.65618	0.473736	-0.109614	9.47661	0.360974	-0.0531812	12.9443	-2.24239	1.45859	9.74748	-3.3941	3.62764	-17.9836	-7.21307	0.124214	-3.52924	9.68896	10.352	49.9279	-2.88396	92.6619	55.1661	-3.8466	-6.38867	-26.9993	-4.32866	1.35772	-2.97565	-0.264166	7.36178	49.6136	-5.78916	86.6586	51.5598	0.418449	-6.81337	-23.2133	-1.85793	-0.158038	34.6703	-0.815608	-0.9239	43.5422	-1.42048
190	1.06585	-0.0465694	21.1599	0.461766	-0.116902	3.57758	0.461753	-0.116951	9.39801	0.352465	-0.0593372	12.8853	-2.11855	1.55063	9.5357	-3.12398	3.74297	-18.3713	-7.2322	0.302325	-3.58897	9.7072	10.4079	49.6729	-2.65218	92.5394	55.1164	-3.66941	-6.26841	-27.0682	-4.33788	1.46766	-3.36261	-0.182609	7.33386	49.8007	-5.66118	86.5311	51.4612	0.484616	-6.78407	-23.1126	-1.91984	0.0846021	34.6076	-0.699813	-1.04154	42.9597	-1.72349
192	1.04566	-0.0584981	20.9777	0.451929	-0.119875	3.49665	0.451916	-0.119922	9.31708	0.345298	-0.0620955	12.8246	-1.95684	1.607	9.39841	-2.8036	3.7746	-18.6188	-7.18615	0.465266	-3.52422	9.62277	10.0264	49.3867	-2.66697	92.7218	54.9121	-3.54574	-6.16098	-27.0622	-4.43526	1.6302	-3.80105	-0.0842854	7.34188	50.1732	-5.49773	86.4431	51.2274	0.503444	-6.73493	-22.9832	-1.90977	0.175914	34.5805	-0.611785	-0.847107	42.6764	-1.93164
194	1.04689	-0.119922	20.8171	0.447015	-0.146482	3.42541	0.447002	-0.146527	9.24585	0.343259	-0.082239	12.7712	-1.81846	1.63431	9.29305	-2.53912	3.76329	-18.8082	-7.1377	0.640194	-3.49866	9.65516	9.8068	49.2352	-2.56998	92.8437	54.7251	-3.44324	-6.02259	-27.0224	-4.63718	1.75721	-3.94908	0.0275269	7.26796	50.306	-5.45694	86.3658	50.8925	0.598783	-6.71542	-22.9074	-1.64939	-0.101625	34.626	-0.433124	-0.640812	42.5925	-1.9538
196	1.06742	-0.177491	20.7073	0.450888	-0.173251	3.37675	0.45087	-0.173296	9.19718	0.347796	-0.101983	12.7348	-1.71849	1.64639	9.16816	-2.35015	3.74192	-19.0357	-7.09254	0.742807	-3.4968	9.65693	9.66625	49.028	-2.39093	92.8043	54.7183	-3.23724	-5.74169	-27.0478	-4.75753	1.88016	-4.13629	-0.0568835	7.12733	50.4077	-5.3231	86.3637	50.635	0.768361	-6.68051	-22.7886	-1.32558	-0.280581	34.6275	-0.33443	-0.618719	42.5503	-2.05559
198	1.10348	-0.202016	20.6609	0.464497	-0.1871	3.35616	0.464478	-0.187148	9.17659	0.358826	-0.111494	12.7193	-1.64966	1.63999	9.00263	-2.22449	3.70179	-19.3403	-7.07575	0.719308	-3.48731	9.60399	9.5935	48.7631	-2.16398	92.6428	54.8788	-2.9491	-5.36424	-27.1328	-4.74881	2.0242	-4.3604	-0.342906	6.95452	50.4929	-5.07192	86.4276	50.4808	0.993014	-6.62763	-22.6244	-1.02359	-0.225375	34.5609	-0.365602	-0.8086	42.4759	-2.24292
200	1.13896	-0.112998	20.6988	0.487959	-0.151443	3.37272	0.487943	-0.151496	9.19316	0.374187	-0.0834088	12.7317	-1.55379	1.5764	8.76754	-2.0745	3.54711	-19.7733	-7.18745	0.411201	-3.32729	9.52401	9.54506	48.6081	-2.04519	92.6878	54.973	-2.80006	-5.18508	-27.1737	-4.59727	2.28166	-4.31138	-0.668925	6.86831	50.4557	-4.79458	86.4746	50.3369	1.19828	-6.5758	-22.4884	-0.900522	0.161105	34.4559	-0.584781	-1.06783	42.2599	-2.27585
202	1.17368	-0.0290881	20.7628	0.510635	-0.11802	3.4009	0.510622	-0.118073	9.22133	0.389098	-0.0570472	12.7529	-1.46823	1.52279	8.53217	-1.93901	3.41466	-20.2074	-7.28551	0.105941	-3.1488	9.41653	9.5067	48.5143	-1.95109	92.7047	54.9831	-2.73874	-5.08787	-27.0706	-4.48094	2.50101	-4.1635	-0.853064	6.94864	50.3899	-4.56482	86.4538	50.1938	1.30661	-6.58328	-22.3962	-0.890282	0.621438	34.2658	-0.786067	-1.40737	41.944	-2.21188
204	1.20696	0.0184368	20.8298	0.529433	-0.100399	3.43054	0.529423	-0.100454	9.25097	0.402078	-0.0427456	12.7751	-1.398	1.49174	8.32777	-1.82187	3.32903	-20.5845	-7.34156	-0.109331	-3.00303	9.32363	9.47357	48.4664	-1.88843	92.6673	54.9245	-2.73115	-5.06193	-26.8699	-4.44781	2.64825	-3.98408	-0.848898	7.17523	50.3248	-4.42571	86.3535	50.0562	1.33031	-6.65193	-22.3552	-0.957515	1.05634	34.0104	-0.901633	-1.77124	41.5703	-2.09266
206	1.24171	0.0189762	20.8788	0.544662	-0.103417	3.45225	0.544651	-0.103473	9.27268	0.41365	-0.0440915	12.7914	-1.33829	1.46514	8.19549	-1.72361	3.25509	-20.8282	-7.37973	-0.184531	-2.96423	9.42077	9.43151	48.4329	-1.98749	92.6685	54.9195	-2.64999	-5.15865	-26.8865	-4.51645	2.74245	-3.87076	-0.653769	7.40991	50.2816	-4.46124	86.1644	49.9869	1.41312	-6.73111	-22.3807	-1.01117	1.33374	33.8014	-0.871395	-1.95189	41.2589	-2.0423
208	1.26115	-0.00418751	20.8662	0.551085	-0.115261	3.4467	0.551073	-0.115318	9.26713	0.419178	-0.0525523	12.7872	-1.26952	1.45202	8.17147	-1.60557	3.19975	-20.8705	-7.39127	-0.111403	-3.02192	9.54952	9.51956	48.414	-1.94351	92.6779	54.8876	-2.61908	-5.27062	-26.9223	-4.55195	2.74445	-3.90031	-0.536975	7.43955	50.3081	-4.56372	86.0849	49.8672	1.48931	-6.80271	-22.385	-1.08326	1.53655	33.6633	-0.80167	-2.05546	41.0576	-2.09493
210	1.26501	-0.0450179	20.7934	0.549132	-0.133263	3.41446	0.549118	-0.133319	9.23489	0.418819	-0.066105	12.7631	-1.19766	1.44878	8.25174	-1.47993	3.15962	-20.719	-7.37923	0.0752765	-3.13696	9.64249	9.68835	48.3882	-1.75032	92.7172	54.8097	-2.64678	-5.35611	-26.9273	-4.53465	2.67175	-4.0632	-0.542535	7.2739	50.3922	-4.66573	86.106	49.6978	1.55092	-6.83769	-22.3513	-1.15624	1.66309	33.5974	-0.731131	-2.09862	40.9704	-2.22515
212	1.27083	-0.113883	20.7032	0.545544	-0.163654	3.37456	0.545528	-0.163712	9.19499	0.418	-0.0890184	12.7332	-1.17335	1.44087	8.40131	-1.44348	3.13258	-20.4405	-7.35342	0.246903	-3.14975	9.56141	9.58637	48.2641	-1.67937	92.9151	54.648	-2.65909	-5.35159	-26.8596	-4.52699	2.6197	-4.24705	-0.561843	7.19805	50.4423	-4.58954	85.9553	49.5898	1.61538	-6.73593	-22.2997	-1.14299	1.6511	33.5701	-0.720081	-2.07618	40.9586	-2.27366
214	1.26535	-0.136787	20.653	0.541127	-0.17304	3.35233	0.541109	-0.173095	9.17276	0.415273	-0.0962838	12.7165	-1.13819	1.39836	8.47209	-1.40156	3.03924	-20.3082	-7.36672	0.305057	-3.15965	9.47462	9.43664	48.167	-1.67654	93.0759	54.5982	-2.66145	-5.35081	-26.7945	-4.50746	2.61358	-4.35061	-0.604711	7.11555	50.4551	-4.53173	85.9032	49.5603	1.66356	-6.63059	-22.2604	-1.09697	1.4746	33.5561	-0.641065	-1.93282	40.9394	-2.35804
216	1.25042	-0.105921	20.6518	0.537359	-0.158204	3.35173	0.537342	-0.15826	9.17217	0.411547	-0.0854204	12.716	-1.08319	1.32047	8.4442	-1.33799	2.87406	-20.3589	-7.42353	0.244179	-3.18862	9.42359	9.31217	48.119	-1.70959	93.1544	54.6899	-2.6541	-5.37292	-26.7536	-4.47933	2.65818	-4.35933	-0.65183	7.03611	50.4318	-4.52543	85.9749	49.6056	1.69271	-6.56103	-22.2411	-1.0264	1.17427	33.5415	-0.504096	-1.69824	40.8918	-2.46559
218	1.24182	-0.0602758	20.6741	0.537675	-0.137535	3.36151	0.53766	-0.137591	9.18194	0.410517	-0.0699529	12.7233	-1.02388	1.23149	8.38792	-1.27128	2.6872	-20.4622	-7.49578	0.158951	-3.25516	9.42177	9.32609	48.0955	-1.65373	93.1519	54.8715	-2.64084	-5.40075	-26.753	-4.46801	2.7383	-4.32979	-0.627775	7.06139	50.3802	-4.52507	86.0382	49.702	1.70659	-6.56757	-22.2412	-0.908853	0.913279	33.5029	-0.470481	-1.5315	40.826	-2.43245
220	1.24594	-0.0353424	20.6802	0.541702	-0.127016	3.36414	0.541689	-0.127071	9.18457	0.412886	-0.0618409	12.7253	-0.985331	1.15973	8.38154	-1.23504	2.54041	-20.4735	-7.52959	0.0804178	-3.27458	9.41915	9.35441	48.0547	-1.62672	93.1403	54.9524	-2.63652	-5.45709	-26.7618	-4.47872	2.8084	-4.32828	-0.596122	7.10304	50.395	-4.5158	86.0505	49.6992	1.71875	-6.54535	-22.23	-0.81872	0.804333	33.4666	-0.483131	-1.45057	40.7787	-2.42715
222	1.26317	-0.0396319	20.6618	0.54886	-0.130384	3.35596	0.548847	-0.130441	9.1764	0.418445	-0.0639151	12.7192	-0.968815	1.1109	8.44083	-1.22903	2.44449	-20.3632	-7.51991	0.0306812	-3.25027	9.41588	9.36874	47.9945	-1.64955	93.1418	54.9128	-2.64065	-5.54373	-26.7726	-4.50663	2.84981	-4.36998	-0.573756	7.13116	50.4745	-4.50075	86.0167	49.5931	1.73942	-6.48477	-22.2053	-0.775608	0.850292	33.438	-0.51914	-1.45158	40.7573	-2.45816
224	1.28706	-0.0668714	20.6289	0.556888	-0.144344	3.34139	0.556873	-0.144402	9.16182	0.425305	-0.0738501	12.7083	-0.953978	1.0752	8.54374	-1.22069	2.37258	-20.1718	-7.50456	0.0552943	-3.28269	9.46779	9.37355	47.9521	-1.70512	93.1638	54.8774	-2.6309	-5.65166	-26.7884	-4.52425	2.83574	-4.44394	-0.571018	7.09591	50.5148	-4.51975	86.0268	49.5227	1.79998	-6.45228	-22.1923	-0.78698	0.934325	33.4127	-0.529475	-1.48368	40.7565	-2.39215
226	1.31175	-0.0909101	20.6025	0.565549	-0.15699	3.32968	0.565532	-0.157048	9.15011	0.432558	-0.0827652	12.6995	-0.931202	1.04181	8.63121	-1.19663	2.30131	-20.009	-7.5068	0.0859945	-3.32262	9.52354	9.34784	47.9247	-1.77018	93.2224	54.864	-2.64017	-5.74954	-26.7993	-4.5385	2.81197	-4.49384	-0.579726	7.09446	50.5226	-4.51386	86.0139	49.4922	1.84813	-6.4223	-22.1759	-0.803853	0.977999	33.392	-0.514373	-1.5055	40.7529	-2.35784
228	1.33438	-0.103774	20.5885	0.574306	-0.164598	3.32346	0.574289	-0.164657	9.14389	0.439574	-0.0879127	12.6949	-0.896064	1.00651	8.68425	-1.15054	2.22125	-19.9098	-7.52718	0.101335	-3.35672	9.55848	9.29845	47.9132	-1.82405	93.3087	54.8743	-2.67025	-5.81797	-26.8058	-4.54938	2.79488	-4.50734	-0.593792	7.1308	50.5069	-4.48463	85.977	49.494	1.86807	-6.39088	-22.1533	-0.809699	0.960345	33.3745	-0.478586	-1.49766	40.739	-2.37446
230	1.35125	-0.102083	20.5882	0.581834	-0.165365	3.32331	0.581817	-0.165425	9.14374	0.445251	-0.0880247	12.6947	-0.842739	0.96533	8.69016	-1.07359	2.12268	-19.8978	-7.53598	0.0789272	-3.36669	9.51184	9.28184	47.9258	-1.79997	93.3752	54.8697	-2.69918	-5.81158	-26.8248	-4.55491	2.8062	-4.49205	-0.600914	7.11735	50.5148	-4.496	85.9709	49.4682	1.84202	-6.35019	-22.1198	-0.789611	0.894127	33.3547	-0.44583	-1.42795	40.7079	-2.40644
232	1.36399	-0.0948638	20.5883	0.588051	-0.163347	3.32331	0.588035	-0.163407	9.14374	0.449777	-0.0861346	12.6948	-0.787747	0.921628	8.68779	-0.994669	2.01887	-19.9011	-7.55272	0.0537797	-3.38004	9.47704	9.22696	47.9159	-1.81089	93.4056	54.9049	-2.71738	-5.78144	-26.8309	-4.55234	2.82499	-4.48159	-0.574178	7.14393	50.5093	-4.51103	85.9653	49.4655	1.82135	-6.36557	-22.1042	-0.758281	0.829206	33.3401	-0.427447	-1.37201	40.6777	-2.42641
234	1.37399	-0.0876478	20.5848	0.59307	-0.161074	3.32174	0.593053	-0.161135	9.14217	0.453391	-0.0841261	12.6936	-0.738811	0.879261	8.69215	-0.926125	1.92019	-19.8922	-7.57681	0.0392491	-3.40067	9.47942	9.14823	47.8817	-1.86609	93.3961	54.9774	-2.73099	-5.74782	-26.8247	-4.5439	2.84191	-4.48707	-0.517798	7.2091	50.4943	-4.52965	85.949	49.4829	1.81847	-6.42708	-22.1112	-0.725841	0.786926	33.3299	-0.423632	-1.34571	40.6531	-2.42971
236	1.38478	-0.0921308	20.5768	0.597394	-0.163975	3.31817	0.597377	-0.164036	9.1386	0.456803	-0.0860268	12.6909	-0.708599	0.849223	8.72366	-0.885988	1.85212	-19.8332	-7.58925	0.0486241	-3.41576	9.52765	9.171	47.8639	-1.89287	93.3634	55.0294	-2.7809	-5.74968	-26.8339	-4.53915	2.83966	-4.51241	-0.474684	7.23028	50.515	-4.58487	85.8951	49.4625	1.82945	-6.42832	-22.1327	-0.720868	0.801365	33.3137	-0.419839	-1.33763	40.635	-2.43432
238	1.39942	-0.109367	20.5635	0.602266	-0.17278	3.31229	0.602248	-0.172842	9.13273	0.460987	-0.0923076	12.6865	-0.694972	0.834017	8.76644	-0.869026	1.81826	-19.7536	-7.60014	0.110438	-3.4426	9.62192	9.22573	47.8538	-1.91658	93.2577	55.0692	-2.82512	-5.72091	-26.8457	-4.54866	2.82029	-4.5711	-0.452351	7.20862	50.5642	-4.64218	85.8691	49.4372	1.85378	-6.41464	-22.1581	-0.71955	0.820661	33.2973	-0.417989	-1.33967	40.6164	-2.41853
240	1.41799	-0.134376	20.5472	0.608162	-0.185326	3.30515	0.608143	-0.185388	9.12558	0.466166	-0.101321	12.6812	-0.693556	0.831349	8.81235	-0.868329	1.81253	-19.6683	-7.61498	0.214056	-3.48289	9.74435	9.28999	47.8484	-1.93218	93.1216	55.1102	-2.86722	-5.66707	-26.8586	-4.56951	2.79173	-4.65461	-0.452717	7.15883	50.627	-4.68606	85.8617	49.4202	1.89622	-6.3877	-22.1849	-0.715949	0.829796	33.2814	-0.414324	-1.34314	40.594	-2.3963
242	1.43663	-0.144249	20.5371	0.615443	-0.191276	3.30066	0.615424	-0.19134	9.12109	0.471977	-0.10532	12.6778	-0.686212	0.82801	8.84589	-0.8571	1.80297	-19.6059	-7.64882	0.285237	-3.53225	9.82593	9.33048	47.8437	-1.90558	93.1907	55.2024	-2.96246	-5.68996	-26.8773	-4.57558	2.78612	-4.71804	-0.473871	7.15196	50.6443	-4.68169	85.7647	49.4375	1.98735	-6.31899	-22.2198	-0.709044	0.815182	33.2629	-0.389773	-1.32104	40.5607	-2.44739
244	1.45853	-0.151981	20.5356	0.624329	-0.196606	3.29997	0.624308	-0.196671	9.1204	0.478948	-0.10876	12.6773	-0.687291	0.829031	8.85728	-0.858732	1.80523	-19.5847	-7.68507	0.357286	-3.55188	9.88377	9.36833	47.8041	-1.8425	93.2415	55.3367	-3.06973	-5.64784	-26.895	-4.58749	2.78382	-4.75787	-0.482209	7.14516	50.6498	-4.68521	85.6577	49.4817	2.04565	-6.24189	-22.2319	-0.689466	0.812032	33.2493	-0.382928	-1.30519	40.529	-2.50646
246	1.48342	-0.157851	20.5421	0.634686	-0.201415	3.30286	0.634665	-0.20148	9.12329	0.486988	-0.111725	12.6795	-0.697187	0.833969	8.84374	-0.8741	1.81872	-19.6101	-7.7224	0.43011	-3.55145	9.91597	9.39156	47.7406	-1.75809	93.233	55.5065	-3.16995	-5.51817	-26.9094	-4.60669	2.78455	-4.78171	-0.472802	7.13311	50.6594	-4.70521	85.5696	49.5426	2.06022	-6.17414	-22.2213	-0.660914	0.823698	33.2415	-0.394526	-1.3	40.4996	-2.55871
248	1.50842	-0.148778	20.5538	0.646422	-0.199716	3.30798	0.646401	-0.199783	9.12841	0.495659	-0.10974	12.6833	-0.70481	0.835776	8.7993	-0.886376	1.82572	-19.6927	-7.77423	0.471092	-3.61418	9.90476	9.33443	47.7458	-1.71246	93.1996	55.6932	-3.22825	-5.33457	-26.9138	-4.61975	2.80981	-4.82801	-0.460932	7.12851	50.7122	-4.72655	85.5454	49.5886	2.06909	-6.1559	-22.2203	-0.648731	0.825082	33.2359	-0.387483	-1.29086	40.4623	-2.6055
250	1.53012	-0.155401	20.5547	0.655324	-0.204553	3.30838	0.655303	-0.204621	9.12881	0.502613	-0.112813	12.6836	-0.717516	0.851086	8.77615	-0.901915	1.85922	-19.7359	-7.8153	0.552857	-3.68383	9.88317	9.24342	47.7132	-1.67129	93.1723	55.874	-3.23956	-5.165	-26.9365	-4.64038	2.80659	-4.89545	-0.450738	7.13053	50.7797	-4.72244	85.5597	49.6087	2.06909	-6.15648	-22.2022	-0.63934	0.847257	33.2298	-0.388971	-1.29753	40.4344	-2.63459
252	1.54765	-0.180761	20.5427	0.660734	-0.217168	3.30312	0.660711	-0.217236	9.12355	0.507433	-0.121909	12.6797	-0.735834	0.879625	8.78533	-0.921962	1.91888	-19.7191	-7.83807	0.669422	-3.74671	9.8529	9.14975	47.6378	-1.62109	93.1531	56.0243	-3.21016	-5.03387	-26.9752	-4.66778	2.77202	-4.97969	-0.447841	7.13292	50.8554	-4.69472	85.5971	49.5972	2.06975	-6.15646	-22.1704	-0.628904	0.888916	33.2204	-0.401085	-1.31739	40.4138	-2.64952
254	1.56174	-0.20607	20.5259	0.664653	-0.229438	3.29572	0.664629	-0.229506	9.11615	0.511118	-0.130836	12.6742	-0.759189	0.905483	8.81558	-0.952618	1.97588	-19.6633	-7.8388	0.722179	-3.79739	9.78173	9.14718	47.6024	-1.52316	93.1138	56.0752	-3.17935	-4.95598	-26.9921	-4.68446	2.74794	-5.06123	-0.470043	7.10442	50.9414	-4.68599	85.6175	49.5427	2.1098	-6.10417	-22.1658	-0.610884	0.911958	33.2013	-0.406152	-1.31813	40.3773	-2.67965
256	1.57203	-0.238327	20.5068	0.666294	-0.244399	3.28737	0.666269	-0.244468	9.1078	0.513264	-0.141915	12.6679	-0.76884	0.926924	8.86537	-0.960956	2.01854	-19.5709	-7.81757	0.772633	-3.82654	9.71713	9.12535	47.5442	-1.4691	93.055	56.0647	-3.10898	-4.92851	-27.0177	-4.70521	2.71821	-5.13435	-0.492145	7.0949	51.0191	-4.64761	85.637	49.4849	2.14654	-6.03682	-22.1493	-0.600049	0.956548	33.1703	-0.429471	-1.33268	40.3209	-2.6975
258	1.57866	-0.274993	20.4881	0.66594	-0.260961	3.27918	0.665913	-0.26103	9.09961	0.514017	-0.154313	12.6618	-0.761767	0.93913	8.92766	-0.94363	2.03686	-19.455	-7.78334	0.829566	-3.84016	9.67699	9.07345	47.4709	-1.47024	93.0013	56.0134	-3.0221	-4.95943	-27.0506	-4.73062	2.68247	-5.19727	-0.512192	7.11314	51.0873	-4.57971	85.6536	49.4359	2.17167	-5.95969	-22.1207	-0.59836	1.02016	33.1291	-0.466384	-1.36197	40.2435	-2.71065
260	1.58179	-0.301446	20.4749	0.664967	-0.272765	3.2734	0.664939	-0.272834	9.09383	0.514015	-0.163193	12.6575	-0.744473	0.926788	8.98125	-0.918939	2.00643	-19.3552	-7.77265	0.876675	-3.872	9.68796	9.04295	47.469	-1.48725	93.0758	55.9636	-3.05248	-5.09872	-27.0578	-4.74776	2.64906	-5.25189	-0.553084	7.14846	51.1625	-4.52238	85.648	49.4	2.19618	-5.85594	-22.1195	-0.601471	1.05297	33.0862	-0.4709	-1.37988	40.1462	-2.77708
262	1.58505	-0.325807	20.4679	0.664233	-0.283686	3.27037	0.664204	-0.283754	9.0908	0.514137	-0.171401	12.6552	-0.72488	0.90348	9.01771	-0.894804	1.95535	-19.2872	-7.76117	0.923252	-3.9141	9.72292	9.06894	47.4779	-1.48207	93.0695	55.9508	-3.0779	-5.20838	-27.063	-4.7758	2.61908	-5.3021	-0.566395	7.18396	51.2373	-4.48958	85.6326	49.3859	2.19212	-5.76849	-22.0967	-0.595504	1.09679	33.0484	-0.48712	-1.3948	40.0476	-2.84321
264	1.58938	-0.349146	20.4655	0.664048	-0.29427	3.2694	0.664018	-0.294339	9.08983	0.514648	-0.179327	12.6545	-0.705241	0.874589	9.03892	-0.872869	1.89429	-19.2476	-7.74677	0.968486	-3.96388	9.75993	9.12743	47.486	-1.45772	92.9846	55.978	-3.07885	-5.25856	-27.073	-4.81538	2.59424	-5.35285	-0.544765	7.21436	51.3082	-4.48289	85.6169	49.3973	2.16146	-5.7119	-22.054	-0.579846	1.15369	33.0176	-0.517885	-1.40973	39.9519	-2.90758
266	1.59399	-0.36971	20.4591	0.66424	-0.303652	3.26664	0.664209	-0.303721	9.08707	0.515369	-0.186328	12.6524	-0.683517	0.847641	9.06413	-0.846338	1.83578	-19.2004	-7.74017	0.999002	-4.01505	9.73491	9.07384	47.499	-1.47814	93.0471	56.0093	-3.0891	-5.27664	-27.1014	-4.85215	2.58037	-5.42357	-0.50102	7.23894	51.3696	-4.49147	85.6297	49.4413	2.13828	-5.70385	-22.0413	-0.566238	1.19464	32.9922	-0.533542	-1.43149	39.856	-3.02387
268	1.60134	-0.386395	20.4584	0.66597	-0.311601	3.26637	0.665938	-0.31167	9.0868	0.51715	-0.192166	12.6522	-0.668617	0.826563	9.08939	-0.829411	1.79093	-19.1533	-7.74158	1.03505	-4.06435	9.69104	9.00627	47.5129	-1.48148	93.0794	56.0723	-3.09266	-5.23335	-27.0989	-4.88176	2.5638	-5.47855	-0.47194	7.25777	51.407	-4.49058	85.6469	49.5045	2.12074	-5.70511	-22.0467	-0.557663	1.23309	32.9657	-0.554109	-1.4547	39.758	-3.09647
270	1.61188	-0.399362	20.465	0.669419	-0.318233	3.26933	0.669386	-0.318302	9.08977	0.520135	-0.196917	12.6545	-0.660953	0.812839	9.11698	-0.822196	1.76259	-19.102	-7.7512	1.08025	-4.11285	9.65173	8.95654	47.5339	-1.46031	93.0503	56.1627	-3.09045	-5.13774	-27.0669	-4.90424	2.54197	-5.5116	-0.46315	7.26809	51.4243	-4.48379	85.6605	49.5754	2.1104	-5.70547	-22.064	-0.556742	1.27563	32.9384	-0.579254	-1.47985	39.6631	-3.12023
272	1.62564	-0.411096	20.4773	0.674376	-0.324632	3.27484	0.674342	-0.324702	9.09527	0.524232	-0.201405	12.6586	-0.654129	0.807921	9.15341	-0.81262	1.75044	-19.0343	-7.7672	1.12905	-4.17156	9.67567	8.97	47.5973	-1.44339	92.9833	56.2369	-3.09426	-5.04494	-27.059	-4.92752	2.51449	-5.53095	-0.457494	7.25134	51.4509	-4.51891	85.6645	49.6238	2.10782	-5.70717	-22.0709	-0.572674	1.34082	32.9198	-0.589119	-1.51608	39.5951	-3.16558
274	1.63766	-0.417995	20.4914	0.678998	-0.328768	3.2811	0.678964	-0.328838	9.10153	0.52794	-0.204222	12.6633	-0.642647	0.802564	9.21576	-0.795187	1.73525	-18.9183	-7.79519	1.18369	-4.22192	9.71863	9.00765	47.6411	-1.40804	92.9225	56.3278	-3.124	-4.97827	-27.0597	-4.94364	2.50636	-5.55008	-0.44842	7.26506	51.4869	-4.54042	85.6371	49.6578	2.12576	-5.69276	-22.0897	-0.576612	1.40501	32.9023	-0.6038	-1.5442	39.5345	-3.2267
276	1.64742	-0.419432	20.505	0.683122	-0.330314	3.28717	0.683088	-0.330384	9.1076	0.531117	-0.205132	12.6679	-0.626932	0.795052	9.30223	-0.771401	1.71416	-18.7575	-7.83337	1.24356	-4.26357	9.77104	9.05665	47.6537	-1.35157	92.8787	56.4405	-3.17861	-4.93772	-27.073	-4.95203	2.51956	-5.57113	-0.433021	7.31421	51.5339	-4.54304	85.5775	49.6763	2.15571	-5.65985	-22.1154	-0.565416	1.45708	32.8844	-0.623017	-1.55784	39.4787	-3.29084
278	1.658	-0.415087	20.5151	0.688124	-0.329392	3.29162	0.68809	-0.329463	9.11205	0.534799	-0.204141	12.6712	-0.615616	0.786981	9.38951	-0.755772	1.69407	-18.5952	-7.87088	1.3078	-4.31681	9.83637	9.10613	47.653	-1.27722	92.8381	56.5682	-3.22595	-4.88331	-27.1318	-4.9581	2.5378	-5.5855	-0.406287	7.36726	51.5968	-4.55931	85.4964	49.6682	2.14982	-5.61424	-22.1091	-0.554666	1.47264	32.8668	-0.627183	-1.54811	39.434	-3.2969
280	1.66992	-0.412636	20.519	0.693552	-0.329397	3.29336	0.693518	-0.329469	9.11379	0.538858	-0.203814	12.6725	-0.604444	0.785422	9.47018	-0.737377	1.68583	-18.4452	-7.90145	1.35592	-4.34993	9.89111	9.12947	47.623	-1.2188	92.8375	56.7066	-3.31411	-4.86915	-27.1565	-4.95691	2.55241	-5.60296	-0.391868	7.39027	51.6478	-4.56912	85.4528	49.6541	2.13548	-5.57618	-22.084	-0.547357	1.48267	32.8537	-0.624723	-1.53874	39.4015	-3.31272
282	1.68256	-0.414138	20.5173	0.698948	-0.331175	3.29257	0.698914	-0.331247	9.113	0.543003	-0.204812	12.6719	-0.594652	0.792212	9.54043	-0.717595	1.69332	-18.3145	-7.9251	1.39145	-4.36491	9.93142	9.11968	47.5662	-1.18464	92.8609	56.8537	-3.42739	-4.881	-27.1451	-4.95108	2.56188	-5.62919	-0.389908	7.38287	51.6861	-4.5691	85.4562	49.6437	2.11987	-5.55184	-22.0503	-0.544797	1.49639	32.8452	-0.618429	-1.53517	39.377	-3.34836
284	1.69237	-0.419801	20.5143	0.702736	-0.334515	3.29127	0.702702	-0.334588	9.1117	0.546041	-0.207076	12.671	-0.595152	0.807997	9.59745	-0.712185	1.7217	-18.2086	-7.9516	1.45532	-4.40184	9.97067	9.07242	47.5002	-1.17518	92.7964	57.0193	-3.45372	-4.80096	-27.1748	-4.95555	2.57289	-5.67998	-0.373076	7.38532	51.7389	-4.56226	85.4871	49.6582	2.10648	-5.54867	-22.0398	-0.548952	1.52141	32.8385	-0.610507	-1.53415	39.3472	-3.3796
286	1.70168	-0.426547	20.51	0.706213	-0.33828	3.28937	0.706178	-0.338353	9.1098	0.548872	-0.209676	12.6696	-0.596123	0.825433	9.64138	-0.706741	1.75334	-18.127	-7.97052	1.49906	-4.43468	9.98646	9.03782	47.4608	-1.15685	92.773	57.1354	-3.47192	-4.74489	-27.1866	-4.96155	2.58075	-5.73207	-0.374747	7.37859	51.7847	-4.54962	85.4982	49.6712	2.11112	-5.5243	-22.0385	-0.542685	1.5474	32.8227	-0.615647	-1.53893	39.2979	-3.42326
288	1.71026	-0.434517	20.5042	0.709264	-0.34251	3.28683	0.709228	-0.342583	9.10726	0.551414	-0.212649	12.6677	-0.593514	0.841268	9.67938	-0.695497	1.78053	-18.0563	-7.9775	1.51713	-4.45672	9.97746	9.02902	47.4509	-1.12446	92.8003	57.1846	-3.49159	-4.73414	-27.1747	-4.96685	2.58103	-5.77644	-0.396909	7.36257	51.8179	-4.53566	85.487	49.6743	2.13459	-5.48058	-22.0436	-0.527926	1.579	32.7966	-0.636517	-1.55122	39.2275	-3.47583
290	1.71569	-0.447797	20.496	0.710463	-0.348772	3.28322	0.710427	-0.348845	9.10366	0.552697	-0.217254	12.665	-0.580757	0.851652	9.74008	-0.668705	1.79329	-17.9433	-7.96289	1.53118	-4.46278	9.95884	9.05503	47.4407	-1.08531	92.7877	57.1682	-3.47898	-4.75002	-27.1661	-4.96941	2.55794	-5.79794	-0.420484	7.34561	51.8338	-4.53961	85.5041	49.6595	2.16572	-5.47	-22.056	-0.529863	1.64973	32.7658	-0.67261	-1.57799	39.145	-3.50792
292	1.71656	-0.462517	20.4855	0.709546	-0.355248	3.2786	0.70951	-0.355321	9.09903	0.55241	-0.222148	12.6615	-0.560815	0.853199	9.8081	-0.632987	1.78691	-17.8166	-7.94347	1.54443	-4.45785	9.92917	9.03805	47.4387	-1.08886	92.8192	57.1026	-3.47454	-4.78008	-27.1492	-4.97137	2.53384	-5.81752	-0.425132	7.35653	51.8494	-4.53236	85.4869	49.6335	2.18795	-5.46054	-22.0617	-0.540972	1.70773	32.7322	-0.68963	-1.59294	39.06	-3.53774
294	1.71405	-0.477583	20.4731	0.707128	-0.36157	3.27315	0.707091	-0.361643	9.09358	0.550992	-0.227017	12.6574	-0.535816	0.844022	9.87836	-0.592914	1.75899	-17.6857	-7.92467	1.56	-4.44977	9.89942	8.98403	47.4458	-1.12889	92.8917	57.0087	-3.48647	-4.82006	-27.1265	-4.97418	2.51422	-5.84002	-0.412712	7.39086	51.8684	-4.51256	85.4397	49.6008	2.19607	-5.45019	-22.0572	-0.553731	1.74808	32.6971	-0.689024	-1.59589	38.9759	-3.57579
296	1.71428	-0.492821	20.4605	0.705886	-0.368208	3.26765	0.705848	-0.368281	9.08808	0.550473	-0.232051	12.6533	-0.511143	0.819387	9.9444	-0.560168	1.7034	-17.5628	-7.90928	1.58114	-4.46314	9.91135	9.00499	47.4636	-1.12311	92.92	56.9434	-3.51247	-4.87642	-27.1124	-4.98166	2.49831	-5.86498	-0.41748	7.40139	51.887	-4.49924	85.4385	49.5688	2.18796	-5.46041	-22.0418	-0.540268	1.80225	32.6621	-0.714058	-1.61525	38.8927	-3.6536
298	1.71662	-0.505653	20.4479	0.705789	-0.373984	3.2621	0.705751	-0.374057	9.08253	0.550757	-0.236369	12.6491	-0.48917	0.7917	9.99994	-0.533448	1.64356	-17.4595	-7.9065	1.61901	-4.49605	9.94443	9.00656	47.4806	-1.13739	92.9266	56.9187	-3.52621	-4.90425	-27.1222	-4.99235	2.48958	-5.89004	-0.409831	7.39262	51.9013	-4.50834	85.4441	49.5534	2.17299	-5.46054	-22.0304	-0.528541	1.85383	32.6321	-0.739492	-1.62688	38.808	-3.72322
300	1.72129	-0.51464	20.4364	0.707048	-0.378288	3.25699	0.707009	-0.378361	9.07742	0.551965	-0.239504	12.6453	-0.471304	0.764935	10.044	-0.513543	1.58725	-17.3776	-7.9164	1.67017	-4.54242	9.98911	8.97741	47.489	-1.17289	92.9102	56.9399	-3.52755	-4.89406	-27.1501	-5.00345	2.4888	-5.91575	-0.390839	7.37471	51.9128	-4.53168	85.4515	49.5562	2.15803	-5.44949	-22.0252	-0.523134	1.90087	32.606	-0.760658	-1.63121	38.7198	-3.77853
302	1.72873	-0.517663	20.4292	0.710043	-0.380246	3.25383	0.710004	-0.38032	9.07426	0.554326	-0.240781	12.6429	-0.459713	0.741403	10.0802	-0.503412	1.53957	-17.3102	-7.92743	1.70732	-4.57905	10.0252	8.95553	47.4719	-1.18199	92.8551	57.0075	-3.54571	-4.86047	-27.1514	-5.00584	2.49552	-5.95	-0.389453	7.39474	51.9322	-4.50671	85.4856	49.571	2.14795	-5.46498	-22.0149	-0.515967	1.94915	32.5736	-0.779512	-1.6533	38.6155	-3.84656
304	1.73795	-0.512409	20.4274	0.714548	-0.378763	3.25297	0.714509	-0.378836	9.07341	0.557604	-0.239394	12.6423	-0.451667	0.72327	10.1103	-0.497207	1.50322	-17.2544	-7.94994	1.74783	-4.59736	10.0457	8.932	47.4309	-1.15855	92.7662	57.103	-3.55587	-4.77103	-27.1669	-4.9989	2.50669	-5.96913	-0.400994	7.40033	51.9515	-4.52568	85.454	49.5672	2.21457	-5.41664	-22.0291	-0.515363	1.99569	32.5499	-0.796512	-1.67039	38.5424	-3.88291
306	1.74859	-0.49863	20.4318	0.720421	-0.3737	3.25489	0.720382	-0.373774	9.07533	0.561685	-0.23525	12.6437	-0.4462	0.709803	10.1343	-0.493525	1.47644	-17.2097	-7.99049	1.80079	-4.60702	10.0624	8.90455	47.3773	-1.10162	92.6737	57.2302	-3.56532	-4.6386	-27.2042	-4.98347	2.52347	-5.97164	-0.422411	7.39461	51.9756	-4.59531	85.3437	49.5405	2.35464	-5.2983	-22.0707	-0.517921	2.03098	32.5397	-0.807415	-1.67806	38.5107	-3.89105
308	1.75961	-0.476747	20.4466	0.727167	-0.365165	3.26137	0.727129	-0.36524	9.08181	0.566203	-0.228461	12.6486	-0.440352	0.694189	10.1507	-0.490004	1.44564	-17.1793	-8.07127	1.89308	-4.66145	10.1337	8.86356	47.3568	-1.01797	92.7012	57.4326	-3.62637	-4.5402	-27.2612	-4.96322	2.55756	-5.97413	-0.440472	7.44227	52.0333	-4.66052	85.1822	49.5054	2.48429	-5.16418	-22.1296	-0.501287	2.0114	32.5494	-0.788616	-1.6781	38.5192	-3.9317
310	1.77554	-0.454168	20.4614	0.736121	-0.356763	3.26781	0.736085	-0.356839	9.08824	0.572381	-0.221637	12.6534	-0.445452	0.684851	10.1616	-0.503419	1.431	-17.1591	-8.14903	1.98265	-4.72442	10.2384	8.84564	47.3466	-0.924291	92.7338	57.6484	-3.71143	-4.47285	-27.3061	-4.94729	2.58152	-5.979	-0.473874	7.48946	52.0894	-4.70198	85.0569	49.472	2.60556	-5.06307	-22.1638	-0.482529	2.01253	32.5553	-0.790367	-1.68077	38.5273	-3.95541
312	1.7949	-0.436207	20.4719	0.746175	-0.350673	3.27241	0.746139	-0.35075	9.09284	0.579525	-0.216471	12.6569	-0.463725	0.685216	10.1721	-0.536341	1.43963	-17.1399	-8.20858	2.04935	-4.77724	10.3392	8.84308	47.335	-0.836462	92.7616	57.8396	-3.79461	-4.43373	-27.3336	-4.93725	2.59164	-5.98893	-0.516277	7.5226	52.1354	-4.71233	84.9933	49.4445	2.69994	-5.01297	-22.1631	-0.466704	2.03832	32.5535	-0.813517	-1.68448	38.5268	-3.95735
314	1.80891	-0.435213	20.4735	0.752387	-0.351492	3.27311	0.752351	-0.35157	9.09354	0.58422	-0.216704	12.6574	-0.496766	0.703185	10.1968	-0.588356	1.48644	-17.0944	-8.2349	2.0495	-4.7739	10.2934	8.77991	47.2896	-0.798087	92.8708	57.9237	-3.79318	-4.40317	-27.3602	-4.92916	2.6036	-6.00994	-0.522075	7.53794	52.1714	-4.68993	84.997	49.4296	2.69995	-5.03564	-22.1291	-0.458039	2.03097	32.554	-0.813177	-1.67151	38.5285	-3.96071
316	1.8123	-0.447409	20.4659	0.752796	-0.357099	3.26978	0.752759	-0.357177	9.09021	0.584871	-0.220868	12.6549	-0.517356	0.722352	10.241	-0.617622	1.52985	-17.0127	-8.22597	2.04134	-4.75651	10.2178	8.73738	47.2484	-0.789224	92.8874	57.9052	-3.7619	-4.37605	-27.3605	-4.9214	2.59357	-6.03524	-0.532344	7.52781	52.1975	-4.65168	85.0334	49.4074	2.68163	-5.04263	-22.0915	-0.45961	2.01133	32.5536	-0.797085	-1.65129	38.5337	-3.96393
318	1.80587	-0.467439	20.4526	0.74822	-0.365236	3.26397	0.748182	-0.365313	9.0844	0.581951	-0.227225	12.6506	-0.518585	0.733597	10.3027	-0.615642	1.55041	-16.898	-8.19107	2.03507	-4.73471	10.1568	8.73938	47.2218	-0.801977	92.8011	57.8034	-3.71622	-4.37057	-27.3424	-4.9143	2.56742	-6.05911	-0.551776	7.49956	52.2152	-4.6045	85.0881	49.3736	2.66582	-5.02208	-22.0606	-0.468315	1.98461	32.5497	-0.771908	-1.62996	38.5399	-3.96441
320	1.79867	-0.474812	20.4486	0.744418	-0.367803	3.26221	0.74438	-0.36788	9.08264	0.579265	-0.229376	12.6492	-0.499188	0.716042	10.3698	-0.589063	1.50997	-16.7732	-8.17124	2.01024	-4.70469	10.1891	8.80816	47.2142	-0.828677	92.7391	57.6961	-3.66352	-4.47851	-27.3715	-4.91039	2.57549	-6.06334	-0.561674	7.48991	52.23	-4.55482	85.1468	49.3293	2.66222	-5.01943	-22.0434	-0.46909	1.95281	32.5324	-0.760447	-1.62459	38.5335	-3.94707
322	1.79325	-0.488828	20.4452	0.740806	-0.373438	3.26077	0.740767	-0.373514	9.08121	0.576911	-0.23381	12.6482	-0.479261	0.689609	10.4334	-0.56531	1.45332	-16.6548	-8.14736	2.00578	-4.69258	10.2368	8.9176	47.2302	-0.818077	92.6741	57.5921	-3.64862	-4.59257	-27.364	-4.91518	2.5688	-6.06992	-0.572641	7.48846	52.2421	-4.51551	85.1702	49.2907	2.67187	-5.01137	-22.0418	-0.461616	1.94547	32.5166	-0.765106	-1.62433	38.535	-3.93792
324	1.79103	-0.510504	20.4408	0.73791	-0.382702	3.2589	0.737871	-0.382779	9.07933	0.575315	-0.240914	12.6468	-0.463588	0.660495	10.4862	-0.55023	1.39374	-16.5566	-8.11956	2.02488	-4.69888	10.2768	9.03186	47.2655	-0.779595	92.6219	57.4969	-3.66775	-4.6808	-27.3187	-4.92697	2.54213	-6.08083	-0.585927	7.49483	52.2512	-4.48768	85.1542	49.2585	2.69121	-5.00029	-22.0507	-0.447458	1.95846	32.5056	-0.78069	-1.62566	38.5465	-3.93778
326	1.79424	-0.528887	20.4341	0.737689	-0.391002	3.256	0.737648	-0.391078	9.07643	0.57566	-0.24713	12.6446	-0.45152	0.635026	10.51	-0.53974	1.34243	-16.5124	-8.09858	2.04444	-4.69707	10.2861	9.0248	47.2984	-0.818051	92.6612	57.4016	-3.65099	-4.71404	-27.3162	-4.93522	2.51565	-6.08456	-0.598119	7.51661	52.2535	-4.45438	85.1262	49.217	2.69951	-5.01966	-22.0442	-0.434323	1.94164	32.4983	-0.781249	-1.62296	38.5597	-3.92016
328	1.79536	-0.535043	20.4323	0.737635	-0.393788	3.25522	0.737595	-0.393864	9.07565	0.575791	-0.249215	12.644	-0.430625	0.610295	10.517	-0.512811	1.28868	-16.4992	-8.09916	2.05291	-4.70195	10.2916	9.0191	47.3318	-0.81502	92.7173	57.353	-3.6662	-4.73662	-27.2915	-4.93063	2.50328	-6.07815	-0.608434	7.52235	52.2574	-4.46207	85.0826	49.1774	2.7285	-5.01575	-22.0497	-0.427736	1.92682	32.4918	-0.771865	-1.62282	38.5593	-3.92353
330	1.79336	-0.530749	20.4356	0.737137	-0.391744	3.25665	0.737096	-0.39182	9.07709	0.575292	-0.24772	12.6451	-0.399955	0.588166	10.5135	-0.467001	1.23543	-16.5055	-8.11802	2.05053	-4.71643	10.2992	9.03289	47.3696	-0.768804	92.7712	57.344	-3.71329	-4.76197	-27.2462	-4.91523	2.50477	-6.06627	-0.617264	7.51725	52.2693	-4.49869	85.0378	49.1396	2.76781	-4.99416	-22.0653	-0.4243	1.92114	32.4854	-0.760392	-1.62524	38.5453	-3.9501
332	1.79115	-0.533109	20.4375	0.735959	-0.392587	3.25753	0.735919	-0.392663	9.07796	0.574463	-0.248423	12.6457	-0.366971	0.579203	10.5107	-0.411312	1.20495	-16.5104	-8.12663	2.0524	-4.74009	10.3079	9.02629	47.4272	-0.781463	92.8188	57.2992	-3.72965	-4.80208	-27.2477	-4.90831	2.50452	-6.07031	-0.622779	7.56552	52.3059	-4.46559	85.0423	49.0953	2.73333	-5.03402	-22.0559	-0.40126	1.92729	32.4802	-0.778118	-1.62224	38.5351	-3.97438
334	1.79172	-0.541571	20.4402	0.735449	-0.396348	3.25875	0.735408	-0.396424	9.07918	0.574311	-0.251269	12.6467	-0.341351	0.569469	10.5221	-0.369379	1.17623	-16.4889	-8.1277	2.06573	-4.7756	10.3173	9.01655	47.495	-0.81359	92.8506	57.2514	-3.75239	-4.84026	-27.2418	-4.9048	2.48922	-6.09266	-0.652695	7.56723	52.354	-4.43844	85.1025	49.0435	2.74509	-5.06662	-22.0592	-0.382726	1.9381	32.4672	-0.799349	-1.62857	38.5146	-3.98919
336	1.79515	-0.553982	20.4439	0.735841	-0.402095	3.26044	0.7358	-0.402171	9.08087	0.574957	-0.255544	12.6479	-0.322998	0.555265	10.5487	-0.34263	1.14256	-16.4394	-8.12126	2.0838	-4.81429	10.3262	9.01163	47.5723	-0.854518	92.8658	57.1918	-3.77966	-4.87993	-27.2174	-4.89971	2.45749	-6.12356	-0.712053	7.52133	52.4069	-4.42206	85.2033	48.9761	2.81152	-5.08855	-22.0747	-0.371273	1.9551	32.4466	-0.820204	-1.64607	38.4835	-3.99661
338	1.79857	-0.558477	20.45	0.736927	-0.404388	3.26317	0.736885	-0.404464	9.0836	0.575908	-0.257196	12.65	-0.29944	0.533573	10.5759	-0.309717	1.09313	-16.3886	-8.11031	2.06705	-4.81786	10.3352	9.03199	47.6698	-0.891539	92.8707	57.0624	-3.7794	-4.95345	-27.1717	-4.87159	2.41681	-6.11594	-0.803996	7.51671	52.4504	-4.36609	85.2796	48.8601	2.84601	-5.14977	-22.0595	-0.356105	1.99319	32.4285	-0.845919	-1.66806	38.4529	-4.02261
340	1.80152	-0.568067	20.4498	0.737362	-0.408844	3.26314	0.73732	-0.40892	9.08358	0.576506	-0.260502	12.65	-0.279617	0.517295	10.6192	-0.281311	1.05506	-16.3082	-8.08643	2.05259	-4.81487	10.3185	9.05244	47.7556	-0.919705	92.8727	56.8915	-3.73584	-5.02182	-27.1518	-4.85498	2.38607	-6.10759	-0.850623	7.54212	52.4838	-4.31694	85.3085	48.738	2.91362	-5.21499	-22.0695	-0.333721	2.0366	32.4016	-0.888978	-1.69631	38.413	-4.01597
342	1.8032	-0.583085	20.4414	0.736776	-0.415529	3.25946	0.736733	-0.415605	9.07989	0.57648	-0.265533	12.6472	-0.26276	0.507411	10.676	-0.255584	1.02982	-16.2025	-8.05549	2.04744	-4.81121	10.2725	9.06623	47.8152	-0.924783	92.8942	56.7023	-3.65841	-5.08346	-27.1556	-4.85244	2.37122	-6.10796	-0.843065	7.5759	52.5096	-4.29329	85.2957	48.6163	3.01653	-5.27328	-22.1062	-0.30561	2.07271	32.3669	-0.939921	-1.72013	38.3635	-3.98377
344	1.80141	-0.593431	20.4246	0.7351	-0.419832	3.25204	0.735056	-0.419907	9.07247	0.575495	-0.268843	12.6417	-0.238864	0.495284	10.7259	-0.218033	0.997533	-16.1096	-8.05272	2.05179	-4.80695	10.2276	9.08984	47.8132	-0.84588	92.9976	56.5811	-3.61222	-5.16321	-27.1226	-4.84129	2.3743	-6.12326	-0.814854	7.53528	52.54	-4.33726	85.2863	48.4861	3.10144	-5.31464	-22.1238	-0.283009	2.05799	32.3387	-0.942342	-1.68592	38.3095	-4.00543
346	1.79837	-0.601128	20.4079	0.733112	-0.422865	3.24467	0.733068	-0.42294	9.0651	0.574198	-0.271224	12.6361	-0.208448	0.480842	10.7623	-0.169579	0.958299	-16.0419	-8.03684	2.02957	-4.79382	10.0729	9.01445	47.8344	-0.784866	93.2398	56.3914	-3.52917	-5.28237	-27.0932	-4.82783	2.38692	-6.13497	-0.842632	7.45401	52.5694	-4.34104	85.3222	48.3372	3.21885	-5.32183	-22.1263	-0.261148	2.0679	32.3121	-0.955607	-1.6864	38.2625	-4.03991
348	1.79372	-0.60415	20.3911	0.730842	-0.423711	3.2372	0.730798	-0.423786	9.05763	0.572557	-0.271987	12.6305	-0.173169	0.463229	10.7894	-0.113618	0.911278	-15.9914	-8.00587	1.97492	-4.77151	9.79607	8.8028	47.8989	-0.778917	93.6353	56.0955	-3.39806	-5.43966	-27.0738	-4.81089	2.41751	-6.14901	-0.9272	7.28555	52.6287	-4.32992	85.4558	48.1211	3.39522	-5.31892	-22.1137	-0.237805	2.1102	32.2824	-0.989604	-1.72723	38.2209	-4.07615
350	1.78382	-0.593969	20.365	0.72746	-0.418281	3.22558	0.727416	-0.418356	9.04601	0.5697	-0.268119	12.6218	-0.14075	0.44021	10.8283	-0.0652017	0.855738	-15.9189	-7.99046	1.90167	-4.7521	9.43653	8.37653	48.0107	-0.904254	94.2021	55.6676	-3.23631	-5.59665	-27.0486	-4.79034	2.51707	-6.21175	-0.973823	6.78212	52.859	-4.53671	85.8912	47.6472	3.69633	-5.43529	-22.0864	-0.204719	2.14631	32.2345	-1.03602	-1.74024	38.1627	-4.10092
352	1.77157	-0.573644	20.3269	0.72397	-0.408163	3.20857	0.723928	-0.408238	9.02901	0.566477	-0.260745	12.609	-0.104484	0.413379	10.9046	-0.0116595	0.791689	-15.7773	-7.98041	1.81186	-4.70057	9.13063	8.05893	48.104	-0.953094	94.7458	55.1652	-3.03842	-5.81543	-27.0666	-4.71876	2.60608	-6.27332	-1.0823	6.30474	53.0938	-4.7034	86.2559	47.0735	4.03633	-5.51997	-22.06	-0.183617	2.16429	32.1749	-1.05352	-1.75196	38.1118	-4.13099
354	1.7597	-0.549931	20.2767	0.720966	-0.396556	3.18615	0.720925	-0.39663	9.00658	0.563529	-0.252222	12.5922	-0.0695037	0.388827	11.015	0.0404198	0.732381	-15.5721	-7.96609	1.71735	-4.6186	8.91341	7.91144	48.1537	-0.902456	95.1791	54.6312	-2.81685	-6.08002	-27.1225	-4.60247	2.66383	-6.32267	-1.24349	5.9851	53.2755	-4.75347	86.436	46.4836	4.39713	-5.54979	-22.0508	-0.174565	2.16415	32.1074	-1.04249	-1.76483	38.0713	-4.16522
356	1.75741	-0.547421	20.2135	0.72029	-0.395024	3.15806	0.72025	-0.395098	8.97849	0.562944	-0.251083	12.5711	-0.0651284	0.389341	11.1267	0.0479357	0.73149	-15.3647	-7.91364	1.66211	-4.54561	8.77853	7.84597	48.1259	-0.861711	95.3516	54.1615	-2.60932	-6.26365	-27.1422	-4.51113	2.68291	-6.36529	-1.33825	6.0245	53.3251	-4.59542	86.3191	46.0515	4.82181	-5.5603	-22.119	-0.155139	2.15989	32.0395	-1.04806	-1.76833	38.0313	-4.18411
358	1.75286	-0.553314	20.1657	0.717857	-0.397025	3.13684	0.717816	-0.397099	8.95728	0.561257	-0.252702	12.5552	-0.059859	0.400903	11.1987	0.0619765	0.750185	-15.2308	-7.85936	1.61147	-4.47534	8.67834	7.85425	48.1184	-0.8095	95.4905	53.7552	-2.46027	-6.44684	-27.1545	-4.44391	2.68848	-6.38716	-1.35857	6.13644	53.3469	-4.45354	86.2047	45.7417	5.09484	-5.63933	-22.1727	-0.139425	2.17473	31.9817	-1.06034	-1.78286	37.9922	-4.19583
360	1.74503	-0.564411	20.1387	0.713495	-0.401088	3.12489	0.713454	-0.401162	8.94532	0.558252	-0.255994	12.5463	-0.0449404	0.416034	11.2188	0.095254	0.771223	-15.1934	-7.81394	1.56565	-4.41898	8.60776	7.91566	48.1525	-0.756541	95.6198	53.429	-2.37105	-6.62525	-27.1651	-4.40589	2.69069	-6.39469	-1.31704	6.22659	53.368	-4.38511	86.1628	45.5485	5.20764	-5.76911	-22.2026	-0.129367	2.20711	31.9382	-1.07622	-1.8073	37.9557	-4.20228
362	1.74144	-0.580757	20.1236	0.710505	-0.407866	3.11828	0.710463	-0.407939	8.93871	0.556437	-0.261239	12.5413	-0.0149607	0.418595	11.1861	0.150727	0.763095	-15.2539	-7.78372	1.56203	-4.42539	8.60808	7.97927	48.2155	-0.757855	95.5908	53.2328	-2.29007	-6.70879	-27.177	-4.41328	2.70615	-6.4301	-1.28127	6.21047	53.3893	-4.39028	86.1469	45.4779	5.34479	-5.7785	-22.2653	-0.121312	2.22502	31.9121	-1.08906	-1.817	37.9304	-4.2044
364	1.73587	-0.584113	20.1206	0.707775	-0.408831	3.11695	0.707732	-0.408904	8.93738	0.554455	-0.262127	12.5403	0.0268289	0.404653	11.1168	0.220726	0.720025	-15.3826	-7.77843	1.54308	-4.44212	8.60613	8.02805	48.2862	-0.74717	95.6228	53.1297	-2.25068	-6.78784	-27.1946	-4.41489	2.71717	-6.45801	-1.28873	6.04199	53.4508	-4.50462	86.2697	45.3899	5.47584	-5.79029	-22.3146	-0.11596	2.23398	31.9018	-1.08895	-1.8224	37.9129	-4.20685
366	1.72959	-0.575852	20.1258	0.705749	-0.404681	3.1192	0.705707	-0.404754	8.93963	0.552683	-0.259152	12.542	0.0725161	0.379628	11.0297	0.293082	0.65515	-15.5442	-7.79232	1.50818	-4.45576	8.58285	8.04666	48.351	-0.714799	95.7478	53.0933	-2.24905	-6.87239	-27.216	-4.4035	2.71901	-6.47255	-1.33639	5.79067	53.5447	-4.6745	86.4847	45.2653	5.59571	-5.81996	-22.3417	-0.110561	2.23816	31.9021	-1.07985	-1.82569	37.8998	-4.21042
368	1.73392	-0.581863	20.1251	0.707114	-0.407691	3.11894	0.707072	-0.407764	8.93938	0.55389	-0.261318	12.5418	0.0944798	0.371569	10.9788	0.329576	0.631083	-15.6387	-7.79052	1.51427	-4.46048	8.53325	7.99739	48.3768	-0.680749	95.8908	53.0574	-2.25232	-6.9224	-27.2224	-4.40284	2.70587	-6.48202	-1.36868	5.82163	53.594	-4.62805	86.469	45.1861	5.6825	-5.81419	-22.3482	-0.0928908	2.25327	31.8946	-1.09034	-1.82831	37.8814	-4.21394
370	1.7389	-0.585754	20.1283	0.708943	-0.409844	3.12036	0.7089	-0.409917	8.94079	0.555389	-0.262817	12.5429	0.102501	0.370064	10.9561	0.343534	0.624874	-15.681	-7.79427	1.51594	-4.4718	8.48375	7.93227	48.4134	-0.673428	95.996	53.025	-2.21405	-6.92857	-27.2531	-4.40785	2.69872	-6.48248	-1.36821	5.801	53.6405	-4.64148	86.5164	45.1067	5.77492	-5.85146	-22.3603	-0.0771695	2.27077	31.8844	-1.09847	-1.82784	37.8565	-4.20818
372	1.74224	-0.585941	20.1352	0.710378	-0.410246	3.12343	0.710336	-0.410319	8.94386	0.556485	-0.263033	12.5452	0.10048	0.373171	10.9584	0.341199	0.631359	-15.6766	-7.80142	1.50355	-4.48861	8.43175	7.87431	48.4662	-0.681977	96.0611	52.9869	-2.14266	-6.90703	-27.3001	-4.4166	2.70019	-6.47395	-1.33083	5.69618	53.6903	-4.74396	86.663	45.0139	5.88252	-5.94694	-22.3878	-0.0635504	2.29017	31.8708	-1.10399	-1.82795	37.8247	-4.20209
374	1.74413	-0.588785	20.1388	0.710948	-0.41167	3.12504	0.710906	-0.411743	8.94547	0.556999	-0.264065	12.5464	0.0959941	0.380799	10.9734	0.336284	0.647101	-15.6487	-7.7857	1.47495	-4.4925	8.32907	7.86745	48.5069	-0.617567	96.1616	52.9225	-2.13392	-6.94213	-27.288	-4.4244	2.69953	-6.4569	-1.26142	5.67927	53.7366	-4.80504	86.797	44.8891	6.011	-6.09731	-22.4427	-0.0388283	2.31433	31.8488	-1.12389	-1.84601	37.788	-4.24554
376	1.74385	-0.597201	20.1372	0.710081	-0.41532	3.12438	0.710038	-0.415393	8.94481	0.556575	-0.266847	12.5459	0.0960844	0.38784	11.0088	0.339284	0.659879	-15.5829	-7.76523	1.46039	-4.48764	8.26678	7.8644	48.5508	-0.60306	96.1712	52.8138	-2.09699	-6.95055	-27.2859	-4.42992	2.69996	-6.44931	-1.20048	5.66092	53.7779	-4.84974	86.901	44.7706	6.11172	-6.21817	-22.4958	-0.011978	2.35103	31.8233	-1.1555	-1.86841	37.7443	-4.28641
378	1.7406	-0.60905	20.1322	0.707625	-0.420198	3.12218	0.707582	-0.420271	8.94261	0.55504	-0.270643	12.5442	0.103263	0.3907	11.0551	0.353251	0.662107	-15.497	-7.7444	1.45754	-4.47379	8.25209	7.86287	48.5952	-0.642416	96.1	52.6753	-2.03401	-6.94152	-27.2969	-4.43021	2.69935	-6.44976	-1.16503	5.62911	53.813	-4.87788	86.9738	44.6645	6.1978	-6.29172	-22.5456	0.013557	2.40195	31.7961	-1.19598	-1.89511	37.6911	-4.31372
380	1.73128	-0.61198	20.1334	0.703284	-0.42066	3.12273	0.703241	-0.420733	8.94317	0.551822	-0.271257	12.5446	0.12125	0.379851	11.0696	0.381065	0.634871	-15.4701	-7.72227	1.42169	-4.44396	8.22167	7.90061	48.6163	-0.632093	96.1162	52.5828	-2.04529	-7.04378	-27.2613	-4.41319	2.68414	-6.43107	-1.18637	5.60836	53.8407	-4.87381	87.0467	44.5503	6.3894	-6.33683	-22.6226	0.0327598	2.46591	31.771	-1.23682	-1.93937	37.6208	-4.331
382	1.7233	-0.611559	20.1348	0.699828	-0.419777	3.12339	0.699785	-0.419849	8.94382	0.549183	-0.27081	12.5451	0.130453	0.366171	11.0704	0.391863	0.606224	-15.4685	-7.71584	1.39675	-4.42919	8.21206	7.93725	48.6368	-0.627836	96.0951	52.5225	-2.01931	-7.08849	-27.2687	-4.40229	2.68132	-6.41985	-1.19111	5.57842	53.862	-4.89473	87.1136	44.4805	6.51841	-6.36813	-22.6872	0.0436156	2.53622	31.744	-1.26817	-1.98492	37.5415	-4.34529
384	1.71801	-0.608923	20.136	0.697744	-0.41816	3.12388	0.697701	-0.418232	8.94431	0.547525	-0.26973	12.5455	0.128971	0.354886	11.0612	0.384416	0.586432	-15.4857	-7.72523	1.38638	-4.43261	8.21748	7.96133	48.6587	-0.627182	96.0439	52.497	-1.96131	-7.06614	-27.3138	-4.40005	2.69262	-6.41748	-1.17378	5.54761	53.8785	-4.93582	87.1686	44.4539	6.56756	-6.38774	-22.7288	0.0462845	2.61295	31.7155	-1.29067	-2.02915	37.4562	-4.3601
386	1.71371	-0.604178	20.1388	0.696277	-0.415715	3.12511	0.696234	-0.415786	8.94554	0.546276	-0.267993	12.5464	0.128466	0.356656	11.0391	0.384353	0.589782	-15.5267	-7.7338	1.36386	-4.43565	8.18078	7.96324	48.6704	-0.56921	96.1082	52.5254	-2.00386	-7.10076	-27.2808	-4.39365	2.6997	-6.40421	-1.18677	5.57414	53.8899	-4.91156	87.1834	44.4214	6.6235	-6.38537	-22.7408	0.04301	2.70984	31.6908	-1.32095	-2.08039	37.3629	-4.38086
388	1.70733	-0.599037	20.1465	0.693929	-0.41293	3.12854	0.693886	-0.413002	8.94897	0.544348	-0.26606	12.549	0.133046	0.364321	11.0311	0.395939	0.601658	-15.5415	-7.74179	1.3471	-4.43737	8.16207	7.9608	48.6774	-0.533282	96.1478	52.5556	-2.03265	-7.13225	-27.2747	-4.38563	2.70211	-6.39373	-1.20651	5.58311	53.9337	-4.90359	87.2152	44.3548	6.68946	-6.37733	-22.7501	0.0409863	2.78795	31.6691	-1.33994	-2.11949	37.292	-4.40973
390	1.69969	-0.595988	20.1565	0.690838	-0.410956	3.13295	0.690796	-0.411027	8.95338	0.541912	-0.264779	12.5523	0.13962	0.375155	11.0428	0.412388	0.618468	-15.5198	-7.74616	1.33905	-4.43767	8.16189	7.96458	48.679	-0.518922	96.1514	52.5747	-2.03538	-7.15669	-27.3026	-4.37767	2.69928	-6.38972	-1.22114	5.57213	54.0036	-4.92207	87.2511	44.2592	6.76725	-6.36353	-22.7643	0.0436664	2.83256	31.6506	-1.34477	-2.13865	37.2472	-4.4408
392	1.69804	-0.604326	20.1525	0.689388	-0.414443	3.13123	0.689345	-0.414515	8.95166	0.541043	-0.267474	12.551	0.127372	0.385882	11.0712	0.394693	0.643166	-15.4669	-7.735	1.33904	-4.44109	8.1243	8.01262	48.6637	-0.434254	96.1968	52.5869	-2.06546	-7.20474	-27.2975	-4.37713	2.69122	-6.39883	-1.19652	5.60858	54.0358	-4.93489	87.1642	44.1907	6.85059	-6.31791	-22.7876	0.0577029	2.81813	31.6357	-1.34084	-2.12186	37.2111	-4.44404
394	1.69556	-0.610797	20.1507	0.687732	-0.417048	3.13044	0.687689	-0.417119	8.95087	0.539966	-0.269523	12.5504	0.119993	0.388814	11.0927	0.382502	0.651675	-15.4271	-7.72903	1.33003	-4.43852	8.09249	7.99558	48.6579	-0.413502	96.291	52.59	-2.09955	-7.25854	-27.2837	-4.37108	2.6837	-6.39292	-1.18126	5.62686	54.0458	-4.94555	87.1343	44.1357	6.91664	-6.31109	-22.8033	0.0720677	2.8051	31.6235	-1.33067	-2.10897	37.1825	-4.45824
396	1.69051	-0.611873	20.1535	0.685425	-0.417082	3.13168	0.685382	-0.417153	8.95212	0.538242	-0.269692	12.5513	0.123788	0.382655	11.1023	0.386692	0.638954	-15.4092	-7.73134	1.3077	-4.4319	8.07023	7.92799	48.671	-0.455103	96.4136	52.5808	-2.13491	-7.31126	-27.2684	-4.35867	2.68201	-6.37147	-1.18055	5.62043	54.042	-4.95294	87.1749	44.087	6.97701	-6.34368	-22.8138	0.0848882	2.80497	31.6129	-1.31852	-2.10674	37.1586	-4.48505
398	1.68138	-0.603014	20.1571	0.682208	-0.412413	3.13328	0.682165	-0.412484	8.95371	0.535548	-0.266401	12.5525	0.143523	0.369031	11.1045	0.416554	0.605931	-15.4052	-7.73752	1.26686	-4.43822	8.03294	7.98882	48.7183	-0.416902	96.4665	52.5487	-2.18361	-7.3522	-27.2646	-4.34759	2.70662	-6.35741	-1.16821	5.62601	54.0493	-4.95194	87.1588	44.0226	7.09947	-6.34334	-22.84	0.0987938	2.80293	31.6018	-1.31853	-2.10196	37.1324	-4.49237
400	1.67501	-0.608099	20.1565	0.678971	-0.414072	3.13301	0.678928	-0.414142	8.95344	0.533229	-0.26784	12.5523	0.16324	0.360825	11.1159	0.448649	0.582742	-15.384	-7.72612	1.25263	-4.44939	8.00424	8.02806	48.76	-0.402403	96.4867	52.5012	-2.20959	-7.37947	-27.2564	-4.34578	2.71011	-6.36634	-1.15584	5.61265	54.0688	-4.9616	87.1796	43.9444	7.26597	-6.36002	-22.894	0.117624	2.79812	31.5871	-1.31722	-2.09568	37.1111	-4.5071
402	1.67155	-0.626858	20.1518	0.675809	-0.421955	3.131	0.675765	-0.422025	8.95143	0.531352	-0.273927	12.5508	0.17896	0.359299	11.138	0.476321	0.573373	-15.3431	-7.69804	1.26299	-4.45938	7.98	8.02236	48.7861	-0.423154	96.4907	52.4433	-2.20496	-7.39057	-27.2485	-4.35043	2.68954	-6.39208	-1.14626	5.58389	54.0898	-4.97669	87.2392	43.8578	7.47999	-6.39726	-22.974	0.139852	2.79356	31.5689	-1.31481	-2.08969	37.0936	-4.52953
404	1.66504	-0.635984	20.149	0.67216	-0.425362	3.12979	0.672116	-0.425431	8.95022	0.528833	-0.276698	12.5499	0.189676	0.356828	11.1619	0.49454	0.564438	-15.2986	-7.67747	1.24616	-4.45155	7.91876	8.00569	48.7991	-0.443069	96.525	52.3782	-2.16763	-7.37743	-27.2786	-4.34211	2.67657	-6.39433	-1.1391	5.58143	54.0619	-4.96068	87.251	43.7909	7.76114	-6.42237	-23.0625	0.154465	2.80558	31.5507	-1.32581	-2.09213	37.0694	-4.53714
406	1.6553	-0.629969	20.1538	0.668423	-0.421887	3.13192	0.66838	-0.421956	8.95235	0.525824	-0.274332	12.5515	0.207565	0.346983	11.1656	0.52268	0.539054	-15.2918	-7.67132	1.20122	-4.42639	7.85663	8.00697	48.7878	-0.430389	96.532	52.3555	-2.14749	-7.35509	-27.3015	-4.32013	2.68543	-6.36491	-1.15264	5.58398	54.0254	-4.91038	87.3222	43.7015	8.10203	-6.46896	-23.119	0.170506	2.81633	31.5337	-1.33489	-2.0959	37.0385	-4.53818
408	1.64446	-0.612752	20.1652	0.665183	-0.413437	3.13693	0.66514	-0.413506	8.95736	0.522878	-0.268219	12.5552	0.230767	0.33112	11.1493	0.557943	0.500449	-15.3221	-7.67817	1.14023	-4.39535	7.81107	8.02567	48.7621	-0.396802	96.512	52.3798	-2.1576	-7.33666	-27.3112	-4.29134	2.7112	-6.3145	-1.18118	5.58805	53.9924	-4.83451	87.4862	43.5811	8.52916	-6.55732	-23.1546	0.188607	2.82138	31.5177	-1.33806	-2.09982	37.0054	-4.53604
410	1.64234	-0.608153	20.1722	0.664648	-0.411261	3.14002	0.664606	-0.41133	8.96045	0.522342	-0.266628	12.5575	0.239061	0.321435	11.1371	0.568861	0.479362	-15.3449	-7.68435	1.12105	-4.403	7.82619	8.01262	48.7693	-0.439462	96.5324	52.4119	-2.1823	-7.37152	-27.3449	-4.28703	2.71705	-6.29709	-1.17379	5.59721	53.9725	-4.79426	87.7806	43.4287	9.21384	-6.73055	-23.2864	0.203973	2.81816	31.4999	-1.33306	-2.10654	36.9894	-4.54166
412	1.64163	-0.614258	20.1764	0.663791	-0.413883	3.14192	0.663748	-0.413951	8.96235	0.521862	-0.268644	12.559	0.243478	0.321646	11.1345	0.576945	0.477852	-15.3497	-7.67674	1.11814	-4.44644	7.84116	8.05234	48.7993	-0.447549	96.492	52.4835	-2.2881	-7.36209	-27.3124	-4.29104	2.70206	-6.31153	-1.20305	5.60686	53.9787	-4.66111	88.1205	43.2981	9.69653	-6.99421	-23.289	0.214846	2.81742	31.4841	-1.327	-2.10771	36.9831	-4.52993
414	1.64133	-0.623403	20.1824	0.662839	-0.417876	3.14462	0.662796	-0.417945	8.96505	0.521394	-0.271692	12.561	0.245876	0.324457	11.1386	0.58246	0.481933	-15.3421	-7.65607	1.09841	-4.50803	7.81767	8.16317	48.8639	-0.383568	96.3584	52.6012	-2.53059	-7.28562	-27.1144	-4.29019	2.67235	-6.33897	-1.29231	5.60293	54.0081	-4.41804	88.5452	43.1819	9.932	-7.36446	-23.1507	0.221972	2.82447	31.4715	-1.32217	-2.10713	36.9807	-4.50263
416	1.64354	-0.605757	20.2093	0.665321	-0.410445	3.1565	0.665278	-0.410514	8.97693	0.522786	-0.265996	12.5699	0.242401	0.298215	11.1288	0.56505	0.435932	-15.3605	-7.65932	0.981179	-4.59621	7.65167	8.30047	49.121	-0.246633	96.2237	52.7301	-3.04932	-7.13149	-26.6718	-4.24311	2.65522	-6.29221	-1.46924	5.51306	54.0295	-4.12027	89.3067	42.9816	10.2252	-7.9026	-23.0622	0.227632	2.85034	31.462	-1.31999	-2.12964	36.9636	-4.49197
418	1.64756	-0.564922	20.2386	0.670646	-0.39304	3.16933	0.670606	-0.393109	8.98976	0.525692	-0.252667	12.5795	0.24764	0.242945	11.1112	0.551047	0.333719	-15.3935	-7.55529	0.610965	-4.18908	7.4274	8.73131	48.8358	0.277364	95.5041	53.0863	-3.90779	-7.0295	-24.7529	-4.17885	2.65548	-6.2465	-1.68576	5.50286	54.0719	-3.75633	90.2311	42.8189	10.3046	-8.57989	-22.9609	0.2484	2.88383	31.4609	-1.32176	-2.15556	36.9551	-4.48486
420	1.65541	-0.50096	20.272	0.679695	-0.365875	3.18391	0.679658	-0.365946	9.00434	0.530781	-0.231814	12.5905	0.269042	0.158382	11.0766	0.553776	0.171608	-15.4583	-7.35926	0.0454028	-3.37635	7.29104	9.30153	48.0046	0.993507	93.6954	53.6387	-4.92904	-7.07639	-21.3918	-4.11463	2.68205	-6.21425	-1.91133	5.5905	54.1536	-3.37803	91.1975	42.7017	10.1771	-9.31816	-22.8877	0.289782	2.91638	31.4685	-1.32768	-2.17993	36.9544	-4.47097
422	1.67496	-0.413158	20.3302	0.695953	-0.32941	3.20942	0.695919	-0.329482	9.02985	0.540687	-0.203576	12.6096	0.327809	0.0433173	10.9852	0.610909	-0.0618322	-15.6286	-7.28469	-0.340528	-3.02557	7.72715	9.14029	47.3646	0.675842	89.0132	54.1683	-5.54159	-7.1961	-17.4425	-4.09502	2.76987	-6.19572	-2.06957	5.69101	54.3548	-3.17759	91.8987	42.5229	10.0889	-9.84047	-23.0943	0.358418	2.92864	31.4836	-1.34034	-2.20645	36.9365	-4.41096
424	1.70391	-0.310005	20.4206	0.717673	-0.287195	3.24918	0.717643	-0.287271	9.06961	0.554324	-0.170724	12.6394	0.373728	-0.0734235	10.8576	0.643703	-0.293043	-15.8663	-7.35246	-0.608584	-2.91284	8.54005	8.44018	46.5787	0.232481	84.4738	54.3944	-4.88894	-7.76282	-15.7451	-4.0845	2.85158	-6.08858	-2.22353	5.77812	54.433	-3.09264	92.3891	42.4649	10.0166	-10.2774	-23.2528	0.430896	2.90984	31.4929	-1.3367	-2.19919	36.9132	-4.37118
426	1.74364	-0.211193	20.5409	0.743736	-0.247961	3.30219	0.743711	-0.248038	9.12262	0.571393	-0.139848	12.6791	0.385296	-0.171133	10.7042	0.622117	-0.475246	-16.1516	-7.5384	-0.773752	-2.986	9.59191	7.2771	45.6202	-0.12757	81.2196	54.0499	-2.15572	-8.95846	-17.2519	-4.08797	2.88492	-5.88106	-2.37618	5.86137	54.3873	-3.11308	92.6841	42.5143	9.96429	-10.6244	-23.3136	0.500855	2.85374	31.4942	-1.31443	-2.15285	36.8893	-4.35832
428	1.80391	-0.185696	20.6751	0.772256	-0.242707	3.36163	0.772231	-0.242787	9.18206	0.592385	-0.134248	12.7237	0.322119	-0.197658	10.5353	0.495937	-0.496526	-16.4647	-7.69319	-0.90505	-3.15513	10.5199	5.90339	44.6403	-0.0277487	80.944	52.7004	3.86519	-11.4227	-23.7169	-4.15729	2.75348	-5.62835	-2.50134	5.99973	54.4548	-3.25041	92.8318	42.4494	9.90988	-10.7613	-23.3792	0.570916	2.72708	31.4899	-1.27981	-2.07092	36.8698	-4.33084
430	1.8629	-0.191658	20.8031	0.797407	-0.251103	3.41844	0.797381	-0.251184	9.23887	0.611695	-0.139062	12.7664	0.249549	-0.192891	10.4228	0.366581	-0.456757	-16.6732	-7.84408	-0.912418	-3.39551	11.4991	4.43145	43.6933	0.201107	81.4332	50.2455	10.145	-15.2359	-31.6473	-4.23513	2.62573	-5.35528	-2.52685	6.25845	54.5729	-3.39512	92.8587	42.3288	9.89044	-10.7778	-23.4813	0.621326	2.69208	31.4991	-1.28337	-2.03725	36.8769	-4.32412
432	1.91684	-0.214608	20.9154	0.818828	-0.266441	3.46837	0.8188	-0.266526	9.2888	0.628639	-0.149295	12.8038	0.182044	-0.172396	10.3877	0.253534	-0.39046	-16.738	-7.98285	-0.797692	-3.67548	12.5694	3.01383	42.8308	0.567887	82.0934	46.6648	14.9507	-19.7068	-39.5605	-4.30246	2.52603	-5.08082	-2.47493	6.61862	54.7196	-3.50738	92.8054	42.1658	9.90884	-10.7187	-23.6192	0.648919	2.7542	31.5276	-1.32613	-2.05861	36.912	-4.34137
434	1.97194	-0.234767	20.9963	0.841025	-0.280556	3.50434	0.840996	-0.280642	9.32477	0.646091	-0.158546	12.8309	0.113015	-0.163115	10.4514	0.133137	-0.343588	-16.6196	-8.06929	-0.652457	-3.91816	13.7881	2.08195	42.1546	1.33098	82.4702	41.996	16.1406	-21.422	-44.3119	-4.3388	2.38822	-4.84645	-2.50616	6.96261	54.8442	-3.52594	92.7838	41.9756	9.93993	-10.663	-23.7469	0.658382	2.77679	31.5784	-1.36005	-2.07882	36.9576	-4.36328
436	2.03192	-0.243174	21.0735	0.866413	-0.289977	3.53859	0.866383	-0.290066	9.35902	0.665642	-0.164095	12.8566	0.0392262	-0.147477	10.4958	0.0068166	-0.283286	-16.537	-8.18612	-0.432834	-4.14494	15.0667	1.44625	41.7934	2.23502	83.3777	36.5352	14.7152	-21.5097	-46.1063	-4.35984	2.23546	-4.61226	-2.57686	7.11787	54.9237	-3.60721	92.8029	41.7716	10.0147	-10.6839	-23.8526	0.673472	2.75237	31.64	-1.38732	-2.07248	37.0146	-4.40091
438	2.09832	-0.231834	21.1561	0.896383	-0.291392	3.57511	0.896353	-0.291485	9.39554	0.688133	-0.163383	12.884	-0.0328181	-0.125964	10.4859	-0.113935	-0.21317	-16.5552	-8.35328	-0.149469	-4.34542	16.3427	1.10765	41.7319	3.37944	84.6887	30.7512	11.1201	-19.9505	-44.5892	-4.37381	2.09098	-4.3798	-2.6688	7.0901	54.9566	-3.77537	92.8383	41.591	10.1262	-10.7763	-23.9476	0.701525	2.6884	31.71	-1.41081	-2.04331	37.0797	-4.44874
440	2.17196	-0.181908	21.2534	0.933009	-0.276691	3.61796	0.93298	-0.276788	9.43839	0.71462	-0.150227	12.9162	-0.0743359	-0.115276	10.4084	-0.18435	-0.175739	-16.6991	-8.57903	0.143848	-4.46486	17.4793	1.34105	41.7206	5.11255	85.0076	26.0221	4.98569	-16.0158	-38.8905	-4.40121	2.0294	-4.18654	-2.72875	7.08259	54.9665	-3.99526	92.7704	41.5606	10.2214	-10.8359	-24.1152	0.74811	2.63965	31.7884	-1.45107	-2.04245	37.1403	-4.47562
442	2.25433	-0.11191	21.3567	0.975286	-0.254076	3.66337	0.975259	-0.254178	9.4838	0.744854	-0.130819	12.9502	-0.100421	-0.103745	10.2685	-0.226572	-0.143343	-16.959	-8.78876	0.346285	-4.54888	18.3393	0.901002	41.9919	6.34014	85.7726	21.489	0.587538	-13.6496	-32.5099	-4.42548	2.0148	-4.03749	-2.8137	7.15307	54.9821	-4.13286	92.5871	41.6313	10.2996	-10.8536	-24.1876	0.789889	2.60877	31.89	-1.47667	-2.0453	37.2179	-4.50379
444	2.34371	-0.0275615	21.4589	1.02197	-0.225863	3.7081	1.02194	-0.225968	9.52853	0.778048	-0.106959	12.9838	-0.110493	-0.0903738	10.0942	-0.239043	-0.114488	-17.2827	-8.97475	0.454279	-4.60883	18.94	-0.0956323	42.4768	7.20161	87.1091	17.2477	-1.30025	-13.1771	-26.3565	-4.43775	2.03837	-3.92496	-2.92329	7.29186	55.0181	-4.1894	92.3382	41.75	10.3619	-10.8347	-24.169	0.818926	2.58943	32.0082	-1.48458	-2.04311	37.3097	-4.52958
446	2.43117	0.0706233	21.5417	1.06911	-0.191374	3.74416	1.06909	-0.191485	9.56459	0.811217	-0.0783708	13.0108	-0.0867589	-0.0811479	9.98461	-0.19226	-0.108116	-17.4863	-9.19225	0.570223	-4.65551	19.5108	0.142426	42.7312	8.54881	87.8573	14.0762	-2.51507	-13.3386	-21.4977	-4.41537	2.0986	-3.80485	-3.00556	7.35563	55.1082	-4.33088	92.2799	41.7417	10.4084	-10.8269	-24.2408	0.826776	2.5458	32.1041	-1.49299	-2.0157	37.3822	-4.51168
448	2.52624	0.154472	21.5963	1.11831	-0.163726	3.76766	1.11829	-0.16384	9.5881	0.846338	-0.0547521	13.0284	-0.055198	-0.0774086	9.93588	-0.133723	-0.115229	-17.5768	-9.35899	0.670987	-4.66201	20.0164	0.431746	42.887	9.47738	87.697	11.481	-3.67684	-13.1519	-17.3924	-4.38586	2.15661	-3.71324	-3.08422	7.47443	55.1574	-4.41387	92.1159	41.6927	10.5232	-10.8128	-24.3303	0.828561	2.48677	32.1852	-1.49478	-1.9983	37.4661	-4.51943
450	2.62541	0.21619	21.6236	1.1673	-0.145996	3.77908	1.16728	-0.146116	9.59951	0.881903	-0.0385487	13.037	-0.0152189	-0.0787304	9.94306	-0.0622005	-0.135272	-17.5634	-9.46468	0.749747	-4.63145	20.4351	0.56407	42.9441	9.89463	86.946	9.38697	-4.67909	-12.3975	-14.3145	-4.35807	2.19675	-3.65778	-3.16062	7.63307	55.1623	-4.43559	91.8482	41.6071	10.7082	-10.8075	-24.4254	0.826326	2.41834	32.2479	-1.49247	-1.99329	37.5605	-4.56273
452	2.70738	0.258656	21.6368	1.20701	-0.13503	3.7844	1.20699	-0.135154	9.60483	0.91094	-0.0279539	13.041	0.0607377	-0.0816478	9.97933	0.073548	-0.174043	-17.4962	-9.55401	0.796605	-4.58963	20.7037	0.769221	42.8361	10.3125	87.0951	7.8155	-3.34363	-11.1202	-13.5143	-4.33704	2.2014	-3.64115	-3.22405	7.6431	55.2032	-4.51881	91.7687	41.4247	10.8917	-10.897	-24.5319	0.813834	2.34696	32.2765	-1.49613	-1.96611	37.6372	-4.61696
454	2.77361	0.269394	21.6487	1.23694	-0.136483	3.78942	1.23692	-0.13661	9.60985	0.933414	-0.0272391	13.0448	0.157585	-0.0825578	10.0205	0.247891	-0.218315	-17.42	-9.57804	0.774103	-4.59704	20.72	0.583378	42.5959	10.6752	88.0952	7.27212	-1.59794	-11.0117	-13.7582	-4.34586	2.17619	-3.63428	-3.27459	7.66264	55.2542	-4.55657	91.704	41.2552	11.0416	-10.9375	-24.6281	0.791075	2.35215	32.2808	-1.53171	-1.99102	37.6972	-4.66368
456	2.8281	0.248512	21.6592	1.25884	-0.150669	3.79401	1.25882	-0.150799	9.61444	0.950652	-0.0365338	13.0483	0.257786	-0.0818884	10.0622	0.429008	-0.261104	-17.3429	-9.53874	0.695488	-4.64897	20.5311	0.0263606	42.287	10.9518	89.5966	7.60106	-0.123743	-12.0265	-14.473	-4.38319	2.13025	-3.63591	-3.31641	7.71228	55.3076	-4.53365	91.6101	41.115	11.1587	-10.9068	-24.7104	0.759026	2.42486	32.264	-1.59053	-2.06697	37.7423	-4.70209
458	2.89049	0.201688	21.65	1.28182	-0.176794	3.79	1.2818	-0.176926	9.61043	0.969423	-0.0546735	13.0454	0.303123	-0.084122	10.1218	0.509944	-0.284852	-17.2325	-9.4812	0.649752	-4.66254	20.4234	-0.460677	42.1111	10.9916	90.0084	7.72249	0.256015	-12.1559	-14.3832	-4.42844	2.09438	-3.67685	-3.36046	7.73768	55.3507	-4.48073	91.4435	40.9586	11.2937	-10.8472	-24.7913	0.722292	2.44195	32.2255	-1.60557	-2.11474	37.7839	-4.75575
460	2.9392	0.172416	21.6343	1.30043	-0.19395	3.78302	1.30041	-0.194084	9.60345	0.984382	-0.066363	13.0402	0.33539	-0.0975275	10.1721	0.562396	-0.322995	-17.1393	-9.43282	0.623575	-4.64501	20.4284	-0.47866	42.0427	11.0781	90.0671	7.55159	0.291098	-12.0922	-14.0395	-4.42724	2.06648	-3.71519	-3.44131	7.72978	55.3707	-4.41745	91.3041	40.8048	11.4151	-10.8088	-24.8456	0.679427	2.46892	32.1914	-1.62631	-2.17847	37.8141	-4.79681
462	2.97335	0.167512	21.616	1.31492	-0.199105	3.77483	1.3149	-0.199241	9.59526	0.995528	-0.0693243	13.0341	0.362242	-0.120845	10.2037	0.600716	-0.376699	-17.0807	-9.40059	0.610916	-4.60445	20.5334	-0.0899468	42.0679	11.2514	89.9632	7.1081	0.213117	-11.9841	-13.5743	-4.37538	2.04867	-3.74363	-3.55461	7.69837	55.3718	-4.35462	91.2185	40.6575	11.5167	-10.8137	-24.8817	0.63822	2.50378	32.1694	-1.66093	-2.25366	37.8342	-4.81753
464	3.00982	0.165554	21.5986	1.33069	-0.203189	3.76696	1.33066	-0.203326	9.58739	1.00757	-0.0714061	13.0282	0.380164	-0.142033	10.21	0.623796	-0.422753	-17.0693	-9.37192	0.592318	-4.57955	20.6194	-0.0211771	42.1327	11.4023	89.8703	6.70581	0.306404	-11.9852	-13.0846	-4.3111	2.04185	-3.7761	-3.65536	7.70122	55.3898	-4.30133	91.1994	40.5029	11.6065	-10.9082	-24.9607	0.629966	2.49209	32.1624	-1.70306	-2.29139	37.8571	-4.81451
466	3.03678	0.175059	21.5878	1.34334	-0.201434	3.76199	1.34332	-0.201572	9.58242	1.01693	-0.0693162	13.0245	0.379966	-0.154156	10.181	0.618033	-0.444674	-17.123	-9.3658	0.54747	-4.54036	20.6859	-0.0734911	42.1859	11.5298	90.0147	6.44978	0.268468	-11.9779	-12.7173	-4.2609	2.07065	-3.79528	-3.69817	7.69975	55.3891	-4.29961	91.1886	40.4387	11.65	-10.9607	-25.0369	0.637725	2.43894	32.1632	-1.73369	-2.29637	37.8716	-4.78477
468	3.05367	0.193305	21.5852	1.35239	-0.194991	3.76063	1.35237	-0.195131	9.58106	1.02331	-0.0639466	13.0235	0.364136	-0.155056	10.1207	0.588872	-0.439622	-17.2349	-9.38028	0.478635	-4.48949	20.7416	-0.163105	42.2185	11.6291	90.3615	6.35138	0.0857831	-11.9498	-12.4668	-4.235	2.12781	-3.79426	-3.68299	7.68938	55.3656	-4.3497	91.1796	40.4678	11.647	-10.9543	-25.0945	0.656021	2.3553	32.1703	-1.74698	-2.27411	37.8766	-4.74092
470	3.06708	0.205635	21.5912	1.35938	-0.190873	3.76317	1.35936	-0.191013	9.5836	1.02828	-0.0604488	13.0254	0.351873	-0.14503	10.0451	0.570907	-0.416467	-17.3752	-9.39045	0.411829	-4.45743	20.84	-0.0398894	42.2573	11.7	90.4944	6.29833	-0.0512345	-11.9327	-12.1059	-4.23922	2.16226	-3.75564	-3.66243	7.68589	55.332	-4.40669	91.2187	40.5061	11.6215	-10.9592	-25.1046	0.677924	2.27926	32.1891	-1.7364	-2.24388	37.8808	-4.73463
472	3.08159	0.207378	21.5952	1.36588	-0.191468	3.76491	1.36586	-0.191609	9.58534	1.03318	-0.0605039	13.0267	0.336685	-0.128595	10.0045	0.550623	-0.380299	-17.4506	-9.40165	0.384655	-4.46316	20.9686	0.0842163	42.3097	11.7097	90.5716	6.24616	-0.100866	-11.9453	-11.8906	-4.26579	2.17576	-3.73111	-3.6322	7.66898	55.3058	-4.48536	91.2187	40.5452	11.6257	-10.9319	-25.1155	0.698996	2.23846	32.1927	-1.73612	-2.22702	37.8582	-4.75098
474	3.0985	0.1988	21.596	1.37248	-0.196769	3.76523	1.37246	-0.196911	9.58566	1.03844	-0.0640698	13.027	0.32102	-0.108953	10.013	0.531046	-0.337934	-17.4346	-9.41406	0.39763	-4.50092	21.1144	0.164303	42.3751	11.6764	90.6532	6.18854	-0.0731781	-11.9795	-11.8309	-4.30834	2.16968	-3.72829	-3.59761	7.63876	55.2876	-4.5752	91.1641	40.5765	11.6705	-10.8763	-25.1365	0.716172	2.23339	32.1788	-1.74906	-2.22583	37.814	-4.78153
476	3.11604	0.18712	21.5978	1.37908	-0.203492	3.76607	1.37906	-0.203634	9.5865	1.04379	-0.0686998	13.0276	0.3171	-0.0912826	10.0751	0.531905	-0.30409	-17.3192	-9.42795	0.414882	-4.52631	21.2359	0.204943	42.4399	11.7078	90.9016	6.16807	-0.0783009	-11.988	-11.7385	-4.35235	2.15326	-3.73154	-3.57305	7.61263	55.2613	-4.62619	91.0821	40.5925	11.7416	-10.849	-25.162	0.721428	2.23696	32.1654	-1.75195	-2.22548	37.7955	-4.79872
478	3.13858	0.176967	21.6068	1.388	-0.210054	3.77006	1.38798	-0.210197	9.59049	1.05085	-0.0730768	13.0306	0.322772	-0.0856664	10.1518	0.544783	-0.296144	-17.1767	-9.43617	0.411752	-4.53731	21.3234	0.231403	42.5041	11.7406	91.0647	6.15797	-0.0652709	-11.9655	-11.6223	-4.38909	2.13865	-3.7053	-3.56236	7.5956	55.2288	-4.66841	90.9566	40.5791	11.831	-10.7947	-25.1649	0.732994	2.21701	32.1487	-1.74827	-2.21394	37.7839	-4.82795
480	3.1674	0.170264	21.623	1.39998	-0.215735	3.77717	1.39996	-0.21588	9.5976	1.06016	-0.0766168	13.036	0.340321	-0.0972891	10.2293	0.571542	-0.324485	-17.033	-9.44084	0.38448	-4.5392	21.381	0.257581	42.5758	11.7685	91.1206	6.15124	-0.0356938	-11.9213	-11.492	-4.41212	2.13018	-3.64423	-3.56519	7.59392	55.1898	-4.70543	90.809	40.5435	11.9183	-10.7222	-25.1466	0.753769	2.16994	32.1315	-1.74288	-2.19326	37.777	-4.86644
482	3.2036	0.168165	21.6399	1.4156	-0.220089	3.78457	1.41558	-0.220235	9.605	1.0721	-0.0789446	13.0416	0.380622	-0.137604	10.2993	0.626848	-0.41455	-16.9034	-9.45774	0.343458	-4.55845	21.4358	0.308027	42.6868	11.8178	91.2219	6.14908	-0.0317417	-11.9097	-11.409	-4.40731	2.13641	-3.56172	-3.57403	7.62815	55.1425	-4.71418	90.7501	40.5274	11.9226	-10.7266	-25.1338	0.78059	2.11736	32.1255	-1.75428	-2.18718	37.7786	-4.88294
484	3.2422	0.171192	21.657	1.43274	-0.222426	3.79196	1.43272	-0.222573	9.61239	1.08506	-0.0796721	13.0471	0.428272	-0.183728	10.3388	0.692859	-0.5184	-16.8305	-9.47744	0.325109	-4.60265	21.5092	0.394789	42.8344	11.869	91.3232	6.12827	-0.0331714	-11.8822	-11.3288	-4.38808	2.11609	-3.48847	-3.58935	7.664	55.0899	-4.77889	90.6439	40.5273	11.9511	-10.7073	-25.167	0.792756	2.07461	32.1267	-1.7778	-2.18294	37.7919	-4.87768
486	3.28551	0.176743	21.6733	1.45217	-0.224091	3.79903	1.45215	-0.224241	9.61946	1.0997	-0.0797588	13.0525	0.477033	-0.226555	10.3479	0.762234	-0.616921	-16.8141	-9.50391	0.343673	-4.6795	21.6154	0.513626	43.0252	11.9172	91.4139	6.07803	-0.0185564	-11.842	-11.2658	-4.36254	2.06447	-3.43278	-3.60926	7.68726	55.0322	-4.91164	90.4855	40.5485	12.0143	-10.652	-25.2465	0.787516	2.03126	32.1322	-1.80496	-2.1743	37.8188	-4.86281
488	3.34926	0.170509	21.6839	1.47946	-0.232742	3.80352	1.47943	-0.232895	9.62395	1.12063	-0.0845888	13.0559	0.516114	-0.25281	10.351	0.82134	-0.681335	-16.8087	-9.55642	0.413906	-4.80754	21.7802	0.626626	43.2801	11.9589	91.4879	5.98031	0.120756	-11.8584	-11.3396	-4.35548	2.00353	-3.39669	-3.61993	7.66324	54.9696	-5.08386	90.4074	40.603	12.0455	-10.6174	-25.3304	0.778981	1.91662	32.1364	-1.80181	-2.14216	37.8651	-4.89273
490	3.41665	0.178727	21.715	1.50964	-0.23557	3.81698	1.50962	-0.235726	9.63741	1.14338	-0.0849109	13.066	0.561923	-0.271178	10.355	0.896036	-0.734441	-16.8019	-9.64847	0.52336	-4.96549	22	0.7789	43.5907	11.9964	91.4924	5.85882	0.100288	-11.8162	-11.3484	-4.32679	1.94082	-3.34749	-3.66853	7.68434	54.881	-5.2366	90.1898	40.703	12.1152	-10.4998	-25.4103	0.748441	1.81752	32.1205	-1.79795	-2.11986	37.9142	-4.932
492	3.48505	0.205542	21.7689	1.54198	-0.23055	3.84042	1.54195	-0.230709	9.66085	1.16725	-0.0792605	13.0836	0.613445	-0.286464	10.3573	0.982378	-0.784483	-16.7982	-9.77482	0.676233	-5.15709	22.2682	0.956966	43.9687	12.0464	91.4369	5.70473	-0.130309	-11.7261	-11.2303	-4.26785	1.87032	-3.28194	-3.76654	7.76115	54.7726	-5.36005	89.8461	40.8508	12.2119	-10.3186	-25.4789	0.695574	1.76769	32.0922	-1.80806	-2.1227	37.9629	-4.96344
494	3.5599	0.237767	21.8289	1.57762	-0.223825	3.86652	1.5776	-0.223987	9.68695	1.19351	-0.0721434	13.1033	0.652339	-0.308623	10.3334	1.04276	-0.841626	-16.8432	-9.90088	0.915864	-5.42858	22.5669	1.04533	44.4754	12.1772	91.4219	5.47145	-0.482545	-11.7561	-10.9106	-4.17751	1.74674	-3.22621	-3.9206	7.82821	54.6964	-5.48733	89.6515	41.0396	12.2274	-10.2515	-25.5226	0.635316	1.83713	32.1038	-1.87406	-2.18994	38.0098	-4.94085
496	3.63938	0.300811	21.8921	1.61814	-0.204115	3.8937	1.61812	-0.204283	9.71413	1.22262	-0.0550293	13.1236	0.680202	-0.346835	10.3168	1.07627	-0.922886	-16.8744	-10.0251	1.12271	-5.69002	22.8651	1.2197	45.0271	12.3285	91.3806	5.11405	-0.987011	-11.7504	-10.6105	-4.09183	1.65413	-3.14049	-4.06884	8.00061	54.5835	-5.57535	89.4267	41.2626	12.2004	-10.2173	-25.5651	0.573319	1.86533	32.1259	-1.9088	-2.22874	38.0836	-4.93733
498	3.72047	0.395171	21.9561	1.66225	-0.170906	3.92095	1.66224	-0.171078	9.74138	1.25362	-0.0276022	13.1441	0.696586	-0.396251	10.3146	1.08425	-1.01925	-16.8788	-10.1414	1.2675	-5.91687	23.1356	1.49249	45.5828	12.4794	91.26	4.67029	-1.58971	-11.6968	-10.3875	-4.02091	1.59987	-3.03225	-4.19432	8.24942	54.4419	-5.64913	89.1706	41.5015	12.147	-10.2008	-25.6118	0.507514	1.83781	32.1511	-1.90938	-2.23131	38.1857	-4.95621
500	3.79457	0.500551	22.0178	1.70436	-0.132247	3.94708	1.70435	-0.132423	9.76751	1.28279	0.00377822	13.1636	0.699786	-0.427407	10.3246	1.07651	-1.07679	-16.8603	-10.2288	1.35554	-6.10374	23.317	1.77959	46.0752	12.6096	90.841	4.32072	-2.04445	-11.6755	-10.2369	-3.96626	1.52772	-2.96992	-4.29478	8.33768	54.3647	-5.87322	89.0199	41.69	12.1104	-10.2019	-25.6616	0.421443	1.8651	32.1744	-1.95982	-2.26264	38.2918	-4.93549
502	3.85575	0.609214	22.0813	1.74115	-0.0909969	3.97403	1.74114	-0.0911766	9.79446	1.30783	0.0367706	13.1837	0.696878	-0.44595	10.3338	1.06325	-1.10892	-16.8432	-10.3072	1.40661	-6.26839	23.4038	1.87456	46.4805	12.7143	90.646	4.12637	-2.58249	-11.7439	-10.2068	-3.92207	1.4729	-2.92628	-4.39293	8.44069	54.3186	-6.0334	88.9364	41.8808	12.0477	-10.2132	-25.7117	0.318653	1.85656	32.1911	-1.96962	-2.27671	38.4013	-4.93321
504	3.90243	0.71483	22.1468	1.77135	-0.0497697	4.00193	1.77134	-0.0499524	9.82236	1.32794	0.0693438	13.2046	0.687906	-0.455775	10.3387	1.04282	-1.1227	-16.834	-10.3768	1.42196	-6.40572	23.405	1.80746	46.7876	12.798	90.7127	4.07457	-3.19037	-11.8441	-10.2827	-3.88273	1.43964	-2.89483	-4.50277	8.56558	54.2953	-6.09934	88.9168	42.074	11.9667	-10.2213	-25.7579	0.209082	1.80951	32.2014	-1.93699	-2.27235	38.5085	-4.94745
506	3.93634	0.806958	22.2127	1.79475	-0.013265	4.03017	1.79475	-0.0134507	9.8506	1.34326	0.0979714	13.2257	0.666455	-0.471339	10.3375	0.997301	-1.14144	-16.836	-10.42	1.37797	-6.47322	23.3613	1.93928	46.986	12.8863	90.6454	4.02268	-3.6256	-11.645	-10.3541	-3.82981	1.41837	-2.86971	-4.66577	8.58446	54.2807	-6.14992	88.972	42.2325	11.9381	-10.1767	-25.781	0.129884	1.79139	32.2125	-1.93948	-2.28396	38.5969	-4.91501
508	3.95775	0.878032	22.2704	1.81075	0.0152703	4.05505	1.81075	0.0150837	9.87548	1.35352	0.120204	13.2443	0.632971	-0.483905	10.3457	0.931459	-1.14945	-16.8203	-10.4451	1.32404	-6.52002	23.3102	2.06706	47.1033	12.9305	90.7203	3.99461	-3.92277	-11.4865	-10.5711	-3.78643	1.39436	-2.8472	-4.80747	8.58714	54.2923	-6.19986	89.076	42.3339	11.9107	-10.1444	-25.8305	0.063293	1.78693	32.2127	-1.9415	-2.29315	38.6653	-4.88185
510	3.96769	0.926508	22.3179	1.81964	0.0350914	4.07565	1.81964	0.0349036	9.89608	1.35899	0.135502	13.2597	0.585588	-0.492517	10.3642	0.842345	-1.14421	-16.7854	-10.4562	1.2808	-6.56887	23.2774	2.14774	47.1637	12.9262	90.9274	3.99806	-4.08815	-11.4286	-10.8681	-3.75411	1.36654	-2.82349	-4.90982	8.6207	54.3204	-6.23502	89.1773	42.3923	11.876	-10.1229	-25.8991	0.00874487	1.79294	32.2021	-1.93882	-2.29727	38.7162	-4.86086
512	3.96749	0.954349	22.3556	1.82218	0.0469341	4.09216	1.82218	0.0467462	9.91259	1.36019	0.144464	13.272	0.518127	-0.499325	10.3827	0.717774	-1.12699	-16.75	-10.4621	1.28248	-6.66845	23.3175	2.17914	47.2218	12.8968	90.9667	4.0783	-4.13131	-11.4171	-10.8453	-3.71884	1.35033	-2.78957	-4.97457	8.78303	54.3165	-6.17565	89.1153	42.4856	11.8474	-10.0397	-25.9072	-0.0204975	1.81132	32.1948	-1.94353	-2.30368	38.7644	-4.86229
514	3.96748	0.972752	22.3855	1.82392	0.0547053	4.10529	1.82393	0.0545172	9.92572	1.36103	0.150342	13.2818	0.42952	-0.507977	10.391	0.55414	-1.10397	-16.7336	-10.4709	1.29049	-6.75469	23.3856	2.11361	47.307	12.8734	91.1409	4.1153	-4.10217	-11.3518	-10.7577	-3.67636	1.3238	-2.74777	-5.00951	9.08631	54.2672	-6.03693	88.9013	42.6137	11.8021	-9.95999	-25.8977	-0.0461559	1.7847	32.1765	-1.9322	-2.28432	38.8002	-4.88688
516	3.97044	0.989522	22.4116	1.82681	0.0615203	4.1167	1.82682	0.0613318	9.93712	1.36279	0.155578	13.2904	0.323349	-0.522334	10.3822	0.356175	-1.08367	-16.7487	-10.4815	1.29563	-6.82199	23.475	1.97589	47.4305	12.8604	91.4583	4.09713	-4.04461	-11.2266	-10.6348	-3.62691	1.28493	-2.69423	-5.01313	9.50169	54.1742	-5.85979	88.5466	42.7757	11.7429	-9.88609	-25.8927	-0.0754602	1.72438	32.1482	-1.91179	-2.24901	38.8272	-4.92364
518	3.97543	1.02109	22.4443	1.83197	0.0745462	4.13091	1.83198	0.0743573	9.95134	1.36587	0.165589	13.301	0.212766	-0.554571	10.3438	0.142216	-1.09373	-16.8188	-10.4718	1.28974	-6.90911	23.5857	1.89232	47.5945	12.843	91.7186	4.11195	-4.09192	-11.1183	-10.3483	-3.57257	1.24266	-2.61572	-4.97382	9.89845	54.063	-5.79496	88.084	42.9523	11.714	-9.77212	-25.9488	-0.111082	1.73826	32.1271	-1.93614	-2.26822	38.8662	-4.92906
520	3.983	1.06688	22.4916	1.83961	0.0934097	4.15146	1.83962	0.0932202	9.97189	1.37047	0.180095	13.3164	0.107876	-0.59067	10.2821	-0.0633493	-1.11311	-16.9322	-10.4904	1.31939	-6.99291	23.7907	1.9453	47.799	12.78	91.7254	4.03658	-4.04093	-11.0694	-10.1688	-3.54666	1.21824	-2.49966	-4.88735	10.2653	53.9419	-5.81034	87.65	43.1699	11.6317	-9.62028	-26.0102	-0.176491	1.76142	32.1062	-1.96185	-2.28893	38.907	-4.90969
522	3.99451	1.12763	22.5592	1.8504	0.118248	4.18089	1.85041	0.118057	10.0013	1.37707	0.199231	13.3384	0.011993	-0.629772	10.196	-0.2542	-1.14162	-17.0912	-10.54	1.39336	-7.07795	24.0891	2.11814	48.0518	12.6852	91.5248	3.86972	-3.93547	-11.0849	-10.1084	-3.54796	1.21617	-2.35769	-4.76288	10.5995	53.8261	-5.89918	87.2776	43.4551	11.4874	-9.43298	-26.0692	-0.267084	1.78447	32.0895	-1.98292	-2.30436	38.948	-4.87025
524	4.01406	1.19989	22.661	1.86586	0.147049	4.22532	1.86588	0.146858	10.0457	1.38694	0.221568	13.3716	-0.076366	-0.677001	10.0766	-0.43537	-1.18774	-17.3119	-10.5831	1.50447	-7.21059	24.4043	2.25042	48.3919	12.6467	91.5448	3.72597	-4.15698	-11.1094	-9.91607	-3.54235	1.23437	-2.25295	-4.61335	10.9314	53.7679	-6.05855	86.92	43.8939	11.3322	-9.20627	-26.1506	-0.343662	1.83085	32.0941	-2.01803	-2.33552	38.9894	-4.82882
526	4.04217	1.30834	22.7801	1.88852	0.190658	4.27706	1.88854	0.190461	10.0975	1.40132	0.255379	13.4103	-0.149862	-0.75597	9.92492	-0.604117	-1.29719	-17.5924	-10.6393	1.60788	-7.31336	24.742	2.32359	48.7309	12.7167	91.5344	3.5542	-4.43001	-11.2887	-9.85457	-3.50301	1.24407	-2.14256	-4.60203	11.2223	53.7024	-6.1974	86.7253	44.3964	11.1342	-9.04647	-26.2123	-0.398155	1.84017	32.1287	-2.03399	-2.35789	39.0374	-4.77832
528	4.08094	1.44967	22.9103	1.919	0.247495	4.33332	1.91903	0.247297	10.1537	1.42077	0.299542	13.4523	-0.21208	-0.866365	9.74494	-0.767018	-1.46775	-17.9249	-10.711	1.70386	-7.37102	25.1179	2.30512	49.0531	12.8653	91.491	3.34461	-4.66774	-11.6041	-9.92062	-3.43187	1.245	-2.02066	-4.73632	11.4586	53.6153	-6.31512	86.6935	44.9441	10.8907	-8.96206	-26.2562	-0.426021	1.81372	32.1932	-2.02553	-2.37328	39.0868	-4.73075
530	4.13998	1.587	23.0435	1.95804	0.300594	4.39077	1.95808	0.300392	10.2112	1.44687	0.341408	13.4952	-0.282049	-0.983445	9.54896	-0.947506	-1.64634	-18.2867	-10.7917	1.84657	-7.40295	25.602	2.06528	49.3947	12.9126	91.6408	3.09256	-4.70686	-11.8438	-9.89037	-3.36487	1.2641	-1.90234	-4.88468	11.6099	53.5147	-6.49766	86.691	45.556	10.6034	-8.87174	-26.3241	-0.426576	1.803	32.2717	-1.99316	-2.40684	39.1087	-4.74839
532	4.20356	1.72837	23.1804	1.99954	0.354942	4.44971	1.99957	0.354735	10.2701	1.47473	0.384341	13.5392	-0.362518	-1.10351	9.35175	-1.14876	-1.82506	-18.6503	-10.8747	1.98408	-7.38422	26.1505	1.96146	49.695	12.9128	91.6803	2.84899	-4.93732	-12.0841	-9.67816	-3.31148	1.31231	-1.77243	-5.00683	11.7532	53.3986	-6.72724	86.6543	46.2161	10.3522	-8.8098	-26.443	-0.392068	1.88292	32.3933	-2.01343	-2.48189	39.1254	-4.73501
534	4.26491	1.87007	23.3225	2.04018	0.409549	4.51098	2.04022	0.409338	10.3314	1.50196	0.427405	13.585	-0.450894	-1.22064	9.15733	-1.3634	-1.99437	-19.0086	-10.9628	2.11143	-7.33276	26.7214	2.06391	49.9717	12.8924	91.5569	2.61614	-5.30391	-12.3256	-9.3822	-3.27729	1.38701	-1.62594	-5.08145	11.9006	53.2853	-6.99679	86.5818	46.904	10.1368	-8.77675	-26.601	-0.322138	2.03147	32.5538	-2.08313	-2.58163	39.1355	-4.67883
536	4.31563	1.99643	23.4826	2.07486	0.458249	4.58042	2.07491	0.458033	10.4008	1.5251	0.46566	13.6369	-0.531165	-1.31876	8.95235	-1.55544	-2.13237	-19.3866	-11.0764	2.26133	-7.34601	27.204	2.33517	50.3785	12.9414	91.3066	2.31587	-5.17549	-12.5165	-9.56569	-3.2767	1.46702	-1.44951	-5.08219	12.0142	53.2507	-7.30511	86.5628	47.5595	9.86568	-8.75397	-26.7162	-0.220839	2.08452	32.7134	-2.11272	-2.61913	39.1121	-4.61842
538	4.34909	2.10829	23.6264	2.10064	0.502411	4.64291	2.10069	0.502195	10.4633	1.54185	0.500018	13.6836	-0.612015	-1.41069	8.7977	-1.74527	-2.25907	-19.6712	-11.1935	2.39852	-7.36163	27.562	2.50778	50.6993	12.9847	91.1976	2.18471	-5.08037	-12.7158	-9.73061	-3.25215	1.53044	-1.29977	-5.08006	12.1612	53.2314	-7.54784	86.529	48.1834	9.59615	-8.74389	-26.8311	-0.100328	2.05321	32.8676	-2.11136	-2.59082	39.0863	-4.59572
540	4.35924	2.20933	23.7448	2.11518	0.544323	4.69443	2.11524	0.544105	10.5149	1.55032	0.532056	13.7221	-0.685824	-1.50218	8.71135	-1.92132	-2.38882	-19.8288	-11.3134	2.50498	-7.36041	27.7745	2.51695	50.8787	13.0221	91.2863	2.25364	-5.10221	-12.9131	-9.87412	-3.19284	1.57738	-1.17637	-5.09305	12.3155	53.205	-7.72154	86.4883	48.7487	9.35474	-8.73506	-26.9406	0.0226157	1.95001	33.0136	-2.08308	-2.50797	39.0686	-4.59113
542	4.32591	2.32058	23.8377	2.11169	0.595147	4.73498	2.11175	0.594929	10.5554	1.54477	0.569733	13.7523	-0.71176	-1.60655	8.6995	-2.01592	-2.5646	-19.8478	-11.4621	2.53895	-7.31194	27.8124	2.3687	50.9028	13.0961	91.5382	2.42677	-5.10758	-12.9978	-10.5202	-3.11348	1.64085	-1.01526	-5.11929	12.296	53.1345	-7.94062	86.5262	49.1666	9.19771	-8.67767	-26.9886	0.0931894	1.83782	33.1597	-2.04782	-2.43084	39.0761	-4.46841
544	4.28801	2.40552	23.9017	2.10358	0.635237	4.76303	2.10365	0.635021	10.5835	1.53638	0.599155	13.7731	-0.742799	-1.70377	8.759	-2.11506	-2.72639	-19.7342	-11.5717	2.55416	-7.26781	27.7321	2.30559	50.8426	13.2416	91.7052	2.57275	-5.20408	-13.1739	-10.8815	-3.02784	1.67903	-0.871607	-5.17067	12.2559	53.0584	-8.09514	86.5888	49.4499	9.10036	-8.63576	-27.0373	0.158898	1.6896	33.2634	-1.9956	-2.34531	39.0721	-4.33788
546	4.25863	2.45905	23.9399	2.09608	0.66106	4.77981	2.09615	0.660843	10.6002	1.52927	0.617973	13.7856	-0.793708	-1.78869	8.87242	-2.24305	-2.858	-19.5205	-11.6281	2.56112	-7.23801	27.5913	2.35271	50.7243	13.4353	91.8366	2.66716	-5.35016	-13.4277	-10.9526	-2.94668	1.69223	-0.76229	-5.25208	12.228	52.9949	-8.1579	86.6673	49.6038	9.0429	-8.62178	-27.0828	0.231784	1.5249	33.3184	-1.93281	-2.25387	39.0581	-4.24251
548	4.24833	2.4965	23.9688	2.09533	0.678109	4.79244	2.0954	0.677892	10.6129	1.52772	0.63064	13.795	-0.871989	-1.86276	8.97881	-2.41532	-2.95778	-19.32	-11.6402	2.53045	-7.19342	27.5408	2.35486	50.5651	13.5283	92.4545	2.75791	-5.2904	-13.4775	-11.5608	-2.90362	1.728	-0.698613	-5.37249	12.214	52.982	-8.11313	86.7741	49.6438	8.95704	-8.62565	-27.0483	0.331677	1.43565	33.3442	-1.88696	-2.16027	39.0731	-4.27652
550	4.25809	2.51023	23.9753	2.10094	0.683086	4.79511	2.10101	0.68287	10.6155	1.53163	0.634687	13.797	-0.970014	-1.91062	9.08027	-2.61124	-3.00162	-19.1293	-11.6398	2.60002	-7.25341	27.5828	2.33153	50.4475	13.6842	92.9824	2.91026	-5.23643	-13.632	-11.8736	-2.83862	1.72685	-0.699417	-5.50987	12.1496	52.9916	-8.04386	86.875	49.5989	8.91788	-8.64137	-26.9932	0.371292	1.39179	33.3401	-1.87281	-2.12455	39.1168	-4.25925
552	4.28563	2.50528	23.9567	2.1124	0.678436	4.78656	2.11247	0.678218	10.607	1.54047	0.63191	13.7906	-1.08679	-1.93004	9.17051	-2.8283	-2.98581	-18.9605	-11.636	2.77462	-7.40886	27.7245	2.29215	50.3494	13.8883	93.3243	3.13683	-5.23491	-13.8566	-11.8047	-2.73334	1.67842	-0.771269	-5.66338	12.0382	53.0146	-7.96182	86.9516	49.4746	8.94527	-8.67116	-26.9384	0.317456	1.37837	33.3089	-1.87707	-2.1544	39.207	-4.15869
554	4.32583	2.50129	23.9097	2.12935	0.673257	4.7653	2.12942	0.673037	10.5857	1.55342	0.629103	13.7747	-1.22624	-1.92277	9.24137	-3.07462	-2.91155	-18.8287	-11.6192	2.95137	-7.51851	27.9971	2.27978	50.1044	13.9237	93.5853	3.42011	-5.35808	-13.7091	-11.6758	-2.57776	1.5827	-0.942281	-5.8569	11.9561	53.0413	-7.82382	86.9521	49.2555	9.0629	-8.73227	-26.9173	0.118863	1.35716	33.245	-1.83011	-2.22836	39.3873	-4.04708
556	4.34222	2.52514	23.8566	2.13857	0.682606	4.74131	2.13864	0.682386	10.5617	1.55973	0.63672	13.7567	-1.37098	-1.92484	9.26022	-3.33585	-2.85068	-18.7936	-11.6497	3.03603	-7.53835	28.1856	2.26455	49.7158	13.9725	94.0183	3.67247	-5.30864	-13.4727	-12.0041	-2.3631	1.53123	-1.0516	-6.05585	11.8921	53.0564	-7.66624	86.9919	48.9524	9.16942	-8.81086	-26.889	-0.13542	1.34262	33.2308	-1.75459	-2.28787	39.7259	-3.80593
558	4.32292	2.57119	23.8068	2.13436	0.705062	4.71899	2.13444	0.704841	10.5394	1.55522	0.653344	13.7398	-1.52377	-1.94222	9.21681	-3.61972	-2.81215	-18.8737	-11.7298	3.03845	-7.46897	28.2839	2.2219	49.1861	14.0434	94.7068	3.91247	-5.06918	-13.2891	-12.7402	-2.10177	1.54317	-1.06813	-6.24376	11.84	53.0644	-7.50288	87.0999	48.5835	9.24627	-8.9043	-26.8499	-0.385	1.28831	33.3028	-1.64141	-2.28356	40.2931	-3.35186
560	4.26208	2.58786	23.7763	2.10928	0.718523	4.70598	2.10935	0.718305	10.5264	1.53564	0.661976	13.73	-1.71878	-1.95715	9.10403	-3.97987	-2.74787	-19.0835	-11.814	3.1225	-7.38074	28.4847	2.02611	48.5349	14.037	95.8039	4.31552	-4.86455	-13.5613	-13.0367	-1.841	1.5929	-1.03923	-6.38636	11.7632	53.1033	-7.36524	87.3022	48.2087	9.32211	-9.0271	-26.8321	-0.510433	1.02782	33.5183	-1.43908	-2.09558	41.3121	-2.45325
562	4.1601	2.58559	23.7502	2.06444	0.727659	4.6955	2.06452	0.727448	10.5159	1.50154	0.666203	13.7221	-1.90788	-1.99382	8.93756	-4.34013	-2.72305	-19.3926	-11.8866	3.17562	-7.256	28.7982	2.04213	47.8117	13.7955	96.4803	4.77045	-4.57837	-13.5298	-13.5287	-1.63062	1.70522	-0.947614	-6.52557	11.7708	53.1451	-7.17093	87.4136	47.8069	9.40524	-9.10104	-26.7704	-0.388703	0.497909	33.848	-1.13935	-1.76633	42.5314	-1.37769
564	4.02623	2.54956	23.7135	2.00239	0.725224	4.68098	2.00247	0.725018	10.5014	1.45524	0.660763	13.7112	-2.08723	-2.03275	8.74546	-4.68431	-2.70491	-19.7496	-11.9168	3.19369	-7.10915	29.1136	2.29102	47.0417	13.4297	96.7959	5.19141	-4.18263	-13.2662	-14.3729	-1.49639	1.83784	-0.841191	-6.65972	11.8285	53.1967	-6.93257	87.4429	47.3721	9.49887	-9.11774	-26.6686	-0.0531023	-0.20379	34.2098	-0.770343	-1.3211	43.7553	-0.362989
566	3.90439	2.41953	23.6267	1.93637	0.681058	4.64473	1.93644	0.680867	10.4651	1.4084	0.62395	13.6842	-2.30169	-1.97853	8.60427	-5.04789	-2.50377	-20.0176	-11.823	3.27298	-7.00297	28.9652	2.58466	46.3224	13.6129	97.9477	5.28227	-3.72454	-13.8183	-15.641	-1.48597	1.81157	-0.913061	-6.74202	11.7011	53.3261	-6.78885	87.6148	46.8956	9.60217	-9.13218	-26.6114	0.230679	-0.647402	34.3086	-0.473917	-0.762034	44.4661	-0.010186
568	3.73502	2.22257	23.476	1.84299	0.612725	4.58108	1.84306	0.612528	10.4015	1.3425	0.567475	13.6368	-2.44047	-1.84096	8.55004	-5.2352	-2.18992	-20.1276	-11.5686	3.27091	-6.90343	28.5037	2.51519	45.3098	13.5741	98.8376	5.43538	-3.15005	-14.5958	-17.5614	-1.50971	1.64918	-1.10708	-6.79842	11.4456	53.4132	-6.61155	87.8697	46.3749	9.71513	-9.10021	-26.541	0.431731	-0.844879	34.29	-0.394801	-0.32597	44.9144	0.298137
570	3.50169	1.9846	23.262	1.71768	0.533001	4.48994	1.71774	0.532824	10.3104	1.25335	0.500676	13.5687	-2.47646	-1.64009	8.60435	-5.20699	-1.81358	-20.0372	-11.2186	3.16559	-6.81868	27.7744	1.91685	43.9199	13.1947	99.3587	5.70951	-2.08773	-15.4912	-19.9169	-1.52941	1.40198	-1.39239	-6.79599	11.0884	53.4369	-6.38702	88.1772	45.8028	9.84274	-9.0068	-26.4515	0.500578	-0.857019	34.1866	-0.487623	-0.0993433	45.1896	0.642175
572	3.18124	1.78689	22.9936	1.55815	0.479242	4.37474	1.55819	0.47907	10.1952	1.13705	0.451256	13.4824	-2.39475	-1.45725	8.83955	-4.97375	-1.53066	-19.6064	-11.0938	3.00591	-6.84283	26.7861	0.426385	42.073	12.7652	100.224	5.99468	1.04945	-16.3552	-21.7491	-1.48127	1.28952	-1.67764	-6.54653	10.7031	53.4025	-6.19063	88.4363	45.1207	10.0205	-8.81638	-26.3734	0.274278	-0.958128	34.0073	-0.384916	-0.232672	45.4676	0.801075
574	2.87932	1.58177	22.7467	1.40629	0.419968	4.26856	1.40633	0.419825	10.089	1.02689	0.398131	13.4029	-2.34214	-1.24524	8.9815	-4.78131	-1.17767	-19.3503	-10.9655	2.69907	-6.74077	26.0215	-0.887036	40.298	11.9387	100.162	6.02308	4.23528	-18.4435	-23.1024	-1.38422	1.13096	-2.03298	-6.4028	10.3074	53.4604	-5.93358	88.7788	44.5144	10.1417	-8.63474	-26.254	0.115704	-1.16816	33.8141	-0.228172	-0.295214	45.5885	0.730888
576	2.63659	1.36055	22.5382	1.27902	0.34749	4.17882	1.27905	0.347358	9.99925	0.935935	0.336494	13.3358	-2.36185	-1.01642	8.9844	-4.71286	-0.756361	-19.3544	-10.801	2.32621	-6.5413	25.5865	-1.99136	38.685	10.7887	99.4854	6.13738	6.65441	-21.0865	-23.7357	-1.29265	0.91838	-2.43847	-6.3545	9.9325	53.6181	-5.65261	89.1845	44.0345	10.1862	-8.50186	-26.1113	0.0966717	-1.45445	33.6135	-0.0800989	-0.199401	45.5023	0.475822
578	2.50074	1.12246	22.3502	1.19707	0.257306	4.09734	1.1971	0.257181	9.91777	0.879984	0.264282	13.2749	-2.49064	-0.852152	8.96823	-4.87005	-0.401005	-19.3942	-10.6686	2.30451	-6.62503	25.2665	-4.05308	36.9174	9.96309	100.916	8.24959	6.95221	-20.29	-22.7601	-1.42353	0.7855	-2.7578	-5.97979	9.66319	53.7599	-5.57447	89.4664	43.6654	10.1783	-8.46904	-26.075	0.154676	-1.67273	33.3431	-0.0935879	0.0156613	45.114	0.287724
580	2.46454	0.89867	22.183	1.16021	0.163867	4.02447	1.16023	0.163749	9.8449	0.857982	0.192321	13.2204	-2.66941	-0.705097	8.81958	-5.12487	-0.0485908	-19.6816	-10.5354	2.37814	-6.61361	25.2734	-4.85951	36.205	9.20089	101.201	9.50812	6.01285	-19.4513	-21.7424	-1.5777	0.611121	-3.04075	-5.66208	9.51056	53.8156	-5.5556	89.6132	43.495	10.1483	-8.48569	-26.0273	0.190727	-1.57501	33.1285	-0.226699	-0.0100061	44.7106	0.0261066
582	2.50007	0.715274	22.0335	1.15858	0.0812868	3.95887	1.15858	0.0811673	9.7793	0.861695	0.130576	13.1714	-2.83858	-0.578321	8.54553	-5.37039	0.268527	-20.2021	-10.3892	2.46457	-6.4678	25.5483	-4.24333	36.5637	8.56258	99.9347	9.62109	4.07481	-19.1991	-20.9648	-1.70149	0.415231	-3.2903	-5.4508	9.44456	53.8031	-5.5945	89.6966	43.5036	10.0884	-8.53868	-25.9429	0.181519	-1.16475	33.0062	-0.436615	-0.306842	44.322	-0.343365
584	2.5014	0.658371	21.894	1.15379	0.0570886	3.89716	1.15379	0.056976	9.71759	0.859548	0.112313	13.1252	-2.82749	-0.542762	8.27491	-5.333	0.33821	-20.7063	-10.2161	2.46605	-6.40235	25.5553	-3.5521	36.9092	8.21142	98.4587	9.81945	1.37851	-19.4019	-19.8314	-1.74676	0.396135	-3.46398	-5.21367	9.32471	53.888	-5.81655	90.0602	43.4998	9.93674	-8.64995	-25.8237	0.147104	-0.707716	33.0244	-0.601148	-0.62314	43.7944	-0.871809
586	2.4932	0.586436	21.7474	1.14348	0.0272138	3.83247	1.14349	0.0270899	9.65291	0.853628	0.0894482	13.0767	-2.72656	-0.47453	7.96073	-5.11859	0.425966	-21.2891	-9.92446	2.31172	-6.15871	25.5974	-3.25318	36.9882	7.25035	96.3585	10.8552	-3.36993	-17.3948	-18.3491	-1.85161	0.35697	-3.70199	-4.8713	9.26668	53.9818	-6.08173	90.4236	43.687	9.71206	-8.64508	-25.6933	0.0636444	-0.292182	32.9378	-0.734171	-0.933118	43.0517	-1.27724
588	2.46377	0.484105	21.6112	1.12117	-0.0140447	3.77263	1.12117	-0.0141603	9.59306	0.839417	0.0573594	13.0319	-2.55916	-0.36606	7.59997	-4.76516	0.554993	-21.9571	-9.54985	1.97305	-5.7401	25.6611	-3.40394	36.707	5.47135	93.4741	13.0501	-9.01224	-13.6895	-17.8841	-2.01924	0.297626	-3.96968	-4.39931	9.29099	54.0495	-6.36972	90.7421	44.1073	9.3896	-8.50417	-25.5535	-0.0312606	-0.0142734	32.7602	-0.793722	-1.1473	42.2339	-1.53312
590	2.34483	0.438612	21.5824	1.06501	-0.0228729	3.76051	1.06501	-0.0229801	9.58094	0.797943	0.0473817	13.0228	-2.34838	-0.315747	7.18621	-4.3609	0.558628	-22.7202	-9.33584	1.35725	-5.34251	25.4823	-3.50811	36.1312	2.68805	89.069	16.518	-8.71946	-12.2513	-21.1895	-2.09954	0.422246	-3.98151	-3.77217	9.41842	54.0296	-6.73451	91.0769	44.7796	8.8412	-8.32661	-25.3709	0.0220884	-0.144811	32.8227	-0.591555	-0.944795	42.0216	-1.84236
592	2.25325	0.360211	21.5598	1.01781	-0.048642	3.7512	1.01781	-0.0487477	9.57162	0.764202	0.0252612	13.0158	-2.14571	-0.255036	6.83374	-3.96657	0.580631	-23.37	-9.15222	0.880183	-5.25893	24.8847	-3.83241	35.3104	0.569606	86.4351	22.407	-4.80588	-12.5528	-26.2916	-2.26468	0.470989	-3.92419	-3.21029	9.39672	53.9031	-7.16391	91.4811	45.4622	8.26881	-8.1081	-25.2497	0.168795	-0.348728	32.8536	-0.440148	-0.718424	41.9185	-2.12832
594	2.20757	0.226253	21.5227	0.9856	-0.102823	3.73553	0.98559	-0.102924	9.55596	0.74339	-0.0171862	13.0041	-1.9515	-0.165609	6.58326	-3.57397	0.65339	-23.8314	-8.98117	0.606019	-5.46632	23.97	-4.36472	34.5297	-1.08495	85.9799	30.2792	1.50842	-14.3247	-32.2797	-2.5191	0.398496	-3.85914	-2.74564	9.22913	53.6951	-7.60671	91.8817	46.0751	7.73775	-7.87692	-25.2243	0.364348	-0.572746	32.7768	-0.366507	-0.536874	41.7521	-2.38177
596	2.17133	0.0169919	21.4872	0.950666	-0.190795	3.72088	0.950648	-0.190893	9.54132	0.722596	-0.0850757	12.9933	-1.72471	-0.0272987	6.46195	-3.09989	0.79327	-24.0527	-8.8571	0.368457	-5.56555	23.4348	-5.12376	34.8033	-4.18701	85.4135	37.9368	7.83487	-16.9353	-36.7138	-2.74035	0.258447	-3.85534	-2.24361	9.19726	53.512	-7.86396	91.9119	46.6025	7.29259	-7.72254	-25.339	0.456512	-1.00489	32.5089	-0.126585	-0.246531	41.2268	-2.61547
598	2.1231	-0.173936	21.4328	0.912207	-0.269583	3.69774	0.912178	-0.269675	9.51816	0.698608	-0.146296	12.9759	-1.39574	0.070165	6.48763	-2.46379	0.806365	-23.9979	-8.69781	0.150486	-5.60251	22.6539	-5.00654	35.5947	-6.56523	85.5142	45.3901	12.7509	-18.3155	-39.3995	-2.8671	0.157636	-4.00612	-1.88172	9.17212	53.485	-7.9659	91.8815	46.8812	6.99073	-7.72659	-25.4615	0.574239	-1.06434	32.2506	-0.140379	-0.201363	40.7087	-2.93169
600	2.0602	-0.333868	21.3493	0.870239	-0.333383	3.66152	0.870205	-0.333473	9.48195	0.671104	-0.196507	12.9488	-0.978059	0.124111	6.66479	-1.69104	0.696847	-23.6607	-8.47514	-0.0488447	-5.56649	21.5945	-3.78152	36.8413	-7.94165	86.3942	52.1957	15.7103	-18.0594	-40.0127	-2.8744	0.0813043	-4.31358	-1.73981	9.09632	53.5985	-7.91735	91.8656	46.8929	6.85582	-7.85212	-25.5506	0.711471	-0.737014	32.0517	-0.401984	-0.413245	40.3053	-3.27388
602	1.9972	-0.517264	21.214	0.826234	-0.407245	3.60234	0.826192	-0.407333	9.42277	0.642704	-0.254341	12.9045	-0.585514	0.217174	7.01179	-0.944866	0.670507	-23.011	-8.15373	-0.188577	-5.42918	20.7363	-1.55583	38.7957	-8.954	86.458	57.1746	17.2535	-17.218	-38.4571	-2.72331	-0.171331	-4.7025	-2.00794	8.79559	53.6472	-7.71661	91.8584	46.7321	6.9421	-7.83349	-25.5794	0.722207	-0.548215	31.907	-0.513899	-0.552959	40.1187	-3.26593
604	1.94664	-0.662303	21.0521	0.791292	-0.465403	3.53112	0.791243	-0.465484	9.35155	0.620147	-0.299858	12.8511	-0.256884	0.304411	7.39391	-0.316034	0.668151	-22.2983	-7.80656	-0.318814	-5.18614	19.628	0.991052	41.0609	-9.13926	87.0655	60.3459	16.2843	-15.2452	-35.2678	-2.56816	-0.375976	-4.99566	-2.30989	8.56396	53.6312	-7.43471	92.0023	46.4723	7.0309	-7.89378	-25.5796	0.687826	-0.363285	31.8057	-0.595032	-0.697654	39.9502	-3.28453
606	1.91098	-0.760111	20.8804	0.767229	-0.504265	3.4553	0.767177	-0.504344	9.27573	0.60457	-0.330287	12.7942	-0.00131451	0.382045	7.74514	0.177492	0.686419	-21.6444	-7.45066	-0.409259	-4.91036	18.2512	3.55751	43.498	-8.71992	88.2952	61.7275	12.6295	-12.5837	-31.1011	-2.45751	-0.51215	-5.16412	-2.5426	8.46373	53.5591	-7.13959	92.266	46.1861	7.06541	-8.01941	-25.5567	0.618903	-0.161066	31.7283	-0.670324	-0.85331	39.7465	-3.39371
608	1.8859	-0.835742	20.7336	0.749789	-0.534511	3.39039	0.749733	-0.534591	9.21082	0.593419	-0.35389	12.7455	0.202023	0.47704	7.96744	0.585986	0.762255	-21.2303	-7.06575	-0.272473	-4.89749	17.0152	5.78603	46.1101	-8.49542	89.0848	61.7264	6.61702	-9.93201	-27.0282	-2.43172	-0.724857	-5.30072	-2.68871	8.45692	53.5034	-7.01972	92.3773	46.0354	7.05765	-7.93944	-25.4922	0.478918	0.109016	31.6034	-0.79278	-1.03025	39.4894	-3.50069
610	1.857	-0.870789	20.6376	0.734239	-0.546875	3.34788	0.734183	-0.546949	9.16831	0.582578	-0.364024	12.7136	0.350909	0.541392	8.0519	0.882981	0.808791	-21.0727	-6.74448	-0.145386	-4.96137	15.4904	8.16248	48.6788	-7.64291	89.6973	60.3338	0.204013	-7.90983	-24.2076	-2.44905	-0.880958	-5.37711	-2.69748	8.5536	53.4447	-6.98107	92.4286	46.0734	6.98766	-7.92005	-25.4613	0.360271	0.261044	31.4917	-0.832319	-1.11407	39.2061	-3.64037
612	1.81774	-0.860138	20.5961	0.718118	-0.538557	3.32943	0.718063	-0.538631	9.14986	0.570026	-0.35877	12.6998	0.454406	0.565237	8.00931	1.08027	0.802969	-21.1516	-6.52699	-0.0532998	-5.05819	13.7268	10.586	50.9818	-6.16596	90.1379	57.769	-5.3828	-6.01682	-23.2589	-2.50294	-0.939913	-5.40199	-2.58939	8.67385	53.3803	-6.9984	92.5144	46.3022	6.84041	-8.01583	-25.4559	0.2843	0.280568	31.4139	-0.784843	-1.10348	38.9245	-3.79117
614	1.75254	-0.791929	20.594	0.695699	-0.502898	3.32817	0.695647	-0.502969	9.14861	0.551077	-0.333475	12.6988	0.544449	0.552826	7.8877	1.23684	0.737447	-21.3778	-6.46643	0.124093	-5.13698	12.3311	12.4041	52.601	-4.89713	90.0965	54.3234	-8.08133	-2.36406	-26.0332	-2.6013	-0.846703	-5.42508	-2.49449	8.48755	53.3185	-7.04889	93.0126	46.6696	6.54174	-8.22244	-25.3403	0.251897	0.295587	31.4056	-0.760128	-1.11491	38.7233	-3.83148
616	1.70534	-0.716626	20.6138	0.681745	-0.465823	3.33668	0.681697	-0.465894	9.15711	0.538366	-0.306615	12.7051	0.617747	0.524668	7.80292	1.35563	0.651648	-21.536	-6.59782	0.402433	-5.36812	11.3461	13.5689	53.4036	-3.06394	92.4121	52.4644	-7.58742	-1.4644	-29.469	-2.75043	-0.736345	-5.424	-2.44605	8.21337	53.1836	-7.12253	93.3605	47.0444	6.33523	-8.39544	-25.3405	0.200044	0.287445	31.4043	-0.705328	-1.10981	38.5924	-3.90514
618	1.68945	-0.661129	20.6399	0.679707	-0.440226	3.34806	0.679661	-0.440296	9.1685	0.535267	-0.28761	12.7136	0.652162	0.500269	7.79202	1.40599	0.591544	-21.5567	-6.85293	0.727944	-5.72276	10.7497	13.7461	53.4434	-1.11526	96.7806	52.5365	-5.24814	-3.34542	-32.355	-2.95156	-0.640869	-5.40844	-2.40167	7.92718	52.967	-7.21109	93.4558	47.4057	6.28264	-8.48189	-25.4464	0.121095	0.288996	31.3892	-0.64082	-1.10085	38.5119	-4.0253
620	1.71628	-0.680244	20.63	0.68975	-0.450949	3.34372	0.689704	-0.45102	9.16415	0.543437	-0.295009	12.7104	0.54725	0.532227	7.85948	1.23234	0.698887	-21.4305	-6.93048	0.83001	-5.92131	10.2633	11.2503	52.9497	-1.85391	98.538	53.1158	-5.09652	-3.06108	-32.1588	-3.21645	-0.551515	-5.44603	-2.08213	7.70025	52.6797	-7.38807	93.4455	47.8898	6.40107	-8.46005	-25.3946	0.0477323	0.437775	31.3461	-0.688719	-1.16565	38.4116	-4.10766
622	1.75637	-0.737293	20.6177	0.702208	-0.479435	3.33848	0.702159	-0.479507	9.15891	0.554501	-0.315542	12.7065	0.408642	0.593307	8.03219	1.01104	0.874937	-21.1087	-6.94353	0.933218	-6.04734	9.8691	9.71633	52.7928	-2.34757	99.6131	53.1325	-4.76784	-2.9515	-32.0154	-3.45692	-0.463744	-5.42016	-1.95381	7.78759	52.5259	-7.09495	93.2144	48.0818	6.49245	-8.16275	-25.3027	-0.0159397	0.607153	31.2432	-0.77094	-1.23436	38.2672	-4.19227
624	1.79186	-0.807608	20.6126	0.711457	-0.513335	3.3365	0.711404	-0.513409	9.15693	0.563494	-0.340326	12.705	0.278515	0.657665	8.29218	0.805366	1.05295	-20.6252	-6.92141	1.05636	-6.08726	9.58333	9.77982	52.9864	-1.94294	100.372	52.5698	-4.06604	-3.34666	-32.4484	-3.63626	-0.366725	-5.31881	-2.06415	8.10089	52.5015	-6.41051	92.8316	47.9525	6.55925	-7.64425	-25.2118	-0.0430043	0.768902	31.0751	-0.859195	-1.28784	38.0711	-4.28445
626	1.78089	-0.825725	20.6252	0.70501	-0.520323	3.34221	0.704956	-0.520395	9.16264	0.559096	-0.345953	12.7093	0.226607	0.645458	8.5537	0.704401	1.05652	-20.1398	-6.89427	1.07495	-5.90961	9.41195	10.5924	52.666	-0.69554	100.783	52.557	-3.95659	-3.8297	-32.4333	-3.69847	-0.216065	-5.19795	-2.17209	7.96917	52.3802	-6.23144	92.6835	47.7816	6.83267	-7.26832	-25.1927	0.0784646	0.934097	30.8447	-0.914948	-1.31872	37.8264	-4.37866
628	1.75616	-0.814468	20.6385	0.695173	-0.513238	3.34805	0.695121	-0.513309	9.16849	0.551303	-0.341264	12.7137	0.225799	0.605551	8.77912	0.682971	0.98633	-19.7216	-6.93964	1.04486	-5.78291	9.36603	10.8515	52.4021	-0.0822474	101.359	52.6121	-3.67493	-4.00629	-32.6175	-3.71521	-0.05058	-5.10653	-2.20915	7.88646	52.2402	-6.13465	92.4468	47.6751	7.13273	-7.05762	-25.2141	0.198858	1.04408	30.6295	-0.912744	-1.29635	37.5662	-4.45878
630	1.7276	-0.789205	20.6492	0.684916	-0.499674	3.35271	0.684865	-0.499745	9.17314	0.542799	-0.331755	12.7172	0.256906	0.557937	8.9469	0.716094	0.887378	-19.4105	-7.05148	0.995858	-5.75322	9.36489	10.4138	52.2926	-0.205994	102.162	52.6666	-3.18804	-3.83804	-33.0171	-3.71381	0.10699	-5.05457	-2.16722	7.86176	52.1066	-6.08978	92.1591	47.6517	7.39805	-7.0157	-25.2618	0.284127	1.10055	30.4499	-0.854809	-1.23286	37.313	-4.51688
632	1.70512	-0.793484	20.6653	0.67467	-0.499592	3.35988	0.674619	-0.499662	9.18031	0.535126	-0.332329	12.7225	0.261179	0.539091	9.01691	0.714779	0.8519	-19.2806	-7.12591	1.00461	-5.73268	9.08677	10.1736	52.2336	0.0662419	102.964	52.7876	-3.09955	-3.62515	-33.1048	-3.72983	0.202076	-5.01439	-2.12515	7.47304	52.0257	-6.31076	92.2823	47.6344	7.54177	-7.0962	-25.2986	0.337493	1.16851	30.3046	-0.770958	-1.20613	37.118	-4.52947
634	1.68847	-0.826684	20.6621	0.664423	-0.512607	3.35857	0.66437	-0.512675	9.17901	0.52826	-0.342688	12.7215	0.265292	0.539712	9.07987	0.722074	0.851505	-19.1637	-7.15044	1.02892	-5.7629	8.7314	10.1115	52.2511	0.426348	103.255	52.7616	-2.77314	-3.25461	-33.2953	-3.77532	0.260805	-5.03102	-2.05448	7.14213	52.0256	-6.51949	92.4027	47.6145	7.62973	-7.15862	-25.3522	0.407195	1.24058	30.1818	-0.725676	-1.22049	36.9489	-4.55898
636	1.6799	-0.885079	20.6368	0.655508	-0.537289	3.34761	0.655453	-0.537356	9.16804	0.523112	-0.361679	12.7133	0.272339	0.55485	9.16863	0.74105	0.876076	-18.9987	-7.13126	1.05418	-5.8276	8.36405	10.1756	52.3083	0.795605	103.126	52.5719	-2.19601	-2.84119	-33.5959	-3.84438	0.29577	-5.0981	-1.96451	6.92652	52.0946	-6.66359	92.4447	47.5678	7.70629	-7.16057	-25.4162	0.502067	1.30466	30.0682	-0.727168	-1.25761	36.8013	-4.62399
638	1.68827	-0.949996	20.5981	0.653462	-0.566293	3.33067	0.653404	-0.56636	9.1511	0.523371	-0.383475	12.7006	0.270427	0.569759	9.32204	0.743328	0.904671	-18.7136	-7.11765	1.05419	-5.83109	8.06788	10.0441	52.2254	1.02244	103.581	52.4165	-1.94447	-2.92101	-33.6681	-3.89799	0.339547	-5.16392	-1.8955	6.64991	52.1517	-6.82778	92.4747	47.4221	7.9062	-7.09247	-25.4516	0.615663	1.296	29.9321	-0.732329	-1.2109	36.6954	-4.74321
640	1.6981	-1.01331	20.5808	0.652147	-0.594797	3.32322	0.652085	-0.594864	9.14365	0.524138	-0.404863	12.6951	0.298375	0.585268	9.51281	0.799363	0.921216	-18.3591	-7.11837	1.0564	-5.82421	7.87376	9.89273	52.2587	1.08734	103.808	52.0654	-1.604	-2.98783	-33.8116	-3.93611	0.364052	-5.16225	-1.91815	6.44155	52.2297	-6.85463	92.5526	47.1797	8.05883	-6.9872	-25.4199	0.6875	1.33883	29.7478	-0.763569	-1.22938	36.5577	-4.85768
642	1.70858	-1.07402	20.5962	0.651268	-0.622334	3.33035	0.651204	-0.622401	9.15078	0.525162	-0.425519	12.7004	0.361023	0.593097	9.72092	0.91437	0.908777	-17.9724	-7.13942	1.0438	-5.79649	7.74928	9.76486	52.4324	1.0534	103.774	51.5193	-1.16499	-2.99607	-34.0157	-3.94011	0.364966	-5.05528	-2.04104	6.36907	52.2876	-6.71113	92.6266	46.8775	8.1511	-6.8661	-25.3324	0.721246	1.43526	29.5163	-0.816816	-1.32478	36.3717	-4.94467
644	1.74029	-1.14743	20.659	0.658393	-0.657489	3.3586	0.658325	-0.657558	9.17903	0.532618	-0.451409	12.7216	0.441995	0.562281	9.88445	1.04568	0.818551	-17.6691	-7.19112	0.912033	-5.65705	7.50933	9.70055	52.6125	1.22668	104.063	51.0053	-0.97428	-3.23092	-33.9631	-3.83469	0.342557	-4.74149	-2.24367	6.62669	52.1136	-6.38541	92.3927	46.679	8.29733	-6.75715	-25.2746	0.801018	1.44841	29.2695	-0.856093	-1.39894	36.1437	-4.96772
646	1.73249	-1.18284	20.7101	0.65166	-0.672446	3.38146	0.651591	-0.672513	9.2019	0.528476	-0.463032	12.7388	0.530308	0.506031	10.0661	1.17917	0.679678	-17.3325	-7.24547	0.788535	-5.51152	7.29131	9.63736	52.7653	1.41177	104.281	50.4322	-0.719107	-3.42577	-33.8912	-3.70994	0.347791	-4.46529	-2.36377	6.86866	51.9704	-6.14948	92.205	46.424	8.41713	-6.79128	-25.2402	0.855673	1.57463	29.0143	-0.924382	-1.50553	35.9028	-4.99113
648	1.6831	-1.18134	20.7316	0.630135	-0.667439	3.39095	0.630066	-0.667504	9.21139	0.512062	-0.460616	12.7459	0.604627	0.437496	10.2713	1.28234	0.525336	-16.9524	-7.27236	0.703277	-5.39747	7.11022	9.5926	52.8856	1.59125	104.378	49.8031	-0.385765	-3.54943	-33.8389	-3.6042	0.373668	-4.29882	-2.38559	7.02435	51.9172	-6.04486	92.1034	46.0904	8.50414	-6.95291	-25.228	0.884917	1.80999	28.7612	-1.01682	-1.63346	35.6778	-5.02965
650	1.64373	-1.1948	20.7142	0.611758	-0.66974	3.38323	0.611688	-0.669803	9.20366	0.498467	-0.463451	12.74	0.600473	0.391519	10.4679	1.25413	0.446024	-16.5879	-7.17755	0.640044	-5.35365	6.89485	9.69308	53.0065	1.87201	104.505	49.1789	-0.214361	-3.73986	-33.7426	-3.57542	0.3406	-4.28094	-2.42456	7.17832	51.9432	-5.94243	91.8896	45.7188	8.59578	-7.03924	-25.2263	0.9481	1.95364	28.534	-1.07759	-1.69763	35.5494	-5.07853
652	1.61064	-1.22503	20.6661	0.594728	-0.679844	3.36197	0.594658	-0.679905	9.1824	0.48637	-0.472027	12.7241	0.524714	0.387922	10.6506	1.11517	0.473975	-16.2482	-7.03558	0.683286	-5.40191	6.74154	9.86549	53.1239	2.13057	104.486	48.6246	-0.0169998	-3.83001	-33.6876	-3.63021	0.271077	-4.35986	-2.44069	7.17607	51.998	-5.91718	91.781	45.3751	8.7025	-7.12203	-25.2293	1.00341	2.06631	28.3402	-1.1196	-1.7288	35.4723	-5.14312
654	1.58162	-1.27144	20.5907	0.578118	-0.697308	3.32857	0.578046	-0.697368	9.149	0.475051	-0.486067	12.699	0.385204	0.430511	10.8157	0.880874	0.612248	-15.941	-6.87668	0.83818	-5.54952	6.66219	10.0741	53.2564	2.33998	104.334	48.1617	0.211975	-3.80606	-33.6644	-3.75273	0.175875	-4.52563	-2.43899	7.02442	52.0648	-5.9411	91.7739	45.0922	8.8347	-7.19083	-25.2418	1.04677	2.16001	28.1835	-1.15267	-1.73588	35.4357	-5.20794
656	1.54322	-1.32536	20.4868	0.556848	-0.717148	3.28259	0.556774	-0.717207	9.10302	0.460409	-0.502162	12.6645	0.205724	0.514492	10.9611	0.591808	0.84174	-15.6702	-6.75193	1.05204	-5.81641	6.62339	10.2329	53.4936	2.50411	104.28	47.7944	0.315543	-3.783	-33.5255	-3.87232	0.07587	-4.80662	-2.47115	6.89331	52.1316	-5.84726	91.638	44.9279	9.02013	-7.14696	-25.2969	1.10122	2.25453	28.0717	-1.21921	-1.72753	35.4432	-5.1982
658	1.50351	-1.36826	20.3949	0.535961	-0.732101	3.24186	0.535885	-0.732156	9.06229	0.445748	-0.514579	12.6339	0.0372409	0.595876	11.0756	0.321254	1.06115	-15.4576	-6.64767	1.25433	-6.06389	6.56167	10.4009	53.6781	2.69569	104.167	47.5114	0.486714	-3.65233	-33.5115	-3.95984	0.0146346	-5.07614	-2.49077	6.77331	52.1847	-5.72786	91.5221	44.824	9.2366	-7.12727	-25.3464	1.13271	2.29447	27.9694	-1.24026	-1.74038	35.4367	-5.19948
660	1.46572	-1.39311	20.3191	0.517478	-0.7394	3.20819	0.517402	-0.739453	9.02862	0.432411	-0.52114	12.6086	-0.102887	0.661341	11.1659	0.0950419	1.23926	-15.2904	-6.55342	1.42852	-6.28123	6.46784	10.5777	53.8116	2.93998	103.991	47.3369	0.688672	-3.40596	-33.6264	-4.03088	0.0121191	-5.31146	-2.47387	6.67121	52.2637	-5.618	91.4551	44.7414	9.43259	-7.144	-25.3727	1.15078	2.3081	27.8881	-1.23424	-1.78217	35.4079	-5.23052
662	1.43482	-1.39986	20.2241	0.503681	-0.739353	3.16597	0.503605	-0.739405	8.9864	0.422137	-0.521912	12.5769	-0.198449	0.710375	11.2703	-0.0579386	1.36847	-15.097	-6.41329	1.61023	-6.60298	6.38772	10.7225	54.0838	3.28194	103.868	47.3966	0.555291	-3.10697	-33.649	-4.21399	0.086688	-5.55964	-2.36576	6.58389	52.5603	-5.60463	91.4646	44.5715	9.39519	-7.10882	-25.3577	1.23692	2.49325	27.9176	-1.37132	-1.85171	35.3836	-5.28124
664	1.41776	-1.34939	20.1694	0.500865	-0.715615	3.14142	0.500791	-0.715666	8.96185	0.418596	-0.50431	12.5585	-0.310274	0.723155	11.3629	-0.255708	1.43878	-14.9263	-6.35544	1.68015	-6.78573	6.24401	10.8011	54.2449	3.56258	103.762	47.5172	0.49272	-2.72579	-33.7109	-4.31814	0.296153	-5.78171	-2.20375	6.59977	52.8641	-5.50597	91.2962	44.4292	9.42178	-7.09238	-25.285	1.29066	2.56398	27.9739	-1.44827	-1.88855	35.3794	-5.3738
666	1.41213	-1.25294	20.1524	0.506985	-0.672884	3.1335	0.506916	-0.672936	8.95393	0.420551	-0.471971	12.5526	-0.447066	0.709638	11.4513	-0.509757	1.47179	-14.764	-6.39695	1.65058	-6.81717	6.05893	10.8347	54.2701	3.75361	103.668	47.6334	0.565719	-2.30381	-33.8239	-4.32462	0.600794	-5.97705	-2.01808	6.66647	53.1363	-5.33647	90.9649	44.2996	9.56192	-7.09226	-25.1563	1.29796	2.49314	28.0239	-1.43158	-1.8784	35.3928	-5.51656
668	1.39908	-1.19281	20.106	0.506724	-0.645304	3.11267	0.506658	-0.645357	8.9331	0.418678	-0.451343	12.537	-0.587809	0.731594	11.592	-0.756721	1.57002	-14.5046	-6.49461	1.70351	-6.88932	6.01168	10.9555	54.3036	3.91135	103.589	47.6493	0.665363	-2.00412	-33.9334	-4.35055	0.787415	-6.18663	-1.87657	6.47191	53.433	-5.34724	90.7778	44.008	9.7366	-7.03457	-24.9884	1.28867	2.44384	28.0086	-1.36682	-1.82061	35.3972	-5.75459
670	1.39541	-1.15123	20.0551	0.508934	-0.626654	3.0899	0.50887	-0.626706	8.91033	0.419203	-0.437238	12.5199	-0.705993	0.756087	11.7186	-0.961832	1.663	-14.2714	-6.54016	1.67844	-6.9192	5.93071	11.0661	54.2718	4.02406	103.532	47.6309	0.730958	-1.84846	-34.0539	-4.33601	0.923297	-6.34992	-1.86852	6.24831	53.6511	-5.31958	90.7257	43.7411	9.91569	-6.95832	-24.8482	1.31397	2.37438	27.9934	-1.32276	-1.77617	35.3707	-5.85086
672	1.40153	-1.12343	20.0061	0.514202	-0.614897	3.06803	0.514139	-0.61495	8.88846	0.422437	-0.428101	12.5035	-0.790159	0.776419	11.8206	-1.10696	1.73413	-14.0835	-6.52355	1.55752	-6.89257	5.80264	11.1254	54.165	4.06582	103.502	47.598	0.760759	-1.83133	-34.1825	-4.27845	1.0297	-6.46179	-1.97211	6.07707	53.7898	-5.20634	90.7753	43.5336	10.0765	-6.88327	-24.7306	1.37219	2.29428	27.989	-1.30916	-1.75666	35.3171	-5.79425
674	1.40378	-1.0953	19.97	0.517761	-0.602692	3.0519	0.517699	-0.602745	8.87233	0.42436	-0.418738	12.4914	-0.82757	0.792517	11.921	-1.16931	1.77799	-13.8979	-6.52829	1.39868	-6.79145	5.72708	11.0293	53.9759	3.91555	103.526	47.5779	0.829101	-1.89897	-34.2878	-4.20125	1.15579	-6.55239	-2.00386	6.10669	53.9311	-4.98155	90.7473	43.3563	10.1703	-6.85399	-24.5265	1.40138	2.25292	27.9786	-1.27907	-1.73718	35.275	-5.79061
676	1.41228	-1.07612	19.9309	0.52327	-0.594939	3.03443	0.523208	-0.594993	8.85486	0.428015	-0.412584	12.4783	-0.823547	0.799665	12.0033	-1.16017	1.78854	-13.7449	-6.5231	1.2567	-6.74605	5.66737	11.0021	53.8572	3.77944	103.47	47.5304	0.902059	-1.96269	-34.4485	-4.16824	1.27019	-6.66754	-1.97338	6.09898	54.139	-4.89386	90.8091	43.1448	10.2355	-6.85385	-24.3557	1.40903	2.27313	27.9664	-1.27994	-1.7611	35.2466	-5.73749
678	1.42951	-1.06857	19.89	0.53158	-0.593037	3.01626	0.531519	-0.593092	8.8367	0.434128	-0.410631	12.4647	-0.784438	0.796945	12.0646	-1.09131	1.76693	-13.6303	-6.50679	1.16033	-6.77859	5.63037	11.0406	53.8269	3.6933	103.338	47.4842	0.973972	-1.99541	-34.6446	-4.18776	1.35742	-6.79662	-1.89775	6.04614	54.3883	-4.95145	90.9454	42.925	10.2733	-6.86431	-24.2371	1.40051	2.34088	27.955	-1.31086	-1.82155	35.2332	-5.64161
680	1.45971	-1.07963	19.867	0.543886	-0.60046	3.00612	0.543824	-0.600516	8.82655	0.443797	-0.415412	12.4571	-0.728134	0.787817	12.1059	-0.99367	1.72683	-13.5524	-6.48924	1.16586	-6.8533	5.68605	10.9057	53.7974	3.58246	103.269	47.5982	1.05158	-1.99599	-34.7208	-4.22965	1.37497	-6.84566	-1.85962	6.1509	54.4983	-4.93076	90.948	42.8797	10.2486	-6.82426	-24.1295	1.39716	2.37229	27.9542	-1.32556	-1.85234	35.2359	-5.60094
682	1.48229	-1.08354	19.8602	0.553439	-0.604131	3.00312	0.553377	-0.604188	8.82355	0.45117	-0.417563	12.4548	-0.663721	0.761633	12.1359	-0.888207	1.65264	-13.4958	-6.4929	1.17349	-6.89477	5.68752	10.723	53.7726	3.55026	103.297	47.7266	1.10008	-1.97229	-34.7406	-4.25085	1.38062	-6.84105	-1.85876	6.29024	54.5675	-4.90693	90.8853	42.8533	10.2266	-6.74747	-24.0715	1.39789	2.38242	27.9483	-1.33708	-1.8606	35.229	-5.60453
684	1.49243	-1.07418	19.8654	0.558686	-0.600943	3.00539	0.558624	-0.601001	8.82582	0.454894	-0.414857	12.4565	-0.59908	0.718153	12.1585	-0.789326	1.54714	-13.4528	-6.51511	1.16034	-6.89661	5.61355	10.5499	53.7481	3.61532	103.375	47.834	1.13049	-1.91667	-34.7269	-4.24241	1.38728	-6.7998	-1.88443	6.42389	54.6132	-4.8992	90.7873	42.8173	10.2199	-6.65565	-24.0524	1.3988	2.38025	27.9324	-1.35053	-1.85683	35.2092	-5.63277
686	1.49307	-1.05216	19.8671	0.560893	-0.591368	3.00608	0.560832	-0.591426	8.82652	0.455953	-0.407562	12.4571	-0.549208	0.663076	12.1813	-0.721924	1.42674	-13.4099	-6.51904	1.13079	-6.92117	5.51563	10.5276	53.7155	3.77389	103.214	47.9089	1.2337	-1.76855	-34.7263	-4.21846	1.39135	-6.7715	-1.88525	6.49706	54.6281	-4.93536	90.736	42.7887	10.2172	-6.63267	-23.998	1.38288	2.39827	27.8984	-1.38339	-1.88955	35.188	-5.60643
688	1.48254	-1.03068	19.8606	0.558189	-0.581031	3.00312	0.558129	-0.581088	8.82355	0.453295	-0.399996	12.4548	-0.520719	0.616187	12.1999	-0.689801	1.33001	-13.3751	-6.52498	1.10606	-6.93376	5.44319	10.4902	53.674	3.88803	103.165	47.966	1.30727	-1.6968	-34.7107	-4.1842	1.3868	-6.75299	-1.86055	6.53297	54.6084	-5.01509	90.6607	42.8092	10.1944	-6.6264	-23.9299	1.35232	2.42927	27.8803	-1.40568	-1.91213	35.1717	-5.55094
690	1.46167	-1.01273	19.8443	0.550671	-0.571298	2.99577	0.550612	-0.571355	8.81621	0.447078	-0.393175	12.4493	-0.514476	0.584378	12.2108	-0.691671	1.26978	-13.3548	-6.53521	1.08872	-6.93652	5.4103	10.4346	53.6346	3.93317	103.255	48.003	1.31906	-1.72964	-34.6845	-4.14875	1.37932	-6.74656	-1.80898	6.533	54.5698	-5.12974	90.5625	42.8732	10.1484	-6.61658	-23.847	1.31337	2.458	27.8837	-1.40874	-1.91318	35.1608	-5.48592
692	1.4327	-0.994541	19.8173	0.53966	-0.560723	2.98368	0.539602	-0.560778	8.80411	0.4382	-0.385936	12.4402	-0.525374	0.572562	12.203	-0.716189	1.2529	-13.3694	-6.5462	1.0669	-6.96783	5.41781	10.5147	53.6528	3.96369	103.261	47.9887	1.21563	-1.81915	-34.6799	-4.13851	1.40095	-6.7567	-1.72967	6.48351	54.5825	-5.24505	90.5161	42.9088	10.0848	-6.57296	-23.7341	1.28878	2.42705	27.8991	-1.38633	-1.8913	35.1483	-5.47177
694	1.40703	-0.985543	19.794	0.529274	-0.554472	2.9733	0.529217	-0.554526	8.79373	0.430056	-0.381893	12.4324	-0.546725	0.576649	12.1846	-0.753002	1.26918	-13.4038	-6.53829	1.04597	-6.99573	5.42877	10.5906	53.6458	3.95164	103.244	47.9881	1.1755	-1.90685	-34.7303	-4.14863	1.41129	-6.77254	-1.65297	6.42029	54.581	-5.35702	90.4294	42.9745	10.0636	-6.46514	-23.6044	1.27889	2.35998	27.9072	-1.34913	-1.83753	35.1357	-5.49426
696	1.39074	-0.983586	19.7802	0.522355	-0.552151	2.96711	0.522298	-0.552204	8.78754	0.424743	-0.38058	12.4278	-0.574567	0.590578	12.1599	-0.797452	1.30601	-13.4501	-6.51559	1.01717	-7.01185	5.42709	10.6228	53.6087	3.90038	103.234	48.0162	1.20227	-1.96809	-34.8112	-4.1785	1.41644	-6.79118	-1.58945	6.35299	54.5624	-5.45288	90.3044	43.0679	10.0819	-6.30477	-23.4636	1.28523	2.28184	27.8986	-1.3116	-1.76899	35.1227	-5.54186
698	1.39741	-0.971186	19.7833	0.526352	-0.547319	2.96848	0.526295	-0.547373	8.78891	0.427432	-0.37672	12.4288	-0.606044	0.594604	12.1365	-0.852564	1.32641	-13.494	-6.51765	0.939909	-7.01467	5.3898	10.5641	53.6057	3.82823	103.334	48.073	1.11324	-1.97355	-34.7704	-4.2365	1.48514	-6.81749	-1.54092	6.27159	54.5735	-5.50363	90.2273	43.137	10.0631	-6.1586	-23.3158	1.31315	2.27063	27.8512	-1.31995	-1.76133	35.1081	-5.57982
700	1.4047	-0.951682	19.7934	0.531224	-0.539452	2.97291	0.531168	-0.539507	8.79334	0.430585	-0.370541	12.4321	-0.617102	0.594408	12.1218	-0.872522	1.33071	-13.5215	-6.51433	0.843345	-6.98529	5.32123	10.5628	53.5843	3.82989	103.369	48.1166	1.08269	-1.96059	-34.7624	-4.25888	1.5466	-6.81772	-1.54889	6.25089	54.5931	-5.4566	90.2118	43.153	10.0552	-6.09969	-23.1945	1.33994	2.31821	27.8265	-1.35461	-1.78857	35.0939	-5.59487
702	1.40861	-0.931182	19.801	0.534713	-0.530847	2.97619	0.534658	-0.530902	8.79662	0.43266	-0.363894	12.4346	-0.60685	0.593937	12.122	-0.854154	1.32563	-13.521	-6.50185	0.753841	-6.93459	5.23866	10.6233	53.5396	3.89686	103.312	48.1354	1.12549	-1.93625	-34.7974	-4.23677	1.58351	-6.79798	-1.59782	6.28104	54.6171	-5.33992	90.2572	43.1145	10.0608	-6.13944	-23.1015	1.35479	2.39666	27.8312	-1.39704	-1.83273	35.0799	-5.58235
704	1.41535	-0.93616	19.7735	0.537291	-0.533537	2.96398	0.537236	-0.533593	8.78441	0.434763	-0.365735	12.4254	-0.600991	0.609918	12.1613	-0.837359	1.3519	-13.4479	-6.49006	0.76241	-6.9259	5.21134	10.615	53.4914	3.88807	103.203	48.1224	1.14378	-1.88631	-34.7671	-4.19431	1.58616	-6.82401	-1.58462	6.22731	54.6419	-5.3228	90.3481	43.0512	10.0558	-6.24971	-23.0061	1.33524	2.38613	27.8316	-1.38477	-1.83741	35.0597	-5.5344
706	1.42228	-0.935269	19.7543	0.540448	-0.5337	2.95546	0.540393	-0.533755	8.77589	0.437141	-0.365652	12.4191	-0.572617	0.612169	12.1749	-0.785187	1.34422	-13.4221	-6.48204	0.750279	-6.92967	5.19182	10.5874	53.4729	3.88204	103.131	48.1177	1.16697	-1.85907	-34.7727	-4.1733	1.60392	-6.83358	-1.53826	6.25477	54.6955	-5.34137	90.392	42.975	10.0069	-6.33821	-22.9308	1.3149	2.37923	27.8263	-1.36533	-1.83706	35.0553	-5.51877
708	1.42834	-0.920443	19.7534	0.544399	-0.527742	2.95504	0.544344	-0.527798	8.77547	0.439726	-0.360952	12.4187	-0.521779	0.594081	12.1516	-0.700338	1.29066	-13.4648	-6.48454	0.692014	-6.93388	5.17043	10.5415	53.4804	3.88602	103.126	48.1413	1.18917	-1.86761	-34.8125	-4.17223	1.64714	-6.81074	-1.47932	6.37323	54.7636	-5.37166	90.3815	42.9023	9.93461	-6.39039	-22.8822	1.30576	2.39284	27.8155	-1.35571	-1.84043	35.0605	-5.53542
710	1.43196	-0.885647	19.7733	0.548981	-0.512891	2.96373	0.548928	-0.512948	8.78416	0.442229	-0.349573	12.4253	-0.470029	0.555382	12.1012	-0.622103	1.1995	-13.5578	-6.52572	0.590836	-6.91295	5.14998	10.4291	53.4602	3.85837	103.233	48.2518	1.15719	-1.92812	-34.7805	-4.13488	1.71082	-6.74082	-1.47361	6.4861	54.755	-5.35346	90.3841	42.8869	9.9644	-6.45584	-22.8753	1.32709	2.41911	27.8073	-1.38922	-1.85586	35.024	-5.50938
712	1.43053	-0.856431	19.7847	0.550892	-0.500017	2.96872	0.550841	-0.500074	8.78915	0.442858	-0.339832	12.429	-0.42744	0.520961	12.0895	-0.559081	1.11965	-13.5791	-6.55508	0.50469	-6.87619	5.12039	10.3946	53.4376	3.86968	103.231	48.2814	1.18161	-1.92895	-34.772	-4.09686	1.76669	-6.68295	-1.48635	6.5037	54.7434	-5.35689	90.4208	42.8492	9.99624	-6.49743	-22.8549	1.34065	2.42656	27.7921	-1.40436	-1.87064	34.9909	-5.49426
714	1.42496	-0.839159	19.7832	0.549968	-0.491968	2.96798	0.549918	-0.492025	8.78841	0.44167	-0.33387	12.4284	-0.395958	0.496271	12.1233	-0.512529	1.06183	-13.5162	-6.5615	0.446471	-6.83382	5.08299	10.4413	53.4218	3.92083	103.133	48.2203	1.25265	-1.88152	-34.7917	-4.0652	1.80398	-6.65014	-1.51218	6.44779	54.7379	-5.37558	90.4642	42.7892	10.0157	-6.50719	-22.8198	1.34056	2.41815	27.7724	-1.39661	-1.88432	34.9714	-5.49395
716	1.42218	-0.83531	19.7795	0.549097	-0.49003	2.96633	0.549046	-0.490087	8.78676	0.440899	-0.332473	12.4272	-0.369466	0.477043	12.1622	-0.472777	1.01596	-13.4435	-6.54633	0.412037	-6.82304	5.05256	10.4345	53.4326	3.94928	103.236	48.1937	1.21797	-1.95468	-34.7722	-4.03929	1.80563	-6.63615	-1.56172	6.52623	54.7106	-5.30911	90.3583	42.781	10.0569	-6.48113	-22.8236	1.34106	2.44496	27.7674	-1.41065	-1.91148	34.9672	-5.47495
718	1.41604	-0.826203	19.7795	0.54721	-0.485509	2.9663	0.54716	-0.485565	8.78673	0.439209	-0.329209	12.4272	-0.348381	0.457194	12.1876	-0.442947	0.971248	-13.3962	-6.54308	0.358397	-6.80617	5.03044	10.4336	53.4434	3.95595	103.354	48.1862	1.16916	-2.02886	-34.7441	-4.01248	1.8153	-6.61877	-1.59694	6.57746	54.6689	-5.27248	90.2709	42.8092	10.0806	-6.45636	-22.8374	1.33908	2.45132	27.7622	-1.4117	-1.91951	34.9594	-5.47056
720	1.40615	-0.809011	19.7835	0.544381	-0.477132	2.96799	0.544332	-0.477188	8.78842	0.436574	-0.323122	12.4284	-0.331783	0.436099	12.1949	-0.421611	0.926196	-13.3826	-6.55497	0.28038	-6.7808	5.00766	10.4453	53.4508	3.9479	103.446	48.1951	1.12524	-2.07553	-34.7162	-3.98666	1.84064	-6.59487	-1.61403	6.57285	54.6185	-5.28052	90.2353	42.8641	10.0838	-6.43544	-22.8544	1.33501	2.43347	27.7571	-1.39827	-1.90904	34.9486	-5.48395
722	1.39584	-0.791987	19.7845	0.54136	-0.468784	2.96839	0.541311	-0.46884	8.78883	0.433799	-0.317067	12.4287	-0.317336	0.418628	12.1884	-0.402585	0.888634	-13.3945	-6.5578	0.199497	-6.77349	4.93851	10.4596	53.4677	3.96571	103.501	48.2098	1.08674	-2.07763	-34.702	-3.97946	1.86979	-6.57688	-1.635	6.53081	54.5772	-5.29062	90.2298	42.9177	10.0924	-6.38057	-22.872	1.33055	2.42927	27.7678	-1.39487	-1.91779	34.9595	-5.49737
724	1.38682	-0.773314	19.786	0.539044	-0.459829	2.96899	0.538997	-0.459884	8.78942	0.431513	-0.310514	12.4292	-0.302082	0.400735	12.1922	-0.382341	0.849947	-13.3874	-6.56936	0.136008	-6.76174	4.88463	10.4407	53.4742	3.96777	103.586	48.2255	1.05046	-2.0867	-34.689	-3.9619	1.89306	-6.55797	-1.66843	6.50254	54.5418	-5.27685	90.2477	42.9514	10.0916	-6.36152	-22.8835	1.33112	2.41546	27.7753	-1.39094	-1.91247	34.9644	-5.51653
726	1.37945	-0.754305	19.7879	0.53748	-0.450872	2.96976	0.537434	-0.450927	8.79019	0.429789	-0.303914	12.4297	-0.284939	0.382694	12.2114	-0.358828	0.810173	-13.3516	-6.58753	0.0895349	-6.74203	4.85619	10.3983	53.4711	3.94867	103.691	48.2345	1.01704	-2.10834	-34.6746	-3.93179	1.90976	-6.53866	-1.70915	6.49303	54.5131	-5.24583	90.2756	42.9604	10.0836	-6.38114	-22.8876	1.33771	2.39219	27.7758	-1.38575	-1.89195	34.9589	-5.53893
728	1.37262	-0.741063	19.7875	0.535653	-0.444479	2.96952	0.535607	-0.444534	8.78995	0.428028	-0.299246	12.4296	-0.265665	0.369908	12.2433	-0.32936	0.779019	-13.2922	-6.58734	0.0327835	-6.71946	4.8358	10.4128	53.4821	3.92207	103.698	48.2083	0.989027	-2.11474	-34.6611	-3.90822	1.92826	-6.52729	-1.72472	6.45948	54.4985	-5.2633	90.2661	42.9463	10.0901	-6.37701	-22.8826	1.34894	2.37943	27.7726	-1.38554	-1.8811	34.9508	-5.54946
730	1.36757	-0.729394	19.7866	0.534469	-0.43893	2.96911	0.534424	-0.438985	8.78954	0.4268	-0.295169	12.4292	-0.243137	0.355404	12.2684	-0.294649	0.743448	-13.2455	-6.58903	-0.0160528	-6.70202	4.82058	10.429	53.4861	3.90187	103.683	48.1953	0.978923	-2.1057	-34.6355	-3.88693	1.95022	-6.51618	-1.72643	6.45305	54.4822	-5.26576	90.268	42.9339	10.099	-6.40405	-22.8936	1.36109	2.36354	27.77	-1.37744	-1.86874	34.9465	-5.56995
732	1.36494	-0.717762	19.7863	0.534337	-0.433609	2.96893	0.534293	-0.433664	8.78936	0.426372	-0.291199	12.4291	-0.217047	0.337191	12.2817	-0.254931	0.699735	-13.2206	-6.59574	-0.0590612	-6.68738	4.80726	10.4337	53.4818	3.88989	103.677	48.2027	0.981478	-2.08737	-34.5952	-3.86639	1.97609	-6.50312	-1.72493	6.47285	54.4568	-5.24291	90.2859	42.9322	10.1071	-6.46272	-22.9228	1.37096	2.34962	27.768	-1.36363	-1.8602	34.9453	-5.59467
734	1.36655	-0.703415	19.7891	0.536291	-0.427481	2.97013	0.536246	-0.427536	8.79056	0.427453	-0.286497	12.43	-0.187324	0.312849	12.2848	-0.211086	0.643454	-13.2148	-6.60202	-0.123539	-6.65427	4.78778	10.4121	53.4789	3.8719	103.762	48.2145	0.964434	-2.09488	-34.5463	-3.84147	2.00473	-6.48581	-1.75623	6.46573	54.4108	-5.21102	90.302	42.9481	10.1051	-6.51031	-22.9468	1.36989	2.37158	27.7605	-1.36596	-1.88755	34.9357	-5.57933
736	1.36861	-0.689251	19.7889	0.538434	-0.421464	2.96999	0.538391	-0.421519	8.79042	0.428684	-0.281865	12.4299	-0.155079	0.291585	12.2811	-0.161378	0.591725	-13.2215	-6.61076	-0.172359	-6.63054	4.77058	10.4269	53.4962	3.88087	103.809	48.2148	0.930198	-2.06999	-34.4687	-3.81843	2.03577	-6.46812	-1.79638	6.46369	54.3399	-5.16869	90.2759	42.9828	10.1362	-6.5353	-23.0085	1.36423	2.39988	27.7589	-1.37206	-1.91761	34.9273	-5.54844
738	1.36971	-0.675475	19.7856	0.540129	-0.415524	2.96845	0.540086	-0.41558	8.78889	0.429585	-0.277317	12.4287	-0.120405	0.274651	12.2733	-0.105481	0.546845	-13.236	-6.62128	-0.202137	-6.62022	4.75894	10.4779	53.5352	3.9132	103.815	48.2012	0.887007	-2.01439	-34.3717	-3.79758	2.06645	-6.45263	-1.8365	6.47221	54.2482	-5.12101	90.2104	43.0347	10.196	-6.54969	-23.1037	1.35769	2.42165	27.7632	-1.37772	-1.93866	34.9215	-5.51576
740	1.36829	-0.6598	19.785	0.540883	-0.408541	2.96816	0.540841	-0.408597	8.78859	0.429718	-0.272048	12.4285	-0.0819627	0.257733	12.2665	-0.0427619	0.500442	-13.2484	-6.62887	-0.234811	-6.61426	4.76341	10.4985	53.5834	3.9154	103.906	48.1848	0.87379	-1.99259	-34.3136	-3.77297	2.08588	-6.44547	-1.86177	6.49913	54.151	-5.07835	90.1517	43.1063	10.2193	-6.62283	-23.1743	1.35916	2.4088	27.762	-1.37394	-1.93167	34.9157	-5.51614
742	1.3639	-0.646351	19.784	0.540143	-0.402269	2.96765	0.540101	-0.402325	8.78808	0.428776	-0.267404	12.4281	-0.0428461	0.241592	12.2596	0.0214938	0.455164	-13.2611	-6.63375	-0.261638	-6.60749	4.7471	10.5332	53.6297	3.95044	103.991	48.1591	0.851001	-1.96399	-34.2533	-3.75532	2.10247	-6.44547	-1.878	6.46356	54.0885	-5.08976	90.1462	43.1371	10.2486	-6.70215	-23.2459	1.36661	2.40171	27.7612	-1.37932	-1.92959	34.91	-5.53166
744	1.35701	-0.634924	19.7825	0.53813	-0.396662	2.96694	0.538089	-0.396717	8.78737	0.426925	-0.263334	12.4276	-0.00471726	0.225279	12.2513	0.083889	0.409971	-13.2764	-6.63609	-0.28625	-6.59484	4.70879	10.5826	53.666	4.01709	104.053	48.1247	0.817577	-1.9302	-34.1931	-3.74292	2.1208	-6.45014	-1.88925	6.3729	54.0647	-5.14427	90.1875	43.1224	10.2865	-6.77027	-23.3155	1.37838	2.40401	27.7609	-1.39252	-1.93502	34.9035	-5.55365
746	1.34961	-0.619725	19.7838	0.53622	-0.389368	2.96748	0.53618	-0.389423	8.78791	0.425045	-0.257999	12.428	0.0301415	0.203626	12.2369	0.138181	0.356433	-13.3032	-6.63747	-0.330752	-6.56036	4.67795	10.6175	53.6759	4.05919	104.1	48.0844	0.808983	-1.92752	-34.178	-3.71636	2.15434	-6.44978	-1.91016	6.33876	54.0504	-5.14281	90.1903	43.1071	10.3073	-6.79949	-23.3536	1.38953	2.38852	27.7581	-1.38912	-1.92341	34.8917	-5.56231
748	1.34441	-0.609313	19.7833	0.534859	-0.384356	2.96725	0.534819	-0.384411	8.78768	0.423718	-0.254335	12.4278	0.0565726	0.187052	12.2224	0.179283	0.315546	-13.3301	-6.63424	-0.372422	-6.53018	4.66231	10.6185	53.6647	4.057	104.152	48.0602	0.790084	-1.95436	-34.1752	-3.69818	2.17961	-6.45037	-1.91749	6.32862	54.0478	-5.14207	90.209	43.0821	10.3261	-6.83282	-23.3758	1.39638	2.38447	27.7539	-1.38518	-1.92261	34.8817	-5.55993
750	1.34199	-0.603083	19.782	0.534345	-0.381414	2.96663	0.534306	-0.381469	8.78706	0.423152	-0.252166	12.4274	0.0753183	0.176036	12.2076	0.208742	0.287872	-13.3576	-6.62904	-0.408849	-6.50871	4.66398	10.5895	53.6446	4.01438	104.22	48.0513	0.749514	-2.01345	-34.1799	-3.68855	2.19579	-6.44889	-1.91181	6.32977	54.0571	-5.15359	90.2526	43.0443	10.3409	-6.87479	-23.3861	1.39887	2.39574	27.7492	-1.3837	-1.93507	34.8739	-5.55189
752	1.34137	-0.589929	19.7886	0.535219	-0.375624	2.96952	0.53518	-0.375679	8.78995	0.423446	-0.247785	12.4295	0.0945483	0.162461	12.1827	0.238039	0.25534	-13.4039	-6.63725	-0.453082	-6.48815	4.68115	10.5643	53.6643	3.96911	104.355	48.029	0.667867	-2.12571	-34.2074	-3.66641	2.22348	-6.42612	-1.91973	6.30021	54.0883	-5.18452	90.3239	42.9796	10.326	-6.89561	-23.3859	1.40051	2.41429	27.748	-1.38357	-1.94692	34.8636	-5.56076
754	1.3424	-0.578072	19.7933	0.536698	-0.370539	2.97157	0.53666	-0.370594	8.792	0.424236	-0.243893	12.4311	0.113985	0.147809	12.1678	0.267239	0.220782	-13.4316	-6.64306	-0.488903	-6.46937	4.69828	10.5677	53.6687	3.94919	104.435	48.0233	0.599897	-2.19406	-34.2146	-3.64504	2.24832	-6.40794	-1.91502	6.31963	54.0973	-5.18891	90.3464	42.9296	10.3283	-6.94745	-23.3898	1.40622	2.41815	27.7439	-1.38216	-1.94729	34.8505	-5.57172
756	1.34415	-0.568223	19.7947	0.538326	-0.366387	2.97216	0.538288	-0.366443	8.7926	0.425197	-0.240689	12.4315	0.135354	0.132085	12.1651	0.299471	0.183509	-13.4366	-6.64424	-0.517193	-6.45264	4.70712	10.5908	53.6564	3.95356	104.464	48.0337	0.548241	-2.21099	-34.1941	-3.62521	2.26653	-6.39858	-1.90032	6.37596	54.0826	-5.17147	90.3287	42.8969	10.3489	-7.03138	-23.3976	1.41688	2.40678	27.7375	-1.37983	-1.93776	34.8363	-5.58527
758	1.34335	-0.55598	19.7962	0.539047	-0.360965	2.97277	0.53901	-0.36102	8.7932	0.4254	-0.23659	12.432	0.1645	0.115213	12.1643	0.345314	0.140958	-13.4383	-6.64677	-0.559176	-6.43782	4.68831	10.5585	53.6753	3.94044	104.607	48.0324	0.457561	-2.25578	-34.1527	-3.59724	2.27336	-6.38908	-1.91084	6.33604	54.0803	-5.20542	90.3827	42.8498	10.3504	-7.10036	-23.3925	1.4321	2.40239	27.7384	-1.38216	-1.93948	34.8293	-5.61997
760	1.34211	-0.543585	19.7987	0.539587	-0.35544	2.97384	0.539551	-0.355496	8.79427	0.425463	-0.232427	12.4327	0.197687	0.0953725	12.1604	0.397252	0.0913601	-13.4456	-6.64721	-0.591275	-6.43294	4.67831	10.5468	53.6916	3.93813	104.64	48.0296	0.413868	-2.24653	-34.1346	-3.57642	2.2854	-6.3872	-1.92313	6.30927	54.0959	-5.21111	90.4761	42.7994	10.3272	-7.17866	-23.3772	1.43935	2.39656	27.7388	-1.37798	-1.93483	34.8235	-5.63947
762	1.3409	-0.533167	19.8014	0.539968	-0.350784	2.97501	0.539932	-0.35084	8.79544	0.425459	-0.228922	12.4336	0.231345	0.0744539	12.1533	0.449598	0.039601	-13.459	-6.64369	-0.61143	-6.43681	4.67864	10.5588	53.7044	3.93963	104.546	48.0199	0.414967	-2.18171	-34.1327	-3.56494	2.30225	-6.3941	-1.9326	6.30836	54.1241	-5.18194	90.589	42.7524	10.2897	-7.25247	-23.3537	1.43831	2.39073	27.7375	-1.36799	-1.92572	34.8174	-5.64033
764	1.33997	-0.531761	19.7989	0.539685	-0.35008	2.97392	0.539649	-0.350136	8.79435	0.425204	-0.228413	12.4328	0.253157	0.0620606	12.1496	0.483997	0.00816501	-13.4659	-6.63149	-0.633062	-6.43886	4.65719	10.5311	53.7435	3.88696	104.459	47.9686	0.368762	-2.11831	-34.06	-3.55651	2.30532	-6.40938	-1.94334	6.28977	54.1325	-5.15914	90.6552	42.7286	10.2976	-7.23547	-23.3256	1.44029	2.39726	27.7369	-1.36558	-1.93752	34.8114	-5.64421
766	1.33823	-0.533275	19.7978	0.538792	-0.350587	2.97342	0.538756	-0.350642	8.79386	0.424568	-0.228846	12.4324	0.277478	0.0524347	12.1422	0.524076	-0.019309	-13.4797	-6.61279	-0.653983	-6.42683	4.64028	10.5253	53.7605	3.84718	104.444	47.9294	0.316245	-2.11015	-34.0213	-3.55263	2.30358	-6.41942	-1.9375	6.25132	54.1367	-5.16633	90.7521	42.7081	10.2775	-7.25434	-23.3091	1.4461	2.40327	27.7368	-1.3668	-1.94194	34.8046	-5.64815
768	1.33632	-0.535428	19.7995	0.537767	-0.351367	2.9742	0.53773	-0.351422	8.79463	0.423849	-0.229493	12.433	0.307498	0.042951	12.1287	0.574529	-0.0489039	-13.5049	-6.5922	-0.671177	-6.40598	4.63737	10.5511	53.755	3.83291	104.489	47.9174	0.266572	-2.15252	-34.0223	-3.55226	2.29915	-6.42318	-1.91763	6.2107	54.1399	-5.19587	90.8627	42.6894	10.2314	-7.3182	-23.3094	1.45443	2.40745	27.7375	-1.37024	-1.93906	34.7964	-5.65187
770	1.33743	-0.533405	19.8048	0.538423	-0.350594	2.97653	0.538387	-0.350649	8.79696	0.424291	-0.228877	12.4348	0.344509	0.0264511	12.1041	0.634736	-0.0941491	-13.5509	-6.58737	-0.675415	-6.41115	4.66372	10.6003	53.7702	3.83853	104.453	47.9447	0.227982	-2.16247	-33.989	-3.54934	2.29505	-6.4312	-1.90768	6.2575	54.1467	-5.18722	90.8348	42.6841	10.2382	-7.33996	-23.3296	1.4572	2.41861	27.7398	-1.37296	-1.95957	34.785	-5.65352
772	1.34239	-0.537466	19.8081	0.540232	-0.352814	2.97802	0.540196	-0.35287	8.79845	0.425781	-0.230427	12.4359	0.374259	0.015706	12.0833	0.684157	-0.125981	-13.5897	-6.58212	-0.656798	-6.43006	4.70419	10.6039	53.8046	3.81369	104.474	47.9772	0.180006	-2.16418	-33.9499	-3.55586	2.28056	-6.43983	-1.92381	6.27843	54.1353	-5.16262	90.822	42.6935	10.2467	-7.36347	-23.3661	1.45993	2.41988	27.7455	-1.3727	-1.96333	34.778	-5.65703
774	1.35084	-0.547794	19.8087	0.543023	-0.358075	2.97834	0.542986	-0.358131	8.79877	0.428192	-0.234188	12.4361	0.396583	0.0112537	12.0693	0.722727	-0.14333	-13.6157	-6.57375	-0.620419	-6.45858	4.74615	10.5684	53.856	3.77027	104.555	48.0055	0.122641	-2.15863	-33.9034	-3.57119	2.25529	-6.45029	-1.96666	6.25582	54.107	-5.13008	90.8466	42.7134	10.2525	-7.39309	-23.4142	1.46452	2.41151	27.7542	-1.37074	-1.95009	34.7765	-5.66475
776	1.36038	-0.554915	19.8092	0.546572	-0.362027	2.97855	0.546534	-0.362084	8.79898	0.43109	-0.236925	12.4363	0.425554	0.00255655	12.0586	0.771579	-0.1711	-13.6357	-6.56624	-0.598875	-6.48916	4.75218	10.5986	53.9093	3.81509	104.582	48.0273	0.0770321	-2.13508	-33.8277	-3.58115	2.22799	-6.47109	-2.02235	6.21611	54.092	-5.11037	90.865	42.7228	10.2838	-7.40779	-23.4572	1.47447	2.40906	27.7633	-1.37435	-1.95686	34.7774	-5.68496
778	1.36981	-0.563515	19.8106	0.549939	-0.36662	2.97922	0.549901	-0.366677	8.79965	0.433892	-0.240152	12.4368	0.456272	-0.00486344	12.0504	0.824121	-0.197272	-13.6513	-6.5576	-0.573798	-6.51854	4.74919	10.619	53.9726	3.86542	104.644	48.0423	0.028712	-2.11201	-33.7159	-3.59122	2.19794	-6.48845	-2.06855	6.22309	54.0579	-5.06883	90.8336	42.7501	10.3102	-7.44325	-23.5144	1.48414	2.42024	27.7734	-1.38433	-1.96941	34.7777	-5.69572
780	1.37835	-0.573819	19.8134	0.552771	-0.371885	2.98049	0.552732	-0.371942	8.80093	0.436334	-0.243915	12.4378	0.487553	-0.0103086	12.0447	0.8785	-0.220092	-13.6621	-6.54836	-0.541809	-6.54639	4.74663	10.6284	54.0477	3.9071	104.749	48.0503	-0.0276532	-2.09289	-33.5837	-3.60421	2.16775	-6.5021	-2.09787	6.26511	54.0059	-5.01644	90.7619	42.7935	10.3303	-7.50233	-23.5859	1.49194	2.44014	27.7838	-1.39773	-1.98292	34.7765	-5.69344
782	1.38486	-0.583282	19.8174	0.554781	-0.376606	2.98229	0.554742	-0.376664	8.80272	0.438128	-0.247323	12.4391	0.517929	-0.0152954	12.044	0.931437	-0.241677	-13.6635	-6.54303	-0.502558	-6.57623	4.75887	10.6866	54.137	3.95696	104.865	48.0472	-0.104754	-2.07558	-33.5043	-3.6287	2.14927	-6.52437	-2.10474	6.2204	53.9705	-5.03324	90.7398	42.8172	10.3707	-7.56344	-23.6559	1.49679	2.43674	27.7907	-1.40046	-1.98665	34.7732	-5.68166
784	1.38953	-0.592617	19.8217	0.556003	-0.381112	2.98422	0.555963	-0.38117	8.80465	0.439319	-0.250619	12.4406	0.547808	-0.019446	12.0444	0.983821	-0.261537	-13.663	-6.53546	-0.462745	-6.60966	4.78142	10.7689	54.2253	4.00828	104.947	48.0535	-0.173786	-2.03983	-33.4378	-3.65286	2.12217	-6.54936	-2.11548	6.16872	53.9342	-5.05938	90.7216	42.8486	10.4069	-7.62188	-23.7178	1.5014	2.439	27.8016	-1.40361	-1.99474	34.7741	-5.68643
786	1.39251	-0.601734	19.8264	0.556497	-0.385376	2.98637	0.556457	-0.385433	8.8068	0.439952	-0.253778	12.4422	0.575661	-0.0226174	12.0447	1.03294	-0.278788	-13.6628	-6.52241	-0.42963	-6.64226	4.80293	10.8584	54.3038	4.05516	104.988	48.071	-0.230308	-1.98845	-33.3808	-3.67616	2.08744	-6.57718	-2.12854	6.12814	53.9038	-5.08318	90.7029	42.8851	10.4344	-7.67665	-23.7684	1.50645	2.44621	27.8165	-1.40668	-2.0047	34.779	-5.70846
788	1.39383	-0.609448	19.8335	0.556385	-0.388886	2.98953	0.556345	-0.388943	8.80996	0.440083	-0.256413	12.4446	0.59568	-0.0246148	12.044	1.06836	-0.290682	-13.6642	-6.49263	-0.431341	-6.64828	4.77145	10.9096	54.3483	4.08174	105.019	48.0824	-0.276757	-1.94704	-33.353	-3.70854	2.06975	-6.61609	-2.10859	6.10469	53.9218	-5.10968	90.6972	42.8947	10.4606	-7.73609	-23.808	1.51289	2.42729	27.8294	-1.39779	-1.99083	34.7827	-5.72483
790	1.39576	-0.618653	19.8427	0.556409	-0.39311	2.99366	0.556369	-0.393167	8.81409	0.44036	-0.259574	12.4476	0.609506	-0.0247419	12.0419	1.09334	-0.296644	-13.6683	-6.48038	-0.412558	-6.67853	4.76954	10.92	54.405	4.08325	105.088	48.1144	-0.36701	-1.94561	-33.3289	-3.74169	2.05409	-6.64158	-2.08366	6.0826	53.9562	-5.14236	90.7241	42.8841	10.4671	-7.77321	-23.8171	1.51419	2.41067	27.838	-1.38444	-1.98194	34.7802	-5.72731
792	1.39939	-0.6312	19.854	0.556878	-0.398949	2.9987	0.556837	-0.399007	8.81913	0.441069	-0.263917	12.4514	0.616939	-0.0225296	12.0379	1.1077	-0.295744	-13.6758	-6.4843	-0.368679	-6.73481	4.80772	10.8998	54.4775	4.06048	105.193	48.1644	-0.496937	-1.98885	-33.3097	-3.77382	2.03153	-6.65188	-2.0636	6.06657	54.003	-5.17671	90.7891	42.8524	10.4527	-7.79437	-23.8014	1.51145	2.40207	27.8426	-1.37038	-1.98174	34.7723	-5.71985
794	1.40689	-0.653125	19.8653	0.558213	-0.409231	3.0038	0.558171	-0.409289	8.82423	0.442699	-0.271528	12.4553	0.613727	-0.014604	12.033	1.10515	-0.280106	-13.6848	-6.46099	-0.336921	-6.76548	4.83795	10.8932	54.5208	4.02785	105.256	48.1899	-0.578364	-2.05769	-33.3306	-3.80634	1.97671	-6.66951	-2.06339	6.09543	54.0756	-5.18931	90.8862	42.7953	10.4351	-7.84459	-23.8085	1.51415	2.39562	27.847	-1.36092	-1.97573	34.7685	-5.73141
796	1.41385	-0.671314	19.8856	0.559628	-0.417858	3.01289	0.559585	-0.417916	8.83333	0.444285	-0.2779	12.4621	0.618168	-0.0149691	12.0165	1.113	-0.28274	-13.7155	-6.45186	-0.295389	-6.84875	4.93336	10.907	54.6328	3.96009	105.348	48.244	-0.723939	-2.17101	-33.358	-3.83509	1.91962	-6.66021	-2.06435	6.11855	54.1597	-5.20906	91.0331	42.7111	10.3888	-7.93877	-23.7936	1.52817	2.41048	27.8518	-1.37376	-1.98379	34.7603	-5.74248
798	1.42162	-0.682961	19.9166	0.561946	-0.423725	3.02671	0.561902	-0.423783	8.84714	0.446373	-0.282158	12.4725	0.631371	-0.0290831	11.9839	1.13099	-0.314032	-13.7763	-6.45834	-0.251762	-6.97054	5.0969	10.9688	54.8175	3.85926	105.434	48.3371	-0.977554	-2.30276	-33.329	-3.85557	1.86294	-6.61698	-2.07885	6.12765	54.2374	-5.22244	91.2524	42.6137	10.3074	-8.1003	-23.7532	1.55248	2.4421	27.856	-1.40385	-2.00596	34.7466	-5.75016
800	1.43857	-0.693075	19.9537	0.568404	-0.429747	3.04325	0.56836	-0.429805	8.86368	0.451565	-0.286278	12.4849	0.63396	-0.0588617	11.9338	1.12321	-0.369438	-13.8695	-6.45794	-0.216491	-7.06704	5.26573	11.1818	55.0838	3.78472	105.407	48.3868	-1.36032	-2.38849	-33.2342	-3.85131	1.78433	-6.54324	-2.16695	6.14844	54.2422	-5.13624	91.6106	42.5627	10.1889	-8.41969	-23.7145	1.57444	2.4504	27.8543	-1.41107	-2.02126	34.7299	-5.76274
802	1.46711	-0.685583	20.0049	0.581456	-0.429133	3.06599	0.581412	-0.429193	8.88642	0.461273	-0.285038	12.5019	0.660496	-0.131115	11.8465	1.14095	-0.511988	-14.0323	-6.39757	-0.401365	-6.75933	5.45415	11.489	54.9088	3.59473	104.768	48.8203	-2.18933	-2.1289	-31.9892	-3.85493	1.71993	-6.45487	-2.32799	6.09905	54.2663	-5.0772	92.1096	42.5043	10.0376	-8.72288	-23.6758	1.60524	2.46917	27.844	-1.4171	-2.04785	34.7152	-5.75757
804	1.50651	-0.652013	20.0775	0.601519	-0.418142	3.0981	0.601476	-0.418204	8.91853	0.475581	-0.275616	12.526	0.71751	-0.245209	11.7	1.19588	-0.743527	-14.3056	-6.30252	-0.820856	-6.07369	5.75715	11.7191	54.2019	3.18742	103.487	49.7772	-3.29782	-1.68457	-29.2709	-3.85913	1.68233	-6.35439	-2.55909	6.01372	54.3327	-5.05777	92.6926	42.4472	9.85646	-8.95423	-23.6273	1.64104	2.50042	27.8238	-1.42501	-2.09383	34.6967	-5.7273
806	1.54931	-0.566195	20.1933	0.62763	-0.384752	3.14927	0.627591	-0.384819	8.9697	0.493025	-0.249097	12.5644	0.80824	-0.381664	11.4212	1.30086	-1.03108	-14.8252	-6.3466	-1.34359	-5.47422	6.50885	11.2233	53.1258	2.22412	101.991	51.429	-3.46102	-1.6593	-24.459	-3.79677	1.70384	-6.23869	-2.84282	6.11005	54.4505	-5.012	93.1401	42.4802	9.65591	-9.06342	-23.5153	1.6599	2.52518	27.7917	-1.4333	-2.18384	34.6445	-5.66194
808	1.60096	-0.494501	20.3319	0.656366	-0.358424	3.21057	0.656329	-0.358493	9.031	0.512865	-0.227708	12.6104	0.863653	-0.480209	11.0966	1.3565	-1.23596	-15.4294	-6.45417	-1.82462	-5.05336	7.66254	10.402	51.8247	0.995302	100.1	53.1459	-3.87261	-2.56454	-20.1838	-3.73079	1.65777	-6.07955	-3.18839	6.30301	54.5844	-4.9076	93.4767	42.4999	9.40168	-9.11136	-23.4408	1.65432	2.54375	27.7546	-1.42621	-2.25042	34.5866	-5.59294
810	1.66322	-0.459338	20.4834	0.686505	-0.349099	3.27773	0.686469	-0.349169	9.09816	0.534803	-0.218961	12.6608	0.866848	-0.526426	10.7651	1.33926	-1.32413	-16.0452	-6.61126	-2.20696	-4.82888	9.1891	9.30726	50.2812	-0.371952	97.735	54.6327	-4.04369	-4.51275	-17.5722	-3.68487	1.53046	-5.88119	-3.53475	6.52908	54.7039	-4.81236	93.7192	42.5074	9.1304	-9.13991	-23.4334	1.63066	2.53039	27.7173	-1.39451	-2.28762	34.5356	-5.52893
812	1.74166	-0.484092	20.6289	0.718393	-0.367444	3.34239	0.718356	-0.367519	9.16282	0.559747	-0.230806	12.7094	0.825045	-0.531682	10.4889	1.25873	-1.31818	-16.5574	-6.79918	-2.44947	-4.68785	11.0595	7.93276	48.2202	-1.75037	94.1939	55.4649	-1.44685	-7.70991	-18.2463	-3.69462	1.39781	-5.69775	-3.62142	6.57358	54.7286	-5.07475	93.9679	42.6101	9.03298	-9.27027	-23.5242	1.6206	2.36722	27.6858	-1.31223	-2.34202	34.5145	-5.45791
814	1.81228	-0.53709	20.776	0.744298	-0.397489	3.40794	0.744257	-0.397566	9.22837	0.580926	-0.251773	12.7586	0.733381	-0.505942	10.2776	1.10244	-1.23359	-16.9483	-7.04017	-2.57942	-4.71596	12.8457	5.85999	45.9971	-2.59202	92.8895	55.3787	2.72233	-10.4936	-21.7456	-3.7352	1.24385	-5.45489	-3.66138	6.68946	54.6899	-5.30576	94.0241	42.7217	8.95203	-9.3824	-23.6108	1.6419	2.22704	27.677	-1.22669	-2.38622	34.5108	-5.46144
816	1.87589	-0.612742	20.9209	0.765071	-0.436837	3.47263	0.765026	-0.436915	9.29306	0.598831	-0.280015	12.8071	0.588724	-0.446666	10.1345	0.86613	-1.06427	-17.2118	-7.29274	-2.61966	-4.90024	14.3555	3.11611	43.7698	-2.66521	94.302	54.238	6.97677	-12.7258	-27.5878	-3.80064	1.04616	-5.1537	-3.71041	6.88958	54.6175	-5.43322	93.9115	42.8189	8.85849	-9.4479	-23.6738	1.68515	2.14937	27.7077	-1.16788	-2.41556	34.5255	-5.537
818	1.95969	-0.723617	21.0469	0.791471	-0.493362	3.52908	0.791421	-0.493441	9.34951	0.621988	-0.320752	12.8496	0.378808	-0.323768	10.0435	0.540831	-0.750744	-17.3786	-7.36704	-2.65714	-5.13437	15.4236	0.150333	41.8481	-2.13731	96.9153	51.7487	8.24074	-13.0206	-33.3593	-3.88371	0.698368	-4.8635	-3.81899	6.98032	54.6119	-5.53112	93.9293	42.8821	8.77198	-9.46222	-23.738	1.68213	2.1335	27.8301	-1.21291	-2.43245	34.5731	-5.58786
820	2.05742	-0.832693	21.1433	0.824125	-0.55028	3.57244	0.824067	-0.550365	9.39287	0.649844	-0.361397	12.8822	0.132529	-0.196861	10.0582	0.152472	-0.413417	-17.3499	-7.40728	-2.57561	-5.35589	16.4323	-2.59322	40.1984	-1.01447	100.402	48.2443	5.82711	-11.4072	-36.5694	-4.01636	0.395795	-4.58278	-3.85856	7.10993	54.592	-5.60511	93.8621	42.9281	8.7021	-9.42502	-23.8164	1.70648	2.10627	27.9877	-1.2853	-2.44992	34.6364	-5.66621
822	2.16488	-0.930749	21.208	0.862071	-0.603156	3.60163	0.862009	-0.603245	9.42207	0.681419	-0.398676	12.9042	-0.12952	-0.0792299	10.1682	-0.268428	-0.0861732	-17.1453	-7.44368	-2.36818	-5.53854	17.5194	-4.84991	38.8554	0.651975	104.213	44.0185	0.0990148	-7.91583	-36.3128	-4.18877	0.165583	-4.32864	-3.81581	7.2768	54.5473	-5.67526	93.6928	42.9688	8.65356	-9.36993	-23.9099	1.75999	2.04935	28.1691	-1.36002	-2.45785	34.7136	-5.76403
824	2.27103	-1.02643	21.2386	0.899717	-0.65474	3.61575	0.89965	-0.654833	9.43619	0.712699	-0.434989	12.9149	-0.366213	0.0451581	10.2989	-0.641211	0.241414	-16.9038	-7.47452	-2.07923	-5.66881	18.8153	-6.12827	37.949	2.29921	106.98	39.5104	-8.03438	-4.28873	-32.1189	-4.33967	-0.0948307	-4.15713	-3.76693	7.33924	54.4922	-5.81179	93.5246	43.0187	8.64432	-9.43928	-24.003	1.78558	1.96284	28.3836	-1.40879	-2.39147	34.8112	-5.80881
826	2.36554	-1.08074	21.2815	0.935986	-0.687257	3.63509	0.935915	-0.687353	9.45552	0.741783	-0.457134	12.9295	-0.535317	0.146724	10.3601	-0.902283	0.498167	-16.7918	-7.49091	-1.91302	-5.72555	19.9547	-6.57283	37.2565	3.9752	109.116	35.2692	-16.3239	-1.84889	-27.4391	-4.43929	-0.24442	-4.05714	-3.67175	7.39775	54.4969	-5.94494	93.3879	43.1637	8.59977	-9.51788	-24.1115	1.78738	1.88053	28.6213	-1.44846	-2.35084	34.9328	-5.84466
828	2.44799	-1.08347	21.3476	0.971589	-0.696264	3.66446	0.971517	-0.696365	9.48489	0.768931	-0.461758	12.9516	-0.621947	0.21221	10.3394	-1.03	0.654299	-16.8313	-7.50085	-1.91043	-5.7201	20.8002	-6.37508	36.683	5.52389	110.608	31.589	-23.3063	-1.00205	-23.197	-4.49139	-0.257152	-4.00529	-3.53611	7.47183	54.5584	-6.0606	93.272	43.418	8.50337	-9.55976	-24.2226	1.76992	1.80304	28.8749	-1.47891	-2.34099	35.0732	-5.87441
830	2.5272	-1.02948	21.4364	1.01087	-0.680336	3.70357	1.0108	-0.680441	9.524	0.797312	-0.44753	12.981	-0.612802	0.214337	10.2792	-1.01227	0.654595	-16.943	-7.54475	-2.00489	-5.73383	21.1442	-6.08926	36.0135	6.76061	111.272	29.0853	-25.8946	-1.4462	-20.8765	-4.54961	-0.158992	-3.90612	-3.4065	7.54475	54.6027	-6.19121	93.0922	43.7487	8.35723	-9.47113	-24.2722	1.75516	1.69784	29.1309	-1.48893	-2.28072	35.207	-5.86507
832	2.61599	-0.961389	21.5107	1.05569	-0.659072	3.73613	1.05562	-0.659181	9.55656	0.829511	-0.428967	13.0054	-0.578113	0.181102	10.2673	-0.964131	0.579541	-16.9645	-7.57988	-2.21351	-5.68567	21.208	-6.47734	35.3504	7.13234	111.547	27.4721	-25.3793	-2.96781	-18.4897	-4.60288	-0.00263754	-3.84493	-3.30617	7.66857	54.576	-6.19462	92.8621	44.1293	8.22694	-9.39101	-24.2907	1.73624	1.57188	29.3708	-1.4714	-2.22529	35.3516	-5.88664
834	2.71515	-0.890232	21.5617	1.1054	-0.637318	3.75825	1.10533	-0.637432	9.57868	0.865356	-0.409726	13.0221	-0.531959	0.121934	10.3293	-0.90692	0.452163	-16.8488	-7.58757	-2.52396	-5.57085	21.0371	-7.50086	34.7284	6.73028	111.68	26.528	-22.6362	-4.85011	-16.072	-4.64367	0.185369	-3.82695	-3.24357	7.85692	54.4743	-6.05402	92.5708	44.523	8.13499	-9.34338	-24.2866	1.71091	1.44729	29.591	-1.44126	-2.19779	35.5052	-5.93602
836	2.81269	-0.813681	21.5908	1.15496	-0.612956	3.7706	1.1549	-0.613074	9.59103	0.90094	-0.388526	13.0314	-0.454785	0.0456434	10.4716	-0.801226	0.279944	-16.5836	-7.51996	-2.91514	-5.42221	20.629	-8.28269	34.1808	6.25449	112.105	25.6248	-20.4599	-5.27378	-14.9003	-4.64904	0.371307	-3.80538	-3.21535	8.12408	54.336	-5.83	92.1524	44.844	8.09153	-9.29205	-24.2625	1.67682	1.41069	29.7952	-1.47289	-2.24543	35.6417	-5.9272
838	2.90985	-0.731759	21.6198	1.20485	-0.586226	3.78278	1.20479	-0.58635	9.60321	0.936631	-0.365539	13.0406	-0.362933	-0.0331404	10.6396	-0.669758	0.0969668	-16.2707	-7.49037	-3.19119	-5.36761	20.2066	-8.08037	33.836	6.39418	111.656	24.4989	-17.8468	-5.78841	-14.6934	-4.61143	0.522437	-3.76376	-3.24882	8.36635	54.2378	-5.63767	91.7406	45.0187	8.13444	-9.23501	-24.2742	1.61628	1.40109	30.0046	-1.4883	-2.31912	35.8037	-5.93142
840	3.0085	-0.646298	21.657	1.25571	-0.558154	3.79854	1.25566	-0.558284	9.61897	0.972963	-0.341498	13.0525	-0.266867	-0.108061	10.8061	-0.528549	-0.0805086	-15.9607	-7.53573	-3.31281	-5.3983	19.8572	-7.0266	33.6806	7.074	110.282	23.1094	-14.6504	-6.73824	-15.5698	-4.54248	0.626102	-3.68158	-3.33392	8.5756	54.1795	-5.50564	91.3593	45.0613	8.24478	-9.17537	-24.3208	1.52606	1.4061	30.2193	-1.48915	-2.4072	35.9912	-5.92844
842	3.12196	-0.556868	21.7103	1.31339	-0.529834	3.82135	1.31334	-0.52997	9.64178	1.01438	-0.316877	13.0696	-0.186082	-0.177034	10.9315	-0.412035	-0.240226	-15.7275	-7.69384	-3.34046	-5.32616	19.6414	-6.42631	33.5504	7.46588	108.929	21.6333	-10.7379	-8.17533	-18.276	-4.50113	0.676421	-3.48399	-3.41331	8.84481	54.0625	-5.38865	90.9583	45.0923	8.31315	-9.12246	-24.3303	1.39049	1.43376	30.4267	-1.55854	-2.51745	36.1808	-5.75237
844	3.21292	-0.510105	21.7872	1.35729	-0.518275	3.85499	1.35723	-0.518414	9.67542	1.04649	-0.305653	13.0949	-0.146879	-0.215197	10.9809	-0.35742	-0.326105	-15.6356	-7.86924	-3.24944	-5.321	19.5282	-6.51033	33.5951	7.48211	108.478	20.5274	-7.36469	-9.5122	-21.2029	-4.44639	0.667792	-3.33713	-3.44464	9.02178	53.9934	-5.41077	90.6614	45.2152	8.33832	-9.12657	-24.3797	1.35147	1.45529	30.5791	-1.62321	-2.59661	36.266	-5.61907
846	3.27592	-0.498438	21.8835	1.38571	-0.519641	3.89751	1.38566	-0.519784	9.71794	1.06781	-0.305058	13.1268	-0.145619	-0.227327	10.9725	-0.360347	-0.34854	-15.6511	-8.04192	-3.0777	-5.38389	19.4816	-7.03453	33.8146	7.31451	108.749	19.7498	-4.65126	-10.5789	-24.0102	-4.37601	0.621484	-3.24474	-3.40711	9.14694	53.9675	-5.54996	90.4156	45.4177	8.33568	-9.17891	-24.4731	1.41376	1.45476	30.6625	-1.67264	-2.63334	36.2478	-5.57873
848	3.3235	-0.440344	21.976	1.41169	-0.499302	3.93803	1.41164	-0.499448	9.75846	1.08599	-0.288377	13.1572	-0.136577	-0.257392	11.0219	-0.356712	-0.40687	-15.5593	-8.22788	-3.00326	-5.3565	19.3644	-6.57696	34.0385	7.75394	107.866	18.6486	-1.75797	-11.7919	-26.9848	-4.31942	0.630603	-3.04576	-3.24999	9.57848	53.8632	-5.58545	89.8249	45.5147	8.39532	-9.1865	-24.5568	1.45178	1.38654	30.659	-1.72919	-2.6222	36.2391	-5.63392
850	3.37142	-0.38173	22.0523	1.43791	-0.478676	3.97134	1.43786	-0.478825	9.79177	1.10435	-0.271449	13.1822	-0.125349	-0.293812	11.0735	-0.351786	-0.477623	-15.4633	-8.44321	-2.88005	-5.343	19.3916	-5.87258	34.3595	8.26354	106.553	17.5056	0.823807	-13.0155	-29.6222	-4.248	0.635049	-2.86138	-3.14351	9.84929	53.7754	-5.70032	89.4614	45.6046	8.41504	-9.21194	-24.6441	1.49592	1.3436	30.6759	-1.81339	-2.67582	36.2248	-5.70111
852	3.42459	-0.32786	22.1139	1.46603	-0.46052	3.99816	1.46598	-0.460671	9.81859	1.12427	-0.256241	13.2023	-0.11836	-0.33221	11.1119	-0.355363	-0.550109	-15.3918	-8.68518	-2.68363	-5.36726	19.5848	-5.21361	34.7917	8.69353	105.157	16.3966	3.01236	-14.1342	-31.7671	-4.16281	0.628785	-2.71697	-3.12351	9.90791	53.716	-5.88531	89.3715	45.7126	8.39046	-9.25643	-24.726	1.53638	1.33059	30.7462	-1.90758	-2.78872	36.243	-5.76444
854	3.48312	-0.266818	22.1817	1.49716	-0.439791	4.02759	1.49711	-0.439945	9.84802	1.1463	-0.238937	13.2244	-0.140292	-0.360802	11.1131	-0.407171	-0.59246	-15.3893	-8.9369	-2.43028	-5.43791	19.8497	-5.3057	35.3139	8.88306	104.639	15.4542	4.77655	-14.8783	-33.3169	-4.09483	0.636202	-2.61462	-3.15676	9.99289	53.6595	-5.94089	89.1966	45.8663	8.3954	-9.27524	-24.7529	1.52062	1.28562	30.8716	-1.91087	-2.83708	36.3877	-5.89994
856	3.54939	-0.184995	22.2628	1.5336	-0.410829	4.06275	1.53355	-0.410988	9.88318	1.1718	-0.215175	13.2508	-0.191535	-0.385653	11.1115	-0.510382	-0.615563	-15.3921	-9.14271	-2.21075	-5.52557	20.1027	-5.13911	35.9261	9.15369	103.962	14.4754	6.432	-15.7872	-34.681	-4.03027	0.65097	-2.50512	-3.23565	10.0195	53.5999	-5.99617	89.0456	46.0449	8.42457	-9.27465	-24.8064	1.48467	1.18627	31.1256	-1.92552	-2.78941	36.8967	-5.79304
858	3.60998	-0.0821139	22.3627	1.56952	-0.372316	4.10606	1.56948	-0.372478	9.92649	1.19634	-0.184323	13.2832	-0.26845	-0.407968	11.1241	-0.65885	-0.623223	-15.3684	-9.28585	-2.03245	-5.62302	20.3236	-4.61218	36.5851	9.49207	102.964	13.4421	8.01008	-16.8805	-35.8302	-3.95967	0.667976	-2.37396	-3.34429	9.99679	53.5335	-6.07074	88.9304	46.2267	8.47051	-9.26569	-24.8866	1.44525	0.967047	31.5022	-1.92873	-2.60231	37.8532	-5.37338
860	3.60432	0.0274917	22.4916	1.57713	-0.324932	4.16242	1.5771	-0.325095	9.98284	1.19919	-0.148573	13.3254	-0.346854	-0.429343	11.1887	-0.80937	-0.628898	-15.2483	-9.35768	-1.82564	-5.72341	20.5614	-4.28443	37.099	9.56808	101.994	12.4563	9.44099	-17.6978	-36.2066	-3.85612	0.677982	-2.21452	-3.43017	10.006	53.4493	-6.13187	88.863	46.3412	8.49683	-9.29926	-24.9151	1.43914	0.385072	31.9088	-1.72907	-2.14512	39.3927	-4.66565
862	3.59627	0.144637	22.6414	1.58447	-0.2742	4.22805	1.58444	-0.274364	10.0485	1.20163	-0.11036	13.3745	-0.467411	-0.439225	11.2626	-1.03119	-0.59615	-15.1109	-9.38646	-1.62588	-5.89057	20.7349	-3.87697	37.7386	9.77296	100.842	11.7508	10.3821	-18.0306	-35.8874	-3.72727	0.64422	-2.04093	-3.53792	10.0483	53.396	-6.20625	88.6795	46.4287	8.52817	-9.29901	-24.9217	1.44341	-0.330833	32.3443	-1.41976	-1.6206	40.9888	-4.00876
864	3.60203	0.258863	22.8008	1.59764	-0.226124	4.29786	1.59761	-0.226289	10.1183	1.20861	-0.0737957	13.4268	-0.641025	-0.434181	11.3414	-1.34266	-0.514271	-14.9651	-9.40812	-1.39146	-6.12026	20.8764	-3.45902	38.606	10.183	99.5887	11.3217	10.6324	-17.8744	-34.9902	-3.5866	0.564628	-1.8609	-3.64852	10.1318	53.3639	-6.29166	88.3581	46.5226	8.56262	-9.26802	-24.9216	1.44635	-1.0339	32.7531	-1.07376	-1.10613	42.385	-3.48543
866	3.62063	0.317175	22.9336	1.61121	-0.203463	4.3563	1.61119	-0.203623	10.1767	1.21741	-0.0561813	13.4705	-0.875121	-0.393152	11.4574	-1.74837	-0.342633	-14.7516	-9.53478	-0.915869	-6.3493	21.1279	-3.56448	39.7835	10.7291	99.0023	11.0824	9.78539	-17.53	-34.0707	-3.49224	0.447409	-1.6787	-3.63977	10.2798	53.2517	-6.3364	87.9852	46.7244	8.5723	-9.28675	-24.9567	1.40101	-1.34737	32.9207	-0.9038	-0.674829	43.1138	-3.02157
868	3.68882	0.422966	23.0455	1.65097	-0.16465	4.40478	1.65095	-0.164825	10.2252	1.24484	-0.0249266	13.5069	-1.14367	-0.425419	11.5326	-2.24753	-0.289166	-14.6139	-9.70381	-0.377446	-6.49819	21.8391	-3.63169	41.6495	11.3	96.969	10.0705	8.12887	-16.9428	-32.7226	-3.36036	0.446915	-1.56538	-3.61758	10.4519	53.1907	-6.44996	87.5433	46.9638	8.56946	-9.35501	-24.9923	1.41776	-1.53356	33.0452	-0.820093	-0.408206	43.5404	-2.62131
870	3.80225	0.597424	23.1366	1.71703	-0.100018	4.44315	1.71702	-0.100195	10.2636	1.29042	0.0272514	13.5355	-1.41461	-0.553709	11.545	-2.79148	-0.407681	-14.5915	-9.87763	0.159593	-6.55073	23.0662	-3.38792	43.9716	11.759	93.7216	8.26128	6.0817	-16.0562	-30.9842	-3.17786	0.561833	-1.5101	-3.63429	10.6131	53.1816	-6.68475	87.0541	47.2215	8.56613	-9.44624	-25.0287	1.50201	-1.60268	33.1858	-0.807728	-0.345579	43.7773	-2.328
872	3.90658	0.824759	23.1958	1.78418	-0.0112282	4.46688	1.78418	-0.0114075	10.2873	1.33539	0.0976005	13.5532	-1.58278	-0.770767	11.495	-3.18708	-0.728667	-14.6813	-9.92891	0.583903	-6.5043	24.6569	-2.55466	45.3781	11.5324	92.2792	6.59948	5.47912	-14.5483	-28.7005	-2.96584	0.624886	-1.42267	-3.82134	10.6706	53.1114	-7.15862	86.5661	47.4512	8.60812	-9.41005	-25.0889	1.57094	-1.33858	33.3941	-0.89003	-0.583123	43.9637	-2.31412
874	4.00892	1.08788	23.2981	1.85397	0.0929229	4.50932	1.85398	0.0927233	10.3298	1.38144	0.179507	13.5847	-1.75846	-0.980244	11.301	-3.59434	-1.02872	-15.0378	-10.1025	1.07908	-6.62371	26.3233	-0.896955	46.5106	11.5207	91.8031	5.59353	4.39401	-13.7633	-26.6282	-2.76688	0.688467	-1.20857	-4.0129	10.6592	52.9575	-7.68188	86.3095	47.822	8.63786	-9.52423	-25.2234	1.60637	-1.09658	33.6558	-0.917531	-0.776333	44.0011	-2.24327
876	4.10984	1.35676	23.4492	1.92388	0.199229	4.57325	1.9239	0.199031	10.3937	1.42748	0.262991	13.6324	-1.98099	-1.13715	10.9751	-4.06595	-1.2085	-15.6414	-10.3339	1.58353	-6.8306	27.7765	1.4237	47.4508	11.8488	91.5529	5.18968	2.67726	-13.8686	-25.0862	-2.60468	0.7485	-0.89573	-4.13033	10.6193	52.7351	-8.19598	86.2604	48.373	8.61738	-9.80601	-25.417	1.61258	-0.918575	33.9392	-0.879384	-0.883209	43.8828	-2.0822
878	4.24363	1.54531	23.5976	2.0006	0.267244	4.63634	2.00062	0.267033	10.4568	1.48089	0.318202	13.6795	-2.34094	-1.15821	10.6173	-4.72817	-1.07985	-16.3123	-10.112	1.66606	-6.4997	28.2278	4.04181	48.0651	12.065	88.5396	4.42674	1.00844	-13.9863	-24.8937	-2.52163	0.748876	-0.724109	-4.03629	10.7011	52.5396	-8.66562	86.0853	49.1389	8.44646	-10.1029	-25.5544	1.64337	-0.596021	34.1359	-0.902837	-1.11265	43.6751	-2.00847
880	4.23427	1.63075	23.7323	2.00504	0.304136	4.69544	2.00508	0.303936	10.5159	1.4821	0.345893	13.7237	-2.51647	-1.1417	10.3744	-5.03959	-0.964557	-16.7685	-9.84897	1.48513	-6.0982	27.8125	3.74929	48.1516	12.2148	87.6843	4.62419	-0.117811	-13.8586	-24.6541	-2.44737	0.806663	-0.482625	-3.68938	10.6963	52.3673	-9.09783	85.8624	49.8116	8.23822	-10.1642	-25.6814	1.64928	-0.324299	34.2279	-0.920345	-1.27542	43.2541	-2.06751
882	4.07297	1.62292	23.8412	1.93415	0.315278	4.74525	1.93418	0.315078	10.5657	1.42845	0.349878	13.761	-2.47907	-1.11947	10.2539	-4.96316	-0.936245	-16.9927	-9.66759	1.16278	-5.77825	26.9024	0.935279	47.8671	12.2176	89.3741	5.74287	-0.737839	-13.4573	-23.9711	-2.36957	0.902656	-0.182538	-3.19756	10.5948	52.2244	-9.43188	85.659	50.3121	8.02082	-9.97495	-25.7859	1.62668	-0.203726	34.2094	-0.887908	-1.2879	42.6145	-2.25729
884	3.88656	1.62358	23.9076	1.85303	0.333017	4.77631	1.85306	0.332833	10.5967	1.36673	0.358285	13.7841	-2.43081	-1.14373	10.1209	-4.8876	-0.99635	-17.238	-9.71689	1.03946	-5.72691	26.9396	0.409221	47.8821	11.9542	90.453	6.28273	-1.17453	-13.3131	-22.6205	-2.29646	0.876792	-0.0268486	-3.05721	10.5751	52.1305	-9.39339	85.7248	50.6627	7.80355	-9.72972	-25.7848	1.5956	-0.494319	34.0958	-0.66844	-0.960553	41.83	-2.43449
886	3.7376	1.47934	23.8988	1.77409	0.284581	4.77482	1.77413	0.284395	10.5953	1.31054	0.317391	13.7832	-2.44736	-1.06638	10.0205	-4.88403	-0.845599	-17.4281	-9.67465	1.20137	-5.92781	27.3518	0.682838	47.9593	11.3911	91.3417	7.42112	-3.9671	-11.6868	-20.8065	-2.31755	0.574434	-0.0777522	-2.97605	10.494	52.1113	-9.2464	85.8188	50.871	7.54163	-9.57055	-25.7046	1.5918	-0.78798	33.874	-0.450904	-0.580299	40.9821	-3.06503
888	3.64024	1.17231	23.81	1.70185	0.160788	4.73857	1.70187	0.160612	10.559	1.26376	0.220631	13.7563	-2.52371	-0.862077	9.96709	-4.93192	-0.440864	-17.5373	-9.49	1.58193	-6.30066	27.8819	1.35024	48.023	10.5532	92.1703	9.37635	-8.7169	-8.75034	-19.5068	-2.4558	0.0442508	-0.328054	-2.85158	10.328	52.1392	-9.06899	85.8737	50.9668	7.25199	-9.52162	-25.5991	1.62761	-0.971911	33.5837	-0.320744	-0.259361	40.2314	-3.99584
890	3.56463	0.750062	23.654	1.62812	-0.0149114	4.67314	1.62812	-0.0150863	10.4936	1.21894	0.0850066	13.7077	-2.54589	-0.565881	10.0001	-4.84124	0.102658	-17.4872	-9.2801	1.82287	-6.53045	27.9425	1.71042	47.8953	9.57539	93.7003	11.8228	-11.3906	-5.46855	-21.8634	-2.71753	-0.353512	-0.672063	-2.46947	10.1163	52.0848	-8.9478	85.7974	51.0516	7.06633	-9.50194	-25.6826	1.73933	-0.990649	33.3985	-0.48485	-0.140056	40.1439	-4.08422
892	3.50179	0.353266	23.4584	1.56265	-0.18051	4.58972	1.56263	-0.180678	10.4102	1.17972	-0.0425285	13.6455	-2.47611	-0.272022	10.0758	-4.58622	0.599713	-17.3538	-9.10331	1.81859	-6.74548	27.5625	1.46671	47.387	8.32358	94.9215	15.6619	-9.27109	-4.97718	-26.6635	-2.97692	-0.665999	-1.04963	-2.18864	9.80361	51.9501	-8.74463	85.9375	51.0871	6.79235	-9.48102	-25.7289	1.72175	-0.949021	33.1915	-0.545883	-0.183452	40.2311	-4.25949
894	3.44585	0.032995	23.2452	1.50782	-0.313326	4.49777	1.50779	-0.313482	10.3182	1.14658	-0.14489	13.5768	-2.31098	-0.0228276	10.1623	-4.17944	0.973948	-17.1942	-8.97264	1.52863	-6.88309	26.8443	0.557714	46.4913	6.57901	95.7091	21.0507	-2.69274	-7.67505	-32.834	-3.17543	-0.875509	-1.43806	-2.10446	9.41061	51.7642	-8.42168	86.3189	51.0554	6.44343	-9.43835	-25.6813	1.55645	-0.880329	32.9236	-0.454405	-0.325842	40.3138	-4.58606
896	3.38632	-0.155132	23.0651	1.46416	-0.388461	4.41948	1.46412	-0.38861	10.2399	1.11841	-0.203492	13.5181	-2.08865	0.124539	10.1744	-3.71381	1.14168	-17.168	-8.8948	0.926345	-6.56592	26.2417	-1.05655	45.3281	3.66635	96.6221	27.8499	4.42364	-10.2546	-36.9445	-3.21588	-0.91195	-1.8455	-2.28765	9.0485	51.6398	-7.92231	86.7026	50.9036	6.25868	-9.3182	-25.4932	1.34991	-0.855456	32.5285	-0.353673	-0.296721	40.1183	-4.48724
898	3.33628	-0.328987	22.9053	1.42611	-0.458459	4.34998	1.42606	-0.458599	10.1704	1.09414	-0.257942	13.4661	-1.83632	0.218126	10.1233	-3.21708	1.20078	-17.257	-8.73601	0.28131	-6.23292	25.6241	-2.09849	44.3735	0.0177439	96.697	35.337	10.4781	-12.5755	-38.8546	-3.19692	-0.85024	-2.15389	-2.42405	8.8382	51.5733	-7.45392	87.0669	50.6666	6.12435	-9.27429	-25.3721	1.28516	-0.587576	32.165	-0.473117	-0.463689	39.8092	-4.3472
900	3.29154	-0.517127	22.7461	1.38914	-0.535268	4.28085	1.38908	-0.535412	10.1013	1.0711	-0.317449	13.4144	-1.55472	0.283647	10.0431	-2.67953	1.19655	-17.3993	-8.45167	-0.289971	-5.9989	24.9675	-2.15179	43.8222	-3.71564	95.9755	43.1007	14.6887	-14.1557	-38.7298	-3.13818	-0.763978	-2.37084	-2.46794	8.7978	51.5669	-7.06843	87.3864	50.3112	6.01978	-9.32745	-25.3482	1.35718	-0.104446	31.8681	-0.780596	-0.834217	39.4782	-4.28608
902	3.23156	-0.736905	22.512	1.34286	-0.624003	4.17867	1.34279	-0.624152	9.9991	1.04185	-0.38637	13.3378	-1.20834	0.388169	10.0715	-2.00902	1.23188	-17.3394	-7.96467	-0.60799	-5.94087	24.2007	-0.842315	43.8736	-6.34469	95.9262	50.0535	16.7819	-14.3612	-38.058	-3.03225	-0.903184	-2.6602	-2.55112	8.89153	51.6382	-6.73377	87.6029	49.6898	5.93183	-9.42427	-25.3415	1.34007	0.209514	31.6205	-0.903543	-1.08459	39.3738	-4.4858
904	3.12794	-0.84396	22.26	1.28824	-0.659398	4.06769	1.28817	-0.659523	9.88811	1.00319	-0.415841	13.2545	-0.822756	0.440478	10.1443	-1.29115	1.1558	-17.1971	-7.52793	-0.867025	-5.74419	23.4791	0.933576	44.4752	-8.56319	95.253	55.4483	17.4102	-13.9308	-36.1316	-2.87021	-0.947312	-2.90806	-2.69405	8.84141	51.7146	-6.57577	87.8831	48.8979	5.95865	-9.45915	-25.3078	1.27475	0.464479	31.3981	-0.978221	-1.30339	39.3275	-4.65592
906	2.98444	-0.833327	22.0071	1.22717	-0.639848	3.95549	1.22711	-0.639975	9.77592	0.956433	-0.404661	13.1702	-0.41623	0.441729	10.2206	-0.557734	0.97929	-17.05	-7.17207	-1.10036	-5.41179	22.6847	2.85236	45.5691	-10.3035	93.9197	59.1524	16.276	-13.0234	-33.0031	-2.66352	-0.893393	-3.11745	-2.88977	8.64991	51.7759	-6.58165	88.247	48.0572	6.06076	-9.44493	-25.232	1.17004	0.660289	31.1956	-1.02801	-1.48636	39.2744	-4.71928
908	2.84809	-0.832437	21.7675	1.16827	-0.625443	3.84919	1.1682	-0.625566	9.66961	0.911589	-0.397224	13.0904	-0.0311532	0.478432	10.2075	0.153265	0.876946	-17.0711	-6.75426	-1.244	-5.28022	21.3055	4.54415	46.9975	-11.1072	93.0764	61.4491	11.5242	-11.0425	-29.028	-2.45327	-1.05172	-3.41272	-3.1076	8.6145	51.8027	-6.61301	88.5997	47.5507	5.98151	-9.5733	-25.1038	1.03846	0.748366	31.0182	-1.07557	-1.57834	39.1044	-4.60613
910	2.6729	-0.824281	21.5686	1.09294	-0.604675	3.76096	1.09288	-0.604787	9.58139	0.85406	-0.386071	13.0241	0.337872	0.520965	10.0813	0.838505	0.79134	-17.3039	-6.38545	-1.37687	-5.07929	19.5081	6.24866	48.523	-11.239	91.9327	62.1258	5.9557	-9.31835	-25.2235	-2.28041	-1.18131	-3.6438	-3.20905	8.74602	51.8477	-6.6123	88.8971	47.256	5.85428	-9.65496	-24.9891	0.951545	0.714619	30.8731	-1.01253	-1.58073	38.8486	-4.65082
912	2.45696	-0.802384	21.4214	1.0009	-0.574613	3.69562	1.00084	-0.574716	9.51605	0.783446	-0.369049	12.9749	0.685676	0.55718	9.84034	1.48307	0.701112	-17.7516	-6.10384	-1.49251	-4.81945	17.3817	8.023	50.0639	-10.6781	90.4717	61.2671	0.487261	-7.86698	-22.1604	-2.17094	-1.2132	-3.77907	-3.17098	8.97794	51.9173	-6.58661	89.1939	47.15	5.70898	-9.64962	-24.8874	0.924247	0.570124	30.76	-0.848055	-1.48893	38.5326	-4.84333
914	2.22593	-0.737788	21.3394	0.905969	-0.524953	3.65898	0.905916	-0.525046	9.47941	0.709458	-0.337609	12.9472	0.997618	0.560072	9.50156	2.04813	0.562961	-18.3829	-5.96947	-1.48007	-4.77732	15.098	10.1085	51.7336	-9.09119	89.2981	59.1096	-4.51493	-6.34338	-20.8314	-2.18273	-1.07246	-3.82744	-3.02313	8.98576	51.9919	-6.65277	89.8167	47.2258	5.55016	-9.58191	-24.7331	0.948128	0.35002	30.6669	-0.711254	-1.25423	38.2227	-4.7911
916	2.018	-0.650416	21.2925	0.823109	-0.467661	3.63787	0.823062	-0.467746	9.45831	0.644022	-0.299762	12.9312	1.26103	0.535377	9.16056	2.51256	0.394093	-19.0198	-5.90547	-1.39124	-4.81168	13.1577	11.6159	52.906	-7.44449	88.299	56.4099	-7.08342	-4.12994	-22.9646	-2.22505	-0.893196	-3.84667	-2.94852	8.94509	52.0346	-6.70865	90.3155	47.3674	5.44768	-9.37822	-24.5091	0.955652	0.21759	30.6151	-0.632194	-1.14425	38.0145	-4.73514
918	1.85164	-0.564181	21.2669	0.758258	-0.414757	3.62622	0.758215	-0.414835	9.44665	0.592309	-0.264121	12.9223	1.45619	0.496956	8.86399	2.84693	0.230265	-19.5745	-5.89058	-1.25482	-4.88259	11.7056	12.3342	53.4364	-5.99695	87.9657	53.7945	-6.75348	-1.99584	-27.7385	-2.28708	-0.725492	-3.85719	-2.94947	8.86042	52.0364	-6.76762	90.6141	47.5189	5.42284	-9.07297	-24.264	0.929338	0.21344	30.5994	-0.612437	-1.19318	37.9155	-4.71845
920	1.7483	-0.547618	21.2469	0.714616	-0.398061	3.61731	0.714575	-0.398133	9.43774	0.558658	-0.254273	12.9156	1.53612	0.490034	8.67721	2.98774	0.177132	-19.9231	-5.92737	-1.15914	-4.93726	10.5829	12.2032	53.1535	-4.52177	90.6178	52.9623	-4.53568	-3.53923	-30.6598	-2.40975	-0.633122	-3.86341	-2.84553	8.5742	52.0028	-7.00733	90.8444	47.5851	5.49841	-8.88484	-24.222	0.865826	0.314488	30.5908	-0.605174	-1.25428	37.8595	-4.71125
922	1.72861	-0.613929	21.1901	0.70009	-0.42506	3.59237	0.700047	-0.425134	9.41281	0.549451	-0.275323	12.8969	1.44845	0.526545	8.62084	2.84681	0.281866	-20.0255	-5.94799	-0.98305	-5.05157	9.98386	10.9309	52.6852	-4.17935	93.2595	52.8046	-3.47668	-4.91215	-31.8091	-2.61204	-0.595955	-3.94324	-2.64026	8.41154	51.9714	-7.18923	90.9561	47.6614	5.63114	-8.67532	-24.2468	0.812417	0.519092	30.5345	-0.662761	-1.36972	37.7539	-4.75254
924	1.77762	-0.750676	21.0978	0.709316	-0.488939	3.55188	0.709265	-0.489012	9.37231	0.56026	-0.322482	12.8666	1.22655	0.600395	8.68559	2.48144	0.517937	-19.9004	-5.92789	-0.739083	-5.19482	9.81244	9.03575	52.2397	-4.83272	94.9811	52.8392	-3.64292	-5.34927	-31.4479	-2.86831	-0.593073	-4.0674	-2.37523	8.44399	51.9683	-7.222	90.9641	47.7095	5.76161	-8.41163	-24.2596	0.772536	0.790522	30.4215	-0.769618	-1.52081	37.5843	-4.83177
926	1.8253	-0.891065	21.0167	0.717659	-0.55432	3.51645	0.717602	-0.554396	9.33689	0.570509	-0.370829	12.84	1.04315	0.671695	8.82419	2.18352	0.732599	-19.6395	-5.83213	-0.581224	-5.1692	9.57444	8.96452	52.0299	-4.6385	94.8334	52.2246	-2.77758	-5.63063	-31.9599	-3.05976	-0.556791	-4.03846	-2.25005	8.66246	52.0783	-6.91608	90.9506	47.4679	5.65848	-8.0621	-24.0312	0.687388	0.983346	30.2895	-0.815364	-1.60299	37.4228	-4.8695
928	1.82154	-1.01777	20.9657	0.704715	-0.609182	3.49436	0.704651	-0.609253	9.31478	0.564187	-0.412616	12.8235	0.949382	0.71755	8.94245	2.03503	0.859776	-19.4181	-5.77055	-0.481877	-5.09538	9.38363	9.30236	51.7353	-4.05965	94.7881	51.8037	-2.21982	-6.21579	-32.2744	-3.18723	-0.491227	-3.95594	-2.09225	8.82757	52.1603	-6.75272	90.9465	47.1683	5.6951	-7.72956	-23.8607	0.714355	1.22057	30.0625	-0.877825	-1.71954	37.1365	-4.89672
930	1.77065	-1.12178	20.9357	0.673174	-0.649965	3.48145	0.673107	-0.650034	9.30188	0.543098	-0.445026	12.8138	0.93988	0.735671	9.02193	2.02566	0.897938	-19.2701	-5.76037	-0.427554	-5.01867	9.2535	9.59218	51.3363	-3.38836	95.1944	51.6799	-2.05834	-7.01296	-32.3257	-3.25826	-0.413391	-3.85897	-1.88801	8.92394	52.1682	-6.77298	90.9212	46.8817	5.91585	-7.47889	-23.8078	0.857805	1.47038	29.7574	-0.947094	-1.84762	36.7409	-4.91883
932	1.75284	-1.20004	20.8571	0.658575	-0.682301	3.44687	0.658506	-0.68237	9.2673	0.534188	-0.47006	12.7878	0.91211	0.744223	9.10334	1.97902	0.92716	-19.1185	-5.75241	-0.371736	-5.02725	9.2063	9.03588	51.0232	-3.71375	95.4784	51.5082	-1.48737	-7.11328	-32.5955	-3.31807	-0.407279	-3.81807	-1.72369	9.2573	52.029	-6.59761	90.6218	46.687	6.14344	-7.47352	-23.837	0.979136	1.50209	29.5104	-0.919121	-1.78803	36.4127	-4.92772
934	1.74748	-1.25161	20.7969	0.651783	-0.70416	3.42035	0.65171	-0.704227	9.24078	0.530467	-0.486788	12.7679	0.877594	0.756455	9.14282	1.92215	0.96539	-19.0448	-5.81382	-0.311014	-5.01304	9.20369	8.70403	50.8728	-3.86428	95.9441	51.3174	-1.08068	-7.13974	-32.7538	-3.36206	-0.38546	-3.8316	-1.65065	9.01715	51.943	-6.75824	90.6857	46.4492	6.37959	-7.60704	-23.8983	1.08931	1.44279	29.2951	-0.867743	-1.70522	36.1536	-5.00077
936	1.74746	-1.27918	20.7668	0.649398	-0.716106	3.40708	0.649324	-0.716173	9.22751	0.529428	-0.495852	12.758	0.846815	0.774979	9.13711	1.87514	1.01258	-19.0549	-5.93135	-0.252313	-4.97536	9.19886	8.79404	50.8696	-3.59829	96.5273	51.1372	-0.889637	-7.18599	-32.7737	-3.39618	-0.340322	-3.88711	-1.66452	8.25395	51.9271	-7.21146	91.0993	46.1886	6.607	-7.80539	-23.9708	1.17934	1.36497	29.106	-0.821024	-1.65234	35.9624	-5.12122
938	1.73464	-1.2923	20.7513	0.642662	-0.720643	3.40023	0.642588	-0.720709	9.22066	0.524674	-0.499649	12.7529	0.870486	0.795221	9.10486	1.92715	1.03787	-19.1145	-5.98621	-0.234631	-5.0206	9.05626	9.1974	50.8631	-2.95297	96.6623	51.0964	-0.635847	-7.09782	-32.8086	-3.43637	-0.331827	-3.93125	-1.69943	7.95499	51.8547	-7.31694	91.163	46.1174	6.78656	-7.87145	-24.0455	1.22461	1.45099	28.9304	-0.828835	-1.69398	35.8072	-5.13997
940	1.71331	-1.29911	20.7588	0.6327	-0.721734	3.40356	0.632626	-0.7218	9.22399	0.517288	-0.501079	12.7553	0.8953	0.801904	9.09452	1.97492	1.03852	-19.1337	-6.04871	-0.234476	-5.04484	8.75818	9.19861	50.8103	-2.46324	97.1264	51.0422	-0.314373	-7.01199	-32.8517	-3.49678	-0.274348	-3.9475	-1.68313	7.85728	51.7149	-7.26017	91.0811	46.2109	6.93478	-7.86812	-24.0593	1.24756	1.61395	28.7583	-0.851418	-1.78294	35.6754	-5.14116
942	1.68206	-1.30264	20.784	0.618637	-0.72056	3.41475	0.618563	-0.720624	9.23518	0.506687	-0.501073	12.7637	0.906592	0.793229	9.12309	1.99112	1.01821	-19.0809	-6.1174	-0.248568	-5.03204	8.31397	8.74362	50.7043	-2.19164	97.9594	50.9419	0.0622885	-6.96151	-32.9005	-3.57985	-0.172703	-3.94021	-1.60824	7.8938	51.5383	-7.10589	90.926	46.4138	7.04486	-7.80328	-24.0051	1.25532	1.82362	28.5857	-0.883472	-1.89918	35.5683	-5.14128
944	1.63475	-1.30234	20.8021	0.597917	-0.716242	3.42272	0.597843	-0.716303	9.24315	0.490919	-0.499119	12.7696	0.897618	0.775711	9.20629	1.96646	0.991966	-18.9266	-6.13294	-0.292889	-5.00558	7.77508	8.33105	50.568	-1.83078	98.6541	50.7768	0.396975	-6.95019	-32.9153	-3.67457	-0.125331	-3.94689	-1.54789	7.91986	51.4694	-7.01023	90.8804	46.5056	7.08539	-7.66616	-23.9204	1.25217	2.04522	28.4086	-0.947148	-2.02183	35.5096	-5.13506
946	1.57134	-1.30748	20.8106	0.569697	-0.712826	3.42645	0.569623	-0.712884	9.24688	0.469602	-0.498293	12.7724	0.863215	0.765988	9.30793	1.89941	0.991438	-18.7378	-6.1067	-0.305102	-5.00113	7.28997	8.13384	50.4271	-1.42368	98.9579	50.5929	0.751022	-6.92325	-32.9649	-3.80108	-0.105559	-3.98169	-1.40135	8.05486	51.4646	-6.90712	90.788	46.5894	7.03656	-7.52411	-23.8083	1.25541	2.16904	28.2477	-0.980573	-2.04834	35.4887	-5.14648
948	1.49003	-1.32134	20.8073	0.532908	-0.711577	3.42493	0.532834	-0.711632	9.24536	0.442014	-0.499605	12.7712	0.807027	0.766754	9.41401	1.79778	1.01955	-18.5405	-6.05822	-0.261986	-5.04856	6.91495	8.16231	50.3054	-1.00383	98.902	50.4069	1.10792	-6.89975	-33.057	-3.95135	-0.107755	-4.05317	-1.17156	8.26803	51.5101	-6.81243	90.6654	46.6758	6.92098	-7.406	-23.6867	1.26879	2.17784	28.1003	-0.969727	-1.97301	35.4914	-5.17453
950	1.37912	-1.3477	20.7959	0.482078	-0.713116	3.41978	0.482005	-0.713166	9.24021	0.4041	-0.503858	12.7673	0.748405	0.773677	9.50664	1.69456	1.0595	-18.3681	-6.06857	-0.124435	-5.22773	6.71624	8.21566	50.2633	-0.697974	98.939	50.266	1.35595	-7.02531	-33.1636	-4.06521	-0.143653	-4.17681	-0.965696	8.34335	51.56	-6.83808	90.7242	46.7476	6.8601	-7.36914	-23.629	1.27398	2.10556	27.9125	-0.903516	-1.86429	35.4613	-5.18489
952	1.27797	-1.38128	20.745	0.434995	-0.718597	3.39709	0.434921	-0.718641	9.21752	0.369247	-0.510813	12.7502	0.69638	0.764615	9.58957	1.59614	1.06744	-18.2141	-6.04825	0.00610232	-5.47631	6.55648	8.2382	50.341	-0.411943	99.0191	50.1114	1.51897	-7.14392	-33.2629	-4.22939	-0.0847479	-4.32284	-0.727815	8.34682	51.7259	-6.91335	90.7929	46.7345	6.74816	-7.28206	-23.5118	1.37202	2.08643	27.84	-0.914546	-1.83775	35.475	-5.22093
954	1.19259	-1.40999	20.6537	0.395389	-0.723299	3.35648	0.395314	-0.72334	9.17691	0.339959	-0.516721	12.7197	0.643626	0.740182	9.67711	1.4895	1.04792	-18.0518	-5.99348	0.112598	-5.76092	6.38986	8.23714	50.5101	-0.121719	99.0933	49.9294	1.6287	-7.20897	-33.3565	-4.43303	0.0826719	-4.49801	-0.474713	8.31107	52.0068	-6.96394	90.8224	46.6376	6.59634	-7.10888	-23.3247	1.53147	2.1311	27.891	-1.00349	-1.89873	35.5462	-5.28333
956	1.10788	-1.39022	20.543	0.360472	-0.706854	3.30706	0.360398	-0.706892	9.12749	0.312892	-0.506525	12.6825	0.546223	0.728628	9.82756	1.30761	1.07191	-17.7725	-5.96299	0.234984	-6.01417	6.15655	8.35523	50.6074	0.206071	98.9246	49.716	1.79812	-7.17583	-33.492	-4.5509	0.27785	-4.76063	-0.317405	8.35833	52.2838	-6.72134	90.7428	46.5577	6.52829	-6.8137	-23.1452	1.5162	2.13552	27.9537	-1.04327	-1.94937	35.6719	-5.32493
958	1.0189	-1.34978	20.4505	0.325459	-0.681058	3.26564	0.325389	-0.681091	9.08607	0.285171	-0.489349	12.6514	0.433734	0.710571	9.98996	1.0955	1.09053	-17.4712	-5.97644	0.341015	-6.22853	5.98506	8.40104	50.7064	0.42783	98.7673	49.4981	1.98202	-7.11973	-33.5728	-4.65671	0.530826	-5.06275	-0.156838	8.19128	52.6446	-6.55293	90.7866	46.3474	6.57186	-6.56113	-22.928	1.48472	2.12287	27.9893	-1.02605	-1.93725	35.7551	-5.4257
960	0.932294	-1.29918	20.385	0.292283	-0.651108	3.23622	0.292216	-0.651138	9.05666	0.258553	-0.46897	12.6293	0.31635	0.680659	10.1539	0.869282	1.08939	-17.1673	-6.02353	0.405099	-6.3784	5.87068	8.36341	50.7948	0.555406	98.6647	49.2754	2.18698	-7.05794	-33.583	-4.73713	0.797058	-5.34374	-0.0341494	7.84818	53.0292	-6.47224	90.9219	46.0016	6.73586	-6.37656	-22.6885	1.47564	2.08521	27.9817	-0.956642	-1.86034	35.7747	-5.57711
962	0.880735	-1.25924	20.3401	0.273414	-0.628987	3.21606	0.273349	-0.629015	9.03649	0.243103	-0.453574	12.6142	0.209008	0.633969	10.331	0.653758	1.0531	-16.8393	-6.02827	0.359114	-6.37992	5.65255	8.38195	50.7668	0.811052	98.5224	49.0181	2.48352	-6.97193	-33.5283	-4.68123	0.860753	-5.38546	-0.228461	7.76064	53.1055	-6.19386	90.7721	45.6184	7.02467	-6.17938	-22.5281	1.50608	1.97371	27.918	-0.870839	-1.77514	35.7487	-5.67046
964	0.85213	-1.20491	20.3017	0.265834	-0.602624	3.19884	0.265772	-0.602651	9.01927	0.235832	-0.434315	12.6013	0.10168	0.574093	10.4726	0.432891	0.992308	-16.5774	-6.05646	0.215292	-6.29089	5.4849	8.37572	50.7103	0.909488	98.5361	48.7237	2.7647	-6.96688	-33.597	-4.55168	0.960024	-5.42278	-0.488156	7.7898	53.1423	-5.78803	90.5922	45.27	7.32444	-6.05967	-22.3767	1.57941	1.85822	27.8572	-0.82212	-1.69938	35.6966	-5.74746
966	0.845907	-1.14182	20.2607	0.268819	-0.574413	3.18044	0.26876	-0.574441	9.00087	0.236346	-0.413025	12.5875	-0.0027492	0.511356	10.5719	0.21643	0.924559	-16.394	-6.10793	0.0171341	-6.16509	5.40929	8.36412	50.6554	0.838136	98.6874	48.4364	2.9705	-7.04055	-33.7701	-4.39949	1.12772	-5.50456	-0.701049	7.87149	53.1926	-5.36094	90.4342	44.9868	7.58693	-6.03477	-22.2392	1.67833	1.77378	27.8166	-0.821859	-1.64957	35.6337	-5.79971
968	0.866849	-1.10875	20.1958	0.28108	-0.561699	3.15153	0.281022	-0.561727	8.97197	0.244758	-0.402745	12.5658	-0.0882727	0.478936	10.6528	0.04742	0.903083	-16.2445	-6.12871	-0.0883194	-6.14789	5.44662	8.51071	50.6198	0.815877	98.6915	48.3387	2.95696	-7.08264	-33.7675	-4.36735	1.2946	-5.60919	-0.629921	7.79477	53.239	-5.33574	90.3249	44.7798	7.7378	-6.10961	-22.1849	1.73047	1.79873	27.803	-0.858288	-1.66568	35.59	-5.75784
970	0.917353	-1.12536	20.1195	0.301906	-0.573305	3.11778	0.301847	-0.573338	8.93821	0.261077	-0.410126	12.5405	-0.150059	0.486116	10.7076	-0.0614521	0.942712	-16.143	-6.13358	-0.0405148	-6.27645	5.59603	8.60128	50.7208	0.724238	98.7388	48.3321	2.87894	-7.0708	-33.705	-4.43165	1.3601	-5.74065	-0.541797	7.89576	53.2217	-5.24558	90.044	44.7368	7.86606	-6.15113	-22.2051	1.75358	1.84123	27.808	-0.888134	-1.70337	35.5798	-5.70613
972	0.989822	-1.1822	20.0439	0.328799	-0.60443	3.08441	0.328736	-0.604464	8.90485	0.283133	-0.43172	12.5155	-0.179502	0.525755	10.743	-0.0978136	1.02698	-16.0772	-6.12828	0.1369	-6.51932	5.80425	8.60437	50.945	0.588483	98.8533	48.3941	2.80248	-6.97641	-33.6213	-4.57683	1.33301	-5.88432	-0.500968	8.13597	53.143	-5.04349	89.6257	44.8429	7.98828	-6.12342	-22.2768	1.75436	1.88444	27.8256	-0.902902	-1.748	35.6007	-5.67885
974	1.0561	-1.22145	20.0037	0.354452	-0.627361	3.06677	0.354387	-0.627398	8.8872	0.303747	-0.447274	12.5023	-0.151992	0.560877	10.7879	-0.033362	1.07857	-15.9936	-6.12556	0.285461	-6.70159	5.88098	8.59221	51.124	0.576669	98.9741	48.5197	2.85389	-6.71287	-33.6029	-4.7645	1.36086	-5.98949	-0.506377	8.0225	53.0774	-4.98824	89.4577	44.9608	8.07894	-6.03298	-22.3174	1.74924	1.95659	27.844	-0.917307	-1.78808	35.6313	-5.74399
976	1.10441	-1.22965	19.9935	0.374891	-0.635179	3.06236	0.374826	-0.635217	8.88279	0.319517	-0.451856	12.499	-0.0728463	0.570308	10.8365	0.11328	1.06162	-15.9025	-6.14937	0.348894	-6.8177	5.7993	8.57047	51.2519	0.748138	99.1218	48.676	2.90634	-6.41716	-33.5026	-4.87651	1.39885	-6.02365	-0.602509	7.89451	52.9718	-4.9113	89.2174	45.0827	8.19779	-5.83982	-22.325	1.75012	1.99108	27.847	-0.926265	-1.79965	35.6347	-5.78404
978	1.13179	-1.20842	20.0046	0.38871	-0.628328	3.06728	0.388645	-0.628368	8.88771	0.329423	-0.445884	12.5027	0.0492338	0.549825	10.8926	0.324631	0.972339	-15.7978	-6.19592	0.319342	-6.86177	5.57309	8.5291	51.3193	1.06143	99.2804	48.8283	2.9577	-6.11933	-33.3233	-4.89055	1.43053	-5.99658	-0.790464	7.82956	52.8333	-4.77493	88.8793	45.184	8.34545	-5.58138	-22.2961	1.75718	1.98615	27.8329	-0.931017	-1.78976	35.608	-5.77807
980	1.14316	-1.18659	20.0056	0.395605	-0.61978	3.06764	0.395541	-0.619821	8.88808	0.334052	-0.439067	12.503	0.18699	0.510558	10.9741	0.556193	0.842697	-15.6462	-6.22132	0.236586	-6.83317	5.28448	8.3965	51.3165	1.2792	99.3673	48.8633	3.14064	-5.7761	-33.2127	-4.84125	1.40969	-5.982	-1.04962	7.87139	52.7253	-4.5443	88.5997	45.2012	8.47018	-5.44068	-22.231	1.75576	2.00236	27.8128	-0.941407	-1.81788	35.5803	-5.75904
982	1.14451	-1.16276	19.9939	0.398325	-0.60945	3.0624	0.398262	-0.609491	8.88284	0.335454	-0.43117	12.4991	0.326211	0.452298	11.0606	0.782441	0.678407	-15.4858	-6.24263	0.178879	-6.81928	5.08821	8.29805	51.2981	1.43952	99.4538	48.893	3.2345	-5.56201	-33.1133	-4.78922	1.39755	-5.99078	-1.24978	7.82172	52.6693	-4.41765	88.4677	45.1628	8.55784	-5.36315	-22.1586	1.74975	2.01676	27.7939	-0.944901	-1.83358	35.553	-5.71334
984	1.14062	-1.13987	19.9706	0.398702	-0.599043	3.05196	0.398641	-0.599084	8.87239	0.335103	-0.423357	12.4913	0.452668	0.382192	11.1392	0.980823	0.498356	-15.3407	-6.26397	0.163856	-6.84417	5.03047	8.26798	51.2842	1.52451	99.5053	48.9368	3.22798	-5.48756	-33.0369	-4.7601	1.41286	-6.0281	-1.34307	7.68819	52.6738	-4.41488	88.4825	45.0903	8.5979	-5.34576	-22.0933	1.7391	2.02566	27.777	-0.939584	-1.83215	35.5272	-5.63915
986	1.14177	-1.12427	19.9447	0.400649	-0.592261	3.04039	0.400588	-0.592302	8.86082	0.336151	-0.418156	12.4826	0.533437	0.322428	11.1798	1.1013	0.356297	-15.2661	-6.29452	0.176106	-6.91614	5.13634	8.33046	51.3009	1.45262	99.2939	48.9734	3.29025	-5.409	-33.0707	-4.78739	1.48099	-6.09777	-1.26516	7.70698	52.7454	-4.41905	88.536	45.0478	8.5589	-5.42183	-22.0599	1.72	2.02583	27.7559	-0.927678	-1.83678	35.4994	-5.52685
988	1.14948	-1.12363	19.9262	0.40413	-0.592621	3.03221	0.404069	-0.592662	8.85264	0.338783	-0.418204	12.4765	0.572952	0.287914	11.1873	1.15806	0.277176	-15.2527	-6.30113	0.181673	-6.97886	5.23763	8.3927	51.3164	1.33196	99.0935	48.9988	3.37203	-5.40379	-33.1384	-4.83299	1.52902	-6.15051	-1.17195	7.76189	52.8273	-4.4237	88.5794	45.0079	8.53517	-5.47	-22.0472	1.70356	2.04375	27.7383	-0.920529	-1.85471	35.4789	-5.45544
990	1.16279	-1.13385	19.9158	0.409081	-0.598235	3.02762	0.409019	-0.598277	8.84805	0.342836	-0.422093	12.473	0.578774	0.27815	11.1739	1.16446	0.256934	-15.2776	-6.28636	0.169948	-7.01599	5.28526	8.41947	51.319	1.21134	98.9803	49.0156	3.45703	-5.4611	-33.2004	-4.87649	1.54709	-6.17674	-1.11248	7.81997	52.8965	-4.4175	88.5966	44.9673	8.54416	-5.46817	-22.0466	1.69548	2.07466	27.7243	-0.920989	-1.8804	35.4654	-5.43644
992	1.17521	-1.12935	19.9028	0.414947	-0.597329	3.02187	0.414885	-0.597372	8.84231	0.347172	-0.421049	12.4687	0.57749	0.271238	11.1885	1.15918	0.245109	-15.2507	-6.29643	0.136928	-7.02268	5.26381	8.35651	51.289	1.17523	99.0168	49.0478	3.50276	-5.49187	-33.1579	-4.8706	1.56923	-6.19113	-1.1294	7.8427	52.9201	-4.37353	88.5934	44.9318	8.55622	-5.45259	-22.0294	1.70952	2.07142	27.7056	-0.929962	-1.87927	35.4484	-5.4365
994	1.18445	-1.12205	19.8924	0.41966	-0.594925	3.01724	0.419599	-0.594968	8.83767	0.350552	-0.418956	12.4652	0.578723	0.275695	11.2027	1.16328	0.252767	-15.2243	-6.29776	0.0905264	-6.99657	5.18077	8.30121	51.2515	1.19833	99.0268	49.051	3.56163	-5.45485	-33.1328	-4.8484	1.58962	-6.19217	-1.15836	7.82819	52.9319	-4.35447	88.5867	44.8884	8.59766	-5.43041	-22.0268	1.72081	2.05935	27.6893	-0.932756	-1.8764	35.434	-5.43573
996	1.19052	-1.11632	19.8846	0.422838	-0.592929	3.01373	0.422777	-0.592973	8.83417	0.352808	-0.417265	12.4626	0.586129	0.29039	11.209	1.18289	0.276248	-15.2125	-6.28624	0.0427948	-6.95222	5.06113	8.27527	51.2165	1.26575	99.0009	49.0317	3.63436	-5.36379	-33.1416	-4.82458	1.60528	-6.18455	-1.17274	7.79712	52.9403	-4.3684	88.5675	44.8435	8.6565	-5.41178	-22.0383	1.72374	2.04944	27.6769	-0.927809	-1.8788	35.4245	-5.43328
998	1.19683	-1.12253	19.875	0.425081	-0.596178	3.00951	0.42502	-0.596222	8.82994	0.35469	-0.419552	12.4595	0.599005	0.309242	11.1995	1.21419	0.304784	-15.2299	-6.27121	0.0370035	-6.95194	4.9928	8.27457	51.1966	1.34322	99.0834	49.061	3.68424	-5.32534	-33.1398	-4.83083	1.60181	-6.18682	-1.11857	7.85227	52.95	-4.38655	88.4666	44.8354	8.65942	-5.42684	-22.0341	1.71971	2.07003	27.669	-0.924723	-1.89619	35.4258	-5.45779
1000	1.20303	-1.12397	19.8698	0.42768	-0.597341	3.00723	0.427618	-0.597385	8.82766	0.356707	-0.42026	12.4578	0.616207	0.312397	11.181	1.24667	0.30301	-15.2644	-6.27006	0.0275839	-6.9556	4.96848	8.26159	51.2013	1.36821	99.1778	49.0953	3.66885	-5.32393	-33.1135	-4.84329	1.61063	-6.187	-1.08324	7.86787	52.9534	-4.41184	88.4202	44.841	8.65526	-5.44044	-22.0265	1.71512	2.07507	27.661	-0.917735	-1.89991	35.4238	-5.46212
1002	1.20887	-1.11969	19.8692	0.430614	-0.595982	3.00691	0.430553	-0.596026	8.82734	0.358818	-0.419062	12.4575	0.634736	0.29896	11.1587	1.2745	0.270632	-15.306	-6.28228	0.0119055	-6.95442	4.98052	8.2389	51.2289	1.34476	99.2658	49.1192	3.59011	-5.35637	-33.0677	-4.85444	1.63145	-6.18097	-1.08304	7.8379	52.9472	-4.43116	88.4355	44.852	8.65321	-5.44687	-22.0183	1.7122	2.06413	27.6512	-0.909433	-1.89243	35.4147	-5.44492
1004	1.2139	-1.12249	19.8676	0.432572	-0.597642	3.00625	0.43251	-0.597687	8.82668	0.360385	-0.420182	12.457	0.643597	0.28624	11.1464	1.28513	0.243748	-15.3291	-6.2875	0.0252154	-6.94722	4.99712	8.2577	51.2658	1.36397	99.3749	49.106	3.49307	-5.42226	-33.0417	-4.85498	1.63073	-6.16079	-1.10108	7.86046	52.9243	-4.38861	88.4027	44.8553	8.64948	-5.45585	-22.0128	1.71387	2.08033	27.6372	-0.916177	-1.91436	35.3976	-5.44599
1006	1.21467	-1.12399	19.8659	0.432785	-0.598362	3.0055	0.432723	-0.598406	8.82593	0.360589	-0.420706	12.4565	0.651816	0.275979	11.1444	1.29563	0.221684	-15.3329	-6.28502	0.0265464	-6.9308	5.00041	8.29337	51.2866	1.37543	99.3976	49.0817	3.43926	-5.44023	-33.0356	-4.84801	1.6299	-6.13758	-1.12267	7.8681	52.8987	-4.34629	88.3894	44.8511	8.64152	-5.46681	-21.9954	1.71252	2.10418	27.6233	-0.92146	-1.93464	35.3814	-5.45458
1008	1.21135	-1.12423	19.8628	0.431315	-0.598169	3.00412	0.431254	-0.598213	8.82455	0.359479	-0.420652	12.4554	0.660043	0.270175	11.1521	1.30802	0.207767	-15.3187	-6.27509	0.0149613	-6.90972	4.9854	8.32509	51.2873	1.37005	99.3409	49.0564	3.43453	-5.40583	-33.0397	-4.83753	1.63151	-6.12033	-1.13804	7.85597	52.8771	-4.31834	88.3988	44.8436	8.62985	-5.47981	-21.9703	1.70735	2.12638	27.6102	-0.92142	-1.94649	35.3688	-5.466
1010	1.20801	-1.13153	19.8527	0.429245	-0.601046	2.99965	0.429183	-0.60109	8.82008	0.358113	-0.422927	12.4521	0.662333	0.273345	11.1671	1.31349	0.212672	-15.2909	-6.2625	0.0305737	-6.90934	4.95632	8.27712	51.2795	1.34666	99.3558	49.0489	3.42628	-5.39056	-33.0054	-4.83915	1.62661	-6.13747	-1.12106	7.86435	52.8731	-4.30601	88.3809	44.8524	8.6177	-5.49542	-21.9703	1.70257	2.12188	27.5964	-0.915116	-1.94844	35.361	-5.46557
1012	1.20387	-1.13515	19.8452	0.427136	-0.602252	2.99633	0.427074	-0.602296	8.81676	0.356614	-0.423957	12.4496	0.665417	0.274646	11.1671	1.31962	0.213714	-15.2908	-6.24672	0.0233121	-6.89636	4.91744	8.265	51.2677	1.33696	99.3024	49.0344	3.44972	-5.35408	-32.9826	-4.8364	1.62592	-6.15075	-1.12047	7.86244	52.8752	-4.28466	88.4014	44.8594	8.61225	-5.50932	-21.9712	1.69767	2.12027	27.5877	-0.908093	-1.95343	35.3585	-5.47114
1014	1.19992	-1.1339	19.8414	0.425528	-0.601346	2.99463	0.425465	-0.60139	8.81506	0.355356	-0.423377	12.4483	0.670128	0.272233	11.1509	1.32713	0.207188	-15.3209	-6.22994	-0.00812942	-6.86959	4.87787	8.29681	51.2536	1.34303	99.1929	49.016	3.49803	-5.30607	-32.9781	-4.82815	1.63134	-6.15424	-1.14029	7.8459	52.8785	-4.25609	88.4574	44.8641	8.61753	-5.51842	-21.9728	1.69413	2.12588	27.5841	-0.903824	-1.96396	35.3596	-5.4812
1016	1.20048	-1.13322	19.8355	0.425847	-0.601084	2.99199	0.425785	-0.601128	8.81242	0.355581	-0.423159	12.4463	0.672089	0.27014	11.1362	1.32981	0.202423	-15.3483	-6.21837	-0.0234671	-6.85477	4.8654	8.2918	51.2323	1.34266	99.2125	49.0321	3.51521	-5.32357	-32.9735	-4.82577	1.64079	-6.16132	-1.15099	7.81907	52.871	-4.25234	88.4818	44.8829	8.64411	-5.51524	-21.9982	1.69947	2.12764	27.5802	-0.912271	-1.97668	35.356	-5.47352
1018	1.20158	-1.13046	19.832	0.426581	-0.599968	2.99043	0.426519	-0.600012	8.81087	0.356062	-0.422278	12.4452	0.680936	0.264616	11.1237	1.34346	0.188546	-15.3717	-6.22285	-0.0276391	-6.84667	4.88482	8.29052	51.2279	1.32442	99.1945	49.0423	3.53159	-5.32119	-32.9712	-4.81897	1.65079	-6.16621	-1.15046	7.81428	52.8738	-4.26298	88.462	44.896	8.66938	-5.49989	-22.0199	1.69856	2.13387	27.5763	-0.91605	-1.99157	35.3517	-5.45605
1020	1.20289	-1.12683	19.8311	0.427474	-0.598492	2.99001	0.427412	-0.598536	8.81044	0.356639	-0.421119	12.4448	0.696743	0.255984	11.1153	1.36837	0.166128	-15.3874	-6.23837	-0.0253022	-6.84381	4.92279	8.30102	51.2432	1.29814	99.1423	49.0383	3.54064	-5.30119	-32.9702	-4.80853	1.65863	-6.16716	-1.13869	7.83326	52.8902	-4.28107	88.4149	44.8943	8.6846	-5.48551	-22.0297	1.69038	2.1447	27.5713	-0.913003	-2.00687	35.3472	-5.43572
1022	1.20714	-1.12911	19.8297	0.429137	-0.599858	2.98941	0.429075	-0.599902	8.80984	0.357968	-0.422037	12.4444	0.709565	0.249496	11.1143	1.38879	0.148927	-15.3896	-6.23174	-0.0370402	-6.84255	4.91835	8.33236	51.2684	1.32254	99.2292	49.0234	3.48443	-5.3607	-32.9672	-4.8079	1.657	-6.15998	-1.12281	7.84879	52.9124	-4.28346	88.4347	44.858	8.67503	-5.52797	-22.0183	1.68503	2.15226	27.5606	-0.910485	-2.01425	35.3407	-5.43387
1024	1.20996	-1.13368	19.8257	0.429982	-0.602094	2.98765	0.42992	-0.602139	8.80809	0.35874	-0.423656	12.4431	0.727258	0.239544	11.1244	1.41653	0.12351	-15.371	-6.22449	-0.044642	-6.84201	4.89587	8.32588	51.2843	1.3411	99.3056	49.001	3.44685	-5.39983	-32.9635	-4.80491	1.65436	-6.15705	-1.09552	7.86666	52.9362	-4.29626	88.4485	44.8145	8.66981	-5.58067	-22.0081	1.6833	2.16817	27.5498	-0.913174	-2.03003	35.3366	-5.44436
1026	1.2105	-1.139	19.8193	0.429771	-0.604454	2.9848	0.429708	-0.604498	8.80524	0.35873	-0.425431	12.4409	0.749845	0.226056	11.1431	1.45161	0.089716	-15.3366	-6.21859	-0.0482561	-6.84049	4.85944	8.28357	51.287	1.34912	99.3496	48.974	3.43756	-5.40896	-32.9599	-4.79734	1.65113	-6.16097	-1.06523	7.8833	52.9629	-4.31664	88.4546	44.7681	8.67	-5.63242	-21.9994	1.68552	2.18709	27.5403	-0.919346	-2.05144	35.3355	-5.465
1028	1.20968	-1.14148	19.8135	0.42921	-0.605456	2.98226	0.429148	-0.6055	8.80269	0.358375	-0.426213	12.439	0.771143	0.213406	11.156	1.48472	0.0579292	-15.3129	-6.20296	-0.0672785	-6.8319	4.80182	8.27593	51.282	1.38556	99.4189	48.9487	3.41073	-5.44518	-32.9574	-4.78583	1.63956	-6.16869	-1.07681	7.88828	53.0009	-4.30162	88.5048	44.7094	8.65024	-5.67799	-21.9693	1.69164	2.17145	27.5323	-0.914374	-2.04756	35.3353	-5.49411
1030	1.20735	-1.14511	19.8079	0.427887	-0.606828	2.97976	0.427824	-0.606872	8.8002	0.357472	-0.427318	12.4372	0.791589	0.202249	11.1664	1.51694	0.0291801	-15.2938	-6.1884	-0.0758282	-6.82598	4.76932	8.26162	51.2758	1.39478	99.4371	48.9237	3.39943	-5.46707	-32.9591	-4.78084	1.63256	-6.18634	-1.07552	7.84973	53.065	-4.32188	88.6132	44.6297	8.62506	-5.73725	-21.9385	1.69544	2.17232	27.5232	-0.916587	-2.0572	35.3357	-5.50927
1032	1.20393	-1.14974	19.8031	0.425999	-0.608539	2.97764	0.425936	-0.608583	8.79807	0.356168	-0.428713	12.4356	0.808664	0.193468	11.1746	1.54407	0.00613977	-15.2789	-6.17702	-0.0723427	-6.82264	4.76807	8.23719	51.2684	1.36811	99.3979	48.901	3.41297	-5.47168	-32.9668	-4.78034	1.63009	-6.20785	-1.05592	7.78721	53.1409	-4.37358	88.7484	44.5441	8.60309	-5.80357	-21.9166	1.69437	2.19409	27.5141	-0.924976	-2.08183	35.3374	-5.50897
1034	1.20138	-1.15125	19.8027	0.424752	-0.608979	2.97745	0.424689	-0.609023	8.79788	0.355263	-0.429119	12.4354	0.812354	0.188975	11.1784	1.54884	-0.0035081	-15.272	-6.16753	-0.0734666	-6.8123	4.77824	8.22081	51.2529	1.31822	99.3491	48.8898	3.46402	-5.48694	-32.9884	-4.76277	1.6167	-6.19966	-1.05069	7.82548	53.1476	-4.36492	88.7488	44.5299	8.60967	-5.82657	-21.9234	1.68323	2.20838	27.5122	-0.917773	-2.09089	35.3438	-5.5113
1036	1.19701	-1.15041	19.8007	0.422919	-0.608222	2.97655	0.422856	-0.608266	8.79699	0.353846	-0.428665	12.4347	0.812223	0.188134	11.1886	1.54824	-0.0048537	-15.253	-6.15809	-0.0846258	-6.79799	4.77733	8.21237	51.2307	1.28262	99.2675	48.8795	3.51843	-5.47254	-32.9969	-4.75286	1.61467	-6.20045	-1.02958	7.82643	53.1724	-4.39089	88.7967	44.5059	8.60784	-5.86244	-21.9391	1.67659	2.20744	27.5108	-0.907857	-2.0965	35.3545	-5.5122
1038	1.19144	-1.14839	19.7962	0.420671	-0.606838	2.97458	0.420608	-0.606882	8.79501	0.352082	-0.427768	12.4333	0.809754	0.19137	11.2096	1.54515	0.00228833	-15.214	-6.14867	-0.102506	-6.78262	4.76147	8.2111	51.2055	1.27382	99.1809	48.8674	3.56074	-5.44575	-32.9888	-4.75169	1.62336	-6.21315	-0.997156	7.78367	53.2197	-4.45107	88.8869	44.4632	8.60221	-5.90245	-21.9588	1.67578	2.1944	27.5093	-0.898861	-2.1015	35.3694	-5.51111
1040	1.18989	-1.15066	19.7916	0.419807	-0.607685	2.97252	0.419745	-0.607729	8.79295	0.35149	-0.428453	12.4317	0.800437	0.202461	11.2471	1.53302	0.0267269	-15.1441	-6.13935	-0.102627	-6.77604	4.74188	8.2154	51.1899	1.30695	99.2205	48.8567	3.55735	-5.52205	-32.9775	-4.73962	1.61673	-6.21172	-0.999518	7.80659	53.225	-4.45476	88.8103	44.4401	8.65355	-5.84887	-21.9845	1.67115	2.19581	27.5113	-0.895416	-2.10917	35.3928	-5.50868
1042	1.18827	-1.14809	19.7865	0.419335	-0.606411	2.97023	0.419272	-0.606454	8.79066	0.35106	-0.427527	12.43	0.795398	0.20901	11.2962	1.52667	0.0412678	-15.0527	-6.14207	-0.116296	-6.77155	4.71734	8.19816	51.185	1.3188	99.2964	48.8249	3.57764	-5.58938	-32.9668	-4.72875	1.62074	-6.21824	-1.01123	7.80216	53.2243	-4.45777	88.7793	44.4322	8.68863	-5.81867	-22.0013	1.66724	2.18821	27.5093	-0.88963	-2.11511	35.4006	-5.49353
1044	1.18665	-1.14151	19.7821	0.419216	-0.60338	2.96827	0.419154	-0.603424	8.78871	0.350786	-0.425267	12.4285	0.798474	0.209584	11.3504	1.53247	0.0416238	-14.9522	-6.15406	-0.14255	-6.76961	4.69378	8.17069	51.1932	1.31062	99.3843	48.7756	3.6157	-5.63771	-32.957	-4.72267	1.63437	-6.23004	-1.0286	7.76955	53.2247	-4.46234	88.8097	44.4313	8.6996	-5.82146	-22.0064	1.66498	2.17529	27.5022	-0.882689	-2.12169	35.3895	-5.47293
1046	1.18925	-1.14383	19.7835	0.420146	-0.604626	2.96889	0.420083	-0.60467	8.78933	0.351558	-0.426142	12.429	0.815002	0.212471	11.3873	1.56357	0.0402915	-14.8838	-6.15002	-0.14698	-6.77919	4.69668	8.21757	51.2225	1.35698	99.4606	48.7441	3.57709	-5.73819	-32.9468	-4.72762	1.6276	-6.21664	-1.06055	7.78616	53.2295	-4.43113	88.774	44.3975	8.72518	-5.78098	-22.0048	1.6643	2.19321	27.4923	-0.886272	-2.14592	35.373	-5.49434
1048	1.1923	-1.14393	19.787	0.421464	-0.604944	2.97047	0.421402	-0.604987	8.79091	0.352562	-0.426299	12.4302	0.831051	0.207214	11.4203	1.59037	0.024401	-14.8226	-6.15212	-0.150308	-6.78792	4.70009	8.23345	51.2575	1.39427	99.5472	48.7278	3.52195	-5.80501	-32.9157	-4.72845	1.62846	-6.19461	-1.08332	7.83426	53.2073	-4.38071	88.6965	44.3936	8.7484	-5.75092	-21.9938	1.66675	2.21963	27.4786	-0.899065	-2.15693	35.3374	-5.49147
1050	1.19475	-1.14012	19.7917	0.422855	-0.603503	2.97253	0.422793	-0.603547	8.79296	0.353511	-0.425137	12.4317	0.844258	0.192549	11.4495	1.60808	-0.00734355	-14.7686	-6.16127	-0.160205	-6.78922	4.69155	8.2053	51.2882	1.4173	99.6484	48.7253	3.46432	-5.83227	-32.8636	-4.72219	1.6394	-6.16746	-1.09017	7.8928	53.159	-4.33103	88.6048	44.4229	8.76115	-5.74533	-21.9775	1.67158	2.24698	27.4628	-0.916028	-2.15415	35.2875	-5.4654
1052	1.19599	-1.13583	19.7964	0.423763	-0.601746	2.97461	0.423701	-0.60179	8.79505	0.354079	-0.423769	12.4333	0.859897	0.171731	11.4656	1.62761	-0.0513964	-14.7391	-6.16048	-0.192365	-6.76671	4.64066	8.17599	51.287	1.46176	99.7618	48.7305	3.41174	-5.87433	-32.8092	-4.71276	1.64488	-6.13358	-1.07522	7.8763	53.117	-4.35852	88.6097	44.439	8.74221	-5.77718	-21.9756	1.6747	2.26461	27.4526	-0.916376	-2.1675	35.2545	-5.49086
1054	1.1954	-1.12895	19.8009	0.424092	-0.598693	2.97661	0.42403	-0.598737	8.79704	0.354134	-0.421467	12.4348	0.873037	0.153472	11.4686	1.64369	-0.0899232	-14.7339	-6.16295	-0.225131	-6.74294	4.59109	8.15998	51.2898	1.51791	99.9012	48.7307	3.34182	-5.93223	-32.7568	-4.69567	1.65023	-6.1074	-1.06871	7.88819	53.0854	-4.36017	88.609	44.4555	8.71216	-5.81768	-21.9713	1.6759	2.27256	27.4441	-0.913681	-2.17154	35.225	-5.48748
1056	1.19283	-1.11993	19.8046	0.423748	-0.59453	2.97819	0.423686	-0.594574	8.79862	0.353619	-0.418377	12.436	0.882184	0.140855	11.4626	1.65492	-0.116674	-14.7453	-6.17026	-0.251163	-6.72561	4.55999	8.16017	51.299	1.56987	100.043	48.7275	3.26489	-5.99858	-32.7142	-4.67385	1.6573	-6.09293	-1.07146	7.9334	53.0641	-4.32992	88.5864	44.4743	8.68224	-5.85194	-21.9659	1.67447	2.27586	27.4366	-0.911485	-2.16735	35.198	-5.45055
1058	1.18856	-1.11258	19.8049	0.422525	-0.59094	2.97831	0.422464	-0.590983	8.79874	0.352482	-0.415768	12.4361	0.88559	0.136732	11.4647	1.65934	-0.125541	-14.7416	-6.17685	-0.258728	-6.72601	4.57829	8.16791	51.2893	1.55694	100.083	48.746	3.24335	-6.04277	-32.7124	-4.66409	1.67003	-6.09202	-1.05062	7.93798	53.0449	-4.34311	88.5642	44.4967	8.67722	-5.8487	-21.9813	1.66746	2.29915	27.4303	-0.913846	-2.18349	35.1794	-5.4319
1060	1.18267	-1.10358	19.804	0.420741	-0.586488	2.97787	0.42068	-0.586531	8.7983	0.350873	-0.412549	12.4357	0.887573	0.135178	11.4715	1.66228	-0.129103	-14.729	-6.18672	-0.275073	-6.7229	4.59832	8.17404	51.2822	1.53	100.03	48.7508	3.24782	-6.02785	-32.6894	-4.65175	1.68611	-6.09404	-1.04805	7.91131	53.0248	-4.36194	88.5649	44.5153	8.68756	-5.83379	-21.998	1.66277	2.31267	27.426	-0.909969	-2.19576	35.169	-5.43324
1062	1.1762	-1.0928	19.8033	0.418853	-0.581202	2.97753	0.418793	-0.581245	8.79796	0.349135	-0.408713	12.4355	0.888981	0.134595	11.4791	1.66459	-0.130655	-14.7148	-6.19816	-0.304371	-6.71092	4.60625	8.17722	51.2812	1.50552	99.9247	48.7378	3.2656	-5.96761	-32.6451	-4.63375	1.70196	-6.09283	-1.07149	7.87077	52.9999	-4.36958	88.5798	44.5307	8.71095	-5.81506	-22.0145	1.66254	2.31344	27.4236	-0.901284	-2.20142	35.1647	-5.45017
1064	1.17322	-1.0832	19.807	0.418385	-0.576746	2.97914	0.418325	-0.576789	8.79957	0.348508	-0.405411	12.4367	0.887412	0.13522	11.4728	1.66201	-0.128942	-14.7265	-6.19945	-0.334616	-6.68879	4.59295	8.18195	51.281	1.49998	99.9358	48.723	3.27142	-5.95841	-32.6464	-4.60991	1.70119	-6.07408	-1.11952	7.89087	52.9579	-4.31898	88.5451	44.5513	8.7489	-5.79902	-22.0448	1.66874	2.3174	27.4225	-0.905925	-2.21147	35.1587	-5.45757
1066	1.17036	-1.06921	19.8121	0.418344	-0.570386	2.98134	0.418285	-0.570429	8.80177	0.348083	-0.400659	12.4383	0.891889	0.133178	11.4599	1.66924	-0.134684	-14.7506	-6.20624	-0.378576	-6.66311	4.56869	8.19634	51.2815	1.52658	99.9884	48.7107	3.26448	-5.96863	-32.6335	-4.58595	1.71733	-6.05206	-1.14349	7.90469	52.9111	-4.29291	88.5044	44.5805	8.77319	-5.79277	-22.0687	1.67086	2.31798	27.4218	-0.904207	-2.21894	35.1508	-5.45452
1068	1.16705	-1.05196	19.8169	0.418396	-0.562561	2.98342	0.418338	-0.562605	8.80385	0.347636	-0.394807	12.4399	0.903288	0.128088	11.4446	1.68769	-0.148887	-14.7791	-6.21938	-0.432848	-6.63854	4.53988	8.2175	51.2841	1.57591	100.071	48.6994	3.24181	-5.99633	-32.6055	-4.56535	1.75268	-6.03238	-1.13622	7.89981	52.8678	-4.30516	88.4738	44.612	8.77966	-5.7993	-22.0828	1.66781	2.3178	27.4213	-0.895199	-2.22574	35.1419	-5.44397
1070	1.16416	-1.04208	19.8172	0.417998	-0.557987	2.98354	0.41794	-0.55803	8.80397	0.347056	-0.391411	12.44	0.915911	0.124059	11.4382	1.70882	-0.161577	-14.7912	-6.22683	-0.471722	-6.62734	4.52154	8.22527	51.2979	1.59464	100.202	48.6727	3.19449	-6.05706	-32.6171	-4.55814	1.78474	-6.02591	-1.11941	7.88101	52.8505	-4.33476	88.4844	44.6181	8.78433	-5.82093	-22.0954	1.66548	2.33474	27.4224	-0.894028	-2.2496	35.1388	-5.44384
1072	1.1607	-1.03003	19.8176	0.41754	-0.552414	2.98366	0.417483	-0.552457	8.80409	0.346368	-0.387272	12.4401	0.931224	0.111082	11.4368	1.73104	-0.191524	-14.7941	-6.23634	-0.511225	-6.6186	4.51195	8.22847	51.3025	1.6035	100.304	48.6559	3.14491	-6.11254	-32.6207	-4.54398	1.81212	-6.01661	-1.09757	7.88542	52.8412	-4.35504	88.4931	44.6072	8.7691	-5.85824	-22.0862	1.66487	2.34116	27.4216	-0.88815	-2.25305	35.1317	-5.44117
1074	1.15759	-1.0151	19.8184	0.417484	-0.545608	2.984	0.417428	-0.545651	8.80443	0.345906	-0.382187	12.4403	0.947804	0.0893799	11.4415	1.75189	-0.237712	-14.7859	-6.24941	-0.550484	-6.61121	4.50984	8.22207	51.3006	1.60295	100.367	48.6472	3.09662	-6.15051	-32.6042	-4.52154	1.83487	-6.00224	-1.07866	7.91381	52.8311	-4.35565	88.4942	44.5863	8.7368	-5.90675	-22.059	1.66808	2.3394	27.4149	-0.883608	-2.24006	35.1089	-5.42805
1076	1.16027	-1.00337	19.8182	0.419685	-0.54071	2.98384	0.419629	-0.540754	8.80427	0.347249	-0.378388	12.4402	0.957522	0.0690543	11.4585	1.76094	-0.278352	-14.7546	-6.267	-0.571557	-6.61381	4.50865	8.16926	51.3287	1.57502	100.428	48.6109	3.03452	-6.15989	-32.5567	-4.50654	1.85775	-5.98831	-1.0856	7.93566	52.8	-4.3211	88.5079	44.5771	8.71015	-5.95446	-22.0485	1.68586	2.36108	27.3907	-0.918845	-2.26445	35.0383	-5.38187
1078	1.16063	-0.989767	19.8142	0.421045	-0.534783	2.98203	0.42099	-0.534826	8.80246	0.347901	-0.37387	12.4388	0.976362	0.0506163	11.4818	1.78731	-0.319333	-14.7117	-6.27852	-0.592426	-6.60163	4.5146	8.15555	51.3286	1.56912	100.445	48.5813	2.99888	-6.16305	-32.517	-4.48766	1.88132	-5.97941	-1.1071	7.92147	52.7649	-4.30122	88.5131	44.5686	8.709	-5.96657	-22.0441	1.68687	2.41636	27.3516	-0.953219	-2.29619	34.9132	-5.33022
1080	1.15781	-0.97346	19.8073	0.421258	-0.527386	2.97894	0.421203	-0.52743	8.79937	0.347605	-0.368323	12.4365	1.00375	0.034204	11.5055	1.83001	-0.360234	-14.6683	-6.28519	-0.616364	-6.57478	4.52912	8.18423	51.2989	1.58297	100.414	48.5644	2.99931	-6.15659	-32.4908	-4.46281	1.90472	-5.97392	-1.13743	7.88156	52.7259	-4.29925	88.501	44.564	8.73257	-5.94659	-22.0482	1.66596	2.50538	27.302	-0.977596	-2.32982	34.7431	-5.27794
1082	1.15618	-0.955235	19.8041	0.422149	-0.519262	2.97744	0.422095	-0.519306	8.79787	0.347771	-0.362192	12.4354	1.02258	0.0178605	11.511	1.85722	-0.39765	-14.6585	-6.30396	-0.639197	-6.55844	4.55497	8.1824	51.2907	1.55477	100.348	48.5547	3.03685	-6.09984	-32.4595	-4.43217	1.92289	-5.95749	-1.16331	7.89785	52.6676	-4.27307	88.4494	44.5832	8.75004	-5.9468	-22.0762	1.63291	2.62001	27.2574	-0.997517	-2.36469	34.5671	-5.20343
1084	1.15428	-0.937531	19.7992	0.42288	-0.511339	2.97524	0.422828	-0.511383	8.79567	0.34783	-0.35622	12.4337	1.03458	0.00373254	11.5118	1.87299	-0.428246	-14.6574	-6.32228	-0.664097	-6.54432	4.57567	8.18066	51.2819	1.52977	100.291	48.5471	3.08125	-6.04393	-32.4393	-4.40407	1.94085	-5.95108	-1.18508	7.90354	52.6037	-4.26489	88.415	44.6227	8.79384	-5.94894	-22.1272	1.59288	2.72361	27.2235	-0.990857	-2.42108	34.424	-5.19895
1086	1.15176	-0.921148	19.7933	0.423227	-0.503937	2.97254	0.423175	-0.503981	8.79297	0.347633	-0.350662	12.4317	1.04207	-0.00832526	11.5107	1.88146	-0.453227	-14.6596	-6.337	-0.693793	-6.53177	4.58915	8.1866	51.2697	1.5146	100.248	48.5407	3.12518	-6.00216	-32.4364	-4.37968	1.95811	-5.956	-1.2037	7.88719	52.5473	-4.28077	88.4131	44.6692	8.85481	-5.95287	-22.1859	1.55568	2.79891	27.2047	-0.963107	-2.48756	34.3303	-5.26346
1088	1.1482	-0.906748	19.7927	0.422934	-0.497324	2.97224	0.422883	-0.497368	8.79268	0.347006	-0.345735	12.4315	1.05598	-0.0208187	11.506	1.90136	-0.481749	-14.6686	-6.346	-0.736141	-6.52399	4.60946	8.21664	51.2589	1.49504	100.172	48.5391	3.1812	-5.96922	-32.4665	-4.3543	1.96565	-5.95594	-1.22757	7.85679	52.5345	-4.31	88.4511	44.6755	8.86377	-5.97035	-22.1888	1.55407	2.81886	27.2115	-0.960414	-2.49751	34.3061	-5.29882
1090	1.14329	-0.89229	19.7931	0.42205	-0.490569	2.97236	0.421999	-0.490613	8.79279	0.345926	-0.340738	12.4316	1.06578	-0.0328748	11.5097	1.91403	-0.507632	-14.662	-6.3538	-0.788032	-6.51448	4.60001	8.21324	51.2424	1.48504	100.202	48.5334	3.18921	-6.00025	-32.4894	-4.33213	1.98336	-5.96747	-1.23565	7.84219	52.5606	-4.33267	88.4859	44.6446	8.87432	-5.98737	-22.1824	1.56507	2.79927	27.2217	-0.948882	-2.48868	34.3056	-5.35424
1092	1.13785	-0.877506	19.7942	0.420962	-0.483627	2.97281	0.420912	-0.48367	8.79324	0.344684	-0.335615	12.4319	1.07074	-0.0445184	11.5236	1.91816	-0.530585	-14.6365	-6.36356	-0.842446	-6.5013	4.56649	8.17617	51.2206	1.48523	100.333	48.5229	3.14667	-6.08555	-32.4953	-4.31088	2.01137	-5.98816	-1.23271	7.84988	52.6108	-4.33915	88.5014	44.5857	8.89972	-5.9967	-22.1745	1.58046	2.75985	27.2287	-0.928939	-2.47508	34.3124	-5.42241
1094	1.13567	-0.863532	19.7998	0.42122	-0.477335	2.97524	0.421171	-0.477378	8.79567	0.344486	-0.330895	12.4337	1.07636	-0.0562423	11.5439	1.92349	-0.553868	-14.5989	-6.38587	-0.870196	-6.48332	4.5701	8.16188	51.2023	1.48756	100.393	48.5145	3.09922	-6.12787	-32.4805	-4.27457	2.02916	-5.99119	-1.26551	7.88136	52.6223	-4.30496	88.4656	44.5407	8.95358	-5.97271	-22.1588	1.58786	2.76829	27.2278	-0.935018	-2.48347	34.308	-5.43173
1096	1.13399	-0.849502	19.8038	0.421708	-0.471058	2.97699	0.421659	-0.471102	8.79743	0.344462	-0.326173	12.435	1.08613	-0.0680426	11.5641	1.9363	-0.579035	-14.5618	-6.39921	-0.908344	-6.4617	4.57053	8.15385	51.1769	1.48007	100.457	48.5012	3.07381	-6.17906	-32.484	-4.25042	2.05038	-6.00243	-1.26923	7.87878	52.6484	-4.30379	88.4798	44.4832	8.98044	-5.99378	-22.129	1.58876	2.77311	27.2306	-0.92693	-2.48962	34.3084	-5.4532
1098	1.13302	-0.834216	19.8063	0.422617	-0.464291	2.97807	0.422569	-0.464335	8.7985	0.344722	-0.321058	12.4358	1.10135	-0.0818106	11.5801	1.95811	-0.610103	-14.5324	-6.40461	-0.961045	-6.43831	4.56454	8.15059	51.1466	1.46099	100.522	48.4851	3.07084	-6.23543	-32.5093	-4.2405	2.08175	-6.02267	-1.23986	7.84095	52.6905	-4.33761	88.5507	44.4177	8.97402	-6.0619	-22.0888	1.58646	2.76741	27.2382	-0.904082	-2.4913	34.3139	-5.49441
1100	1.13588	-0.812241	19.8139	0.42578	-0.454945	2.98138	0.425733	-0.454989	8.80181	0.346507	-0.313876	12.4383	1.1229	-0.105698	11.5822	1.98709	-0.662341	-14.5291	-6.43028	-1.01101	-6.41977	4.57516	8.15456	51.1339	1.43419	100.512	48.4806	3.05362	-6.23935	-32.5308	-4.22668	2.14382	-6.03082	-1.2238	7.81974	52.7071	-4.34095	88.6042	44.3847	8.96469	-6.10271	-22.0599	1.59554	2.76795	27.2439	-0.902548	-2.50278	34.3115	-5.5223
1102	1.14098	-0.79477	19.8187	0.429534	-0.447759	2.98346	0.429487	-0.447803	8.8039	0.348869	-0.308272	12.4399	1.14691	-0.130817	11.5893	2.02004	-0.71777	-14.5166	-6.4468	-1.05862	-6.39973	4.57652	8.16927	51.1041	1.41924	100.491	48.4848	3.05122	-6.24143	-32.5481	-4.21689	2.19706	-6.04117	-1.19395	7.8271	52.7214	-4.33268	88.6547	44.3545	8.9493	-6.16437	-22.0383	1.60406	2.76445	27.2489	-0.90099	-2.50425	34.3071	-5.53747
1104	1.14728	-0.784599	19.8198	0.433178	-0.443863	2.98391	0.433133	-0.443908	8.80435	0.351353	-0.305134	12.4402	1.1738	-0.154822	11.6047	2.0587	-0.772258	-14.4887	-6.4486	-1.10112	-6.37855	4.56779	8.1858	51.0573	1.41194	100.463	48.4909	3.0646	-6.24925	-32.5598	-4.20595	2.22352	-6.05445	-1.16604	7.84893	52.7423	-4.324	88.7153	44.3122	8.92992	-6.24482	-22.0207	1.61052	2.76112	27.2538	-0.898257	-2.50061	34.3044	-5.54502
1106	1.15225	-0.7829	19.8205	0.435501	-0.443558	2.98424	0.435455	-0.443603	8.80468	0.353071	-0.304762	12.4405	1.21025	-0.176497	11.6257	2.1157	-0.826448	-14.4506	-6.43902	-1.12803	-6.3642	4.57156	8.16025	51.0305	1.36726	100.39	48.4696	3.06966	-6.24116	-32.5581	-4.16441	2.18475	-6.06086	-1.23114	7.80099	52.7843	-4.35487	88.8238	44.224	8.91759	-6.28263	-21.9962	1.61968	2.7889	27.2602	-0.909532	-2.53642	34.3145	-5.57023
1108	1.15518	-0.780977	19.8222	0.43695	-0.442977	2.98499	0.436904	-0.443022	8.80542	0.354118	-0.304239	12.441	1.24629	-0.197607	11.6391	2.17214	-0.879547	-14.4266	-6.42928	-1.15247	-6.34875	4.56756	8.14629	50.9887	1.35238	100.33	48.4546	3.09333	-6.25983	-32.5849	-4.12661	2.14268	-6.06967	-1.3037	7.76618	52.8535	-4.36547	89.0365	44.1121	8.88023	-6.3941	-21.9563	1.62758	2.79656	27.269	-0.911762	-2.55119	34.3259	-5.59548
1110	1.15649	-0.775691	19.8263	0.437978	-0.440789	2.98679	0.437932	-0.440834	8.80722	0.35475	-0.302541	12.4424	1.28001	-0.22047	11.6406	2.22359	-0.935037	-14.4247	-6.42366	-1.18614	-6.32622	4.55612	8.14386	50.9251	1.36137	100.294	48.4516	3.13273	-6.31602	-32.6446	-4.09946	2.11739	-6.07681	-1.35107	7.7694	52.9425	-4.35787	89.3132	43.991	8.82058	-6.56693	-21.9029	1.63381	2.78332	27.2789	-0.905737	-2.54414	34.3345	-5.61434
1112	1.15915	-0.763055	19.8373	0.440228	-0.435519	2.99164	0.440183	-0.435564	8.81208	0.356104	-0.298465	12.446	1.31527	-0.253951	11.6277	2.27326	-1.01063	-14.4498	-6.42657	-1.26853	-6.27608	4.5564	8.09994	50.8403	1.30234	100.266	48.4518	3.15115	-6.41315	-32.7114	-4.07863	2.13166	-6.05627	-1.31401	7.84259	53.0186	-4.39921	89.4401	43.893	8.77571	-6.65062	-21.8532	1.64121	2.79687	27.2825	-0.919139	-2.57297	34.3336	-5.61399
1114	1.1608	-0.74931	19.8501	0.44213	-0.42968	2.99731	0.442085	-0.429725	8.81774	0.357162	-0.293986	12.4503	1.34257	-0.286667	11.6066	2.30877	-1.08165	-14.4899	-6.43426	-1.34748	-6.23244	4.56234	8.05187	50.7598	1.23737	100.274	48.4655	3.16964	-6.52601	-32.7921	-4.05797	2.14775	-6.02754	-1.27555	7.91216	53.0685	-4.45288	89.4571	43.8337	8.75867	-6.63627	-21.8114	1.64239	2.81316	27.2972	-0.926626	-2.59386	34.3369	-5.61499
1116	1.16152	-0.738828	19.8615	0.443345	-0.425184	3.00234	0.443301	-0.425229	8.82277	0.35779	-0.290553	12.4541	1.35805	-0.31244	11.5845	2.32577	-1.13517	-14.5314	-6.44423	-1.40223	-6.20906	4.56986	8.01226	50.6962	1.18755	100.313	48.4902	3.18716	-6.63241	-32.8731	-4.04295	2.1577	-6.00521	-1.24876	7.95636	53.0927	-4.50338	89.3951	43.815	8.76536	-6.54296	-21.7768	1.63824	2.82095	27.3235	-0.923829	-2.59851	34.347	-5.62339
1118	1.16336	-0.742508	19.8634	0.443821	-0.426959	3.00317	0.443777	-0.427005	8.8236	0.358255	-0.291851	12.4547	1.35471	-0.318085	11.582	2.31735	-1.14402	-14.5362	-6.45077	-1.40124	-6.22605	4.56599	8.00111	50.6684	1.18604	100.319	48.5087	3.18146	-6.67261	-32.8973	-4.06288	2.16929	-6.02927	-1.20455	7.95954	53.115	-4.51925	89.3762	43.8252	8.75678	-6.47886	-21.7356	1.63925	2.79099	27.3463	-0.915058	-2.59261	34.3616	-5.64228
1120	1.16763	-0.75627	19.8586	0.444492	-0.433343	3.00109	0.444447	-0.433389	8.82152	0.359152	-0.296582	12.4531	1.34476	-0.309086	11.5979	2.30325	-1.12328	-14.5062	-6.4506	-1.35957	-6.27693	4.56044	7.99114	50.6859	1.19826	100.358	48.5116	3.17522	-6.67635	-32.8967	-4.09863	2.16363	-6.08232	-1.16416	7.95969	53.1246	-4.51687	89.2807	43.8509	8.77617	-6.39671	-21.7172	1.6436	2.75855	27.3685	-0.906802	-2.57146	34.3824	-5.67563
1122	1.17428	-0.776855	19.8503	0.445613	-0.442914	2.99746	0.445567	-0.44296	8.81789	0.360584	-0.303667	12.4504	1.33443	-0.29014	11.6265	2.29274	-1.08417	-14.4527	-6.44452	-1.29149	-6.34868	4.55514	7.98368	50.7363	1.21722	100.417	48.5033	3.17247	-6.64825	-32.8788	-4.14252	2.14055	-6.15283	-1.13753	7.95709	53.1191	-4.50173	89.1231	43.887	8.82499	-6.30103	-21.7234	1.64995	2.73418	27.3899	-0.901014	-2.54341	34.4066	-5.71419
1124	1.18139	-0.794706	19.8482	0.44716	-0.451342	2.99659	0.447113	-0.451388	8.81703	0.362262	-0.309873	12.4498	1.33623	-0.273875	11.6436	2.30296	-1.0552	-14.4208	-6.44057	-1.23792	-6.39734	4.54773	8.01264	50.7588	1.25296	100.393	48.5161	3.16385	-6.57599	-32.8432	-4.18162	2.1169	-6.21193	-1.14803	7.90889	53.0917	-4.48136	89.0688	43.9353	8.87237	-6.24149	-21.7346	1.65364	2.72392	27.4101	-0.896755	-2.54532	34.4226	-5.71547
1126	1.18969	-0.810419	19.8525	0.449403	-0.458954	2.99855	0.449356	-0.459001	8.81898	0.364409	-0.315428	12.4512	1.34417	-0.265799	11.6509	2.32076	-1.0438	-14.4074	-6.43397	-1.205	-6.42186	4.54875	8.0437	50.773	1.26426	100.341	48.5182	3.17928	-6.51608	-32.8155	-4.21401	2.09572	-6.2471	-1.16543	7.87191	53.0688	-4.46357	89.0287	43.971	8.91037	-6.1928	-21.7445	1.65404	2.73985	27.4291	-0.900226	-2.56109	34.432	-5.70647
1128	1.19891	-0.824548	19.8609	0.452182	-0.465965	3.00232	0.452134	-0.466011	8.82275	0.366917	-0.320502	12.4541	1.35584	-0.267227	11.6498	2.34126	-1.05129	-14.4096	-6.426	-1.18681	-6.42826	4.5629	8.06831	50.7811	1.25023	100.276	48.5082	3.21718	-6.48239	-32.7985	-4.24129	2.07761	-6.26361	-1.17568	7.8598	53.0611	-4.45386	88.9939	43.9875	8.93695	-6.15504	-21.7537	1.65338	2.77495	27.4481	-0.911643	-2.58368	34.4381	-5.69987
1130	1.20737	-0.83927	19.8631	0.454588	-0.473153	3.00335	0.454539	-0.4732	8.82378	0.36916	-0.325729	12.4548	1.36486	-0.275739	11.647	2.354	-1.07053	-14.4151	-6.42471	-1.1514	-6.44556	4.59717	8.08641	50.7755	1.24767	100.201	48.5089	3.23869	-6.47365	-32.775	-4.27446	2.06151	-6.29887	-1.14368	7.87588	53.0871	-4.4701	89.0051	43.9821	8.95585	-6.1522	-21.7761	1.66238	2.79677	27.4739	-0.930651	-2.60331	34.4551	-5.724
1132	1.21689	-0.860759	19.8614	0.456867	-0.483386	3.0027	0.456817	-0.483433	8.82313	0.371497	-0.333239	12.4544	1.37937	-0.286709	11.6524	2.3757	-1.09637	-14.4056	-6.42954	-1.07963	-6.48283	4.65367	8.08794	50.7842	1.2541	100.161	48.5105	3.27295	-6.46485	-32.7514	-4.30687	2.03023	-6.34864	-1.14038	7.8919	53.1117	-4.46603	89.007	43.9756	8.97577	-6.15006	-21.7901	1.6745	2.75947	27.4944	-0.923191	-2.58139	34.4707	-5.76186
1134	1.22754	-0.887114	19.8588	0.459219	-0.495843	3.00161	0.459168	-0.495891	8.82204	0.374026	-0.342409	12.4536	1.40412	-0.303028	11.6632	2.41375	-1.13609	-14.3862	-6.43907	-0.985128	-6.53224	4.71652	8.07768	50.8072	1.27817	100.165	48.5102	3.3174	-6.45035	-32.7286	-4.3385	1.98864	-6.40326	-1.17346	7.898	53.1253	-4.43877	88.9857	43.9721	9.0042	-6.13262	-21.7938	1.68748	2.68133	27.5089	-0.893775	-2.52987	34.4821	-5.80356
1136	1.23545	-0.905167	19.8616	0.461091	-0.504442	3.00292	0.461039	-0.504489	8.82335	0.375956	-0.348724	12.4545	1.44998	-0.33763	11.6633	2.48223	-1.21793	-14.3875	-6.44473	-0.932729	-6.55756	4.71546	8.0887	50.8142	1.3676	100.195	48.5043	3.33673	-6.43136	-32.7051	-4.37355	1.96748	-6.43305	-1.20455	7.88137	53.1301	-4.4248	88.9409	43.9609	9.06124	-6.06843	-21.8036	1.69125	2.69762	27.5269	-0.900894	-2.54474	34.4936	-5.81813
1138	1.25743	-0.916244	19.8846	0.469682	-0.511274	3.0132	0.469629	-0.511322	8.83363	0.382794	-0.35331	12.4623	1.50958	-0.404031	11.6272	2.56191	-1.36378	-14.4567	-6.45828	-0.966945	-6.52749	4.71227	8.0813	50.8274	1.40013	100.263	48.4867	3.3503	-6.42558	-32.6824	-4.42152	1.99011	-6.39954	-1.23761	7.87938	53.0919	-4.39525	88.8588	43.9694	9.13135	-5.9826	-21.7934	1.73091	2.69306	27.5408	-0.890458	-2.54473	34.4851	-5.85801
1140	1.29536	-0.913184	19.9352	0.48643	-0.513395	3.0357	0.486377	-0.513446	8.85613	0.395433	-0.353883	12.4792	1.5885	-0.505903	11.5463	2.66102	-1.58287	-14.6101	-6.50218	-1.10932	-6.4242	4.7212	8.06201	50.8441	1.35374	100.37	48.4597	3.35771	-6.44078	-32.6654	-4.46273	2.06233	-6.29169	-1.27932	7.87316	53.0105	-4.36642	88.771	43.9921	9.21076	-5.89496	-21.7617	1.79864	2.64519	27.5404	-0.861414	-2.52377	34.4456	-5.91511
1142	1.33807	-0.857766	20.0327	0.50978	-0.49317	3.0789	0.50973	-0.493226	8.89933	0.411617	-0.337362	12.5116	1.71885	-0.65076	11.408	2.83394	-1.9028	-14.8724	-6.66844	-1.41114	-6.20574	4.74602	8.10183	50.8395	1.26171	100.516	48.441	3.33559	-6.4948	-32.6786	-4.40508	2.20874	-6.11321	-1.34925	7.73092	52.9345	-4.43324	88.8299	43.981	9.30053	-5.85852	-21.723	1.81847	2.56119	27.488	-0.863798	-2.53778	34.3492	-5.9013
1144	1.39535	-0.83277	20.1253	0.53684	-0.487539	3.11998	0.536789	-0.487594	8.94041	0.431475	-0.331517	12.5424	1.86046	-0.779869	11.2698	3.03321	-2.19942	-15.1348	-6.82129	-1.69609	-5.96366	4.77095	8.12566	50.7959	1.1411	100.642	48.4124	3.33529	-6.54183	-32.678	-4.3201	2.2257	-5.85633	-1.4941	7.62956	52.7675	-4.51286	88.8905	43.939	9.39312	-5.86162	-21.7013	1.81988	2.47848	27.4266	-0.842195	-2.51121	34.2289	-5.89209
1146	1.46843	-0.852238	20.1959	0.566934	-0.502717	3.15145	0.566882	-0.502775	8.97188	0.454893	-0.341047	12.5661	1.99934	-0.877115	11.1484	3.24081	-2.43733	-15.3663	-6.92706	-1.92124	-5.72424	4.78667	8.09609	50.7058	0.993255	100.742	48.3839	3.36373	-6.56728	-32.6609	-4.22138	2.09994	-5.54446	-1.68886	7.61964	52.5086	-4.58627	88.9132	43.8903	9.47079	-5.90978	-21.7013	1.80076	2.40411	27.3883	-0.784948	-2.44642	34.1077	-5.89795
1148	1.55694	-0.891189	20.2305	0.602128	-0.527692	3.16699	0.602073	-0.527754	8.98742	0.482736	-0.357574	12.5778	2.12202	-0.940904	11.0448	3.43329	-2.60777	-15.5642	-6.98596	-2.10543	-5.48192	4.76666	7.90272	50.5465	0.778728	100.87	48.4168	3.39642	-6.55442	-32.6575	-4.08927	1.98135	-5.25623	-1.79554	7.73929	52.2251	-4.64739	88.8646	43.9357	9.47417	-6.03417	-21.7091	1.72128	2.30822	27.4616	-0.677819	-2.40766	34.0407	-5.89203
1150	1.63955	-0.938691	20.2408	0.634034	-0.555816	3.17179	0.633976	-0.555881	8.99222	0.508322	-0.376647	12.5814	2.21723	-0.984831	10.9674	3.58495	-2.73011	-15.7124	-6.98992	-2.23604	-5.31063	4.74889	7.79985	50.4159	0.639855	100.9	48.4517	3.44622	-6.55018	-32.6691	-4.00427	1.887	-5.05811	-1.80532	7.89611	52.0261	-4.7352	88.8234	44.0078	9.42107	-6.188	-21.7517	1.67491	2.30507	27.5816	-0.647128	-2.47538	34.0166	-5.88391
1152	1.71279	-0.994804	20.227	0.661137	-0.586797	3.16595	0.661077	-0.586865	8.98638	0.5305	-0.398141	12.5771	2.27713	-1.0099	10.925	3.68152	-2.80237	-15.794	-6.94548	-2.28553	-5.24286	4.75964	7.82141	50.3562	0.596731	100.834	48.4717	3.49826	-6.55936	-32.6849	-3.99192	1.81754	-4.97962	-1.73464	8.04384	51.9406	-4.84527	88.7981	44.0872	9.32971	-6.33573	-21.8232	1.67694	2.39735	27.7274	-0.709362	-2.63787	34.0325	-5.8814
1154	1.78641	-1.07412	20.1774	0.686452	-0.627823	3.14426	0.686387	-0.627893	8.96469	0.551974	-0.427235	12.5609	2.28184	-1.00635	10.9458	3.692	-2.79741	-15.7554	-6.88392	-2.15874	-5.32856	4.87558	7.85308	50.4318	0.576472	100.8	48.4588	3.48289	-6.55859	-32.6585	-4.07646	1.74262	-5.05787	-1.66324	8.10254	51.9634	-4.92984	88.7467	44.1483	9.25383	-6.39623	-21.875	1.70069	2.49997	27.8742	-0.811113	-2.76619	34.0825	-5.90606
1156	1.85832	-1.17834	20.1099	0.708896	-0.679515	3.11481	0.708826	-0.67959	8.93525	0.571968	-0.464475	12.5389	2.2635	-0.974265	10.9997	3.67374	-2.73006	-15.6541	-6.80689	-1.89089	-5.5318	5.00423	7.90877	50.5959	0.638923	100.768	48.4457	3.43874	-6.52651	-32.6001	-4.19216	1.62188	-5.24149	-1.65302	8.07607	52.0349	-4.96171	88.6688	44.2369	9.22236	-6.34004	-21.9306	1.71259	2.51851	28.029	-0.886138	-2.83809	34.1614	-5.96567
1158	1.92203	-1.29067	20.0429	0.727067	-0.734011	3.08558	0.726992	-0.734086	8.90601	0.588943	-0.504065	12.517	2.24122	-0.927559	11.062	3.6547	-2.63436	-15.5369	-6.72447	-1.55964	-5.78772	5.09722	7.95411	50.7993	0.760576	100.753	48.4415	3.39061	-6.46636	-32.5223	-4.30733	1.4662	-5.46509	-1.71322	7.99137	52.1163	-4.93931	88.5723	44.3578	9.23428	-6.17905	-21.9846	1.70908	2.43296	28.1874	-0.917745	-2.84158	34.255	-6.05393
1160	1.95247	-1.34321	20.0286	0.735802	-0.75962	3.07952	0.735723	-0.759695	8.89995	0.597059	-0.522667	12.5125	2.26075	-0.917819	11.0665	3.69425	-2.62502	-15.5292	-6.67301	-1.43125	-5.88547	5.05284	7.83642	50.9023	0.788163	100.834	48.45	3.40832	-6.41304	-32.4667	-4.36434	1.35643	-5.52989	-1.81744	7.96213	52.1186	-4.87416	88.4867	44.498	9.25048	-5.98224	-21.9987	1.71251	2.25833	28.3315	-0.909209	-2.75416	34.318	-6.14681
1162	1.96456	-1.35691	20.0426	0.739837	-0.766732	3.08582	0.739758	-0.766808	8.90625	0.600509	-0.527747	12.5172	2.28889	-0.942377	11.0306	3.73387	-2.68249	-15.5974	-6.63847	-1.45182	-5.85732	4.90764	7.7407	50.8964	0.851719	100.905	48.4747	3.44274	-6.37036	-32.4288	-4.37209	1.30166	-5.49349	-1.87106	7.94216	52.0945	-4.87809	88.4401	44.5962	9.24592	-5.85134	-21.9968	1.73195	2.12484	28.466	-0.933748	-2.71338	34.345	-6.18367
1164	1.96725	-1.34348	20.0722	0.742096	-0.761212	3.0989	0.742018	-0.761289	8.91934	0.601843	-0.523497	12.5271	2.31044	-0.990887	10.9672	3.75074	-2.78121	-15.7167	-6.61828	-1.57913	-5.7353	4.71779	7.71054	50.8062	0.943724	100.937	48.5048	3.47641	-6.34664	-32.4114	-4.34278	1.2959	-5.39036	-1.85793	7.93254	52.0632	-4.95357	88.4373	44.6351	9.21956	-5.8194	-21.987	1.75512	2.06316	28.593	-0.989702	-2.7445	34.3461	-6.16132
1166	1.98159	-1.33426	20.088	0.749132	-0.758504	3.10593	0.749054	-0.758581	8.92636	0.60693	-0.521048	12.5323	2.29398	-1.02362	10.9148	3.70587	-2.83472	-15.8137	-6.61343	-1.67451	-5.63067	4.67545	7.73965	50.7505	0.917849	100.925	48.4937	3.48459	-6.36385	-32.4276	-4.31848	1.29666	-5.31637	-1.81057	7.98216	52.0617	-4.99144	88.4773	44.6023	9.19179	-5.92337	-21.9787	1.72049	2.05965	28.7168	-0.990491	-2.80915	34.3715	-6.13739
1168	2.00875	-1.33413	20.087	0.761027	-0.76084	3.10548	0.760948	-0.760918	8.92592	0.615969	-0.522061	12.532	2.25217	-1.01875	10.8849	3.63179	-2.80868	-15.8674	-6.61319	-1.71566	-5.57939	4.72914	7.83486	50.738	0.856349	100.884	48.4624	3.45895	-6.41858	-32.4417	-4.31669	1.29575	-5.29365	-1.77401	7.98453	52.0551	-5.02495	88.4675	44.5831	9.21028	-5.96424	-21.9807	1.66562	2.06175	28.8382	-0.982927	-2.87566	34.409	-6.08074
1170	2.04966	-1.34359	20.0703	0.77815	-0.768515	3.09815	0.77807	-0.768595	8.91858	0.629255	-0.526735	12.5266	2.19751	-0.97671	10.8745	3.55088	-2.70939	-15.8841	-6.61002	-1.70548	-5.582	4.83984	7.97047	50.7658	0.787262	100.822	48.4184	3.41698	-6.48802	-32.4429	-4.33811	1.28866	-5.31828	-1.77218	7.91908	52.0354	-5.04988	88.4095	44.5943	9.28031	-5.90793	-21.9951	1.60207	2.05315	28.9624	-0.978506	-2.93538	34.4615	-6.0051
1172	2.10373	-1.35603	20.0504	0.800774	-0.77864	3.08943	0.800693	-0.778722	8.90986	0.646807	-0.532898	12.5201	2.16736	-0.922673	10.8546	3.51924	-2.59924	-15.9191	-6.58239	-1.69786	-5.58917	4.88419	8.05096	50.7995	0.75634	100.743	48.3706	3.44012	-6.48436	-32.4202	-4.36478	1.27193	-5.33978	-1.8514	7.79248	52.0013	-5.03529	88.421	44.6176	9.37328	-5.8179	-22.0218	1.54538	2.03054	29.1059	-0.985033	-2.99698	34.5448	-5.98769
1174	2.16567	-1.35888	20.0299	0.827694	-0.785254	3.08038	0.827613	-0.785339	8.90081	0.667355	-0.536171	12.5133	2.16306	-0.886443	10.8272	3.52651	-2.53264	-15.9696	-6.56123	-1.70552	-5.58208	4.88059	8.04237	50.8061	0.734307	100.737	48.3451	3.49201	-6.4407	-32.4069	-4.37288	1.25984	-5.34618	-1.95473	7.72573	51.9542	-4.96655	88.3842	44.6334	9.47239	-5.72877	-22.036	1.48593	1.9795	29.2702	-1.00049	-3.03604	34.6467	-5.99864
1176	2.23496	-1.3481	20.0089	0.85903	-0.786549	3.07106	0.858949	-0.786638	8.89149	0.690878	-0.535192	12.5064	2.17996	-0.875768	10.7879	3.56085	-2.52169	-16.0431	-6.55269	-1.73583	-5.55333	4.84469	7.95954	50.7884	0.714419	100.807	48.3365	3.55464	-6.37217	-32.4078	-4.35627	1.25714	-5.32828	-2.05515	7.72629	51.8939	-4.87448	88.2926	44.6329	9.56575	-5.66501	-22.0385	1.41601	1.91114	29.4559	-1.02471	-3.0623	34.7635	-6.01523
1178	2.32614	-1.31564	19.9787	0.901879	-0.780232	3.05749	0.901799	-0.780325	8.87792	0.722545	-0.527802	12.4963	2.19411	-0.89001	10.7251	3.57906	-2.55521	-16.1606	-6.54603	-1.80091	-5.50765	4.83377	7.91872	50.8026	0.708217	100.869	48.2984	3.58431	-6.30443	-32.4058	-4.31754	1.27093	-5.27377	-2.10613	7.68654	51.8208	-4.90638	88.2239	44.6026	9.6306	-5.67358	-22.0608	1.29393	1.88239	29.6787	-1.06419	-3.14546	34.9138	-5.95929
1180	2.36941	-1.30706	19.9717	0.921591	-0.780252	3.05438	0.92151	-0.780347	8.87481	0.73729	-0.526596	12.494	2.20516	-0.896007	10.6374	3.5947	-2.57317	-16.324	-6.57927	-1.86	-5.41076	4.85495	7.82689	50.8092	0.612969	101.015	48.2242	3.59583	-6.29902	-32.4273	-4.26776	1.27977	-5.17362	-2.09838	7.69543	51.731	-4.95441	88.1608	44.5685	9.67895	-5.74718	-22.0793	1.24334	1.88998	29.8256	-1.07428	-3.21716	34.9489	-5.91666
1182	2.35707	-1.32807	19.9865	0.914292	-0.788428	3.06107	0.914211	-0.788523	8.8815	0.732329	-0.533171	12.499	2.20869	-0.885008	10.5322	3.60377	-2.55765	-16.5195	-6.64286	-1.89797	-5.27403	4.904	7.70575	50.7958	0.448784	101.214	48.1216	3.58942	-6.35719	-32.4699	-4.21508	1.27954	-5.04545	-2.0417	7.74447	51.6341	-4.99741	88.115	44.535	9.70748	-5.86639	-22.0847	1.28758	1.91936	29.8867	-1.05764	-3.25673	34.8679	-5.91169
1184	2.32541	-1.35564	19.9849	0.898019	-0.797695	3.06048	0.897936	-0.797787	8.88092	0.720733	-0.541104	12.4986	2.19405	-0.859149	10.438	3.58676	-2.50706	-16.6936	-6.65961	-1.89871	-5.16613	4.94797	7.72915	50.7389	0.408209	101.259	48.0352	3.55043	-6.41702	-32.499	-4.17633	1.27675	-4.95658	-1.99132	7.72422	51.5634	-5.04649	88.1443	44.4913	9.68657	-5.96448	-22.0586	1.41656	1.91343	29.9371	-1.08125	-3.24384	34.8086	-5.96409
1186	2.29522	-1.38894	19.9719	0.881928	-0.809546	3.05487	0.881844	-0.809637	8.8753	0.709437	-0.55095	12.4943	2.15452	-0.812725	10.3596	3.53416	-2.40799	-16.8373	-6.66785	-1.85785	-5.12736	4.99357	7.76315	50.6961	0.362255	101.269	47.9522	3.53014	-6.48487	-32.5283	-4.16107	1.26125	-4.95392	-1.92845	7.67427	51.5491	-5.08238	88.185	44.4572	9.67528	-6.02108	-22.0261	1.49816	1.84073	29.9811	-1.06331	-3.191	34.8036	-6.04617
1188	2.27462	-1.41852	19.9539	0.870378	-0.820587	3.04702	0.870293	-0.820677	8.86745	0.701491	-0.559907	12.4884	2.09252	-0.749947	10.2897	3.44846	-2.26926	-16.9639	-6.68026	-1.79073	-5.15198	5.03417	7.77669	50.674	0.293373	101.264	47.8789	3.5428	-6.54509	-32.5605	-4.16423	1.23553	-5.02604	-1.86634	7.60275	51.5786	-5.10093	88.2275	44.4428	9.68561	-6.02735	-21.9979	1.49776	1.73147	30.0201	-1.00988	-3.13208	34.8596	-6.13495
1190	2.26945	-1.41007	19.9564	0.868848	-0.81645	3.04809	0.868764	-0.81654	8.86852	0.70009	-0.55691	12.4892	2.02458	-0.693249	10.1915	3.34904	-2.1395	-17.1431	-6.72129	-1.76267	-5.17143	5.04429	7.76298	50.645	0.234203	101.219	47.8468	3.59657	-6.5381	-32.5969	-4.15473	1.21959	-5.07636	-1.86919	7.50571	51.5669	-5.10851	88.2997	44.475	9.7074	-5.96962	-21.9942	1.40738	1.75387	30.0409	-1.02426	-3.20456	34.9586	-6.16201
1192	2.26214	-1.39082	19.9723	0.867289	-0.807461	3.05505	0.867206	-0.80755	8.87548	0.698362	-0.550295	12.4944	1.9542	-0.635618	10.0749	3.24554	-2.0073	-17.3566	-6.75921	-1.75835	-5.16471	5.02233	7.7298	50.5954	0.202097	101.185	47.8424	3.65186	-6.50114	-32.6303	-4.13171	1.20268	-5.08744	-1.90065	7.4491	51.5408	-5.08305	88.3581	44.494	9.73263	-5.93094	-21.9831	1.32808	1.79144	30.0599	-1.04881	-3.25167	35.0374	-6.188
1194	2.24994	-1.3712	19.9923	0.863606	-0.797895	3.0638	0.863524	-0.797984	8.88424	0.695008	-0.543383	12.501	1.87721	-0.573687	9.95258	3.13216	-1.86438	-17.5805	-6.78674	-1.76725	-5.13234	4.97886	7.6952	50.5242	0.20226	101.168	47.8433	3.70254	-6.45775	-32.658	-4.09734	1.18672	-5.06824	-1.93376	7.43726	51.5079	-5.03799	88.3884	44.4825	9.76221	-5.93069	-21.9624	1.28114	1.81498	30.0765	-1.06742	-3.25445	35.0806	-6.219
1196	2.23874	-1.36672	19.9827	0.859134	-0.794907	3.05952	0.859052	-0.794995	8.87995	0.691484	-0.541417	12.4977	1.77009	-0.499731	9.87298	2.9706	-1.68525	-17.7241	-6.80457	-1.76171	-5.10338	4.94938	7.72902	50.4362	0.2456	101.134	47.7697	3.77307	-6.46332	-32.6756	-4.06194	1.19449	-5.08866	-1.88462	7.42613	51.486	-5.04644	88.3664	44.4266	9.81332	-5.96458	-21.9547	1.24768	1.79649	30.0721	-1.06157	-3.28436	35.0945	-6.21969
1198	2.23248	-1.38075	19.9608	0.855236	-0.800394	3.04984	0.855154	-0.800482	8.87027	0.688919	-0.545746	12.4905	1.64865	-0.404216	9.79511	2.79305	-1.46067	-17.864	-6.81638	-1.70101	-5.11139	4.98956	7.76746	50.3894	0.247429	101.136	47.6686	3.80579	-6.529	-32.6893	-4.04582	1.16788	-5.11935	-1.83837	7.36958	51.4588	-5.09175	88.3741	44.3648	9.8583	-5.98883	-21.9486	1.20225	1.81448	30.0635	-1.04801	-3.3084	35.1039	-6.24949
1200	2.22937	-1.40791	19.9372	0.851573	-0.811896	3.03953	0.851489	-0.811984	8.85996	0.686901	-0.554557	12.4828	1.5198	-0.291894	9.69775	2.60968	-1.2027	-18.0401	-6.8246	-1.60331	-5.14901	5.09263	7.79091	50.3772	0.192929	101.181	47.5676	3.80188	-6.64372	-32.712	-4.05341	1.11318	-5.14857	-1.80657	7.28211	51.4192	-5.15663	88.4168	44.3192	9.88855	-5.99578	-21.9405	1.1537	1.88027	30.043	-1.03736	-3.32544	35.1065	-6.29716
1202	2.21677	-1.42202	19.9436	0.844798	-0.816992	3.04242	0.844713	-0.817079	8.86286	0.682145	-0.55879	12.4849	1.39639	-0.191129	9.52969	2.43077	-0.969036	-18.3481	-6.83556	-1.58702	-5.14722	5.17568	7.7803	50.3121	0.10719	101.237	47.5396	3.8233	-6.75025	-32.7937	-4.08373	1.1179	-5.15226	-1.75394	7.28068	51.3575	-5.17839	88.4321	44.341	9.89521	-6.00141	-21.9271	1.17394	1.96178	29.9561	-1.06116	-3.35213	35.0591	-6.2537
1204	2.20506	-1.42755	19.9521	0.839155	-0.818419	3.04622	0.839071	-0.818505	8.86665	0.67801	-0.560212	12.4878	1.2741	-0.10116	9.34253	2.24951	-0.755241	-18.6921	-6.84193	-1.60439	-5.1315	5.22132	7.73172	50.2193	0.012337	101.325	47.5399	3.84761	-6.8303	-32.8856	-4.10633	1.1168	-5.13	-1.7163	7.29102	51.2589	-5.19354	88.4314	44.3797	9.89904	-6.00199	-21.8995	1.18454	2.05732	29.8828	-1.07639	-3.40281	35.0253	-6.20905
1206	2.19637	-1.42477	19.9565	0.835585	-0.816455	3.04816	0.8355	-0.816542	8.86859	0.675216	-0.558967	12.4892	1.14728	-0.0208393	9.15578	2.05634	-0.556298	-19.0357	-6.84296	-1.64003	-5.11057	5.22483	7.67174	50.1127	-0.0613467	101.428	47.5481	3.86724	-6.88001	-32.9669	-4.11497	1.09943	-5.08805	-1.69929	7.29048	51.1319	-5.21251	88.4352	44.4115	9.89805	-6.01226	-21.8584	1.16697	2.16695	29.8369	-1.07783	-3.48013	35.0199	-6.18064
1208	2.19085	-1.41317	19.9582	0.83418	-0.810906	3.04884	0.834097	-0.810992	8.86927	0.673823	-0.554905	12.4897	0.998436	0.0577828	8.99421	1.8234	-0.349554	-19.3326	-6.84479	-1.66762	-5.10272	5.19578	7.71756	50.0402	-0.0132906	101.476	47.5213	3.85882	-6.90612	-32.9975	-4.11663	1.08013	-5.05311	-1.69636	7.2419	51.0255	-5.25225	88.5361	44.3901	9.85459	-6.10237	-21.8122	1.11911	2.3129	29.7942	-1.09167	-3.58868	35.0373	-6.15291
1210	2.18511	-1.39914	19.9485	0.832938	-0.804223	3.04447	0.832855	-0.804309	8.8649	0.672486	-0.549977	12.4864	0.82498	0.134932	8.87223	1.54605	-0.133238	-19.5561	-6.82773	-1.69001	-5.09918	5.15617	7.7726	49.9444	0.0486906	101.488	47.476	3.87667	-6.95122	-33.0116	-4.12201	1.05942	-5.02971	-1.67722	7.22576	50.9364	-5.2766	88.5899	44.3336	9.84255	-6.17489	-21.7819	1.06123	2.39533	29.7697	-1.0758	-3.65174	35.0856	-6.15749
1212	2.1733	-1.38867	19.9283	0.828765	-0.798518	3.0354	0.828683	-0.798603	8.85583	0.669024	-0.545955	12.4796	0.62691	0.213479	8.78775	1.22547	0.0976517	-19.7104	-6.80228	-1.69992	-5.0912	5.12477	7.83482	49.8299	0.0988247	101.457	47.3931	3.93317	-7.02538	-33.0238	-4.12341	1.03472	-5.009	-1.6487	7.22803	50.8544	-5.27926	88.6021	44.2507	9.87074	-6.21383	-21.7635	0.99648	2.39998	29.7644	-1.01509	-3.66849	35.1568	-6.20059
1214	2.13399	-1.4013	19.9111	0.810515	-0.800513	3.02781	0.810432	-0.800596	8.84824	0.655509	-0.548563	12.4739	0.410262	0.302992	8.71698	0.876744	0.35724	-19.8399	-6.8416	-1.66488	-5.04796	5.1574	7.93766	49.7763	0.095229	101.366	47.1826	4.01414	-7.11652	-33.0468	-4.07145	0.992334	-4.94492	-1.67442	7.09936	50.7357	-5.26988	88.7494	44.1611	9.90399	-6.25563	-21.7165	0.921462	2.34507	29.7566	-0.881186	-3.70858	35.1607	-6.28903
1216	2.09175	-1.41185	19.8819	0.791211	-0.801297	3.01485	0.791129	-0.801379	8.83528	0.641137	-0.550323	12.4641	0.169398	0.39729	8.64218	0.486968	0.636864	-19.9779	-6.83609	-1.64391	-5.00007	5.17772	8.34813	49.6992	0.314526	101.051	46.9217	4.17501	-7.25726	-33.1666	-4.03566	0.948073	-4.87122	-1.70643	7.00038	50.5913	-5.24435	88.8651	44.0781	9.9384	-6.24676	-21.6611	0.822244	2.43229	29.8157	-0.766444	-3.80632	35.3718	-6.39195
1218	2.04629	-1.40815	19.8428	0.771784	-0.795533	2.99737	0.771702	-0.795612	8.8178	0.626274	-0.547188	12.451	-0.0893806	0.495553	8.56085	0.0671693	0.93227	-20.1293	-6.7869	-1.63294	-4.9537	5.17911	8.97178	49.57	0.710059	100.572	46.642	4.40375	-7.44104	-33.3739	-4.01222	0.903256	-4.79551	-1.72422	6.95033	50.423	-5.21959	88.9358	44.0037	9.9668	-6.20006	-21.6031	0.655081	2.59099	29.9883	-0.652091	-3.9206	36.0062	-6.31013
1220	1.98049	-1.36713	19.814	0.74669	-0.771706	2.9843	0.746611	-0.771783	8.80473	0.606051	-0.530904	12.4411	-0.335741	0.599441	8.48886	-0.327419	1.23255	-20.2646	-6.80319	-1.53636	-4.904	5.24037	9.14846	49.3367	0.825568	100.329	46.4211	4.60965	-7.60197	-33.5427	-3.91939	0.846955	-4.7148	-1.69363	6.8756	50.2198	-5.26529	89.0604	43.9347	9.97342	-6.21607	-21.5554	0.253155	2.42272	30.3835	-0.419044	-3.96319	37.6447	-5.2176
1222	1.86172	-1.29693	19.7927	0.700946	-0.730514	2.9744	0.70087	-0.730587	8.79483	0.569309	-0.502918	12.4336	-0.590563	0.703823	8.40428	-0.736472	1.53814	-20.4248	-6.84468	-1.54226	-4.86865	5.14245	9.18761	49.1198	0.859513	100.27	46.1724	4.7703	-7.79264	-33.6832	-3.79116	0.795494	-4.66826	-1.6032	6.81063	50.0697	-5.34497	89.1916	43.841	9.9466	-6.26255	-21.4869	-0.219088	1.49199	30.9765	0.308053	-3.40165	39.887	-3.94945
1224	1.69154	-1.20276	19.7836	0.63476	-0.674384	2.96976	0.63469	-0.674449	8.79019	0.516352	-0.465032	12.43	-0.856675	0.802796	8.30409	-1.1677	1.83992	-20.6156	-6.89892	-1.64459	-4.82329	4.8943	9.15784	48.9354	0.859362	100.351	45.8785	4.89232	-8.01479	-33.8012	-3.65139	0.757929	-4.61955	-1.46506	6.75751	49.9695	-5.42706	89.3174	43.7056	9.90508	-6.32092	-21.3847	-0.663138	-0.0524316	31.7416	1.41116	-2.14969	42.4985	-3.01713
1226	1.51037	-1.08993	19.8074	0.565309	-0.609233	2.9797	0.565247	-0.609291	8.80013	0.460382	-0.42062	12.4373	-1.12847	0.878222	8.19381	-1.6194	2.10286	-20.8268	-6.95431	-1.63089	-4.65675	4.74852	9.0841	48.7213	0.86043	100.392	45.5579	5.03888	-8.23261	-33.9392	-3.56402	0.757499	-4.38375	-1.33909	6.70096	49.8105	-5.41531	89.4277	43.4979	9.92864	-6.33469	-21.2249	-0.943585	-1.12108	32.5934	1.84338	0.0256367	45.0657	-3.32875
1228	1.31263	-1.02464	19.845	0.484413	-0.56344	2.99601	0.484355	-0.56349	8.81644	0.397046	-0.391394	12.4494	-1.41057	0.937756	8.09207	-2.09669	2.34278	-21.024	-6.96842	-1.61538	-4.38592	4.60967	9.06505	48.5185	0.893392	100.358	45.1665	5.19589	-8.45313	-34.0213	-3.53207	0.764689	-4.04341	-1.22571	6.6236	49.6519	-5.36887	89.5341	43.2147	10.0261	-6.34161	-21.05	-0.890585	-2.02696	33.4025	1.71992	1.60842	47.3291	-4.53693
1230	1.11303	-1.00959	19.8819	0.398316	-0.539429	3.01213	0.398261	-0.53947	8.83256	0.331169	-0.378772	12.4614	-1.69417	0.984589	8.01957	-2.58279	2.56092	-21.1684	-6.94459	-1.61315	-4.06151	4.47758	9.09916	48.344	0.940701	100.264	44.7084	5.35631	-8.673	-34.0544	-3.53558	0.77671	-3.67177	-1.14675	6.53469	49.5242	-5.27221	89.6263	42.8582	10.1879	-6.3425	-20.8628	-0.574879	-2.77255	34.0769	1.10053	2.42517	49.1333	-6.44598
1232	0.967506	-0.983679	19.8832	0.336918	-0.51532	3.01245	0.336865	-0.515354	8.83288	0.283767	-0.364536	12.4616	-1.94287	1.02282	8.03426	-3.0118	2.74597	-21.151	-6.94199	-1.60817	-3.86434	4.41048	9.06708	48.2316	0.895801	100.248	44.225	5.50538	-8.88724	-34.1526	-3.48365	0.820489	-3.47243	-1.18131	6.51205	49.4871	-4.9987	89.6294	42.4413	10.3565	-6.30384	-20.6201	-0.415934	-3.29778	34.42	0.345023	3.35701	50.2595	-8.17412
1234	0.848746	-0.956007	19.8211	0.287528	-0.492695	2.98466	0.287476	-0.492726	8.80509	0.245456	-0.350655	12.4407	-2.16262	1.07873	8.12358	-3.38234	2.94741	-20.9948	-6.94602	-1.52434	-3.81114	4.39275	9.0104	48.1486	0.821969	100.23	43.8062	5.58526	-9.05733	-34.1928	-3.41021	0.827047	-3.49282	-1.27246	6.40234	49.5866	-4.71971	89.7145	41.977	10.5426	-6.28492	-20.4144	-0.542318	-3.36499	34.5332	-0.297072	3.69754	50.7291	-9.23502
1236	0.757919	-0.937176	19.7084	0.249688	-0.476331	2.9344	0.249639	-0.476357	8.75484	0.216187	-0.34073	12.4029	-2.35339	1.15334	8.25274	-3.69332	3.16747	-20.7643	-6.95941	-1.37576	-3.87157	4.41794	8.95606	48.0826	0.736428	100.194	43.4904	5.59806	-9.1749	-34.1769	-3.33541	0.802451	-3.69879	-1.37359	6.17083	49.8123	-4.5096	89.8952	41.5022	10.7423	-6.28048	-20.2599	-0.953372	-2.95661	34.463	-0.708037	3.41232	50.553	-9.43243
1238	0.715997	-0.977721	19.6217	0.227998	-0.490292	2.89589	0.227947	-0.490315	8.71632	0.20086	-0.352493	12.374	-2.51749	1.22562	8.30262	-3.95581	3.37269	-20.6804	-6.99759	-1.29218	-3.88541	4.46639	9.01146	48.0183	0.66932	100.137	43.3163	5.60682	-9.24756	-34.2364	-3.31908	0.845175	-3.90285	-1.34362	5.82723	50.0974	-4.49081	90.0374	41.1267	10.9434	-6.19527	-20.1051	-1.44519	-2.23552	34.3075	-0.648888	2.97439	49.7786	-8.59201
1240	0.727647	-1.00671	19.5766	0.230672	-0.503935	2.87591	0.23062	-0.503958	8.69634	0.203721	-0.362519	12.359	-2.64089	1.27317	8.26879	-4.1545	3.51687	-20.7502	-7.04787	-1.26517	-3.88734	4.56547	8.95562	47.9328	0.52422	100.123	43.3003	5.63432	-9.29493	-34.249	-3.32116	0.897482	-4.00951	-1.30785	5.38194	50.2672	-4.67172	90.2987	40.8681	11.1313	-6.15283	-20.0497	-2.06096	-1.25221	34.0726	-0.71399	2.32851	48.9465	-7.10857
1242	0.781378	-1.00519	19.5822	0.254304	-0.507961	2.87851	0.254251	-0.507987	8.69894	0.221639	-0.364067	12.361	-2.71617	1.28991	8.1482	-4.27856	3.58597	-20.9786	-7.10723	-1.30679	-3.88075	4.69488	8.77116	47.8531	0.298027	100.176	43.4168	5.66648	-9.3222	-34.2151	-3.33003	0.938911	-3.97702	-1.30644	4.97097	50.2824	-4.95326	90.6197	40.7386	11.2746	-6.16164	-20.0889	-2.72374	-0.243473	33.8351	-0.937999	1.597	48.2915	-5.32804
1244	0.830411	-0.96096	19.6549	0.279451	-0.492993	2.91076	0.279401	-0.493023	8.7312	0.239492	-0.351336	12.3852	-2.72574	1.27636	7.92674	-4.29588	3.57302	-21.3906	-7.17725	-1.48093	-3.85657	4.75818	8.5836	47.9176	0.0211416	100.33	43.5636	5.60645	-9.32262	-34.2607	-3.33876	0.934658	-3.7395	-1.4018	5.15716	50.1461	-4.88682	90.6002	40.8044	11.2571	-6.1146	-20.1071	-3.13868	-0.0935875	33.9197	-0.866272	1.24216	48.2389	-4.08247
1246	0.859667	-0.911559	19.7323	0.296398	-0.474056	2.94511	0.296349	-0.474087	8.76554	0.250966	-0.336144	12.411	-2.69124	1.24968	7.75632	-4.24177	3.51403	-21.7052	-7.25552	-1.59577	-3.89921	4.75215	8.5207	48.0339	0.020991	100.467	43.6963	5.53206	-9.33133	-34.251	-3.31658	0.910632	-3.55279	-1.44328	5.4269	50.116	-4.88401	90.5472	40.7645	11.193	-6.18737	-20.1301	-3.41505	-0.17168	33.9903	-0.712801	1.1459	48.1545	-3.35054
1248	0.861837	-0.884818	19.7882	0.299568	-0.462638	2.9699	0.29952	-0.462669	8.79033	0.252613	-0.327424	12.4296	-2.63786	1.22373	7.70562	-4.15688	3.4436	-21.7962	-7.31376	-1.58161	-4.00703	4.69132	8.5265	48.1757	0.273675	100.573	43.7388	5.47979	-9.34665	-34.1523	-3.27012	0.861484	-3.49307	-1.42216	5.64569	50.2615	-4.97705	90.523	40.5267	11.1397	-6.38649	-20.1539	-3.55874	-0.278444	33.9626	-0.560791	1.239	47.9124	-3.08705
1250	0.829455	-0.963228	19.7814	0.278545	-0.494097	2.96701	0.278494	-0.494125	8.78744	0.23884	-0.352246	12.4274	-2.63704	1.23815	7.90827	-4.1541	3.463	-21.4197	-7.24527	-1.32406	-4.09218	4.66225	8.17275	48.322	0.310433	100.737	43.4363	5.52718	-9.31198	-33.9294	-3.25705	0.726963	-3.60922	-1.43539	5.7322	50.6006	-4.95122	90.5203	40.0022	11.2172	-6.60516	-20.1598	-3.50241	-0.157895	33.8045	-0.618514	1.30404	47.6316	-2.95776
1252	0.788031	-1.03793	19.7528	0.253946	-0.523114	2.95441	0.253892	-0.523141	8.77484	0.22225	-0.37546	12.4179	-2.69763	1.248	8.14446	-4.26472	3.50206	-20.9842	-7.09141	-1.11417	-4.1383	4.5528	7.96584	48.4613	0.45902	100.783	43.009	5.61787	-9.32413	-33.7654	-3.28058	0.636574	-3.77932	-1.54226	5.84923	50.9688	-4.71343	90.4376	39.4769	11.3616	-6.64924	-20.1339	-3.42905	-0.0183997	33.6213	-0.587281	1.40102	47.2276	-3.11939
1254	0.740166	-1.07591	19.7089	0.229789	-0.535482	2.93486	0.229734	-0.535506	8.75529	0.204967	-0.386193	12.4032	-2.81557	1.24313	8.32996	-4.4839	3.54272	-20.6459	-6.90062	-1.01817	-4.15462	4.38605	7.98301	48.5588	0.729333	100.69	42.5935	5.73251	-9.39188	-33.6978	-3.32286	0.625456	-3.96557	-1.71557	5.95449	51.2962	-4.35694	90.3104	39.0549	11.5429	-6.5179	-20.0884	-3.38141	0.112232	33.4799	-0.454223	1.53706	46.7736	-3.44711
1256	0.664241	-1.04263	19.6335	0.199659	-0.514196	2.90118	0.199605	-0.514216	8.72162	0.181145	-0.372125	12.378	-2.95653	1.22022	8.35045	-4.74828	3.56683	-20.6156	-6.84231	-1.01061	-4.20433	4.35039	8.08689	48.4707	0.938828	100.55	42.5468	5.85907	-9.45154	-33.6885	-3.28838	0.713168	-4.14845	-1.77284	5.68678	51.4913	-4.39232	90.424	38.8396	11.6996	-6.42882	-20.0801	-3.31129	0.339258	33.545	-0.523183	1.7061	46.641	-3.30812
1258	0.597924	-1.00695	19.5584	0.173928	-0.492721	2.86763	0.173878	-0.492739	8.68806	0.160602	-0.357649	12.3528	-3.12663	1.21675	8.26407	-5.05298	3.64343	-20.7864	-6.79607	-1.0563	-4.28951	4.44912	8.14054	48.4271	0.882032	100.497	42.6084	5.90314	-9.5423	-33.7232	-3.29792	0.814732	-4.30525	-1.76974	5.46057	51.554	-4.49888	90.4652	38.8494	11.8222	-6.3087	-20.1395	-3.41149	0.341371	33.6991	-0.193156	1.91261	46.6154	-3.15961
1260	0.551977	-0.986794	19.4948	0.155721	-0.479836	2.83925	0.155672	-0.479852	8.65969	0.14621	-0.349133	12.3315	-3.30799	1.23904	8.1028	-5.36351	3.7751	-21.098	-6.7322	-1.12396	-4.40299	4.63524	8.14511	48.4715	0.617238	100.53	42.7086	5.86198	-9.65252	-33.7825	-3.37093	0.898628	-4.42732	-1.71968	5.37456	51.5233	-4.60513	90.3823	39.0308	11.8992	-6.17007	-20.2553	-3.6615	0.195256	33.8818	0.476696	2.18281	46.5985	-3.13561
1262	0.532178	-0.991017	19.4531	0.146785	-0.479925	2.8207	0.146735	-0.479941	8.64113	0.139547	-0.349748	12.3175	-3.43839	1.27517	7.93034	-5.57541	3.90874	-21.4279	-6.61566	-1.13609	-4.50854	4.70041	8.313	48.5707	0.623152	100.469	42.793	5.81191	-9.72167	-33.8163	-3.4853	0.928498	-4.50008	-1.63793	5.44407	51.5594	-4.69188	90.2542	39.1667	11.8945	-6.09826	-20.3542	-3.79304	0.607085	33.9701	0.700102	2.71513	46.3639	-3.56972
1264	0.529626	-0.977443	19.4363	0.146884	-0.473747	2.8132	0.146835	-0.473762	8.63363	0.139242	-0.345119	12.3119	-3.49827	1.30652	7.83926	-5.66524	3.9973	-21.6019	-6.57579	-1.0943	-4.59992	4.68745	8.29878	48.6059	0.654943	100.465	42.8739	5.82712	-9.67409	-33.8208	-3.55605	0.917697	-4.59469	-1.53435	5.5581	51.6605	-4.75045	90.1385	39.1779	11.8863	-6.1022	-20.3991	-3.84775	0.820225	33.9268	0.553012	2.75537	46.1224	-3.43383
1266	0.53567	-0.938286	19.4406	0.152921	-0.457141	2.81507	0.152874	-0.457156	8.63551	0.142725	-0.332328	12.3133	-3.49658	1.3261	7.83957	-5.65302	4.03164	-21.6016	-6.62503	-1.01857	-4.67584	4.60441	8.10302	48.5806	0.694536	100.54	42.9321	5.90156	-9.53384	-33.7991	-3.55744	0.8806	-4.7118	-1.4491	5.66835	51.8133	-4.75948	90.034	39.0473	11.9169	-6.14571	-20.3812	-3.86543	0.671285	33.7746	0.213395	2.3727	45.9127	-2.646
1268	0.522958	-0.881872	19.4494	0.15224	-0.431357	2.81888	0.152196	-0.431373	8.63931	0.140613	-0.313092	12.3162	-3.4968	1.33049	7.86647	-5.65221	4.03853	-21.5516	-6.69098	-0.990142	-4.75669	4.45871	8.05666	48.6496	0.878928	100.676	42.9004	5.91217	-9.47496	-33.7739	-3.4779	0.861084	-4.7842	-1.53145	5.72234	51.9386	-4.62683	89.8139	38.8344	12.0771	-6.03927	-20.3072	-4.02102	0.0973155	33.6506	0.493726	2.67859	45.7005	-1.95548
1270	0.515596	-0.830235	19.4542	0.153496	-0.408125	2.8209	0.153454	-0.408141	8.64133	0.140108	-0.295643	12.3177	-3.48848	1.32237	7.89824	-5.6421	4.01867	-21.4918	-6.7376	-1.03686	-4.75272	4.32242	8.05809	48.6798	1.02249	100.75	42.7604	5.95316	-9.47518	-33.7635	-3.35388	0.874485	-4.8159	-1.66448	5.58187	52.0718	-4.53972	89.8409	38.506	12.2855	-6.01693	-20.239	-4.12327	-0.114333	33.5608	0.558459	2.83303	45.51	-1.48361
1272	0.518571	-0.788801	19.4458	0.158413	-0.390243	2.81711	0.158373	-0.390259	8.63754	0.142677	-0.281966	12.3149	-3.46796	1.3021	7.92722	-5.61572	3.9713	-21.4362	-6.76041	-1.14203	-4.67236	4.23568	8.09096	48.6573	1.07781	100.742	42.5208	6.03514	-9.54117	-33.7775	-3.20867	0.917719	-4.81746	-1.79984	5.3206	52.2194	-4.50271	90.0836	38.0672	12.5376	-6.1034	-20.204	-4.11012	0.096814	33.49	0.265708	2.65591	45.3097	-1.22228
1274	0.530487	-0.754328	19.3975	0.166707	-0.376146	2.79562	0.166668	-0.376163	8.61605	0.148016	-0.270902	12.2988	-3.42051	1.26891	7.96019	-5.54717	3.88777	-21.3711	-6.79247	-1.19796	-4.63666	4.29053	8.15627	48.6301	1.0267	100.683	42.2474	6.11504	-9.70424	-33.8261	-3.09257	0.961003	-4.83361	-1.84361	5.41476	52.3612	-4.34355	90.0113	37.5798	12.8805	-6.16245	-20.2368	-3.88588	0.169486	33.3532	-0.252519	2.14878	44.9461	-0.888307
1276	0.55034	-0.725042	19.3415	0.178032	-0.364996	2.77073	0.177994	-0.365015	8.59116	0.155806	-0.261853	12.2801	-3.35829	1.22476	7.97705	-5.45673	3.77823	-21.3349	-6.82541	-1.24499	-4.61624	4.35434	8.20487	48.6714	0.942798	100.677	41.9115	6.22785	-9.88855	-33.9186	-3.00238	0.977148	-4.86808	-1.89981	5.45402	52.6231	-4.24293	90.0805	36.8901	13.335	-6.33173	-20.3288	-3.67366	0.129073	33.1709	-0.681053	1.47347	44.5235	-0.500796
1278	0.577277	-0.699187	19.2876	0.19215	-0.355956	2.74677	0.192113	-0.355976	8.5672	0.165813	-0.254207	12.2622	-3.28549	1.16809	7.98255	-5.3528	3.64167	-21.319	-6.85781	-1.28081	-4.60997	4.38972	8.22271	48.7794	0.883227	100.744	41.5333	6.38658	-10.0633	-34.0513	-2.93063	0.959542	-4.90691	-1.99351	5.41826	52.9877	-4.1956	90.2868	36.023	13.867	-6.59953	-20.449	-3.55542	0.0512853	32.9645	-0.924614	0.799726	44.0761	-0.210919
1280	0.610366	-0.670583	19.2467	0.209173	-0.346254	2.72855	0.209137	-0.346275	8.54899	0.177948	-0.245885	12.2485	-3.20738	1.08975	8.00886	-5.25003	3.46288	-21.2638	-6.89289	-1.26891	-4.63005	4.37796	8.21222	48.8705	1.00224	100.862	41.2166	6.62412	-10.1865	-34.215	-2.84077	0.912327	-4.8775	-2.13234	5.60922	53.2642	-4.03722	90.1762	35.2089	14.3262	-6.79283	-20.4658	-3.66443	0.326525	32.8101	-0.916041	0.643377	43.6419	-0.756262
1282	0.643462	-0.651844	19.1958	0.225357	-0.34085	2.70592	0.225322	-0.340874	8.52635	0.189725	-0.240828	12.2315	-3.1227	1.00169	8.086	-5.14125	3.26168	-21.1137	-6.89946	-1.24082	-4.64088	4.32848	8.14868	48.9206	1.17561	100.929	40.8869	6.8553	-10.2643	-34.3006	-2.75909	0.861653	-4.84813	-2.32534	5.79738	53.483	-3.80885	90.0933	34.4401	14.7494	-6.95996	-20.4523	-3.69657	0.574603	32.6838	-1.00042	0.565846	43.2783	-1.22514
1284	0.672135	-0.643599	19.1336	0.238716	-0.339637	2.67829	0.238681	-0.339661	8.49872	0.199651	-0.239076	12.2108	-3.03121	0.907122	8.20812	-5.02411	3.04406	-20.8796	-6.87617	-1.20969	-4.63615	4.25031	8.05111	48.9359	1.36007	100.949	40.5263	7.05466	-10.3328	-34.3163	-2.69241	0.818715	-4.83943	-2.54272	5.93067	53.6739	-3.53926	90.0894	33.7172	15.1401	-7.09638	-20.4175	-3.61271	0.701899	32.5746	-1.19837	0.474042	42.9792	-1.49179
1286	0.685248	-0.637637	19.0738	0.245061	-0.338078	2.65172	0.245026	-0.338104	8.47215	0.204312	-0.237504	12.1909	-2.92782	0.805578	8.32497	-4.88831	2.80874	-20.6548	-6.84456	-1.2022	-4.62618	4.15934	8.00984	48.9764	1.49548	101.068	40.1127	7.20161	-10.5547	-34.4236	-2.64573	0.795757	-4.87855	-2.65882	6.0011	53.9655	-3.33047	90.0725	32.9932	15.5044	-7.1576	-20.3265	-3.54779	0.641263	32.4572	-1.21018	0.386902	42.6726	-1.96808
1288	0.692824	-0.625467	19.0327	0.249487	-0.333348	2.63342	0.249453	-0.333374	8.45386	0.207335	-0.233682	12.1772	-2.83985	0.705238	8.40204	-4.7784	2.58445	-20.5049	-6.83155	-1.18434	-4.6169	4.12519	8.05544	49.0372	1.60859	101.063	39.7301	7.33989	-10.7594	-34.5074	-2.61595	0.803157	-4.90704	-2.73709	6.04339	54.2306	-3.15558	90.0644	32.3745	15.8119	-7.1772	-20.2634	-3.51594	0.720031	32.2938	-1.27829	0.334004	42.2711	-2.37072
1290	0.698391	-0.608747	19.0122	0.253392	-0.326481	2.62432	0.253359	-0.326507	8.44475	0.209831	-0.228299	12.1704	-2.77261	0.611429	8.42851	-4.70147	2.38344	-20.4505	-6.83889	-1.15521	-4.60925	4.15199	8.16024	49.1081	1.68811	100.931	39.4174	7.47429	-10.9051	-34.5492	-2.5966	0.83192	-4.90389	-2.78909	6.08338	54.4196	-3.01751	90.0389	31.9079	16.0541	-7.16149	-20.246	-3.52976	0.967186	32.1031	-1.40396	0.30237	41.8031	-2.67055
1292	0.707493	-0.605234	19.005	0.257689	-0.325715	2.62109	0.257656	-0.325742	8.44152	0.212997	-0.227457	12.1679	-2.72176	0.534995	8.40342	-4.64499	2.22313	-20.4931	-6.84062	-1.13887	-4.59632	4.18472	8.15707	49.1478	1.66708	100.864	39.2428	7.58661	-10.9795	-34.5734	-2.55934	0.829085	-4.82433	-2.81682	6.20443	54.4256	-2.93677	89.8571	31.6893	16.2273	-7.09125	-20.2628	-3.61676	1.178	32.0007	-1.38381	0.213048	41.4827	-2.97386
1294	0.712371	-0.60138	18.9875	0.260181	-0.324422	2.61331	0.260148	-0.324449	8.43374	0.214784	-0.226331	12.1621	-2.66725	0.475006	8.35435	-4.57396	2.09148	-20.5806	-6.85083	-1.14956	-4.59927	4.21527	8.1815	49.1637	1.64425	100.841	39.1695	7.63089	-11.0336	-34.5893	-2.54845	0.847296	-4.81563	-2.79624	6.25938	54.4644	-2.92384	89.7541	31.5499	16.3455	-7.05841	-20.2827	-3.70708	1.32052	31.9436	-1.30549	0.146146	41.2407	-3.25683
1296	0.71484	-0.597308	18.9604	0.261651	-0.322815	2.60129	0.261618	-0.322842	8.42172	0.215788	-0.225032	12.1531	-2.60612	0.431284	8.29177	-4.48336	1.98641	-20.6932	-6.86623	-1.17827	-4.61564	4.23871	8.24844	49.1651	1.64956	100.847	39.1694	7.61686	-11.0694	-34.5942	-2.57026	0.887913	-4.88784	-2.74081	6.23926	54.566	-2.96419	89.7271	31.4454	16.4331	-7.05259	-20.301	-3.77568	1.39968	31.911	-1.20679	0.120514	41.0447	-3.52743
1298	0.729935	-0.605353	18.9509	0.267583	-0.327618	2.59706	0.267549	-0.327646	8.41749	0.220525	-0.228251	12.1499	-2.54851	0.403159	8.22396	-4.39186	1.91112	-20.8161	-6.86121	-1.17332	-4.61121	4.25128	8.31048	49.1832	1.71452	100.808	39.1653	7.63449	-11.0338	-34.5574	-2.61174	0.91295	-4.93555	-2.72646	6.24393	54.6371	-2.99703	89.5212	31.37	16.5767	-6.92331	-20.3348	-3.7976	1.50471	31.8509	-1.16214	0.143736	40.8076	-3.83897
1300	0.747579	-0.621188	18.9589	0.273935	-0.336075	2.60069	0.273901	-0.336104	8.42112	0.225801	-0.234179	12.1527	-2.49233	0.388493	8.16339	-4.29684	1.86039	-20.926	-6.85645	-1.14296	-4.61879	4.26842	8.31575	49.2272	1.7622	100.839	39.1628	7.64367	-11.0066	-34.539	-2.64979	0.914054	-4.97428	-2.72786	6.28331	54.7049	-3.00547	89.3275	31.3152	16.6903	-6.82192	-20.369	-3.7669	1.58987	31.7659	-1.19422	0.155546	40.5808	-4.12569
1302	0.762096	-0.635449	18.9816	0.279031	-0.343597	2.6108	0.278996	-0.343626	8.43123	0.230076	-0.23949	12.1602	-2.43643	0.38088	8.11625	-4.19929	1.82198	-21.0111	-6.86071	-1.09299	-4.64478	4.29753	8.2687	49.2968	1.78189	100.936	39.1621	7.63548	-11.0029	-34.539	-2.67574	0.894543	-4.99176	-2.7399	6.34622	54.7615	-2.9935	89.1838	31.2678	16.7652	-6.76803	-20.3941	-3.70568	1.60828	31.6563	-1.25777	0.176381	40.3604	-4.34754
1304	0.756594	-0.608631	19.0051	0.27889	-0.33142	2.6212	0.278856	-0.331449	8.44163	0.229205	-0.2304	12.168	-2.37465	0.358179	8.09087	-4.09854	1.75296	-21.0552	-6.89519	-1.04546	-4.68939	4.36161	8.25231	49.3787	1.80557	100.979	39.181	7.58847	-11.011	-34.4924	-2.68106	0.882242	-4.93582	-2.76516	6.34872	54.762	-3.00664	89.0892	31.183	16.8457	-6.69709	-20.3768	-3.70745	1.35408	31.5236	-1.11008	0.393882	40.0859	-4.40339
1306	0.758459	-0.593754	19.0193	0.280964	-0.32509	2.62749	0.280931	-0.325119	8.44792	0.230358	-0.225541	12.1728	-2.32523	0.330307	8.08541	-4.02272	1.67985	-21.0628	-6.92007	-0.987884	-4.72604	4.38864	8.20837	49.4576	1.83818	101.01	39.1571	7.60313	-10.9996	-34.4608	-2.67912	0.865076	-4.86039	-2.75247	6.418	54.7264	-3.01667	88.9431	31.1269	16.9123	-6.65291	-20.3864	-3.75241	1.27062	31.4132	-1.03846	0.461758	39.8168	-4.38737
1308	0.769803	-0.598197	19.0266	0.285537	-0.328021	2.63073	0.285503	-0.32805	8.45116	0.233958	-0.227448	12.1752	-2.28958	0.297808	8.09065	-3.97393	1.60456	-21.0511	-6.92824	-0.93177	-4.74017	4.37167	8.14139	49.5217	1.8761	101.031	39.0919	7.67686	-10.9695	-34.4444	-2.6737	0.843732	-4.7742	-2.70189	6.5501	54.6615	-3.02985	88.7481	31.1103	16.9586	-6.63516	-20.4282	-3.82633	1.41032	31.324	-1.0729	0.353741	39.5575	-4.34869
1310	0.772384	-0.600391	19.0526	0.286439	-0.329242	2.64228	0.286406	-0.329272	8.46271	0.234704	-0.228312	12.1839	-2.25435	0.254085	8.06989	-3.93079	1.51006	-21.0875	-6.93147	-0.932705	-4.6997	4.34783	8.11482	49.5487	1.90167	101.021	39.0448	7.69773	-10.9574	-34.3815	-2.66521	0.8289	-4.65056	-2.6648	6.61551	54.5748	-3.09615	88.6148	31.1059	16.9697	-6.60876	-20.4556	-3.88911	1.56882	31.1886	-1.08252	0.292833	39.25	-4.39445
1312	0.773253	-0.609523	19.066	0.286014	-0.333334	2.64825	0.28598	-0.333364	8.46868	0.234638	-0.231401	12.1883	-2.22649	0.212349	8.04897	-3.9	1.42259	-21.1245	-6.92158	-0.958168	-4.63926	4.35458	8.1168	49.5157	1.88178	101.01	39.0468	7.70378	-10.9586	-34.342	-2.66291	0.816685	-4.56394	-2.6415	6.62369	54.4806	-3.172	88.5201	31.1567	16.976	-6.56298	-20.4752	-3.91276	1.63746	31.111	-1.064	0.321479	39.0246	-4.46787
1314	0.77438	-0.625934	19.0642	0.285098	-0.340612	2.64751	0.285063	-0.340641	8.46795	0.234407	-0.236899	12.1878	-2.20742	0.178254	8.02939	-3.88147	1.35293	-21.1595	-6.9036	-0.991933	-4.57937	4.39803	8.14206	49.4405	1.81977	101.017	39.1022	7.6954	-10.9725	-34.3331	-2.67104	0.807157	-4.53738	-2.62783	6.58021	54.3973	-3.24794	88.464	31.2634	16.9869	-6.50387	-20.4962	-3.89498	1.58927	31.0959	-1.01932	0.427036	38.9027	-4.53179
1316	0.778469	-0.645783	19.0647	0.285179	-0.349652	2.64778	0.285143	-0.349682	8.46821	0.235032	-0.243654	12.188	-2.19961	0.161914	7.9951	-3.8747	1.32088	-21.2226	-6.90568	-0.993054	-4.57479	4.46434	8.18696	49.42	1.76766	101.064	39.1881	7.64866	-10.9947	-34.317	-2.69732	0.805772	-4.60125	-2.59654	6.50881	54.3868	-3.32871	88.461	31.3955	17.0117	-6.4759	-20.5636	-3.85381	1.43074	31.0649	-0.968666	0.489983	38.8585	-4.4619
1318	0.785429	-0.662112	19.0725	0.286808	-0.357411	2.65127	0.286771	-0.35744	8.4717	0.236731	-0.249355	12.1906	-2.18746	0.151253	7.95406	-3.85741	1.29718	-21.2983	-6.90684	-1.00077	-4.55807	4.51061	8.16387	49.4051	1.69479	101.187	39.286	7.58748	-11.0282	-34.315	-2.72908	0.794228	-4.63973	-2.57436	6.44884	54.3761	-3.39367	88.4638	31.5235	17.0246	-6.43544	-20.6024	-3.83773	1.38754	31.0285	-0.9457	0.487674	38.769	-4.45526
1320	0.795167	-0.67224	19.0872	0.290175	-0.362704	2.65782	0.290137	-0.362734	8.47825	0.239575	-0.253107	12.1955	-2.16855	0.140386	7.91463	-3.82814	1.26988	-21.3706	-6.90421	-1.02546	-4.52283	4.52674	8.07415	49.3883	1.60822	101.375	39.3891	7.52761	-11.0687	-34.3331	-2.76123	0.772565	-4.62857	-2.56171	6.41226	54.3466	-3.44714	88.4574	31.6361	17.0258	-6.38279	-20.6081	-3.84913	1.47004	30.9926	-0.947038	0.441638	38.6285	-4.54118
1322	0.807717	-0.672799	19.101	0.295597	-0.364051	2.66395	0.29556	-0.364081	8.48438	0.24371	-0.253779	12.2001	-2.14985	0.116985	7.90053	-3.80539	1.21943	-21.3957	-6.90442	-1.07862	-4.5071	4.51641	8.01388	49.3787	1.56224	101.561	39.4992	7.51079	-11.0997	-34.3898	-2.78801	0.760463	-4.58696	-2.535	6.40499	54.2913	-3.5316	88.423	31.729	17.0435	-6.35381	-20.6378	-3.84642	1.49808	30.9855	-0.92463	0.472288	38.5524	-4.67281
1324	0.817618	-0.671518	19.1077	0.30003	-0.364354	2.66696	0.299992	-0.364385	8.48739	0.247042	-0.253731	12.2024	-2.12975	0.0906464	7.91634	-3.78182	1.1622	-21.3651	-6.90481	-1.11912	-4.4962	4.51206	7.96396	49.3648	1.52219	101.691	39.5894	7.50191	-11.1112	-34.4055	-2.8024	0.74491	-4.54051	-2.5118	6.38414	54.2256	-3.60738	88.4223	31.7886	17.0575	-6.3626	-20.6593	-3.82491	1.40513	30.9699	-0.8785	0.581453	38.4789	-4.67934
1326	0.82524	-0.671476	19.1075	0.30337	-0.364992	2.66688	0.303332	-0.365023	8.48731	0.249579	-0.254	12.2023	-2.10666	0.0628967	7.96011	-3.75377	1.10026	-21.2824	-6.90356	-1.14112	-4.48101	4.52035	7.92664	49.3419	1.48127	101.761	39.6523	7.49401	-11.1035	-34.3738	-2.80545	0.725577	-4.49665	-2.49608	6.3488	54.1522	-3.66552	88.4436	31.8209	17.0688	-6.39731	-20.6728	-3.79552	1.22604	30.9408	-0.814738	0.73305	38.3997	-4.57098
1328	0.838168	-0.676937	19.1092	0.308556	-0.368498	2.66764	0.308518	-0.36853	8.48808	0.253675	-0.256298	12.2029	-2.0749	0.0303304	8.02089	-3.71253	1.02514	-21.1677	-6.89496	-1.16488	-4.42864	4.53383	7.91929	49.2995	1.43833	101.813	39.6785	7.49031	-11.0912	-34.3492	-2.80832	0.712488	-4.44646	-2.49306	6.34614	54.0614	-3.69713	88.3656	31.8583	17.1023	-6.38627	-20.703	-3.81245	1.20136	30.9077	-0.766105	0.75745	38.3229	-4.58209
1330	0.851591	-0.686527	19.1031	0.313615	-0.373841	2.66497	0.313577	-0.373874	8.4854	0.257793	-0.259977	12.2009	-2.03818	0.00224639	8.07142	-3.66013	0.956074	-21.0721	-6.88397	-1.1731	-4.39932	4.5428	7.91274	49.2623	1.41073	101.866	39.7302	7.49112	-11.064	-34.3295	-2.81629	0.697198	-4.44459	-2.46959	6.31634	53.9963	-3.76506	88.3214	31.9293	17.126	-6.39336	-20.7559	-3.84755	1.19405	30.9036	-0.702095	0.771688	38.2894	-4.58102
1332	0.864307	-0.696838	19.0908	0.318314	-0.379428	2.65952	0.318275	-0.379461	8.47995	0.261657	-0.263858	12.1968	-1.99698	-0.0202472	8.10312	-3.59686	0.895501	-21.0114	-6.87519	-1.17228	-4.39714	4.54956	7.89675	49.2323	1.3908	101.934	39.8234	7.48835	-11.0274	-34.3149	-2.82785	0.681349	-4.48648	-2.42423	6.25951	53.957	-3.87314	88.3186	32.0379	17.1356	-6.42012	-20.8224	-3.88836	1.17584	30.9278	-0.627724	0.796554	38.2935	-4.54698
1334	0.875777	-0.693246	19.0871	0.32365	-0.378838	2.65789	0.323611	-0.378871	8.47832	0.265611	-0.263083	12.1956	-1.94842	-0.0424783	8.1102	-3.52006	0.832641	-20.9963	-6.88453	-1.20593	-4.37625	4.57765	7.85382	49.1877	1.32255	102.041	39.9647	7.44701	-11.008	-34.2937	-2.82719	0.68151	-4.496	-2.38348	6.23336	53.8934	-3.97523	88.2488	32.1726	17.1478	-6.40677	-20.8525	-3.91135	1.14238	30.9409	-0.588654	0.816184	38.2681	-4.48776
1336	0.885087	-0.694621	19.0853	0.32761	-0.380238	2.65711	0.327571	-0.380272	8.47754	0.268659	-0.263883	12.195	-1.90226	-0.0610636	8.11787	-3.44585	0.777452	-20.9803	-6.89138	-1.23628	-4.37553	4.59688	7.83316	49.1716	1.28381	102.185	40.097	7.40132	-11.0141	-34.306	-2.83499	0.672643	-4.51265	-2.34806	6.2106	53.8621	-4.06337	88.2501	32.2802	17.14	-6.43964	-20.8974	-3.90416	1.10462	30.9583	-0.568895	0.837651	38.248	-4.4935
1338	0.89254	-0.703519	19.0846	0.330108	-0.384773	2.65681	0.330068	-0.384807	8.47725	0.27081	-0.267118	12.1948	-1.86304	-0.0770972	8.13484	-3.38299	0.729874	-20.9473	-6.88944	-1.25905	-4.38922	4.60263	7.82973	49.1781	1.27518	102.355	40.2059	7.35974	-11.0429	-34.3494	-2.85226	0.652133	-4.53857	-2.31946	6.18627	53.8638	-4.13677	88.3245	32.3548	17.115	-6.51428	-20.9569	-3.87059	1.06516	30.9777	-0.561106	0.860624	38.2356	-4.55567
1340	0.900868	-0.713178	19.0877	0.332916	-0.389723	2.6582	0.332876	-0.389757	8.47863	0.273217	-0.270645	12.1958	-1.83833	-0.0973858	8.1684	-3.34825	0.681027	-20.8838	-6.87162	-1.28913	-4.35656	4.60551	7.76826	49.14	1.22519	102.517	40.2945	7.32103	-11.0789	-34.3748	-2.86393	0.632302	-4.55214	-2.30007	6.16314	53.8518	-4.20643	88.3475	32.4329	17.1053	-6.52848	-20.9836	-3.84036	1.02913	30.9774	-0.550463	0.873836	38.2109	-4.54366
1342	0.906299	-0.719715	19.0872	0.334731	-0.393051	2.65801	0.334691	-0.393085	8.47844	0.274782	-0.273019	12.1957	-1.82456	-0.120628	8.21837	-3.33461	0.631582	-20.7901	-6.8526	-1.33307	-4.32828	4.60352	7.72373	49.0954	1.15998	102.599	40.3739	7.30962	-11.0866	-34.3979	-2.87193	0.61788	-4.56225	-2.28063	6.12724	53.8294	-4.27563	88.3783	32.5063	17.1024	-6.53973	-21.0068	-3.81636	0.966544	30.9865	-0.519142	0.904988	38.2	-4.51902
1344	0.908037	-0.723535	19.0826	0.335171	-0.394864	2.65596	0.335131	-0.394899	8.47639	0.275225	-0.274347	12.1942	-1.81835	-0.144792	8.28143	-3.33501	0.583681	-20.6723	-6.83741	-1.38338	-4.31274	4.58916	7.6917	49.0551	1.09113	102.626	40.4486	7.31566	-11.0667	-34.411	-2.87748	0.607488	-4.57436	-2.25525	6.07929	53.8027	-4.34963	88.4211	32.5787	17.1002	-6.5569	-21.0333	-3.79933	0.876125	31.0081	-0.469369	0.957753	38.2038	-4.49046
1346	0.905713	-0.731691	19.0787	0.333459	-0.398227	2.65426	0.333418	-0.398261	8.47469	0.274156	-0.276967	12.1929	-1.81059	-0.160882	8.3441	-3.32884	0.549588	-20.5553	-6.83216	-1.39928	-4.29548	4.52505	7.58641	49.0283	1.05866	102.791	40.5256	7.26236	-11.0619	-34.359	-2.88377	0.587481	-4.60316	-2.20882	6.03149	53.8002	-4.4478	88.4468	32.6659	17.0763	-6.5671	-21.0647	-3.78688	0.780801	31.027	-0.429246	1.02381	38.201	-4.44149
1348	0.904938	-0.739432	19.0746	0.332461	-0.401541	2.65246	0.332419	-0.401576	8.47289	0.273617	-0.279506	12.1915	-1.79722	-0.180399	8.4072	-3.31415	0.506728	-20.4373	-6.82723	-1.41457	-4.29727	4.47923	7.43848	49.0276	0.963315	102.959	40.5812	7.25873	-11.0591	-34.3615	-2.90126	0.571978	-4.64434	-2.15676	6.01098	53.7979	-4.53596	88.481	32.7761	17.0488	-6.58973	-21.1102	-3.75966	0.691404	31.0391	-0.405594	1.07243	38.1942	-4.41503
1350	0.906139	-0.74497	19.071	0.332517	-0.404062	2.65086	0.332475	-0.404096	8.47129	0.273817	-0.281386	12.1903	-1.77681	-0.206294	8.47181	-3.2897	0.449112	-20.3162	-6.82189	-1.43578	-4.31545	4.4626	7.28761	49.0452	0.821417	103.088	40.6232	7.30677	-11.0545	-34.422	-2.92689	0.562734	-4.69334	-2.10652	6.01783	53.7956	-4.60733	88.5243	32.8997	17.0237	-6.62456	-21.1683	-3.72459	0.606018	31.0466	-0.385737	1.10823	38.1861	-4.4123
1352	0.903713	-0.743897	19.0707	0.331547	-0.403383	2.65071	0.331506	-0.403417	8.47114	0.27305	-0.280939	12.1902	-1.74868	-0.236541	8.54245	-3.25333	0.37998	-20.1836	-6.82446	-1.45844	-4.3205	4.45336	7.28792	49.035	0.806647	103.104	40.7113	7.31232	-11.0366	-34.4354	-2.9342	0.554009	-4.73749	-2.07332	6.02076	53.8185	-4.66951	88.5626	32.9848	17.0088	-6.65628	-21.227	-3.73492	0.487827	31.0678	-0.294207	1.1953	38.1902	-4.3941
1354	0.90803	-0.746753	19.0734	0.333186	-0.405009	2.65192	0.333144	-0.405044	8.47235	0.274376	-0.282054	12.1911	-1.7205	-0.285236	8.62253	-3.22531	0.277444	-20.0331	-6.81871	-1.48786	-4.31844	4.44345	7.25333	49.0214	0.769418	103.172	40.7949	7.3053	-11.0344	-34.4451	-2.95214	0.544273	-4.76518	-2.05121	6.03849	53.8229	-4.71489	88.5587	33.0682	17.0076	-6.66157	-21.2639	-3.73677	0.437206	31.0808	-0.248298	1.23473	38.1865	-4.37671
1356	0.919537	-0.7548	19.0779	0.337522	-0.40953	2.65397	0.33748	-0.409565	8.4744	0.277899	-0.285165	12.1927	-1.69209	-0.359376	8.71423	-3.20843	0.128757	-19.8604	-6.80526	-1.51974	-4.31408	4.43416	7.16643	49.0102	0.694524	103.308	40.8717	7.28369	-11.0488	-34.457	-2.98472	0.536815	-4.77617	-2.03131	6.06302	53.8011	-4.75158	88.528	33.1626	17.0049	-6.64773	-21.2812	-3.71959	0.460258	31.0848	-0.26608	1.21507	38.175	-4.3626
1358	0.930267	-0.761518	19.0802	0.341636	-0.413398	2.65502	0.341594	-0.413433	8.47545	0.281215	-0.287801	12.1935	-1.65535	-0.471988	8.82283	-3.19392	-0.0933833	-19.6553	-6.80353	-1.53476	-4.32218	4.44071	7.13299	49.0088	0.660201	103.418	40.9742	7.21525	-11.0643	-34.4655	-3.02021	0.55007	-4.7805	-1.98475	6.04396	53.772	-4.81866	88.5798	33.2731	16.9346	-6.67124	-21.3093	-3.6879	0.493279	31.0973	-0.317247	1.17587	38.1715	-4.34824
1360	0.94072	-0.775288	19.0777	0.345031	-0.42032	2.65394	0.344988	-0.420356	8.47437	0.284186	-0.292764	12.1927	-1.61064	-0.610992	8.93982	-3.17669	-0.366881	-19.4337	-6.79834	-1.52596	-4.34816	4.46539	7.10391	48.989	0.604945	103.466	41.1117	7.16103	-11.0338	-34.4662	-3.06694	0.556796	-4.7936	-1.91345	6.03922	53.6885	-4.89157	88.6212	33.4765	16.8301	-6.70723	-21.3594	-3.66042	0.477965	31.116	-0.337586	1.17077	38.1813	-4.34789
1362	0.949558	-0.795802	19.0711	0.347147	-0.430048	2.65109	0.347103	-0.430083	8.47152	0.286376	-0.299904	12.1905	-1.55668	-0.770887	9.05953	-3.15178	-0.682245	-19.2063	-6.7898	-1.49499	-4.395	4.51108	7.07952	48.9591	0.522038	103.449	41.2807	7.12387	-10.9558	-34.456	-3.12557	0.551454	-4.8237	-1.82181	6.02967	53.5613	-4.98202	88.6476	33.7729	16.7016	-6.73532	-21.4288	-3.64317	0.41122	31.139	-0.316517	1.19997	38.2026	-4.35889
1364	0.951691	-0.814018	19.0666	0.346522	-0.438196	2.64913	0.346476	-0.438232	8.46956	0.286418	-0.306034	12.1891	-1.48789	-0.942638	9.16634	-3.10501	-1.02535	-19.0022	-6.79415	-1.45493	-4.47195	4.60228	7.10904	48.9845	0.431516	103.399	41.4623	7.04289	-10.8796	-34.426	-3.19322	0.537254	-4.88621	-1.72608	5.86467	53.4775	-5.17489	88.7388	34.0915	16.5525	-6.68765	-21.4884	-3.64182	0.349163	31.1561	-0.280678	1.1997	38.219	-4.35431
1366	0.953513	-0.834008	19.0649	0.345603	-0.447099	2.64842	0.345556	-0.447135	8.46886	0.286286	-0.312748	12.1885	-1.41628	-1.11984	9.27885	-3.055	-1.37962	-18.7872	-6.78825	-1.42109	-4.5385	4.61716	7.09842	49.0148	0.370106	103.388	41.6099	7.01389	-10.7687	-34.3953	-3.26185	0.520832	-4.96568	-1.64269	5.75186	53.4154	-5.32249	88.7615	34.3977	16.445	-6.63512	-21.5584	-3.63814	0.292462	31.1804	-0.251092	1.2058	38.2437	-4.3581
1368	0.955752	-0.853272	19.0655	0.344924	-0.455724	2.64871	0.344877	-0.45576	8.46914	0.286316	-0.319239	12.1888	-1.34205	-1.30342	9.40178	-3.00239	-1.74673	-18.5526	-6.77273	-1.40338	-4.5864	4.55229	7.05144	49.0429	0.345519	103.419	41.7133	7.04051	-10.6339	-34.3656	-3.32548	0.506822	-5.05235	-1.57926	5.72006	53.3724	-5.40047	88.7021	34.6674	16.3914	-6.5891	-21.6342	-3.62778	0.251341	31.2104	-0.237548	1.21651	38.2753	-4.37045
1370	0.954029	-0.856625	19.0651	0.343882	-0.457043	2.64857	0.343834	-0.457079	8.469	0.285619	-0.32029	12.1886	-1.25114	-1.50811	9.53229	-2.92831	-2.15943	-18.3031	-6.77497	-1.4305	-4.62395	4.51784	7.07953	49.0858	0.350072	103.425	41.7894	7.04734	-10.545	-34.3233	-3.36942	0.509426	-5.12305	-1.5489	5.688	53.3421	-5.46107	88.6166	34.8641	16.3786	-6.51733	-21.6834	-3.60886	0.257286	31.2308	-0.255558	1.19822	38.2983	-4.36943
1372	0.957342	-0.866796	19.0588	0.34447	-0.461768	2.64577	0.344422	-0.461804	8.4662	0.286356	-0.323785	12.1865	-1.1676	-1.71103	9.69672	-2.86527	-2.56628	-17.9906	-6.76502	-1.43415	-4.65874	4.48534	7.11185	49.127	0.372403	103.437	41.8167	7.0466	-10.4826	-34.2883	-3.40442	0.498849	-5.18453	-1.53026	5.65388	53.3471	-5.49607	88.5925	34.9478	16.3721	-6.50836	-21.7116	-3.60508	0.28448	31.2358	-0.27203	1.15785	38.3118	-4.37597
1374	0.966519	-0.886311	19.0474	0.346833	-0.471078	2.64077	0.346784	-0.471114	8.4612	0.288706	-0.330595	12.1828	-1.09213	-1.91429	9.88907	-2.81528	-2.97062	-17.6262	-6.7411	-1.40635	-4.69303	4.45802	7.12894	49.1626	0.397198	103.462	41.8056	7.03786	-10.4475	-34.2667	-3.43321	0.474136	-5.2366	-1.51552	5.62935	53.3826	-5.50448	88.6273	34.937	16.3609	-6.56199	-21.7207	-3.61515	0.328349	31.229	-0.286393	1.09726	38.3181	-4.39151
1376	0.976755	-0.904055	19.0415	0.349799	-0.479714	2.63822	0.34975	-0.47975	8.45865	0.291465	-0.336865	12.1809	-1.00339	-2.14431	10.0613	-2.75239	-3.42855	-17.2981	-6.72434	-1.38129	-4.72465	4.46598	7.11317	49.1974	0.376862	103.501	41.8093	7.01742	-10.4591	-34.2648	-3.45462	0.460383	-5.27021	-1.49657	5.68905	53.4071	-5.47166	88.5967	34.9455	16.343	-6.59126	-21.7119	-3.60857	0.405528	31.2351	-0.337081	1.01091	38.3308	-4.40535
1378	0.983851	-0.919149	19.033	0.351627	-0.486915	2.63449	0.351576	-0.486951	8.45492	0.293283	-0.342133	12.1781	-0.910352	-2.40935	10.2162	-2.69629	-3.95108	-17.0005	-6.70416	-1.36417	-4.76545	4.46413	7.07077	49.2096	0.342079	103.539	41.8475	6.99082	-10.4725	-34.2688	-3.48434	0.450087	-5.32385	-1.46876	5.7041	53.4506	-5.47814	88.632	34.9666	16.3079	-6.61033	-21.7087	-3.60257	0.43541	31.237	-0.357255	0.967455	38.3412	-4.40557
1380	0.988629	-0.931368	19.0214	0.352694	-0.492652	2.62936	0.352643	-0.492688	8.44979	0.294443	-0.346353	12.1742	-0.816182	-2.70935	10.3503	-2.65274	-4.53674	-16.74	-6.68128	-1.35354	-4.81756	4.45307	7.01872	49.2025	0.303284	103.55	41.9234	6.96617	-10.4628	-34.273	-3.52361	0.443187	-5.39557	-1.43099	5.66508	53.5019	-5.53022	88.7231	35.0112	16.2562	-6.61831	-21.7138	-3.59795	0.416164	31.2341	-0.346896	0.968973	38.3479	-4.39322
1382	1.00003	-0.942397	19.0122	0.356758	-0.498441	2.62529	0.356706	-0.498478	8.44573	0.297845	-0.350425	12.1712	-0.725576	-3.03576	10.4503	-2.62708	-5.16783	-16.5411	-6.66703	-1.33346	-4.87816	4.48268	7.01474	49.2098	0.268071	103.459	42.0268	6.9717	-10.3654	-34.2702	-3.56124	0.442476	-5.43659	-1.38437	5.66326	53.4871	-5.56825	88.7024	35.1154	16.2011	-6.60855	-21.71	-3.58221	0.425144	31.2384	-0.37482	0.949749	38.3537	-4.38695
1384	1.01122	-0.951824	19.0012	0.360873	-0.503508	2.62046	0.360821	-0.503545	8.44089	0.301242	-0.353953	12.1676	-0.643995	-3.36514	10.5485	-2.61799	-5.80037	-16.3445	-6.65338	-1.3074	-4.94151	4.50998	7.06801	49.2184	0.286855	103.338	42.1204	6.98293	-10.2869	-34.2524	-3.59686	0.451629	-5.47707	-1.33654	5.64538	53.4649	-5.6159	88.6951	35.2225	16.1451	-6.59777	-21.7252	-3.57248	0.427788	31.2413	-0.393732	0.943714	38.356	-4.37694
1386	1.02084	-0.960219	18.989	0.364387	-0.507984	2.61508	0.364334	-0.508021	8.43551	0.304153	-0.357077	12.1636	-0.57092	-3.68769	10.653	-2.61996	-6.41704	-16.1354	-6.63779	-1.27925	-5.00091	4.52235	7.15539	49.2276	0.351041	103.229	42.1913	6.99051	-10.247	-34.2213	-3.62999	0.470016	-5.52173	-1.28905	5.61237	53.45	-5.67113	88.7064	35.3156	16.095	-6.58704	-21.759	-3.57168	0.4184	31.2402	-0.393109	0.953241	38.3542	-4.36403
1388	1.02915	-0.970164	18.9811	0.367192	-0.513035	2.61158	0.367139	-0.513073	8.43201	0.306568	-0.360676	12.1609	-0.498472	-3.99279	10.7629	-2.61423	-7.00202	-15.9168	-6.61668	-1.26372	-5.03594	4.50859	7.16318	49.2429	0.36758	103.233	42.231	6.97958	-10.2193	-34.1908	-3.66168	0.493027	-5.56754	-1.23598	5.61218	53.4524	-5.71254	88.6443	35.384	16.0718	-6.56383	-21.7843	-3.57637	0.399087	31.2305	-0.368827	0.959908	38.3465	-4.35729
1390	1.0378	-0.979083	18.976	0.370222	-0.517671	2.60935	0.370168	-0.517709	8.42978	0.309124	-0.363952	12.1593	-0.425906	-4.28231	10.8737	-2.60051	-7.55889	-15.6967	-6.59556	-1.24987	-5.06296	4.47458	7.16779	49.2668	0.402649	103.283	42.2495	6.95784	-10.2122	-34.1663	-3.68791	0.510022	-5.598	-1.20123	5.61477	53.4481	-5.73185	88.5765	35.4346	16.0641	-6.53176	-21.8012	-3.577	0.371529	31.2211	-0.340854	0.984374	38.3378	-4.36238
1392	1.04622	-0.987005	18.9723	0.373238	-0.521854	2.60772	0.373184	-0.521893	8.42815	0.311642	-0.36689	12.158	-0.348801	-4.55706	10.9855	-2.57124	-8.09096	-15.4753	-6.57426	-1.2371	-5.08479	4.42826	7.17771	49.2967	0.454502	103.354	42.2503	6.9293	-10.2222	-34.1489	-3.70784	0.518955	-5.6102	-1.18529	5.61084	53.4284	-5.73363	88.523	35.474	16.0617	-6.4979	-21.809	-3.57332	0.337299	31.2143	-0.314494	1.02295	38.3303	-4.37978
1394	1.05034	-0.996468	18.9639	0.374248	-0.526333	2.60405	0.374194	-0.526372	8.42448	0.312679	-0.370173	12.1553	-0.250254	-4.82171	11.1043	-2.49753	-8.61385	-15.2425	-6.54597	-1.2335	-5.09547	4.38954	7.15554	49.3181	0.461478	103.43	42.2297	6.90619	-10.2338	-34.1371	-3.71967	0.52399	-5.60587	-1.16892	5.59156	53.3748	-5.74002	88.5026	35.5232	16.0319	-6.48718	-21.8044	-3.57604	0.292098	31.2109	-0.285005	1.04787	38.3266	-4.40661
1396	1.05325	-1.00584	18.9573	0.374736	-0.530674	2.60115	0.374681	-0.530713	8.42159	0.313318	-0.373386	12.1531	-0.149451	-5.06797	11.2211	-2.41113	-9.10418	-15.0144	-6.51905	-1.22758	-5.11524	4.39525	7.16917	49.3419	0.445894	103.457	42.2414	6.86738	-10.2364	-34.1217	-3.74076	0.524869	-5.61401	-1.13608	5.54246	53.3417	-5.79089	88.5163	35.5773	16.0025	-6.49397	-21.8249	-3.57508	0.28896	31.2076	-0.2842	1.03523	38.324	-4.42829
1398	1.05658	-1.01431	18.9541	0.375475	-0.534659	2.59974	0.37542	-0.534698	8.42018	0.31412	-0.376319	12.1521	-0.050925	-5.29098	11.3318	-2.31865	-9.55118	-14.7992	-6.49453	-1.21954	-5.14408	4.42928	7.20762	49.3716	0.417454	103.443	42.2814	6.82177	-10.2235	-34.1021	-3.77125	0.522369	-5.63518	-1.09289	5.47408	53.3376	-5.87782	88.5484	35.6284	15.9805	-6.50751	-21.8675	-3.56902	0.328535	31.2039	-0.311093	0.992204	38.3216	-4.44101
1400	1.06415	-1.01977	18.9551	0.378316	-0.537698	2.60019	0.37826	-0.537737	8.42062	0.316433	-0.378414	12.1524	0.0482948	-5.48333	11.4273	-2.21251	-9.94251	-14.6144	-6.46861	-1.22019	-5.16261	4.38165	7.15149	49.4185	0.396938	103.486	42.2721	6.82459	-10.1812	-34.0837	-3.79411	0.517886	-5.64039	-1.0849	5.43801	53.3462	-5.92722	88.5328	35.6427	15.9695	-6.48261	-21.8801	-3.55985	0.361765	31.1991	-0.331475	0.976322	38.3168	-4.44592
1402	1.07289	-1.02481	18.9562	0.381707	-0.540656	2.60072	0.381651	-0.540695	8.42115	0.319153	-0.380414	12.1528	0.13035	-5.63044	11.5178	-2.11842	-10.2445	-14.4412	-6.44176	-1.23038	-5.16962	4.32574	7.10645	49.4395	0.388827	103.495	42.2766	6.85293	-10.1266	-34.0753	-3.81225	0.51777	-5.64116	-1.08418	5.45383	53.3435	-5.93319	88.5012	35.6644	15.9653	-6.47257	-21.8918	-3.55647	0.37967	31.1943	-0.339667	0.966501	38.314	-4.44276
1404	1.08172	-1.02941	18.9575	0.385174	-0.54343	2.60131	0.385118	-0.543469	8.42174	0.321918	-0.382272	12.1533	0.194	-5.73123	11.6031	-2.03847	-10.4547	-14.2798	-6.41641	-1.24802	-5.16525	4.28149	7.09775	49.4331	0.395323	103.46	42.3034	6.88918	-10.0722	-34.0731	-3.82607	0.522829	-5.63947	-1.08196	5.50837	53.3317	-5.91056	88.4637	35.6955	15.9672	-6.48131	-21.9079	-3.55914	0.388224	31.1895	-0.339361	0.954303	38.3128	-4.43526
1406	1.08916	-1.03024	18.9633	0.388344	-0.544446	2.60391	0.388288	-0.544486	8.42434	0.32435	-0.382836	12.1552	0.250833	-5.7948	11.6722	-1.95653	-10.5944	-14.1509	-6.40342	-1.26484	-5.15321	4.26492	7.13336	49.4383	0.419938	103.42	42.3314	6.8782	-10.0504	-34.0447	-3.8364	0.530958	-5.63501	-1.06274	5.51807	53.3484	-5.94133	88.4398	35.7	15.9788	-6.4757	-21.9294	-3.55934	0.4322	31.1836	-0.359059	0.915814	38.3077	-4.43694
1408	1.09522	-1.03404	18.9688	0.39066	-0.546642	2.60638	0.390604	-0.546682	8.42681	0.326217	-0.384335	12.1571	0.312412	-5.8356	11.7367	-1.85689	-10.6946	-14.0325	-6.38912	-1.26928	-5.13892	4.28039	7.19241	49.4391	0.440505	103.379	42.3658	6.85878	-10.0439	-34.0461	-3.84436	0.530911	-5.6304	-1.05924	5.53886	53.367	-5.9521	88.4	35.6999	15.9839	-6.46184	-21.9312	-3.55853	0.472569	31.182	-0.37483	0.885109	38.3058	-4.44987
1410	1.09988	-1.04042	18.9733	0.392141	-0.549841	2.6084	0.392084	-0.549882	8.42883	0.327522	-0.386636	12.1586	0.380854	-5.86663	11.7981	-1.741	-10.7798	-13.9211	-6.37231	-1.26378	-5.1254	4.3082	7.24436	49.4381	0.449651	103.364	42.403	6.83439	-10.0497	-34.0737	-3.85194	0.524885	-5.62636	-1.0695	5.5689	53.3784	-5.93999	88.3526	35.7064	15.9788	-6.44595	-21.915	-3.55867	0.490067	31.1849	-0.373501	0.87108	38.3097	-4.47026
1412	1.10323	-1.04017	18.9786	0.393615	-0.550032	2.61076	0.393558	-0.550072	8.43119	0.328634	-0.386688	12.1604	0.449219	-5.9148	11.8504	-1.63291	-10.8957	-13.8254	-6.36206	-1.27458	-5.11929	4.25414	7.17712	49.4613	0.441789	103.513	42.4224	6.78174	-10.076	-34.0544	-3.86448	0.535126	-5.62459	-1.05417	5.55538	53.3707	-5.95709	88.3598	35.7454	15.9671	-6.45277	-21.9127	-3.56991	0.431383	31.1885	-0.311577	0.879406	38.3249	-4.48401
1414	1.10532	-1.04343	18.9829	0.394237	-0.551647	2.61266	0.39418	-0.551688	8.4331	0.329198	-0.387859	12.1618	0.524773	-5.99936	11.9029	-1.52658	-11.0805	-13.7274	-6.34936	-1.27048	-5.10783	4.21827	7.12162	49.4663	0.419837	103.614	42.4552	6.7399	-10.0792	-34.0471	-3.88607	0.543836	-5.61271	-1.02813	5.51872	53.3431	-5.98899	88.3868	35.8008	15.9348	-6.4622	-21.9159	-3.57113	0.399633	31.1912	-0.289337	0.885661	38.3351	-4.46524
1416	1.10631	-1.05112	18.9855	0.394004	-0.555102	2.61384	0.393947	-0.555143	8.43427	0.329239	-0.390458	12.1627	0.611406	-6.13292	11.9603	-1.41963	-11.3586	-13.6179	-6.3308	-1.25373	-5.09159	4.2148	7.106	49.4496	0.386651	103.626	42.505	6.71569	-10.0511	-34.0563	-3.91393	0.548085	-5.59188	-0.996239	5.47237	53.2967	-6.03366	88.4078	35.8709	15.8885	-6.461	-21.9262	-3.56047	0.407103	31.1941	-0.315739	0.885771	38.3386	-4.42047
1418	1.10672	-1.05742	18.9858	0.393642	-0.557895	2.61401	0.393584	-0.557935	8.43444	0.329142	-0.392568	12.1628	0.717788	-6.3417	12.0297	-1.3062	-11.781	-13.4823	-6.30062	-1.26564	-5.0844	4.209	7.11909	49.4388	0.344378	103.582	42.5588	6.69705	-10.004	-34.0482	-3.93174	0.553422	-5.57718	-0.965469	5.457	53.2324	-6.09334	88.3366	35.9717	15.8674	-6.40441	-21.9555	-3.55097	0.400308	31.2051	-0.327783	0.89109	38.3462	-4.40483
1420	1.10666	-1.06524	18.9822	0.392956	-0.561308	2.61244	0.392898	-0.561349	8.43287	0.328843	-0.395162	12.1616	0.838153	-6.59683	12.1187	-1.18395	-12.2932	-13.3081	-6.26681	-1.26497	-5.08568	4.21039	7.1597	49.4264	0.330372	103.498	42.6092	6.68923	-9.9492	-34.0332	-3.94929	0.548513	-5.5765	-0.945064	5.44071	53.1919	-6.15076	88.293	36.0347	15.8617	-6.37824	-21.9901	-3.53963	0.400197	31.207	-0.338529	0.882421	38.3508	-4.39739
1422	1.10642	-1.07357	18.9759	0.392151	-0.56492	2.60965	0.392093	-0.56496	8.43008	0.328469	-0.397911	12.1595	0.967439	-6.88263	12.2268	-1.05529	-12.8645	-13.097	-6.23103	-1.25365	-5.09361	4.20902	7.22027	49.4168	0.350122	103.399	42.6502	6.68983	-9.89518	-34.0138	-3.96628	0.5343	-5.58767	-0.937245	5.42472	53.1799	-6.19664	88.2859	36.0538	15.8699	-6.38905	-22.0257	-3.52986	0.409159	31.1997	-0.346931	0.860321	38.3527	-4.39358
1424	1.10609	-1.07538	18.9732	0.391855	-0.565678	2.60845	0.391796	-0.565719	8.42888	0.328296	-0.398495	12.1586	1.09341	-7.1713	12.3457	-0.931657	-13.4396	-12.8656	-6.19247	-1.27669	-5.1	4.16473	7.28571	49.4295	0.391365	103.348	42.6711	6.68674	-9.85924	-33.9909	-3.97204	0.526148	-5.59311	-0.941836	5.44406	53.1722	-6.20951	88.2298	36.0725	15.8966	-6.37375	-22.0588	-3.53978	0.423934	31.1997	-0.340794	0.845083	38.3584	-4.38843
1426	1.11004	-1.07895	18.9717	0.393282	-0.567576	2.60782	0.393224	-0.567617	8.42826	0.329483	-0.399825	12.1582	1.20485	-7.44091	12.4608	-0.825941	-13.9739	-12.6415	-6.14823	-1.31448	-5.10679	4.07043	7.28743	49.463	0.416369	103.391	42.6678	6.6805	-9.84025	-33.9728	-3.98187	0.514261	-5.59054	-0.944239	5.46522	53.1588	-6.22044	88.2025	36.0935	15.9087	-6.3874	-22.0853	-3.53833	0.43391	31.206	-0.34972	0.833856	38.3686	-4.38574
1428	1.11852	-1.0848	18.9717	0.396494	-0.570864	2.60784	0.396435	-0.570904	8.42827	0.332089	-0.402082	12.1582	1.30178	-7.6794	12.5674	-0.734012	-14.4457	-12.4342	-6.10192	-1.35905	-5.11502	3.94392	7.2278	49.5122	0.418789	103.521	42.6524	6.66562	-9.83623	-33.9622	-3.99944	0.501059	-5.58014	-0.940185	5.47716	53.14	-6.23828	88.21	36.1172	15.9038	-6.42703	-22.1031	-3.5229	0.440395	31.2157	-0.375083	0.822654	38.3814	-4.3888
1430	1.12836	-1.08683	18.9757	0.400614	-0.572605	2.60963	0.400555	-0.572646	8.43006	0.335277	-0.403128	12.1595	1.39997	-7.8716	12.6655	-0.621686	-14.8339	-12.2466	-6.07185	-1.39478	-5.12791	3.86594	7.18539	49.5582	0.415576	103.659	42.6744	6.62338	-9.84094	-33.9629	-4.02679	0.507002	-5.56581	-0.926658	5.46445	53.1312	-6.27114	88.2059	36.1328	15.9086	-6.42897	-22.1074	-3.51042	0.468532	31.2144	-0.399754	0.789507	38.3852	-4.41209
1432	1.13753	-1.09433	18.9786	0.40398	-0.576683	2.61097	0.403921	-0.576724	8.4314	0.338047	-0.405968	12.1605	1.48544	-8.00644	12.753	-0.510421	-15.1128	-12.0823	-6.03893	-1.40851	-5.14589	3.81683	7.16415	49.5947	0.401545	103.763	42.727	6.55433	-9.83762	-33.9624	-4.04882	0.496479	-5.56373	-0.917929	5.44915	53.1265	-6.2968	88.2073	36.1574	15.9077	-6.43755	-22.1172	-3.51402	0.453917	31.2209	-0.383822	0.785717	38.4042	-4.4211
1434	1.14483	-1.09538	18.9838	0.407071	-0.577782	2.61329	0.407011	-0.577824	8.43372	0.340425	-0.406599	12.1623	1.5597	-8.09438	12.8296	-0.401987	-15.3019	-11.9412	-6.01356	-1.43394	-5.16382	3.7848	7.18165	49.6323	0.387203	103.814	42.7951	6.46831	-9.82239	-33.9552	-4.06055	0.489935	-5.55889	-0.916114	5.44811	53.1231	-6.30541	88.221	36.1809	15.893	-6.46541	-22.1275	-3.53139	0.404918	31.2331	-0.337246	0.802422	38.4344	-4.41046
1436	1.14576	-1.02132	19.0119	0.413769	-0.545505	2.62555	0.413713	-0.545549	8.44599	0.343409	-0.382059	12.1715	1.65009	-8.19692	12.8792	-0.27297	-15.5237	-11.8507	-6.0673	-1.66229	-5.14956	3.72762	7.30014	49.7116	0.406552	103.782	42.8397	6.40265	-9.798	-33.9422	-4.05102	0.618484	-5.44949	-0.912269	5.51949	53.0878	-6.28865	88.2654	36.1636	15.8362	-6.52794	-22.0975	-3.53969	0.399935	31.229	-0.327524	0.763611	38.4333	-4.38827
1438	1.15601	-0.980073	19.0383	0.421736	-0.528391	2.63719	0.421682	-0.528434	8.45762	0.348289	-0.368773	12.1802	1.6969	-8.24997	13.0019	-0.19476	-15.6386	-11.6245	-6.08898	-1.75685	-5.1819	3.68325	7.4184	49.8711	0.49732	103.726	42.7601	6.36051	-9.77719	-33.875	-4.07066	0.727386	-5.43087	-0.920862	5.5464	53.1919	-6.21721	88.3292	36.0173	15.8088	-6.59893	-22.0567	-3.52977	0.522693	31.1914	-0.429537	0.64322	38.4388	-4.38574
1440	1.17909	-0.994705	19.0568	0.430535	-0.536822	2.64547	0.430479	-0.536866	8.4659	0.355387	-0.374535	12.1864	1.68962	-8.23998	13.2189	-0.178753	-15.6178	-11.2232	-6.05611	-1.65158	-5.27553	3.66209	7.53115	50.1035	0.667965	103.633	42.5642	6.33996	-9.74596	-33.7429	-4.1223	0.775206	-5.53303	-0.955081	5.54332	53.435	-6.05612	88.373	35.7663	15.8139	-6.66566	-22.0075	-3.50946	0.753972	31.1222	-0.626187	0.459622	38.4579	-4.40393
1442	1.21669	-1.06337	19.064	0.441067	-0.570127	2.64894	0.441008	-0.570172	8.46937	0.365336	-0.398783	12.1891	1.6347	-8.17561	13.5193	-0.218572	-15.4798	-10.667	-5.97342	-1.3827	-5.40976	3.65816	7.7355	50.3361	0.949477	103.375	42.3689	6.34941	-9.62525	-33.5751	-4.17426	0.73445	-5.71505	-1.06237	5.7037	53.6651	-5.66186	88.214	35.6071	15.7913	-6.68825	-21.9327	-3.52056	0.938552	31.0464	-0.78229	0.313562	38.4904	-4.41426
1444	1.24184	-1.1109	19.0698	0.447971	-0.593106	2.65168	0.44791	-0.593152	8.47211	0.371929	-0.415537	12.1911	1.60379	-8.03496	13.8414	-0.184216	-15.2126	-10.0793	-5.93549	-1.1436	-5.61062	3.74154	7.87235	50.6083	1.07797	103.19	42.2695	6.24503	-9.53982	-33.3777	-4.2017	0.683159	-5.7903	-1.16634	5.8024	53.7967	-5.33936	88.1669	35.4404	15.7776	-6.76648	-21.8378	-3.55703	1.00823	30.981	-0.816802	0.225886	38.5135	-4.41863
1446	1.2511	-1.11366	19.0807	0.451758	-0.595137	2.65654	0.451696	-0.595184	8.47697	0.374882	-0.416823	12.1948	1.61543	-7.81488	14.1456	-0.0463487	-14.817	-9.5356	-5.96093	-1.01088	-5.77274	3.94247	7.92102	50.8384	0.993778	102.902	42.3486	5.9691	-9.4343	-32.7718	-4.19006	0.654324	-5.71495	-1.24452	5.82418	53.8015	-5.16592	88.2656	35.2692	15.757	-6.94955	-21.7605	-3.60361	0.981346	30.933	-0.749495	0.193416	38.5188	-4.41769
1448	1.25703	-1.05908	19.1119	0.458971	-0.571837	2.67023	0.458912	-0.571884	8.49066	0.378811	-0.398963	12.205	1.65981	-7.5112	14.3351	0.167983	-14.2815	-9.21287	-6.03128	-1.07935	-5.45716	4.22785	7.97638	50.7143	0.810682	101.868	42.7492	5.34198	-9.00467	-30.6156	-4.11147	0.715628	-5.50725	-1.27266	5.9335	53.6805	-5.12638	88.3293	35.1523	15.6356	-7.3371	-21.8455	-3.60046	1.03664	30.9067	-0.770783	0.167206	38.4909	-4.41301
1450	1.26561	-0.96103	19.159	0.471058	-0.529778	2.69085	0.471004	-0.529827	8.51129	0.385213	-0.366781	12.2205	1.75551	-7.21861	14.4985	0.467334	-13.7851	-8.94137	-6.09758	-1.24281	-4.87777	5.03546	7.88327	50.1685	0.186388	98.6961	43.7711	4.67415	-8.0841	-25.3842	-4.01517	0.751335	-5.25905	-1.31997	5.96235	53.4439	-5.31423	88.4617	35.1886	15.4907	-7.81524	-22.0008	-3.57589	1.04402	30.9058	-0.773739	0.152619	38.4723	-4.42606
1452	1.28216	-0.83319	19.2262	0.489187	-0.475426	2.72035	0.489138	-0.475476	8.54079	0.395363	-0.325038	12.2426	1.9078	-6.97365	14.6838	0.852903	-13.396	-8.63016	-6.11717	-1.50103	-4.14342	6.39598	7.59016	49.2419	-0.893459	93.3161	45.2643	3.43494	-7.18132	-17.7662	-3.92093	0.718684	-5.0177	-1.4235	5.95648	53.177	-5.66828	88.6828	35.3551	15.2727	-8.37858	-22.2081	-3.546	0.999513	30.9302	-0.746694	0.143875	38.4771	-4.45041
1454	1.32167	-0.708137	19.3345	0.517083	-0.424401	2.76809	0.517039	-0.424456	8.58852	0.413018	-0.285197	12.2785	2.12934	-6.81126	14.9791	1.34365	-13.1806	-8.11588	-5.96802	-2.00521	-3.45499	8.0247	7.02361	48.2396	-2.76836	86.7293	46.3048	1.11827	-8.93107	-11.4979	-3.84112	0.539579	-4.87627	-1.73774	6.25613	53.2182	-5.79575	89.0393	35.4339	14.6927	-9.1707	-22.4871	-3.55163	0.982359	30.9801	-0.722965	0.131233	38.5185	-4.42597
1456	1.36331	-0.617764	19.4621	0.542924	-0.388814	2.82452	0.542884	-0.38887	8.64495	0.430099	-0.257032	12.3208	2.35558	-6.74241	15.4691	1.82714	-13.1327	-7.23586	-5.83717	-2.34158	-3.11195	9.71625	6.60804	46.9615	-3.52627	80.8663	47.1027	0.283004	-10.1849	-7.72995	-3.86171	0.395137	-4.73684	-1.72199	6.61596	53.3254	-6.22724	89.2177	35.5942	14.0604	-9.76124	-22.6902	-3.58425	1.0491	31.0158	-0.710302	0.0543934	38.5792	-4.45154
1458	1.40385	-0.571904	19.5986	0.564433	-0.372662	2.88501	0.564394	-0.37272	8.70545	0.445149	-0.24368	12.3662	2.54638	-6.76359	16.1377	2.23159	-13.2285	-6.01622	-5.78439	-2.46853	-3.13789	11.3642	6.0583	45.4742	-3.075	77.0571	47.3269	1.41737	-10.3697	-6.92927	-3.97596	0.314214	-4.57391	-1.33915	7.01215	53.4007	-6.93079	89.1673	35.9136	13.4115	-10.0995	-22.7963	-3.63153	1.1894	31.0316	-0.716886	-0.0731446	38.6474	-4.52371
1460	1.44475	-0.567063	19.7164	0.582568	-0.374461	2.93732	0.582531	-0.374522	8.75775	0.458799	-0.243956	12.4054	2.61382	-6.85528	16.8485	2.3927	-13.4051	-4.7022	-5.86064	-2.61665	-3.2829	12.7862	3.83595	44.0539	-2.43381	78.6598	46.4167	3.57176	-11.1377	-9.86778	-4.0691	0.241005	-4.39207	-0.959747	7.59517	53.2593	-7.277	89.0337	36.5446	12.5152	-10.4113	-22.8107	-3.64963	1.3008	31.0417	-0.767422	-0.136752	38.689	-4.5257
1462	1.51271	-0.614909	19.8656	0.607866	-0.401797	3.00381	0.607825	-0.401856	8.82425	0.47937	-0.262895	12.4553	2.57535	-6.97426	17.4777	2.34564	-13.5949	-3.52651	-5.91351	-2.82684	-3.59087	14.0275	0.996748	43.0424	-2.01395	81.3962	44.4395	4.75237	-11.2906	-14.6325	-4.15677	0.097358	-4.08637	-0.65175	8.08368	52.9356	-7.5589	88.7526	37.3121	11.871	-10.5641	-22.9616	-3.64222	1.35984	31.0851	-0.809003	-0.160523	38.7422	-4.55488
1464	1.61926	-0.697259	20.0568	0.646894	-0.447812	3.08907	0.646848	-0.447879	8.9095	0.511346	-0.294996	12.5193	2.44749	-7.1028	17.9716	2.12084	-13.7759	-2.59131	-5.93546	-3.08038	-4.03569	15.2105	-1.88934	42.5407	-1.80462	83.9417	41.319	4.594	-10.7737	-19.9243	-4.24974	-0.0711908	-3.68298	-0.402042	8.39215	52.4923	-7.85178	88.367	38.1825	11.5259	-10.5686	-23.2734	-3.61491	1.38247	31.1694	-0.835193	-0.164317	38.8108	-4.62347
1466	1.78245	-0.736734	20.2807	0.714348	-0.480285	3.1887	0.714299	-0.480356	9.00913	0.563727	-0.315242	12.5942	2.27606	-7.21866	18.2749	1.80256	-13.9246	-2.00496	-6.03095	-3.23426	-4.53347	16.7805	-3.70733	42.5852	-1.62562	84.5219	36.6549	3.50577	-10.9201	-22.9924	-4.3997	0.0117479	-3.37094	-0.0241045	8.40444	52.1364	-8.26236	88.1158	39.1977	11.1875	-10.5762	-23.599	-3.59677	1.48116	31.2804	-0.873295	-0.225005	38.8726	-4.6988
1468	1.97413	-0.742789	20.5472	0.7971	-0.501013	3.3071	0.797048	-0.501095	9.12753	0.626807	-0.325822	12.6831	2.14479	-7.29658	18.4501	1.55687	-14.0208	-1.66205	-6.23947	-3.26263	-4.99689	18.6445	-3.85608	42.8569	-0.746619	85.5174	31.8519	0.810266	-10.1807	-23.9413	-4.56256	0.206191	-3.21548	0.398745	8.54209	52.0164	-8.55421	87.7043	40.2744	10.8582	-10.6114	-23.8648	-3.55654	1.55919	31.4219	-0.915795	-0.26767	38.9428	-4.76237
1470	2.19229	-0.710175	20.8525	0.894787	-0.507608	3.44252	0.894735	-0.507701	9.26295	0.700179	-0.324978	12.7848	2.06664	-7.34256	18.5279	1.40812	-14.0781	-1.50691	-6.56207	-3.14692	-5.41925	20.6742	-2.59553	43.3093	0.771835	87.226	27.3737	-2.78731	-8.47114	-22.9141	-4.71207	0.456994	-3.18576	0.810271	8.8336	52.1226	-8.71884	87.1437	41.3504	10.5494	-10.6945	-24.0623	-3.48847	1.59753	31.595	-0.958007	-0.285884	39.0242	-4.80762
1472	2.45283	-0.621517	21.1794	1.01605	-0.49395	3.58702	1.016	-0.494055	9.40745	0.789948	-0.30761	12.8933	2.00489	-7.41469	18.5546	1.2757	-14.1894	-1.44657	-6.95902	-2.86713	-5.88927	22.3073	-1.76001	43.854	2.02263	89.5518	23.4149	-4.42085	-7.44152	-20.9444	-4.79992	0.645187	-3.04608	1.0499	8.96471	52.2069	-9.00249	86.7362	42.2852	10.348	-10.8543	-24.2701	-3.39631	1.60365	31.8058	-0.987788	-0.331182	39.1161	-4.82809
1474	2.7691	-0.491866	21.4975	1.1655	-0.467809	3.7271	1.16545	-0.467933	9.54754	0.900054	-0.279251	12.9986	1.92887	-7.51026	18.5963	1.11154	-14.3388	-1.35537	-7.42476	-2.47427	-6.33923	23.7234	-0.966497	44.6991	3.4379	91.4741	20.1392	-5.61303	-7.49139	-17.9421	-4.82354	0.823129	-2.98435	1.08933	9.05579	52.3902	-9.18672	86.3664	43.0756	10.1892	-11.0593	-24.3943	-3.29565	1.59349	32.0257	-0.998309	-0.322479	39.2103	-4.8604
1476	3.13864	-0.327667	21.7937	1.34158	-0.431789	3.85673	1.34153	-0.431927	9.67716	1.02952	-0.241922	13.096	1.83823	-7.62614	18.6821	0.919308	-14.5202	-1.17922	-7.87445	-2.0774	-6.68655	24.7961	-0.281921	45.764	5.03344	92.9591	17.5074	-6.39674	-8.33309	-14.422	-4.76135	0.988467	-3.01331	0.917136	9.12879	52.6564	-9.26249	85.932	43.7092	10.1268	-11.2485	-24.4377	-3.18986	1.58139	32.2479	-0.99644	-0.263019	39.3042	-4.91154
1478	3.54029	-0.138348	22.053	1.5342	-0.388014	3.96918	1.53415	-0.388174	9.78961	1.17091	-0.197835	13.1806	1.76227	-7.73498	18.8468	0.764972	-14.6928	-0.858906	-7.94377	-2.12296	-6.60719	24.8101	-0.268472	46.4409	6.88273	95.0421	15.3281	-5.92748	-7.99521	-12.5998	-4.53043	1.0998	-3.02985	0.530724	9.19391	52.8511	-9.38863	85.0307	44.1885	10.4593	-11.1726	-24.5108	-3.0802	1.60836	32.4823	-1.01323	-0.236863	39.4023	-4.98202
1480	3.95916	0.0674771	22.2806	1.73606	-0.33887	4.06681	1.73602	-0.339054	9.88724	1.31892	-0.149202	13.254	1.72457	-7.88178	19.0547	0.673757	-14.9469	-0.460188	-8.12527	-1.99976	-6.56628	24.9816	0.0149591	47.4412	8.95211	96.8156	13.1376	-4.66056	-8.32886	-11.6974	-4.26796	1.1408	-3.04191	-0.00262491	9.22634	53.0603	-9.4948	84.265	44.4599	10.8502	-11.1847	-24.5063	-2.93046	1.63281	32.69	-1.06478	-0.247841	39.4722	-5.00492
1482	4.38197	0.273107	22.4743	1.93979	-0.290321	4.14873	1.93976	-0.290522	9.96916	1.46839	-0.100904	13.3156	1.70868	-8.05537	19.2833	0.617567	-15.2564	-0.0231716	-8.47768	-1.5964	-6.66194	25.582	0.648491	48.7889	10.978	98.0822	10.9198	-3.15287	-9.35971	-11.2135	-4.01185	1.12045	-3.04268	-0.591084	9.23691	53.2765	-9.58094	83.7368	44.5494	11.2068	-11.3629	-24.4311	-2.74926	1.66008	32.8617	-1.14958	-0.301698	39.5099	-4.96907
1484	4.78217	0.432259	22.6218	2.12941	-0.259871	4.21022	2.12938	-0.260094	10.0307	1.60841	-0.066978	13.362	1.61978	-8.18096	19.4806	0.440246	-15.4564	0.360742	-8.78761	-1.04738	-6.83596	26.5356	0.853205	49.9655	12.1107	98.917	9.25703	-3.06182	-9.4031	-9.63006	-3.76457	1.10153	-3.0077	-0.961564	9.29986	53.4062	-9.68925	83.2855	44.6188	11.4704	-11.7123	-24.4149	-2.60246	1.75427	33.0008	-1.24718	-0.416962	39.5328	-4.89075
1486	5.14598	0.530792	22.7355	2.29752	-0.252345	4.25711	2.2975	-0.252578	10.0775	1.73372	-0.0514487	13.3974	1.46679	-8.2409	19.6884	0.167641	-15.5175	0.76684	-9.07511	-0.437968	-7.00734	27.592	1.54778	50.9285	13.0399	99.5068	7.93519	-4.03294	-8.85588	-7.4509	-3.56029	1.01495	-2.94252	-1.17899	9.37862	53.4933	-9.81341	82.8163	44.6203	11.7528	-12.0194	-24.3341	-2.50083	1.85336	33.1137	-1.31341	-0.498748	39.5389	-4.83629
1488	5.46411	0.558615	22.8167	2.43905	-0.271182	4.29055	2.43903	-0.271434	10.111	1.84072	-0.0572135	13.4228	1.26119	-8.23357	19.9107	-0.179226	-15.4406	1.20017	-9.31858	0.174243	-7.16244	28.6429	2.67812	51.6292	13.7707	99.9381	6.92595	-5.37581	-8.02292	-5.05448	-3.42699	0.852016	-2.87214	-1.25558	9.42768	53.5558	-9.95228	82.3774	44.5553	12.0437	-12.2618	-24.1845	-2.43243	1.93955	33.1967	-1.36146	-0.540894	39.5308	-4.80446
1490	5.7278	0.489561	22.858	2.54771	-0.326738	4.30779	2.54768	-0.326998	10.1282	1.92531	-0.0923399	13.4362	1.03797	-8.17498	20.1233	-0.544572	-15.2661	1.61318	-9.43536	0.726144	-7.356	29.6186	3.28068	52.082	13.7722	100.337	6.25448	-4.58356	-7.63345	-3.24142	-3.44272	0.611764	-2.88683	-1.21954	9.2733	53.6409	-10.1107	82.3177	44.429	12.1844	-12.6035	-24.043	-2.32311	2.00948	33.2272	-1.50886	-0.62279	39.5181	-4.70912
1492	5.89481	0.403987	22.8802	2.61258	-0.380149	4.31744	2.61254	-0.380419	10.1379	1.97702	-0.128458	13.4438	0.892487	-8.09122	20.3483	-0.76008	-15.0697	2.03823	-9.51287	0.944358	-7.44912	30.1575	3.40881	52.0193	13.4902	100.832	6.23392	-2.44697	-7.6647	-4.35729	-3.51305	0.474215	-2.91591	-1.03004	9.15583	53.6791	-10.1789	82.2338	44.3599	12.2834	-12.8646	-23.977	-2.23324	2.00914	33.2265	-1.61451	-0.683123	39.4945	-4.63514
1494	5.96724	0.316706	22.8872	2.63598	-0.42516	4.3212	2.63594	-0.425432	10.1416	1.99721	-0.160742	13.4468	0.837239	-7.99337	20.5743	-0.80749	-14.8741	2.4543	-9.56785	0.818054	-7.42207	30.2264	3.10087	51.4821	13.0852	101.498	6.85212	0.319204	-8.1744	-7.86893	-3.61035	0.458225	-2.96211	-0.738157	9.06571	53.6717	-10.139	82.0927	44.367	12.3654	-12.9985	-23.9828	-2.17893	1.9439	33.2019	-1.65609	-0.714972	39.464	-4.59859
1496	5.99295	0.201202	22.8714	2.63636	-0.477761	4.31557	2.63631	-0.478034	10.136	2.00063	-0.200037	13.4428	0.818275	-7.8935	20.7462	-0.79471	-14.6855	2.76651	-9.58251	0.566492	-7.34541	30.0256	2.57243	50.9133	12.8227	102.507	7.82008	1.57056	-8.49327	-9.04969	-3.7226	0.459612	-3.11342	-0.559324	8.72135	53.6891	-10.0393	82.1479	44.4009	12.4429	-12.9834	-23.969	-2.17346	1.89023	33.1599	-1.67726	-0.746602	39.4455	-4.58834
1498	5.99486	0.0774007	22.8445	2.62558	-0.531585	4.30532	2.62552	-0.531857	10.1258	1.99578	-0.240894	13.4353	0.82132	-7.80965	20.8495	-0.754173	-14.5326	2.95089	-9.54787	0.352089	-7.27047	29.905	2.04882	50.2958	12.3357	103.738	8.87721	2.03877	-8.64355	-9.69925	-3.82738	0.445359	-3.28187	-0.509379	8.32132	53.673	-9.85034	82.2883	44.4863	12.5098	-12.875	-23.9438	-2.19557	1.82766	33.1114	-1.66393	-0.751583	39.4331	-4.58624
1500	5.98254	-0.0437564	22.8129	2.60886	-0.58285	4.29303	2.6088	-0.58312	10.1135	1.98633	-0.280182	13.4263	0.84311	-7.74763	20.8827	-0.693363	-14.4252	3.00534	-9.44788	0.174624	-7.19292	29.8783	1.66664	49.6304	11.6501	104.897	9.89824	2.0243	-8.72802	-10.2685	-3.91413	0.409223	-3.44411	-0.57881	7.94931	53.6278	-9.57791	82.458	44.6252	12.5499	-12.6958	-23.8926	-2.22748	1.77525	33.0663	-1.64055	-0.740726	39.4262	-4.59014
1502	5.96393	-0.135723	22.786	2.59213	-0.620856	4.28247	2.59207	-0.621124	10.1029	1.97609	-0.309562	13.4185	0.894019	-7.71441	20.8565	-0.593929	-14.379	2.94928	-9.22094	-0.176337	-7.02593	29.5868	1.81653	48.8585	11.224	104.785	10.7524	2.28567	-9.19935	-11.3153	-3.97591	0.389761	-3.59744	-0.687664	7.77023	53.6129	-9.24052	82.5137	44.8086	12.4969	-12.4618	-23.7511	-2.21853	1.83809	33.053	-1.72088	-0.782655	39.43	-4.61905
1504	5.9126	-0.222969	22.7764	2.56154	-0.653946	4.27973	2.56148	-0.654211	10.1002	1.95519	-0.33613	13.4164	0.969394	-7.67018	20.8142	-0.448461	-14.3197	2.85997	-8.93148	-0.649651	-6.80456	29.1715	1.62854	48.0775	10.7841	105.172	11.579	2.58928	-9.80205	-13.159	-3.97406	0.308595	-3.70682	-0.811192	7.65212	53.6073	-8.96959	82.5629	44.989	12.4188	-12.2544	-23.6351	-2.20037	1.83559	33.034	-1.79516	-0.83404	39.4132	-4.62393
1506	5.8279	-0.314659	22.7888	2.51591	-0.686109	4.28701	2.51584	-0.686369	10.1074	1.92297	-0.362946	13.4219	1.05643	-7.61317	20.7688	-0.27835	-14.2406	2.763	-8.64101	-1.12211	-6.59833	28.7822	0.861389	47.2993	10.159	106.087	12.4102	2.87618	-10.5777	-15.2239	-3.92758	0.16984	-3.75121	-0.888981	7.5819	53.5959	-8.80349	82.6137	45.18	12.3122	-12.1009	-23.5814	-2.18646	1.75114	33.0024	-1.84108	-0.875859	39.3687	-4.60201
1508	5.7277	-0.430199	22.8303	2.4612	-0.727568	4.30753	2.46113	-0.727822	10.128	1.88451	-0.397311	13.4373	1.11755	-7.57495	20.7269	-0.160414	-14.1885	2.67672	-8.54517	-1.1051	-6.67121	28.9573	-0.891053	46.4598	8.82249	106.134	13.3086	3.27457	-12.0133	-14.5575	-3.95437	0.0734736	-3.66706	-0.699107	7.61574	53.5173	-8.75653	82.6136	45.5001	12.1057	-12.0233	-23.6334	-2.21448	1.69252	32.9619	-1.85609	-0.861715	39.2892	-4.58661
1510	5.6399	-0.527785	22.8744	2.41356	-0.762385	4.32889	2.41348	-0.762633	10.1493	1.85093	-0.426288	13.4533	1.12339	-7.55971	20.6465	-0.153938	-14.1628	2.52621	-8.4658	-1.02469	-6.75121	29.2179	-1.45138	45.6791	7.92297	105.133	14.0695	3.19035	-13.0435	-13.8952	-3.98769	-0.0546052	-3.59956	-0.511015	7.76418	53.4986	-8.75469	82.5614	45.8291	11.7969	-11.9705	-23.6893	-2.20509	1.64143	32.9518	-1.92808	-0.846508	39.2576	-4.5994
1512	5.56528	-0.606132	22.9107	2.3735	-0.789948	4.3464	2.37341	-0.790192	10.1668	1.82259	-0.449369	13.4664	1.06631	-7.55805	20.5482	-0.267983	-14.1437	2.3499	-8.36711	-0.952371	-6.79619	29.4291	-0.827615	45.0341	7.50815	102.798	14.6247	2.70417	-13.6209	-13.9054	-4.01982	-0.222062	-3.58718	-0.375881	7.98082	53.5518	-8.77915	82.483	46.1329	11.4275	-11.9261	-23.7354	-2.1461	1.5848	32.9657	-2.06744	-0.874458	39.2783	-4.62857
1514	5.47727	-0.711655	22.9215	2.32508	-0.827789	4.35295	2.325	-0.82803	10.1734	1.78862	-0.480591	13.4713	0.94342	-7.52158	20.5662	-0.479838	-14.0412	2.39289	-8.25594	-0.760432	-6.90249	29.3883	-1.31047	44.5794	6.41118	97.9674	14.8015	2.9592	-14.657	-14.5997	-4.07918	-0.415606	-3.64855	-0.23231	8.05702	53.6041	-8.84761	82.4926	46.379	11.1783	-11.8858	-23.827	-2.05716	1.45992	32.9305	-2.23748	-1.08634	39.2829	-4.59143
1516	5.37108	-0.762871	22.9382	2.27383	-0.84029	4.36151	2.27374	-0.840524	10.1819	1.75102	-0.493034	13.4776	0.818891	-7.48762	20.5894	-0.694895	-13.9429	2.44564	-8.18152	-0.702232	-6.93179	29.0047	-2.37053	44.3511	5.49512	93.8714	14.7886	2.90374	-15.1863	-16.4056	-4.09573	-0.514977	-3.68957	-0.159264	8.13219	53.652	-8.87562	82.5103	46.6271	10.9399	-11.7797	-23.8892	-1.99528	1.37493	32.9082	-2.36158	-1.30142	39.2867	-4.57788
1518	5.24198	-0.760585	22.9668	2.21757	-0.827412	4.3747	2.21749	-0.827641	10.1951	1.70816	-0.486809	13.4873	0.69556	-7.4564	20.5895	-0.911013	-13.8501	2.45551	-8.15803	-0.765613	-6.89552	28.354	-3.62508	44.3054	4.90939	90.8475	14.6406	2.7087	-15.3077	-19.1265	-4.07395	-0.520133	-3.68011	-0.137529	8.20697	53.6777	-8.88254	82.5226	46.9077	10.6862	-11.578	-23.9193	-1.98404	1.37448	32.9091	-2.42974	-1.47738	39.2903	-4.60165
1520	5.08404	-0.787021	22.9987	2.146	-0.824358	4.38983	2.14592	-0.82458	10.2102	1.65442	-0.488849	13.4984	0.509666	-7.39527	20.5504	-1.23679	-13.6844	2.39618	-8.19403	-0.626974	-6.97732	27.867	-3.76879	44.2281	4.43998	86.8096	14.588	3.67829	-16.2582	-21.1901	-4.10691	-0.564211	-3.58763	-0.0241059	8.16823	53.6185	-9.0315	82.5406	47.2766	10.4134	-11.2308	-23.9793	-2.06614	1.56652	32.9178	-2.49048	-1.6293	39.2875	-4.64087
1522	4.88314	-0.809061	23.0409	2.05606	-0.815408	4.40964	2.05597	-0.815621	10.2301	1.58659	-0.487587	13.513	0.318983	-7.32855	20.4865	-1.57219	-13.507	2.29052	-8.2352	-0.551915	-7.03839	27.2402	-3.52838	43.9527	4.11917	83.4223	14.9325	5.00523	-17.3418	-23.1267	-4.13746	-0.568454	-3.48362	0.175519	8.0712	53.5666	-9.26481	82.5438	47.7289	10.0789	-10.8225	-24.0399	-2.13063	1.66532	32.9459	-2.53205	-1.6958	39.2975	-4.67466
1524	4.63892	-0.825229	23.0925	1.94771	-0.799849	4.4336	1.94763	-0.800049	10.254	1.5046	-0.482484	13.5307	0.139814	-7.26222	20.4036	-1.88845	-13.3332	2.14812	-8.25964	-0.567229	-7.05112	26.4312	-3.19882	43.5108	3.93708	81.3165	15.5921	6.20339	-18.2732	-24.8214	-4.1586	-0.546907	-3.37507	0.432993	7.94975	53.5321	-9.54011	82.5666	48.2609	9.62578	-10.3807	-24.0859	-2.1614	1.61712	32.9943	-2.54911	-1.67848	39.325	-4.70639
1526	4.36443	-0.860573	23.142	1.82435	-0.789714	4.45682	1.82426	-0.789902	10.2773	1.41168	-0.48232	13.5478	-0.0283174	-7.19615	20.3147	-2.1851	-13.1627	1.9931	-8.23682	-0.529761	-7.03489	25.4813	-3.51679	43.2347	3.74817	81.8393	16.0227	6.00131	-18.5345	-25.2236	-4.18719	-0.639731	-3.21478	0.608737	7.87781	53.4587	-9.73083	82.7805	48.8558	8.86098	-9.94483	-24.1029	-2.20394	1.4829	33.0551	-2.52204	-1.64023	39.369	-4.77184
1528	4.06182	-0.849399	23.2056	1.69308	-0.756677	4.48584	1.693	-0.756852	10.3063	1.3115	-0.465501	13.5692	-0.121404	-7.14043	20.2027	-2.3499	-13.0323	1.78922	-8.17986	-0.589619	-6.91235	24.573	-3.45726	42.9537	3.64243	82.1917	16.0065	5.72712	-18.2805	-25.574	-4.22018	-0.643	-3.02585	0.842401	7.91641	53.3973	-9.87357	83.0407	49.5271	7.9838	-9.39468	-23.9719	-2.2585	1.35012	33.1384	-2.48474	-1.60673	39.4326	-4.8679
1530	3.74367	-0.789772	23.2747	1.55961	-0.700977	4.5168	1.55954	-0.701138	10.3372	1.20832	-0.43185	13.592	-0.133824	-7.09643	20.0665	-2.37305	-12.9466	1.53457	-8.09979	-0.742206	-6.71289	23.7711	-2.89949	42.6583	3.62404	81.6868	15.5815	5.64169	-17.794	-26.1223	-4.27134	-0.544922	-2.83331	1.14342	8.04605	53.3574	-10.0109	83.3065	50.2295	7.06697	-8.76811	-23.6506	-2.32487	1.23889	33.2337	-2.44186	-1.58212	39.5086	-4.97597
1532	3.44895	-0.734798	23.302	1.43607	-0.649142	4.52916	1.43601	-0.649291	10.3496	1.11282	-0.40044	13.6009	-0.102649	-7.05814	19.9163	-2.31952	-12.8839	1.25044	-8.02987	-0.822789	-6.62202	23.1196	-2.20309	42.4582	3.68173	80.1943	15.0511	5.6176	-18.199	-26.6855	-4.4045	-0.48125	-2.70413	1.43517	8.1198	53.336	-10.2731	83.5354	50.7804	6.1734	-8.39304	-22.9967	-2.39711	1.11546	33.293	-2.37161	-1.53509	39.5655	-5.01929
1534	3.19055	-0.687554	23.3071	1.32772	-0.603956	4.53163	1.32766	-0.604093	10.3521	1.02908	-0.373072	13.6024	-0.0674746	-7.01976	19.7344	-2.26159	-12.822	0.9076	-7.95381	-0.917246	-6.56851	22.5853	-2.04623	42.2144	3.53964	79.2146	14.9368	5.18617	-18.2053	-27.2342	-4.52701	-0.492707	-2.62683	1.67766	8.14878	53.2974	-10.7217	83.7258	51.2275	5.55304	-7.64383	-22.6978	-2.46848	1.05056	33.3257	-2.32013	-1.531	39.6126	-5.04295
1536	2.97195	-0.656233	23.2928	1.23528	-0.569383	4.52547	1.23523	-0.56951	10.3459	0.957881	-0.352681	13.5976	-0.054101	-6.97354	19.5206	-2.24395	-12.7391	0.506755	-7.87085	-1.02527	-6.54275	22.1635	-2.50709	41.898	3.14045	79.0042	15.3682	4.45784	-17.6583	-27.7538	-4.61208	-0.60207	-2.59949	1.86374	8.16338	53.221	-11.2711	84.0576	51.59	5.25772	-6.52189	-22.8335	-2.53873	1.0563	33.3302	-2.2969	-1.57943	39.648	-5.06571
1538	2.78737	-0.663298	23.2533	1.15409	-0.554668	4.50833	1.15404	-0.554787	10.3288	0.89628	-0.346456	13.5846	-0.111788	-6.89393	19.2916	-2.34693	-12.5732	0.0809555	-7.7917	-1.08063	-6.54977	21.8562	-3.21576	41.5242	2.44931	79.0534	16.2509	4.33676	-17.0951	-28.1688	-4.64432	-0.842814	-2.62367	1.99414	8.32471	53.0639	-11.4314	85.4116	51.9368	5.25341	-5.61493	-23.0699	-2.62207	1.12416	33.2977	-2.29196	-1.6654	39.6587	-5.13556
1540	2.62912	-0.685604	23.2045	1.08298	-0.54909	4.48701	1.08292	-0.549202	10.3074	0.842764	-0.346465	13.5685	-0.227425	-6.80117	19.0312	-2.55397	-12.3646	-0.399508	-7.70089	-1.1131	-6.59806	21.6998	-3.71487	41.1511	1.63902	79.1688	17.5519	4.47198	-16.8186	-28.5284	-4.63439	-1.13347	-2.67176	2.22844	8.38139	52.868	-11.9107	86.3962	52.2166	5.1225	-5.22652	-23.2011	-2.66869	1.1623	33.2383	-2.31153	-1.71793	39.6572	-5.16602
1542	2.49283	-0.709786	23.1485	1.02129	-0.54641	4.46246	1.02123	-0.546515	10.2829	0.796469	-0.34808	13.55	-0.395578	-6.70033	18.7448	-2.85585	-12.1236	-0.925205	-7.59531	-1.14107	-6.65799	21.6783	-3.93916	40.8112	0.797968	79.3273	19.1701	4.72581	-16.8238	-28.8068	-4.59052	-1.42745	-2.72886	2.56281	8.32854	52.65	-12.7168	86.8057	52.384	4.85226	-5.31377	-23.2033	-2.67798	1.15343	33.1552	-2.34604	-1.72634	39.6452	-5.15486
1544	2.37217	-0.706081	23.077	0.969093	-0.532993	4.43081	0.969038	-0.533094	10.2512	0.756647	-0.341093	13.5261	-0.604872	-6.59537	18.4649	-3.22994	-11.8609	-1.43682	-7.46912	-1.22036	-6.59829	21.6869	-4.2095	40.5392	0.0339222	79.7589	20.7746	4.76517	-16.7335	-28.846	-4.53681	-1.63239	-2.76664	2.82203	8.39425	52.4241	-13.2475	87.142	52.3096	4.86234	-5.29648	-23.2024	-2.69737	1.12407	33.0462	-2.35158	-1.72139	39.6152	-5.17733
1546	2.26269	-0.681915	22.9986	0.923733	-0.511704	4.39595	0.923681	-0.511799	10.2164	0.721471	-0.327807	13.4999	-0.840821	-6.48599	18.1982	-3.64903	-11.5803	-1.9233	-7.37734	-1.29225	-6.52766	21.7869	-4.24985	40.4517	-0.624933	80.2904	22.293	4.87349	-16.5476	-28.7119	-4.46219	-1.75989	-2.78772	3.03677	8.46305	52.2312	-13.6569	87.5231	52.1125	4.82065	-5.24122	-23.2461	-2.71388	1.1012	32.9377	-2.35887	-1.72831	39.5889	-5.20234
1548	2.16209	-0.640801	22.9193	0.883834	-0.483885	4.36058	0.883784	-0.483976	10.181	0.68999	-0.309319	13.4733	-1.09235	-6.37027	17.9406	-4.09273	-11.2817	-2.39393	-7.32816	-1.35397	-6.46314	21.967	-4.0258	40.5667	-1.15389	80.9975	23.7118	5.0991	-16.271	-28.4688	-4.36655	-1.81356	-2.79503	3.19638	8.49477	52.086	-13.9609	87.948	51.8354	4.70457	-5.13802	-23.3522	-2.72583	1.08787	32.8406	-2.3677	-1.7481	39.5727	-5.22111
1550	2.0665	-0.589441	22.853	0.84705	-0.45215	4.33097	0.847003	-0.452237	10.1514	0.660598	-0.287727	13.451	-1.3397	-6.23949	17.6628	-4.52456	-10.9545	-2.9049	-7.29922	-1.45041	-6.37599	22.1467	-3.6591	40.8227	-1.54392	82.3739	25.1023	5.40813	-15.9733	-28.324	-4.25079	-1.80605	-2.79733	3.24841	8.41244	52.0006	-14.1526	88.2229	51.5291	4.68874	-4.94303	-23.5434	-2.72888	1.06451	32.7677	-2.35509	-1.75632	39.5724	-5.21719
1552	1.98118	-0.54924	22.8	0.813661	-0.426337	4.30731	0.813618	-0.426422	10.1277	0.634096	-0.270377	13.4332	-1.55828	-6.10394	17.3691	-4.90234	-10.6255	-3.44895	-7.27338	-1.54944	-6.28198	22.3073	-3.04478	41.1948	-1.81411	83.7337	26.4698	5.72206	-15.6109	-28.2809	-4.14169	-1.77218	-2.81823	3.26725	8.29518	51.9645	-14.2427	88.387	51.2239	4.86202	-4.84619	-23.6971	-2.75101	1.03229	32.7169	-2.30835	-1.74221	39.5677	-5.22109
1554	1.91112	-0.528645	22.7589	0.785063	-0.410585	4.28901	0.785021	-0.410666	10.1094	0.611772	-0.260275	13.4194	-1.74011	-5.97073	17.0674	-5.21325	-10.3111	-4.01092	-7.24734	-1.62429	-6.19711	22.4505	-2.24597	41.6812	-1.9747	85.0261	27.7824	6.0346	-15.2061	-28.3133	-4.05693	-1.72467	-2.85612	3.27034	8.16586	51.9552	-14.2322	88.48	50.9354	5.26553	-4.90146	-23.806	-2.78888	0.995774	32.6851	-2.23881	-1.71008	39.556	-5.23335
1556	1.87045	-0.537793	22.7212	0.766503	-0.41061	4.27235	0.766461	-0.41069	10.0928	0.597898	-0.26138	13.4069	-1.88826	-5.85276	16.7846	-5.46519	-10.035	-4.53902	-7.23089	-1.59157	-6.17261	22.6288	-1.59717	42.307	-2.13012	86.6514	28.9091	6.43799	-14.934	-28.3362	-4.04165	-1.66454	-2.8801	3.26386	8.03476	51.8894	-14.1005	88.6652	50.6967	5.92913	-5.10989	-23.9541	-2.80081	0.974408	32.6604	-2.2074	-1.69293	39.5469	-5.22371
1558	1.85464	-0.560534	22.6914	0.757511	-0.418942	4.25921	0.757468	-0.41902	10.0796	0.591676	-0.268131	13.397	-1.98565	-5.76699	16.5267	-5.63273	-9.83499	-5.02112	-7.21231	-1.53549	-6.17091	22.8215	-0.952871	43.0502	-2.17064	88.6582	29.8601	6.7913	-14.5148	-28.1994	-4.0431	-1.6323	-2.89368	3.18566	7.93701	51.8302	-13.9252	88.7546	50.3874	6.88816	-5.54119	-24.2201	-2.80079	0.954605	32.6482	-2.18731	-1.668	39.5466	-5.22293
1560	1.8623	-0.589817	22.6709	0.758144	-0.43237	4.25021	0.758099	-0.432448	10.0706	0.592956	-0.278127	13.3903	-2.02902	-5.71923	16.302	-5.71197	-9.7238	-5.44071	-7.19198	-1.46671	-6.18571	23.0312	-0.309054	43.905	-2.10918	90.9622	30.5961	7.0256	-13.9372	-27.8566	-4.04836	-1.62983	-2.8852	3.03474	7.88226	51.7741	-13.7212	88.7309	50.006	8.08401	-6.16445	-24.5935	-2.7958	0.943821	32.6472	-2.17584	-1.64235	39.5541	-5.23436
1562	1.8913	-0.614402	22.6625	0.76852	-0.445796	4.24659	0.768474	-0.445875	10.067	0.601522	-0.287544	13.3876	-2.01941	-5.71217	16.1342	-5.70442	-9.70742	-5.75353	-7.17695	-1.36689	-6.21865	23.279	0.226672	44.8551	-2.0978	93.1024	30.99	6.96811	-13.3877	-27.3215	-4.05582	-1.61598	-2.80847	2.86523	7.86972	51.651	-13.455	88.6861	49.6532	9.3224	-6.81703	-24.9413	-2.80777	0.98803	32.6487	-2.18315	-1.66802	39.5568	-5.24408
1564	1.93736	-0.637635	22.6626	0.786462	-0.460264	4.2467	0.786415	-0.460345	10.0671	0.615808	-0.297294	13.3877	-1.97673	-5.73583	15.995	-5.6453	-9.75995	-6.01176	-7.19889	-1.14761	-6.30318	23.6027	0.840103	45.9878	-1.8269	95.3576	30.9296	6.90766	-12.8531	-26.774	-4.07057	-1.63649	-2.6985	2.68303	7.88464	51.5079	-13.1872	88.678	49.3853	10.3071	-7.24609	-25.2372	-2.80837	1.03449	32.6556	-2.1933	-1.68825	39.5625	-5.25008
1566	1.99947	-0.654027	22.67	0.812039	-0.473279	4.25	0.81199	-0.473363	10.0704	0.635716	-0.305507	13.3903	-1.91049	-5.78639	15.8775	-5.55131	-9.87087	-6.22836	-7.25892	-0.805772	-6.43077	23.9863	1.58718	47.2918	-1.19407	97.6761	30.4462	6.83368	-12.3049	-26.2211	-4.09064	-1.68467	-2.5704	2.51359	7.91396	51.3666	-12.9648	88.7041	49.2115	10.9536	-7.42429	-25.444	-2.79425	1.06532	32.6674	-2.19839	-1.68941	39.571	-5.25443
1568	2.07969	-0.64369	22.6832	0.848025	-0.476347	4.25578	0.847976	-0.476434	10.0762	0.662815	-0.305658	13.3946	-1.83392	-5.86114	15.7842	-5.44544	-10.0307	-6.39824	-7.32778	-0.412151	-6.53032	24.3354	2.54073	48.6368	-0.060016	99.6727	29.7345	6.40563	-11.6274	-25.4586	-4.10807	-1.69644	-2.45396	2.44036	7.90362	51.2724	-12.9234	88.6805	49.1004	11.2456	-7.52915	-25.4827	-2.77885	1.05066	32.6805	-2.17895	-1.66351	39.5746	-5.26721
1570	2.17347	-0.599875	22.7075	0.893059	-0.466126	4.26627	0.893011	-0.466219	10.0867	0.695886	-0.295339	13.4026	-1.75128	-5.95307	15.6954	-5.33449	-10.2245	-6.55874	-7.42143	-0.0112953	-6.63592	24.6997	3.2901	50.0156	1.08526	101.241	28.9381	5.80407	-10.9636	-24.6508	-4.1056	-1.67469	-2.32607	2.41991	7.9949	51.2036	-12.9141	88.5915	49.0161	11.3973	-7.70888	-25.4169	-2.75696	1.06311	32.7006	-2.17142	-1.6604	39.5767	-5.30366
1572	2.27354	-0.52517	22.7411	0.943725	-0.443057	4.28069	0.94368	-0.443155	10.1011	0.732401	-0.275079	13.4134	-1.66657	-6.05506	15.6105	-5.2233	-10.4376	-6.71128	-7.53718	0.355816	-6.74629	25.0477	3.80465	51.4072	2.15779	102.407	28.087	5.17593	-10.3603	-23.9121	-4.08267	-1.61743	-2.18656	2.44313	8.18024	51.1537	-12.9111	88.4705	48.9458	11.4817	-7.95863	-25.2831	-2.72764	1.10737	32.7283	-2.18257	-1.6839	39.5794	-5.34314
1574	2.35906	-0.43744	22.7722	0.989277	-0.412939	4.29387	0.989234	-0.413041	10.1143	0.764672	-0.249851	13.4233	-1.58983	-6.14823	15.5478	-5.1219	-10.6328	-6.82293	-7.6542	0.582886	-6.83422	25.1803	4.3573	52.7759	3.31671	103.483	27.079	5.02951	-9.88614	-23.5237	-4.05673	-1.5209	-2.05559	2.51556	8.29841	51.1122	-12.9515	88.4818	48.8883	11.5411	-8.05569	-25.158	-2.68819	1.13355	32.7611	-2.20914	-1.7001	39.5904	-5.27165
1576	2.42486	-0.34509	22.8053	1.02666	-0.378971	4.30796	1.02662	-0.379077	10.1284	0.790602	-0.222235	13.4339	-1.50222	-6.24053	15.5085	-4.99869	-10.831	-6.89208	-7.78011	0.761102	-6.89805	25.2244	4.95006	53.9894	4.49068	104.138	26.1428	4.90334	-9.47688	-23.2496	-4.01423	-1.40539	-1.91531	2.58608	8.35865	51.073	-13.0089	88.5361	48.815	11.6207	-8.18758	-25.05	-2.65626	1.13677	32.7938	-2.21405	-1.70639	39.5982	-5.23699
1578	2.4716	-0.254753	22.8398	1.05553	-0.344106	4.32269	1.0555	-0.344215	10.1431	0.810118	-0.194458	13.4449	-1.40316	-6.33039	15.4917	-4.85203	-11.0297	-6.92063	-7.90657	0.907489	-6.93955	25.2135	5.53198	55.0179	5.59803	104.383	25.3157	4.64448	-9.09097	-23.0152	-3.95906	-1.28275	-1.77177	2.63435	8.36823	51.0314	-13.0631	88.5956	48.7344	11.7252	-8.36446	-24.9727	-2.63359	1.122	32.8248	-2.19803	-1.70438	39.6019	-5.25249
1580	2.50867	-0.1793	22.8709	1.07879	-0.314818	4.33595	1.07876	-0.314929	10.1564	0.825768	-0.171185	13.4549	-1.309	-6.40597	15.4933	-4.70768	-11.2012	-6.91621	-7.99666	1.00164	-6.9688	25.1571	5.84747	55.9026	6.39111	104.575	24.5557	4.01714	-8.59014	-22.7498	-3.91657	-1.17762	-1.66478	2.63971	8.37	50.9816	-13.0659	88.5769	48.7108	11.8115	-8.46843	-24.9603	-2.60798	1.12403	32.8542	-2.20735	-1.71205	39.6081	-5.22808
1582	2.54591	-0.115354	22.8963	1.10106	-0.290547	4.34678	1.10104	-0.290661	10.1672	0.840978	-0.151722	13.463	-1.2139	-6.47816	15.4972	-4.56019	-11.3669	-6.90797	-8.0703	1.09311	-6.99909	25.1625	6.14819	56.6326	6.97137	104.464	23.8293	3.44704	-8.24619	-22.4365	-3.88113	-1.07727	-1.57523	2.59447	8.36144	50.9091	-12.9994	88.5385	48.7175	11.9046	-8.50419	-24.9581	-2.58693	1.11082	32.8785	-2.20064	-1.69884	39.62	-5.21774
1584	2.58712	-0.0613422	22.9164	1.12414	-0.270965	4.35529	1.12411	-0.271081	10.1757	0.857071	-0.135714	13.4693	-1.12048	-6.54786	15.4978	-4.41515	-11.5273	-6.90626	-8.13404	1.19078	-7.03727	25.2426	6.47314	57.209	7.39794	104.109	23.1591	3.01341	-8.06127	-22.074	-3.85079	-0.98402	-1.49878	2.49915	8.33192	50.8168	-12.884	88.4988	48.7402	12.0085	-8.48037	-24.9505	-2.57083	1.08607	32.8981	-2.17859	-1.66628	39.6373	-5.22251
1586	2.6345	-0.0130492	22.9344	1.14938	-0.254455	4.36286	1.14935	-0.254573	10.1833	0.874966	-0.121874	13.475	-1.04224	-6.60846	15.4931	-4.29493	-11.6656	-6.91443	-8.19576	1.27725	-7.09232	25.3345	6.78544	57.6249	7.8675	103.923	22.6914	2.59166	-7.75001	-21.6736	-3.82151	-0.917735	-1.43842	2.35629	8.21377	50.7311	-12.8284	88.4969	48.7406	12.1241	-8.43407	-24.9331	-2.55492	1.09068	32.9171	-2.17916	-1.64354	39.6536	-5.20208
1588	2.68768	0.0313171	22.9561	1.17678	-0.240234	4.37208	1.17675	-0.240355	10.1925	0.894614	-0.109622	13.4819	-0.972691	-6.66368	15.4726	-4.19	-11.7905	-6.95196	-8.26702	1.36489	-7.16863	25.4503	6.83347	57.9771	8.17463	103.937	22.3402	2.3998	-7.57317	-21.4013	-3.78433	-0.859442	-1.35537	2.23207	8.16312	50.643	-12.7647	88.4193	48.7442	12.2219	-8.39922	-24.8903	-2.54284	1.12093	32.9382	-2.19718	-1.66088	39.6688	-5.17315
1590	2.74522	0.072587	22.9809	1.20579	-0.227801	4.38265	1.20577	-0.227925	10.2031	0.915576	-0.0986138	13.4899	-0.912967	-6.71497	15.4378	-4.10285	-11.9043	-7.0157	-8.34682	1.45321	-7.25845	25.587	6.62936	58.2847	8.32885	104.154	22.084	2.41854	-7.5335	-21.2482	-3.73946	-0.804062	-1.25115	2.14966	8.19851	50.5578	-12.6959	88.2734	48.7517	12.2881	-8.39774	-24.8296	-2.53266	1.16336	32.9615	-2.22364	-1.70613	39.6828	-5.146
1592	2.80195	0.110413	22.9994	1.23413	-0.216763	4.39045	1.23411	-0.216891	10.2109	0.936119	-0.0886856	13.4957	-0.873512	-6.7646	15.4056	-4.05177	-12.008	-7.07346	-8.41832	1.52792	-7.32485	25.7229	6.45538	58.5044	8.53341	104.549	21.9193	2.36833	-7.41203	-21.0166	-3.69795	-0.747617	-1.17295	2.13125	8.24044	50.501	-12.6869	88.2006	48.7493	12.301	-8.47936	-24.8016	-2.51407	1.16099	32.9826	-2.21978	-1.6903	39.6963	-5.15152
1594	2.85786	0.148708	23.0161	1.26216	-0.205438	4.39742	1.26214	-0.205569	10.2179	0.956411	-0.0785597	13.501	-0.839993	-6.81412	15.3735	-4.01148	-12.1095	-7.13083	-8.4815	1.60389	-7.38922	25.8872	6.40383	58.7097	8.7465	104.712	21.7271	2.3068	-7.2915	-20.735	-3.65257	-0.700668	-1.10075	2.13861	8.29335	50.4634	-12.71	88.1552	48.7328	12.2732	-8.58464	-24.7628	-2.48878	1.15187	33.0054	-2.22417	-1.68175	39.7112	-5.16105
1596	2.91167	0.190099	23.0315	1.28957	-0.192559	4.40378	1.28955	-0.192692	10.2242	0.976149	-0.0673075	13.5058	-0.810474	-6.86168	15.345	-3.97746	-12.2061	-7.18117	-8.53859	1.67695	-7.44811	26.0701	6.47234	58.9145	8.96919	104.622	21.4877	2.20731	-7.1945	-20.4183	-3.60167	-0.661261	-1.03544	2.15544	8.3551	50.4416	-12.7449	88.1321	48.705	12.2181	-8.67959	-24.7072	-2.46166	1.14179	33.0298	-2.23593	-1.68527	39.7282	-5.16597
1598	2.95807	0.240904	23.0444	1.31463	-0.174858	4.40902	1.31461	-0.174993	10.2294	0.993846	-0.0525855	13.5097	-0.788564	-6.8989	15.3306	-3.95231	-12.2814	-7.20609	-8.60178	1.71415	-7.46459	26.2068	6.51796	59.0961	9.21963	104.607	21.253	1.92212	-7.17266	-20.149	-3.543	-0.611673	-0.994034	2.16205	8.44168	50.4308	-12.7228	88.1361	48.6897	12.1683	-8.67377	-24.6465	-2.4522	1.12017	33.0531	-2.21406	-1.65688	39.7488	-5.15729
1600	3.0067	0.296245	23.0538	1.3411	-0.155366	4.4126	1.34109	-0.155504	10.233	1.01249	-0.0364373	13.5123	-0.787532	-6.92495	15.3499	-3.95797	-12.3299	-7.16782	-8.66179	1.75019	-7.49768	26.329	6.52189	59.2781	9.50959	104.658	21.0694	1.70625	-7.11122	-19.7105	-3.48682	-0.557217	-0.971231	2.1303	8.44055	50.4216	-12.7318	88.1821	48.6406	12.1598	-8.68994	-24.6061	-2.44963	1.10157	33.0745	-2.19177	-1.63932	39.7658	-5.14597
1602	3.06102	0.353984	23.0606	1.37029	-0.135354	4.415	1.37027	-0.135495	10.2354	1.03313	-0.019736	13.5141	-0.808654	-6.93857	15.4046	-3.99614	-12.3487	-7.06374	-8.71853	1.78608	-7.54972	26.4516	6.49651	59.464	9.8204	104.833	20.9479	1.62957	-7.00243	-19.183	-3.43495	-0.502708	-0.960096	2.05427	8.36337	50.4104	-12.7675	88.2527	48.5543	12.1957	-8.74593	-24.5946	-2.44731	1.09288	33.0949	-2.18181	-1.64099	39.7795	-5.13574
1604	3.12677	0.412646	23.0706	1.40455	-0.116047	4.41873	1.40454	-0.116192	10.2392	1.05761	-0.00326343	13.5169	-0.846098	-6.93768	15.4797	-4.05689	-12.3359	-6.92181	-8.78194	1.79426	-7.57288	26.6164	6.53308	59.652	10.0754	105.369	20.8651	1.75138	-6.92676	-19.1281	-3.38119	-0.462758	-0.935342	1.93118	8.3778	50.3932	-12.7215	88.2645	48.4522	12.2537	-8.80435	-24.625	-2.42693	1.10968	33.1198	-2.20839	-1.65758	39.7991	-5.13134
1606	3.19151	0.458056	23.0815	1.43712	-0.10244	4.42299	1.43711	-0.102588	10.2434	1.08117	0.00884326	13.5201	-0.883917	-6.9194	15.5647	-4.11126	-12.2915	-6.76322	-8.83108	1.78268	-7.58249	26.7549	6.58527	59.7974	10.2398	105.782	20.8683	1.81834	-6.8806	-19.0987	-3.34549	-0.43851	-0.918087	1.84581	8.38755	50.3831	-12.7037	88.2337	48.3801	12.2896	-8.82036	-24.6284	-2.39996	1.1278	33.14	-2.23849	-1.67989	39.816	-5.13078
1608	3.25053	0.486348	23.0932	1.46558	-0.0957705	4.42766	1.46557	-0.0959217	10.2481	1.10206	0.0155134	13.5236	-0.913033	-6.88701	15.6511	-4.14474	-12.2246	-6.60414	-8.86408	1.76182	-7.58423	26.8626	6.66391	59.8992	10.3122	105.97	20.9411	1.81338	-6.85718	-19.007	-3.32747	-0.428401	-0.907761	1.81486	8.3682	50.3776	-12.7325	88.1871	48.342	12.3058	-8.80953	-24.6	-2.373	1.13686	33.1559	-2.25885	-1.69823	39.8287	-5.12882
1610	3.29707	0.496353	23.1055	1.48685	-0.0959096	4.43286	1.48684	-0.096063	10.2533	1.11798	0.0166623	13.5276	-0.916099	-6.85275	15.7212	-4.13176	-12.1629	-6.47718	-8.89405	1.76991	-7.59168	26.9955	6.87468	60.0032	10.319	105.933	20.9767	1.94642	-6.82964	-18.8841	-3.30654	-0.424191	-0.881269	1.81744	8.28589	50.3516	-12.7916	88.2419	48.296	12.3677	-8.89524	-24.5944	-2.36364	1.11606	33.1767	-2.24596	-1.68193	39.8382	-5.10233
1612	3.33888	0.499055	23.1163	1.50536	-0.0987775	4.43743	1.50535	-0.0989328	10.2579	1.13201	0.0156069	13.531	-0.902135	-6.83258	15.7746	-4.09438	-12.1324	-6.38114	-8.91865	1.77795	-7.59372	27.0748	7.00691	60.0873	10.3765	106.178	21.0375	2.02026	-6.77027	-18.8333	-3.28465	-0.419757	-0.861522	1.83622	8.25104	50.3244	-12.8059	88.234	48.2845	12.412	-8.96869	-24.5795	-2.35827	1.098	33.1994	-2.23	-1.66433	39.8521	-5.08657
1614	3.3776	0.498674	23.1254	1.52224	-0.102689	4.44128	1.52223	-0.102846	10.2617	1.14486	0.0136752	13.5339	-0.873255	-6.82927	15.8141	-4.03709	-12.1375	-6.31023	-8.93874	1.78274	-7.59354	27.107	7.04117	60.1491	10.4803	106.689	21.1349	2.02252	-6.67989	-18.8723	-3.2627	-0.416808	-0.851995	1.85129	8.26637	50.301	-12.7693	88.1661	48.3022	12.4311	-9.01436	-24.5605	-2.35267	1.08646	33.2219	-2.21753	-1.65145	39.8707	-5.08492
1616	3.41211	0.500405	23.1346	1.53748	-0.105279	4.44516	1.53746	-0.105437	10.2656	1.15641	0.0126338	13.5369	-0.827434	-6.83693	15.8512	-3.95306	-12.1685	-6.24387	-8.9574	1.79721	-7.61541	27.1976	7.1226	60.1968	10.4889	106.849	21.2558	2.10192	-6.57614	-18.9877	-3.246	-0.433685	-0.846085	1.80013	8.23315	50.2846	-12.7356	88.2164	48.2872	12.4518	-9.07257	-24.589	-2.34036	1.06085	33.2386	-2.20549	-1.63316	39.8868	-5.07679
1618	3.44555	0.499743	23.1444	1.55202	-0.108819	4.44938	1.552	-0.108979	10.2698	1.1675	0.0108395	13.54	-0.787504	-6.84196	15.9008	-3.87767	-12.1929	-6.15448	-8.97407	1.79965	-7.62699	27.2676	7.11825	60.2057	10.4414	106.953	21.448	2.09235	-6.56315	-19.0163	-3.23113	-0.439267	-0.842391	1.75367	8.17792	50.2677	-12.7073	88.244	48.2835	12.4739	-9.09904	-24.6137	-2.3342	1.05376	33.252	-2.19691	-1.63214	39.9003	-5.06926
1620	3.48095	0.495518	23.1559	1.56708	-0.114114	4.45431	1.56706	-0.114276	10.2747	1.17908	0.00776123	13.5438	-0.758706	-6.84199	15.9688	-3.81905	-12.2048	-6.03033	-8.99642	1.81984	-7.64683	27.3275	7.03894	60.2226	10.3892	107.113	21.6734	1.9615	-6.66047	-18.9235	-3.21142	-0.435345	-0.839788	1.71251	8.10857	50.2492	-12.6842	88.2319	48.2899	12.5031	-9.10191	-24.634	-2.3337	1.06922	33.2628	-2.19494	-1.6485	39.9099	-5.06547
1622	3.5266	0.483077	23.1718	1.58583	-0.124006	4.46126	1.58582	-0.12417	10.2817	1.1937	0.00145855	13.549	-0.741049	-6.84166	16.0598	-3.77845	-12.2126	-5.86304	-9.05572	2.00927	-7.79373	27.487	7.00648	60.4614	10.49	107.624	21.7446	1.78131	-6.8292	-18.8131	-3.16506	-0.463648	-0.835847	1.61306	8.02923	50.228	-12.6588	88.2431	48.2684	12.5632	-9.16302	-24.7057	-2.32567	1.09337	33.2719	-2.20889	-1.6587	39.9131	-5.07617
1624	3.58016	0.487616	23.1889	1.60966	-0.127253	4.46853	1.60964	-0.12742	10.289	1.21172	0.000425819	13.5545	-0.710096	-6.85	16.1798	-3.714	-12.2415	-5.64205	-9.12872	2.21708	-7.92608	27.6983	7.22512	60.791	10.8123	107.924	21.6984	1.22687	-7.03413	-18.2199	-3.0956	-0.481787	-0.835773	1.48467	8.02828	50.2385	-12.5995	88.2013	48.2145	12.6079	-9.19559	-24.7372	-2.30774	1.11878	33.2791	-2.23391	-1.67912	39.9142	-5.07799
1626	3.63821	0.511372	23.2059	1.63726	-0.122542	4.47557	1.63724	-0.122711	10.296	1.23209	0.00557186	13.5598	-0.661297	-6.86382	16.3329	-3.61585	-12.2873	-5.36063	-9.20538	2.39684	-8.00647	27.9086	7.65871	61.1675	11.3586	108.012	21.5514	0.462744	-7.40968	-17.2394	-3.00312	-0.477917	-0.840269	1.34966	8.08569	50.2834	-12.5292	88.1197	48.1268	12.6228	-9.19019	-24.7192	-2.28276	1.1423	33.2823	-2.26442	-1.70662	39.9117	-5.06812
1628	3.68878	0.541091	23.2238	1.66217	-0.11453	4.48302	1.66215	-0.114702	10.3035	1.25025	0.013024	13.5654	-0.6005	-6.86065	16.5257	-3.48628	-12.3067	-5.00819	-9.2759	2.51867	-8.0258	27.9577	7.96844	61.5416	12.1041	108.501	21.355	0.553426	-8.63959	-16.8069	-2.87933	-0.443738	-0.846829	1.26757	8.02187	50.3421	-12.5828	88.1286	48.0107	12.5902	-9.18699	-24.7061	-2.26781	1.16817	33.2744	-2.2847	-1.71917	39.8936	-5.05868
1630	3.73668	0.560149	23.2297	1.68489	-0.110821	4.48522	1.68488	-0.110994	10.3056	1.26703	0.0171441	13.5671	-0.542261	-6.85203	16.7646	-3.35519	-12.316	-4.57045	-9.28557	2.50837	-7.97208	27.8653	8.01549	61.8575	12.6784	108.759	21.2286	0.397269	-9.47018	-16.1584	-2.77873	-0.383638	-0.856317	1.24083	7.95938	50.3855	-12.6232	88.1421	47.8744	12.5541	-9.18795	-24.6651	-2.24624	1.15302	33.257	-2.28514	-1.70033	39.8692	-5.04379
1632	3.77918	0.55546	23.213	1.703	-0.116775	4.47757	1.70298	-0.116951	10.298	1.28093	0.0137859	13.5614	-0.498235	-6.83747	17.0445	-3.24415	-12.31	-4.05647	-9.21913	2.39536	-7.85647	27.6991	7.87841	62.0604	12.9951	108.836	21.1357	-0.267397	-9.69221	-15.169	-2.709	-0.321137	-0.88069	1.26179	7.90967	50.4072	-12.6268	88.1502	47.7159	12.5299	-9.20157	-24.6147	-2.22155	1.10833	33.2293	-2.27728	-1.66195	39.8443	-5.03232
1634	3.80739	0.485082	23.1354	1.70863	-0.14953	4.44357	1.70861	-0.149709	10.264	1.28708	-0.0102894	13.536	-0.50984	-6.79363	17.3604	-3.22144	-12.2324	-3.47397	-9.06089	2.36212	-7.72932	27.728	7.99177	61.9831	13.0471	109.842	20.8624	-1.62143	-9.61818	-13.9724	-2.65758	-0.350078	-0.982009	1.31747	7.81843	50.4105	-12.632	88.1724	47.5202	12.5366	-9.25826	-24.6611	-2.22468	1.1351	33.1852	-2.32923	-1.68174	39.8372	-5.06822
1636	3.79442	0.435069	23.0809	1.69823	-0.169668	4.41984	1.69821	-0.169842	10.2403	1.28049	-0.0259	13.5182	-0.47984	-6.80672	17.5794	-3.15085	-12.2705	-3.06925	-8.93052	2.43776	-7.6173	27.8044	8.73653	61.8341	13.2685	109.08	20.1397	-2.39119	-9.81506	-12.9185	-2.53736	-0.39228	-1.02662	1.24567	7.68163	50.4346	-12.5862	88.2941	47.2709	12.5533	-9.32164	-24.7144	-2.22688	1.1226	33.1444	-2.3464	-1.66039	39.8203	-5.10206
1638	3.74882	0.418311	23.0556	1.67673	-0.172448	4.40899	1.67671	-0.172621	10.2294	1.26458	-0.0292306	13.5101	-0.412655	-6.87613	17.6682	-3.04291	-12.4211	-2.90398	-8.84846	2.60446	-7.5299	27.8636	9.84996	61.7022	13.6382	106.858	19.0478	-2.55146	-10.2447	-12.0351	-2.34934	-0.442085	-1.02544	1.01396	7.52594	50.4799	-12.4716	88.4674	46.994	12.5572	-9.35585	-24.7521	-2.22391	1.0674	33.1118	-2.32222	-1.59503	39.7957	-5.12495
1640	3.73323	0.400352	22.9996	1.66823	-0.17835	4.38434	1.66821	-0.178522	10.2048	1.25857	-0.0340837	13.4916	-0.428008	-6.92229	17.6336	-3.0892	-12.4999	-2.96294	-8.7662	2.73318	-7.46091	27.7115	9.72059	61.7518	13.848	107.376	18.2714	-3.31174	-10.2017	-10.8723	-2.18775	-0.546648	-1.16629	0.644058	7.46916	50.5059	-12.2521	88.3994	46.8086	12.475	-9.24351	-24.7638	-2.22533	1.05772	33.0872	-2.31731	-1.56168	39.799	-5.14893
1642	3.72225	0.391469	22.9404	1.6626	-0.180705	4.35821	1.66258	-0.180876	10.1786	1.25449	-0.0361083	13.472	-0.457167	-6.93256	17.5222	-3.1562	-12.5071	-3.16614	-8.71677	2.89499	-7.45329	27.8226	9.75072	61.8027	13.8874	107.399	17.5448	-3.63902	-10.3374	-10.1274	-2.04062	-0.678617	-1.29674	0.283648	7.45911	50.5063	-12.075	88.2939	46.659	12.3603	-9.10848	-24.7696	-2.22526	1.05727	33.0548	-2.32694	-1.56748	39.8054	-5.16402
1644	3.71225	0.381304	22.8858	1.65728	-0.183753	4.3341	1.65726	-0.183924	10.1545	1.25069	-0.0386403	13.4539	-0.493444	-6.90088	17.3525	-3.22779	-12.4338	-3.48053	-8.68547	3.09189	-7.49039	28.2034	10.1209	61.8427	13.7707	106.565	16.8619	-3.49915	-10.6168	-9.79348	-1.92648	-0.831597	-1.38526	0.0011585	7.47568	50.4898	-11.9784	88.2217	46.5319	12.2288	-8.98616	-24.7599	-2.22406	1.06405	33.0138	-2.35045	-1.60167	39.8079	-5.17365
1646	3.7091	0.32281	22.8434	1.6504	-0.208646	4.31576	1.65038	-0.208817	10.1362	1.24703	-0.0576214	13.4402	-0.568664	-6.82481	17.1363	-3.35964	-12.2654	-3.88217	-8.58246	3.27475	-7.45809	28.3986	10.3697	62.0056	13.7524	106.127	16.2997	-3.56406	-10.3861	-9.25234	-1.92104	-1.0061	-1.4459	-0.101897	7.46595	50.5126	-11.9585	88.3075	46.4014	12.0928	-8.90299	-24.6665	-2.2268	1.09904	32.9758	-2.38393	-1.59998	39.7993	-5.20229
1648	3.69217	0.242404	22.8175	1.63545	-0.24194	4.30503	1.63542	-0.242109	10.1255	1.23783	-0.0833882	13.4322	-0.650559	-6.73414	16.9202	-3.49817	-12.0675	-4.28456	-8.4843	3.49503	-7.43727	28.7282	10.1955	62.1483	13.5649	106.346	16.2933	-4.05551	-9.88956	-8.12961	-1.95331	-1.18599	-1.45965	-0.0664252	7.51368	50.5103	-11.9998	88.3789	46.3515	11.9767	-8.84535	-24.5885	-2.23893	1.12864	32.9439	-2.40951	-1.60917	39.783	-5.23003
1650	3.65203	0.149548	22.8131	1.60918	-0.278655	4.30402	1.60916	-0.278821	10.1245	1.22038	-0.112416	13.4315	-0.731403	-6.63933	16.716	-3.63169	-11.8622	-4.66549	-8.38669	3.73001	-7.42173	29.2145	9.67309	62.1764	13.1729	106.915	16.8444	-4.78065	-9.11906	-6.49943	-2.00738	-1.37123	-1.41998	0.092553	7.63555	50.4671	-12.0947	88.3838	46.4318	11.8441	-8.76967	-24.5375	-2.25992	1.15271	32.9233	-2.42717	-1.63187	39.7626	-5.24593
1652	3.57801	0.0511607	22.8428	1.56757	-0.314856	4.31832	1.56754	-0.315017	10.1388	1.19141	-0.142016	13.4423	-0.818807	-6.54084	16.5173	-3.77478	-11.6476	-5.03644	-8.19759	3.89117	-7.32847	29.7127	9.50278	61.9282	12.7402	106.307	17.4569	-4.81209	-7.65349	-4.91501	-2.08215	-1.59996	-1.30934	0.339946	7.84342	50.3685	-12.2021	88.2763	46.7364	11.5558	-8.53909	-24.4702	-2.27933	1.20458	32.9246	-2.46352	-1.63576	39.7454	-5.22123
1654	3.45202	-0.00699802	22.8979	1.50702	-0.328775	4.34378	1.50698	-0.32893	10.1642	1.14693	-0.156105	13.4613	-0.869028	-6.47937	16.3195	-3.86233	-11.513	-5.40529	-7.99353	3.75315	-7.12786	29.9695	9.33739	61.1951	12.2116	104.648	18.4095	-3.74575	-6.36999	-4.23725	-2.20525	-1.7405	-1.2096	0.711378	7.97795	50.3007	-12.4925	88.0999	47.3028	10.9782	-8.07966	-24.3699	-2.31165	1.26916	32.9648	-2.46878	-1.65587	39.7566	-5.19345
1656	3.26852	-0.00609195	22.9804	1.4269	-0.311639	4.38111	1.42686	-0.311786	10.2015	1.08597	-0.148155	13.4892	-0.86705	-6.47123	16.1235	-3.8729	-11.4938	-5.76956	-7.85443	3.29836	-6.87738	30.0316	8.98838	59.9513	11.2891	101.987	19.9232	-1.37414	-5.61854	-5.22347	-2.35988	-1.75723	-1.13304	1.17523	7.97629	50.2833	-12.99	87.9089	48.108	10.1534	-7.43437	-24.2339	-2.36015	1.32696	33.0435	-2.43014	-1.69194	39.7941	-5.16331
1658	3.01798	0.100662	23.1101	1.32749	-0.242193	4.43892	1.32747	-0.242335	10.2594	1.00748	-0.102264	13.5323	-0.777477	-6.54921	15.9355	-3.75362	-11.6625	-6.11735	-8.04618	2.66615	-6.81235	30.4592	8.01046	58.3089	8.64607	98.1458	22.5545	2.94114	-5.9762	-10.2542	-2.42515	-1.62043	-1.04497	1.57322	7.73106	50.3035	-13.6643	87.9142	49.0282	9.38336	-6.83585	-24.0274	-2.42266	1.3231	33.1442	-2.34591	-1.72392	39.8206	-5.09151
1660	2.75579	0.15615	23.2503	1.2182	-0.193929	4.5018	1.21819	-0.194052	10.3222	0.922842	-0.0727739	13.5792	-0.743154	-6.60841	15.7638	-3.72724	-11.7783	-6.43275	-8.35274	2.09012	-6.95817	30.4118	6.03368	56.2093	5.95816	96.0069	26.7125	6.53034	-7.34531	-16.8045	-2.59669	-1.50453	-0.940403	2.00976	7.48832	50.3365	-14.2691	87.893	49.972	8.7396	-6.29882	-23.8849	-2.50652	1.22025	33.2483	-2.21771	-1.67985	39.8541	-5.03096
1662	2.50925	0.114482	23.3815	1.10654	-0.189378	4.56115	1.10652	-0.189492	10.3816	0.839027	-0.0761113	13.6236	-0.796116	-6.61489	15.6179	-3.83875	-11.7678	-6.69899	-8.66259	1.66498	-7.2647	29.8471	3.35682	53.8054	3.30065	95.4597	31.9318	8.73915	-9.24112	-23.7384	-2.90726	-1.46688	-0.832249	2.48166	7.32229	50.3685	-14.6939	87.8337	50.8802	8.24429	-5.85431	-23.8125	-2.60114	1.04253	33.3405	-2.07509	-1.55972	39.8961	-5.00699
1664	2.3213	-0.0619191	23.4682	1.0076	-0.248878	4.6012	1.00757	-0.248977	10.4216	0.768529	-0.126546	13.6536	-0.939455	-6.52752	15.5224	-4.07667	-11.555	-6.87431	-8.72143	1.4943	-7.49738	29.6856	1.33186	51.5355	-0.0030987	92.9366	36.7424	10.7045	-10.7376	-28.0308	-3.33411	-1.57173	-0.765099	2.9274	7.27843	50.361	-14.7757	87.9062	51.656	7.86794	-5.60973	-23.7025	-2.65961	0.921351	33.3867	-2.03055	-1.42945	39.9429	-5.07341
1666	2.19346	-0.238477	23.5023	0.93487	-0.313897	4.61756	0.934835	-0.313997	10.438	0.717959	-0.179531	13.6659	-1.02904	-6.47037	15.4943	-4.22155	-11.418	-6.92575	-8.70676	1.36717	-7.5931	29.3895	-0.510108	49.3666	-3.0315	91.6258	41.2067	11.9251	-11.6347	-30.681	-3.66637	-1.65634	-0.839416	3.16433	7.31489	50.3853	-14.6703	87.8744	52.2602	7.48227	-5.33847	-23.6358	-2.69408	0.869696	33.3856	-2.04062	-1.33998	39.9776	-5.17009
1668	2.11895	-0.382069	23.4846	0.888633	-0.369369	4.61054	0.888595	-0.36946	10.431	0.686656	-0.22375	13.6606	-1.04033	-6.46309	15.5239	-4.23696	-11.4016	-6.87091	-8.65887	1.24831	-7.57109	28.913	-2.05709	47.4066	-5.74958	91.6922	45.2224	12.4857	-11.9827	-32.1	-3.83463	-1.72083	-1.06347	3.14322	7.40064	50.4515	-14.4471	87.7071	52.6622	7.07241	-5.01788	-23.6064	-2.71715	0.889005	33.3416	-2.08105	-1.31293	39.9944	-5.26714
1670	2.06423	-0.498067	23.4301	0.853744	-0.414538	4.58697	0.8537	-0.414626	10.4074	0.663236	-0.259571	13.643	-1.02019	-6.46261	15.5621	-4.19686	-11.4089	-6.80139	-8.58754	1.20538	-7.61937	28.526	-2.70756	45.8988	-8.40814	90.7294	49.051	13.5583	-12.4026	-32.9894	-3.76554	-1.93225	-1.35608	2.83322	7.44067	50.53	-14.2498	87.4512	52.7919	6.75849	-4.7926	-23.5428	-2.77519	0.951319	33.2772	-2.07895	-1.37401	39.9872	-5.30868
1672	2.03341	-0.607435	23.351	0.829992	-0.459006	4.5524	0.829945	-0.459093	10.3728	0.648123	-0.294196	13.6171	-1.00235	-6.44734	15.5208	-4.16256	-11.3862	-6.8805	-8.44374	1.22068	-7.62301	28.0229	-2.50209	45.0291	-10.7063	89.7176	52.5436	14.8082	-13.2847	-33.9297	-3.6599	-2.19865	-1.64448	2.51084	7.51452	50.6458	-13.9975	87.4222	52.7478	6.27367	-4.57555	-23.2789	-2.83001	1.05355	33.192	-2.10587	-1.46944	39.9705	-5.28375
1674	2.016	-0.70408	23.247	0.813391	-0.499103	4.50666	0.81334	-0.499186	10.3271	0.638107	-0.325109	13.5828	-0.972457	-6.42042	15.3941	-4.10943	-11.344	-7.11982	-8.24234	1.26227	-7.56209	27.3314	-1.57702	44.8466	-12.5566	89.0469	55.6364	16.1214	-14.5485	-35.0201	-3.56922	-2.46328	-1.91096	2.28329	7.6129	50.8196	-13.7424	87.6375	52.5534	5.5768	-4.35042	-22.8105	-2.87239	1.16978	33.0884	-2.16204	-1.57353	39.9522	-5.21461
1676	1.97666	-0.743856	23.0988	0.792747	-0.512125	4.44102	0.792694	-0.512209	10.2615	0.62348	-0.335987	13.5335	-0.847322	-6.42268	15.2566	-3.89457	-11.389	-7.38271	-8.0874	1.22512	-7.46611	26.3683	-0.50684	45.3619	-14.0325	89.4604	58.2227	17.3142	-15.5454	-35.8073	-3.50169	-2.57866	-2.185	2.30842	7.62696	51.1256	-13.7902	87.8186	52.1911	4.76375	-4.08055	-22.3376	-2.89917	1.21579	32.9693	-2.19124	-1.65299	39.9498	-5.20974
1678	1.91338	-0.737275	22.9258	0.766094	-0.50257	4.36415	0.766042	-0.502647	10.1846	0.603022	-0.330314	13.4758	-0.594166	-6.4488	15.1148	-3.45623	-11.5242	-7.66014	-7.92547	1.09757	-7.25041	25.0432	1.03873	46.2979	-14.5875	90.6016	60.3154	17.2958	-15.8644	-35.9362	-3.40412	-2.63517	-2.42306	2.30979	7.66793	51.4359	-13.7153	88.1394	51.7484	3.82665	-3.97812	-21.6397	-2.91555	1.18225	32.8531	-2.17819	-1.64255	39.9498	-5.22381
1680	1.8263	-0.693705	22.7382	0.732541	-0.474621	4.28061	0.732492	-0.474696	10.101	0.57631	-0.311301	13.4131	-0.220585	-6.49562	14.9707	-2.80721	-11.7418	-7.94947	-7.7457	0.879767	-6.91092	23.335	2.97623	47.5242	-14.2179	92.423	61.8127	15.6148	-15.2748	-35.2625	-3.27036	-2.64168	-2.61379	2.25089	7.72185	51.7225	-13.5013	88.5019	51.2594	2.89596	-4.08769	-20.791	-2.92308	1.08043	32.7462	-2.12925	-1.55021	39.9474	-5.23902
1682	1.71736	-0.641047	22.5563	0.69023	-0.44074	4.19962	0.690184	-0.44081	10.0201	0.542681	-0.288383	13.3523	0.214671	-6.54554	14.81	-2.04943	-11.9893	-8.27583	-7.55167	0.571278	-6.49315	21.3264	4.83292	48.9394	-13.3982	94.6505	62.4484	11.5949	-13.1218	-33.7452	-3.12409	-2.55903	-2.75516	2.29882	7.61171	51.9863	-13.5457	88.4024	50.793	2.42728	-4.34074	-20.3343	-2.9213	0.969626	32.6525	-2.09191	-1.47435	39.9333	-5.21305
1684	1.6208	-0.596174	22.3757	0.652556	-0.411501	4.11922	0.652514	-0.411569	9.93965	0.512795	-0.268677	13.2919	0.637479	-6.59726	14.6666	-1.31404	-12.2379	-8.57133	-7.33571	0.349674	-6.11149	19.1524	6.84179	50.5288	-11.7506	97.5761	62.0701	6.63143	-10.2209	-31.4856	-2.99738	-2.42678	-2.85445	2.16711	7.58128	52.3242	-13.3292	88.04	50.0919	2.34641	-4.75532	-19.8987	-2.92188	0.872962	32.5704	-2.05928	-1.4244	39.9275	-5.18605
1686	1.54873	-0.561475	22.2048	0.624575	-0.389078	4.04316	0.624535	-0.389142	9.86359	0.490558	-0.253497	13.2348	1.01472	-6.64756	14.5369	-0.660202	-12.4691	-8.84018	-7.12121	0.264402	-5.78374	16.9221	8.95013	52.219	-9.29801	100.956	60.7205	1.38993	-7.1328	-28.7424	-2.88283	-2.25551	-2.92167	1.8055	7.65757	52.7641	-12.8236	87.3018	49.1415	2.50136	-5.25132	-19.3308	-2.9249	0.810262	32.5022	-2.0395	-1.4062	39.9313	-5.16664
1688	1.51398	-0.520138	22.0824	0.613412	-0.367407	3.98865	0.613375	-0.36747	9.80908	0.480932	-0.237899	13.1939	1.30904	-6.69322	14.3633	-0.159723	-12.6624	-9.18472	-7.00218	0.329492	-5.46015	14.9562	10.9322	53.912	-6.41951	103.798	58.5439	-3.00972	-4.92668	-26.5811	-2.70433	-2.04274	-2.98277	1.29025	7.7181	53.332	-12.4168	85.6186	48.1534	2.44295	-5.5141	-18.366	-2.91724	0.836045	32.4566	-2.06987	-1.41967	39.9289	-5.15158
1690	1.49188	-0.49059	21.9565	0.606671	-0.352062	3.93258	0.606634	-0.352124	9.75301	0.47499	-0.226769	13.1519	1.53519	-6.72868	14.2182	0.223168	-12.8127	-9.47211	-6.90003	0.44481	-5.1123	13.0443	12.2978	55.1329	-3.37563	105.927	55.8858	-7.15432	-3.33489	-24.5903	-2.53695	-1.82477	-3.0586	0.694275	7.84642	53.9323	-11.9937	83.287	46.9517	1.42084	-5.69125	-17.1051	-2.90828	0.847764	32.4375	-2.09774	-1.44263	39.9402	-5.14593
1692	1.47699	-0.479978	21.8261	0.601329	-0.345652	3.87463	0.601294	-0.345714	9.69506	0.470634	-0.222235	13.1084	1.69724	-6.75457	14.1087	0.496608	-12.922	-9.68853	-6.80406	0.560123	-4.75455	11.2657	12.9649	55.774	-0.491245	106.924	53.1857	-10.5071	-2.37876	-23.1478	-2.41174	-1.61864	-3.13586	0.074477	8.03745	54.4797	-11.5071	80.6841	45.6162	-0.428609	-5.82036	-15.7294	-2.90181	0.826084	32.4391	-2.10616	-1.46038	39.9633	-5.15213
1694	1.47251	-0.495869	21.7399	0.598031	-0.351919	3.83633	0.597995	-0.35198	9.65676	0.468563	-0.227081	13.0797	1.80462	-6.7856	13.9915	0.668087	-13.0201	-9.91393	-6.73043	0.568238	-4.44848	9.96774	13.2622	55.828	1.25565	105.227	51.5555	-10.2791	-2.62885	-23.9615	-2.35926	-1.46204	-3.12222	-0.52596	8.25068	54.7925	-10.6649	79.0354	44.4216	-1.73987	-5.83563	-14.4632	-2.90318	0.79103	32.4378	-2.07465	-1.43809	39.9752	-5.17626
1696	1.47527	-0.552762	21.666	0.594129	-0.376811	3.80372	0.594091	-0.376873	9.62415	0.467164	-0.245902	13.0552	1.83701	-6.78874	13.8921	0.71591	-13.0389	-10.1011	-6.72828	0.594059	-4.34695	9.03277	12.1164	55.3587	1.6199	104.309	51.0204	-9.1117	-2.8673	-24.8799	-2.49171	-1.271	-3.13005	-0.574603	8.19534	54.6649	-10.283	78.0555	44.1605	-2.29322	-5.77239	-14.0325	-2.9178	0.770207	32.418	-2.04158	-1.39813	39.9667	-5.20321
1698	1.48459	-0.645297	21.5909	0.589854	-0.417877	3.77065	0.589811	-0.417938	9.59108	0.466468	-0.27684	13.0304	1.79962	-6.76344	13.8379	0.652566	-12.9789	-10.1993	-6.79797	0.69052	-4.46526	8.41479	9.90262	54.5845	0.937511	104.534	51.2725	-7.61802	-2.82342	-25.5377	-2.80404	-1.03014	-3.18577	-0.0616844	7.92548	54.1687	-10.4217	77.6543	44.7276	-1.93464	-5.63572	-14.4896	-2.94186	0.762776	32.3766	-2.01806	-1.35435	39.9436	-5.22523
1700	1.50287	-0.750292	21.4814	0.588458	-0.465106	3.72239	0.588411	-0.46517	9.54282	0.468316	-0.312204	12.9943	1.71452	-6.73337	13.9236	0.518119	-12.891	-10.0344	-6.90182	0.995822	-4.73391	8.17041	9.02591	54.2098	0.742596	103.786	50.8995	-5.6304	-2.78075	-26.4464	-3.19095	-0.757148	-3.31306	0.619409	7.93994	53.8099	-10.6852	77.4997	44.8787	-0.459715	-5.38878	-15.4217	-2.95582	0.725336	32.3194	-2.00886	-1.34355	39.9415	-5.22656
1702	1.51882	-0.791073	21.3906	0.591895	-0.484099	3.68218	0.591844	-0.484158	9.50261	0.47206	-0.326149	12.9641	1.66785	-6.74106	14.0638	0.444126	-12.8864	-9.76972	-6.96383	1.18061	-4.90818	7.95869	9.11424	53.8638	1.31853	102.975	50.4883	-3.75304	-2.80229	-27.3743	-3.45379	-0.472034	-3.33912	0.793593	8.32738	53.5023	-10.207	77.8507	44.8005	1.06139	-5.25802	-16.2558	-2.95557	0.725964	32.2697	-2.01866	-1.34261	39.947	-5.21994
1704	1.53086	-0.763886	21.32	0.599782	-0.473096	3.65073	0.599733	-0.473157	9.47116	0.477313	-0.31741	12.9405	1.67048	-6.78348	14.2236	0.448304	-12.9637	-9.47131	-6.98016	1.1895	-4.95817	7.6641	9.7863	53.4953	2.49427	102.437	50.1687	-2.22482	-2.87245	-28.1914	-3.57585	-0.185405	-3.27205	0.404974	8.91927	53.2118	-9.01172	78.5431	44.5798	2.31292	-5.17752	-16.8114	-2.94536	0.767549	32.2356	-2.04089	-1.35284	39.9582	-5.20964
1706	1.54453	-0.737826	21.2182	0.608328	-0.462625	3.60538	0.608281	-0.462688	9.42581	0.483098	-0.30901	12.9065	1.66937	-6.80348	14.3573	0.451738	-12.999	-9.22236	-7.01123	1.11885	-5.04849	7.15755	9.54551	53.1704	3.10831	103.046	50.1198	-1.2893	-2.89896	-28.4359	-3.71954	0.0881965	-3.31989	-0.0092078	8.89083	52.8358	-8.12282	78.7744	44.5332	3.19773	-4.66505	-16.9429	-2.95155	0.807007	32.2205	-2.04634	-1.41191	39.9766	-5.20085
1708	1.55438	-0.697981	21.1465	0.616383	-0.445873	3.57336	0.616337	-0.445937	9.39379	0.488122	-0.295958	12.8825	1.66453	-6.80499	14.3919	0.44577	-12.9997	-9.15758	-7.09051	1.02177	-5.10575	6.70533	9.07099	53.031	3.31506	103.544	50.1153	-0.632436	-2.62771	-28.4261	-3.83302	0.340215	-3.39563	-0.474305	8.48044	52.4053	-7.50922	78.7804	44.6848	3.96024	-3.97841	-16.9771	-2.94934	0.791564	32.2285	-2.03087	-1.41482	40.0019	-5.19277
1710	1.56001	-0.651864	21.1111	0.623084	-0.426109	3.55746	0.62304	-0.426174	9.37789	0.49194	-0.280751	12.8706	1.66185	-6.78813	14.3318	0.441396	-12.9684	-9.26974	-7.19874	0.932511	-5.13596	6.36196	8.6115	53.0714	3.26919	103.711	50.1065	-0.169082	-2.09894	-28.2571	-3.92523	0.558118	-3.4852	-0.936986	7.84745	51.9637	-7.13323	78.6738	44.998	4.6124	-3.28537	-16.99	-2.93425	0.726221	32.2555	-2.00296	-1.36032	40.0348	-5.18837
1712	1.56547	-0.632349	21.0804	0.627287	-0.417973	3.54375	0.627244	-0.418037	9.36418	0.494596	-0.274394	12.8603	1.69452	-6.75579	14.2681	0.506588	-12.9223	-9.393	-7.21413	0.918826	-5.226	6.06979	8.68634	53.1243	3.62557	103.916	50.1778	0.143204	-1.73783	-28.0555	-4.06667	0.702658	-3.59557	-1.2509	7.4678	51.6405	-6.67948	78.8037	45.2816	4.96105	-3.05775	-16.9632	-2.90555	0.690881	32.2832	-2.00931	-1.35026	40.0812	-5.20208
1714	1.5652	-0.631687	21.0555	0.627276	-0.417579	3.53266	0.627232	-0.417644	9.3531	0.494569	-0.274089	12.852	1.73962	-6.7205	14.2361	0.598524	-12.8756	-9.45882	-7.20093	0.923601	-5.28788	5.87013	8.98918	53.1898	4.02059	103.945	50.2191	0.278903	-1.47098	-27.8588	-4.2047	0.803616	-3.72364	-1.38993	7.22893	51.4326	-6.39281	78.8369	45.5445	5.13731	-2.93427	-16.9493	-2.89835	0.667968	32.3092	-2.00293	-1.33796	40.1294	-5.20933
1716	1.56013	-0.642612	21.0385	0.624103	-0.421843	3.52513	0.624059	-0.421907	9.34556	0.49246	-0.277462	12.8463	1.79173	-6.6936	14.2367	0.703136	-12.8465	-9.46442	-7.17227	0.911903	-5.29741	5.7364	9.34342	53.2576	4.31939	103.852	50.1945	0.283014	-1.30308	-27.6977	-4.32306	0.873232	-3.84407	-1.36309	7.11945	51.3276	-6.29928	78.7482	45.7554	5.19399	-2.86791	-16.9606	-2.91186	0.65474	32.3305	-1.98215	-1.32118	40.1721	-5.20592
1718	1.55746	-0.639193	21.0431	0.623235	-0.420121	3.52717	0.623192	-0.420185	9.3476	0.491705	-0.27623	12.8479	1.85206	-6.70571	14.2174	0.806072	-12.8917	-9.50534	-7.12597	0.778941	-5.23297	5.50562	9.25923	53.3117	4.23649	104.045	50.0669	0.348946	-1.26819	-27.6179	-4.40624	0.940023	-3.86409	-1.24119	7.14581	51.2693	-6.30259	78.736	45.8284	5.21103	-2.99737	-16.9906	-2.90565	0.645539	32.34	-1.98231	-1.32642	40.193	-5.19742
1720	1.56358	-0.635607	21.0537	0.626217	-0.41914	3.53186	0.626174	-0.419205	9.35229	0.493873	-0.27532	12.8514	1.90205	-6.73997	14.2149	0.883521	-12.973	-9.51273	-7.09265	0.680248	-5.15588	5.39979	9.18879	53.3653	4.11654	104.196	49.9302	0.36318	-1.28798	-27.615	-4.4441	0.956247	-3.81577	-1.10158	7.23557	51.2248	-6.40474	78.7058	45.8283	5.20848	-3.1796	-17.0446	-2.89796	0.648312	32.3419	-1.99259	-1.33319	40.1954	-5.19372
1722	1.57893	-0.635081	21.0664	0.632953	-0.420338	3.5375	0.632909	-0.420403	9.35793	0.49898	-0.275811	12.8556	1.93717	-6.78856	14.2289	0.930254	-13.0746	-9.4873	-7.07007	0.641267	-5.07781	5.43911	9.22169	53.4141	4.03102	104.248	49.8114	0.3126	-1.34309	-27.6792	-4.43699	0.907282	-3.7179	-0.989503	7.3424	51.1948	-6.59725	78.6728	45.7642	5.19923	-3.37639	-17.1121	-2.89089	0.659126	32.3404	-2.00755	-1.33475	40.1855	-5.19702
1724	1.59829	-0.637424	21.082	0.641178	-0.423163	3.54446	0.641134	-0.423229	9.36489	0.5053	-0.277431	12.8609	1.95866	-6.83777	14.2261	0.950411	-13.1722	-9.49143	-7.01388	0.610521	-4.97621	5.48817	9.33715	53.4259	3.97163	104.2	49.7255	0.230932	-1.40878	-27.7556	-4.38993	0.772819	-3.61305	-1.00068	7.35708	51.2162	-6.87068	78.7373	45.6092	5.20212	-3.55467	-17.1438	-2.87554	0.65435	32.3501	-2.01552	-1.32128	40.1861	-5.20577
1726	1.61658	-0.656233	21.0936	0.647452	-0.433077	3.54968	0.647408	-0.433144	9.37011	0.510594	-0.284469	12.8648	1.97331	-6.87061	14.2259	0.964598	-13.2374	-9.49132	-6.95491	0.625272	-4.88653	5.63717	9.33254	53.4286	3.7457	104.363	49.6203	0.143703	-1.67672	-27.9884	-4.36464	0.618333	-3.55629	-0.986812	7.36558	51.3343	-7.16708	79.0327	45.3949	5.16331	-3.84985	-17.1872	-2.88154	0.650489	32.3526	-2.0005	-1.30546	40.1917	-5.21407
1728	1.63372	-0.687706	21.1024	0.652082	-0.448415	3.55372	0.652036	-0.448482	9.37416	0.514987	-0.295663	12.8678	1.98441	-6.88882	14.2303	0.978302	-13.2747	-9.48306	-6.89642	0.665758	-4.8554	5.8707	9.24449	53.4708	3.37252	104.661	49.5239	0.00306337	-2.11712	-28.2701	-4.36373	0.461654	-3.54283	-0.926062	7.40886	51.5329	-7.45027	79.5067	45.1488	5.08219	-4.25792	-17.2408	-2.90694	0.65055	32.3487	-1.96907	-1.29346	40.202	-5.21836
1730	1.65537	-0.70345	21.1219	0.660087	-0.457322	3.56244	0.66004	-0.45739	9.38287	0.521511	-0.301847	12.8744	1.99973	-6.91799	14.2298	0.995043	-13.3335	-9.48367	-6.84167	0.652731	-5.11455	6.07204	9.46765	53.7967	3.15124	104.593	49.6008	-0.439638	-2.44461	-28.2806	-4.33676	0.312063	-3.48141	-0.839512	7.60848	51.6914	-7.64906	79.7595	44.9609	5.00641	-4.6226	-17.2558	-2.91413	0.650899	32.3591	-1.9679	-1.29892	40.2169	-5.20994
1732	1.68099	-0.710067	21.1407	0.670654	-0.462597	3.5708	0.670607	-0.462666	9.39123	0.52973	-0.305159	12.8807	1.99923	-6.95807	14.2444	0.980517	-13.406	-9.45416	-6.68767	0.443869	-5.07673	6.13603	9.6426	53.8888	2.86915	103.745	49.7671	-0.802442	-2.55816	-26.7968	-4.25846	0.122995	-3.44909	-0.939852	7.6944	51.875	-7.77063	80.1988	44.7323	4.94281	-5.02848	-17.2661	-2.91761	0.661884	32.377	-1.96474	-1.30523	40.2451	-5.20353
1734	1.71057	-0.708924	21.1571	0.683656	-0.464832	3.57808	0.683608	-0.464902	9.39851	0.539586	-0.306048	12.8861	1.98834	-7.01029	14.2807	0.944838	-13.4964	-9.38236	-6.42521	0.0384266	-4.59939	6.1863	9.61203	53.5341	2.3705	101.812	50.0155	-1.0342	-2.75796	-23.5854	-4.13846	-0.107614	-3.45452	-1.21709	7.64057	52.0948	-7.85729	80.8501	44.445	4.88251	-5.48411	-17.2948	-2.91958	0.685326	32.3974	-1.95599	-1.31303	40.2835	-5.1966
1736	1.74492	-0.700856	21.1731	0.699375	-0.464473	3.58515	0.699327	-0.464545	9.40559	0.551316	-0.304832	12.8915	2.01165	-7.07545	14.3343	0.968099	-13.6231	-9.28129	-6.1026	-0.451315	-3.5574	6.77498	9.0623	52.3155	1.15975	98.1755	50.3974	-1.06794	-4.43054	-18.7815	-4.03934	-0.348004	-3.46536	-1.44047	7.58622	52.358	-8.081	81.5257	44.0965	4.77871	-5.97892	-17.4149	-2.91693	0.720027	32.4047	-1.95736	-1.34282	40.3135	-5.16287
1738	1.77647	-0.696836	21.1973	0.713486	-0.465662	3.59588	0.713438	-0.465736	9.41631	0.561935	-0.304876	12.8995	2.03105	-7.15021	14.4644	0.988635	-13.7651	-9.03762	-5.85986	-0.815791	-2.95268	7.95814	8.29312	51.0337	-0.368181	92.7564	50.8263	-1.53241	-6.19731	-13.7381	-3.98769	-0.56588	-3.4783	-1.51053	7.68094	52.6063	-8.36686	81.8128	43.8222	4.64	-6.38914	-17.497	-2.92581	0.751888	32.4092	-1.94247	-1.37003	40.3346	-5.12683
1740	1.80442	-0.701971	21.2302	0.725175	-0.470562	3.61049	0.725126	-0.470637	9.43093	0.570967	-0.307848	12.9105	2.03402	-7.23372	14.6924	0.986614	-13.9159	-8.61046	-5.76143	-0.995719	-2.94945	9.73287	7.28139	49.8214	-2.0807	86.4462	51.1591	-2.14841	-7.56827	-9.46092	-3.9866	-0.760557	-3.48441	-1.3989	7.91033	52.8061	-8.73719	81.6913	43.6621	4.50953	-6.71634	-17.5507	-2.94371	0.778679	32.4126	-1.91824	-1.39128	40.3466	-5.09226
1742	1.83193	-0.721044	21.2629	0.735408	-0.481519	3.62513	0.735358	-0.481595	9.44556	0.579277	-0.31544	12.9215	2.0106	-7.33165	15.0604	0.946687	-14.0819	-7.92022	-5.88035	-0.955828	-3.18437	12.0555	5.74498	48.4144	-3.61851	82.5326	50.9366	-0.261618	-7.74611	-8.1172	-4.00666	-0.963923	-3.46246	-1.10918	8.02563	52.8751	-9.36556	81.5396	43.6355	4.55705	-7.10609	-17.7523	-2.94451	0.810406	32.411	-1.93997	-1.42051	40.3511	-5.04599
1744	1.86824	-0.771691	21.3067	0.746588	-0.507119	3.64482	0.746535	-0.507195	9.46526	0.589181	-0.333931	12.9363	1.92838	-7.40892	15.4177	0.807266	-14.189	-7.24484	-6.06889	-0.841387	-3.55911	14.3154	3.80375	46.9789	-4.52251	81.6793	49.9953	1.98474	-8.16104	-9.04011	-4.07098	-1.20216	-3.40339	-0.807203	8.17651	52.9112	-9.91051	81.3026	43.6429	4.62157	-7.45914	-17.9568	-2.9358	0.821	32.4082	-1.9677	-1.42808	40.3532	-5.02867
1746	1.9136	-0.8452	21.3646	0.759604	-0.543599	3.67086	0.759548	-0.543677	9.49129	0.601112	-0.36046	12.9559	1.79736	-7.46343	15.7282	0.582965	-14.2384	-6.65262	-6.2781	-0.705594	-4.03933	16.3933	1.57857	45.6071	-4.70365	82.9819	48.3677	3.70711	-9.17048	-11.7637	-4.17381	-1.45106	-3.29921	-0.537436	8.35929	52.9274	-10.3106	81.0044	43.6696	4.67215	-7.73566	-18.13	-2.92111	0.815758	32.4083	-1.99282	-1.41503	40.3542	-5.04239
1748	1.95796	-0.892013	21.4382	0.774561	-0.56839	3.70379	0.774502	-0.56847	9.52422	0.613779	-0.378138	12.9806	1.68814	-7.51855	16.0074	0.39498	-14.2979	-6.12041	-6.47745	-0.593384	-4.69422	18.5554	-0.649894	44.5214	-5.27305	81.7992	45.9643	4.04054	-9.82045	-14.3951	-4.2808	-1.5842	-3.12714	-0.285341	8.43374	52.8758	-10.6717	80.7153	43.7691	4.73323	-7.84846	-18.2658	-2.91073	0.84511	32.4237	-2.01752	-1.41351	40.352	-5.05801
1750	2.00959	-0.90991	21.5238	0.795285	-0.58127	3.74188	0.795224	-0.581353	9.56232	0.630029	-0.386571	13.0092	1.61926	-7.57884	16.2518	0.274998	-14.3819	-5.65659	-6.63576	-0.562531	-5.22388	20.5446	-2.71724	43.4519	-5.6362	80.0118	43.0292	3.42211	-10.1175	-16.6792	-4.36257	-1.65617	-2.92771	-0.106314	8.50605	52.814	-10.9089	80.5343	43.8967	4.79067	-7.93073	-18.3891	-2.8972	0.865669	32.4527	-2.0303	-1.41939	40.353	-5.0611
1752	2.06941	-0.904053	21.6137	0.821746	-0.584554	3.78179	0.821686	-0.584639	9.60222	0.649989	-0.38748	13.0392	1.58962	-7.644	16.4664	0.221806	-14.4892	-5.25162	-6.74871	-0.613515	-5.57279	22.2847	-4.4836	42.3917	-5.64083	78.0645	39.6934	2.22541	-10.2241	-18.501	-4.42457	-1.6748	-2.73204	0.0185279	8.58577	52.7622	-11.0332	80.4572	44.044	4.83642	-8.00878	-18.5041	-2.87983	0.872515	32.4925	-2.03201	-1.42997	40.3601	-5.0508
1754	2.13409	-0.903852	21.6835	0.849862	-0.590692	3.81281	0.849801	-0.590779	9.63324	0.671365	-0.390415	13.0625	1.56343	-7.70331	16.6735	0.17642	-14.5871	-4.86124	-6.82806	-0.680931	-5.82968	23.6874	-5.62861	41.5131	-5.00757	76.5648	36.1463	1.3871	-11.3915	-19.6653	-4.52483	-1.62491	-2.62345	0.227426	8.62211	52.7484	-11.16	80.3454	44.2306	4.84881	-8.05198	-18.6051	-2.86182	0.884515	32.534	-2.03968	-1.43515	40.3784	-5.04266
1756	2.20432	-0.905034	21.7371	0.880317	-0.597889	3.8366	0.880255	-0.59798	9.65704	0.694561	-0.393993	13.0804	1.54478	-7.77828	16.8663	0.138193	-14.7164	-4.49705	-6.89234	-0.743609	-6.05851	24.797	-6.57609	40.8112	-4.26073	75.0231	32.7489	0.64821	-12.3802	-20.5635	-4.63498	-1.55839	-2.54369	0.431055	8.60895	52.72	-11.2735	80.2707	44.4063	4.86667	-8.10677	-18.6797	-2.84353	0.893513	32.5732	-2.03707	-1.43039	40.406	-5.0384
1758	2.27969	-0.907598	21.7757	0.912925	-0.606108	3.85377	0.912862	-0.606203	9.67421	0.719433	-0.398198	13.0934	1.53376	-7.87104	17.0401	0.106191	-14.8809	-4.16731	-6.93897	-0.810821	-6.21525	25.6179	-7.46089	40.2231	-3.5324	73.5948	29.6495	0.00501772	-12.8555	-21.3316	-4.74181	-1.49547	-2.48151	0.593473	8.55812	52.6671	-11.356	80.2232	44.5611	4.89971	-8.16663	-18.7229	-2.82489	0.902753	32.6123	-2.02694	-1.42025	40.4434	-5.0391
1760	2.35896	-0.910769	21.8045	0.947205	-0.614916	3.86653	0.947142	-0.615014	9.68696	0.745595	-0.402736	13.103	1.53254	-7.97146	17.1797	0.0860771	-15.063	-3.90134	-6.93639	-0.951822	-6.00725	26.123	-8.48059	39.4475	-2.7718	73.43	26.9855	-0.685415	-12.397	-21.9837	-4.81367	-1.46322	-2.44149	0.641809	8.53436	52.5971	-11.3267	80.107	44.7134	4.95272	-8.15794	-18.7316	-2.80466	0.935196	32.6664	-2.03702	-1.43257	40.4954	-5.0471
1762	2.44025	-0.916456	21.8251	0.982156	-0.624978	3.87566	0.982091	-0.625079	9.6961	0.772336	-0.408166	13.1099	1.53551	-8.06671	17.2992	0.0734125	-15.2371	-3.67323	-6.89439	-1.13524	-5.81117	26.4302	-9.21933	38.8173	-2.05219	73.0919	24.8156	-1.2983	-12.2146	-21.7609	-4.87306	-1.43077	-2.41688	0.646728	8.47703	52.5388	-11.2713	79.9907	44.8318	4.99303	-8.11943	-18.6942	-2.78459	0.954655	32.7184	-2.04053	-1.43255	40.5488	-5.04564
1764	2.51948	-0.923312	21.8377	1.01612	-0.635325	3.88125	1.01605	-0.63543	9.70168	0.798359	-0.413864	13.1142	1.54493	-8.15253	17.404	0.074215	-15.3963	-3.47384	-6.8292	-1.34033	-5.6778	26.5982	-9.63131	38.3164	-1.49232	72.319	23.2147	-1.74798	-12.4162	-20.7759	-4.9229	-1.38913	-2.40926	0.635337	8.38852	52.4996	-11.2154	79.8928	44.9125	5.01638	-8.07167	-18.6245	-2.76401	0.954885	32.7617	-2.03388	-1.41847	40.5983	-5.03554
1766	2.58307	-0.924543	21.8397	1.04379	-0.641725	3.8821	1.04373	-0.641833	9.70254	0.819444	-0.416981	13.1149	1.5776	-8.23128	17.5045	0.119373	-15.5503	-3.28543	-6.77713	-1.53091	-5.41544	26.6935	-9.8798	37.5835	-1.20543	71.2815	22.392	-1.84106	-12.2298	-20.2291	-4.95778	-1.32402	-2.43421	0.650019	8.32109	52.4781	-11.1821	79.8337	44.9678	5.04252	-8.05542	-18.5878	-2.73578	0.943549	32.7874	-2.02696	-1.41716	40.6393	-5.03647
1768	2.63803	-0.919056	21.8344	1.06833	-0.644355	3.87967	1.06827	-0.644465	9.7001	0.837959	-0.417462	13.1131	1.61826	-8.28853	17.5806	0.183471	-15.6679	-3.14479	-6.82883	-1.58261	-5.29347	26.8123	-10.3256	36.6703	-1.40404	70.7541	22.7177	-0.566057	-12.4652	-20.7788	-4.96989	-1.27926	-2.47691	0.671874	8.31861	52.4664	-11.1484	79.7714	45.0072	5.05094	-8.11178	-18.5536	-2.72048	0.938369	32.7971	-2.01668	-1.41119	40.6678	-5.04626
1770	2.68564	-0.913903	21.8251	1.08964	-0.646432	3.87549	1.08957	-0.646544	9.69592	0.854022	-0.417721	13.11	1.65125	-8.30213	17.6256	0.24429	-15.7033	-3.06422	-6.99024	-1.48427	-5.35187	26.9323	-11.0778	35.6261	-2.05659	71.2842	24.2407	2.04594	-13.3402	-22.5807	-4.96021	-1.27546	-2.51933	0.695236	8.37663	52.4534	-11.1191	79.7009	45.0364	5.03934	-8.231	-18.5315	-2.71946	0.936665	32.7898	-2.00529	-1.39925	40.6811	-5.0637
1772	2.72713	-0.937538	21.8217	1.1056	-0.660554	3.87407	1.10554	-0.660668	9.6945	0.86682	-0.427316	13.109	1.63532	-8.21126	17.6298	0.245414	-15.5322	-3.06171	-7.18813	-1.32048	-5.49561	26.8791	-12.239	34.6225	-2.95882	74.421	26.7072	4.8355	-14.9243	-25.6279	-4.934	-1.35964	-2.49947	0.694621	8.42365	52.3958	-11.127	79.6561	45.0604	5.01762	-8.34234	-18.5743	-2.71718	0.903951	32.7612	-2.00341	-1.39295	40.6727	-5.08146
1774	2.75484	-0.986023	21.8211	1.11326	-0.684282	3.87412	1.11319	-0.684397	9.69455	0.873977	-0.444601	13.1091	1.55708	-7.99164	17.6176	0.173312	-15.1056	-3.09238	-7.39037	-1.09538	-5.70436	26.7366	-13.0976	33.7532	-4.01246	77.9008	30.0122	7.35418	-16.2683	-28.7429	-4.93442	-1.44628	-2.47773	0.771626	8.49007	52.368	-11.1908	79.5207	45.1021	4.96478	-8.38397	-18.6764	-2.7194	0.880074	32.7178	-2.00707	-1.37191	40.6499	-5.11465
1776	2.76404	-1.04896	21.8245	1.11148	-0.712645	3.87604	1.11141	-0.71276	9.69648	0.874358	-0.465927	13.1105	1.42506	-7.64237	17.5956	0.0449337	-14.4245	-3.14489	-7.56789	-0.873435	-5.94419	26.4695	-13.4	33.0949	-5.14609	80.9731	34.043	9.53125	-17.1223	-31.3662	-4.96255	-1.50428	-2.46634	0.934872	8.55378	52.3715	-11.3044	79.3713	45.17	4.93175	-8.29928	-18.8699	-2.72673	0.870545	32.6652	-2.0125	-1.34085	40.6166	-5.15951
1778	2.74613	-1.09025	21.837	1.09982	-0.729106	3.88186	1.09974	-0.729219	9.70229	0.866622	-0.478954	13.1149	1.28163	-7.18393	17.5652	-0.0687522	-13.5402	-3.21946	-7.65562	-0.896023	-6.1204	25.7952	-12.8553	32.7779	-6.07956	82.8937	38.6567	11.5139	-17.8207	-32.9906	-4.97633	-1.49559	-2.48235	1.12494	8.48512	52.3615	-11.4483	79.6399	45.2668	5.1447	-7.89622	-19.3624	-2.73746	0.860959	32.6167	-2.0081	-1.33958	40.5797	-5.18702
1780	2.69645	-1.09888	21.8574	1.07725	-0.728422	3.89103	1.07718	-0.728533	9.71146	0.849692	-0.479823	13.1217	1.17669	-6.6798	17.5355	-0.0964161	-12.5853	-3.29849	-7.69932	-0.999348	-6.26242	25.1034	-11.9247	32.9748	-7.23267	84.2558	43.1859	13.0089	-18.1455	-33.8613	-4.9945	-1.44021	-2.37335	1.30326	8.48947	52.2278	-11.4538	80.0498	45.382	5.46477	-7.58411	-19.5392	-2.75363	0.8486	32.5752	-1.99703	-1.34069	40.5454	-5.20859
1782	2.6138	-1.07435	21.8862	1.0433	-0.710251	3.90371	1.04323	-0.710359	9.72414	0.823191	-0.468305	13.1311	1.10967	-6.16107	17.5034	-0.0494628	-11.6164	-3.38439	-7.71119	-1.13707	-6.37172	24.4337	-10.7134	33.707	-8.59391	85.2056	47.4391	13.9634	-18.0755	-34.1007	-4.99656	-1.36438	-2.1578	1.44344	8.56095	51.9943	-11.347	80.535	45.5411	5.80412	-7.37547	-19.3512	-2.77636	0.833187	32.5452	-1.97758	-1.34097	40.5196	-5.22286
1784	2.49925	-1.03009	21.9239	0.997207	-0.680561	3.92024	0.997136	-0.680663	9.74067	0.786908	-0.448909	13.1434	1.02241	-5.67321	17.4545	-0.0500163	-10.697	-3.49611	-7.69992	-1.26278	-6.44033	23.6108	-9.17537	34.8578	-9.85702	85.9604	51.3931	14.4621	-17.5088	-34.0417	-4.86873	-1.3637	-2.07301	1.4621	8.47748	51.8885	-11.3991	81.0316	45.8317	5.90385	-6.89137	-19.1747	-2.80855	0.819794	32.5378	-1.93844	-1.35096	40.5158	-5.21723
1786	2.35845	-0.976819	21.9761	0.940446	-0.644561	3.94317	0.94038	-0.644658	9.7636	0.742264	-0.425444	13.1605	0.910568	-5.20508	17.3565	-0.104534	-9.80542	-3.69433	-7.66518	-1.41066	-6.45891	22.6708	-7.25848	36.3735	-10.7724	86.7768	55.0231	14.8426	-16.9311	-33.9867	-4.78631	-1.35807	-1.9664	1.58066	8.34958	51.7453	-11.5946	81.7492	46.2974	6.05588	-6.42226	-19.1496	-2.84791	0.804009	32.5546	-1.90635	-1.36394	40.5269	-5.18956
1788	2.19085	-0.917803	22.0431	0.872483	-0.60361	3.97267	0.872421	-0.6037	9.7931	0.688939	-0.398956	13.1825	0.793822	-4.75918	17.1931	-0.178174	-8.9526	-4.01142	-7.60743	-1.58301	-6.4281	21.5951	-5.03782	38.1892	-11.2981	87.7193	58.2644	15.2006	-16.3897	-33.9047	-4.76721	-1.34009	-1.83889	1.81305	8.23026	51.5451	-11.8753	82.6944	46.9779	6.26688	-6.04317	-19.2336	-2.88809	0.771465	32.5955	-1.87974	-1.38107	40.5598	-5.16309
1790	1.9851	-0.850566	22.1215	0.788605	-0.555533	4.00721	0.788548	-0.555614	9.82765	0.62328	-0.368096	13.2082	0.75676	-4.34976	16.9534	-0.121493	-8.19343	-4.47242	-7.52571	-1.77266	-6.37056	20.3336	-2.77136	40.1916	-11.4727	88.6001	61.0244	15.591	-15.741	-33.2247	-4.70971	-1.35048	-1.82025	2.00821	8.2728	51.336	-11.9597	83.7472	48.0022	6.36444	-5.91553	-19.0574	-2.91325	0.660123	32.6558	-1.80662	-1.43112	40.6466	-5.2561
1792	1.76385	-0.782834	22.2072	0.698023	-0.505761	4.04503	0.697973	-0.505833	9.86546	0.552509	-0.336364	13.2364	0.792987	-3.95919	16.5645	0.0567925	-7.49467	-5.21186	-7.42075	-1.92105	-6.21142	19.0665	-0.660713	42.2325	-11.6198	89.2297	63.0999	15.2136	-14.7112	-32.2879	-4.67596	-1.39477	-1.83538	2.11576	8.25981	51.1721	-12.0593	84.6906	49.1553	5.97603	-5.23525	-18.7374	-2.89692	0.579464	32.7412	-1.82579	-1.39689	40.7683	-5.27515
1794	1.53311	-0.714991	22.2938	0.603328	-0.454976	4.08331	0.603281	-0.455038	9.90374	0.4786	-0.304109	13.265	0.891585	-3.58165	16.0288	0.340825	-6.8434	-6.22455	-7.30689	-2.0109	-5.96516	17.8366	1.34346	44.3103	-11.6155	89.5775	64.3653	13.6656	-13.2754	-31.0025	-4.65543	-1.44792	-1.8659	2.14939	8.14267	51.0677	-12.2745	85.3373	50.3061	5.23115	-4.14984	-18.3798	-2.8183	0.484676	32.8532	-1.93743	-1.25382	40.9276	-5.19313
1796	1.29024	-0.638378	22.37	0.504216	-0.399121	4.11688	0.504179	-0.399174	9.93732	0.4011	-0.26831	13.29	1.01176	-3.19861	15.3976	0.667194	-6.19287	-7.41365	-7.24472	-2.04078	-5.75605	16.6011	3.71253	46.5838	-10.6925	89.9437	64.5119	10.0966	-11.5906	-28.6006	-4.56369	-1.39592	-1.89918	2.26655	7.86429	51.0081	-12.8853	85.2252	51.1755	5.2685	-4.13476	-18.4224	-2.62023	0.099069	32.9945	-2.02308	-1.02071	41.1428	-5.04441
1798	1.05278	-0.567715	22.3946	0.407012	-0.346176	4.1276	0.406973	-0.346217	9.94803	0.325198	-0.234543	13.2979	1.09162	-2.8493	14.8515	0.917625	-5.59082	-8.43974	-7.17623	-1.98271	-5.58932	15.2225	5.99192	48.845	-9.44671	90.0093	63.5181	6.0924	-9.80334	-26.2056	-4.38709	-1.31586	-1.9715	2.26793	7.88544	51.0332	-13.1336	84.6301	51.8157	4.7299	-3.96035	-18.2947	-2.37376	-0.486327	33.1528	-1.99717	-0.746436	41.437	-5.10131
1800	0.825824	-0.506411	22.3641	0.313615	-0.298186	4.11387	0.313584	-0.298219	9.9343	0.25247	-0.204239	13.2876	1.1194	-2.54759	14.4308	1.0651	-5.05633	-9.22836	-7.09243	-1.82479	-5.46774	13.7424	7.98582	50.9441	-8.01981	89.7344	61.5916	1.98516	-7.85901	-23.9953	-4.13687	-1.24815	-2.05593	2.13443	8.19604	51.1565	-13.0443	83.521	52.1729	2.92292	-3.35034	-17.7421	-2.09751	-1.19768	33.3213	-1.86842	-0.446272	41.8265	-5.42857
1802	0.61123	-0.45408	22.3082	0.224798	-0.255263	4.08887	0.224771	-0.255285	9.9093	0.183469	-0.177447	13.2687	1.13007	-2.32096	14.0972	1.15903	-4.65162	-9.85198	-7.00231	-1.5374	-5.3855	12.4472	9.45394	52.5725	-6.36844	89.3898	59.505	-2.82508	-5.76194	-21.1125	-3.86577	-1.29171	-2.01043	1.93701	8.2854	51.4454	-13.5233	81.3322	52.0018	-2.47235	-2.03894	-16.0101	-1.79973	-1.76172	33.4865	-1.81208	-0.165605	42.355	-5.97223
1804	0.398056	-0.405444	22.227	0.136264	-0.214118	4.05261	0.13624	-0.214132	9.87304	0.114784	-0.151974	13.2415	1.09634	-2.14129	13.8094	1.15763	-4.31489	-10.3879	-6.95345	-1.21787	-5.30359	11.2781	10.0698	53.6769	-5.19477	89.5035	56.9207	-6.26494	-3.99496	-20.324	-3.6552	-1.3429	-1.91285	1.855	8.27369	51.6429	-14.0334	79.2926	51.556	-5.11587	-2.10329	-15.7975	-1.47465	-2.53329	33.668	-1.60834	0.402332	42.984	-6.70622
1806	0.192518	-0.372574	22.1262	0.0495993	-0.180635	4.0077	0.0495807	-0.180641	9.82813	0.0479638	-0.13213	13.2078	1.00457	-1.99167	13.5526	1.0415	-4.00955	-10.8636	-6.93461	-0.931106	-5.19859	10.221	10.0171	54.204	-4.38913	90.373	54.1617	-7.31763	-2.7955	-22.0336	-3.53117	-1.39063	-1.794	1.94011	8.2213	51.6669	-14.4596	77.8444	50.9341	-4.15814	-3.39866	-16.8948	-1.09517	-3.54773	33.8816	-1.2103	1.23585	43.7473	-7.80167
1808	0.0213668	-0.416985	22.0175	-0.0292026	-0.184191	3.95927	-0.0292228	-0.18419	9.7797	-0.0107522	-0.139532	13.1714	0.823635	-1.8314	13.3276	0.769905	-3.64891	-11.2776	-6.84761	-0.841767	-5.01586	9.11738	10.519	53.9401	-2.75692	92.6038	52.6116	-3.87036	-3.63158	-26.0944	-3.50375	-1.48846	-1.70814	2.21699	8.30457	51.4356	-14.7521	77.4062	50.2865	-3.06643	-3.83349	-17.2481	-0.541729	-4.69957	34.1474	-0.600317	1.94795	44.7392	-10.3134
1810	-0.0792334	-0.460125	21.9327	-0.0770659	-0.193767	3.92147	-0.0770841	-0.193758	9.7419	-0.0459593	-0.149577	13.1431	0.577628	-1.68964	13.081	0.373592	-3.29505	-11.7307	-6.7406	-0.785486	-4.8059	8.30854	10.0385	53.2445	-1.74464	95.2788	52.2492	-2.25633	-4.59812	-28.0954	-3.52891	-1.60094	-1.65345	2.48886	8.48979	51.1289	-14.8788	78.0028	49.8635	-1.4055	-4.65864	-17.6784	0.0294765	-5.52887	34.6435	-0.153483	2.75455	46.4326	-12.0098
1812	-0.112252	-0.487937	21.8792	-0.0940067	-0.202895	3.89766	-0.0940277	-0.202885	9.71809	-0.0580747	-0.157429	13.1252	0.292754	-1.56387	12.8066	-0.0989502	-2.9531	-12.2355	-6.61999	-0.73473	-4.59246	7.85724	8.63333	52.3923	-1.65891	97.7199	52.7267	-2.82586	-4.95607	-27.545	-3.59658	-1.71107	-1.63551	2.66283	8.72019	50.8263	-14.8071	79.3086	49.7027	0.500782	-5.82245	-18.326	0.531081	-5.89208	35.3336	0.0655502	3.47613	48.6652	-11.974
1814	-0.125771	-0.521868	21.8525	-0.103011	-0.216488	3.88578	-0.103033	-0.216478	9.70621	-0.063985	-0.168141	13.1163	0.0372046	-1.42228	12.5282	-0.510631	-2.5925	-12.7501	-6.46379	-0.729143	-4.42555	7.75658	7.7734	52.0641	-2.38576	97.7999	52.3873	-1.60619	-4.73733	-28.1165	-3.72627	-1.78668	-1.68358	2.57834	8.82691	50.6852	-14.4481	80.0167	49.6726	1.55272	-6.09138	-18.8796	0.738655	-5.68445	35.9126	0.0273975	3.29433	50.421	-8.25999
1816	-0.141537	-0.531904	21.8425	-0.110815	-0.219426	3.88128	-0.110838	-0.219413	9.70172	-0.0696437	-0.170808	13.1129	-0.132731	-1.28097	12.2888	-0.765211	-2.26601	-13.1949	-6.35679	-0.76328	-4.26201	7.7783	7.93648	51.7501	-2.30799	98.0389	52.1874	-0.685275	-5.0807	-28.5584	-3.82488	-1.8128	-1.67288	2.33491	8.59827	50.4663	-14.1863	80.3585	49.7201	2.35678	-5.83167	-19.1949	0.947946	-5.38986	36.2564	0.227178	2.09385	51.2302	-4.73961
1818	-0.161475	-0.526584	21.8311	-0.119025	-0.215272	3.87619	-0.119048	-0.21526	9.69662	-0.0760331	-0.168199	13.1091	-0.211225	-1.14065	12.1081	-0.852601	-1.97853	-13.532	-6.2937	-0.835209	-4.114	7.80972	8.93391	51.3929	-1.36971	98.7319	52.2199	-0.358666	-5.96502	-28.7367	-3.86681	-1.81147	-1.62313	1.98166	8.07761	50.161	-14.0404	80.5061	49.8009	3.03308	-5.2752	-19.2827	1.1823	-5.07756	36.3108	0.743235	0.309064	50.9813	-2.41607
1820	-0.161231	-0.568414	21.7573	-0.122681	-0.233613	3.84342	-0.122705	-0.233601	9.66385	-0.077647	-0.182144	13.0845	-0.243421	-0.98796	12.0167	-0.849143	-1.68815	-13.7038	-6.15073	-0.956394	-4.07234	7.63657	9.36784	51.1667	-1.03982	98.649	52.1068	-0.0915885	-6.16052	-28.7232	-3.84898	-1.89488	-1.74517	1.60384	7.62227	49.9439	-13.6878	81.1991	49.8248	3.57851	-5.13735	-19.4213	1.25308	-4.43224	36.0355	1.26134	-0.196117	49.7151	-0.800707
1822	-0.159281	-0.629088	21.6652	-0.12728	-0.260355	3.80243	-0.127307	-0.260342	9.62286	-0.0794539	-0.202429	13.0537	-0.22907	-0.827558	11.9792	-0.757261	-1.40343	-13.776	-6.08171	-1.00995	-4.05449	7.44248	9.26694	51.019	-1.12483	98.9337	51.9377	0.0578836	-6.25923	-28.6439	-3.77812	-1.97671	-1.91018	1.35779	7.47963	49.7592	-13.2104	81.5407	49.89	3.96101	-5.11402	-19.4596	1.16921	-4.11773	35.5363	2.06582	0.495206	48.0766	-1.2406
1824	-0.136958	-0.703536	21.5661	-0.124201	-0.294987	3.75842	-0.124231	-0.294974	9.57885	-0.0750333	-0.228151	13.0207	-0.182286	-0.664125	11.9693	-0.605009	-1.12685	-13.7966	-6.08611	-0.964666	-4.03488	7.30234	8.80212	50.9216	-1.47165	99.6008	51.7676	0.104822	-6.32527	-28.5439	-3.70259	-2.04993	-2.08939	1.27255	7.61597	49.6135	-12.7074	81.4395	49.9747	4.19784	-5.13544	-19.3963	0.989481	-4.15544	34.9093	2.95227	2.00115	46.3755	-3.46326
1826	-0.00339395	-0.803006	21.4619	-0.0747355	-0.350702	3.71237	-0.0747699	-0.350697	9.53281	-0.0346326	-0.266833	12.9862	-0.15138	-0.504332	11.9223	-0.483193	-0.850174	-13.8855	-6.01203	-0.807497	-3.98781	7.34453	8.8576	50.8049	-1.477	99.68	51.76	0.0695082	-6.19051	-28.4252	-3.8082	-2.18142	-2.28078	1.2851	7.59216	49.5778	-12.5359	81.3031	49.9432	4.36237	-5.10929	-19.3474	0.969981	-4.03539	34.4237	3.05096	2.61381	45.2041	-5.19557
1828	0.190567	-0.85997	21.3905	0.00498663	-0.393278	3.68099	0.00494525	-0.393278	9.50143	0.0275899	-0.293836	12.9627	-0.104715	-0.388635	11.8482	-0.351107	-0.659889	-14.024	-5.94862	-0.615636	-3.91272	7.53058	8.98326	50.6097	-1.38072	99.389	51.968	0.140056	-5.77579	-28.4019	-3.99516	-2.21505	-2.44781	1.34659	7.50827	49.6011	-12.487	81.3466	49.842	4.52325	-5.2657	-19.284	1.05134	-3.57942	33.9208	2.56601	2.35719	44.3267	-5.7476
1830	0.417839	-0.867895	21.3551	0.103685	-0.417415	3.66565	0.103642	-0.417426	9.48608	0.102885	-0.305898	12.9512	-0.044256	-0.32013	11.7449	-0.21363	-0.56086	-14.2164	-5.9057	-0.450652	-3.8536	7.76683	9.03905	50.3725	-1.25161	98.949	52.3784	0.314146	-5.16792	-28.4608	-4.2052	-2.14587	-2.58724	1.41266	7.3999	49.6504	-12.4946	81.5382	49.7174	4.71885	-5.57394	-19.2143	1.21935	-2.83405	33.4374	1.69274	1.45695	43.6207	-5.27793
1832	0.615317	-0.871626	21.329	0.189727	-0.436984	3.65433	0.189682	-0.437003	9.47477	0.168432	-0.315306	12.9428	-0.00298172	-0.271302	11.595	-0.119123	-0.48958	-14.4952	-5.83797	-0.496573	-4.01514	7.6685	8.75613	50.319	-1.24026	99.196	52.9029	0.379922	-4.81078	-28.4292	-4.2898	-2.12666	-2.71495	1.36815	7.38047	49.6138	-12.4908	81.4286	49.7435	5.04213	-5.6793	-19.1809	1.47155	-2.2199	33.2353	1.01857	1.04225	42.6931	-5.49655
1834	0.798221	-0.858216	21.3098	0.270943	-0.447722	3.64599	0.270897	-0.44775	9.46642	0.229833	-0.318401	12.9366	0.0427051	-0.225446	11.4728	-0.0176308	-0.425748	-14.7223	-5.8577	-0.524913	-4.11983	7.61959	8.6472	50.3102	-1.13161	99.3654	53.2991	0.356782	-4.47966	-28.436	-4.31254	-1.99417	-2.90158	1.29742	7.34103	49.7185	-12.3705	81.4137	49.6803	5.25575	-5.79134	-19.1415	1.48567	-1.69851	33.1795	0.750649	0.710645	42.3188	-5.69528
1836	0.96282	-0.835315	21.3	0.345001	-0.45265	3.64177	0.344955	-0.452686	9.4622	0.285524	-0.317587	12.9335	0.107454	-0.175911	11.4013	0.120135	-0.363464	-14.8554	-5.95586	-0.497689	-4.13765	7.70153	8.80096	50.3299	-0.911881	99.3598	53.528	0.254446	-4.20022	-28.4873	-4.30821	-1.7626	-3.13588	1.22257	7.27453	49.9674	-12.1382	81.5045	49.515	5.34575	-5.90453	-19.0849	1.28637	-1.34611	33.2069	0.852932	0.456013	42.5146	-5.74325
1838	1.08588	-0.841605	21.3166	0.398191	-0.466615	3.64927	0.398142	-0.466656	9.4697	0.326147	-0.324805	12.9392	0.22836	-0.115905	11.3974	0.364096	-0.305951	-14.8632	-5.99445	-0.475183	-4.21954	7.91877	9.12787	50.4424	-0.743057	99.4469	53.7244	0.0941336	-4.26848	-28.502	-4.37475	-1.64465	-3.30492	1.15865	7.24478	50.1547	-11.9544	81.3894	49.4302	5.49424	-5.81958	-19.0132	1.31256	-1.49015	33.2095	0.94305	0.477835	42.6296	-5.49304
1840	1.20373	-0.840626	21.3503	0.449732	-0.476979	3.6643	0.449682	-0.477026	9.48473	0.365314	-0.32944	12.9506	0.380736	-0.0626296	11.4185	0.662186	-0.273786	-14.8245	-5.98911	-0.51142	-4.26757	8.02343	9.29317	50.5805	-0.636256	99.6298	53.7645	0.0220718	-4.37242	-28.4518	-4.47158	-1.49556	-3.4333	1.09051	7.29186	50.3355	-11.6676	81.2244	49.3276	5.62973	-5.69644	-18.8787	1.42549	-1.63445	33.0935	0.906309	0.425565	42.5769	-5.33305
1842	1.31988	-0.834501	21.39	0.500977	-0.484971	3.68202	0.500927	-0.485022	9.50246	0.404115	-0.332321	12.9639	0.555488	-0.011953	11.4619	0.999687	-0.255495	-14.745	-5.95241	-0.575605	-4.27643	7.98041	9.25653	50.7333	-0.565541	99.9146	53.6243	0.0511447	-4.44732	-28.3449	-4.56814	-1.32925	-3.52846	0.977643	7.38669	50.5073	-11.2678	81.0758	49.1613	5.75196	-5.57869	-18.6959	1.57357	-1.66671	32.8691	0.7495	0.288785	42.3687	-5.37017
1844	1.41491	-0.869561	21.4024	0.539299	-0.508982	3.68767	0.539247	-0.509037	9.5081	0.43423	-0.347959	12.9682	0.738394	0.0736848	11.5715	1.36673	-0.176502	-14.5423	-5.94786	-0.459707	-4.31148	7.9134	9.22262	50.9419	-0.380597	100.346	53.298	0.0467982	-4.55436	-28.2377	-4.5733	-1.32883	-3.61879	0.653107	7.35001	50.6527	-10.8221	81.1305	48.8071	5.89364	-5.51554	-18.5648	1.63344	-1.62258	32.6884	0.691649	0.406536	42.2416	-5.71534
1846	1.48317	-0.893666	21.3957	0.566958	-0.525714	3.6848	0.566904	-0.525773	9.50523	0.455934	-0.358793	12.9661	0.932999	0.150455	11.6633	1.75107	-0.118086	-14.373	-5.89138	-0.394871	-4.33243	7.77472	9.17306	51.0922	-0.212348	100.513	52.9088	0.209636	-4.49971	-28.2126	-4.52715	-1.36237	-3.653	0.314755	7.34135	50.6796	-10.4474	81.0228	48.4803	6.12018	-5.36032	-18.4752	1.67345	-1.52609	32.5368	0.619007	0.443946	42.1464	-5.87182
1848	1.52426	-0.894838	21.372	0.584872	-0.529896	3.67432	0.584817	-0.529956	9.49475	0.469593	-0.360823	12.9582	1.13085	0.204581	11.7003	2.13173	-0.102369	-14.3058	-5.78997	-0.422375	-4.32427	7.58221	9.10926	51.1545	-0.0716268	100.46	52.5191	0.512582	-4.33088	-28.2643	-4.44553	-1.38414	-3.62832	0.0465292	7.3749	50.5909	-10.226	80.7053	48.2167	6.45679	-5.1185	-18.4522	1.70111	-1.39829	32.4162	0.532468	0.353994	42.0604	-5.77031
1850	1.54195	-0.868275	21.3354	0.595102	-0.51978	3.65796	0.595049	-0.51984	9.47839	0.476642	-0.352617	12.946	1.30489	0.220551	11.6247	2.45322	-0.14765	-14.4486	-5.75122	-0.509342	-4.24524	7.41762	9.00371	51.1048	0.126895	100.823	52.2387	0.675822	-4.43	-28.2829	-4.35027	-1.31784	-3.56738	-0.00414318	7.35217	50.479	-10.3707	80.3126	47.9435	6.96321	-4.9376	-18.6058	1.69533	-1.31964	32.3303	0.534123	0.260237	41.9169	-5.6036
1852	1.5539	-0.859424	21.2912	0.601232	-0.516859	3.63828	0.601178	-0.516922	9.45871	0.481063	-0.350041	12.9312	1.42701	0.22012	11.4613	2.67371	-0.202911	-14.754	-5.72344	-0.552908	-4.21945	7.35034	9.01047	51.1075	0.31105	101.196	52.0635	0.696999	-4.64203	-28.282	-4.3074	-1.26242	-3.55635	0.070131	7.36922	50.4405	-10.5719	80.0255	47.7402	7.39014	-4.89128	-18.7978	1.65564	-1.08984	32.2456	0.497985	0.100553	41.6962	-5.62427
1854	1.56637	-0.875378	21.2448	0.605341	-0.524819	3.61772	0.605287	-0.524881	9.43815	0.484635	-0.355721	12.9158	1.49439	0.208058	11.2368	2.79002	-0.257842	-15.1725	-5.69797	-0.53295	-4.26453	7.40103	9.13866	51.1714	0.444768	101.47	52.0047	0.610682	-4.89297	-28.2823	-4.32997	-1.23966	-3.61073	0.23083	7.42433	50.4854	-10.77	79.8459	47.6208	7.71195	-4.95144	-18.9839	1.59631	-0.732595	32.1521	0.417752	-0.0996604	41.4107	-5.83542
1856	1.58413	-0.899188	21.2087	0.611027	-0.536723	3.60179	0.610971	-0.536786	9.42222	0.489623	-0.364261	12.9039	1.52575	0.180205	11.0249	2.83433	-0.326027	-15.5673	-5.67455	-0.479692	-4.3289	7.59086	9.29237	51.1526	0.444348	101.513	52.1172	0.597557	-4.99048	-28.39	-4.40437	-1.24237	-3.70632	0.425121	7.41793	50.546	-11.0632	79.5558	47.5723	8.10473	-4.90623	-19.1132	1.57095	-0.519647	32.0395	0.373586	-0.198607	41.1201	-5.95708
[truncated: 2,648 more rows]
[truncated: 56 more columns]

## Sheet: Joint Angles ZXY (WO)
Frame	L5S1 Lateral Bending	L5S1 Axial Bending	L5S1 Flexion/Extension	L4L3 Lateral Bending	L4L3 Axial Rotation	L4L3 Flexion/Extension	L1T12 Lateral Bending	L1T12 Axial Rotation	L1T12 Flexion/Extension	T9T8 Lateral Bending	T9T8 Axial Rotation	T9T8 Flexion/Extension	T1C7 Lateral Bending	T1C7 Axial Rotation	T1C7 Flexion/Extension	C1 Head Lateral Bending	C1 Head Axial Rotation	C1 Head Flexion/Extension	Right T4 Shoulder Abduction/Adduction	Right T4 Shoulder Internal/External Rotation	Right T4 Shoulder Flexion/Extension	Right Shoulder Abduction/Adduction	Right Shoulder Internal/External Rotation	Right Shoulder Flexion/Extension	Right Elbow Ulnar Deviation/Radial Deviation	Right Elbow Pronation/Supination	Right Elbow Flexion/Extension	Right Wrist Ulnar Deviation/Radial Deviation	Right Wrist Pronation/Supination	Right Wrist Flexion/Extension	Left T4 Shoulder Abduction/Adduction	Left T4 Shoulder Internal/External Rotation	Left T4 Shoulder Flexion/Extension	Left Shoulder Abduction/Adduction	Left Shoulder Internal/External Rotation	Left Shoulder Flexion/Extension	Left Elbow Ulnar Deviation/Radial Deviation	Left Elbow Pronation/Supination	Left Elbow Flexion/Extension	Left Wrist Ulnar Deviation/Radial Deviation	Left Wrist Pronation/Supination	Left Wrist Flexion/Extension	Right Hip Abduction/Adduction	Right Hip Internal/External Rotation	Right Hip Flexion/Extension	Right Knee Abduction/Adduction	Right Knee Internal/External Rotation	Right Knee Flexion/Extension	Right Ankle Abduction/Adduction
[truncated: 2,959 more rows]
[truncated: 56 more columns]
