# Supplementary material for: “Doctor, when can I drive?” – Can we compensate an immobilization of the right wrist while driving a car: A pilot study
Source: PLoS One. 2026 Feb 18;21(2):e0341628. doi: 10.1371/journal.pone.0341628 (PMC12915907; doi:10.1371/journal.pone.0341628)
Supplement: S19 File — (XLSX) [file pone.0341628.s019.xlsx]

## Sheet: Joint Angles ZXY (NI)
Frame	L5S1 Lateral Bending	L5S1 Axial Bending	L5S1 Flexion/Extension	L4L3 Lateral Bending	L4L3 Axial Rotation	L4L3 Flexion/Extension	L1T12 Lateral Bending	L1T12 Axial Rotation	L1T12 Flexion/Extension	T9T8 Lateral Bending	T9T8 Axial Rotation	T9T8 Flexion/Extension	T1C7 Lateral Bending	T1C7 Axial Rotation	T1C7 Flexion/Extension	C1 Head Lateral Bending	C1 Head Axial Rotation	C1 Head Flexion/Extension	Right T4 Shoulder Abduction/Adduction	Right T4 Shoulder Internal/External Rotation	Right T4 Shoulder Flexion/Extension	Right Shoulder Abduction/Adduction	Right Shoulder Internal/External Rotation	Right Shoulder Flexion/Extension	Right Elbow Ulnar Deviation/Radial Deviation	Right Elbow Pronation/Supination	Right Elbow Flexion/Extension	Right Wrist Ulnar Deviation/Radial Deviation	Right Wrist Pronation/Supination	Right Wrist Flexion/Extension	Left T4 Shoulder Abduction/Adduction	Left T4 Shoulder Internal/External Rotation	Left T4 Shoulder Flexion/Extension	Left Shoulder Abduction/Adduction	Left Shoulder Internal/External Rotation	Left Shoulder Flexion/Extension	Left Elbow Ulnar Deviation/Radial Deviation	Left Elbow Pronation/Supination	Left Elbow Flexion/Extension	Left Wrist Ulnar Deviation/Radial Deviation	Left Wrist Pronation/Supination	Left Wrist Flexion/Extension	Right Hip Abduction/Adduction	Right Hip Internal/External Rotation	Right Hip Flexion/Extension	Right Knee Abduction/Adduction	Right Knee Internal/External Rotation	Right Knee Flexion/Extension	Right Ankle Abduction/Adduction
0	-0.529681	0.140775	14.243	-0.221818	0.101866	0.503936	-0.221807	0.101889	6.32437	-0.172465	0.0615176	10.58	0.504149	1.86932	14.6452	1.62221	3.20875	-8.79998	-10.1189	-1.90358	-3.59717	6.95099	33.1315	35.7932	2.48389	82.6901	59.7392	3.82516	1.58347	-48.1019	-6.18039	2.01703	-14.371	5.20603	14.8505	46.5552	10.945	85.3203	56.3858	9.32781	-5.30689	-16.441	-3.34265	1.67177	32.0817	0.435571	0.724712	39.1173	0.565538
2	-0.538821	0.119692	14.3525	-0.227383	0.093428	0.552593	-0.227373	0.0934508	6.37302	-0.176063	0.0548635	10.6165	0.520022	1.87126	14.6333	1.65209	3.20616	-8.82176	-9.98506	-1.99578	-3.43603	6.79762	33.0177	35.6358	2.42879	82.7782	59.8742	3.73818	1.64314	-48.1386	-6.09923	2.0775	-14.1614	5.18444	14.7922	46.5268	10.913	85.3446	56.2945	9.33152	-5.32612	-16.4637	-3.09986	1.58819	32.0007	0.195855	1.0191	39.2031	0.725285
4	-0.547237	0.0937524	14.4529	-0.233012	0.0828002	0.59716	-0.233003	0.0828244	6.41759	-0.179567	0.04657	10.6499	0.524719	1.87607	14.6171	1.66283	3.21295	-8.85152	-9.86835	-2.06154	-3.29165	6.67038	32.9567	35.5162	2.38434	82.8227	59.9853	3.65878	1.70683	-48.1974	-6.03578	2.13958	-13.958	5.16699	14.7011	46.4943	10.8821	85.4058	56.207	9.33004	-5.36819	-16.4702	-2.88992	1.5188	31.9277	0.011565	1.25737	39.265	0.845869
6	-0.555371	0.0632497	14.5421	-0.238879	0.0701387	0.636749	-0.238872	0.0701633	6.45718	-0.183117	0.0367385	10.6796	0.51936	1.8853	14.5965	1.65707	3.2315	-8.88958	-9.77499	-2.0971	-3.16441	6.57624	32.9539	35.4385	2.35108	82.812	60.0721	3.58909	1.77512	-48.2771	-5.99011	2.19066	-13.7556	5.14778	14.5843	46.4494	10.8514	85.498	56.1289	9.32314	-5.42538	-16.4625	-2.72126	1.46555	31.8665	-0.109059	1.42842	39.3002	0.922308
8	-0.564747	0.032652	14.6246	-0.245312	0.0575273	0.673369	-0.245306	0.0575528	6.4938	-0.187095	0.0269072	10.7071	0.519772	1.90413	14.5754	1.66546	3.26535	-8.92829	-9.70646	-2.11277	-3.03418	6.51185	32.9765	35.374	2.32149	82.7529	60.1598	3.52167	1.84776	-48.3504	-5.94379	2.17491	-13.5181	5.0946	14.5019	46.3586	10.8124	85.5575	56.0781	9.3166	-5.43722	-16.4678	-2.58751	1.419	31.8192	-0.197643	1.55618	39.3291	0.982015
10	-0.579768	0.0160748	14.6949	-0.253158	0.0514896	0.704608	-0.253153	0.0515155	6.52504	-0.192561	0.0218934	10.7305	0.533492	1.91432	14.555	1.69475	3.27846	-8.96562	-9.66384	-2.15056	-2.9227	6.46026	32.9731	35.3223	2.26974	82.6472	60.2495	3.49795	1.91084	-48.4031	-5.88743	2.15434	-13.3039	5.04725	14.4782	46.2738	10.7903	85.5857	56.0396	9.30459	-5.44672	-16.4768	-2.47674	1.38233	31.7848	-0.267163	1.65596	39.3549	1.02627
12	-0.599347	0.0132039	14.7524	-0.26196	0.0518046	0.730152	-0.261954	0.0518316	6.55058	-0.199158	0.0215636	10.7497	0.557106	1.9131	14.5362	1.73768	3.26707	-9.00025	-9.63921	-2.2157	-2.82614	6.4088	32.939	35.2748	2.20064	82.5201	60.3327	3.51338	1.95982	-48.4388	-5.82331	2.14495	-13.1322	5.01581	14.501	46.2138	10.7804	85.5876	56.0075	9.29044	-5.46106	-16.4896	-2.3844	1.35432	31.762	-0.322728	1.73455	39.3787	1.05821
14	-0.61458	0.00770041	14.7987	-0.269058	0.0506204	0.750728	-0.269053	0.0506481	6.57116	-0.204385	0.0202231	10.7651	0.567501	1.90592	14.5198	1.75426	3.24988	-9.03069	-9.59863	-2.28797	-2.70489	6.32003	32.9115	35.1983	2.16001	82.4685	60.3666	3.51175	1.99155	-48.491	-5.77194	2.15513	-13.0301	5.00631	14.4929	46.2104	10.739	85.5843	55.9721	9.29367	-5.47138	-16.5155	-2.30753	1.32759	31.7464	-0.363682	1.79827	39.3972	1.08415
16	-0.627411	0.0017768	14.8376	-0.275137	0.0490603	0.767983	-0.275132	0.0490887	6.58841	-0.208826	0.0186674	10.778	0.569553	1.9051	14.5068	1.75799	3.24744	-9.05495	-9.56944	-2.33637	-2.60188	6.25297	32.9011	35.1312	2.14104	82.4357	60.394	3.48746	2.01016	-48.5502	-5.72921	2.15667	-12.9303	4.99012	14.4559	46.1959	10.6811	85.6094	55.9387	9.29765	-5.48607	-16.535	-2.24113	1.31121	31.7374	-0.400381	1.84251	39.4166	1.1025
18	-0.638357	-0.00339719	14.8702	-0.280333	0.0476773	0.782471	-0.280328	0.0477063	6.6029	-0.212618	0.0173006	10.7889	0.565905	1.91263	14.4965	1.75447	3.26239	-9.07377	-9.55474	-2.36181	-2.52381	6.21482	32.9038	35.0821	2.13041	82.4062	60.4235	3.44832	2.01966	-48.6154	-5.69227	2.14762	-12.8202	4.96248	14.4031	46.1596	10.6196	85.6548	55.9058	9.30116	-5.50216	-16.5445	-2.18435	1.30116	31.7344	-0.430843	1.87071	39.4375	1.11203
20	-0.64861	-0.00257335	14.8967	-0.284764	0.0488654	0.794235	-0.284759	0.0488948	6.61467	-0.216007	0.0179043	10.7977	0.564905	1.92357	14.4867	1.75704	3.28253	-9.09176	-9.54406	-2.40376	-2.46022	6.17901	32.8867	35.0542	2.07204	82.3597	60.4487	3.43998	2.03276	-48.6894	-5.65036	2.14894	-12.7139	4.93074	14.3985	46.1217	10.6002	85.6463	55.8609	9.31758	-5.4989	-16.5483	-2.14124	1.27191	31.7367	-0.432788	1.89816	39.457	1.10624
22	-0.658947	-6.13239e-05	14.9194	-0.289102	0.0507965	0.804331	-0.289097	0.0508263	6.62476	-0.219374	0.0190688	10.8053	0.566373	1.93286	14.4763	1.76348	3.29874	-9.11068	-9.53405	-2.4491	-2.39882	6.14272	32.8679	35.0142	2.01486	82.3276	60.4799	3.44132	2.03704	-48.7563	-5.61271	2.1492	-12.6327	4.91366	14.4068	46.103	10.578	85.6304	55.8237	9.31946	-5.49142	-16.554	-2.10318	1.24336	31.7389	-0.434755	1.92599	39.4712	1.10128
24	-0.669146	0.00224469	14.9399	-0.293395	0.0526243	0.813437	-0.29339	0.0526546	6.63387	-0.222702	0.0201586	10.8121	0.569853	1.93901	14.4654	1.77242	3.30846	-9.13067	-9.52413	-2.49158	-2.33855	6.10824	32.8526	34.9619	1.96941	82.3089	60.5182	3.45329	2.03167	-48.8114	-5.58179	2.14562	-12.5757	4.91179	14.4104	46.1032	10.5386	85.6249	55.7994	9.30636	-5.48745	-16.5639	-2.06767	1.2207	31.741	-0.442785	1.95395	39.481	1.10004
26	-0.677534	0.000847594	14.9623	-0.297179	0.0526914	0.823388	-0.297174	0.052722	6.64382	-0.225534	0.0199664	10.8196	0.572674	1.94184	14.4537	1.77891	3.31238	-9.15239	-9.51815	-2.51392	-2.28917	6.09383	32.8509	34.9326	1.9346	82.2667	60.5585	3.49825	2.02359	-48.855	-5.55968	2.13788	-12.5192	4.90823	14.3616	46.1013	10.4592	85.6675	55.7947	9.30291	-5.50694	-16.579	-2.03325	1.20662	31.7493	-0.453388	1.97773	39.4939	1.09534
28	-0.683144	-0.00353943	14.9797	-0.299976	0.0512256	0.831116	-0.299971	0.0512565	6.65155	-0.227529	0.0186921	10.8254	0.573276	1.94481	14.45	1.78122	3.31751	-9.1591	-9.50876	-2.52628	-2.25178	6.07984	32.837	34.9031	1.90606	82.2324	60.5971	3.54678	2.01553	-48.8783	-5.54283	2.11629	-12.4427	4.89706	14.3215	46.0829	10.386	85.7063	55.7744	9.30474	-5.52423	-16.5952	-2.00382	1.20288	31.761	-0.467193	1.99614	39.505	1.10375
30	-0.686729	-0.00942979	14.9906	-0.302003	0.0489346	0.835943	-0.301998	0.0489657	6.65637	-0.228893	0.01685	10.829	0.572401	1.9483	14.4558	1.78081	3.32428	-9.14825	-9.496	-2.53745	-2.22137	6.05753	32.8077	34.8669	1.88053	82.2226	60.6273	3.58616	2.00604	-48.8895	-5.52803	2.08837	-12.3543	4.87944	14.3022	46.0524	10.3331	85.7289	55.7347	9.31213	-5.5338	-16.6103	-1.97895	1.20612	31.7743	-0.482189	2.00879	39.5136	1.12268
32	-0.692492	-0.0109265	14.9948	-0.304646	0.0487296	0.837804	-0.304641	0.048761	6.65824	-0.230855	0.0165252	10.8304	0.574853	1.94979	14.4683	1.78552	3.32621	-9.12488	-9.48683	-2.57662	-2.17197	6.00776	32.7723	34.8142	1.84693	82.2797	60.6223	3.59506	1.9836	-48.9343	-5.50511	2.09574	-12.3118	4.86824	14.2998	46.0421	10.318	85.7339	55.6975	9.3283	-5.53818	-16.6184	-1.9528	1.20266	31.7847	-0.491883	2.01425	39.5222	1.12674
34	-0.69889	-0.0117254	14.9977	-0.307514	0.048878	0.839074	-0.307509	0.0489097	6.65951	-0.233009	0.0164494	10.8314	0.579811	1.95232	14.4793	1.79521	3.32908	-9.10431	-9.48055	-2.6142	-2.13805	5.95818	32.7549	34.7725	1.82839	82.3498	60.6193	3.58342	1.96375	-48.9721	-5.48529	2.10827	-12.2931	4.86116	14.2781	46.0529	10.2883	85.7358	55.6591	9.34433	-5.53571	-16.6239	-1.93004	1.18645	31.7918	-0.488025	2.02497	39.5287	1.11818
36	-0.705099	-0.0140263	15.0011	-0.310416	0.0483537	0.840589	-0.310411	0.0483857	6.66102	-0.235143	0.0158689	10.8325	0.586413	1.9568	14.4864	1.80873	3.33482	-9.09097	-9.47662	-2.64057	-2.12617	5.91709	32.7571	34.7493	1.82428	82.4133	60.6286	3.55823	1.9504	-48.9942	-5.47228	2.11947	-12.2929	4.86074	14.2355	46.0849	10.2401	85.739	55.6205	9.35578	-5.5291	-16.6284	-1.91081	1.16055	31.7957	-0.474348	2.0422	39.5326	1.10157
38	-0.708632	-0.0233826	15.0067	-0.312688	0.0445307	0.843027	-0.312683	0.0445629	6.66346	-0.236591	0.0128648	10.8343	0.59199	1.96373	14.4894	1.82142	3.34536	-9.08495	-9.47388	-2.64204	-2.13458	5.89323	32.7542	34.7496	1.80687	82.4496	60.6572	3.53659	1.94123	-49.0012	-5.47124	2.13152	-12.3063	4.88025	14.2022	46.1352	10.2088	85.7465	55.5851	9.35374	-5.53142	-16.6347	-1.89183	1.14471	31.7977	-0.475513	2.05708	39.5337	1.09559
40	-0.711801	-0.0376882	15.014	-0.315184	0.0385113	0.846285	-0.31518	0.0385439	6.66672	-0.238064	0.00820504	10.8368	0.594032	1.97324	14.4891	1.82874	3.36186	-9.08519	-9.4636	-2.6427	-2.13072	5.86702	32.7754	34.7444	1.80253	82.4418	60.691	3.52968	1.95372	-49.0072	-5.47509	2.12925	-12.3186	4.89277	14.185	46.1832	10.1956	85.7516	55.5617	9.34759	-5.53046	-16.6407	-1.87352	1.13582	31.8012	-0.478774	2.07795	39.535	1.09639
42	-0.715585	-0.054976	15.0228	-0.31818	0.0312335	0.850167	-0.318177	0.0312663	6.6706	-0.239828	0.00257245	10.8397	0.592994	1.98479	14.4864	1.8313	3.38323	-9.08984	-9.44832	-2.64836	-2.1138	5.83284	32.8185	34.7321	1.81575	82.4032	60.723	3.53653	1.98266	-49.0131	-5.4803	2.1216	-12.3303	4.90008	14.1783	46.2293	10.1987	85.7546	55.5486	9.34054	-5.5258	-16.6472	-1.85609	1.13437	31.8059	-0.483297	2.10202	39.536	1.10358
44	-0.723197	-0.0665757	15.0312	-0.322417	0.0267467	0.853847	-0.322414	0.0267799	6.67428	-0.242701	-0.00105536	10.8424	0.596307	1.99483	14.4847	1.84117	3.4002	-9.09278	-9.44395	-2.68091	-2.11065	5.77288	32.855	34.7362	1.83888	82.4042	60.736	3.54085	1.99196	-49.002	-5.47434	2.16134	-12.3566	4.93409	14.15	46.2904	10.2051	85.7545	55.5334	9.33574	-5.51765	-16.6562	-1.84052	1.14448	31.8084	-0.497384	2.10955	39.5324	1.11972
46	-0.72453	-0.0895368	15.0394	-0.324778	0.01679	0.857461	-0.324776	0.0168235	6.67789	-0.243816	-0.0086486	10.8452	0.586033	2.01259	14.4833	1.82927	3.43639	-9.09495	-9.4668	-2.58881	-2.1386	5.78816	32.8564	34.7394	1.88752	82.452	60.7555	3.53836	1.98036	-49.0084	-5.496	2.21682	-12.4208	4.98654	14.1105	46.3935	10.2227	85.8021	55.4961	9.3389	-5.55116	-16.6785	-1.82539	1.15181	31.8029	-0.506278	2.11624	39.5225	1.12492
48	-0.718338	-0.127217	15.0503	-0.324978	-0.000201644	0.862268	-0.324978	-0.000168122	6.6827	-0.242857	-0.0213576	10.8487	0.560423	2.03885	14.4803	1.79275	3.4938	-9.10008	-9.50652	-2.38476	-2.20102	5.87759	32.8514	34.7684	1.94187	82.5081	60.7774	3.5158	1.95549	-49.0393	-5.54634	2.27293	-12.5101	5.06868	14.0589	46.548	10.2166	85.9161	55.4169	9.34033	-5.65504	-16.7214	-1.81154	1.15142	31.7877	-0.505097	2.12635	39.5056	1.11547
50	-0.709493	-0.17788	15.0743	-0.325025	-0.0230742	0.87283	-0.325027	-0.0230407	6.69326	-0.2414	-0.0384488	10.8567	0.526263	2.06999	14.4679	1.7428	3.5632	-9.12276	-9.50556	-2.26902	-2.30868	5.91429	33.0323	34.968	1.96878	82.3916	60.7462	3.41221	1.98228	-49.0834	-5.59683	2.30804	-12.5729	5.23855	13.9791	46.7852	10.0405	86.121	55.238	9.29404	-5.90601	-16.8073	-1.80451	1.13409	31.7623	-0.485095	2.14587	39.4815	1.0954
52	-0.699275	-0.230967	15.1104	-0.324666	-0.0470975	0.88881	-0.324671	-0.0470639	6.70924	-0.239567	-0.0563705	10.8686	0.50805	2.09264	14.4487	1.71881	3.61105	-9.15793	-9.47279	-2.20228	-2.35997	6.05372	33.0317	35.1524	1.60373	82.232	60.7742	3.37824	1.88894	-49.2017	-5.61732	2.25869	-12.4499	5.41171	13.9113	46.9026	9.78047	86.3616	55.0128	9.23161	-6.18681	-16.886	-1.7965	1.13242	31.7328	-0.477005	2.15387	39.4522	1.07816
54	-0.688572	-0.28088	15.1584	-0.323862	-0.0697486	0.910093	-0.323869	-0.0697152	6.73052	-0.237493	-0.0732355	10.8846	0.505558	2.1013	14.4291	1.71811	3.6275	-9.19405	-9.43037	-2.16814	-2.24637	6.31558	32.8469	35.169	0.926652	82.1195	60.8689	3.36194	1.59046	-49.2957	-5.61123	2.12734	-12.216	5.55292	13.891	46.9658	9.48639	86.6398	54.7554	9.16202	-6.46627	-16.9608	-1.7867	1.1501	31.7002	-0.483472	2.14999	39.417	1.06877
56	-0.680824	-0.311803	15.2153	-0.322893	-0.0838277	0.935371	-0.322901	-0.083795	6.7558	-0.235855	-0.0836824	10.9035	0.496731	2.08485	14.4366	1.69562	3.60102	-9.18096	-9.49224	-2.08345	-1.55185	6.63229	32.84	34.5039	0.66345	82.386	60.936	2.95413	0.944131	-49.1394	-5.61966	1.97621	-12.3342	5.5723	14.0348	47.4409	9.2947	87.046	54.4602	9.09565	-6.74342	-17.0943	-1.78038	1.16537	31.6585	-0.481133	2.15733	39.3686	1.07107
58	-0.663431	-0.364375	15.2869	-0.319396	-0.108132	0.967126	-0.319407	-0.108099	6.78756	-0.231667	-0.101602	10.9273	0.456457	2.0758	14.4305	1.61916	3.59978	-9.1933	-9.43118	-2.16729	-1.07057	6.98566	32.8282	34.016	0.355269	82.3169	61.0319	2.68808	-0.0158513	-47.6775	-5.7029	1.91471	-12.6542	5.72944	14.1811	48.1519	9.09513	87.3747	54.1787	8.99898	-6.98205	-17.2555	-1.77004	1.20567	31.6242	-0.494943	2.14729	39.3227	1.08729
60	-0.631249	-0.443967	15.3769	-0.311554	-0.14542	1.00706	-0.311569	-0.145388	6.8275	-0.223391	-0.12894	10.9573	0.377707	2.07895	14.4027	1.478	3.63509	-9.24621	-9.24452	-2.39823	-0.945073	7.42535	32.6666	33.7527	-0.00378759	81.9528	61.1574	2.77314	-1.41521	-44.4149	-5.86091	1.91765	-13.0672	6.02042	14.29	48.9584	8.84925	87.5451	53.9492	8.88896	-7.16216	-17.4397	-1.75392	1.26653	31.6015	-0.522414	2.12014	39.2813	1.11546
62	-0.577138	-0.535497	15.4965	-0.29509	-0.189628	1.06019	-0.295109	-0.189597	6.88062	-0.208231	-0.160885	10.9971	0.260289	2.08593	14.3607	1.26844	3.692	-9.32633	-9.12921	-2.50235	-0.959817	8.11555	31.9525	33.073	0.0302653	82.1962	61.312	3.40661	-3.8669	-38.0122	-6.0284	1.74422	-13.2349	6.17147	14.3327	49.4301	8.47408	87.4199	53.8658	8.86735	-7.22655	-17.664	-1.7371	1.29957	31.588	-0.526293	2.10587	39.2337	1.14991
64	-0.507523	-0.617406	15.6287	-0.271137	-0.230846	1.119	-0.271161	-0.230818	6.93943	-0.187678	-0.190113	11.0412	0.127457	2.06669	14.3031	1.02135	3.70714	-9.43658	-9.12672	-2.44727	-1.10766	9.23438	30.6167	32.0924	-0.220918	82.4125	61.2663	5.28789	-6.16854	-32.3849	-6.21092	1.55038	-13.3152	6.25908	14.3996	49.7368	8.17646	87.2425	53.8752	8.87793	-7.33411	-17.8664	-1.68992	1.35546	31.5958	-0.549987	2.07861	39.1979	1.16167
66	-0.421608	-0.682606	15.7722	-0.238783	-0.266044	1.18285	-0.23881	-0.266019	7.00329	-0.161246	-0.2143	11.089	-0.0184752	2.01283	14.2306	0.737648	3.66457	-9.57604	-9.23424	-2.24039	-1.38884	10.7404	28.6928	30.9045	-0.841069	82.4993	60.8177	8.12711	-8.02559	-29.1552	-6.40782	1.36869	-13.3403	6.27546	14.5204	49.9527	8.01179	87.0795	53.9381	8.90092	-7.48417	-18.0278	-1.60989	1.44303	31.6267	-0.599903	2.03903	39.1763	1.1522
68	-0.305311	-0.73067	15.935	-0.191824	-0.296169	1.25541	-0.191855	-0.296149	7.07584	-0.124237	-0.233757	11.1434	-0.194062	1.91923	14.144	0.385154	3.56145	-9.74314	-9.39176	-1.93489	-1.89948	12.4497	26.4133	29.9115	-1.65772	82.6757	59.5781	10.5691	-10.0779	-30.9778	-6.63692	1.18891	-13.3234	6.12184	14.722	50.2458	8.0043	86.9516	53.9389	8.91204	-7.51195	-18.1353	-1.50714	1.54838	31.6752	-0.661089	2.02153	39.1602	1.14782
70	-0.196228	-0.751869	16.1292	-0.14598	-0.314001	1.34195	-0.146012	-0.313987	7.16238	-0.0888654	-0.24411	11.2084	-0.389544	1.82051	14.0537	-0.0055071	3.45722	-9.91752	-9.47971	-1.89851	-2.20732	13.8538	24.5427	28.9357	-1.76055	81.9216	57.151	13.1017	-12.4274	-34.3732	-6.81214	1.07104	-13.276	6.01593	14.9686	50.6135	8.03349	86.8583	53.9681	8.87555	-7.49693	-18.2254	-1.44232	1.68913	31.7364	-0.738746	1.95552	39.1553	1.20884
72	-0.102027	-0.749329	16.3512	-0.104828	-0.320308	1.44079	-0.104861	-0.320297	7.26122	-0.0577542	-0.246159	11.2825	-0.601354	1.72996	13.9548	-0.422585	3.37479	-10.1082	-9.53538	-2.04099	-2.31616	14.9315	23.1389	28.1891	-1.14689	80.3428	53.2315	15.0374	-14.9639	-38.3229	-6.92439	1.01069	-13.201	5.99431	15.2589	51.0275	8.08822	86.7956	54.0516	8.80049	-7.46933	-18.3061	-1.42592	1.85451	31.8091	-0.823145	1.84655	39.1626	1.32691
74	-0.0134901	-0.746193	16.5749	-0.0661237	-0.325985	1.54033	-0.0661585	-0.325977	7.36077	-0.0285148	-0.247907	11.3572	-0.829646	1.6662	13.8176	-0.858373	3.34833	-10.3701	-9.79959	-1.61775	-2.69659	15.9746	21.3912	28.429	-0.214355	79.4017	47.2608	13.7884	-16.4589	-42.5889	-7.025	0.931728	-13.0872	5.99014	15.6484	51.3374	8.28286	86.7295	54.2246	8.76393	-7.48744	-18.3703	-1.44039	2.00106	31.8971	-0.876644	1.77489	39.1831	1.40118
76	0.065028	-0.738745	16.7946	-0.031456	-0.329046	1.63812	-0.0314889	-0.32904	7.45855	-0.00245522	-0.247969	11.4305	-1.04273	1.61928	13.6461	-1.25917	3.34782	-10.6954	-10.2261	-0.860243	-3.20084	17.317	19.9397	29.7022	1.01192	80.1329	39.4245	9.11412	-15.6002	-43.7064	-7.12861	0.836718	-12.9807	5.977	15.9531	51.6632	8.37063	86.7496	54.3942	8.74523	-7.52879	-18.4275	-1.44118	2.06101	31.9867	-0.897703	1.77324	39.207	1.47266
78	0.132439	-0.701697	17.0115	0.000758633	-0.318308	1.73461	0.000725799	-0.318308	7.55504	0.0208872	-0.237892	11.5029	-1.23481	1.56697	13.4357	-1.62302	3.33081	-11.0927	-10.7929	0.120482	-3.78097	19.0098	19.0857	31.8095	2.65226	82.198	30.4945	1.95098	-12.7924	-40.8914	-7.21096	0.756977	-12.8892	5.94631	16.149	52.0215	8.29455	86.8362	54.5474	8.73371	-7.58738	-18.4824	-1.41798	2.02663	32.0812	-0.888021	1.83487	39.2387	1.54782
80	0.185127	-0.533473	17.2424	0.037304	-0.248953	1.8372	0.0372785	-0.248959	7.65763	0.043738	-0.183729	11.5799	-1.414	1.4252	13.1711	-1.99782	3.14841	-11.5906	-11.4673	1.0164	-4.28682	20.7515	19.3568	33.9213	4.12642	82.9166	22.5719	-5.61051	-12.5865	-34.1626	-7.14578	0.826231	-12.783	5.90824	16.3072	52.387	8.05316	86.8401	54.699	8.69836	-7.65686	-18.5465	-1.37852	1.93736	32.2065	-0.859567	1.88921	39.3079	1.62927
82	0.23618	-0.293512	17.471	0.0792223	-0.148109	1.9387	0.0792072	-0.148124	7.75915	0.0686308	-0.1057	11.6561	-1.60014	1.24453	12.8529	-2.40039	2.90077	-12.1878	-12.1609	1.90652	-4.94069	22.5048	19.9951	35.6323	5.26635	83.3388	16.521	-11.4483	-12.4921	-26.6849	-7.0228	0.967467	-12.7402	5.84387	16.5591	52.7183	7.83648	86.7347	54.9871	8.64502	-7.71822	-18.587	-1.33814	1.84105	32.3594	-0.825054	1.94287	39.3995	1.68719
84	0.290194	-0.03017	17.6884	0.124614	-0.0373273	2.03513	0.12461	-0.0373401	7.85556	0.0955235	-0.0200108	11.7284	-1.80197	1.06168	12.5033	-2.83286	2.65823	-12.8435	-12.8152	2.79528	-5.74333	24.1811	20.7011	36.825	6.00477	83.6067	12.5508	-14.7016	-12.3788	-20.051	-6.89734	1.12269	-12.7613	5.76046	16.8901	53.0002	7.6879	86.5477	55.414	8.5763	-7.76266	-18.6055	-1.30449	1.75151	32.5262	-0.783764	1.99996	39.4954	1.72006
86	0.354194	0.119818	17.8769	0.165143	0.0229087	2.11879	0.165145	0.0228918	7.93922	0.122011	0.0275658	11.7911	-2.02866	0.979826	12.1897	-3.27071	2.6103	-13.4336	-13.3177	3.68397	-6.53222	25.4889	21.2477	37.7007	6.24997	83.887	10.0946	-13.1883	-13.924	-15.2433	-6.91842	1.12102	-12.7756	5.70018	17.1006	53.2203	7.56277	86.432	55.8565	8.49917	-7.78052	-18.6446	-1.29321	1.64741	32.6584	-0.703442	2.09552	39.5358	1.75071
88	0.420527	0.19173	18.0291	0.200249	0.0487263	2.18635	0.200253	0.0487092	8.00678	0.146632	0.0490702	11.8418	-2.26314	0.959141	11.9716	-3.69935	2.6759	-13.8478	-13.6653	4.42225	-7.14699	26.6736	21.4666	38.154	5.55276	81.6961	9.70317	-10.6689	-15.6361	-13.6669	-7.00996	1.08778	-12.8032	5.64563	17.2132	53.3721	7.50923	86.3744	56.2732	8.41713	-7.76244	-18.6657	-1.27679	1.63645	32.7486	-0.679517	2.13089	39.5464	1.78765
90	0.485988	0.211122	18.1473	0.230584	0.0515988	2.2388	0.23059	0.051575	8.05923	0.169138	0.0531073	11.8811	-2.48006	0.977417	11.8631	-4.08206	2.80282	-14.0588	-13.8919	4.9631	-7.54393	27.7102	21.3204	38.2383	4.28735	77.6414	10.9841	-8.56109	-17.0997	-14.6686	-7.1171	1.08273	-12.8401	5.59494	17.258	53.4657	7.53596	86.3351	56.6322	8.3438	-7.70313	-18.6768	-1.25276	1.72262	32.7979	-0.720629	2.09738	39.5396	1.82194
92	0.543991	0.257684	18.2519	0.259945	0.0669834	2.28514	0.259952	0.0669566	8.10557	0.190127	0.0664405	11.9159	-2.59989	0.977761	11.8542	-4.29854	2.85398	-14.0809	-14.1169	5.26749	-7.72323	28.2609	20.8018	38.1907	4.15785	76.9363	11.662	-8.66682	-16.8285	-15.3852	-7.08371	1.25014	-12.848	5.55709	17.3318	53.5321	7.64573	86.1693	56.8865	8.32287	-7.59065	-18.7492	-1.23555	1.81856	32.8248	-0.771012	2.05465	39.5421	1.81035
94	0.598188	0.323646	18.3328	0.289284	0.0911901	2.32099	0.289294	0.0911611	8.14141	0.210545	0.0863699	11.9427	-2.66496	0.965847	11.8965	-4.42214	2.85831	-14.0049	-14.367	5.59354	-7.92494	28.7711	20.6892	38.3332	4.2533	76.2984	11.9669	-9.05799	-16.6307	-16.0922	-6.98362	1.40454	-12.923	5.50442	17.5642	53.6778	7.78225	85.8013	56.9934	8.3517	-7.45182	-18.8081	-1.23597	1.90306	32.8405	-0.80529	2.01588	39.5629	1.74087
96	0.644914	0.433004	18.3918	0.319028	0.13504	2.347	0.319042	0.135007	8.16743	0.230033	0.12101	11.9622	-2.67759	0.923822	11.9623	-4.46384	2.78531	-13.8825	-14.6449	5.92973	-8.17862	29.2507	21.0301	38.5751	4.40943	74.7152	12.1465	-9.16222	-16.8193	-16.5894	-6.81774	1.55025	-13.0584	5.43154	17.9166	53.9069	7.8617	85.2506	56.9544	8.44027	-7.2871	-18.8627	-1.25044	1.97151	32.8518	-0.821972	1.98387	39.6047	1.63912
98	0.672909	0.687982	18.4475	0.352931	0.244225	2.37137	0.352956	0.244184	8.19181	0.248531	0.204751	11.9804	-2.60809	0.772775	11.9968	-4.40135	2.48156	-13.8126	-14.9145	5.93755	-8.32474	29.3817	21.3297	38.1632	4.66388	70.1325	13.3704	-8.38499	-16.9953	-16.0859	-6.53011	1.88879	-13.1142	5.32307	18.1223	54.115	7.62628	84.6416	56.8048	8.64511	-7.04774	-19.0232	-1.24577	2.0496	32.8657	-0.859672	1.94838	39.6584	1.63705
100	0.652944	0.957848	18.4543	0.367065	0.364079	2.37408	0.367102	0.364047	8.19452	0.25157	0.295261	11.9823	-2.50755	0.622984	12.031	-4.28203	2.16721	-13.742	-15.2221	5.86606	-8.49889	28.7605	20.6939	37.4772	5.22311	68.1092	14.6691	-7.56484	-16.9417	-16.574	-6.18489	2.27647	-13.2632	5.32683	18.0867	54.3588	7.16591	84.2772	56.6706	8.81469	-6.90445	-19.1906	-1.26885	2.08915	32.9001	-0.854648	1.8915	39.7568	1.61236
102	0.588328	1.19773	18.4202	0.359015	0.47464	2.35885	0.359064	0.474603	8.17928	0.238597	0.377415	11.9708	-2.40784	0.509983	12.0572	-4.14868	1.92018	-13.6873	-15.5685	5.82259	-8.70415	27.4742	19.2349	36.7063	5.82746	69.8406	15.8251	-7.16215	-16.5858	-18.2826	-5.82243	2.63753	-13.471	5.43903	17.8096	54.594	6.53096	84.1989	56.6046	8.93538	-6.85084	-19.3818	-1.32499	2.08679	32.9587	-0.793467	1.83336	39.8954	1.50896
104	0.515531	1.36161	18.429	0.341038	0.552548	2.36289	0.341095	0.552512	8.18332	0.220268	0.43453	11.9737	-2.37539	0.467531	12.0072	-4.1068	1.83132	-13.7781	-15.9417	6.02551	-8.80906	26.3936	18.0085	36.0645	5.48274	75.7486	16.9676	-8.88164	-15.6618	-19.8032	-5.53739	2.79827	-13.4137	5.47184	17.3947	54.5884	5.82739	84.2812	56.6972	9.11871	-6.69756	-19.7824	-1.39123	2.07208	33.0417	-0.678216	1.88155	40.0272	1.19061
106	0.469427	1.44472	18.4023	0.327808	0.592882	2.35113	0.327869	0.592848	8.17156	0.207829	0.46386	11.9649	-2.41152	0.473604	11.9995	-4.16957	1.85761	-13.7939	-16.1666	6.26873	-9.01647	25.2265	18.1335	35.5204	6.08943	76.7742	17.5358	-9.3422	-15.1254	-22.2267	-5.34153	2.89925	-13.4055	5.59803	17.0165	54.5603	5.18254	84.1986	56.7961	9.28139	-6.46312	-20.1042	-1.47372	2.06417	33.1086	-0.547968	1.93936	40.1431	0.884645
108	0.460026	1.45661	18.3508	0.324542	0.598953	2.32829	0.324604	0.59892	8.14873	0.204983	0.468204	11.9478	-2.50074	0.516619	12.0406	-4.31386	1.97139	-13.7219	-16.2417	6.48461	-9.26549	24.2091	19.3211	35.1917	7.57013	73.0623	17.4774	-8.20378	-15.1937	-24.9742	-5.22369	2.96033	-13.4579	5.80722	16.7425	54.5519	4.65892	83.9336	56.8596	9.40037	-6.18952	-20.2868	-1.56322	2.06016	33.1381	-0.427215	1.99033	40.2338	0.64876
110	0.49253	1.43951	18.3873	0.337438	0.588667	2.34438	0.337498	0.588633	8.16481	0.215287	0.461318	11.9598	-2.58197	0.571148	12.0514	-4.43851	2.10364	-13.7061	-16.3566	6.60275	-9.09336	24.4533	19.0939	35.8615	7.26235	74.8283	16.31	-8.48872	-15.1677	-24.306	-5.11752	2.91926	-13.3271	5.89004	16.5993	54.538	4.29968	83.7811	56.8254	9.46916	-6.0619	-20.3649	-1.62427	2.01225	33.0694	-0.366596	2.06201	40.2735	0.503547
112	0.497148	1.42676	18.4563	0.338587	0.582597	2.37504	0.338647	0.582562	8.19547	0.21656	0.456838	11.9828	-2.61617	0.62494	11.9988	-4.47729	2.21709	-13.8063	-16.3896	6.59445	-8.85701	24.757	18.8135	36.4905	6.81721	77.1855	15.345	-9.25991	-15.0558	-23.2938	-5.02544	2.943	-13.1381	6.03431	16.7856	54.5122	4.33835	83.5886	56.907	9.44314	-5.94137	-20.3926	-1.65269	2.01302	33.0607	-0.35661	2.1104	40.3242	0.329281
114	0.470882	1.42644	18.5354	0.327292	0.584574	2.41028	0.327353	0.584541	8.23072	0.208026	0.457592	12.0093	-2.60151	0.669289	11.8957	-4.43059	2.29472	-13.9983	-16.3445	6.5306	-8.69006	24.8999	19.0025	36.9101	6.60419	78.7387	14.7801	-10.1679	-14.8723	-22.6294	-4.95562	3.04094	-12.9366	6.22038	17.1795	54.4821	4.67303	83.4119	57.1075	9.33568	-5.80605	-20.3812	-1.65073	2.05543	33.1305	-0.380794	2.13087	40.3904	0.141933
116	0.47004	1.4146	18.5742	0.326032	0.579408	2.42757	0.326093	0.579376	8.248	0.207426	0.453646	12.0222	-2.57661	0.698592	11.8414	-4.3724	2.33914	-14.0987	-16.3115	6.75702	-8.828	25.1514	21.0912	37.3922	6.86511	77.166	14.1309	-10.2899	-14.7463	-22.553	-4.96446	3.06165	-12.803	6.19054	17.0564	54.4857	4.64096	83.6271	57.2349	9.23535	-5.67429	-20.3016	-1.63687	2.02891	33.1938	-0.38554	2.13821	40.4255	0.137988
118	0.500987	1.46989	18.6211	0.344423	0.600917	2.44823	0.344485	0.60088	8.26866	0.219849	0.470867	12.0377	-2.56196	0.655262	11.7828	-4.36291	2.25645	-14.2063	-16.3965	6.95371	-9.02889	25.3677	21.9529	38.2884	7.08062	76.9171	13.2797	-10.4249	-14.5007	-21.9488	-4.93258	3.17206	-12.7063	6.13952	16.9138	54.485	4.52991	83.7824	57.3751	9.1675	-5.60939	-20.2388	-1.60939	1.92667	33.2689	-0.329488	2.19283	40.4623	0.15342
120	0.571052	1.60312	18.6834	0.386642	0.653181	2.47557	0.386709	0.653141	8.29601	0.24817	0.512577	12.0581	-2.57764	0.540936	11.7063	-4.43778	2.05856	-14.3469	-16.6136	7.11037	-9.22787	25.558	21.4107	39.8041	7.22805	78.5844	11.911	-10.9104	-14.2012	-20.8569	-4.84126	3.37695	-12.6489	6.10224	16.9143	54.4895	4.42162	83.743	57.5258	9.15071	-5.63267	-20.2091	-1.56123	1.78593	33.3617	-0.242359	2.29166	40.517	0.152399
122	0.715898	1.7951	18.7472	0.466651	0.724755	2.50308	0.466723	0.724706	8.32352	0.30354	0.571081	12.0786	-2.70697	0.398789	11.6014	-4.72969	1.85933	-14.5439	-16.9327	7.47032	-9.44596	25.7924	21.7739	42.7959	7.60386	80.6403	8.41352	-12.7044	-14.299	-20.4016	-4.72577	3.59449	-12.7035	6.06564	17.3246	54.5909	4.45645	83.3335	57.6316	9.22865	-5.77575	-20.196	-1.45306	1.77247	33.4974	-0.29473	2.35724	40.6363	0.123969
124	0.789514	1.93547	18.8255	0.511174	0.779747	2.53733	0.511254	0.779694	8.35776	0.333437	0.614963	12.1041	-2.71249	0.369331	11.4616	-4.75014	1.81335	-14.8032	-17.06	7.94672	-9.29058	26.1692	22.7127	44.0073	7.61468	80.3382	6.47956	-13.6927	-14.2234	-21.0825	-4.64025	3.50706	-12.5701	5.91818	17.76	54.6447	4.41618	83.0651	57.6275	9.29941	-5.93109	-20.1601	-1.3615	1.84287	33.6162	-0.416974	2.40787	40.7302	0.186456
126	0.765165	2.00668	18.9194	0.506994	0.812804	2.57912	0.507078	0.812752	8.39955	0.328304	0.639389	12.1354	-2.56435	0.454424	11.3155	-4.44425	1.90931	-15.0708	-16.9596	8.38326	-8.92239	26.6756	23.9526	43.2632	7.15167	77.6784	6.67972	-13.4528	-13.9016	-22.5815	-4.57623	3.19395	-12.2593	5.68556	18.0527	54.6437	4.29389	83.0691	57.5463	9.33299	-6.03891	-20.1018	-1.3122	1.95174	33.6996	-0.547536	2.47681	40.7774	0.28774
128	0.658595	2.09401	19.0385	0.468353	0.859945	2.63252	0.468446	0.859897	8.45294	0.296554	0.672193	12.1754	-2.32922	0.488608	11.2808	-4.00422	1.87202	-15.1269	-16.7725	8.08236	-9.46593	27.1073	24.8109	43.2012	6.59267	75.5001	7.79501	-12.2019	-13.4347	-22.7251	-4.3824	3.40155	-12.1127	5.6034	17.8169	54.7577	4.21196	83.4295	57.6	9.30698	-5.95192	-20.0674	-1.33784	1.96355	33.7371	-0.51573	2.65774	40.747	0.220306
130	0.653288	1.96629	19.0806	0.455216	0.804415	2.65145	0.455301	0.804366	8.47192	0.290219	0.629839	12.1898	-2.34724	0.646742	11.3585	-3.97101	2.16346	-14.9861	-16.6491	8.32171	-9.97588	27.6594	24.955	43.6474	6.0515	74.6169	8.31491	-11.5249	-12.9964	-22.1321	-4.42078	3.25304	-11.9901	5.4917	17.8233	54.6247	4.50193	83.5449	57.6781	9.27567	-5.889	-20.0376	-1.38236	1.80323	33.7201	-0.246177	3.1049	40.8567	-0.603319
132	0.747417	1.66273	19.0363	0.470134	0.663527	2.63157	0.470203	0.663479	8.452	0.31013	0.525443	12.175	-2.59739	0.888247	11.5225	-4.3245	2.70156	-14.6958	-16.6084	9.1899	-10.3127	28.3072	24.3638	44.431	5.58313	75.1577	8.03671	-11.6489	-12.7225	-21.1984	-4.66053	2.71271	-11.8962	5.32937	18.1366	54.2882	5.06619	83.3574	57.7059	9.26016	-5.89032	-20.0145	-1.38866	1.50758	33.6752	0.184244	3.71537	41.1887	-2.19583
134	0.740401	1.55987	18.9695	0.458007	0.61924	2.60201	0.458071	0.619191	8.42243	0.303793	0.49159	12.1529	-2.61778	0.908321	11.6757	-4.3561	2.74154	-14.4122	-16.5796	9.84338	-10.7684	28.8583	23.0214	44.6702	5.28995	76.6177	8.05013	-11.7721	-12.9707	-20.9423	-4.62574	2.41822	-11.9626	5.17705	18.2475	54.2959	5.1158	83.2404	57.447	9.29878	-5.9117	-20.0207	-1.20115	1.34714	33.734	0.397459	4.03299	41.9227	-4.268
136	0.695869	1.55078	18.889	0.437477	0.619243	2.56645	0.437539	0.619199	8.38689	0.2884	0.490335	12.1263	-2.5981	0.816898	11.7634	-4.36051	2.56491	-14.2469	-16.5909	10.3038	-11.172	29.1927	23.059	44.7686	5.18138	76.8685	7.80168	-11.6318	-13.2566	-21.6503	-4.53689	2.38708	-12.0604	5.09632	18.3847	54.3394	5.17338	83.1866	57.2077	9.31375	-5.92093	-20.0342	-0.824904	1.07951	33.7465	0.310993	3.53955	42.5598	-5.63635
138	0.628986	1.60031	18.8075	0.412175	0.646795	2.53045	0.412241	0.646752	8.35089	0.267722	0.509372	12.0993	-2.59056	0.671295	11.7566	-4.40752	2.29836	-14.2565	-16.63	10.5734	-11.4413	29.2443	24.4276	44.8016	5.31241	76.0695	7.20218	-11.4865	-13.4659	-22.9553	-4.44	2.57094	-12.1444	5.06616	18.5906	54.3369	5.36888	83.203	57.0609	9.28934	-5.90587	-20.0516	-0.278649	0.627187	33.6943	-0.0466359	2.3839	43.0162	-6.22458
140	0.561182	1.63176	18.7685	0.385052	0.666428	2.51341	0.385123	0.66639	8.33384	0.246199	0.522366	12.0865	-2.68209	0.615178	11.601	-4.59389	2.2406	-14.5485	-16.6343	10.7304	-11.343	28.8235	24.775	44.688	6.11173	77.2833	6.24535	-12.762	-13.5523	-23.0138	-4.34048	2.69828	-12.1519	4.94101	18.9196	54.2109	5.84638	83.2386	57.0218	9.23284	-5.85886	-20.0901	0.391369	-0.137095	33.635	-0.39249	1.70862	43.4764	-7.00607
142	0.488244	1.6345	18.6641	0.352996	0.674009	2.46729	0.353064	0.67397	8.28772	0.221698	0.526042	12.0519	-2.75346	0.653375	11.4325	-4.70393	2.34584	-14.8656	-16.5706	10.9597	-11.3126	28.7058	24.1796	44.7783	6.40888	78.7718	5.4776	-14.0787	-13.6606	-22.0099	-4.31096	2.68396	-12.16	4.70992	18.965	54.0105	6.10188	83.5018	56.9713	9.19276	-5.7778	-20.0759	0.940618	-0.907024	33.629	-0.717953	1.47162	43.8213	-6.97502
144	0.405342	1.61076	18.4928	0.314103	0.6709	2.39151	0.314172	0.670868	8.21194	0.192728	0.521314	11.9951	-2.78218	0.770206	11.2775	-4.7035	2.57491	-15.1575	-16.4309	11.2881	-11.4656	28.9897	23.0427	45.1143	6.10691	80.012	4.9677	-15.1591	-13.7984	-20.0835	-4.36105	2.54145	-12.1745	4.44456	18.7649	53.7787	6.09689	83.9376	56.8878	9.1717	-5.68796	-20.0175	1.3071	-1.59	33.6941	-1.03498	1.19308	44.0158	-5.69294
146	0.296194	1.5981	18.3548	0.264772	0.674757	2.33064	0.264841	0.674731	8.15107	0.155533	0.52112	11.9495	-2.79106	0.877132	11.1031	-4.67051	2.7782	-15.4843	-16.2243	11.6381	-11.8739	29.2604	23.2223	45.5975	5.89635	80.0698	4.37623	-15.851	-13.8058	-17.6795	-4.45264	2.4669	-12.1354	4.459	18.9044	53.6229	6.19538	84.1075	56.8051	9.13629	-5.6974	-20.0297	1.51218	-2.15254	33.8322	-1.44775	-1.3166	44.0245	-2.36356
148	0.151211	1.56378	18.2231	0.197948	0.67208	2.27263	0.198017	0.672059	8.09307	0.105675	0.514927	11.9061	-2.80477	0.993	10.9212	-4.6417	2.99991	-15.8252	-15.9696	11.858	-12.2384	29.3184	23.9148	45.8581	6.07431	80.5671	4.06572	-18.0606	-13.4136	-14.9619	-4.58554	2.35404	-12.1552	4.60889	19.0775	53.5656	6.23015	84.2679	56.7339	9.05125	-5.71786	-20.0294	1.62552	-2.50057	33.9268	-1.90339	-4.12219	43.713	1.80616
150	-0.0202994	1.50407	18.0958	0.117396	0.660418	2.21667	0.117465	0.660406	8.0371	0.0461259	0.50114	11.8642	-2.82572	1.11753	10.7463	-4.62179	3.24005	-16.1533	-15.6919	11.864	-12.4171	29.0998	24.7749	45.7958	6.64297	81.7972	4.15941	-21.8013	-12.7203	-12.1575	-4.74572	2.18805	-12.2429	4.8176	19.1574	53.5894	6.16215	84.5121	56.6865	8.91357	-5.7278	-19.9944	1.68185	-2.61298	33.952	-2.30843	-6.39465	43.1049	5.67541
152	-0.166321	1.40557	17.9713	0.0447926	0.629536	2.16173	0.0448564	0.629528	7.98216	-0.0062649	0.473467	11.8231	-2.85448	1.25593	10.6329	-4.61099	3.50652	-16.3676	-15.4044	11.5686	-12.1901	28.6747	25.0384	45.5226	6.91888	83.11	4.6327	-25.3198	-12.1283	-10.0096	-4.93923	1.93156	-12.3297	4.8842	18.8619	53.5871	5.93706	85.0334	56.684	8.74842	-5.71801	-19.8961	1.75891	-2.45577	33.9293	-2.42095	-6.60239	42.3861	5.7171
154	-0.331958	1.44757	17.8997	-0.0244645	0.661773	2.13046	-0.0243937	0.661778	7.95091	-0.0601057	0.493199	11.7997	-2.77523	1.33104	10.5136	-4.43216	3.61146	-16.5861	-15.4432	10.5984	-11.4565	27.7644	24.99	44.4254	8.48896	86.4065	6.32358	-29.9145	-10.1607	-10.0769	-4.80478	1.99234	-12.418	4.93965	18.4238	53.5677	5.71106	85.5394	56.784	8.58451	-5.7085	-19.8396	1.71215	-2.41773	33.8472	-2.26331	-5.46717	41.7225	4.70471
156	-0.507861	1.59842	17.8749	-0.0889998	0.742517	2.12016	-0.0889233	0.742526	7.9406	-0.113471	0.549477	11.792	-2.59494	1.35984	10.3908	-4.09096	3.58818	-16.8052	-15.7328	9.08381	-10.3966	26.3951	24.3703	42.4264	11.19	91.3829	10.0165	-34.4614	-6.12695	-13.3417	-4.41517	2.34644	-12.5041	5.03279	17.9426	53.5319	5.56245	85.9706	56.9714	8.41928	-5.69209	-19.8238	1.53689	-2.5574	33.7226	-1.91763	-3.59747	41.1754	3.53553
158	-0.632929	1.56515	17.8267	-0.14673	0.738335	2.09906	-0.146655	0.738352	7.91947	-0.156393	0.542696	11.7762	-2.4407	1.49311	10.3274	-3.7528	3.76272	-16.9161	-15.7511	7.97982	-9.84766	24.787	21.6664	39.6908	13.4316	94.9424	17.3464	-33.6511	-0.850213	-21.6197	-4.4108	2.52575	-12.5723	5.26493	17.6089	53.5033	5.67469	86.4083	57.1273	8.19038	-5.61221	-19.7329	1.33878	-2.72408	33.6331	-1.65257	-2.81237	40.8493	3.57562
160	-0.657266	1.35879	17.7668	-0.174781	0.649907	2.07212	-0.174714	0.649923	7.89257	-0.171795	0.474796	11.7561	-2.36861	1.68965	10.3455	-3.5375	4.08522	-16.8796	-15.5514	7.09809	-9.55661	23.355	18.7924	37.0873	13.4993	96.3239	26.8703	-28.9616	2.37895	-30.1047	-4.7052	2.40372	-12.6493	5.5228	17.3072	53.4124	5.74751	86.6563	57.2924	8.02003	-5.55452	-19.6454	1.19315	-2.81159	33.5382	-1.52566	-2.71259	40.4774	3.96333
162	-0.577983	1.0147	17.6879	-0.168882	0.492512	2.03629	-0.168831	0.492529	7.85672	-0.157452	0.357493	11.7293	-2.374	1.92162	10.4681	-3.45022	4.50313	-16.6524	-15.1796	6.36328	-9.3587	22.1907	16.5897	34.788	11.5659	94.772	37.4284	-21.33	2.54036	-36.3458	-5.2006	2.01921	-12.7348	5.75318	17.0358	53.235	5.76724	86.6859	57.4215	7.94869	-5.55262	-19.5762	1.08312	-2.70922	33.403	-1.51102	-3.03557	39.9366	4.32301
164	-0.43308	0.679762	17.5544	-0.133443	0.333645	1.9763	-0.133407	0.333651	7.79674	-0.120921	0.240945	11.6843	-2.36965	2.1101	10.7648	-3.37134	4.83408	-16.1008	-14.8238	5.54592	-8.77025	21.0751	16.9008	32.5891	9.79427	90.4036	47.3854	-13.4653	0.484121	-37.7686	-5.53943	1.68918	-12.8423	5.85066	16.851	52.9419	5.94741	86.57	57.3275	8.01511	-5.64859	-19.5141	0.820115	-2.05828	33.1065	-1.36028	-2.90254	38.925	3.49938
166	-0.274913	0.449845	17.4308	-0.0833177	0.219777	1.92094	-0.0832949	0.21979	7.74136	-0.0762486	0.159008	11.6427	-2.30873	2.22542	11.1244	-3.22536	5.0075	-15.429	-14.4667	4.62586	-7.96151	20.0753	17.7334	30.9038	7.66037	85.7276	56.2753	-6.60866	-1.99129	-37.2868	-5.68216	1.57083	-12.8619	5.88677	16.9026	52.5857	6.31681	86.3781	57.0772	8.19483	-5.85244	-19.4692	0.641594	-1.36718	32.7685	-1.4872	-2.46126	38.112	3.46002
168	-0.132768	0.343678	17.3334	-0.0298789	0.161509	1.87752	-0.0298623	0.161512	7.69795	-0.0326088	0.118835	11.6101	-2.17929	2.27497	11.4897	-2.98431	5.0335	-14.7433	-14.1329	3.63186	-7.02637	19.181	18.5738	29.8875	5.06395	81.8615	63.7169	-1.2515	-4.11927	-36.0428	-5.63409	1.65773	-12.7931	5.88999	17.1637	52.2322	6.78943	86.176	56.7044	8.4517	-6.14588	-19.45	0.585629	-0.868874	32.4919	-1.82329	-1.82582	37.7251	4.22179
170	-0.0609676	0.314891	17.2629	-0.000839298	0.142983	1.84613	-0.000825053	0.142984	7.66656	-0.00973021	0.106833	11.5866	-2.00086	2.32536	11.7545	-2.65062	5.0439	-14.2415	-13.9552	2.72162	-6.21691	18.4809	19.1293	29.7126	2.26654	81.3466	69.0089	2.51897	-4.94209	-35.0405	-5.4974	1.71117	-12.7398	5.91366	17.3788	52.0856	6.96098	86.1542	56.2855	8.6779	-6.45462	-19.485	0.5995	-1.04893	32.6005	-1.64938	-1.30298	38.1152	3.43131
172	-0.0295777	0.316419	17.2129	0.0130058	0.141072	1.82385	0.01302	0.141071	7.64428	0.000736439	0.106285	11.5699	-1.80342	2.37544	11.936	-2.27955	5.04864	-13.894	-13.7238	1.90544	-5.38917	17.8136	20.3913	30.2276	0.169864	81.8345	72.6071	4.1942	-4.70589	-33.7094	-5.34857	1.77921	-12.7034	5.95142	17.5596	52.0416	7.10358	86.197	55.9199	8.83709	-6.72804	-19.5116	0.571439	-1.28784	32.7081	-1.3777	-1.57506	38.4339	2.55203
174	-0.0296601	0.332796	17.1828	0.014292	0.148256	1.8105	0.0143073	0.148254	7.63094	0.00123769	0.111737	11.5599	-1.59831	2.4176	12.0461	-1.89515	5.03797	-13.6792	-13.396	1.19284	-4.57639	17.0518	22.4885	31.3258	-0.929635	82.8198	74.7445	3.86633	-3.7086	-32.2342	-5.22257	1.85951	-12.6842	5.98205	17.695	52.0578	7.28985	86.299	55.6533	8.91979	-6.94774	-19.5113	0.480612	-1.39293	32.7275	-1.16962	-2.45967	38.4761	2.04579
176	-0.0494137	0.362919	17.1851	0.00810921	0.163074	1.81156	0.00812675	0.163073	7.63199	-0.0043269	0.122419	11.5607	-1.38966	2.41302	12.1248	-1.52235	4.94234	-13.5234	-12.9967	0.587434	-4.04216	16.0017	25.1009	32.8242	-1.10432	83.8413	75.8237	2.62708	-2.27514	-31.6743	-5.15772	1.92423	-12.6628	5.90903	17.7846	52.0582	7.58634	86.5411	55.5526	8.94023	-7.11245	-19.4737	0.374345	-1.15282	32.6564	-1.36471	-2.42302	38.2238	2.73341
178	-0.0892833	0.397919	17.169	-0.00650608	0.181679	1.80445	-0.00648776	0.18168	7.62488	-0.0164416	0.135397	11.5553	-1.19484	2.38225	12.1955	-1.18494	4.80555	-13.3842	-12.5639	-0.0171181	-3.45539	14.6761	27.5748	34.2465	-0.802709	84.3935	75.7689	0.0172793	-0.392646	-32.6035	-5.12827	2.03364	-12.6538	5.83908	17.762	52.013	7.90458	86.816	55.532	8.93603	-7.20832	-19.4299	0.254298	-0.901238	32.6227	-1.50621	-2.4104	37.9958	3.33823
180	-0.146708	0.445567	17.1292	-0.027802	0.207256	1.78681	-0.0277806	0.207259	7.60724	-0.033996	0.153157	11.5421	-1.01401	2.32574	12.2645	-0.883158	4.62836	-13.2499	-12.1616	-0.627965	-2.79167	13.1375	29.6252	35.4572	-0.157109	84.7632	74.6969	-3.15884	2.07476	-35.1942	-5.0985	2.20285	-12.6686	5.78861	17.6159	51.9188	8.19537	87.0923	55.5738	8.92935	-7.2531	-19.3977	0.123135	-0.748994	32.6639	-1.4905	-2.55472	37.9048	3.56777
182	-0.222265	0.554816	17.0953	-0.0520076	0.261303	1.7719	-0.051981	0.261309	7.59233	-0.0555429	0.192015	11.5309	-0.821142	2.2249	12.3256	-0.57721	4.36634	-13.1314	-12.0282	-1.18392	-2.23153	11.5291	30.908	36.5192	0.794144	87.0587	72.8098	-3.57251	5.45632	-39.1277	-4.93575	2.44875	-12.7399	5.71676	17.3434	51.7951	8.35128	87.3675	55.6966	8.96839	-7.32712	-19.4131	-0.0304274	-0.828839	32.8088	-1.30957	-2.63068	38.0873	3.42667
184	-0.268275	0.6634	17.0689	-0.063325	0.312637	1.76028	-0.0632926	0.312643	7.58071	-0.0672816	0.229663	11.5222	-0.66228	2.11523	12.364	-0.335505	4.10257	-13.0568	-11.9455	-1.62865	-1.87995	10.2162	31.6567	37.3417	1.67293	89.3742	70.8734	-3.88564	7.68202	-42.7402	-4.76957	2.66126	-12.8404	5.67447	17.1208	51.7009	8.41361	87.5582	55.8361	8.99684	-7.42632	-19.4684	-0.124559	-0.97212	32.9447	-1.1637	-2.67216	38.2696	3.18477
186	-0.272125	0.738852	17.0499	-0.0588756	0.346007	1.75189	-0.0588399	0.346013	7.57232	-0.0660894	0.254891	11.5159	-0.553035	2.02165	12.3869	-0.176504	3.88837	-13.013	-11.8492	-1.94052	-1.72161	9.27534	32.0933	37.9041	2.47678	91.179	69.1738	-4.5289	8.52668	-45.5457	-4.65976	2.7917	-12.9528	5.67596	17.004	51.658	8.41191	87.6285	55.9544	9.00897	-7.53017	-19.5436	-0.142346	-1.11399	33.0399	-1.10901	-2.67408	38.3778	2.93536
188	-0.23009	0.706468	17.0327	-0.0431285	0.328376	1.74415	-0.0430946	0.328381	7.56458	-0.053197	0.242715	11.5101	-0.514659	2.01032	12.436	-0.11303	3.85214	-12.9209	-11.6616	-2.09327	-1.56707	8.56483	32.8867	38.1826	3.63613	91.9689	67.9134	-4.31465	9.26317	-47.1853	-4.74056	2.7509	-13.034	5.74326	17.0165	51.6942	8.40627	87.5129	55.9765	9.02993	-7.54928	-19.5615	-0.0942085	-1.16298	33.0801	-1.16958	-2.5891	38.3811	2.76241
190	-0.180945	0.645976	17.0134	-0.0265609	0.29785	1.73547	-0.0265302	0.297853	7.5559	-0.0388685	0.220953	11.5036	-0.498539	2.02653	12.4975	-0.0790112	3.87492	-12.8059	-11.4691	-2.20889	-1.4437	8.02809	33.2778	38.0276	4.53564	92.5077	67.1252	-3.87197	9.24734	-48.1073	-4.84518	2.67503	-13.1057	5.76247	17.1789	51.7536	8.53875	87.3361	55.9459	9.07666	-7.52628	-19.5721	-0.0326751	-1.14048	33.1144	-1.25283	-2.58109	38.3634	2.63295
192	-0.133531	0.577339	16.9875	-0.0114192	0.263897	1.72387	-0.011392	0.263899	7.54431	-0.0253873	0.196538	11.4949	-0.494854	2.05325	12.5727	-0.0636874	3.9218	-12.6656	-11.2986	-2.31726	-1.35469	7.65557	33.115	37.5286	4.94377	93.0308	66.7704	-3.38669	8.57859	-48.5095	-4.93302	2.5989	-13.1668	5.72246	17.4344	51.818	8.79347	87.1895	55.8776	9.14477	-7.4817	-19.5617	0.0195889	-1.05967	33.1583	-1.32196	-2.65774	38.3476	2.52792
194	-0.0817494	0.504675	16.9419	0.00529478	0.227828	1.7035	0.00531837	0.227827	7.52393	-0.0105975	0.170642	11.4796	-0.514254	2.07345	12.6764	-0.0937235	3.9662	-12.4733	-11.184	-2.40323	-1.33476	7.50675	32.3425	37.1479	4.38127	93.8155	66.6278	-2.98617	7.96759	-48.7192	-5.00186	2.52505	-13.1936	5.69154	17.5234	51.8586	8.94501	87.3259	55.811	9.20411	-7.46747	-19.4245	0.0322984	-0.960056	33.2304	-1.3241	-2.67592	38.3454	2.38485
196	-0.0243537	0.427282	16.8857	0.0240901	0.189237	1.67848	0.02411	0.189234	7.49892	0.00591045	0.142995	11.4608	-0.554722	2.08475	12.7948	-0.166038	4.0029	-12.2544	-11.0717	-2.49619	-1.24249	7.3599	31.821	36.8286	3.91389	93.9196	66.541	-2.78577	7.7973	-48.7405	-5.06175	2.46458	-13.2219	5.68481	17.6324	51.9729	9.10027	87.5396	55.6637	9.21144	-7.44347	-19.2768	0.0215399	-0.858201	33.2828	-1.31051	-2.72721	38.3262	2.27061
198	0.0341563	0.355564	16.8302	0.0438549	0.153056	1.65374	0.0438707	0.153051	7.47417	0.0229907	0.117215	11.4423	-0.60149	2.08396	12.9158	-0.25476	4.02005	-12.0312	-10.9608	-2.58362	-1.08092	7.18335	31.7376	36.5769	3.81491	93.3675	66.4541	-2.73411	8.00832	-48.6675	-5.10036	2.42336	-13.2486	5.70138	17.7894	52.1435	9.26135	87.7209	55.4423	9.19072	-7.40231	-19.1644	-0.00765086	-0.768459	33.3076	-1.28736	-2.81195	38.2769	2.1486
200	0.0744682	0.327712	16.8121	0.0592469	0.137579	1.64567	0.0592609	0.137573	7.4661	0.035484	0.106631	11.4362	-0.594214	2.06476	13.0035	-0.251874	3.98215	-11.8685	-10.8936	-2.58393	-0.999648	7.06035	31.9797	36.3928	4.17063	93.1947	66.3268	-2.45614	7.80902	-48.8365	-5.05381	2.41117	-13.2133	5.71125	17.9907	52.2015	9.39539	87.5874	55.2369	9.29556	-7.33261	-19.1663	-0.0483802	-0.722362	33.3233	-1.22891	-2.85763	38.176	1.76763
202	0.106572	0.337021	16.8056	0.0740685	0.139054	1.64273	0.0740828	0.139046	7.46316	0.0464683	0.108682	11.434	-0.583041	2.02971	13.0806	-0.247873	3.91397	-11.7256	-10.8818	-2.56476	-0.984975	7.02191	32.1528	36.3088	4.50897	93.1556	66.2851	-2.25162	7.69014	-48.9026	-4.98991	2.41682	-13.2198	5.72978	17.9719	52.2431	9.30181	87.4824	55.1133	9.40138	-7.3321	-19.1988	-0.0997913	-0.696568	33.3113	-1.17452	-2.89215	38.0249	1.52074
204	0.13293	0.365981	16.7991	0.0879665	0.149609	1.63984	0.087982	0.149599	7.46028	0.0561811	0.117461	11.4319	-0.58028	1.99305	13.1528	-0.259548	3.84624	-11.5922	-10.9056	-2.54671	-1.01902	7.04735	32.1881	36.3234	4.7059	93.1917	66.3074	-2.16393	7.71049	-48.8181	-4.94084	2.42755	-13.2821	5.75763	17.7503	52.2799	9.02941	87.4493	55.0774	9.47982	-7.39885	-19.2327	-0.152268	-0.689066	33.2825	-1.13689	-2.9012	37.8533	1.46877
206	0.155912	0.348354	16.7681	0.0965862	0.140031	1.62605	0.0966006	0.140021	7.44648	0.0632337	0.110855	11.4215	-0.591795	2.00823	13.2265	-0.27653	3.8782	-11.4555	-10.8741	-2.55479	-1.0283	7.00944	32.2391	36.4169	4.74038	93.1766	66.1719	-2.12523	7.71252	-48.7014	-4.97173	2.4029	-13.3624	5.79064	17.6692	52.2893	8.97036	87.3265	55.0666	9.52557	-7.43048	-19.2263	-0.169455	-0.721214	33.2927	-1.12994	-2.78221	37.7721	1.49122
208	0.17367	0.307255	16.7377	0.101017	0.120591	1.61251	0.10103	0.120581	7.43295	0.0677874	0.0966096	11.4114	-0.609593	2.05288	13.2872	-0.292914	3.96611	-11.3425	-10.8006	-2.54788	-1.01584	6.98786	32.34	36.4687	4.75237	93.0783	66.0512	-2.05646	7.66144	-48.5535	-5.04259	2.37094	-13.4225	5.79626	17.6307	52.2461	9.04362	87.2188	55.107	9.55885	-7.41942	-19.2229	-0.175702	-0.725871	33.3427	-1.12955	-2.76014	37.7769	1.48337
210	0.185068	0.25378	16.7119	0.101666	0.0962422	1.60107	0.101676	0.0962317	7.4215	0.0698294	0.0784523	11.4028	-0.625407	2.11321	13.3308	-0.299064	4.08173	-11.2608	-10.6975	-2.53583	-0.980203	6.98481	32.4808	36.4617	4.76287	92.9197	65.9621	-1.94772	7.55466	-48.4056	-5.12693	2.33946	-13.4517	5.77892	17.5937	52.1559	9.18306	87.1571	55.1918	9.58179	-7.37251	-19.2289	-0.17983	-0.698086	33.424	-1.13035	-2.84175	37.8434	1.44906
212	0.184172	0.217664	16.686	0.0983375	0.0804971	1.58954	0.0983457	0.080487	7.40997	0.0683482	0.0664715	11.3942	-0.611123	2.15449	13.3514	-0.25749	4.15093	-11.2212	-10.6101	-2.60302	-0.921013	6.95125	32.5719	36.4637	4.70189	92.8339	65.8193	-1.84783	7.43208	-48.3668	-5.14928	2.316	-13.4519	5.78507	17.4283	52.0671	9.14626	87.1871	55.285	9.58088	-7.33423	-19.2342	-0.195664	-0.683967	33.4976	-1.13723	-2.82856	37.8659	1.53685
214	0.19015	0.184832	16.6516	0.0982886	0.0656385	1.57428	0.0982954	0.0656283	7.39471	0.0692619	0.0553639	11.3827	-0.597341	2.17085	13.3755	-0.226783	4.17513	-11.1758	-10.5347	-2.67321	-0.86655	6.86903	32.6074	36.4341	4.65929	92.8543	65.6652	-1.78466	7.3243	-48.3472	-5.16637	2.2965	-13.4401	5.83422	17.3098	51.9813	9.08498	87.1918	55.347	9.57077	-7.32831	-19.2195	-0.218885	-0.686205	33.5602	-1.13546	-2.80446	37.8653	1.6433
216	0.207763	0.152942	16.6104	0.103419	0.050257	1.55597	0.103424	0.0502463	7.3764	0.0740806	0.0441982	11.369	-0.590107	2.16333	13.4065	-0.217589	4.15857	-11.1181	-10.4679	-2.72599	-0.831382	6.74726	32.5966	36.3817	4.65196	92.958	65.5149	-1.75242	7.24281	-48.3279	-5.1904	2.27702	-13.4271	5.91506	17.2681	51.9048	9.03314	87.1463	55.3731	9.55722	-7.34722	-19.1888	-0.24697	-0.700916	33.6144	-1.12704	-2.79345	37.8582	1.73146
218	0.237377	0.12234	16.5782	0.113921	0.034469	1.54165	0.113924	0.0344573	7.36208	0.0829421	0.0330731	11.3582	-0.585669	2.14509	13.4294	-0.217428	4.12368	-11.0758	-10.3901	-2.75529	-0.844141	6.63593	32.5985	36.3727	4.66236	92.998	65.3948	-1.68507	7.19741	-48.3163	-5.22367	2.24319	-13.4368	5.95596	17.2728	51.8548	9.00518	87.0534	55.3893	9.55215	-7.32417	-19.1794	-0.271171	-0.698868	33.6805	-1.1374	-2.84281	37.9076	1.74183
220	0.270479	0.0947868	16.5454	0.126202	0.0197406	1.52708	0.126204	0.0197276	7.34751	0.0930661	0.0228547	11.3473	-0.579936	2.1307	13.4598	-0.213622	4.09525	-11.0195	-10.3295	-2.73176	-0.880136	6.58634	32.573	36.3883	4.66183	93.0422	65.2901	-1.65036	7.1544	-48.2954	-5.2497	2.21175	-13.4595	5.97931	17.2219	51.8092	8.96394	87.0255	55.4116	9.52911	-7.31417	-19.1718	-0.301979	-0.719926	33.7443	-1.13957	-2.85333	37.9687	1.72226
222	0.302583	0.0704131	16.5097	0.138306	0.00649223	1.51119	0.138307	0.00647796	7.33163	0.102963	0.0137322	11.3354	-0.572875	2.12517	13.502	-0.204274	4.08236	-10.941	-10.2846	-2.6672	-0.921321	6.59204	32.5266	36.4155	4.64738	93.0811	65.1909	-1.64734	7.11087	-48.2614	-5.26607	2.18857	-13.4936	5.9915	17.1181	51.7654	8.91874	87.0655	55.4406	9.48828	-7.32505	-19.1625	-0.338041	-0.75931	33.804	-1.13728	-2.8216	38.031	1.69628
224	0.324855	0.0480472	16.4678	0.146267	-0.00507603	1.49262	0.146266	-0.00509117	7.31305	0.109656	0.00560065	11.3215	-0.567574	2.13061	13.5619	-0.194352	4.09004	-10.8296	-10.2212	-2.63928	-0.916899	6.56347	32.5208	36.4095	4.64495	93.0197	65.0701	-1.61429	7.09638	-48.2126	-5.2784	2.18127	-13.543	6.00502	17.0858	51.7364	8.94448	87.0665	55.4556	9.45336	-7.34101	-19.153	-0.362792	-0.755843	33.8643	-1.17885	-2.83633	38.0911	1.72211
226	0.344129	0.0282014	16.4312	0.15312	-0.0152986	1.47632	0.153118	-0.0153144	7.29675	0.115435	-0.00159595	11.3093	-0.571411	2.14143	13.6138	-0.198668	4.1111	-10.7331	-10.1569	-2.6226	-0.903186	6.54379	32.5097	36.4077	4.61711	92.9522	64.937	-1.5514	7.05671	-48.183	-5.29465	2.18409	-13.5866	6.01705	17.0685	51.7014	8.99409	87.0608	55.4795	9.43095	-7.35815	-19.1488	-0.395515	-0.766213	33.9237	-1.18837	-2.83129	38.1502	1.73313
228	0.36073	0.00921465	16.4012	0.158872	-0.0249328	1.46303	0.15887	-0.0249492	7.28346	0.120354	-0.00842405	11.2993	-0.58425	2.15672	13.6507	-0.21713	4.14383	-10.6647	-10.0963	-2.61097	-0.88793	6.53766	32.4858	36.4173	4.55987	92.9076	64.8006	-1.48101	6.99204	-48.1712	-5.31585	2.19275	-13.6195	6.02888	17.0429	51.6581	9.04449	87.058	55.5156	9.42262	-7.37423	-19.1497	-0.434361	-0.794374	33.9826	-1.16063	-2.80292	38.2008	1.71704
230	0.369931	-0.0184631	16.3731	0.160687	-0.0377826	1.45056	0.160683	-0.0377992	7.27099	0.122536	-0.017909	11.2899	-0.597684	2.18074	13.6708	-0.232764	4.19263	-10.6273	-10.0406	-2.5938	-0.86836	6.52878	32.4545	36.4328	4.48641	92.9183	64.6879	-1.50334	6.95249	-48.1325	-5.33876	2.1922	-13.6426	6.0441	16.9563	51.6154	9.04698	87.0801	55.5577	9.42626	-7.3854	-19.1479	-0.453071	-0.805825	34.0454	-1.14927	-2.7891	38.2136	1.68048
232	0.375217	-0.0342261	16.3486	0.161743	-0.0450972	1.43967	0.161739	-0.0451138	7.2601	0.123797	-0.0233052	11.2818	-0.612811	2.19804	13.6826	-0.253838	4.22993	-10.6056	-10.0106	-2.57763	-0.862003	6.54353	32.4432	36.4618	4.43602	92.9394	64.6045	-1.554	6.9453	-48.1098	-5.35186	2.20866	-13.6683	6.07289	16.8515	51.5833	9.00865	87.1049	55.5972	9.42634	-7.40216	-19.1551	-0.472262	-0.811395	34.0955	-1.12773	-2.80443	38.1996	1.65972
234	0.378508	-0.0366553	16.3265	0.162995	-0.0464082	1.42983	0.16299	-0.046425	7.25026	0.124817	-0.024202	11.2744	-0.629562	2.20622	13.691	-0.281317	4.2513	-10.5904	-10.0042	-2.56582	-0.869536	6.57735	32.4513	36.499	4.41371	92.963	64.5466	-1.60646	6.95609	-48.1065	-5.35545	2.24368	-13.7026	6.11554	16.7404	51.5643	8.93886	87.1312	55.6349	9.41779	-7.42781	-19.1709	-0.490777	-0.808042	34.1326	-1.10459	-2.84367	38.1654	1.66297
236	0.384929	-0.04059	16.3004	0.165499	-0.0486264	1.41825	0.165494	-0.0486435	7.23868	0.126832	-0.0256957	11.2657	-0.649495	2.21136	13.7062	-0.315976	4.26837	-10.5627	-9.99184	-2.56767	-0.875366	6.58836	32.4494	36.5181	4.39693	93.0088	64.4894	-1.61301	6.90833	-48.0966	-5.36397	2.28073	-13.7611	6.16594	16.6269	51.5593	8.86723	87.1752	55.6836	9.39869	-7.46879	-19.1855	-0.483051	-0.769729	34.1725	-1.14193	-2.86634	38.1248	1.68927
238	0.388208	-0.0412645	16.2766	0.166886	-0.0491651	1.40766	0.166881	-0.0491824	7.22809	0.127904	-0.0260061	11.2578	-0.663908	2.21434	13.7262	-0.341616	4.27935	-10.5259	-9.97999	-2.57003	-0.88314	6.58374	32.4327	36.5233	4.38051	93.0137	64.4432	-1.5741	6.86839	-48.0919	-5.36998	2.30834	-13.8115	6.20187	16.543	51.5561	8.82439	87.2222	55.7356	9.36561	-7.49787	-19.1861	-0.479654	-0.756812	34.2107	-1.15904	-2.88238	38.0979	1.69454
240	0.38651	-0.0366677	16.257	0.166514	-0.0469979	1.39895	0.166509	-0.047015	7.21938	0.127486	-0.0244077	11.2512	-0.668079	2.2149	13.7513	-0.349769	4.28193	-10.4794	-9.97338	-2.57239	-0.888862	6.57446	32.404	36.5155	4.36575	92.9767	64.4061	-1.50189	6.83645	-48.093	-5.36763	2.33117	-13.8463	6.21807	16.4937	51.5519	8.81849	87.2711	55.7857	9.3233	-7.51069	-19.1728	-0.484368	-0.77312	34.2461	-1.14822	-2.8922	38.0874	1.67407
242	0.375972	-0.0199193	16.2452	0.163235	-0.0388029	1.39371	0.163231	-0.0388197	7.21414	0.124509	-0.018492	11.2473	-0.648608	2.20939	13.7833	-0.317593	4.26424	-10.4195	-9.99132	-2.58747	-0.872902	6.60458	32.3837	36.4957	4.36709	92.9578	64.3643	-1.44764	6.74576	-48.096	-5.33513	2.38583	-13.8685	6.2141	16.4645	51.5464	8.85243	87.3387	55.8235	9.29154	-7.51713	-19.1584	-0.482366	-0.771105	34.2763	-1.1579	-2.89449	38.0806	1.65461
244	0.373161	-0.00404542	16.233	0.163274	-0.0316091	1.38829	0.163271	-0.0316259	7.20872	0.124074	-0.013111	11.2432	-0.635625	2.2036	13.8169	-0.297344	4.24859	-10.3567	-10.0094	-2.59787	-0.860497	6.64043	32.3677	36.4742	4.37749	92.9458	64.3259	-1.41327	6.68096	-48.0905	-5.30856	2.43662	-13.8766	6.21924	16.4589	51.5435	8.87084	87.3653	55.8264	9.27733	-7.5209	-19.153	-0.484582	-0.784962	34.3039	-1.1538	-2.8844	38.073	1.63434
246	0.381012	0.00586422	16.2199	0.167509	-0.0278816	1.38245	0.167506	-0.0278989	7.20288	0.127	-0.0100506	11.2389	-0.636564	2.20088	13.8514	-0.301198	4.24393	-10.2928	-10.0197	-2.596	-0.856134	6.67404	32.3557	36.459	4.3927	92.943	64.287	-1.40001	6.65343	-48.078	-5.2973	2.47315	-13.8726	6.23593	16.4611	51.5417	8.85679	87.3517	55.7971	9.27934	-7.52333	-19.1578	-0.492097	-0.808928	34.3292	-1.13655	-2.86885	38.0651	1.61505
248	0.395927	0.00121042	16.2138	0.173676	-0.0311088	1.37974	0.173673	-0.0311267	7.20017	0.131818	-0.0120648	11.2368	-0.655188	2.20946	13.8885	-0.332861	4.26665	-10.2244	-10.0118	-2.56313	-0.856072	6.70388	32.3486	36.4754	4.40174	92.9694	64.2222	-1.40965	6.62933	-48.0798	-5.30774	2.48344	-13.8648	6.24276	16.4022	51.5339	8.79343	87.3629	55.7699	9.28335	-7.52382	-19.1658	-0.500158	-0.791647	34.3478	-1.13617	-2.88109	38.0672	1.60045
250	0.406758	-0.00395185	16.2008	0.178014	-0.034226	1.37393	0.17801	-0.0342444	7.19436	0.13526	-0.0141136	11.2325	-0.660465	2.2207	13.9281	-0.339359	4.28899	-10.1509	-10.0075	-2.54164	-0.845303	6.73044	32.3406	36.4767	4.40784	92.9584	64.1668	-1.39364	6.6086	-48.0708	-5.30579	2.49488	-13.8519	6.24722	16.3475	51.5136	8.74623	87.3697	55.7486	9.28469	-7.52508	-19.1689	-0.507271	-0.752621	34.3808	-1.1512	-2.90071	38.0704	1.59384
252	0.411486	-0.00633163	16.1797	0.179899	-0.0356284	1.36456	0.179895	-0.035647	7.18499	0.13676	-0.0150376	11.2255	-0.646296	2.23144	13.965	-0.310667	4.30291	-10.0815	-10.0087	-2.5472	-0.824081	6.74269	32.3291	36.4606	4.4112	92.9103	64.1166	-1.34455	6.58875	-48.0495	-5.28826	2.51466	-13.8336	6.25055	16.3161	51.478	8.73208	87.3669	55.7373	9.28197	-7.52591	-19.168	-0.514243	-0.706074	34.4269	-1.17627	-2.92247	38.0723	1.59566
254	0.414222	-0.00699556	16.1593	0.181048	-0.0361197	1.3555	0.181044	-0.0361384	7.17593	0.13765	-0.015328	11.2187	-0.619516	2.23818	13.98	-0.259919	4.30475	-10.0528	-10.0038	-2.6026	-0.809593	6.69727	32.3078	36.4602	4.40803	92.8877	64.0268	-1.28266	6.56923	-48.0363	-5.27766	2.54404	-13.8103	6.25474	16.3342	51.4242	8.75914	87.35	55.745	9.2783	-7.51433	-19.174	-0.529152	-0.69502	34.4617	-1.18551	-2.94287	38.0713	1.60748
256	0.416527	-0.00283183	16.1435	0.182392	-0.0344642	1.34849	0.182389	-0.034483	7.16892	0.138549	-0.0140018	11.2134	-0.588637	2.23731	13.9778	-0.204115	4.29123	-10.0559	-9.98248	-2.67468	-0.796211	6.61461	32.2918	36.4857	4.42028	92.9076	63.886	-1.21266	6.52162	-48.0112	-5.26631	2.57951	-13.7702	6.24648	16.3222	51.3491	8.76744	87.3648	55.7492	9.26616	-7.5224	-19.1966	-0.53317	-0.700358	34.4817	-1.19895	-2.95842	38.0706	1.60504
258	0.418585	0.00332506	16.131	0.183787	-0.0319176	1.3429	0.183784	-0.0319366	7.16333	0.139427	-0.0120068	11.2092	-0.557665	2.22862	13.9702	-0.150988	4.2635	-10.0691	-9.94432	-2.74564	-0.783848	6.51737	32.2897	36.5406	4.44685	92.961	63.6992	-1.14984	6.45772	-47.9678	-5.25428	2.61729	-13.7195	6.22887	16.2679	51.2588	8.74621	87.3957	55.7405	9.24777	-7.55049	-19.2349	-0.523687	-0.708467	34.4878	-1.224	-2.97552	38.0709	1.58444
260	0.418321	-0.00354288	16.1108	0.183125	-0.0348895	1.33394	0.183122	-0.0349083	7.15437	0.139125	-0.014268	11.2025	-0.52971	2.21591	14.0003	-0.106089	4.22957	-10.0127	-9.90012	-2.77403	-0.776888	6.48204	32.322	36.6217	4.46447	92.9817	63.5047	-1.146	6.45256	-47.8989	-5.24595	2.64528	-13.6946	6.2288	16.1986	51.1812	8.70858	87.3408	55.7057	9.2364	-7.568	-19.2711	-0.508134	-0.669148	34.4924	-1.28014	-3.03378	38.0749	1.55523
262	0.419381	-0.0123216	16.0863	0.182894	-0.0388009	1.32305	0.18289	-0.0388197	7.14348	0.139204	-0.0172031	11.1943	-0.516092	2.19796	14.057	-0.0900595	4.19165	-9.90732	-9.8457	-2.80319	-0.763201	6.45284	32.3693	36.7299	4.45728	93.0184	63.2784	-1.17499	6.47822	-47.8131	-5.24169	2.67426	-13.6862	6.23015	16.1473	51.0985	8.69555	87.2079	55.6452	9.24592	-7.58645	-19.3293	-0.491259	-0.669378	34.485	-1.31087	-3.05128	38.0658	1.52135
264	0.422561	-0.0217044	16.0594	0.183545	-0.0431437	1.31113	0.183541	-0.0431626	7.13156	0.139972	-0.0204034	11.1854	-0.519526	2.1772	14.1301	-0.10656	4.15517	-9.7722	-9.78611	-2.83586	-0.741784	6.42192	32.4256	36.8651	4.42527	93.0722	63.0234	-1.2241	6.53109	-47.7092	-5.24264	2.70126	-13.6845	6.22461	16.1101	50.9964	8.70883	87.0165	55.5747	9.27244	-7.60757	-19.4087	-0.47385	-0.710081	34.468	-1.31397	-3.02883	38.0425	1.48275
266	0.42891	-0.0374311	16.0357	0.185082	-0.0505226	1.30061	0.185077	-0.0505417	7.12104	0.141597	-0.0258163	11.1775	-0.54132	2.16247	14.1878	-0.153583	4.1367	-9.6661	-9.74143	-2.83948	-0.723084	6.40593	32.4784	37.0356	4.37986	93.1175	62.7634	-1.26751	6.61702	-47.5728	-5.2546	2.70201	-13.6578	6.18835	16.038	50.8296	8.71466	86.841	55.5566	9.2839	-7.62997	-19.4876	-0.451458	-0.706848	34.4592	-1.3385	-3.05392	38.0173	1.4312
268	0.428452	-0.0485247	16.0183	0.184002	-0.0553343	1.29289	0.183996	-0.0553533	7.11332	0.1411	-0.0294799	11.1717	-0.55921	2.15616	14.22	-0.189492	4.13204	-9.60702	-9.71715	-2.85424	-0.687647	6.39977	32.5782	37.1811	4.3716	93.0959	62.5369	-1.29097	6.72678	-47.4232	-5.25904	2.70709	-13.5963	6.15943	15.9236	50.6386	8.69642	86.7089	55.5631	9.2908	-7.65536	-19.5539	-0.433129	-0.719488	34.4504	-1.35921	-3.06796	37.9865	1.38422
270	0.420548	-0.0538453	16.008	0.180116	-0.0570297	1.28829	0.18011	-0.0570482	7.10873	0.138305	-0.0309966	11.1683	-0.568971	2.15791	14.2291	-0.206835	4.13895	-9.59028	-9.70838	-2.88479	-0.640755	6.39065	32.7238	37.2904	4.41183	93.0206	62.3457	-1.29762	6.83765	-47.2822	-5.25485	2.7204	-13.5141	6.14106	15.7837	50.4611	8.66229	86.6297	55.5697	9.29536	-7.68176	-19.6	-0.421467	-0.746654	34.4388	-1.37404	-3.07045	37.9532	1.34376
272	0.412097	-0.060756	16.004	0.175862	-0.0593846	1.28651	0.175856	-0.0594028	7.10694	0.135278	-0.0330309	11.1669	-0.577722	2.16486	14.2372	-0.220325	4.15491	-9.57541	-9.68354	-2.91793	-0.625053	6.33391	32.8709	37.3889	4.49194	93.0193	62.152	-1.33142	6.85741	-47.2205	-5.25896	2.72683	-13.4886	6.12381	15.6732	50.4147	8.63469	86.6023	55.5094	9.30172	-7.70425	-19.6193	-0.418758	-0.728209	34.4199	-1.3955	-3.11212	37.9322	1.29733
274	0.406115	-0.0611291	16.0004	0.17321	-0.0590698	1.28494	0.173204	-0.0590876	7.10537	0.133276	-0.0329662	11.1657	-0.583589	2.16234	14.2599	-0.232647	4.15254	-9.53354	-9.67803	-2.91554	-0.602068	6.23914	32.9644	37.4269	4.60117	92.9833	61.9666	-1.29811	6.90441	-47.1689	-5.2486	2.73999	-13.4462	6.02382	15.7191	50.4001	8.79831	86.5913	55.3702	9.30203	-7.70233	-19.5848	-0.416948	-0.71612	34.3945	-1.41014	-3.14923	37.916	1.26632
276	0.404705	-0.0550822	15.998	0.173073	-0.0563045	1.28388	0.173067	-0.0563223	7.10431	0.132995	-0.030908	11.1649	-0.588139	2.14981	14.2953	-0.246797	4.13142	-9.46817	-9.69516	-2.87942	-0.569711	6.13541	33.0031	37.4185	4.70918	92.8826	61.804	-1.19269	6.994	-47.1172	-5.22517	2.75718	-13.3715	5.84175	15.9259	50.3959	9.15266	86.5747	55.1642	9.29155	-7.67148	-19.5035	-0.412733	-0.719456	34.3647	-1.41583	-3.16937	37.9006	1.24923
278	0.412357	-0.0514344	16.0064	0.176716	-0.0553203	1.2876	0.176711	-0.0553385	7.10803	0.135654	-0.0299382	11.1677	-0.599889	2.14027	14.3175	-0.272468	4.11853	-9.42751	-9.71647	-2.84402	-0.561292	6.14297	33.0413	37.4734	4.69536	92.6576	61.7203	-1.06896	7.0964	-47.1018	-5.21659	2.74997	-13.2668	5.65676	16.2012	50.417	9.53243	86.5043	54.9502	9.25119	-7.60758	-19.4196	-0.40376	-0.732548	34.3375	-1.41146	-3.15552	37.8749	1.22131
280	0.422269	-0.040257	16.0182	0.181948	-0.0512177	1.29282	0.181943	-0.0512365	7.11325	0.1393	-0.0265357	11.1716	-0.606661	2.13369	14.3268	-0.287566	4.10914	-9.41059	-9.74396	-2.88594	-0.517386	6.14252	33.1056	37.5061	4.70844	92.571	61.6572	-1.02792	7.08357	-47.0184	-5.2034	2.76605	-13.156	5.53097	16.3826	50.3998	9.78332	86.4335	54.7812	9.23788	-7.56923	-19.3777	-0.37801	-0.726969	34.3151	-1.42847	-3.16316	37.8427	1.17837
282	0.434249	-0.0249813	16.0315	0.188413	-0.0454846	1.29869	0.188409	-0.045504	7.11912	0.143762	-0.021835	11.1761	-0.607305	2.13065	14.3254	-0.289852	4.10387	-9.41326	-9.7668	-3.00146	-0.440722	6.11649	33.1805	37.5224	4.74409	92.6434	61.5954	-1.05764	6.9683	-46.8643	-5.18721	2.79899	-13.042	5.46419	16.4519	50.3358	9.88625	86.3631	54.6578	9.25867	-7.56702	-19.3925	-0.335648	-0.697247	34.2969	-1.47145	-3.19892	37.8049	1.12773
284	0.453741	-0.025643	16.0452	0.196905	-0.0473381	1.30479	0.1969	-0.0473585	7.12523	0.150228	-0.0226744	11.1806	-0.605547	2.13198	14.3247	-0.286132	4.1056	-9.41443	-9.74404	-3.10204	-0.404419	6.10708	33.1555	37.6198	4.62852	92.6787	61.5219	-0.974076	6.93814	-46.7507	-5.18415	2.77806	-12.91	5.36297	16.5272	50.2605	9.96063	86.2538	54.5084	9.28518	-7.57608	-19.471	-0.287521	-0.647746	34.2803	-1.53	-3.2341	37.7643	1.10732
286	0.48231	-0.0494556	16.0605	0.207533	-0.0600668	1.31159	0.207527	-0.0600881	7.13202	0.158993	-0.0315044	11.1857	-0.622587	2.13435	14.3265	-0.316239	4.11642	-9.4116	-9.69257	-3.14274	-0.353682	6.07768	33.1527	37.7468	4.54481	92.8008	61.4012	-0.998446	6.92784	-46.5291	-5.22486	2.72652	-12.7656	5.33565	16.5634	50.1347	9.94665	86.0666	54.3867	9.3179	-7.63192	-19.5842	-0.247695	-0.608807	34.2531	-1.57894	-3.27053	37.7149	1.09731
288	0.512805	-0.0897682	16.0764	0.217691	-0.080186	1.31873	0.217682	-0.0802085	7.13916	0.167882	-0.0458895	11.1911	-0.652074	2.13411	14.3306	-0.370027	4.12724	-9.40504	-9.634	-3.12305	-0.286829	6.03454	33.2168	37.9055	4.52782	92.9564	61.228	-1.13307	6.96045	-46.2118	-5.29802	2.66079	-12.625	5.37744	16.554	49.9676	9.86104	85.8139	54.3064	9.35171	-7.72311	-19.708	-0.218205	-0.586268	34.2147	-1.60978	-3.3022	37.6572	1.08397
290	0.514627	-0.11049	16.0911	0.216835	-0.0894322	1.32525	0.216826	-0.0894546	7.14568	0.167839	-0.0528581	11.196	-0.646572	2.11897	14.3325	-0.365863	4.09762	-9.40163	-9.64436	-3.10008	-0.243328	6.04122	33.4343	38.1658	4.54452	92.7945	61.0083	-1.17036	7.19097	-45.9932	-5.32523	2.63055	-12.5529	5.38456	16.4793	49.8342	9.77775	85.5721	54.2755	9.37887	-7.77112	-19.7831	-0.19053	-0.568745	34.1754	-1.61662	-3.30414	37.5976	1.0267
292	0.50384	-0.122028	16.0963	0.211184	-0.0936375	1.32761	0.211175	-0.0936593	7.14804	0.163886	-0.0563666	11.1978	-0.623227	2.10278	14.3338	-0.329663	4.05928	-9.39879	-9.66814	-3.07542	-0.211915	6.03592	33.62	38.3661	4.61128	92.7402	60.8245	-1.29065	7.43595	-45.7615	-5.33971	2.626	-12.4874	5.30257	16.4931	49.6796	9.90229	85.4066	54.2652	9.35121	-7.80686	-19.8145	-0.165286	-0.567567	34.1359	-1.6111	-3.31377	37.5408	0.955502
294	0.485991	-0.130068	16.0922	0.20272	-0.0957364	1.3258	0.20271	-0.0957573	7.14623	0.157695	-0.0584807	11.1964	-0.590607	2.09034	14.3323	-0.275097	4.02423	-9.40073	-9.68925	-3.05008	-0.190728	6.00628	33.7402	38.4794	4.71123	92.8157	60.6875	-1.47719	7.64279	-45.5291	-5.35145	2.6371	-12.4198	5.15586	16.5797	49.5116	10.1883	85.3419	54.2702	9.27409	-7.8371	-19.8102	-0.141127	-0.577266	34.0968	-1.60052	-3.3337	37.4866	0.884516
296	0.469299	-0.152508	16.0871	0.193616	-0.104241	1.32355	0.193605	-0.10426	7.14398	0.151439	-0.0654234	11.1947	-0.571319	2.0892	14.3181	-0.240064	4.01481	-9.42665	-9.68663	-3.02542	-0.177214	5.93947	33.8501	38.5729	4.75988	92.7145	60.5392	-1.51783	7.79537	-45.4329	-5.37988	2.62769	-12.3745	5.10773	16.4992	49.3956	10.2191	85.4097	54.3129	9.22193	-7.87438	-19.81	-0.112856	-0.567463	34.0573	-1.59926	-3.3347	37.4281	0.837134
298	0.456289	-0.174938	16.0802	0.186129	-0.113032	1.3205	0.186117	-0.113051	7.14093	0.146411	-0.0724766	11.1924	-0.553682	2.0854	14.2989	-0.208898	4.00121	-9.46176	-9.7024	-2.9461	-0.1809	5.94955	33.9284	38.5609	4.8302	92.5189	60.4831	-1.45552	7.84273	-45.4038	-5.39514	2.60682	-12.3273	5.12257	16.4552	49.3745	10.1817	85.4795	54.2828	9.16377	-7.88237	-19.7661	-0.0861052	-0.541368	34.0174	-1.61933	-3.35323	37.3683	0.842225
300	0.450625	-0.198974	16.0695	0.181737	-0.12311	1.31576	0.181725	-0.123128	7.1362	0.143779	-0.0802907	11.1889	-0.541139	2.07906	14.2786	-0.187927	3.98493	-9.49916	-9.73519	-2.82	-0.198615	6.03071	33.9505	38.4485	4.90203	92.2886	60.5136	-1.3184	7.7895	-45.4283	-5.39945	2.57833	-12.2838	5.1809	16.4977	49.4351	10.1514	85.5223	54.1834	9.09917	-7.86043	-19.6752	-0.0627143	-0.509429	33.9791	-1.65118	-3.38434	37.3079	0.887324
302	0.463754	-0.246353	16.0436	0.183739	-0.144904	1.30432	0.183724	-0.144923	7.12475	0.146684	-0.0964476	11.1803	-0.557503	2.08527	14.2696	-0.215016	4.00248	-9.51618	-9.73622	-2.72789	-0.214278	6.04484	33.8189	38.3367	4.81848	92.2197	60.5014	-1.19846	7.70497	-45.5151	-5.43025	2.5529	-12.3004	5.22617	16.66	49.4776	10.3043	85.5516	54.1385	9.0483	-7.84507	-19.5704	-0.0477743	-0.518001	33.9504	-1.63767	-3.36649	37.2475	0.891927
304	0.481045	-0.288957	16.0248	0.187945	-0.164941	1.29602	0.187928	-0.16496	7.11645	0.151123	-0.111149	11.1741	-0.580651	2.0913	14.2392	-0.253848	4.02238	-9.57324	-9.74055	-2.68837	-0.193783	6.02083	33.6839	38.177	4.73719	92.1967	60.5288	-1.09279	7.61169	-45.6236	-5.46906	2.53007	-12.2769	5.23001	16.8129	49.4945	10.4852	85.6231	54.1252	8.99209	-7.80007	-19.4244	-0.0207712	-0.523502	33.9372	-1.63001	-3.37279	37.1961	0.866091
306	0.498088	-0.321103	16.0177	0.192868	-0.180383	1.29289	0.192849	-0.180403	7.11332	0.1558	-0.122372	11.1717	-0.602456	2.09499	14.1834	-0.290364	4.03758	-9.67742	-9.75631	-2.69152	-0.150891	5.98313	33.5871	37.993	4.69031	92.1915	60.6053	-1.00232	7.51803	-45.7341	-5.51141	2.50997	-12.2092	5.20191	16.9201	49.5009	10.6339	85.733	54.1263	8.93713	-7.73038	-19.255	0.0206146	-0.513397	33.933	-1.64299	-3.41137	37.1461	0.83408
308	0.511209	-0.34406	16.0202	0.196794	-0.191494	1.29406	0.196774	-0.191514	7.11449	0.159451	-0.130424	11.1726	-0.607275	2.09725	14.1122	-0.2961	4.04372	-9.80972	-9.79168	-2.66948	-0.183857	6.02325	33.5495	37.9115	4.66539	92.1864	60.7126	-0.917248	7.41851	-45.8269	-5.55332	2.49657	-12.1774	5.2153	16.9627	49.5908	10.6405	85.81	54.0729	8.93343	-7.67727	-19.1553	0.0649784	-0.47184	33.9044	-1.69584	-3.4517	37.0557	0.902986
310	0.524836	-0.377602	16.0199	0.200103	-0.207284	1.29397	0.200081	-0.207304	7.1144	0.162944	-0.142012	11.1726	-0.626592	2.10793	14.0661	-0.325676	4.07068	-9.89568	-9.80619	-2.62697	-0.219738	6.07204	33.528	37.8687	4.63367	92.1839	60.7905	-0.83491	7.31864	-45.8335	-5.60164	2.46052	-12.1624	5.26168	17.0186	49.6616	10.628	85.8457	54.0247	8.91782	-7.67918	-19.0838	0.112989	-0.442681	33.8695	-1.73967	-3.46953	36.9597	0.966073
312	0.536502	-0.424446	16.0128	0.201502	-0.228743	1.29088	0.201478	-0.228763	7.11131	0.165375	-0.15796	11.1702	-0.662957	2.12879	14.0544	-0.383325	4.12263	-9.91823	-9.79395	-2.57406	-0.238425	6.10372	33.5135	37.8481	4.59107	92.1964	60.8169	-0.777471	7.23674	-45.7558	-5.6556	2.40471	-12.1624	5.33432	17.0752	49.6922	10.6133	85.8598	53.9978	8.87836	-7.73884	-19.028	0.16308	-0.432517	33.8329	-1.76037	-3.46008	36.8686	0.995756
314	0.533559	-0.477658	15.9944	0.196003	-0.251821	1.28274	0.195978	-0.251841	7.10318	0.162759	-0.175561	11.1641	-0.699637	2.15931	14.0743	-0.438802	4.19216	-9.88191	-9.7681	-2.55878	-0.221511	6.0671	33.5026	37.8358	4.54413	92.2959	60.7627	-0.855674	7.2491	-45.6646	-5.70766	2.36936	-12.1834	5.41208	16.9841	49.6912	10.5318	85.9534	54.0023	8.82776	-7.82927	-18.9723	0.210649	-0.426659	33.7984	-1.74771	-3.43264	36.7968	0.975022
316	0.516674	-0.517912	15.9847	0.185414	-0.26812	1.27848	0.185386	-0.268139	7.09892	0.155898	-0.188425	11.1609	-0.719068	2.18005	14.0884	-0.466557	4.23726	-9.85594	-9.75753	-2.54439	-0.190087	6.04213	33.5587	37.8204	4.54765	92.3124	60.7051	-0.899094	7.25025	-45.608	-5.7498	2.34841	-12.1831	5.4561	16.9336	49.6736	10.5214	86.06	54.0314	8.75927	-7.89826	-18.9019	0.255528	-0.407509	33.7631	-1.73043	-3.40061	36.7149	0.950997
318	0.488597	-0.543339	15.9856	0.171082	-0.27704	1.27893	0.171054	-0.277057	7.09936	0.145762	-0.196018	11.1613	-0.71975	2.18849	14.0881	-0.464541	4.25285	-9.85632	-9.76464	-2.52538	-0.156336	6.04531	33.6667	37.797	4.58688	92.2392	60.6704	-0.887977	7.22405	-45.5952	-5.7843	2.33885	-12.1609	5.46686	16.9452	49.6516	10.5861	86.1694	54.0778	8.67986	-7.93627	-18.8132	0.299357	-0.377774	33.725	-1.71601	-3.3717	36.6177	0.935849
320	0.459132	-0.566503	15.9844	0.156325	-0.284856	1.27838	0.156295	-0.284872	7.09881	0.135237	-0.202813	11.1608	-0.715	2.19477	14.0787	-0.453202	4.26246	-9.87347	-9.76662	-2.50979	-0.151396	6.06805	33.7074	37.7625	4.54784	92.2183	60.6872	-0.91457	7.2082	-45.6024	-5.83066	2.33109	-12.1602	5.48239	16.9239	49.6547	10.6158	86.303	54.1187	8.62373	-7.9669	-18.7068	0.349475	-0.366897	33.6783	-1.70646	-3.36129	36.5134	0.935235
322	0.435122	-0.591943	15.9825	0.14378	-0.294102	1.27753	0.143749	-0.294117	7.09796	0.126458	-0.210534	11.1602	-0.711644	2.19968	14.0665	-0.444825	4.27014	-9.89598	-9.7707	-2.50794	-0.143321	6.09296	33.703	37.7138	4.46413	92.2106	60.7229	-0.911881	7.18148	-45.6111	-5.87369	2.31991	-12.1523	5.54182	16.9152	49.6775	10.5873	86.3983	54.1511	8.57017	-7.97847	-18.6038	0.403575	-0.379088	33.6318	-1.68897	-3.35263	36.4043	0.914933
324	0.421409	-0.624925	15.9794	0.135152	-0.307472	1.27619	0.13512	-0.307486	7.09662	0.120874	-0.221084	11.1592	-0.716975	2.20658	14.0554	-0.451496	4.28477	-9.91665	-9.7705	-2.50757	-0.128771	6.11088	33.6618	37.6436	4.35713	92.2054	60.7725	-0.874683	7.14426	-45.6144	-5.91933	2.29542	-12.1369	5.64793	16.9163	49.7202	10.4972	86.4631	54.1771	8.50869	-7.97563	-18.4983	0.456361	-0.39636	33.5892	-1.66942	-3.34545	36.2959	0.87488
326	0.431058	-0.684499	15.972	0.134664	-0.334354	1.27298	0.13463	-0.334368	7.09341	0.122247	-0.241207	11.1568	-0.755262	2.22888	14.0565	-0.512472	4.34004	-9.91554	-9.72774	-2.44071	-0.122212	6.09834	33.6024	37.5212	4.28742	92.1917	60.8459	-0.838066	7.11557	-45.6019	-6.01541	2.21823	-12.1371	5.77541	16.8686	49.7821	10.3591	86.5919	54.2166	8.41449	-7.98908	-18.3475	0.487151	-0.326085	33.5565	-1.68928	-3.3543	36.2082	0.842486
328	0.438125	-0.730247	15.9725	0.13413	-0.354974	1.27327	0.134093	-0.354988	7.09371	0.123179	-0.256653	11.157	-0.783253	2.24396	14.0473	-0.557198	4.37826	-9.9332	-9.71659	-2.3842	-0.127205	6.11249	33.5728	37.4083	4.26036	92.1046	60.9448	-0.806367	7.09017	-45.608	-6.07168	2.15377	-12.1331	5.85935	16.8615	49.8785	10.259	86.755	54.2402	8.29905	-7.9866	-18.1503	0.512928	-0.291378	33.5222	-1.69347	-3.37353	36.1205	0.851447
330	0.436474	-0.753828	15.9823	0.131517	-0.36519	1.27763	0.131479	-0.365204	7.09807	0.121883	-0.264459	11.1603	-0.792783	2.24724	14.0254	-0.57252	4.388	-9.9742	-9.74473	-2.36151	-0.135608	6.15301	33.5693	37.2971	4.26693	91.9698	61.0697	-0.770057	7.05132	-45.6509	-6.07562	2.12212	-12.1204	5.90143	16.9212	50.0082	10.2144	86.9174	54.2357	8.18028	-7.95875	-17.9219	0.542627	-0.305006	33.4842	-1.67914	-3.39568	36.0289	0.895043
332	0.425465	-0.759459	15.9943	0.126222	-0.366794	1.28298	0.126184	-0.366807	7.10341	0.118026	-0.266001	11.1643	-0.79129	2.24065	14.0016	-0.57157	4.37558	-10.0184	-9.77319	-2.39925	-0.105016	6.15769	33.5287	37.0779	4.26987	91.9594	61.2251	-0.67161	6.92422	-45.7863	-6.05993	2.14648	-12.1014	5.98262	17.0803	50.1597	10.21	86.9488	54.1802	8.1194	-7.88396	-17.7193	0.597197	-0.302441	33.4475	-1.68588	-3.38512	35.9438	0.901804
334	0.420272	-0.765949	16.0075	0.123406	-0.369237	1.28883	0.123368	-0.369249	7.10926	0.116076	-0.26801	11.1686	-0.794595	2.23661	13.9752	-0.57827	4.36963	-10.0677	-9.79591	-2.44575	-0.0803525	6.1771	33.4326	36.9092	4.19472	91.9885	61.3738	-0.600192	6.81795	-45.8704	-6.05635	2.16436	-12.0577	6.06732	17.2302	50.2833	10.1875	86.9737	54.1103	8.08535	-7.84597	-17.5752	0.663289	-0.297068	33.3988	-1.7046	-3.42918	35.82	0.929146
336	0.422754	-0.780287	16.02	0.123333	-0.37573	1.29442	0.123294	-0.375742	7.11486	0.116437	-0.272869	11.1728	-0.806883	2.23943	13.9527	-0.598758	4.37962	-10.1097	-9.80625	-2.48505	-0.0707809	6.21093	33.3055	36.8248	4.05348	92.0269	61.4982	-0.568877	6.75037	-45.8643	-6.07413	2.15794	-11.9941	6.14508	17.326	50.3585	10.1291	87.0151	54.0493	8.07117	-7.85818	-17.498	0.734262	-0.288579	33.3384	-1.73095	-3.51709	35.6551	0.977021
338	0.425207	-0.810759	16.0302	0.121967	-0.389292	1.29897	0.121927	-0.389305	7.1194	0.116289	-0.283096	11.1763	-0.829455	2.25359	13.9563	-0.634384	4.41406	-10.1037	-9.79248	-2.49992	-0.072735	6.21922	33.2668	36.811	3.9703	92.0215	61.5758	-0.544197	6.68807	-45.757	-6.11415	2.11425	-11.9443	6.20617	17.29	50.364	10.008	87.0564	54.0536	8.07764	-7.89258	-17.4795	0.79686	-0.275077	33.2791	-1.7515	-3.5101	35.4777	0.995963
340	0.425102	-0.844036	16.0239	0.119287	-0.40387	1.29624	0.119246	-0.403882	7.11667	0.115229	-0.294164	11.1742	-0.845108	2.27011	13.9952	-0.657716	4.44992	-10.0316	-9.74905	-2.53048	-0.0767982	6.18594	33.3092	36.8274	3.951	91.99	61.5905	-0.540946	6.63772	-45.6014	-6.15126	2.07686	-11.9148	6.21598	17.2475	50.2912	9.97811	87.0678	54.0846	8.06973	-7.92765	-17.4996	0.846867	-0.231999	33.2221	-1.77807	-3.52607	35.3248	0.991767
342	0.421672	-0.873193	16.0044	0.115504	-0.416368	1.2876	0.115461	-0.41638	7.10804	0.113213	-0.303747	11.1677	-0.848793	2.28492	14.0575	-0.660776	4.47791	-9.91573	-9.68207	-2.59032	-0.0764435	6.12723	33.3963	36.8616	3.96175	91.946	61.5486	-0.529643	6.55498	-45.378	-6.18078	2.06131	-11.9035	6.17825	17.2201	50.1578	10.0509	87.0602	54.1349	8.03702	-7.95996	-17.5518	0.881799	-0.165491	33.1699	-1.80393	-3.57851	35.2035	0.95924
344	0.414134	-0.882388	15.9961	0.111485	-0.419795	1.28389	0.111441	-0.419806	7.10432	0.110433	-0.306567	11.1649	-0.834521	2.29065	14.0878	-0.633664	4.48265	-9.85897	-9.61972	-2.7003	-0.0552548	6.10578	33.3895	36.9118	3.86277	91.9697	61.4759	-0.405932	6.30519	-45.0168	-6.20957	2.08822	-11.8925	6.14121	17.1796	50.0484	10.1329	87.126	54.201	7.97541	-8.0089	-17.6321	0.89723	-0.124247	33.1316	-1.79285	-3.6106	35.1051	0.869902
346	0.413098	-0.888888	16.0065	0.110493	-0.42257	1.28853	0.110449	-0.422581	7.10896	0.109868	-0.308707	11.1684	-0.830109	2.29299	14.0803	-0.624501	4.48524	-9.87264	-9.57119	-2.80801	-0.0277194	6.22218	33.2708	36.9802	3.62581	91.8509	61.462	-0.104643	5.72999	-44.2155	-6.24138	2.1225	-11.8647	6.11481	17.0803	49.906	10.1369	87.1221	54.3248	7.89573	-8.026	-17.7528	0.904218	-0.0989785	33.0854	-1.76143	-3.68555	34.9879	0.788465
348	0.420869	-0.897545	16.0344	0.113156	-0.427002	1.30094	0.113112	-0.427014	7.12137	0.112136	-0.311851	11.1777	-0.842564	2.2948	14.0436	-0.645193	4.49352	-9.94122	-9.53715	-2.89646	-0.00347408	6.51597	33.0415	37.0476	3.21322	91.4617	61.5547	0.441404	4.8457	-42.9667	-6.28197	2.15139	-11.8295	6.10923	16.9215	49.7362	10.0474	87.0305	54.4983	7.80611	-8.02601	-17.9163	0.909369	-0.0819402	33.0263	-1.72676	-3.78647	34.8432	0.740907
350	0.439356	-0.914739	16.0633	0.119834	-0.436032	1.31387	0.119789	-0.436044	7.1343	0.117701	-0.318172	11.1874	-0.877358	2.30309	14.0224	-0.704467	4.52213	-9.98155	-9.50585	-2.93673	-0.0174583	7.05277	32.7477	37.069	2.4873	90.3555	61.8784	1.51197	3.83075	-41.4672	-6.35958	2.15965	-11.8459	6.15647	16.7673	49.597	9.93187	86.8738	54.6549	7.73663	-8.11436	-18.1364	0.927559	-0.0434281	32.9561	-1.74728	-3.77445	34.6747	0.766595
352	0.442021	-0.917796	16.0949	0.120694	-0.437607	1.32791	0.120649	-0.43762	7.14834	0.118436	-0.319299	11.1979	-0.888851	2.31083	14.0166	-0.722156	4.54066	-9.99259	-9.47414	-3.04337	0.0085591	7.60617	32.3772	36.9081	1.75542	89.722	62.1729	1.99556	3.09574	-40.3151	-6.39686	2.15303	-11.8734	6.17706	16.4858	49.5037	9.64591	86.9297	54.7979	7.60155	-8.25451	-18.3044	0.951253	-0.00193962	32.887	-1.78088	-3.80475	34.5296	0.811285
354	0.42675	-0.905175	16.1263	0.114939	-0.430879	1.34181	0.114894	-0.430891	7.16224	0.113691	-0.314645	11.2084	-0.873657	2.31631	14.0276	-0.692826	4.54468	-9.97159	-9.45271	-3.20003	0.0711387	8.14422	31.9394	36.5202	1.17457	89.6567	62.3213	2.16407	2.35041	-39.2676	-6.38596	2.13315	-11.9036	6.16958	16.1393	49.4882	9.23235	87.1725	54.8927	7.40629	-8.40628	-18.3848	0.973258	0.0290174	32.8232	-1.80522	-3.87659	34.4206	0.856316
356	0.410616	-0.896893	16.1424	0.108493	-0.425972	1.34895	0.108449	-0.425983	7.16938	0.108552	-0.311394	11.2137	-0.866025	2.32283	14.0618	-0.677614	4.5534	-9.90774	-9.46593	-3.2621	0.10435	8.72274	31.5207	35.8543	1.12898	89.4056	62.107	4.37534	0.253052	-36.3174	-6.37547	2.09634	-11.9538	6.23857	16.0806	49.6624	8.95268	87.2032	54.8191	7.26243	-8.4415	-18.356	0.968771	0.00609648	32.7643	-1.76321	-3.83816	34.348	0.880322
358	0.401186	-0.865722	16.1833	0.106764	-0.411582	1.36707	0.106722	-0.411594	7.18751	0.106321	-0.300756	11.2273	-0.849819	2.306	14.0672	-0.654846	4.51655	-9.89744	-9.64465	-3.06469	-0.0109849	9.64258	30.8119	35.1383	0.953106	88.8256	61.9174	7.02281	-2.55212	-34.7025	-6.33606	2.0888	-11.9163	6.15607	16.2741	49.8903	8.9923	87.2008	54.6421	7.09908	-8.3873	-18.226	0.962519	-0.0166608	32.7249	-1.71658	-3.78542	34.3084	0.876335
360	0.40535	-0.813833	16.2494	0.112611	-0.389209	1.39637	0.112571	-0.389221	7.2168	0.109231	-0.283663	11.2493	-0.836691	2.26663	14.0359	-0.645124	4.44013	-9.95581	-9.96524	-2.65721	-0.264148	10.8779	29.7649	34.4115	0.480516	87.6573	61.7245	9.72837	-5.86749	-35.2078	-6.28082	2.11357	-11.7997	5.93204	16.6441	50.1236	9.29718	87.202	54.4169	6.92917	-8.28022	-18.0324	0.96124	-0.0310123	32.7063	-1.68055	-3.7436	34.2932	0.852188
362	0.438874	-0.771728	16.304	0.130579	-0.373474	1.42067	0.130541	-0.373487	7.2411	0.121634	-0.270752	11.2675	-0.88257	2.23051	13.9876	-0.74077	4.39254	-10.0478	-10.2072	-2.45999	-0.473202	12.0646	28.5495	33.6136	-0.4181	84.9769	61.1799	12.8875	-9.07371	-37.8893	-6.27932	2.14333	-11.7509	5.83494	16.9191	50.3051	9.45656	87.2169	54.3205	6.86665	-8.25172	-17.9163	0.9665	-0.0645974	32.6987	-1.6511	-3.72344	34.273	0.849094
364	0.496244	-0.747734	16.3478	0.157576	-0.367588	1.44017	0.157538	-0.367604	7.2606	0.141423	-0.264621	11.2822	-0.96956	2.20436	13.9422	-0.907332	4.37903	-10.1357	-10.4166	-2.17881	-0.692713	13.2316	27.2346	32.8825	-1.05029	82.1899	59.6945	15.9108	-12.0008	-42.237	-6.32486	2.12807	-11.7125	5.76648	16.9858	50.4846	9.40301	87.3076	54.2242	6.83077	-8.25424	-17.8118	0.991113	-0.0515621	32.7011	-1.67095	-3.77033	34.2593	0.849752
366	0.569878	-0.743846	16.3859	0.190102	-0.371828	1.45719	0.190063	-0.371848	7.27762	0.165998	-0.265706	11.295	-1.08591	2.19061	13.9017	-1.12256	4.39955	-10.2154	-10.6101	-1.75245	-0.927008	14.3259	25.9238	32.318	-1.16546	79.9006	56.9968	18.0304	-14.5066	-47.6101	-6.40597	2.06007	-11.6642	5.71246	16.8811	50.6651	9.17242	87.4659	54.1174	6.79767	-8.26947	-17.7111	1.03199	0.0119035	32.71	-1.74005	-3.87219	34.2482	0.854781
368	0.636707	-0.759318	16.4439	0.218051	-0.384043	1.48307	0.218011	-0.384066	7.3035	0.187659	-0.27305	11.3144	-1.20346	2.18945	13.8513	-1.33474	4.44364	-10.3136	-10.8315	-1.17412	-1.15219	15.1374	24.9547	32.1248	-0.220522	78.9352	52.8381	17.2881	-15.0685	-51.7915	-6.47741	1.95585	-11.5637	5.67142	16.8914	50.8203	9.02109	87.5864	54.0571	6.75121	-8.24717	-17.6365	1.06648	0.0810651	32.7135	-1.81989	-3.93296	34.2151	0.881452
370	0.689004	-0.761798	16.5116	0.240656	-0.389423	1.51321	0.240616	-0.389448	7.33364	0.204884	-0.275633	11.337	-1.29147	2.1876	13.7914	-1.49322	4.47527	-10.4282	-11.1278	-0.538922	-1.4142	15.9768	23.9185	32.4714	0.700354	79.3707	47.24	15.123	-14.6331	-53.9723	-6.53709	1.8788	-11.4306	5.68364	17.0653	50.9487	8.98783	87.7286	54.0663	6.64126	-8.25718	-17.5315	1.08343	0.138649	32.7249	-1.88571	-3.98803	34.1808	0.901821
372	0.725644	-0.745386	16.5846	0.257908	-0.38528	1.54564	0.257869	-0.385307	7.36607	0.217495	-0.271445	11.3614	-1.34703	2.17956	13.7195	-1.59478	4.48324	-10.5641	-11.5053	0.163954	-1.76461	16.9514	22.865	33.3739	1.53289	81.3164	40.5206	11.5161	-13.1292	-53.6416	-6.58122	1.83229	-11.28	5.73906	17.374	51.0622	9.0412	87.8879	54.1279	6.49277	-8.29684	-17.4121	1.08237	0.163905	32.7471	-1.92336	-4.02429	34.1541	0.910686
374	0.751775	-0.722779	16.6542	0.271066	-0.37758	1.57657	0.271027	-0.377608	7.39701	0.226819	-0.264861	11.3846	-1.38998	2.15974	13.6279	-1.67741	4.46526	-10.7361	-11.9356	1.07619	-2.37056	18.1699	22.2562	34.7433	2.50208	84.8806	33.6117	4.66874	-9.66306	-50.1389	-6.60229	1.76117	-11.1519	5.76885	17.6177	51.2185	8.97235	87.9954	54.1366	6.46399	-8.28391	-17.4059	1.07397	0.0901268	32.7778	-1.90325	-3.96006	34.1499	0.91222
376	0.78396	-0.685868	16.7143	0.288057	-0.364096	1.60322	0.288019	-0.364126	7.42365	0.238641	-0.253708	11.4046	-1.45452	2.12157	13.5074	-1.80549	4.42301	-10.963	-12.3934	2.12297	-3.08855	19.4486	22.3323	36.2844	3.74738	88.3422	27.0514	-3.15769	-6.73297	-44.7202	-6.62369	1.6695	-11.0624	5.74242	17.8093	51.3604	8.87209	88.1083	54.1787	6.43883	-8.27002	-17.4216	1.07235	0.0189051	32.826	-1.88417	-3.88567	34.1628	0.919509
378	0.82431	-0.632568	16.7611	0.309986	-0.344079	1.62394	0.30995	-0.344111	7.44438	0.25374	-0.237352	11.4201	-1.54228	2.06409	13.3688	-1.98279	4.35542	-11.2247	-12.8458	3.24397	-3.86141	20.6656	23.1114	37.8484	5.10573	91.0452	21.0054	-10.6974	-5.19516	-38.1587	-6.64624	1.57089	-11.0073	5.64453	17.9499	51.4522	8.78807	88.225	54.2737	6.40319	-8.26407	-17.4371	1.08104	-0.0287415	32.8929	-1.88	-3.82495	34.1915	0.942104
380	0.862725	-0.563272	16.7869	0.332405	-0.316868	1.63533	0.332372	-0.316902	7.45576	0.268751	-0.215583	11.4287	-1.62018	1.99554	13.2629	-2.14779	4.26371	-11.4251	-13.2081	4.28723	-4.59994	21.5724	24.4797	39.193	6.53639	92.4619	15.5377	-15.8501	-4.80154	-33.0552	-6.65089	1.51853	-10.9383	5.45307	18.0732	51.3854	8.863	88.2814	54.4328	6.40336	-8.25779	-17.4496	1.09939	-0.0672211	32.9753	-1.89112	-3.78956	34.2318	1.00707
382	0.900635	-0.466889	16.806	0.356817	-0.277738	1.64362	0.356789	-0.277775	7.46406	0.284492	-0.184777	11.4349	-1.6949	1.8858	13.175	-2.32411	4.09595	-11.5923	-13.5128	5.16334	-5.25895	22.1914	25.4943	40.2909	7.53369	93.0273	10.8639	-18.972	-5.26077	-28.3382	-6.62947	1.51364	-10.9221	5.21383	18.1108	51.3337	8.91078	88.3668	54.6021	6.39618	-8.25498	-17.4251	1.11214	-0.102735	33.0659	-1.8902	-3.75564	34.287	1.0763
384	0.941497	-0.351325	16.8229	0.384091	-0.230441	1.65084	0.384067	-0.23048	7.47127	0.301851	-0.147682	11.4403	-1.77018	1.74333	13.1032	-2.5152	3.86901	-11.7292	-13.7641	5.86646	-5.84292	22.5963	25.8602	41.1564	8.02437	93.0059	7.12534	-20.5574	-6.26883	-23.8044	-6.59403	1.5439	-10.9595	4.96505	18.0933	51.3453	8.89852	88.4665	54.7464	6.38073	-8.25468	-17.3702	1.11789	-0.134634	33.159	-1.87676	-3.71967	34.355	1.13717
386	1.00016	-0.255919	16.8391	0.417538	-0.193428	1.65784	0.417518	-0.193471	7.47828	0.324483	-0.11788	11.4456	-1.86292	1.62625	13.0528	-2.72864	3.69491	-11.8268	-13.9336	6.49688	-6.44949	23.0738	25.2969	41.9427	7.94766	92.7822	4.57599	-22.5187	-7.60464	-17.9972	-6.60828	1.56038	-10.9926	4.81255	18.205	51.446	8.87803	88.4477	54.7753	6.39167	-8.25151	-17.3401	1.12494	-0.151825	33.243	-1.87378	-3.68909	34.4262	1.17726
388	1.06448	-0.182624	16.8639	0.451667	-0.166589	1.66863	0.45165	-0.166635	7.48906	0.348275	-0.0956428	11.4537	-1.94243	1.5449	12.9889	-2.9036	3.58072	-11.9489	-14.0799	7.04572	-7.01272	23.4514	25.1596	42.4895	8.13306	92.6401	2.68419	-22.1484	-7.75856	-15.4193	-6.62293	1.5279	-11.0413	4.69857	18.3851	51.5868	8.81225	88.3096	54.7804	6.42524	-8.23569	-17.3663	1.14587	-0.162173	33.3169	-1.89631	-3.67126	34.4949	1.20156
390	1.12612	-0.124603	16.8972	0.48338	-0.146254	1.68327	0.483365	-0.146304	7.5037	0.370678	-0.0784266	11.4647	-1.99854	1.49325	12.9075	-3.02387	3.51152	-12.1022	-14.2178	7.49071	-7.48786	23.7029	25.6028	42.7523	8.6382	92.5646	1.38429	-19.7449	-6.82398	-16.5313	-6.62197	1.46248	-11.1002	4.6163	18.5848	51.7382	8.68831	88.101	54.792	6.47564	-8.21912	-17.4447	1.17986	-0.172252	33.3783	-1.93685	-3.65802	34.5568	1.21413
392	1.1652	-0.0459911	16.9296	0.506888	-0.115065	1.6974	0.506876	-0.115118	7.51783	0.386256	-0.0536221	11.4752	-2.02138	1.42492	12.8327	-3.0908	3.39859	-12.242	-14.3428	7.73835	-7.75437	23.8595	25.9226	42.6564	8.97131	92.1564	1.11048	-18.5509	-6.69977	-18.7438	-6.58472	1.47452	-11.1336	4.59335	18.6508	51.8148	8.48322	88.0185	54.8508	6.52442	-8.26962	-17.5209	1.21144	-0.206593	33.4207	-1.94471	-3.60061	34.6016	1.2248
394	1.17914	0.0340072	16.9669	0.519506	-0.0812397	1.71376	0.519497	-0.0812933	7.53419	0.393526	-0.0275451	11.4875	-2.0154	1.37051	12.7454	-3.09973	3.29955	-12.4036	-14.4763	7.81053	-7.85842	23.9772	25.9539	42.6327	9.09342	92.1745	1.04747	-17.9985	-6.65578	-20.2325	-6.52151	1.50442	-11.1705	4.55158	18.6337	51.9424	8.24172	88.0685	54.8995	6.54787	-8.29999	-17.5911	1.23329	-0.216624	33.4558	-1.95596	-3.57332	34.6331	1.25183
396	1.16998	0.111857	17.0089	0.521838	-0.0464859	1.73224	0.521833	-0.0465397	7.55267	0.393051	-0.00143311	11.5013	-1.9901	1.33309	12.6471	-3.06663	3.22371	-12.585	-14.622	7.77768	-7.8643	24.0695	25.7855	42.7776	9.07313	92.6436	0.882151	-17.8664	-6.55261	-20.7326	-6.43701	1.53357	-11.2207	4.48033	18.5857	52.1593	7.99393	88.2117	54.9132	6.54031	-8.28186	-17.6381	1.24103	-0.206064	33.4871	-1.96553	-3.58008	34.6553	1.28843
398	1.14941	0.187632	17.0504	0.519016	-0.011707	1.75051	0.519015	-0.0117606	7.57094	0.388722	0.0243688	11.515	-1.97372	1.30104	12.5554	-3.04777	3.16104	-12.7545	-14.7733	7.91668	-8.00963	24.126	26.0496	43.0428	9.30176	92.9696	0.178319	-17.4479	-6.51973	-21.5193	-6.33946	1.53122	-11.3	4.41944	18.6695	52.516	7.79015	88.251	54.8415	6.50826	-8.16813	-17.6029	1.22374	-0.238604	33.5172	-1.91722	-3.56741	34.6809	1.28561
400	1.12686	0.266867	17.0895	0.515619	0.0247584	1.76773	0.515621	0.0247052	7.58817	0.383858	0.0513961	11.5279	-1.98666	1.27132	12.4893	-3.08174	3.11398	-12.8776	-14.93	8.04656	-8.09444	24.1746	26.3879	43.2276	9.54127	93.05	-0.676217	-16.8768	-6.34117	-22.1761	-6.24097	1.53635	-11.3803	4.34486	18.8995	52.866	7.74917	88.3079	54.7579	6.44936	-8.0992	-17.5464	1.21136	-0.278654	33.5477	-1.8697	-3.54017	34.7064	1.27239
402	1.10552	0.347591	17.1265	0.512888	0.0617851	1.784	0.512894	0.0617322	7.60443	0.379458	0.0788867	11.54	-2.0265	1.24673	12.4478	-3.16297	3.08672	-12.9561	-15.0877	8.1097	-8.07873	24.2093	26.6716	43.2809	9.73663	92.953	-1.49769	-16.1956	-6.05745	-22.7082	-6.14849	1.5585	-11.4473	4.25959	19.2208	53.1543	7.84956	88.3947	54.6952	6.37554	-8.09365	-17.4909	1.21331	-0.316503	33.5765	-1.84053	-3.50702	34.7281	1.25864
404	1.08515	0.422895	17.1664	0.510153	0.0963516	1.80159	0.510163	0.0962985	7.62202	0.375215	0.104537	11.5532	-2.058	1.23951	12.4047	-3.22197	3.08761	-13.0374	-15.2345	8.01249	-7.9657	24.1742	26.6837	43.218	9.88039	93.1558	-1.91638	-15.5501	-6.06176	-23.414	-6.06819	1.60905	-11.4708	4.1924	19.3936	53.3191	7.88549	88.4613	54.7105	6.334	-8.08513	-17.4665	1.23925	-0.34351	33.5938	-1.84595	-3.50733	34.7332	1.2582
406	1.06817	0.458002	17.1985	0.505614	0.11305	1.81584	0.505625	0.112998	7.63627	0.370761	0.116719	11.5639	-2.09458	1.26636	12.3632	-3.27627	3.15229	-13.1163	-15.3454	7.90676	-7.8462	24.1106	26.5013	43.0787	10.0139	93.4161	-2.01944	-15.1305	-6.07409	-24.0366	-6.03471	1.61913	-11.4682	4.15265	19.4189	53.3718	7.86285	88.5398	54.7968	6.29604	-8.08056	-17.4744	1.26512	-0.354906	33.6018	-1.86897	-3.51028	34.7288	1.27415
408	1.05425	0.450288	17.2226	0.498895	0.110755	1.82658	0.498907	0.110703	7.64701	0.365888	0.114567	11.5719	-2.13001	1.3219	12.3236	-3.31675	3.26848	-13.1918	-15.4179	7.82722	-7.74561	24.0404	26.2265	42.9011	10.1265	93.6426	-1.88742	-14.9373	-6.02992	-24.5051	-6.04589	1.58376	-11.4528	4.13842	19.3311	53.3417	7.80436	88.6227	54.9375	6.25728	-8.0709	-17.5053	1.28245	-0.358133	33.6012	-1.89502	-3.50629	34.7175	1.29935
410	1.03881	0.422711	17.2482	0.489887	0.0998789	1.83806	0.489897	0.0998285	7.6585	0.35985	0.105854	11.5806	-2.13117	1.37159	12.2855	-3.29753	3.3599	-13.2628	-15.469	7.7605	-7.66082	24.01	26.2258	42.7896	10.1402	93.6264	-1.80193	-14.7811	-5.92426	-24.7791	-6.06012	1.54926	-11.4637	4.13124	19.2855	53.3313	7.82129	88.6672	55.0858	6.21966	-8.02247	-17.5161	1.27928	-0.392085	33.594	-1.8781	-3.48013	34.7051	1.29866
412	1.02537	0.396979	17.2671	0.481896	0.0896652	1.84655	0.481905	0.0896155	7.66698	0.354529	0.0977038	11.5869	-2.11612	1.39252	12.2656	-3.26118	3.39209	-13.2993	-15.5045	7.71904	-7.61412	24.0291	26.2372	42.6866	10.1336	93.6512	-1.66686	-14.6325	-5.82505	-24.8746	-6.06289	1.53104	-11.4804	4.11935	19.3239	53.3573	7.90558	88.6252	55.1432	6.20436	-7.95683	-17.5256	1.27893	-0.421964	33.5733	-1.86318	-3.46585	34.6871	1.29618
414	1.01631	0.3781	17.2777	0.47638	0.0821145	1.85131	0.476389	0.0820654	7.67174	0.350887	0.0917047	11.5905	-2.09587	1.38638	12.2658	-3.22704	3.3726	-13.2979	-15.5287	7.69643	-7.59562	24.0823	26.231	42.5892	10.1302	93.7456	-1.51444	-14.4657	-5.7563	-24.8476	-6.05237	1.52661	-11.4984	4.10051	19.4276	53.4098	8.03436	88.5085	55.1106	6.2097	-7.88615	-17.5368	1.28498	-0.439098	33.5404	-1.86242	-3.46821	34.6631	1.29754
416	1.01857	0.360304	17.2798	0.47591	0.0741266	1.85225	0.475917	0.0740775	7.67269	0.351044	0.0857028	11.5912	-2.10068	1.38554	12.2804	-3.23647	3.37272	-13.271	-15.5498	7.65009	-7.53889	24.0929	26.3205	42.5281	10.1512	93.7528	-1.53656	-14.2219	-5.75657	-24.9013	-6.0395	1.50532	-11.5172	4.07949	19.4593	53.4151	8.11352	88.4132	55.1008	6.20619	-7.83999	-17.5488	1.28897	-0.439143	33.5074	-1.88484	-3.47058	34.6329	1.30468
418	1.02539	0.333751	17.2814	0.476715	0.0619287	1.85302	0.476721	0.0618796	7.67346	0.352422	0.0766351	11.5918	-2.10814	1.40412	12.2905	-3.24262	3.40921	-13.2528	-15.5612	7.63003	-7.49587	24.0932	26.3967	42.4934	10.182	93.7472	-1.56301	-14.039	-5.72464	-24.9695	-6.04788	1.46288	-11.5262	4.06846	19.4358	53.4014	8.15028	88.3544	55.1044	6.20986	-7.80368	-17.5608	1.29199	-0.432761	33.4782	-1.91517	-3.48943	34.6036	1.31864
420	1.03419	0.298694	17.2847	0.47769	0.0458375	1.85454	0.477695	0.0457882	7.67497	0.354176	0.0646672	11.593	-2.11204	1.44062	12.2906	-3.23471	3.47692	-13.253	-15.5629	7.63341	-7.47056	24.0841	26.4404	42.4747	10.2145	93.7435	-1.55887	-13.9355	-5.6431	-25.0536	-6.07918	1.4051	-11.5281	4.07011	19.3738	53.3837	8.15601	88.3408	55.1211	6.2162	-7.77981	-17.5704	1.29511	-0.424224	33.4543	-1.94552	-3.52151	34.5769	1.33124
422	1.04079	0.265926	17.288	0.477888	0.0309306	1.85608	0.477891	0.0308813	7.67651	0.355273	0.0535352	11.5941	-2.10536	1.47127	12.2793	-3.20976	3.52995	-13.2737	-15.5575	7.60083	-7.43614	24.0393	26.4737	42.4431	10.2256	93.7402	-1.5407	-13.8546	-5.52857	-25.1882	-6.11617	1.36218	-11.5469	4.0824	19.344	53.4008	8.1876	88.3757	55.1432	6.19286	-7.791	-17.5669	1.30241	-0.421324	33.4366	-1.95827	-3.53564	34.5557	1.3075
424	1.04887	0.239278	17.2977	0.479242	0.018568	1.86044	0.479244	0.0185186	7.68087	0.357072	0.0443765	11.5974	-2.10085	1.49085	12.2659	-3.19319	3.56387	-13.2984	-15.5633	7.57014	-7.3909	24.0149	26.5183	42.3792	10.2396	93.7528	-1.49428	-13.769	-5.48556	-25.4046	-6.14742	1.33517	-11.5611	4.09889	19.3125	53.4382	8.19824	88.445	55.1643	6.16815	-7.81409	-17.5664	1.31226	-0.411247	33.4176	-1.97012	-3.56419	34.5141	1.27064
426	1.05937	0.218425	17.3144	0.482131	0.00852857	1.86792	0.482132	0.00847883	7.68835	0.359871	0.0370496	11.603	-2.10032	1.4998	12.254	-3.18824	3.58015	-13.3207	-15.5796	7.54481	-7.33613	24.0186	26.568	42.2892	10.2573	93.7809	-1.42484	-13.6649	-5.51796	-25.6684	-6.16887	1.31614	-11.5658	4.11727	19.2789	53.4936	8.17334	88.5253	55.1731	6.15174	-7.84234	-17.5718	1.32349	-0.391214	33.3959	-1.98422	-3.61389	34.4518	1.23263
428	1.07236	0.197276	17.3356	0.486086	-0.00185608	1.87735	0.486085	-0.00190625	7.69778	0.363489	0.0295308	11.6101	-2.09783	1.50788	12.2462	-3.18022	3.59394	-13.335	-15.5838	7.50801	-7.28431	24.0282	26.5747	42.2222	10.258	93.7932	-1.36622	-13.5137	-5.53212	-25.8157	-6.1762	1.26781	-11.56	4.13498	19.2655	53.5726	8.09152	88.537	55.127	6.16065	-7.87323	-17.5803	1.3324	-0.356648	33.3723	-2.00154	-3.6933	34.3922	1.22516
430	1.09041	0.171279	17.3557	0.491855	-0.0147797	1.88631	0.491854	-0.0148304	7.70674	0.368625	0.0202298	11.6168	-2.10138	1.52096	12.2512	-3.1814	3.61897	-13.3258	-15.5768	7.46279	-7.21903	24.0315	26.5534	42.1631	10.2642	93.8817	-1.3091	-13.3835	-5.53488	-25.8657	-6.19592	1.20624	-11.5442	4.15913	19.2552	53.641	7.98912	88.531	55.082	6.16035	-7.89604	-17.5841	1.34237	-0.349182	33.3538	-1.99855	-3.72227	34.3482	1.20619
432	1.11165	0.142809	17.3721	0.498818	-0.0290429	1.89365	0.498815	-0.0290944	7.71408	0.374737	0.0100041	11.6224	-2.10721	1.537	12.2699	-3.18588	3.65	-13.2915	-15.5638	7.4123	-7.14258	24.0325	26.5149	42.1055	10.2755	94.0262	-1.24476	-13.29	-5.5291	-25.8412	-6.2263	1.14471	-11.5238	4.18463	19.2444	53.6971	7.88986	88.5264	55.0445	6.14721	-7.90515	-17.5796	1.35345	-0.362121	33.3403	-1.98268	-3.70744	34.3189	1.17106
434	1.12594	0.126996	17.3795	0.503775	-0.0371669	1.89695	0.503771	-0.0372189	7.71738	0.37896	0.0042435	11.6248	-2.09216	1.54042	12.2998	-3.15805	3.64926	-13.2352	-15.5691	7.36638	-7.07585	24.0643	26.4894	42.0238	10.2685	94.0378	-1.13515	-13.2256	-5.53836	-25.8295	-6.23114	1.12734	-11.5214	4.18531	19.2288	53.7719	7.85039	88.5595	54.9836	6.13941	-7.88968	-17.5588	1.36385	-0.320378	33.3258	-2.01159	-3.76647	34.2871	1.14047
436	1.13879	0.116508	17.3908	0.508541	-0.0428488	1.90198	0.508537	-0.0429012	7.72241	0.382884	0.000294939	11.6286	-2.07089	1.53776	12.3169	-3.1211	3.63528	-13.2026	-15.5757	7.32942	-7.02976	24.0994	26.488	41.9758	10.2648	94.1063	-1.04884	-13.2	-5.52938	-25.831	-6.2391	1.11241	-11.516	4.16623	19.2412	53.8474	7.84731	88.5986	54.9336	6.13885	-7.86165	-17.5405	1.36706	-0.287259	33.305	-2.03244	-3.80034	34.2431	1.11072
438	1.15075	0.11059	17.4079	0.51329	-0.0464701	1.90961	0.513285	-0.0465231	7.73004	0.386664	-0.00211679	11.6343	-2.0495	1.53085	12.3165	-3.08518	3.61396	-13.2024	-15.5811	7.29917	-7.00213	24.1303	26.5093	41.9639	10.2682	94.2326	-0.996807	-13.1932	-5.50513	-25.8623	-6.25246	1.09498	-11.5052	4.14033	19.2828	53.9187	7.8631	88.6313	54.9031	6.14526	-7.82821	-17.5311	1.36794	-0.276613	33.2775	-2.04132	-3.80777	34.1845	1.08688
440	1.15994	0.111872	17.4264	0.517421	-0.0467132	1.9178	0.517416	-0.0467666	7.73823	0.389768	-0.00204292	11.6405	-2.03935	1.52135	12.305	-3.07039	3.59283	-13.2233	-15.5909	7.26307	-6.97331	24.1528	26.534	41.9428	10.274	94.2445	-0.955874	-13.1073	-5.50839	-25.9867	-6.25575	1.09158	-11.4978	4.16122	19.327	53.9857	7.84285	88.6353	54.8955	6.15215	-7.80372	-17.5381	1.39206	-0.290031	33.2481	-2.07013	-3.87515	34.1159	1.09259
442	1.16567	0.118616	17.4455	0.520488	-0.0442808	1.92626	0.520483	-0.0443345	7.74669	0.391907	-3.70129e-05	11.6468	-2.03666	1.51357	12.2932	-3.0684	3.57789	-13.245	-15.6032	7.2084	-6.92694	24.1613	26.5532	41.9192	10.2833	94.2405	-0.930053	-13.0495	-5.52651	-26.0857	-6.25064	1.10559	-11.4853	4.17953	19.3634	54.0274	7.82386	88.6287	54.8922	6.16512	-7.79506	-17.553	1.43312	-0.306003	33.2121	-2.10583	-3.94321	34.0266	1.10364
444	1.16876	0.12708	17.4634	0.522541	-0.0408736	1.93419	0.522537	-0.0409275	7.75462	0.393225	0.00263381	11.6528	-2.04154	1.50931	12.287	-3.07881	3.57233	-13.2569	-15.6151	7.14316	-6.86662	24.1603	26.5641	41.8966	10.2938	94.238	-0.914521	-13.0321	-5.54748	-26.135	-6.24322	1.12973	-11.4662	4.18714	19.3837	54.0356	7.80993	88.6176	54.8941	6.18683	-7.80141	-17.5773	1.48226	-0.318764	33.1727	-2.13985	-3.98699	33.9241	1.11024
446	1.17446	0.122843	17.473	0.52469	-0.0432253	1.93847	0.524685	-0.0432793	7.7589	0.394981	0.00100868	11.656	-2.06125	1.51285	12.2982	-3.11333	3.58663	-13.2368	-15.6152	7.11808	-6.82669	24.1753	26.5632	41.8871	10.2952	94.2208	-0.890405	-13.0024	-5.5295	-26.1557	-6.26135	1.12766	-11.4412	4.19684	19.3665	53.9919	7.78415	88.6042	54.9252	6.2294	-7.81198	-17.6322	1.50886	-0.33141	33.1452	-2.14745	-3.94114	33.8485	1.09837
448	1.17402	0.120323	17.4867	0.524286	-0.0443277	1.94457	0.524282	-0.0443818	7.765	0.39475	0.00015357	11.6606	-2.06347	1.50948	12.306	-3.11895	3.58125	-13.2225	-15.6163	7.08836	-6.794	24.185	26.5785	41.8923	10.2982	94.2292	-0.860883	-13.0014	-5.50655	-26.1509	-6.27087	1.12652	-11.4119	4.19881	19.3437	53.9578	7.76072	88.6243	54.9674	6.24616	-7.81777	-17.6675	1.52008	-0.323927	33.1251	-2.14315	-3.94503	33.7869	1.06051
450	1.16653	0.124568	17.505	0.521355	-0.0418951	1.95267	0.521351	-0.0419488	7.7731	0.392404	0.00177905	11.6666	-2.0442	1.49552	12.3085	-3.08985	3.54797	-13.217	-15.6213	7.04468	-6.76844	24.1853	26.6126	41.9089	10.3044	94.2578	-0.830373	-13.0246	-5.489	-26.1331	-6.26542	1.13744	-11.383	4.19762	19.3364	53.9488	7.7474	88.6635	55.0105	6.23498	-7.81562	-17.6782	1.51854	-0.293739	33.1085	-2.13293	-4.01664	33.7295	1.00487
452	1.15541	0.144653	17.5179	0.518144	-0.0322094	1.9584	0.518141	-0.0322629	7.77883	0.38939	0.00881083	11.6709	-2.01726	1.46894	12.319	-3.05222	3.48847	-13.1962	-15.6311	6.98653	-6.75799	24.1789	26.6518	41.9226	10.3096	94.2406	-0.81749	-13.0156	-5.49025	-26.142	-6.24962	1.18621	-11.3711	4.2238	19.4078	53.9666	7.76613	88.6177	55.0289	6.23509	-7.80143	-17.6964	1.51013	-0.250074	33.0849	-2.12916	-4.09292	33.6471	0.978099
454	1.1488	0.161572	17.5257	0.516651	-0.0242708	1.96181	0.516649	-0.0243241	7.78224	0.38777	0.0146479	11.6735	-2.00136	1.44738	12.3329	-3.03262	3.44256	-13.1696	-15.6331	6.93927	-6.76101	24.1699	26.674	41.9298	10.3234	94.2319	-0.804668	-13.0178	-5.48997	-26.1733	-6.23658	1.22752	-11.3691	4.24018	19.4587	53.9736	7.78122	88.5857	55.0447	6.23324	-7.80103	-17.7056	1.50266	-0.200772	33.0485	-2.12394	-4.17317	33.5385	0.924767
456	1.14756	0.172379	17.5279	0.517	-0.019439	1.96276	0.516998	-0.0194923	7.78319	0.387724	0.0182812	11.6742	-2.00042	1.43366	12.3497	-3.03698	3.41693	-13.1382	-15.6274	6.90474	-6.76933	24.161	26.6771	41.9271	10.345	94.2373	-0.789466	-13.0316	-5.48334	-26.2288	-6.22885	1.25212	-11.3737	4.24039	19.4722	53.9687	7.78264	88.5814	55.0571	6.22624	-7.81081	-17.7029	1.50093	-0.150202	33.0037	-2.12151	-4.24385	33.4153	0.848952
458	1.14548	0.185187	17.5242	0.517149	-0.0136468	1.96108	0.517148	-0.0137002	7.78151	0.387468	0.0226221	11.6729	-2.00934	1.42023	12.3708	-3.05916	3.3958	-13.0994	-15.6277	6.86279	-6.74903	24.1606	26.6811	41.9038	10.3606	94.2189	-0.776798	-13.0145	-5.46793	-26.33	-6.22262	1.26769	-11.3745	4.23196	19.4763	53.9832	7.76653	88.5678	55.0452	6.20645	-7.78524	-17.6864	1.51874	-0.0971179	32.9753	-2.15554	-4.26153	33.3256	0.818743
460	1.14629	0.190778	17.5179	0.517963	-0.0112486	1.95828	0.517962	-0.011302	7.77871	0.387924	0.024469	11.6708	-2.01879	1.41064	12.3972	-3.08086	3.3817	-13.0508	-15.6216	6.82541	-6.73091	24.1442	26.6666	41.8864	10.3893	94.2676	-0.774705	-13.0288	-5.46317	-26.3652	-6.21446	1.27391	-11.3905	4.22821	19.4686	54.0185	7.73186	88.57	55.0135	6.19716	-7.77312	-17.6795	1.51907	-0.0934101	32.951	-2.14263	-4.2532	33.2694	0.788131
462	1.14949	0.192047	17.5112	0.519473	-0.0109411	1.95528	0.519472	-0.0109947	7.77571	0.389033	0.0247972	11.6686	-2.02457	1.40332	12.4245	-3.09501	3.37018	-13.0002	-15.6078	6.79342	-6.72594	24.1174	26.6369	41.8789	10.4283	94.3847	-0.776535	-13.0725	-5.46938	-26.3268	-6.20234	1.2751	-11.4201	4.22738	19.4558	54.0755	7.68372	88.6012	54.9635	6.19837	-7.77783	-17.6819	1.50209	-0.133097	32.9298	-2.08648	-4.2267	33.2456	0.763519
464	1.14997	0.209248	17.5076	0.521102	-0.00343562	1.95363	0.521102	-0.00348932	7.77407	0.389774	0.0305128	11.6673	-2.02018	1.38881	12.4354	-3.09326	3.34185	-12.9798	-15.5911	6.76312	-6.75775	24.1279	26.6097	41.8722	10.446	94.4922	-0.74045	-13.0756	-5.46987	-26.2899	-6.1813	1.28598	-11.4434	4.20372	19.4608	54.1519	7.64312	88.6924	54.9015	6.18817	-7.7672	-17.6696	1.50723	-0.142037	32.9165	-2.08435	-4.18449	33.2458	0.81698
466	1.15163	0.232294	17.5131	0.523739	0.00650792	1.95605	0.523739	0.00645378	7.77648	0.391114	0.0381113	11.6691	-2.01346	1.37522	12.4337	-3.08658	3.3145	-12.9826	-15.5831	6.7167	-6.76378	24.1448	26.6646	41.8649	10.4615	94.5691	-0.729305	-13.0719	-5.46077	-26.294	-6.16067	1.30923	-11.4323	4.18674	19.4801	54.2466	7.60456	88.8252	54.8113	6.16395	-7.75835	-17.6374	1.50945	-0.125326	32.9036	-2.0989	-4.16607	33.251	0.85952
468	1.15528	0.256307	17.5242	0.527325	0.0166977	1.9609	0.527327	0.0166433	7.78133	0.393149	0.0459525	11.6728	-2.00938	1.36447	12.4264	-3.08341	3.29353	-12.9958	-15.5842	6.66123	-6.74339	24.1608	26.7757	41.86	10.4802	94.626	-0.74594	-13.0742	-5.4398	-26.3365	-6.14433	1.34155	-11.3914	4.18815	19.5169	54.3452	7.56966	88.965	54.701	6.13211	-7.75183	-17.5931	1.50504	-0.0862678	32.8897	-2.12127	-4.17407	33.2566	0.87773
470	1.16065	0.270199	17.5193	0.530824	0.0223519	1.95867	0.530826	0.0222971	7.7791	0.395405	0.0504032	11.6711	-2.02128	1.35767	12.4393	-3.10805	3.28578	-12.9724	-15.5818	6.64574	-6.75853	24.1758	26.7564	41.8762	10.5038	94.731	-0.74318	-13.1037	-5.4	-26.3496	-6.14055	1.36299	-11.3712	4.2296	19.5938	54.4026	7.54455	88.9899	54.6093	6.12233	-7.72936	-17.5745	1.4997	-0.0315783	32.8793	-2.14722	-4.18679	33.2665	0.900158
472	1.16854	0.275411	17.5085	0.534712	0.0240097	1.95386	0.534714	0.0239545	7.77429	0.398206	0.0518934	11.6675	-2.03723	1.35102	12.4601	-3.14015	3.27979	-12.9344	-15.5808	6.6371	-6.77254	24.1715	26.6627	41.8753	10.554	94.9186	-0.722501	-13.1624	-5.37792	-26.3823	-6.13002	1.39081	-11.3596	4.28311	19.6456	54.382	7.54148	88.959	54.5648	6.12801	-7.74082	-17.5877	1.49334	-0.0384037	32.8631	-2.14083	-4.14344	33.2725	0.930671
474	1.17572	0.277914	17.4957	0.538056	0.0245465	1.94813	0.538059	0.024491	7.76856	0.400671	0.052512	11.6632	-2.05047	1.34283	12.4839	-3.16805	3.26983	-12.8908	-15.5831	6.62726	-6.78131	24.1515	26.545	41.8576	10.6268	95.1546	-0.699887	-13.2363	-5.37108	-26.4312	-6.1078	1.42837	-11.3526	4.32894	19.6561	54.285	7.56216	88.9021	54.5755	6.14317	-7.78362	-17.6233	1.48773	-0.103205	32.8459	-2.10813	-4.04576	33.2841	0.982327
476	1.16723	0.302658	17.4888	0.536382	0.0361054	1.94501	0.536386	0.0360501	7.76544	0.398685	0.0610494	11.6608	-2.04384	1.32872	12.4996	-3.16218	3.24118	-12.8611	-15.5935	6.60952	-6.79478	24.1462	26.5791	41.8578	10.6874	95.2444	-0.755173	-13.2478	-5.3265	-26.4391	-6.06935	1.47399	-11.3378	4.31072	19.6247	54.1472	7.60472	88.89	54.6514	6.15477	-7.79888	-17.6346	1.49139	-0.12822	32.8564	-2.11624	-3.96688	33.35	1.11723
478	1.1584	0.331197	17.4803	0.534869	0.04936	1.94118	0.534874	0.0493048	7.76161	0.396712	0.0708651	11.6579	-2.03267	1.31995	12.5116	-3.14581	3.22043	-12.8385	-15.609	6.60577	-6.83129	24.177	26.6341	41.8799	10.7327	95.3452	-0.789455	-13.3247	-5.30881	-26.4467	-6.04477	1.52671	-11.331	4.28768	19.5788	54.0654	7.62843	88.8964	54.6943	6.12033	-7.79738	-17.6277	1.48828	-0.154587	32.8804	-2.11197	-3.89329	33.4308	1.1844
480	1.15249	0.35748	17.468	0.534446	0.0613939	1.93568	0.534452	0.0613388	7.75611	0.39563	0.0798389	11.6538	-2.02338	1.31924	12.5221	-3.12953	3.21509	-12.8185	-15.6269	6.61445	-6.88561	24.2312	26.679	41.9149	10.775	95.5034	-0.783402	-13.5014	-5.30607	-26.4688	-6.03653	1.58111	-11.336	4.27376	19.5404	54.0445	7.64585	88.9158	54.6955	6.04039	-7.79424	-17.6076	1.47519	-0.191547	32.9144	-2.08786	-3.80721	33.5229	1.18577
482	1.14788	0.373657	17.4493	0.533752	0.0689099	1.92735	0.533759	0.0688549	7.74778	0.394632	0.0854206	11.6476	-2.0285	1.32798	12.538	-3.13562	3.23264	-12.7891	-15.6398	6.60887	-6.92172	24.2323	26.7041	41.9217	10.8781	95.7866	-0.752625	-13.8079	-5.2013	-26.5383	-6.02374	1.61894	-11.3581	4.26955	19.5871	53.9962	7.77298	88.9434	54.7259	5.95343	-7.85503	-17.5929	1.45512	-0.248492	32.958	-2.061	-3.62323	33.6545	1.29975
484	1.1476	0.381893	17.43	0.5343	0.07259	1.91875	0.534307	0.0725348	7.73918	0.394806	0.0882137	11.6411	-2.03663	1.33389	12.5592	-3.14848	3.24617	-12.7502	-15.641	6.59222	-6.92269	24.2088	26.7119	41.8971	10.9691	96.0143	-0.702641	-14.0983	-5.10673	-26.6023	-6.01155	1.6377	-11.3635	4.26928	19.5539	53.9406	7.81617	88.9861	54.7441	5.91092	-7.89838	-17.5813	1.42692	-0.315633	33.0041	-2.01761	-3.48776	33.7743	1.3334
486	1.15032	0.387015	17.4136	0.535906	0.0746517	1.91142	0.535913	0.0745964	7.73185	0.395874	0.0898633	11.6356	-2.04221	1.33135	12.5816	-3.16016	3.24333	-12.7088	-15.6362	6.56693	-6.89388	24.1754	26.7074	41.8574	11.044	96.1808	-0.651617	-14.3452	-5.04377	-26.6217	-5.99489	1.64562	-11.3475	4.27444	19.4433	53.884	7.75998	89.0269	54.7439	5.91997	-7.91134	-17.5778	1.39742	-0.375567	33.044	-1.97216	-3.43148	33.8609	1.27871
488	1.14812	0.406946	17.4087	0.536583	0.0835776	1.90922	0.536592	0.0835223	7.72965	0.395813	0.0965808	11.6339	-2.0334	1.30909	12.5876	-3.15337	3.19925	-12.6972	-15.6584	6.54241	-6.87801	24.1727	26.7035	41.8793	11.1582	96.456	-0.665206	-14.5788	-5.0122	-26.4732	-5.94955	1.68036	-11.3243	4.29875	19.4225	53.841	7.72133	88.9912	54.7358	5.95564	-7.91657	-17.6068	1.39629	-0.360017	33.0481	-2.00132	-3.43951	33.8751	1.28221
490	1.1421	0.434793	17.4074	0.536239	0.0962781	1.90855	0.536249	0.0962227	7.72898	0.394748	0.106054	11.6334	-2.0152	1.28551	12.5885	-3.13	3.14907	-12.6946	-15.6796	6.51626	-6.86817	24.1778	26.7284	41.9107	11.2634	96.7127	-0.684399	-14.8813	-4.88378	-26.3255	-5.89854	1.72738	-11.3056	4.32312	19.4659	53.8194	7.72381	88.9191	54.712	5.97384	-7.92466	-17.6124	1.39682	-0.355092	33.0463	-2.01656	-3.46593	33.8806	1.31184
492	1.1329	0.465154	17.4046	0.534713	0.110345	1.90725	0.534724	0.11029	7.72769	0.392713	0.116473	11.6324	-1.99312	1.26875	12.5903	-3.09684	3.10964	-12.6903	-15.6932	6.49671	-6.86878	24.1786	26.791	41.9422	11.3553	96.9094	-0.708049	-15.2371	-4.6698	-26.2077	-5.85113	1.77909	-11.3029	4.34044	19.5386	53.8231	7.75945	88.8439	54.6746	5.96672	-7.93382	-17.5911	1.39172	-0.376445	33.0482	-2.0033	-3.49051	33.8981	1.35372
494	1.12334	0.47994	17.387	0.531727	0.117657	1.89945	0.531739	0.117602	7.71988	0.390013	0.121756	11.6266	-1.98502	1.27603	12.6096	-3.07966	3.11907	-12.6542	-15.6948	6.52285	-6.90296	24.1455	26.9173	41.9799	11.463	96.9723	-0.782898	-15.5073	-4.53933	-26.0689	-5.82559	1.81331	-11.3529	4.34338	19.4999	53.8619	7.74954	88.8742	54.6378	5.94904	-7.92297	-17.585	1.37215	-0.405595	33.0634	-1.98331	-3.4841	33.9489	1.36576
496	1.11124	0.496109	17.3689	0.527744	0.125784	1.89137	0.527757	0.12573	7.7118	0.386517	0.127585	11.6205	-1.98373	1.27951	12.6239	-3.07625	3.12452	-12.6275	-15.7048	6.5407	-6.92689	24.0988	26.9537	42.0189	11.568	97.088	-0.891257	-15.6729	-4.50282	-25.9407	-5.79512	1.85282	-11.3989	4.32216	19.4503	53.8921	7.75798	88.8978	54.6065	5.95179	-7.89647	-17.5772	1.36734	-0.438991	33.0878	-1.97117	-3.46965	34.0047	1.36006
498	1.09815	0.515927	17.3538	0.52363	0.135583	1.88465	0.523644	0.135529	7.70508	0.382816	0.134654	11.6155	-1.98722	1.2746	12.6287	-3.08467	3.11693	-12.6188	-15.7246	6.53841	-6.9295	24.0511	26.8974	42.0514	11.6542	97.2559	-1.00951	-15.7389	-4.53719	-25.8472	-5.75778	1.89817	-11.4292	4.28582	19.4091	53.907	7.78385	88.904	54.581	5.9755	-7.8674	-17.5661	1.3804	-0.478356	33.1144	-1.96965	-3.44824	34.0533	1.34599
500	1.09209	0.533007	17.3429	0.522374	0.143592	1.87976	0.522389	0.143538	7.70019	0.381366	0.140565	11.6118	-1.9932	1.26843	12.628	-3.09799	3.10822	-12.6203	-15.739	6.51805	-6.90721	24.0337	26.8969	42.0487	11.6622	97.2655	-1.06071	-15.7498	-4.51359	-25.8671	-5.73045	1.93402	-11.4546	4.27948	19.3649	53.922	7.77734	88.9617	54.5547	5.99092	-7.89047	-17.5572	1.39549	-0.540085	33.1161	-1.97143	-3.39792	34.0679	1.35165
502	1.088	0.551742	17.3396	0.522118	0.152145	1.87827	0.522134	0.152092	7.6987	0.380631	0.146944	11.6107	-1.99589	1.26846	12.6121	-3.10248	3.10973	-12.6499	-15.7574	6.49819	-6.88575	24.0346	26.8869	42.0385	11.6765	97.3431	-1.07339	-15.8019	-4.49457	-25.8905	-5.70983	1.95023	-11.4661	4.29448	19.3397	53.9582	7.70285	88.9965	54.5233	5.98707	-7.90973	-17.5505	1.4103	-0.59587	33.1186	-1.97772	-3.37526	34.0874	1.38087
504	1.08499	0.569974	17.3434	0.522307	0.160371	1.87993	0.522324	0.160317	7.70036	0.380249	0.153104	11.6119	-1.99526	1.27697	12.5823	-3.0972	3.12558	-12.7052	-15.7795	6.48871	-6.87112	24.0511	26.8723	42.0324	11.7141	97.4922	-1.06311	-15.8986	-4.4923	-25.8864	-5.6987	1.9432	-11.4614	4.3268	19.3451	54.0157	7.57532	88.9887	54.4861	5.96494	-7.91273	-17.5467	1.42191	-0.640759	33.132	-1.98598	-3.37509	34.1267	1.43148
506	1.08483	0.572919	17.348	0.522483	0.161663	1.88199	0.522499	0.161609	7.70242	0.380299	0.15408	11.6134	-1.9984	1.29733	12.5513	-3.09388	3.16448	-12.7631	-15.7958	6.51792	-6.86593	24.0842	26.9376	42.0526	11.7615	97.4991	-1.07384	-15.9413	-4.51355	-25.8385	-5.7128	1.90241	-11.4385	4.36765	19.4101	54.0814	7.48523	88.9163	54.4346	5.94429	-7.89598	-17.5493	1.42198	-0.680491	33.1721	-1.98609	-3.32044	34.2029	1.49641
508	1.08136	0.582181	17.3565	0.521732	0.165986	1.88574	0.521749	0.165933	7.70617	0.379464	0.15726	11.6162	-2.00044	1.3088	12.5275	-3.09236	3.18665	-12.8074	-15.8216	6.51486	-6.83061	24.1026	26.9336	42.0746	11.8108	97.5741	-1.08283	-15.9656	-4.53035	-25.7634	-5.72242	1.89034	-11.4075	4.3897	19.4817	54.0901	7.4815	88.8705	54.4395	5.92103	-7.89685	-17.5438	1.42681	-0.729288	33.2367	-1.984	-3.23499	34.3369	1.52209
510	1.07236	0.602433	17.3672	0.51947	0.175574	1.89047	0.519488	0.175521	7.7109	0.377165	0.16428	11.6198	-1.99828	1.30671	12.5145	-3.08897	3.18228	-12.8315	-15.8577	6.47102	-6.77025	24.0997	26.8527	42.0918	11.8583	97.7247	-1.08454	-15.9856	-4.53404	-25.6694	-5.7201	1.91753	-11.3773	4.39008	19.5227	54.0472	7.53936	88.8883	54.5015	5.8914	-7.91975	-17.5284	1.43799	-0.78995	33.3144	-1.97806	-3.15206	34.5051	1.49549
512	1.05354	0.635318	17.3716	0.51394	0.191522	1.89241	0.513959	0.191469	7.71284	0.372018	0.175848	11.6212	-1.98003	1.29164	12.5144	-3.06206	3.14752	-12.8309	-15.8945	6.41473	-6.74913	24.0797	26.7936	42.0997	11.9001	97.8056	-1.06493	-16.0362	-4.51427	-25.5682	-5.70124	1.96925	-11.3733	4.38426	19.4122	54.0426	7.47689	89.0337	54.5575	5.84228	-7.93745	-17.5117	1.44675	-0.861578	33.3643	-1.9534	-3.21058	34.5952	1.39816
514	1.03929	0.654013	17.3762	0.509243	0.200876	1.89443	0.509264	0.200823	7.71486	0.367913	0.182541	11.6227	-1.973	1.28147	12.5235	-3.05368	3.12599	-12.8137	-15.9155	6.39392	-6.72343	24.0584	26.8275	42.1044	11.9314	97.7697	-1.09543	-16.0793	-4.50664	-25.498	-5.6985	1.9914	-11.3685	4.38922	19.3788	54.0581	7.47607	89.1926	54.5849	5.77951	-7.99551	-17.4882	1.45102	-0.920625	33.3793	-1.94738	-3.20541	34.6191	1.39235
516	1.03247	0.657049	17.3822	0.506512	0.202754	1.89713	0.506533	0.202702	7.71756	0.365754	0.183769	11.6247	-1.98151	1.27963	12.5387	-3.07018	3.1258	-12.7858	-15.9244	6.40994	-6.68726	24.0393	26.9367	42.1059	11.9619	97.6503	-1.16963	-16.1117	-4.51799	-25.4552	-5.71382	1.98083	-11.3568	4.4017	19.4577	54.0834	7.56976	89.3391	54.5882	5.69699	-8.09055	-17.4559	1.44626	-0.961152	33.3727	-1.95997	-3.13072	34.6051	1.4814
518	1.03154	0.662752	17.3888	0.506579	0.205314	1.90002	0.506601	0.205262	7.72046	0.365642	0.185685	11.6269	-1.9996	1.28182	12.5532	-3.10241	3.13683	-12.7595	-15.9522	6.42155	-6.65505	24.0208	26.9708	42.1006	12.0434	97.6474	-1.18936	-16.1691	-4.54072	-25.3662	-5.72581	1.9812	-11.3409	4.39089	19.5831	54.0834	7.73978	89.4663	54.618	5.56986	-8.16389	-17.4119	1.4193	-0.978792	33.4105	-1.95476	-3.17196	34.6635	1.50154
520	1.0237	0.689279	17.3993	0.505347	0.217557	1.90465	0.50537	0.217505	7.72508	0.363945	0.194755	11.6304	-2.00071	1.28188	12.558	-3.1045	3.13727	-12.7506	-15.9988	6.3899	-6.6153	23.9895	26.9228	42.0816	12.1063	97.698	-1.18963	-16.1546	-4.56295	-25.359	-5.71179	1.99882	-11.3097	4.35292	19.6389	54.0755	7.86862	89.6852	54.6517	5.3878	-8.24403	-17.3612	1.37105	-1.01255	33.4631	-1.93715	-3.18387	34.7709	1.53804
522	1.01001	0.735966	17.4137	0.503219	0.239106	1.91102	0.503243	0.239054	7.73145	0.360987	0.210724	11.6351	-1.98649	1.27786	12.5523	-3.08024	3.12431	-12.7607	-16.0567	6.31937	-6.5684	23.948	26.8352	42.046	12.151	97.7611	-1.1807	-16.0612	-4.59425	-25.4322	-5.67475	2.03277	-11.2644	4.29974	19.6389	54.0618	7.9567	89.9863	54.688	5.16726	-8.34107	-17.3103	1.30838	-1.07711	33.5283	-1.91501	-3.1342	34.9389	1.63359
524	1.00965	0.777197	17.4267	0.506478	0.25717	1.91668	0.506505	0.257117	7.73711	0.362279	0.22443	11.6394	-1.9928	1.268	12.5454	-3.09552	3.10918	-12.7737	-16.0835	6.27738	-6.52927	23.917	26.9206	41.985	12.2491	97.696	-1.18618	-15.9517	-4.69047	-25.4506	-5.65686	2.06352	-11.2219	4.28472	19.7769	54.0379	8.14171	90.2187	54.7341	4.98855	-8.4735	-17.2827	1.25462	-1.18164	33.618	-1.92179	-3.01895	35.2128	1.90991
526	1.00758	0.828374	17.4556	0.50984	0.279692	1.92945	0.509869	0.279639	7.74988	0.363368	0.241469	11.6489	-2.00331	1.25967	12.5209	-3.11738	3.09897	-12.8196	-16.1468	6.22143	-6.47462	23.9131	26.9935	41.9384	12.3442	97.678	-1.16686	-15.8508	-4.79821	-25.4883	-5.62134	2.11101	-11.1681	4.29887	19.9346	54.0006	8.31955	90.4365	54.8018	4.80341	-8.63156	-17.2521	1.22663	-1.35678	33.7295	-1.92951	-2.87867	35.6128	2.19887
528	0.998902	0.888895	17.4942	0.5111	0.306832	1.94651	0.511131	0.306779	7.76694	0.362596	0.261825	11.6617	-2.01576	1.25874	12.4825	-3.13942	3.10327	-12.8914	-16.2518	6.15177	-6.39826	23.9328	27.0215	41.9044	12.4213	97.6885	-1.11855	-15.7527	-4.89715	-25.5724	-5.56604	2.17683	-11.1097	4.33081	20.0766	53.9612	8.47413	90.6618	54.8734	4.61204	-8.80862	-17.2315	1.22502	-1.60701	33.8654	-1.91707	-2.70688	36.1243	2.42095
530	0.978298	0.944463	17.498	0.506673	0.332871	1.94813	0.506708	0.332819	7.76856	0.357635	0.281009	11.6629	-2.03588	1.28518	12.4603	-3.16457	3.15994	-12.9336	-16.3594	6.11826	-6.30562	23.9562	27.0432	41.8432	12.4748	97.4484	-1.06693	-15.6404	-4.93872	-25.7794	-5.51769	2.24583	-11.0911	4.34298	20.1431	53.9773	8.59887	90.9389	54.862	4.45037	-8.9889	-17.2984	1.2333	-1.9209	34.0382	-1.82138	-2.42702	36.6437	2.38279
532	0.946853	1.00005	17.4987	0.497495	0.359822	1.94846	0.497532	0.359771	7.7689	0.349063	0.300573	11.6631	-2.04326	1.30206	12.4442	-3.17067	3.19395	-12.9638	-16.4549	6.00488	-6.1486	23.905	27.0299	41.723	12.481	97.3622	-0.989848	-15.2426	-5.06216	-25.8918	-5.44935	2.34597	-11.0502	4.31294	20.2802	53.9557	8.91158	91.2971	54.8314	4.30655	-9.16253	-17.4017	1.22587	-2.2612	34.2341	-1.7269	-2.12606	37.3174	2.52892
534	0.899537	1.054	17.4986	0.481226	0.387371	1.94845	0.481266	0.387322	7.76889	0.335152	0.320135	11.663	-2.03613	1.30394	12.4346	-3.15675	3.19465	-12.9814	-16.5348	5.82893	-5.95702	23.7823	26.9972	41.5364	12.4471	97.4014	-0.870987	-14.626	-5.25848	-25.9281	-5.35632	2.46736	-10.9906	4.24734	20.4632	53.8793	9.38201	91.7162	54.7984	4.19101	-9.31492	-17.531	1.21838	-2.64005	34.4532	-1.62778	-1.8309	38.1842	2.77386
536	0.813723	1.10094	17.4813	0.447474	0.415069	1.94096	0.447517	0.415022	7.76139	0.308156	0.338702	11.6574	-2.02339	1.30375	12.433	-3.13371	3.18911	-12.9839	-16.6122	5.78973	-5.92161	23.6748	27.0636	41.3054	12.4479	96.9934	-0.656465	-14.3332	-5.37653	-26.172	-5.24354	2.54149	-10.9877	4.19974	20.4616	53.7714	9.67894	92.087	54.7846	4.15304	-9.3992	-17.6973	1.29187	-3.15803	34.7224	-1.37615	-1.54771	39.3055	2.05224
538	0.716898	1.12549	17.4408	0.406993	0.433903	1.92325	0.407037	0.433862	7.74368	0.276683	0.350224	11.6441	-2.02817	1.30398	12.4691	-3.14316	3.19064	-12.9171	-16.6768	5.70348	-5.80417	23.615	26.9781	40.9449	12.3505	96.8435	-0.424162	-14.1824	-5.37277	-26.4952	-5.10738	2.61747	-10.989	4.15814	20.3106	53.6353	9.83686	92.4126	54.7063	4.17458	-9.47249	-17.855	1.47644	-3.70126	34.9462	-1.33388	-1.40774	40.373	2.25454
540	0.619609	1.1116	17.3757	0.363077	0.435955	1.89463	0.363122	0.435917	7.71506	0.243702	0.34898	11.6227	-2.06625	1.32042	12.5418	-3.20717	3.2343	-12.7837	-16.71	5.5709	-5.6013	23.6024	26.7344	40.4944	12.1547	97.0042	-0.197793	-14.0637	-5.29471	-26.8126	-4.9727	2.68505	-10.9948	4.13421	20.0527	53.4823	9.90397	92.6757	54.5631	4.23579	-9.53572	-17.9894	1.73466	-4.23498	35.0958	-1.4842	-1.30323	41.2426	3.4016
542	0.536325	1.00541	17.2901	0.317664	0.396412	1.85696	0.317706	0.396378	7.67739	0.212242	0.316548	11.5945	-2.18305	1.41627	12.6214	-3.38184	3.45377	-12.6412	-16.6579	5.62573	-5.60052	23.6177	26.5751	40.3055	12.0122	96.9592	-0.0333607	-13.5804	-5.40594	-26.8165	-4.94874	2.65278	-11.0614	4.17298	19.8561	53.3644	10.1073	92.8167	54.4296	4.26773	-9.52974	-18.0879	1.89364	-4.81879	35.1576	-1.36301	-0.539244	41.6631	4.00733
544	0.466974	0.886163	17.1723	0.277262	0.350018	1.80489	0.277299	0.349991	7.62532	0.184959	0.27932	11.5555	-2.30018	1.51855	12.6818	-3.55421	3.68538	-12.5349	-16.5119	5.38156	-5.2071	23.512	26.2967	39.5931	11.7754	97.2851	0.361321	-13.3957	-5.56112	-26.9862	-4.91785	2.62778	-11.1114	4.28145	19.6328	53.1662	10.208	92.8976	54.3346	4.32115	-9.53195	-18.1811	1.93441	-4.91529	35.1504	-1.26614	-0.422965	41.7215	4.2971
546	0.401936	0.76267	17.0268	0.238415	0.301389	1.74044	0.238446	0.301365	7.56087	0.158982	0.240511	11.5072	-2.3865	1.62303	12.715	-3.66928	3.90905	-12.4779	-16.2629	4.81514	-4.4131	23.2327	25.8677	38.237	11.4307	98.0233	1.01662	-13.4208	-5.71994	-27.5045	-4.88266	2.59797	-11.1258	4.44367	19.3348	52.8752	10.1514	92.9758	54.2891	4.3927	-9.53818	-18.2702	1.88133	-4.50636	35.1006	-1.29186	-1.0198	41.5363	4.40292
548	0.300016	0.580617	16.8742	0.178705	0.23005	1.67291	0.178728	0.230026	7.49335	0.118873	0.183381	11.4566	-2.39683	1.79119	12.7267	-3.62035	4.21774	-12.4575	-15.8965	4.28717	-3.71653	22.6698	25.3634	36.4483	11.0894	98.9299	1.66857	-12.5726	-5.87262	-28.7426	-4.97547	2.37479	-11.0896	4.56614	18.8105	52.538	9.91581	93.2273	54.2789	4.43561	-9.4541	-18.3201	1.8857	-3.98795	35.0943	-1.66131	-1.38444	41.5148	4.93414
550	0.179386	0.443021	16.753	0.114538	0.179631	1.61926	0.114556	0.179625	7.43969	0.0741129	0.141614	11.4164	-2.35031	1.92383	12.6914	-3.48133	4.4401	-12.5211	-15.5511	3.73605	-3.23508	22.2572	24.4974	34.7293	10.6263	99.3605	3.06328	-11.8781	-5.86528	-29.7287	-5.0445	2.30752	-11.091	4.81191	18.2997	52.2744	9.66547	93.5227	54.3816	4.42924	-9.34364	-18.3982	1.82084	-3.80017	35.0953	-1.7	-1.4599	41.4772	5.02818
552	0.0729693	0.348339	16.6589	0.0601529	0.146778	1.57757	0.0601681	0.146772	7.398	0.035556	0.11357	11.3852	-2.29866	2.02566	12.6126	-3.34385	4.60557	-12.6648	-15.2538	3.25661	-2.94604	22.054	23.3638	33.2638	10.0238	99.2991	4.89954	-11.5696	-5.75379	-30.3771	-5.09144	2.3654	-11.1741	5.17012	17.9035	52.0871	9.47057	93.7505	54.6078	4.36963	-9.22261	-18.5252	1.67307	-3.9836	35.0939	-1.36464	-1.21727	41.4154	4.68458
554	0.120456	0.185361	16.5328	0.0677422	0.0715392	1.5215	0.0677534	0.0715303	7.34194	0.0460504	0.0578197	11.3431	-2.467	2.22317	12.5069	-3.56469	5.03517	-12.8699	-14.9964	3.29685	-2.52722	21.9826	22.6246	32.409	9.39925	99.5695	5.12766	-11.9853	-6.01197	-31.3735	-5.26046	2.05926	-11.4511	5.45672	17.8575	51.8562	9.48036	93.5051	54.9589	4.2601	-9.10971	-18.7294	1.47897	-4.22089	35.0653	-1.12459	-0.643881	41.3989	4.73012
556	0.107385	0.0104645	16.3782	0.0479107	-0.00403924	1.45288	0.0479066	-0.00405051	7.27332	0.0360663	5.105e-05	11.2917	-2.5203	2.41784	12.505	-3.58189	5.40971	-12.8762	-14.5893	3.31053	-2.18305	21.5061	22.3569	30.8836	9.11628	99.2227	5.36794	-11.2893	-6.13728	-32.7447	-5.48988	1.73149	-11.6283	5.64544	17.5968	51.6273	9.37928	93.4944	55.1795	4.16258	-8.92724	-18.9141	1.35411	-4.26113	35.1006	-1.07627	-0.441862	41.4792	4.73652
558	0.0143622	-0.136944	16.2212	-0.00464905	-0.0611859	1.38307	-0.00465536	-0.0611854	7.2035	0.000466035	-0.0460326	11.2393	-2.44062	2.56419	12.6008	-3.38216	5.63967	-12.6928	-14.0996	3.2264	-2.08919	20.7856	22.2988	28.9126	9.08508	98.2444	6.18168	-9.6746	-6.13917	-34.0204	-5.71835	1.49444	-11.6739	5.76607	17.0753	51.4262	9.11531	93.7697	55.2569	4.10285	-8.70353	-19.0527	1.29855	-4.11723	35.1822	-1.16558	-0.643474	41.6003	4.60437
560	-0.04428	-0.117553	16.1713	-0.0287956	-0.0480004	1.36089	-0.0287999	-0.0479944	7.18131	-0.0184292	-0.0377286	11.2227	-2.44785	2.55522	12.6317	-3.40019	5.6256	-12.6359	-14.0706	3.31846	-3.02691	21.1268	20.8092	28.6762	8.51772	97.2234	8.70125	-9.81229	-6.36592	-33.1706	-5.73442	1.56414	-11.794	5.99496	16.5945	51.3424	8.73406	93.9118	55.4348	4.1152	-8.62573	-19.1297	1.17378	-4.16938	35.1512	-0.982594	-0.642643	41.5027	4.25179
562	-0.0128284	-0.192498	16.1589	-0.0209843	-0.0833716	1.35539	-0.0209928	-0.0833688	7.17584	-0.0103109	-0.0636669	11.2186	-2.59437	2.59876	12.5855	-3.64589	5.76574	-12.7303	-13.8709	3.16004	-3.00179	21.1825	19.7677	28.713	8.08058	97.2174	9.78742	-10.4224	-6.50991	-31.7494	-5.82956	1.49513	-11.759	6.2279	16.5551	51.1163	8.70635	93.679	55.5603	4.15756	-8.62008	-19.2198	1.10226	-4.20097	35.0443	-0.823586	-0.591871	41.1523	3.78243
564	0.0949163	-0.355435	16.1684	0.0132449	-0.163407	1.3597	0.0132281	-0.163408	7.18013	0.020431	-0.121284	11.2218	-2.83253	2.70129	12.4783	-4.03065	6.05252	-12.9445	-13.487	2.85477	-2.07761	20.8912	19.5776	28.8101	8.03354	98.096	9.26664	-11.41	-6.5458	-30.0832	-6.01306	1.27451	-11.5996	6.41212	16.8767	50.8148	8.97074	93.1761	55.5982	4.21039	-8.66159	-19.32	1.09109	-4.11242	34.8848	-0.759795	-0.505425	40.5476	3.20889
566	0.148689	-0.30771	16.2034	0.0406044	-0.146785	1.37529	0.040589	-0.14679	7.19572	0.0398055	-0.107099	11.2335	-2.88811	2.66599	12.4176	-4.14288	6.01338	-13.0611	-13.4718	3.27467	-2.64191	21.1834	20.0613	29.3961	8.75512	97.9981	9.50996	-13.7119	-6.68049	-28.0639	-6.05077	1.30354	-11.6641	6.40885	16.736	51.0017	8.71678	93.1666	55.5096	4.23046	-8.70726	-19.3393	1.06807	-3.66018	34.7529	-0.80161	-0.323336	39.7394	2.26563
568	0.206874	-0.283619	16.2187	0.0680287	-0.140874	1.3821	0.0680143	-0.14088	7.20253	0.0599218	-0.100912	11.2386	-2.8997	2.65909	12.3484	-4.16358	6.00784	-13.1904	-13.4243	3.39818	-2.83735	21.3197	21.0916	29.6702	9.27353	97.4818	9.66601	-15.9026	-6.52466	-26.3391	-6.04714	1.37552	-11.7495	6.36012	16.7141	51.1361	8.68404	93.0947	55.5048	4.27481	-8.73362	-19.3291	1.00542	-3.08941	34.5876	-1.0102	-0.391947	38.8015	2.1861
570	0.276571	-0.321915	16.2232	0.0955204	-0.163238	1.38413	0.0955036	-0.163248	7.20456	0.0819102	-0.115859	11.2401	-2.88882	2.70118	12.2485	-4.12212	6.08261	-13.3752	-13.3021	3.10227	-2.45384	21.1879	22.2875	29.6086	9.40297	96.8493	9.628	-17.5447	-6.10149	-25.1514	-6.03233	1.4446	-11.7764	6.31227	16.8549	51.1137	8.92144	92.8931	55.6104	4.34375	-8.74876	-19.3084	0.931872	-2.55722	34.4048	-1.36368	-0.700289	37.8691	3.15041
572	0.345054	-0.376154	16.3059	0.121136	-0.192545	1.42098	0.121117	-0.192558	7.24141	0.102935	-0.136124	11.2678	-2.83035	2.73583	12.0568	-3.99331	6.12673	-13.7271	-13.2673	2.80425	-2.23038	21.0034	22.3111	29.9128	9.37257	97.1324	9.45641	-18.2876	-6.01561	-24.5149	-6.04592	1.49875	-11.5729	6.33248	16.8354	50.98	8.97429	92.7529	55.7299	4.3933	-8.82241	-19.3208	1.0167	-2.47132	34.3122	-1.85176	-0.736266	37.3943	4.82991
574	0.414768	-0.426032	16.4027	0.147602	-0.220074	1.46409	0.147578	-0.220091	7.28453	0.124472	-0.155013	11.3001	-2.77635	2.7147	11.8866	-3.89659	6.0708	-14.0397	-13.2727	2.61343	-2.16384	20.8204	21.8381	30.2998	9.32298	97.0352	9.222	-17.9292	-5.9909	-25.0511	-6.08507	1.50431	-11.3589	6.28466	16.8051	50.9352	8.92613	92.7144	55.8051	4.39664	-8.8964	-19.2931	1.05051	-2.56613	34.3181	-1.81899	-1.34063	37.1219	5.21087
576	0.48394	-0.465748	16.4866	0.174642	-0.243114	1.50146	0.174617	-0.243132	7.32189	0.146152	-0.170506	11.3282	-2.73371	2.64208	11.7843	-3.84509	5.92441	-14.2272	-13.3033	2.56158	-2.23087	20.6625	21.2242	30.6763	9.32782	96.443	8.8968	-16.8113	-5.92283	-26.4663	-6.13444	1.47161	-11.1983	6.14465	16.8457	51.0054	8.88453	92.7483	55.8026	4.35249	-8.95771	-19.2135	1.01714	-2.67824	34.3989	-1.33833	-2.35164	36.9769	4.25189
578	0.545614	-0.497519	16.5083	0.199093	-0.262027	1.51119	0.199067	-0.262047	7.33162	0.165639	-0.183075	11.3355	-2.67244	2.5833	11.8322	-3.76088	5.79092	-14.1346	-13.3351	2.61169	-2.25826	20.5239	21.3756	30.8681	9.53961	96.1217	8.2253	-16.6981	-5.29634	-27.1477	-6.12515	1.48585	-11.139	5.92892	17.2106	51.0787	9.30412	92.6695	55.6623	4.28306	-9.00948	-19.0983	1.04682	-2.35079	34.4414	-1.42642	-2.28638	36.856	3.93585
580	0.595394	-0.534045	16.487	0.217999	-0.282022	1.50182	0.21797	-0.282045	7.32225	0.181058	-0.196804	11.3285	-2.61984	2.57301	11.9255	-3.67407	5.74763	-13.958	-13.3205	2.65467	-2.18002	20.4448	21.6959	30.8709	9.59242	95.7106	7.67851	-16.5321	-4.95564	-27.5524	-6.10255	1.48649	-11.1214	5.75653	17.5167	51.1792	9.66216	92.557	55.4411	4.22937	-9.03783	-18.9862	1.08685	-2.0108	34.447	-1.59587	-2.10818	36.6549	3.62162
582	0.637548	-0.581902	16.4329	0.232701	-0.306327	1.47789	0.23267	-0.306351	7.29832	0.193619	-0.214017	11.3105	-2.59109	2.6164	12.0163	-3.60805	5.81167	-13.7874	-13.2523	2.67861	-2.01406	20.4171	21.9988	30.6965	9.47622	95.2577	7.41033	-16.2248	-4.96594	-27.7552	-6.09464	1.45225	-11.1338	5.67388	17.6667	51.2975	9.81256	92.442	55.2055	4.19879	-9.04277	-18.898	1.10926	-1.76789	34.4162	-1.71895	-2.03602	36.3554	3.26437
584	0.695169	-0.655634	16.3685	0.252136	-0.343194	1.44941	0.252101	-0.343221	7.26984	0.21053	-0.240312	11.2892	-2.62535	2.69605	12.019	-3.63722	5.97006	-13.784	-13.1408	2.77057	-1.92873	20.3702	22.0556	30.3847	9.51791	95.1835	7.59553	-16.3095	-4.74978	-27.815	-6.18417	1.34014	-11.191	5.74549	17.641	51.3959	9.63755	92.3823	55.1533	4.17655	-9.03752	-18.8734	1.03815	-1.6656	34.3583	-1.65699	-2.176	35.9968	3.04518
586	0.75626	-0.738127	16.3125	0.272396	-0.384175	1.42475	0.272356	-0.384203	7.24518	0.228322	-0.269627	11.2707	-2.67079	2.76469	11.9513	-3.68793	6.11515	-13.9122	-13.0843	2.8296	-1.85267	20.3307	21.8479	30.1344	9.50178	95.3992	7.80295	-16.2619	-4.49678	-28.0034	-6.27226	1.22746	-11.2485	5.85337	17.5087	51.432	9.40473	92.4124	55.2317	4.14078	-9.03348	-18.8684	0.922055	-1.71844	34.324	-1.48035	-2.16746	35.6509	2.9144
588	0.811967	-0.803688	16.2767	0.291634	-0.417323	1.40901	0.291591	-0.417353	7.22944	0.244844	-0.293156	11.2589	-2.70195	2.79945	11.8268	-3.72411	6.19452	-14.1453	-13.096	2.81997	-1.7919	20.292	21.4673	29.9988	9.42609	95.7968	7.94109	-16.0394	-4.27321	-28.3264	-6.32619	1.15389	-11.2839	5.95456	17.3183	51.3987	9.18763	92.5125	55.4195	4.09361	-9.01444	-18.8814	0.778229	-1.85145	34.3163	-1.2479	-2.03014	35.3373	2.84169
590	0.834425	-0.760067	16.287	0.304952	-0.400014	1.41355	0.304911	-0.400045	7.23398	0.253682	-0.279364	11.2623	-2.66365	2.75531	11.6752	-3.66627	6.10267	-14.4247	-13.1324	2.67873	-1.83374	20.2039	21.3053	29.9761	9.46973	96.0232	8.10615	-15.9517	-4.22703	-28.5167	-6.30107	1.21229	-11.2375	5.99692	17.1893	51.2968	9.01635	92.5607	55.6865	4.06969	-8.88324	-18.949	0.619645	-1.73188	34.2866	-1.11765	-2.24988	35.0419	2.74459
592	0.849729	-0.69682	16.2964	0.316709	-0.373528	1.41758	0.316671	-0.37356	7.23801	0.260763	-0.258813	11.2654	-2.6169	2.70353	11.5998	-3.59999	5.99124	-14.5619	-13.1555	2.5509	-1.83505	20.1395	21.3627	29.9673	9.5586	96.016	8.17325	-15.9485	-4.22196	-28.6383	-6.27142	1.27792	-11.2412	6.01952	17.0752	51.2738	8.8192	92.613	55.8873	4.04707	-8.80118	-19.0445	0.538885	-1.5963	34.2756	-1.11292	-2.32594	34.8313	2.80792
594	0.865569	-0.644634	16.2972	0.327831	-0.35192	1.41785	0.327795	-0.351954	7.23829	0.267686	-0.241947	11.2656	-2.58077	2.67008	11.6179	-3.54952	5.91497	-14.5262	-13.1562	2.48605	-1.78944	20.1229	21.6105	29.9803	9.65576	95.8072	8.11116	-16.0069	-4.2207	-28.7146	-6.26518	1.31521	-11.3133	6.02996	16.9962	51.3521	8.62684	92.6492	55.9927	4.02754	-8.78931	-19.1515	0.541943	-1.48914	34.2957	-1.20348	-2.22663	34.7219	2.97467
596	0.890912	-0.647596	16.3087	0.338686	-0.355268	1.42297	0.338649	-0.355303	7.2434	0.276012	-0.243754	11.2694	-2.58174	2.69315	11.6855	-3.54463	5.95535	-14.4006	-13.1413	2.553	-1.81497	20.1966	21.906	30.1886	9.65453	95.6268	7.90061	-16.0713	-4.19427	-28.7985	-6.33467	1.292	-11.3993	6.03317	17.0706	51.482	8.62138	92.5408	56.0396	4.03957	-8.77932	-19.2376	0.559222	-1.37264	34.3663	-1.22033	-2.30754	34.7288	2.83521
598	0.905296	-0.652244	16.311	0.344616	-0.358462	1.424	0.344579	-0.358498	7.24443	0.280649	-0.24576	11.2702	-2.56806	2.71757	11.7855	-3.51421	5.99115	-14.2139	-13.1512	2.59845	-1.83796	20.2158	22.1036	30.2975	9.68355	95.5114	7.68976	-16.014	-4.18466	-28.9502	-6.36805	1.29617	-11.4909	5.97979	17.1942	51.562	8.7622	92.4043	56.0873	4.05189	-8.75805	-19.2592	0.569416	-1.33675	34.4254	-1.18658	-2.27664	34.7505	2.70681
600	0.908657	-0.645941	16.3037	0.346606	-0.355955	1.42075	0.346569	-0.355991	7.24118	0.281977	-0.243756	11.2678	-2.53487	2.72309	11.8995	-3.45701	5.98424	-14.0001	-13.1879	2.58879	-1.85248	20.1606	22.1581	30.2702	9.76914	95.5135	7.52808	-15.8272	-4.19299	-29.1673	-6.35111	1.33857	-11.5752	5.88118	17.3012	51.574	8.96727	92.2889	56.1513	4.05823	-8.72589	-19.2304	0.565569	-1.37692	34.4559	-1.12079	-2.13848	34.7538	2.65813
602	0.919611	-0.622815	16.3035	0.353261	-0.346694	1.42062	0.353225	-0.346731	7.24105	0.286356	-0.236405	11.2677	-2.50888	2.67632	11.9859	-3.43322	5.88652	-13.8382	-13.2227	2.53226	-1.90089	20.0915	22.055	30.2383	9.90962	95.793	7.45561	-15.596	-4.18955	-29.3667	-6.33002	1.38529	-11.6183	5.82195	17.2098	51.5517	8.92798	92.2939	56.2252	4.0656	-8.70727	-19.2587	0.550213	-1.39058	34.4489	-1.09698	-2.18029	34.7152	2.70132
604	0.939043	-0.62065	16.3038	0.361953	-0.347302	1.42077	0.361917	-0.347339	7.2412	0.292891	-0.236301	11.2678	-2.51063	2.62786	12.0415	-3.45887	5.79814	-13.7355	-13.2223	2.50384	-1.93642	20.0324	21.9286	30.2342	9.99831	96.1134	7.44046	-15.4773	-4.14253	-29.5765	-6.34533	1.38651	-11.6509	5.82405	17.1114	51.556	8.80449	92.3008	56.2971	4.06276	-8.70148	-19.3057	0.547708	-1.37852	34.4406	-1.09723	-2.19865	34.6532	2.72446
606	0.963219	-0.640497	16.3074	0.370956	-0.357946	1.42242	0.370919	-0.357984	7.24285	0.300305	-0.243678	11.269	-2.53507	2.58985	12.0702	-3.52001	5.73881	-13.6839	-13.1896	2.51069	-1.95423	19.994	21.857	30.2683	10.0202	96.3304	7.46082	-15.4638	-4.05871	-29.8006	-6.39752	1.34901	-11.6829	5.88563	17.0558	51.6027	8.65375	92.2821	56.3666	4.04669	-8.70834	-19.3519	0.562971	-1.337	34.4357	-1.11486	-2.17109	34.578	2.70327
608	0.975198	-0.651802	16.3303	0.375264	-0.363905	1.43266	0.375227	-0.363944	7.25309	0.303903	-0.247862	11.2767	-2.54015	2.56419	12.0944	-3.54082	5.69384	-13.6395	-13.1726	2.50956	-1.97645	19.9945	22.0342	30.322	10.0147	96.0096	7.4759	-15.3241	-4.01141	-30.0711	-6.44455	1.35397	-11.7345	5.9771	17.0579	51.6898	8.56527	92.2381	56.4571	4.01223	-8.72941	-19.3424	0.588794	-1.26357	34.4151	-1.13093	-2.17457	34.5213	2.65469
610	0.972769	-0.640669	16.3592	0.375045	-0.358887	1.44546	0.375008	-0.358926	7.26589	0.303411	-0.244134	11.2863	-2.51779	2.53449	12.1296	-3.51409	5.62985	-13.5728	-13.1823	2.45966	-2.00874	19.9485	22.1755	30.4282	10.0912	95.9835	7.41453	-15.3009	-3.93774	-30.1924	-6.46242	1.38689	-11.7433	6.01864	17.1504	51.7779	8.57488	92.1787	56.4918	3.98932	-8.73329	-19.3147	0.628191	-1.18617	34.3906	-1.14899	-2.22571	34.4295	2.60028
612	0.959424	-0.611936	16.3888	0.371454	-0.345278	1.45853	0.371419	-0.345316	7.27896	0.299845	-0.234201	11.2961	-2.47347	2.49897	12.1903	-3.45106	5.54555	-13.4575	-13.2136	2.37717	-2.0552	19.8541	22.251	30.5857	10.2434	96.2716	7.25794	-15.4023	-3.85357	-30.1377	-6.45552	1.43311	-11.7151	5.99545	17.3018	51.8658	8.66234	92.1116	56.4468	3.98607	-8.71369	-19.28	0.677219	-1.10774	34.3536	-1.17081	-2.31003	34.3058	2.5493
614	0.954073	-0.602546	16.4116	0.369827	-0.340775	1.46865	0.369792	-0.340814	7.28908	0.298334	-0.230947	11.3037	-2.44248	2.46669	12.3125	-3.41326	5.47114	-13.229	-13.2281	2.37235	-2.12351	19.7922	22.4099	30.7652	10.3198	96.1457	7.00236	-15.445	-3.889	-29.9933	-6.47364	1.44135	-11.74	5.94542	17.325	52.0023	8.66728	92.067	56.309	4.00225	-8.6737	-19.2564	0.719673	-1.01011	34.2596	-1.20726	-2.3355	34.2133	2.52087
616	0.948071	-0.604504	16.4256	0.367018	-0.341178	1.47485	0.366982	-0.341215	7.29528	0.296257	-0.231433	11.3083	-2.42051	2.43384	12.4782	-3.39364	5.39839	-12.9201	-13.2317	2.41298	-2.20935	19.7396	22.6258	30.9443	10.3903	95.8166	6.73745	-15.4227	-3.93575	-29.8029	-6.49371	1.41475	-11.7567	5.83144	17.4636	52.1119	8.82339	91.9641	56.0861	4.04362	-8.6471	-19.2117	0.754519	-0.894504	34.1414	-1.23313	-2.38969	34.1278	2.45408
618	0.940239	-0.617954	16.43	0.362497	-0.346452	1.47687	0.362461	-0.34649	7.2973	0.293216	-0.235667	11.3099	-2.41022	2.40159	12.6719	-3.39586	5.33082	-12.5598	-13.2308	2.47986	-2.2916	19.6848	22.8595	31.0895	10.488	95.4483	6.50019	-15.3988	-3.95123	-29.5806	-6.51098	1.36269	-11.7356	5.65158	17.7145	52.1628	9.13821	91.8159	55.7962	4.09736	-8.64532	-19.1405	0.78503	-0.778419	34.0118	-1.24008	-2.4639	34.0443	2.34326
620	0.932632	-0.646727	16.423	0.356861	-0.358441	1.4738	0.356824	-0.358478	7.29423	0.289775	-0.244989	11.3076	-2.42206	2.37707	12.8607	-3.43469	5.28639	-12.2099	-13.2529	2.51881	-2.28707	19.5899	22.9614	31.0773	10.7184	95.6036	6.33874	-15.6849	-3.85832	-29.2831	-6.51983	1.32517	-11.6018	5.40009	17.8518	52.1032	9.46076	91.7641	55.4685	4.10924	-8.68027	-19.0465	0.822053	-0.74296	33.8922	-1.20974	-2.43687	33.9613	2.2148
622	0.921783	-0.683361	16.4281	0.349152	-0.373637	1.47615	0.349113	-0.373673	7.29659	0.284988	-0.256844	11.3093	-2.44175	2.35897	12.9772	-3.48221	5.25853	-11.9946	-13.2671	2.52897	-2.26142	19.5016	23.0246	31.0984	10.8767	95.8245	6.23513	-15.9702	-3.74163	-29.154	-6.54353	1.29797	-11.4565	5.28629	17.8892	51.9754	9.61071	91.7077	55.3144	4.0955	-8.72347	-18.965	0.893719	-0.678536	33.7752	-1.22309	-2.41908	33.8594	2.13761
624	0.905708	-0.726194	16.4475	0.338628	-0.391155	1.48486	0.338588	-0.39119	7.3053	0.278243	-0.27062	11.3159	-2.46197	2.34699	13.0107	-3.52497	5.24411	-11.9336	-13.2648	2.51805	-2.23062	19.4364	23.0666	31.1736	10.9155	95.9694	6.17771	-16.1459	-3.6445	-29.2042	-6.58677	1.27243	-11.3307	5.31761	17.8444	51.8256	9.58398	91.659	55.3373	4.05658	-8.76664	-18.8927	0.99979	-0.579516	33.6645	-1.27927	-2.4241	33.7405	2.11448
626	0.88076	-0.782263	16.466	0.323148	-0.413758	1.49318	0.323106	-0.413791	7.31361	0.268119	-0.288514	11.3221	-2.46962	2.34309	12.9846	-3.53936	5.24082	-11.9826	-13.2318	2.53118	-2.19925	19.4159	23.0769	31.2045	10.8336	95.8443	6.14609	-16.0484	-3.66726	-29.233	-6.65177	1.198	-11.2458	5.30731	17.7906	51.7898	9.56553	91.7558	55.3381	3.97905	-8.80897	-18.7742	1.11092	-0.524794	33.582	-1.29552	-2.40599	33.6302	2.07918
628	0.843867	-0.811895	16.479	0.304567	-0.423801	1.49898	0.304524	-0.423832	7.31941	0.254872	-0.297218	11.3264	-2.46108	2.32631	12.9708	-3.53008	5.20732	-12.0077	-13.2302	2.51838	-2.16928	19.4232	23.0842	31.1989	10.7511	95.7642	6.05784	-15.8483	-3.75662	-29.2179	-6.68661	1.18893	-11.2086	5.28215	17.7798	51.8455	9.58712	91.8727	55.2749	3.90862	-8.82873	-18.6519	1.21494	-0.501169	33.4961	-1.28157	-2.37643	33.5364	2.05407
630	0.797987	-0.813629	16.4888	0.284297	-0.420884	1.50328	0.284253	-0.420913	7.32371	0.23953	-0.296342	11.3296	-2.4439	2.29913	12.9815	-3.51024	5.15081	-11.987	-13.2654	2.48254	-2.14857	19.4546	23.102	31.1714	10.697	95.7752	5.93985	-15.6415	-3.88239	-29.1499	-6.69169	1.24399	-11.208	5.24875	17.8311	51.9583	9.65837	91.9664	55.1663	3.85628	-8.82783	-18.5377	1.3094	-0.487318	33.4051	-1.25454	-2.34374	33.4585	2.04256
632	0.753307	-0.824266	16.5144	0.263804	-0.421987	1.51466	0.263761	-0.422015	7.33509	0.224276	-0.298489	11.3381	-2.45212	2.29015	12.98	-3.52867	5.1379	-11.9903	-13.302	2.48114	-2.16234	19.5215	23.155	31.1887	10.6593	95.7677	5.998	-15.6608	-3.97281	-29.0403	-6.71706	1.2538	-11.1747	5.23145	17.9855	51.9905	9.78029	91.9639	55.1618	3.81938	-8.83376	-18.4409	1.41878	-0.389793	33.337	-1.28644	-2.33613	33.3672	2.042
634	0.737198	-0.824496	16.5285	0.256698	-0.42081	1.52087	0.256654	-0.420836	7.3413	0.218885	-0.298068	11.3428	-2.48004	2.3087	12.9929	-3.57234	5.18248	-11.9679	-13.3011	2.49139	-2.21092	19.5409	23.214	31.2012	10.6325	95.6943	6.08942	-15.723	-4.04279	-28.9184	-6.78274	1.20243	-11.2187	5.24323	18.001	52.0292	9.76906	92.008	55.1968	3.78773	-8.8612	-18.3578	1.43649	-0.323667	33.2537	-1.33097	-2.33388	33.3615	2.07194
636	0.748378	-0.809284	16.5275	0.262826	-0.415042	1.52043	0.262783	-0.415069	7.34086	0.223096	-0.293363	11.3425	-2.51865	2.34527	13.0296	-3.6291	5.26338	-11.9018	-13.2685	2.49638	-2.27935	19.5068	23.2547	31.1886	10.62	95.6066	6.178	-15.7858	-4.085	-28.8057	-6.87743	1.11151	-11.342	5.27241	17.8862	52.0831	9.64788	92.1067	55.2515	3.75844	-8.90415	-18.2838	1.36328	-0.307778	33.1531	-1.3741	-2.32428	33.4427	2.12304
638	0.751121	-0.772091	16.5202	0.267039	-0.39895	1.51713	0.266998	-0.398978	7.33756	0.225214	-0.281063	11.34	-2.53384	2.34962	13.1156	-3.65828	5.27504	-11.7429	-13.2705	2.44107	-2.30663	19.4762	23.2041	31.1068	10.6415	95.7895	6.23504	-15.8439	-4.0558	-28.7463	-6.92374	1.1033	-11.4653	5.25103	17.9224	52.1199	9.71428	92.1571	55.2937	3.73111	-8.92025	-18.2028	1.30777	-0.315886	33.0619	-1.39929	-2.26725	33.5232	2.13838
640	0.758907	-0.726223	16.5298	0.274131	-0.379485	1.5213	0.274092	-0.379513	7.34173	0.229263	-0.26606	11.3431	-2.53759	2.3347	13.1742	-3.67333	5.24788	-11.6342	-13.2938	2.38007	-2.3126	19.4687	23.1277	31.0074	10.6898	96.0062	6.32395	-15.861	-4.05693	-28.7414	-6.97379	1.1022	-11.5209	5.23655	18.0093	52.1276	9.78385	92.1788	55.347	3.70701	-8.92108	-18.126	1.25093	-0.318221	32.982	-1.41043	-2.22298	33.5914	2.14587
642	0.772577	-0.679587	16.5621	0.283828	-0.360194	1.53556	0.283791	-0.360223	7.356	0.235265	-0.251025	11.3538	-2.53208	2.30822	13.1848	-3.67428	5.19736	-11.6144	-13.3336	2.3253	-2.30047	19.4875	23.0719	30.9164	10.7539	96.1901	6.4466	-15.8508	-4.09321	-28.7762	-7.03629	1.08493	-11.5055	5.24117	18.1148	52.1271	9.80103	92.188	55.4047	3.68315	-8.91172	-18.0605	1.19397	-0.305095	32.9107	-1.41319	-2.21495	33.6366	2.15007
644	0.789967	-0.653849	16.6131	0.293445	-0.350392	1.5582	0.293408	-0.350422	7.37863	0.241813	-0.243093	11.3708	-2.52289	2.29737	13.1358	-3.66005	5.17533	-11.7049	-13.3754	2.28164	-2.2761	19.5241	23.1796	30.8897	10.7979	96.2824	6.55157	-15.9079	-4.08056	-28.7859	-7.11041	1.00879	-11.4895	5.26911	18.1531	52.2222	9.66243	92.2522	55.4188	3.65032	-8.90836	-18.0322	1.14517	-0.273251	32.832	-1.43083	-2.29055	33.6471	2.14452
646	0.794411	-0.611533	16.6936	0.29869	-0.332332	1.5939	0.298656	-0.332364	7.41433	0.24456	-0.22928	11.3976	-2.48143	2.27181	13.0807	-3.59298	5.11377	-11.8048	-13.4274	2.19024	-2.20711	19.5367	23.2569	30.8964	10.829	96.3578	6.64698	-15.9902	-4.05976	-28.7894	-7.14555	0.974171	-11.4427	5.27236	18.3055	52.3416	9.63823	92.2834	55.4313	3.5878	-8.89346	-17.9802	1.09379	-0.23354	32.7391	-1.43296	-2.33566	33.6076	2.15818
648	0.787336	-0.557691	16.7818	0.299823	-0.308297	1.63298	0.299792	-0.308328	7.45341	0.243849	-0.211261	11.4269	-2.41526	2.23546	13.055	-3.48658	5.02187	-11.849	-13.4711	2.07729	-2.11294	19.5181	23.2805	30.9012	10.8503	96.4115	6.72295	-16.0761	-4.04079	-28.7858	-7.14096	0.983028	-11.3995	5.24862	18.5585	52.4732	9.7483	92.2798	55.4342	3.51005	-8.86367	-17.9051	1.038	-0.181277	32.6377	-1.42859	-2.35699	33.5529	2.18307
650	0.794342	-0.541615	16.7746	0.304207	-0.301809	1.62977	0.304176	-0.301841	7.4502	0.246712	-0.206129	11.4245	-2.38062	2.23195	13.1587	-3.42908	4.99885	-11.6544	-13.4142	2.11473	-2.11483	19.4741	23.3458	30.7646	10.8812	96.3246	6.73627	-16.1115	-4.03381	-28.7536	-7.14274	0.944844	-11.5402	5.23881	18.6984	52.6318	9.81486	92.3051	55.3528	3.50526	-8.81607	-17.8706	0.963327	-0.0601151	32.5562	-1.49811	-2.53721	33.6671	2.15318
652	0.792129	-0.582612	16.7606	0.299933	-0.319575	1.62363	0.2999	-0.319606	7.44406	0.244657	-0.219679	11.4199	-2.36894	2.23626	13.2485	-3.40954	4.99968	-11.4869	-13.3829	2.17502	-2.08226	19.4784	23.4076	30.7018	10.8587	96.3445	6.7218	-16.1272	-4.02237	-28.7489	-7.16043	0.890214	-11.6283	5.2295	18.7051	52.8098	9.81515	92.399	55.2528	3.48246	-8.78136	-17.8471	0.983657	-0.0703242	32.5111	-1.50484	-2.52665	33.6783	2.13347
654	0.781682	-0.66997	16.763	0.288267	-0.357018	1.62487	0.28823	-0.357048	7.4453	0.238333	-0.248415	11.4208	-2.37447	2.24369	13.2844	-3.41795	5.01444	-11.4206	-13.3945	2.23644	-2.00996	19.5394	23.4415	30.7336	10.7936	96.5027	6.71861	-16.123	-4.0023	-28.8002	-7.19688	0.821368	-11.6189	5.22393	18.6199	52.9855	9.75866	92.5559	55.1697	3.43312	-8.76961	-17.8265	1.096	-0.190015	32.4989	-1.45064	-2.33578	33.5622	2.13488
656	0.790417	-0.74555	16.7975	0.285904	-0.390902	1.64034	0.285863	-0.390931	7.46078	0.238726	-0.273902	11.4324	-2.38015	2.26171	13.2374	-3.41935	5.05061	-11.5082	-13.3904	2.34497	-1.99993	19.625	23.3796	30.7387	10.7875	96.6903	6.86376	-16.0737	-3.96783	-28.9763	-7.26037	0.712496	-11.5531	5.23919	18.645	53.0832	9.72761	92.7317	55.1973	3.40074	-8.79215	-17.7932	1.18146	-0.104343	32.4876	-1.48959	-2.36077	33.4742	2.14211
658	0.789776	-0.762285	16.8416	0.284184	-0.398253	1.66	0.284144	-0.398283	7.48043	0.237901	-0.279519	11.4472	-2.36045	2.24904	13.1779	-3.38642	5.02127	-11.6177	-13.4293	2.34815	-1.98892	19.653	23.2917	30.7367	10.8337	96.8787	7.00739	-15.9974	-3.95367	-29.1597	-7.25806	0.673871	-11.4598	5.2775	18.7948	53.1283	9.7326	92.7579	55.2049	3.40299	-8.81572	-17.7848	1.22064	-0.0979842	32.4665	-1.47108	-2.3652	33.4163	2.15103
660	0.77758	-0.723813	16.885	0.28189	-0.380466	1.67916	0.28185	-0.380495	7.49959	0.235037	-0.266379	11.4615	-2.31847	2.208	13.1303	-3.3249	4.93117	-11.7038	-13.504	2.24662	-1.96088	19.6246	23.2207	30.735	10.9057	97.0349	7.09862	-15.9144	-3.96276	-29.3096	-7.19343	0.70835	-11.3629	5.33383	19.0067	53.13	9.74818	92.63	55.1767	3.43844	-8.8286	-17.8052	1.21681	-0.19036	32.4319	-1.39449	-2.31446	33.3859	2.16458
662	0.770891	-0.69683	16.9085	0.281114	-0.368131	1.68956	0.281075	-0.36816	7.51	0.233662	-0.257214	11.4693	-2.29339	2.18641	13.1218	-3.28773	4.88215	-11.7185	-13.5349	2.18421	-1.89475	19.6361	23.269	30.765	10.8852	97.0813	7.0674	-15.8941	-3.96891	-29.3763	-7.16698	0.721737	-11.3161	5.39054	18.9789	53.1065	9.62922	92.4901	55.165	3.47994	-8.81418	-17.8387	1.22223	-0.205343	32.3816	-1.39548	-2.25837	33.3444	2.2027
664	0.770248	-0.700884	16.9102	0.280499	-0.369858	1.69032	0.280461	-0.369888	7.51075	0.233313	-0.258545	11.4699	-2.28733	2.19464	13.1374	-3.27403	4.89426	-11.6892	-13.5323	2.20038	-1.87442	19.6559	23.396	30.7916	10.8635	97.0195	7.00017	-15.8643	-3.98602	-29.4141	-7.20217	0.691311	-11.3139	5.41194	18.8981	53.0527	9.56726	92.4547	55.2063	3.51893	-8.81565	-17.8591	1.22195	-0.207475	32.3418	-1.40266	-2.21183	33.33	2.24534
666	0.771673	-0.732035	16.8957	0.278613	-0.383604	1.68396	0.278573	-0.383633	7.50439	0.232785	-0.268938	11.4651	-2.29276	2.22394	13.1657	-3.27326	4.94887	-11.6368	-13.5087	2.26916	-1.89696	19.6714	23.5558	30.8059	10.8517	96.9022	6.92691	-15.7999	-4.01893	-29.4409	-7.28039	0.634913	-11.3395	5.40056	18.8124	52.9821	9.58919	92.5142	55.2863	3.55364	-8.8284	-17.8624	1.21669	-0.205435	32.3183	-1.40077	-2.17618	33.3424	2.28969
668	0.754927	-0.743004	16.8921	0.270388	-0.387043	1.68235	0.270348	-0.387071	7.50278	0.226858	-0.272033	11.4639	-2.27038	2.22311	13.1724	-3.23325	4.93822	-11.6231	-13.5153	2.21775	-1.86415	19.6448	23.6011	30.8063	10.8148	96.9343	6.88261	-15.6631	-4.07626	-29.4719	-7.28989	0.667384	-11.3259	5.40415	18.7589	52.9469	9.63548	92.4894	55.3036	3.58973	-8.78791	-17.8589	1.21237	-0.185465	32.3102	-1.38222	-2.13068	33.3529	2.34009
670	0.737585	-0.75345	16.894	0.261934	-0.390213	1.68318	0.261894	-0.39024	7.50361	0.220741	-0.274943	11.4645	-2.24357	2.20383	13.174	-3.19238	4.89246	-11.6187	-13.5323	2.15733	-1.82356	19.6345	23.5587	30.7956	10.7794	97.0992	6.86116	-15.5094	-4.15066	-29.5274	-7.2651	0.701955	-11.2995	5.42224	18.7158	52.9225	9.62755	92.4238	55.2985	3.63559	-8.74281	-17.8712	1.23099	-0.187686	32.297	-1.36904	-2.10347	33.3357	2.41648
672	0.724231	-0.768206	16.8969	0.254876	-0.395597	1.68452	0.254835	-0.395624	7.50495	0.215808	-0.27942	11.4655	-2.21974	2.17492	13.1765	-3.16077	4.83042	-11.6129	-13.5504	2.11927	-1.78771	19.6492	23.4639	30.7751	10.7536	97.3303	6.85408	-15.3433	-4.23555	-29.6177	-7.22172	0.719411	-11.2703	5.45959	18.6838	52.9052	9.55824	92.3187	55.2774	3.68718	-8.70639	-17.8993	1.27499	-0.213851	32.2765	-1.36889	-2.10058	33.2893	2.51215
674	0.717645	-0.791688	16.8831	0.250104	-0.405333	1.67839	0.250063	-0.405359	7.49882	0.212867	-0.287	11.4609	-2.20858	2.16436	13.1937	-3.14536	4.80638	-11.5805	-13.5473	2.1432	-1.7725	19.6755	23.4521	30.7401	10.7462	97.326	6.83034	-15.118	-4.31042	-29.7598	-7.19879	0.71642	-11.2626	5.5313	18.6844	52.9032	9.4815	92.1505	55.2288	3.7196	-8.69191	-17.9151	1.33058	-0.235803	32.2611	-1.3883	-2.12395	33.2385	2.58498
676	0.71402	-0.828227	16.8699	0.245569	-0.421034	1.6726	0.245526	-0.42106	7.49303	0.210484	-0.299023	11.4566	-2.20871	2.1739	13.2051	-3.1422	4.82347	-11.5592	-13.5308	2.16048	-1.75595	19.6714	23.4582	30.7293	10.7373	97.3781	6.78524	-14.9113	-4.39421	-29.9298	-7.20113	0.711184	-11.2525	5.60802	18.6886	52.8876	9.43849	91.9872	55.2122	3.74136	-8.6748	-17.9413	1.39674	-0.223847	32.247	-1.4347	-2.14074	33.1917	2.62503
678	0.710631	-0.876621	16.8626	0.240163	-0.441957	1.66945	0.240118	-0.441982	7.48988	0.207783	-0.315008	11.4542	-2.21905	2.2009	13.2038	-3.15018	4.87661	-11.5621	-13.5066	2.16136	-1.73455	19.6313	23.4673	30.7394	10.73	97.5123	6.73561	-14.7391	-4.48607	-30.1153	-7.22478	0.707996	-11.2341	5.67626	18.6817	52.8471	9.44164	91.848	55.2456	3.75241	-8.64284	-17.9796	1.46888	-0.186094	32.2349	-1.49588	-2.14617	33.1498	2.63801
680	0.700694	-0.93019	16.8665	0.231444	-0.464631	1.67127	0.231396	-0.464655	7.49171	0.202714	-0.332515	11.4556	-2.23674	2.23086	13.18	-3.16947	4.93859	-11.6072	-13.4888	2.17624	-1.71358	19.5764	23.4624	30.7155	10.7595	97.5741	6.76809	-14.5988	-4.56365	-30.2889	-7.24446	0.706389	-11.2051	5.71328	18.6318	52.7681	9.49413	91.7415	55.3466	3.74289	-8.56392	-18.0147	1.53614	-0.192097	32.2308	-1.51571	-2.15546	33.1049	2.66362
682	0.685716	-0.971515	16.8748	0.221501	-0.481534	1.67502	0.221451	-0.481557	7.49546	0.19636	-0.345787	11.4584	-2.25422	2.25432	13.1499	-3.1907	4.98889	-11.664	-13.4938	2.17922	-1.69918	19.5295	23.4842	30.7024	10.7824	97.5793	6.77569	-14.3973	-4.65759	-30.4699	-7.25811	0.700231	-11.1649	5.72357	18.5666	52.663	9.54726	91.6423	55.4502	3.7449	-8.50018	-18.067	1.58143	-0.202664	32.2174	-1.51523	-2.1663	33.0499	2.68352
684	0.665301	-0.996598	16.8832	0.210494	-0.490877	1.67876	0.210444	-0.490898	7.4992	0.188727	-0.353476	11.4612	-2.26775	2.2702	13.1215	-3.20785	5.02379	-11.7174	-13.5165	2.16621	-1.69573	19.4959	23.524	30.7019	10.7853	97.558	6.75495	-14.1517	-4.76986	-30.6293	-7.26424	0.691112	-11.1262	5.72253	18.4911	52.5405	9.57563	91.5357	55.5448	3.76291	-8.46723	-18.1387	1.60354	-0.205036	32.1924	-1.5066	-2.17964	32.9898	2.69815
686	0.636367	-1.01003	16.8802	0.196728	-0.494406	1.67741	0.196677	-0.494426	7.49784	0.178663	-0.356994	11.4601	-2.2701	2.2876	13.1096	-3.20473	5.05657	-11.7395	-13.5145	2.14555	-1.71742	19.4677	23.4982	30.6797	10.755	97.6566	6.80329	-14.0373	-4.88513	-30.6275	-7.26249	0.690397	-11.1426	5.77206	18.3962	52.4213	9.52453	91.3822	55.6533	3.78553	-8.46719	-18.2225	1.61832	-0.171369	32.1644	-1.52975	-2.20346	32.9528	2.73123
688	0.606674	-1.00773	16.8744	0.183915	-0.490978	1.67478	0.183865	-0.490997	7.49521	0.168868	-0.35525	11.4581	-2.27255	2.29812	13.1117	-3.20506	5.07659	-11.7357	-13.5145	2.10668	-1.73023	19.4426	23.5079	30.6619	10.7147	97.6822	6.81302	-13.9123	-4.95952	-30.5943	-7.25877	0.701991	-11.1727	5.82984	18.3059	52.3069	9.46531	91.236	55.7578	3.79205	-8.48142	-18.3071	1.61648	-0.170589	32.1291	-1.53002	-2.20563	32.9317	2.71945
690	0.580019	-0.995489	16.872	0.173235	-0.483443	1.67364	0.173185	-0.483461	7.49407	0.160404	-0.3503	11.4573	-2.27834	2.30375	13.1187	-3.21358	5.08897	-11.7229	-13.5187	2.05966	-1.728	19.4248	23.5732	30.6535	10.6718	97.6136	6.77905	-13.7602	-4.99303	-30.5672	-7.26001	0.718491	-11.2002	5.87621	18.2236	52.2046	9.41907	91.1263	55.8588	3.77616	-8.49978	-18.3793	1.60317	-0.198953	32.086	-1.50804	-2.19803	32.9148	2.64967
692	0.563398	-1.00023	16.8925	0.165519	-0.484188	1.68272	0.165469	-0.484205	7.50315	0.154677	-0.351354	11.4641	-2.28975	2.32045	13.0927	-3.22661	5.12445	-11.7717	-13.5141	2.05501	-1.71636	19.437	23.6991	30.6574	10.6313	97.5415	6.77017	-13.6353	-5.03694	-30.576	-7.29164	0.70081	-11.1899	5.86576	18.1284	52.129	9.39903	91.1228	55.9867	3.73143	-8.50304	-18.3966	1.60703	-0.17454	32.0354	-1.51896	-2.26504	32.8612	2.51765
694	0.551827	-1.00538	16.9102	0.159988	-0.485521	1.69058	0.159938	-0.485537	7.51101	0.150621	-0.352706	11.47	-2.30115	2.33641	13.0698	-3.24003	5.15854	-11.8149	-13.5125	2.0617	-1.723	19.4535	23.7583	30.632	10.6054	97.4752	6.82555	-13.5382	-5.05673	-30.6154	-7.31353	0.693454	-11.2	5.83991	18.0828	52.1243	9.41042	91.1552	56.0555	3.69766	-8.49453	-18.406	1.60779	-0.128564	31.9766	-1.52987	-2.33579	32.7764	2.43076
696	0.545304	-1.00722	16.9194	0.156958	-0.485804	1.69465	0.156908	-0.48582	7.51509	0.148372	-0.353113	11.473	-2.31372	2.35006	13.0598	-3.25698	5.18861	-11.8341	-13.5139	2.07247	-1.74298	19.4695	23.7308	30.569	10.5972	97.4207	6.93727	-13.4697	-5.05266	-30.6739	-7.31908	0.699714	-11.2336	5.81107	18.0966	52.1875	9.43919	91.198	56.0498	3.6769	-8.47834	-18.4136	1.60366	-0.0583371	31.9144	-1.54176	-2.40484	32.6732	2.40312
698	0.548627	-1.00331	16.9183	0.158735	-0.48436	1.69418	0.158685	-0.484377	7.51461	0.149608	-0.35192	11.4727	-2.33893	2.36417	13.0758	-3.29766	5.22395	-11.8057	-13.5075	2.08176	-1.727	19.4932	23.6579	30.4699	10.6064	97.3819	7.03216	-13.427	-5.05136	-30.7075	-7.31873	0.697178	-11.2496	5.78929	18.1603	52.257	9.439	91.2062	55.9907	3.629	-8.47067	-18.3962	1.60609	0.0814896	31.8683	-1.5919	-2.52303	32.5995	2.37827
700	0.555754	-1.00206	16.9296	0.161934	-0.484406	1.69922	0.161884	-0.484423	7.51965	0.151998	-0.351752	11.4765	-2.36451	2.38498	13.0731	-3.33561	5.27206	-11.8121	-13.4983	2.10293	-1.69235	19.5083	23.6159	30.3983	10.6164	97.3221	7.084	-13.4029	-5.05729	-30.7214	-7.32497	0.65898	-11.2534	5.78033	18.1675	52.3715	9.31631	91.2521	55.9078	3.61221	-8.46311	-18.3893	1.59966	0.186584	31.8279	-1.62426	-2.61256	32.556	2.36743
702	0.563073	-1.00386	16.9552	0.164936	-0.485813	1.71058	0.164886	-0.48583	7.53101	0.154324	-0.352616	11.485	-2.38383	2.41035	13.0467	-3.35944	5.32651	-11.8621	-13.4899	2.14162	-1.65407	19.5161	23.6258	30.3655	10.6272	97.2302	7.08814	-13.3837	-5.07387	-30.7349	-7.33863	0.589884	-11.2459	5.77614	18.1232	52.5295	9.09972	91.348	55.8119	3.62633	-8.45037	-18.3887	1.5866	0.232293	31.7912	-1.62884	-2.65305	32.5391	2.36619
704	0.562502	-1.00433	16.9793	0.164592	-0.485996	1.72132	0.164542	-0.486013	7.54175	0.15407	-0.352778	11.493	-2.38157	2.42727	13.019	-3.34749	5.35697	-11.9134	-13.4918	2.2195	-1.66811	19.5426	23.6927	30.3532	10.6547	97.093	7.0598	-13.322	-5.10637	-30.8296	-7.35173	0.530624	-11.2301	5.73236	18.1562	52.7021	8.99896	91.4809	55.7065	3.61523	-8.41527	-18.3409	1.59093	0.221087	31.7596	-1.61708	-2.63764	32.5271	2.35069
706	0.556673	-0.988403	17.0022	0.163285	-0.478564	1.73145	0.163236	-0.478581	7.55188	0.152611	-0.34731	11.5006	-2.36857	2.42618	13.0017	-3.32368	5.35018	-11.9447	-13.5069	2.24904	-1.66048	19.5449	23.7397	30.328	10.7007	96.9605	7.03342	-13.2572	-5.14813	-30.9499	-7.34374	0.524882	-11.213	5.6911	18.2453	52.8557	8.98284	91.6007	55.6141	3.59873	-8.38571	-18.2809	1.5996	0.18663	31.7252	-1.60024	-2.58482	32.5137	2.35525
708	0.548116	-0.959271	17.0226	0.161868	-0.465119	1.74043	0.16182	-0.465136	7.56087	0.150687	-0.337353	11.5074	-2.35341	2.41052	12.997	-3.30227	5.31578	-11.9526	-13.5274	2.22551	-1.62567	19.5196	23.7445	30.2885	10.7574	96.8623	7.02241	-13.2085	-5.18917	-31.0657	-7.31817	0.5661	-11.1974	5.66662	18.3659	52.9787	9.01633	91.6889	55.5411	3.58572	-8.36592	-18.2277	1.61056	0.16083	31.6885	-1.59294	-2.53257	32.4984	2.37396
710	0.54553	-0.946064	17.0377	0.16178	-0.459135	1.74713	0.161733	-0.459152	7.56756	0.150234	-0.332888	11.5124	-2.36132	2.40554	12.9977	-3.31864	5.30993	-11.9519	-13.5156	2.21482	-1.61113	19.4888	23.6885	30.2671	10.792	96.8721	7.04396	-13.2235	-5.19595	-31.1043	-7.31254	0.577445	-11.1878	5.67981	18.4321	53.0672	8.96519	91.7234	55.4845	3.60383	-8.34135	-18.2316	1.63002	0.245953	31.6605	-1.64947	-2.62646	32.4959	2.34771
712	0.543876	-0.936856	17.0497	0.161782	-0.454976	1.75246	0.161735	-0.454992	7.57289	0.149967	-0.329781	11.5164	-2.37701	2.4041	13.004	-3.34789	5.3135	-11.941	-13.5036	2.22657	-1.60233	19.4881	23.6546	30.2537	10.8023	96.8863	7.06222	-13.2314	-5.18746	-31.116	-7.30817	0.577795	-11.173	5.704	18.431	53.1191	8.87003	91.7507	55.4615	3.60552	-8.34339	-18.2348	1.63144	0.311102	31.6343	-1.6801	-2.70488	32.4718	2.32581
714	0.540897	-0.92759	17.0607	0.16121	-0.450682	1.75732	0.161163	-0.450699	7.57775	0.149262	-0.32661	11.52	-2.39178	2.40241	13.0141	-3.37573	5.31615	-11.9232	-13.4995	2.25438	-1.59518	19.5207	23.653	30.2459	10.7898	96.8848	7.07173	-13.224	-5.17373	-31.1057	-7.29767	0.573993	-11.1523	5.72754	18.3766	53.1485	8.74704	91.7826	55.4613	3.59024	-8.36592	-18.2256	1.61387	0.333458	31.6046	-1.66886	-2.73391	32.418	2.30898
716	0.531011	-0.910265	17.077	0.15826	-0.442298	1.76452	0.158214	-0.442314	7.58495	0.146517	-0.320533	11.5254	-2.38253	2.38873	13.0214	-3.36474	5.28743	-11.9092	-13.5091	2.25197	-1.58133	19.5671	23.6423	30.2409	10.7595	96.8944	7.08762	-13.2372	-5.1791	-31.0493	-7.26306	0.584915	-11.1352	5.7247	18.339	53.2123	8.63478	91.8241	55.4277	3.60139	-8.35426	-18.2097	1.59965	0.335831	31.5546	-1.6322	-2.71498	32.3312	2.25825
718	0.520645	-0.8892	17.0933	0.155406	-0.432234	1.77172	0.155362	-0.43225	7.59215	0.143737	-0.313194	11.5308	-2.36778	2.37031	13.0246	-3.34549	5.248	-11.9024	-13.5068	2.2433	-1.5703	19.5783	23.6132	30.2337	10.7565	96.8657	7.09854	-13.2549	-5.19239	-30.9569	-7.22994	0.604767	-11.1085	5.73661	18.3652	53.292	8.54228	91.8417	55.3656	3.62231	-8.32608	-18.2033	1.58924	0.381186	31.5086	-1.61758	-2.74713	32.244	2.17845
720	0.512318	-0.867762	17.1096	0.153479	-0.422174	1.77894	0.153435	-0.42219	7.59937	0.14165	-0.305799	11.5362	-2.35276	2.35115	13.0234	-3.32587	5.20722	-11.9039	-13.4931	2.23708	-1.55948	19.5566	23.5823	30.2257	10.7826	96.7886	7.10003	-13.2699	-5.20702	-30.8594	-7.20429	0.627374	-11.0701	5.77037	18.4443	53.3829	8.45998	91.8382	55.2808	3.6473	-8.2911	-18.2065	1.5818	0.463213	31.4681	-1.6261	-2.82473	32.1606	2.08575
722	0.510661	-0.856863	17.1319	0.153601	-0.417282	1.78883	0.153558	-0.417298	7.60926	0.141423	-0.302138	11.5437	-2.34271	2.34142	13.0177	-3.31134	5.18567	-11.9139	-13.497	2.25389	-1.52746	19.5673	23.6433	30.2323	10.7951	96.6527	7.07858	-13.2653	-5.20352	-30.871	-7.18464	0.629112	-11.0196	5.81535	18.4728	53.4794	8.33292	91.8546	55.1927	3.6683	-8.27433	-18.2046	1.56929	0.480228	31.4136	-1.60726	-2.80968	32.0575	2.04647
724	0.509344	-0.846432	17.1503	0.153842	-0.41262	1.797	0.153799	-0.412636	7.61743	0.1413	-0.29864	11.5498	-2.33085	2.33492	13.0139	-3.2923	5.16919	-11.9205	-13.5068	2.25807	-1.49778	19.5764	23.672	30.2216	10.8127	96.5901	7.07665	-13.2517	-5.20346	-30.933	-7.17377	0.634155	-10.9873	5.87426	18.4832	53.5699	8.1895	91.899	55.14	3.67164	-8.28274	-18.1921	1.55764	0.520443	31.3735	-1.59753	-2.83029	31.9769	2.00245
726	0.506161	-0.831562	17.1647	0.153638	-0.405856	1.80335	0.153596	-0.405872	7.62378	0.140713	-0.293599	11.5546	-2.31553	2.32731	13.0113	-3.26747	5.14928	-11.9244	-13.5209	2.23841	-1.47674	19.5742	23.6417	30.1943	10.8374	96.6087	7.10516	-13.235	-5.20539	-31.0149	-7.16643	0.649566	-10.9757	5.93932	18.4978	53.6596	8.05136	91.9653	55.1167	3.65657	-8.31071	-18.1614	1.54746	0.590607	31.3493	-1.60117	-2.89321	31.9257	1.95479
728	0.497827	-0.800132	17.1831	0.152528	-0.391418	1.81147	0.152488	-0.391434	7.6319	0.138958	-0.28288	11.5606	-2.29568	2.30533	12.9983	-3.2398	5.10172	-11.9475	-13.5407	2.18011	-1.4724	19.542	23.5486	30.1827	10.8668	96.597	7.17653	-13.2283	-5.17893	-31.0437	-7.14005	0.683621	-10.9669	5.98339	18.5955	53.7856	7.9834	92.0126	55.0575	3.63466	-8.33255	-18.0836	1.53658	0.645156	31.3215	-1.60786	-2.90996	31.8914	1.96528
730	0.489665	-0.768343	17.2063	0.151517	-0.37684	1.82174	0.151478	-0.376856	7.64217	0.137268	-0.27205	11.5683	-2.27551	2.28238	13.0005	-3.21251	5.05192	-11.9425	-13.5687	2.12129	-1.44666	19.5336	23.5093	30.1908	10.8768	96.6186	7.20394	-13.2346	-5.16696	-31.0484	-7.09845	0.716937	-10.9375	5.99119	18.6797	53.9149	7.93333	92.0775	54.9705	3.60957	-8.31084	-18.0177	1.52199	0.664466	31.2896	-1.59849	-2.90986	31.8621	1.95991
732	0.483516	-0.743117	17.2301	0.150851	-0.365302	1.83229	0.150814	-0.365318	7.65272	0.136029	-0.263471	11.5763	-2.25898	2.26286	13.0244	-3.19125	5.00928	-11.8972	-13.6013	2.08136	-1.40334	19.5603	23.5487	30.2129	10.8674	96.6561	7.17802	-13.2489	-5.17426	-31.0367	-7.04888	0.74336	-10.8927	5.96494	18.7468	54.0292	7.91247	92.1419	54.8662	3.58474	-8.24483	-17.9799	1.50549	0.656922	31.2561	-1.57672	-2.90603	31.8366	1.92895
734	0.481696	-0.740024	17.2346	0.1503	-0.363801	1.83428	0.150263	-0.363817	7.65471	0.13552	-0.262384	11.5778	-2.25927	2.25469	13.0755	-3.19695	4.99336	-11.8023	-13.6193	2.11065	-1.40181	19.6184	23.6732	30.2187	10.8621	96.565	7.14292	-13.2414	-5.18314	-31.0214	-7.0206	0.752402	-10.8859	5.93114	18.8815	54.0997	8.01776	92.1002	54.778	3.5689	-8.1664	-17.9738	1.49737	0.685128	31.2351	-1.57802	-2.93681	31.8266	1.90086
736	0.481847	-0.727339	17.2379	0.151403	-0.358259	1.83572	0.151366	-0.358274	7.65615	0.135991	-0.258172	11.5788	-2.25959	2.23419	13.122	-3.20742	4.9552	-11.7161	-13.6509	2.10565	-1.38374	19.6583	23.6703	30.2165	10.865	96.5736	7.14602	-13.2486	-5.171	-30.9907	-6.99085	0.784563	-10.8566	5.89372	19.0142	54.0594	8.16567	92.0034	54.7458	3.55381	-8.12417	-18.0036	1.49557	0.707219	31.2174	-1.5908	-2.95411	31.8161	1.88471
738	0.481912	-0.703399	17.244	0.153387	-0.34778	1.83839	0.153351	-0.347796	7.65882	0.136806	-0.250213	11.5808	-2.25392	2.20277	13.1549	-3.21086	4.89516	-11.6548	-13.6959	2.0594	-1.34653	19.6727	23.5343	30.2163	10.8713	96.6989	7.18126	-13.2746	-5.13981	-30.9452	-6.95922	0.837657	-10.8023	5.85443	19.1065	53.9285	8.30702	91.8839	54.7677	3.53958	-8.11703	-18.0595	1.49658	0.72286	31.2018	-1.60959	-2.95421	31.8054	1.87473
740	0.475583	-0.689767	17.2532	0.151719	-0.341295	1.84246	0.151684	-0.341311	7.66289	0.135143	-0.245472	11.5839	-2.23114	2.18774	13.1724	-3.17619	4.85833	-11.621	-13.7289	2.03634	-1.33231	19.6842	23.442	30.2609	10.8471	96.8158	7.16996	-13.3061	-5.12394	-30.8954	-6.94172	0.866467	-10.7704	5.80884	19.0497	53.8568	8.30857	91.8317	54.7934	3.53438	-8.08176	-18.1032	1.48819	0.769161	31.1927	-1.62134	-2.97003	31.815	1.82686
742	0.468329	-0.696828	17.2593	0.14795	-0.343798	1.84516	0.147915	-0.343813	7.66559	0.132484	-0.247584	11.5859	-2.21879	2.18948	13.1816	-3.15344	4.85633	-11.6035	-13.7477	2.07652	-1.33377	19.6958	23.4876	30.2816	10.8542	96.7913	7.12919	-13.326	-5.10996	-30.8545	-6.94001	0.862051	-10.7467	5.76823	19.0101	53.8096	8.32646	91.7943	54.8056	3.53058	-8.0537	-18.1271	1.46951	0.806421	31.1768	-1.62123	-2.97114	31.8197	1.807
744	0.460796	-0.722377	17.2641	0.142543	-0.354377	1.84732	0.142506	-0.354392	7.66775	0.129114	-0.255838	11.5875	-2.22052	2.20375	13.1786	-3.1508	4.88297	-11.609	-13.7554	2.16936	-1.33358	19.7108	23.648	30.2722	10.8845	96.6488	7.0659	-13.3327	-5.09651	-30.8257	-6.9493	0.825848	-10.7106	5.7338	19.0329	53.7737	8.39645	91.757	54.7948	3.52398	-8.03641	-18.131	1.44421	0.827242	31.156	-1.61287	-2.95868	31.8197	1.82525
746	0.450101	-0.745571	17.2829	0.135918	-0.363676	1.85569	0.135881	-0.36369	7.67612	0.124749	-0.263213	11.5938	-2.22358	2.20905	13.1421	-3.1529	4.89466	-11.677	-13.769	2.22373	-1.25679	19.7372	23.7154	30.2727	10.842	96.6252	6.99526	-13.3411	-5.08363	-30.8061	-6.94811	0.777103	-10.5769	5.69418	19.1585	53.7035	8.54121	91.7008	54.7477	3.50103	-8.01544	-18.1262	1.43007	0.846256	31.1514	-1.62215	-2.97313	31.8363	1.85828
748	0.441766	-0.761793	17.3001	0.130902	-0.370112	1.86337	0.130864	-0.370125	7.6838	0.121405	-0.268346	11.5996	-2.22952	2.21497	13.0852	-3.15924	4.90914	-11.7828	-13.7821	2.26145	-1.18976	19.7631	23.717	30.2832	10.7983	96.7196	6.95307	-13.3462	-5.0887	-30.7886	-6.93828	0.727621	-10.4599	5.68075	19.2256	53.6584	8.57768	91.6499	54.6908	3.49686	-8.0013	-18.1331	1.41479	0.816787	31.1537	-1.61109	-2.94718	31.8748	1.91054
750	0.435475	-0.772433	17.3133	0.127248	-0.374266	1.86924	0.127209	-0.374279	7.68967	0.118934	-0.271685	11.604	-2.23773	2.22624	13.0175	-3.16712	4.93449	-11.9091	-13.7915	2.2886	-1.1478	19.7876	23.6801	30.2958	10.7643	96.8956	6.94287	-13.329	-5.12205	-30.7761	-6.92215	0.680861	-10.3846	5.69353	19.2154	53.6448	8.50154	91.6097	54.6389	3.50922	-7.99338	-18.151	1.399	0.741576	31.1619	-1.58024	-2.86961	31.9382	1.9762
752	0.424107	-0.794882	17.3255	0.120397	-0.383176	1.87465	0.120358	-0.383188	7.69508	0.114376	-0.278783	11.608	-2.24784	2.25923	12.9628	-3.17022	4.99969	-12.0111	-13.7876	2.33027	-1.11869	19.8201	23.723	30.2713	10.7207	96.9618	6.94152	-13.206	-5.21432	-30.7967	-6.91005	0.627066	-10.3511	5.70404	19.2062	53.6373	8.47197	91.5789	54.6244	3.49374	-7.97783	-18.1539	1.39466	0.67556	31.1797	-1.56762	-2.74431	32.0387	2.04235
754	0.412603	-0.798832	17.342	0.115002	-0.383971	1.88199	0.114962	-0.383983	7.70242	0.110389	-0.279723	11.6135	-2.24781	2.27843	12.9197	-3.16085	5.03551	-12.091	-13.7905	2.31428	-1.05455	19.8465	23.7474	30.2311	10.6848	97.079	6.9333	-13.0854	-5.29783	-30.7784	-6.89501	0.617173	-10.2945	5.70241	19.2515	53.6118	8.52353	91.5523	54.6169	3.47155	-7.9754	-18.1415	1.40086	0.610062	31.1952	-1.55862	-2.67792	32.1167	2.04397
756	0.403449	-0.787779	17.3633	0.111863	-0.378389	1.89142	0.111824	-0.378401	7.71185	0.107682	-0.275752	11.6206	-2.24067	2.28062	12.8837	-3.14567	5.03744	-12.1575	-13.7947	2.24768	-0.957856	19.8651	23.7391	30.1884	10.6476	97.2705	6.91634	-12.9901	-5.35708	-30.7247	-6.88376	0.639281	-10.2079	5.68867	19.3191	53.5759	8.61313	91.5477	54.6059	3.44785	-7.98427	-18.1181	1.4134	0.564259	31.2032	-1.55709	-2.68235	32.1568	1.99064
758	0.40142	-0.805622	17.383	0.109468	-0.386053	1.90021	0.109428	-0.386064	7.72065	0.106374	-0.281635	11.6272	-2.24887	2.28766	12.8357	-3.1559	5.05465	-12.2471	-13.755	2.22999	-0.892517	19.8773	23.716	30.1801	10.5568	97.5131	6.90244	-12.9233	-5.3837	-30.7192	-6.91295	0.592655	-10.1346	5.67402	19.1769	53.5996	8.48081	91.6775	54.5733	3.42205	-7.97656	-18.0994	1.41674	0.631946	31.1927	-1.59596	-2.69538	32.1541	1.99213
760	0.40929	-0.831108	17.4131	0.110758	-0.397888	1.91359	0.110717	-0.397899	7.73402	0.108082	-0.290404	11.6372	-2.27593	2.29689	12.7724	-3.19881	5.08388	-12.366	-13.7192	2.22843	-0.817153	19.9179	23.7419	30.1815	10.4518	97.6682	6.89073	-12.8018	-5.45947	-30.741	-6.93654	0.52229	-10.0453	5.6793	19.164	53.5966	8.42433	91.6615	54.5531	3.42986	-7.97133	-18.1033	1.4067	0.654687	31.186	-1.60256	-2.70823	32.1469	2.01009
762	0.42365	-0.852288	17.4515	0.115228	-0.408379	1.93073	0.115186	-0.408391	7.75116	0.11208	-0.297967	11.6501	-2.31527	2.30598	12.6992	-3.26362	5.11816	-12.504	-13.6975	2.21961	-0.733772	19.9867	23.804	30.1862	10.3289	97.6829	6.89011	-12.5794	-5.6407	-30.7926	-6.94217	0.457698	-9.94756	5.70515	19.3055	53.5569	8.4793	91.4886	54.5575	3.46013	-7.9669	-18.127	1.38882	0.612775	31.1894	-1.57532	-2.71131	32.1527	2.04355
764	0.426636	-0.836235	17.4814	0.117805	-0.401614	1.94401	0.117763	-0.401626	7.76444	0.113568	-0.29275	11.66	-2.33367	2.30537	12.6421	-3.295	5.12597	-12.6112	-13.6892	2.13013	-0.682531	20.0526	23.782	30.1894	10.1338	97.4806	6.93715	-12.1525	-6.0835	-30.8841	-6.9196	0.485651	-9.8921	5.73181	19.3892	53.5121	8.52053	91.3792	54.6064	3.43059	-7.93781	-18.143	1.39054	0.585738	31.2057	-1.58199	-2.68791	32.2037	2.12816
766	0.429601	-0.809531	17.5005	0.121275	-0.390174	1.95245	0.121235	-0.390186	7.77288	0.115431	-0.28398	11.6664	-2.34669	2.29766	12.6	-3.3201	5.11836	-12.6901	-13.6727	1.99344	-0.649915	20.0933	23.7308	30.1764	9.92921	97.2621	7.0037	-11.6583	-6.57713	-31.0274	-6.90517	0.547281	-9.87163	5.75985	19.4119	53.5126	8.5248	91.3469	54.6471	3.3796	-7.9144	-18.1311	1.40767	0.526218	31.2252	-1.58418	-2.63488	32.2622	2.14761
768	0.438194	-0.784415	17.5112	0.127097	-0.379889	1.95721	0.127058	-0.379902	7.77764	0.119127	-0.275923	11.6699	-2.3628	2.2863	12.5688	-3.35267	5.10515	-12.749	-13.6457	1.8466	-0.645022	20.1104	23.675	30.1591	9.72225	97.0168	7.05553	-11.0696	-7.07122	-31.3021	-6.91271	0.616042	-9.88103	5.7875	19.3846	53.5531	8.5008	91.3754	54.6825	3.32118	-7.90121	-18.0964	1.43502	0.445042	31.2454	-1.58102	-2.56903	32.3148	2.09944
770	0.466886	-0.789237	17.5279	0.139238	-0.384387	1.96467	0.139199	-0.384401	7.7851	0.128484	-0.278517	11.6755	-2.40677	2.28438	12.5277	-3.43151	5.12075	-12.8279	-13.616	1.81338	-0.7147	20.1422	23.6686	30.2151	9.44993	96.4595	6.96205	-10.0918	-7.61449	-32.0089	-6.96598	0.636517	-9.90481	5.81631	19.3827	53.5542	8.5276	91.346	54.7844	3.2809	-7.88232	-18.0852	1.45377	0.420592	31.2649	-1.60058	-2.56276	32.3433	2.08778
772	0.498983	-0.789135	17.5503	0.153268	-0.387018	1.97468	0.153228	-0.387034	7.79511	0.139133	-0.279597	11.6831	-2.45074	2.28016	12.488	-3.51132	5.13219	-12.9041	-13.6155	1.82073	-0.819634	20.1587	23.7071	30.2303	9.34069	95.9736	6.92117	-9.19887	-7.96696	-32.9835	-7.01468	0.638029	-9.91815	5.80983	19.4038	53.5468	8.57644	91.339	54.8864	3.25641	-7.89415	-18.0798	1.46395	0.434368	31.2898	-1.62735	-2.57868	32.3656	2.10318
774	0.529968	-0.778975	17.5748	0.167639	-0.385155	1.98556	0.167599	-0.385172	7.80599	0.149752	-0.277296	11.6912	-2.48714	2.273	12.4589	-3.57903	5.13496	-12.9603	-13.6402	1.83691	-0.930383	20.1535	23.7481	30.1881	9.37993	95.6182	6.97597	-8.48959	-8.09718	-34.0731	-7.04827	0.62828	-9.92232	5.77562	19.4167	53.5557	8.59705	91.3802	54.9581	3.2434	-7.93636	-18.0751	1.46494	0.469855	31.3189	-1.6522	-2.60537	32.3859	2.13694
776	0.557629	-0.770103	17.5826	0.180478	-0.383567	1.98904	0.180438	-0.383586	7.80948	0.159247	-0.275296	11.6939	-2.51182	2.27091	12.4697	-3.62498	5.14104	-12.9416	-13.639	1.7872	-0.967422	20.1202	23.5962	30.1155	9.25499	95.2388	7.15517	-7.89502	-8.08291	-34.7963	-7.07697	0.616865	-9.95559	5.78086	19.2675	53.6636	8.39228	91.5259	54.9383	3.21731	-7.97439	-18.0606	1.4545	0.467029	31.3442	-1.64746	-2.62526	32.4085	2.14779
778	0.58414	-0.763495	17.5938	0.192619	-0.382881	1.99406	0.192579	-0.382901	7.81449	0.168277	-0.274015	11.6976	-2.53017	2.26965	12.4929	-3.65962	5.14569	-12.8995	-13.6412	1.75195	-0.965391	20.0968	23.5001	30.1048	9.19352	95.0196	7.18599	-7.30586	-8.17552	-35.4337	-7.08747	0.595309	-9.97922	5.80614	19.1469	53.7993	8.15883	91.6167	54.8689	3.22367	-8.00457	-18.0545	1.45261	0.470977	31.354	-1.65351	-2.65168	32.4131	2.16386
780	0.608957	-0.761149	17.611	0.203655	-0.383929	2.00172	0.203615	-0.38395	7.82215	0.176589	-0.274102	11.7034	-2.53883	2.2695	12.5194	-3.67638	5.14825	-12.8508	-13.6485	1.74756	-0.936473	20.0983	23.4922	30.1605	9.24179	95.0184	7.03954	-6.7472	-8.41577	-35.9242	-7.08287	0.562695	-9.98478	5.82944	19.1051	53.9347	7.97558	91.641	54.774	3.26129	-8.02256	-18.0581	1.46152	0.483817	31.348	-1.67171	-2.68934	32.3894	2.17348
782	0.629413	-0.770377	17.6281	0.21182	-0.389687	2.00939	0.21178	-0.389709	7.82982	0.183053	-0.277892	11.7091	-2.52121	2.27846	12.5384	-3.64155	5.15671	-12.8144	-13.6429	1.77873	-0.907075	20.1427	23.4676	30.2172	9.42635	95.3415	6.87449	-6.424	-8.70466	-35.7178	-7.08776	0.513089	-9.96888	5.75819	19.193	54.0146	8.01504	91.7006	54.7082	3.28565	-8.01894	-18.061	1.46851	0.473371	31.3372	-1.66488	-2.74456	32.3148	2.08992
784	0.639293	-0.776893	17.6318	0.2156	-0.393365	2.01106	0.21556	-0.393388	7.83149	0.186112	-0.280403	11.7104	-2.47534	2.27285	12.5583	-3.56153	5.12718	-12.775	-13.6396	1.7595	-0.844823	20.2201	23.4542	30.1843	9.48911	95.5936	6.72939	-6.1677	-8.8585	-35.5023	-7.09458	0.504253	-9.97128	5.7355	19.1684	54.1145	7.92876	91.8391	54.6566	3.28717	-8.01311	-18.0588	1.4803	0.467464	31.324	-1.67257	-2.82242	32.212	2.06769
786	0.640445	-0.771929	17.6242	0.216531	-0.391278	2.00766	0.216491	-0.3913	7.82809	0.186677	-0.278782	11.7078	-2.41051	2.24608	12.5715	-3.45552	5.05176	-12.7469	-13.6474	1.68169	-0.769147	20.3179	23.4317	30.0675	9.41562	95.7419	6.63576	-5.94782	-8.8947	-35.4527	-7.09884	0.545819	-9.99354	5.77918	19.0359	54.2383	7.69407	92.0224	54.6159	3.27088	-8.00933	-18.0517	1.49883	0.474449	31.3151	-1.69994	-2.91478	32.0997	2.11325
788	0.645286	-0.729284	17.6285	0.222182	-0.373003	2.00951	0.222143	-0.373026	7.82995	0.189742	-0.264763	11.7092	-2.36271	2.18828	12.5375	-3.39116	4.92831	-12.8074	-13.692	1.59413	-0.790511	20.4007	23.2953	29.9885	9.42032	96.0983	6.67556	-5.82001	-9.07592	-35.5949	-7.08592	0.625527	-10.0028	5.83111	19.0568	54.3492	7.54331	92.0597	54.5693	3.27229	-8.00293	-18.0424	1.52805	0.508082	31.3317	-1.73587	-2.98984	32.025	2.09892
790	0.659806	-0.697685	17.6366	0.23115	-0.360375	2.01304	0.231113	-0.360399	7.83347	0.195644	-0.254755	11.7119	-2.34556	2.15301	12.5029	-3.37319	4.85825	-12.8708	-13.7333	1.53722	-0.824171	20.4516	23.1598	29.9412	9.43085	96.3078	6.68913	-5.55761	-9.38183	-36.0005	-7.06761	0.679603	-9.99302	5.84441	19.1546	54.3483	7.51686	92.004	54.5932	3.28843	-8.00794	-18.0641	1.55629	0.526611	31.3611	-1.75627	-3.02565	31.9969	2.08772
792	0.682644	-0.686319	17.644	0.242086	-0.357301	2.01636	0.242049	-0.357325	7.83679	0.203623	-0.251765	11.7144	-2.3561	2.15007	12.4868	-3.39287	4.85766	-12.9014	-13.7623	1.52034	-0.858565	20.4771	23.0497	29.9236	9.43636	96.3583	6.64483	-5.16433	-9.74709	-36.5832	-7.05252	0.700086	-9.97256	5.81946	19.2759	54.2444	7.58986	91.9004	54.6871	3.30803	-8.02182	-18.1103	1.58016	0.520245	31.3947	-1.75665	-3.01657	32.0095	2.08761
794	0.700188	-0.685704	17.6394	0.24983	-0.35848	2.0143	0.249793	-0.358506	7.83473	0.209488	-0.252155	11.7128	-2.36327	2.167	12.5222	-3.40027	4.89038	-12.8359	-13.7833	1.53536	-0.924758	20.5265	22.9562	29.9189	9.43499	96.4885	6.57594	-4.85714	-9.88468	-36.9477	-7.06587	0.722589	-9.98788	5.81348	19.2394	54.1744	7.58485	91.9052	54.7825	3.27994	-8.02143	-18.1162	1.59788	0.486736	31.4066	-1.74217	-2.95791	32.0234	2.08474
796	0.716564	-0.683765	17.6265	0.257186	-0.358972	2.00859	0.257149	-0.358999	7.82902	0.215021	-0.252054	11.7086	-2.37262	2.17544	12.5776	-3.41581	4.90809	-12.7336	-13.8023	1.54418	-0.985787	20.5695	22.8665	29.9045	9.46033	96.8942	6.47058	-4.69488	-9.90477	-37.1018	-7.08267	0.75802	-10.0119	5.81109	19.1997	54.1307	7.58734	91.9197	54.8466	3.25529	-8.00997	-18.132	1.61364	0.465688	31.43	-1.73773	-2.92626	32.055	2.06438
798	0.732548	-0.678085	17.6136	0.26468	-0.357792	2.00285	0.264643	-0.357819	7.82328	0.220552	-0.250693	11.7043	-2.38552	2.17256	12.6364	-3.44248	4.90665	-12.6249	-13.8221	1.55028	-1.03997	20.6092	22.797	29.8818	9.51623	97.503	6.35093	-4.68235	-9.83018	-37.0591	-7.09703	0.797083	-10.0276	5.80713	19.1947	54.108	7.60518	91.9161	54.8803	3.24092	-7.98739	-18.1621	1.62779	0.465432	31.4682	-1.74895	-2.92705	32.1026	2.04156
800	0.750403	-0.674845	17.6322	0.27274	-0.357879	2.01116	0.272703	-0.357908	7.83159	0.226579	-0.250252	11.7105	-2.40857	2.17914	12.6631	-3.48256	4.9273	-12.5767	-13.8403	1.61455	-1.11836	20.6847	22.8438	29.8831	9.57876	97.777	6.30948	-4.71391	-9.6655	-36.946	-7.11314	0.779915	-9.98463	5.77815	19.2466	54.0664	7.62519	91.8643	54.9371	3.21378	-7.9478	-18.179	1.63506	0.491683	31.5004	-1.78009	-2.90688	32.1488	2.10572
802	0.760829	-0.663628	17.6543	0.278202	-0.353863	2.02095	0.278166	-0.353892	7.84138	0.230403	-0.246909	11.7179	-2.42792	2.18976	12.6719	-3.51362	4.95422	-12.5615	-13.8933	1.67425	-1.19299	20.7607	22.8532	29.8844	9.64788	98.0123	6.31169	-5.00415	-9.5099	-36.6532	-7.10159	0.77176	-9.93695	5.79682	19.2837	54.0558	7.53583	91.7724	54.973	3.20453	-7.92988	-18.2089	1.65284	0.445819	31.5496	-1.7667	-2.84361	32.2053	2.13489
804	0.763176	-0.641468	17.675	0.281038	-0.344381	2.03009	0.281002	-0.34441	7.85052	0.231917	-0.239645	11.7247	-2.441	2.19985	12.6696	-3.53315	4.97792	-12.5664	-13.9826	1.72914	-1.26796	20.8388	22.7966	29.9005	9.70971	98.2574	6.32975	-5.54626	-9.41671	-36.138	-7.06101	0.786765	-9.89391	5.86285	19.3065	54.0741	7.36021	91.6521	54.9887	3.21303	-7.93809	-18.2479	1.68096	0.334934	31.6125	-1.71277	-2.75018	32.2645	2.11865
806	0.762136	-0.606089	17.7031	0.283479	-0.32884	2.04252	0.283445	-0.328869	7.86296	0.232751	-0.227879	11.734	-2.45227	2.19445	12.6708	-3.55579	4.97269	-12.5648	-14.0799	1.83552	-1.38331	20.9651	22.6824	30.0147	9.70595	98.4849	6.29712	-6.13671	-9.48564	-35.3011	-7.01126	0.823331	-9.83745	5.91017	19.4036	54.0649	7.31361	91.5314	55.0208	3.21204	-7.95639	-18.2567	1.70557	0.289663	31.6544	-1.69996	-2.70623	32.2791	2.1278
808	0.769369	-0.564033	17.7189	0.290121	-0.311042	2.04949	0.290088	-0.311072	7.86992	0.236586	-0.214156	11.7393	-2.45662	2.17878	12.6897	-3.57072	4.94557	-12.53	-14.1588	1.96583	-1.52725	21.0715	22.6805	30.1498	9.71058	98.6521	6.12924	-6.68504	-9.58896	-34.306	-6.9792	0.860426	-9.80855	5.91328	19.4486	54.049	7.2772	91.4785	55.0677	3.19703	-7.94724	-18.26	1.7041	0.262626	31.691	-1.71208	-2.69326	32.3203	2.16588
810	0.787058	-0.52029	17.7241	0.301499	-0.29336	2.05171	0.301469	-0.293392	7.87215	0.243972	-0.200219	11.7409	-2.45408	2.15594	12.7226	-3.57656	4.90227	-12.4687	-14.2207	2.1166	-1.69876	21.1542	22.8133	30.307	9.72788	98.691	5.81491	-7.0559	-9.72761	-33.3924	-6.96842	0.89086	-9.80987	5.87724	19.4301	54.0383	7.22863	91.492	55.1261	3.16437	-7.90907	-18.2605	1.67409	0.236028	31.7286	-1.73333	-2.69047	32.4064	2.21959
812	0.80983	-0.490414	17.7455	0.313932	-0.282202	2.06118	0.313903	-0.282235	7.88162	0.252556	-0.191095	11.748	-2.44818	2.13408	12.7359	-3.57519	4.85989	-12.4437	-14.3047	2.29474	-1.89297	21.2568	23.0273	30.5752	9.69291	98.3105	5.35011	-6.80184	-10.0658	-33.3975	-6.96382	0.908406	-9.81067	5.8659	19.4046	54.076	7.15562	91.4961	55.177	3.10531	-7.8767	-18.2465	1.62799	0.161151	31.778	-1.69551	-2.60999	32.5413	2.22378
814	0.843648	-0.450817	17.7676	0.332015	-0.267709	2.07091	0.331987	-0.267743	7.89135	0.265153	-0.179121	11.7553	-2.44644	2.11328	12.7494	-3.58092	4.82112	-12.4185	-14.3845	2.5164	-2.16793	21.4038	23.1097	30.8342	9.72051	98.0832	5.11368	-6.55862	-10.2774	-33.5895	-6.95586	0.917775	-9.82033	5.81224	19.4706	54.0929	7.17434	91.4723	55.2472	3.05033	-7.84357	-18.2343	1.58723	0.117433	31.8494	-1.69684	-2.5722	32.7183	2.20538
816	0.88495	-0.398454	17.7874	0.354445	-0.248247	2.0796	0.354419	-0.248283	7.90003	0.280687	-0.163157	11.7619	-2.45012	2.095	12.7665	-3.59557	4.78904	-12.387	-14.4503	2.7404	-2.48254	21.5858	23.0155	31.0411	9.79836	98.1137	5.15645	-6.44549	-10.3145	-33.7818	-6.93878	0.927478	-9.83446	5.72318	19.6173	54.0827	7.27785	91.4387	55.336	2.9988	-7.81824	-18.2228	1.55355	0.107055	31.9377	-1.74087	-2.59634	32.9148	2.16606
818	0.913923	-0.339377	17.8043	0.372041	-0.224815	2.08699	0.372018	-0.224854	7.90742	0.292357	-0.144532	11.7674	-2.45438	2.08151	12.7849	-3.60939	4.76581	-12.353	-14.4881	2.76883	-2.60066	21.727	22.762	31.1309	9.75042	98.2924	5.30161	-6.33634	-10.2889	-33.8956	-6.89647	0.978002	-9.8345	5.68484	19.6918	54.089	7.32562	91.5062	55.4144	2.91888	-7.84413	-18.1887	1.50885	0.0612764	32.0152	-1.74453	-2.6583	33.0479	2.08203
820	0.942439	-0.300296	17.8281	0.387767	-0.21012	2.09749	0.387746	-0.21016	7.91793	0.303181	-0.132557	11.7753	-2.46783	2.08304	12.8037	-3.63381	4.77355	-12.3187	-14.5084	2.81021	-2.71784	21.8906	22.6344	31.2192	9.63678	98.3517	5.45036	-6.20144	-10.2998	-33.992	-6.87525	0.983524	-9.80657	5.66467	19.7402	54.0826	7.32809	91.5654	55.497	2.81246	-7.84876	-18.1603	1.46562	0.0181582	32.0627	-1.76125	-2.68535	33.1599	2.03945
822	0.972048	-0.279962	17.8599	0.402406	-0.203747	2.11156	0.402385	-0.203788	7.932	0.313718	-0.126877	11.7859	-2.49044	2.0981	12.8206	-3.66932	4.80959	-12.2886	-14.5152	2.90017	-2.87078	22.08	22.6473	31.3248	9.48001	98.2715	5.59667	-6.05166	-10.3624	-34.0781	-6.87811	0.937897	-9.75785	5.65752	19.7741	54.0566	7.29777	91.5995	55.5983	2.68427	-7.82434	-18.1416	1.41338	-0.0278147	32.0885	-1.78644	-2.66169	33.2809	2.05981
824	0.999515	-0.247305	17.8902	0.417138	-0.191799	2.12496	0.417118	-0.191842	7.94539	0.323973	-0.117023	11.7959	-2.5134	2.11248	12.8336	-3.7056	4.84462	-12.2657	-14.5101	2.98731	-3.02726	22.2464	22.5597	31.3765	9.32236	98.226	5.86244	-5.94934	-10.4365	-34.1446	-6.86991	0.8991	-9.73839	5.66743	19.8164	54.0023	7.29639	91.6241	55.7664	2.5515	-7.80058	-18.1188	1.29974	-0.123246	32.1408	-1.76038	-2.61472	33.4783	2.1328
826	1.02577	-0.196869	17.9392	0.432817	-0.172007	2.14661	0.432799	-0.172051	7.96704	0.33444	-0.101251	11.8121	-2.54081	2.11469	12.8099	-3.75351	4.86045	-12.3113	-14.5276	3.08713	-3.22738	22.4397	22.3972	31.5899	9.17844	98.4309	6.1137	-6.00072	-10.3866	-34.1691	-6.86748	0.859081	-9.69636	5.67312	19.8433	53.9565	7.29406	91.7433	55.9633	2.43048	-7.83026	-18.1122	1.15461	-0.272704	32.246	-1.69526	-2.50156	33.8197	2.27671
828	1.04961	-0.128369	18.01	0.448949	-0.144158	2.17789	0.448934	-0.144204	7.99832	0.344736	-0.0794362	11.8356	-2.57229	2.10566	12.7463	-3.81186	4.85871	-12.4311	-14.5774	3.20099	-3.45995	22.6697	22.2063	31.9825	9.05469	98.893	6.3252	-6.24818	-10.2356	-34.1009	-6.86362	0.82676	-9.636	5.67212	19.8397	53.9437	7.26573	91.9535	56.1677	2.3305	-7.90696	-18.1257	0.996501	-0.481657	32.412	-1.59848	-2.30036	34.3273	2.50216
830	1.06623	-0.0513931	18.0983	0.462645	-0.11204	2.2169	0.462634	-0.112088	8.03733	0.352945	-0.0545903	11.8648	-2.60152	2.1028	12.6587	-3.86278	4.868	-12.5957	-14.671	3.33225	-3.65111	22.9472	22.1419	32.4044	8.94003	99.4888	6.56924	-6.80482	-10.2604	-33.7698	-6.81783	0.837841	-9.62482	5.68353	19.745	54.0313	7.11288	92.1411	56.337	2.2639	-7.94043	-18.1542	0.865109	-0.75737	32.6305	-1.49453	-1.9581	34.986	2.8206
832	1.07897	0.0341103	18.1825	0.475385	-0.0758608	2.2541	0.475377	-0.0759093	8.07453	0.360186	-0.0267676	11.8927	-2.64626	2.10662	12.5883	-3.9397	4.89529	-12.7289	-14.7348	3.42331	-3.77491	23.1482	22.3501	32.9026	8.93685	99.6446	6.52653	-7.14127	-10.1488	-33.2752	-6.75059	0.863023	-9.61133	5.6636	19.7287	54.1248	7.0355	92.2758	56.4413	2.24569	-8.00143	-18.2116	0.788433	-1.10077	32.9272	-1.39351	-1.54099	35.902	3.41996
834	1.0841	0.130765	18.2654	0.485768	-0.0341632	2.29071	0.485765	-0.0342134	8.11115	0.365325	0.00503045	11.9202	-2.6971	2.10834	12.5432	-4.02941	4.92064	-12.8158	-14.7783	3.47919	-3.84207	23.2815	22.781	33.4628	9.05317	99.2809	6.25601	-7.2945	-9.85368	-32.5862	-6.65884	0.900089	-9.5809	5.60488	19.7829	54.2196	7.02537	92.3728	56.4671	2.26574	-8.09435	-18.28	0.774711	-1.49148	33.2808	-1.27287	-1.09807	37.0395	4.01349
836	1.06327	0.25436	18.3891	0.487104	0.0214206	2.34543	0.487107	0.0213675	8.16586	0.362835	0.0466233	11.9611	-2.68951	2.06736	12.5048	-4.03093	4.84443	-12.8864	-14.9177	3.57842	-3.93841	23.5172	23.0723	33.9521	9.2063	98.6872	6.40892	-7.93765	-9.48619	-31.4769	-6.4988	0.968377	-9.51256	5.50182	19.6838	54.3933	6.83798	92.5773	56.3994	2.25715	-8.18926	-18.2583	0.818128	-1.87223	33.6101	-0.996319	-0.773511	38.2151	2.9444
838	1.03115	0.374397	18.4853	0.483247	0.076481	2.38796	0.483254	0.0764334	8.20839	0.356497	0.0875207	11.993	-2.71083	2.02421	12.4925	-4.08666	4.77539	-12.9105	-15.0706	3.70823	-4.01362	23.7679	23.2683	34.7031	9.4929	97.9267	6.25685	-8.91321	-9.12742	-30.171	-6.39278	1.04187	-9.46883	5.47659	19.6616	54.568	6.65347	92.6057	56.2555	2.31384	-8.20614	-18.2982	0.921386	-2.13539	33.8027	-0.967651	-0.3594	39.127	2.58229
840	0.995229	0.488036	18.5524	0.477209	0.12913	2.4176	0.477222	0.129081	8.23803	0.348688	0.126479	12.0152	-2.77528	1.9818	12.4943	-4.22069	4.72506	-12.9107	-15.2398	3.88895	-4.03742	24.0505	23.5197	35.8235	9.90067	97.1262	5.48819	-10.0664	-8.83731	-28.7172	-6.33967	1.12396	-9.45355	5.52627	19.7538	54.7298	6.52784	92.4471	56.0547	2.4369	-8.16643	-18.4086	1.05032	-2.27672	33.8409	-1.16536	0.167083	39.6899	3.20172
842	0.977237	0.610153	18.6579	0.479814	0.183885	2.46427	0.479831	0.183834	8.2847	0.347218	0.167543	12.0501	-2.87778	1.91586	12.4494	-4.4316	4.64929	-12.9996	-15.5427	4.23464	-3.90755	24.498	24.4419	37.5989	10.3266	96.6158	3.34858	-10.9036	-8.80304	-26.8572	-6.21082	1.26058	-9.40745	5.53575	19.9372	54.8903	6.56562	92.2868	55.8416	2.54874	-8.25483	-18.4769	1.06921	-2.46572	33.7557	-1.06252	0.784021	39.8551	3.6871
844	0.935494	0.749391	18.7214	0.473491	0.248266	2.49236	0.473516	0.248223	8.31278	0.338471	0.215273	12.0711	-2.8895	1.8364	12.3718	-4.48263	4.51278	-13.1439	-15.6892	4.51113	-3.77584	24.9775	25.6869	38.637	10.522	96.5582	1.51025	-11.0067	-8.76068	-25.6792	-6.0775	1.35558	-9.41452	5.39476	19.9858	55.0718	6.52457	92.3431	55.6614	2.6475	-8.31843	-18.5624	1.0809	-2.25321	33.7422	-1.06716	0.792166	39.9491	4.06837
846	0.856169	0.934826	18.7559	0.454642	0.336141	2.50758	0.454676	0.336094	8.32801	0.318888	0.279775	12.0824	-2.78913	1.73479	12.2522	-4.33864	4.29104	-13.3596	-15.7043	4.67157	-3.77259	25.4634	26.8715	38.8361	10.4865	96.8007	0.475375	-10.5612	-8.68825	-25.3873	-5.91525	1.46445	-9.45373	5.11786	19.7962	55.2856	6.29227	92.6821	55.5246	2.7257	-8.33344	-18.6434	1.10814	-1.66573	33.8211	-1.23585	0.166497	40.0539	4.35111
848	0.707724	1.3168	18.8967	0.422646	0.515768	2.57014	0.422706	0.515708	8.39062	0.283798	0.412014	12.1292	-2.59343	1.53933	12.0405	-4.0585	3.86225	-13.741	-16.003	4.75557	-4.38241	25.9307	26.7494	39.1995	10.5157	96.505	0.703493	-10.8495	-8.74041	-25.7486	-5.52669	1.97655	-9.37417	4.85381	19.0486	55.6019	5.52182	93.4464	55.3989	2.76979	-8.34466	-18.5676	1.16892	-1.19082	33.8696	-1.48188	-0.559663	40.1716	4.66884
850	0.614727	1.52284	19.0217	0.39998	0.613749	2.62577	0.40004	0.613717	8.44618	0.260767	0.483866	12.1708	-2.53168	1.47151	11.8312	-3.96901	3.71987	-14.1263	-16.262	4.87703	-4.65694	26.3256	26.7515	39.6903	10.5181	96.218	0.701437	-11.0263	-8.89262	-25.535	-5.30202	2.23583	-9.13653	4.82	18.8972	55.7001	5.2375	93.6313	55.3575	2.78609	-8.30243	-18.5373	1.1572	-1.03527	33.8896	-1.53269	-0.901088	40.1363	5.13252
852	0.597044	1.53302	19.1125	0.393402	0.619564	2.66621	0.393466	0.619524	8.48664	0.255537	0.487769	12.2011	-2.61822	1.52849	11.6559	-4.09672	3.86472	-14.4569	-16.4381	5.01665	-4.47635	26.6189	27.0991	40.317	10.5462	96.1789	0.182502	-11.0614	-9.04615	-24.606	-5.25436	2.21381	-8.81854	5.0016	19.4038	55.5868	5.53508	93.1841	55.4132	2.76985	-8.22101	-18.5808	1.08479	-1.19181	33.8741	-1.39075	-0.840603	39.9683	5.68451
854	0.603691	1.62427	19.2013	0.404472	0.658784	2.70554	0.404541	0.658745	8.52597	0.261416	0.517767	12.2305	-2.67777	1.47561	11.5518	-4.22357	3.79747	-14.6529	-16.6755	4.97412	-4.22271	26.757	27.2605	40.9193	10.9087	97.1284	-0.499703	-11.516	-8.82966	-23.7201	-5.04467	2.431	-8.79004	5.11635	19.6933	55.6017	5.84352	92.9106	55.539	2.68085	-8.20314	-18.6273	1.09326	-1.36145	33.7941	-1.35506	-0.891962	39.8983	5.98642
856	0.635676	1.78225	19.3052	0.432491	0.724967	2.75149	0.432566	0.72492	8.57192	0.278304	0.568963	12.2649	-2.74249	1.36185	11.4318	-4.38511	3.62301	-14.8781	-16.9028	5.07085	-4.20901	26.8593	27.5679	41.7562	11.3568	97.1629	-1.07164	-12.3575	-8.35689	-22.7222	-4.84838	2.72033	-8.77044	5.12107	19.6625	55.684	5.84231	92.759	55.609	2.64849	-8.19571	-18.6376	1.20244	-1.49167	33.7693	-1.39993	-1.01011	39.9121	5.98407
858	0.687825	2.00784	19.4284	0.475355	0.818941	2.80577	0.47544	0.818892	8.6262	0.304589	0.641865	12.3054	-2.81003	1.20043	11.2613	-4.57096	3.36557	-15.1964	-17.1381	5.36844	-4.43687	27.0042	28.1681	42.8944	11.8036	96.0948	-1.77871	-13.3728	-7.80321	-21.7482	-4.67622	2.99487	-8.7004	4.96915	19.4253	55.7964	5.55052	92.6805	55.6301	2.69586	-8.20007	-18.6226	1.39021	-1.5373	33.8204	-1.51836	-1.18699	39.9803	5.72685
860	0.764265	2.30204	19.571	0.535028	0.940724	2.86844	0.535121	0.940661	8.68889	0.341746	0.736574	12.3522	-2.889	1.01202	10.9666	-4.78672	3.06908	-15.7453	-17.5707	5.8529	-4.50945	27.4143	29.5845	44.6048	12.1146	94.9043	-4.27681	-13.5353	-7.7809	-21.2435	-4.415	2.97634	-8.59003	4.48958	19.7164	55.8121	5.47663	92.3775	55.7619	2.79988	-8.27477	-18.6768	1.54451	-1.40821	33.9208	-1.68863	-1.34769	39.9982	5.51777
862	0.757692	2.51092	19.6843	0.550953	1.03245	2.91858	0.551063	1.0324	8.739	0.348066	0.806139	12.3896	-2.81281	0.889764	10.7191	-4.69615	2.82385	-16.1994	-17.6912	6.1534	-4.66471	27.6638	30.076	45.1539	12.2737	94.4418	-5.20842	-13.4393	-7.88459	-21.2025	-4.24782	3.0025	-8.41554	4.2768	20.0021	55.7582	5.41645	92.1932	55.9474	2.84781	-8.31594	-18.7484	1.60974	-1.27771	33.9856	-1.77847	-1.58563	39.8247	5.27575
864	0.670051	2.61042	19.7614	0.521718	1.08349	2.95335	0.52183	1.08344	8.77379	0.323107	0.842463	12.4156	-2.60864	0.833012	10.5594	-4.34877	2.63758	-16.4855	-17.5204	6.14539	-4.84298	27.7245	29.5631	44.5546	12.3014	94.7572	-4.33192	-13.2693	-7.96603	-21.4402	-4.15502	3.15899	-8.21137	4.39992	20.1137	55.6623	5.33275	92.175	56.1607	2.8306	-8.29831	-18.8246	1.57943	-1.18087	33.9856	-1.7374	-1.88292	39.437	4.9104
866	0.607171	2.67233	19.8298	0.500012	1.11595	2.98414	0.500128	1.1159	8.80457	0.304929	0.865376	12.4387	-2.5677	0.731907	10.4887	-4.31739	2.43933	-16.6134	-17.6478	5.59792	-4.53115	27.8672	29.5595	44.6238	11.8696	95.0083	-3.88079	-13.2672	-7.69115	-21.1309	-3.86155	3.53677	-8.13235	4.59961	19.7647	55.6368	5.16997	92.2196	56.3498	2.83021	-8.20778	-18.9039	1.49617	-1.11802	33.901	-1.50089	-2.11396	38.9046	4.15649
868	0.611978	2.6758	19.8858	0.502731	1.11694	3.00899	0.502845	1.11689	8.82942	0.306945	0.866269	12.4573	-2.5827	0.650852	10.4556	-4.37912	2.30058	-16.6742	-17.7421	5.63502	-4.49859	28.0611	30.0015	44.8671	11.9249	95.1812	-4.12739	-13.1014	-7.61226	-20.7904	-3.63613	3.59673	-8.05514	4.49391	19.6274	55.5271	5.22489	92.1987	56.475	2.85147	-8.17085	-18.9317	1.40058	-0.872697	33.7662	-1.19306	-2.14245	38.2523	2.56487
870	0.67594	2.63853	19.9208	0.527635	1.09494	3.02411	0.527748	1.09488	8.84455	0.326958	0.851341	12.4686	-2.61921	0.594722	10.4491	-4.4693	2.21541	-16.6866	-17.7679	6.30218	-4.83945	28.3107	30.6835	45.2215	12.4683	95.3493	-4.92098	-12.8802	-7.7798	-20.4296	-3.50334	3.34323	-8.0074	4.09362	19.8041	55.3631	5.51641	92.0705	56.5218	2.89483	-8.19401	-18.914	1.31491	-0.446697	33.5907	-0.926029	-1.9725	37.5506	0.54
872	0.705069	2.65715	19.905	0.541929	1.10056	3.01688	0.542043	1.10051	8.83731	0.337285	0.856438	12.4632	-2.59786	0.517442	10.4797	-4.46492	2.06546	-16.6273	-17.8766	6.62139	-5.18937	28.646	30.5546	45.7375	12.6006	96.1213	-5.06726	-13.3096	-7.87922	-19.8193	-3.29846	3.36222	-8.21496	3.86815	20.0286	55.442	5.7881	91.8043	56.4585	2.95491	-8.17369	-18.9317	1.25642	-0.00933876	33.3457	-1.02046	-1.82167	36.9969	0.334989
874	0.72429	2.59532	19.8312	0.544504	1.07198	2.984	0.544614	1.07193	8.80443	0.340912	0.835245	12.4386	-2.62195	0.512051	10.5621	-4.51204	2.0635	-16.4751	-17.8748	6.90951	-5.5567	28.9393	30.5763	46.1552	12.5809	96.248	-4.74629	-14.3084	-8.00816	-18.0043	-3.16769	3.34821	-8.43412	3.71778	20.3456	55.3722	6.30679	91.5111	56.4647	2.96933	-8.13208	-18.9559	1.32369	0.0964365	33.2478	-1.29152	-1.25373	36.7626	0.892432
876	0.748172	2.42083	19.6971	0.538976	0.993837	2.92441	0.539079	0.993781	8.74484	0.341507	0.776509	12.394	-2.71003	0.603842	10.6938	-4.63353	2.26327	-16.2361	-17.7031	7.24438	-5.96982	29.1677	30.7989	46.4435	12.4555	95.6508	-3.97955	-15.9462	-8.13967	-14.9827	-3.17103	3.2103	-8.62124	3.63469	20.6472	55.0927	6.98196	91.2791	56.5728	2.93365	-8.07434	-18.9916	1.4683	-0.116185	33.2935	-1.63695	-0.599183	36.7816	1.82856
878	0.832645	2.11117	19.4865	0.547953	0.851424	2.83071	0.548045	0.851351	8.65116	0.356904	0.670617	12.324	-2.85878	0.814911	10.8737	-4.81461	2.70303	-15.9127	-17.2685	7.86391	-6.72074	29.4462	30.5807	46.8187	12.165	95.048	-2.83441	-18.3056	-8.01774	-11.6261	-3.44135	2.77724	-8.84071	3.61384	20.4703	54.7001	7.22621	91.3528	56.7426	2.90369	-7.99411	-19.0826	1.38948	-0.239223	33.2674	-1.7827	-1.79046	36.5946	2.4176
880	0.898033	1.83448	19.3182	0.551879	0.725081	2.75589	0.551951	0.72503	8.57632	0.367566	0.57648	12.2681	-2.94522	1.03703	10.9649	-4.87753	3.13872	-15.7519	-16.9111	7.99859	-6.89006	29.4047	30.1927	46.8525	12.1475	95.6537	-1.36822	-22.0407	-7.3387	-8.27426	-3.70851	2.40155	-8.97826	3.68752	20.2128	54.3915	7.21933	91.4975	56.8942	2.82046	-8.01166	-19.168	1.25291	-0.232027	33.1217	-1.90743	-2.74301	36.1106	3.15759
882	0.920798	1.63624	19.2262	0.544374	0.636563	2.71521	0.54444	0.636507	8.53564	0.367417	0.509849	12.2377	-2.93024	1.23593	10.9449	-4.76472	3.4925	-15.7915	-16.6861	7.49361	-6.36239	28.9715	29.5744	46.3335	12.384	97.2194	0.805318	-26.4627	-6.1743	-6.12022	-3.907	2.17217	-9.03451	3.84505	20.0218	54.2346	7.07157	91.6106	57.0061	2.69208	-8.11732	-19.2443	1.10117	-0.0488911	32.8857	-2.02969	-3.09231	35.4008	3.9305
884	0.883032	1.5119	19.2309	0.517119	0.585397	2.71765	0.51718	0.585345	8.53807	0.350226	0.469896	12.2396	-2.79571	1.39697	10.8475	-4.45001	3.72854	-15.9674	-16.4184	6.41941	-5.47141	28.1929	28.4311	44.897	12.6215	97.4114	4.86951	-28.8382	-4.51567	-9.32156	-4.06236	2.07483	-9.10651	4.01822	20.1899	54.2924	7.13191	91.4487	57.0811	2.61241	-8.15637	-19.3745	0.971449	0.435523	32.7464	-2.08759	-3.27749	34.8703	4.07554
886	0.791682	1.49032	19.2498	0.475331	0.583812	2.72648	0.475392	0.583764	8.54691	0.319088	0.466104	12.2463	-2.56871	1.47646	10.7921	-4.00435	3.77535	-16.0591	-16.1864	5.18141	-4.79405	27.2715	26.2127	42.5482	12.4275	96.6834	11.8882	-26.5086	-2.05523	-18.703	-4.10009	2.2133	-9.22239	4.16311	20.1568	54.3973	7.13575	91.4823	57.1903	2.49753	-8.13193	-19.4169	0.858734	0.820791	32.6889	-2.08655	-3.46347	34.5863	3.96533
888	0.685868	1.52117	19.2468	0.431676	0.606469	2.72553	0.431738	0.606425	8.54597	0.285035	0.480328	12.2456	-2.31344	1.50319	10.82	-3.53273	3.71215	-15.9947	-15.995	4.02867	-4.51276	26.2438	23.226	39.5982	11.5661	95.1934	21.8415	-18.6599	-0.318395	-30.8825	-4.0644	2.4787	-9.40205	4.26561	19.8427	54.5105	7.05251	91.7395	57.3133	2.35523	-8.04848	-19.3698	0.744441	0.962254	32.6934	-2.00637	-3.66453	34.5203	3.72329
890	0.7116	1.39604	19.1703	0.431902	0.549636	2.69155	0.431953	0.549601	8.51196	0.288696	0.437881	12.2201	-2.25035	1.62017	10.9619	-3.37273	3.89265	-15.7284	-15.7913	3.50745	-4.7487	25.4296	20.848	37.1343	10.0335	93.2699	33.776	-10.2308	-1.12101	-37.663	-4.19897	2.36713	-9.68327	4.32715	19.433	54.679	6.95258	91.9028	57.292	2.29226	-7.93014	-19.3675	0.54585	0.611941	32.6737	-1.71328	-3.71255	34.4511	3.47589
892	0.815939	1.08646	19.0226	0.450553	0.405402	2.62603	0.450603	0.405339	8.44652	0.311602	0.331202	12.1713	-2.30488	1.87566	11.2001	-3.36972	4.37185	-15.2889	-15.4945	3.25924	-4.86208	24.3991	19.9092	35.1113	8.32754	91.0477	45.4686	-2.75781	-2.62733	-39.7254	-4.4813	1.93012	-9.96861	4.36799	19.1661	54.6857	7.05788	91.9226	57.2282	2.25753	-7.85789	-19.3453	0.359802	0.465595	32.6069	-1.51848	-3.67428	34.2739	3.12422
894	0.969724	0.641731	18.8163	0.479399	0.197995	2.53463	0.479419	0.197946	8.35506	0.346055	0.178017	12.1029	-2.42142	2.23035	11.5125	-3.4416	5.05494	-14.7146	-15.136	3.14261	-4.71404	23.2005	20.3758	33.6966	6.59512	88.9545	55.9126	2.55467	-4.08552	-38.3223	-4.84754	1.29124	-10.2187	4.40325	19.0624	54.5082	7.35157	91.8029	57.1235	2.25102	-7.84476	-19.3107	0.214254	0.602429	32.4916	-1.46735	-3.55937	33.9916	2.72528
896	1.10769	0.296826	18.6009	0.510227	0.0357304	2.4394	0.510235	0.0356702	8.25984	0.379245	0.0586909	12.0316	-2.42983	2.47896	11.837	-3.36574	5.50003	-14.1112	-14.9164	2.89623	-4.42816	22.1186	21.0053	33.495	3.77327	87.6365	63.5251	6.16477	-5.4623	-37.321	-5.0494	0.934595	-10.3822	4.49371	18.9102	54.2604	7.52847	91.6271	56.9013	2.32076	-7.85278	-19.3479	0.13187	0.652639	32.3581	-1.44432	-3.30279	33.7444	2.61586
898	1.18503	0.0929806	18.3999	0.526763	-0.0595579	2.35043	0.526752	-0.0596032	8.17085	0.397564	-0.0114139	11.965	-2.33044	2.62291	12.1296	-3.1387	5.71198	-13.5609	-14.8255	2.5063	-3.98872	21.1716	22.472	34.1512	1.58731	86.9426	68.5538	7.75675	-5.94561	-35.9584	-5.0895	0.784434	-10.5008	4.50942	18.8639	54.0594	7.68293	91.5717	56.6098	2.39126	-7.87769	-19.3752	0.0779888	0.605423	32.2434	-1.3862	-3.24961	33.573	2.51643
900	1.19856	0.0146398	18.2192	0.52611	-0.0945473	2.27033	0.5261	-0.0946015	8.09076	0.399287	-0.0375574	11.9049	-2.14466	2.67369	12.3821	-2.79246	5.72152	-13.0808	-14.7818	2.01637	-3.445	20.275	24.6804	35.4255	0.327992	87.0321	71.2512	7.17152	-5.35697	-34.344	-5.02167	0.799509	-10.5978	4.4574	18.9214	53.939	7.81773	91.6744	56.2862	2.43798	-7.91862	-19.3771	0.0485163	0.498518	32.1501	-1.29637	-3.41951	33.4616	2.39055
902	1.1944	-0.0835839	18.0357	0.516103	-0.13674	2.18906	0.516088	-0.136794	8.00949	0.394471	-0.0696631	11.844	-1.98896	2.70443	12.6363	-2.50893	5.70838	-12.5995	-14.478	1.72129	-3.00915	19.2666	26.8469	36.7539	-0.380439	87.7573	72.3886	3.96613	-3.26065	-32.383	-5.09887	0.813005	-10.7462	4.48292	18.93	53.8984	7.86611	91.9122	56.0132	2.43523	-7.98634	-19.3608	0.0578265	0.549453	32.0432	-1.27104	-3.55832	33.2853	2.30296
904	1.15235	-0.146038	17.9333	0.492514	-0.160317	2.14376	0.492498	-0.160367	7.9642	0.378333	-0.0887367	11.81	-1.82723	2.67395	12.8123	-2.23569	5.58433	-12.2644	-13.9764	1.23705	-2.44994	17.9749	28.8992	38.0318	-0.932793	87.7708	72.7583	-0.683893	-0.337976	-33.2886	-5.16772	0.90827	-10.8002	4.56868	19.0569	53.8619	8.00568	92.0806	55.8678	2.42055	-8.05796	-19.3654	0.118178	0.656503	31.9419	-1.29498	-3.60402	33.0677	2.33482
906	1.07057	-0.170413	17.9	0.454678	-0.164079	2.1291	0.454661	-0.164126	7.94953	0.350285	-0.0939298	11.799	-1.65739	2.59619	12.9103	-1.96317	5.37322	-12.0749	-13.3508	0.548865	-1.79503	16.3525	30.6974	39.1194	-1.23215	86.953	72.5387	-5.18382	3.40186	-37.5383	-5.20597	1.07869	-10.771	4.6885	19.2554	53.7926	8.23542	92.1844	55.8627	2.40007	-8.12156	-19.3815	0.220293	0.758231	31.8496	-1.33275	-3.55556	32.8318	2.46291
908	0.951696	-0.178644	17.8041	0.401981	-0.157559	2.08656	0.401964	-0.1576	7.90699	0.310484	-0.0923563	11.7671	-1.49166	2.55255	13.0045	-1.68399	5.22615	-11.8927	-12.8534	-0.0983724	-1.29577	14.2617	32.0163	39.6736	-0.577734	86.1518	71.1169	-5.24954	6.65349	-43.2159	-5.25529	1.24133	-10.8404	4.73104	19.1951	53.6204	8.38941	92.4936	55.9704	2.35333	-8.16364	-19.3251	0.312645	0.678797	31.7641	-1.24168	-3.5167	32.6608	2.52089
910	0.806858	-0.183393	17.6947	0.338206	-0.147385	2.03799	0.33819	-0.14742	7.85842	0.26217	-0.0887579	11.7306	-1.31981	2.51545	13.1059	-1.39117	5.08886	-11.6972	-12.6033	-0.518033	-1.0618	12.5297	32.6784	40.0122	0.251587	86.2979	69.338	-4.39425	8.1054	-47.2573	-5.26035	1.40893	-10.9377	4.77783	18.9867	53.4219	8.43056	92.7322	56.0931	2.34477	-8.1376	-19.2625	0.41413	0.555497	31.6911	-1.11405	-3.42815	32.5342	2.4963
912	0.655111	-0.192982	17.5843	0.271	-0.138825	1.98899	0.270986	-0.138853	7.80942	0.211396	-0.0865927	11.6938	-1.15835	2.48348	13.2118	-1.11511	4.96549	-11.4941	-12.6014	-0.667979	-1.07012	11.4129	32.7744	40.1721	1.0783	87.556	67.6177	-3.70898	7.88397	-49.1302	-5.22846	1.56166	-11.0437	4.83585	18.7243	53.2371	8.39045	92.8387	56.1907	2.38623	-8.03949	-19.2023	0.536777	0.443459	31.6271	-1.00251	-3.30037	32.4271	2.41984
914	0.555285	-0.222571	17.4843	0.224879	-0.143402	1.9446	0.224864	-0.143425	7.76503	0.177217	-0.0929229	11.6605	-1.08042	2.46509	13.2931	-0.984053	4.90051	-11.3403	-12.6895	-0.576005	-1.11037	11.0752	32.7476	39.8965	1.87902	89.723	66.6588	-3.06435	7.36803	-49.8946	-5.23788	1.61788	-11.1417	4.8695	18.7023	53.1476	8.4492	92.8357	56.2224	2.45816	-7.91452	-19.12	0.717696	0.437489	31.5483	-1.04671	-3.20797	32.2468	2.45967
916	0.492426	-0.267707	17.4325	0.193645	-0.157928	1.92162	0.193629	-0.157948	7.74205	0.154794	-0.105756	11.6433	-1.051	2.46417	13.3201	-0.932049	4.88699	-11.289	-12.7743	-0.440403	-1.17635	11.039	32.6655	39.4586	2.49882	90.8843	66.4773	-2.71291	7.05019	-50.1163	-5.27397	1.64651	-11.1653	4.86962	18.8291	53.1314	8.5801	92.7016	56.2222	2.55908	-7.69837	-19.0221	0.934017	0.506978	31.4908	-1.12974	-3.19121	32.0567	2.50253
918	0.463282	-0.322858	17.4256	0.17633	-0.179679	1.91861	0.176312	-0.179698	7.73904	0.143233	-0.123116	11.641	-1.05664	2.47876	13.3077	-0.936071	4.91578	-11.312	-12.8304	-0.330931	-1.24746	11.1098	32.5754	38.9909	2.89099	90.9502	66.8329	-2.61556	6.97136	-50.0608	-5.32842	1.65953	-11.1215	4.84759	19.0516	53.1609	8.73616	92.4173	56.2021	2.69687	-7.38949	-18.9277	1.15724	0.63192	31.4518	-1.21548	-3.23826	31.8813	2.53134
920	0.466969	-0.369929	17.4157	0.17407	-0.200597	1.9143	0.174049	-0.200614	7.73473	0.142873	-0.138895	11.6378	-1.07564	2.49738	13.3407	-0.964379	4.95684	-11.2512	-12.8913	-0.310063	-1.28121	11.0156	32.532	38.7747	3.14893	91.6451	66.7284	-2.41339	6.49584	-50.1452	-5.37474	1.63486	-11.0998	4.85344	19.2304	53.1454	8.72695	91.8574	56.1764	2.92126	-6.99483	-18.9123	1.29148	0.75622	31.3873	-1.26412	-3.23883	31.7695	2.57667
922	0.466379	-0.404015	17.38	0.171036	-0.215449	1.89844	0.171014	-0.215467	7.71887	0.141555	-0.150186	11.6259	-1.09002	2.51226	13.4407	-0.988323	4.98877	-11.0659	-12.9426	-0.294614	-1.3266	10.898	32.4687	38.5809	3.39762	92.1393	66.6325	-2.29826	6.17149	-50.0456	-5.40552	1.63445	-11.1344	4.9241	19.3095	53.0829	8.67282	91.5136	56.1661	3.1382	-6.80299	-18.919	1.4064	0.866376	31.307	-1.30756	-3.2946	31.6647	2.60296
924	0.454613	-0.427095	17.315	0.164045	-0.224535	1.86958	0.164021	-0.224552	7.69001	0.136915	-0.157414	11.6042	-1.0944	2.52827	13.6037	-0.99607	5.0183	-10.7631	-12.9644	-0.282384	-1.37905	10.7586	32.4203	38.356	3.68239	92.283	66.5979	-2.22208	6.08309	-49.7413	-5.43463	1.65267	-11.2272	5.05369	19.2913	52.9686	8.60852	91.4408	56.1857	3.3154	-6.83329	-18.9323	1.50306	0.962032	31.2105	-1.35404	-3.39906	31.5623	2.60324
926	0.445408	-0.451445	17.2347	0.158095	-0.234381	1.83391	0.158071	-0.234398	7.65434	0.133107	-0.165143	11.5775	-1.09477	2.57827	13.7909	-0.984342	5.10776	-10.4145	-12.8727	-0.357405	-1.36844	10.4939	32.6226	38.0631	4.06475	92.0271	66.5149	-1.82993	6.08418	-49.3964	-5.53329	1.59676	-11.3528	5.18107	19.27	52.8033	8.56358	91.3517	56.2719	3.42108	-6.87512	-18.9354	1.51819	1.07201	31.0874	-1.41777	-3.42731	31.5073	2.58907
928	0.433474	-0.502482	17.1661	0.148757	-0.255704	1.80346	0.14873	-0.255719	7.62389	0.127495	-0.181667	11.5546	-1.07319	2.63161	13.9373	-0.930132	5.1951	-10.1408	-12.8083	-0.377389	-1.36681	10.2238	32.7342	37.8432	4.37566	91.8962	66.3577	-1.50448	6.15469	-49.1642	-5.64735	1.54073	-11.4152	5.28587	19.203	52.5947	8.56127	91.3483	56.4176	3.43818	-6.85683	-18.9088	1.53953	1.1567	30.9776	-1.44594	-3.49911	31.4081	2.51108
930	0.417341	-0.563915	17.1223	0.13671	-0.281268	1.78408	0.136681	-0.281282	7.60451	0.120127	-0.201539	11.5401	-1.02205	2.67159	14.0262	-0.825329	5.24728	-9.97263	-12.7972	-0.333463	-1.39757	9.98996	32.7154	37.7282	4.60042	91.9464	66.1608	-1.27136	6.24969	-49.0636	-5.74257	1.51581	-11.3845	5.33735	19.1301	52.3451	8.63839	91.3852	56.6023	3.39227	-6.75168	-18.861	1.56982	1.20691	30.8823	-1.42455	-3.59474	31.2498	2.39033
932	0.389325	-0.525934	17.1381	0.127523	-0.262343	1.79101	0.127496	-0.262355	7.61144	0.11205	-0.187978	11.5453	-0.91414	2.65008	14.0528	-0.638701	5.1664	-9.91941	-12.8231	-0.334082	-1.50002	9.85231	32.7186	37.7074	4.85337	91.8408	66.1273	-0.85333	6.24413	-48.9814	-5.71486	1.59983	-11.2208	5.22012	19.2586	52.0527	8.93924	91.2355	56.7521	3.39698	-6.55407	-18.8316	1.52836	1.21543	30.7556	-1.33752	-3.49607	31.0462	2.3654
934	0.39202	-0.540106	17.1088	0.127581	-0.268755	1.77803	0.127553	-0.268769	7.59846	0.112509	-0.192767	11.5356	-0.861278	2.65013	14.1276	-0.545585	5.14574	-9.77838	-12.7566	-0.29655	-1.57179	9.73408	32.8317	37.7169	5.06388	91.7231	65.9569	-0.5447	6.21987	-48.8985	-5.72082	1.64036	-11.1332	5.15826	19.3772	51.7289	9.22227	90.904	56.878	3.46984	-6.32854	-18.9149	1.49613	1.25077	30.6747	-1.29254	-3.5054	30.9144	2.31137
936	0.427358	-0.625998	17.0255	0.136157	-0.309218	1.74113	0.136125	-0.309232	7.56156	0.121517	-0.222456	11.5079	-0.877932	2.68533	14.2584	-0.567411	5.21548	-9.53531	-12.5891	-0.227197	-1.58723	9.60573	33.0125	37.7382	5.17725	91.6648	65.6239	-0.401923	6.20131	-48.8108	-5.78993	1.60674	-11.1401	5.19352	19.418	51.3904	9.41349	90.4759	56.9774	3.5901	-6.14006	-19.0937	1.48819	1.31627	30.6428	-1.3049	-3.63439	30.8544	2.22961
938	0.46082	-0.727768	16.9524	0.142633	-0.356489	1.70879	0.142597	-0.356505	7.52923	0.129393	-0.25737	11.4836	-0.914119	2.73765	14.3625	-0.617291	5.32385	-9.34246	-12.4102	-0.23072	-1.53407	9.39291	32.9626	37.7561	5.0096	91.8859	65.2999	-0.40134	6.22447	-48.7428	-5.90477	1.51643	-11.0941	5.29549	19.2956	51.0816	9.44689	90.3167	57.0405	3.6271	-6.18134	-19.1956	1.48859	1.34368	30.5955	-1.3222	-3.63034	30.7313	2.23234
940	0.497939	-0.795899	16.9018	0.15344	-0.389324	1.68645	0.1534	-0.389339	7.50688	0.139582	-0.281214	11.4669	-0.929398	2.76514	14.4427	-0.637806	5.37921	-9.19343	-12.2823	-0.203135	-1.52734	9.33437	32.9296	37.8797	4.83705	92.0447	65.0221	-0.380298	6.23059	-48.6438	-5.97853	1.45081	-11.0651	5.3255	19.1441	50.8189	9.44888	90.2515	57.0867	3.67617	-6.29931	-19.3001	1.50625	1.42744	30.5656	-1.37558	-3.65592	30.6485	2.23772
942	0.529796	-0.814072	16.8747	0.165974	-0.399856	1.67446	0.165933	-0.399873	7.49489	0.149631	-0.288283	11.4579	-0.911019	2.75871	14.4993	-0.609119	5.36024	-9.08787	-12.221	-0.156695	-1.56276	9.43728	32.9483	38.0753	4.71883	92.0695	64.809	-0.296682	6.20744	-48.5383	-5.98788	1.43538	-11.0604	5.26541	18.9942	50.6175	9.4346	90.2694	57.1201	3.73752	-6.44792	-19.4011	1.53342	1.54583	30.5576	-1.43831	-3.71599	30.6188	2.22493
944	0.518916	-0.770226	16.8545	0.164807	-0.379737	1.66543	0.164768	-0.379754	7.48586	0.147478	-0.273315	11.4511	-0.854508	2.72124	14.5386	-0.522181	5.27049	-9.01345	-12.2165	-0.252903	-1.48649	9.49301	32.9405	38.0968	4.62542	92.0027	64.6653	-0.15632	6.17349	-48.5762	-5.92157	1.49154	-11.0517	5.17875	18.8114	50.4975	9.3262	90.4826	57.1495	3.72547	-6.58538	-19.4146	1.53244	1.51181	30.5683	-1.36963	-3.69467	30.6085	2.16814
946	0.495698	-0.73138	16.8284	0.157834	-0.360803	1.65374	0.157796	-0.360819	7.47417	0.141061	-0.259604	11.4424	-0.801297	2.70461	14.5753	-0.43321	5.21997	-8.94358	-12.2183	-0.280379	-1.46007	9.57165	32.8991	38.0476	4.55898	91.893	64.5947	-0.00373544	6.0573	-48.6604	-5.86999	1.52814	-11.0735	5.14688	18.7402	50.5222	9.2359	90.6712	57.0778	3.71522	-6.69407	-19.4026	1.51789	1.48599	30.572	-1.30278	-3.64482	30.5948	2.16155
948	0.469493	-0.71277	16.7914	0.147922	-0.350487	1.63725	0.147886	-0.350502	7.45769	0.133001	-0.252522	11.43	-0.765411	2.71578	14.6172	-0.365421	5.22654	-8.86407	-12.212	-0.230962	-1.49903	9.65592	32.8088	37.9555	4.50028	91.8025	64.5755	0.131515	5.86829	-48.7407	-5.84872	1.53481	-11.1278	5.17364	18.7918	50.6494	9.20411	90.7742	56.9312	3.71922	-6.75744	-19.3827	1.49623	1.48736	30.5713	-1.26507	-3.58111	30.5876	2.22574
950	0.448074	-0.701065	16.7387	0.139569	-0.343577	1.61379	0.139534	-0.343591	7.43423	0.126327	-0.247884	11.4124	-0.754916	2.72801	14.6815	-0.344257	5.24461	-8.74397	-12.1991	-0.275595	-1.5233	9.64328	32.5941	37.8464	4.35675	91.9397	64.5327	0.173258	5.70798	-48.6902	-5.81779	1.57302	-11.1951	5.1802	18.8904	50.6499	9.30731	90.7516	56.9067	3.7163	-6.72663	-19.3646	1.48048	1.4538	30.6088	-1.2488	-3.52115	30.6643	2.36846
952	0.441051	-0.719383	16.6867	0.135093	-0.350997	1.59069	0.135057	-0.351012	7.41112	0.12347	-0.253711	11.3951	-0.783896	2.74117	14.7376	-0.39419	5.27925	-8.64063	-12.1575	-0.332885	-1.52143	9.54533	32.4876	37.776	4.26938	92.0766	64.4189	0.203356	5.59029	-48.6406	-5.83302	1.56914	-11.2501	5.18414	18.8761	50.5874	9.35032	90.7618	56.9511	3.72673	-6.69727	-19.373	1.48171	1.37162	30.6477	-1.21925	-3.46203	30.7392	2.43739
954	0.445632	-0.763504	16.6427	0.133607	-0.370671	1.57116	0.133569	-0.370685	7.3916	0.123631	-0.268506	11.3804	-0.841069	2.75196	14.7771	-0.495621	5.32021	-8.56934	-12.093	-0.381144	-1.49692	9.39339	32.527	37.7502	4.27184	92.1437	64.2544	0.247714	5.51642	-48.6148	-5.8911	1.52031	-11.2807	5.19544	18.7284	50.4952	9.27944	90.8299	57.0313	3.75137	-6.69345	-19.403	1.49966	1.26473	30.6796	-1.17991	-3.40356	30.7856	2.43178
956	0.44005	-0.796028	16.6198	0.128573	-0.384458	1.56104	0.128534	-0.384471	7.38147	0.120758	-0.279131	11.3728	-0.868654	2.75186	14.7939	-0.546469	5.3303	-8.53932	-12.0473	-0.392025	-1.48956	9.31047	32.6543	37.7351	4.38058	92.056	64.1803	0.340244	5.46682	-48.5813	-5.93246	1.47846	-11.2641	5.25186	18.5036	50.472	9.03625	90.9142	57.0463	3.77694	-6.71963	-19.4094	1.51771	1.25743	30.7026	-1.18286	-3.3423	30.7687	2.5035
958	0.427416	-0.819267	16.6015	0.121193	-0.39361	1.55293	0.121152	-0.393622	7.37336	0.115832	-0.286443	11.3667	-0.87338	2.74548	14.8119	-0.558158	5.3204	-8.50638	-12.032	-0.413709	-1.47151	9.25459	32.7142	37.69	4.46496	92.0052	64.1359	0.426649	5.40197	-48.5613	-5.93758	1.46185	-11.2491	5.31211	18.4721	50.4794	8.93117	90.8969	57.0184	3.79418	-6.74145	-19.3934	1.55166	1.24837	30.7295	-1.20181	-3.29071	30.7659	2.65018
960	0.409913	-0.835387	16.5836	0.112253	-0.399251	1.54497	0.112212	-0.399262	7.36541	0.109517	-0.291231	11.3607	-0.861523	2.73656	14.8362	-0.540908	5.2996	-8.46097	-12.0436	-0.436272	-1.44946	9.22094	32.6711	37.6165	4.49549	92.0284	64.1079	0.488275	5.32244	-48.5565	-5.91301	1.46521	-11.2459	5.35854	18.6337	50.5096	8.98844	90.7864	56.955	3.8025	-6.74542	-19.3582	1.59847	1.2129	30.761	-1.21812	-3.25153	30.7885	2.82357
962	0.396044	-0.85345	16.567	0.104748	-0.406038	1.53756	0.104706	-0.406049	7.35799	0.104348	-0.296784	11.3552	-0.85894	2.73478	14.8641	-0.537981	5.29527	-8.40906	-12.0508	-0.371687	-1.47371	9.21959	32.5272	37.5684	4.47118	92.1001	64.0872	0.495317	5.27576	-48.5595	-5.90941	1.44283	-11.2437	5.3518	18.7026	50.5563	8.99451	90.7355	56.8705	3.81469	-6.70543	-19.3185	1.63078	1.13694	30.7892	-1.17113	-3.2266	30.8126	2.79819
964	0.383709	-0.888473	16.5416	0.0965671	-0.420379	1.52631	0.0965237	-0.420389	7.34674	0.0991599	-0.308026	11.3467	-0.860961	2.74245	14.8902	-0.539824	5.30985	-8.36051	-12.0524	-0.277118	-1.51551	9.21528	32.4862	37.5238	4.53562	92.1107	64.0717	0.518465	5.24645	-48.5395	-5.93478	1.39906	-11.26	5.36599	18.718	50.6157	8.96026	90.751	56.803	3.80746	-6.68538	-19.2973	1.66891	1.06049	30.8061	-1.13601	-3.18732	30.799	2.77155
966	0.373476	-0.94051	16.5103	0.0879525	-0.442346	1.51244	0.0879069	-0.442355	7.33288	0.0941402	-0.324995	11.3363	-0.867719	2.75903	14.9095	-0.546692	5.34244	-8.32448	-12.0448	-0.174045	-1.56253	9.20009	32.5585	37.4863	4.67972	92.0524	64.0591	0.563953	5.22992	-48.4978	-5.98988	1.33359	-11.2919	5.41225	18.6914	50.6825	8.88885	90.8249	56.7645	3.77682	-6.6977	-19.2915	1.71532	1.00298	30.8108	-1.13143	-3.14094	30.7484	2.78364
968	0.368633	-0.995593	16.4945	0.0814282	-0.466092	1.50548	0.0813801	-0.466101	7.32592	0.0907931	-0.343162	11.3311	-0.880636	2.78033	14.9079	-0.562164	5.38601	-8.3275	-12.0204	-0.0955274	-1.59148	9.1807	32.5695	37.4945	4.71012	92.0124	64.042	0.583237	5.21811	-48.4732	-6.06659	1.24182	-11.3079	5.46813	18.6606	50.7408	8.8006	90.8993	56.7608	3.72702	-6.72896	-19.2611	1.76678	1.00447	30.8079	-1.16793	-3.14822	30.6999	2.82351
970	0.366304	-1.0395	16.4855	0.0768928	-0.485146	1.50151	0.0768428	-0.485154	7.32194	0.0886295	-0.357694	11.3281	-0.89656	2.79572	14.8978	-0.584962	5.42002	-8.34658	-11.9928	-0.0436287	-1.60249	9.14537	32.5753	37.4698	4.74795	91.9767	64.0487	0.61093	5.21405	-48.4482	-6.13144	1.16395	-11.3375	5.50101	18.6791	50.7962	8.77423	90.9707	56.7762	3.67241	-6.77162	-19.2269	1.79864	1.02097	30.8093	-1.18687	-3.17229	30.6868	2.8427
972	0.36486	-1.06902	16.4809	0.0738951	-0.497967	1.49949	0.0738438	-0.497974	7.31992	0.0872137	-0.36747	11.3266	-0.91266	2.80488	14.8857	-0.610319	5.44277	-8.36951	-11.9654	-0.0193473	-1.59587	9.0982	32.5887	37.4071	4.80769	91.9412	64.074	0.651486	5.20458	-48.4237	-6.17851	1.10735	-11.3823	5.50872	18.7376	50.8583	8.79789	91.0401	56.7904	3.61994	-6.81891	-19.1935	1.80982	1.04051	30.8175	-1.18256	-3.19779	30.7155	2.84149
974	0.35915	-1.08656	16.4775	0.0699886	-0.505194	1.49799	0.0699365	-0.505201	7.31842	0.084759	-0.373122	11.3254	-0.917997	2.81704	14.887	-0.615535	5.46686	-8.36712	-11.936	-0.0258383	-1.5765	9.06168	32.6294	37.3639	4.84753	91.8878	64.0652	0.697565	5.12938	-48.4176	-6.21906	1.06397	-11.4253	5.52321	18.724	50.9682	8.72731	91.1339	56.7356	3.57756	-6.85595	-19.1607	1.82073	1.05158	30.8285	-1.18788	-3.18655	30.7786	2.87633
976	0.360655	-1.10938	16.476	0.0688146	-0.51532	1.49737	0.0687614	-0.515327	7.3178	0.0845323	-0.380767	11.325	-0.938256	2.83895	14.8892	-0.644276	5.51427	-8.36336	-11.9064	-0.0117747	-1.54428	9.0581	32.6739	37.3141	4.88477	91.8426	64.0603	0.722423	5.05975	-48.4109	-6.27159	0.99741	-11.4507	5.51961	18.7583	51.0709	8.68864	91.1935	56.6672	3.56096	-6.88058	-19.1492	1.83877	1.09522	30.8452	-1.22564	-3.20787	30.8246	2.901
978	0.368352	-1.13473	16.4777	0.0701451	-0.527049	1.49815	0.0700907	-0.527057	7.31858	0.0862794	-0.389449	11.3256	-0.969426	2.86712	14.8884	-0.690388	5.57719	-8.36542	-11.8849	0.0206972	-1.50315	9.08462	32.7101	37.2561	4.91708	91.8112	64.0688	0.724509	5.01144	-48.3996	-6.325	0.915397	-11.4598	5.49432	18.8408	51.1516	8.69551	91.2231	56.605	3.56417	-6.8951	-19.154	1.85821	1.15815	30.8604	-1.28366	-3.26261	30.8421	2.914
980	0.366387	-1.13009	16.4883	0.0696302	-0.524863	1.50288	0.0695761	-0.52487	7.32332	0.0857502	-0.387848	11.3291	-0.969051	2.87956	14.8775	-0.684609	5.59973	-8.38531	-11.9088	0.000760984	-1.46358	9.10449	32.7098	37.1995	4.91863	91.7893	64.0986	0.730159	4.98039	-48.384	-6.3067	0.891871	-11.4758	5.4517	18.8597	51.2018	8.68965	91.3052	56.5815	3.54376	-6.91683	-19.1306	1.84396	1.14534	30.8407	-1.28494	-3.2906	30.838	2.95515
982	0.364429	-1.12651	16.4969	0.0690382	-0.523143	1.50667	0.0689842	-0.52315	7.3271	0.0851941	-0.386602	11.3319	-0.962851	2.88476	14.876	-0.671335	5.60687	-8.38777	-11.9223	0.00728841	-1.44566	9.12249	32.7037	37.1495	4.92587	91.7899	64.1312	0.711897	4.95953	-48.379	-6.29595	0.871083	-11.4992	5.40884	18.8791	51.2553	8.69625	91.3626	56.5593	3.53194	-6.9189	-19.1116	1.81827	1.10693	30.8207	-1.26057	-3.2921	30.845	2.97868
984	0.364521	-1.13126	16.5008	0.0686868	-0.525233	1.5084	0.0686326	-0.52524	7.32883	0.0850641	-0.388186	11.3332	-0.957433	2.8855	14.8842	-0.661554	5.60614	-8.37226	-11.9138	0.0434433	-1.44595	9.13565	32.7067	37.1104	4.94399	91.8132	64.1566	0.669351	4.94612	-48.3858	-6.31159	0.841219	-11.5278	5.37687	18.9089	51.3194	8.70988	91.379	56.5279	3.53179	-6.90257	-19.1003	1.79552	1.06914	30.8085	-1.23327	-3.28127	30.866	2.97905
986	0.367628	-1.14701	16.4997	0.0687829	-0.532386	1.50797	0.068728	-0.532393	7.3284	0.0855956	-0.393527	11.3329	-0.958591	2.88676	14.8867	-0.663291	5.60885	-8.36769	-11.887	0.0533966	-1.42718	9.13724	32.757	37.0942	4.95917	91.835	64.15	0.627921	4.93877	-48.3993	-6.35929	0.801708	-11.5525	5.38527	18.9333	51.3948	8.68583	91.3601	56.4748	3.52678	-6.90024	-19.0808	1.81788	1.10337	30.8046	-1.27998	-3.33213	30.8798	2.97742
988	0.36794	-1.15566	16.5037	0.0682125	-0.536207	1.50976	0.0681572	-0.536214	7.33019	0.085413	-0.39642	11.3343	-0.958032	2.88786	14.8745	-0.661356	5.61071	-8.39018	-11.8678	0.0273595	-1.4101	9.10679	32.7813	37.0893	4.96823	91.9397	64.1464	0.561975	4.92573	-48.374	-6.40113	0.768622	-11.5552	5.3877	18.9799	51.435	8.67987	91.3092	56.4422	3.53221	-6.88783	-19.0711	1.84125	1.13235	30.8007	-1.31218	-3.35207	30.8787	2.96452
990	0.366258	-1.15766	16.5145	0.0672867	-0.53695	1.51455	0.0672313	-0.536957	7.33498	0.0847646	-0.397036	11.3378	-0.9567	2.89128	14.8499	-0.656626	5.61657	-8.43576	-11.8562	-0.0224047	-1.39404	9.05069	32.7847	37.0856	4.97798	92.0913	64.1525	0.485999	4.91357	-48.3181	-6.43239	0.739473	-11.5355	5.38126	19.0413	51.4356	8.68973	91.2333	56.4351	3.54773	-6.86459	-19.0696	1.85275	1.14004	30.7915	-1.31403	-3.33245	30.8653	2.94687
992	0.373544	-1.17606	16.5295	0.0689589	-0.545611	1.52125	0.0689026	-0.545618	7.34168	0.0865646	-0.403404	11.3429	-0.969101	2.90946	14.8317	-0.671605	5.65437	-8.46967	-11.8219	-0.0252104	-1.35759	9.01627	32.8692	37.0525	5.02607	92.0579	64.1609	0.479299	4.94815	-48.3153	-6.47792	0.683357	-11.5074	5.40191	19.0624	51.4202	8.65254	91.1453	56.4347	3.55896	-6.84685	-19.0496	1.83992	1.12657	30.7625	-1.29869	-3.32071	30.8567	2.95783
994	0.373965	-1.18499	16.5429	0.0683877	-0.549569	1.52724	0.068331	-0.549576	7.34767	0.0863865	-0.406401	11.3474	-0.969803	2.91912	14.8192	-0.66874	5.67229	-8.49257	-11.7953	-0.0319701	-1.32719	8.98659	32.9375	37.0126	5.06401	91.989	64.1742	0.50264	4.969	-48.3191	-6.50098	0.640322	-11.4981	5.41633	19.0608	51.4262	8.60374	91.1024	56.4206	3.56801	-6.8333	-19.0452	1.8238	1.14128	30.7372	-1.30582	-3.33406	30.8656	2.97258
996	0.364951	-1.17984	16.5525	0.0648265	-0.546589	1.53148	0.0647701	-0.546596	7.35191	0.0835296	-0.404403	11.3505	-0.955534	2.9156	14.8131	-0.643866	5.66056	-8.50331	-11.7788	-0.0586346	-1.30585	8.95723	32.9693	36.9695	5.07319	91.9107	64.1895	0.550614	4.96605	-48.3264	-6.50221	0.621254	-11.5154	5.42355	19.0506	51.4667	8.555	91.115	56.3873	3.57045	-6.82836	-19.0555	1.80951	1.18375	30.7193	-1.33305	-3.36259	30.8958	2.99124
998	0.351069	-1.16354	16.5551	0.0600494	-0.538328	1.53257	0.0599938	-0.538334	7.35301	0.0794278	-0.398534	11.3514	-0.936198	2.9002	14.8158	-0.614598	5.62528	-8.49782	-11.7564	-0.131139	-1.28216	8.92012	32.9641	36.919	5.01431	91.7972	64.193	0.642082	4.95949	-48.3651	-6.51834	0.63758	-11.5639	5.45137	19.0789	51.5499	8.52695	91.1667	56.3379	3.54647	-6.85229	-19.0437	1.7952	1.19285	30.6937	-1.3232	-3.33828	30.9451	3.04949
1000	0.33399	-1.15434	16.555	0.0533054	-0.532917	1.53248	0.0532504	-0.532922	7.35291	0.0740397	-0.394923	11.3513	-0.921529	2.89355	14.8111	-0.590228	5.60771	-8.50607	-11.728	-0.194241	-1.24952	8.88752	32.9818	36.8626	4.98306	91.6932	64.1999	0.701139	4.92949	-48.3956	-6.54245	0.63937	-11.6055	5.48056	19.1075	51.66	8.48765	91.224	56.274	3.52186	-6.86784	-19.0272	1.79323	1.2435	30.7072	-1.32671	-3.31223	31.0212	3.04459
1002	0.316163	-1.15367	16.5554	0.0455446	-0.531184	1.5326	0.0454898	-0.531189	7.35303	0.0681274	-0.394125	11.3514	-0.912546	2.89738	14.797	-0.571872	5.61138	-8.5318	-11.6975	-0.245759	-1.20669	8.85584	33.033	36.8035	4.9928	91.6039	64.2098	0.724304	4.87695	-48.415	-6.56858	0.622638	-11.6292	5.50125	19.1276	51.7814	8.4404	91.2928	56.2041	3.49893	-6.87353	-19.006	1.79781	1.32907	30.7557	-1.34336	-3.30074	31.1127	2.97789
1004	0.302871	-1.14567	16.5666	0.040335	-0.52661	1.53756	0.0402807	-0.526615	7.35799	0.0639357	-0.391042	11.3551	-0.898389	2.89638	14.7783	-0.545732	5.60433	-8.56606	-11.6869	-0.340702	-1.15201	8.79825	33.1014	36.7544	4.99931	91.4955	64.2055	0.783633	4.82102	-48.4529	-6.57148	0.626584	-11.6274	5.48673	19.1324	51.8679	8.42965	91.4511	56.1614	3.45952	-6.90376	-18.9643	1.77119	1.35672	30.7782	-1.32349	-3.334	31.1688	2.95026
1006	0.302276	-1.14589	16.5698	0.040048	-0.526661	1.53895	0.0399937	-0.526666	7.35938	0.0637232	-0.391099	11.3561	-0.900766	2.89573	14.7796	-0.550354	5.60403	-8.56368	-11.658	-0.4019	-1.1224	8.73335	33.153	36.6989	5.02417	91.4304	64.1995	0.808054	4.76722	-48.4772	-6.58274	0.614016	-11.6332	5.47904	19.1563	51.9438	8.42775	91.5646	56.1122	3.42868	-6.92207	-18.9328	1.74405	1.34624	30.7781	-1.31011	-3.33624	31.1989	2.96736
1008	0.314001	-1.15602	16.5648	0.0443828	-0.532045	1.53679	0.0443279	-0.532049	7.35722	0.0673106	-0.394844	11.3545	-0.921207	2.8973	14.8	-0.587769	5.61447	-8.52669	-11.6101	-0.419767	-1.11685	8.66847	33.1777	36.6383	5.06058	91.4174	64.1935	0.794883	4.72079	-48.4866	-6.60672	0.582254	-11.6489	5.48078	19.1973	52.013	8.42844	91.6204	56.0522	3.41007	-6.92661	-18.9149	1.72423	1.31125	30.7619	-1.31046	-3.30542	31.2141	3.01299
1010	0.328172	-1.16901	16.5701	0.0495331	-0.538883	1.53918	0.0494776	-0.538888	7.35961	0.071597	-0.399625	11.3563	-0.946603	2.90487	14.8104	-0.631533	5.63771	-8.50832	-11.5766	-0.431112	-1.09098	8.61515	33.1636	36.5898	5.05554	91.4364	64.1808	0.799779	4.69253	-48.5056	-6.62942	0.554849	-11.6514	5.45735	19.2077	52.0702	8.433	91.7069	55.9975	3.3929	-6.94645	-18.893	1.71645	1.29461	30.7616	-1.31467	-3.31141	31.2592	2.99815
1012	0.341662	-1.1852	16.5802	0.054113	-0.547074	1.54372	0.0540565	-0.547079	7.36415	0.0755418	-0.405455	11.3597	-0.968105	2.91949	14.8097	-0.665114	5.67237	-8.51018	-11.5451	-0.418948	-1.07416	8.5768	33.19	36.5578	5.09471	91.4479	64.182	0.790791	4.67779	-48.5242	-6.66676	0.519243	-11.6435	5.451	19.2349	52.1348	8.42162	91.7386	55.9337	3.38939	-6.95388	-18.8839	1.7132	1.30065	30.764	-1.32669	-3.31152	31.2956	2.98289
1014	0.352852	-1.2006	16.5934	0.0577405	-0.55473	1.54962	0.0576833	-0.554736	7.37006	0.0787393	-0.410946	11.3641	-0.982019	2.93835	14.7981	-0.682847	5.71197	-8.53187	-11.5169	-0.395111	-1.06499	8.55166	33.2597	36.5389	5.17922	91.4492	64.198	0.766085	4.67385	-48.5393	-6.71184	0.47922	-11.6246	5.4628	19.2825	52.1987	8.3971	91.7125	55.8675	3.39785	-6.94896	-18.8859	1.71038	1.32497	30.7683	-1.34404	-3.30456	31.3193	2.98099
1016	0.360703	-1.19974	16.6063	0.0612169	-0.554994	1.55537	0.0611597	-0.555	7.3758	0.0813496	-0.410922	11.3684	-0.984789	2.94904	14.7804	-0.683126	5.73253	-8.56458	-11.5069	-0.42088	-1.03068	8.52913	33.307	36.5116	5.23717	91.473	64.2133	0.745107	4.67461	-48.5453	-6.72148	0.458446	-11.5898	5.45604	19.3239	52.2073	8.39122	91.6952	55.8402	3.40165	-6.96061	-18.8755	1.69968	1.34473	30.7807	-1.35803	-3.32823	31.3448	3.00437
1018	0.364373	-1.19279	16.6167	0.0633586	-0.552251	1.56	0.0633017	-0.552258	7.38044	0.0827705	-0.408735	11.3719	-0.982682	2.95487	14.7644	-0.676428	5.74244	-8.594	-11.4976	-0.453019	-1.00343	8.49835	33.3189	36.4936	5.25829	91.522	64.2167	0.710056	4.67456	-48.5478	-6.72257	0.45185	-11.5597	5.45332	19.3632	52.2031	8.39178	91.6627	55.8232	3.40067	-6.95579	-18.8731	1.68218	1.32912	30.793	-1.34751	-3.31697	31.3836	3.00099
1020	0.36501	-1.18491	16.624	0.0642557	-0.54885	1.56324	0.0641991	-0.548857	7.38367	0.0832201	-0.406136	11.3744	-0.980222	2.95777	14.7529	-0.670373	5.74686	-8.61524	-11.4851	-0.477146	-0.989127	8.46441	33.309	36.4872	5.24893	91.5766	64.2091	0.666024	4.67243	-48.5501	-6.7241	0.45365	-11.54	5.45803	19.3993	52.1945	8.4019	91.6148	55.8159	3.39412	-6.9296	-18.8783	1.66009	1.28298	30.8044	-1.31861	-3.27563	31.4357	2.96354
1022	0.368468	-1.18869	16.6282	0.0654542	-0.550789	1.56513	0.0653974	-0.550796	7.38557	0.0842387	-0.407509	11.3758	-0.989525	2.96333	14.7474	-0.684961	5.7605	-8.62568	-11.4708	-0.469332	-0.98144	8.46471	33.3616	36.4853	5.25978	91.5443	64.2097	0.648764	4.67253	-48.5664	-6.74022	0.441105	-11.5309	5.46874	19.4255	52.1792	8.43712	91.5622	55.8409	3.38074	-6.89141	-18.8687	1.64382	1.25906	30.8197	-1.32078	-3.28962	31.4888	2.90731
1024	0.369805	-1.19227	16.6307	0.0657443	-0.552469	1.56623	0.0656873	-0.552476	7.38666	0.0845622	-0.408747	11.3766	-1.00042	2.97124	14.7445	-0.701679	5.77899	-8.63139	-11.4539	-0.466264	-0.981863	8.45771	33.3977	36.4976	5.24825	91.5141	64.2012	0.642693	4.66064	-48.5626	-6.75762	0.43605	-11.5306	5.464	19.4579	52.1504	8.51719	91.5286	55.8785	3.36811	-6.85215	-18.8685	1.61885	1.25106	30.8305	-1.32476	-3.30502	31.5362	2.88394
1026	0.370725	-1.19486	16.631	0.0659374	-0.553678	1.56637	0.0658803	-0.553685	7.3868	0.084784	-0.409638	11.3767	-1.01387	2.98239	14.744	-0.721915	5.80433	-8.63263	-11.4327	-0.47221	-0.989866	8.43842	33.4069	36.5258	5.21028	91.5042	64.1796	0.641997	4.63689	-48.5345	-6.77637	0.43815	-11.5343	5.44018	19.4964	52.1059	8.63486	91.5081	55.9201	3.35911	-6.81162	-18.8804	1.58516	1.25799	30.8383	-1.32657	-3.31682	31.5809	2.89526
1028	0.383249	-1.20634	16.6236	0.0705193	-0.559717	1.56314	0.0704615	-0.559725	7.38357	0.0885989	-0.413858	11.3743	-1.04549	3.0006	14.7519	-0.772879	5.84929	-8.61895	-11.396	-0.470198	-1.00622	8.42062	33.4191	36.5673	5.16396	91.5051	64.1401	0.634753	4.61263	-48.4965	-6.8127	0.424134	-11.5294	5.40389	19.5258	52.0479	8.74136	91.4486	55.9435	3.35691	-6.75128	-18.8897	1.55765	1.27416	30.8573	-1.334	-3.35306	31.6451	2.8892
1030	0.395555	-1.20716	16.6279	0.075835	-0.561075	1.56508	0.0757771	-0.561083	7.38551	0.0926576	-0.414532	11.3757	-1.0701	3.01829	14.7465	-0.810732	5.89076	-8.62964	-11.3802	-0.458939	-1.0069	8.43344	33.4233	36.6201	5.11996	91.5237	64.1141	0.627074	4.60692	-48.4663	-6.83284	0.418955	-11.4927	5.36454	19.5521	51.9492	8.84741	91.3759	55.9972	3.36085	-6.70496	-18.9148	1.52157	1.30382	30.8822	-1.34282	-3.38032	31.7138	2.893
1032	0.404585	-1.19645	16.6431	0.0806188	-0.557115	1.57182	0.0805613	-0.557123	7.39225	0.0959735	-0.411267	11.3808	-1.08219	3.03363	14.7291	-0.826198	5.92331	-8.66209	-11.385	-0.440829	-0.995495	8.46739	33.4224	36.6851	5.08491	91.5595	64.0938	0.619359	4.61593	-48.4445	-6.83488	0.426221	-11.4332	5.33318	19.563	51.8195	8.93351	91.3082	56.0836	3.36385	-6.68485	-18.9514	1.47997	1.33518	30.9095	-1.35365	-3.39524	31.7848	2.91694
1034	0.409319	-1.18873	16.6472	0.0833065	-0.554118	1.57368	0.0832493	-0.554126	7.39411	0.0977888	-0.408855	11.3822	-1.08347	3.0469	14.7258	-0.823397	5.94794	-8.66791	-11.3742	-0.429084	-1.01383	8.4496	33.4338	36.7796	5.07064	91.611	64.0108	0.606651	4.60178	-48.4072	-6.84414	0.438632	-11.4136	5.34173	19.5005	51.7198	8.91662	91.3058	56.1722	3.33159	-6.7131	-18.9621	1.45971	1.32164	30.9252	-1.37505	-3.42648	31.8551	2.98047
1036	0.409976	-1.18789	16.6434	0.0836727	-0.5538	1.57196	0.0836155	-0.553808	7.39239	0.0980436	-0.408593	11.3809	-1.08215	3.05915	14.7334	-0.816727	5.96967	-8.6535	-11.3491	-0.415995	-1.03063	8.42976	33.4639	36.8396	5.07203	91.6383	63.9275	0.606413	4.58805	-48.3977	-6.85519	0.447883	-11.4088	5.3762	19.4288	51.6549	8.8573	91.2817	56.2185	3.32174	-6.72934	-18.9902	1.43974	1.26708	30.9504	-1.38697	-3.40072	31.9677	3.06991
1038	0.406358	-1.19028	16.635	0.0819157	-0.554552	1.56821	0.0818585	-0.554561	7.38865	0.0967818	-0.409267	11.3781	-1.08004	3.06898	14.7456	-0.809761	5.98666	-8.6304	-11.3155	-0.405362	-1.03865	8.4174	33.4981	36.8562	5.07491	91.6448	63.8589	0.616046	4.56961	-48.4216	-6.86589	0.454223	-11.4134	5.4218	19.3679	51.6274	8.78302	91.2422	56.223	3.33551	-6.72418	-19.0335	1.41526	1.18448	30.995	-1.3901	-3.31757	32.1441	3.17927
1040	0.397266	-1.17644	16.6363	0.0790461	-0.547749	1.56879	0.0789896	-0.547757	7.38922	0.0942003	-0.404366	11.3785	-1.07515	3.07018	14.7375	-0.800057	5.98704	-8.64529	-11.2962	-0.420494	-1.0343	8.40548	33.4724	36.8604	5.02399	91.6926	63.8043	0.602575	4.49802	-48.4598	-6.87305	0.463932	-11.4269	5.42662	19.3398	51.6362	8.75476	91.3024	56.243	3.32069	-6.72173	-19.0423	1.38448	1.13862	31.0807	-1.41466	-3.24928	32.4323	3.30311
1042	0.385865	-1.14834	16.6393	0.0763117	-0.534515	1.57002	0.0762565	-0.534523	7.39046	0.0913069	-0.394649	11.3795	-1.06855	3.06252	14.7231	-0.790286	5.97073	-8.67191	-11.302	-0.438629	-1.03382	8.41404	33.3991	36.8389	4.96284	91.7188	63.7857	0.612038	4.45035	-48.5151	-6.85787	0.504274	-11.433	5.43648	19.311	51.6621	8.71034	91.3651	56.2371	3.30413	-6.71294	-19.043	1.3566	1.03391	31.1734	-1.40631	-3.16271	32.7523	3.39985
1044	0.374264	-1.10846	16.6419	0.074444	-0.516099	1.57114	0.0743908	-0.516106	7.39157	0.0887294	-0.381003	11.3803	-1.06257	3.04984	14.7075	-0.783489	5.94554	-8.70083	-11.3321	-0.447216	-1.03773	8.44391	33.2957	36.7923	4.91525	91.7172	63.7997	0.646941	4.43847	-48.582	-6.82227	0.568735	-11.4222	5.45964	19.2776	51.6892	8.63977	91.4106	56.206	3.28961	-6.69949	-19.0398	1.32978	0.872875	31.2673	-1.36532	-3.06139	33.0811	3.47138
1046	0.367456	-1.06616	16.643	0.0748759	-0.49701	1.57155	0.0748246	-0.497018	7.39198	0.0878282	-0.366708	11.3806	-1.06606	3.04811	14.7008	-0.790195	5.94375	-8.71349	-11.3714	-0.413534	-1.03037	8.48167	33.231	36.7297	4.94503	91.7248	63.8101	0.668215	4.43694	-48.6408	-6.79462	0.602782	-11.3686	5.49108	19.2559	51.6728	8.55247	91.443	56.1831	3.27346	-6.69411	-19.0286	1.28908	0.746138	31.3785	-1.34568	-2.97542	33.4181	3.59112
1048	0.362591	-1.02389	16.6505	0.0761443	-0.478092	1.57481	0.0760951	-0.478099	7.39524	0.0875614	-0.352486	11.3831	-1.07066	3.05137	14.6896	-0.79682	5.95148	-8.73445	-11.4097	-0.376685	-1.02622	8.51551	33.1581	36.6666	4.97317	91.7042	63.8283	0.717786	4.44108	-48.7	-6.76075	0.62513	-11.3272	5.51426	19.2456	51.6573	8.48683	91.4847	56.1814	3.24241	-6.69151	-19.0113	1.22854	0.676592	31.4683	-1.34123	-2.91977	33.7103	3.63052
1050	0.359365	-0.985788	16.6591	0.0777913	-0.461136	1.57861	0.0777438	-0.461144	7.39904	0.0877027	-0.339707	11.3859	-1.07342	3.0576	14.6761	-0.798897	5.96394	-8.75945	-11.4354	-0.355683	-1.02607	8.52798	33.0752	36.6056	4.98123	91.6512	63.8412	0.805159	4.4387	-48.7601	-6.72121	0.6392	-11.3081	5.52571	19.2371	51.6467	8.44709	91.5431	56.198	3.19999	-6.68995	-18.9902	1.14774	0.654919	31.5334	-1.34212	-2.89996	33.9401	3.59796
1052	0.359137	-0.968547	16.6385	0.0791301	-0.45355	1.56942	0.0790833	-0.453558	7.38985	0.0882238	-0.333949	11.379	-1.07171	3.06366	14.6838	-0.793851	5.97426	-8.74491	-11.4101	-0.388848	-1.02435	8.45732	33.022	36.5383	4.97879	91.5823	63.7907	0.931383	4.38801	-48.8153	-6.69296	0.642454	-11.2988	5.53005	19.1831	51.6177	8.40061	91.6285	56.2035	3.17519	-6.6868	-18.9746	1.06357	0.596259	31.5952	-1.30812	-2.91576	34.0686	3.6523
1054	0.360762	-0.936756	16.6155	0.0824601	-0.439734	1.55919	0.0824147	-0.439743	7.37962	0.0898344	-0.323406	11.3714	-1.05974	3.06471	14.6895	-0.771963	5.97163	-8.73379	-11.3937	-0.45953	-0.992436	8.38247	32.9286	36.4721	4.90919	91.4998	63.706	1.07683	4.33099	-48.8789	-6.64482	0.666459	-11.2878	5.52506	19.1557	51.5731	8.40501	91.7034	56.2094	3.15007	-6.67727	-18.9558	0.916089	0.606672	31.6698	-1.2473	-2.97285	34.2484	3.67497
1056	0.358655	-0.883051	16.5966	0.0859128	-0.416014	1.55071	0.0858699	-0.416023	7.37114	0.0908999	-0.305452	11.365	-1.03685	3.06042	14.6868	-0.731864	5.95521	-8.73785	-11.402	-0.540908	-0.943372	8.32874	32.803	36.4102	4.79843	91.4051	63.6015	1.23453	4.26947	-48.9488	-6.57124	0.712	-11.2709	5.51686	19.1617	51.5105	8.45429	91.7645	56.2221	3.12307	-6.66577	-18.9362	0.697767	0.653998	31.7833	-1.15327	-3.07779	34.6157	3.74766
1058	0.337462	-0.807849	16.587	0.0827125	-0.381335	1.54632	0.0826735	-0.381344	7.36675	0.0862868	-0.279735	11.3617	-1.00667	3.05449	14.6676	-0.678403	5.93315	-8.77224	-11.4451	-0.530136	-0.964068	8.33435	32.7467	36.3615	4.81791	91.2978	63.5237	1.40153	4.16996	-49.0004	-6.48028	0.750652	-11.2413	5.52792	19.1662	51.4102	8.47629	91.8318	56.2695	3.10636	-6.67279	-18.9368	0.432093	0.50956	32.0082	-1.0239	-3.25275	35.5354	4.42203
1060	0.273709	-0.746474	16.5559	0.0597733	-0.349276	1.53236	0.0597367	-0.349282	7.35279	0.0670901	-0.257241	11.3513	-0.970538	3.05017	14.6625	-0.614144	5.91169	-8.78012	-11.4834	-0.527963	-0.98781	8.29318	32.7085	36.3156	4.8296	91.1754	63.3851	1.55692	4.06522	-49.061	-6.37342	0.780867	-11.2328	5.56907	19.1358	51.3476	8.45428	91.9357	56.2731	3.06815	-6.70593	-18.9223	0.156083	0.291932	32.3791	-0.663408	-3.5491	36.872	4.39462
1062	0.166943	-0.708764	16.5055	0.016095	-0.324127	1.50977	0.0160615	-0.324128	7.3302	0.0328405	-0.241242	11.3343	-0.930742	3.04809	14.6759	-0.543202	5.89283	-8.75343	-11.5126	-0.558523	-0.998903	8.19396	32.6708	36.2583	4.80382	91.0437	63.1846	1.70198	3.96177	-49.1315	-6.25826	0.802256	-11.2399	5.62926	19.0719	51.318	8.39797	92.0711	56.2211	3.01609	-6.75175	-18.8892	-0.0868126	0.0668333	32.8325	-0.193622	-3.79819	38.5131	3.97011
1064	0.0388522	-0.698672	16.4662	-0.0391804	-0.30939	1.49213	-0.0392129	-0.309386	7.31256	-0.00941456	-0.233775	11.321	-0.89104	3.04407	14.7041	-0.473803	5.87042	-8.69943	-11.5511	-0.639785	-0.980118	8.08863	32.5933	36.1197	4.7295	90.9336	62.9907	1.86805	3.84813	-49.1886	-6.15803	0.826264	-11.2219	5.66443	19.005	51.2287	8.35773	92.1812	56.139	3.01425	-6.75024	-18.8612	-0.133461	-0.00230877	33.0859	-0.389825	-3.29193	40.2337	6.38799
1066	-0.0970506	-0.69426	16.4817	-0.0984217	-0.296517	1.49879	-0.0984514	-0.296507	7.31922	-0.0545229	-0.227958	11.326	-0.8669	3.05548	14.6841	-0.424774	5.88216	-8.73517	-11.6237	-0.67057	-1.02542	8.0231	32.5507	36.0778	4.69646	90.7998	62.8461	2.0241	3.7709	-49.2527	-6.08352	0.802623	-11.099	5.60226	19.015	51.097	8.41784	92.302	56.0726	3.01679	-6.70113	-18.8132	-0.302379	0.0163955	33.1904	-0.221548	-2.10171	41.3933	7.53179
1068	-0.230193	-0.688565	16.5477	-0.15642	-0.283259	1.52789	-0.156449	-0.283243	7.34832	-0.0987425	-0.221767	11.3478	-0.861497	3.07893	14.6159	-0.403124	5.92301	-8.8609	-11.7184	-0.649547	-1.11962	7.98715	32.5893	36.1347	4.75447	90.6336	62.736	2.16634	3.7298	-49.3224	-6.02898	0.752557	-10.8776	5.46165	19.091	50.9387	8.56998	92.4269	56.0161	3.02277	-6.62229	-18.7486	-0.6287	0.165325	33.1593	0.449684	-0.0331	41.8877	6.34652
1070	-0.33899	-0.670526	16.6042	-0.202732	-0.266529	1.55281	-0.202759	-0.266509	7.37324	-0.134444	-0.212228	11.3665	-0.871362	3.08442	14.5594	-0.41648	5.93694	-8.96591	-11.7635	-0.686116	-1.10537	7.86967	32.8689	36.1222	5.06558	90.4391	62.5549	2.31175	3.68171	-49.3765	-5.9566	0.816807	-10.6595	5.38744	19.1178	50.8147	8.70613	92.4907	55.8914	3.07471	-6.58269	-18.7048	-0.959272	0.672942	33.0194	1.32588	4.07336	42.0082	2.2214
1072	-0.42886	-0.679212	16.6304	-0.24286	-0.263049	1.56428	-0.242887	-0.263024	7.38471	-0.164669	-0.212195	11.3751	-0.891474	3.0841	14.5407	-0.452305	5.94405	-9.00167	-11.7646	-0.687877	-1.06241	7.80253	33.0201	36.1071	5.18688	90.2476	62.2958	2.43036	3.60848	-49.4131	-5.88863	0.887819	-10.4972	5.39091	19.0309	50.6978	8.73748	92.6018	55.7336	3.10972	-6.61989	-18.6535	-1.21157	1.34977	32.8583	1.86997	7.50732	41.8906	-0.668034
1074	-0.501408	-0.715935	16.6225	-0.277615	-0.273292	1.56058	-0.277643	-0.273263	7.38101	-0.189988	-0.222081	11.3723	-0.915411	3.07845	14.5511	-0.498394	5.94279	-8.98362	-11.7278	-0.650271	-1.00649	7.79848	32.9826	36.0821	5.05871	90.0745	61.9934	2.52486	3.50732	-49.432	-5.83577	0.938931	-10.3893	5.4707	18.863	50.5782	8.65995	92.7424	55.5612	3.1181	-6.71607	-18.5984	-1.38052	2.11817	32.718	2.00511	9.26473	41.6801	-1.71668
1076	-0.562047	-0.75599	16.5877	-0.307377	-0.285997	1.54496	-0.307407	-0.285966	7.36539	-0.211412	-0.233494	11.3606	-0.926173	3.06021	14.5294	-0.523877	5.91381	-9.02484	-11.6668	-0.637969	-0.932381	7.77457	32.8774	35.9593	4.88125	89.9434	61.78	2.62943	3.38388	-49.431	-5.83195	0.955267	-10.2538	5.60262	18.8492	50.4219	8.57	92.7161	55.4085	3.11859	-6.75581	-18.5795	-1.55057	2.92546	32.6648	2.02622	7.5832	41.5888	-2.74854
1078	-0.601526	-0.753366	16.5838	-0.324464	-0.281665	1.54314	-0.324493	-0.281631	7.36357	-0.224462	-0.231352	11.3592	-0.919317	3.03548	14.4473	-0.517174	5.86664	-9.17756	-11.6677	-0.62021	-0.882659	7.82999	32.7348	35.8662	4.65263	89.7789	61.7284	2.76775	3.29022	-49.4565	-5.80681	0.972764	-10.153	5.69385	18.7526	50.3317	8.41846	92.7406	55.3452	3.12346	-6.75714	-18.5634	-1.74497	3.31057	32.6182	2.17373	6.9205	41.5471	-3.30445
1080	-0.61943	-0.708627	16.62	-0.328751	-0.260555	1.55924	-0.328778	-0.260521	7.37968	-0.229028	-0.21584	11.3713	-0.899011	3.00732	14.3121	-0.485094	5.80832	-9.42833	-11.7315	-0.594718	-0.863541	7.95439	32.5951	35.8306	4.44003	89.59	61.8258	2.92052	3.24245	-49.5016	-5.75883	1.00025	-10.0834	5.72547	18.5934	50.3199	8.24224	92.8195	55.3598	3.13484	-6.72541	-18.5518	-1.93391	3.28284	32.5701	2.41612	7.75165	41.5249	-3.35321
1082	-0.618909	-0.672039	16.6763	-0.32564	-0.244477	1.5843	-0.325665	-0.244444	7.40473	-0.227745	-0.203611	11.3901	-0.88695	2.98107	14.1757	-0.46732	5.75658	-9.68179	-11.7722	-0.576558	-0.859879	8.01954	32.5789	35.8588	4.48849	89.4921	61.9355	2.97142	3.25576	-49.496	-5.755	1.03697	-9.96897	5.71844	18.6837	50.3402	8.23064	92.7626	55.3296	3.1399	-6.67268	-18.5822	-1.96185	3.37817	32.5558	2.31552	7.46398	41.5006	-2.74896
1084	-0.623035	-0.650952	16.7195	-0.325797	-0.234836	1.60353	-0.325821	-0.234802	7.42396	-0.228489	-0.196404	11.4045	-0.885059	2.96362	14.1156	-0.467997	5.72439	-9.79369	-11.7947	-0.544426	-0.841382	8.05742	32.5572	35.8171	4.61676	89.4379	62.0453	3.03499	3.26817	-49.4382	-5.74426	1.07989	-9.89935	5.71737	18.7773	50.3425	8.23929	92.6678	55.303	3.17819	-6.64605	-18.6352	-1.90831	3.41083	32.5436	2.24501	7.04486	41.4732	-2.45567
1086	-0.636497	-0.645259	16.7415	-0.331263	-0.231216	1.61326	-0.331287	-0.231182	7.43369	-0.232811	-0.194044	11.4118	-0.895035	2.95752	14.14	-0.489491	5.71706	-9.74904	-11.7977	-0.50706	-0.796448	8.06948	32.51	35.7036	4.74819	89.4083	62.1243	3.12604	3.26616	-49.3433	-5.71846	1.12598	-9.88191	5.73514	18.807	50.3202	8.22578	92.5722	55.2817	3.24609	-6.65361	-18.6973	-1.79873	3.36072	32.5262	2.27173	6.79271	41.4278	-2.73644
1088	-0.652845	-0.635533	16.745	-0.337643	-0.225623	1.61482	-0.337667	-0.225588	7.43525	-0.237939	-0.190271	11.413	-0.921338	2.96474	14.2014	-0.537118	5.74001	-9.63604	-11.7826	-0.528773	-0.707392	8.0447	32.4676	35.6526	4.7257	89.3581	62.0786	3.20266	3.25932	-49.2798	-5.68457	1.17208	-9.86914	5.76805	18.7074	50.3116	8.14068	92.5534	55.2328	3.29055	-6.67884	-18.7298	-1.65836	3.24031	32.5028	2.33835	7.33457	41.2992	-3.74145
1090	-0.66996	-0.648765	16.7489	-0.346222	-0.230028	1.61649	-0.346246	-0.229992	7.43692	-0.24407	-0.194112	11.4143	-0.945295	2.9829	14.2425	-0.575453	5.78199	-9.56026	-11.7615	-0.518524	-0.62298	8.01473	32.4815	35.607	4.70269	89.3288	62.0072	3.25989	3.24936	-49.2371	-5.67435	1.18451	-9.83792	5.83095	18.6257	50.2767	8.06264	92.5274	55.2149	3.32679	-6.69868	-18.7528	-1.5589	3.15755	32.4842	2.41012	7.59732	41.1895	-4.59389
1092	-0.688958	-0.679069	16.7621	-0.357022	-0.241747	1.62228	-0.357047	-0.241711	7.44271	-0.251396	-0.203561	11.4186	-0.959868	3.00201	14.245	-0.594728	5.82228	-9.55574	-11.7452	-0.469912	-0.563627	7.99221	32.5372	35.5654	4.69931	89.3203	61.9573	3.2991	3.24249	-49.209	-5.69421	1.1678	-9.78039	5.92441	18.5866	50.2239	7.98733	92.4792	55.2308	3.35631	-6.70176	-18.773	-1.50729	3.15331	32.47	2.44026	7.41674	41.0755	-4.98028
1094	-0.721671	-0.676645	16.8026	-0.371215	-0.237962	1.64021	-0.37124	-0.237924	7.46064	-0.262255	-0.201631	11.432	-0.954048	2.9818	14.1958	-0.589752	5.78357	-9.64737	-11.7604	-0.459901	-0.558222	7.98364	32.5086	35.5596	4.64497	89.3	62.0313	3.34252	3.25623	-49.1636	-5.736	1.17818	-9.69112	6.05045	18.5401	50.2229	7.79938	92.4193	55.243	3.37597	-6.66732	-18.8045	-1.44016	3.30268	32.4598	2.24931	7.16739	40.7575	-4.51149
1096	-0.735645	-0.672429	16.8415	-0.377046	-0.234912	1.65747	-0.37707	-0.234873	7.4779	-0.266817	-0.199713	11.445	-0.952183	2.96132	14.1671	-0.592966	5.7458	-9.70115	-11.8023	-0.360291	-0.602552	8.04839	32.5074	35.5892	4.64482	89.2673	62.1262	3.3437	3.31047	-49.156	-5.80047	1.18213	-9.61567	6.12075	18.5146	50.2452	7.68859	92.3896	55.2112	3.3933	-6.63093	-18.8233	-1.42627	3.3511	32.3546	2.13277	6.81417	40.3485	-3.79713
1098	-0.73128	-0.667742	16.8786	-0.374799	-0.233148	1.67399	-0.374823	-0.233109	7.49443	-0.265258	-0.198242	11.4574	-0.953997	2.94919	14.1727	-0.601148	5.72443	-9.69105	-11.8695	-0.183386	-0.680261	8.18009	32.5688	35.6573	4.71813	89.2137	62.2112	3.30792	3.39402	-49.1787	-5.86504	1.17208	-9.55946	6.11477	18.5232	50.2703	7.69217	92.3765	55.1498	3.41664	-6.59614	-18.8357	-1.48137	3.31022	32.1899	2.14298	6.48705	39.9811	-3.15476
1100	-0.744282	-0.641151	16.943	-0.378411	-0.220324	1.70263	-0.378434	-0.220285	7.52306	-0.26879	-0.188871	11.4789	-0.93272	2.9452	14.1914	-0.564834	5.70891	-9.65562	-11.9688	-0.109832	-0.718088	8.29842	32.7551	35.7761	4.8516	89.1044	62.2622	3.29662	3.43594	-49.1498	-5.83363	1.14649	-9.49309	6.02725	18.6197	50.226	7.81615	92.2725	55.1771	3.46911	-6.535	-18.8874	-1.61391	3.48834	32.2341	2.23305	6.78144	40.1554	-3.32319
1102	-0.753272	-0.610426	17.0099	-0.379923	-0.206008	1.73235	-0.379944	-0.205969	7.55279	-0.270847	-0.178249	11.5012	-0.907243	2.94064	14.2346	-0.522148	5.69067	-9.57445	-12.0433	-0.0201984	-0.795265	8.38053	32.887	35.9202	4.95704	88.9887	62.2679	3.31416	3.48818	-49.1057	-5.79954	1.10449	-9.44566	5.98339	18.6126	50.2036	7.76827	92.1859	55.1773	3.54911	-6.50203	-18.97	-1.75525	3.7378	32.2221	2.20776	6.70099	40.2111	-3.50845
1104	-0.751126	-0.588591	17.0741	-0.37727	-0.196502	1.76095	-0.377291	-0.196463	7.58139	-0.269482	-0.170957	11.5226	-0.889598	2.93519	14.2982	-0.494881	5.67373	-9.45577	-12.0718	0.113871	-0.918031	8.41916	32.9476	36.0827	5.02813	88.889	62.2273	3.3437	3.55981	-49.0535	-5.79245	1.03455	-9.41817	6.00195	18.5176	50.2276	7.5436	92.1064	55.1166	3.65155	-6.50493	-19.0705	-1.88272	3.98437	32.1084	2.05436	6.20836	40.0275	-3.39886
1106	-0.725576	-0.612145	17.1391	-0.368075	-0.2088	1.78982	-0.368097	-0.208762	7.61026	-0.261836	-0.179547	11.5443	-0.91733	2.93559	14.3648	-0.547928	5.68474	-9.3333	-12.0241	0.325449	-1.05301	8.41831	33.0394	36.2716	5.13262	88.8666	62.1405	3.29546	3.64377	-48.9888	-5.84971	0.876159	-9.38736	6.02583	18.5782	50.3132	7.40494	91.8827	54.9491	3.76816	-6.52417	-19.1427	-1.99018	4.01579	31.9357	1.9405	6.17948	39.7326	-2.45306
1108	-0.692079	-0.656573	17.199	-0.357109	-0.230915	1.81645	-0.357133	-0.230878	7.63688	-0.252241	-0.195365	11.5642	-0.933348	2.9449	14.3962	-0.574816	5.70762	-9.27557	-11.9659	0.473817	-1.123	8.4091	33.222	36.4329	5.27987	88.7634	62.0661	3.26131	3.73003	-48.9508	-5.91817	0.757087	-9.36774	6.06873	18.7883	50.426	7.4163	91.6407	54.8068	3.81788	-6.54295	-19.1854	-2.04145	4.12221	31.8157	1.71426	5.93906	39.4518	-1.37439
1110	-0.656681	-0.706687	17.2607	-0.345794	-0.255679	1.84392	-0.345821	-0.255643	7.66435	-0.242218	-0.213143	11.5848	-0.925086	2.95872	14.3813	-0.553925	5.72965	-9.3024	-11.9229	0.531556	-1.12838	8.39788	33.4413	36.5488	5.43447	88.5868	62.0427	3.2745	3.81745	-48.9442	-5.98426	0.705325	-9.35294	6.10773	19.0828	50.5399	7.5534	91.4323	54.7245	3.81333	-6.54244	-19.2043	-2.02416	4.32603	31.7441	1.3896	5.39076	39.1875	-0.447783
1112	-0.631663	-0.72047	17.3593	-0.336103	-0.263623	1.88775	-0.33613	-0.26359	7.70818	-0.234489	-0.218444	11.6177	-0.8917	2.95284	14.3088	-0.492421	5.70656	-9.43573	-11.9323	0.516057	-1.14552	8.37568	33.3821	36.5842	5.40966	88.5371	62.1789	3.38582	3.90725	-48.9608	-6.04269	0.710623	-9.31014	6.0462	19.1744	50.5864	7.62275	91.3932	54.7326	3.87229	-6.47382	-19.2211	-1.91503	4.44838	31.5883	1.11614	4.67614	38.8149	-0.122236
1114	-0.593959	-0.736205	17.4645	-0.321031	-0.273469	1.93459	-0.321059	-0.273435	7.75502	-0.222621	-0.224822	11.6528	-0.878089	2.95048	14.26	-0.466524	5.69727	-9.52578	-11.9412	0.532917	-1.22008	8.34265	33.3367	36.6851	5.45247	88.4441	62.3024	3.54375	4.03423	-48.9089	-6.11513	0.720562	-9.23473	5.93584	19.1936	50.6066	7.62279	91.217	54.6729	4.06126	-6.33243	-19.2845	-1.82032	4.52092	31.3583	1.02473	4.1906	38.343	-0.338511
1116	-0.542161	-0.760691	17.5752	-0.300528	-0.288327	1.98388	-0.300557	-0.288296	7.80431	-0.206375	-0.234607	11.6898	-0.889078	2.95422	14.2532	-0.484765	5.7083	-9.53879	-11.9511	0.615215	-1.34892	8.32912	33.3822	36.8833	5.61931	88.2934	62.3709	3.71209	4.19508	-48.7865	-6.18942	0.733218	-9.12746	5.81277	19.2034	50.5936	7.58257	90.8457	54.541	4.3748	-6.1564	-19.4077	-1.75102	4.56368	31.0604	1.08114	3.96528	37.793	-0.894256
1118	-0.490471	-0.784917	17.714	-0.280108	-0.303051	2.04564	-0.28014	-0.303023	7.86608	-0.190211	-0.244296	11.7361	-0.89909	2.95305	14.2769	-0.50441	5.70989	-9.49512	-12.0279	0.796756	-1.47302	8.48484	33.5661	37.1597	5.92082	88.1885	62.3932	3.7915	4.32736	-48.6854	-6.19018	0.807522	-9.00059	5.77755	19.3744	50.4735	7.66259	90.3214	54.4865	4.72572	-6.10605	-19.6027	-1.62797	4.64904	30.7171	0.975797	3.66847	37.2338	-0.83379
1120	-0.448201	-0.823043	17.8671	-0.265017	-0.323086	2.11378	-0.26505	-0.323058	7.93421	-0.177699	-0.258291	11.7872	-0.901852	2.95431	14.3155	-0.510589	5.71309	-9.42356	-12.0764	0.943564	-1.5286	8.55184	33.8106	37.4753	6.18749	88.0124	62.3132	3.87943	4.52711	-48.5665	-6.18879	0.862903	-8.85224	5.79127	19.5237	50.366	7.70741	89.8458	54.4301	4.98881	-6.10701	-19.7956	-1.54904	4.72287	30.3943	0.968798	3.47222	36.7347	-0.877445
1122	-0.415602	-0.874836	18.0249	-0.255342	-0.348319	2.18395	-0.255378	-0.348293	8.00438	-0.168914	-0.27652	11.8398	-0.89382	2.955	14.3602	-0.497644	5.71108	-9.34022	-12.0786	1.02919	-1.52076	8.49628	34.0694	37.8085	6.39027	87.7938	62.1459	3.9699	4.78015	-48.4349	-6.20084	0.893874	-8.69629	5.83061	19.6201	50.3044	7.71041	89.4742	54.3546	5.15541	-6.14055	-19.9623	-1.52773	4.82175	30.1055	1.08349	3.30398	36.3051	-1.20138
1124	-0.38321	-0.925382	18.1674	-0.245663	-0.373025	2.24731	-0.245701	-0.373001	8.06775	-0.16016	-0.294361	11.8873	-0.869132	2.93291	14.3928	-0.462582	5.66137	-9.27921	-12.051	1.08206	-1.54447	8.4293	34.2535	38.137	6.60687	87.7577	61.9966	3.94465	4.94048	-48.3439	-6.22263	0.967448	-8.57562	5.84741	19.7053	50.312	7.76866	89.1946	54.2479	5.34701	-6.19592	-20.0838	-1.548	5.16928	29.819	1.22932	2.6689	35.8832	-1.92233
1126	-0.342511	-0.981416	18.2649	-0.23275	-0.400888	2.29073	-0.232791	-0.400863	8.11116	-0.148782	-0.314363	11.9198	-0.845304	2.92144	14.4386	-0.425583	5.63128	-9.19348	-12.0045	1.12995	-1.58433	8.37646	34.3233	38.3716	6.73869	87.7988	61.8906	3.92661	5.0542	-48.2337	-6.25927	0.98961	-8.53101	5.75237	19.8001	50.3092	7.94328	89.0163	54.1614	5.48857	-6.23445	-20.1653	-1.46196	5.44614	29.5915	1.20513	2.21802	35.5477	-2.4731
1128	-0.295455	-1.03988	18.3121	-0.217176	-0.430419	2.31179	-0.217221	-0.430397	8.13222	-0.135295	-0.335456	11.9356	-0.827724	2.92877	14.4946	-0.393221	5.63772	-9.08872	-11.9521	1.19475	-1.6344	8.36133	34.2866	38.5079	6.7664	87.8802	61.8174	3.93474	5.12447	-48.1078	-6.30682	0.951607	-8.56063	5.5704	19.8726	50.2899	8.17486	88.9314	54.0897	5.57709	-6.25528	-20.2188	-1.27687	5.58227	29.4359	1.02101	2.05388	35.314	-2.80026
1130	-0.259718	-1.08144	18.3154	-0.205044	-0.451634	2.31334	-0.20509	-0.451613	8.13377	-0.124891	-0.350554	11.9368	-0.819011	2.95869	14.5318	-0.367652	5.68867	-9.01836	-11.9362	1.33697	-1.68254	8.44646	34.2126	38.6319	6.68842	87.9389	61.6893	3.93343	5.13737	-48.037	-6.34412	0.912822	-8.62332	5.49158	19.728	50.3142	8.12804	88.9304	53.9546	5.66086	-6.30261	-20.2885	-1.17184	5.60508	29.354	0.960753	1.96482	35.203	-3.31549
1132	-0.224569	-1.13227	18.32	-0.193955	-0.476856	2.31549	-0.194004	-0.476836	8.13592	-0.115017	-0.368712	11.9384	-0.820752	2.98838	14.5232	-0.359224	5.74332	-9.03364	-11.9047	1.47605	-1.67063	8.51417	34.194	38.6929	6.62272	87.9675	61.5476	3.91736	5.10064	-47.985	-6.38715	0.823879	-8.63455	5.49896	19.7134	50.3422	8.09054	88.8391	53.8087	5.72558	-6.34511	-20.3582	-1.11439	5.54137	29.2831	0.922249	2.02702	35.1044	-3.49931
1134	-0.192375	-1.19105	18.3378	-0.184865	-0.5053	2.32347	-0.184917	-0.505281	8.1439	-0.106439	-0.389405	11.9443	-0.825733	3.00609	14.4669	-0.359153	5.77758	-9.13778	-11.858	1.59656	-1.60778	8.5366	34.2326	38.6921	6.60627	87.9721	61.4059	3.88939	5.02699	-47.9456	-6.42819	0.701919	-8.58553	5.56788	19.8595	50.367	8.11873	88.6603	53.6657	5.76778	-6.37242	-20.416	-1.10793	5.43167	29.1985	0.901721	2.20336	34.9866	-3.30177
1136	-0.181591	-1.22693	18.3699	-0.183258	-0.521903	2.33779	-0.183312	-0.521884	8.15822	-0.104206	-0.401714	11.9551	-0.802008	2.98621	14.379	-0.319812	5.73271	-9.3006	-11.8488	1.71844	-1.59588	8.52374	34.2209	38.6731	6.65501	88.0042	61.2936	3.86699	4.95533	-47.9281	-6.42323	0.660855	-8.53051	5.60272	19.9575	50.3948	8.18179	88.5892	53.5381	5.77849	-6.37166	-20.4266	-1.18625	5.38917	29.0607	0.954293	2.34059	34.8339	-2.89352
1138	-0.18121	-1.25879	18.3851	-0.185826	-0.535876	2.34452	-0.185881	-0.535857	8.16496	-0.105254	-0.412322	11.9601	-0.774343	2.95795	14.3211	-0.277845	5.67098	-9.40766	-11.8262	1.80074	-1.58008	8.4588	34.2405	38.6228	6.77395	87.9991	61.1526	3.86485	4.88745	-47.9038	-6.39844	0.631309	-8.50316	5.57023	20.017	50.4336	8.29163	88.5838	53.3913	5.77937	-6.34571	-20.3981	-1.24765	5.45552	28.9557	1.02385	2.24531	34.7066	-2.98472
1140	-0.184733	-1.29149	18.3806	-0.190122	-0.549899	2.34253	-0.190179	-0.549879	8.16296	-0.107582	-0.423075	11.9586	-0.754473	2.93174	14.3004	-0.250866	5.61581	-9.446	-11.7879	1.85902	-1.56007	8.36739	34.2918	38.5539	6.93631	87.9501	60.9823	3.89013	4.82844	-47.8652	-6.3713	0.599809	-8.50781	5.47343	20.0454	50.4708	8.45328	88.622	53.2323	5.77903	-6.30075	-20.3446	-1.26085	5.58308	28.8861	1.08141	1.96168	34.6062	-3.56461
1142	-0.177828	-1.32579	18.3765	-0.189988	-0.565507	2.34072	-0.190046	-0.565487	8.16115	-0.106499	-0.434737	11.9572	-0.766364	2.91867	14.2794	-0.276563	5.59667	-9.48582	-11.7738	1.99248	-1.58165	8.3592	34.3048	38.5138	7.0395	87.8834	60.8407	3.96808	4.79116	-47.8154	-6.38782	0.577975	-8.5252	5.37113	20.0962	50.4493	8.69103	88.6443	53.1172	5.78722	-6.25986	-20.3141	-1.20023	5.52101	28.7786	1.05752	1.86861	34.4814	-3.84903
1144	-0.153558	-1.38014	18.3801	-0.183967	-0.591357	2.34239	-0.184028	-0.591338	8.16283	-0.100375	-0.453684	11.9585	-0.802467	2.93064	14.2502	-0.336347	5.63231	-9.54108	-11.7556	2.18244	-1.59913	8.43447	34.3141	38.5357	7.07224	87.8507	60.6952	3.98684	4.75698	-47.7329	-6.43456	0.504516	-8.51221	5.26643	20.1258	50.3843	8.89955	88.6037	53.0414	5.80998	-6.21314	-20.3056	-1.13053	5.38374	28.6572	1.02209	1.97825	34.312	-3.94301
1146	-0.117082	-1.44802	18.3945	-0.173781	-0.624155	2.34893	-0.173845	-0.624137	8.16936	-0.0907048	-0.477564	11.9633	-0.84824	2.96174	14.2071	-0.405764	5.70649	-9.62228	-11.7285	2.38193	-1.59535	8.56115	34.3238	38.6148	7.03785	87.8535	60.5435	3.94522	4.72106	-47.6278	-6.49383	0.391935	-8.45992	5.16914	20.1473	50.2836	9.06287	88.4972	53.0081	5.84225	-6.16118	-20.3222	-1.06666	5.22614	28.5365	0.983131	2.22563	34.1123	-3.87902
1148	-0.0994395	-1.4812	18.4232	-0.168953	-0.640159	2.36173	-0.169019	-0.640141	8.18217	-0.0861034	-0.489224	11.9729	-0.848817	2.9758	14.1381	-0.398483	5.73251	-9.74992	-11.6991	2.3912	-1.5296	8.59749	34.3275	38.6981	6.95701	87.8298	60.3928	3.94902	4.68074	-47.5622	-6.49891	0.356277	-8.37522	5.09954	20.2507	50.1604	9.2367	88.3815	53.0382	5.84585	-6.11275	-20.3702	-1.00566	5.18054	28.466	0.913441	2.28264	33.971	-3.77115
1150	-0.0797765	-1.51967	18.4499	-0.163688	-0.658658	2.37369	-0.163756	-0.658641	8.19412	-0.0810186	-0.502722	11.9819	-0.844907	2.97829	14.0678	-0.387414	5.73577	-9.88018	-11.6544	2.42673	-1.51186	8.59481	34.3054	38.7411	6.95901	87.8465	60.2921	3.98225	4.64771	-47.5105	-6.51484	0.330257	-8.30225	5.0817	20.3818	50.0612	9.34742	88.1924	53.0418	5.89477	-6.06359	-20.4325	-0.925938	5.20276	28.3838	0.811623	2.28459	33.826	-3.67719
1152	-0.057269	-1.56234	18.4735	-0.157526	-0.679233	2.38428	-0.157596	-0.679217	8.20471	-0.0751317	-0.517717	11.9898	-0.844302	2.96756	14.0066	-0.387825	5.71626	-9.99412	-11.6113	2.51795	-1.55548	8.57534	34.2536	38.7566	7.04937	87.9147	60.2408	4.02977	4.63846	-47.4601	-6.5397	0.304286	-8.25207	5.09439	20.5244	49.9896	9.40208	87.9292	53.0057	6.00367	-6.01339	-20.5059	-0.824215	5.22468	28.2791	0.706801	2.2839	33.6651	-3.64011
1154	-0.0446634	-1.57022	18.5069	-0.152788	-0.683737	2.39918	-0.152858	-0.683721	8.21961	-0.0713231	-0.520786	12.001	-0.843305	2.93393	13.969	-0.397378	5.65491	-10.0648	-11.6551	2.58781	-1.61134	8.59568	34.1678	38.8516	7.11062	88.0217	60.1894	4.03559	4.71192	-47.3869	-6.50146	0.292839	-8.21946	5.0218	20.6707	49.9125	9.50048	87.6353	52.9609	6.16862	-5.95927	-20.5968	-0.710263	4.99452	28.1638	0.728413	2.39602	33.4886	-3.75997
1156	-0.0428245	-1.55703	18.5409	-0.150977	-0.6781	2.4143	-0.151047	-0.678085	8.23473	-0.0703401	-0.516456	12.0123	-0.840457	2.89995	13.957	-0.404811	5.59214	-10.0879	-11.716	2.62727	-1.64416	8.62574	34.1084	38.9674	7.16725	88.1528	60.131	4.01349	4.79957	-47.2522	-6.46805	0.304035	-8.20712	4.93961	20.7649	49.8138	9.59826	87.3703	52.956	6.32032	-5.92902	-20.6941	-0.579306	4.68467	28.0545	0.745154	2.57202	33.3205	-3.88053
1158	-0.0503256	-1.53377	18.5723	-0.15239	-0.667266	2.42819	-0.152458	-0.66725	8.24862	-0.0720915	-0.508443	12.0228	-0.839287	2.87686	13.9706	-0.41216	5.5497	-10.0631	-11.7655	2.64339	-1.64395	8.65237	34.0916	39.0946	7.21402	88.2988	60.054	3.96043	4.88999	-47.0594	-6.45882	0.320431	-8.20791	4.86568	20.7788	49.6906	9.66941	87.1591	53.0004	6.44178	-5.93077	-20.7995	-0.445667	4.36729	27.9611	0.730212	2.78108	33.1724	-3.95692
1160	-0.0574096	-1.53539	18.5938	-0.1557	-0.667361	2.43774	-0.155769	-0.667345	8.25817	-0.0745713	-0.50872	12.0299	-0.858107	2.88823	14.0126	-0.443688	5.57748	-9.98577	-11.749	2.68539	-1.6163	8.64443	34.1109	39.2447	7.21815	88.4526	59.9272	3.85109	5.01222	-46.8533	-6.49299	0.257532	-8.19131	4.79487	20.6483	49.5441	9.64567	87.0278	53.0768	6.54861	-5.96449	-20.9362	-0.367523	4.18201	27.9059	0.697546	2.93531	33.0598	-3.99994
1162	-0.0767113	-1.54103	18.6219	-0.164723	-0.668175	2.45017	-0.164792	-0.668158	8.2706	-0.0812803	-0.509893	12.0392	-0.87257	2.90709	14.0401	-0.463839	5.61721	-9.93474	-11.7195	2.72258	-1.56262	8.62328	34.1939	39.3982	7.22965	88.5619	59.7794	3.74351	5.10739	-46.6958	-6.53022	0.192867	-8.17229	4.80704	20.5015	49.4316	9.54015	86.9453	53.1744	6.59357	-6.0488	-21.0644	-0.323611	4.05625	27.8699	0.646054	3.08167	32.9969	-3.78605
1164	-0.106461	-1.54772	18.6585	-0.178438	-0.668548	2.46633	-0.178507	-0.668529	8.28676	-0.0915295	-0.511029	12.0513	-0.879397	2.92513	14.048	-0.469627	5.65258	-9.91998	-11.6906	2.76116	-1.50506	8.61121	34.332	39.5471	7.24847	88.599	59.6289	3.65826	5.15489	-46.609	-6.55851	0.138919	-8.15306	4.89296	20.3747	49.3688	9.38446	86.9038	53.2719	6.58004	-6.15954	-21.1618	-0.313451	3.95895	27.8318	0.600407	3.21769	32.9581	-3.35901
1166	-0.128301	-1.56267	18.6993	-0.189409	-0.673207	2.48438	-0.189479	-0.673187	8.30481	-0.0994608	-0.515196	12.0649	-0.890047	2.93626	14.0576	-0.485089	5.67686	-9.90234	-11.666	2.86412	-1.53316	8.68844	34.4818	39.6947	7.22888	88.4961	59.5186	3.61756	5.13069	-46.6102	-6.57429	0.0646492	-8.1281	4.94607	20.2682	49.3613	9.26812	86.9091	53.3092	6.56585	-6.1921	-21.1753	-0.365265	3.81982	27.7124	0.660206	3.30324	32.8115	-3.02818
1168	-0.149978	-1.56663	18.7194	-0.199305	-0.67308	2.49323	-0.199375	-0.67306	8.31366	-0.106878	-0.51572	12.0715	-0.892286	2.93394	14.0821	-0.491086	5.67341	-9.85695	-11.6576	2.91769	-1.57597	8.76092	34.5595	39.7572	7.18245	88.3933	59.4448	3.60459	5.05159	-46.6619	-6.55659	0.0466238	-8.12131	4.91767	20.2766	49.3858	9.33635	86.9196	53.2615	6.55703	-6.14737	-21.1536	-0.365394	3.68251	27.6249	0.760713	3.32607	32.6944	-3.28351
1170	-0.167709	-1.55904	18.7161	-0.206409	-0.668246	2.4917	-0.206478	-0.668225	8.31214	-0.11249	-0.51255	12.0704	-0.889699	2.92103	14.1163	-0.492792	5.64881	-9.79366	-11.6628	2.91301	-1.60756	8.80216	34.5313	39.7298	7.09941	88.3479	59.3983	3.6132	4.94435	-46.7347	-6.51071	0.0852128	-8.12983	4.8214	20.3827	49.4097	9.56833	86.9141	53.1562	6.56265	-6.04699	-21.1233	-0.298089	3.55319	27.5873	0.857212	3.31475	32.6251	-4.03127
1172	-0.161542	-1.55609	18.7051	-0.203421	-0.667487	2.48684	-0.20349	-0.667466	8.30727	-0.110298	-0.511797	12.0667	-0.908441	2.91639	14.1259	-0.529004	5.64756	-9.7769	-11.6592	2.92849	-1.58042	8.79209	34.3228	39.6684	6.91238	88.4656	59.3361	3.63847	4.89634	-46.7498	-6.47433	0.11203	-8.10871	4.76872	20.4472	49.3159	9.75888	86.8363	53.129	6.60894	-5.9804	-21.1479	-0.211907	3.41293	27.5637	0.827481	3.41702	32.5453	-4.38101
1174	-0.14047	-1.55968	18.6858	-0.194438	-0.670872	2.47832	-0.194507	-0.670852	8.29875	-0.10336	-0.513767	12.0603	-0.935195	2.91529	14.1059	-0.577163	5.65595	-9.81518	-11.6336	2.91891	-1.55533	8.75927	34.2209	39.6323	6.7919	88.5668	59.3001	3.6512	4.8887	-46.7447	-6.47136	0.104806	-8.13223	4.7859	20.3341	49.2498	9.70218	86.8285	53.1656	6.63504	-5.97859	-21.1756	-0.135856	3.33233	27.5679	0.719323	3.46102	32.5099	-4.44202
1176	-0.110291	-1.56609	18.6661	-0.181705	-0.676261	2.46967	-0.181775	-0.676242	8.2901	-0.0934927	-0.517	12.0538	-0.957565	2.91355	14.0581	-0.616428	5.66164	-9.90492	-11.6008	2.89499	-1.55735	8.74014	34.2505	39.6418	6.75717	88.6083	59.3045	3.65665	4.90751	-46.7327	-6.49375	0.0767818	-8.20094	4.85652	20.0885	49.2332	9.43996	86.8837	53.2468	6.64236	-6.02774	-21.2011	-0.0853525	3.29782	27.5819	0.587558	3.44684	32.5056	-4.26882
1178	-0.0871731	-1.55243	18.6745	-0.170448	-0.672246	2.47349	-0.170518	-0.672229	8.29392	-0.0853322	-0.513292	12.0567	-0.935175	2.89477	13.9903	-0.580151	5.61924	-10.0302	-11.6438	2.92791	-1.62825	8.86395	34.2319	39.7122	6.71422	88.584	59.3756	3.70748	4.90153	-46.7384	-6.47553	0.114866	-8.24857	4.88013	20.0582	49.2228	9.37436	86.8268	53.2999	6.69434	-6.03151	-21.253	-0.0973814	3.18959	27.5319	0.619034	3.53884	32.4395	-4.03005
1180	-0.0628403	-1.55279	18.6995	-0.15991	-0.674466	2.48472	-0.15998	-0.67445	8.30515	-0.0773268	-0.514291	12.0652	-0.901474	2.87693	13.952	-0.524252	5.57397	-10.1003	-11.6807	3.02848	-1.76779	8.99039	34.1258	39.8057	6.68343	88.5788	59.4484	3.77915	4.90761	-46.7583	-6.46485	0.176145	-8.28069	4.84599	20.0778	49.2147	9.41754	86.7674	53.3159	6.77593	-5.9957	-21.2947	-0.0588617	3.03615	27.4233	0.693743	3.61859	32.3111	-4.10117
1182	-0.0384821	-1.56576	18.7382	-0.150482	-0.682202	2.50201	-0.150552	-0.682187	8.32244	-0.0698125	-0.519483	12.0781	-0.861856	2.86197	13.9623	-0.458528	5.53142	-10.08	-11.7018	3.17463	-1.89063	9.08629	33.9552	39.8563	6.67736	88.5819	59.4747	3.87435	4.92743	-46.7833	-6.45696	0.246875	-8.29663	4.75333	20.1063	49.2057	9.54295	86.7158	53.2761	6.89588	-5.93305	-21.3133	0.0337825	2.81676	27.2449	0.792237	3.7162	32.0967	-4.46456
1184	-0.0225996	-1.55906	18.7853	-0.143114	-0.6806	2.523	-0.143184	-0.680584	8.34343	-0.0644286	-0.51782	12.0939	-0.810528	2.84629	14.0531	-0.37512	5.48281	-9.90957	-11.7466	3.27415	-1.61191	9.15553	33.8673	39.5989	6.73226	88.4561	59.3197	4.03801	4.9425	-46.7829	-6.39454	0.298367	-8.30639	4.62275	20.0798	49.1896	9.67853	86.6275	53.1317	7.1082	-5.90168	-21.2956	0.0710275	2.45174	26.9453	0.941236	4.05704	31.6949	-4.64564
1186	-0.0251873	-1.5078	18.851	-0.14008	-0.657916	2.55214	-0.140147	-0.657903	8.37257	-0.0636093	-0.500672	12.1158	-0.736156	2.7977	14.1343	-0.262026	5.36567	-9.75708	-11.7889	3.25597	-1.36683	9.16452	33.8785	39.4238	6.87299	88.3046	59.1189	4.15099	4.92989	-46.7445	-6.28965	0.385945	-8.25472	4.47007	20.1721	49.1898	9.8403	86.4898	52.8873	7.30337	-5.88361	-21.236	0.153979	1.90669	26.6342	1.08297	4.50845	31.3048	-4.70837
1188	-0.0417482	-1.42425	18.9304	-0.140422	-0.619885	2.58735	-0.140486	-0.61987	8.40778	-0.0662797	-0.472252	12.1422	-0.646267	2.72069	14.1829	-0.130204	5.19117	-9.66548	-11.8175	3.16507	-1.27446	9.14549	33.948	39.4151	7.06408	88.1549	58.9302	4.19371	4.89272	-46.672	-6.15883	0.508598	-8.15191	4.32162	20.3821	49.2029	10.0051	86.3003	52.5839	7.46302	-5.8733	-21.1558	0.283808	1.22868	26.3341	1.21681	4.99839	30.9638	-4.6897
1190	-0.0436213	-1.38248	19.0026	-0.137873	-0.601407	2.6194	-0.137935	-0.601394	8.43983	-0.0655601	-0.458275	12.1663	-0.580271	2.66176	14.2025	-0.0336492	5.05876	-9.62822	-11.8168	3.29367	-1.44976	9.27622	33.8569	39.5718	7.14499	88.0257	58.8705	4.20465	4.87028	-46.5894	-6.04822	0.623634	-8.08866	4.26553	20.5444	49.1982	10.0793	86.0515	52.3719	7.63526	-5.85973	-21.1478	0.378762	0.5995	26.0115	1.42126	5.36681	30.6008	-4.73575
1192	-0.0407726	-1.38265	19.0367	-0.136742	-0.601709	2.63457	-0.136805	-0.601695	8.45501	-0.0647117	-0.458427	12.1776	-0.53816	2.63249	14.1909	0.0320708	4.98945	-9.649	-11.7772	3.35826	-1.49843	9.37382	33.811	39.5961	7.14653	87.9068	58.7999	4.20772	4.84418	-46.5417	-6.00873	0.64706	-8.06733	4.22555	20.6801	49.1619	10.1279	85.8608	52.2458	7.74014	-5.85173	-21.1642	0.447053	0.251252	25.761	1.54457	5.61841	30.3343	-4.8501
1194	-0.0360982	-1.41638	19.0298	-0.137576	-0.61688	2.63154	-0.137639	-0.616866	8.45197	-0.064385	-0.469823	12.1753	-0.519776	2.63179	14.1408	0.0670585	4.98113	-9.74137	-11.7089	3.3232	-1.38668	9.41435	33.8101	39.4662	7.06427	87.8354	58.717	4.19892	4.81061	-46.5329	-6.0415	0.58572	-8.0906	4.19683	20.7463	49.0968	10.1317	85.7716	52.2232	7.76995	-5.84569	-21.1988	0.497013	0.165543	25.6141	1.57672	5.75612	30.1905	-5.03071
1196	-0.0337655	-1.4435	18.9985	-0.13879	-0.628969	2.61764	-0.138855	-0.628955	8.43807	-0.0645241	-0.478939	12.1649	-0.521955	2.6382	14.0243	0.06991	4.99361	-9.95747	-11.6607	3.29881	-1.37338	9.4717	33.6605	39.4052	6.85147	87.9711	58.7331	4.12964	4.76266	-46.5277	-6.10236	0.556769	-8.1588	4.22683	20.5483	49.0435	9.93576	85.8556	52.3501	7.7688	-5.82224	-21.2612	0.567638	0.015333	25.616	1.6111	5.78406	30.1642	-5.29817
1198	-0.0356052	-1.452	18.9889	-0.140294	-0.632533	2.61336	-0.140359	-0.632518	8.43379	-0.065422	-0.481698	12.1617	-0.521881	2.64451	13.8625	0.0785309	5.00503	-10.2576	-11.6409	3.28036	-1.4058	9.53116	33.4993	39.3461	6.67704	88.1906	58.8744	4.03147	4.73709	-46.5343	-6.13169	0.552081	-8.22338	4.29029	20.3763	48.9257	9.76302	85.9051	52.6247	7.74828	-5.77475	-21.3537	0.604976	-0.224829	25.6131	1.65376	5.9339	30.1644	-5.25481
1200	-0.0418963	-1.43942	18.9997	-0.142001	-0.62648	2.61815	-0.142066	-0.626466	8.43858	-0.0670813	-0.477279	12.1653	-0.513154	2.64619	13.677	0.101967	5.00463	-10.6016	-11.6531	3.25855	-1.45979	9.58648	33.363	39.2773	6.57471	88.4432	59.1162	3.92066	4.7377	-46.5442	-6.11883	0.56358	-8.26983	4.38322	20.2787	48.7483	9.62595	85.8807	53.0023	7.71226	-5.70914	-21.4771	0.576387	-0.515685	25.5797	1.71559	6.20679	30.1561	-4.81053
1202	-0.0504145	-1.41185	18.9748	-0.143287	-0.613695	2.60705	-0.143351	-0.61368	8.42748	-0.0688296	-0.467801	12.157	-0.492665	2.63848	13.5291	0.141659	4.98253	-10.8757	-11.7019	3.17977	-1.45362	9.61361	33.288	39.1945	6.51487	88.6387	59.311	3.83344	4.73889	-46.5203	-6.08718	0.549063	-8.28594	4.51967	20.1711	48.6102	9.34398	85.8243	53.2926	7.65665	-5.65616	-21.6392	0.378878	-0.652454	25.5503	1.8325	6.39246	30.0666	-3.90196
1204	-0.0657337	-1.39438	18.933	-0.148367	-0.604749	2.58843	-0.148429	-0.604734	8.40887	-0.0731665	-0.461431	12.143	-0.48176	2.61857	13.4169	0.157792	4.942	-11.0842	-11.7379	3.10117	-1.44225	9.65554	33.1844	39.0662	6.43515	88.8293	59.5686	3.75589	4.7613	-46.4839	-6.06972	0.524522	-8.32421	4.64102	20.0564	48.4473	9.07698	85.7935	53.6285	7.57495	-5.62028	-21.7898	0.228599	-0.530508	25.6625	1.89389	6.36243	30.1469	-3.35691
1206	-0.0857705	-1.38735	18.8847	-0.156392	-0.599979	2.56687	-0.156453	-0.599962	8.3873	-0.0794428	-0.458368	12.1268	-0.483878	2.58836	13.3361	0.145023	4.88794	-11.2351	-11.7589	3.04555	-1.46015	9.73341	33.0579	38.9318	6.33072	89.0045	59.8887	3.68902	4.80564	-46.4417	-6.07146	0.508277	-8.39743	4.7353	19.9229	48.2586	8.86413	85.7981	54.0304	7.47482	-5.59558	-21.9171	0.16571	-0.227556	25.8922	1.89266	6.14823	30.3858	-3.27372
1208	-0.0977901	-1.36197	18.8556	-0.159394	-0.587854	2.55389	-0.159455	-0.587838	8.37432	-0.0824327	-0.449492	12.1171	-0.491175	2.55361	13.2609	0.120796	4.82772	-11.3759	-11.8173	3.05724	-1.61234	9.90486	33.0205	38.9906	6.25696	89.0747	60.1873	3.65161	4.86179	-46.4009	-6.06889	0.574099	-8.51186	4.82394	19.728	48.0923	8.71306	85.7946	54.4788	7.39661	-5.54494	-22.0281	0.140783	-0.201414	26.0002	1.92727	6.02169	30.4852	-3.18715
1210	-0.108207	-1.34516	18.8503	-0.162501	-0.57961	2.55154	-0.162561	-0.579593	8.37197	-0.0852685	-0.443522	12.1153	-0.501881	2.54267	13.2031	0.099131	4.81207	-11.4838	-11.8394	3.07068	-1.75712	10.049	33.0241	39.097	6.17705	89.1561	60.4436	3.5959	4.90425	-46.3726	-6.09711	0.612172	-8.59858	4.85173	19.5259	47.9129	8.64924	85.8926	54.9348	7.30346	-5.51193	-22.1269	0.128016	-0.184588	26.0802	1.92161	6.00327	30.5664	-3.10346
1212	-0.118949	-1.34013	18.8598	-0.1668	-0.576482	2.55569	-0.16686	-0.576465	8.37612	-0.0886825	-0.441452	12.1185	-0.510965	2.55462	13.1646	0.0887845	4.83734	-11.5553	-11.8191	3.06161	-1.86529	10.135	33.0566	39.1995	6.09389	89.2659	60.6614	3.51724	4.93192	-46.3659	-6.15178	0.609628	-8.6579	4.83899	19.3056	47.7446	8.604	86.0917	55.364	7.19218	-5.50102	-22.2139	0.117986	-0.110435	26.1607	1.86261	6.04912	30.6615	-2.98369
1214	-0.134241	-1.33611	18.8352	-0.17308	-0.573426	2.5447	-0.173139	-0.573408	8.36513	-0.0935582	-0.439561	12.1102	-0.499344	2.5561	13.1437	0.111201	4.83539	-11.5937	-11.8029	2.99209	-1.9558	10.1508	33.1193	39.2233	6.06146	89.3634	60.8816	3.43932	4.97633	-46.4043	-6.18195	0.625641	-8.77101	4.92697	18.9319	47.717	8.24843	86.2921	55.6747	7.07863	-5.49026	-22.2809	0.119531	0.0717883	26.3034	1.74882	5.91725	30.821	-2.73713
1216	-0.143844	-1.33061	18.817	-0.176762	-0.570208	2.53658	-0.17682	-0.57019	8.35702	-0.0965041	-0.437387	12.1041	-0.492776	2.55126	13.1458	0.121113	4.824	-11.5896	-11.7855	2.93013	-2.03851	10.1863	33.114	39.1938	5.98806	89.4488	61.137	3.38907	4.98394	-46.4731	-6.20341	0.605747	-8.85858	5.0081	18.6963	47.7249	7.94724	86.4494	55.8986	6.98875	-5.4875	-22.3532	0.0585812	0.334245	26.4145	1.68071	5.73403	30.9681	-2.43759
1218	-0.146157	-1.32367	18.8123	-0.177167	-0.566975	2.53449	-0.177226	-0.566957	8.35492	-0.0970078	-0.434995	12.1026	-0.497307	2.54041	13.1572	0.10818	4.80613	-11.5689	-11.7658	2.87317	-2.10189	10.2395	33.0249	39.1166	5.85993	89.5395	61.429	3.36933	4.95266	-46.5604	-6.22032	0.554805	-8.91292	5.07557	18.6363	47.7435	7.75803	86.5481	56.0733	6.91738	-5.48952	-22.4394	-0.0532271	0.640785	26.4945	1.66336	5.53901	31.1032	-2.13352
1220	-0.143253	-1.32191	18.8194	-0.175766	-0.56645	2.53765	-0.175824	-0.566432	8.35808	-0.0959956	-0.434515	12.1049	-0.516548	2.5251	13.1113	0.0688564	4.78599	-11.6552	-11.7369	2.74098	-2.07664	10.2009	32.8885	38.9921	5.71077	89.7269	61.7287	3.34947	4.92451	-46.6247	-6.24321	0.53747	-8.96877	5.19085	18.6342	47.7665	7.58344	86.5748	56.3244	6.80724	-5.47665	-22.5535	-0.0918612	0.891904	26.6381	1.60796	5.37982	31.3019	-1.98242
1222	-0.145772	-1.30789	18.8058	-0.175631	-0.560103	2.53161	-0.175689	-0.560085	8.35204	-0.0962864	-0.429761	12.1004	-0.521043	2.50684	13.0795	0.0545752	4.75464	-11.7149	-11.7224	2.597	-2.07329	10.1759	32.7437	38.8847	5.54017	89.8587	62.0093	3.39882	4.89675	-46.7157	-6.24612	0.550771	-9.05446	5.34297	18.567	47.7986	7.34891	86.5974	56.5679	6.72854	-5.47472	-22.6615	-0.112224	0.991172	26.7942	1.56049	5.33741	31.5	-1.71417
1224	-0.155237	-1.28552	18.7612	-0.177741	-0.549532	2.51174	-0.177798	-0.549514	8.33218	-0.0985062	-0.421994	12.0855	-0.509685	2.49166	13.0817	0.0690532	4.7226	-11.7108	-11.7116	2.45266	-2.09462	10.1588	32.6159	38.7872	5.36352	89.929	62.2485	3.51044	4.86348	-46.842	-6.23195	0.576262	-9.17779	5.50313	18.4235	47.8332	7.0735	86.6341	56.7921	6.68448	-5.47875	-22.754	-0.138936	0.986227	26.9706	1.52896	5.3208	31.7155	-1.33416
1226	-0.163801	-1.28691	18.6755	-0.181375	-0.549465	2.47366	-0.181431	-0.549446	8.29409	-0.101192	-0.422177	12.0569	-0.508438	2.50133	13.1386	0.0731445	4.73965	-11.605	-11.638	2.29712	-2.04222	10.0292	32.5607	38.5937	5.24411	90.0688	62.3862	3.59829	4.79918	-47.0002	-6.23689	0.534411	-9.33632	5.54824	18.3062	47.8425	6.93149	86.687	57.016	6.6227	-5.43831	-22.8248	-0.231888	1.21812	27.2405	1.48086	4.80729	32.0809	-1.10544
1228	-0.185575	-1.30362	18.5833	-0.192077	-0.554994	2.43262	-0.192134	-0.554975	8.25305	-0.108808	-0.426991	12.0262	-0.510063	2.52628	13.1848	0.0784527	4.78558	-11.5184	-11.5235	2.12814	-1.96425	9.85965	32.5458	38.3997	5.08977	90.1889	62.4775	3.6369	4.70952	-47.1398	-6.25719	0.465071	-9.51066	5.62094	18.1978	47.8492	6.81458	86.762	57.2528	6.56106	-5.41811	-22.8981	-0.356798	1.32082	27.5404	1.56349	4.44949	32.4924	-1.05844
1230	-0.222062	-1.32761	18.4878	-0.209823	-0.56247	2.39002	-0.209881	-0.562449	8.21045	-0.121567	-0.433702	11.9942	-0.51168	2.55753	13.2128	0.0869002	4.84293	-11.4658	-11.3918	1.96365	-1.89189	9.69306	32.5515	38.2245	4.89211	90.2713	62.5643	3.62522	4.60725	-47.2507	-6.28439	0.388347	-9.70096	5.74629	18.0765	47.8654	6.68042	86.8478	57.5053	6.49664	-5.41111	-22.9761	-0.500895	1.26429	27.8667	1.78043	4.42862	32.9488	-1.17734
1232	-0.267891	-1.33234	18.3606	-0.229934	-0.560769	2.33336	-0.229992	-0.560746	8.15379	-0.136657	-0.433707	11.9517	-0.504213	2.56664	13.2626	0.102239	4.85653	-11.3728	-11.3287	1.88846	-1.92663	9.6527	32.5277	38.0604	4.7078	90.3204	62.7675	3.59029	4.536	-47.3511	-6.28078	0.355529	-9.94142	5.89848	17.8516	47.9309	6.43875	86.8849	57.7606	6.40642	-5.31955	-23.0434	-0.641966	1.24165	28.2652	2.0108	4.92902	33.5335	-1.43573
1234	-0.310007	-1.32717	18.2398	-0.247603	-0.555068	2.27955	-0.24766	-0.555043	8.09998	-0.150172	-0.430571	11.9113	-0.502817	2.56838	13.2945	0.104301	4.85915	-11.3134	-11.2549	1.79139	-1.91935	9.58688	32.4817	37.8835	4.49531	90.3405	62.9876	3.58397	4.49233	-47.4195	-6.27382	0.325778	-10.1549	6.03231	17.6145	47.949	6.21047	86.9417	58.0658	6.31092	-5.2452	-23.1048	-0.798415	1.34884	28.6953	2.12048	5.30996	34.2178	-1.28008
1236	-0.345558	-1.30655	18.1495	-0.261187	-0.543137	2.23928	-0.261243	-0.543111	8.05971	-0.161042	-0.422519	11.8811	-0.505606	2.5625	13.2938	0.0969423	4.84957	-11.315	-11.1754	1.6476	-1.85708	9.48206	32.4329	37.723	4.27833	90.3317	63.2133	3.60828	4.48093	-47.4541	-6.27391	0.295484	-10.3022	6.1416	17.4055	47.92	6.00886	87.0211	58.4111	6.21164	-5.20094	-23.1599	-0.966199	1.51943	29.1203	2.11327	5.56434	34.9698	-0.591526
1238	-0.377326	-1.23697	18.1515	-0.269255	-0.509991	2.2401	-0.269307	-0.509963	8.06053	-0.169163	-0.398245	11.8818	-0.493001	2.53521	13.2202	0.111663	4.79502	-11.4519	-11.1777	1.44367	-1.8203	9.42538	32.4444	37.7244	4.1559	90.2928	63.5016	3.60763	4.52439	-47.4677	-6.30347	0.286127	-10.2921	6.26969	17.2929	47.9203	5.74962	87.0678	58.7428	6.08915	-5.14533	-23.2089	-1.11542	1.33618	29.4468	2.18024	6.38151	35.7206	0.734087
1240	-0.413713	-1.17102	18.1878	-0.279732	-0.478008	2.25616	-0.279781	-0.477979	8.07659	-0.179024	-0.37499	11.8938	-0.458585	2.50482	13.2032	0.162649	4.72623	-11.4832	-11.2498	1.31902	-1.84516	9.39363	32.5589	37.7937	4.25242	90.2213	63.7462	3.62225	4.56675	-47.4592	-6.32237	0.283519	-10.2697	6.32138	17.2554	48.0418	5.58491	87.1218	58.8999	5.99056	-5.08027	-23.227	-1.22247	1.12084	29.6685	2.32342	7.03387	36.2857	1.47954
1242	-0.45057	-1.12354	18.2376	-0.291992	-0.454047	2.2782	-0.292039	-0.454017	8.09864	-0.189717	-0.35784	11.9104	-0.410397	2.47405	13.283	0.235072	4.65142	-11.3343	-11.3538	1.27597	-1.91715	9.35201	32.7822	37.896	4.57006	90.1167	63.8911	3.66326	4.58892	-47.4243	-6.32494	0.272906	-10.2641	6.26488	17.3361	48.2776	5.60065	87.1719	58.8441	5.93381	-5.02129	-23.2054	-1.28655	1.03102	29.782	2.4671	7.32816	36.6058	1.49595
1244	-0.462376	-1.10399	18.2752	-0.2956	-0.444444	2.2949	-0.295646	-0.444414	8.11534	-0.193033	-0.350881	11.9229	-0.389038	2.43542	13.4913	0.251418	4.57323	-10.9479	-11.3457	1.18542	-1.93384	9.178	33.124	37.9645	5.02387	89.979	63.8547	3.73216	4.62896	-47.3795	-6.32748	0.203886	-10.2496	6.05999	17.7407	48.494	6.01217	87.1145	58.6094	5.95448	-5.02187	-23.1385	-1.33028	1.43979	29.7921	2.30703	7.16294	36.6506	1.527
1246	-0.463972	-1.09006	18.2896	-0.295156	-0.438192	2.3013	-0.295201	-0.438161	8.12173	-0.193099	-0.346176	11.9277	-0.38203	2.38783	13.7756	0.23592	4.48455	-10.421	-11.2729	1.04179	-1.91444	8.89276	33.3019	38.1037	5.29919	89.8096	63.466	3.86034	4.36217	-47.1824	-6.32748	0.130676	-10.2209	5.7914	18.2224	48.7148	6.54643	87.0975	58.1793	5.96373	-5.11174	-23.0254	-1.3642	1.95746	29.7375	2.01181	6.67758	36.5722	1.72592
1248	-0.461759	-1.07779	18.2885	-0.293149	-0.433007	2.30081	-0.293194	-0.432977	8.12124	-0.191924	-0.342174	11.9273	-0.38722	2.3349	14.096	0.195403	4.39079	-9.82774	-11.1658	0.852457	-1.86896	8.58619	33.3195	38.2582	5.38293	89.5016	62.8518	4.0817	3.71987	-46.6139	-6.32478	0.0705224	-10.1957	5.52136	18.664	48.9786	7.0547	87.1766	57.584	5.92101	-5.30937	-22.8718	-1.39702	2.44892	29.6244	1.66916	5.99934	36.4091	2.14748
1250	-0.470746	-1.06909	18.3165	-0.296412	-0.428403	2.31326	-0.296456	-0.428373	8.13369	-0.194663	-0.338933	11.9367	-0.402847	2.28864	14.3597	0.140736	4.31294	-9.33977	-11.1045	0.647685	-1.83024	8.55311	33.6191	38.142	5.69296	88.5466	62.7057	4.45977	2.87852	-44.8825	-6.31335	0.0523833	-10.2572	5.42305	18.8315	49.4666	7.19792	87.4843	56.9174	5.73342	-5.67617	-22.6782	-1.45306	2.68808	29.4218	1.49641	5.53218	36.1557	2.85861
1252	-0.474767	-1.08633	18.3684	-0.299743	-0.435547	2.33628	-0.299788	-0.435517	8.15671	-0.196721	-0.344474	11.9539	-0.426157	2.26935	14.5395	0.0852715	4.28678	-9.00712	-11.1356	0.54477	-1.78628	8.95792	33.3096	37.7458	5.31941	87.7302	62.6894	5.0826	1.34722	-42.927	-6.32678	0.00625083	-10.3309	5.35574	18.9228	49.915	7.25105	87.685	56.3603	5.5897	-5.99494	-22.5815	-1.49706	3.1115	29.2073	1.31013	4.88606	35.8312	2.98352
1254	-0.466911	-1.14119	18.4427	-0.301116	-0.460136	2.36931	-0.301163	-0.460104	8.18974	-0.196229	-0.36293	11.9787	-0.463159	2.28457	14.6328	0.0207664	4.32843	-8.83483	-11.2202	0.582071	-1.75678	9.79734	32.3118	37.0101	4.28711	87.0383	62.69	6.35392	-1.04374	-40.8518	-6.39094	-0.115375	-10.3881	5.26924	18.9906	50.2564	7.28623	87.7382	55.947	5.50988	-6.25968	-22.5906	-1.50846	3.75235	29.0109	1.07961	4.0675	35.479	2.45587
1256	-0.432764	-1.27192	18.5337	-0.297478	-0.520156	2.40979	-0.297533	-0.520124	8.23023	-0.189778	-0.407557	12.009	-0.543386	2.35009	14.6786	-0.10188	4.47778	-8.75089	-11.114	0.789992	-1.79645	10.8747	31.2402	35.7574	3.54126	85.4319	62.5604	9.93608	-4.65755	-37.7144	-6.58684	-0.45421	-10.368	5.0627	19.0774	50.4571	7.39148	87.8472	55.5984	5.37739	-6.69686	-22.5856	-1.43193	4.38096	28.8684	0.798359	3.39451	35.2333	1.84946
1258	-0.390977	-1.36006	18.6389	-0.286964	-0.562174	2.45662	-0.287022	-0.562146	8.27705	-0.179325	-0.438301	12.0441	-0.628709	2.39709	14.6392	-0.237916	4.59549	-8.82584	-11.0944	1.08329	-2.05536	12.095	29.6911	34.2289	2.91494	84.5151	62.1082	13.1529	-7.82284	-36.8458	-6.78495	-0.789475	-10.3928	4.93503	19.1042	50.6796	7.24881	87.7962	55.3647	5.35405	-7.06903	-22.6176	-1.3529	4.69451	28.7856	0.625146	3.10206	35.0803	1.48579
1260	-0.349188	-1.38835	18.7514	-0.271403	-0.577995	2.50674	-0.271463	-0.577967	8.32718	-0.166749	-0.449136	12.0817	-0.722129	2.41924	14.5303	-0.395561	4.67141	-9.03067	-11.1926	1.4122	-2.51928	13.3408	27.6733	32.5947	2.43793	84.3726	61.0431	15.0566	-10.4588	-38.6813	-6.9496	-1.06154	-10.4727	4.9115	19.0886	50.9647	6.88979	87.6146	55.226	5.42397	-7.32292	-22.6704	-1.30127	4.68709	28.7496	0.576559	3.16129	35.0113	1.40026
1262	-0.321392	-1.40146	18.8463	-0.260632	-0.586009	2.54902	-0.260692	-0.585983	8.36946	-0.158236	-0.454442	12.1134	-0.872099	2.4582	14.4456	-0.6503	4.79957	-9.19265	-11.2935	1.64817	-2.97723	14.4655	25.5481	31.2573	1.93794	83.7016	58.5997	15.4944	-12.5435	-41.6747	-7.05991	-1.24428	-10.5435	4.91081	19.1643	51.3182	6.7307	87.5918	55.0541	5.37726	-7.46644	-22.6466	-1.31297	4.66646	28.6969	0.571226	3.17621	34.9968	1.30911
1264	-0.29123	-1.44061	18.9446	-0.251077	-0.605631	2.59281	-0.25114	-0.605604	8.41324	-0.149912	-0.468501	12.1462	-1.06074	2.52115	14.3499	-0.965565	4.98654	-9.37649	-11.3854	1.95945	-3.41186	15.3574	23.7465	30.4842	1.98575	83.5059	54.3975	14.4032	-13.0977	-44.385	-7.15701	-1.42019	-10.5231	4.88317	19.3521	51.6488	6.81501	87.6817	54.9541	5.24271	-7.50991	-22.5516	-1.35737	4.67135	28.6794	0.57672	3.17209	34.9573	1.25671
1266	-0.254728	-1.50011	19.0569	-0.24056	-0.634709	2.64285	-0.240625	-0.634684	8.46328	-0.140286	-0.489574	12.1837	-1.273	2.5962	14.2301	-1.3179	5.20533	-9.60664	-11.4833	2.36485	-3.77356	16.0563	22.4291	30.3374	2.726	84.0016	48.5642	11.8314	-12.0017	-46.1802	-7.24164	-1.59051	-10.4037	4.83398	19.5935	51.9445	7.06186	87.8798	54.9427	5.04735	-7.48247	-22.4023	-1.42121	4.72714	28.7084	0.570516	3.12625	34.8851	1.22901
1268	-0.211593	-1.51815	19.2104	-0.223725	-0.646186	2.71122	-0.223791	-0.64616	8.53165	-0.127059	-0.497086	12.235	-1.46728	2.63087	14.0541	-1.65044	5.34527	-9.94167	-11.6814	2.79945	-3.87825	16.7284	21.612	30.6583	3.97334	85.483	41.7505	7.8581	-10.2395	-46.3801	-7.28278	-1.68072	-10.2358	4.85594	19.5871	52.2492	7.03947	88.1904	55.0093	4.8948	-7.4688	-22.2779	-1.47751	4.85381	28.7881	0.504942	2.96305	34.8373	1.1536
1270	-0.165224	-1.45439	19.371	-0.198422	-0.622178	2.78275	-0.198486	-0.622162	8.60318	-0.109708	-0.477557	12.2887	-1.63518	2.60604	13.8584	-1.957	5.36815	-10.3133	-11.9515	3.18168	-4.0868	17.4744	21.3426	31.3451	5.4424	87.0182	35.4402	1.45487	-7.826	-43.4909	-7.26391	-1.70159	-10.1081	4.86617	19.6356	52.5874	6.95628	88.5029	55.0891	4.75634	-7.52539	-22.1356	-1.54677	4.95695	28.8847	0.447096	2.88741	34.8205	1.16004
1272	-0.117028	-1.32263	19.5269	-0.166344	-0.5686	2.8522	-0.166403	-0.568583	8.67263	-0.0891181	-0.435485	12.3409	-1.77005	2.53195	13.6597	-2.22269	5.28968	-10.6899	-12.2844	3.52502	-4.42076	18.3146	21.5011	32.2914	6.76563	88.4069	30.0246	-6.27236	-5.56062	-37.9973	-7.19486	-1.67568	-10.0266	4.85767	19.7946	52.9453	6.86455	88.7531	55.1656	4.63961	-7.64463	-21.9813	-1.62843	5.0199	28.9923	0.412417	2.91188	34.8273	1.24722
1274	-0.0671353	-1.21908	19.666	-0.13586	-0.527566	2.91414	-0.135914	-0.527554	8.73457	-0.0689224	-0.402907	12.3874	-1.85732	2.47212	13.4782	-2.39733	5.21874	-11.032	-12.672	3.94916	-4.59713	19.2245	21.5228	33.2205	7.25198	89.8526	25.4857	-10.7011	-4.8901	-33.3011	-7.1206	-1.67203	-9.90847	4.89252	20.0414	53.2332	6.83054	88.7819	55.255	4.58872	-7.72043	-21.869	-1.71236	5.05414	29.1313	0.412481	2.88968	34.8126	1.29988
1276	-0.0150089	-1.16204	19.7882	-0.108376	-0.50712	2.96858	-0.108429	-0.507107	8.78901	-0.0496857	-0.385907	12.4282	-1.92675	2.43555	13.3431	-2.53244	5.18248	-11.2868	-13.0441	4.55277	-4.83424	20.1167	21.8882	34.2692	7.67602	91.3763	21.4905	-13.57	-4.67798	-29.8234	-7.11554	-1.76431	-9.81245	4.87326	20.1972	53.508	6.73487	88.8399	55.3062	4.54976	-7.79892	-21.7775	-1.75123	5.18447	29.2427	0.354096	2.81064	34.7999	1.29084
1278	0.0373438	-1.153	19.8854	-0.0849196	-0.507733	3.01192	-0.0849719	-0.507724	8.83235	-0.0321429	-0.384917	12.4608	-1.9836	2.41993	13.268	-2.63879	5.17829	-11.4293	-13.3625	5.30469	-5.17151	20.916	22.6039	35.3719	8.2124	92.9806	18.09	-15.1569	-4.41201	-27.8244	-7.18219	-1.95228	-9.74124	4.78378	20.2349	53.7657	6.56788	88.9584	55.3039	4.52025	-7.87196	-21.7063	-1.73673	5.41044	29.331	0.238005	2.68723	34.7931	1.20764
1280	0.0803706	-1.1739	19.9246	-0.0680302	-0.520651	3.02946	-0.0680837	-0.520644	8.84989	-0.0187304	-0.393533	12.4739	-2.022	2.4026	13.2827	-2.71586	5.16189	-11.4042	-13.5699	6.00333	-5.59647	21.4258	23.3212	36.1842	9.0542	95.011	15.8956	-15.0206	-2.98308	-27.0791	-7.2576	-2.17201	-9.65491	4.65153	20.2108	53.9551	6.38047	89.0326	55.231	4.54296	-7.87005	-21.6691	-1.68456	5.59777	29.4735	0.168657	2.60349	34.7918	1.03724
1282	0.120887	-1.16291	19.939	-0.0493741	-0.519404	3.03596	-0.049427	-0.519397	8.85639	-0.00486161	-0.391447	12.4788	-2.02963	2.35254	13.311	-2.75058	5.07354	-11.3523	-13.6613	6.45456	-5.8835	21.8335	23.733	36.7142	9.51291	95.9469	14.4426	-13.9259	-2.35396	-27.7356	-7.27875	-2.30331	-9.5648	4.49671	20.2945	54.0512	6.32696	89.0175	55.1554	4.58817	-7.85924	-21.6534	-1.61349	5.78974	29.6288	0.0766809	2.52012	34.7877	0.861728
1284	0.160077	-1.09429	19.9555	-0.0262337	-0.492827	3.04336	-0.0262846	-0.492824	8.86379	0.0107953	-0.370148	12.4844	-2.00737	2.25543	13.3106	-2.74864	4.88853	-11.3527	-13.7129	6.68821	-6.02701	22.2528	23.9124	37.1359	9.56013	95.5733	13.4093	-12.3779	-2.76104	-29.5067	-7.2219	-2.3031	-9.47554	4.34174	20.497	54.1104	6.3885	88.9173	55.0881	4.6475	-7.85313	-21.6577	-1.53479	5.98967	29.7912	-0.0494147	2.41347	34.7762	0.6937
1286	0.196045	-0.936285	20.045	0.00321828	-0.42688	3.08307	0.0031751	-0.426877	8.9035	0.0287225	-0.319014	12.5142	-1.97092	2.09294	13.1911	-2.74277	4.58173	-11.5737	-14.0224	7.06725	-6.26631	22.9546	24.6251	38.1549	9.89031	94.4708	12.0052	-11.2156	-3.06767	-31.6788	-7.06758	-2.13074	-9.40051	4.26683	20.6594	54.3905	6.30495	88.7984	54.9919	4.71912	-7.84626	-21.6988	-1.47538	6.18635	29.9799	-0.19236	2.20372	34.7465	0.470713
1288	0.234765	-0.705578	20.1964	0.0402542	-0.329429	3.15029	0.0402193	-0.329443	8.97074	0.0503751	-0.243889	12.5647	-1.92708	1.86861	12.9965	-2.74639	4.16133	-11.9339	-14.4262	7.43246	-6.45083	23.8165	25.0904	39.5847	9.97484	92.8175	10.3191	-11.2039	-3.53301	-32.0685	-6.84562	-1.8771	-9.32335	4.11549	20.9028	54.7369	6.27794	88.7221	54.9451	4.77187	-7.83181	-21.7011	-1.38763	6.38599	30.1293	-0.392535	2.02648	34.7203	0.366827
1290	0.279177	-0.440289	20.3871	0.0829655	-0.217397	3.23486	0.0829431	-0.217405	9.05529	0.0753918	-0.157481	12.6282	-1.88325	1.59476	12.7818	-2.77071	3.65161	-12.3312	-14.8395	7.79839	-6.55373	24.7857	25.2969	41.2678	9.7759	90.6921	8.39758	-12.0757	-4.07729	-30.6027	-6.60559	-1.61022	-9.2396	3.87749	21.231	55.1082	6.32714	88.6981	54.9449	4.80167	-7.81029	-21.6495	-1.2722	6.58193	30.2326	-0.623738	1.89109	34.7006	0.403576
1292	0.341934	-0.288833	20.5292	0.123778	-0.156823	3.29792	0.12376	-0.156833	9.11834	0.102175	-0.109686	12.6755	-1.86038	1.33594	12.7152	-2.83204	3.17457	-12.4534	-15.0347	8.33766	-6.57615	25.708	25.7976	42.684	9.50579	88.0749	6.35312	-11.7335	-4.50645	-29.4462	-6.52768	-1.52076	-9.14842	3.66002	21.5744	55.4684	6.3756	88.6877	54.91	4.82672	-7.78694	-21.5514	-1.16657	6.75055	30.324	-0.757824	1.67929	34.6715	0.52023
1294	0.383711	-0.110435	20.6483	0.157927	-0.0826248	3.35072	0.157919	-0.0826403	9.17116	0.123164	-0.0521226	12.7151	-1.80378	0.972693	12.8002	-2.87792	2.49133	-12.2915	-15.2409	8.92423	-6.66303	26.6616	26.6959	43.8892	9.31058	84.6799	4.65374	-11.8043	-5.33412	-27.6628	-6.44847	-1.40573	-9.08644	3.45939	21.8506	55.8333	6.31922	88.7173	54.8386	4.83269	-7.78432	-21.4789	-1.12405	6.8515	30.429	-0.752692	1.58481	34.6797	0.538946
1296	0.394385	0.12672	20.7539	0.183829	0.0200393	3.39744	0.183831	0.0200203	9.21787	0.136254	0.0262251	12.7501	-1.70448	0.492891	13.0083	-2.89378	1.57667	-11.8969	-15.4937	9.51769	-6.86822	27.6454	27.7858	44.8989	9.17888	80.98	3.38071	-12.5957	-6.50336	-25.178	-6.3212	-1.21517	-9.05508	3.28082	22.0681	56.1777	6.16984	88.746	54.7641	4.83244	-7.80239	-21.4506	-1.13783	6.90908	30.5525	-0.652615	1.59729	34.7264	0.45519
1298	0.371978	0.440342	20.8731	0.202263	0.159081	3.4502	0.202281	0.159054	9.27065	0.141558	0.131311	12.7896	-1.58753	-0.0619635	13.2039	-2.90452	0.518948	-11.5222	-15.7294	10.0693	-7.28921	28.6675	27.9876	45.8555	8.84206	79.2352	2.39897	-14.2154	-7.32988	-21.8632	-6.09131	-0.906398	-9.02348	3.13471	22.3831	56.3958	6.10535	88.5689	54.8319	4.89738	-7.81933	-21.468	-1.12039	7.09205	30.6899	-0.705698	1.4732	34.7735	0.445405
1300	0.339931	0.714514	20.9792	0.213067	0.281759	3.4972	0.213096	0.281739	9.31763	0.142169	0.223715	12.8248	-1.47793	-0.567666	13.4116	-2.90598	-0.447001	-11.124	-15.962	10.5763	-7.6464	29.4329	28.4281	46.4885	8.67159	78.0296	1.47135	-14.517	-7.55199	-20.8717	-5.89181	-0.683436	-8.99975	3.00403	22.6014	56.5449	5.99662	88.4042	54.9563	4.95073	-7.82495	-21.4956	-1.09283	7.16239	30.798	-0.74519	1.40157	34.7917	0.47644
1302	0.305773	0.908634	21.0609	0.215792	0.369643	3.5335	0.21583	0.369621	9.35393	0.138872	0.289596	12.8519	-1.38717	-0.982285	13.6279	-2.90277	-1.24035	-10.7105	-16.1589	11.0298	-7.91385	29.8834	29.0742	46.7096	8.68109	76.9499	0.764647	-13.2593	-7.44888	-22.3377	-5.77718	-0.598444	-8.99564	2.90377	22.6834	56.6512	5.82789	88.3205	55.1142	4.96836	-7.82126	-21.5164	-1.06748	7.09114	30.8711	-0.73486	1.41826	34.7816	0.525344
1304	0.273135	0.972389	21.0966	0.207355	0.400439	3.54941	0.207396	0.40042	9.36983	0.130697	0.312113	12.8639	-1.33101	-1.27369	13.8366	-2.91201	-1.7962	-10.314	-16.1623	11.4645	-8.31005	30.1149	28.7874	46.3976	8.63943	75.4829	1.34029	-11.5717	-8.76552	-23.5264	-5.84984	-0.690603	-9.0521	2.90409	22.6476	56.7875	5.62278	88.4155	55.2758	4.92367	-7.84509	-21.4973	-1.08717	6.97998	30.9313	-0.664392	1.50852	34.7769	0.504006
1306	0.232382	1.01154	21.1072	0.1931	0.421231	3.5542	0.193144	0.421212	9.37464	0.118774	0.326792	12.8675	-1.24783	-1.50951	14.0578	-2.84873	-2.26171	-9.8955	-16.1946	11.5708	-8.50363	30.1602	28.1099	45.88	8.69934	74.3193	2.0503	-9.38573	-9.66953	-24.2305	-5.90004	-0.666031	-9.12488	3.00371	22.5548	56.8392	5.51444	88.463	55.5098	4.84974	-7.79232	-21.4712	-1.11777	6.86008	30.987	-0.57828	1.63047	34.7919	0.486056
1308	0.193269	1.03823	21.1048	0.178409	0.43644	3.55326	0.178454	0.436422	9.3737	0.10686	0.337272	12.8667	-1.14037	-1.69843	14.2829	-2.72176	-2.65102	-9.47134	-16.2718	11.3447	-8.46407	30.1061	27.2021	45.2444	8.80133	73.758	2.70296	-6.92709	-9.91518	-24.3602	-5.91243	-0.503791	-9.19576	3.18689	22.4228	56.7906	5.51988	88.4286	55.8163	4.75534	-7.65999	-21.448	-1.15017	6.76268	31.0293	-0.4981	1.74887	34.8204	0.48537
1310	0.20025	0.991237	21.1165	0.177235	0.415257	3.55844	0.177278	0.415238	9.37888	0.107275	0.321356	12.8706	-1.0812	-1.80525	14.4685	-2.65101	-2.87148	-9.12342	-16.236	11.0524	-8.34727	30.1985	26.2051	44.4451	8.65839	74.4149	3.61115	-4.79839	-10.2715	-24.2851	-6.04169	-0.413892	-9.23513	3.40731	22.2504	56.677	5.56998	88.3859	56.1441	4.63569	-7.52713	-21.4387	-1.18896	6.75818	31.0026	-0.451164	1.77068	34.8203	0.491989
1312	0.250784	0.923739	21.1424	0.19327	0.381155	3.56986	0.193309	0.381136	9.39029	0.121349	0.296827	12.8792	-1.05423	-1.88073	14.5755	-2.62814	-3.02106	-8.92215	-16.1512	10.8312	-8.38694	30.5517	25.3598	43.7918	8.36731	75.5708	4.88356	-3.52808	-10.3394	-24.4334	-6.19014	-0.384799	-9.25136	3.5298	22.0481	56.5757	5.61455	88.4003	56.424	4.54005	-7.44753	-21.4318	-1.1674	6.82741	30.9933	-0.500475	1.75634	34.8013	0.508846
1314	0.336213	0.841411	21.1694	0.223215	0.337399	3.58169	0.223249	0.337376	9.40212	0.146416	0.265919	12.8881	-1.0555	-1.92987	14.633	-2.64768	-3.11111	-8.81355	-16.0188	10.695	-8.54409	31.0847	24.7352	43.1939	7.96954	76.9229	6.29855	-2.85571	-10.186	-24.9639	-6.3402	-0.429709	-9.25502	3.54678	21.8705	56.4925	5.66707	88.4502	56.6233	4.4804	-7.43055	-21.4275	-1.09111	6.94453	31.0021	-0.629675	1.72338	34.764	0.538945
1316	0.426531	0.716267	21.1343	0.251314	0.274541	3.56598	0.251344	0.274513	9.38641	0.17125	0.22062	12.8764	-1.08979	-1.9122	14.8119	-2.69917	-3.06958	-8.48153	-15.7941	10.5221	-8.31111	31.2999	24.5187	41.9178	7.69585	78.216	6.56287	-1.02895	-10.2966	-26.291	-6.50867	-0.612287	-9.30235	3.565	21.9859	56.3622	5.8831	88.3375	56.6915	4.45337	-7.45537	-21.441	-1.04781	7.02381	30.9464	-0.716325	1.68565	34.7091	0.603017
1318	0.482152	0.558241	21.1073	0.261297	0.200452	3.55398	0.261318	0.200425	9.37442	0.183218	0.165825	12.8674	-1.07702	-1.90923	14.991	-2.67067	-3.07245	-8.14918	-15.4782	10.3411	-8.44187	31.5194	23.5719	40.6207	6.94223	78.0901	7.99674	0.858004	-11.0506	-26.8852	-6.68118	-0.719543	-9.24624	3.64815	21.8029	56.1949	5.94995	88.3881	56.6799	4.44752	-7.44752	-21.449	-1.03058	7.06515	30.8663	-0.729731	1.67378	34.6244	0.625907
1320	0.503895	0.407167	21.0995	0.257132	0.132443	3.55065	0.257146	0.132416	9.37108	0.184243	0.114709	12.8649	-1.02168	-1.95596	15.1167	-2.58435	-3.18046	-7.91459	-15.1908	10.0949	-8.88254	31.7839	21.8416	39.5335	5.7726	77.0637	10.6006	2.22545	-12.0702	-26.3874	-6.80778	-0.691484	-9.088	3.78608	21.3819	55.9934	5.90317	88.5491	56.6294	4.44906	-7.4037	-21.4435	-1.0293	7.07679	30.7786	-0.683293	1.69058	34.5195	0.598153
1322	0.53391	0.456858	21.0987	0.274747	0.151459	3.55018	0.27476	0.151434	9.37059	0.196255	0.130009	12.8646	-1.00699	-2.14814	15.0585	-2.63035	-3.53471	-8.01559	-15.5294	9.50468	-8.68083	32.2168	20.0765	39.098	5.13292	79.1847	12.1823	1.33503	-11.6231	-25.3762	-6.63818	-0.421702	-8.97585	3.8442	21.5946	55.7597	6.21291	88.2633	56.6589	4.41539	-7.39278	-21.4117	-0.992543	7.09249	30.7227	-0.667646	1.71992	34.4436	0.539792
1324	0.613635	0.328806	21.0578	0.298005	0.0883067	3.53208	0.298019	0.0882676	9.35255	0.217504	0.0841849	12.8511	-1.1269	-2.19571	15.02	-2.86713	-3.57604	-8.08386	-15.4759	9.15835	-8.41835	32.2663	19.7005	38.8472	5.01978	80.1428	13.1613	-0.154687	-11.4648	-23.8284	-6.7488	-0.501708	-8.89132	3.96598	21.8113	55.5318	6.55733	87.9595	56.6501	4.37346	-7.3951	-21.3895	-0.97355	7.18476	30.6542	-0.736377	1.70783	34.3771	0.562053
1326	0.722803	0.0219996	20.9794	0.318023	-0.0555657	3.49752	0.318017	-0.0555985	9.31795	0.241231	-0.0221656	12.8252	-1.33224	-2.08811	15.0282	-3.20048	-3.3042	-8.07064	-14.9635	9.08899	-8.20146	31.8668	20.5487	38.5641	5.44636	79.5537	13.8477	-1.91116	-11.6949	-22.267	-7.13482	-0.92994	-8.8355	4.117	21.8303	55.3247	6.81115	87.8042	56.6032	4.33301	-7.40186	-21.3784	-0.980293	7.33558	30.5781	-0.868894	1.65601	34.3207	0.684834
1328	0.737464	-0.109948	20.925	0.312557	-0.114495	3.47355	0.312545	-0.114527	9.29398	0.240739	-0.0665578	12.8072	-1.32356	-2.06788	15.0124	-3.17758	-3.27021	-8.10096	-14.6526	8.85971	-7.97093	31.3035	20.3948	37.7454	6.05824	79.5608	15.3229	-4.36689	-10.9864	-22.5154	-7.23799	-1.11447	-8.82581	3.99245	21.3033	55.1715	6.70769	88.1528	56.6117	4.3104	-7.3857	-21.3382	-0.99355	7.3999	30.553	-0.929048	1.62312	34.2894	0.897592
1330	0.691318	-0.112735	20.8832	0.292146	-0.111493	3.45501	0.292133	-0.111521	9.27544	0.225292	-0.0655455	12.7933	-1.21464	-2.1169	14.923	-3	-3.39793	-8.26622	-14.57	8.30564	-7.69681	30.6729	19.7854	37.0209	6.46805	80.7151	17.1465	-6.10607	-10.0623	-24.8457	-7.1591	-1.04504	-8.80202	3.97372	21.008	54.9813	6.6852	88.3755	56.7184	4.29849	-7.37959	-21.347	-1.0302	7.38063	30.558	-0.875024	1.64419	34.2789	0.995156
1332	0.609376	-0.0323383	20.8512	0.263556	-0.0689271	3.44073	0.263549	-0.0689542	9.26116	0.201314	-0.0354542	12.7826	-1.06422	-2.21224	14.7759	-2.76601	-3.6245	-8.53734	-14.6598	7.5322	-7.43936	30.0733	18.9519	36.5991	6.57999	82.7768	19.2045	-6.40199	-9.15752	-28.8508	-6.96877	-0.805946	-8.75119	4.10944	21.0333	54.763	6.7824	88.384	56.8892	4.29002	-7.39164	-21.4061	-1.10177	7.31188	30.5811	-0.730913	1.70397	34.2835	0.961981
1334	0.569953	-0.0507931	20.8242	0.244665	-0.073419	3.42876	0.244657	-0.073444	9.24919	0.187461	-0.0399619	12.7736	-1.0207	-2.24289	14.6843	-2.70092	-3.69477	-8.70693	-14.5998	7.19478	-7.50036	29.7316	18.523	36.7107	6.77292	84.1049	21.3749	-3.70765	-9.10316	-32.7971	-6.91357	-0.829622	-8.67227	4.23893	20.9779	54.6598	6.72217	88.4414	56.9247	4.26144	-7.42859	-21.451	-1.24911	7.3492	30.5972	-0.64505	1.69894	34.2902	0.936579
1336	0.560717	-0.115355	20.7874	0.234841	-0.100779	3.41251	0.234831	-0.100805	9.23294	0.181789	-0.0610197	12.7614	-1.0511	-2.24896	14.6808	-2.75857	-3.69432	-8.71272	-14.4552	7.07113	-7.5417	29.6195	18.5665	37.2485	6.82998	84.5736	23.4765	-0.446705	-9.47618	-35.7619	-6.93756	-0.949634	-8.65173	4.36292	20.88	54.5726	6.64125	88.4677	56.9504	4.2213	-7.45148	-21.4596	-1.38907	7.41183	30.5546	-0.62984	1.65851	34.2664	0.998573
1338	0.568542	-0.195599	20.7361	0.231087	-0.136509	3.3898	0.231073	-0.136532	9.21024	0.181168	-0.0879585	12.7444	-1.12354	-2.2438	14.7623	-2.88607	-3.65946	-8.56066	-14.2685	7.06855	-7.49999	29.6944	19.1271	38.2122	6.82166	84.2447	25.4134	2.60729	-9.9927	-37.5049	-6.99015	-1.08694	-8.71073	4.46868	20.7718	54.4841	6.59729	88.4554	56.9832	4.17614	-7.46172	-21.4361	-1.49668	7.47493	30.457	-0.674398	1.59429	34.2155	1.13937
1340	0.54589	-0.199674	20.6632	0.220857	-0.136177	3.35738	0.220843	-0.1362	9.17781	0.173502	-0.0883237	12.7201	-1.12506	-2.25794	14.8831	-2.89075	-3.6872	-8.33555	-14.1897	6.95938	-7.44861	29.8228	20.2546	39.6832	7.00087	83.722	27.1016	4.82263	-10.138	-38.3738	-6.88805	-1.03741	-8.8586	4.53442	20.8122	54.4114	6.72453	88.4059	56.9823	4.14821	-7.50968	-21.4305	-1.55822	7.49509	30.3712	-0.703747	1.53455	34.1866	1.22866
1342	0.491609	-0.159931	20.6009	0.200706	-0.113875	3.32968	0.200694	-0.113894	9.15011	0.157071	-0.0728668	12.6993	-1.08057	-2.25847	14.9505	-2.80816	-3.7061	-8.21094	-14.1558	6.81124	-7.33911	29.8488	21.456	41.4658	7.23521	83.4532	28.4971	6.1598	-10.026	-38.5336	-6.72363	-0.901912	-8.98845	4.54675	20.8571	54.3467	6.88188	88.4115	56.992	4.11373	-7.54204	-21.4285	-1.57885	7.52984	30.3169	-0.717788	1.4807	34.1701	1.2603
1344	0.411608	-0.0885599	20.5574	0.172109	-0.0754759	3.31029	0.172101	-0.0754936	9.13072	0.133335	-0.0458976	12.6848	-1.00419	-2.2418	14.9418	-2.66327	-3.70399	-8.22894	-14.1381	6.65106	-7.1712	29.7566	22.7142	43.4788	7.44652	83.2338	29.5574	6.68342	-9.73298	-38.1634	-6.53512	-0.719917	-9.06587	4.51424	20.8615	54.2859	7.00751	88.5011	57.0195	4.07582	-7.5592	-21.4304	-1.56556	7.58315	30.2969	-0.71635	1.43838	34.158	1.2562
1346	0.336768	-0.0111151	20.5349	0.146294	-0.0349091	3.30023	0.146291	-0.0349247	9.12066	0.111545	-0.0171402	12.6772	-0.939783	-2.22102	14.8649	-2.54055	-3.6887	-8.37345	-14.0762	6.54366	-6.97612	29.6404	24.5398	45.6733	7.63294	81.7671	30.1741	6.85693	-9.40768	-37.7248	-6.39976	-0.564421	-9.0595	4.4834	20.7621	54.2139	6.9808	88.7062	57.0596	4.06892	-7.61352	-21.4447	-1.54338	7.61988	30.2916	-0.708491	1.42565	34.1183	1.3368
1348	0.263385	0.0635022	20.5054	0.120856	0.00428999	3.28708	0.120856	0.00427746	9.10751	0.0901172	0.0106183	12.6673	-0.893522	-2.20168	14.7901	-2.45127	-3.66941	-8.51381	-13.9517	6.51688	-6.79485	29.4498	26.6456	47.8915	7.80805	79.0298	30.2339	6.58902	-9.57458	-36.4641	-6.30897	-0.445947	-9.05583	4.46511	20.6838	54.171	6.90502	88.8964	57.0628	4.07164	-7.67285	-21.4648	-1.50224	7.64083	30.2947	-0.709896	1.41263	34.087	1.40816
1350	0.190336	0.134586	20.4606	0.0952336	0.0419123	3.26717	0.0952379	0.0419025	9.0876	0.0686476	0.0371857	12.6524	-0.863396	-2.18727	14.7376	-2.39255	-3.65355	-8.61222	-13.7679	6.58308	-6.66181	29.1659	28.8236	50.0379	8.00291	75.484	29.6615	5.8832	-10.179	-34.5768	-6.25944	-0.364155	-9.07216	4.45108	20.6623	54.1565	6.81884	89.0463	57.0128	4.08194	-7.72918	-21.4867	-1.43835	7.64245	30.3012	-0.721873	1.40451	34.0701	1.44502
1352	0.113273	0.211849	20.3937	0.0683816	0.0825881	3.23746	0.0683903	0.0825814	9.0579	0.0460672	0.0659604	12.6301	-0.832891	-2.18669	14.7197	-2.33736	-3.66364	-8.64602	-13.5507	6.76558	-6.66793	28.792	30.5572	51.9729	8.21724	72.9536	28.2441	4.85584	-10.3915	-33.3129	-6.24304	-0.292554	-9.09065	4.38947	20.7272	54.1191	6.79722	89.1793	56.8978	4.1105	-7.77505	-21.4976	-1.33517	7.61749	30.3029	-0.737195	1.45422	34.0607	1.42104
1354	0.0239811	0.304454	20.3313	0.0375193	0.131041	3.20978	0.0375323	0.131037	9.03021	0.0200057	0.100301	12.6093	-0.77472	-2.18392	14.6747	-2.23181	-3.67967	-8.73062	-13.3811	6.94399	-6.73572	28.3074	31.8358	53.5967	8.50302	71.8914	26.2757	4.1103	-10.3273	-32.807	-6.20779	-0.235506	-9.10938	4.29962	20.7845	54.1337	6.71791	89.3511	56.734	4.14641	-7.83074	-21.5246	-1.24704	7.55271	30.3026	-0.717382	1.51973	34.0442	1.39964
1356	-0.0744561	0.405947	20.2823	0.00343022	0.18417	3.18812	0.00344922	0.184169	9.00855	-0.00875674	0.137936	12.5931	-0.694566	-2.17002	14.5856	-2.08334	-3.68316	-8.89792	-13.2831	7.09227	-6.83433	27.7677	32.6171	54.8586	8.79027	72.1105	24.0467	3.79197	-10.187	-33.1182	-6.14634	-0.196245	-9.12169	4.1953	20.8176	54.2037	6.5709	89.5574	56.5459	4.1803	-7.89351	-21.5691	-1.18441	7.4682	30.3048	-0.67373	1.57827	34.0214	1.39424
1358	-0.162537	0.480948	20.2547	-0.0284769	0.22478	3.17595	-0.0284538	0.224783	8.99639	-0.0351185	0.166343	12.584	-0.640706	-2.12473	14.4451	-1.97217	-3.61907	-9.16122	-13.2579	7.25547	-6.93021	27.3624	32.7833	55.7057	8.6622	72.1761	22.3005	3.82036	-11.0319	-34.3903	-6.09115	-0.197988	-9.1052	4.11484	20.8429	54.2779	6.40686	89.7255	56.4097	4.18793	-7.93273	-21.6084	-1.12974	7.45786	30.3291	-0.696335	1.57346	34.0125	1.39187
1360	-0.237795	0.543983	20.2477	-0.0558183	0.259019	3.17296	-0.055791	0.259024	8.99339	-0.0576703	0.190264	12.5817	-0.62025	-2.05973	14.2844	-1.91458	-3.50639	-9.46214	-13.3092	7.29929	-6.92786	27.0105	32.788	56.0856	8.66969	72.2844	21.2282	3.80759	-11.1147	-35.357	-6.00388	-0.161332	-9.07617	4.06369	20.9405	54.3379	6.3652	89.8305	56.3235	4.17118	-7.95956	-21.6588	-1.10508	7.47593	30.3494	-0.720195	1.55975	34.0082	1.41012
1362	-0.297701	0.589489	20.2531	-0.0779839	0.284235	3.17544	-0.0779546	0.284243	8.99587	-0.0757968	0.207759	12.5836	-0.639012	-1.97068	14.1201	-1.91881	-3.33503	-9.76993	-13.4146	7.19913	-6.80752	26.6837	32.6429	56.0038	8.80154	72.6363	20.8937	3.70985	-10.308	-35.8385	-5.90213	-0.0914875	-9.04192	4.04068	21.0934	54.3752	6.43846	89.8938	56.2809	4.13189	-7.97905	-21.7222	-1.1038	7.50815	30.3615	-0.73641	1.54549	34.0061	1.44873
1364	-0.338715	0.590996	20.2374	-0.0958122	0.28852	3.16851	-0.0957826	0.28853	8.98894	-0.0893959	0.209866	12.5784	-0.7053	-1.8343	13.9831	-1.99002	-3.05971	-10.0277	-13.4913	6.93394	-6.54728	26.3208	31.8331	55.4503	8.47659	74.1983	21.3357	3.66957	-9.81192	-36.4467	-5.88307	-0.0713855	-9.01415	4.03082	21.1501	54.3745	6.4504	90.0518	56.2527	4.07243	-8.00881	-21.7983	-1.07669	7.5348	30.3726	-0.76807	1.5073	34.0057	1.49716
1366	-0.360093	0.527666	20.2176	-0.110798	0.262697	3.15968	-0.110771	0.262708	8.98012	-0.0990171	0.18963	12.5718	-0.808341	-1.64261	13.8686	-2.10546	-2.66984	-10.2451	-13.5268	6.90826	-6.48764	26.0968	31.078	55.0614	8.06528	75.8216	21.757	3.27262	-9.40123	-36.9051	-5.95073	-0.181582	-9.00477	4.0306	21.1591	54.4035	6.4161	90.1623	56.203	4.03391	-8.01003	-21.8563	-1.06002	7.55292	30.3785	-0.788848	1.49938	33.9969	1.51327
1368	-0.368497	0.419516	20.1988	-0.124068	0.216121	3.15122	-0.124045	0.216134	8.97165	-0.106078	0.153983	12.5655	-0.930539	-1.41696	13.7723	-2.24149	-2.2109	-10.4298	-13.5297	7.15326	-6.63165	26.0235	30.6845	54.9285	7.76503	77.0698	21.9014	2.60336	-9.08491	-37.2685	-6.07581	-0.403047	-9.00987	4.02253	21.1628	54.4726	6.36591	90.2047	56.1169	4.0208	-7.98689	-21.8881	-1.05547	7.55788	30.3786	-0.794836	1.52631	33.9806	1.4935
1370	-0.390018	0.365133	20.1888	-0.138303	0.194229	3.14674	-0.138283	0.194244	8.96717	-0.115378	0.136735	12.5621	-1.01953	-1.24615	13.6802	-2.33789	-1.86438	-10.6053	-13.5568	7.38211	-6.62894	25.9745	31.3383	54.7253	8.05957	77.2256	21.5536	2.38843	-8.90928	-38.0342	-6.12845	-0.573829	-8.99407	3.94001	21.323	54.5426	6.45665	90.2149	55.9822	4.00464	-7.9901	-21.8941	-1.03967	7.53336	30.374	-0.794575	1.55535	33.968	1.46583
1372	-0.418957	0.354216	20.1802	-0.151936	0.192007	3.14288	-0.151916	0.192023	8.96331	-0.125437	0.134233	12.5592	-1.07475	-1.13265	13.5847	-2.39501	-1.63495	-10.7857	-13.603	7.57457	-6.63283	25.9202	31.7101	54.6152	8.2969	77.0995	21.1346	2.3967	-9.0036	-38.5208	-6.14127	-0.695843	-9.02417	3.84117	21.417	54.6902	6.45446	90.2591	55.7925	4.00113	-8.01954	-21.8855	-1.01829	7.51879	30.3745	-0.792202	1.57467	33.9659	1.44789
1374	-0.452353	0.37895	20.1729	-0.164363	0.205774	3.13969	-0.164342	0.205791	8.96012	-0.135578	0.143762	12.5568	-1.09987	-1.06931	13.4779	-2.417	-1.50816	-10.9859	-13.6687	7.71271	-6.65683	25.8689	31.5858	54.5999	8.3475	77.0423	20.7867	2.57703	-9.26727	-38.7159	-6.12369	-0.767311	-9.09768	3.74484	21.4171	54.9012	6.34147	90.344	55.5759	4.0091	-8.06701	-21.8719	-0.994143	7.5223	30.3821	-0.789071	1.58109	33.9723	1.44648
1376	-0.481793	0.40891	20.1725	-0.174593	0.221483	3.13957	-0.17457	0.221501	8.96	-0.144195	0.154879	12.5567	-1.11276	-1.01497	13.3372	-2.42052	-1.40188	-11.2486	-13.7597	7.78591	-6.64966	25.9142	31.3528	54.5529	8.27609	77.7796	20.6408	2.82026	-9.08134	-39.1965	-6.09321	-0.799317	-9.14549	3.67338	21.4183	55.0514	6.25333	90.4153	55.4425	4.01499	-8.09299	-21.8808	-0.975465	7.54285	30.394	-0.785579	1.57463	33.9692	1.46953
1378	-0.502261	0.423745	20.1852	-0.182221	0.229795	3.14522	-0.182197	0.229813	8.96565	-0.150409	0.160627	12.561	-1.13824	-0.958602	13.182	-2.44597	-1.28665	-11.5384	-13.8391	7.85149	-6.60988	25.9892	31.3311	54.4973	8.22987	78.2653	20.6063	3.19737	-9.13275	-39.8666	-6.07607	-0.829133	-9.1603	3.61208	21.4433	55.1434	6.24688	90.4955	55.3968	4.0031	-8.1139	-21.8873	-0.959371	7.53862	30.415	-0.776656	1.58948	33.9681	1.48295
1380	-0.513637	0.419133	20.2098	-0.18758	0.228808	3.15618	-0.187556	0.228828	8.97661	-0.154352	0.159564	12.5692	-1.177	-0.895397	13.0247	-2.49254	-1.15359	-11.8324	-13.9002	7.92113	-6.54817	26.0768	31.5518	54.4383	8.23958	78.3404	20.6649	3.70721	-9.42934	-40.6368	-6.07945	-0.86775	-9.14325	3.56299	21.4828	55.1884	6.30426	90.5857	55.4211	3.97685	-8.12989	-21.8892	-0.947181	7.50429	30.4406	-0.762205	1.62757	33.968	1.48206
1382	-0.522901	0.403523	20.2394	-0.192984	0.222831	3.1693	-0.192961	0.222851	8.98973	-0.158021	0.154766	12.579	-1.20376	-0.82391	12.8915	-2.51351	-1.01069	-12.0816	-13.9519	7.98969	-6.53017	26.1842	31.8041	54.3988	8.28781	78.2136	20.8551	4.3602	-9.34148	-41.1496	-6.10433	-0.917525	-9.10956	3.54828	21.4539	55.2475	6.26858	90.6855	55.4296	3.96955	-8.13078	-21.9	-0.944213	7.45527	30.4474	-0.74494	1.66569	33.9518	1.48414
1384	-0.523596	0.385144	20.2519	-0.194905	0.214866	3.17485	-0.194883	0.214886	8.99528	-0.158966	0.148693	12.5832	-1.22343	-0.759896	12.7988	-2.5241	-0.884915	-12.2555	-14.0084	8.00038	-6.42768	26.1877	31.7682	54.3364	8.26589	78.8493	20.8883	4.82781	-9.22602	-41.5639	-6.1216	-0.96921	-9.10349	3.53825	21.4425	55.2994	6.24417	90.7274	55.4232	3.96001	-8.12101	-21.9099	-0.954289	7.43561	30.4561	-0.736765	1.68031	33.9511	1.47737
1386	-0.517381	0.370542	20.2475	-0.193484	0.207923	3.17288	-0.193462	0.207943	8.99331	-0.157477	0.143588	12.5817	-1.23337	-0.707925	12.7463	-2.5215	-0.785658	-12.3543	-14.0748	7.9658	-6.24724	26.1	31.4987	54.2501	8.19573	80.1261	20.7465	5.06781	-9.15142	-41.9265	-6.11961	-1.01475	-9.12516	3.52506	21.4593	55.3417	6.24542	90.7111	55.401	3.9467	-8.10566	-21.9166	-0.982853	7.4528	30.4689	-0.738347	1.66458	33.9676	1.46746
1388	-0.513343	0.358557	20.2456	-0.192781	0.202323	3.17201	-0.192761	0.202344	8.99243	-0.156608	0.139445	12.5811	-1.22551	-0.662128	12.7222	-2.48889	-0.705331	-12.4001	-14.1348	8.02611	-6.14293	26.1109	31.596	54.126	8.27268	80.4828	20.7295	5.37295	-9.038	-42.434	-6.10259	-1.06761	-9.13863	3.51418	21.4674	55.3723	6.24991	90.7234	55.387	3.92491	-8.12252	-21.9136	-1.05376	7.49894	30.4766	-0.743109	1.61213	33.9779	1.48934
1390	-0.525321	0.448345	20.2724	-0.190036	0.242682	3.18405	-0.19001	0.242699	9.00449	-0.157031	0.169793	12.5901	-1.17972	-0.672187	12.6673	-2.41026	-0.741077	-12.5015	-14.3173	7.95189	-6.05105	26.0859	31.712	54.2949	8.39259	80.7517	20.3178	5.14585	-9.39344	-42.1297	-5.95999	-0.906627	-9.07445	3.45629	21.4762	55.4072	6.23465	90.6295	55.2958	3.98988	-8.02411	-21.9456	-1.11535	7.50117	30.4792	-0.728058	1.578	33.9792	1.51754
1392	-0.554258	0.638555	20.3217	-0.185756	0.328501	3.20623	-0.185722	0.32852	9.02666	-0.159097	0.234246	12.6067	-1.10627	-0.723554	12.5781	-2.29849	-0.86241	-12.6655	-14.6193	7.70073	-5.91039	25.9855	31.8106	54.7181	8.61094	81.1719	19.4909	4.35169	-10.2644	-41.0231	-5.68947	-0.534152	-8.93451	3.35847	21.4846	55.469	6.15851	90.4238	55.0923	4.15102	-7.81149	-22.006	-1.14418	7.45399	30.481	-0.697827	1.57268	33.9773	1.52671
1394	-0.590408	0.825136	20.3428	-0.184967	0.413341	3.21595	-0.184924	0.413359	9.03639	-0.163713	0.297741	12.614	-1.06518	-0.708104	12.5024	-2.21823	-0.849825	-12.8062	-14.9134	7.34954	-5.52726	25.7843	32.0129	54.9276	9.25699	82.1801	18.563	3.36381	-11.4472	-40.0602	-5.38149	-0.186172	-8.79578	3.31278	21.4839	55.634	5.84749	90.1598	54.7028	4.37496	-7.62592	-22.0347	-1.09128	7.39982	30.4978	-0.69494	1.58985	33.9983	1.4327
1396	-0.616925	1.01709	20.3326	-0.179543	0.499646	3.21177	-0.179492	0.499667	9.03221	-0.164964	0.362619	12.6109	-1.03466	-0.667262	12.4483	-2.14663	-0.787342	-12.9073	-15.1334	6.72631	-5.0251	25.3994	32.3449	54.925	9.95196	82.7545	18.0852	2.05743	-11.9711	-39.5901	-5.08201	0.191179	-8.72364	3.19576	21.465	55.8481	5.60692	90.1681	54.2892	4.48007	-7.49612	-22.0012	-1.03343	7.41435	30.5305	-0.70782	1.56368	34.0536	1.30857
1398	-0.632288	1.18601	20.2961	-0.171364	0.574854	3.19586	-0.171304	0.574872	9.01629	-0.163481	0.419354	12.5989	-1.01237	-0.599573	12.4216	-2.0788	-0.673329	-12.9581	-15.2491	5.90619	-4.44381	24.863	32.6839	54.7027	10.498	82.6686	18.1091	0.639287	-11.8089	-39.5467	-4.82495	0.5643	-8.69529	3.02737	21.4637	56.0401	5.54721	90.4188	53.9351	4.45266	-7.39801	-21.9105	-0.996642	7.49652	30.5699	-0.732418	1.49604	34.1277	1.20223
1400	-0.652717	1.2289	20.2647	-0.176583	0.595393	3.18204	-0.176522	0.595411	9.00247	-0.168659	0.434386	12.5886	-1.004	-0.462513	12.4295	-2.0077	-0.428473	-12.9458	-15.2477	5.30492	-3.77315	24.3716	32.409	54.231	10.4226	81.9985	18.3628	0.0479438	-11.994	-38.9847	-4.67526	0.793365	-8.52404	3.00036	21.6856	55.9484	5.86443	90.4237	53.8347	4.43101	-7.16698	-21.813	-1.01416	7.56405	30.5756	-0.766292	1.46073	34.1416	1.26297
1402	-0.658824	1.19121	20.2263	-0.182701	0.579402	3.16489	-0.182641	0.579419	8.98532	-0.172266	0.422043	12.5757	-1.00035	-0.336144	12.4677	-1.94948	-0.201514	-12.8769	-15.1876	5.02265	-3.36881	23.9686	32.4425	54.0135	10.4327	80.8754	18.1538	-0.124286	-12.2124	-38.6046	-4.63844	0.902138	-8.38287	3.03498	21.7056	55.8627	6.02568	90.4959	53.7686	4.38557	-6.94768	-21.7399	-1.0354	7.58335	30.5655	-0.750419	1.45559	34.1425	1.25092
1404	-0.647147	1.10811	20.1789	-0.185073	0.541967	3.14365	-0.185017	0.541986	8.96408	-0.171755	0.393896	12.5598	-1.00347	-0.247138	12.5253	-1.91885	-0.0397656	-12.7712	-15.1	5.01585	-3.26601	23.6862	32.831	54.0994	10.6448	79.5154	17.5234	-0.0437098	-12.3927	-38.4557	-4.68671	0.920257	-8.31628	3.1013	21.5312	55.8376	5.97723	90.6268	53.6834	4.33026	-6.78833	-21.7041	-1.04419	7.58582	30.5467	-0.70503	1.46307	34.1448	1.14377
1406	-0.618849	1.08705	20.1253	-0.17469	0.530196	3.11976	-0.174635	0.530214	8.94019	-0.163286	0.385724	12.5419	-1.03097	-0.229393	12.558	-1.96148	0.00310792	-12.7111	-15.0218	4.9664	-3.28134	23.6065	32.8887	54.1778	10.9458	78.5473	17.4919	-0.101489	-12.4081	-38.1662	-4.70445	0.956459	-8.35002	3.12885	21.6443	55.8277	6.05002	90.4999	53.5603	4.33029	-6.75523	-21.7204	-1.01795	7.75195	30.538	-0.779377	1.4087	34.1724	1.06887
1408	-0.592859	1.07102	20.0517	-0.164918	0.520812	3.08695	-0.164864	0.52083	8.90738	-0.155428	0.379297	12.5172	-1.06847	-0.209306	12.6144	-2.0213	0.0539062	-12.6069	-14.9763	4.81573	-3.11889	23.5538	32.8897	54.2468	10.98	78.0834	17.2285	-0.190459	-12.4621	-37.9067	-4.69886	1.01752	-8.4347	3.17231	21.6456	55.7729	6.07883	90.4205	53.4695	4.34336	-6.78334	-21.7369	-1.01071	7.95378	30.5131	-0.872022	1.30061	34.1893	1.07864
1410	-0.574647	1.03324	19.9601	-0.160499	0.502592	3.04616	-0.160447	0.502609	8.86659	-0.151032	0.365928	12.4867	-1.10634	-0.158923	12.6975	-2.0696	0.159316	-12.4539	-14.9384	4.64812	-2.82229	23.4688	32.9813	54.3172	10.8158	77.9858	16.5949	-0.304145	-12.5532	-37.7105	-4.69411	1.06821	-8.54636	3.22331	21.4923	55.6797	6.06928	90.4575	53.4103	4.35728	-6.83324	-21.74	-1.03556	8.14161	30.4696	-0.945393	1.16508	34.1878	1.1638
1412	-0.5633	0.900351	19.8702	-0.167414	0.443363	3.006	-0.167368	0.443378	8.82643	-0.152575	0.321192	12.4566	-1.12358	-0.0302122	12.7839	-2.04906	0.398316	-12.2954	-14.7802	4.97652	-2.95807	23.3101	33.6455	54.5156	11.1762	77.4111	15.6973	-0.455749	-12.4418	-37.6423	-4.81105	0.928334	-8.64131	3.20027	21.3517	55.648	6.17305	90.6267	53.3023	4.35674	-6.80614	-21.7266	-1.10162	8.22452	30.4196	-0.924347	1.11019	34.168	1.22022
1414	-0.568302	0.770116	19.788	-0.181184	0.38674	2.96924	-0.181144	0.386758	8.78968	-0.159397	0.277989	12.429	-1.10933	0.0847625	12.8249	-1.97706	0.600425	-12.2203	-14.5941	5.15803	-2.97208	22.9914	34.122	54.6039	11.3462	77.0796	14.8199	-0.768215	-12.4543	-37.3333	-4.90959	0.771639	-8.73722	3.1551	21.2421	55.6077	6.2955	90.7703	53.2304	4.36339	-6.76342	-21.7105	-1.13356	8.28266	30.3821	-0.928929	1.07209	34.1543	1.25145
1416	-0.590649	0.675639	19.7271	-0.199336	0.347294	2.94204	-0.1993	0.347314	8.76247	-0.170545	0.24736	12.4086	-1.0647	0.158628	12.8017	-1.86628	0.716693	-12.2634	-14.4184	5.09653	-2.78394	22.5579	34.2583	54.5417	11.2814	77.0547	14.1237	-1.14579	-12.6196	-36.8286	-4.95846	0.649556	-8.80783	3.11159	21.1886	55.5455	6.40719	90.8389	53.2072	4.3796	-6.72636	-21.6971	-1.12386	8.31651	30.3572	-0.967751	1.04883	34.1428	1.26589
1418	-0.628733	0.664554	19.7375	-0.216952	0.345787	2.94667	-0.216916	0.34581	8.76711	-0.183622	0.245146	12.4121	-1.00409	0.162487	12.6893	-1.75427	0.70072	-12.4713	-14.3264	4.99826	-2.55326	22.2615	34.157	54.3507	11.4049	76.9037	13.8972	-0.980835	-12.8184	-36.7808	-4.95416	0.626358	-8.7189	3.12653	21.2639	55.4614	6.47849	90.771	53.2005	4.40503	-6.72448	-21.6902	-1.1204	8.25144	30.3226	-0.955807	1.09012	34.0896	1.2994
1420	-0.655748	0.650376	19.7609	-0.229977	0.341977	2.95708	-0.229942	0.342002	8.77751	-0.193121	0.241496	12.4199	-0.960903	0.180892	12.5395	-1.66774	0.718471	-12.7491	-14.2552	4.88221	-2.36238	22.0646	34.0588	54.3596	11.5539	76.8858	13.8648	-1.23	-12.5342	-36.4801	-4.96395	0.543077	-8.64453	3.12751	21.31	55.4104	6.47637	90.8016	53.242	4.37764	-6.77469	-21.7066	-1.11392	8.16401	30.2917	-0.951279	1.12949	34.0256	1.40344
1422	-0.67039	0.599571	19.7736	-0.240813	0.321046	2.96268	-0.24078	0.32107	8.78312	-0.199927	0.225175	12.4241	-0.941742	0.237826	12.3913	-1.60897	0.815637	-13.0246	-14.169	4.78991	-2.2378	21.9804	33.9358	54.5424	11.6354	77.0672	14.0589	-2.04623	-11.8267	-35.7218	-5.01905	0.378303	-8.62707	3.13714	21.3122	55.39	6.43039	90.9531	53.3322	4.29287	-6.86855	-21.7474	-1.10585	8.07916	30.2648	-0.956152	1.15862	33.962	1.56191
1424	-0.691703	0.447187	19.7287	-0.263536	0.256174	2.94247	-0.26351	0.256198	8.76291	-0.212914	0.175247	12.409	-0.943435	0.357126	12.3504	-1.56299	1.03295	-13.1014	-13.9686	4.88365	-2.20744	22.0988	33.3245	54.4354	11.3679	77.5223	14.9726	-3.13739	-11.5328	-34.2133	-5.19483	0.186273	-8.68747	3.33195	21.3849	55.3312	6.51258	91.073	53.4507	4.19172	-6.95971	-21.8043	-1.10489	8.02255	30.2303	-0.926352	1.20987	33.9155	1.64684
1426	-0.743667	0.336909	19.7062	-0.29594	0.212438	2.93229	-0.295917	0.21247	8.75272	-0.23444	0.140539	12.4013	-0.910478	0.426468	12.3303	-1.47475	1.1453	-13.1386	-13.7705	4.75493	-2.02511	22.1305	32.9823	54.3061	11.0045	78.0354	15.6279	-4.39443	-11.0932	-32.8636	-5.30407	0.0761233	-8.68316	3.51023	21.3891	55.272	6.54814	91.2279	53.5696	4.10199	-7.007	-21.851	-1.10139	7.98471	30.2106	-0.896595	1.26626	33.8758	1.74144
1428	-0.818603	0.283847	19.713	-0.333363	0.195783	2.93519	-0.333343	0.195818	8.75562	-0.261393	0.125768	12.4035	-0.851721	0.43529	12.3215	-1.36464	1.1373	-13.1539	-13.5924	4.44223	-1.73034	22.044	33.059	54.2417	10.6946	78.4084	15.8115	-5.6513	-10.5512	-31.8046	-5.33311	0.0432934	-8.61108	3.63126	21.3145	55.2106	6.53041	91.4158	53.685	4.03331	-7.0155	-21.875	-1.09789	7.9593	30.2044	-0.872021	1.31986	33.8379	1.84861
1430	-0.857828	0.197485	19.6979	-0.358088	0.161399	2.92832	-0.358071	0.161435	8.74875	-0.277755	0.0985216	12.3984	-0.865704	0.457214	12.3654	-1.38138	1.18229	-13.0727	-13.3833	4.53754	-1.74938	22.0197	33.4712	54.3614	10.78	77.8607	15.6041	-6.41914	-10.695	-30.6435	-5.43032	-0.0642407	-8.59952	3.72807	21.2451	55.0954	6.60422	91.5969	53.8277	3.98711	-7.06202	-21.85	-1.11873	7.92663	30.1835	-0.839498	1.35127	33.7878	1.9178
1432	-0.892483	0.162344	19.6828	-0.376332	0.149025	2.92148	-0.376317	0.149064	8.74191	-0.290632	0.0881366	12.3933	-0.874113	0.464119	12.4254	-1.39433	1.19762	-12.9614	-13.2869	4.59676	-1.76747	21.9682	33.766	54.5896	10.8691	77.9486	15.1763	-7.2906	-10.585	-29.6923	-5.45835	-0.122141	-8.60889	3.76136	21.1878	55.0347	6.64845	91.7062	53.9007	3.95507	-7.08113	-21.8301	-1.1199	7.89618	30.1687	-0.822349	1.37931	33.7483	1.93257
1434	-0.926946	0.171185	19.6684	-0.390648	0.155876	2.9151	-0.390632	0.155916	8.73554	-0.301762	0.0923684	12.3885	-0.872183	0.470091	12.4869	-1.38895	1.20701	-12.8472	-13.2874	4.50583	-1.63391	21.8464	33.8663	54.7573	10.9066	78.6461	14.8223	-8.40404	-10.0328	-28.8762	-5.42315	-0.137615	-8.62346	3.75617	21.1378	55.0258	6.63471	91.737	53.9069	3.93005	-7.06821	-21.823	-1.09871	7.86654	30.1629	-0.818246	1.41703	33.7205	1.91031
1436	-0.951963	0.118491	19.6387	-0.406212	0.134944	2.90175	-0.406198	0.134985	8.72218	-0.312106	0.0757421	12.3785	-0.918757	0.551033	12.5312	-1.44083	1.37218	-12.766	-13.1943	4.20254	-0.968906	21.5596	34.0043	54.248	11.049	78.4266	15.3444	-9.84934	-9.35843	-27.4051	-5.47421	-0.2552	-8.60664	3.84384	21.0404	54.9483	6.53683	91.7303	53.9497	3.89909	-7.05832	-21.8	-1.08153	7.82432	30.1579	-0.799472	1.50621	33.6869	1.93773
1438	-0.985693	0.0510718	19.6289	-0.426859	0.10837	2.89722	-0.426848	0.108414	8.71765	-0.3259	0.0545912	12.3751	-0.939752	0.656716	12.5338	-1.43594	1.57221	-12.7618	-12.9659	3.716	-0.284245	21.1142	33.9505	53.5238	11.0121	77.0612	17.0737	-11.313	-7.27815	-27.1371	-5.53734	-0.370782	-8.54283	3.99501	21.0021	54.8607	6.49801	91.717	54.0308	3.83349	-7.06491	-21.7977	-1.0947	7.78507	30.1674	-0.752687	1.57927	33.6497	2.0189
1440	-1.03531	-0.00806825	19.6388	-0.453729	0.0868441	2.90145	-0.45372	0.0868909	8.72188	-0.344658	0.036833	12.3782	-0.918402	0.765868	12.4971	-1.3524	1.76168	-12.8297	-12.6473	3.0933	0.289549	20.5304	33.549	52.5897	10.9279	75.2808	20.0191	-12.3393	-3.97121	-28.6967	-5.58079	-0.447353	-8.45643	4.17563	21.0271	54.7861	6.53953	91.7348	54.1536	3.72256	-7.08563	-21.8179	-1.13718	7.74521	30.1974	-0.678144	1.63285	33.6177	2.13069
1442	-1.11557	0.00358935	19.6329	-0.487834	0.0989375	2.89877	-0.487824	0.0989878	8.7192	-0.37091	0.0437609	12.3762	-0.853423	0.836594	12.452	-1.20525	1.86376	-12.912	-12.4781	2.45461	0.774225	19.8611	32.3283	51.0846	11.2552	76.7929	23.582	-11.7882	-1.46744	-32.3838	-5.52143	-0.427534	-8.46949	4.25773	21.0573	54.7776	6.61472	91.8999	54.319	3.54219	-7.10288	-21.8367	-1.17635	7.67015	30.2625	-0.588466	1.72725	33.6255	2.15896
1444	-1.19188	0.0235785	19.6209	-0.519483	0.114313	2.89339	-0.519471	0.114367	8.71382	-0.395528	0.0532931	12.3722	-0.786254	0.889205	12.4301	-1.0618	1.93185	-12.9514	-12.4268	1.98013	0.943202	19.1997	30.9185	49.1181	11.6269	78.0799	28.761	-9.27809	-0.0858044	-36.9492	-5.49091	-0.343834	-8.50862	4.33239	20.9349	54.7752	6.61468	92.1006	54.4905	3.39922	-7.05332	-21.8332	-1.20148	7.61334	30.3283	-0.520417	1.78309	33.6537	2.17089
1446	-1.25046	0.03396	19.6071	-0.544218	0.123931	2.88723	-0.544205	0.123987	8.70766	-0.41462	0.0589463	12.3676	-0.733074	0.933766	12.431	-0.947299	1.99086	-12.9485	-12.4767	1.67185	0.809362	18.5283	29.3924	46.7426	11.7948	78.6531	35.7112	-5.02471	-0.0508282	-41.2965	-5.51221	-0.235195	-8.54387	4.40627	20.6825	54.7453	6.54928	92.2932	54.6656	3.30754	-6.94824	-21.8163	-1.2167	7.57697	30.3882	-0.481431	1.80415	33.7103	2.22541
1448	-1.27731	0.0317357	19.6075	-0.556158	0.125301	2.88734	-0.556145	0.12536	8.70776	-0.423633	0.0592326	12.3677	-0.70669	0.98691	12.4091	-0.877489	2.07651	-12.9883	-12.5647	1.29751	0.648864	17.695	27.2866	43.9657	10.9407	79.3386	44.3401	-0.635195	-1.13806	-42.865	-5.53864	-0.210547	-8.51136	4.41821	20.5592	54.5955	6.59942	92.4389	54.8985	3.20281	-6.90294	-21.8449	-1.2589	7.51668	30.4464	-0.461481	1.86608	33.83	2.53524
1450	-1.24926	-0.0461092	19.5957	-0.550676	0.0887603	2.88196	-0.550666	0.0888171	8.70239	-0.41727	0.0322427	12.3637	-0.739835	1.08734	12.4117	-0.896594	2.27198	-12.9837	-12.586	1.09606	0.389169	16.8148	25.647	41.4889	9.1564	80.0444	52.6555	3.04608	-2.49368	-43.0773	-5.65358	-0.332201	-8.46692	4.46543	20.4747	54.4626	6.57394	92.3901	55.0324	3.15322	-6.85173	-21.9032	-1.28811	7.45792	30.5348	-0.45207	2.02099	34.0595	2.80535
1452	-1.17736	-0.19472	19.559	-0.532168	0.0173691	2.86533	-0.532166	0.017424	8.68576	-0.399005	-0.0200073	12.3511	-0.81925	1.23574	12.4635	-0.980902	2.57289	-12.8883	-12.5082	1.06278	0.0983995	15.9432	24.8073	39.4809	6.8384	80.7597	59.8061	5.56702	-3.67789	-42.4234	-5.82917	-0.575676	-8.4354	4.55807	20.4339	54.3686	6.48406	92.1592	55.031	3.16379	-6.80222	-21.9805	-1.30218	7.40143	30.6472	-0.433884	2.26704	34.3816	2.92632
1454	-1.12324	-0.345281	19.4688	-0.521557	-0.0534583	2.82498	-0.521562	-0.0534084	8.64541	-0.386669	-0.0723497	12.3208	-0.870977	1.39969	12.631	-1.01147	2.88975	-12.5774	-12.3126	0.9765	0.0876368	15.0045	25.1569	37.8229	5.0676	81.7132	64.8239	6.42409	-3.96871	-41.1439	-5.89151	-0.788421	-8.47438	4.65314	20.5172	54.2799	6.53686	91.93	54.897	3.1926	-6.83761	-22.0472	-1.33262	7.35233	30.7241	-0.359391	2.48206	34.666	2.7843
1456	-1.10619	-0.416384	19.3603	-0.520209	-0.0863193	2.77661	-0.520219	-0.0862639	8.59704	-0.383613	-0.096869	12.2845	-0.841308	1.53603	12.8139	-0.906767	3.12356	-12.2356	-12.1656	0.884795	0.119173	14.093	26.0467	36.8885	3.73894	82.9561	67.96	5.97667	-3.84013	-39.7983	-5.82938	-0.85296	-8.51448	4.69485	20.6478	54.152	6.69772	91.7999	54.7179	3.24696	-6.90424	-22.0814	-1.35686	7.17663	30.7891	-0.167561	3.01547	34.9847	2.29563
1458	-1.13564	-0.397802	19.2462	-0.53142	-0.0759262	2.72588	-0.531428	-0.0758713	8.54631	-0.392628	-0.0898401	12.2464	-0.723852	1.63764	12.9739	-0.656879	3.25963	-11.9341	-12.0992	0.792164	0.145864	13.1959	27.2153	36.7002	2.88599	84.4071	69.3851	4.33807	-3.35559	-38.5394	-5.65825	-0.774081	-8.54175	4.66547	20.7941	53.9881	6.9306	91.7917	54.534	3.31764	-6.97528	-22.0838	-1.34084	6.86237	30.8715	0.141609	3.81086	35.4238	1.28731
1460	-1.21799	-0.34726	19.1468	-0.563048	-0.0469571	2.68166	-0.563053	-0.0469005	8.50208	-0.41807	-0.0701898	12.2133	-0.560909	1.72937	13.0541	-0.326757	3.3605	-11.7795	-12.0697	0.713121	0.184858	12.2722	28.3316	37.0305	2.56847	85.8567	69.6117	1.23814	-2.20168	-37.1257	-5.47884	-0.735034	-8.54841	4.54227	20.9253	53.842	7.11513	91.8652	54.405	3.3701	-6.98317	-22.0862	-1.18798	6.52046	31.07	0.521653	4.39933	36.2634	-1.08245
1462	-1.34905	-0.258015	19.0262	-0.612693	0.00305473	2.62808	-0.612694	0.00312099	8.44851	-0.458304	-0.0359359	12.1732	-0.370481	1.78088	13.1113	0.037663	3.3779	-11.6677	-12.0586	0.599511	0.256062	11.2198	29.5404	37.63	2.41965	86.2523	68.9416	-1.3629	-0.67948	-36.7649	-5.24265	-0.589697	-8.66523	4.46428	20.9301	53.7524	7.19443	92.0183	54.3413	3.40583	-7.0061	-22.0709	-0.847307	6.03852	31.3403	0.825742	4.47492	37.4732	-3.52589
1464	-1.51671	-0.117108	18.8909	-0.673984	0.078695	2.56808	-0.673976	0.0787645	8.38851	-0.508846	0.0167248	12.1283	-0.163514	1.79024	13.1441	0.415923	3.31256	-11.6017	-12.0706	0.432023	0.388317	10.0461	30.8366	38.3218	2.60418	85.9098	67.7005	-3.21833	1.41459	-37.9193	-4.94751	-0.32665	-8.86469	4.44423	20.8375	53.716	7.19022	92.2114	54.3241	3.42336	-7.0538	-22.0455	-0.330595	5.36685	31.643	0.874822	3.80032	38.8323	-4.86429
1466	-1.68697	0.140811	18.7942	-0.726497	0.205833	2.52576	-0.726478	0.205909	8.3462	-0.556065	0.108452	12.0968	0.0563496	1.77353	13.1018	0.809058	3.19457	-11.6761	-12.1495	0.16117	0.727139	8.8533	32.2776	38.8047	4.28447	87.5673	66.361	-5.64587	5.18243	-41.502	-4.59914	-0.00785976	-8.89162	4.36985	20.8985	53.6702	7.29473	92.3175	54.2347	3.40762	-7.09308	-22.0466	0.259728	4.42937	31.8708	0.0267419	1.98403	39.4641	-0.919962
1468	-1.82156	0.411724	18.7449	-0.762325	0.335731	2.50481	-0.762288	0.335806	8.32524	-0.590979	0.203297	12.0812	0.222438	1.75277	12.9819	1.1048	3.08984	-11.8964	-12.2804	-0.0419757	0.875312	7.94239	33.0768	38.8412	6.06012	88.3279	66.0959	-6.7747	7.49245	-43.3663	-4.3257	0.321201	-8.92212	4.39523	20.922	53.6297	7.26769	92.2822	54.2551	3.44944	-7.1381	-22.0981	0.865084	3.10086	31.9894	-0.759843	-1.75722	39.6532	2.80624
1470	-1.90449	0.641502	18.7264	-0.779056	0.443319	2.49752	-0.77901	0.443399	8.31795	-0.61023	0.282684	12.0758	0.313011	1.74857	12.8155	1.27115	3.04447	-12.2039	-12.4333	-0.187201	0.826551	7.35945	33.1237	38.5222	7.35945	87.9677	66.7367	-6.49746	7.81375	-43.2009	-4.15053	0.613908	-9.00299	4.51255	20.8822	53.5766	7.12211	92.1234	54.4102	3.5559	-7.17309	-22.1836	1.44542	1.52315	32.0059	-1.24818	-6.39421	39.4111	5.1027
1472	-1.9157	0.709406	18.6522	-0.778321	0.473706	2.46485	-0.778272	0.473786	8.28528	-0.611602	0.305405	12.0514	0.300206	1.82542	12.7233	1.28103	3.18809	-12.3735	-12.4738	-0.528385	0.953647	6.89737	32.5941	38.4598	7.09368	87.8651	66.2022	-5.3972	8.19865	-44.0367	-4.05108	0.727019	-9.1865	4.55085	20.8283	53.424	7.11136	91.9753	54.6578	3.66497	-7.12587	-22.2066	1.99051	0.286169	32.0459	-1.53254	-7.06683	38.8952	6.31579
1474	-1.894	0.744412	18.5661	-0.76602	0.486848	2.42677	-0.76597	0.486928	8.2472	-0.603254	0.315952	12.0228	0.31075	1.89674	12.7097	1.32923	3.31302	-12.3966	-12.5181	-0.803515	1.10685	6.60876	32.3311	38.304	6.87497	88.4881	65.3985	-3.82115	8.01894	-45.1787	-3.90755	0.890938	-9.33125	4.5392	20.8188	53.2577	7.27702	91.8832	54.8204	3.76367	-7.01997	-22.2229	2.18166	-0.250094	31.9437	-1.27451	-5.47521	37.8634	5.0021
1476	-1.84427	0.769807	18.485	-0.742258	0.493433	2.39084	-0.742207	0.493509	8.21127	-0.585923	0.322317	11.9958	0.364578	1.94196	12.7625	1.4437	3.37391	-12.2964	-12.5704	-0.952904	1.23704	6.49833	32.4739	38.0421	7.01763	89.6103	64.609	-2.14158	7.40969	-46.4132	-3.72487	1.11947	-9.40846	4.49275	20.8657	53.1081	7.57232	91.8352	54.8594	3.8487	-6.88758	-22.2333	1.99131	-0.0271223	31.6681	-0.647116	-2.55091	36.3343	1.65204
1478	-1.7441	0.75934	18.4431	-0.699368	0.480208	2.37217	-0.699318	0.480281	8.1926	-0.553038	0.3151	11.9818	0.416952	1.96076	12.8188	1.54477	3.38757	-12.1904	-12.5452	-0.964842	1.23649	6.61483	32.7125	37.8866	7.25768	89.6996	64.313	-1.18386	7.18799	-46.881	-3.64038	1.25496	-9.44681	4.44913	20.95	53.0202	7.75058	91.7266	54.8012	3.92492	-6.83282	-22.1839	1.59134	0.834311	31.1538	-0.479021	-0.761002	34.6203	1.06305
1480	-1.61694	0.715735	18.4199	-0.647427	0.450271	2.3617	-0.647381	0.450337	8.18213	-0.512331	0.295967	11.9738	0.433602	1.97811	12.8424	1.58132	3.41264	-12.1458	-12.4541	-0.954292	1.25426	6.67347	32.6155	37.8358	7.07033	89.3188	64.1711	-0.342267	7.18262	-47.1445	-3.68097	1.27667	-9.45053	4.51487	21.0632	52.9419	7.78385	91.501	54.7553	4.02569	-6.84977	-22.174	1.32931	1.55213	30.8186	-0.711166	-0.0597452	33.6152	1.87314
1482	-1.48382	0.669702	18.4081	-0.593057	0.418815	2.35629	-0.593014	0.418876	8.17672	-0.469709	0.275861	11.9697	0.427958	1.98268	12.8383	1.57303	3.42315	-12.1532	-12.3441	-0.968068	1.29969	6.63817	32.217	37.8683	6.55239	88.7681	64.0944	0.427413	7.31526	-47.3376	-3.78946	1.24079	-9.44075	4.65596	21.1819	52.8661	7.70831	91.2058	54.7387	4.14855	-6.92842	-22.2036	1.25231	1.92232	30.773	-1.16718	-0.514804	33.4852	3.44262
1484	-1.40954	0.752925	18.3963	-0.553508	0.448934	2.35133	-0.553462	0.448991	8.17176	-0.442036	0.30086	11.9659	0.500871	1.89097	12.8731	1.66755	3.22798	-12.0903	-12.4139	-1.09736	1.26571	6.65358	32.1442	37.8677	6.66504	88.939	64.0182	0.765045	7.34243	-47.5541	-3.67977	1.43592	-9.49866	4.62782	21.2251	52.8096	7.72473	91.0971	54.7057	4.24213	-7.02881	-22.1696	1.18199	1.96896	31.057	-1.00549	-2.37732	34.0339	2.81711
1486	-1.33332	0.833156	18.3824	-0.513377	0.477579	2.34537	-0.513328	0.477632	8.1658	-0.413836	0.324793	11.9614	0.577937	1.81479	12.9342	1.77532	3.05971	-11.9779	-12.4928	-1.1364	1.21263	6.73141	32.2154	37.8996	6.94174	88.9171	63.9406	1.06878	7.35654	-47.7014	-3.55653	1.60367	-9.53364	4.47364	21.2306	52.7803	7.81986	91.0925	54.5906	4.35772	-7.1012	-22.1445	1.09134	2.0391	31.2465	-0.900157	-3.35264	34.3523	2.36506
1488	-1.24157	0.871062	18.3588	-0.470044	0.48636	2.33492	-0.469993	0.486408	8.15535	-0.381997	0.334072	11.9536	0.634672	1.78424	13.0176	1.8641	2.98276	-11.8232	-12.5259	-1.05241	1.15706	6.84598	32.3255	37.9503	7.21451	88.6274	63.8464	1.39268	7.37182	-47.7712	-3.48219	1.68003	-9.54912	4.25752	21.2322	52.7782	7.97521	91.1358	54.4026	4.49814	-7.1469	-22.144	0.978358	2.22165	31.2525	-0.970514	-3.09194	34.2336	2.50297
1490	-1.1271	0.819727	18.2975	-0.424381	0.454071	2.30748	-0.424334	0.454114	8.12791	-0.345844	0.312779	11.9329	0.631235	1.82137	13.1154	1.87045	3.05286	-11.6405	-12.4286	-0.899998	1.12132	6.85981	32.1472	37.9163	7.16429	88.5875	63.6838	1.57165	7.3964	-47.818	-3.549	1.62158	-9.64332	4.22017	21.3654	52.7981	8.12649	91.0491	54.2407	4.63199	-7.23578	-22.1697	0.896802	2.54997	31.1524	-1.19998	-2.4595	33.8579	2.79298
1492	-1.0394	0.784976	18.2283	-0.389047	0.431315	2.27655	-0.389003	0.431355	8.09698	-0.318017	0.297969	11.9097	0.631644	1.84423	13.1943	1.87846	3.09528	-11.4934	-12.374	-0.794336	1.07548	6.84988	31.8732	37.8484	6.99932	88.6795	63.5725	1.65542	7.39202	-47.8046	-3.58005	1.59065	-9.74802	4.26763	21.3997	52.8005	8.13023	90.9467	54.1208	4.75017	-7.30979	-22.2063	0.804572	2.65897	31.0528	-1.27706	-2.40497	33.5076	2.8883
1494	-0.988259	0.7818	18.1618	-0.367045	0.425487	2.24695	-0.367001	0.425525	8.06738	-0.301219	0.294977	11.8874	0.648571	1.83811	13.2436	1.90559	3.07816	-11.4018	-12.3897	-0.746784	1.01283	6.84278	31.6002	37.7803	6.80255	88.8263	63.5257	1.68239	7.36459	-47.7546	-3.54943	1.61084	-9.85056	4.36971	21.2879	52.7844	7.9679	90.8707	54.0598	4.85096	-7.35764	-22.2499	0.704513	2.52706	30.9862	-1.17449	-2.96607	33.2574	2.79425
1496	-0.965018	0.770013	18.1121	-0.357953	0.418277	2.22478	-0.35791	0.418314	8.04522	-0.29398	0.290145	11.8708	0.674148	1.82411	13.2569	1.94615	3.04282	-11.3773	-12.425	-0.675285	0.926458	6.88812	31.5579	37.8141	6.7246	88.7699	63.4798	1.77998	7.37843	-47.801	-3.51424	1.61759	-9.96526	4.47932	21.0332	52.7897	7.68816	90.9055	54.0976	4.942	-7.38843	-22.3009	0.6446	2.41461	30.9618	-1.11255	-3.18228	33.0904	2.79627
1498	-0.945708	0.725807	18.0758	-0.353273	0.397229	2.20856	-0.353232	0.397265	8.02899	-0.289164	0.274692	11.8586	0.681773	1.81954	13.2581	1.95814	3.03153	-11.375	-12.4243	-0.569303	0.871559	6.93808	31.6231	37.848	6.75016	88.6815	63.4407	1.83202	7.38427	-47.8179	-3.54539	1.58696	-10.0501	4.55607	20.8596	52.7974	7.52266	90.9282	54.1546	5.01952	-7.39008	-22.3624	0.618524	2.44213	30.9309	-1.07038	-3.32611	32.8577	2.70237
1500	-0.925021	0.657575	18.0513	-0.34998	0.365566	2.19748	-0.349942	0.365602	8.01791	-0.284711	0.251222	11.8503	0.670153	1.82389	13.2574	1.9388	3.044	-11.3764	-12.3867	-0.460048	0.862738	6.97035	31.723	37.8605	6.82347	88.6018	63.4089	1.8446	7.37814	-47.7888	-3.63686	1.53019	-10.1057	4.5822	20.8135	52.8058	7.52192	90.91	54.2068	5.09096	-7.36381	-22.426	0.623466	2.61039	30.891	-1.0619	-3.408	32.5574	2.54746
1502	-0.911113	0.628842	18.0318	-0.346329	0.351782	2.18874	-0.346293	0.351817	8.00917	-0.281116	0.241141	11.8438	0.663936	1.81184	13.2687	1.9225	3.02476	-11.3558	-12.3764	-0.501403	0.908077	6.94422	31.6498	37.8552	6.68953	88.5398	63.3973	1.95492	7.38156	-47.7585	-3.68548	1.52712	-10.1829	4.52848	20.8527	52.8242	7.65388	90.8485	54.239	5.19109	-7.31707	-22.4555	0.655356	2.77787	30.8823	-1.15204	-3.27424	32.3286	2.6629
1504	-0.890871	0.614529	18.0228	-0.338677	0.3438	2.18471	-0.338642	0.343835	8.00514	-0.274894	0.235655	11.8407	0.649427	1.8039	13.2898	1.89255	3.01638	-11.317	-12.3663	-0.577341	0.946468	6.85534	31.5972	37.8581	6.62048	88.5556	63.3641	2.03488	7.41764	-47.7357	-3.70688	1.53641	-10.2369	4.48811	20.8894	52.8291	7.76286	90.7809	54.255	5.2879	-7.29875	-22.4737	0.666621	2.84338	30.8858	-1.1988	-3.3276	32.1801	2.73604
1506	-0.860552	0.603015	18.0207	-0.326366	0.336214	2.18375	-0.326331	0.336248	8.00418	-0.265212	0.230759	11.84	0.625323	1.80779	13.3238	1.84958	3.03343	-11.254	-12.3439	-0.641986	0.963722	6.72038	31.6071	37.8742	6.65917	88.6263	63.3005	2.06308	7.4813	-47.7173	-3.71293	1.53265	-10.2652	4.47413	20.8986	52.8223	7.81016	90.726	54.252	5.36585	-7.31554	-22.4829	0.643529	2.81233	30.8946	-1.18377	-3.58411	32.1014	2.72767
1508	-0.816586	0.565424	18.0068	-0.31028	0.316044	2.17745	-0.310248	0.316076	7.99788	-0.251916	0.216692	11.8352	0.594208	1.83903	13.3882	1.80397	3.10327	-11.1338	-12.2762	-0.605435	0.968929	6.61678	31.6775	37.896	6.7346	88.5934	63.2085	2.06043	7.52778	-47.6716	-3.74688	1.44123	-10.2915	4.4349	20.8684	52.8292	7.80617	90.7368	54.2138	5.38816	-7.34711	-22.4721	0.575424	2.8287	30.8944	-1.16899	-3.72301	32.0197	2.74443
1510	-0.772929	0.514986	17.9902	-0.295406	0.290271	2.16995	-0.295376	0.290302	7.99038	-0.239172	0.198359	11.8296	0.57287	1.87059	13.4381	1.7765	3.16964	-11.0406	-12.2003	-0.574132	0.959783	6.50627	31.7709	37.9233	6.81034	88.5341	63.1244	2.08466	7.55998	-47.6392	-3.80933	1.33753	-10.3371	4.43963	20.9043	52.8735	7.80696	90.6707	54.1752	5.40632	-7.3561	-22.4601	0.526235	2.88795	30.9007	-1.19171	-3.73757	31.9593	2.72991
1512	-0.73382	0.457681	17.9705	-0.283098	0.26187	2.16107	-0.283071	0.2619	7.98151	-0.228181	0.177899	11.8229	0.563057	1.89368	13.4672	1.76707	3.21579	-10.986	-12.1314	-0.561659	0.935232	6.38648	31.855	37.9498	6.86848	88.4721	63.0623	2.14186	7.58687	-47.6229	-3.89125	1.24383	-10.41	4.48416	21.0058	52.9508	7.83213	90.5362	54.1477	5.42359	-7.34175	-22.4495	0.507242	2.96581	30.9157	-1.242	-3.65467	31.9198	2.67856
1514	-0.702283	0.406049	17.936	-0.273643	0.236569	2.14565	-0.273618	0.236597	7.96608	-0.219519	0.159572	11.8114	0.553551	1.89803	13.4976	1.7508	3.22782	-10.9295	-12.0935	-0.526452	0.887231	6.26495	31.8323	37.9485	6.88482	88.4614	63.0376	2.18245	7.6503	-47.5936	-3.94907	1.17981	-10.5268	4.48846	21.0747	53.0196	7.91111	90.5079	54.141	5.39669	-7.34504	-22.4275	0.49991	2.94446	30.9357	-1.23406	-3.61994	31.8979	2.62737
1516	-0.671206	0.363679	17.9113	-0.263597	0.215379	2.13461	-0.263575	0.215407	7.95504	-0.210674	0.144361	11.8031	0.544882	1.90102	13.5158	1.73579	3.23688	-10.8958	-12.0795	-0.464363	0.851687	6.20218	31.8194	37.9608	6.89375	88.3681	63.0373	2.27873	7.72134	-47.5775	-4.00357	1.12499	-10.6118	4.47202	21.074	53.0675	7.94823	90.5313	54.1533	5.38469	-7.34268	-22.4166	0.485221	2.89947	30.9589	-1.18398	-3.67216	31.8403	2.49989
1518	-0.639439	0.330889	17.9003	-0.252433	0.198349	2.12965	-0.252412	0.198375	7.95008	-0.201253	0.132332	11.7993	0.536561	1.90621	13.5225	1.72256	3.24965	-10.8833	-12.0832	-0.37997	0.835765	6.20578	31.8296	37.9874	6.90057	88.2007	63.0518	2.43208	7.77797	-47.5831	-4.05613	1.07862	-10.6521	4.44761	21.0263	53.091	7.93689	90.568	54.179	5.40456	-7.3346	-22.4236	0.465788	2.86602	30.9735	-1.11986	-3.79296	31.7249	2.33463
1520	-0.610627	0.30492	17.8954	-0.241987	0.184562	2.12744	-0.241968	0.184587	7.94788	-0.192573	0.122684	11.7977	0.529121	1.91036	13.5313	1.71048	3.26021	-10.8669	-12.0855	-0.295185	0.830705	6.25075	31.8019	37.9933	6.8929	88.1185	63.0561	2.58902	7.74818	-47.6252	-4.09678	1.06134	-10.6695	4.45541	21.0778	53.0917	7.95356	90.4998	54.1992	5.46722	-7.33845	-22.4557	0.477921	2.93801	30.9279	-1.15947	-3.85594	31.5069	2.35698
1522	-0.577349	0.272228	17.884	-0.23015	0.16745	2.12229	-0.230132	0.167473	7.94273	-0.182643	0.110637	11.7938	0.51317	1.91752	13.5407	1.6841	3.27957	-10.8494	-12.0822	-0.234133	0.835695	6.28205	31.7876	37.9817	6.87769	88.0949	63.0562	2.71013	7.72664	-47.6694	-4.13674	1.02896	-10.6931	4.49137	21.1435	53.1028	7.93582	90.3709	54.1969	5.56009	-7.34893	-22.4982	0.489331	2.9606	30.8968	-1.18601	-3.84263	31.2985	2.44305
1524	-0.538528	0.233959	17.8687	-0.216351	0.147429	2.11546	-0.216336	0.147451	7.93589	-0.171063	0.0965394	11.7887	0.492801	1.92666	13.5483	1.65053	3.30424	-10.8355	-12.0769	-0.208719	0.851826	6.2873	31.7905	37.963	6.8551	88.1251	63.0471	2.78701	7.72916	-47.7101	-4.17161	0.980087	-10.7208	4.5391	21.1944	53.1241	7.87905	90.2262	54.1773	5.66273	-7.3664	-22.5441	0.486397	2.91627	30.8889	-1.16961	-3.78808	31.1269	2.52474
1526	-0.497624	0.211286	17.8798	-0.200321	0.134095	2.12035	-0.200307	0.134115	7.94078	-0.158235	0.0875861	11.7923	0.496488	1.92798	13.5368	1.65802	3.30505	-10.8567	-12.0985	-0.253786	0.895526	6.28259	31.7792	37.9837	6.80669	88.2035	63.0052	2.83464	7.72507	-47.7627	-4.16666	0.957932	-10.7024	4.5307	21.1748	53.1131	7.81028	90.2215	54.186	5.70597	-7.39705	-22.5839	0.444477	2.87443	30.8651	-1.08097	-3.89479	30.9815	2.40015
1528	-0.451124	0.184002	17.8766	-0.182234	0.118259	2.11892	-0.182222	0.118278	7.93935	-0.143713	0.0768899	11.7912	0.495868	1.93786	13.5546	1.66032	3.32345	-10.8232	-12.0929	-0.240108	0.896873	6.2569	31.7683	37.9972	6.82005	88.2791	62.962	2.86804	7.74106	-47.8056	-4.17776	0.915183	-10.7142	4.50634	21.1609	53.1228	7.77638	90.2431	54.1789	5.7266	-7.42863	-22.6031	0.379598	2.87667	30.8527	-1.03098	-3.92317	30.8717	2.38591
1530	-0.40192	0.151926	17.858	-0.163368	0.100086	2.11062	-0.163357	0.100103	7.93105	-0.128461	0.0644943	11.785	0.487611	1.95534	13.6009	1.65102	3.359	-10.7369	-12.0568	-0.162969	0.85432	6.20857	31.7641	38.0027	6.89693	88.3344	62.9208	2.89378	7.77674	-47.834	-4.21303	0.853232	-10.7576	4.47676	21.1804	53.154	7.79582	90.2524	54.1553	5.73652	-7.45159	-22.6036	0.302555	2.92822	30.8572	-1.03461	-3.865	30.8028	2.48756
1532	-0.363398	0.135656	17.8599	-0.147851	0.0897463	2.11146	-0.147842	0.0897616	7.93189	-0.116207	0.0577459	11.7856	0.484001	1.96071	13.6216	1.64604	3.3704	-10.6985	-12.0269	-0.138897	0.828696	6.12889	31.7853	38.0453	6.96094	88.3601	62.863	2.91373	7.81095	-47.8496	-4.25371	0.819564	-10.7591	4.45005	21.2891	53.1544	7.90107	90.1863	54.154	5.75168	-7.43476	-22.6111	0.233013	3.00905	30.8763	-1.03883	-3.90994	30.8009	2.43082
1534	-0.33497	0.107438	17.8496	-0.137758	0.0750071	2.10683	-0.13775	0.0750213	7.92726	-0.10773	0.0473638	11.7822	0.483099	1.96491	13.6491	1.64535	3.37873	-10.6471	-12.0089	-0.0992446	0.826504	6.09338	31.7994	38.0648	6.99742	88.3421	62.8052	2.96084	7.8246	-47.859	-4.28327	0.801095	-10.7828	4.43497	21.3511	53.1739	7.98814	90.1337	54.1372	5.78202	-7.42943	-22.6139	0.218842	3.03702	30.9127	-1.0504	-3.98468	30.7775	2.35822
1536	-0.31546	0.0698548	17.8277	-0.132353	0.0569028	2.0971	-0.132347	0.0569165	7.91753	-0.102545	0.0341688	11.7748	0.485765	1.96835	13.6818	1.6507	3.38432	-10.5864	-12.0081	-0.0512023	0.84893	6.10649	31.8019	38.054	7.01087	88.31	62.7552	3.02074	7.8154	-47.8624	-4.29575	0.797422	-10.825	4.43072	21.3512	53.2106	8.03019	90.1117	54.103	5.82401	-7.44666	-22.6111	0.254254	3.00854	30.9512	-1.05608	-4.05188	30.705	2.28699
1538	-0.300719	0.0617847	17.8288	-0.126569	0.0521394	2.09758	-0.126564	0.0521524	7.91801	-0.0979196	0.0309737	11.7752	0.499282	1.96147	13.6844	1.67249	3.36658	-10.5815	-12.0395	-0.0881411	0.888069	6.10839	31.8127	38.0385	7.0567	88.4138	62.7288	2.99297	7.79023	-47.8515	-4.2823	0.821419	-10.8128	4.42004	21.3597	53.211	8.02475	90.114	54.0758	5.85412	-7.48411	-22.6057	0.264759	2.99124	30.9223	-0.994747	-4.00176	30.5547	2.15354
1540	-0.278966	0.0509653	17.8264	-0.117943	0.045585	2.09652	-0.117938	0.0455972	7.91695	-0.0910562	0.026619	11.7744	0.497415	1.9646	13.6825	1.67037	3.37298	-10.585	-12.0481	-0.10518	0.923333	6.10825	31.7866	38.0284	7.04666	88.4803	62.7116	2.9733	7.79803	-47.8425	-4.2838	0.815882	-10.7872	4.42759	21.3913	53.1993	8.00098	90.0693	54.0488	5.8597	-7.51629	-22.6073	0.262824	3.0178	30.8935	-0.961823	-3.96504	30.4089	2.10465
1542	-0.25224	0.0356494	17.8211	-0.107515	0.036645	2.09415	-0.107511	0.0366561	7.91458	-0.0826947	0.0205948	11.7726	0.482526	1.97654	13.678	1.64811	3.40042	-10.5932	-12.0366	-0.0916295	0.947449	6.10668	31.738	38.027	6.99546	88.4873	62.7099	2.98075	7.83628	-47.8381	-4.30467	0.781071	-10.7548	4.45334	21.4367	53.1825	7.96724	89.9928	54.0338	5.84041	-7.53445	-22.6154	0.252025	3.07441	30.8852	-0.96477	-3.96174	30.305	2.1474
1544	-0.241701	0.0389996	17.8409	-0.102616	0.0372439	2.10295	-0.102612	0.0372544	7.92338	-0.0790704	0.0213537	11.7792	0.490256	1.9718	13.6498	1.66101	3.38845	-10.6456	-12.0724	-0.111495	0.9605	6.10104	31.7751	38.0277	7.05187	88.5086	62.772	3.00534	7.8426	-47.8322	-4.32099	0.774983	-10.7012	4.47685	21.4315	53.1666	7.91439	90.0237	54.0875	5.81023	-7.53127	-22.6191	0.243788	3.05948	30.9224	-0.940219	-3.95072	30.3183	2.16679
1546	-0.239579	0.0427333	17.856	-0.101373	0.03871	2.10966	-0.101369	0.0387205	7.93009	-0.0782332	0.0225298	11.7843	0.509347	1.9641	13.6472	1.69272	3.36697	-10.6504	-12.1272	-0.0902206	0.93515	6.12293	31.8034	38.0611	7.11376	88.5163	62.817	3.03502	7.83925	-47.8242	-4.33515	0.790618	-10.6774	4.48845	21.4131	53.172	7.91314	90.08	54.1341	5.77234	-7.51104	-22.6168	0.240035	3.028	30.9549	-0.921022	-3.93018	30.3416	2.16662
1548	-0.241561	0.0386662	17.8568	-0.10258	0.0370943	2.10999	-0.102576	0.0371049	7.93042	-0.0790337	0.0212455	11.7845	0.53175	1.95801	13.6814	1.73016	3.34762	-10.5867	-12.1826	-0.0222621	0.875447	6.16744	31.8123	38.1185	7.16091	88.5103	62.8208	3.07004	7.82891	-47.8173	-4.34993	0.816261	-10.6938	4.48909	21.4044	53.1969	7.97918	90.1272	54.1496	5.74242	-7.48725	-22.6112	0.241095	2.99872	30.9763	-0.910801	-3.90202	30.3491	2.15016
1550	-0.236932	0.00822477	17.8302	-0.103095	0.0233607	2.09818	-0.103093	0.0233711	7.91861	-0.0785503	0.0109435	11.7757	0.531576	1.96079	13.7535	1.72911	3.35366	-10.4527	-12.1817	0.0531805	0.816484	6.1811	31.8449	38.1348	7.2062	88.5151	62.7645	3.12715	7.80491	-47.8274	-4.38361	0.800558	-10.748	4.49595	21.4896	53.2164	8.12555	90.0848	54.108	5.78075	-7.51313	-22.6168	0.246733	3.00781	31.0106	-0.900345	-3.88538	30.3403	2.14271
1552	-0.224625	-0.0227733	17.8003	-0.100289	0.00874224	2.08487	-0.100288	0.00875266	7.9053	-0.0755283	0.000190525	11.7657	0.525461	1.96723	13.8234	1.71874	3.36861	-10.3228	-12.1828	0.0929476	0.807489	6.19394	31.873	38.1343	7.20315	88.4885	62.6715	3.18535	7.78888	-47.8416	-4.38963	0.792737	-10.7759	4.50258	21.4813	53.2086	8.18476	90.0593	54.0398	5.82802	-7.5432	-22.6158	0.242746	3.00645	31.0393	-0.880746	-3.84568	30.3297	2.14616
1554	-0.203347	-0.0494424	17.7728	-0.0931898	-0.00472504	2.07265	-0.0931903	-0.00471543	7.89308	-0.0693683	-0.00943023	11.7565	0.517674	1.97907	13.8776	1.70781	3.39381	-10.2218	-12.1949	0.0989768	0.843987	6.20982	31.8906	38.1212	7.15845	88.4266	62.5662	3.24472	7.78644	-47.8554	-4.36781	0.795063	-10.7722	4.50972	21.3727	53.1774	8.14063	90.0569	53.9633	5.86965	-7.56223	-22.6056	0.223955	2.98629	31.0639	-0.852748	-3.78402	30.3276	2.1572
1556	-0.169815	-0.0796547	17.746	-0.0810139	-0.0207616	2.06072	-0.0810161	-0.0207533	7.88116	-0.0592503	-0.02065	11.7476	0.510933	2.00879	13.9081	1.70629	3.45079	-10.1644	-12.2019	0.131577	0.854551	6.22555	31.9013	38.0958	7.13883	88.3314	62.5186	3.33613	7.79773	-47.8652	-4.36026	0.769626	-10.7876	4.52684	21.3079	53.1684	8.08811	90.0004	53.9161	5.90406	-7.5487	-22.5933	0.182002	2.95598	31.1076	-0.82535	-3.73283	30.3614	2.15751
1558	-0.132946	-0.0948403	17.7277	-0.0661243	-0.030487	2.05259	-0.0661274	-0.0304801	7.87302	-0.0475029	-0.0269785	11.7414	0.506399	2.04088	13.9107	1.7104	3.51089	-10.1587	-12.2036	0.159823	0.843774	6.20996	31.8745	38.0627	7.1599	88.3445	62.5204	3.38358	7.81591	-47.8565	-4.37299	0.749446	-10.7877	4.53415	21.335	53.1415	8.10747	89.9142	53.904	5.92324	-7.52685	-22.5834	0.139337	2.94246	31.1543	-0.823627	-3.71509	30.4111	2.14897
1560	-0.0972257	-0.096537	17.7161	-0.0506162	-0.0342039	2.04746	-0.0506197	-0.0341986	7.86789	-0.0356735	-0.0287756	11.7376	0.502402	2.07252	13.8922	1.71588	3.5697	-10.1922	-12.2029	0.186929	0.811173	6.16786	31.8276	38.0343	7.23242	88.4747	62.5562	3.37529	7.84258	-47.8326	-4.40783	0.739392	-10.7763	4.53152	21.4259	53.1027	8.18649	89.8217	53.9242	5.9244	-7.50254	-22.5767	0.108379	2.93959	31.2038	-0.845452	-3.72068	30.4689	2.13504
1562	-0.0707953	-0.110148	17.6944	-0.0401653	-0.0423678	2.03783	-0.0401696	-0.0423637	7.85826	-0.0273428	-0.0342177	11.7304	0.488274	2.1082	13.8841	1.70426	3.63989	-10.2063	-12.2065	0.261244	0.747993	6.14542	31.861	38.0639	7.38371	88.6153	62.5639	3.33313	7.9	-47.8205	-4.46715	0.726848	-10.8018	4.542	21.3934	53.1182	8.16882	89.7971	53.9505	5.90471	-7.47442	-22.5716	0.11789	2.89152	31.2692	-0.855102	-3.67927	30.5225	2.12553
1564	-0.0505946	-0.12133	17.6798	-0.032242	-0.0489466	2.03136	-0.032247	-0.0489431	7.85179	-0.0210024	-0.0386339	11.7255	0.481295	2.13955	13.8766	1.70393	3.69945	-10.2194	-12.2486	0.283245	0.741507	6.15882	31.9346	38.0683	7.53272	88.7427	62.5614	3.30143	7.92707	-47.8087	-4.49985	0.730988	-10.8075	4.53284	21.3389	53.1074	8.16589	89.8239	54.0065	5.87506	-7.455	-22.5563	0.137467	2.83562	31.3396	-0.863102	-3.62848	30.5748	2.14509
1566	-0.0369149	-0.128904	17.6741	-0.0268771	-0.0534016	2.0288	-0.0268826	-0.0533989	7.84923	-0.0167092	-0.0416248	11.7236	0.485365	2.16937	13.8721	1.72299	3.75199	-10.2266	-12.3275	0.253541	0.794357	6.20848	32.0038	38.0396	7.63656	88.8533	62.5488	3.28995	7.9112	-47.7994	-4.49748	0.749618	-10.7877	4.50186	21.2923	53.0674	8.20034	89.889	54.0811	5.83768	-7.44484	-22.5294	0.156306	2.7801	31.4105	-0.868464	-3.57946	30.6259	2.19489
1568	-0.033763	-0.141848	17.67	-0.0265702	-0.059334	2.027	-0.0265763	-0.0593313	7.84743	-0.0161036	-0.0460404	11.7223	0.50066	2.22092	13.8833	1.7704	3.83988	-10.2038	-12.4023	0.272319	0.834892	6.27789	31.9079	38.0298	7.58075	88.975	62.511	3.29002	7.85942	-47.816	-4.48092	0.751336	-10.7674	4.46328	21.2903	53.0627	8.27773	89.9524	54.1093	5.78679	-7.42694	-22.4962	0.157127	2.73186	31.4778	-0.860779	-3.54742	30.6761	2.25213
1570	-0.0331006	-0.142334	17.6599	-0.0263174	-0.0596029	2.02249	-0.0263236	-0.0596001	7.84292	-0.0158973	-0.0462253	11.7189	0.517823	2.26076	13.9178	1.81597	3.90611	-10.138	-12.4714	0.298004	0.8305	6.32785	31.8068	37.9946	7.6016	89.1062	62.498	3.28128	7.80666	-47.8051	-4.44514	0.776098	-10.77	4.46542	21.3223	53.0629	8.33106	89.991	54.1249	5.74467	-7.44302	-22.4727	0.165142	2.64861	31.5225	-0.849275	-3.52483	30.713	2.31947
1572	-0.0316444	-0.129311	17.6415	-0.0245933	-0.0540209	2.0143	-0.0245988	-0.0540183	7.83473	-0.0149613	-0.0419434	11.7127	0.530814	2.28391	13.9691	1.84699	3.94384	-10.0418	-12.5375	0.337854	0.774533	6.36606	31.7284	37.9384	7.72393	89.2462	62.521	3.2576	7.76217	-47.7622	-4.39855	0.82489	-10.7989	4.50884	21.3693	53.0663	8.34566	90.01	54.1359	5.70973	-7.49277	-22.4588	0.182665	2.53616	31.5483	-0.841589	-3.50014	30.738	2.3889
1574	-0.025018	-0.11465	17.6125	-0.0204668	-0.0481503	2.00143	-0.0204718	-0.0481481	7.82186	-0.0122475	-0.0372934	11.7031	0.527155	2.30015	14.0066	1.84549	3.97527	-9.97172	-12.6213	0.459997	0.674227	6.46738	31.6345	37.9151	7.82808	89.4056	62.5735	3.21195	7.72417	-47.7212	-4.37509	0.866959	-10.843	4.54992	21.3601	53.0947	8.32356	90.0568	54.1399	5.65354	-7.53587	-22.4349	0.197123	2.4554	31.59	-0.863493	-3.42604	30.7677	2.43365
1576	-0.0125007	-0.103717	17.5937	-0.0140726	-0.0444002	1.99307	-0.0140771	-0.0443988	7.8135	-0.0077044	-0.0340848	11.6968	0.504169	2.32135	14.0137	1.81169	4.02273	-9.95808	-12.7031	0.563966	0.60612	6.60366	31.5534	37.9198	7.85986	89.4946	62.6326	3.18063	7.68842	-47.6763	-4.3639	0.898227	-10.8819	4.55667	21.3442	53.1017	8.33631	90.1396	54.1899	5.58503	-7.57271	-22.4156	0.201873	2.41152	31.6411	-0.878549	-3.36734	30.8133	2.4464
1578	0.00259791	-0.0975908	17.5878	-0.00694923	-0.0429678	1.99048	-0.00695366	-0.042967	7.81091	-0.00246992	-0.0325621	11.6949	0.4685	2.35075	13.9922	1.7589	4.08962	-9.99781	-12.7795	0.633668	0.579863	6.75743	31.485	37.9394	7.81952	89.5055	62.6952	3.17336	7.65477	-47.6361	-4.3625	0.917479	-10.9112	4.53236	21.3193	53.0905	8.37623	90.2684	54.287	5.5021	-7.60204	-22.3967	0.194532	2.40006	31.6965	-0.877561	-3.34042	30.8672	2.44026
1580	0.00696808	-0.0945629	17.5854	-0.00478334	-0.0420035	1.98941	-0.00478767	-0.042003	7.80985	-0.000911838	-0.0317039	11.6941	0.447537	2.39004	13.9652	1.73682	4.16875	-10.0471	-12.8567	0.707689	0.551824	6.8803	31.4109	37.921	7.78961	89.4984	62.7793	3.19134	7.63326	-47.636	-4.37176	0.924951	-10.9348	4.5309	21.218	53.114	8.32384	90.4774	54.3929	5.38517	-7.62495	-22.3483	0.171769	2.3887	31.7386	-0.855436	-3.35262	30.886	2.48019
1582	-0.00112175	-0.0840281	17.5832	-0.00745398	-0.0367181	1.98842	-0.00745778	-0.0367173	7.80885	-0.00324351	-0.0279221	11.6933	0.452174	2.41964	13.9545	1.75699	4.22061	-10.0657	-12.9164	0.74622	0.524153	6.98501	31.2779	37.8852	7.6912	89.4817	62.8586	3.22518	7.58338	-47.6555	-4.36204	0.946722	-10.9706	4.52846	21.1716	53.1863	8.30908	90.6782	54.4418	5.28076	-7.64417	-22.2804	0.152782	2.38943	31.7652	-0.838688	-3.37048	30.8893	2.53022
1584	-0.0169953	-0.0672023	17.5782	-0.013013	-0.028032	1.98618	-0.0130159	-0.0280307	7.80661	-0.00795003	-0.0217813	11.6916	0.474186	2.4356	13.9655	1.80277	4.24128	-10.0443	-12.9544	0.751258	0.498539	7.07061	31.1048	37.8278	7.55097	89.4584	62.9269	3.27474	7.50154	-47.6805	-4.33302	0.985588	-11.0177	4.5277	21.208	53.295	8.35355	90.8336	54.4249	5.20336	-7.6613	-22.2052	0.144708	2.39628	31.7783	-0.831965	-3.37835	30.8831	2.57406
1586	-0.0191931	-0.0590347	17.5631	-0.0132973	-0.0242727	1.97947	-0.0132998	-0.0242713	7.7999	-0.00840076	-0.018989	11.6866	0.466617	2.44065	13.9928	1.79011	4.25373	-9.99361	-12.9695	0.764007	0.486865	7.1278	31.0304	37.7077	7.55328	89.4138	62.9905	3.35503	7.40543	-47.6704	-4.31383	1.03012	-11.0526	4.55828	21.3327	53.3703	8.44048	90.8719	54.3767	5.16585	-7.67676	-22.1662	0.156098	2.37702	31.7926	-0.825211	-3.34416	30.8766	2.57379
1588	-0.0126147	-0.0605603	17.5463	-0.0105396	-0.0254865	1.972	-0.0105422	-0.0254854	7.79243	-0.0062618	-0.0197216	11.681	0.441898	2.44802	14.0255	1.747	4.27705	-9.93308	-12.9892	0.788387	0.477748	7.17109	30.9584	37.6216	7.55308	89.3984	63.0163	3.42561	7.34952	-47.6503	-4.30054	1.05333	-11.0886	4.59077	21.3752	53.4333	8.45276	90.9222	54.3333	5.13767	-7.70778	-22.1289	0.178424	2.35292	31.7992	-0.826521	-3.31207	30.8644	2.55983
1590	0.00102202	-0.0724069	17.5288	-0.00554339	-0.0318055	1.96424	-0.00554667	-0.031805	7.78467	-0.00212551	-0.0241285	11.6752	0.405476	2.463	14.059	1.68553	4.31869	-9.87114	-13.0115	0.826116	0.465512	7.19917	30.8791	37.5841	7.53556	89.4184	63.0036	3.47577	7.33897	-47.6251	-4.29563	1.05011	-11.127	4.62006	21.3232	53.4828	8.38416	90.9861	54.3028	5.1161	-7.74677	-22.091	0.205127	2.34007	31.7985	-0.838773	-3.30215	30.8466	2.541
1592	0.0180335	-0.0956945	17.5065	-1.29375e-05	-0.043415	1.95434	-1.73648e-05	-0.0434151	7.77477	0.00274645	-0.0324564	11.6678	0.371214	2.49285	14.0898	1.63376	4.38645	-9.81383	-12.9986	0.874513	0.438037	7.19046	30.8345	37.5575	7.56533	89.4487	62.9801	3.50417	7.33535	-47.596	-4.30979	1.02697	-11.1642	4.65185	21.3016	53.5039	8.33014	90.9392	54.2698	5.12271	-7.74214	-22.073	0.217949	2.39541	31.8002	-0.871524	-3.34943	30.8304	2.52753
1594	0.0322553	-0.115806	17.4849	0.00456004	-0.0534009	1.94472	0.00455451	-0.0534013	7.76516	0.00679964	-0.0396308	11.6606	0.343789	2.5269	14.1057	1.59649	4.45905	-9.7836	-12.9747	0.922193	0.404338	7.16201	30.8056	37.5297	7.6305	89.491	62.9607	3.51835	7.33957	-47.5565	-4.32913	1.00807	-11.1993	4.68664	21.3088	53.5099	8.29691	90.8657	54.25	5.13509	-7.73809	-22.0615	0.227476	2.41802	31.7973	-0.885755	-3.4455	30.8032	2.50807
1596	0.0412961	-0.131955	17.4659	0.00719174	-0.0612221	1.9363	0.00718542	-0.0612229	7.75673	0.00926447	-0.0453104	11.6542	0.324646	2.5631	14.1059	1.57561	4.5322	-9.78252	-12.9493	0.972724	0.366133	7.1315	30.7945	37.5043	7.72015	89.5303	62.946	3.52254	7.34492	-47.511	-4.34981	0.994617	-11.2283	4.72381	21.3331	53.5026	8.27989	90.7921	54.249	5.148	-7.73935	-22.0582	0.235589	2.40634	31.7857	-0.879346	-3.57817	30.7545	2.4677
1598	0.0421281	-0.15654	17.4535	0.00552964	-0.0720611	1.93078	0.00552219	-0.0720616	7.75122	0.00871094	-0.0535184	11.6501	0.313617	2.60562	14.0958	1.57224	4.61359	-9.79996	-12.9427	1.05604	0.322783	7.15812	30.8285	37.5157	7.79942	89.504	62.9186	3.52459	7.32988	-47.4822	-4.36902	0.963329	-11.2346	4.76033	21.3122	53.4754	8.23733	90.7508	54.2757	5.16281	-7.72393	-22.0837	0.242101	2.45723	31.7543	-0.884514	-3.71141	30.6556	2.34229
1600	0.0429976	-0.185319	17.4396	0.00353978	-0.0847404	1.92461	0.00353105	-0.0847407	7.74504	0.00802969	-0.0631233	11.6455	0.299138	2.64105	14.0946	1.55958	4.68353	-9.80132	-12.9262	1.13909	0.27202	7.18369	30.8659	37.5343	7.8616	89.4792	62.8805	3.52796	7.30871	-47.459	-4.39563	0.930058	-11.2435	4.79515	21.2733	53.4367	8.19939	90.7298	54.3149	5.17472	-7.71002	-22.106	0.243217	2.50364	31.7034	-0.885835	-3.81669	30.5129	2.25147
1602	0.0446909	-0.215838	17.4208	0.0017712	-0.0982502	1.91627	0.00176106	-0.0982504	7.7367	0.00756715	-0.0733348	11.6392	0.279956	2.66522	14.1072	1.53357	4.73495	-9.77753	-12.9002	1.21352	0.217603	7.19463	30.8851	37.5483	7.90077	89.4787	62.8324	3.5318	7.28503	-47.4361	-4.4269	0.900731	-11.2617	4.82787	21.2195	53.3911	8.1701	90.7268	54.359	5.18101	-7.70091	-22.1164	0.239891	2.53122	31.6431	-0.88151	-3.87624	30.3521	2.21547
1604	0.0416056	-0.243808	17.3893	-0.0018715	-0.110249	1.90228	-0.00188289	-0.110249	7.72271	0.00560901	-0.0825361	11.6287	0.262842	2.67549	14.1355	1.50541	4.76048	-9.72505	-12.893	1.28239	0.177213	7.18798	30.8353	37.5342	7.90484	89.5366	62.7731	3.5259	7.25962	-47.3942	-4.44546	0.882782	-11.2942	4.85879	21.1381	53.347	8.14093	90.7406	54.3942	5.17411	-7.69146	-22.1091	0.24045	2.54102	31.6144	-0.877771	-3.85017	30.266	2.2008
1606	0.0380982	-0.255265	17.3643	-0.00433876	-0.114979	1.89115	-0.00435062	-0.114978	7.71158	0.00406732	-0.0862281	11.6204	0.250975	2.67414	14.1547	1.48265	4.76277	-9.68973	-12.8895	1.31357	0.136819	7.17803	30.7921	37.529	7.89729	89.5963	62.7317	3.52423	7.24241	-47.3845	-4.44649	0.886308	-11.3171	4.88555	21.0741	53.3024	8.11097	90.7596	54.4224	5.17155	-7.69253	-22.1167	0.236326	2.5303	31.6064	-0.858801	-3.80689	30.244	2.18398
1608	0.0356355	-0.251426	17.3478	-0.00509239	-0.113094	1.8838	-0.00510406	-0.113094	7.70424	0.00338547	-0.0848671	11.6149	0.242454	2.66595	14.1632	1.46374	4.75124	-9.67457	-12.8872	1.31395	0.0962622	7.176	30.766	37.5366	7.87867	89.6383	62.7099	3.52846	7.23224	-47.4119	-4.43306	0.907347	-11.3308	4.91294	21.0349	53.2674	8.07321	90.7764	54.4378	5.1743	-7.70584	-22.1378	0.229754	2.5053	31.6112	-0.82972	-3.7629	30.2666	2.16575
1610	0.0352297	-0.25113	17.3273	-0.00523449	-0.11293	1.87471	-0.00524613	-0.11293	7.69514	0.00327052	-0.0847535	11.608	0.226121	2.66644	14.1813	1.43361	4.75856	-9.64142	-12.8907	1.3444	0.0650642	7.21253	30.725	37.539	7.82607	89.6427	62.6817	3.53168	7.21476	-47.4509	-4.42321	0.9206	-11.3644	4.96957	21.0011	53.2889	7.98958	90.7747	54.4146	5.16804	-7.73301	-22.1342	0.239235	2.49058	31.6049	-0.828424	-3.70915	30.255	2.18153
1612	0.0418604	-0.256506	17.3152	-0.002765	-0.115831	1.86932	-0.00277696	-0.115831	7.68975	0.00530212	-0.086765	11.604	0.201429	2.67568	14.1951	1.3918	4.78493	-9.61616	-12.8849	1.37871	0.0511732	7.2671	30.685	37.5288	7.75918	89.615	62.6668	3.5386	7.18743	-47.4745	-4.42195	0.922487	-11.3838	4.99859	20.9914	53.3054	7.95529	90.7625	54.3848	5.16096	-7.73929	-22.119	0.24382	2.49319	31.5868	-0.827182	-3.68499	30.2334	2.19479
1614	0.0531573	-0.265905	17.3117	0.00141331	-0.120879	1.8678	0.00140084	-0.120879	7.68823	0.00874702	-0.0902725	11.6029	0.172955	2.69147	14.2019	1.34587	4.82457	-9.60371	-12.8732	1.41282	0.0505666	7.32776	30.6455	37.5091	7.69165	89.5681	62.669	3.55132	7.15746	-47.472	-4.42608	0.916562	-11.386	4.9922	20.9957	53.3023	7.9771	90.7456	54.3632	5.15694	-7.7199	-22.0991	0.241655	2.51254	31.5616	-0.823385	-3.69877	30.206	2.19849
1616	0.0545684	-0.267471	17.3082	0.00190481	-0.121681	1.86625	0.00189226	-0.121681	7.68668	0.00916577	-0.0908406	11.6017	0.160571	2.70377	14.2008	1.32811	4.85165	-9.60562	-12.8855	1.45114	0.0374254	7.36434	30.5886	37.5036	7.65582	89.5469	62.6929	3.5753	7.16132	-47.4303	-4.41486	0.924954	-11.3901	4.96924	20.9562	53.2795	7.99551	90.7415	54.3817	5.16642	-7.68712	-22.0908	0.244694	2.54029	31.5565	-0.834311	-3.74873	30.1832	2.20234
1618	0.0508371	-0.265389	17.3024	0.000444572	-0.120462	1.86367	0.000432128	-0.120462	7.68411	0.00799705	-0.0900219	11.5998	0.158288	2.7086	14.2067	1.3256	4.86136	-9.59469	-12.906	1.47553	0.0261629	7.39299	30.548	37.4911	7.65802	89.5486	62.695	3.60025	7.16447	-47.3881	-4.39334	0.938182	-11.3925	4.96404	20.9046	53.2506	7.97315	90.7474	54.4027	5.17349	-7.67287	-22.0964	0.248815	2.54083	31.5347	-0.826072	-3.78971	30.1307	2.18135
1620	0.0452413	-0.264016	17.2934	-0.00188906	-0.119399	1.85966	-0.00190138	-0.119399	7.68009	0.0061858	-0.0893763	11.5967	0.160894	2.70827	14.2212	1.32968	4.8599	-9.56762	-12.9243	1.4933	0.0140361	7.42037	30.5255	37.4724	7.6847	89.5612	62.6717	3.62349	7.15607	-47.355	-4.37142	0.949925	-11.3966	4.9836	20.8621	53.2256	7.91729	90.7534	54.4128	5.17684	-7.68159	-22.1132	0.255076	2.52385	31.49	-0.804951	-3.81461	30.0429	2.13957
1622	0.0488619	-0.279388	17.2808	-0.00155902	-0.126432	1.85406	-0.00157204	-0.126432	7.67449	0.00688123	-0.0946124	11.5925	0.150539	2.71791	14.2363	1.314	4.88153	-9.53956	-12.9097	1.5583	-0.0238396	7.46583	30.4935	37.469	7.66807	89.5267	62.6545	3.64719	7.11842	-47.3267	-4.38944	0.941121	-11.4184	5.01976	20.9008	53.2304	7.91165	90.7153	54.393	5.18772	-7.69807	-22.1266	0.272783	2.57371	31.4294	-0.835535	-3.84161	29.9234	2.11784
1624	0.0508846	-0.294653	17.2688	-0.00191998	-0.133286	1.84874	-0.00193374	-0.133286	7.66917	0.00704872	-0.0997589	11.5886	0.138981	2.72956	14.2531	1.29683	4.90726	-9.50829	-12.8935	1.60801	-0.0575337	7.48859	30.4681	37.4744	7.65199	89.517	62.6274	3.65329	7.10039	-47.3135	-4.40688	0.924919	-11.4391	5.0513	20.906	53.2457	7.87776	90.6895	54.3665	5.19557	-7.70639	-22.136	0.282249	2.6109	31.3764	-0.849538	-3.88277	29.8206	2.10028
1626	0.049021	-0.30604	17.2589	-0.00366565	-0.138122	1.84434	-0.0036799	-0.138121	7.66477	0.00605256	-0.103485	11.5853	0.128909	2.74163	14.2706	1.28249	4.93321	-9.47562	-12.8832	1.63201	-0.0830752	7.48256	30.453	37.4855	7.648	89.5338	62.5931	3.64546	7.1069	-47.3128	-4.41535	0.908437	-11.4559	5.0696	20.8671	53.2628	7.82106	90.6903	54.345	5.19658	-7.70405	-22.139	0.283171	2.62314	31.3349	-0.837532	-3.93545	29.7412	2.07619
1628	0.0424524	-0.312274	17.2525	-0.00705158	-0.140314	1.84149	-0.00706606	-0.140313	7.66192	0.00366161	-0.105339	11.5831	0.123096	2.75348	14.2861	1.27587	4.9571	-9.44672	-12.8811	1.6418	-0.11204	7.46007	30.452	37.4937	7.66776	89.5142	62.5719	3.65926	7.10757	-47.3043	-4.41463	0.913303	-11.4759	5.0614	20.8445	53.2598	7.8337	90.73	54.3579	5.18329	-7.7013	-22.1278	0.294633	2.6293	31.2933	-0.821525	-3.97883	29.6594	2.00595
1630	0.0412516	-0.325485	17.2466	-0.00865874	-0.146003	1.83885	-0.00867379	-0.146002	7.65928	0.0028231	-0.109694	11.5811	0.109158	2.76916	14.2949	1.2562	4.991	-9.43021	-12.8706	1.66975	-0.147149	7.44212	30.444	37.4956	7.68942	89.5042	62.5745	3.66485	7.11872	-47.2951	-4.43051	0.901903	-11.5019	5.05238	20.865	53.2739	7.87183	90.74	54.3665	5.17267	-7.68873	-22.1225	0.30536	2.65204	31.2512	-0.815054	-3.99339	29.5747	1.95206
1632	0.0462285	-0.348346	17.241	-0.00835155	-0.156429	1.83637	-0.00836769	-0.156428	7.65681	0.00371715	-0.117468	11.5793	0.0866302	2.78897	14.2972	1.22273	5.0356	-9.4259	-12.8491	1.71965	-0.184283	7.43258	30.4331	37.4915	7.71303	89.5021	62.5966	3.66209	7.13696	-47.2812	-4.46643	0.867474	-11.5327	5.05219	20.9258	53.3091	7.9188	90.7138	54.3651	5.16772	-7.67227	-22.1257	0.313875	2.69044	31.2091	-0.819507	-3.98639	29.4893	1.92472
1634	0.0495407	-0.379039	17.2398	-0.00941986	-0.17015	1.83585	-0.00943743	-0.170149	7.65628	0.00379227	-0.127793	11.5789	0.0672865	2.80976	14.2971	1.19551	5.08076	-9.42594	-12.8256	1.77215	-0.202957	7.42558	30.4614	37.4913	7.76578	89.4562	62.609	3.67715	7.13583	-47.2374	-4.50991	0.819945	-11.5581	5.07849	20.9851	53.3454	7.9425	90.6914	54.3698	5.16409	-7.68684	-22.1279	0.324359	2.71765	31.1701	-0.824935	-4.01603	29.4131	1.90812
1636	0.0574755	-0.416415	17.2325	-0.00900579	-0.187178	1.83263	-0.00902507	-0.187177	7.65306	0.00518714	-0.140496	11.5765	0.0398421	2.83372	14.3035	1.15454	5.13482	-9.41407	-12.7901	1.82515	-0.211645	7.40261	30.4813	37.4721	7.80067	89.4251	62.6078	3.69708	7.13154	-47.2057	-4.55862	0.755798	-11.5935	5.09117	21.0218	53.3881	7.95427	90.6834	54.3647	5.15839	-7.69642	-22.1286	0.329037	2.72318	31.143	-0.821296	-4.02027	29.3596	1.88796
1638	0.0688477	-0.456213	17.2192	-0.00727712	-0.205549	1.82674	-0.00729832	-0.205548	7.64718	0.00765113	-0.154119	11.572	0.0064231	2.85931	14.3149	1.10313	5.19415	-9.39304	-12.746	1.87162	-0.214775	7.36114	30.4848	37.4388	7.81256	89.4251	62.5924	3.71208	7.1247	-47.1924	-4.60764	0.681969	-11.6362	5.08404	21.0386	53.4355	7.96128	90.6919	54.3484	5.15014	-7.69611	-22.1272	0.328341	2.70967	31.1278	-0.809872	-3.99558	29.3276	1.86623
1640	0.0731983	-0.482127	17.2103	-0.00748838	-0.21726	1.8228	-0.00751079	-0.21726	7.64323	0.00824048	-0.162887	11.5691	-0.0141596	2.87859	14.3152	1.07306	5.23703	-9.3925	-12.714	1.88678	-0.223435	7.30945	30.4811	37.4373	7.82574	89.4744	62.5663	3.689	7.10293	-47.1839	-4.64142	0.628539	-11.6586	5.06895	21.0753	53.4784	7.98779	90.7118	54.3289	5.14162	-7.70073	-22.1239	0.331139	2.70468	31.1169	-0.808267	-3.98746	29.298	1.86895
1642	0.0773904	-0.509169	17.2025	-0.0078618	-0.229453	1.81933	-0.00788547	-0.229453	7.63976	0.00873926	-0.172025	11.5665	-0.0319783	2.89604	14.3125	1.04744	5.27552	-9.39747	-12.6899	1.89749	-0.235079	7.25709	30.4942	37.4282	7.84401	89.5039	62.5531	3.67233	7.08258	-47.1724	-4.67107	0.57581	-11.6815	5.06584	21.1121	53.5231	8.00475	90.7147	54.3101	5.13301	-7.69787	-22.1179	0.337396	2.68553	31.0998	-0.80587	-3.96113	29.2695	1.88363
1644	0.0828746	-0.539076	17.195	-0.00790349	-0.243007	1.81602	-0.00792855	-0.243007	7.63646	0.0095728	-0.18216	11.564	-0.0497929	2.91273	14.3088	1.02158	5.3126	-9.40428	-12.6703	1.91125	-0.251629	7.21112	30.5223	37.4138	7.86174	89.5065	62.5549	3.66642	7.06714	-47.1557	-4.70057	0.521986	-11.7085	5.07312	21.1481	53.5686	8.01721	90.6967	54.2936	5.12535	-7.6859	-22.1098	0.345985	2.65263	31.0767	-0.801439	-3.91656	29.2425	1.90402
1646	0.088604	-0.561698	17.1876	-0.00723941	-0.253389	1.81274	-0.00726557	-0.253388	7.63317	0.0107319	-0.189878	11.5615	-0.0676502	2.926	14.3055	0.994321	5.34351	-9.41047	-12.6482	1.9278	-0.281993	7.19101	30.5219	37.4403	7.83994	89.5319	62.5568	3.64399	7.05431	-47.139	-4.73096	0.482945	-11.7365	5.05877	21.2011	53.609	8.08261	90.6743	54.2752	5.12269	-7.66949	-22.1008	0.35098	2.62185	31.0617	-0.79737	-3.88373	29.2228	1.91762
1648	0.102516	-0.604827	17.1774	-0.00466698	-0.273428	1.80826	-0.00469514	-0.273427	7.6287	0.0139337	-0.204694	11.5582	-0.104874	2.95739	14.3048	0.938676	5.41473	-9.4119	-12.5955	1.97996	-0.320206	7.16449	30.5651	37.4712	7.85404	89.5291	62.5482	3.62722	7.04559	-47.099	-4.79515	0.406975	-11.7647	5.05202	21.2224	53.6273	8.11108	90.6328	54.2857	5.1193	-7.64599	-22.0973	0.356111	2.61979	31.05	-0.800797	-3.84947	29.213	1.91239
1650	0.12109	-0.664052	17.1655	-0.00136646	-0.3009	1.80302	-0.0013975	-0.3009	7.62345	0.0181539	-0.225019	11.5542	-0.156618	3.00476	14.3042	0.862741	5.52053	-9.41332	-12.5215	2.05378	-0.355551	7.12727	30.6515	37.4954	7.9067	89.4938	62.5304	3.62402	7.04	-47.0405	-4.88311	0.300937	-11.7895	5.05931	21.2107	53.6265	8.08989	90.5745	54.3235	5.11476	-7.61942	-22.0974	0.362129	2.64357	31.0411	-0.809525	-3.8141	29.2104	1.89563
1652	0.12188	-0.692629	17.1598	-0.00335359	-0.313486	1.80051	-0.00338595	-0.313486	7.62094	0.0174717	-0.234554	11.5523	-0.182641	3.03879	14.2882	0.829093	5.59221	-9.44259	-12.4946	2.05763	-0.348131	7.09628	30.7152	37.5004	7.93397	89.445	62.5251	3.65083	7.03345	-47.0045	-4.9181	0.243458	-11.7954	5.08157	21.2067	53.6364	8.04691	90.5206	54.354	5.11435	-7.6072	-22.0923	0.365847	2.65259	31.0363	-0.805282	-3.79212	29.2034	1.91141
1654	0.117193	-0.718566	17.1507	-0.00751875	-0.324467	1.79647	-0.00755224	-0.324466	7.6169	0.0150601	-0.243028	11.5493	-0.203992	3.06217	14.2797	0.79957	5.64279	-9.45831	-12.4804	2.04412	-0.339264	7.05153	30.7539	37.4906	7.9634	89.4413	62.5128	3.66779	7.02019	-46.9779	-4.94479	0.206109	-11.8085	5.1057	21.2187	53.6546	8.02841	90.4682	54.3725	5.10939	-7.60234	-22.0556	0.384852	2.65727	31.0251	-0.806549	-3.75406	29.1875	1.93521
1656	0.110512	-0.74935	17.1364	-0.0129446	-0.337408	1.79009	-0.0129794	-0.337406	7.61052	0.0118325	-0.253047	11.5445	-0.226116	3.07791	14.2825	0.765264	5.67985	-9.45339	-12.4665	2.03008	-0.338058	6.99175	30.77	37.4703	7.99483	89.482	62.4902	3.6689	7.00336	-46.9604	-4.97734	0.177844	-11.8341	5.12828	21.2421	53.6802	8.04243	90.4256	54.3801	5.09214	-7.60386	-21.9845	0.425844	2.65181	31.0033	-0.817578	-3.69325	29.1585	1.96332
1658	0.10658	-0.79413	17.1168	-0.0183009	-0.356707	1.78142	-0.0183377	-0.356706	7.60185	0.00906394	-0.267815	11.538	-0.255663	3.10014	14.2919	0.71966	5.73156	-9.43635	-12.4248	2.04152	-0.344374	6.92399	30.7826	37.4516	8.00592	89.5015	62.4584	3.67012	7.00561	-46.9601	-5.0403	0.13172	-11.8717	5.15086	21.2447	53.7095	8.07325	90.4268	54.3924	5.03647	-7.61373	-21.8926	0.5008	2.60431	30.9631	-0.842709	-3.60597	29.1023	2.00962
1660	0.0992445	-0.833921	17.1037	-0.0247488	-0.373543	1.7756	-0.0247874	-0.37354	7.59603	0.00532079	-0.280811	11.5336	-0.280787	3.12013	14.2969	0.681416	5.77749	-9.42721	-12.3988	2.05372	-0.345221	6.8843	30.8119	37.4375	8.02197	89.5115	62.4394	3.66769	6.99508	-46.9579	-5.09449	0.0890397	-11.8941	5.16633	21.2255	53.735	8.08219	90.4454	54.4034	4.98073	-7.62362	-21.8033	0.578641	2.55626	30.9289	-0.852122	-3.53625	29.0474	2.00706
1662	0.0880199	-0.865939	17.0974	-0.0322753	-0.386655	1.77279	-0.0323152	-0.386651	7.59322	0.000532522	-0.291092	11.5315	-0.299839	3.13754	14.2969	0.653441	5.8164	-9.42737	-12.3947	2.06808	-0.340952	6.87995	30.8533	37.427	8.04551	89.51	62.4369	3.66471	6.96998	-46.9474	-5.13203	0.0546553	-11.8997	5.17376	21.1988	53.7523	8.07598	90.4709	54.4122	4.93746	-7.6328	-21.7298	0.6504	2.52189	30.9008	-0.844323	-3.48978	28.9974	1.96049
1664	0.0761348	-0.897022	17.0868	-0.0400057	-0.399304	1.76806	-0.0400469	-0.3993	7.58849	-0.00443631	-0.301041	11.5279	-0.31691	3.15874	14.3018	0.630289	5.86145	-9.41827	-12.3976	2.1159	-0.348756	6.90357	30.8623	37.414	8.0623	89.4877	62.4414	3.673	6.95472	-46.9226	-5.1569	0.0304561	-11.9104	5.17489	21.232	53.7515	8.13088	90.4785	54.4216	4.92159	-7.64472	-21.7015	0.710592	2.51887	30.8542	-0.844474	-3.43842	28.9373	1.95729
1666	0.0653492	-0.930433	17.0755	-0.0474417	-0.413063	1.76303	-0.0474843	-0.413058	7.58346	-0.00911383	-0.3118	11.5242	-0.336071	3.17625	14.3038	0.602059	5.90059	-9.41458	-12.4017	2.15809	-0.346224	6.93274	30.8718	37.3782	8.08211	89.4456	62.4536	3.69987	6.93256	-46.8967	-5.18553	0.0103845	-11.9172	5.18419	21.262	53.7509	8.17606	90.5111	54.4221	4.90865	-7.67607	-21.671	0.773573	2.52485	30.8027	-0.841924	-3.41808	28.8763	1.9665
1668	0.0550933	-0.964066	17.0667	-0.0546677	-0.426964	1.75912	-0.0547117	-0.426958	7.57955	-0.013626	-0.322653	11.5212	-0.356539	3.19	14.2985	0.570349	5.93335	-9.42478	-12.4068	2.18563	-0.331523	6.96113	30.8801	37.3255	8.10193	89.4048	62.4713	3.73924	6.9038	-46.8731	-5.21967	-0.00798862	-11.9164	5.19726	21.28	53.7577	8.20035	90.5727	54.4157	4.89224	-7.72018	-21.6284	0.842504	2.54109	30.7511	-0.84083	-3.42521	28.8147	1.98144
1670	0.040108	-0.983462	17.0728	-0.062833	-0.434237	1.7618	-0.0628779	-0.434231	7.58224	-0.0192677	-0.32861	11.5232	-0.368929	3.206	14.2694	0.555236	5.96705	-9.47869	-12.4216	2.19782	-0.317393	6.99338	30.8479	37.3083	8.09756	89.459	62.4867	3.75229	6.88654	-46.8518	-5.24715	-0.0282383	-11.8981	5.17674	21.3015	53.7853	8.21627	90.643	54.4224	4.86962	-7.73089	-21.5767	0.9181	2.60165	30.7096	-0.869576	-3.41228	28.7449	1.99745
1672	0.0272053	-1.00652	17.0764	-0.0703803	-0.443288	1.76338	-0.070426	-0.443281	7.58381	-0.0243332	-0.335857	11.5244	-0.386414	3.22618	14.2547	0.531826	6.01034	-9.50607	-12.4302	2.21076	-0.305547	7.00432	30.8266	37.2673	8.10736	89.4909	62.5008	3.79075	6.85541	-46.8306	-5.28056	-0.0470877	-11.8765	5.16729	21.3601	53.8072	8.26767	90.6984	54.4171	4.8508	-7.73988	-21.5365	0.985525	2.64014	30.6665	-0.88623	-3.39787	28.6774	2.00243
1674	0.0158011	-1.03437	17.0731	-0.0776474	-0.454559	1.76193	-0.0776943	-0.454551	7.58236	-0.0290455	-0.344746	11.5233	-0.408388	3.24806	14.262	0.499927	6.05851	-9.49264	-12.4322	2.22907	-0.300796	6.9909	30.8165	37.2025	8.12882	89.4857	62.511	3.85165	6.81061	-46.818	-5.317	-0.0653592	-11.8573	5.17243	21.4458	53.8241	8.34851	90.7493	54.3964	4.82876	-7.75263	-21.5039	1.04172	2.64718	30.6208	-0.885914	-3.38301	28.6159	1.99868
1676	-0.00296264	-1.05518	17.0609	-0.0875432	-0.462147	1.75644	-0.0875908	-0.462138	7.57687	-0.0359545	-0.35105	11.5192	-0.420046	3.2593	14.2874	0.48188	6.08346	-9.44562	-12.4391	2.25762	-0.323474	6.9609	30.7579	37.1718	8.10813	89.503	62.5029	3.87183	6.78112	-46.8536	-5.3329	-0.0918284	-11.8517	5.16179	21.4768	53.8657	8.38625	90.8682	54.3663	4.76529	-7.76402	-21.4448	1.0895	2.6511	30.578	-0.889983	-3.35815	28.5649	2.0075
1678	-0.0243215	-1.0703	17.0533	-0.0981211	-0.467028	1.75301	-0.0981693	-0.467018	7.57344	-0.0435477	-0.355374	11.5166	-0.426571	3.26362	14.3077	0.470749	6.09387	-9.408	-12.4553	2.26959	-0.328864	6.94924	30.7544	37.1276	8.11709	89.4705	62.5095	3.89563	6.72931	-46.9006	-5.34229	-0.105312	-11.8381	5.16157	21.5201	53.9125	8.41746	90.9985	54.3512	4.68391	-7.77849	-21.3572	1.13467	2.64533	30.539	-0.887618	-3.3361	28.5239	2.03054
1680	-0.0465074	-1.0812	17.052	-0.108731	-0.469993	1.75241	-0.10878	-0.469982	7.57284	-0.0512893	-0.358267	11.5161	-0.430601	3.26494	14.3174	0.463488	6.09783	-9.39005	-12.4807	2.26897	-0.319004	6.96905	30.792	37.0683	8.14502	89.3926	62.5397	3.92974	6.65344	-46.9418	-5.35109	-0.104879	-11.8151	5.17666	21.5845	53.9654	8.44413	91.1257	54.348	4.59228	-7.79489	-21.2468	1.18015	2.63832	30.5014	-0.881301	-3.32116	28.4889	2.06675
1682	-0.0667607	-1.09252	17.0495	-0.118526	-0.4733	1.75124	-0.118574	-0.473288	7.57168	-0.0583988	-0.361364	11.5152	-0.436341	3.27461	14.3202	0.456612	6.1176	-9.38479	-12.5123	2.30392	-0.354475	7.04184	30.7028	37.0311	8.07121	89.3519	62.6019	3.96359	6.57904	-46.9424	-5.37039	-0.108026	-11.8006	5.2095	21.6442	54.0507	8.43427	91.2418	54.3156	4.49598	-7.79826	-21.1425	1.22671	2.66484	30.4518	-0.886252	-3.31846	28.4417	2.10347
1684	-0.0833721	-1.11088	17.0491	-0.127304	-0.479986	1.75104	-0.127353	-0.479973	7.57147	-0.0645339	-0.366922	11.5151	-0.45945	3.29778	14.3151	0.423685	6.16849	-9.39447	-12.522	2.32639	-0.362406	7.10156	30.6394	36.9972	8.01151	89.328	62.6431	3.99617	6.51586	-46.9263	-5.39958	-0.107517	-11.7756	5.21813	21.7296	54.1122	8.4838	91.3463	54.2846	4.4223	-7.82966	-21.0371	1.2982	2.7188	30.4157	-0.915486	-3.32327	28.3986	2.16916
1686	-0.0982409	-1.13588	17.0521	-0.135869	-0.489726	1.75231	-0.13592	-0.489712	7.57274	-0.0703165	-0.37475	11.516	-0.499514	3.33591	14.3029	0.365987	6.25302	-9.41748	-12.5114	2.32417	-0.329052	7.12847	30.6331	36.9584	7.99682	89.3125	62.6548	4.02859	6.46554	-46.9051	-5.43714	-0.105418	-11.7357	5.20076	21.8215	54.1389	8.57922	91.4488	54.2669	4.37261	-7.88933	-20.9331	1.39557	2.78111	30.3923	-0.958113	-3.32659	28.359	2.25305
1688	-0.122175	-1.16537	17.0618	-0.148792	-0.500688	1.75658	-0.148844	-0.500673	7.57701	-0.0792807	-0.383768	11.5192	-0.542567	3.39087	14.2839	0.309606	6.36929	-9.45258	-12.5129	2.29102	-0.25333	7.10962	30.6809	36.8949	8.04896	89.2739	62.6528	4.07076	6.41921	-46.9037	-5.48074	-0.11711	-11.6717	5.19207	21.8085	54.1389	8.5662	91.5995	54.2874	4.32148	-7.94099	-20.8449	1.51543	2.77272	30.36	-0.951311	-3.29462	28.301	2.28099
1690	-0.144501	-1.1554	17.0686	-0.157776	-0.494489	1.75953	-0.157827	-0.494473	7.57996	-0.0863944	-0.379707	11.5214	-0.562689	3.44067	14.2794	0.292233	6.46745	-9.46004	-12.5398	2.24592	-0.235288	7.06909	30.7124	36.8328	8.12058	89.2732	62.6682	4.10004	6.386	-46.9133	-5.50061	-0.119829	-11.6506	5.193	21.7858	54.1461	8.52879	91.7214	54.3073	4.2779	-7.97568	-20.751	1.54559	2.76459	30.2888	-0.949595	-3.26058	28.2694	2.30977
1692	-0.162442	-1.10857	17.0703	-0.161814	-0.472499	1.76025	-0.161863	-0.472482	7.58068	-0.0908161	-0.363526	11.522	-0.560229	3.4785	14.2904	0.310558	6.53528	-9.43803	-12.5854	2.19665	-0.279001	7.01739	30.7122	36.7748	8.18707	89.3205	62.7005	4.11069	6.36104	-46.9307	-5.49854	-0.113705	-11.6734	5.2027	21.791	54.1573	8.50641	91.797	54.3198	4.24227	-7.99601	-20.6544	1.48344	2.76506	30.1818	-0.956057	-3.23023	28.2657	2.34579
1694	-0.173559	-1.08186	17.0679	-0.164496	-0.459888	1.75913	-0.164544	-0.459871	7.57956	-0.0936248	-0.354271	11.5211	-0.565288	3.50069	14.3007	0.309309	6.57757	-9.41833	-12.6027	2.15675	-0.296706	6.96868	30.6837	36.7021	8.19707	89.4115	62.7123	4.09807	6.3153	-46.9508	-5.51319	-0.120811	-11.6741	5.21115	21.9127	54.1196	8.61119	91.8172	54.3312	4.21346	-8.02719	-20.5882	1.4333	2.73483	30.0837	-0.930767	-3.18794	28.2533	2.36487
1696	-0.186723	-1.05468	17.0673	-0.168042	-0.446904	1.75885	-0.168088	-0.446887	7.57928	-0.0971034	-0.344791	11.5209	-0.574303	3.51262	14.3036	0.297332	6.60269	-9.413	-12.6127	2.1071	-0.309808	6.93893	30.6942	36.6539	8.18751	89.444	62.7209	4.09387	6.27317	-46.9688	-5.53274	-0.134887	-11.6729	5.22549	21.953	54.0785	8.64326	91.884	54.3651	4.17558	-8.06261	-20.5282	1.38647	2.73544	29.993	-0.915586	-3.18646	28.2377	2.37791
1698	-0.203694	-1.02446	17.0702	-0.173014	-0.432269	1.7601	-0.173059	-0.432251	7.58054	-0.101755	-0.334168	11.5219	-0.58509	3.51748	14.2986	0.279836	6.61562	-9.42257	-12.6236	2.04395	-0.315408	6.93026	30.744	36.6277	8.16765	89.4123	62.7313	4.1033	6.23701	-46.9764	-5.55319	-0.151138	-11.6688	5.24225	21.8955	54.0377	8.58866	92.0033	54.4234	4.13011	-8.09744	-20.4674	1.34539	2.78237	29.9078	-0.921927	-3.23759	28.2146	2.38967
1700	-0.221181	-0.994121	17.0748	-0.178206	-0.417543	1.76211	-0.178249	-0.417524	7.58254	-0.106577	-0.323491	11.5234	-0.588264	3.52212	14.2935	0.276087	6.62525	-9.432	-12.6539	1.96587	-0.290722	6.93281	30.7685	36.5714	8.14163	89.3994	62.7511	4.11398	6.19329	-46.9429	-5.56478	-0.152488	-11.6502	5.2442	21.8564	53.9721	8.57769	92.1054	54.4912	4.09918	-8.12338	-20.3979	1.31232	2.88246	29.8178	-0.960614	-3.34702	28.1691	2.41171
1702	-0.246476	-0.959621	17.0895	-0.186499	-0.400345	1.76859	-0.186541	-0.400325	7.58902	-0.113878	-0.311162	11.5283	-0.587392	3.52754	14.2876	0.280028	6.63477	-9.44274	-12.6874	1.89958	-0.260721	6.93768	30.7602	36.5239	8.11047	89.4017	62.7711	4.12699	6.15838	-46.9156	-5.57812	-0.157944	-11.6019	5.22545	21.8808	53.8896	8.61847	92.1467	54.5546	4.07313	-8.10294	-20.3324	1.28008	2.9931	29.7128	-0.994567	-3.42606	28.0982	2.43029
1704	-0.280828	-0.924004	17.118	-0.198694	-0.381904	1.78115	-0.198733	-0.381883	7.60158	-0.124178	-0.298152	11.5377	-0.581611	3.53239	14.2835	0.292575	6.64137	-9.44987	-12.7246	1.85455	-0.234695	6.94424	30.731	36.4965	8.09661	89.4186	62.7874	4.14231	6.1303	-46.8922	-5.58543	-0.165933	-11.52	5.19204	21.9723	53.7842	8.70199	92.0997	54.6184	4.06339	-8.02252	-20.2903	1.25113	3.09587	29.5908	-1.01316	-3.46379	28.0044	2.44525
1706	-0.323369	-0.897974	17.1773	-0.215314	-0.366962	1.80744	-0.215351	-0.36694	7.62788	-0.137571	-0.288036	11.5574	-0.560445	3.52315	14.2844	0.32745	6.6165	-9.44759	-12.7975	1.82427	-0.210784	6.96668	30.75	36.4947	8.19691	89.4403	62.8029	4.16926	6.07845	-46.8111	-5.53535	-0.142945	-11.385	5.17849	22.1182	53.6077	8.79018	91.8862	54.7328	4.131	-7.86372	-20.3383	1.24005	3.16249	29.4428	-1.00652	-3.50923	27.8896	2.46538
1708	-0.365198	-0.908022	17.1905	-0.234491	-0.36792	1.8132	-0.234529	-0.367896	7.63363	-0.15185	-0.289971	11.5617	-0.556821	3.54095	14.33	0.338536	6.64756	-9.36204	-12.7959	1.90596	-0.284748	6.96402	30.7572	36.5534	8.29836	89.4674	62.7613	4.15019	6.06424	-46.7465	-5.52123	-0.167075	-11.3471	5.15191	22.079	53.5156	8.736	91.718	54.7927	4.19253	-7.67266	-20.4195	1.25243	3.21514	29.3584	-1.02062	-3.56272	27.8303	2.50793
1710	-0.4009	-0.949768	17.1477	-0.253475	-0.38333	1.79407	-0.253514	-0.383304	7.6145	-0.165046	-0.302707	11.5473	-0.57682	3.58798	14.4167	0.315708	6.74079	-9.20038	-12.7204	2.07963	-0.433253	6.9435	30.7552	36.6458	8.3683	89.4871	62.6643	4.0878	6.08363	-46.7107	-5.5535	-0.233216	-11.4129	5.12021	21.8664	53.5114	8.55889	91.6241	54.7847	4.23573	-7.48758	-20.5091	1.28183	3.24856	29.3413	-1.05419	-3.60731	27.8303	2.57019
1712	-0.420107	-0.980775	17.0783	-0.264292	-0.395424	1.76313	-0.264332	-0.395397	7.58356	-0.172339	-0.312448	11.5241	-0.61382	3.63268	14.5025	0.261036	6.83618	-9.04116	-12.6873	2.17558	-0.460487	6.97887	30.8245	36.6085	8.3959	89.4293	62.5649	4.05554	6.05659	-46.6852	-5.58131	-0.237245	-11.4647	5.15522	21.781	53.4471	8.50253	91.4973	54.7565	4.29302	-7.41392	-20.5576	1.2993	3.20364	29.3149	-1.0506	-3.56574	27.8272	2.62123
1714	-0.419441	-0.995064	17.0448	-0.2651	-0.401776	1.74825	-0.265142	-0.401748	7.56868	-0.172528	-0.317252	11.513	-0.648864	3.68079	14.5108	0.215098	6.93689	-9.02568	-12.652	2.20786	-0.480107	7.01059	30.816	36.637	8.30889	89.4498	62.5148	4.00597	6.04145	-46.6653	-5.63123	-0.258551	-11.4691	5.16651	21.7111	53.3998	8.43581	91.4261	54.7373	4.34266	-7.3801	-20.5991	1.28954	3.23337	29.28	-1.05856	-3.49402	27.8196	2.67755
1716	-0.406352	-0.987094	17.0597	-0.258743	-0.399338	1.75492	-0.258784	-0.399311	7.57535	-0.167937	-0.315022	11.518	-0.668418	3.72575	14.4386	0.200337	7.02598	-9.15898	-12.6224	2.18365	-0.501923	7.02993	30.7336	36.7402	8.16093	89.5582	62.5282	3.9403	6.04425	-46.6421	-5.68235	-0.293593	-11.409	5.13747	21.6431	53.3646	8.34422	91.4154	54.7388	4.38295	-7.36803	-20.6382	1.2592	3.3308	29.243	-1.07806	-3.40833	27.8122	2.7461
1718	-0.41523	-0.944095	17.113	-0.259223	-0.37971	1.77863	-0.259262	-0.379685	7.59906	-0.169563	-0.300374	11.5358	-0.633704	3.73677	14.344	0.27253	7.03274	-9.33232	-12.6715	2.13034	-0.459815	7.05944	30.7341	36.7731	8.24631	89.6532	62.6157	3.90004	6.03627	-46.5807	-5.62195	-0.255665	-11.2418	5.07751	21.5968	53.2466	8.27193	91.4131	54.7838	4.4321	-7.37062	-20.6661	1.25828	3.30752	29.2412	-1.06287	-3.31117	27.8243	2.84877
1720	-0.431194	-0.897706	17.1257	-0.262444	-0.35806	1.78424	-0.262481	-0.358033	7.60467	-0.173356	-0.284391	11.54	-0.607492	3.75021	14.3186	0.326565	7.04714	-9.37749	-12.6882	2.11786	-0.474993	7.05276	30.7845	36.7817	8.40871	89.6804	62.6547	3.87727	6.04809	-46.547	-5.56515	-0.208332	-11.173	5.04987	21.5471	53.1931	8.19668	91.391	54.7704	4.44116	-7.36177	-20.6736	1.24249	3.28296	29.2572	-1.04971	-3.28717	27.906	2.91942
1722	-0.448143	-0.863686	17.0885	-0.26702	-0.34181	1.7677	-0.267056	-0.341782	7.58814	-0.177802	-0.272542	11.5276	-0.607918	3.77652	14.3682	0.333152	7.09522	-9.28442	-12.6576	2.16556	-0.552279	7.02439	30.8566	36.7734	8.57158	89.6313	62.6333	3.87263	6.07537	-46.5403	-5.54489	-0.17065	-11.2241	5.06576	21.4847	53.2113	8.12329	91.349	54.7029	4.41854	-7.33812	-20.6667	1.2116	3.28302	29.2841	-1.05233	-3.31826	28.0494	2.96679
1724	-0.450979	-0.877767	17.0457	-0.269338	-0.347799	1.74864	-0.269374	-0.347772	7.56907	-0.179141	-0.277175	11.5133	-0.655407	3.82531	14.4194	0.262643	7.202	-9.19	-12.6228	2.28527	-0.591724	7.08176	30.8477	36.7436	8.54376	89.5399	62.6326	3.89388	6.07515	-46.4908	-5.597	-0.163923	-11.2744	5.11095	21.4062	53.179	8.09888	91.308	54.7046	4.454	-7.3169	-20.6867	1.20705	3.3123	29.3077	-1.09976	-3.23331	28.1723	3.11651
1726	-0.457182	-0.887426	17.0183	-0.272797	-0.351557	1.73645	-0.272833	-0.351528	7.55689	-0.181479	-0.280208	11.5042	-0.682139	3.87327	14.428	0.23176	7.29933	-9.17338	-12.6	2.37173	-0.6277	7.15387	30.8264	36.7435	8.47651	89.4493	62.6397	3.91643	6.0497	-46.4508	-5.64026	-0.163922	-11.3195	5.12426	21.2667	53.1932	8.02651	91.3634	54.7183	4.46114	-7.2892	-20.6731	1.18991	3.36429	29.3339	-1.13311	-3.15885	28.2894	3.19176
1728	-0.4705	-0.879067	17.0104	-0.277937	-0.346816	1.73293	-0.277972	-0.346788	7.55336	-0.185621	-0.276994	11.5015	-0.674774	3.91307	14.3893	0.262315	7.36883	-9.24319	-12.5944	2.40313	-0.657586	7.21462	30.8178	36.7625	8.43308	89.3714	62.6579	3.93711	6.00883	-46.4299	-5.65127	-0.158643	-11.3481	5.09731	21.1039	53.2502	7.92652	91.496	54.731	4.43647	-7.25832	-20.625	1.15773	3.41244	29.3552	-1.13822	-3.11671	28.3848	3.18748
1730	-0.490887	-0.84761	17.0092	-0.2843	-0.331368	1.73234	-0.284335	-0.331339	7.55277	-0.191364	-0.265853	11.5011	-0.646901	3.93736	14.3392	0.324903	7.40233	-9.33365	-12.6041	2.39905	-0.648944	7.2124	30.885	36.6985	8.55828	89.2926	62.7053	3.97072	5.99747	-46.4248	-5.61565	-0.122449	-11.336	5.05798	21.1299	53.2513	7.99138	91.5205	54.7318	4.45561	-7.23952	-20.6078	1.13546	3.348	29.3377	-1.11311	-3.08971	28.391	3.26066
1732	-0.509778	-0.808572	17.0131	-0.289399	-0.312714	1.73409	-0.289431	-0.312684	7.55452	-0.196368	-0.252233	11.5024	-0.614606	3.96012	14.2839	0.395251	7.43131	-9.43362	-12.6296	2.38728	-0.620407	7.22117	30.8555	36.6321	8.61642	89.2677	62.7444	4.00164	5.98281	-46.4057	-5.56114	-0.0698298	-11.3032	5.03275	21.1439	53.2273	8.04086	91.5632	54.7473	4.41526	-7.25267	-20.5253	1.11455	3.28152	29.3078	-1.08112	-3.04291	28.3689	3.31124
1734	-0.524293	-0.770016	17.0185	-0.29262	-0.294626	1.7365	-0.292651	-0.294596	7.55693	-0.199932	-0.238917	11.5042	-0.586156	3.98495	14.2325	0.459212	7.46546	-9.52648	-12.6629	2.38693	-0.591515	7.25861	30.7306	36.5854	8.58844	89.297	62.7694	4.01816	5.96036	-46.3735	-5.50438	-0.0117096	-11.2643	5.0277	21.1074	53.198	8.03228	91.6344	54.7708	4.31984	-7.29351	-20.3846	1.09899	3.24798	29.2757	-1.06104	-2.99357	28.3413	3.32579
1736	-0.532324	-0.748048	17.0147	-0.294341	-0.284348	1.73481	-0.29437	-0.284318	7.55525	-0.201873	-0.231345	11.503	-0.574228	4.01346	14.2059	0.493214	7.51265	-9.57405	-12.6732	2.4484	-0.629529	7.32779	30.688	36.5755	8.63177	89.3342	62.8	3.98384	5.94121	-46.3655	-5.48654	0.0189786	-11.2595	5.04045	21.0352	53.23	7.93946	91.6762	54.7481	4.28152	-7.32532	-20.3015	1.1136	3.29218	29.2587	-1.11104	-3.05797	28.3437	3.32994
1738	-0.534903	-0.734394	17.0026	-0.294338	-0.27817	1.72942	-0.294367	-0.27814	7.54985	-0.202263	-0.226729	11.4989	-0.574516	4.0378	14.2068	0.501908	7.55701	-9.5712	-12.6697	2.49938	-0.667496	7.40866	30.6705	36.5888	8.64983	89.3356	62.7964	3.94924	5.914	-46.3517	-5.46782	0.0453494	-11.2788	5.03188	21.0117	53.2528	7.91121	91.6726	54.7139	4.26895	-7.33679	-20.2489	1.12358	3.33759	29.2417	-1.14826	-3.12515	28.3494	3.33595
1740	-0.532926	-0.726483	16.9849	-0.292801	-0.274888	1.72159	-0.29283	-0.274858	7.54202	-0.201319	-0.224181	11.4931	-0.584853	4.05742	14.2309	0.489245	7.59668	-9.52631	-12.6571	2.52581	-0.691998	7.48416	30.6584	36.6133	8.6361	89.3233	62.7601	3.92006	5.87856	-46.3245	-5.44302	0.072048	-11.3082	4.99627	21.0415	53.2467	7.96713	91.6283	54.6835	4.27368	-7.32234	-20.2198	1.12058	3.36847	29.2216	-1.15695	-3.17157	28.3502	3.34783
1742	-0.527541	-0.721694	16.9727	-0.290033	-0.273245	1.71617	-0.290062	-0.273215	7.5366	-0.199352	-0.222778	11.489	-0.60241	4.07776	14.2586	0.463525	7.64041	-9.47495	-12.6476	2.5426	-0.710293	7.50506	30.5955	36.6092	8.63946	89.4542	62.7357	3.86834	5.84225	-46.2769	-5.42839	0.0988473	-11.2989	4.951	21.0528	53.1956	8.03691	91.5814	54.6901	4.28132	-7.27136	-20.1985	1.1036	3.39717	29.1983	-1.15228	-3.20596	28.3327	3.36708
1744	-0.528188	-0.712815	16.9673	-0.289586	-0.269308	1.7138	-0.289613	-0.269278	7.53423	-0.199268	-0.219807	11.4872	-0.608428	4.09785	14.2711	0.459512	7.67924	-9.45118	-12.6374	2.54442	-0.72745	7.51839	30.5745	36.6211	8.66996	89.5571	62.7172	3.8212	5.81743	-46.2397	-5.40984	0.121775	-11.2621	4.90431	21.07	53.1269	8.11427	91.5613	54.7096	4.28093	-7.23308	-20.1842	1.08545	3.41998	29.1853	-1.14408	-3.22789	28.3268	3.37754
1746	-0.53567	-0.698799	16.9686	-0.291723	-0.262554	1.71436	-0.29175	-0.262524	7.53479	-0.201298	-0.214895	11.4876	-0.601397	4.11909	14.2593	0.481024	7.71513	-9.4717	-12.6176	2.52025	-0.738911	7.51836	30.6098	36.6495	8.72631	89.6129	62.7045	3.77383	5.80375	-46.2141	-5.38709	0.138396	-11.2048	4.86537	21.0836	53.0522	8.17374	91.5681	54.7352	4.27162	-7.21702	-20.178	1.068	3.43347	29.183	-1.13422	-3.2302	28.3363	3.37456
1748	-0.54291	-0.683013	16.9734	-0.293615	-0.25504	1.71647	-0.293641	-0.25501	7.5369	-0.203193	-0.209398	11.4892	-0.594611	4.14752	14.2054	0.507279	7.76406	-9.57009	-12.5502	2.42136	-0.716205	7.42656	30.6765	36.6511	8.79712	89.7039	62.6984	3.68437	5.78405	-46.1739	-5.37146	0.140559	-11.1431	4.85784	21.0329	52.9865	8.12775	91.5764	54.7632	4.25915	-7.21572	-20.182	1.04363	3.42869	29.1779	-1.11532	-3.18377	28.3393	3.3392
1750	-0.551414	-0.669362	16.9752	-0.296231	-0.248362	1.7173	-0.296257	-0.248331	7.53774	-0.205575	-0.204572	11.4899	-0.592067	4.1784	14.1539	0.526663	7.81905	-9.66412	-12.4823	2.32576	-0.701594	7.36052	30.7212	36.6763	8.81174	89.8065	62.6895	3.55747	5.77252	-46.1232	-5.36154	0.14808	-11.1118	4.87366	20.9968	52.9402	8.05248	91.5118	54.7846	4.27731	-7.18883	-20.2344	1.02599	3.40103	29.1779	-1.10647	-3.11442	28.3816	3.3931
1752	-0.561902	-0.659016	16.9712	-0.299978	-0.242978	1.7155	-0.300003	-0.242947	7.53593	-0.208719	-0.200788	11.4885	-0.593449	4.20845	14.1191	0.537663	7.87408	-9.72739	-12.4238	2.257	-0.700856	7.33993	30.7472	36.7213	8.78261	89.8959	62.6771	3.41423	5.77033	-46.0657	-5.35508	0.163155	-11.1173	4.90426	20.9746	52.9184	7.97178	91.3973	54.7968	4.31507	-7.14169	-20.3207	1.0127	3.3527	29.1909	-1.10216	-3.0212	28.4769	3.52401
1754	-0.576786	-0.652935	16.9561	-0.305986	-0.23912	1.70875	-0.306011	-0.239089	7.52918	-0.213453	-0.198291	11.4835	-0.591996	4.23027	14.1134	0.548966	7.91315	-9.73687	-12.3704	2.24098	-0.696485	7.34015	30.8304	36.723	8.83495	89.8774	62.6728	3.33552	5.77325	-46.0153	-5.34266	0.17281	-11.1473	4.92536	20.8811	52.9308	7.90131	91.4069	54.799	4.28674	-7.14129	-20.3422	0.981178	3.29303	29.2431	-1.0562	-2.86676	28.6343	3.53945
1756	-0.594997	-0.643077	16.9363	-0.313139	-0.233344	1.69992	-0.313163	-0.233312	7.52035	-0.219165	-0.194434	11.4768	-0.58491	4.23945	14.1215	0.564851	7.92715	-9.72099	-12.3206	2.20424	-0.694003	7.29902	30.927	36.7173	8.92059	89.8531	62.6472	3.29988	5.76502	-45.9767	-5.32987	0.194524	-11.183	4.92183	20.8051	52.9505	7.893	91.4589	54.795	4.26001	-7.14278	-20.3451	0.939007	3.25292	29.3191	-1.0235	-2.72665	28.8433	3.6442
1758	-0.614235	-0.63104	16.9153	-0.320563	-0.226532	1.69056	-0.320587	-0.226499	7.51099	-0.225146	-0.189821	11.4698	-0.574736	4.23842	14.1358	0.582079	7.92145	-9.69393	-12.2713	2.13721	-0.691265	7.20392	31.0191	36.7092	9.02212	89.8495	62.5985	3.29846	5.74642	-45.9488	-5.3205	0.223086	-11.216	4.89499	20.7616	52.9685	7.94458	91.5312	54.7862	4.24635	-7.13888	-20.3419	0.894138	3.23164	29.4056	-1.00986	-2.62846	29.0738	3.81861
1760	-0.626834	-0.631297	16.8999	-0.326087	-0.225642	1.68373	-0.326111	-0.225609	7.50416	-0.229329	-0.189512	11.4647	-0.575788	4.24144	14.1415	0.580984	7.92735	-9.6833	-12.2115	2.07412	-0.676565	7.06486	31.0642	36.6856	9.10374	89.8762	62.5508	3.31195	5.74408	-45.9145	-5.32545	0.224243	-11.2332	4.86843	20.7412	52.966	8.01451	91.59	54.7799	4.22741	-7.13149	-20.3451	0.874634	3.18896	29.4684	-0.98447	-2.61202	29.2283	3.77663
1762	-0.63313	-0.637927	16.8916	-0.329376	-0.228048	1.68002	-0.329399	-0.228014	7.50045	-0.231632	-0.191522	11.4619	-0.580161	4.24887	14.1393	0.576008	7.94253	-9.68715	-12.1526	2.01453	-0.652507	6.94479	31.1392	36.6813	9.18022	89.9329	62.486	3.31253	5.7143	-45.9128	-5.33631	0.200108	-11.2569	4.84518	20.6459	53.018	7.95796	91.69	54.7358	4.24011	-7.16071	-20.3756	0.858993	3.15819	29.4929	-0.971423	-2.61186	29.2817	3.7563
1764	-0.634755	-0.650173	16.8877	-0.33108	-0.233288	1.67827	-0.331104	-0.233254	7.4987	-0.23257	-0.195549	11.4606	-0.584007	4.26175	14.1322	0.574362	7.96737	-9.70004	-12.0935	1.95794	-0.622553	6.85063	31.2425	36.6931	9.24873	90.0228	62.4039	3.29979	5.64835	-45.9473	-5.35263	0.146576	-11.2896	4.82671	20.4975	53.1337	7.7824	91.8247	54.6447	4.27459	-7.22963	-20.4221	0.842235	3.14172	29.4878	-0.969752	-2.60663	29.2576	3.79385
1766	-0.638971	-0.669327	16.876	-0.33447	-0.241357	1.673	-0.334495	-0.241323	7.49343	-0.234586	-0.201801	11.4566	-0.576873	4.28151	14.131	0.594925	8.00056	-9.70099	-12.0207	1.89902	-0.598765	6.74619	31.2841	36.6759	9.27649	90.1639	62.3185	3.3069	5.54966	-45.998	-5.37817	0.0453875	-11.3187	4.80588	20.4926	53.2747	7.6811	91.9188	54.5092	4.25159	-7.3127	-20.4103	0.823132	3.12074	29.5043	-0.953137	-2.57296	29.2765	3.8161
1768	-0.643048	-0.693056	16.8571	-0.338162	-0.251454	1.66458	-0.338188	-0.251419	7.48501	-0.236696	-0.209588	11.4503	-0.57267	4.30521	14.1428	0.610879	8.04206	-9.67771	-11.9347	1.83491	-0.581409	6.61466	31.3663	36.6304	9.36124	90.2908	62.2347	3.3163	5.45035	-46.0489	-5.42	-0.061083	-11.3633	4.815	20.5015	53.4426	7.55176	92.0008	54.3567	4.23053	-7.38702	-20.4024	0.804361	3.0993	29.545	-0.940561	-2.54819	29.3674	3.85634
1770	-0.645815	-0.720841	16.835	-0.341603	-0.26344	1.65471	-0.34163	-0.263405	7.47514	-0.238497	-0.218773	11.4429	-0.575055	4.33154	14.1638	0.615317	8.0909	-9.63766	-11.8355	1.75844	-0.562896	6.45471	31.496	36.5699	9.49605	90.4143	62.1454	3.31766	5.34997	-46.0938	-5.47589	-0.163232	-11.4198	4.8532	20.4957	53.6223	7.38952	92.0748	54.2066	4.2226	-7.45086	-20.4115	0.783661	3.06755	29.6112	-0.932789	-2.52641	29.5407	3.94506
1772	-0.643377	-0.755827	16.8243	-0.343361	-0.278988	1.64993	-0.34339	-0.278953	7.47037	-0.238814	-0.23051	11.4393	-0.587078	4.35942	14.1712	0.60366	8.14618	-9.62328	-11.7213	1.64119	-0.509683	6.28009	31.6112	36.5491	9.55693	90.6373	62.0169	3.28248	5.21468	-46.1178	-5.53024	-0.265697	-11.4583	4.89499	20.4702	53.7547	7.25091	92.1229	54.1092	4.22219	-7.52724	-20.4309	0.74612	2.98546	29.696	-0.914374	-2.45451	29.7846	4.20244
1774	-0.642703	-0.780972	16.8277	-0.345113	-0.290057	1.6514	-0.345143	-0.290021	7.47184	-0.239416	-0.238895	11.4404	-0.595509	4.38363	14.1633	0.598055	8.19337	-9.63716	-11.6132	1.5208	-0.449067	6.10672	31.6944	36.5682	9.58272	90.9679	61.8561	3.22976	5.04094	-46.1905	-5.58439	-0.371767	-11.4776	4.87949	20.4256	53.8873	7.13124	92.2345	54.0148	4.23005	-7.60087	-20.4819	0.722453	2.8828	29.8056	-0.90914	-2.3311	30.0964	4.40936
1776	-0.647029	-0.792427	16.8421	-0.347962	-0.294703	1.65779	-0.347992	-0.294667	7.47822	-0.241252	-0.242547	11.4452	-0.597071	4.40435	14.1448	0.60425	8.23156	-9.67054	-11.5169	1.41213	-0.381587	5.94974	31.7544	36.6016	9.59732	91.3426	61.6823	3.17671	4.84113	-46.319	-5.63264	-0.482179	-11.4811	4.81276	20.3731	54.046	7.01737	92.4199	53.9003	4.22529	-7.67113	-20.5463	0.711694	2.74317	29.9409	-0.905267	-2.14877	30.4839	4.54708
1778	-0.662015	-0.793351	16.8497	-0.354616	-0.293878	1.66112	-0.354646	-0.293841	7.48155	-0.246281	-0.242354	11.4477	-0.593113	4.42787	14.1412	0.620621	8.27278	-9.6759	-11.4259	1.34176	-0.278875	5.853	31.8612	36.5352	9.67391	91.4816	61.567	3.17803	4.66956	-46.4628	-5.6579	-0.603671	-11.4868	4.78371	20.3473	54.2957	6.8412	92.6395	53.717	4.11495	-7.75409	-20.5288	0.675175	2.47339	30.1018	-0.827504	-1.87655	30.9848	4.75638
1780	-0.686418	-0.779756	16.8656	-0.36423	-0.28591	1.66813	-0.364259	-0.285872	7.48856	-0.25398	-0.237009	11.4529	-0.578947	4.45262	14.128	0.656587	8.3123	-9.69841	-11.3844	1.27189	-0.194139	5.7734	31.9488	36.4539	9.75936	91.5441	61.4924	3.21431	4.50378	-46.6102	-5.6437	-0.685121	-11.4959	4.77825	20.402	54.5774	6.71067	92.8262	53.5174	4.0106	-7.80865	-20.4877	0.657307	2.13801	30.2738	-0.750764	-1.61118	31.5732	4.98557
1782	-0.71495	-0.758355	16.8869	-0.375025	-0.274173	1.67757	-0.375054	-0.274134	7.498	-0.262806	-0.228921	11.46	-0.561155	4.47963	14.1054	0.700589	8.35449	-9.73799	-11.3828	1.19824	-0.132879	5.69181	31.9931	36.3685	9.83274	91.5932	61.4506	3.26145	4.34922	-46.7482	-5.60044	-0.731111	-11.5029	4.79272	20.5252	54.8642	6.62577	92.9603	53.307	3.94149	-7.83225	-20.4378	0.664257	1.76777	30.4493	-0.680589	-1.37418	32.2058	5.17317
1784	-0.727604	-0.761175	16.8889	-0.380803	-0.274375	1.67844	-0.380832	-0.274336	7.49887	-0.267112	-0.229441	11.4607	-0.57066	4.51727	14.0985	0.698128	8.42649	-9.74944	-11.3357	1.14305	-0.0649909	5.56713	31.9434	36.2425	9.84892	91.7797	61.4197	3.22358	4.24055	-46.8401	-5.59031	-0.817707	-11.4781	4.81726	20.6156	55.1037	6.48341	93.0388	53.053	3.91831	-7.85269	-20.3896	0.68045	1.40454	30.6252	-0.563098	-1.14296	32.7623	5.1196
1786	-0.732377	-0.760634	16.8866	-0.382847	-0.273754	1.67742	-0.382876	-0.273714	7.49785	-0.268679	-0.229108	11.4599	-0.591462	4.54017	14.083	0.670085	8.47599	-9.77818	-11.2948	1.08021	0.00483235	5.44997	31.9293	36.1309	9.87547	91.8532	61.3865	3.22504	4.17798	-46.9347	-5.577	-0.883077	-11.4621	4.84501	20.656	55.327	6.32422	93.1056	52.8021	3.92956	-7.88076	-20.336	0.694768	1.15721	30.7481	-0.481582	-0.96093	33.1426	4.99615
1788	-0.731045	-0.753317	16.8851	-0.381666	-0.270658	1.67673	-0.381694	-0.270619	7.49716	-0.267994	-0.226719	11.4594	-0.616621	4.54511	14.054	0.628158	8.49449	-9.83326	-11.2658	1.00967	0.0753452	5.35023	31.9649	36.0429	9.92202	91.8	61.3487	3.27579	4.14676	-47.0383	-5.55722	-0.920298	-11.4572	4.8658	20.6513	55.5322	6.16821	93.1711	52.5698	3.96334	-7.9172	-20.2722	0.703635	1.04834	30.8071	-0.460183	-0.837421	33.3351	4.89973
1790	-0.724218	-0.749723	16.8934	-0.378394	-0.269625	1.68044	-0.378422	-0.269586	7.50087	-0.265616	-0.225735	11.4622	-0.631805	4.54361	14.0121	0.602688	8.49742	-9.91188	-11.2311	0.95525	0.143896	5.25912	31.975	35.9615	9.95908	91.7998	61.3168	3.30489	4.08154	-47.1328	-5.54724	-0.956279	-11.4332	4.84396	20.6531	55.6923	6.06606	93.2378	52.3688	3.98175	-7.95437	-20.1773	0.71183	1.05357	30.8058	-0.515464	-0.767821	33.3933	5.06453
1792	-0.718452	-0.74656	16.8977	-0.375616	-0.2687	1.68238	-0.375643	-0.268661	7.50281	-0.263599	-0.224865	11.4636	-0.639868	4.54178	13.968	0.590165	8.49704	-9.99435	-11.1943	0.911208	0.200959	5.18272	31.9927	35.8892	10.0204	91.8358	61.2897	3.28898	4.03488	-47.2065	-5.53298	-0.979076	-11.4068	4.82115	20.6536	55.8042	5.98823	93.2528	52.2051	4.00579	-7.96354	-20.0964	0.703766	1.10529	30.8167	-0.561336	-0.769437	33.4706	5.27014
1794	-0.714802	-0.746623	16.8958	-0.374019	-0.269028	1.68156	-0.374046	-0.26899	7.50199	-0.262384	-0.225009	11.463	-0.642158	4.54301	13.9254	0.589186	8.49999	-10.0733	-11.1519	0.874125	0.248717	5.11149	32.0308	35.8274	10.1087	91.8917	61.2615	3.23836	4.01506	-47.2525	-5.51857	-0.99148	-11.3818	4.81004	20.6519	55.8688	5.9286	93.2077	52.0784	4.04492	-7.94571	-20.0443	0.679653	1.16949	30.8542	-0.570992	-0.825527	33.5994	5.42848
1796	-0.711487	-0.76294	16.892	-0.373888	-0.276456	1.67985	-0.373916	-0.276417	7.50028	-0.261811	-0.230553	11.4617	-0.641215	4.55225	13.8887	0.596778	8.51628	-10.1409	-11.0897	0.830562	0.307857	4.99854	32.1204	35.7787	10.2073	91.8855	61.2078	3.23264	4.01147	-47.2604	-5.53099	-1.00902	-11.3596	4.82729	20.6538	55.8949	5.89533	93.1116	51.9779	4.12575	-7.93642	-20.0391	0.653845	1.17821	30.9021	-0.515048	-0.850489	33.7496	5.37525
1798	-0.699977	-0.790023	16.8867	-0.37104	-0.28927	1.6775	-0.371069	-0.289232	7.49793	-0.258861	-0.239951	11.46	-0.650785	4.56636	13.853	0.58712	8.54546	-10.207	-11.0105	0.805792	0.35891	4.89216	32.2091	35.7558	10.2925	91.911	61.1449	3.21245	4.01108	-47.2321	-5.57086	-1.05126	-11.3356	4.82744	20.5846	55.8921	5.82909	93.0429	51.9103	4.21188	-7.92309	-20.0394	0.634609	1.24307	30.9263	-0.493875	-0.905508	33.824	5.29523
1800	-0.682519	-0.820852	16.881	-0.365887	-0.304211	1.67495	-0.365919	-0.304173	7.49538	-0.254053	-0.250791	11.458	-0.667483	4.58196	13.8185	0.565047	8.58013	-10.2713	-10.9254	0.79094	0.404167	4.79719	32.2834	35.7497	10.3622	91.9743	61.0827	3.17516	4.00783	-47.1768	-5.62513	-1.11074	-11.3093	4.8085	20.4555	55.8762	5.72998	93.0176	51.8667	4.28487	-7.90687	-20.0327	0.625681	1.36016	30.9262	-0.52219	-0.974434	33.8186	5.23813
1802	-0.677278	-0.83169	16.8793	-0.36447	-0.30939	1.67421	-0.364502	-0.309352	7.49464	-0.252662	-0.254572	11.4575	-0.661186	4.58897	13.7873	0.58117	8.59031	-10.3283	-10.878	0.72224	0.471843	4.68554	32.3449	35.7161	10.4395	92.0146	61.0447	3.15766	3.98948	-47.1223	-5.63869	-1.13579	-11.2785	4.80657	20.3787	55.9018	5.65106	93.0231	51.8056	4.30513	-7.89682	-20.0162	0.634837	1.42	30.9363	-0.572173	-0.940721	33.8134	5.24133
1804	-0.676191	-0.834459	16.8672	-0.364198	-0.310712	1.66881	-0.36423	-0.310675	7.48924	-0.252371	-0.255546	11.4534	-0.655009	4.58761	13.781	0.592262	8.58544	-10.3398	-10.8373	0.657281	0.536198	4.58772	32.3799	35.6432	10.4932	92.0351	61.0294	3.16648	3.98762	-47.107	-5.63183	-1.14211	-11.268	4.81475	20.3716	55.916	5.639	93.0048	51.7551	4.30198	-7.91052	-19.9593	0.630913	1.39126	30.9594	-0.552486	-0.879986	33.8466	5.20577
1806	-0.676038	-0.833722	16.8445	-0.364035	-0.310439	1.65875	-0.364067	-0.310402	7.47918	-0.252261	-0.255337	11.4459	-0.655792	4.57988	13.7946	0.586981	8.57174	-10.3149	-10.7926	0.600764	0.592358	4.50541	32.3826	35.5418	10.5063	92.0574	61.039	3.18495	4.00652	-47.1269	-5.61431	-1.1397	-11.2762	4.83618	20.4039	55.9046	5.65688	92.9426	51.7317	4.29689	-7.9351	-19.8841	0.609656	1.29129	30.9973	-0.462662	-0.808763	33.9181	5.1298
1808	-0.668886	-0.837918	16.8258	-0.361211	-0.31289	1.65045	-0.361243	-0.312853	7.47088	-0.249988	-0.256993	11.4397	-0.672249	4.57262	13.795	0.554304	8.56492	-10.3155	-10.7292	0.522163	0.636512	4.42198	32.3333	35.4798	10.4309	92.1616	61.0834	3.14087	4.02903	-47.1066	-5.61055	-1.15959	-11.2689	4.87977	20.324	55.8528	5.507	92.806	51.7742	4.35793	-7.89558	-19.9096	0.583291	1.23734	31.0468	-0.400013	-0.733699	33.9694	5.10702
1810	-0.664363	-0.848992	16.8083	-0.360099	-0.318139	1.64264	-0.360132	-0.318102	7.46308	-0.248817	-0.26085	11.4338	-0.688795	4.57656	13.7455	0.528988	8.57831	-10.4082	-10.6446	0.419468	0.723214	4.31373	32.3161	35.3858	10.3658	92.3696	61.1289	3.03395	4.07737	-47.1777	-5.61655	-1.18678	-11.2749	4.97382	20.1827	55.8117	5.25373	92.6978	51.8816	4.39546	-7.85979	-19.9735	0.56628	1.19393	31.1138	-0.341383	-0.61192	34.0328	5.09045
1812	-0.66534	-0.859649	16.791	-0.361363	-0.322759	1.63494	-0.361396	-0.322722	7.45537	-0.249461	-0.264388	11.428	-0.700302	4.59194	13.6467	0.520414	8.61039	-10.5913	-10.5518	0.296544	0.837851	4.17777	32.3136	35.2727	10.311	92.677	61.1823	2.87865	4.14579	-47.3137	-5.62624	-1.21428	-11.3002	5.11067	20.011	55.7912	4.92858	92.6145	52.0465	4.40312	-7.81873	-20.0792	0.560551	1.12939	31.2121	-0.284967	-0.472994	34.1679	5.05786
1814	-0.671616	-0.835136	16.7691	-0.362088	-0.311543	1.62523	-0.362121	-0.311505	7.44566	-0.250716	-0.256055	11.4207	-0.701156	4.60734	13.5375	0.531888	8.63832	-10.7931	-10.5016	0.167051	0.86816	4.02147	32.1442	35.263	10.1358	93.0457	61.3044	2.74203	4.17673	-47.2753	-5.61564	-1.22588	-11.3456	5.23651	19.9107	55.7874	4.608	92.4235	52.2308	4.44915	-7.66443	-20.3034	0.540206	0.955732	31.3779	-0.213825	-0.512541	34.536	4.83774
1816	-0.697785	-0.806772	16.7565	-0.371237	-0.29701	1.61962	-0.371268	-0.296971	7.44005	-0.258482	-0.24578	11.4165	-0.701395	4.62422	13.4542	0.543418	8.66876	-10.9468	-10.4954	0.0670294	0.851731	3.89113	32.0352	35.2541	10.0895	93.4074	61.4769	2.60926	4.26297	-47.2318	-5.59618	-1.22616	-11.4003	5.33159	19.7741	55.7429	4.31094	92.2862	52.4806	4.45522	-7.51821	-20.5228	0.628434	0.605428	31.6637	-0.273745	-0.421487	35.3575	5.20492
1818	-0.743866	-0.783679	16.7557	-0.38956	-0.283153	1.61918	-0.389589	-0.283113	7.43961	-0.273065	-0.236596	11.4162	-0.700036	4.64316	13.4078	0.55629	8.70244	-11.0318	-10.5281	0.00483144	0.80631	3.80236	32.033	35.2384	10.1929	93.719	61.6775	2.48264	4.39757	-47.2062	-5.57199	-1.22333	-11.452	5.39742	19.5907	55.6517	4.04988	92.2246	52.7886	4.41446	-7.41159	-20.6974	0.785127	0.116878	32.0347	-0.369543	-0.180063	36.5154	5.95909
1820	-0.800155	-0.772778	16.7626	-0.413357	-0.273797	1.6221	-0.413385	-0.273754	7.44254	-0.291453	-0.231124	11.4184	-0.681647	4.6688	13.393	0.60061	8.74171	-11.0568	-10.5817	-0.0290467	0.777716	3.76292	32.1244	35.2755	10.3049	93.8961	61.8328	2.36873	4.46304	-47.1431	-5.54705	-1.24839	-11.4662	5.47562	19.3983	55.5424	3.83179	92.1893	53.1136	4.36359	-7.3612	-20.7861	0.705806	-0.364954	32.3255	0.0658447	-0.0156577	37.3537	5.54565
1822	-0.836542	-0.774805	16.7773	-0.42949	-0.271704	1.62853	-0.429518	-0.27166	7.44897	-0.30365	-0.230589	11.4232	-0.662849	4.68704	13.4237	0.63981	8.76761	-10.9979	-10.6037	-0.0276701	0.745594	3.77693	32.1909	35.3507	10.3432	93.9454	61.9302	2.30238	4.50416	-47.0897	-5.5448	-1.28101	-11.4501	5.52067	19.2893	55.4575	3.70295	92.1135	53.3276	4.35025	-7.31958	-20.8394	0.600518	-0.384386	32.4478	0.237982	0.203517	37.7134	5.58402
1824	-0.848048	-0.786759	16.7939	-0.435527	-0.275976	1.63588	-0.435556	-0.275931	7.45631	-0.307894	-0.234163	11.4287	-0.651506	4.69654	13.4982	0.659193	8.78074	-10.8586	-10.5805	-0.00158115	0.722408	3.83021	32.2078	35.4372	10.299	93.8823	61.9635	2.28422	4.52934	-47.0552	-5.56381	-1.31332	-11.4125	5.53508	19.2821	55.4086	3.65826	91.9882	53.4054	4.37578	-7.28443	-20.872	0.525887	0.0495721	32.4156	0.0427865	0.391586	37.6191	6.18404
1826	-0.845851	-0.800714	16.7869	-0.435686	-0.282284	1.63276	-0.435715	-0.282239	7.4532	-0.307607	-0.238891	11.4264	-0.666522	4.70727	13.6098	0.628792	8.80654	-10.6519	-10.4999	0.00708628	0.777147	3.85799	32.1991	35.4368	10.2321	93.7695	61.9132	2.27961	4.53927	-47.0335	-5.58395	-1.33895	-11.383	5.56501	19.362	55.3898	3.64473	91.8452	53.377	4.38973	-7.29589	-20.8952	0.544461	0.4539	32.4108	-0.223947	-0.0164022	37.4301	6.24891
1828	-0.847962	-0.784382	16.7874	-0.435287	-0.274955	1.63299	-0.435315	-0.27491	7.45342	-0.307778	-0.233387	11.4266	-0.675493	4.70789	13.6836	0.607901	8.81145	-10.5155	-10.4848	-0.00954105	0.834914	3.91269	32.2041	35.4026	10.218	93.6176	61.9154	2.29566	4.54753	-47.0096	-5.5437	-1.31493	-11.3613	5.61119	19.4146	55.4049	3.56505	91.7171	53.3241	4.4075	-7.31982	-20.9125	0.537853	0.618442	32.372	-0.248946	-0.215866	37.0607	5.86025
1830	-0.854017	-0.739747	16.7987	-0.434334	-0.254878	1.63809	-0.434361	-0.254833	7.45852	-0.308353	-0.218315	11.4304	-0.675032	4.70075	13.7029	0.604706	8.79837	-10.4801	-10.5438	-0.0447515	0.879716	3.99853	32.2118	35.3481	10.2486	93.4527	61.9973	2.33227	4.55654	-46.9845	-5.44984	-1.24464	-11.345	5.67603	19.4252	55.4445	3.4171	91.6127	53.2756	4.42944	-7.35254	-20.928	0.489003	0.572342	32.2835	-0.0481769	-0.119439	36.5083	5.19517
1832	-0.842214	-0.706601	16.8071	-0.426482	-0.241293	1.64191	-0.426507	-0.241249	7.46234	-0.303355	-0.207656	11.4333	-0.680571	4.70462	13.6768	0.597873	8.80745	-10.5286	-10.5905	-0.0608448	0.923815	4.09666	32.1308	35.2772	10.1878	93.333	62.1353	2.40135	4.55858	-46.986	-5.38915	-1.18213	-11.3177	5.76773	19.4593	55.4748	3.29401	91.5275	53.2457	4.45192	-7.41249	-20.9505	0.435237	0.721703	32.1023	-0.0291397	-0.141149	35.7302	5.04288
1834	-0.816694	-0.692872	16.8069	-0.414183	-0.237349	1.64188	-0.414207	-0.237307	7.46231	-0.294414	-0.203921	11.4333	-0.706449	4.71351	13.6437	0.556566	8.83352	-10.5911	-10.6059	-0.042492	0.923918	4.15643	32.0216	35.2356	10.1668	93.3556	62.2611	2.41254	4.56772	-46.9548	-5.38063	-1.14665	-11.311	5.83869	19.5099	55.4834	3.22963	91.4491	53.2528	4.45277	-7.48005	-20.9696	0.436642	0.979542	31.9441	-0.139909	-0.308656	35.0849	5.07132
1836	-0.784412	-0.692671	16.8	-0.400009	-0.239896	1.63888	-0.400034	-0.239855	7.45931	-0.283655	-0.204919	11.431	-0.747695	4.72417	13.6164	0.487708	8.86883	-10.6437	-10.6003	-0.00253018	0.894146	4.17696	31.9333	35.2199	10.2238	93.4925	62.3534	2.36472	4.58148	-46.8884	-5.40821	-1.12734	-11.3211	5.88179	19.5603	55.464	3.21971	91.3811	53.2916	4.44238	-7.54896	-20.9882	0.487253	1.26647	31.8464	-0.31635	-0.588658	34.6799	5.16043
1838	-0.770321	-0.668639	16.802	-0.391886	-0.230504	1.63985	-0.39191	-0.230464	7.46028	-0.278184	-0.197378	11.4318	-0.771983	4.72582	13.5998	0.44541	8.88123	-10.676	-10.6484	-0.0123198	0.941224	4.20383	32.031	35.1569	10.4256	93.5243	62.4055	2.34557	4.58369	-46.829	-5.37757	-1.05007	-11.3006	5.92237	19.5395	55.4004	3.19346	91.3332	53.3338	4.49045	-7.59807	-21.0377	0.496468	1.29625	31.849	-0.296754	-0.799441	34.5934	4.98857
1840	-0.771382	-0.631081	16.8087	-0.38931	-0.213946	1.64288	-0.389332	-0.213905	7.46331	-0.277319	-0.184834	11.4341	-0.764113	4.7295	13.6054	0.460734	8.88487	-10.6648	-10.7141	-0.0509398	0.97845	4.26922	32.0795	35.1325	10.5165	93.5284	62.4217	2.33397	4.53767	-46.7923	-5.31055	-0.958149	-11.2785	5.92676	19.4985	55.372	3.19698	91.4156	53.3064	4.53809	-7.73498	-21.0391	0.486341	1.21698	31.8583	-0.212163	-0.718823	34.5796	4.87966
1842	-0.77938	-0.591986	16.8134	-0.389646	-0.196154	1.64501	-0.389666	-0.196114	7.46544	-0.27871	-0.171555	11.4357	-0.734523	4.74071	13.6358	0.516718	8.89379	-10.6061	-10.7729	-0.0974749	0.996348	4.36429	32.0511	35.1439	10.4752	93.5044	62.3996	2.33655	4.44671	-46.7761	-5.22969	-0.875359	-11.2575	5.90446	19.4661	55.3805	3.23134	91.5916	53.2093	4.57105	-7.94616	-20.9893	0.463994	1.12187	31.8468	-0.128845	-0.447066	34.5356	4.88559
1844	-0.759799	-0.597667	16.7887	-0.381499	-0.200278	1.63407	-0.381519	-0.200239	7.45451	-0.272351	-0.174123	11.4275	-0.747825	4.7749	13.6947	0.501895	8.96124	-10.4959	-10.7473	-0.0771004	1.03553	4.40684	32.069	35.0959	10.4817	93.3891	62.3122	2.39754	4.35739	-46.7455	-5.22082	-0.869245	-11.2241	5.925	19.5176	55.3514	3.26206	91.6008	53.1147	4.58794	-8.07185	-20.9551	0.452616	1.28415	31.8027	-0.230585	-0.682604	34.3057	4.92385
1846	-0.737277	-0.600544	16.7688	-0.371839	-0.203401	1.62526	-0.37186	-0.203363	7.44569	-0.264927	-0.175845	11.4209	-0.762524	4.7995	13.7322	0.482221	9.01173	-10.426	-10.717	-0.0450158	1.06373	4.47377	32.042	35.0501	10.4464	93.3024	62.2597	2.43819	4.29854	-46.7283	-5.21107	-0.855123	-11.1875	5.95095	19.5936	55.3108	3.31026	91.5555	53.0443	4.56808	-8.15465	-20.9045	0.413783	1.45652	31.7144	-0.306018	-0.871197	33.9909	5.09416
1848	-0.717981	-0.590596	16.7587	-0.362564	-0.200624	1.62083	-0.362585	-0.200587	7.44126	-0.25817	-0.173177	11.4175	-0.770205	4.80738	13.7351	0.471134	9.02902	-10.4207	-10.7017	-0.0215097	1.07954	4.5625	31.9746	35.0173	10.3804	93.2889	62.2532	2.4369	4.27179	-46.7206	-5.18444	-0.813299	-11.1528	5.97673	19.6603	55.2528	3.35989	91.4768	53.0186	4.52427	-8.21557	-20.8388	0.347476	1.58227	31.5962	-0.317245	-0.915072	33.6464	5.36192
1850	-0.705226	-0.568473	16.7459	-0.355167	-0.191984	1.61521	-0.355187	-0.191947	7.43564	-0.253192	-0.166248	11.4133	-0.77004	4.79993	13.7022	0.470777	9.01534	-10.482	-10.7098	-0.0466721	1.109	4.59166	31.9661	34.9864	10.3987	93.407	62.2284	2.38738	4.24312	-46.6798	-5.13221	-0.735445	-11.1323	6.00334	19.6376	55.1336	3.34006	91.3692	53.0812	4.52941	-8.32368	-20.7795	0.282497	1.64972	31.5106	-0.29658	-0.884359	33.397	5.53144
1852	-0.697986	-0.556343	16.7366	-0.351001	-0.18727	1.61111	-0.35102	-0.187233	7.43154	-0.250378	-0.16246	11.4103	-0.7747	4.79476	13.652	0.463709	9.00762	-10.5757	-10.7043	-0.0553587	1.12458	4.61146	31.9525	34.9764	10.415	93.598	62.234	2.29183	4.23521	-46.6435	-5.11735	-0.694427	-11.1171	6.06767	19.5477	55.0071	3.21932	91.2305	53.2196	4.54895	-8.40313	-20.7592	0.255518	1.7265	31.4782	-0.309263	-0.954141	33.2466	5.58994
1854	-0.694649	-0.555822	16.7328	-0.349492	-0.187318	1.60942	-0.349512	-0.187282	7.42985	-0.249247	-0.1624	11.409	-0.785235	4.79562	13.5967	0.448662	9.01312	-10.6789	-10.6878	-0.0349624	1.12084	4.63476	31.93	34.9915	10.4254	93.8307	62.2786	2.16329	4.2576	-46.6073	-5.14369	-0.692406	-11.104	6.16109	19.4275	54.8798	3.04345	91.0585	53.4147	4.5768	-8.45074	-20.7712	0.263764	1.79728	31.4896	-0.34879	-1.0967	33.1748	5.55542
1856	-0.687951	-0.551559	16.7387	-0.346217	-0.185983	1.61206	-0.346237	-0.185947	7.4325	-0.246885	-0.161191	11.411	-0.793842	4.79843	13.5594	0.436662	9.02147	-10.7485	-10.709	0.00586143	1.10048	4.67398	31.9346	35.0299	10.4887	94.0334	62.3674	2.05124	4.33547	-46.5166	-5.16568	-0.658646	-11.0892	6.2146	19.4264	54.7257	3.05352	90.8326	53.6064	4.61362	-8.52214	-20.7506	0.252129	1.71622	31.4748	-0.30883	-0.9877	33.0725	5.52039
1858	-0.688996	-0.538734	16.7452	-0.345642	-0.180267	1.61494	-0.345661	-0.180231	7.43537	-0.246822	-0.15688	11.4131	-0.797209	4.80204	13.5575	0.43209	9.02934	-10.7521	-10.7342	0.0398393	1.07021	4.7034	31.9506	35.0901	10.587	94.2656	62.4085	1.9344	4.41368	-46.4255	-5.1754	-0.644473	-11.0625	6.2341	19.3827	54.5617	3.0328	90.6642	53.7788	4.66232	-8.59995	-20.7224	0.2473	1.66239	31.4693	-0.289851	-0.897305	33.0057	5.53249
1860	-0.698118	-0.519482	16.7473	-0.348082	-0.171086	1.61588	-0.3481	-0.17105	7.43631	-0.249234	-0.150173	11.4138	-0.797063	4.80774	13.5937	0.432125	9.03972	-10.6847	-10.7556	0.0638156	1.03852	4.72059	31.9757	35.1605	10.7083	94.5076	62.3862	1.81897	4.48046	-46.3396	-5.16979	-0.64727	-11.0337	6.2362	19.2898	54.4009	2.95811	90.5485	53.9201	4.72029	-8.6764	-20.6963	0.249516	1.65748	31.4757	-0.29844	-0.868771	32.9813	5.58672
1862	-0.707087	-0.509843	16.7327	-0.351218	-0.166158	1.60943	-0.351235	-0.166122	7.42986	-0.251892	-0.146694	11.409	-0.803637	4.82167	13.6624	0.420948	9.06776	-10.5569	-10.7692	0.0940853	1.03377	4.73346	32.0189	35.1961	10.8239	94.6298	62.3242	1.74294	4.55247	-46.2315	-5.14996	-0.609766	-11.0576	6.29432	19.2766	54.2802	2.94291	90.3569	54.0029	4.7731	-8.74727	-20.6941	0.239252	1.611	31.4785	-0.266822	-0.830697	32.9823	5.59824
1864	-0.712442	-0.502308	16.7228	-0.352945	-0.162438	1.60503	-0.352962	-0.162402	7.42546	-0.25342	-0.144027	11.4057	-0.820762	4.84389	13.7257	0.394179	9.11489	-10.4395	-10.7932	0.136235	1.02453	4.78413	32.0439	35.2336	10.8958	94.7063	62.2877	1.68276	4.57705	-46.1072	-5.13171	-0.579158	-11.0742	6.36147	19.2353	54.1756	2.86748	90.1121	54.1022	4.84121	-8.72049	-20.7025	0.229347	1.598	31.4823	-0.249352	-0.823428	32.9651	5.58381
1866	-0.714714	-0.492749	16.7202	-0.353165	-0.158069	1.60388	-0.353181	-0.158033	7.42431	-0.253863	-0.140775	11.4049	-0.844839	4.8733	13.7734	0.358595	9.17773	-10.351	-10.8305	0.181467	1.00671	4.87144	32.0355	35.2732	10.9096	94.755	62.2903	1.64044	4.55204	-45.9843	-5.11667	-0.558552	-11.0755	6.41886	19.167	54.0873	2.74452	89.8394	54.2315	4.91304	-8.58943	-20.7077	0.220624	1.62809	31.4835	-0.250046	-0.845972	32.9107	5.54808
[truncated: 2,102 more rows]
[truncated: 56 more columns]

## Sheet: Joint Angles ZXY (WO)
Frame	L5S1 Lateral Bending	L5S1 Axial Bending	L5S1 Flexion/Extension	L4L3 Lateral Bending	L4L3 Axial Rotation	L4L3 Flexion/Extension	L1T12 Lateral Bending	L1T12 Axial Rotation	L1T12 Flexion/Extension	T9T8 Lateral Bending	T9T8 Axial Rotation	T9T8 Flexion/Extension	T1C7 Lateral Bending	T1C7 Axial Rotation	T1C7 Flexion/Extension	C1 Head Lateral Bending	C1 Head Axial Rotation	C1 Head Flexion/Extension	Right T4 Shoulder Abduction/Adduction	Right T4 Shoulder Internal/External Rotation	Right T4 Shoulder Flexion/Extension	Right Shoulder Abduction/Adduction	Right Shoulder Internal/External Rotation	Right Shoulder Flexion/Extension	Right Elbow Ulnar Deviation/Radial Deviation	Right Elbow Pronation/Supination	Right Elbow Flexion/Extension	Right Wrist Ulnar Deviation/Radial Deviation	Right Wrist Pronation/Supination	Right Wrist Flexion/Extension	Left T4 Shoulder Abduction/Adduction	Left T4 Shoulder Internal/External Rotation	Left T4 Shoulder Flexion/Extension	Left Shoulder Abduction/Adduction	Left Shoulder Internal/External Rotation	Left Shoulder Flexion/Extension	Left Elbow Ulnar Deviation/Radial Deviation	Left Elbow Pronation/Supination	Left Elbow Flexion/Extension	Left Wrist Ulnar Deviation/Radial Deviation	Left Wrist Pronation/Supination	Left Wrist Flexion/Extension	Right Hip Abduction/Adduction	Right Hip Internal/External Rotation	Right Hip Flexion/Extension	Right Knee Abduction/Adduction	Right Knee Internal/External Rotation	Right Knee Flexion/Extension	Right Ankle Abduction/Adduction
[truncated: 3,045 more rows]
[truncated: 56 more columns]
