# Supplementary material for: “Doctor, when can I drive?” – Can we compensate an immobilization of the right wrist while driving a car: A pilot study
Source: PLoS One. 2026 Feb 18;21(2):e0341628. doi: 10.1371/journal.pone.0341628 (PMC12915907; doi:10.1371/journal.pone.0341628)
Supplement: S20 File — (XLSX) [file pone.0341628.s020.xlsx]

## Sheet: Joint Angles ZXY (NI)
Frame	L5S1 Lateral Bending	L5S1 Axial Bending	L5S1 Flexion/Extension	L4L3 Lateral Bending	L4L3 Axial Rotation	L4L3 Flexion/Extension	L1T12 Lateral Bending	L1T12 Axial Rotation	L1T12 Flexion/Extension	T9T8 Lateral Bending	T9T8 Axial Rotation	T9T8 Flexion/Extension	T1C7 Lateral Bending	T1C7 Axial Rotation	T1C7 Flexion/Extension	C1 Head Lateral Bending	C1 Head Axial Rotation	C1 Head Flexion/Extension	Right T4 Shoulder Abduction/Adduction	Right T4 Shoulder Internal/External Rotation	Right T4 Shoulder Flexion/Extension	Right Shoulder Abduction/Adduction	Right Shoulder Internal/External Rotation	Right Shoulder Flexion/Extension	Right Elbow Ulnar Deviation/Radial Deviation	Right Elbow Pronation/Supination	Right Elbow Flexion/Extension	Right Wrist Ulnar Deviation/Radial Deviation	Right Wrist Pronation/Supination	Right Wrist Flexion/Extension	Left T4 Shoulder Abduction/Adduction	Left T4 Shoulder Internal/External Rotation	Left T4 Shoulder Flexion/Extension	Left Shoulder Abduction/Adduction	Left Shoulder Internal/External Rotation	Left Shoulder Flexion/Extension	Left Elbow Ulnar Deviation/Radial Deviation	Left Elbow Pronation/Supination	Left Elbow Flexion/Extension	Left Wrist Ulnar Deviation/Radial Deviation	Left Wrist Pronation/Supination	Left Wrist Flexion/Extension	Right Hip Abduction/Adduction	Right Hip Internal/External Rotation	Right Hip Flexion/Extension	Right Knee Abduction/Adduction	Right Knee Internal/External Rotation	Right Knee Flexion/Extension	Right Ankle Abduction/Adduction
0	-1.21424	-0.124581	20.2761	-0.542171	0.053173	3.18413	-0.542166	0.0532289	9.00457	-0.408713	0.006429	12.5903	-1.22614	0.53118	12.0825	-2.00094	1.46809	-13.6055	-3.99366	1.88543	-0.0810161	7.84509	22.4999	44.2634	9.52268	101.811	74.0399	-1.09498	10.6132	-20.4962	-8.64508	4.1407	0.0439312	6.48047	17.1189	50.3582	18.4351	106.479	71.6592	-15.253	5.20595	-13.3223	-4.68265	1.01634	41.7812	0.321119	0.740206	45.7261	-3.43386
2	-1.16285	-0.214272	20.2139	-0.527633	0.00922721	3.15633	-0.527632	0.00928156	8.97676	-0.395137	-0.0255645	12.5694	-1.23972	0.523916	12.196	-2.02976	1.45883	-13.3949	-3.92325	1.90345	-0.326831	7.57776	22.5515	44.2735	9.48252	101.999	73.9633	-1.14937	10.565	-20.5226	-8.65916	4.12024	-0.164663	6.27871	17.0636	50.4103	18.2923	106.666	71.4773	-15.2239	5.16774	-13.5065	-4.42729	0.867821	41.5457	0.119635	0.867791	45.6806	-3.31126
4	-1.12565	-0.288057	20.1613	-0.517876	-0.0264729	3.13283	-0.517879	-0.0264192	8.95326	-0.38564	-0.0516797	12.5517	-1.23665	0.51891	12.2859	-2.02724	1.44714	-13.2277	-3.87772	1.91376	-0.527661	7.34853	22.5564	44.2867	9.42045	102.18	73.8893	-1.2235	10.5401	-20.5552	-8.65142	4.11737	-0.336631	6.08792	17.0794	50.4532	18.217	106.743	71.2891	-15.1645	5.18486	-13.7	-4.17587	0.726538	41.3369	-0.0235029	0.990812	45.6346	-3.23046
6	-1.10389	-0.3423	20.1224	-0.513137	-0.0522203	3.11546	-0.513142	-0.0521674	8.93589	-0.380508	-0.0706565	12.5386	-1.21288	0.517171	12.3428	-1.98551	1.43338	-13.1215	-3.85772	1.91561	-0.677505	7.16228	22.5136	44.3047	9.34176	102.349	73.8256	-1.31719	10.5419	-20.595	-8.62344	4.13109	-0.463024	5.91327	17.1659	50.4864	18.2056	106.714	71.104	-15.0842	5.25234	-13.892	-3.93552	0.597701	41.16	-0.103981	1.10619	45.5864	-3.19736
8	-1.08798	-0.380782	20.1022	-0.509566	-0.0705086	3.10646	-0.509573	-0.070456	8.92689	-0.376709	-0.0841197	12.5319	-1.17059	0.52085	12.3574	-1.90757	1.42251	-13.0935	-3.83592	1.91258	-0.805024	6.98962	22.4685	44.3297	9.29281	102.5	73.7948	-1.4067	10.5533	-20.6411	-8.60678	4.13865	-0.547582	5.76204	17.2405	50.5191	18.1652	106.722	70.9551	-15.055	5.28796	-14.0318	-3.72932	0.492097	41.0015	-0.175583	1.21027	45.53	-3.18524
10	-1.06944	-0.419817	20.0905	-0.504893	-0.08925	3.10116	-0.504902	-0.089198	8.92159	-0.372059	-0.0978509	12.5279	-1.12964	0.523395	12.3446	-1.83222	1.41052	-13.1165	-3.81147	1.92125	-0.919586	6.84686	22.4531	44.3578	9.26088	102.622	73.8055	-1.49492	10.5888	-20.6825	-8.60222	4.13375	-0.633002	5.62834	17.3016	50.5621	18.1234	106.749	70.8658	-15.0638	5.30559	-14.1433	-3.54922	0.39886	40.8651	-0.227548	1.29253	45.4804	-3.18904
12	-1.04851	-0.459765	20.082	-0.499255	-0.108593	3.09736	-0.499266	-0.108541	8.91779	-0.36665	-0.111971	12.525	-1.09354	0.518882	12.3137	-1.76834	1.38795	-13.1731	-3.78613	1.93828	-1.02842	6.7302	22.4623	44.3863	9.23318	102.713	73.8547	-1.57563	10.6514	-20.7199	-8.60677	4.11938	-0.729591	5.51212	17.3454	50.6148	18.0798	106.802	70.8331	-15.0985	5.30122	-14.2327	-3.39537	0.318038	40.749	-0.260614	1.35336	45.4386	-3.20412
14	-1.03665	-0.483219	20.0677	-0.496125	-0.119933	3.09096	-0.496138	-0.119882	8.91139	-0.363609	-0.120263	12.5202	-1.05227	0.489198	12.2832	-1.70545	1.31764	-13.2289	-3.77291	1.93187	-1.1482	6.61363	22.4268	44.4107	9.15732	102.766	73.9222	-1.61736	10.7533	-20.7722	-8.60325	4.11659	-0.835201	5.42014	17.3745	50.6631	18.0196	106.908	70.8203	-15.1115	5.25379	-14.307	-3.27436	0.257469	40.6455	-0.277607	1.40766	45.3925	-3.2239
16	-1.02938	-0.501485	20.053	-0.494546	-0.128599	3.08443	-0.494559	-0.128548	8.90487	-0.361891	-0.126651	12.5153	-1.02102	0.451873	12.2648	-1.66398	1.23743	-13.2622	-3.76354	1.92125	-1.25307	6.50069	22.4188	44.4304	9.11285	102.847	73.9857	-1.68735	10.8075	-20.8021	-8.59426	4.1231	-0.925577	5.33819	17.372	50.7026	17.9554	107.036	70.8164	-15.1466	5.19409	-14.3552	-3.17558	0.223914	40.5484	-0.294323	1.44059	45.3474	-3.24097
18	-1.0249	-0.518349	20.04	-0.494059	-0.136403	3.07862	-0.494073	-0.136352	8.89905	-0.361044	-0.132461	12.5109	-1.00358	0.414438	12.262	-1.64773	1.1625	-13.267	-3.75467	1.91058	-1.3382	6.38867	22.4457	44.4454	9.10583	102.96	74.0352	-1.77676	10.812	-20.8129	-8.58138	4.13513	-0.996467	5.26052	17.3351	50.7348	17.889	107.17	70.8113	-15.1964	5.13999	-14.3863	-3.09487	0.216043	40.4544	-0.313515	1.45092	45.303	-3.25294
20	-1.01817	-0.540583	20.0325	-0.493069	-0.14674	3.07524	-0.493084	-0.146689	8.89567	-0.359665	-0.140133	12.5084	-1.00149	0.389684	12.271	-1.65417	1.11669	-13.2499	-3.73851	1.90331	-1.40766	6.26683	22.4699	44.4586	9.08374	103.054	74.0577	-1.77584	10.8563	-20.8567	-8.57266	4.13455	-1.0557	5.17894	17.2671	50.7728	17.8153	107.27	70.7876	-15.1945	5.12787	-14.4461	-3.02711	0.221358	40.3606	-0.329427	1.44312	45.2562	-3.25805
22	-1.01736	-0.556021	20.0238	-0.494067	-0.153585	3.07136	-0.494083	-0.153534	8.89179	-0.359988	-0.145316	12.5055	-1.00442	0.374241	12.2939	-1.666	1.08963	-13.2075	-3.72909	1.88149	-1.47166	6.1455	22.5021	44.4655	9.07073	103.158	74.0642	-1.7831	10.866	-20.9008	-8.55422	4.14344	-1.10961	5.09925	17.1963	50.8057	17.7439	107.328	70.7444	-15.1679	5.1558	-14.5123	-2.97114	0.239378	40.2635	-0.340056	1.43544	45.2015	-3.26476
24	-1.02252	-0.563922	20.0134	-0.49701	-0.156611	3.06668	-0.497026	-0.15656	8.88711	-0.362001	-0.147764	12.502	-1.00946	0.367975	12.3281	-1.67797	1.07992	-13.144	-3.72666	1.84558	-1.53171	6.02783	22.5385	44.4677	9.06036	103.262	74.0592	-1.81705	10.844	-20.9414	-8.52437	4.16113	-1.15994	5.01916	17.132	50.836	17.6771	107.331	70.6773	-15.117	5.23092	-14.5876	-2.92834	0.266185	40.1631	-0.338345	1.44417	45.1318	-3.28366
26	-1.02594	-0.572948	20.005	-0.499291	-0.160278	3.06292	-0.499308	-0.160227	8.88335	-0.363479	-0.15065	12.4991	-1.01918	0.373544	12.3639	-1.6936	1.09354	-13.0776	-3.71772	1.81505	-1.57896	5.91738	22.5603	44.4747	9.0082	103.291	74.047	-1.863	10.8656	-20.9917	-8.48891	4.16389	-1.20464	4.92209	17.0737	50.8859	17.6082	107.234	70.564	-15.0166	5.39346	-14.7075	-2.91087	0.293943	40.063	-0.297555	1.4848	45.0228	-3.34108
28	-1.03188	-0.580366	19.9948	-0.502535	-0.163024	3.05839	-0.502552	-0.162972	8.87882	-0.365734	-0.152906	12.4957	-1.01397	0.378231	12.4009	-1.68254	1.09943	-13.0089	-3.71293	1.78382	-1.6342	5.80899	22.5686	44.4842	8.94281	103.312	74.0502	-1.91824	10.8973	-21.0359	-8.45246	4.16637	-1.24843	4.83311	17.052	50.9283	17.5733	107.15	70.4614	-14.9306	5.52704	-14.8064	-2.88852	0.300829	39.9753	-0.244471	1.73081	44.9095	-3.46508
30	-1.03969	-0.587556	19.982	-0.506572	-0.165512	3.05266	-0.506589	-0.16546	8.8731	-0.368597	-0.155021	12.4914	-0.992374	0.378536	12.4385	-1.6436	1.0907	-12.9386	-3.71241	1.75425	-1.70228	5.7012	22.5708	44.4963	8.87854	103.339	74.0726	-1.97769	10.9349	-21.071	-8.41796	4.16977	-1.29751	4.75852	17.0579	50.9619	17.5657	107.113	70.3868	-14.8766	5.60353	-14.873	-2.85418	0.281578	39.9003	-0.185342	2.12441	44.798	-3.64779
32	-1.04402	-0.602114	19.9665	-0.509734	-0.171536	3.04572	-0.509751	-0.171483	8.86615	-0.370587	-0.159726	12.4862	-0.971262	0.374591	12.4757	-1.60726	1.07448	-12.8692	-3.70668	1.73886	-1.78154	5.59288	22.6018	44.5129	8.85009	103.37	74.1051	-2.02523	10.9882	-21.1033	-8.3909	4.1669	-1.3734	4.70004	17.0184	51.0063	17.5219	107.155	70.3566	-14.8681	5.61893	-14.9186	-2.8072	0.232358	39.8286	-0.114269	2.24423	44.683	-3.81777
34	-1.04389	-0.617374	19.9478	-0.510997	-0.178269	3.0374	-0.511015	-0.178216	8.85783	-0.371113	-0.164845	12.48	-0.935686	0.36538	12.5208	-1.54691	1.04276	-12.7848	-3.70321	1.72971	-1.86565	5.48107	22.6226	44.5277	8.82933	103.412	74.1518	-2.06955	11.043	-21.1194	-8.37073	4.16156	-1.45088	4.65194	16.9967	51.0484	17.4809	107.185	70.3342	-14.8427	5.64058	-14.9805	-2.76922	0.203344	39.743	-0.0573279	2.3195	44.5456	-3.97856
36	-1.04007	-0.629566	19.9274	-0.510375	-0.183988	3.0283	-0.510394	-0.183935	8.84874	-0.370291	-0.16909	12.4731	-0.880116	0.3483	12.5808	-1.45361	0.988534	-12.6724	-3.70442	1.72836	-1.96204	5.38259	22.6232	44.5466	8.80891	103.485	74.2141	-2.12452	11.0703	-21.1164	-8.35039	4.15356	-1.53027	4.60286	16.9886	51.0993	17.4258	107.157	70.2918	-14.7549	5.71507	-15.0932	-2.74399	0.206603	39.6432	-0.0197338	2.41697	44.3895	-4.14645
38	-1.03551	-0.628202	19.9087	-0.508242	-0.183836	3.02002	-0.508261	-0.183784	8.84045	-0.368702	-0.168852	12.4669	-0.797473	0.312358	12.6742	-1.31905	0.888901	-12.4975	-3.72493	1.75411	-2.09719	5.3633	22.5961	44.5875	8.79117	103.674	74.3105	-2.27567	10.9783	-21.0968	-8.28036	4.07817	-1.56967	4.45431	16.9425	51.1255	17.2459	106.869	70.1798	-14.5311	6.05908	-15.4081	-2.72252	0.245995	39.5483	-0.00658862	2.64676	44.2425	-4.39006
40	-1.03996	-0.625526	19.9045	-0.509947	-0.182285	3.01814	-0.509966	-0.182232	8.83857	-0.370072	-0.167798	12.4655	-0.684899	0.274214	12.7925	-1.13113	0.773181	-12.2763	-3.69137	1.7573	-2.31339	5.397	22.584	44.7155	8.75462	103.866	74.3541	-2.29167	10.783	-21.0288	-8.3192	4.3507	-1.98838	4.6179	16.727	51.6793	17.0236	107.058	69.9048	-14.1446	5.97466	-15.5204	-2.7095	0.252789	39.457	0.0572486	2.79519	44.1359	-4.67939
42	-1.05723	-0.632611	19.9118	-0.518134	-0.183848	3.02132	-0.518153	-0.183795	8.84175	-0.376099	-0.169471	12.4679	-0.545982	0.241695	12.9365	-0.893109	0.657253	-12.0072	-3.5904	1.73417	-2.60731	5.50837	22.5728	44.9109	8.64129	104.123	74.2873	-2.04139	10.4695	-20.9853	-8.44923	4.92252	-2.79112	5.09789	16.4467	52.7284	16.9155	108.076	69.4009	-13.1139	5.28913	-15.3283	-2.71399	0.235396	39.3621	0.176741	2.85304	44.0651	-5.01188
44	-1.09701	-0.686572	19.902	-0.540269	-0.203984	3.01673	-0.54029	-0.203928	8.83716	-0.391406	-0.185899	12.4644	-0.403086	0.24055	13.1207	-0.635275	0.596975	-11.6639	-3.43188	1.74545	-2.93762	5.7636	22.5084	45.0436	8.33166	104.839	73.9222	-1.13263	9.98695	-21.3721	-8.46421	5.19162	-3.6304	5.46921	16.6603	53.6848	17.5626	110.676	68.4534	-9.41179	3.95215	-14.7752	-2.77512	0.292244	39.2297	0.308962	3.00841	43.9741	-5.42964
46	-1.12089	-0.739515	19.9055	-0.555372	-0.225037	3.01808	-0.555395	-0.224979	8.83851	-0.4014	-0.202572	12.4654	-0.225739	0.191863	13.3031	-0.333592	0.437518	-11.3239	-3.29521	1.62179	-3.19078	6.36882	22.1752	45.064	7.4383	105.675	73.6607	-0.470223	9.33396	-21.5817	-8.47075	5.26096	-4.15585	5.93647	16.8564	54.0684	18.1553	113.654	67.6048	-4.94491	2.57305	-15.2999	-2.82992	0.430272	39.0982	0.36107	3.08506	43.8808	-5.76576
48	-1.12278	-0.778123	19.9236	-0.559613	-0.241715	3.02605	-0.559638	-0.241657	8.84648	-0.403546	-0.215299	12.4714	-0.00591615	0.0735117	13.4945	0.018185	0.135747	-10.968	-3.1925	1.344	-3.365	7.40981	21.4998	44.9428	5.86633	106.2	73.6309	-0.283612	8.43862	-21.4006	-8.49567	5.16984	-4.33392	6.48049	16.9061	53.8201	18.5181	116.481	67.0363	-0.737738	1.22929	-17.0563	-2.86198	0.61041	38.9801	0.340116	3.05964	43.7978	-5.97496
50	-1.11722	-0.798437	19.9318	-0.558978	-0.251069	3.02966	-0.559004	-0.251011	8.85009	-0.402495	-0.222251	12.4741	0.245322	-0.100793	13.7711	0.406162	-0.278624	-10.4548	-3.08274	1.01274	-3.56558	8.97832	20.466	44.706	3.60168	105.24	73.8833	-0.742512	7.10801	-20.7901	-8.5654	5.04627	-4.44858	6.88139	16.832	53.2927	18.7329	118.282	66.8469	1.6124	0.0347006	-19.316	-2.86278	0.648022	38.8873	0.370642	2.98026	43.7696	-6.00836
52	-1.10895	-0.78239	19.9558	-0.553984	-0.244715	3.04038	-0.55401	-0.244659	8.86081	-0.399159	-0.217184	12.4821	0.604529	-0.430131	14.1376	0.932762	-1.01406	-9.77755	-2.96812	0.564077	-3.82614	11.0502	18.9549	44.002	1.07125	102.214	74.6636	-0.9531	4.74755	-18.8315	-8.65567	4.8997	-4.48436	7.17751	16.4129	52.5372	18.6008	119.3	67.2354	2.03701	-0.883006	-20.7375	-2.87127	0.682767	38.8164	0.443977	2.95261	43.739	-6.15483
54	-1.09634	-0.742929	19.9932	-0.545047	-0.228465	3.05713	-0.54507	-0.228409	8.87756	-0.393486	-0.204466	12.4947	1.07412	-0.96154	14.6281	1.58924	-2.15437	-8.87529	-2.85563	0.00645251	-4.16931	13.5838	16.8227	42.7216	-1.74281	96.72	75.918	-0.792476	1.83887	-15.4888	-8.76196	4.72106	-4.47578	7.41733	15.5386	51.5541	18.0655	119.302	68.3639	0.749037	-1.39343	-20.3076	-2.89963	0.745184	38.7613	0.564405	3.00048	43.6868	-6.4888
56	-1.06443	-0.744807	20.0105	-0.531276	-0.232055	3.06492	-0.5313	-0.232	8.88535	-0.382971	-0.206294	12.5006	1.58931	-1.80144	15.3753	2.22955	-3.86376	-7.50211	-2.77731	-0.565157	-4.66201	16.6109	13.6069	40.8896	-5.70284	87.4396	77.3217	-0.814831	0.776197	-11.5987	-8.88819	4.4642	-4.51824	7.75662	14.0003	50.2237	17.1896	117.085	70.8174	-1.90057	-1.38894	-15.2515	-2.95794	0.845991	38.6998	0.742201	3.08943	43.5864	-7.02431
58	-1.02866	-0.800168	20.0247	-0.520527	-0.259391	3.07122	-0.520553	-0.259337	8.89165	-0.37325	-0.226067	12.5053	2.10662	-2.77527	16.2567	2.85056	-5.80721	-5.88264	-2.65584	-1.25122	-5.0497	19.3619	10.2592	38.5385	-8.8248	79.0207	77.9749	-2.20622	-0.362905	-8.01233	-9.03422	4.01553	-4.61836	8.28764	11.9505	48.6621	15.8723	114.292	73.1535	-4.14429	-1.47016	-10.8526	-3.03605	0.922457	38.6378	0.958583	3.27297	43.4816	-7.59261
60	-0.994898	-0.886953	20.0448	-0.513435	-0.300286	3.08005	-0.513466	-0.300233	8.90048	-0.365431	-0.256204	12.5118	2.61929	-3.81327	17.2125	3.47059	-7.8555	-4.128	-2.49794	-2.04616	-5.33267	21.6605	7.06472	35.806	-10.7171	72.3863	77.3949	-4.27463	-1.78116	-5.64214	-9.17591	3.38374	-4.77202	8.96541	9.52848	46.8836	14.0765	111.216	74.9877	-5.28635	-1.79953	-8.40811	-3.09436	0.945053	38.5867	1.15531	3.53368	43.3973	-8.13853
62	-0.979273	-0.888982	20.0997	-0.50687	-0.302423	3.1045	-0.506901	-0.302372	8.92493	-0.360404	-0.25738	12.5302	3.19633	-4.83023	18.1487	4.24249	-9.87779	-2.41896	-2.41631	-2.88307	-5.77786	23.6326	3.93494	32.7745	-11.6586	65.5389	76.0361	-3.97522	-2.70073	-6.89684	-9.20953	2.70548	-4.92183	9.55692	7.1812	44.8726	11.9134	107.632	76.2436	-5.35796	-3.21815	-8.10794	-2.97381	0.880545	38.5823	1.11604	3.77084	43.3639	-8.76053
64	-0.929709	-0.89278	20.1399	-0.485592	-0.308372	3.1225	-0.485624	-0.308321	8.94293	-0.344138	-0.260503	12.5437	3.62752	-5.74752	18.9449	4.79569	-11.6646	-0.96279	-2.38862	-3.53771	-6.27384	24.8346	1.46153	30.5891	-11.3472	61.4584	71.7256	-1.02271	-3.4424	-9.98811	-9.20993	2.04834	-5.20306	10.1147	4.71703	42.7811	8.79369	102.051	77.172	-4.10896	-4.59972	-9.71228	-2.8216	0.620444	38.6361	0.996623	3.94366	43.5342	-8.56984
66	-0.832626	-0.926221	20.1527	-0.446102	-0.331558	3.12841	-0.446136	-0.331512	8.94884	-0.313182	-0.275406	12.5481	3.83519	-6.52513	19.5836	4.99004	-13.1247	0.219749	-2.39845	-3.94342	-6.7177	25.2873	-0.157044	29.6694	-9.7354	60.6443	64.2786	3.19802	-4.62511	-13.808	-9.21407	1.48025	-5.62246	10.7225	2.09728	40.6675	4.63186	94.9015	77.9378	-1.44993	-5.95329	-13.0738	-2.69731	0.249389	38.7437	0.86427	3.94931	43.8824	-7.67441
68	-0.6859	-1.04313	20.1103	-0.392157	-0.395751	3.10989	-0.392189	-0.395713	8.93033	-0.268862	-0.320101	12.5341	3.70564	-7.07296	20.1635	4.64652	-14.0598	1.32705	-2.38103	-4.08408	-6.77431	25.0064	-1.12398	30.2558	-7.56669	63.5956	54.2092	3.00256	-4.30893	-16.0747	-9.31683	1.18657	-6.09581	11.8471	-0.918703	38.5246	-0.258431	89.0472	78.3502	2.16059	-8.14552	-18.8599	-2.72439	0.22039	38.8648	0.856828	3.3239	44.1384	-7.40333
70	-0.504063	-1.11223	20.1785	-0.318881	-0.441938	3.14064	-0.318933	-0.4419	8.96108	-0.211269	-0.350104	12.5572	3.57164	-7.51988	20.4904	4.30515	-14.8216	1.96529	-2.48599	-4.00122	-6.71238	25.3749	-1.24928	31.1878	-5.65611	64.7689	45.2956	2.08625	-4.65869	-15.3516	-9.34204	0.956459	-6.49728	12.6336	-3.0726	36.7251	-4.08822	84.2004	78.7133	5.62264	-10.6911	-24.0787	-2.7232	0.319616	39.0729	0.781518	3.04886	44.4107	-7.26491
72	-0.299595	-1.0948	20.3845	-0.228365	-0.452221	3.23282	-0.228411	-0.452197	9.05325	-0.14301	-0.352204	12.6264	3.53406	-7.90028	20.5471	4.13262	-15.5026	2.09139	-2.687	-3.76174	-6.62154	26.48	-0.472379	32.0293	-4.86636	63.3601	38.3988	1.23384	-5.70344	-11.7164	-9.28901	0.752966	-6.75052	12.9918	-4.20644	35.3701	-6.55831	80.1498	79.0623	8.32477	-13.0997	-27.847	-2.66276	0.474553	39.3685	0.632555	3.19331	44.6866	-7.15491
74	-0.109279	-0.962366	20.6856	-0.133972	-0.41108	3.36715	-0.134018	-0.411076	9.18758	-0.0750432	-0.31564	12.7272	3.66079	-8.2382	20.4214	4.25087	-16.1631	1.85834	-2.72383	-3.59577	-6.60348	27.3303	1.3888	32.1989	-3.9181	60.8571	34.0815	0.582666	-6.24041	-7.93039	-9.32528	0.630998	-6.66285	13.0857	-5.07161	34.246	-8.49008	76.1937	79.7084	9.70228	-14.6214	-29.441	-2.58663	0.547125	39.6953	0.558608	3.05507	44.8499	-7.02983
76	0.101129	-0.799273	20.9625	-0.0278324	-0.358595	3.4906	-0.0278692	-0.358593	9.31104	0.00105357	-0.269885	12.8199	3.77186	-8.53727	20.2885	4.35003	-16.7485	1.61225	-2.78856	-3.37666	-6.64429	27.7878	3.20248	32.4278	-3.2362	59.098	31.154	0.302791	-6.6433	-4.44511	-9.40665	0.598424	-6.58318	13.1166	-6.12815	33.418	-10.3546	72.4562	80.6142	10.3147	-15.5648	-29.6302	-2.50927	0.654348	39.9928	0.487011	2.88261	44.9338	-6.99061
78	0.33755	-0.635737	21.1857	0.0899585	-0.308527	3.59001	0.0899267	-0.308537	9.41044	0.0860453	-0.225276	12.8945	3.82071	-8.8043	20.2007	4.35001	-17.2545	1.45684	-2.90728	-3.09752	-6.73214	27.8393	4.64201	32.8509	-2.6798	58.2683	29.2279	0.441564	-6.94302	-1.56879	-9.51984	0.657356	-6.57159	13.1158	-7.35263	32.8607	-12.0708	69.1727	81.6583	10.4087	-15.9885	-28.9476	-2.4351	0.805256	40.2532	0.411016	2.72101	44.9647	-7.03589
80	0.592851	-0.499632	21.3727	0.213678	-0.272376	3.67316	0.213649	-0.2724	9.49359	0.176343	-0.19075	12.957	3.80643	-9.05779	20.1545	4.24401	-17.7146	1.38704	-3.01926	-2.82701	-6.82695	27.7897	5.48258	33.3647	-2.53257	56.8703	28.0797	0.720745	-6.69313	0.624338	-9.64279	0.801359	-6.51732	13.0174	-8.01646	32.5105	-12.8091	67.4016	82.3506	10.5297	-15.8522	-28.6494	-2.36039	0.937394	40.5206	0.356685	2.6055	45.0216	-7.05786
82	0.864812	-0.40235	21.5318	0.341249	-0.254884	3.74377	0.341223	-0.254917	9.5642	0.27067	-0.169962	13.01	3.72602	-9.24465	20.1527	4.04301	-18.0307	1.40587	-3.15831	-2.55145	-6.86258	27.5481	6.63975	34.0781	-1.95662	54.8172	27.1461	1.4711	-6.45745	1.23843	-9.78109	1.00979	-6.46181	12.9319	-8.39985	32.207	-13.0025	66.3241	82.8279	10.8087	-15.8084	-28.3029	-2.28623	1.07044	40.7789	0.324307	2.4217	45.1086	-7.16334
84	1.14992	-0.342801	21.6663	0.471174	-0.255231	3.80331	0.471147	-0.255279	9.62374	0.367848	-0.162403	13.0547	3.58702	-9.34813	20.1999	3.76632	-18.175	1.51908	-3.30947	-2.2864	-6.84037	27.0586	8.05251	34.9031	-0.878167	52.1383	26.2802	2.73271	-6.41345	0.325857	-9.93114	1.23313	-6.42554	12.8948	-8.64294	31.913	-12.9521	65.6713	83.096	11.3481	-16.0501	-27.9526	-2.20937	1.20798	41.0249	0.306952	2.15035	45.2155	-7.35438
86	1.43925	-0.304294	21.7743	0.601053	-0.265248	3.85102	0.601027	-0.265309	9.67146	0.465583	-0.162087	13.0906	3.41259	-9.34413	20.3107	3.46496	-18.1104	1.74832	-3.3862	-2.07732	-6.83239	26.1192	8.63062	35.5002	0.308921	49.3002	25.6351	4.26654	-6.56549	-1.35485	-10.0897	1.30012	-6.45631	12.9435	-9.10875	31.6566	-13.4881	65.1561	83.0686	12.3796	-16.6828	-28.054	-2.117	1.3482	41.2546	0.286922	1.80036	45.2824	-7.56741
88	1.72435	-0.264369	21.8839	0.729207	-0.274404	3.89927	0.729178	-0.274478	9.7197	0.561972	-0.161255	13.1269	3.26516	-9.29888	20.4551	3.22889	-17.9783	2.03295	-3.43669	-2.03862	-6.86454	25.1765	8.56013	35.9786	1.14365	46.4367	25.1465	5.23762	-6.81096	-2.25459	-10.1962	1.30553	-6.56435	12.9939	-9.63958	31.4688	-14.2387	64.6307	83.0497	13.3028	-17.4037	-28.3084	-2.01174	1.52444	41.4816	0.19611	1.53581	45.344	-7.6417
90	2.00045	-0.205048	21.9996	0.855223	-0.274419	3.95	0.855194	-0.274508	9.77043	0.656217	-0.153738	13.1651	3.16767	-9.24897	20.6145	3.08669	-17.8527	2.33762	-3.48799	-2.16967	-6.92274	24.3625	8.07086	36.2702	1.56974	43.7182	24.8492	5.73048	-7.22071	-2.02938	-10.242	1.30314	-6.73729	13.0246	-10.117	31.37	-15.0217	64.0316	83.091	14.0061	-18.0826	-28.6027	-1.89923	1.71748	41.7055	0.0453109	1.42791	45.4039	-7.57652
92	2.26068	-0.0752509	22.1134	0.980844	-0.242316	3.99939	0.980817	-0.242421	9.81983	0.748233	-0.122244	13.2022	3.14374	-9.27352	20.7438	3.05318	-17.8864	2.58149	-3.60523	-2.37039	-6.91066	23.773	8.11431	36.0392	1.93972	41.3971	24.7323	6.91398	-8.52494	-0.303674	-10.2462	1.44283	-6.90726	13.0533	-10.1653	31.4111	-15.4478	63.2534	83.0755	14.7206	-18.5114	-28.9705	-1.79648	1.82558	41.9059	-0.0628321	1.60174	45.4312	-7.52101
94	2.50671	0.0623254	22.2034	1.10105	-0.205501	4.03799	1.10103	-0.205615	9.85842	0.835929	-0.087539	13.2312	3.15119	-9.3199	20.8827	3.07202	-17.9689	2.84018	-3.72228	-2.48299	-6.95668	23.2161	7.53797	35.0281	2.24597	40.098	26.0983	11.0189	-9.336	-1.05678	-10.2838	1.57438	-7.10043	12.9857	-10.0121	31.5683	-15.2868	62.8914	82.9649	15.0074	-18.9076	-28.194	-1.71317	1.83966	42.1165	-0.083637	1.86115	45.5485	-7.57487
96	2.73243	0.160653	22.2622	1.20877	-0.183866	4.06281	1.20875	-0.183991	9.88324	0.915202	-0.0649306	13.2499	3.15837	-9.35604	21.0432	3.09632	-18.0319	3.13824	-3.84227	-2.44412	-7.01981	22.6751	6.19132	33.4606	2.28299	40.5284	28.6717	17.2083	-9.63864	-4.0965	-10.3595	1.64306	-7.33101	12.8544	-9.89169	31.7976	-14.7492	62.9151	82.819	14.8784	-19.2649	-26.3926	-1.6592	1.77965	42.3398	-0.0124461	2.09507	45.791	-7.77043
98	2.92375	0.0847081	22.2736	1.2853	-0.234908	4.06771	1.28527	-0.235041	9.88814	0.975512	-0.0985221	13.2538	3.06461	-9.29785	21.2423	2.96804	-17.8919	3.51536	-4.0785	-2.10086	-6.78153	22.4193	4.23474	32.3977	1.21278	44.7432	29.9241	19.2397	-9.24487	-4.20182	-10.4207	1.54634	-7.67885	12.8866	-10.5577	31.9688	-14.9838	62.5925	82.9616	14.6732	-19.3518	-25.2196	-1.6675	1.75671	42.5451	0.112743	2.01086	46.1797	-8.15592
100	3.02001	-0.0354671	22.3149	1.31615	-0.296619	4.08652	1.31612	-0.296754	9.90695	1.00229	-0.142866	13.268	3.02847	-9.19191	21.4535	2.95892	-17.6813	3.90393	-4.13279	-2.0633	-6.56027	22.3073	3.09357	31.4559	-0.763994	50.7922	31.2936	19.9478	-9.81827	-6.15665	-10.4004	1.46434	-7.82199	12.9886	-11.5383	31.9916	-15.5249	62.3269	83.2015	14.6341	-19.4236	-24.6824	-1.68405	1.68608	42.7987	0.232851	2.03865	46.6563	-8.49498
102	3.04693	-0.174732	22.3974	1.31486	-0.36049	4.12411	1.31482	-0.360625	9.94454	1.00515	-0.190802	13.2964	3.03909	-9.07044	21.6582	3.0377	-17.4558	4.27325	-3.99108	-2.37002	-6.45538	22.271	3.46837	30.8435	-2.723	56.5264	32.5091	19.9782	-10.7865	-9.64326	-10.3263	1.41728	-7.7588	13.0837	-12.6373	31.8781	-16.1785	62.1378	83.5	14.7969	-19.4932	-24.7128	-1.68466	1.54294	43.0884	0.339422	2.25656	47.1788	-8.74836
104	3.17211	-0.371761	22.4975	1.35103	-0.458879	4.16963	1.35097	-0.459011	9.99008	1.03807	-0.26232	13.3308	2.89862	-9.03243	21.7983	2.80988	-17.342	4.5483	-3.87349	-2.59453	-6.65016	21.9562	7.25679	31.7792	-0.6285	54.1282	31.7842	21.7521	-7.16672	-9.00681	-10.4186	1.3163	-7.8094	12.9337	-13.5268	31.7887	-16.4909	61.7884	83.8879	15.0099	-19.3607	-24.8045	-1.64005	1.30134	43.3122	0.469042	2.5715	47.6588	-9.02344
106	3.31958	-0.487261	22.5442	1.40457	-0.523446	4.19084	1.40452	-0.523595	10.0113	1.08199	-0.307475	13.3468	2.73595	-9.0272	21.9631	2.53587	-17.2822	4.87397	-3.85738	-2.55632	-6.68006	22.1031	8.94814	33.1472	0.564357	54.7355	29.7141	22.8293	-5.6572	-8.73798	-10.4319	1.24085	-7.90037	12.6907	-14.082	31.666	-16.7373	61.4359	84.1446	15.165	-19.258	-24.9463	-1.50351	0.983387	43.4464	0.567132	2.95927	48.0477	-9.36571
108	3.46177	-0.505845	22.534	1.46497	-0.544788	4.1861	1.46491	-0.544939	10.0065	1.12844	-0.319803	13.3435	2.60544	-9.02536	22.1514	2.32242	-17.2374	5.23878	-3.90589	-2.31184	-6.48013	22.7144	8.32716	34.6734	0.452886	59.3857	26.9588	22.4046	-6.67937	-9.45733	-10.3467	1.21498	-7.98329	12.4681	-14.2088	31.4962	-16.8768	61.0809	84.2483	15.2287	-19.2215	-25.0982	-1.25617	0.615166	43.5037	0.607135	3.33596	48.3595	-9.80965
110	3.53323	-0.520418	22.5291	1.49483	-0.5578	4.18384	1.49478	-0.557954	10.0043	1.15156	-0.327741	13.3418	2.62511	-8.93367	22.2863	2.3994	-17.0714	5.47976	-3.71539	-2.43941	-6.24766	22.7601	9.83637	36.0767	0.944796	61.2253	25.2607	19.4746	-5.0082	-8.71314	-10.3268	1.26906	-7.87336	12.6315	-13.6975	31.2347	-16.4973	60.5583	84.3524	15.208	-19.1783	-25.1893	-0.876885	0.279296	43.5659	0.532664	3.44035	48.6964	-10.511
112	3.64897	-0.434851	22.5174	1.55342	-0.53118	4.17759	1.55337	-0.531341	9.99803	1.1938	-0.304304	13.3372	2.63361	-8.91161	22.2919	2.42133	-17.033	5.48755	-3.67105	-2.16034	-5.90897	22.8075	12.5221	37.9656	2.39632	61.8888	22.1848	17.2573	-4.41461	-9.15298	-10.244	1.36197	-7.80747	12.6585	-12.9006	31.1193	-16.0249	60.1065	84.3246	15.1725	-19.1521	-25.3275	-0.384012	-0.0900416	43.6816	0.420867	3.30744	49.1284	-11.0232
114	3.79935	-0.259284	22.5018	1.63554	-0.468469	4.16864	1.63549	-0.468638	9.98907	1.25147	-0.252452	13.3305	2.62831	-8.96363	22.1854	2.38465	-17.1298	5.29483	-3.7545	-1.47003	-5.46559	22.8917	15.5618	40.0202	4.32001	61.7532	17.8484	16.3491	-4.98697	-10.6412	-10.1206	1.45181	-7.767	12.4824	-11.9277	31.1344	-15.5321	59.8073	84.1995	15.0627	-19.1176	-25.4999	0.162515	-0.435149	43.8347	0.294319	2.72516	49.6463	-11.1406
116	3.84773	-0.100076	22.5104	1.67154	-0.403559	4.17085	1.6715	-0.403732	9.99129	1.27452	-0.201749	13.3321	2.77074	-8.95482	22.1172	2.63799	-17.1549	5.14975	-3.51412	-1.01941	-4.89856	22.9959	15.6923	40.5113	4.83077	62.1942	15.2749	16.4893	-4.21872	-10.4364	-10.1648	1.39111	-7.39947	12.336	-10.7556	30.9524	-14.8702	59.7451	84.2311	14.4918	-18.9402	-25.5253	0.556397	-0.457151	43.9103	0.144417	0.774511	50.1766	-10.4125
118	3.78346	-0.0411144	22.4434	1.64903	-0.371252	4.14082	1.64899	-0.371423	9.96125	1.25574	-0.178853	13.3094	2.90613	-8.92574	22.0796	2.88774	-17.1404	5.06104	-3.21642	-0.954168	-4.62389	23.2146	15.9442	40.5381	4.55946	62.5787	13.8465	16.1924	-3.77393	-9.5259	-10.2466	1.39005	-7.2534	12.1852	-9.99031	30.7766	-14.2658	59.9862	84.2898	14.1194	-18.8013	-25.6819	0.816779	-0.417742	43.9053	0.0506786	-1.61636	50.4834	-9.66079
120	3.62307	-0.081777	22.3096	1.57532	-0.372974	4.08237	1.57528	-0.373137	9.9028	1.20073	-0.184404	13.2655	2.97392	-8.88455	22.0488	3.01833	-17.085	4.99273	-2.96789	-1.17148	-4.64632	23.5603	16.8522	40.4035	3.80416	62.7908	13.2773	15.1504	-3.80674	-8.14647	-10.3234	1.46797	-7.37593	12.0274	-9.74736	30.6607	-13.8187	60.4717	84.3679	14.0245	-18.7158	-25.9759	0.980888	-0.409972	43.8081	-0.00903917	-3.84181	50.4301	-8.89248
122	3.45972	-0.13604	22.2265	1.499	-0.380838	4.04652	1.49895	-0.380994	9.86694	1.14412	-0.194783	13.2385	2.84511	-8.84083	21.9083	2.77758	-16.9736	4.74684	-2.98732	-0.993675	-4.55324	24.1608	17.9341	40.34	3.47047	62.6715	12.7	13.6773	-3.49701	-6.6451	-10.3473	1.50466	-7.48145	11.85	-9.95331	30.6592	-13.7608	60.934	84.5054	13.9078	-18.5886	-26.1664	1.23127	-0.60817	43.5964	-0.252464	-4.26674	49.6955	-7.39325
124	3.28247	-0.0993414	22.2592	1.42494	-0.348569	4.06137	1.42492	-0.348719	9.88181	1.08681	-0.175134	13.2495	2.78128	-8.78423	21.7025	2.65072	-16.858	4.37101	-3.07863	-0.854998	-4.35611	24.5374	18.3785	40.3643	3.36555	63.2548	12.1013	12.0839	-3.38561	-5.54895	-10.3144	1.56042	-7.29938	11.6982	-9.81762	30.6754	-13.5401	61.2546	84.7325	13.6373	-18.3722	-26.3999	1.34242	-0.647236	43.2843	-0.571449	-4.39576	48.7225	-5.53991
126	3.09394	0.0182058	22.3756	1.3534	-0.280472	4.11291	1.35337	-0.280611	9.93334	1.02918	-0.128613	13.2879	2.81474	-8.7132	21.4703	2.70233	-16.7445	3.93297	-3.1806	-0.803046	-4.13835	24.6374	18.205	40.4551	3.46843	64.5276	11.4808	10.4399	-3.49889	-4.89269	-10.2436	1.62262	-6.90059	11.5617	-9.259	30.6936	-13.1047	61.4447	85.0304	13.2361	-18.0947	-26.6944	1.31141	-0.522836	42.8949	-0.880126	-4.50946	47.6327	-3.60362
128	2.89931	0.0548316	22.363	1.27179	-0.246242	4.10772	1.27176	-0.246371	9.92815	0.966074	-0.107893	13.2838	2.82384	-8.62196	21.3459	2.72874	-16.5839	3.69631	-3.24009	-0.652099	-4.30482	24.7292	18.4816	40.5287	3.71244	65.2796	10.9679	8.61758	-3.59823	-4.22086	-10.2164	1.56335	-6.89844	11.3606	-8.74559	30.7874	-12.7837	61.6746	85.2756	12.9599	-17.9342	-27.0028	1.3322	-0.621824	42.5137	-0.887999	-4.26538	46.4874	-2.28308
130	2.70204	0.071365	22.326	1.18716	-0.220415	4.09183	1.18713	-0.22054	9.91226	0.901225	-0.0936271	13.2717	2.81393	-8.51048	21.1946	2.72311	-16.3818	3.41114	-3.24387	-0.560301	-4.51589	24.6494	18.5408	40.5455	3.89934	66.5348	10.6106	6.80156	-3.75008	-3.90817	-10.2279	1.52686	-6.97124	11.1439	-8.47872	30.8607	-12.5766	62.0215	85.5547	12.7712	-17.8095	-27.274	1.3362	-0.483614	42.009	-1.18853	-4.43942	45.1584	-1.15197
132	2.49659	0.081722	22.2953	1.09838	-0.196586	4.07876	1.09836	-0.196699	9.89919	0.833394	-0.0811052	13.2618	2.79534	-8.37333	20.9697	2.70062	-16.1321	2.98923	-3.22624	-0.549187	-4.67698	24.4185	18.2885	40.4476	3.95714	68.3642	10.4641	5.16737	-3.9037	-4.03364	-10.255	1.54689	-7.04404	10.9252	-8.47258	30.8999	-12.468	62.5002	85.8767	12.6803	-17.6886	-27.4993	1.28734	-0.208294	41.4618	-1.68526	-4.82342	43.882	-0.11839
134	2.25149	0.104672	22.3262	0.993427	-0.163899	4.09305	0.993418	-0.164	9.91348	0.752936	-0.0629787	13.2724	2.82211	-8.19242	20.597	2.75684	-15.82	2.28598	-3.35387	-0.576565	-4.70896	24.228	17.8564	40.0749	3.77454	70.0454	10.7306	4.12841	-3.84043	-4.62549	-10.1906	1.62453	-7.06166	10.7239	-8.51617	30.9419	-12.3469	63.0528	86.2116	12.7499	-17.4902	-27.7128	1.03099	-0.73488	41.2984	-1.43733	-3.47674	43.7474	0.526102
136	2.00842	0.112715	22.3234	0.88797	-0.137735	4.09239	0.887952	-0.137826	9.91282	0.672467	-0.0497397	13.2717	2.85124	-7.96486	20.1919	2.8293	-15.4245	1.52005	-3.51285	-0.545711	-4.68766	24.1107	17.4837	39.4929	3.53298	72.4108	10.7371	4.19412	-3.86402	-5.79231	-10.1226	1.72576	-7.09372	10.4743	-8.59261	30.9003	-12.218	63.7699	86.5487	12.8157	-17.3403	-27.884	0.899115	-0.95711	41.434	-1.22963	-2.79422	44.1169	0.365217
138	1.78416	0.112233	22.2762	0.789961	-0.11688	4.07198	0.789949	-0.116962	9.89241	0.59791	-0.0399956	13.2563	2.87356	-7.69717	19.796	2.90492	-14.9536	0.770247	-3.67248	-0.443314	-4.6516	24.0328	17.2188	38.7448	3.34774	75.5065	10.3582	5.24361	-4.06914	-7.4538	-10.0812	1.83028	-7.13628	10.1728	-8.65737	30.75	-12.0572	64.611	86.8787	12.822	-17.2315	-27.9906	0.894066	-0.776581	41.7064	-1.19762	-3.09556	44.6328	-0.353323
140	1.60485	0.16362	22.2303	0.716396	-0.0775922	4.05175	0.716387	-0.0776661	9.87219	0.540522	-0.0150017	13.2411	2.90251	-7.42772	19.4881	3.00556	-14.4792	0.183168	-3.80323	-0.311393	-4.68164	23.7863	17.0015	37.9209	3.42386	79.0078	9.71823	6.52637	-4.40253	-9.0561	-10.1139	1.89657	-7.09757	9.88248	-8.56067	30.494	-11.7446	65.3291	87.1695	12.6729	-16.9762	-27.9348	0.679612	-0.836154	41.4693	-1.16911	-3.55211	44.3367	-0.0468494
142	1.45371	0.184613	22.1799	0.652309	-0.0542171	4.02961	0.652303	-0.0542844	9.85004	0.491182	-0.001344	13.2244	2.86976	-7.12108	19.0958	2.99899	-13.9203	-0.554485	-3.94187	-0.20863	-4.79669	23.52	16.729	37.1585	3.49859	81.3326	9.25653	7.66383	-4.80076	-10.4359	-10.1548	1.94117	-7.10955	9.51909	-8.51402	30.0583	-11.5115	66.0836	87.4874	12.6833	-16.8653	-27.9301	0.497011	-0.902585	41.2725	-1.18817	-3.41727	44.0962	0.372891
144	1.32539	0.155423	22.1291	0.593532	-0.0549149	4.00739	0.593526	-0.0549761	9.82782	0.447258	-0.00537736	13.2077	2.74851	-6.73638	18.5386	2.84335	-13.194	-1.59142	-4.08302	-0.147074	-4.97034	23.2547	16.3697	36.5163	3.46822	82.2705	9.04869	8.55556	-5.12497	-11.4671	-10.1925	1.96792	-7.19214	9.10593	-8.60558	29.4361	-11.4932	66.7986	87.8325	12.9769	-16.9848	-28.1128	0.385998	-0.953804	41.2119	-1.20592	-2.72337	44.0665	0.60424
146	1.21374	0.06515	22.0867	0.536389	-0.0838986	3.98897	0.53638	-0.0839551	9.8094	0.406259	-0.0304793	13.1939	2.49469	-6.14271	17.6626	2.49243	-12.0479	-3.2154	-4.18303	-0.093009	-5.06254	22.9457	15.8809	36.0454	3.31045	82.508	8.95435	9.09789	-4.92171	-12.1202	-10.2517	1.9841	-7.31005	8.8158	-9.03803	28.6561	-12.0514	67.1144	88.1444	13.7724	-17.4464	-28.8915	0.287529	-1.05946	41.1968	-0.949215	-2.48064	44.1178	0.121086
148	1.11403	-0.0116794	22.0715	0.485714	-0.108198	3.98257	0.485705	-0.108248	9.803	0.36982	-0.0516959	13.1891	2.19461	-5.40509	16.6036	2.10767	-10.6213	-5.18147	-4.21301	-0.15511	-5.13939	22.58	15.5285	35.82	3.23258	83.211	8.76379	9.30687	-4.86438	-12.7433	-10.273	1.9908	-7.40454	8.55086	-9.4016	27.7913	-12.6898	66.8463	88.5082	14.6148	-17.9127	-29.5803	0.25177	-1.11992	41.1795	-0.821106	-2.48128	44.1332	-0.262579
150	1.03227	-0.0464843	22.0755	0.446763	-0.115849	3.98451	0.446751	-0.115895	9.80494	0.341143	-0.0597657	13.1905	1.87128	-4.59198	15.4501	1.72448	-9.04342	-7.32489	-4.18615	-0.307333	-5.19583	22.2217	15.4006	35.8183	3.30648	84.3771	8.41699	9.18265	-4.98253	-13.3243	-10.2504	1.9889	-7.44544	8.27189	-9.58572	26.8911	-13.2639	66.0451	88.8764	15.3829	-18.2922	-29.9846	0.273162	-1.13339	41.1427	-0.858272	-2.62555	44.1003	-0.419995
152	0.999517	-0.00501463	22.0514	0.436297	-0.0946477	3.97374	0.436288	-0.0946945	9.79417	0.332041	-0.0445325	13.1824	1.51799	-3.89691	14.399	1.27554	-7.66045	-9.27408	-4.19126	-0.347914	-5.17042	22.1408	15.6131	35.8848	3.54397	84.5618	7.93318	8.87997	-4.77868	-13.4363	-10.218	1.98174	-7.37954	7.86974	-9.52076	26.0666	-13.5854	65.1826	88.9417	16.034	-18.5932	-30.0188	0.290129	-1.19563	41.0801	-0.829221	-2.58035	44.103	-0.586807
154	0.99408	0.0899909	21.9857	0.442712	-0.0524852	3.94434	0.442706	-0.0525292	9.76477	0.3343	-0.0125828	13.1604	1.12637	-3.34225	13.548	0.73333	-6.50839	-10.8478	-4.1888	-0.311787	-5.0484	22.1874	15.837	36.0123	3.93381	84.8889	7.18085	8.03808	-4.29578	-13.2053	-10.2009	1.94911	-7.24762	7.51614	-9.50862	25.3218	-14.1655	63.9912	88.8287	16.5615	-18.9089	-29.9636	0.300482	-1.23906	41.0026	-0.75116	-2.51237	44.135	-0.996725
156	1.00203	0.226057	21.8774	0.458728	0.00647568	3.89588	0.458728	0.00642836	9.71631	0.342722	0.0325167	13.124	0.714075	-2.92867	12.9254	0.121141	-5.59683	-11.9965	-4.17739	-0.213302	-4.85958	22.3024	16.0589	36.1822	4.45433	85.4841	6.2185	6.60002	-3.54366	-12.7552	-10.1975	1.8963	-7.07187	7.25295	-9.63473	24.6336	-15.0951	62.4977	88.6103	16.9328	-19.2063	-29.925	0.297354	-1.24149	40.91	-0.653758	-2.47188	44.186	-1.58233
158	0.988249	0.383768	21.7423	0.467153	0.0769698	3.83551	0.46716	0.0769244	9.65594	0.344757	0.0858009	13.0787	0.373636	-2.61469	12.5053	-0.385769	-4.88998	-12.7728	-4.17456	-0.104196	-4.74402	22.3939	16.5647	36.3455	4.98347	85.6364	5.4298	4.65423	-2.56751	-12.4754	-10.1655	1.86215	-6.89816	7.07926	-9.93282	23.8878	-16.2488	60.9418	88.4934	16.9571	-19.2307	-29.9662	0.267676	-1.16097	40.7903	-0.679666	-2.54981	44.215	-1.8011
160	0.96111	0.512097	21.5893	0.466942	0.135881	3.76731	0.466955	0.135832	9.58774	0.341016	0.129895	13.0274	0.0603382	-2.35202	12.2218	-0.855839	-4.28492	-13.2975	-4.20079	0.0384884	-4.64696	22.3475	17.1419	36.6132	5.76968	86.8814	4.40791	2.36023	-1.4262	-12.4095	-10.1475	1.85075	-6.7386	7.00782	-10.2786	23.1084	-17.4992	59.5044	88.3142	17.2152	-19.2638	-30.5324	0.212413	-1.09569	40.6484	-0.705811	-2.61086	44.2052	-1.87547
162	0.924506	0.597495	21.426	0.458585	0.176907	3.69464	0.458603	0.176859	9.51507	0.332256	0.160126	12.9729	-0.245013	-2.12433	12.0402	-1.32061	-3.74561	-13.6344	-4.25706	0.216888	-4.55478	22.16	17.773	36.9896	6.8514	89.5024	3.12807	-0.115641	-0.164562	-12.5196	-10.1456	1.85508	-6.603	7.0118	-10.6178	22.3119	-18.7728	58.3622	88.0191	17.8616	-19.4543	-31.691	0.139774	-1.0578	40.4926	-0.704369	-2.62925	44.1514	-1.89918
164	0.889222	0.646208	21.2634	0.447409	0.201755	3.6224	0.447429	0.20171	9.44283	0.322359	0.178083	12.9187	-0.590333	-1.93115	11.9134	-1.86923	-3.25165	-13.8701	-4.3288	0.437064	-4.44495	21.9329	18.5902	37.3992	8.20727	93.4156	1.67839	-2.35831	1.04222	-12.8664	-10.1316	1.8411	-6.50399	6.99059	-10.8425	21.5494	-19.9223	58.0359	87.4902	18.9082	-20.1116	-33.3791	0.0790148	-0.990516	40.3499	-0.673777	-2.64144	44.0586	-2.10917
166	0.864448	0.654917	21.126	0.437208	0.20809	3.56138	0.43723	0.208043	9.38181	0.314321	0.182238	12.8729	-0.942739	-1.75791	11.8004	-2.43774	-2.78999	-14.082	-4.37354	0.631453	-4.35382	21.7578	19.5557	37.8076	9.34286	96.5852	0.594689	-4.47621	2.25509	-12.7695	-10.1107	1.81209	-6.45384	6.91819	-11.0999	20.8422	-21.0271	57.8358	86.9695	19.995	-20.8065	-34.8529	0.0360815	-0.95357	40.2153	-0.626274	-2.58704	43.9336	-2.26664
168	0.851118	0.631465	21.0132	0.429126	0.19927	3.51129	0.429147	0.199226	9.33172	0.308791	0.175185	12.8354	-1.28027	-1.60141	11.6873	-2.98554	-2.36379	-14.2964	-4.38355	0.777771	-4.2923	21.6602	20.5146	38.19	10.1258	98.6313	-0.0405193	-6.39372	3.28687	-12.0758	-10.084	1.76584	-6.44108	6.79959	-11.4392	20.1863	-22.1345	57.5961	86.5141	20.9476	-21.3374	-35.8859	0.0192856	-0.958458	40.0887	-0.57333	-2.45515	43.781	-2.33753
170	0.843117	0.60737	20.8961	0.423325	0.189688	3.45934	0.423344	0.189645	9.27978	0.305016	0.1677	12.7964	-1.54574	-1.4674	11.5736	-3.41168	-2.00739	-14.513	-4.38211	0.858605	-4.26534	21.6197	20.895	38.5111	10.6832	100.396	-0.322998	-7.91616	3.47969	-10.5656	-10.0507	1.69464	-6.41071	6.68659	-11.9399	19.5287	-23.3752	57.2696	86.1049	21.4333	-21.3707	-36.3592	0.0545697	-0.998884	39.9711	-0.550221	-2.2454	43.6068	-2.39375
172	0.835077	0.580761	20.7756	0.41729	0.179012	3.40583	0.417309	0.178969	9.22626	0.301135	0.159382	12.7563	-1.75792	-1.33939	11.4663	-3.74323	-1.68362	-14.7184	-4.34521	0.88667	-4.28112	21.7009	20.8416	38.6873	10.7318	100.773	-0.141999	-8.93084	3.44054	-8.9687	-10.032	1.61031	-6.35727	6.65522	-12.4381	18.9157	-24.6193	57.3156	85.6451	21.5208	-21.2834	-36.8639	0.0998778	-1.0503	39.861	-0.521864	-2.06704	43.424	-2.46609
174	0.821054	0.549106	20.6547	0.408198	0.166659	3.35218	0.408215	0.166617	9.17261	0.29507	0.149621	12.7161	-1.91419	-1.21081	11.3687	-3.97279	-1.38212	-14.9063	-4.27491	0.86584	-4.3343	21.8992	20.4767	38.7139	10.2793	99.6876	0.376204	-9.34589	3.27879	-7.54083	-10.0275	1.52589	-6.28355	6.72408	-12.8737	18.3469	-25.7929	57.6736	85.1478	21.3044	-21.2274	-37.4827	0.139945	-1.1007	39.7631	-0.483528	-1.94406	43.2497	-2.54528
176	0.781494	0.499327	20.5431	0.386345	0.148632	3.30276	0.38636	0.148592	9.12319	0.279814	0.13483	12.679	-1.99404	-1.07167	11.2923	-4.05909	-1.09414	-15.0545	-4.20343	0.798613	-4.39611	22.1435	20.2059	38.6652	9.57363	97.8532	0.721972	-8.66895	2.84922	-6.3433	-10.0079	1.47886	-6.21484	6.88888	-13.175	17.7789	-26.7557	57.6102	84.8104	21.1107	-21.4545	-37.9304	0.156335	-1.12604	39.6987	-0.450997	-1.86551	43.1362	-2.55109
178	0.742043	0.433234	20.475	0.363141	0.123366	3.27265	0.363154	0.123329	9.09309	0.264002	0.114532	12.6565	-2.00464	-0.932314	11.202	-4.01983	-0.834674	-15.2272	-4.10315	0.695064	-4.46696	22.3525	19.915	38.5533	8.64663	95.4847	0.972288	-7.39857	2.13955	-5.51768	-10.0176	1.46636	-6.14266	7.03987	-13.357	17.2476	-27.5257	57.4447	84.4999	21.1544	-21.6906	-38.3227	0.157831	-1.16898	39.6528	-0.402344	-1.75021	43.0453	-2.53477
180	0.714871	0.355737	20.4557	0.344342	0.0919246	3.26426	0.344351	0.0918891	9.0847	0.25187	0.0898701	12.6502	-1.97128	-0.80006	11.0761	-3.90391	-0.60584	-15.4651	-3.98605	0.566242	-4.55334	22.4927	19.5924	38.3874	7.61626	92.9306	1.1547	-5.82051	1.17427	-4.99301	-10.0657	1.48083	-6.0785	7.14248	-13.4861	16.7829	-28.1931	57.2884	84.18	21.4331	-21.892	-38.6873	0.150176	-1.22139	39.6246	-0.342996	-1.61091	42.9721	-2.51538
182	0.720552	0.283252	20.4699	0.340378	0.0596936	3.27065	0.340385	0.0596587	9.09108	0.250886	0.0655206	12.655	-1.97733	-0.692262	10.8543	-3.86949	-0.401803	-15.8806	-3.91537	0.433786	-4.69371	22.5352	19.2418	38.17	6.87252	91.1176	1.31869	-4.71653	-0.0128253	-4.37562	-10.1516	1.49179	-6.07672	7.17721	-13.8342	16.4718	-29.1225	57.4123	83.806	21.6533	-22.1307	-39.0484	0.148838	-1.21397	39.6243	-0.312547	-1.58634	42.9313	-2.51872
184	0.76301	0.225988	20.5145	0.35386	0.0307905	3.29054	0.353862	0.0307546	9.11097	0.26274	0.0447219	12.6699	-2.03933	-0.607051	10.6154	-3.94521	-0.213975	-16.3285	-3.90281	0.34484	-4.82541	22.5024	18.8704	37.9488	6.43221	89.8481	1.44446	-3.45905	-1.06838	-4.09115	-10.2348	1.50301	-6.08946	7.16995	-14.1849	16.2488	-30.1105	57.3813	83.487	21.9241	-22.3486	-39.268	0.153258	-1.15397	39.645	-0.306507	-1.61355	42.907	-2.57122
186	0.837342	0.190441	20.5819	0.383213	0.00848889	3.32044	0.383214	0.00844936	9.14087	0.286063	0.0298243	12.6924	-2.15343	-0.539603	10.3904	-4.12202	-0.0356249	-16.7515	-3.94358	0.30643	-4.92633	22.4133	18.5109	37.7492	6.28252	89.064	1.53277	-2.06785	-1.90328	-4.21897	-10.3016	1.51637	-6.0974	7.13479	-14.4615	16.0793	-31.0611	57.1235	83.2682	22.2274	-22.5376	-39.3298	0.165456	-1.05784	39.6804	-0.319663	-1.6576	42.8898	-2.65892
188	0.921932	0.191495	20.6527	0.420314	0.00124815	3.35179	0.420313	0.00120426	9.17222	0.314254	0.0266599	12.7159	-2.27866	-0.475138	10.2191	-4.3197	0.141116	-17.0753	-4.00484	0.29002	-4.97397	22.3227	18.2565	37.5996	6.29364	88.7168	1.63409	-1.08422	-2.54214	-4.78476	-10.3391	1.54256	-6.06741	7.09568	-14.5348	15.8897	-31.7545	56.7488	83.2038	22.4263	-22.7533	-39.3159	0.192551	-0.988428	39.7137	-0.334081	-1.61709	42.8577	-2.69935
190	0.996568	0.199279	20.7026	0.453661	-0.00213617	3.37384	0.453661	-0.00218291	9.19427	0.339404	0.026155	12.7325	-2.38794	-0.397076	10.1199	-4.48236	0.333492	-17.2652	-4.05019	0.309996	-4.96654	22.2175	18.2017	37.5596	6.38687	88.0865	1.60876	-0.60101	-2.92803	-5.18636	-10.3704	1.56223	-6.01459	7.07824	-14.574	15.6915	-32.2276	56.4885	83.1719	22.5265	-22.8705	-39.2314	0.223133	-0.943653	39.7408	-0.333944	-1.6073	42.82	-2.69871
192	1.05125	0.206597	20.7302	0.478232	-0.00389955	3.38599	0.478232	-0.00394889	9.20643	0.357888	0.0263298	12.7416	-2.46686	-0.308368	10.097	-4.58566	0.529298	-17.3129	-4.06977	0.357549	-4.90548	22.1117	18.3298	37.6319	6.51736	87.1519	1.44403	-0.597664	-3.03676	-5.281	-10.3985	1.57411	-5.9461	7.07739	-14.6216	15.501	-32.4664	56.3789	83.1612	22.525	-22.8385	-39.0422	0.254419	-0.922021	39.7579	-0.318669	-1.6291	42.7745	-2.66864
194	1.06934	0.215439	20.7581	0.486943	-0.0017213	3.39836	0.486943	-0.00177152	9.2188	0.364271	0.0284818	12.7509	-2.4901	-0.235342	10.145	-4.59573	0.669784	-17.2267	-4.06943	0.391075	-4.79499	22.0503	18.449	37.7803	6.63413	86.6095	1.1938	-0.857128	-2.82223	-5.15362	-10.4106	1.59239	-5.87924	7.03596	-14.6772	15.3844	-32.3708	56.3124	83.2722	22.4055	-22.5436	-38.5542	0.287375	-0.908091	39.7579	-0.308282	-1.57771	42.7024	-2.66288
196	1.07857	0.224837	20.7868	0.491828	0.00149188	3.41108	0.491828	0.00144113	9.23151	0.367729	0.0311732	12.7604	-2.50537	-0.1951	10.2325	-4.60617	0.746179	-17.0656	-4.05333	0.410568	-4.67398	22.0784	18.7236	37.9147	6.69623	86.2075	1.00115	-1.2498	-2.56666	-4.89426	-10.424	1.6106	-5.80554	7.01805	-14.7799	15.3022	-32.2874	56.2213	83.4066	22.2942	-22.2658	-38.0711	0.318042	-0.915082	39.7506	-0.281394	-1.5137	42.634	-2.65384
198	1.08814	0.234206	20.8169	0.49686	0.00465694	3.42443	0.496861	0.00460569	9.24486	0.3713	0.033837	12.7704	-2.53186	-0.186043	10.3454	-4.65071	0.770267	-16.8569	-4.03284	0.417176	-4.55527	22.1899	19.102	38.007	6.70142	85.9113	0.912012	-1.67518	-2.36198	-4.56257	-10.4404	1.62981	-5.73357	7.02884	-14.925	15.239	-32.2874	56.0907	83.5391	22.2339	-22.0652	-37.6595	0.345174	-0.936	39.7423	-0.241929	-1.45446	42.5751	-2.64135
200	1.1055	0.243404	20.8473	0.505286	0.00704488	3.43785	0.505287	0.00699272	9.25828	0.377457	0.0361266	12.7805	-2.59674	-0.185273	10.4661	-4.76828	0.795824	-16.6348	-4.04899	0.420378	-4.44484	22.3146	19.246	38.0483	6.69315	85.7526	0.949844	-1.93084	-2.25652	-4.28027	-10.4463	1.65864	-5.70449	7.03274	-15.0545	15.1698	-32.2997	55.9427	83.6597	22.2706	-21.9024	-37.2917	0.365091	-0.931968	39.7493	-0.223902	-1.42008	42.5206	-2.64856
202	1.13515	0.246389	20.8782	0.518526	0.00560651	3.45155	0.518526	0.005553	9.27198	0.387448	0.0358479	12.7908	-2.69286	-0.169698	10.5904	-4.93588	0.861406	-16.4074	-4.07075	0.427201	-4.34214	22.4444	19.252	38.0484	6.66771	85.6806	1.04848	-2.09801	-2.26157	-4.08605	-10.4643	1.69598	-5.68756	7.02224	-15.1752	15.0875	-32.2848	55.8178	83.785	22.2721	-21.75	-36.9313	0.400485	-0.923607	39.752	-0.217155	-1.39448	42.4671	-2.64673
204	1.1771	0.242868	20.9086	0.53656	0.000212886	3.465	0.53656	0.000157537	9.28543	0.401266	0.0329035	12.8009	-2.81175	-0.1318	10.7122	-5.13508	0.977058	-16.1866	-4.09234	0.444999	-4.25005	22.5715	19.189	38.0191	6.63659	85.6502	1.17254	-2.21558	-2.35038	-3.98551	-10.4963	1.73588	-5.67454	7.00088	-15.2731	14.9983	-32.2372	55.7146	83.9112	22.225	-21.6138	-36.611	0.44611	-0.911229	39.7487	-0.218887	-1.37417	42.4157	-2.62957
206	1.22717	0.240277	20.9346	0.558225	-0.00549899	3.47646	0.558224	-0.00555656	9.29689	0.417819	0.0299436	12.8095	-2.92431	-0.0696258	10.8122	-5.31241	1.13442	-16.0071	-4.11972	0.497202	-4.18236	22.695	19.2863	37.9941	6.64148	85.517	1.25794	-2.38204	-2.39919	-3.94482	-10.5285	1.75345	-5.66187	6.99241	-15.2786	14.9412	-32.1753	55.5711	84.0114	22.2066	-21.5424	-36.5013	0.454395	-0.880037	39.7506	-0.224573	-1.3597	42.3801	-2.5908
208	1.27401	0.224038	20.9532	0.577244	-0.0168717	3.48466	0.577243	-0.0169312	9.3051	0.432738	0.022591	12.8156	-3.03567	0.0108818	10.9126	-5.47995	1.3242	-15.8277	-4.13825	0.546465	-4.11097	22.7706	19.3863	37.989	6.67923	85.4796	1.29324	-2.57639	-2.45909	-3.92783	-10.5616	1.77006	-5.63632	7.00921	-15.3335	14.8783	-32.1605	55.4692	84.0838	22.2033	-21.5341	-36.4867	0.467973	-0.838482	39.755	-0.230153	-1.34452	42.3251	-2.58873
210	1.3146	0.191347	20.9638	0.592049	-0.0348547	3.48939	0.592045	-0.0349158	9.30982	0.444906	0.0100403	12.8192	-3.14499	0.10317	11.0186	-5.63912	1.53398	-15.6382	-4.14481	0.588372	-4.03153	22.8043	19.4666	38.0068	6.7312	85.5405	1.2865	-2.79567	-2.51459	-3.90632	-10.5967	1.78746	-5.60056	7.04659	-15.4479	14.8037	-32.1812	55.4203	84.1298	22.2317	-21.576	-36.5185	0.491396	-0.791803	39.7598	-0.232022	-1.33116	42.2498	-2.62772
212	1.35076	0.142395	20.9668	0.603449	-0.059527	3.49082	0.603443	-0.0595893	9.31125	0.454938	-0.00771749	12.8203	-3.252	0.191923	11.1323	-5.79603	1.73583	-15.4344	-4.14142	0.644768	-3.95175	22.8668	19.5724	38.0405	6.72111	85.5092	1.28437	-3.03811	-2.46284	-3.81687	-10.6414	1.79343	-5.5806	7.07255	-15.5261	14.7287	-32.1265	55.3998	84.1546	22.3703	-21.6204	-36.508	0.50529	-0.753037	39.7569	-0.21762	-1.34326	42.183	-2.66825
214	1.3787	0.096746	20.9695	0.611548	-0.0820125	3.49213	0.611539	-0.0820755	9.31256	0.462365	-0.0240411	12.8213	-3.33622	0.26076	11.2436	-5.9205	1.89173	-15.2336	-4.13154	0.689937	-3.88979	22.9341	19.6696	38.0659	6.69269	85.5583	1.3215	-3.28103	-2.41147	-3.68921	-10.6854	1.79625	-5.56291	7.08616	-15.5708	14.6557	-32.0307	55.3733	84.1886	22.5198	-21.6395	-36.4722	0.51176	-0.718681	39.7521	-0.215154	-1.32745	42.1299	-2.70073
216	1.39795	0.059891	20.9737	0.616641	-0.0998745	3.49408	0.616631	-0.0999381	9.31451	0.467264	-0.037091	12.8228	-3.39761	0.30587	11.3492	-6.01391	1.99499	-15.0418	-4.11819	0.717369	-3.84712	23	19.7416	38.0722	6.65603	85.6888	1.40611	-3.49727	-2.37992	-3.54257	-10.7265	1.80073	-5.54514	7.0892	-15.5875	14.5886	-31.9093	55.3248	84.2391	22.6467	-21.627	-36.4215	0.514797	-0.688322	39.7473	-0.229627	-1.28658	42.0958	-2.71248
218	1.41047	0.0321343	20.9782	0.619612	-0.113153	3.49615	0.6196	-0.113217	9.31658	0.470295	-0.0468425	12.8244	-3.45663	0.329218	11.4468	-6.11227	2.05806	-14.8638	-4.10742	0.721658	-3.80846	23.0515	19.7575	38.0406	6.61257	85.7404	1.52884	-3.58979	-2.33608	-3.43826	-10.7668	1.8217	-5.52616	7.09478	-15.6107	14.5346	-31.8043	55.2204	84.3072	22.7168	-21.595	-36.4058	0.531855	-0.658873	39.7467	-0.256971	-1.28503	42.0976	-2.6585
220	1.4172	0.0126321	20.9811	0.620795	-0.122295	3.49748	0.620783	-0.122359	9.31792	0.471738	-0.0536091	12.8254	-3.51458	0.348967	11.5347	-6.21012	2.11447	-14.7039	-4.10868	0.733502	-3.78698	23.1067	19.7105	38.0004	6.58787	85.8485	1.67602	-3.71341	-2.34676	-3.3239	-10.7992	1.83343	-5.52095	7.09612	-15.6177	14.5101	-31.6995	55.1436	84.3537	22.7423	-21.5553	-36.3479	0.54598	-0.649639	39.7382	-0.269132	-1.29546	42.089	-2.62749
222	1.4178	0.000521864	20.9856	0.619966	-0.127658	3.49952	0.619953	-0.127722	9.31995	0.471444	-0.0576725	12.8269	-3.57108	0.370386	11.612	-6.30456	2.17369	-14.5638	-4.1224	0.759672	-3.77475	23.164	19.6365	37.9653	6.58389	85.9882	1.81655	-3.89173	-2.40142	-3.19829	-10.8225	1.83404	-5.5265	7.09719	-15.6075	14.512	-31.5898	55.111	84.3802	22.7165	-21.5059	-36.2259	0.557885	-0.658514	39.7196	-0.266045	-1.3068	42.062	-2.6424
224	1.40935	-0.00778036	21.0069	0.615511	-0.130589	3.50901	0.615498	-0.130653	9.32944	0.46829	-0.0601461	12.834	-3.62138	0.395295	11.6758	-6.38615	2.23714	-14.4486	-4.13894	0.795523	-3.72895	23.2035	19.6968	37.9635	6.57653	85.9294	1.84952	-4.07857	-2.38608	-3.10234	-10.8395	1.84044	-5.51685	7.11817	-15.5999	14.5095	-31.4634	55.1277	84.4317	22.5867	-21.4324	-36.0275	0.5865	-0.656189	39.694	-0.279697	-1.29209	42.0312	-2.70891
226	1.3941	-0.00579107	21.0348	0.609013	-0.128428	3.52144	0.609	-0.128491	9.34187	0.463298	-0.0589383	12.8433	-3.65928	0.415512	11.7379	-6.44732	2.28686	-14.3357	-4.16235	0.837029	-3.66985	23.2182	19.7636	37.9716	6.60745	85.8675	1.79491	-4.2245	-2.37713	-3.02348	-10.8484	1.85029	-5.49364	7.15064	-15.564	14.5134	-31.3352	55.0503	84.499	22.4978	-21.2978	-35.7667	0.618461	-0.662391	39.661	-0.286186	-1.28061	41.9986	-2.7995
228	1.37505	0.00686002	21.0641	0.601816	-0.121263	3.53444	0.601804	-0.121325	9.35487	0.457478	-0.0540314	12.8531	-3.68508	0.428173	11.8022	-6.48983	2.3176	-14.218	-4.19218	0.882476	-3.60704	23.2143	19.8097	37.9815	6.67479	85.8323	1.67785	-4.34195	-2.384	-2.95456	-10.8508	1.86243	-5.46192	7.18928	-15.4955	14.5268	-31.2051	54.8535	84.576	22.4658	-21.1143	-35.4576	0.648018	-0.67622	39.6208	-0.283217	-1.27833	41.9642	-2.89857
230	1.36182	0.02703	21.0818	0.597849	-0.111301	3.54229	0.597837	-0.111363	9.36272	0.453903	-0.0468309	12.8589	-3.70576	0.429328	11.8729	-6.528	2.32497	-14.0874	-4.22597	0.931842	-3.56551	23.227	19.8387	37.9822	6.73558	85.7656	1.58914	-4.54126	-2.38587	-2.87722	-10.8532	1.87242	-5.44386	7.21874	-15.4022	14.5548	-31.055	54.5702	84.646	22.4178	-20.9734	-35.1388	0.663189	-0.681428	39.573	-0.279754	-1.28337	41.9242	-2.9743
232	1.3494	0.0461734	21.0964	0.594147	-0.101852	3.5487	0.594137	-0.101913	9.36913	0.45056	-0.0399956	12.8637	-3.72797	0.426461	11.9402	-6.57057	2.32583	-13.9634	-4.25402	0.975941	-3.51908	23.2413	19.8631	37.9798	6.78607	85.7145	1.50662	-4.7682	-2.36227	-2.78971	-10.8547	1.88077	-5.4309	7.24817	-15.3163	14.592	-30.9181	54.3113	84.6994	22.3347	-20.8362	-34.816	0.675556	-0.665921	39.5216	-0.286218	-1.2858	41.8764	-3.03943
234	1.33748	0.062032	21.1114	0.590366	-0.0938841	3.55534	0.590356	-0.093945	9.37577	0.447246	-0.0342734	12.8687	-3.75251	0.42161	11.9982	-6.61802	2.32449	-13.8565	-4.27368	1.01208	-3.46723	23.2527	19.8905	37.9814	6.82472	85.6694	1.42523	-4.9854	-2.31593	-2.69713	-10.8553	1.88746	-5.41891	7.27783	-15.2406	14.6349	-30.789	54.1013	84.7394	22.2159	-20.681	-34.4836	0.687422	-0.625636	39.4694	-0.307554	-1.28952	41.8239	-3.09057
236	1.32866	0.0757088	21.1355	0.587742	-0.0871767	3.56606	0.587733	-0.0872374	9.38649	0.444875	-0.0294272	12.8767	-3.77445	0.41494	12.034	-6.66111	2.31983	-13.7909	-4.2853	1.04001	-3.42715	23.2572	19.9496	38.0121	6.8525	85.5303	1.32367	-5.08207	-2.27947	-2.61868	-10.8534	1.8932	-5.3977	7.29918	-15.1537	14.6736	-30.6074	53.9172	84.7927	22.0888	-20.4282	-34.079	0.696667	-0.555335	39.4232	-0.351514	-1.32647	41.7817	-3.11099
238	1.32114	0.0871677	21.1609	0.585489	-0.0815593	3.5773	0.585481	-0.0816197	9.39773	0.442848	-0.025374	12.8852	-3.79319	0.408446	12.0612	-6.6982	2.31455	-13.7411	-4.29054	1.05816	-3.41682	23.2349	19.9558	38.0542	6.89747	85.4596	1.26047	-5.1456	-2.25266	-2.5801	-10.8521	1.89556	-5.36872	7.32799	-15.0396	14.7223	-30.4243	53.7331	84.833	21.9407	-20.2363	-33.7841	0.709422	-0.486955	39.3768	-0.409351	-1.34378	41.7407	-3.08146
240	1.31298	0.0938258	21.1826	0.582524	-0.077972	3.58695	0.582516	-0.0780321	9.40738	0.440412	-0.0228807	12.8924	-3.80932	0.404325	12.0825	-6.72947	2.31277	-13.7021	-4.28889	1.07017	-3.43706	23.1884	19.8954	38.0947	6.95238	85.4793	1.25205	-5.19158	-2.23843	-2.58087	-10.8549	1.89113	-5.33362	7.37191	-14.9171	14.7793	-30.2705	53.5543	84.8511	21.7861	-20.1295	-33.6291	0.724056	-0.429939	39.3322	-0.472155	-1.34031	41.701	-3.01151
242	1.30072	0.0845125	21.1876	0.576317	-0.0809458	3.58921	0.576309	-0.0810053	9.40964	0.435951	-0.0254846	12.8941	-3.82866	0.411164	12.0986	-6.76193	2.33247	-13.6736	-4.2752	1.09474	-3.4723	23.1521	19.7932	38.0981	6.96047	85.5255	1.30985	-5.2129	-2.24613	-2.58713	-10.8725	1.86849	-5.29912	7.44718	-14.8782	14.8236	-30.2248	53.4278	84.8314	21.6812	-20.053	-33.5667	0.72625	-0.383987	39.3026	-0.515184	-1.36768	41.6718	-2.95278
244	1.27181	0.0708755	21.1909	0.562444	-0.0842964	3.59077	0.562436	-0.0843545	9.4112	0.425779	-0.0288359	12.8953	-3.83616	0.41179	12.0942	-6.77517	2.33697	-13.6821	-4.25989	1.1056	-3.50987	23.0984	19.6929	38.0808	6.93153	85.5732	1.38252	-5.16941	-2.2517	-2.62318	-10.8924	1.83635	-5.26158	7.53721	-14.9005	14.8672	-30.2274	53.3682	84.7991	21.6171	-19.9958	-33.4945	0.731551	-0.369955	39.2756	-0.537699	-1.37482	41.6398	-2.93207
246	1.22441	0.0561025	21.197	0.540379	-0.0864733	3.5936	0.54037	-0.0865291	9.41403	0.409409	-0.0318086	12.8974	-3.82959	0.401697	12.0694	-6.76702	2.31718	-13.7276	-4.24625	1.10037	-3.54761	23.0247	19.5992	38.0486	6.87561	85.6299	1.46136	-5.07523	-2.25228	-2.68036	-10.9128	1.8007	-5.22273	7.63239	-14.9567	14.9173	-30.247	53.3574	84.7633	21.61	-19.9424	-33.4013	0.74291	-0.384536	39.2492	-0.543992	-1.35822	41.6042	-2.95305
248	1.16504	0.0428836	21.2087	0.513224	-0.0868992	3.59891	0.513214	-0.0869522	9.41934	0.389125	-0.0337834	12.9013	-3.8144	0.378934	12.0368	-6.74837	2.27117	-13.7866	-4.23737	1.09091	-3.59425	22.944	19.4749	38.0089	6.8313	85.7766	1.57081	-5.02867	-2.26046	-2.70601	-10.9345	1.77748	-5.19413	7.69895	-14.9631	14.9923	-30.2014	53.416	84.7192	21.6112	-19.823	-33.3599	0.759292	-0.395383	39.2267	-0.555016	-1.34976	41.5733	-2.99532
250	1.09405	0.0279612	21.2287	0.480831	-0.0870319	3.60791	0.480823	-0.0870815	9.42834	0.364907	-0.0358594	12.9081	-3.79475	0.351355	12.0065	-6.72373	2.21444	-13.8409	-4.22767	1.09169	-3.63953	22.8577	19.3479	37.9816	6.77194	85.8748	1.67427	-4.98192	-2.27794	-2.72109	-10.9692	1.75802	-5.15524	7.81792	-14.8952	15.0761	-30.1982	52.849	84.7902	22.2629	-19.8294	-33.3124	0.771985	-0.400095	39.2099	-0.56611	-1.3421	41.5478	-3.04836
252	1.01009	-0.00139009	21.2536	0.441456	-0.0922995	3.61913	0.441446	-0.092345	9.43957	0.335777	-0.0422014	12.9165	-3.77461	0.328366	11.9782	-6.69636	2.16571	-13.8915	-4.21374	1.11632	-3.68509	22.7513	19.245	37.9789	6.70283	85.9113	1.75573	-4.93398	-2.2909	-2.72183	-11.025	1.7396	-5.11154	7.99879	-14.7186	15.175	-30.2244	51.627	84.945	23.7261	-20.017	-33.3021	0.773824	-0.391574	39.2024	-0.57546	-1.33669	41.5287	-3.10789
254	0.908973	-0.0893838	21.2653	0.389258	-0.121611	3.62463	0.389245	-0.121651	9.44505	0.298518	-0.0673003	12.9206	-3.77099	0.339614	11.9497	-6.68466	2.18602	-13.9449	-4.18567	1.20395	-3.74294	22.5667	19.2644	38.023	6.67956	85.9435	1.76547	-4.91889	-2.24369	-2.67733	-11.1251	1.72048	-5.10751	8.2245	-14.3256	15.326	-30.2044	50.1633	84.9239	26.2046	-20.4572	-33.595	0.747369	-0.339949	39.2174	-0.579773	-1.34741	41.52	-3.18022
256	0.779061	-0.230467	21.2818	0.319645	-0.171516	3.63234	0.319628	-0.171548	9.45278	0.249486	-0.108858	12.9264	-3.73862	0.367978	11.8523	-6.61265	2.22866	-14.1255	-4.157	1.32003	-3.82977	22.3167	19.2623	38.1187	6.60346	86.092	1.85129	-4.91112	-2.1477	-2.61177	-11.238	1.68611	-5.10612	8.34184	-13.8444	15.521	-29.8187	49.6053	84.8347	28.0988	-21.0643	-34.1813	0.694581	-0.321174	39.2425	-0.565619	-1.33473	41.5061	-3.21491
258	0.618598	-0.411719	21.3063	0.233006	-0.236207	3.64351	0.232982	-0.236231	9.46394	0.188614	-0.16251	12.9347	-3.65743	0.395897	11.6814	-6.4512	2.25326	-14.4402	-4.13359	1.43803	-3.94958	22.0221	19.174	38.2335	6.44414	86.4166	2.07815	-4.87805	-2.02604	-2.55481	-11.3542	1.63839	-5.08988	8.34281	-13.3719	15.7363	-29.1116	49.969	84.7213	29.1556	-21.7436	-34.9909	0.621834	-0.344229	39.2762	-0.535598	-1.29801	41.4874	-3.20562
260	0.427343	-0.591119	21.3383	0.13305	-0.297275	3.65789	0.133021	-0.297287	9.47833	0.117561	-0.214256	12.9455	-3.49746	0.376015	11.4761	-6.16681	2.15888	-14.813	-4.13007	1.48964	-4.09734	21.7481	18.9141	38.2566	6.17548	86.9927	2.54392	-4.71139	-1.96176	-2.59677	-11.4709	1.6046	-5.01605	8.35321	-13.1505	15.9008	-28.5576	50.0306	84.7364	30.0988	-22.203	-35.6049	0.551248	-0.362536	39.3292	-0.517595	-1.27884	41.4864	-3.17274
262	0.240587	-0.733551	21.3513	0.0384287	-0.342561	3.6636	0.0383921	-0.342566	9.48403	0.0495341	-0.253876	12.9497	-3.28187	0.29078	11.3088	-5.81051	1.91991	-15.1107	-4.12412	1.4827	-4.28307	21.5265	18.3731	38.1159	5.83791	87.9012	3.23024	-4.48379	-1.93724	-2.7188	-11.5668	1.5465	-4.95701	8.36195	-13.146	15.9879	-28.2384	50.0981	84.7556	30.7709	-22.3363	-35.7851	0.492196	-0.42844	39.3616	-0.480914	-1.23315	41.4687	-3.15409
264	0.0702728	-0.823687	21.3435	-0.0442092	-0.366467	3.65989	-0.044247	-0.366463	9.48032	-0.0108171	-0.27677	12.9468	-3.02898	0.141785	11.2008	-5.41521	1.54643	-15.2954	-4.11728	1.42272	-4.50648	21.3862	17.5898	37.8194	5.43697	89.0806	4.07937	-4.20838	-1.94344	-2.9145	-11.6321	1.46613	-4.92511	8.38358	-13.3011	15.9898	-28.1245	50.2604	84.7628	31.0772	-22.1265	-35.4869	0.447391	-0.532671	39.3649	-0.425435	-1.16744	41.4313	-3.16786
266	-0.0765454	-0.843048	21.3348	-0.110137	-0.361578	3.65575	-0.110174	-0.361567	9.47618	-0.0604199	-0.277117	12.9437	-2.77723	-0.0507485	11.1499	-5.04162	1.0921	-15.3738	-4.13684	1.32488	-4.76708	21.4208	16.8229	37.4798	4.96379	90.2618	4.91428	-3.86638	-1.96323	-3.17278	-11.6476	1.40559	-4.90036	8.45534	-13.4323	15.8906	-27.9561	50.8025	84.8227	30.6176	-21.675	-34.8199	0.41142	-0.598786	39.3507	-0.371836	-1.14436	41.3987	-3.24933
268	-0.195673	-0.827989	21.3288	-0.160832	-0.344164	3.65283	-0.160867	-0.344147	9.47326	-0.09939	-0.26717	12.9415	-2.55577	-0.223867	11.1607	-4.71507	0.683667	-15.3406	-4.16814	1.23683	-4.99791	21.4874	16.0642	37.1456	4.52626	91.1979	5.63455	-3.51373	-1.92707	-3.43238	-11.6339	1.36842	-4.87422	8.64063	-13.355	15.8046	-27.7422	51.1567	84.8535	30.1732	-21.1571	-34.1344	0.401936	-0.614579	39.2956	-0.356572	-1.16388	41.3508	-3.32105
270	-0.285221	-0.796179	21.3194	-0.197071	-0.322122	3.64848	-0.197104	-0.322102	9.46891	-0.12783	-0.252887	12.9382	-2.38239	-0.349717	11.2344	-4.45546	0.379388	-15.1945	-4.20232	1.17047	-5.19087	21.5438	15.3322	36.8543	4.16217	91.8498	6.2004	-3.16259	-1.84022	-3.65299	-11.6018	1.35121	-4.85226	8.91722	-13.0242	15.7695	-27.4515	51.3731	84.7797	29.8884	-20.7031	-33.5966	0.405317	-0.578582	39.1964	-0.365841	-1.19354	41.2681	-3.39959
272	-0.341059	-0.773876	21.2783	-0.219388	-0.307332	3.6301	-0.21942	-0.307309	9.45053	-0.145411	-0.243184	12.9244	-2.28862	-0.392069	11.3717	-4.30424	0.258379	-14.9353	-4.22281	1.12082	-5.3943	21.566	14.6185	36.6782	3.89058	92.3774	6.59455	-2.80549	-1.81483	-3.7424	-11.5773	1.33834	-4.85077	9.14103	-12.4738	15.7988	-26.9504	52.1328	84.4149	29.5186	-20.637	-33.3428	0.349394	-0.520029	39.0612	-0.302329	-1.09422	41.0971	-3.62592
274	-0.383618	-0.786468	21.2071	-0.239022	-0.309044	3.59838	-0.239054	-0.30902	9.41881	-0.159972	-0.245669	12.9006	-2.25874	-0.377067	11.5734	-4.24434	0.26645	-14.5601	-4.19859	1.08181	-5.54982	21.5309	14.1778	36.5596	3.73234	92.6819	6.80032	-2.46559	-1.72044	-3.82075	-11.5165	1.27829	-4.95997	9.27588	-11.8406	15.9594	-26.5917	53.496	83.7581	29.3467	-20.8087	-33.9511	0.277817	-0.373756	38.9065	-0.216274	-0.959836	40.8404	-3.94934
276	-0.419497	-0.838501	21.1064	-0.259255	-0.328651	3.55351	-0.259288	-0.328625	9.37394	-0.173886	-0.261579	12.867	-2.27574	-0.317549	11.8304	-4.25089	0.373185	-14.0844	-4.12501	1.0547	-5.65866	21.4464	14.0085	36.4852	3.65535	92.7795	6.87701	-2.15021	-1.54787	-3.95524	-11.4402	1.18604	-5.18365	9.30667	-11.1964	16.2288	-26.4068	55.4066	82.8747	29.4192	-21.2058	-35.6867	0.194176	-0.137777	38.7201	-0.127208	-0.762862	40.4894	-4.33782
278	-0.447249	-0.919878	20.9783	-0.278508	-0.361873	3.49642	-0.278544	-0.361845	9.31686	-0.186224	-0.28762	12.8241	-2.29506	-0.236422	12.1164	-4.25326	0.519104	-13.5557	-4.01678	1.06186	-5.76975	21.3697	13.8705	36.4627	3.52468	92.8159	7.02393	-1.997	-1.40647	-4.22375	-11.4711	1.18391	-5.45359	9.24247	-10.588	16.4797	-26.2184	57.3825	82.0597	29.8318	-22.0038	-39.2225	0.0650048	0.169095	38.4207	-0.0689819	-0.302122	39.979	-4.76246
280	-0.495508	-1.00932	20.835	-0.307381	-0.396819	3.43253	-0.307422	-0.396789	9.25296	-0.205643	-0.315544	12.7762	-2.27762	-0.150867	12.3985	-4.18782	0.658074	-13.0332	-3.89148	1.03415	-5.92733	21.2755	13.6355	36.4137	3.23872	92.6358	7.40136	-1.14733	-1.07427	-4.99098	-11.5656	1.18459	-5.69596	9.07655	-10.4316	16.5605	-25.9691	60.0751	81.3397	29.8767	-22.588	-42.5743	-0.0194855	0.336637	38.1402	-0.0754984	0.265823	39.5591	-4.90143
282	-0.571194	-1.09487	20.6841	-0.347829	-0.42765	3.36517	-0.347873	-0.427615	9.1856	-0.233958	-0.341101	12.7256	-2.21117	-0.0718465	12.6656	-4.03671	0.765999	-12.5368	-3.76161	0.961655	-6.13367	21.1848	13.2689	36.2999	2.80255	92.3805	8.05112	0.488136	-0.624607	-6.26605	-11.6927	1.15829	-5.89242	8.82917	-10.7711	16.4478	-25.5911	63.6793	80.7316	29.4514	-22.6906	-45.107	-0.0563073	0.324506	37.9165	-0.10712	0.78051	39.3037	-4.74803
284	-0.676747	-1.15797	20.5379	-0.399298	-0.446044	3.2998	-0.399345	-0.446004	9.12023	-0.271273	-0.358044	12.6765	-2.09196	-0.0166733	12.9192	-3.79986	0.810381	-12.0636	-3.6572	0.872738	-6.35654	21.1836	12.7945	36.0506	2.35569	92.7685	8.97481	2.40664	-0.49607	-7.95193	-11.76	1.06159	-6.07281	8.55679	-11.3839	16.2054	-24.9485	68.31	80.1912	28.6178	-22.1485	-46.5244	-0.123132	0.165998	37.7748	0.0657815	0.706691	39.2586	-4.60545
286	-0.774236	-1.19374	20.4077	-0.444814	-0.45324	3.24155	-0.444861	-0.453193	9.06199	-0.304821	-0.366248	12.6328	-1.96094	0.0106074	13.1329	-3.55261	0.801397	-11.6638	-3.56034	0.774969	-6.52347	21.3027	12.316	35.7447	1.85907	93.424	9.94241	3.99564	-0.617508	-9.33365	-11.8022	0.935936	-6.17675	8.352	-11.9959	15.9055	-23.8936	74.0138	79.622	27.9933	-21.3946	-47.4589	-0.179877	0.0954431	37.65	0.187331	0.549698	39.2583	-4.53077
288	-0.848763	-1.19988	20.3001	-0.477701	-0.449526	3.19345	-0.477748	-0.449477	9.01388	-0.329603	-0.365524	12.5967	-1.83338	0.00767447	13.2981	-3.32332	0.740961	-11.3538	-3.46939	0.676973	-6.62287	21.5333	11.8962	35.4187	1.34827	94.1038	10.8507	5.13627	-0.883399	-10.3221	-11.825	0.794685	-6.1974	8.22793	-12.5274	15.5642	-22.4138	80.6039	79.1304	27.7929	-20.5507	-47.9761	-0.216622	0.140227	37.5264	0.206407	0.462073	39.253	-4.50457
290	-0.882103	-1.17548	20.2272	-0.489951	-0.436055	3.16097	-0.489995	-0.436004	8.9814	-0.339564	-0.356225	12.5724	-1.72795	-0.0290282	13.407	-3.14709	0.629877	-11.1483	-3.38282	0.598369	-6.69117	21.8037	11.6899	35.1414	0.962522	94.0923	11.5493	6.20494	-0.972994	-11.3701	-11.8362	0.649982	-6.1628	8.11652	-12.9765	15.1617	-20.6086	87.7091	78.9385	28.4316	-19.8052	-47.9245	-0.223911	0.164074	37.4021	0.140866	0.638778	39.2067	-4.32413
292	-0.890019	-1.12173	20.1767	-0.488541	-0.411949	3.1386	-0.488584	-0.411899	8.95904	-0.339976	-0.338128	12.5556	-1.62762	-0.0850891	13.4838	-2.98742	0.48668	-11.0025	-3.34806	0.5392	-6.72611	22.0741	11.4579	34.9048	0.770507	94.1281	12.1004	6.71362	-1.06863	-11.9279	-11.8081	0.506277	-6.09581	8.07831	-13.4939	14.7424	-19.125	93.8717	79.1859	28.7823	-18.3737	-46.3358	-0.216263	0.139069	37.3131	0.114314	0.664577	39.1895	-4.12389
294	-0.877866	-1.04327	20.1436	-0.47622	-0.378779	3.12405	-0.476259	-0.37873	8.94448	-0.332794	-0.312576	12.5447	-1.5245	-0.148713	13.5384	-2.82546	0.329333	-10.8979	-3.36465	0.505882	-6.722	22.3657	11.2293	34.6993	0.73401	94.2073	12.4886	6.63957	-1.20166	-11.8251	-11.7411	0.372758	-6.00349	8.13904	-14.0537	14.3206	-18.1858	98.5535	79.7763	28.5037	-16.2742	-43.0054	-0.199215	0.0771068	37.2645	0.13757	0.499598	39.2053	-3.94588
296	-0.849709	-0.949555	20.1217	-0.45558	-0.340318	3.11458	-0.455615	-0.340271	8.93501	-0.319722	-0.28255	12.5377	-1.40324	-0.195014	13.5811	-2.62362	0.196702	-10.8158	-3.38282	0.515707	-6.64711	22.8775	11.3375	34.4602	0.564848	93.5013	12.6335	6.32612	-1.40714	-10.7499	-11.6503	0.271061	-5.86297	8.39673	-14.4446	13.871	-17.9417	100.952	80.5696	27.251	-14.1262	-38.1866	-0.178512	0.0697769	37.2421	0.123614	0.376616	39.2057	-3.83231
298	-0.821088	-0.877998	20.097	-0.436698	-0.311594	3.1038	-0.43673	-0.311549	8.92423	-0.307364	-0.259914	12.5296	-1.26951	-0.203283	13.6324	-2.38418	0.128243	-10.7185	-3.41016	0.591727	-6.5583	23.1634	11.7388	34.3604	0.786545	93.1515	12.4412	5.95098	-1.57046	-9.77227	-11.6064	0.224702	-5.80544	8.51357	-14.4809	13.6138	-17.6083	102.618	81.315	24.6273	-11.928	-33.671	-0.160308	0.109598	37.2292	0.081229	0.317344	39.1951	-3.77988
300	-0.800631	-0.838186	20.0696	-0.424191	-0.296038	3.09171	-0.424221	-0.295994	8.91214	-0.298963	-0.247519	12.5206	-1.12128	-0.172278	13.6903	-2.10299	0.125522	-10.6097	-3.44156	0.71568	-6.47172	23.1646	12.2706	34.4245	1.38238	93.4398	11.9944	5.50854	-1.6763	-9.11181	-11.6154	0.230829	-5.85292	8.41138	-14.1981	13.6125	-17.0487	104.151	81.9081	20.6504	-9.69714	-30.0871	-0.151376	0.185249	37.2224	0.0255613	0.307847	39.1777	-3.77715
302	-0.806287	-0.828999	20.0545	-0.42583	-0.291549	3.085	-0.425861	-0.291505	8.90543	-0.300462	-0.244268	12.5156	-0.937678	-0.115338	13.7235	-1.74745	0.156672	-10.5467	-3.45591	0.794145	-6.40389	23.0745	12.1798	34.5848	1.82865	94.6697	11.7415	4.65873	-1.8109	-8.57323	-11.6312	0.249483	-5.97327	8.07379	-13.9279	13.9323	-16.453	106.411	82.1561	15.8588	-7.1956	-27.9174	-0.173188	0.252854	37.2307	0.0200819	0.233624	39.1728	-3.78447
304	-0.817665	-0.82834	20.0559	-0.430752	-0.290255	3.0856	-0.430782	-0.29021	8.90603	-0.304222	-0.243602	12.516	-0.779712	-0.0764102	13.7339	-1.44547	0.165547	-10.5264	-3.46186	0.838678	-6.28765	22.9975	12.5067	34.8089	2.15111	94.9176	11.5685	3.70246	-1.86706	-8.0208	-11.6296	0.30747	-6.05585	7.87357	-13.7816	14.2056	-16.2053	108.504	82.4073	10.6062	-4.72908	-25.4501	-0.198723	0.290018	37.2407	0.0326148	0.148412	39.1739	-3.76224
306	-0.824027	-0.82692	20.0708	-0.433433	-0.289042	3.09223	-0.433463	-0.288998	8.91266	-0.306306	-0.242857	12.521	-0.671741	-0.0681847	13.7276	-1.24622	0.138395	-10.5373	-3.46601	0.859445	-6.11432	22.9513	13.3105	35.0724	2.40256	94.1272	11.4032	2.75919	-1.84982	-7.44815	-11.6015	0.399064	-6.07943	7.85925	-13.7379	14.3694	-16.3199	110.24	82.6761	5.14907	-2.46053	-22.6159	-0.219366	0.292415	37.2497	0.0511454	0.0756771	39.1815	-3.70225
308	-0.801565	-0.812364	20.0841	-0.422344	-0.284632	3.0982	-0.422374	-0.284588	8.91864	-0.298289	-0.238871	12.5255	-0.650289	-0.099034	13.7301	-1.21931	0.0739828	-10.5322	-3.48856	0.900586	-5.90964	22.8823	13.8712	35.3404	2.85155	94.0742	11.049	2.05838	-1.85618	-6.9128	-11.536	0.47942	-6.08407	7.83485	-13.5468	14.5459	-16.4916	111.656	82.7215	0.00796763	-0.0406803	-20.9726	-0.224987	0.27398	37.2597	0.0506847	0.0686838	39.2014	-3.61508
310	-0.766597	-0.789351	20.085	-0.405017	-0.27765	3.09873	-0.405046	-0.277608	8.91916	-0.285762	-0.232582	12.5259	-0.672139	-0.115469	13.744	-1.2654	0.0525376	-10.5063	-3.51972	0.937312	-5.71585	22.8228	14.2737	35.5649	3.28644	94.0701	10.6918	1.52593	-1.86556	-6.40243	-11.4908	0.572951	-6.06076	7.77701	-13.3048	14.7275	-16.4835	112.839	82.8055	-4.61926	2.28244	-18.7053	-0.233714	0.235485	37.2751	0.0552138	0.0994458	39.2353	-3.54044
312	-0.723988	-0.763679	20.0723	-0.384094	-0.270203	3.09324	-0.384122	-0.270163	8.91367	-0.270572	-0.225727	12.5218	-0.723954	-0.101911	13.765	-1.3542	0.0971627	-10.4679	-3.55575	0.966398	-5.54328	22.7794	14.551	35.7341	3.65885	93.9641	10.3881	1.09578	-1.86857	-5.91106	-11.475	0.678587	-6.00815	7.7002	-13.0211	14.9322	-16.328	113.747	82.9264	-8.72622	4.45001	-15.6976	-0.245467	0.181867	37.295	0.0678957	0.153976	39.2778	-3.48293
314	-0.67905	-0.751545	20.0557	-0.36334	-0.268887	3.08598	-0.363368	-0.26885	8.90641	-0.25513	-0.223468	12.5163	-0.793783	-0.0506167	13.7723	-1.46101	0.217456	-10.4554	-3.59085	0.991296	-5.38325	22.7524	14.8695	35.8548	3.94838	93.5311	10.1963	0.548543	-1.8417	-5.38605	-11.4635	0.776595	-5.91888	7.7149	-12.6781	15.229	-16.4515	114.035	82.8204	-12.6375	6.96799	-13.1192	-0.241299	0.126198	37.3115	0.0811716	0.199089	39.3064	-3.41671
316	-0.63051	-0.766521	20.0293	-0.343387	-0.279762	3.07435	-0.343415	-0.279727	8.89478	-0.239531	-0.230377	12.5076	-0.888253	0.0176447	13.7544	-1.60589	0.378464	-10.4902	-3.61708	1.02779	-5.23396	22.703	15.0454	35.9401	4.21389	93.4458	10.0354	0.0350654	-1.7586	-4.98452	-11.4654	0.858461	-5.82943	7.78359	-12.2184	15.5622	-16.5884	114.413	82.5175	-15.8619	8.67033	-11.6016	-0.237095	0.0787002	37.3196	0.0897686	0.24955	39.3187	-3.34709
318	-0.581305	-0.809002	19.9946	-0.32555	-0.302734	3.05899	-0.325581	-0.3027	8.87942	-0.224768	-0.246462	12.4961	-1.002	0.0933706	13.7029	-1.78268	0.561056	-10.5881	-3.63714	1.07983	-5.09792	22.6247	15.0841	36.0002	4.46476	93.714	9.88346	-0.411827	-1.63373	-4.70878	-11.4852	0.921608	-5.74962	7.87235	-11.6668	15.8832	-16.5825	114.925	82.1186	-18.2147	9.47503	-11.0251	-0.235363	0.0448575	37.3203	0.0934005	0.300168	39.3173	-3.28419
320	-0.540926	-0.869698	19.9608	-0.31317	-0.332891	3.04401	-0.313204	-0.332859	8.86444	-0.213641	-0.268257	12.4848	-1.11822	0.162925	13.5946	-1.96592	0.734403	-10.7915	-3.66588	1.15082	-4.99405	22.527	15.1843	36.0645	4.68573	93.6452	9.72753	-0.81891	-1.56884	-4.39939	-11.5437	0.96599	-5.68301	7.86408	-11.1213	16.0552	-15.9561	115.117	82.0585	-19.7887	9.79668	-10.4822	-0.233077	0.0365492	37.3234	0.0968883	0.318675	39.319	-3.2669
322	-0.516868	-0.913279	19.9313	-0.306425	-0.354113	3.03092	-0.306462	-0.354081	8.85135	-0.20728	-0.283715	12.475	-1.19884	0.213089	13.4717	-2.0918	0.859064	-11.0218	-3.72183	1.20026	-4.87731	22.4294	15.1914	36.0785	4.86067	93.7326	9.5455	-1.07999	-1.4938	-4.26031	-11.5745	1.00947	-5.6024	7.88052	-10.9207	16.0946	-15.3936	114.675	82.0703	-20.4275	10.2357	-9.81157	-0.2238	0.0247116	37.3255	0.102848	0.334626	39.3144	-3.26888
324	-0.509622	-0.934384	19.9032	-0.305057	-0.364021	3.01846	-0.305095	-0.36399	8.8389	-0.205637	-0.291045	12.4656	-1.23794	0.244222	13.3589	-2.14971	0.932816	-11.2323	-3.80735	1.23169	-4.73294	22.3389	15.1452	36.0401	5.01359	94.0295	9.28463	-1.1657	-1.4138	-4.30058	-11.5653	1.05035	-5.51455	7.95261	-11.0515	16.0269	-15.0479	113.682	82.0659	-20.2851	10.9113	-9.04788	-0.207199	0.00271715	37.3251	0.113603	0.352369	39.3041	-3.28561
326	-0.512773	-0.951914	19.8599	-0.307893	-0.371472	2.99916	-0.307931	-0.371441	8.8196	-0.207285	-0.2968	12.4512	-1.25609	0.275467	13.313	-2.16997	0.997457	-11.3182	-3.91565	1.30679	-4.5348	22.2646	15.3515	35.9803	5.24588	94.3495	8.7344	-1.03017	-1.40174	-4.42188	-11.5291	1.05811	-5.47741	8.0911	-11.0935	15.958	-14.8877	112.735	81.9223	-19.8969	11.6055	-8.67238	-0.188246	-0.0314562	37.3181	0.138642	0.364646	39.2966	-3.32754
328	-0.521839	-0.958087	19.8122	-0.312309	-0.373442	2.97796	-0.312347	-0.37341	8.79839	-0.210451	-0.298555	12.4352	-1.24241	0.300929	13.2962	-2.13492	1.0385	-11.3494	-4.01575	1.37134	-4.37667	22.1614	15.57	35.9457	5.56559	94.6504	8.1673	-0.994713	-1.4945	-4.35343	-11.4975	1.06925	-5.43845	8.25948	-11.1586	15.8354	-14.7985	112.438	81.8069	-19.8809	12.232	-8.22757	-0.170717	-0.0439855	37.3101	0.149751	0.360081	39.2955	-3.35414
330	-0.532396	-0.951852	19.7638	-0.316288	-0.369855	2.95641	-0.316326	-0.369823	8.77685	-0.213634	-0.296128	12.4191	-1.20056	0.322801	13.2955	-2.05033	1.06159	-11.3501	-4.10637	1.4159	-4.29132	22.0304	15.7114	35.9586	5.95191	94.8362	7.66554	-1.07372	-1.65993	-4.06908	-11.4816	1.09437	-5.39512	8.43243	-11.2505	15.6746	-14.7289	112.791	81.7213	-20.1415	12.6965	-7.71578	-0.155217	-0.0319175	37.3017	0.14326	0.342099	39.3009	-3.35727
332	-0.532832	-0.933911	19.7186	-0.314823	-0.36203	2.93632	-0.31486	-0.361997	8.75675	-0.213009	-0.290194	12.404	-1.15441	0.351689	13.2966	-1.95516	1.09568	-11.3474	-4.22086	1.45336	-4.32437	21.9041	15.6284	36.0639	6.32692	94.5364	7.2809	-0.982369	-1.73493	-3.76904	-11.492	1.14227	-5.39182	8.54014	-11.3314	15.5815	-14.5994	113.075	81.5416	-19.6943	12.7476	-7.48387	-0.139938	-0.0191306	37.2878	0.132927	0.33774	39.3084	-3.34484
334	-0.531438	-0.908812	19.676	-0.31194	-0.351228	2.91742	-0.311976	-0.351196	8.73785	-0.21151	-0.281947	12.3899	-1.0863	0.391477	13.2758	-1.81565	1.14113	-11.3853	-4.33185	1.46729	-4.37098	21.8678	15.4218	36.1555	6.56234	94.3317	7.02798	-0.939153	-1.76017	-3.45673	-11.5138	1.19697	-5.36978	8.65884	-11.4189	15.4614	-14.4953	113.384	81.166	-18.3651	12.6371	-7.64205	-0.121367	0.00341222	37.2769	0.116425	0.33143	39.3143	-3.32944
336	-0.529121	-0.877028	19.6407	-0.308087	-0.337571	2.90177	-0.308122	-0.337539	8.7222	-0.209465	-0.271503	12.3781	-0.995445	0.434815	13.2258	-1.6332	1.18431	-11.4767	-4.42687	1.45425	-4.40724	21.9354	15.171	36.2029	6.63683	94.3362	6.91682	-0.983999	-1.74329	-3.16569	-11.5371	1.25382	-5.3099	8.81465	-11.541	15.2965	-14.4775	113.709	80.5249	-15.9901	12.4266	-8.2736	-0.0995069	0.0325385	37.2711	0.0967253	0.319837	39.3177	-3.31607
338	-0.524366	-0.832885	19.6322	-0.302139	-0.318682	2.89806	-0.302172	-0.318651	8.71849	-0.206185	-0.257012	12.3754	-0.882307	0.449578	13.1426	-1.42137	1.167	-11.6295	-4.47939	1.41398	-4.44733	22.0773	15.106	36.193	6.59247	94.4469	6.97857	-1.12632	-1.68363	-2.97328	-11.5385	1.31095	-5.18541	9.04351	-11.8185	15.084	-14.7204	114.024	79.4638	-12.1175	12.2058	-9.53116	-0.0790165	0.0526754	37.2713	0.0850249	0.298605	39.3195	-3.30816
340	-0.506782	-0.791882	19.6295	-0.290862	-0.302279	2.89696	-0.290893	-0.302249	8.71739	-0.198768	-0.244048	12.3746	-0.812046	0.436989	13.0586	-1.29825	1.11697	-11.7844	-4.51514	1.3665	-4.47305	22.2211	15.1018	36.1488	6.56018	94.5949	7.06519	-1.11479	-1.65612	-2.92032	-11.5218	1.36345	-5.05937	9.30725	-12.0673	14.929	-15.0859	114.526	78.0963	-7.70068	11.4887	-11.3184	-0.0540659	0.0550933	37.273	0.0809129	0.290908	39.3209	-3.31374
342	-0.47787	-0.761194	19.6279	-0.27553	-0.291376	2.89634	-0.27556	-0.291348	8.71677	-0.187979	-0.234947	12.3741	-0.798557	0.40664	12.9881	-1.28535	1.05722	-11.915	-4.54331	1.31667	-4.48081	22.3327	15.113	36.0829	6.56681	94.745	7.14828	-0.953498	-1.66283	-2.9905	-11.4891	1.41481	-4.94948	9.58342	-12.2022	14.8643	-15.5155	115.126	76.6144	-3.61943	10.3548	-13.4344	-0.024872	0.0415233	37.2732	0.0815074	0.299645	39.3221	-3.32872
344	-0.45408	-0.754456	19.6293	-0.264535	-0.290503	2.89701	-0.264565	-0.290475	8.71744	-0.179811	-0.233612	12.3746	-0.82993	0.3972	12.9508	-1.34573	1.05304	-11.9847	-4.57504	1.2612	-4.47869	22.353	15.0499	36.0257	6.57308	94.8286	7.28285	-0.921152	-1.63391	-3.06647	-11.4505	1.48386	-4.86513	9.82115	-12.0299	14.9319	-15.8895	115.369	75.653	-2.21338	9.69514	-14.8327	0.00232345	0.0305374	37.2649	0.0745845	0.313101	39.3227	-3.32913
346	-0.431703	-0.755568	19.6272	-0.254837	-0.292944	2.89612	-0.254867	-0.292918	8.71655	-0.172408	-0.234837	12.3739	-0.886017	0.401976	12.9433	-1.44545	1.08429	-11.9996	-4.61685	1.20458	-4.43698	22.3631	14.994	35.9435	6.56646	94.9915	7.38535	-0.909312	-1.57851	-3.15586	-11.3895	1.56869	-4.77577	10.0349	-11.8865	14.9574	-16.515	114.642	75.0481	-2.15747	9.81222	-16.058	0.030336	0.0147229	37.2498	0.0628178	0.330173	39.3166	-3.31903
348	-0.411915	-0.759807	19.6165	-0.246532	-0.296538	2.89139	-0.246562	-0.296512	8.71182	-0.165972	-0.237012	12.3704	-0.952087	0.419916	12.9641	-1.55824	1.1431	-11.962	-4.66415	1.15279	-4.37421	22.3806	14.9651	35.8363	6.54217	95.2074	7.43895	-0.867304	-1.53165	-3.2597	-11.3188	1.66226	-4.69594	10.1949	-11.8557	14.9137	-17.3324	113.186	74.7459	-2.84822	10.5294	-17.1786	0.057571	-0.0054895	37.2308	0.0477726	0.348722	39.3073	-3.29651
350	-0.399268	-0.763728	19.5822	-0.241287	-0.299393	2.87619	-0.241317	-0.299368	8.69662	-0.161865	-0.238826	12.359	-0.994862	0.449562	13.016	-1.62439	1.21339	-11.8665	-4.69049	1.12817	-4.39375	22.4022	14.9742	35.7305	6.49627	95.2242	7.45269	-0.650077	-1.64342	-3.40008	-11.3006	1.73498	-4.71315	10.1637	-11.9363	14.8717	-17.8058	112.624	74.5071	-3.11467	10.782	-17.9362	0.0761991	-0.0255866	37.2166	0.0333679	0.366489	39.3139	-3.24085
352	-0.399269	-0.768515	19.5416	-0.241641	-0.30153	2.85811	-0.241672	-0.301505	8.67854	-0.161988	-0.240453	12.3454	-1.02504	0.48114	13.0515	-1.66683	1.28231	-11.8012	-4.70528	1.09619	-4.44357	22.3959	14.9886	35.634	6.44901	95.1963	7.47355	-0.429428	-1.7718	-3.53627	-11.3183	1.80777	-4.78537	10.084	-12.1163	14.8508	-18.079	112.575	74.3599	-3.20027	10.7701	-18.3738	0.0877057	-0.0342348	37.2103	0.0234605	0.373196	39.3303	-3.22804
354	-0.409916	-0.77564	19.5018	-0.246858	-0.303764	2.8404	-0.246889	-0.303738	8.66083	-0.165741	-0.242452	12.3322	-1.04977	0.508345	13.0573	-1.70086	1.34147	-11.7912	-4.71267	1.05759	-4.5105	22.367	14.993	35.5592	6.40453	95.1617	7.5201	-0.254243	-1.87689	-3.64733	-11.3588	1.87729	-4.89585	9.99907	-12.3687	14.8552	-18.184	112.876	74.3094	-3.15357	10.5856	-18.5044	0.0939602	-0.0360454	37.2137	0.0266996	0.349082	39.3554	-3.29948
356	-0.416633	-0.792463	19.4766	-0.25122	-0.310569	2.8292	-0.251252	-0.310543	8.64963	-0.168574	-0.247815	12.3238	-1.09203	0.517266	13.0264	-1.77362	1.37497	-11.8493	-4.7238	1.049	-4.58612	22.3686	14.9448	35.5433	6.35865	95.1513	7.62627	-0.154401	-1.93031	-3.6925	-11.3838	1.91463	-5.01663	9.93795	-12.6171	14.873	-18.1545	113.044	74.411	-3.1321	10.5503	-18.3169	0.100567	-0.0559751	37.2288	0.0777288	0.20306	39.3891	-3.56887
358	-0.426464	-0.803911	19.4534	-0.25648	-0.314749	2.81885	-0.256512	-0.314723	8.63929	-0.172242	-0.251271	12.316	-1.13801	0.515725	12.9933	-1.85727	1.39105	-11.9117	-4.72971	1.04921	-4.64918	22.3868	14.9574	35.5529	6.30518	95.0929	7.70006	-0.112845	-1.95468	-3.6976	-11.3868	1.92531	-5.12192	9.9372	-12.7919	14.8835	-18.1245	113.185	74.4877	-2.9465	10.5383	-18.1113	0.114557	-0.119823	37.2527	0.125875	0.130151	39.4351	-3.80213
360	-0.440936	-0.80696	19.4271	-0.263035	-0.314857	2.8071	-0.263068	-0.31483	8.62753	-0.17713	-0.251763	12.3072	-1.18353	0.507784	12.9764	-1.94283	1.39515	-11.944	-4.73005	1.05594	-4.69684	22.4098	15.0368	35.5739	6.25612	95.003	7.72126	-0.134823	-1.95719	-3.66507	-11.3693	1.91306	-5.21032	9.99869	-12.875	14.893	-18.1257	113.339	74.4896	-2.61628	10.5029	-17.9811	0.131562	-0.219113	37.2799	0.160805	0.157216	39.4877	-3.9456
362	-0.461878	-0.804438	19.3876	-0.271917	-0.311981	2.78954	-0.27195	-0.311953	8.60997	-0.18394	-0.250171	12.294	-1.2253	0.503433	13.0137	-2.0207	1.40345	-11.8755	-4.72886	1.078	-4.74066	22.3964	15.1037	35.5808	6.26499	95.0196	7.69609	-0.26121	-1.94734	-3.57522	-11.348	1.88736	-5.31236	10.0922	-12.8685	14.9616	-18.1266	113.697	74.3789	-2.34694	10.2982	-17.9869	0.126267	-0.298898	37.2927	0.194131	0.206395	39.5213	-4.0243
364	-0.482863	-0.797932	19.3471	-0.280471	-0.307364	2.77149	-0.280503	-0.307335	8.59192	-0.190613	-0.247256	12.2805	-1.25193	0.497548	13.0765	-2.072	1.40248	-11.7594	-4.73625	1.10724	-4.78893	22.3704	15.1253	35.5851	6.30343	95.0613	7.66826	-0.42067	-1.92317	-3.48415	-11.3259	1.86667	-5.39926	10.1809	-12.8594	14.9988	-18.1668	113.795	74.347	-2.33285	10.2492	-17.9513	0.108715	-0.325958	37.2965	0.200291	0.23985	39.5417	-4.02375
366	-0.502379	-0.787846	19.3093	-0.288079	-0.301306	2.75465	-0.28811	-0.301276	8.57508	-0.196669	-0.243207	12.2678	-1.26471	0.489984	13.1525	-2.09898	1.39267	-11.6184	-4.75387	1.13927	-4.84495	22.3399	15.101	35.5895	6.35975	95.1143	7.64656	-0.583306	-1.88787	-3.40605	-11.3053	1.85741	-5.46967	10.2434	-12.8703	14.9922	-18.2276	113.622	74.4132	-2.52871	10.3787	-17.8462	0.0810557	-0.299746	37.293	0.178494	0.248385	39.5504	-3.94851
368	-0.520748	-0.772642	19.2793	-0.294756	-0.293101	2.74126	-0.294786	-0.29307	8.56169	-0.202164	-0.237492	12.2578	-1.28071	0.48228	13.2203	-2.13177	1.384	-11.4927	-4.77931	1.16614	-4.91284	22.3178	15.0662	35.5993	6.41346	95.1998	7.61837	-0.70148	-1.84009	-3.3498	-11.2898	1.86356	-5.54166	10.2358	-12.8939	14.9777	-18.1928	113.586	74.4608	-2.52545	10.4731	-17.7426	0.0432633	-0.256901	37.2828	0.148324	0.246273	39.5483	-3.81667
370	-0.540797	-0.758886	19.2461	-0.302291	-0.28539	2.7265	-0.30232	-0.285359	8.54693	-0.20827	-0.232202	12.2467	-1.29767	0.482657	13.2785	-2.16299	1.39049	-11.385	-4.79755	1.18344	-4.97786	22.295	15.0638	35.5995	6.45557	95.2452	7.5832	-0.806887	-1.8701	-3.23764	-11.2727	1.87705	-5.62307	10.2134	-12.9392	14.965	-18.1395	113.627	74.4964	-2.44308	10.5036	-17.6309	0.00592975	-0.215937	37.2789	0.120478	0.238436	39.5534	-3.69504
372	-0.560946	-0.748231	19.2074	-0.310131	-0.279039	2.70927	-0.31016	-0.279007	8.5297	-0.214519	-0.227948	12.2338	-1.31557	0.492386	13.3262	-2.1921	1.41447	-11.2969	-4.80476	1.19182	-5.03844	22.275	15.0856	35.5902	6.47792	95.2492	7.54599	-0.909031	-1.96393	-3.06674	-11.2553	1.89362	-5.71374	10.1963	-13.0035	14.9535	-18.0914	113.717	74.5232	-2.31522	10.4745	-17.5111	-0.0281926	-0.190113	37.2841	0.102661	0.235477	39.5727	-3.60733
374	-0.573101	-0.739954	19.1645	-0.314674	-0.274427	2.69017	-0.314702	-0.274395	8.5106	-0.218193	-0.224792	12.2195	-1.33217	0.508634	13.3651	-2.2162	1.44989	-11.2251	-4.8018	1.19862	-5.09921	22.2785	15.0406	35.5828	6.45992	95.2901	7.53002	-1.02814	-1.96973	-2.90178	-11.2509	1.90681	-5.80128	10.2125	-13.0739	14.925	-18.0833	113.736	74.5736	-2.23899	10.4686	-17.3724	-0.0586428	-0.203749	37.2956	0.109186	0.274614	39.6154	-3.57167
376	-0.574484	-0.736044	19.1144	-0.314869	-0.272668	2.6679	-0.314898	-0.272636	8.48833	-0.218437	-0.223499	12.2028	-1.35835	0.524418	13.3969	-2.25781	1.48836	-11.1667	-4.79329	1.20867	-5.1843	22.2961	15.0169	35.6026	6.42543	95.2731	7.51594	-1.11255	-1.95745	-2.75175	-11.2442	1.90692	-5.89539	10.234	-13.1188	14.8933	-18.0584	113.775	74.5829	-2.01836	10.4388	-17.2566	-0.094589	-0.253324	37.3178	0.140218	0.320691	39.663	-3.5699
378	-0.566656	-0.73588	19.0601	-0.31135	-0.273347	2.64379	-0.311379	-0.273315	8.46422	-0.215752	-0.223798	12.1847	-1.39475	0.539329	13.4223	-2.31826	1.52939	-11.1207	-4.78101	1.22202	-5.29193	22.3159	15.0256	35.6511	6.39046	95.1994	7.49563	-1.16199	-1.93855	-2.62611	-11.231	1.89347	-5.99308	10.2547	-13.1317	14.8654	-18.0178	113.844	74.5318	-1.62872	10.3752	-17.2169	-0.134493	-0.325739	37.3484	0.186648	0.359977	39.7121	-3.59354
380	-0.557068	-0.73675	19.0145	-0.307162	-0.274616	2.62356	-0.307191	-0.274584	8.44399	-0.212531	-0.224494	12.1695	-1.43609	0.560301	13.4402	-2.38522	1.58348	-11.0884	-4.76274	1.23323	-5.39374	22.2995	15.0324	35.7105	6.39209	95.1497	7.45153	-1.21962	-1.90829	-2.54069	-11.2115	1.87198	-6.07776	10.2818	-13.1242	14.8498	-18.0296	113.884	74.41	-1.12932	10.2701	-17.4081	-0.163068	-0.372693	37.378	0.213297	0.367797	39.773	-3.63273
382	-0.559358	-0.728393	18.982	-0.3074	-0.270806	2.60911	-0.307428	-0.270774	8.42954	-0.212939	-0.221666	12.1587	-1.46421	0.581343	13.4582	-2.42816	1.63246	-11.056	-4.765	1.24157	-5.47414	22.2606	15.0414	35.7588	6.43097	95.1711	7.40928	-1.30502	-1.8696	-2.49326	-11.1732	1.86376	-6.13703	10.2742	-13.0872	14.8983	-18.0035	114.036	74.2012	-0.709468	10.1272	-17.8205	-0.186434	-0.396583	37.3919	0.216199	0.371296	39.8111	-3.64711
384	-0.575912	-0.711259	18.9601	-0.313144	-0.261915	2.59937	-0.313171	-0.261883	8.4198	-0.217784	-0.215382	12.1514	-1.47505	0.599602	13.4796	-2.4409	1.66949	-11.0166	-4.78993	1.24523	-5.52737	22.2065	15.0544	35.7876	6.49818	95.2688	7.37318	-1.42741	-1.81827	-2.47279	-11.121	1.8727	-6.17322	10.2356	-13.037	14.9826	-17.9387	114.263	73.9712	-0.461182	9.99045	-18.3185	-0.203454	-0.403736	37.3904	0.205335	0.381902	39.8213	-3.63657
386	-0.604021	-0.698334	18.9343	-0.324304	-0.253882	2.58782	-0.32433	-0.253849	8.40825	-0.226624	-0.210078	12.1427	-1.47214	0.610223	13.5131	-2.43185	1.68701	-10.9545	-4.82171	1.2355	-5.54395	22.1507	15.0862	35.7897	6.55658	95.397	7.33205	-1.60906	-1.7293	-2.43623	-11.0851	1.89421	-6.20908	10.2264	-13.0471	14.9256	-17.924	114.262	74.0112	-0.558693	10.0575	-18.3342	-0.201941	-0.42277	37.3913	0.231658	0.427345	39.8121	-3.64837
388	-0.62044	-0.684602	18.9007	-0.33027	-0.246514	2.57291	-0.330295	-0.246479	8.39334	-0.231538	-0.204949	12.1316	-1.4612	0.611269	13.5435	-2.41197	1.68404	-10.8976	-4.84068	1.23611	-5.58257	22.1225	15.0816	35.7781	6.59431	95.6009	7.3116	-1.76406	-1.64473	-2.40426	-11.0693	1.9058	-6.25104	10.2102	-13.0636	14.8685	-17.8965	114.255	74.0904	-0.691618	10.1143	-18.2615	-0.213957	-0.454579	37.3964	0.262918	0.445006	39.8272	-3.64663
390	-0.623854	-0.673576	18.8652	-0.330773	-0.241448	2.5571	-0.330798	-0.241414	8.37753	-0.232223	-0.2012	12.1197	-1.44437	0.602446	13.5616	-2.38511	1.66107	-10.8635	-4.84555	1.2466	-5.6409	22.1246	15.0443	35.7582	6.61135	95.8392	7.31089	-1.85202	-1.58155	-2.38437	-11.0711	1.90689	-6.2952	10.1867	-13.0782	14.8421	-17.8541	114.301	74.1443	-0.754111	10.1027	-18.2027	-0.229059	-0.49074	37.4042	0.289105	0.433249	39.861	-3.63727
392	-0.635281	-0.684324	18.8551	-0.336682	-0.24519	2.5526	-0.336707	-0.245155	8.37304	-0.236405	-0.204369	12.1163	-1.42339	0.58491	13.5413	-2.35368	1.62134	-10.9005	-4.85439	1.24075	-5.64634	22.1344	15.0577	35.738	6.62741	95.8954	7.29187	-1.77784	-1.56864	-2.40142	-11.0738	1.92049	-6.31509	10.1829	-13.1086	14.8483	-17.8398	114.443	74.1182	-0.620333	9.97143	-18.2297	-0.168154	-0.492763	37.4074	0.297701	0.446667	39.8435	-3.67912
394	-0.641221	-0.695485	18.8595	-0.340244	-0.24956	2.55452	-0.340269	-0.249525	8.37495	-0.238796	-0.207859	12.1178	-1.39774	0.56283	13.5167	-2.31552	1.57158	-10.9456	-4.86257	1.23159	-5.64379	22.1578	15.0087	35.7176	6.63042	95.9654	7.31931	-1.7445	-1.56893	-2.38595	-11.0733	1.93476	-6.32687	10.1895	-13.1162	14.8688	-17.846	114.546	74.0591	-0.441829	9.88527	-18.3017	-0.101772	-0.477659	37.3888	0.292097	0.473238	39.8127	-3.7171
396	-0.640968	-0.699864	18.8751	-0.340529	-0.251474	2.56146	-0.340555	-0.251439	8.38189	-0.238893	-0.209304	12.123	-1.36442	0.537713	13.4979	-2.2647	1.51318	-10.9795	-4.86988	1.21999	-5.64302	22.193	14.9013	35.6989	6.62153	96.0653	7.39755	-1.79084	-1.5711	-2.32825	-11.0661	1.94672	-6.33081	10.2056	-13.0894	14.8971	-17.8713	114.579	73.9861	-0.281733	9.87326	-18.4009	-0.0474283	-0.449936	37.3507	0.275732	0.500012	39.7808	-3.7382
398	-0.640905	-0.687025	18.8984	-0.339432	-0.245823	2.57183	-0.339458	-0.245788	8.39226	-0.238431	-0.205005	12.1307	-1.30883	0.508714	13.4936	-2.17519	1.43869	-10.986	-4.87815	1.19999	-5.6453	22.2349	14.8618	35.6874	6.61791	96.0793	7.4864	-1.87457	-1.57155	-2.253	-11.0452	1.95266	-6.3158	10.2366	-13.0137	14.9273	-17.9149	114.552	73.9366	-0.262058	9.8819	-18.49	-0.0161594	-0.411956	37.3238	0.260475	0.473865	39.7719	-3.74041
400	-0.651211	-0.674351	18.9256	-0.342894	-0.239349	2.58389	-0.342918	-0.239314	8.40432	-0.241429	-0.200375	12.1398	-1.2529	0.486776	13.4928	-2.08233	1.37682	-10.9861	-4.88418	1.1701	-5.64998	22.2624	14.814	35.6816	6.5956	96.0955	7.56999	-1.97137	-1.53651	-2.19719	-11.0226	1.96201	-6.2793	10.2687	-12.949	14.9518	-17.9574	114.497	73.8849	-0.241333	9.93565	-18.5768	0.033186	-0.379446	37.2889	0.240671	0.456874	39.7357	-3.73117
402	-0.669877	-0.668796	18.9515	-0.350621	-0.235275	2.59537	-0.350645	-0.235239	8.4158	-0.247467	-0.197805	12.1484	-1.20903	0.475624	13.4915	-2.00709	1.3393	-10.9875	-4.88632	1.1348	-5.65785	22.2689	14.7637	35.6826	6.56027	96.1235	7.63286	-2.04898	-1.4735	-2.17586	-11.006	1.97469	-6.2309	10.2933	-12.9222	14.9664	-17.9936	114.436	73.8289	-0.189438	10.0218	-18.6557	0.102286	-0.363065	37.2428	0.221879	0.472472	39.6661	-3.71726
404	-0.677492	-0.680887	18.9604	-0.355003	-0.239899	2.59931	-0.355028	-0.239863	8.41974	-0.250456	-0.201534	12.1514	-1.20696	0.479973	13.4871	-2.00158	1.34645	-10.9958	-4.88132	1.11535	-5.67133	22.2486	14.8097	35.698	6.55886	96.115	7.62401	-2.00048	-1.44965	-2.20981	-11.0169	1.9815	-6.21231	10.292	-12.9837	14.963	-18.0215	114.415	73.7776	-0.107711	10.0755	-18.7007	0.153039	-0.400442	37.1811	0.232913	0.564831	39.5856	-3.69521
406	-0.680565	-0.703736	18.9652	-0.358316	-0.24963	2.60139	-0.358342	-0.249593	8.42182	-0.252327	-0.209016	12.1529	-1.21681	0.486227	13.4614	-2.01672	1.36207	-11.0437	-4.86968	1.09347	-5.69376	22.2243	14.816	35.7125	6.56049	96.1439	7.65611	-1.95607	-1.43371	-2.25099	-11.0259	1.98129	-6.20339	10.2616	-13.0662	14.9543	-18.0548	114.401	73.7431	-0.0657197	10.1101	-18.7466	0.222151	-0.39526	37.1487	0.238155	0.656695	39.5009	-3.79891
408	-0.681694	-0.734297	18.9663	-0.361435	-0.262908	2.60185	-0.361462	-0.262871	8.42228	-0.25383	-0.219138	12.1532	-1.22771	0.48927	13.4194	-2.03489	1.37254	-11.1219	-4.85445	1.06528	-5.72099	22.2051	14.7683	35.7176	6.55719	96.2155	7.73706	-1.92722	-1.41911	-2.28953	-11.0264	1.97725	-6.2005	10.2163	-13.1566	14.9407	-18.1091	114.386	73.7249	-0.0717071	10.1278	-18.7996	0.305769	-0.321842	37.1577	0.239756	0.71209	39.4236	-4.03902
410	-0.688437	-0.766314	18.9532	-0.367115	-0.276366	2.59596	-0.367144	-0.276329	8.41639	-0.257234	-0.229558	12.1488	-1.22448	0.48272	13.3992	-2.0314	1.35969	-11.1593	-4.8515	1.0288	-5.73105	22.2014	14.7443	35.6946	6.54455	96.2826	7.78415	-1.82931	-1.39916	-2.34074	-11.0145	1.98535	-6.20362	10.22	-13.2806	14.9057	-18.2418	114.355	73.7129	-0.0966657	10.1348	-18.8454	0.37149	-0.177624	37.2194	0.269628	0.697185	39.3937	-4.39298
412	-0.690225	-0.803103	18.939	-0.371033	-0.29234	2.5896	-0.371063	-0.292302	8.41003	-0.259162	-0.24175	12.144	-1.21499	0.470538	13.389	-2.01889	1.33398	-11.178	-4.8288	1.00242	-5.74589	22.2276	14.6976	35.6565	6.51924	96.3361	7.84236	-1.74021	-1.40307	-2.3644	-11.0293	1.9934	-6.21464	10.2364	-13.345	14.8872	-18.3529	114.353	73.6701	-0.0753845	10.1155	-18.9291	0.338112	0.0292674	37.2516	0.378912	0.41449	39.3664	-4.34899
414	-0.685735	-0.840241	18.9284	-0.372235	-0.309001	2.58483	-0.372267	-0.308962	8.40526	-0.259018	-0.254284	12.1404	-1.20113	0.453876	13.3824	-2.00026	1.29835	-11.1898	-4.78721	0.990016	-5.76816	22.2742	14.6305	35.6153	6.48835	96.3727	7.91101	-1.68704	-1.4196	-2.35534	-11.0701	1.99671	-6.23057	10.2586	-13.3401	14.8934	-18.4252	114.376	73.5973	-0.0122365	10.0748	-19.0461	0.207796	0.301301	37.2415	0.543845	-0.023973	39.3344	-3.96984
416	-0.678467	-0.86	18.9261	-0.370744	-0.318277	2.5838	-0.370777	-0.318239	8.40424	-0.257324	-0.261128	12.1397	-1.18556	0.434418	13.3597	-1.97949	1.25722	-11.2315	-4.75647	0.991502	-5.79104	22.2897	14.5852	35.61	6.48128	96.3833	7.94901	-1.70159	-1.37218	-2.33485	-11.0989	1.98339	-6.23949	10.2916	-13.3164	14.921	-18.4914	114.351	73.5353	-0.000904629	10.0426	-19.1368	0.0591139	0.696389	37.2254	0.624284	0.0576844	39.2935	-4.10969
418	-0.674919	-0.859564	18.9357	-0.36917	-0.318375	2.58811	-0.369203	-0.318337	8.40854	-0.256143	-0.2611	12.1429	-1.16141	0.40875	13.3422	-1.94566	1.20133	-11.2634	-4.75469	0.982247	-5.80135	22.2866	14.5702	35.6071	6.50418	96.4544	7.99493	-1.78438	-1.31482	-2.29434	-11.0989	1.98324	-6.23868	10.304	-13.3061	14.9455	-18.5312	114.331	73.4946	0.0170194	10.0342	-19.1902	-0.0128013	0.963456	37.2032	0.594999	0.235465	39.2981	-4.22775
420	-0.675416	-0.842952	18.9545	-0.367994	-0.311029	2.59648	-0.368026	-0.310991	8.41691	-0.255727	-0.25553	12.1492	-1.13167	0.381792	13.335	-1.90231	1.14073	-11.2761	-4.77983	0.959546	-5.79614	22.2739	14.5806	35.599	6.54792	96.5897	8.05311	-1.92218	-1.25802	-2.23042	-11.074	1.99974	-6.22836	10.2932	-13.321	14.9584	-18.5481	114.329	73.4735	0.048438	10.0454	-19.2123	-0.00349129	1.03455	37.1791	0.494528	0.370687	39.3511	-4.19072
422	-0.675345	-0.830853	18.9668	-0.366945	-0.305719	2.60197	-0.366976	-0.305681	8.4224	-0.255277	-0.251491	12.1533	-1.11449	0.376362	13.3425	-1.87334	1.12396	-11.2616	-4.80235	0.937174	-5.7756	22.2824	14.5883	35.5848	6.56597	96.7324	8.10486	-2.07537	-1.19437	-2.12925	-11.0623	2.01838	-6.21288	10.2792	-13.375	14.9501	-18.5715	114.35	73.45	0.0763233	10.0397	-19.2401	-0.00404018	0.861654	37.1594	0.53348	0.192887	39.4097	-3.87447
424	-0.666857	-0.819466	18.9775	-0.362269	-0.301445	2.60675	-0.3623	-0.301408	8.42718	-0.252051	-0.248001	12.1569	-1.10398	0.380499	13.3371	-1.85259	1.12738	-11.2717	-4.82	0.920901	-5.76073	22.2993	14.5656	35.5689	6.58011	96.7855	8.16298	-2.1578	-1.14052	-2.03796	-11.0583	2.03463	-6.19966	10.2721	-13.3965	14.9417	-18.5762	114.336	73.43	0.104265	10.0365	-19.2804	-0.0162468	0.737746	37.1477	0.558416	0.27986	39.4723	-3.71455
426	-0.650047	-0.809151	18.9873	-0.35404	-0.298358	2.61115	-0.354071	-0.298322	8.43158	-0.246093	-0.245177	12.1602	-1.09702	0.388135	13.3138	-1.83675	1.1388	-11.3147	-4.83037	0.911716	-5.75655	22.3244	14.5126	35.5545	6.58674	96.7546	8.22452	-2.15741	-1.10396	-1.9731	-11.0594	2.04579	-6.19161	10.2865	-13.3776	14.9414	-18.6169	114.26	73.3987	0.0791378	10.0223	-19.4042	-0.0372144	0.717345	37.1424	0.538827	0.646048	39.5343	-3.73962
428	-0.633725	-0.802226	18.9963	-0.346315	-0.296715	2.61519	-0.346346	-0.296679	8.43562	-0.240422	-0.243465	12.1632	-1.08384	0.38503	13.28	-1.81378	1.1284	-11.3773	-4.83109	0.906071	-5.76018	22.3704	14.4567	35.5481	6.55055	96.7723	8.26503	-2.10889	-1.10266	-1.95783	-11.055	2.04698	-6.19291	10.3637	-13.3656	14.9626	-18.9503	114.068	73.2908	-0.226742	9.90384	-19.8954	-0.0345002	0.720347	37.1304	0.466568	0.806522	39.588	-3.64682
430	-0.61803	-0.794269	19.0065	-0.338777	-0.294565	2.61978	-0.338808	-0.29453	8.44021	-0.234923	-0.241384	12.1667	-1.07309	0.374745	13.2542	-1.79814	1.10582	-11.4251	-4.82579	0.898686	-5.77339	22.4082	14.4281	35.5556	6.52038	96.7924	8.31235	-2.10422	-1.09601	-1.93054	-11.0466	2.05058	-6.19269	10.4874	-13.3107	14.9811	-19.3351	113.786	73.1674	-0.596633	9.89342	-20.5075	-0.0493348	0.695927	37.1195	0.449464	0.782849	39.6212	-3.54496
432	-0.603687	-0.786614	19.018	-0.331859	-0.29243	2.62493	-0.33189	-0.292395	8.44536	-0.229886	-0.239354	12.1705	-1.06842	0.362588	13.2447	-1.79442	1.08204	-11.4424	-4.81828	0.890873	-5.78842	22.4325	14.4374	35.5745	6.50746	96.8017	8.35995	-2.14854	-1.07766	-1.88658	-11.0368	2.05593	-6.18644	10.6323	-13.2282	14.9905	-19.6975	113.481	73.0499	-0.94673	9.99779	-21.1273	-0.0832866	0.647116	37.1099	0.494769	0.641024	39.6318	-3.46717
434	-0.591391	-0.790849	19.0278	-0.326856	-0.295326	2.6293	-0.326887	-0.295293	8.44973	-0.225967	-0.241205	12.1738	-1.07907	0.368315	13.2668	-1.81164	1.09636	-11.4017	-4.8184	0.896379	-5.77084	22.4524	14.5121	35.5931	6.51101	96.7559	8.34763	-2.15943	-1.06364	-1.86516	-11.0368	2.04583	-6.16721	10.7103	-13.232	14.9859	-19.9678	113.412	72.96	-1.14486	10.0322	-21.5248	-0.105606	0.653808	37.0996	0.523611	0.685312	39.6274	-3.4727
436	-0.58352	-0.790077	19.0426	-0.323368	-0.295644	2.63593	-0.323398	-0.29561	8.45636	-0.223342	-0.241222	12.1788	-1.08518	0.380875	13.2926	-1.81796	1.12122	-11.3538	-4.83047	0.895038	-5.75199	22.4573	14.4911	35.5809	6.51572	96.8033	8.35827	-2.16545	-1.04395	-1.87454	-11.0293	2.03995	-6.14188	10.7585	-13.2254	14.9877	-20.1634	113.358	72.8952	-1.2912	10.0749	-21.8144	-0.117849	0.666609	37.0761	0.53368	0.828963	39.5992	-3.51834
438	-0.580527	-0.780903	19.0623	-0.321299	-0.291857	2.64469	-0.321329	-0.291824	8.46512	-0.222036	-0.238258	12.1854	-1.08362	0.396189	13.3149	-1.80925	1.14809	-11.3126	-4.85283	0.88392	-5.73807	22.4515	14.3747	35.5363	6.51781	96.9554	8.39539	-2.15742	-1.02211	-1.91655	-11.0118	2.04378	-6.10974	10.7884	-13.1888	14.9944	-20.2931	113.276	72.8499	-1.41945	10.128	-22.0309	-0.120081	0.663364	37.0426	0.532659	1.01432	39.5558	-3.57915
440	-0.581605	-0.765445	19.0786	-0.320466	-0.284975	2.65195	-0.320495	-0.284942	8.47238	-0.221846	-0.233056	12.1908	-1.08138	0.407157	13.3316	-1.801	1.16688	-11.2815	-4.87317	0.86887	-5.72665	22.4601	14.333	35.4841	6.51703	97.1206	8.38775	-2.07007	-1.02325	-1.99402	-10.9904	2.06389	-6.06091	10.8211	-13.1361	14.9761	-20.3848	113.193	72.8041	-1.58703	10.1478	-22.2201	-0.115982	0.590622	37.0241	0.567142	1.05689	39.5422	-3.59101
442	-0.586423	-0.749109	19.0963	-0.321194	-0.277384	2.65983	-0.321223	-0.277351	8.48027	-0.222868	-0.227422	12.1967	-1.07917	0.415081	13.347	-1.79397	1.18017	-11.2529	-4.89406	0.8617	-5.71133	22.4789	14.2861	35.4281	6.52519	97.244	8.40348	-2.00584	-1.01662	-2.04405	-10.9688	2.07494	-6.00545	10.8421	-13.0295	14.9716	-20.4272	113.095	72.7484	-1.73847	10.149	-22.3949	-0.102357	0.515418	37.0073	0.608735	1.04715	39.5224	-3.60036
444	-0.594029	-0.732295	19.1153	-0.323102	-0.269341	2.66828	-0.32313	-0.269308	8.48871	-0.224801	-0.221524	12.2031	-1.07626	0.420351	13.3579	-1.7867	1.18843	-11.2327	-4.91588	0.860141	-5.69048	22.5072	14.224	35.3747	6.54105	97.3254	8.44599	-1.97729	-1.00091	-2.05632	-10.9473	2.07515	-5.94741	10.8527	-12.8816	14.9833	-20.4395	113.021	72.66	-1.83271	10.1194	-22.5913	-0.0817017	0.459295	36.9899	0.646586	1.01817	39.4921	-3.61784
446	-0.602359	-0.710504	19.1317	-0.324894	-0.259061	2.67557	-0.32492	-0.259028	8.496	-0.226784	-0.213946	12.2085	-1.06628	0.42502	13.3509	-1.76669	1.19305	-11.2455	-4.94186	0.841049	-5.66405	22.5453	14.1571	35.3407	6.5443	97.4433	8.47067	-1.93251	-1.00151	-2.05882	-10.9242	2.08217	-5.8935	10.8656	-12.7927	14.9835	-20.4969	113.129	72.4712	-1.74615	10.0114	-22.8951	-0.0669307	0.446936	36.9718	0.659837	1.03897	39.4626	-3.64772
448	-0.605925	-0.685571	19.145	-0.324323	-0.247821	2.6815	-0.324348	-0.247788	8.50193	-0.227061	-0.205503	12.213	-1.0633	0.42474	13.3198	-1.76113	1.19177	-11.3033	-4.95706	0.819694	-5.638	22.5848	14.1393	35.3187	6.56689	97.5345	8.47657	-1.90169	-1.0038	-2.04303	-10.8943	2.09669	-5.8416	10.8978	-12.6623	14.9738	-20.6011	113.374	72.1783	-1.62256	9.79148	-23.4563	-0.049565	0.445035	36.9618	0.667695	1.04437	39.4508	-3.6848
450	-0.604053	-0.658937	19.1534	-0.321218	-0.236313	2.68527	-0.321242	-0.23628	8.5057	-0.225458	-0.196703	12.2158	-1.06932	0.419509	13.2552	-1.77355	1.18553	-11.4234	-4.9596	0.799165	-5.60737	22.6196	14.1704	35.3045	6.60917	97.5903	8.45469	-1.90066	-0.998744	-2.00596	-10.8573	2.11566	-5.78599	10.9497	-12.4484	14.9655	-20.7383	113.689	71.7894	-1.49098	9.46608	-24.2536	-0.0278316	0.44493	36.9595	0.672055	1.0267	39.4569	-3.71958
452	-0.600086	-0.632152	19.1548	-0.317173	-0.22493	2.68591	-0.317197	-0.224897	8.50634	-0.223143	-0.187939	12.2163	-1.07756	0.413342	13.1204	-1.78977	1.17943	-11.6738	-4.9595	0.775781	-5.54122	22.6417	14.1881	35.2883	6.63999	97.6372	8.37993	-1.97	-0.962009	-1.93705	-10.8132	2.12453	-5.69861	11.0107	-12.0475	15.0073	-20.8401	113.837	71.3404	-1.29067	9.09172	-25.0579	-0.00061291	0.441891	36.9537	0.662267	1.00934	39.461	-3.71402
454	-0.594379	-0.620402	19.1296	-0.313632	-0.220315	2.67476	-0.313655	-0.220283	8.49519	-0.220778	-0.184274	12.208	-1.09201	0.40598	12.9823	-1.81771	1.17373	-11.9306	-4.94048	0.769447	-5.48259	22.6236	14.2266	35.2628	6.68159	97.629	8.25017	-2.07055	-0.910701	-1.86415	-10.7861	2.12481	-5.62965	11.0474	-11.671	15.0685	-20.9708	113.871	70.8835	-1.17808	8.73008	-25.8167	0.0253117	0.451827	36.9534	0.648795	1.00716	39.472	-3.71861
456	-0.588091	-0.625759	19.0772	-0.311278	-0.223277	2.65149	-0.311301	-0.223245	8.47192	-0.218824	-0.186352	12.1905	-1.11447	0.398926	12.8655	-1.86025	1.17157	-12.1479	-4.90591	0.780284	-5.44541	22.5646	14.28	35.2303	6.73735	97.5819	8.08594	-2.18712	-0.851642	-1.79725	-10.7829	2.11988	-5.59736	11.0366	-11.4025	15.1251	-21.1032	113.856	70.4772	-1.14448	8.41459	-26.4407	0.0476584	0.470883	36.9622	0.638196	1.0177	39.4923	-3.74155
458	-0.58327	-0.642538	19.0124	-0.310532	-0.231128	2.62265	-0.310556	-0.231096	8.44308	-0.217763	-0.19219	12.1689	-1.15031	0.397175	12.7991	-1.92534	1.18378	-12.2718	-4.88199	0.790253	-5.44211	22.4879	14.3031	35.2104	6.80649	97.5895	7.96502	-2.29909	-0.798797	-1.7415	-10.8069	2.12144	-5.62309	10.9131	-11.3556	15.1091	-21.0701	114.051	70.2686	-1.01634	8.17408	-26.7081	0.0634389	0.471073	36.9864	0.647347	1.00933	39.5259	-3.7719
460	-0.587576	-0.656605	18.9497	-0.313547	-0.237005	2.59478	-0.313571	-0.236972	8.41521	-0.219638	-0.196784	12.148	-1.18835	0.399703	12.7722	-1.99303	1.20412	-12.3225	-4.86841	0.79143	-5.47222	22.4142	14.3013	35.1962	6.86039	97.6855	7.90258	-2.40079	-0.735818	-1.71976	-10.8433	2.13899	-5.69896	10.7683	-11.4827	15.0553	-20.9554	114.146	70.2821	-0.777422	8.15508	-26.5783	0.0813713	0.447837	37.0173	0.661525	1.01025	39.5676	-3.7842
462	-0.601912	-0.662597	18.892	-0.320262	-0.238482	2.56908	-0.320287	-0.238449	8.38951	-0.224555	-0.19832	12.1287	-1.22978	0.402542	12.7878	-2.06714	1.22577	-12.2944	-4.86823	0.781103	-5.522	22.3485	14.2661	35.1695	6.90257	97.9031	7.89245	-2.47246	-0.660913	-1.73527	-10.8801	2.17499	-5.80801	10.6496	-11.7456	14.9818	-20.8336	114.237	70.4626	-0.554944	8.26457	-26.1619	0.101575	0.405205	37.0509	0.677299	1.02601	39.6146	-3.77977
464	-0.623267	-0.654407	18.8307	-0.328832	-0.233158	2.5418	-0.328856	-0.233124	8.36223	-0.231283	-0.194888	12.1082	-1.28455	0.389494	12.8645	-2.17238	1.22298	-12.153	-4.89171	0.759961	-5.53191	22.2835	14.1596	35.0551	6.9811	98.3385	7.88325	-2.4405	-0.580864	-1.7793	-10.8912	2.23232	-5.8912	10.6537	-12.074	14.9168	-20.9387	115.068	70.555	-0.868005	7.9393	-25.9638	0.116316	0.363428	37.0844	0.696801	1.05719	39.6641	-3.79419
466	-0.642579	-0.641523	18.7728	-0.336113	-0.225955	2.51604	-0.336136	-0.22592	8.33647	-0.237166	-0.18997	12.0889	-1.37883	0.374964	12.9895	-2.35029	1.23242	-11.9227	-4.92118	0.726054	-5.55669	22.2207	14.0373	34.9382	7.06058	98.8509	7.88645	-2.38224	-0.498884	-1.83679	-10.8605	2.27776	-5.96469	10.7445	-12.2245	14.9334	-21.0945	115.82	70.6101	-1.5793	7.60369	-25.816	0.12595	0.342556	37.1006	0.702285	1.07964	39.7011	-3.79961
468	-0.652328	-0.633064	18.7214	-0.339596	-0.221499	2.49318	-0.339619	-0.221464	8.31362	-0.24004	-0.186869	12.0718	-1.52256	0.364083	13.1461	-2.61674	1.2673	-11.6348	-4.9467	0.692158	-5.59472	22.1699	13.9217	34.8422	7.12489	99.332	7.89658	-2.32252	-0.424306	-1.89382	-10.7999	2.3006	-6.02197	10.9028	-12.174	15.0138	-21.2646	116.21	70.6406	-2.52643	7.40339	-25.7018	0.129532	0.344139	37.0967	0.694587	1.0907	39.7197	-3.79816
470	-0.631403	-0.657566	18.6804	-0.332474	-0.234075	2.47499	-0.332498	-0.234041	8.29542	-0.233918	-0.195835	12.0581	-1.73079	0.365972	13.2874	-2.99509	1.35074	-11.3774	-4.94284	0.71444	-5.59308	22.1729	13.8504	34.7762	7.13491	99.4848	7.88696	-2.28339	-0.392993	-1.91399	-10.7722	2.29143	-6.02912	11.0963	-12.0892	15.0006	-21.4825	115.796	70.7068	-3.19475	7.60195	-25.6853	0.122964	0.350115	37.0779	0.695539	1.10624	39.7117	-3.82414
472	-0.601536	-0.689402	18.6592	-0.322083	-0.250589	2.46558	-0.322108	-0.250555	8.28601	-0.225111	-0.207534	12.0511	-1.96553	0.364694	13.3958	-3.42259	1.43904	-11.1823	-4.94751	0.739066	-5.56248	22.1839	13.7827	34.7526	7.14811	99.512	7.88411	-2.27265	-0.362506	-1.91088	-10.7753	2.27217	-6.01184	11.218	-12.0145	14.991	-21.5905	115.386	70.7278	-3.50608	7.78818	-25.6903	0.115267	0.361718	37.0572	0.699584	1.11632	39.6914	-3.85057
474	-0.572024	-0.721252	18.6548	-0.311869	-0.267054	2.46365	-0.311896	-0.267022	8.28408	-0.216442	-0.219206	12.0496	-2.20038	0.359569	13.4638	-3.85149	1.52096	-11.0627	-4.96452	0.756581	-5.51569	22.1882	13.7129	34.7612	7.17397	99.4822	7.89022	-2.28727	-0.327131	-1.89574	-10.8075	2.25084	-5.98477	11.2484	-11.9885	14.9916	-21.5705	115.186	70.6948	-3.43725	7.86693	-25.686	0.110129	0.379914	37.0394	0.701319	1.11657	39.6675	-3.86985
476	-0.558408	-0.748723	18.644	-0.308231	-0.280256	2.45888	-0.30826	-0.280224	8.27931	-0.212892	-0.228851	12.046	-2.37661	0.36066	13.4897	-4.17113	1.59197	-11.0203	-4.97401	0.778137	-5.49924	22.1687	13.6518	34.7485	7.19836	99.4918	7.88948	-2.30814	-0.300839	-1.90012	-10.8573	2.2396	-5.98799	11.2242	-12.1039	14.946	-21.5083	115.215	70.661	-3.03427	7.85923	-25.658	0.114355	0.414782	37.0299	0.678337	1.0927	39.6617	-3.874
478	-0.558383	-0.767126	18.6443	-0.309787	-0.288315	2.45898	-0.309817	-0.288282	8.27942	-0.213551	-0.234973	12.0461	-2.49393	0.380175	13.4764	-4.37616	1.67433	-11.0495	-4.9747	0.802408	-5.49236	22.147	13.6072	34.7225	7.205	99.5281	7.88685	-2.30761	-0.296635	-1.93097	-10.9118	2.21756	-5.97185	11.1833	-12.2087	14.9056	-21.3997	115.348	70.6214	-2.54019	7.7477	-25.5743	0.11565	0.434986	37.0216	0.662913	1.08445	39.6561	-3.87711
480	-0.569801	-0.774094	18.6585	-0.315401	-0.290373	2.46526	-0.315431	-0.29034	8.28569	-0.217623	-0.236861	12.0508	-2.55638	0.416751	13.4308	-4.47447	1.76706	-11.1373	-4.97077	0.825536	-5.48803	22.1344	13.5866	34.6873	7.19039	99.5769	7.88475	-2.27835	-0.314936	-1.98549	-10.9626	2.18523	-5.9329	11.1443	-12.2669	14.8857	-21.2551	115.54	70.5852	-2.03735	7.54019	-25.4209	0.111954	0.433834	37.0137	0.661501	1.09743	39.6469	-3.88449
482	-0.584767	-0.764432	18.6874	-0.321174	-0.284826	2.47808	-0.321203	-0.284793	8.29851	-0.222293	-0.23307	12.0604	-2.58755	0.453774	13.3714	-4.5156	1.8487	-11.2498	-4.98265	0.831214	-5.47031	22.1608	13.6222	34.6587	7.15652	99.5767	7.89359	-2.22004	-0.342976	-2.04555	-10.9921	2.16507	-5.89713	11.1329	-12.2853	14.8987	-21.102	115.74	70.5879	-1.57409	7.2638	-25.1582	0.10446	0.415245	37.0093	0.668946	1.1222	39.6339	-3.89242
484	-0.601666	-0.753336	18.7049	-0.327653	-0.278501	2.48584	-0.327682	-0.278467	8.30627	-0.227538	-0.228743	12.0662	-2.59856	0.480766	13.3194	-4.52415	1.90386	-11.3476	-5.00294	0.835556	-5.46364	22.182	13.6221	34.6342	7.12539	99.5617	7.88616	-2.15655	-0.377707	-2.08776	-11.0075	2.14403	-5.89373	11.1353	-12.267	14.9341	-20.9459	115.932	70.5829	-1.11636	7.03027	-24.9202	0.108742	0.391865	37.0071	0.683447	1.10679	39.6268	-3.96651
486	-0.619445	-0.743944	18.7077	-0.334639	-0.272869	2.48705	-0.334668	-0.272834	8.30748	-0.233115	-0.224969	12.0671	-2.58789	0.495674	13.2888	-4.49845	1.92771	-11.4043	-5.02739	0.841833	-5.47137	22.194	13.576	34.6161	7.09771	99.5468	7.86329	-2.10682	-0.41402	-2.10262	-11.0115	2.12135	-5.92129	11.1458	-12.2217	14.9843	-20.7958	116.099	70.5674	-0.685331	6.86825	-24.7311	0.127194	0.36397	37.0073	0.702595	1.05431	39.6279	-4.10712
488	-0.637777	-0.733817	18.7082	-0.341802	-0.26687	2.48722	-0.34183	-0.266835	8.30765	-0.238846	-0.220932	12.0673	-2.53136	0.503876	13.3116	-4.39299	1.91927	-11.3601	-5.04376	0.848826	-5.48844	22.2253	13.524	34.6124	7.04478	99.5736	7.86219	-2.12343	-0.438312	-2.08009	-11.0104	2.10324	-5.93996	11.1583	-12.1829	15.0284	-20.6959	116.194	70.5667	-0.400025	6.78044	-24.5767	0.154359	0.316685	37.0133	0.720112	1.03322	39.6384	-4.25119
490	-0.653681	-0.718199	18.7154	-0.347443	-0.258665	2.4904	-0.347469	-0.258629	8.31083	-0.243578	-0.215149	12.0697	-2.45157	0.504675	13.3563	-4.24855	1.88746	-11.274	-5.05945	0.854002	-5.48499	22.2506	13.5268	34.6212	7.02574	99.561	7.82825	-2.15344	-0.455192	-2.03862	-11.0115	2.10243	-5.9458	11.1624	-12.1399	15.0581	-20.5386	116.286	70.6231	-0.163721	6.69043	-24.3256	0.181234	0.266191	37.0129	0.735526	1.02046	39.6407	-4.39649
492	-0.667116	-0.698711	18.7306	-0.351683	-0.248963	2.49718	-0.351709	-0.248926	8.31762	-0.247359	-0.208157	12.0748	-2.35761	0.507245	13.4035	-4.07772	1.85327	-11.1829	-5.07345	0.853861	-5.4593	22.2615	13.5937	34.6504	7.04334	99.4976	7.75811	-2.19763	-0.462105	-1.98197	-10.9969	2.09604	-5.986	11.1079	-12.0841	15.1221	-20.2345	116.428	70.7348	0.179614	6.5326	-23.8801	0.202358	0.221711	37.0085	0.748871	1.00343	39.6362	-4.53414
494	-0.680795	-0.683994	18.7476	-0.356438	-0.241324	2.50472	-0.356463	-0.241288	8.32516	-0.251396	-0.20274	12.0804	-2.26109	0.541917	13.4072	-3.88896	1.87776	-11.1735	-5.07714	0.834228	-5.43479	22.2498	13.6799	34.73	7.04983	99.4322	7.69125	-2.31995	-0.445055	-1.89731	-10.865	1.96056	-6.2654	10.7992	-11.952	15.4481	-19.5925	116.653	70.8093	1.17217	6.12532	-23.0444	0.20765	0.205296	37.0212	0.763203	0.938095	39.6469	-4.64954
496	-0.694943	-0.687861	18.7684	-0.362989	-0.241774	2.51392	-0.363014	-0.241737	8.33435	-0.25627	-0.203481	12.0873	-2.17695	0.624414	13.3817	-3.70335	1.99482	-11.2194	-5.06701	0.823524	-5.4172	22.2078	13.8619	34.8521	7.06673	99.2644	7.61022	-2.41615	-0.41853	-1.84715	-10.8056	1.86602	-6.63514	10.4047	-11.9929	15.787	-18.4433	117.574	71.1206	2.46761	5.58016	-21.6949	0.198699	0.198401	37.0442	0.770355	0.89492	39.6713	-4.71073
498	-0.713285	-0.709923	18.7933	-0.372937	-0.249823	2.52491	-0.372963	-0.249785	8.34534	-0.26321	-0.210115	12.0955	-2.10366	0.747069	13.3301	-3.52105	2.1897	-11.3147	-5.04941	0.821825	-5.40831	22.135	14.1267	35.007	7.0942	99.0116	7.51971	-2.46436	-0.392816	-1.83616	-10.8489	1.84129	-7.02201	9.95556	-12.2247	16.0402	-16.7976	119.076	71.7737	3.93831	5.06558	-19.935	0.177839	0.19651	37.0747	0.769175	0.885116	39.7053	-4.71673
500	-0.750492	-0.741353	18.8218	-0.391952	-0.26035	2.53742	-0.391979	-0.260309	8.35786	-0.276775	-0.219167	12.1049	-2.0202	0.873082	13.2504	-3.31834	2.38716	-11.4614	-5.04979	0.805402	-5.41188	22.0263	14.3672	35.181	7.12322	98.829	7.44235	-2.48234	-0.396937	-1.81387	-10.9503	1.8423	-7.28533	9.37626	-12.4744	16.0332	-14.7182	120.213	72.803	5.32609	5.16364	-18.1812	0.151773	0.198738	37.1093	0.763134	0.887483	39.7339	-4.69649
502	-0.796692	-0.732279	18.8592	-0.411453	-0.252355	2.55398	-0.411478	-0.252313	8.37441	-0.291862	-0.214401	12.1173	-1.91498	0.931704	13.1697	-3.10273	2.45343	-11.6084	-5.08415	0.757568	-5.38572	21.965	14.5289	35.2677	7.12569	98.7075	7.41761	-2.46063	-0.405217	-1.81921	-10.9868	1.82841	-7.38989	8.95435	-12.8092	15.8959	-13.0517	120.679	73.9039	6.3984	5.73085	-16.2855	0.131928	0.205122	37.1324	0.750939	0.888367	39.7472	-4.66155
504	-0.842223	-0.680738	18.9006	-0.427024	-0.225811	2.57234	-0.427048	-0.225767	8.39277	-0.305173	-0.195514	12.1311	-1.79201	0.913735	13.111	-2.88584	2.37293	-11.7132	-5.14417	0.688692	-5.32961	21.9717	14.5893	35.2477	7.09975	98.6778	7.44471	-2.39968	-0.415767	-1.85457	-10.9339	1.78555	-7.33863	8.78475	-13.1312	15.7129	-12.0211	120.515	74.8273	6.98907	6.54153	-14.4838	0.12034	0.205724	37.1368	0.738837	0.892678	39.7414	-4.62078
506	-0.859746	-0.626371	18.922	-0.43006	-0.200467	2.58193	-0.430081	-0.200423	8.40236	-0.309031	-0.176749	12.1384	-1.67473	0.856227	13.1434	-2.69662	2.221	-11.6489	-5.17924	0.658537	-5.28394	22.0471	14.5216	35.145	7.06455	98.8857	7.48026	-2.30085	-0.449212	-1.90475	-10.8213	1.70958	-7.19312	8.95307	-12.9881	15.7225	-11.6261	120.388	75.1229	6.74871	6.68896	-13.7759	0.111451	0.156532	37.1103	0.755104	0.94218	39.7134	-4.58893
508	-0.849495	-0.597222	18.9257	-0.423078	-0.188579	2.5836	-0.423097	-0.188535	8.40404	-0.304553	-0.167423	12.1396	-1.59327	0.80206	13.1935	-2.57125	2.0892	-11.5529	-5.19293	0.65505	-5.25089	22.1241	14.42	35.0448	7.04027	98.9987	7.50133	-2.21689	-0.462806	-1.9176	-10.7098	1.60487	-7.0083	9.33062	-12.691	15.7666	-11.9521	119.933	74.8538	6.41294	6.78489	-14.0524	0.105764	0.107147	37.0684	0.770809	0.991709	39.6709	-4.57273
510	-0.814151	-0.597663	18.9153	-0.407632	-0.191824	2.57909	-0.407652	-0.191782	8.39952	-0.2928	-0.168887	12.1362	-1.55282	0.763778	13.2347	-2.51373	2.00283	-11.4749	-5.18853	0.671382	-5.23288	22.1873	14.2958	34.9695	7.03006	98.9835	7.51697	-2.14876	-0.453943	-1.90023	-10.6281	1.49021	-6.80722	9.81188	-12.3291	15.8025	-12.803	119.265	74.1455	6.27398	6.85483	-15.1586	0.105491	0.0816339	37.0225	0.771337	1.02214	39.6228	-4.57043
512	-0.764057	-0.611458	18.9058	-0.386876	-0.202175	2.57496	-0.386897	-0.202135	8.39539	-0.276632	-0.175333	12.1331	-1.54407	0.740503	13.2264	-2.50697	1.95727	-11.4899	-5.1815	0.685824	-5.22838	22.2496	14.0753	34.9086	7.02105	99.0363	7.59927	-2.03764	-0.4546	-1.94009	-10.6209	1.43001	-6.6011	10.1438	-11.9602	15.7774	-13.3008	119.103	73.3568	6.76259	6.42731	-16.5442	0.122905	0.132323	37.0021	0.721244	0.997895	39.5952	-4.56626
514	-0.720076	-0.625869	18.9023	-0.368854	-0.21226	2.57346	-0.368876	-0.212222	8.39389	-0.262527	-0.181748	12.132	-1.52685	0.722303	13.2086	-2.48272	1.91773	-11.5225	-5.17458	0.696002	-5.25089	22.2923	13.9102	34.8737	7.0241	99.118	7.69163	-1.93986	-0.459424	-2.00585	-10.6578	1.42539	-6.42343	10.2539	-11.7625	15.7496	-13.6451	119.163	72.6212	7.485	5.97237	-17.886	0.133231	0.209147	36.9917	0.664303	0.952937	39.5786	-4.56174
516	-0.690836	-0.634372	18.9061	-0.356787	-0.218482	2.5752	-0.35681	-0.218446	8.39563	-0.253117	-0.185645	12.1333	-1.49262	0.705484	13.1946	-2.42712	1.87382	-11.5474	-5.16993	0.697135	-5.28867	22.3106	13.8339	34.8631	7.03606	99.2098	7.76825	-1.87887	-0.463975	-2.07871	-10.724	1.47819	-6.27447	10.1719	-11.7746	15.7138	-13.9112	119.318	72.0088	8.21556	5.61622	-19.0629	0.131521	0.287945	36.9856	0.617527	0.900917	39.5675	-4.55356
518	-0.687109	-0.626857	18.9147	-0.354522	-0.215498	2.57904	-0.354544	-0.215461	8.39947	-0.251611	-0.18327	12.1362	-1.44628	0.685915	13.2043	-2.35098	1.81967	-11.528	-5.17124	0.675535	-5.28266	22.3026	13.8221	34.8574	7.03291	99.2617	7.77735	-1.89901	-0.449195	-2.10792	-10.7932	1.59385	-6.11547	10.1218	-11.9792	15.5919	-14.3597	119.263	71.6099	8.39712	5.45284	-20.036	0.120858	0.325044	36.9725	0.6068	0.856811	39.544	-4.52709
520	-0.694206	-0.613744	18.9286	-0.356521	-0.209126	2.58524	-0.356542	-0.20909	8.40567	-0.253506	-0.178628	12.1408	-1.42253	0.665238	13.2093	-2.31619	1.7726	-11.5179	-5.1717	0.64774	-5.25518	22.2829	13.8965	34.8726	7.03399	99.2306	7.74276	-1.94601	-0.439655	-2.09073	-10.8376	1.70362	-5.96416	10.086	-12.127	15.4925	-14.8792	119.074	71.2607	8.29433	5.32697	-20.9923	0.113175	0.307853	36.9582	0.617004	0.859081	39.5223	-4.50568
522	-0.705713	-0.601133	18.9458	-0.360496	-0.20259	2.59284	-0.360517	-0.202553	8.41327	-0.25689	-0.173985	12.1465	-1.43315	0.647559	13.2066	-2.34245	1.74481	-11.5231	-5.16888	0.620129	-5.21572	22.2587	14.0377	34.9104	7.03863	99.1309	7.6856	-2.014	-0.435218	-2.03324	-10.8561	1.78956	-5.83247	10.0625	-12.1668	15.4443	-15.4009	118.804	70.9366	8.01726	5.20034	-21.9208	0.113328	0.24152	36.9454	0.639523	0.911767	39.5068	-4.49414
524	-0.712318	-0.60445	18.9553	-0.363682	-0.20346	2.59706	-0.363703	-0.203422	8.41749	-0.259219	-0.174832	12.1497	-1.48917	0.648283	13.217	-2.44391	1.76826	-11.5052	-5.16761	0.611769	-5.18079	22.2538	14.1732	34.957	7.0334	99.027	7.66963	-2.15434	-0.411864	-1.94876	-10.8765	1.85543	-5.75761	10.0245	-12.1615	15.4678	-15.7487	118.622	70.6684	7.78092	5.04996	-22.6205	0.128272	0.156783	36.9407	0.657686	0.990386	39.5046	-4.48524
526	-0.70842	-0.612484	18.9733	-0.362686	-0.20728	2.60505	-0.362708	-0.207243	8.42548	-0.25824	-0.177622	12.1557	-1.56792	0.66111	13.1998	-2.58142	1.82325	-11.5393	-5.12834	0.566985	-5.1681	22.1957	14.1908	35.0415	7.00055	99.149	7.67053	-2.20823	-0.378982	-1.95358	-10.9082	1.90055	-5.70479	9.97328	-12.149	15.4849	-15.8757	118.519	70.5689	7.62727	4.97526	-22.958	0.147192	0.100031	36.941	0.652266	1.07857	39.4995	-4.49047
528	-0.692118	-0.615389	19.009	-0.355841	-0.209893	2.62097	-0.355863	-0.209856	8.4414	-0.252965	-0.17914	12.1676	-1.656	0.676488	13.1412	-2.73425	1.88749	-11.6507	-5.02926	0.449056	-5.21415	22.071	14.1198	35.2116	6.9183	99.5521	7.70297	-2.14754	-0.347607	-2.08937	-10.942	1.92355	-5.66159	9.91166	-12.1261	15.4898	-15.8159	118.453	70.643	7.56655	5.01795	-22.9369	0.168301	0.0912826	36.9493	0.609873	1.17394	39.4963	-4.54115
530	-0.663707	-0.587802	19.0813	-0.341113	-0.200145	2.65316	-0.341132	-0.200108	8.47359	-0.242573	-0.170913	12.1918	-1.71981	0.668904	13.0239	-2.85134	1.90175	-11.8704	-4.82173	0.149312	-5.49162	21.8564	14.2044	35.6936	6.75466	100.28	7.8385	-2.09949	-0.339675	-2.27246	-10.9265	1.90694	-5.62287	9.84047	-12.0597	15.5319	-15.7582	118.248	70.8206	7.60698	5.27564	-22.6712	0.190239	0.162484	36.972	0.493475	1.32323	39.5058	-4.74881
532	-0.627609	-0.52565	19.1902	-0.320069	-0.175887	2.70174	-0.320087	-0.175853	8.52217	-0.228368	-0.151441	12.2282	-1.79609	0.609155	12.8873	-3.0117	1.82709	-12.1257	-4.56064	-0.157003	-5.62071	21.8283	14.3255	35.9579	6.30795	100.791	8.0768	-1.52515	-0.46677	-3.28842	-10.8914	1.93027	-5.5192	9.84654	-11.8182	15.6279	-15.7628	117.94	70.9351	7.43502	5.49906	-22.555	0.248185	0.244833	37.0444	0.36676	1.3282	39.6498	-5.07054
534	-0.577217	-0.416898	19.3411	-0.28874	-0.132437	2.76901	-0.288754	-0.132407	8.58945	-0.207668	-0.116974	12.2787	-1.89867	0.487535	12.7288	-3.24461	1.65177	-12.4217	-4.29897	-0.419047	-5.51935	22.0249	14.5184	35.9551	5.6837	100.968	8.32507	-0.62271	-0.659735	-5.03313	-10.8371	2.01953	-5.3496	9.91459	-11.3675	15.7946	-15.8269	117.549	70.9538	7.03703	5.63404	-22.6776	0.323575	0.311284	37.1822	0.264967	1.09702	39.9804	-5.42929
536	-0.478887	-0.220454	19.5485	-0.228756	-0.0547544	2.86153	-0.22876	-0.0547259	8.68196	-0.167655	-0.0551191	12.3481	-2.04675	0.292988	12.5099	-3.58939	1.36498	-12.8296	-4.19374	-0.616082	-5.21354	22.3195	15.0579	35.972	5.48619	100.924	8.23288	-0.648435	-0.392539	-6.41372	-10.7468	2.20203	-5.17686	9.89259	-10.6976	16.0611	-15.825	117.145	70.9216	6.67	5.71328	-22.9546	0.301644	0.334904	37.4016	0.258178	0.394523	40.5685	-5.56156
538	-0.365403	0.027438	19.8157	-0.157473	0.0440345	2.98061	-0.157471	0.0440446	8.80105	-0.120479	0.0231837	12.4375	-2.24336	0.0857877	12.1831	-4.02731	1.07955	-13.4385	-4.19453	-0.731948	-4.88889	22.632	15.4182	36.1647	5.51725	100.809	7.76418	-1.02026	-0.230543	-6.75294	-10.599	2.40769	-5.02562	9.84546	-9.95075	16.45	-15.904	116.676	70.9002	6.31864	5.80999	-23.2866	0.25862	0.262689	37.7423	0.341317	-0.191437	41.396	-5.59386
540	-0.252048	0.309274	20.1362	-0.0829308	0.157563	3.12323	-0.0829145	0.157572	8.94366	-0.0717187	0.112719	12.5444	-2.47733	-0.111132	11.7541	-4.52929	0.83399	-14.2383	-4.27229	-0.777287	-4.57395	22.9417	15.6329	36.5007	5.7107	100.39	6.97486	-1.60885	-0.233512	-6.08118	-10.3959	2.61786	-4.90514	9.79004	-9.19833	16.9542	-16.0879	116.192	70.9044	6.02253	5.90845	-23.6388	0.239465	0.113125	38.1662	0.460218	-0.556413	42.3295	-5.56342
542	-0.167554	0.595878	20.4945	-0.0201725	0.275537	3.28261	-0.0201464	0.275528	9.10305	-0.0319834	0.204802	12.6639	-2.69366	-0.268701	11.2733	-4.98397	0.657277	-15.1345	-4.34731	-0.823189	-4.17582	23.2715	16.3433	36.6644	5.93128	98.5605	6.18219	-2.45839	-0.0794852	-5.35523	-10.1666	2.8403	-4.82295	9.75233	-8.5775	17.5446	-16.3741	115.926	70.9197	5.90005	5.86157	-24.0034	0.36996	0.0267833	38.4837	0.370806	-0.902707	42.8586	-5.63788
544	-0.0986139	0.861749	20.8032	0.0342678	0.38569	3.41982	0.0343105	0.385692	9.24025	0.00206592	0.290546	12.7668	-2.89993	-0.402785	10.8536	-5.41191	0.519571	-15.9178	-4.41061	-0.806556	-3.7696	23.6196	17.2907	36.6728	6.07741	96.0224	5.30882	-3.11021	0.0141088	-4.64586	-9.93948	3.03155	-4.75179	9.71395	-7.93705	18.0586	-16.5131	115.719	70.9181	5.96021	5.76723	-24.3217	0.485486	-0.099624	38.7475	0.267403	-0.938726	43.22	-5.4686
546	-0.0367379	1.10288	21.0428	0.0835479	0.485526	3.52629	0.083598	0.485517	9.34672	0.0329036	0.368209	12.8465	-3.10734	-0.546663	10.5148	-5.84723	0.363794	-16.5502	-4.46506	-0.723988	-3.37759	23.9551	18.2855	36.5621	6.16849	93.2053	4.34241	-3.45912	-0.00943815	-4.04518	-9.73034	3.18972	-4.68936	9.66834	-7.24101	18.4602	-16.4707	115.521	70.9043	6.14129	5.65009	-24.5746	0.56471	-0.274949	38.9898	0.219639	-0.731321	43.4947	-5.03976
548	0.0377175	1.33922	21.2345	0.137997	0.582051	3.61137	0.138056	0.582034	9.43181	0.0678268	0.443702	12.9103	-3.3625	-0.834023	10.2032	-6.43237	-0.02937	-17.1275	-4.54236	-0.613606	-3.02274	24.1547	18.8069	36.5132	6.49177	91.2338	3.17982	-3.6178	-0.20622	-3.66579	-9.55286	3.34719	-4.64503	9.5913	-6.44978	18.7888	-16.3488	115.275	70.9389	6.18067	5.51432	-24.7534	0.668682	-0.465447	39.3378	0.361749	-0.799617	43.8371	-4.66474
550	0.135944	1.54894	21.3834	0.20046	0.66473	3.67726	0.200526	0.664711	9.4977	0.109588	0.50933	12.9595	-3.68664	-1.13292	9.96305	-7.14866	-0.413925	-17.5729	-4.63993	-0.473638	-2.6636	24.2946	18.8978	36.4474	6.8644	89.3195	2.07179	-3.36231	-0.612122	-3.60812	-9.45039	3.51552	-4.65018	9.52523	-5.82506	19.0342	-16.291	114.961	70.9675	6.1594	5.44176	-24.8335	0.849611	-0.546496	39.5798	0.410602	-1.06247	44.1099	-4.34236
552	0.252149	1.73391	21.4853	0.268476	0.734899	3.72209	0.268552	0.734872	9.54252	0.156262	0.565922	12.993	-4.03236	-1.38112	9.80475	-7.88226	-0.699543	-17.8685	-4.76529	-0.306818	-2.28409	24.4088	18.6359	36.301	7.23587	87.2746	1.15357	-2.73205	-1.10323	-3.84439	-9.40675	3.68437	-4.70164	9.47777	-5.40443	19.1996	-16.3219	114.625	70.9747	6.10016	5.42283	-24.8282	1.06222	-0.543438	39.6896	0.345837	-1.4013	44.273	-4.08463
554	0.356298	1.92656	21.5165	0.331713	0.809562	3.73546	0.331798	0.809528	9.55589	0.199054	0.625591	13.0029	-4.1951	-1.45723	9.71953	-8.20975	-0.759109	-18.03	-4.94753	-0.122821	-1.83858	24.5319	18.3588	35.8509	7.52554	84.762	0.685136	-2.14554	-1.14245	-4.21107	-9.3037	3.79243	-4.76751	9.43205	-5.04318	19.3217	-16.3454	114.485	70.9582	6.04535	5.30873	-24.8113	1.04622	-0.708245	39.7635	0.369336	-1.35832	44.272	-3.87131
556	0.404718	2.08912	21.4808	0.367568	0.876252	3.71932	0.36766	0.876218	9.53975	0.221806	0.677655	12.9906	-4.21215	-1.42238	9.75125	-8.22489	-0.690255	-17.9739	-5.15665	0.10097	-1.46165	24.8619	17.9022	35.2416	7.65817	83.3747	0.417999	-1.23492	-0.870504	-4.57884	-9.24304	3.86324	-4.7396	9.43505	-4.89052	19.2951	-16.5113	114.398	70.8477	6.0003	5.29198	-24.7807	1.04476	-0.816302	39.8071	0.398498	-1.16006	44.214	-3.74943
558	0.394508	2.20011	21.3863	0.372792	0.925825	3.67735	0.372888	0.925786	9.49779	0.222642	0.715059	12.9591	-4.11768	-1.30534	9.89187	-8.00225	-0.529485	-17.7147	-5.36193	0.318952	-1.20693	25.3538	17.2921	34.5138	7.62295	83.2652	0.38088	-0.0400524	-0.397029	-4.88834	-9.24692	3.90552	-4.62556	9.49485	-4.99412	19.1194	-16.8284	114.334	70.6618	5.94637	5.38691	-24.7222	1.09339	-0.861627	39.8194	0.441032	-0.908397	44.1291	-3.70375
560	0.358012	2.2197	21.2622	0.358041	0.937885	3.6224	0.358137	0.937854	9.44282	0.210787	0.723214	12.9178	-4.01735	-1.1726	10.0837	-7.76239	-0.345374	-17.3605	-5.46435	0.310206	-1.15246	25.6392	16.8023	33.6978	7.43705	83.4575	0.98435	1.06708	-0.0373322	-5.05245	-9.31081	3.95344	-4.55663	9.60623	-5.41967	18.8912	-17.2046	114.272	70.5444	5.76383	5.48378	-24.5337	1.12064	-1.04964	39.7689	0.612602	-0.829881	44.0265	-3.62535
562	0.33305	2.12403	21.1014	0.337718	0.898518	3.55109	0.337813	0.898479	9.37152	0.197877	0.692548	12.8645	-4.0181	-1.00993	10.2524	-7.6923	-0.0604453	-17.0556	-5.51801	0.304218	-1.20759	25.779	16.0718	32.9894	7.2168	83.8439	1.77558	1.85254	0.1678	-5.01598	-9.41365	3.90189	-4.57575	9.67604	-6.03686	18.6193	-17.5674	114.339	70.4612	5.71043	5.52815	-24.4652	1.11091	-1.11685	39.7155	0.695807	-0.851347	43.9118	-3.55026
564	0.309155	1.90727	20.9121	0.306901	0.806129	3.4671	0.306985	0.806097	9.28753	0.180334	0.621609	12.8016	-4.10958	-0.804958	10.3908	-7.76812	0.34297	-16.8134	-5.5271	0.4015	-1.3758	25.7872	15.0319	32.3776	7.00784	84.466	2.44844	2.29608	0.178904	-4.93352	-9.54978	3.7129	-4.67686	9.70994	-6.78777	18.3147	-17.8925	114.542	70.4197	5.80973	5.52258	-24.5423	1.06392	-1.03654	39.6674	0.663737	-0.923597	43.7932	-3.4859
566	0.189449	1.53912	20.7175	0.22077	0.656069	3.38116	0.220833	0.656029	9.20163	0.124976	0.504119	12.7375	-4.13844	-0.46853	10.5623	-7.67474	0.954793	-16.513	-5.48385	0.961258	-1.75642	25.6826	13.7199	31.6344	7.12862	86.0008	1.75932	2.54305	-0.26618	-5.75945	-9.72046	3.25682	-4.78521	9.83171	-7.63963	17.9764	-18.2141	114.799	70.4794	5.91294	5.54599	-24.6294	0.996771	-0.933025	39.5996	0.604739	-0.893585	43.6952	-3.43649
568	0.0787514	1.29103	20.5849	0.149775	0.557607	3.3225	0.149836	0.557614	9.1429	0.0778521	0.426212	12.6936	-4.02809	-0.313647	10.754	-7.41042	1.17596	-16.1576	-5.25827	0.6498	-2.28063	25.6051	12.3654	30.6789	6.1519	86.341	3.38424	3.07415	0.3147	-5.26157	-9.92532	3.17216	-4.81488	10.0209	-8.25019	17.691	-18.2878	114.992	70.5007	5.97596	5.60588	-24.7105	0.946448	-0.895057	39.5151	0.608506	-0.807287	43.5824	-3.41274
570	0.00368844	1.15759	20.4733	0.104743	0.505965	3.27309	0.104795	0.505954	9.09352	0.0472958	0.384802	12.6566	-3.84169	-0.334788	10.9685	-7.08472	1.04487	-15.7476	-4.92859	-0.306044	-2.909	25.5476	10.9108	29.442	4.27929	86.3702	7.01745	3.87022	1.51918	-3.78492	-10.1523	3.36388	-4.84728	10.2612	-8.57835	17.489	-18.1841	115.08	70.4647	5.96137	5.69127	-24.7888	0.912068	-0.91293	39.4194	0.669796	-0.705917	43.4636	-3.4134
572	-0.0328405	0.807455	20.1047	0.0569138	0.356089	3.10929	0.0569444	0.356043	8.92975	0.0206233	0.269725	12.5339	-3.93895	-0.175328	11.2384	-7.19489	1.36124	-15.2571	-4.91094	0.546671	-3.52999	25.4607	8.67871	27.6555	4.28374	93.4792	7.75923	4.94047	-0.436005	-5.68765	-10.3501	2.66488	-5.34687	10.4816	-8.78194	17.4172	-18.4814	115.022	70.4317	5.73161	5.75305	-24.9064	0.844948	-0.830424	39.329	0.656462	-0.749572	43.4212	-3.43265
574	-0.0379129	0.528984	19.8721	0.0298595	0.234788	3.00579	0.0298864	0.234806	8.82621	0.0078246	0.177447	12.4563	-4.13988	-0.0947174	11.4104	-7.52611	1.58421	-14.9514	-4.90324	0.875635	-4.1	24.4929	6.97263	26.5236	5.12641	96.0504	9.09937	5.4474	-0.437088	-6.81808	-10.6046	2.40589	-5.71337	10.7465	-9.1648	17.366	-18.6462	115.045	70.3863	5.73613	5.7275	-25.0959	0.782924	-0.7307	39.2724	0.642424	-0.743101	43.3324	-3.39805
576	-0.0122734	0.360397	19.8048	0.0262178	0.158761	2.97581	0.0262342	0.158759	8.79625	0.00979025	0.120338	12.4338	-4.39991	-0.0962226	11.4826	-7.99768	1.68873	-14.8318	-4.90138	0.46896	-4.49443	22.9569	6.05519	26.3832	6.23683	93.7174	10.9023	5.49726	1.68831	-6.4646	-10.8585	2.67811	-5.86544	10.991	-9.71357	17.2825	-18.6211	115.164	70.3134	5.98531	5.61026	-25.3508	0.739345	-0.648059	39.2382	0.643944	-0.649622	43.1799	-3.31258
578	0.0511554	0.180451	19.6255	0.0381342	0.0744906	2.8961	0.0381459	0.07448	8.71654	0.0239079	0.0580534	12.3741	-4.72847	0.0349744	11.6171	-8.53836	2.05918	-14.6082	-5.20787	0.61483	-4.2323	22.9301	5.42485	27.6012	6.58768	96.4033	9.22341	5.198	1.47841	-6.25681	-10.8037	2.59249	-6.08149	10.8607	-10.0528	17.0655	-18.6416	115.207	70.153	6.08734	5.44615	-25.6092	0.732272	-0.666243	39.1508	0.676301	-0.489198	43.0487	-3.25433
580	0.0725097	0.116249	19.5712	0.0418586	0.0445526	2.87193	0.041862	0.0445505	8.69236	0.0285357	0.0359123	12.3559	-4.86662	0.178634	11.6526	-8.72846	2.37678	-14.5586	-5.27364	0.709673	-4.02787	23.0439	5.90705	28.2447	6.76239	97.4885	8.14174	4.76344	1.19964	-5.92494	-10.7038	2.56662	-6.01969	10.8312	-10.1112	16.866	-18.7127	115.127	70.0119	6.06306	5.33587	-25.8563	0.76869	-0.663749	39.0343	0.673724	-0.34125	42.6765	-3.25717
582	0.0465712	0.159018	19.6313	0.0342565	0.0655182	2.89866	0.0342633	0.0655147	8.71909	0.0215569	0.0511137	12.376	-4.77654	0.32264	11.5924	-8.50387	2.60327	-14.6717	-5.06793	0.673707	-4.00106	23.0868	7.27339	28.0096	6.72937	96.3674	8.33779	4.1945	1.17358	-5.54291	-10.6277	2.63087	-5.72313	10.9631	-9.99503	16.7059	-18.8489	114.977	69.909	5.96109	5.29176	-26.0716	0.806161	-0.605265	38.9049	0.625445	-0.301704	42.1219	-3.28814
584	0.0278636	0.166959	19.5533	0.0267339	0.0706342	2.86401	0.0267394	0.0706323	8.68444	0.0156079	0.0544751	12.35	-4.54967	0.5317	11.5856	-8.0056	2.88539	-14.6783	-5.02988	0.629955	-3.93663	23.4564	8.05422	27.631	6.16427	96.0209	8.97707	3.17255	0.935877	-5.408	-10.601	2.59537	-5.67223	11.0495	-10.2521	16.5168	-19.0715	115.073	69.8077	6.00703	5.24365	-26.184	0.657764	-0.429057	38.7884	0.526968	-0.797227	41.8262	-3.10429
586	0.0374471	0.135597	19.444	0.0281671	0.0560817	2.81545	0.0281742	0.0560743	8.63588	0.0175831	0.0436768	12.3136	-4.36978	0.701983	11.6166	-7.60944	3.11504	-14.6151	-4.9918	0.58783	-3.97679	23.5214	7.84172	27.4556	5.77395	96.3855	9.41167	2.30204	0.74358	-5.48143	-10.6586	2.55623	-5.7914	11.0928	-10.6612	16.4083	-19.3409	115.174	69.7375	6.0992	5.24447	-26.3264	0.470147	-0.408416	38.8207	0.578064	-0.719537	41.9407	-3.03633
588	0.0899747	0.0710729	19.3518	0.045537	0.0233066	2.77445	0.0455394	0.0233019	8.59488	0.0326009	0.020257	12.2828	-4.28268	0.805837	11.6491	-7.40915	3.26416	-14.5527	-4.93534	0.56761	-4.09403	23.2738	6.95553	27.5659	5.68966	97.0408	9.44222	1.78704	0.63928	-5.67036	-10.7985	2.52699	-5.98777	11.0846	-11.039	16.3823	-19.5675	115.213	69.6941	6.21545	5.26295	-26.559	0.292032	-0.52695	38.9752	0.757009	-0.117597	42.3507	-3.11553
590	0.213926	0.0170084	19.3964	0.0950976	-0.0111145	2.79427	0.0950963	-0.0111212	8.6147	0.0717973	-0.00239894	12.2977	-4.26289	0.831232	11.5284	-7.35967	3.30838	-14.777	-4.893	0.635592	-4.04297	23.2978	7.38225	27.8347	5.7919	95.8346	9.08528	1.85226	0.586426	-5.53406	-10.9767	2.48039	-5.8822	11.0142	-10.7873	16.3164	-19.3925	115.127	69.6531	6.35224	5.12399	-27.007	0.188449	-0.426304	39.0054	0.763845	-0.342749	42.3698	-3.18892
592	0.381732	0.00714104	19.4911	0.16767	-0.030075	2.83628	0.167664	-0.0300928	8.65671	0.127236	-0.0120863	12.3292	-4.25944	0.821096	11.3585	-7.35343	3.29789	-15.0927	-4.90527	0.687104	-4.03063	23.4146	7.9476	28.2166	5.9657	94.2965	8.66782	2.19622	0.345288	-5.45055	-11.1348	2.44668	-5.76956	10.9169	-10.3726	16.3827	-19.2727	114.96	69.5234	6.42026	4.95598	-27.4905	0.122649	-0.305325	38.9773	0.687806	-0.496348	42.3272	-3.18467
594	0.573717	0.0473015	19.6016	0.255174	-0.0293358	2.88523	0.255171	-0.0293621	8.70566	0.192625	-0.00612325	12.366	-4.25407	0.794873	11.1798	-7.35037	3.25793	-15.4243	-4.96269	0.697132	-4.08238	23.5719	8.34914	28.6546	6.1538	92.8339	8.29458	2.62254	-0.0869167	-5.42743	-11.2516	2.43477	-5.71807	10.8167	-9.91478	16.5761	-19.2881	114.757	69.3067	6.42964	4.7857	-27.9617	0.0651874	-0.196621	38.9195	0.580288	-0.445631	42.3091	-3.13087
596	0.748598	0.118641	19.6644	0.337924	-0.0134756	2.91289	0.337923	-0.0135107	8.73332	0.25352	0.0108486	12.3867	-4.2394	0.784312	11.0631	-7.32547	3.23884	-15.6402	-4.98824	0.667103	-4.12492	23.6654	8.25882	28.9968	6.2691	91.7309	8.04881	2.62938	-0.496191	-5.15795	-11.3153	2.45171	-5.75415	10.7722	-9.46595	16.7183	-19.3326	114.647	69.0882	6.52522	4.59149	-28.433	-0.0734969	-0.0812815	38.9157	0.608724	-0.381873	42.4329	-3.24656
598	0.869256	0.217355	19.7261	0.399359	0.0190585	2.93998	0.399362	0.0190165	8.76041	0.297449	0.0389622	12.407	-4.1707	0.776396	10.9677	-7.20242	3.19974	-15.8129	-4.97514	0.618576	-4.14363	23.7207	8.25377	29.2926	6.34501	90.941	7.76258	2.48611	-0.717196	-4.91356	-11.3247	2.46924	-5.77622	10.7541	-9.04623	16.8466	-19.3523	114.554	68.9391	6.57366	4.47168	-28.7634	-0.245213	0.0910443	38.9212	0.608842	-0.457029	42.5498	-3.35847
600	0.926053	0.326432	19.7901	0.433782	0.0616824	2.96814	0.433788	0.0616377	8.78857	0.320555	0.0729464	12.4281	-4.04791	0.766673	10.8955	-6.98314	3.13232	-15.9388	-4.93342	0.567781	-4.12254	23.7529	8.47508	29.5288	6.38572	90.4609	7.42724	2.22451	-0.753532	-4.72335	-11.2957	2.48011	-5.75706	10.758	-8.70761	16.95	-19.3583	114.47	68.8745	6.54687	4.44358	-28.942	-0.424016	0.315914	38.918	0.558257	-0.658215	42.6024	-3.43308
602	0.925156	0.392432	19.8377	0.439201	0.0905378	2.98917	0.439211	0.0904928	8.8096	0.322829	0.0948444	12.4439	-3.90541	0.748619	10.8844	-6.73334	3.03797	-15.9497	-4.92323	0.556181	-4.0048	23.8241	9.01719	29.6357	6.42039	90.2963	7.144	1.70129	-0.83735	-4.42628	-11.2878	2.48829	-5.68004	10.7909	-8.61933	16.971	-19.4663	114.428	68.8815	6.4273	4.48057	-29.0564	-0.55287	0.540424	38.865	0.506691	-0.775676	42.5018	-3.49084
604	0.889681	0.406112	19.8433	0.424883	0.099624	2.9917	0.424892	0.0995802	8.81214	0.31156	0.100752	12.4458	-3.81842	0.711519	10.9259	-6.59319	2.93083	-15.8658	-4.91082	0.556732	-3.92968	23.851	9.27925	29.6355	6.3247	90.2225	7.05616	1.28016	-0.82526	-4.26051	-11.3095	2.48226	-5.63389	10.8323	-8.69151	16.97	-19.639	114.403	68.8639	6.3674	4.52393	-29.2056	-0.614169	0.676553	38.8013	0.49561	-0.736618	42.3028	-3.543
606	0.834058	0.371298	19.8114	0.397474	0.0893335	2.9777	0.397483	0.0892925	8.79813	0.291697	0.0913719	12.4353	-3.80486	0.655594	10.9977	-6.59427	2.82022	-15.7297	-4.89848	0.565743	-3.9287	23.8292	9.16334	29.5526	6.11712	90.2364	7.16819	1.09309	-0.73881	-4.29785	-11.3581	2.45839	-5.63426	10.8699	-8.84598	16.9721	-19.8545	114.351	68.7982	6.383	4.55907	-29.427	-0.604401	0.705838	38.7369	0.531923	-0.555566	42.0385	-3.59445
608	0.787769	0.316582	19.7832	0.372411	0.0695026	2.96531	0.372419	0.0694637	8.78575	0.27418	0.0750002	12.426	-3.854	0.589287	11.0185	-6.71186	2.72055	-15.6917	-4.92016	0.592006	-3.99933	23.8125	8.84349	29.458	5.97492	90.6396	7.35164	1.37249	-0.802107	-4.59784	-11.41	2.41041	-5.66152	10.875	-8.86392	17.0184	-20.0497	114.115	68.7024	6.38428	4.60554	-29.7374	-0.532447	0.646828	38.6788	0.602021	-0.40177	41.7934	-3.64198
610	0.73917	0.259945	19.7767	0.346183	0.0489917	2.96261	0.346188	0.0489564	8.78304	0.255835	0.0580437	12.424	-3.92982	0.540905	11.0053	-6.86924	2.66661	-15.7193	-4.9639	0.620732	-4.05461	23.7852	8.68062	29.41	5.89755	90.8901	7.52175	1.55784	-0.795144	-4.90916	-11.4348	2.36847	-5.66197	10.8797	-8.74612	17.0914	-20.2461	113.74	68.5601	6.35502	4.61616	-30.1768	-0.433645	0.570469	38.6089	0.668615	-0.206652	41.5255	-3.71028
612	0.689175	0.211774	19.7976	0.320096	0.032262	2.97204	0.320099	0.032229	8.79247	0.237364	0.0439151	12.4311	-4.01264	0.516361	10.9696	-7.0286	2.66009	-15.7899	-5.01615	0.642916	-4.06719	23.7497	8.71431	29.4254	5.87249	90.9326	7.63591	1.5207	-0.693385	-5.15306	-11.4305	2.34521	-5.623	10.884	-8.51556	17.1884	-20.4403	113.319	68.3704	6.30554	4.54822	-30.7362	-0.321697	0.507262	38.5264	0.716786	0.0289131	41.2405	-3.79764
614	0.647649	0.185993	19.8474	0.299679	0.0245495	2.99425	0.299681	0.0245183	8.81468	0.222575	0.0368746	12.4477	-4.07191	0.509779	10.9423	-7.13789	2.67546	-15.8442	-5.02952	0.632201	-4.01348	23.7172	8.6656	29.4978	5.81584	91.0821	7.64833	1.29329	-0.593551	-5.27996	-11.4242	2.36328	-5.54818	10.8588	-8.29603	17.3198	-20.6069	113.229	68.1175	6.30812	4.2548	-31.3546	-0.193122	0.498928	38.4431	0.72802	0.273936	40.978	-3.87343
616	0.613254	0.190298	19.8847	0.285019	0.0294004	3.01087	0.285022	0.029371	8.8313	0.211315	0.0395888	12.4602	-4.08988	0.507372	10.9682	-7.17192	2.67755	-15.797	-5.03756	0.636312	-3.96835	23.6968	8.7762	29.6024	5.77971	91.2233	7.50153	1.01088	-0.525666	-5.35061	-11.4175	2.38213	-5.48179	10.813	-8.04858	17.4232	-20.7362	113.131	67.912	6.28513	3.99463	-31.935	-0.152185	0.511973	38.3757	0.73367	0.443515	40.788	-3.92129
618	0.583793	0.217009	19.9059	0.274481	0.0436459	3.02029	0.274486	0.0436176	8.84072	0.202557	0.0495863	12.4672	-4.06996	0.499426	11.0523	-7.14109	2.64999	-15.639	-5.0448	0.659893	-3.93612	23.6875	9.05166	29.7193	5.76603	91.3409	7.21736	0.743429	-0.501484	-5.38965	-11.4139	2.39636	-5.42668	10.7514	-7.79322	17.4837	-20.8251	112.98	67.7807	6.23163	3.82037	-32.443	-0.19558	0.538025	38.3258	0.74167	0.520195	40.6609	-3.9442
620	0.550541	0.225195	19.9419	0.260666	0.0501043	3.03631	0.260671	0.0500773	8.85674	0.191829	0.053556	12.4792	-4.04638	0.46256	11.1679	-7.11657	2.56684	-15.4207	-5.03858	0.6764	-3.84954	23.6749	9.32588	29.8006	5.74864	91.4606	6.9166	0.640826	-0.528195	-5.44384	-11.4225	2.42707	-5.34181	10.6866	-7.63264	17.5028	-20.8654	112.902	67.7219	6.1804	3.69209	-32.8447	-0.200004	0.569856	38.2822	0.750633	0.515532	40.5004	-3.97445
622	0.519263	0.234298	19.9766	0.247795	0.0567972	3.05173	0.247801	0.0567717	8.87216	0.181794	0.0577605	12.4908	-4.02639	0.409038	11.2808	-7.10541	2.45525	-15.2073	-5.0416	0.682063	-3.7905	23.6597	9.50761	29.8592	5.71405	91.506	6.74836	0.489803	-0.551806	-5.50027	-11.425	2.45055	-5.27124	10.6149	-7.48995	17.528	-20.9252	112.821	67.6465	6.17796	3.57507	-33.2449	-0.210715	0.618305	38.2302	0.761505	0.522228	40.345	-4.01414
624	0.4909	0.241729	20.0025	0.236051	0.0625155	3.06329	0.236057	0.0624912	8.88372	0.172661	0.0613077	12.4995	-4.01627	0.34881	11.3811	-7.11452	2.33645	-15.0177	-5.05499	0.684236	-3.76584	23.6421	9.5794	29.8957	5.66792	91.4956	6.71624	0.267541	-0.553536	-5.56103	-11.4253	2.45845	-5.22043	10.547	-7.34491	17.5637	-21.0078	112.73	67.5382	6.22775	3.44966	-33.6609	-0.226792	0.684961	38.1761	0.769535	0.563777	40.1991	-4.06575
626	0.464128	0.220996	20.0039	0.222513	0.0558021	3.06395	0.222519	0.0557792	8.88439	0.162951	0.0554524	12.5	-4.02872	0.312254	11.478	-7.15419	2.27037	-14.8365	-5.05882	0.717896	-3.73216	23.6236	9.59915	29.9197	5.6455	91.5892	6.65992	0.0712362	-0.510435	-5.63942	-11.4568	2.43639	-5.16708	10.5265	-7.17019	17.5829	-21.0536	112.64	67.4129	6.2885	3.27902	-34.0721	-0.211785	0.780681	38.1603	0.743699	0.643221	40.05	-4.13668
628	0.44304	0.197831	19.9879	0.211242	0.0475413	3.05686	0.211247	0.0475193	8.8773	0.155032	0.0485818	12.4947	-4.04971	0.282827	11.5382	-7.20558	2.22278	-14.7245	-5.07007	0.77567	-3.65943	23.6067	9.54214	29.8623	5.6453	91.6636	6.6126	-0.0682673	-0.475673	-5.70955	-11.5006	2.41988	-5.13127	10.5352	-7.05889	17.5596	-21.0945	112.609	67.3439	6.35896	3.10203	-34.391	-0.210681	0.811102	38.1702	0.771899	0.677671	39.9331	-4.18659
630	0.424208	0.182899	19.9596	0.20168	0.0426943	3.04434	0.201685	0.0426735	8.86477	0.148179	0.0443717	12.4853	-4.0648	0.256745	11.5403	-7.2439	2.18185	-14.7205	-5.09338	0.849171	-3.55925	23.5889	9.41491	29.7281	5.65032	91.6972	6.56098	-0.10751	-0.457671	-5.81882	-11.5418	2.41323	-5.12937	10.5601	-7.02951	17.5114	-21.1242	112.67	67.3457	6.46464	2.93625	-34.5758	-0.229346	0.774094	38.2016	0.850541	0.663642	39.8519	-4.20419
632	0.392711	0.195974	19.9272	0.18904	0.0512152	3.02993	0.189045	0.0511961	8.85036	0.138198	0.0499682	12.4744	-4.0348	0.229392	11.4271	-7.19933	2.12558	-14.9285	-5.13069	0.909694	-3.53061	23.5569	9.19944	29.5894	5.57521	91.691	6.46457	0.131174	-0.43008	-6.2032	-11.5358	2.39382	-5.22287	10.558	-7.05096	17.5374	-21.0795	112.902	67.3955	6.73134	2.81471	-34.5502	-0.253551	0.75812	38.2509	0.879859	0.663116	39.7821	-4.18682
634	0.33915	0.217843	19.9308	0.167532	0.0654878	3.03157	0.167539	0.0654703	8.852	0.121236	0.0593121	12.4757	-3.95571	0.215527	11.2689	-7.05966	2.07493	-15.2178	-5.18541	0.958221	-3.43297	23.5196	9.27022	29.5046	5.54655	91.7707	6.21507	0.241177	-0.451058	-6.61008	-11.5059	2.39464	-5.28929	10.5855	-7.20621	17.5914	-21.1046	113.2	67.4979	7.00779	2.70543	-34.4133	-0.252973	0.737474	38.2954	0.883199	0.721069	39.7504	-4.15897
636	0.267147	0.241448	19.9748	0.138125	0.0821184	3.05118	0.138134	0.0821042	8.87161	0.0982217	0.0699292	12.4904	-3.83287	0.213384	11.1196	-6.83622	2.02581	-15.4889	-5.24752	1.00181	-3.27038	23.4745	9.63718	29.5041	5.58698	91.922	5.82747	0.115949	-0.512322	-6.94458	-11.4714	2.41449	-5.30397	10.6279	-7.41803	17.6561	-21.1421	113.499	67.663	7.23258	2.62659	-34.1968	-0.230055	0.720498	38.3275	0.869823	0.817098	39.7516	-4.13886
638	0.201495	0.256414	20.0432	0.110756	0.0944094	3.08164	0.110767	0.0943976	8.90207	0.0770042	0.0774264	12.5132	-3.69459	0.207124	11.1138	-6.58897	1.95501	-15.4917	-5.26875	1.07761	-3.19289	23.4061	9.98413	29.6567	5.67627	91.9534	5.47354	-0.279016	-0.535208	-7.05837	-11.4939	2.41758	-5.28831	10.5703	-7.26143	17.7086	-20.7752	113.654	67.951	7.30981	2.68227	-33.9216	-0.228826	0.761705	38.3435	0.867254	0.81038	39.7437	-4.18519
640	0.140572	0.269518	20.0727	0.0852731	0.105504	3.09476	0.0852832	0.105495	8.91519	0.0572638	0.0841507	12.5231	-3.54649	0.179596	11.2382	-6.33493	1.83534	-15.2515	-5.30487	1.14639	-3.13263	23.317	10.1813	29.7758	5.7827	91.9718	5.13072	-0.643252	-0.526618	-7.0932	-11.5197	2.41514	-5.25493	10.4929	-7.18469	17.6745	-20.4697	113.735	68.2018	7.2771	2.80258	-33.6236	-0.230889	0.783431	38.3338	0.859916	0.78393	39.7244	-4.19051
642	0.0882327	0.279337	20.0527	0.0632318	0.114421	3.08594	0.0632436	0.114415	8.90637	0.0402313	0.0894613	12.5164	-3.40379	0.128706	11.4553	-6.10147	1.67199	-14.8386	-5.35673	1.20152	-3.08492	23.2119	10.2233	29.8299	5.89475	92.0082	4.80723	-0.926645	-0.495249	-7.10662	-11.5415	2.40466	-5.2185	10.4204	-7.22335	17.5659	-20.2994	113.75	68.3756	7.15077	2.95522	-33.3379	-0.231915	0.773501	38.3042	0.8507	0.758711	39.6957	-4.1497
644	0.0582968	0.274705	20.0042	0.0496989	0.115044	3.06437	0.0497104	0.115039	8.8848	0.0300683	0.0890941	12.5003	-3.31593	0.0608913	11.6349	-5.97332	1.50368	-14.498	-5.37601	1.25137	-3.08325	23.1067	10.2595	29.878	6.00054	92.1201	4.52612	-1.25818	-0.469726	-7.17535	-11.5808	2.36968	-5.21882	10.3763	-7.09134	17.4946	-20.1054	113.684	68.4656	6.97382	3.07729	-33.1581	-0.22634	0.757417	38.2859	0.864074	0.74846	39.6736	-4.14467
646	0.0368945	0.26492	19.9773	0.0394594	0.112652	3.05243	0.0394713	0.112649	8.87286	0.0225574	0.0866749	12.4913	-3.25363	0.0010305	11.6959	-5.88639	1.36617	-14.3796	-5.38115	1.30188	-3.08495	23.0054	10.3451	29.9368	6.08786	92.1642	4.28184	-1.53253	-0.486952	-7.32702	-11.6034	2.32633	-5.24619	10.3772	-6.97227	17.506	-20.0235	113.618	68.5559	6.72505	3.15552	-33.0158	-0.224503	0.73135	38.2792	0.882837	0.762254	39.6615	-4.16075
648	0.0184054	0.241091	19.9766	0.0292725	0.103855	3.05213	0.0292833	0.103852	8.87256	0.0154821	0.0794676	12.4911	-3.20263	-0.0339258	11.6346	-5.80816	1.28396	-14.49	-5.37045	1.36869	-3.10281	22.8999	10.4801	30.0142	6.15644	92.094	4.08519	-1.71784	-0.533037	-7.5343	-11.6215	2.26977	-5.28844	10.4369	-6.95867	17.5767	-20.1092	113.497	68.692	6.42661	3.22477	-32.856	-0.227136	0.706059	38.2808	0.894693	0.785935	39.665	-4.1856
650	0.00155104	0.166129	19.9699	0.0152997	0.0725463	3.04915	0.0153081	0.0725473	8.86957	0.00696574	0.0551974	12.4889	-3.13938	-0.00757234	11.5327	-5.68166	1.30931	-14.6778	-5.32302	1.51918	-3.23809	22.7707	10.5785	30.1207	6.23189	91.852	3.9782	-1.7555	-0.506385	-7.67183	-11.7092	2.15808	-5.29577	10.5748	-7.19798	17.5682	-20.445	112.991	68.9415	6.17594	3.44736	-32.5351	-0.221767	0.724726	38.2693	0.860424	0.750807	39.7018	-4.17026
652	-0.0577704	0.0217608	19.9204	-0.0233645	0.0145924	3.02719	-0.023365	0.0145891	8.84763	-0.0183745	0.00946024	12.4724	-3.02411	0.0780399	11.4473	-5.43623	1.41893	-14.8347	-5.25572	1.64333	-3.38907	22.5157	10.6875	30.2167	6.25961	91.5845	3.95845	-1.8407	-0.46913	-7.64735	-11.8815	2.05142	-5.31974	10.855	-8.00601	17.4085	-21.078	112.494	69.3881	5.91124	3.75522	-32.0513	-0.244842	0.768548	38.2784	0.829466	0.683603	39.7577	-4.16022
654	-0.169441	-0.176823	19.844	-0.0896472	-0.0624988	2.99314	-0.0896537	-0.0624896	8.81357	-0.063174	-0.0522746	12.4469	-2.84801	0.200663	11.3758	-5.06524	1.56881	-14.964	-5.18679	1.70807	-3.50897	22.1389	10.8174	30.2999	6.21711	91.3364	4.01192	-1.99642	-0.429428	-7.47638	-12.1001	1.97909	-5.37082	11.2345	-9.25438	17.1161	-21.8404	112.104	70.0347	5.65037	4.11276	-31.4524	-0.300921	0.809653	38.3081	0.822343	0.621007	39.8162	-4.16226
656	-0.337264	-0.358357	19.8439	-0.179	-0.127199	2.99285	-0.179013	-0.127179	8.81329	-0.125992	-0.106175	12.4466	-2.61914	0.28411	11.22	-4.61421	1.62779	-15.2467	-5.17504	1.67592	-3.50536	21.7383	10.9767	30.4255	6.04453	91.1368	4.08988	-2.14155	-0.359652	-7.30168	-12.1857	2.01146	-5.46683	11.5076	-10.1244	16.8434	-21.9954	111.854	70.8648	5.52145	4.45717	-30.9134	-0.376951	0.752032	38.3287	0.876625	0.693088	39.8255	-4.15933
658	-0.48033	-0.483059	19.8874	-0.252573	-0.169155	3.01188	-0.252589	-0.169127	8.83231	-0.178419	-0.142087	12.4608	-2.36584	0.290243	11.0689	-4.152	1.53536	-15.5182	-5.18129	1.65336	-3.4515	21.4482	11.1818	30.4713	5.91999	90.9414	4.15299	-2.0958	-0.325154	-7.26059	-12.2316	2.04178	-5.50052	11.6771	-10.6688	16.6898	-21.9767	111.812	71.4786	5.49802	4.67999	-30.5584	-0.444825	0.644703	38.3402	0.953849	0.815565	39.8156	-4.17875
660	-0.574886	-0.536693	19.9529	-0.298721	-0.184227	3.0408	-0.29874	-0.184196	8.86123	-0.21201	-0.156197	12.4825	-2.10909	0.214991	10.9663	-3.7191	1.29205	-15.6987	-5.20273	1.65664	-3.38087	21.3114	11.3652	30.417	5.8737	90.7851	4.1994	-1.8613	-0.33106	-7.36578	-12.2465	2.05128	-5.46583	11.7342	-10.8859	16.6646	-21.8739	111.952	71.7854	5.5493	4.77166	-30.385	-0.484105	0.504899	38.3348	1.03261	0.954736	39.7902	-4.21516
662	-0.61314	-0.510207	19.976	-0.313149	-0.169241	3.05099	-0.313167	-0.16921	8.87142	-0.223728	-0.145878	12.4902	-1.88721	0.0771218	11.0059	-3.37749	0.946489	-15.6158	-5.26488	1.63681	-3.36479	21.34	11.185	30.2709	5.83755	90.8867	4.29863	-1.63152	-0.332334	-7.52848	-12.189	2.06571	-5.44346	11.6439	-10.8674	16.6912	-21.7316	112.143	71.8041	5.58159	4.78173	-30.2688	-0.440914	0.344585	38.2855	1.07046	1.05528	39.7354	-4.21699
664	-0.608694	-0.461367	19.9807	-0.306909	-0.148258	3.05315	-0.306924	-0.148227	8.87358	-0.220356	-0.129801	12.4918	-1.72559	-0.0275976	11.1386	-3.13091	0.684804	-15.3632	-5.33338	1.65044	-3.35634	21.4524	11.0997	30.1728	5.86225	90.8848	4.25007	-1.46177	-0.346026	-7.61694	-12.1313	2.09082	-5.44579	11.4848	-10.5465	16.6735	-21.3056	112.098	71.908	5.46641	4.91548	-29.9707	-0.380606	0.264733	38.2207	1.05195	1.1031	39.6909	-4.2309
666	-0.57336	-0.408818	19.9683	-0.286816	-0.128396	3.04777	-0.286829	-0.128367	8.8682	-0.206555	-0.11371	12.4878	-1.62725	-0.0737779	11.3468	-2.97373	0.554719	-14.9733	-5.394	1.68969	-3.34364	21.5946	11.1697	30.1429	5.94688	90.7129	4.04893	-1.39685	-0.365199	-7.59209	-12.0913	2.12839	-5.47288	11.2895	-9.97083	16.5865	-20.5626	111.856	72.1545	5.22506	5.1998	-29.4557	-0.323873	0.28647	38.1479	0.98661	1.08841	39.6577	-4.2602
668	-0.538124	-0.364973	19.9252	-0.267514	-0.112369	3.02873	-0.267526	-0.112341	8.84916	-0.193105	-0.100542	12.4735	-1.57335	-0.0594221	11.6127	-2.87137	0.552161	-14.4785	-5.42041	1.67096	-3.31889	21.6366	11.2039	30.1105	6.0585	90.4328	3.88094	-1.54512	-0.350716	-7.43839	-12.0728	2.17491	-5.50582	11.0874	-9.31032	16.4433	-19.5427	111.858	72.3978	5.11966	5.53995	-28.8377	-0.291005	0.399069	38.0715	0.931518	0.983426	39.5981	-4.28153
670	-0.503232	-0.316886	19.8808	-0.247997	-0.0944507	3.00909	-0.248007	-0.094425	8.82953	-0.179613	-0.0859459	12.4588	-1.55454	-0.0399017	11.8617	-2.83027	0.574315	-14.0157	-5.44909	1.63092	-3.27662	21.6653	11.2003	30.0989	6.13517	90.2092	3.66912	-1.71229	-0.339645	-7.2815	-12.0317	2.24179	-5.50905	10.9622	-8.87119	16.2912	-18.6877	112.016	72.5766	4.947	5.8232	-28.1712	-0.266472	0.493002	37.9766	0.881677	0.897859	39.5356	-4.27073
672	-0.469687	-0.267686	19.843	-0.228983	-0.0759119	2.99238	-0.228991	-0.0758883	8.81281	-0.166537	-0.0709147	12.4463	-1.56626	-0.0312056	12.0552	-2.84874	0.590818	-13.6566	-5.48271	1.57749	-3.22777	21.6988	11.1973	30.1159	6.16955	90.0692	3.41588	-1.8327	-0.338568	-7.16384	-11.9657	2.31835	-5.48656	10.931	-8.74294	16.1658	-18.1749	112.268	72.6655	4.69559	6.02716	-27.5319	-0.247841	0.55067	37.8747	0.8429	0.847538	39.4773	-4.23602
674	-0.434384	-0.238807	19.8117	-0.210991	-0.0664055	2.97854	-0.210997	-0.0663836	8.79897	-0.153668	-0.0626985	12.4359	-1.60709	-0.0391568	12.1272	-2.92628	0.591743	-13.5235	-5.50061	1.5128	-3.22246	21.7398	11.3976	30.181	6.20797	89.9176	3.17079	-1.85041	-0.335579	-7.11748	-11.9098	2.34706	-5.49278	10.9767	-8.96413	16.1521	-18.2735	112.399	72.6404	4.43463	6.22868	-27.114	-0.240115	0.636363	37.8258	0.833969	0.764944	39.4301	-4.23861
676	-0.405765	-0.229077	19.7921	-0.197608	-0.0646758	2.96988	-0.197615	-0.0646557	8.79031	-0.143767	-0.0605812	12.4294	-1.6625	-0.0469838	12.1074	-3.02975	0.600902	-13.5613	-5.49546	1.45355	-3.23973	21.758	11.5662	30.2589	6.20592	89.8951	2.97071	-1.74033	-0.361699	-7.14563	-11.8445	2.37866	-5.51995	11.0499	-9.22481	16.1653	-18.4773	112.547	72.5307	4.43192	6.26678	-26.9709	-0.228052	0.637951	37.7997	0.846286	0.776556	39.4015	-4.25353
678	-0.38396	-0.237421	19.7836	-0.188796	-0.0702443	2.96607	-0.188803	-0.0702248	8.78651	-0.136832	-0.064201	12.4266	-1.72423	-0.0522916	12.0232	-3.1433	0.618787	-13.7191	-5.47272	1.40955	-3.27295	21.7589	11.672	30.343	6.16976	89.9973	2.82453	-1.54656	-0.416558	-7.22087	-11.7773	2.41498	-5.56732	11.1207	-9.41562	16.2007	-18.6355	112.735	72.3456	4.72194	6.13673	-27.095	-0.208167	0.562245	37.7889	0.868077	0.869663	39.3911	-4.27036
680	-0.359487	-0.262234	19.777	-0.180258	-0.0832508	2.96317	-0.180267	-0.0832322	8.7836	-0.129643	-0.0733998	12.4244	-1.78224	-0.0617447	11.9529	-3.25191	0.627431	-13.8508	-5.46347	1.40825	-3.30973	21.7991	11.8349	30.4533	6.16069	90.0681	2.70743	-1.48692	-0.470499	-7.21236	-11.7557	2.41308	-5.63759	11.1265	-9.40944	16.3382	-18.6474	112.94	72.0642	5.1805	5.95386	-27.416	-0.179138	0.545677	37.7885	0.855709	0.866426	39.3902	-4.26227
682	-0.345001	-0.276015	19.7775	-0.175127	-0.0905489	2.96337	-0.175137	-0.0905309	8.78381	-0.125355	-0.0785397	12.4245	-1.80855	-0.0789023	11.9061	-3.30643	0.608448	-13.938	-5.45895	1.38811	-3.35867	21.8206	11.8815	30.5172	6.15202	90.1828	2.69743	-1.40759	-0.508339	-7.25199	-11.7414	2.4248	-5.69277	11.1192	-9.43386	16.4159	-18.6295	113.139	71.8687	5.64102	5.80379	-27.6477	-0.162008	0.531012	37.7898	0.85637	0.862722	39.3881	-4.2598
684	-0.341171	-0.273724	19.7807	-0.173253	-0.0898793	2.96484	-0.173262	-0.0898615	8.78527	-0.123995	-0.0779226	12.4256	-1.80178	-0.101713	11.8933	-3.30358	0.564634	-13.9612	-5.46011	1.34251	-3.41944	21.8216	11.8019	30.523	6.13769	90.3437	2.78578	-1.28766	-0.530066	-7.34852	-11.7265	2.45785	-5.72866	11.1003	-9.52094	16.4093	-18.5976	113.313	71.7965	6.00419	5.71873	-27.7161	-0.159445	0.51342	37.7868	0.873298	0.874248	39.3817	-4.2655
686	-0.339699	-0.263666	19.7661	-0.17172	-0.0856191	2.95832	-0.171729	-0.0856014	8.77875	-0.123112	-0.0746439	12.4207	-1.7837	-0.118845	11.9352	-3.27815	0.525056	-13.8825	-5.47782	1.30534	-3.48951	21.8464	11.7116	30.4961	6.11333	90.5168	2.86945	-1.15823	-0.557793	-7.4293	-11.7134	2.49589	-5.77083	11.023	-9.58332	16.3823	-18.5053	113.402	71.8113	6.04478	5.71513	-27.6343	-0.161752	0.510619	37.7649	0.878188	0.896493	39.3715	-4.26193
688	-0.337563	-0.254793	19.7461	-0.169999	-0.0819395	2.94946	-0.170008	-0.081922	8.76989	-0.122051	-0.0717882	12.4141	-1.77289	-0.124764	11.9959	-3.26127	0.508357	-13.7694	-5.48824	1.2721	-3.53492	21.882	11.6481	30.4559	6.0763	90.6386	2.9349	-1.09733	-0.571635	-7.44825	-11.6994	2.53311	-5.80144	10.9523	-9.61524	16.3241	-18.4024	113.437	71.8484	6.06183	5.73882	-27.5563	-0.159764	0.532225	37.7492	0.869445	0.878823	39.3618	-4.25122
690	-0.333813	-0.250219	19.7262	-0.167949	-0.080282	2.94062	-0.167957	-0.0802646	8.76105	-0.120619	-0.0704243	12.4075	-1.77495	-0.118106	12.0566	-3.26249	0.51979	-13.6567	-5.48486	1.24193	-3.55992	21.9174	11.6219	30.4217	6.03262	90.7059	2.97389	-1.1009	-0.573833	-7.41192	-11.6847	2.56649	-5.82206	10.9034	-9.62986	16.2531	-18.3167	113.444	71.8811	6.11115	5.76625	-27.5143	-0.152519	0.568423	37.7423	0.851838	0.828145	39.3534	-4.23863
692	-0.329191	-0.251337	19.7175	-0.166021	-0.0811825	2.93674	-0.166029	-0.0811654	8.75717	-0.119121	-0.0709794	12.4045	-1.78842	-0.0999061	12.0794	-3.27946	0.557779	-13.6151	-5.46314	1.20822	-3.61925	21.9133	11.6151	30.4476	6.00508	90.7824	2.98207	-1.06349	-0.589156	-7.40472	-11.6729	2.59626	-5.85528	10.8727	-9.70983	16.2465	-18.3175	113.512	71.8771	6.1294	5.75885	-27.4642	-0.14748	0.561897	37.7283	0.853041	0.829916	39.3452	-4.24819
694	-0.323477	-0.257911	19.7109	-0.164092	-0.0845635	2.93384	-0.164101	-0.0845466	8.75427	-0.117469	-0.073389	12.4024	-1.81292	-0.0783117	12.0846	-3.31493	0.606909	-13.6064	-5.44493	1.19353	-3.6796	21.9075	11.6486	30.481	6.00719	90.8294	2.98587	-1.0499	-0.618964	-7.40274	-11.6685	2.59989	-5.88316	10.8577	-9.73969	16.2496	-18.3233	113.546	71.8732	6.13761	5.7511	-27.4398	-0.142231	0.579507	37.7196	0.840076	0.818369	39.3365	-4.24874
696	-0.319586	-0.265533	19.7039	-0.163053	-0.0882442	2.93071	-0.163062	-0.0882274	8.75114	-0.116463	-0.0760776	12.4	-1.84422	-0.0578383	12.0815	-3.36312	0.657028	-13.6133	-5.43525	1.19208	-3.73709	21.901	11.6961	30.5053	6.03358	90.8524	2.99715	-1.05555	-0.65628	-7.40978	-11.6678	2.58355	-5.90421	10.858	-9.71242	16.2504	-18.3237	113.543	71.8736	6.14	5.74607	-27.4446	-0.137222	0.62022	37.717	0.815902	0.7898	39.3272	-4.23926
698	-0.329716	-0.256316	19.6936	-0.166675	-0.0833335	2.92612	-0.166683	-0.0833163	8.74656	-0.119475	-0.0726309	12.3966	-1.86474	-0.0478989	12.0903	-3.39623	0.683309	-13.5976	-5.43167	1.15525	-3.80428	21.8574	11.6223	30.5002	6.04831	90.9034	3.04098	-1.00344	-0.664716	-7.46087	-11.6501	2.59609	-5.92598	10.8803	-9.71043	16.2473	-18.3593	113.582	71.8593	6.13768	5.72143	-27.4675	-0.135831	0.61888	37.7138	0.822988	0.786234	39.317	-4.24617
700	-0.343806	-0.242352	19.6789	-0.171613	-0.0760035	2.91961	-0.171621	-0.0759857	8.74005	-0.12362	-0.0674571	12.3917	-1.89198	-0.0396315	12.104	-3.44221	0.709208	-13.5731	-5.43371	1.12351	-3.87206	21.8329	11.5683	30.4927	6.04872	90.9693	3.06689	-0.968561	-0.685557	-7.49098	-11.6275	2.61074	-5.95845	10.8851	-9.69696	16.2484	-18.3741	113.61	71.8476	6.12715	5.71388	-27.4803	-0.135622	0.597615	37.7075	0.841313	0.789861	39.3085	-4.25142
702	-0.359786	-0.227315	19.6619	-0.177284	-0.0680418	2.91202	-0.177291	-0.0680235	8.73245	-0.128352	-0.061857	12.386	-1.92793	-0.0298447	12.118	-3.50335	0.741447	-13.5481	-5.43758	1.1033	-3.93715	21.834	11.5581	30.4894	6.03237	91.0368	3.0707	-0.964603	-0.717089	-7.48665	-11.6043	2.62278	-6.00131	10.8678	-9.6785	16.2545	-18.368	113.621	71.8438	6.11502	5.72864	-27.4806	-0.135128	0.56665	37.6993	0.862872	0.79699	39.3025	-4.25328
704	-0.379338	-0.215686	19.6522	-0.18482	-0.061254	2.90773	-0.184827	-0.0612349	8.72816	-0.134407	-0.0572493	12.3828	-1.96629	-0.0129329	12.1171	-3.56582	0.787978	-13.5511	-5.42775	1.08444	-3.99322	21.8331	11.564	30.4909	5.99452	91.0522	3.08503	-0.984043	-0.710423	-7.45197	-11.5896	2.63348	-6.04253	10.8521	-9.7087	16.2628	-18.3956	113.64	71.8595	6.1288	5.75432	-27.4869	-0.130029	0.551855	37.697	0.871118	0.806812	39.2988	-4.26021
706	-0.396632	-0.204249	19.6413	-0.191386	-0.0547494	2.90288	-0.191391	-0.0547297	8.72331	-0.139719	-0.0527935	12.3792	-2.00008	0.00223792	12.1166	-3.62075	0.829461	-13.5534	-5.42076	1.06982	-4.05394	21.8351	11.5538	30.4874	5.96008	91.0837	3.10147	-0.984455	-0.713303	-7.43211	-11.5712	2.64929	-6.08213	10.8315	-9.75632	16.2708	-18.4312	113.687	71.8543	6.1652	5.77038	-27.5187	-0.12631	0.542726	37.6927	0.874777	0.815228	39.2957	-4.2689
708	-0.409462	-0.193078	19.6272	-0.19602	-0.0487542	2.89659	-0.196025	-0.0487339	8.71702	-0.143555	-0.0485995	12.3744	-2.02909	0.0134791	12.1212	-3.66866	0.861705	-13.5458	-5.41828	1.05981	-4.11956	21.8399	11.5228	30.4776	5.93587	91.1372	3.11724	-0.961724	-0.732177	-7.43478	-11.5484	2.66725	-6.11961	10.8084	-9.79686	16.2765	-18.4617	113.754	71.8242	6.21568	5.77179	-27.5776	-0.124995	0.542107	37.6859	0.874065	0.818627	39.2933	-4.27662
710	-0.415039	-0.184612	19.6091	-0.197716	-0.0445802	2.88856	-0.197721	-0.0445598	8.70899	-0.145081	-0.045586	12.3684	-2.06215	0.0204992	12.1352	-3.72572	0.887714	-13.5208	-5.41276	1.05509	-4.17631	21.8494	11.4905	30.4636	5.92155	91.1681	3.12632	-0.945999	-0.748224	-7.44108	-11.5303	2.66792	-6.15445	10.7939	-9.75005	16.2729	-18.4467	113.772	71.7959	6.25144	5.76447	-27.645	-0.124739	0.571751	37.6825	0.86266	0.806212	39.2941	-4.27579
712	-0.416739	-0.180081	19.5907	-0.198059	-0.0424665	2.88038	-0.198064	-0.0424461	8.70081	-0.145467	-0.0440293	12.3623	-2.08772	0.0254483	12.1604	-3.77014	0.906545	-13.4747	-5.40153	1.04838	-4.23907	21.8427	11.4501	30.4623	5.92266	91.2192	3.12595	-0.923884	-0.773424	-7.45921	-11.5133	2.66667	-6.19029	10.7925	-9.71235	16.2739	-18.4605	113.809	71.7538	6.25166	5.73563	-27.7356	-0.123954	0.59724	37.677	0.84811	0.792019	39.2951	-4.26562
714	-0.416211	-0.178796	19.5727	-0.197711	-0.0419674	2.87239	-0.197716	-0.041947	8.69282	-0.145237	-0.043637	12.3563	-2.10576	0.0279495	12.2003	-3.80206	0.917398	-13.4011	-5.3854	1.03853	-4.30748	21.8207	11.4063	30.4721	5.93424	91.2885	3.12016	-0.895968	-0.805307	-7.48833	-11.4971	2.66713	-6.22711	10.8029	-9.69861	16.2806	-18.5094	113.869	71.6979	6.22382	5.6888	-27.8452	-0.122408	0.612451	37.6692	0.833473	0.779465	39.2957	-4.24815
716	-0.416988	-0.176388	19.554	-0.197836	-0.0408634	2.86409	-0.19784	-0.0408429	8.68453	-0.145398	-0.0428218	12.3501	-2.12693	0.0230965	12.269	-3.84288	0.915372	-13.274	-5.37122	1.02999	-4.36594	21.8055	11.388	30.4694	5.93272	91.3196	3.12119	-0.872134	-0.825084	-7.52406	-11.4824	2.6711	-6.26151	10.8151	-9.6759	16.2849	-18.546	113.919	71.6385	6.22477	5.65094	-27.946	-0.121001	0.628555	37.665	0.821928	0.768528	39.2973	-4.23172
718	-0.41606	-0.174635	19.5366	-0.197273	-0.0401935	2.85636	-0.197277	-0.0401732	8.6768	-0.145018	-0.0422884	12.3443	-2.14704	0.0201113	12.3369	-3.88099	0.916269	-13.1482	-5.35754	1.01408	-4.42324	21.802	11.3374	30.456	5.91898	91.4	3.16827	-0.869688	-0.836638	-7.536	-11.4709	2.67147	-6.29025	10.8241	-9.66238	16.2827	-18.5816	113.98	71.5795	6.23149	5.60303	-28.0434	-0.119749	0.631937	37.6617	0.821201	0.758532	39.2987	-4.22355
720	-0.413107	-0.174231	19.5213	-0.195941	-0.0402881	2.84953	-0.195946	-0.0402679	8.66996	-0.144015	-0.0422787	12.3392	-2.16718	0.0226238	12.3967	-3.91687	0.927352	-13.0378	-5.34502	0.990315	-4.48057	21.8123	11.2583	30.4335	5.89112	91.5225	3.25664	-0.857916	-0.838148	-7.52901	-11.4631	2.66804	-6.31544	10.8274	-9.66243	16.276	-18.6184	114.045	71.5264	6.23178	5.55427	-28.132	-0.119053	0.622909	37.6577	0.829992	0.751572	39.2985	-4.22299
722	-0.409606	-0.177459	19.5081	-0.194687	-0.0420178	2.84366	-0.194691	-0.0419977	8.66409	-0.142969	-0.043496	12.3348	-2.19504	0.0368073	12.4481	-3.9619	0.962967	-12.9434	-5.3364	0.964576	-4.53602	21.8387	11.2259	30.4091	5.84144	91.5699	3.32546	-0.694545	-0.817231	-7.55071	-11.4595	2.66586	-6.35055	10.8221	-9.68	16.2781	-18.6624	114.049	71.4961	6.18824	5.56379	-28.1871	-0.120776	0.615282	37.6486	0.833892	0.757967	39.2904	-4.21742
724	-0.404199	-0.17851	19.5016	-0.19241	-0.0429538	2.84081	-0.192414	-0.0429339	8.66124	-0.141209	-0.0440555	12.3326	-2.22379	0.0525929	12.4947	-4.00791	1.00197	-12.8579	-5.33129	0.938896	-4.58895	21.8691	11.1812	30.3824	5.7966	91.6215	3.3949	-0.466567	-0.804945	-7.60538	-11.4567	2.67105	-6.38338	10.8086	-9.70326	16.2836	-18.6994	114.07	71.4765	6.14955	5.55895	-28.234	-0.121367	0.605363	37.6401	0.842472	0.762854	39.2814	-4.21746
726	-0.396316	-0.177484	19.5016	-0.188871	-0.0431907	2.84078	-0.188875	-0.0431712	8.66121	-0.138547	-0.0440131	12.3326	-2.25145	0.0674928	12.5378	-4.05228	1.03899	-12.779	-5.32903	0.913916	-4.63716	21.8954	11.1267	30.3566	5.76627	91.6755	3.45579	-0.186893	-0.806415	-7.69612	-11.4546	2.68206	-6.41046	10.7894	-9.72699	16.2898	-18.7271	114.111	71.4634	6.12717	5.53178	-28.2757	-0.120069	0.594807	37.6325	0.854372	0.765228	39.2728	-4.22448
728	-0.385065	-0.180785	19.5006	-0.184234	-0.0456151	2.84038	-0.184239	-0.0455961	8.66081	-0.13493	-0.0455384	12.3323	-2.27657	0.0822555	12.5798	-4.09213	1.07473	-12.7021	-5.32724	0.889581	-4.67037	21.8982	11.1325	30.3435	5.76388	91.6543	3.45393	0.157812	-0.809565	-7.82071	-11.4572	2.68572	-6.42819	10.7734	-9.74244	16.2899	-18.7501	114.111	71.449	6.12233	5.51893	-28.3007	-0.116863	0.592282	37.6218	0.855676	0.777608	39.263	-4.23644
730	-0.370574	-0.18492	19.5049	-0.178254	-0.0486815	2.8423	-0.178259	-0.0486631	8.66273	-0.130268	-0.0474597	12.3337	-2.29876	0.0933006	12.6122	-4.12812	1.10282	-12.6427	-5.32504	0.863772	-4.70962	21.8972	11.1136	30.3318	5.76364	91.6064	3.45934	0.583433	-0.81989	-7.9795	-11.463	2.68634	-6.4428	10.7576	-9.75745	16.2915	-18.769	114.114	71.4467	6.12189	5.5057	-28.3122	-0.115637	0.589591	37.6105	0.857943	0.781449	39.2523	-4.24239
732	-0.352643	-0.188284	19.5147	-0.170703	-0.0517057	2.84667	-0.170709	-0.0516881	8.6671	-0.124435	-0.0492514	12.337	-2.31672	0.0985004	12.6338	-4.15874	1.11889	-12.6032	-5.3224	0.831867	-4.75586	21.893	11.0451	30.3184	5.75949	91.5705	3.4756	1.12631	-0.841089	-8.18655	-11.4696	2.68623	-6.45947	10.7386	-9.77171	16.2987	-18.786	114.115	71.4603	6.11884	5.4969	-28.309	-0.116065	0.587534	37.5999	0.861244	0.775046	39.2422	-4.24157
734	-0.331152	-0.188748	19.5236	-0.161341	-0.0537725	2.85062	-0.161347	-0.0537557	8.67105	-0.117307	-0.050215	12.34	-2.32559	0.0938035	12.6507	-4.17685	1.11346	-12.572	-5.33119	0.793232	-4.77643	21.8756	10.8896	30.2891	5.76711	91.6717	3.45184	1.84925	-0.87309	-8.45243	-11.4684	2.69138	-6.49632	10.7048	-9.77966	16.3202	-18.8039	114.074	71.4871	6.11127	5.5192	-28.2873	-0.112492	0.597703	37.5921	0.855283	0.77027	39.2371	-4.24414
736	-0.304046	-0.180309	19.5456	-0.148752	-0.0524231	2.86041	-0.148757	-0.0524076	8.68084	-0.107978	-0.0484228	12.3473	-2.32973	0.0798799	12.6493	-4.18998	1.08994	-12.5744	-5.28357	0.660437	-4.87434	21.814	10.7835	30.3268	5.70083	91.7718	3.39695	3.05035	-0.975268	-9.00522	-11.465	2.70243	-6.52223	10.6675	-9.77275	16.3518	-18.8482	113.967	71.5484	6.02278	5.57597	-28.2361	-0.109535	0.608864	37.5948	0.847416	0.758206	39.2413	-4.23918
738	-0.266787	-0.159884	19.5874	-0.130681	-0.0467048	2.87902	-0.130686	-0.0466914	8.69945	-0.0948222	-0.0430229	12.3613	-2.33445	0.0557108	12.6223	-4.20813	1.04888	-12.6241	-5.1759	0.428047	-5.06651	21.7093	10.7597	30.4317	5.5507	91.8114	3.33073	4.77995	-1.18989	-9.9771	-11.4599	2.71896	-6.53006	10.6238	-9.74376	16.3988	-18.9216	113.8	71.6369	5.87519	5.65617	-28.1676	-0.106051	0.616653	37.6108	0.838643	0.740476	39.2556	-4.22492
740	-0.206403	-0.119841	19.6633	-0.100782	-0.0344112	2.91283	-0.100785	-0.0344012	8.73326	-0.073229	-0.0319725	12.3866	-2.34934	0.014775	12.5533	-4.2512	0.982901	-12.7519	-5.04868	0.149638	-5.32845	21.5947	10.8215	30.5204	5.32747	91.6293	3.33359	7.04247	-1.60714	-11.7178	-11.4499	2.73955	-6.51418	10.555	-9.67295	16.4807	-19.0107	113.612	71.7053	5.83482	5.7224	-28.135	-0.0944368	0.61446	37.6427	0.827746	0.726365	39.2764	-4.20203
742	-0.113516	-0.0764974	19.7541	-0.0563661	-0.0235346	2.95323	-0.0563697	-0.0235294	8.77366	-0.0406946	-0.0210862	12.4169	-2.41225	-0.0278106	12.454	-4.3818	0.934627	-12.9373	-4.97132	-0.0773729	-5.58375	21.4955	10.876	30.6245	5.26367	91.6408	3.3517	9.04999	-2.13597	-13.5703	-11.4486	2.75364	-6.52908	10.454	-9.57364	16.6177	-19.0967	113.49	71.7509	5.83745	5.7181	-28.1433	-0.0729217	0.604019	37.6837	0.809692	0.730697	39.3067	-4.17925
744	0.00550905	-0.0404712	19.8515	-0.00114095	-0.0181904	2.99656	-0.00114283	-0.0181903	8.817	0.000270754	-0.0136729	12.4494	-2.52466	-0.060129	12.3394	-4.59784	0.926068	-13.153	-4.9425	-0.237193	-5.7871	21.4138	10.9063	30.756	5.37356	91.8724	3.35979	10.5465	-2.66509	-15.2573	-11.4548	2.75809	-6.57128	10.3356	-9.47349	16.7892	-19.1801	113.439	71.7747	5.86807	5.64273	-28.1888	-0.0428032	0.589325	37.7305	0.780328	0.780502	39.3553	-4.1789
746	0.120632	-0.0367894	19.9494	0.0495395	-0.0267056	3.04007	0.0495355	-0.0267104	8.8605	0.038691	-0.0169125	12.4821	-2.65948	-0.0510208	12.2424	-4.83756	1.00162	-13.338	-4.87751	-0.387953	-5.85014	21.319	10.9242	30.9593	5.46158	92.0263	3.31881	11.4025	-2.92714	-16.3381	-11.4508	2.74919	-6.57	10.2613	-9.4672	16.9045	-19.2878	113.38	71.7915	5.91365	5.55782	-28.2456	-0.00858642	0.579233	37.7781	0.722961	0.993425	39.4592	-4.29121
748	0.20593	-0.0552605	20.0091	0.0852237	-0.0423154	3.06661	0.0852203	-0.042324	8.88705	0.0663408	-0.0263865	12.502	-2.77089	-0.0171671	12.23	-5.0253	1.10953	-13.3661	-4.82134	-0.479469	-5.81873	21.2584	11.0478	31.1051	5.55981	92.1651	3.2001	11.8772	-3.00508	-16.9417	-11.4411	2.74119	-6.55258	10.2395	-9.5104	16.925	-19.3886	113.325	71.7891	5.95476	5.45761	-28.3103	0.00979365	0.608398	37.8258	0.680412	1.14423	39.5794	-4.39078
750	0.257793	-0.0898992	20.0261	0.104856	-0.0620468	3.07416	0.10485	-0.0620577	8.89459	0.0822367	-0.0399326	12.5076	-2.84522	0.0291429	12.3128	-5.14162	1.22106	-13.2163	-4.78443	-0.509121	-5.72508	21.2525	11.2551	31.1628	5.65667	92.3447	3.04233	12.0631	-2.95326	-17.1397	-11.4281	2.73705	-6.53037	10.2623	-9.59135	16.8607	-19.4747	113.279	71.7654	5.98945	5.35001	-28.3752	0.0108496	0.667617	37.8638	0.664059	1.17571	39.6856	-4.45019
752	0.292745	-0.125135	20.0203	0.117044	-0.0805387	3.07159	0.117036	-0.0805509	8.89203	0.0924918	-0.0530088	12.5057	-2.87936	0.0554689	12.4667	-5.19413	1.2769	-12.9323	-4.77394	-0.507306	-5.65702	21.3413	11.3373	31.1431	5.71582	92.8195	3.02867	12.0326	-2.94611	-17.1011	-11.4182	2.73172	-6.52933	10.2843	-9.6933	16.8009	-19.5398	113.268	71.7167	6.0344	5.25728	-28.4197	0.00948291	0.689775	37.8541	0.679219	1.05701	39.6893	-4.47453
754	0.318404	-0.157529	20.0122	0.125419	-0.0969658	3.06805	0.125409	-0.0969788	8.88848	0.0997668	-0.0647755	12.5031	-2.89778	0.0661588	12.6332	-5.22476	1.29733	-12.6237	-4.7854	-0.497741	-5.58922	21.468	11.3732	31.0681	5.68443	93.1234	3.11078	12.0005	-2.8956	-17.0284	-11.415	2.73951	-6.5378	10.3014	-9.84884	16.7412	-19.6164	113.274	71.6851	6.08195	5.19491	-28.441	0.00915639	0.659331	37.8214	0.705027	0.99463	39.6665	-4.46782
756	0.340245	-0.187263	20.0081	0.132356	-0.111895	3.06622	0.132345	-0.111908	8.88665	0.105876	-0.0755109	12.5017	-2.91127	0.0647276	12.7885	-5.25131	1.29412	-12.3352	-4.81431	-0.486024	-5.52843	21.6055	11.3713	30.9578	5.58794	93.2266	3.26858	12.0134	-2.81901	-16.9999	-11.4206	2.75921	-6.55684	10.3052	-10.0456	16.6891	-19.6979	113.292	71.6779	6.1284	5.16158	-28.4394	0.0138328	0.585654	37.7777	0.731936	1.01104	39.6387	-4.43893
758	0.367798	-0.221686	20.0068	0.141378	-0.12938	3.06571	0.141365	-0.129395	8.88614	0.113701	-0.0880298	12.5013	-2.93777	0.0645521	12.9095	-5.30057	1.29976	-12.1113	-4.85283	-0.456668	-5.51074	21.7078	11.3036	30.8516	5.59196	93.4833	3.4661	11.9988	-2.85513	-17.0637	-11.4407	2.77317	-6.60114	10.2719	-10.214	16.6659	-19.7259	113.331	71.6805	6.16482	5.12992	-28.4204	0.0336418	0.528236	37.7516	0.746416	0.977896	39.6296	-4.42398
760	0.400819	-0.258626	20.0029	0.152574	-0.148446	3.06399	0.152558	-0.148462	8.88442	0.123249	-0.101596	12.5	-2.96226	0.0665784	12.9965	-5.345	1.30986	-11.9504	-4.86934	-0.45058	-5.52418	21.7695	11.2477	30.7983	5.59014	93.6762	3.62131	12.0325	-2.87928	-17.1933	-11.4642	2.78053	-6.64952	10.2306	-10.3293	16.6428	-19.7235	113.314	71.6963	6.19735	5.12495	-28.3992	0.0588697	0.485374	37.7175	0.745268	0.940537	39.5906	-4.36376
762	0.440178	-0.29402	19.9969	0.16668	-0.167392	3.06136	0.166663	-0.167409	8.88179	0.134966	-0.114893	12.4981	-2.97908	0.0681807	13.0478	-5.37535	1.31749	-11.8556	-4.85217	-0.481061	-5.56961	21.7821	11.2257	30.8208	5.57266	93.8004	3.70619	12.1255	-2.87864	-17.3815	-11.4864	2.77954	-6.69298	10.1925	-10.3809	16.6205	-19.706	113.245	71.7158	6.22469	5.13546	-28.3893	0.0870133	0.466882	37.6782	0.721606	0.947149	39.521	-4.30184
764	0.487807	-0.312409	19.9937	0.1859	-0.179627	3.06	0.185882	-0.179647	8.88044	0.150095	-0.122856	12.4971	-2.97898	0.05683	13.0625	-5.37984	1.29624	-11.8279	-4.79033	-0.55893	-5.65582	21.7207	11.2355	30.9492	5.59067	94.0399	3.69331	12.236	-2.92358	-17.6152	-11.5003	2.76684	-6.71646	10.175	-10.3615	16.6271	-19.7151	113.219	71.6995	6.23122	5.09181	-28.4285	0.107259	0.512617	37.6655	0.651059	1.19888	39.4576	-4.4474
766	0.541346	-0.327882	20.0104	0.207946	-0.191129	3.06743	0.207927	-0.19115	8.88786	0.167288	-0.130099	12.5026	-2.96406	0.0315606	13.0361	-5.36265	1.24541	-11.8756	-4.69859	-0.672998	-5.79045	21.639	11.3175	31.1515	5.59201	94.1663	3.68595	12.4594	-2.92429	-17.909	-11.5144	2.74669	-6.73063	10.1657	-10.3051	16.6648	-19.7508	113.18	71.6763	6.25724	5.05052	-28.4849	0.185946	0.547751	37.6664	0.562841	1.38931	39.4099	-4.8188
768	0.60148	-0.337241	20.0563	0.233389	-0.200576	3.08784	0.233368	-0.2006	8.90828	0.18689	-0.135604	12.518	-2.9423	-0.00868596	12.9654	-5.33871	1.1664	-12.0051	-4.5877	-0.814839	-5.96772	21.5544	11.4577	31.429	5.56903	94.1484	3.70088	12.7618	-2.87576	-18.2757	-11.5287	2.72113	-6.73776	10.1513	-10.2192	16.7419	-19.804	113.137	71.6531	6.30716	5.015	-28.5444	0.317772	0.548508	37.692	0.478643	1.34127	39.4596	-5.35374
770	0.676648	-0.313782	20.1493	0.268264	-0.19707	3.12917	0.268244	-0.197097	8.9496	0.212743	-0.130851	12.549	-2.93981	-0.0667735	12.8394	-5.3565	1.065	-12.2373	-4.48418	-0.968444	-6.17459	21.4877	11.5386	31.8237	5.5259	94.0833	3.7236	12.908	-2.83815	-18.7656	-11.5364	2.69308	-6.74729	10.0868	-10.1034	16.8938	-19.8441	113.188	71.6259	6.36728	4.94306	-28.5855	0.427926	0.475255	37.7879	0.44531	0.631437	39.9057	-5.82228
772	0.74169	-0.278704	20.2848	0.299709	-0.187683	3.1893	0.299688	-0.187716	9.00973	0.235664	-0.12193	12.5941	-2.96845	-0.132284	12.6784	-5.43365	0.964275	-12.5357	-4.37688	-1.09728	-6.30266	21.3826	11.7332	32.2713	5.56072	93.9193	3.59106	13.0593	-2.81175	-19.2912	-11.5297	2.66672	-6.69763	10.01	-9.91467	17.05	-19.8148	113.182	71.6313	6.38308	4.89143	-28.5889	0.454412	0.471616	37.9763	0.491247	-0.396403	40.6559	-6.05657
774	0.7931	-0.243008	20.4489	0.325244	-0.176899	3.26219	0.325226	-0.176932	9.08263	0.254082	-0.112335	12.6488	-3.0309	-0.198167	12.5006	-5.57235	0.877618	-12.8663	-4.26827	-1.19197	-6.34825	21.2506	12.0536	32.7515	5.6541	93.6444	3.33728	13.1574	-2.76483	-19.7846	-11.5107	2.64157	-6.59319	9.92794	-9.66778	17.1936	-19.7158	113.099	71.6709	6.35301	4.868	-28.5525	0.418123	0.556999	38.2184	0.570698	-1.50094	41.5413	-6.12705
776	0.841286	-0.231954	20.5955	0.347198	-0.176613	3.32728	0.347179	-0.17665	9.14771	0.270467	-0.110815	12.6976	-3.12371	-0.251229	12.3565	-5.76122	0.825669	-13.136	-4.17269	-1.26305	-6.42058	21.1825	12.3801	33.2559	5.62391	93.2265	3.27552	12.8708	-2.54934	-20.0973	-11.4992	2.61277	-6.51526	9.83428	-9.46306	17.3356	-19.6097	113.003	71.7118	6.32834	4.85108	-28.4878	0.493234	0.666847	38.3393	0.513395	-2.08762	41.9604	-6.42907
778	0.893697	-0.224847	20.7195	0.37067	-0.178418	3.38238	0.370653	-0.178455	9.20282	0.288121	-0.110759	12.7389	-3.22723	-0.275435	12.2287	-5.95781	0.830187	-13.3769	-4.11051	-1.28753	-6.44599	21.1921	12.7725	33.7588	5.60007	92.8733	3.25497	12.2246	-2.27543	-20.124	-11.4699	2.57406	-6.43272	9.72945	-9.27003	17.4313	-19.4685	112.883	71.7698	6.30255	4.83609	-28.4173	0.529884	0.809669	38.3626	0.322341	-2.08667	42.1066	-6.50764
780	0.947418	-0.220819	20.819	0.394451	-0.18167	3.42654	0.394432	-0.181711	9.24698	0.306094	-0.111768	12.7721	-3.33167	-0.273098	12.1095	-6.14517	0.883238	-13.603	-4.0795	-1.2626	-6.41074	21.2834	13.2478	34.2424	5.61457	92.5533	3.24504	11.284	-1.98213	-19.8697	-11.4233	2.52583	-6.33995	9.62699	-9.08994	17.4822	-19.3225	112.726	71.8336	6.28305	4.82476	-28.3573	0.516519	0.939784	38.3407	0.0772657	-1.64419	42.1042	-6.29735
782	0.973434	-0.23901	20.8923	0.40414	-0.192111	3.45915	0.404123	-0.192151	9.27958	0.313975	-0.119005	12.7965	-3.41175	-0.264856	11.9846	-6.28583	0.937451	-13.8391	-4.05039	-1.19937	-6.31607	21.4357	13.8398	34.6197	5.66813	92.1143	3.1931	10.5352	-1.71232	-19.5025	-11.3722	2.46788	-6.22127	9.57951	-8.94131	17.5286	-19.3009	112.474	71.8428	6.29085	4.84205	-28.3434	0.522492	0.864266	38.4961	0.133891	-1.44659	42.3396	-5.9917
784	1.02819	-0.255173	20.969	0.426566	-0.204266	3.49326	0.426548	-0.204305	9.31369	0.33148	-0.126745	12.8221	-3.52756	-0.284207	11.8344	-6.50235	0.958183	-14.1229	-4.02034	-1.13199	-6.23265	21.6855	14.4752	35.164	5.85123	90.608	3.53396	8.48487	-1.45542	-18.9981	-11.3885	2.45889	-6.16265	9.55975	-8.86023	17.5999	-19.3933	112.195	71.8721	6.34264	4.8265	-28.3643	0.622546	0.773351	38.6494	0.212251	-1.5551	42.5933	-5.56297
786	1.14306	-0.236012	21.0808	0.478428	-0.206519	3.54284	0.478406	-0.206569	9.36327	0.370388	-0.125317	12.8594	-3.70601	-0.348238	11.6251	-6.85039	0.927929	-14.5178	-3.9984	-0.99764	-6.08858	22.115	15.0433	36.031	6.24496	87.7236	3.85096	5.31155	-1.17417	-18.2083	-11.4649	2.49672	-6.17645	9.54757	-8.76226	17.7526	-19.5713	111.91	71.9169	6.46843	4.74158	-28.4172	0.791847	0.713818	38.7482	0.24214	-1.89739	42.7953	-5.03758
788	1.41344	-0.0703809	21.3411	0.611467	-0.159352	3.65774	0.611434	-0.159427	9.47819	0.466975	-0.0820778	12.9456	-4.036	-0.503138	11.2446	-7.50972	0.8085	-15.2351	-4.08007	-0.461577	-5.4889	23.0903	15.2155	37.7828	6.97314	82.3	1.84438	2.93273	-0.581741	-15.9683	-11.4928	2.52267	-6.23764	9.44059	-8.25951	18.2105	-19.6818	111.652	71.8666	6.80976	4.46496	-28.4989	0.830393	0.688409	38.7054	0.197067	-2.03262	42.8366	-4.4336
790	1.62489	0.177291	21.5738	0.726447	-0.0711559	3.75994	0.726448	-0.071238	9.58039	0.547659	-0.00924406	13.0222	-4.22874	-0.624601	10.7673	-7.90688	0.699674	-16.128	-3.86555	0.0478365	-4.79475	24.1537	14.9428	38.765	7.13925	80.8907	-0.173816	2.08134	-0.374083	-13.7464	-11.5203	2.46395	-6.24856	9.54858	-7.56683	18.6554	-19.9898	111.231	71.8767	7.00948	4.3087	-28.6149	0.91827	0.747582	38.7808	0.0602853	-2.02665	42.7967	-4.10166
792	1.72342	0.438686	21.7372	0.793493	0.0334511	3.83132	0.793496	0.0333693	9.65175	0.591473	0.0729718	13.0756	-4.23148	-0.670362	10.2628	-7.92862	0.648143	-17.0656	-3.39172	0.399238	-4.28949	24.9822	14.6855	38.7502	6.92836	83.67	-1.28197	2.71471	-0.752139	-12.0483	-11.5879	2.36231	-6.22585	9.87073	-6.99446	18.9836	-20.5183	110.741	72.0078	7.05742	4.30434	-28.7372	1.05185	0.842355	39.0009	-0.0933711	-1.89306	42.7057	-4.06639
794	1.67289	0.495004	21.83	0.776645	0.0623619	3.87246	0.776657	0.0622866	9.69287	0.577143	0.0935343	13.1064	-4.0401	-0.571361	9.96912	-7.53799	0.759131	-17.6077	-3.15796	0.408289	-4.92616	24.5822	17.1175	38.43	7.78313	84.3328	-0.0872934	2.48137	-2.0467	-12.3792	-11.8505	2.49945	-6.31607	10.1498	-7.73761	19.0366	-21.1675	110.8	72.3186	7.23265	4.28816	-28.7356	1.04879	0.69929	39.2156	0.0807421	-1.66939	42.6193	-4.07781
796	1.77132	0.481649	21.8977	0.818469	0.0471875	3.90236	0.818473	0.0470991	9.72282	0.609341	0.0846548	13.129	-4.18725	-0.512575	9.68587	-7.77497	0.947783	-18.1463	-3.38695	0.744704	-5.28123	24.882	17.992	39.2154	8.50065	86.0657	0.27837	0.968824	-2.44339	-12.2689	-11.9711	2.59066	-6.65559	10.0654	-8.4212	19.0134	-21.5709	110.777	72.8149	7.66005	4.15219	-28.8161	1.03025	0.571759	39.4341	0.271	-1.42456	42.5061	-4.00382
798	2.02265	0.415256	21.9887	0.922217	-0.00540473	3.94228	0.922217	-0.00549986	9.76271	0.690121	0.0515232	13.159	-4.66659	-0.480246	9.35475	-8.62054	1.24487	-18.7946	-3.85919	1.41283	-5.04301	25.8643	17.2182	40.9726	8.77791	88.3852	-0.51497	-1.42409	-1.83578	-11.412	-11.9536	2.55823	-7.09431	9.70489	-8.74676	18.9607	-21.6875	110.573	73.4477	8.29271	3.88618	-29.0345	1.03869	0.552989	39.6409	0.364576	-1.22829	42.2887	-3.86006
800	2.14409	0.222013	22.293	0.957409	-0.10246	4.07802	0.957388	-0.102536	9.89846	0.722277	-0.0191298	13.261	-4.95401	-0.224139	8.82836	-9.01406	1.87541	-19.8103	-3.32131	1.75852	-4.13479	25.684	18.2584	41.3557	8.75195	86.6709	-1.13487	-2.69182	-1.42438	-11.0325	-12.1673	2.28818	-6.80859	9.80043	-8.7588	18.8899	-21.7402	110.319	74.0653	8.79976	3.58813	-29.4285	1.17318	0.779129	39.8111	0.187721	-1.21535	41.616	-3.90768
802	2.17602	0.0835265	22.4284	0.958448	-0.166601	4.13875	0.958435	-0.166711	9.95917	0.726928	-0.0671905	13.3066	-4.80326	0.034091	8.72119	-8.62276	2.27795	-20.0122	-2.93471	1.81578	-3.59915	25.5215	19.5663	41.2811	8.46843	85.1805	-1.20603	-3.23847	-1.18635	-10.7123	-12.3363	2.19447	-6.57589	9.94004	-9.09498	18.7135	-21.8891	110.373	74.3244	9.21054	3.29703	-29.7661	1.17438	1.23613	39.8197	-0.127265	-1.79624	41.0454	-3.86798
804	2.14928	0.0212025	22.3374	0.940992	-0.190893	4.09871	0.940972	-0.19099	9.91914	0.715322	-0.0863289	13.2766	-4.30657	0.22433	9.0842	-7.64968	2.36778	-19.3087	-2.89911	1.65627	-3.65625	25.6024	20.458	40.9961	8.10745	85.1594	-0.645233	-3.22591	-1.14232	-10.4	-12.4082	2.29807	-6.58414	10.0148	-9.74343	18.4558	-22.126	110.664	74.2465	9.4602	3.07591	-29.9671	1.01868	1.71491	39.7182	-0.407865	-2.54512	40.7618	-3.72878
806	2.1892	-0.0613749	22.1282	0.950891	-0.229706	4.00605	0.950873	-0.229813	9.82648	0.725081	-0.11463	13.2072	-4.13335	0.260783	9.52467	-7.32982	2.3294	-18.4784	-3.02259	1.64382	-4.16537	25.8157	18.9668	40.7608	8.18511	88.1087	0.398633	-3.18686	-1.2272	-10.2761	-12.4022	2.25887	-6.9369	9.91064	-9.95933	18.2887	-22.17	110.499	74.2886	9.27576	3.12063	-29.942	0.859253	1.27621	39.8736	-0.0268611	-1.04077	41.0481	-3.68133
808	2.26281	-0.151079	22.0215	0.974836	-0.275182	3.95896	0.974805	-0.275276	9.77939	0.745723	-0.147106	13.1719	-4.14567	0.226287	9.85079	-7.37351	2.25485	-17.8705	-3.12243	1.66828	-4.42802	25.9678	18.0816	40.6089	8.35502	90.4964	1.1661	-3.13405	-1.34661	-10.3046	-12.4278	2.18676	-7.15381	9.87792	-10.2433	18.207	-22.3783	110.22	74.4334	9.01019	3.28157	-29.8906	0.656072	1.02267	39.983	0.286888	-0.268453	41.2089	-3.72431
810	2.35419	-0.236586	22.041	1.00685	-0.321094	3.9679	1.00681	-0.321198	9.78833	0.772433	-0.179543	13.1787	-4.27732	0.152657	10.0516	-7.64694	2.16968	-17.5018	-3.15433	1.70961	-4.35426	26.0143	18.2495	40.5628	8.6005	91.6712	1.47273	-3.16218	-1.46213	-10.3964	-12.5043	2.1125	-7.15809	9.94476	-10.6058	18.1951	-22.7136	109.965	74.631	8.79144	3.46125	-29.8743	0.438498	1.1129	39.9803	0.38077	-0.568307	41.1303	-3.83427
812	2.41371	-0.281382	22.0372	1.02872	-0.346149	3.96633	1.02868	-0.346256	9.78676	0.790301	-0.196964	13.1776	-4.31865	0.0854253	10.3582	-7.75624	2.04884	-16.9302	-3.15223	1.74211	-4.34355	25.9623	18.4353	40.6087	8.91385	92.5282	1.46168	-3.51436	-1.54428	-10.2121	-12.6042	2.10018	-7.1317	9.98044	-10.7074	18.1977	-22.7192	110.083	74.609	8.81437	3.39394	-29.9434	0.362015	1.16135	39.8543	0.332154	-0.535772	41.0244	-3.84988
814	2.47249	-0.262655	21.9957	1.05618	-0.343186	3.94766	1.05614	-0.343295	9.76809	0.81067	-0.193059	13.1637	-4.29989	0.0191052	10.6656	-7.75607	1.90264	-16.3535	-3.12816	1.75016	-4.32747	25.7129	18.3923	40.7038	9.39977	93.2561	1.07984	-4.04617	-1.58318	-9.94877	-12.6717	2.09684	-7.07724	10.0207	-10.4553	18.106	-22.4816	110.163	74.5562	8.8117	3.28767	-30.0137	0.253521	1.18059	39.7377	0.319579	-0.439898	40.944	-3.91818
816	2.53641	-0.180335	21.9306	1.09178	-0.312774	3.91809	1.09175	-0.312887	9.73852	0.835477	-0.168113	13.1415	-4.23277	-0.0457468	10.9202	-7.66655	1.74106	-15.8721	-3.08658	1.74325	-4.30593	25.314	18.1671	40.8393	10.0183	93.8173	0.394791	-4.70789	-1.59326	-9.6525	-12.6931	2.08329	-7.0124	10.0539	-9.87354	17.9379	-22.0542	110.101	74.542	8.70581	3.22595	-30.0392	0.0724963	1.16594	39.651	0.367392	-0.284323	40.8875	-4.02721
818	2.61114	-0.0588072	21.9341	1.13564	-0.266596	3.91873	1.13561	-0.266712	9.73916	0.865496	-0.130929	13.1419	-4.16789	-0.112975	10.984	-7.57906	1.58739	-15.7464	-3.01887	1.78266	-4.29672	25.0209	18.3517	41.0368	10.518	93.7532	-0.360598	-5.42982	-1.65312	-9.32942	-12.6735	2.02078	-6.98293	10.0195	-9.15002	17.8855	-21.5968	109.829	74.6891	8.41935	3.36933	-29.9166	-0.196886	1.12786	39.5221	0.380333	0.0368141	40.7487	-3.9987
820	2.64423	0.0862779	21.9737	1.16346	-0.206495	3.93536	1.16345	-0.206617	9.75579	0.882688	-0.0843341	13.1543	-4.09204	-0.179285	10.9588	-7.47018	1.43573	-15.786	-2.98961	1.82401	-4.25513	24.8759	18.7328	41.1955	10.8007	93.3043	-1.02098	-6.14922	-1.74839	-9.02576	-12.6226	1.97891	-6.92292	9.95526	-8.53183	17.8862	-21.2079	109.61	74.8911	8.13057	3.56883	-29.73	-0.441084	1.1384	39.4567	0.347054	0.222667	40.6635	-3.90588
822	2.62665	0.231745	22.0251	1.1692	-0.141615	3.95739	1.16918	-0.141735	9.77782	0.883064	-0.035501	13.1707	-4.0224	-0.236078	10.8942	-7.36806	1.30617	-15.8998	-3.00369	1.85983	-4.18119	24.8677	19.188	41.2814	10.8535	92.6243	-1.50646	-6.8497	-1.82467	-8.7833	-12.5653	1.96609	-6.8272	9.87803	-8.10109	17.91	-20.9241	109.51	75.1043	7.89656	3.77806	-29.5268	-0.628894	1.22186	39.4636	0.280741	0.212395	40.6329	-3.80933
824	2.57905	0.30977	22.0091	1.15561	-0.103033	3.94999	1.15559	-0.103151	9.77042	0.87057	-0.00744751	13.1651	-4.03166	-0.250569	10.9048	-7.39113	1.28337	-15.88	-3.0129	1.90343	-4.11267	24.8904	19.4004	41.2574	10.766	92.0748	-1.73296	-7.6137	-1.66832	-8.6456	-12.5896	1.95038	-6.73916	9.82147	-7.90016	17.8711	-20.7635	109.54	75.2445	7.7763	3.94509	-29.424	-0.75844	1.41428	39.4877	0.262518	0.032275	40.5458	-3.93948
826	2.49671	0.345564	21.9922	1.12293	-0.07969	3.94255	1.12292	-0.0798064	9.76298	0.844727	0.00805502	13.1595	-4.07883	-0.243071	10.897	-7.47301	1.31792	-15.8974	-3.03435	1.92794	-4.07953	24.8297	19.3373	41.1894	10.6152	91.6606	-1.7804	-8.05518	-1.35347	-8.96131	-12.6359	1.92122	-6.63928	9.78113	-7.7689	17.848	-20.6271	109.598	75.3664	7.66132	4.10236	-29.3408	-0.83579	1.60035	39.4887	0.229626	-0.0675272	40.3758	-3.99895
828	2.375	0.345858	21.9946	1.06977	-0.0683212	3.94405	1.06977	-0.0684315	9.76448	0.804281	0.0133531	13.1605	-4.14494	-0.22644	10.8477	-7.58472	1.37965	-15.9936	-3.07796	1.92446	-4.09105	24.6634	19.0171	41.0856	10.4187	91.4343	-1.66752	-8.04071	-0.974187	-9.82744	-12.6818	1.88159	-6.51586	9.77084	-7.66075	17.8608	-20.5032	109.651	75.48	7.53513	4.25538	-29.2791	-0.857071	1.73158	39.454	0.183423	-0.0219193	40.1076	-3.93803
830	2.19645	0.318576	22.039	0.989241	-0.0639499	3.96453	0.989234	-0.0640518	9.78496	0.743782	0.0117368	13.1758	-4.1913	-0.230902	10.7441	-7.66918	1.39778	-16.1891	-3.17384	1.87592	-4.13429	24.4237	18.5967	40.9086	10.1667	91.63	-1.40622	-7.46472	-0.869946	-11.3266	-12.688	1.86453	-6.3326	9.84983	-7.54607	17.9145	-20.4417	109.634	75.5853	7.43223	4.41186	-29.3179	-0.802603	1.73798	39.3826	0.179552	0.16833	39.7156	-3.81728
832	1.97766	0.27775	22.1068	0.889869	-0.0618375	3.9955	0.889864	-0.0619293	9.81593	0.669332	0.00728704	13.199	-4.21993	-0.262187	10.6096	-7.73288	1.36149	-16.4398	-3.29938	1.85068	-4.28511	24.2206	18.0573	40.7155	9.76439	91.5257	-0.93804	-6.48332	-0.85013	-12.9915	-12.6863	1.82491	-6.14225	9.95045	-7.51036	18.035	-20.4747	109.754	75.6526	7.38284	4.50812	-29.3826	-0.680529	1.64374	39.2934	0.213927	0.40933	39.2923	-3.73276
834	1.726	0.225208	22.1897	0.775046	-0.061788	4.03321	0.775039	-0.0618679	9.85364	0.583443	0.0003668	13.2272	-4.22466	-0.312605	10.4596	-7.76169	1.28104	-16.717	-3.43548	1.84562	-4.51049	24.0741	17.4017	40.4915	9.17925	91.0807	-0.257757	-5.27494	-0.877282	-14.5068	-12.6853	1.75848	-5.95519	10.0564	-7.55918	18.1922	-20.5714	110.024	75.7151	7.3825	4.55882	-29.4364	-0.510818	1.47768	39.2052	0.281394	0.647713	38.8899	-3.71236
836	1.44401	0.143986	22.2759	0.644296	-0.0713702	4.07243	0.644291	-0.0714364	9.89286	0.486223	-0.0147005	13.2565	-4.18669	-0.34004	10.3164	-7.70364	1.22291	-16.9802	-3.53939	1.77214	-4.58773	23.9493	16.5475	40.1231	8.36118	90.9217	0.614453	-4.5244	-0.858901	-15.1574	-12.6871	1.69084	-5.75186	10.1731	-7.64085	18.2277	-20.5751	110.275	75.9544	7.3669	4.6912	-29.3921	-0.341621	1.3417	39.1771	0.366021	0.758884	38.6051	-3.7701
838	1.19248	0.0847916	22.3434	0.528889	-0.0740133	4.10305	0.528881	-0.0740677	9.92348	0.400053	-0.0236345	13.2794	-4.11673	-0.359479	10.2483	-7.5853	1.16059	-17.1023	-3.57341	1.66465	-4.71318	23.8397	16.0738	39.6562	7.5117	90.4166	1.47254	-3.53754	-1.17835	-15.4938	-12.7142	1.61663	-5.60277	10.2678	-7.74507	18.2676	-20.5339	110.658	76.1867	7.43237	4.81806	-29.3716	-0.280167	1.17163	39.1465	0.448212	0.897724	38.4604	-3.81587
840	0.98261	0.0603782	22.3874	0.434918	-0.0652264	4.12295	0.434911	-0.0652713	9.94338	0.329235	-0.0227138	13.2943	-4.0244	-0.381849	10.2695	-7.42875	1.07794	-17.0565	-3.55232	1.54273	-4.90546	23.7435	15.9801	39.1441	6.74909	89.6272	2.23895	-2.20697	-1.81436	-15.6368	-12.7596	1.53747	-5.50936	10.328	-7.82504	18.3312	-20.4413	111.146	76.3712	7.56289	4.93986	-29.3819	-0.339522	0.986262	39.1071	0.51821	1.04674	38.4467	-3.83078
842	0.7943	0.0697464	22.4114	0.353519	-0.0436183	4.13382	0.353512	-0.0436544	9.95425	0.267049	-0.0114375	13.3024	-3.93541	-0.440257	10.3721	-7.29462	0.927189	-16.8579	-3.58516	1.45994	-5.07111	23.6287	15.6848	38.7272	6.30534	89.3998	2.75411	-0.798474	-2.31852	-15.4626	-12.7722	1.45843	-5.4066	10.3318	-7.70734	18.3689	-20.2237	111.51	76.5136	7.60782	5.14037	-29.3432	-0.475155	0.912052	39.0996	0.557131	0.973055	38.5185	-3.82543
844	0.623937	0.0886135	22.4494	0.280854	-0.0195386	4.15082	0.280854	-0.0195683	9.97125	0.211258	0.00221036	13.3152	-3.84368	-0.538247	10.4762	-7.17251	0.703787	-16.6549	-3.61326	1.37571	-5.20675	23.5438	15.1611	38.4114	5.92564	89.147	3.18117	1.11116	-2.72395	-15.6794	-12.7688	1.40898	-5.32039	10.3333	-7.57926	18.4869	-20.0511	111.851	76.6199	7.60738	5.32471	-29.2441	-0.532786	0.859154	39.0646	0.599737	0.922751	38.5134	-3.86146
846	0.471699	0.115667	22.5012	0.216877	0.00644029	4.17396	0.216878	0.00641792	9.99439	0.161844	0.0178026	13.3325	-3.7492	-0.6694	10.5635	-7.05938	0.420266	-16.4814	-3.63252	1.28433	-5.31492	23.506	14.4637	38.184	5.55748	88.7077	3.58851	3.43806	-3.04006	-16.3753	-12.7492	1.39958	-5.2484	10.3426	-7.41349	18.678	-19.9012	112.156	76.6862	7.5572	5.47824	-29.0984	-0.493053	0.838965	38.993	0.630648	0.919923	38.4118	-3.93198
848	0.343683	0.181289	22.5371	0.167098	0.0470438	4.18994	0.167105	0.0470255	10.0104	0.122182	0.0451892	13.3445	-3.64595	-0.809799	10.6491	-6.93401	0.116459	-16.3105	-3.68007	1.19476	-5.41513	23.5448	13.9252	37.9748	5.26018	87.8932	4.10043	5.53593	-3.29217	-17.2814	-12.6927	1.45484	-5.15059	10.3388	-6.90336	18.8082	-19.4981	112.295	76.6943	7.41657	5.63499	-28.9802	-0.439308	0.989407	38.9083	0.543166	0.830748	38.3067	-3.94018
850	0.244229	0.219042	22.5185	0.127172	0.072854	4.18171	0.127177	0.072842	10.0021	0.0907627	0.0621104	13.3383	-3.59205	-0.901836	10.7388	-6.8765	-0.0783258	-16.1366	-3.67718	1.1266	-5.549	23.6271	13.454	37.81	4.84957	87.0714	4.64516	7.11477	-3.17469	-18.0543	-12.6597	1.46844	-5.12397	10.3619	-6.37606	18.9034	-19.0656	112.335	76.6568	7.23126	5.78268	-28.8656	-0.419511	1.14228	38.7991	0.459718	0.709632	38.2404	-3.94744
852	0.168099	0.215456	22.4483	0.0935514	0.078434	4.15059	0.0935595	0.0784244	9.97102	0.0652792	0.0642749	13.3149	-3.59816	-0.937017	10.8218	-6.90267	-0.143695	-15.9804	-3.62569	1.08734	-5.71126	23.7184	13.0478	37.7023	4.38984	86.5028	5.18212	8.22691	-2.69709	-18.7149	-12.655	1.42612	-5.16834	10.4158	-5.9334	18.9711	-18.6703	112.325	76.5723	7.05314	5.90196	-28.7696	-0.437427	1.25459	38.6727	0.405411	0.582634	38.2155	-3.96496
854	0.0922395	0.183572	22.3805	0.0574084	0.0716032	4.12051	0.0574156	0.0715973	9.94094	0.0386487	0.0570024	13.2924	-3.64716	-0.945309	10.8457	-6.99475	-0.138722	-15.9376	-3.61225	1.08734	-5.84071	23.7032	12.7295	37.6913	4.34499	86.9427	5.60697	9.49926	-2.25773	-19.8062	-12.6416	1.38276	-5.19406	10.4758	-5.67117	19.0303	-18.3784	112.416	76.4209	7.05239	5.91904	-28.7698	-0.447521	1.32328	38.5666	0.363827	0.496935	38.1864	-3.98625
856	0.0127253	0.125568	22.3136	0.0172462	0.0536772	4.09081	0.0172523	0.0536755	9.91125	0.00968003	0.041186	13.2701	-3.71799	-0.929166	10.8509	-7.11575	-0.0790564	-15.9316	-3.60631	1.10067	-5.92126	23.6754	12.5467	37.7335	4.33495	87.5431	6.005	10.6197	-2.01185	-20.8968	-12.6177	1.33423	-5.20103	10.5487	-5.53371	19.0721	-18.1387	112.501	76.2412	7.08141	5.91311	-28.7869	-0.441718	1.31904	38.4548	0.349493	0.519661	38.1478	-4.01116
858	-0.071033	0.0467908	22.243	-0.0266887	0.0270437	4.05943	-0.0266859	0.0270465	9.87986	-0.0215873	0.0186258	13.2466	-3.79583	-0.891552	10.8557	-7.24021	0.0225759	-15.9279	-3.5989	1.11596	-5.95843	23.647	12.4934	37.8019	4.28585	88.0705	6.39401	11.4871	-1.95914	-21.8091	-12.5851	1.28131	-5.19127	10.6258	-5.48211	19.0842	-17.9147	112.563	76.0445	7.11007	5.90822	-28.7979	-0.424273	1.24793	38.3326	0.362303	0.632428	38.1028	-4.03761
860	-0.154082	-0.0393605	22.1442	-0.0709749	-0.00291585	4.0155	-0.0709755	-0.00290885	9.83593	-0.0529136	-0.00644936	13.2136	-3.85219	-0.832752	10.8942	-7.31683	0.151433	-15.8619	-3.57217	1.11469	-5.99955	23.5782	12.5243	37.8406	4.24353	88.3879	6.7626	12.0877	-1.9146	-22.385	-12.5568	1.21976	-5.18313	10.6694	-5.4162	19.019	-17.6086	112.602	75.8463	7.14338	5.93805	-28.7792	-0.429538	1.1633	38.2031	0.391112	0.682769	38.076	-4.06107
862	-0.231719	-0.120675	22.0211	-0.112411	-0.0313151	3.96073	-0.112414	-0.0313041	9.78116	-0.0821952	-0.0301933	13.1725	-3.8835	-0.776245	10.9674	-7.34933	0.263331	-15.73	-3.53929	1.11227	-6.03381	23.5304	12.4698	37.826	4.15369	88.6474	7.20121	11.711	-1.83773	-21.7808	-12.535	1.16786	-5.19117	10.6956	-5.31866	18.9338	-17.2422	112.71	75.5807	7.22386	5.91035	-28.782	-0.432242	1.06293	38.0663	0.42588	0.742464	38.0521	-4.06592
864	-0.301141	-0.195043	21.8803	-0.149572	-0.0574932	3.89805	-0.149578	-0.0574778	9.71848	-0.108407	-0.0520254	13.1255	-3.8882	-0.729578	11.0648	-7.33817	0.344542	-15.5513	-3.5036	1.10964	-6.05487	23.5217	12.3023	37.7591	4.01061	88.9546	7.6897	10.1991	-1.72362	-19.7978	-12.5186	1.13015	-5.21621	10.7074	-5.19301	18.8465	-16.8348	112.888	75.2475	7.35317	5.81872	-28.8116	-0.425821	0.961548	37.9229	0.456819	0.812644	38.0244	-4.05637
866	-0.357779	-0.269667	21.7457	-0.181132	-0.0850002	3.83814	-0.181141	-0.0849816	9.65857	-0.130343	-0.0745201	13.0806	-3.86766	-0.698978	11.1438	-7.28826	0.38679	-15.4047	-3.46627	1.09479	-6.03683	23.5636	12.0658	37.6819	3.84339	89.6267	8.07022	7.5857	-1.57564	-16.2737	-12.5002	1.10754	-5.24499	10.7087	-5.08453	18.7705	-16.4421	113.055	74.9094	7.50507	5.7235	-28.8371	-0.406305	0.89867	37.7701	0.463625	0.851903	37.9786	-4.06189
868	-0.402924	-0.345697	21.6161	-0.207762	-0.114207	3.78044	-0.207773	-0.114186	9.60088	-0.148482	-0.0979927	13.0373	-3.82821	-0.66408	11.1855	-7.20227	0.430796	-15.327	-3.42883	1.08863	-6.01644	23.625	11.9877	37.5738	3.68437	90.3419	8.34742	4.7934	-1.37271	-12.8445	-12.4774	1.08768	-5.26935	10.6936	-5.00445	18.714	-16.1115	113.197	74.5576	7.61875	5.64805	-28.8637	-0.373251	0.919693	37.6328	0.419794	0.858656	37.9318	-4.09021
870	-0.434509	-0.41998	21.4905	-0.228267	-0.143913	3.72448	-0.228282	-0.143889	9.54491	-0.162006	-0.12147	12.9953	-3.77382	-0.621732	11.1896	-7.08599	0.483953	-15.3189	-3.3981	1.09405	-6.00914	23.6801	12.0519	37.4353	3.57968	91.0486	8.50521	2.30693	-1.12904	-10.062	-12.4495	1.06587	-5.28922	10.6653	-4.96015	18.6891	-15.8706	113.324	74.1724	7.69764	5.58452	-28.8987	-0.336048	1.02064	37.5147	0.351114	0.798893	37.8892	-4.15537
872	-0.444142	-0.480082	21.3615	-0.237845	-0.169445	3.66712	-0.237862	-0.169421	9.48755	-0.167603	-0.141168	12.9523	-3.71612	-0.574525	11.1795	-6.96157	0.545238	-15.3375	-3.39854	1.10215	-6.04282	23.6572	11.9868	37.2842	3.68389	91.8701	8.47161	1.00917	-1.11344	-8.48281	-12.4188	1.03494	-5.31217	10.6406	-4.97768	18.7319	-15.7805	113.511	73.6668	7.83147	5.46337	-28.9817	-0.336715	1.13422	37.4058	0.394207	0.521092	37.8554	-4.29357
874	-0.43294	-0.519337	21.2325	-0.236389	-0.187759	3.60977	-0.236407	-0.187734	9.4302	-0.165382	-0.154794	12.9093	-3.63737	-0.551765	11.1647	-6.80949	0.553402	-15.3625	-3.41761	1.11401	-6.0874	23.6378	11.651	37.0833	3.74747	92.5394	8.45623	0.375597	-1.23423	-7.41274	-12.3822	1.00852	-5.35101	10.6146	-4.93863	18.8121	-15.7158	113.677	73.1351	7.94274	5.33291	-29.0379	-0.329988	1.26707	37.2969	0.460469	0.262535	37.8238	-4.52546
876	-0.408041	-0.536305	21.1036	-0.226908	-0.197569	3.55249	-0.226928	-0.197546	9.37292	-0.157674	-0.161575	12.8663	-3.53211	-0.561326	11.1504	-6.62326	0.491576	-15.3841	-3.44897	1.12341	-6.13147	23.646	11.0864	36.8194	3.71377	93.0001	8.51756	0.160235	-1.4411	-6.65463	-12.3378	0.991583	-5.40921	10.5846	-4.84393	18.9168	-15.6632	113.809	72.6111	8.00779	5.21495	-29.0508	-0.311659	1.41455	37.1881	0.527846	0.0659124	37.7894	-4.79257
878	-0.394282	-0.528687	20.9696	-0.220063	-0.195612	3.49295	-0.220083	-0.195588	9.31338	-0.152652	-0.159711	12.8216	-3.39168	-0.607013	11.1473	-6.38888	0.348668	-15.3818	-3.48209	1.10365	-6.1532	23.7083	10.5954	36.4553	3.58906	93.3012	8.68657	-0.127485	-1.5619	-6.06828	-12.2732	0.995545	-5.49282	10.5426	-4.82534	19.0355	-15.718	113.935	72.118	7.99566	5.15035	-29.0345	-0.304503	1.55474	37.0845	0.582874	-0.133655	37.733	-4.80396
880	-0.397783	-0.528832	20.8531	-0.221486	-0.195479	3.44117	-0.221506	-0.195456	9.2616	-0.153706	-0.159718	12.7828	-3.23846	-0.656568	11.1236	-6.13302	0.194286	-15.4179	-3.48988	1.08219	-6.1923	23.7501	10.3784	36.1125	3.49119	93.4579	8.8971	-0.432587	-1.68933	-5.5784	-12.2387	0.984486	-5.55399	10.5102	-4.78248	19.094	-15.6949	114.027	71.7611	7.96075	5.13494	-28.9647	-0.314365	1.75972	37.0243	0.635933	-0.302571	37.7007	-4.87408
882	-0.418759	-0.548799	20.7619	-0.232355	-0.202417	3.40061	-0.232376	-0.202393	9.22104	-0.161395	-0.165584	12.7524	-3.08294	-0.696386	11.0602	-5.86883	0.0582928	-15.5285	-3.47205	1.07175	-6.25325	23.7585	10.4144	35.8266	3.4342	93.4822	9.151	-0.751214	-1.81623	-5.15796	-12.2386	0.948626	-5.59163	10.4853	-4.72902	19.0849	-15.5776	114.087	71.5691	7.91727	5.16467	-28.8368	-0.334912	2.00036	37.0145	0.68993	-0.444608	37.7097	-5.02634
884	-0.447922	-0.602792	20.7035	-0.249882	-0.223477	3.37453	-0.249905	-0.223452	9.19496	-0.173205	-0.182415	12.7328	-2.94087	-0.708533	10.9115	-5.61722	-0.0184121	-15.7996	-3.45412	1.09896	-6.32068	23.7546	10.3716	35.6098	3.33811	93.3693	9.52358	-1.04297	-1.82987	-4.84414	-12.2545	0.89764	-5.61743	10.467	-4.81208	19.0182	-15.5008	114.128	71.5468	7.86112	5.2404	-28.6793	-0.333224	2.09693	37.044	0.753675	-0.603462	37.7855	-5.09138
886	-0.48461	-0.672656	20.6715	-0.272142	-0.25078	3.36021	-0.272168	-0.250751	9.18064	-0.188175	-0.204199	12.722	-2.81677	-0.700552	10.7184	-5.38954	-0.0496354	-16.155	-3.45099	1.12983	-6.36302	23.7463	10.2797	35.452	3.23427	93.2625	9.93137	-1.35256	-1.84194	-4.53579	-12.184	0.757846	-5.83157	10.2911	-4.90716	19.1709	-15.3449	114.315	71.5952	7.84506	5.24314	-28.3758	-0.312945	2.08474	37.1081	0.797858	-0.760353	37.8826	-4.9326
888	-0.526092	-0.756468	20.6563	-0.297762	-0.283739	3.35329	-0.297792	-0.283708	9.17372	-0.205315	-0.230419	12.7168	-2.71419	-0.668805	10.5049	-5.19049	-0.0283447	-16.5502	-3.46172	1.16804	-6.38179	23.7329	10.1767	35.3477	3.17684	93.2159	10.3277	-1.63063	-1.93855	-4.15369	-12.0509	0.559143	-6.23681	9.96403	-5.05177	19.5112	-15.0529	114.688	71.7397	7.83674	5.16876	-27.8414	-0.277756	2.00053	37.1895	0.807565	-0.887565	37.9848	-4.58141
890	-0.564085	-0.86726	20.6282	-0.324242	-0.328829	3.34058	-0.324276	-0.328795	9.16101	-0.22235	-0.265766	12.7072	-2.64106	-0.591713	10.3173	-5.02478	0.086212	-16.8996	-3.46137	1.2695	-6.42227	23.6982	10.2712	35.2848	3.38331	93.2904	10.5894	-1.62793	-2.43275	-3.49912	-12.053	0.502995	-6.65824	9.67262	-5.50028	19.6527	-14.4652	115.296	72.1883	7.65801	5.07702	-26.8375	-0.232579	1.95592	37.2333	0.747124	-0.84998	38.0871	-4.31286
892	-0.603547	-0.979882	20.5819	-0.351481	-0.374625	3.31978	-0.351519	-0.37459	9.14022	-0.239903	-0.301694	12.6916	-2.58764	-0.495675	10.1931	-4.88611	0.240862	-17.1322	-3.46625	1.35367	-6.44913	23.6461	10.2559	35.2694	3.63905	93.4266	10.8959	-1.49619	-2.70434	-2.63432	-12.0957	0.473351	-6.97625	9.40818	-6.13715	19.5737	-13.9276	115.711	72.835	7.33819	5.25113	-25.6178	-0.24385	2.03221	37.2318	0.670907	-0.952765	38.1162	-4.10867
894	-0.646258	-1.07895	20.5194	-0.378872	-0.414237	3.29174	-0.378915	-0.414198	9.11218	-0.25794	-0.333008	12.6705	-2.54164	-0.397694	10.1479	-4.76	0.399204	-17.2179	-3.47824	1.39772	-6.44391	23.6341	10.0806	35.273	3.80348	93.61	11.3119	-1.42884	-2.61564	-1.62049	-12.1442	0.447648	-7.16241	9.21175	-6.84303	19.3217	-13.5387	115.839	73.5591	6.93526	5.68896	-24.3587	-0.318058	2.23745	37.19	0.599767	-1.21281	38.0636	-3.99897
896	-0.696624	-1.13064	20.4571	-0.405369	-0.432462	3.26384	-0.405413	-0.43242	9.08427	-0.276616	-0.348278	12.6496	-2.46538	-0.337925	10.1969	-4.5964	0.471831	-17.1262	-3.49179	1.38331	-6.36498	23.8996	9.76021	35.1813	3.48785	93.8484	11.9601	-2.07501	-2.17282	-0.652176	-12.1361	0.42965	-7.26063	9.23966	-7.25314	19.149	-13.3447	115.719	74.0281	6.6814	6.12476	-23.4431	-0.419948	2.52463	37.1426	0.56548	-1.42626	37.9774	-4.08248
898	-0.745692	-1.14767	20.396	-0.428206	-0.435652	3.23653	-0.428251	-0.435607	9.05696	-0.293477	-0.352079	12.6291	-2.36363	-0.301557	10.3179	-4.39741	0.488739	-16.8993	-3.50045	1.35918	-6.23051	24.2555	9.81788	35.0424	3.13673	94.0204	12.486	-2.85931	-1.79785	0.239652	-12.094	0.424372	-7.2792	9.38141	-7.4409	19.0171	-13.2454	115.671	74.2057	6.68745	6.36333	-22.9696	-0.497498	2.7548	37.0938	0.538192	-1.48956	37.8487	-4.29472
900	-0.787734	-1.13585	20.34	-0.445416	-0.426856	3.2115	-0.445461	-0.42681	9.03194	-0.306867	-0.346575	12.6103	-2.24226	-0.280226	10.4865	-4.16976	0.468798	-16.5828	-3.50838	1.34856	-6.06533	24.6246	10.2447	34.8946	2.87051	94.1238	12.8038	-3.58201	-1.59646	1.03014	-12.0324	0.429841	-7.22677	9.59173	-7.44334	18.9159	-13.2284	115.725	74.1237	6.90957	6.39029	-22.9231	-0.538445	2.86132	37.04	0.511304	-1.33652	37.6775	-4.54636
902	-0.809941	-1.10842	20.3	-0.452606	-0.412966	3.19368	-0.452649	-0.41292	9.01411	-0.313084	-0.336642	12.5969	-2.12696	-0.251271	10.6366	-3.94964	0.46641	-16.3012	-3.54181	1.39875	-5.94196	24.8978	10.48	34.8237	2.71167	94.2546	12.9096	-4.02464	-1.57567	1.67844	-11.9905	0.433651	-7.12163	9.80305	-7.37382	18.8133	-13.3559	115.656	73.9717	7.00211	6.36956	-23.1163	-0.558259	2.73882	36.9566	0.487999	-0.853426	37.4683	-4.54169
904	-0.814415	-1.0708	20.2702	-0.451163	-0.396174	3.1805	-0.451204	-0.396127	9.00093	-0.313026	-0.324004	12.5871	-2.00327	-0.222946	10.761	-3.71453	0.460493	-16.0676	-3.58065	1.46282	-5.8803	24.9962	10.4823	34.8275	2.66175	94.3822	12.8662	-4.29888	-1.57416	2.09794	-11.978	0.435904	-6.95551	9.95457	-7.28388	18.6582	-13.4685	115.517	73.8171	7.12003	6.39876	-23.3716	-0.542736	2.46054	36.8371	0.45154	-0.0711202	37.209	-4.41708
906	-0.807813	-1.02214	20.2466	-0.443915	-0.375524	3.17009	-0.443954	-0.375479	8.99052	-0.308869	-0.308123	12.5793	-1.8633	-0.203089	10.8632	-3.45353	0.433293	-15.8746	-3.61109	1.5067	-5.92133	24.899	10.299	34.9325	2.71184	94.5007	12.7171	-4.43228	-1.56131	2.25618	-11.9877	0.43507	-6.72906	10.0404	-7.21277	18.4319	-13.5609	115.352	73.6885	7.2634	6.47817	-23.6254	-0.492658	2.07368	36.7024	0.399704	0.877847	36.927	-4.21381
908	-0.810697	-0.946249	20.2224	-0.438408	-0.34212	3.15942	-0.438443	-0.342075	8.97985	-0.306798	-0.282812	12.5713	-1.69176	-0.213496	10.9696	-3.14839	0.338172	-15.6727	-3.59427	1.43215	-6.21299	24.578	10.2692	35.2512	2.94045	94.8408	12.5156	-4.29821	-1.60599	2.11047	-11.9745	0.429279	-6.44639	10.0972	-7.21885	18.1191	-13.7487	115.332	73.6037	7.32283	6.47508	-23.8519	-0.410245	1.6745	36.6309	0.327892	1.55349	36.6875	-3.97351
910	-0.843353	-0.874893	20.1694	-0.446285	-0.308121	3.13592	-0.446317	-0.308074	8.95635	-0.314767	-0.257885	12.5537	-1.46551	-0.264437	11.1171	-2.76155	0.146073	-15.3933	-3.57446	1.3335	-6.55067	24.3342	10.1697	35.6181	2.61436	94.029	12.4602	-4.77838	-1.61304	1.79371	-11.9505	0.413754	-6.11946	10.2168	-7.3767	17.7378	-14.1548	115.305	73.4797	7.33738	6.47775	-24.0992	-0.36101	1.35905	36.6911	0.37051	1.80226	36.7393	-3.83824
912	-0.908225	-0.81887	20.0886	-0.469584	-0.278052	3.09992	-0.469613	-0.278003	8.92035	-0.334021	-0.23686	12.5268	-1.20179	-0.35227	11.3016	-2.32212	-0.128348	-15.045	-3.5455	1.21969	-6.88199	24.2622	9.8761	35.912	1.53136	91.6266	12.8541	-6.01315	-1.52105	1.41521	-11.9306	0.389071	-5.77947	10.4281	-7.64989	17.3268	-14.7339	115.253	73.3135	7.32886	6.49308	-24.368	-0.355237	1.20034	36.8468	0.497134	1.62608	37.0313	-3.81683
914	-0.994011	-0.788934	20.0112	-0.504356	-0.257563	3.06531	-0.504383	-0.257511	8.88574	-0.361268	-0.223708	12.5008	-0.984955	-0.453948	11.4747	-1.97257	-0.406626	-14.7195	-3.43802	1.03727	-7.19888	24.4081	9.10292	35.8543	-0.370932	86.9314	14.5591	-8.02485	-1.1846	1.47532	-11.9692	0.358952	-5.51332	10.7601	-7.81197	17.0002	-15.1827	115.236	73.1701	7.36023	6.46052	-24.6323	-0.365879	1.39105	36.8747	0.433065	1.18301	37.1076	-3.80052
916	-1.08021	-0.779082	19.9414	-0.541102	-0.245833	3.0341	-0.541127	-0.245777	8.85453	-0.389453	-0.217229	12.4774	-0.836232	-0.547354	11.6008	-1.74228	-0.639854	-14.4827	-3.31714	0.830386	-7.50952	24.7122	7.91281	35.369	-2.49634	82.4402	17.4703	-8.85096	-0.722317	0.864766	-12.0254	0.331133	-5.39435	11.0694	-7.92244	16.8259	-15.5054	115.193	73.0733	7.37194	6.48648	-24.816	-0.400551	1.65953	36.8319	0.303901	1.00078	37.0965	-3.72833
918	-1.15824	-0.785608	19.8801	-0.575724	-0.241988	3.00657	-0.575748	-0.241929	8.82701	-0.415566	-0.216515	12.4568	-0.758778	-0.623817	11.6804	-1.63371	-0.811659	-14.3332	-3.20079	0.598732	-7.81817	25.116	6.30224	34.4388	-4.6911	79.0594	21.583	-7.86056	-0.171475	-0.743553	-12.0855	0.310977	-5.42323	11.3072	-8.01588	16.7969	-15.7143	115.133	73.0223	7.36348	6.58035	-24.9101	-0.459986	1.91235	36.7419	0.174079	1.09495	37.0347	-3.61432
920	-1.21965	-0.795942	19.8244	-0.60342	-0.241271	2.98161	-0.603444	-0.241208	8.80204	-0.436308	-0.217711	12.4381	-0.7245	-0.680761	11.7493	-1.59502	-0.929867	-14.2043	-3.10236	0.294255	-8.13706	25.4959	4.16234	33.0948	-7.04422	78.1948	27.0446	-4.7746	0.249516	-4.53952	-12.1289	0.314658	-5.50978	11.4281	-8.21085	16.8021	-15.908	115.146	72.9846	7.38725	6.68237	-24.9609	-0.555734	2.05039	36.673	0.216985	0.923686	36.9996	-3.60741
922	-1.26223	-0.829233	19.7458	-0.624853	-0.252331	2.94647	-0.62488	-0.252267	8.7669	-0.451633	-0.227343	12.4117	-0.762249	-0.696941	11.8554	-1.66933	-0.944745	-14.0069	-3.00581	-0.0204459	-8.47086	25.8078	2.05436	31.6597	-9.43985	77.2894	33.4706	-0.86414	0.0599575	-8.99648	-12.1767	0.313142	-5.69415	11.4887	-8.41073	16.8367	-16.0227	115.178	72.9422	7.40451	6.77316	-24.9777	-0.616542	2.09542	36.5898	0.267657	0.76717	36.9731	-3.60323
924	-1.29003	-0.886234	19.6414	-0.641838	-0.275148	2.89982	-0.641867	-0.275082	8.72025	-0.462895	-0.2455	12.3767	-0.860971	-0.670312	12.0195	-1.83592	-0.85777	-13.7029	-2.9051	-0.324606	-8.7947	26.0206	0.220889	30.2911	-11.7238	75.3971	40.6889	3.20603	-0.749767	-13.4777	-12.2275	0.304308	-5.94872	11.5182	-8.59031	16.8741	-16.0545	115.21	72.8834	7.39737	6.84009	-24.9747	-0.62972	2.06493	36.4871	0.290494	0.691671	36.9498	-3.59101
926	-1.31973	-0.955291	19.531	-0.660671	-0.30311	2.85048	-0.660702	-0.303042	8.67092	-0.475213	-0.267625	12.3396	-0.965108	-0.611504	12.2653	-1.99886	-0.711898	-13.248	-2.7876	-0.603593	-9.0074	26.0451	-0.995286	29.1761	-13.6319	71.2087	48.4556	6.13118	-1.96097	-16.6456	-12.2584	0.307218	-6.14488	11.5737	-8.74489	16.8411	-16.0396	115.223	72.7852	7.32289	6.85831	-24.9855	-0.613698	2.01484	36.3657	0.288839	0.760138	36.914	-3.61716
928	-1.36053	-1.02182	19.4005	-0.684071	-0.329083	2.79217	-0.684106	-0.329013	8.61261	-0.491062	-0.28856	12.2959	-1.02449	-0.547312	12.5845	-2.07874	-0.576207	-12.6567	-2.69101	-0.829718	-9.15425	25.9439	-1.80927	28.4522	-15.0704	67.023	55.9373	8.6919	-2.93697	-19.0938	-12.2627	0.319393	-6.31341	11.6515	-8.82487	16.7449	-15.9724	115.187	72.6643	7.24024	6.87693	-25.0187	-0.603735	1.97317	36.2446	0.29487	0.827001	36.8794	-3.65967
930	-1.41203	-1.07482	19.2616	-0.710935	-0.348263	2.73011	-0.710971	-0.348189	8.55054	-0.509913	-0.304635	12.2493	-1.0216	-0.491937	12.9454	-2.04972	-0.482535	-11.9872	-2.62783	-0.983108	-9.24456	25.7435	-2.24241	28.1458	-16.0446	63.6056	62.845	10.9107	-3.56239	-20.9313	-12.2415	0.335778	-6.44405	11.745	-8.81355	16.6	-15.8575	115.111	72.5344	7.17058	6.90269	-25.0668	-0.606867	1.94514	36.1293	0.313756	0.856225	36.8467	-3.69935
932	-1.4608	-1.09076	19.169	-0.733472	-0.351332	2.68872	-0.733508	-0.351256	8.50915	-0.526543	-0.308377	12.2182	-0.947351	-0.469681	13.2422	-1.9051	-0.476168	-11.4358	-2.60762	-1.00763	-9.28096	25.4733	-2.18348	28.1831	-16.2009	61.65	69.127	12.5389	-4.04625	-22.2581	-12.2098	0.329025	-6.47853	11.8342	-8.68116	16.4546	-15.702	115.062	72.4376	7.13041	6.90878	-25.0851	-0.610105	1.90609	36.0177	0.333472	0.845801	36.8071	-3.67035
934	-1.50815	-1.07295	19.1122	-0.752549	-0.339651	2.66331	-0.752584	-0.339573	8.48375	-0.541517	-0.300861	12.1992	-0.826583	-0.47187	13.4486	-1.68603	-0.530677	-11.0516	-2.63207	-1.0108	-9.27349	25.1614	-1.79144	28.5566	-16.0336	60.4453	74.676	13.6645	-4.35982	-23.0502	-12.1635	0.359447	-6.48812	11.8735	-8.5581	16.3686	-15.5608	115.053	72.3348	7.1582	6.93924	-25.0926	-0.618388	1.89207	35.9256	0.351079	0.832218	36.7651	-3.65087
936	-1.55212	-1.03058	19.0847	-0.768093	-0.317415	2.65107	-0.768126	-0.317335	8.47151	-0.554517	-0.285219	12.1901	-0.676315	-0.492212	13.5579	-1.42082	-0.627972	-10.8477	-2.69084	-0.999141	-9.22851	24.816	-1.14788	29.2273	-15.7442	59.8483	79.3976	14.3289	-4.52809	-23.3942	-12.1104	0.423269	-6.48969	11.8584	-8.4744	16.3411	-15.4451	115.09	72.2227	7.27615	6.98565	-25.1024	-0.629323	1.90456	35.8603	0.363695	0.824142	36.728	-3.65518
938	-1.58688	-0.99687	19.0665	-0.780375	-0.299732	2.64297	-0.780406	-0.299652	8.46341	-0.564798	-0.272774	12.184	-0.532223	-0.512159	13.5864	-1.16695	-0.720989	-10.7943	-2.74109	-0.88417	-9.15631	24.4546	-0.43662	30.0814	-15.6188	59.8657	83.0783	14.7807	-4.48807	-23.6307	-12.085	0.445587	-6.47841	11.8158	-8.40958	16.2967	-15.3326	115.168	72.1288	7.53312	6.97588	-25.1414	-0.630434	1.92507	35.8366	0.360938	0.815775	36.7239	-3.67015
940	-1.61101	-0.97368	19.0528	-0.788917	-0.287555	2.63684	-0.788947	-0.287474	8.45727	-0.57194	-0.264209	12.1794	-0.413218	-0.532228	13.5561	-0.95898	-0.803869	-10.8504	-2.80354	-0.747387	-9.06358	24.0163	0.622602	31.1292	-15.3299	60.7486	85.6832	14.2335	-4.28237	-23.5114	-12.0531	0.460596	-6.47488	11.7794	-8.38677	16.2662	-15.263	115.288	72.012	7.86118	6.92129	-25.264	-0.625513	1.89507	35.8257	0.372248	0.824184	36.7243	-3.67626
942	-1.62324	-0.958919	19.0462	-0.79299	-0.280066	2.63394	-0.793018	-0.279984	8.45437	-0.57545	-0.258867	12.1773	-0.324679	-0.554489	13.4804	-0.80751	-0.878575	-10.9908	-2.88011	-0.604246	-8.95684	23.4765	2.01617	32.3246	-14.8714	62.4393	87.2616	12.3942	-3.92149	-22.9177	-12.0108	0.476098	-6.47777	11.7615	-8.38725	16.2598	-15.2334	115.451	71.8658	8.22738	6.81607	-25.4738	-0.616515	1.82097	35.8217	0.397365	0.84513	36.7251	-3.67373
944	-1.61954	-0.943085	19.0664	-0.790043	-0.273379	2.64296	-0.790071	-0.273297	8.46339	-0.573669	-0.253671	12.184	-0.268975	-0.588095	13.3791	-0.720371	-0.960953	-11.1788	-2.96077	-0.434009	-8.85127	22.8475	3.49588	33.5683	-14.3594	64.4421	88.07	8.80219	-3.29448	-21.4708	-11.9777	0.491829	-6.46486	11.7722	-8.32694	16.3033	-15.2006	115.679	71.7005	8.56568	6.63342	-25.7282	-0.608825	1.79203	35.8273	0.404476	0.843881	36.7367	-3.68418
946	-1.61233	-0.891673	19.1079	-0.782525	-0.251347	2.66163	-0.782551	-0.251267	8.48206	-0.569433	-0.236709	12.1981	-0.193898	-0.63951	13.2739	-0.605296	-1.08343	-11.374	-3.06524	-0.284872	-8.73845	22.1246	4.87778	34.6765	-13.9206	66.4829	88.3133	4.269	-2.12366	-19.9083	-11.9161	0.544317	-6.41298	11.7888	-8.17734	16.3371	-15.1322	115.907	71.5402	8.93632	6.42118	-25.991	-0.601191	1.77736	35.8483	0.413387	0.839501	36.7537	-3.70766
948	-1.60259	-0.80287	19.1639	-0.770689	-0.213115	2.68682	-0.770711	-0.213036	8.50725	-0.562979	-0.207354	12.217	-0.091409	-0.703278	13.1686	-0.445602	-1.2394	-11.5693	-3.19621	-0.15787	-8.62268	21.3073	6.1159	35.5792	-13.4933	68.7078	87.9728	-0.659845	-0.606564	-18.585	-11.827	0.634214	-6.32724	11.7993	-7.94666	16.3519	-15.0292	116.111	71.3915	9.32918	6.20368	-26.2408	-0.592459	1.76825	35.8839	0.426217	0.833678	36.7757	-3.73916
950	-1.58153	-0.700151	19.2119	-0.752665	-0.169807	2.70857	-0.752683	-0.16973	8.529	-0.552209	-0.173825	12.2334	0.0210179	-0.753301	13.0518	-0.262762	-1.37464	-11.7866	-3.34918	-0.00826733	-8.52461	20.3741	7.28288	36.2059	-12.7322	72.1028	86.7428	-5.30277	0.247814	-17.4479	-11.7465	0.732217	-6.25131	11.7765	-7.69198	16.3697	-14.9313	116.262	71.2519	9.6511	6.02081	-26.4387	-0.577726	1.74707	35.925	0.436935	0.816734	36.8045	-3.75488
952	-1.55211	-0.619158	19.2494	-0.732832	-0.136772	2.72563	-0.732846	-0.136695	8.54606	-0.539442	-0.147868	12.2462	0.115357	-0.780979	12.9249	-0.10411	-1.46242	-12.023	-3.50479	0.149058	-8.4515	19.2933	8.26588	36.6343	-11.8475	75.9848	84.5322	-4.99751	0.363949	-19.1455	-11.693	0.805043	-6.19494	11.7483	-7.49768	16.394	-14.8531	116.35	71.1248	9.9614	5.9064	-26.6001	-0.563838	1.73822	35.9763	0.436616	0.799458	36.8404	-3.7707
954	-1.51412	-0.572809	19.2735	-0.712219	-0.119692	2.73659	-0.712231	-0.119619	8.55702	-0.525096	-0.133803	12.2545	0.177606	-0.784171	12.7997	0.00608511	-1.49319	-12.2562	-3.66454	0.312718	-8.4148	18.053	9.00044	36.8261	-10.585	80.6126	81.6383	-0.101822	-0.336619	-23.5841	-11.6683	0.846865	-6.16835	11.7186	-7.39643	16.4234	-14.7976	116.397	71.0122	10.2583	5.8503	-26.732	-0.552372	1.7343	36.0342	0.426695	0.792643	36.8831	-3.78984
956	-1.46502	-0.567903	19.2831	-0.690313	-0.121763	2.74099	-0.690326	-0.12169	8.56142	-0.50859	-0.133982	12.2578	0.186361	-0.766377	12.7083	0.0281214	-1.46448	-12.4262	-3.86417	0.491816	-8.44334	16.5919	9.36169	36.5027	-7.89017	88.337	79.3046	4.28703	-0.421803	-26.7456	-11.6509	0.875062	-6.19327	11.67	-7.42644	16.4534	-14.7756	116.498	70.9229	10.4784	5.76988	-26.8561	-0.54348	1.67978	36.0838	0.421858	0.835698	36.9304	-3.81326
958	-1.40458	-0.608068	19.2539	-0.66731	-0.144666	2.72807	-0.667325	-0.144598	8.5485	-0.489959	-0.149693	12.248	0.145627	-0.739208	12.7082	-0.0347354	-1.39877	-12.4261	-4.03608	0.647602	-8.54891	15.1864	9.29735	36.1335	-5.5897	94.2412	77.8446	7.46939	-1.12261	-28.9856	-11.6729	0.885263	-6.25901	11.6451	-7.48959	16.4403	-14.6376	116.661	70.8296	10.7019	5.70182	-26.9583	-0.533143	1.62052	36.1185	0.424277	0.862579	36.9839	-3.83232
960	-1.33793	-0.684136	19.1863	-0.644638	-0.183927	2.698	-0.644657	-0.183861	8.51843	-0.470552	-0.177667	12.2254	0.0714127	-0.705424	12.8068	-0.154643	-1.30766	-12.2425	-4.1637	0.773325	-8.704	13.965	9.00201	35.8823	-4.2368	97.0353	77.0468	9.46854	-1.96828	-30.0541	-11.7326	0.885738	-6.34258	11.6682	-7.57957	16.37	-14.3963	116.896	70.7224	10.9125	5.64103	-27.0206	-0.521456	1.57223	36.1326	0.431615	0.868743	37.0389	-3.8471
962	-1.28284	-0.761327	19.1057	-0.627079	-0.222708	2.66212	-0.627102	-0.222644	8.48255	-0.454989	-0.205606	12.1985	0.0167232	-0.663846	12.9771	-0.235505	-1.21055	-11.9263	-4.24855	0.888219	-8.78641	13.1482	9.37777	35.9023	-3.46995	95.3582	76.6271	11.3144	-0.326345	-30.1851	-11.8037	0.913194	-6.36478	11.788	-7.77089	16.2197	-14.2031	117.25	70.6123	10.9762	5.54516	-26.9366	-0.511696	1.56201	36.1118	0.426969	0.902987	37.0771	-3.86697
964	-1.24638	-0.818606	19.0137	-0.615921	-0.251184	2.62121	-0.615948	-0.251121	8.44164	-0.444852	-0.22624	12.1677	0.0120882	-0.601915	13.1681	-0.217545	-1.09669	-11.5719	-4.30347	0.967624	-8.84122	12.6377	9.61398	35.9888	-2.99229	94.5063	76.0502	12.4824	0.318851	-30.2968	-11.8284	0.929426	-6.34742	12.0074	-8.04747	16.0868	-14.3469	117.533	70.356	10.9242	5.42755	-27.0144	-0.50901	1.53615	36.0695	0.437454	0.932652	37.0974	-3.8848
966	-1.22494	-0.849051	18.9142	-0.609002	-0.266638	2.57697	-0.609029	-0.266575	8.3974	-0.438688	-0.237404	12.1345	0.0577567	-0.525028	13.3507	-0.102783	-0.975518	-11.2335	-4.33618	1.00878	-8.87642	12.4115	9.58371	36.0883	-2.74239	95.2099	75.2965	12.9925	-0.413562	-30.6292	-11.8029	0.930358	-6.30816	12.2863	-8.33176	15.9965	-14.7718	117.715	69.9524	10.7942	5.29642	-27.2826	-0.514538	1.49672	36.0147	0.460879	0.948561	37.1088	-3.89832
968	-1.195	-0.85319	18.8077	-0.596088	-0.271313	2.52972	-0.596116	-0.271252	8.35015	-0.428713	-0.240136	12.0991	0.118732	-0.464011	13.4808	0.0328437	-0.888871	-10.9927	-4.3619	1.02248	-8.89767	12.4798	9.46569	36.1438	-2.96427	94.9495	74.7736	13.4465	-0.64131	-30.5995	-11.7764	0.930306	-6.30514	12.4606	-8.29693	15.9553	-14.9205	117.848	69.521	10.7264	5.16541	-27.5658	-0.526098	1.50652	35.9677	0.461774	0.941239	37.1493	-3.90459
970	-1.16126	-0.838901	18.7374	-0.579988	-0.268135	2.49863	-0.580016	-0.268075	8.31906	-0.416858	-0.236781	12.0758	0.172026	-0.431667	13.514	0.142509	-0.85111	-10.9316	-4.38092	1.01176	-8.89782	12.633	9.36016	36.1862	-3.27245	94.5149	74.4333	13.7928	-0.68352	-30.5141	-11.7498	0.943	-6.30879	12.5583	-8.28677	15.9342	-15.0638	117.937	69.1822	10.6661	5.0788	-27.8047	-0.548715	1.52664	35.9338	0.459566	0.922414	37.2135	-3.9049
972	-1.12538	-0.816043	18.7061	-0.562281	-0.261275	2.48489	-0.562308	-0.261217	8.30532	-0.40404	-0.230555	12.0655	0.207491	-0.430265	13.4598	0.207079	-0.862597	-11.0325	-4.40135	0.983698	-8.87889	12.7875	9.30211	36.2283	-3.53262	94.107	74.2417	14.0203	-0.619647	-30.4087	-11.726	0.969744	-6.31463	12.5869	-8.37813	15.9172	-15.2356	117.994	68.9542	10.6336	5.04193	-27.9834	-0.577599	1.5436	35.9141	0.459603	0.898973	37.2917	-3.9018
974	-1.09391	-0.813882	18.6854	-0.548292	-0.263066	2.47579	-0.548319	-0.263009	8.29622	-0.393464	-0.231026	12.0587	0.221773	-0.453111	13.3831	0.223479	-0.909819	-11.175	-4.45334	0.955209	-8.85267	12.8534	9.31614	36.3109	-3.61084	94.0351	74.0669	14.0342	-0.703104	-30.2049	-11.7052	0.999195	-6.33002	12.5635	-8.5745	15.8759	-15.3877	118.017	68.7873	10.7386	5.04677	-28.116	-0.589011	1.53283	35.9078	0.47005	0.88809	37.3481	-3.90257
976	-1.05719	-0.821967	18.6504	-0.532852	-0.269823	2.46031	-0.53288	-0.269768	8.28075	-0.381489	-0.235123	12.0471	0.188543	-0.487939	13.4079	0.149603	-0.95986	-11.1285	-4.5125	0.948371	-8.83087	12.8464	9.2935	36.355	-3.56251	94.1505	73.8851	13.9328	-0.758052	-29.7298	-11.6989	1.03909	-6.34072	12.5255	-8.73157	15.8246	-15.4405	118.09	68.5528	10.9354	4.97695	-28.2812	-0.594756	1.52988	35.8882	0.472127	0.874094	37.3889	-3.91391
978	-1.01556	-0.839891	18.5739	-0.516033	-0.281401	2.4264	-0.516062	-0.281348	8.24683	-0.368169	-0.242753	12.0216	0.11498	-0.524161	13.5966	0.0032247	-0.996551	-10.7774	-4.57428	0.964736	-8.8017	12.7872	9.19063	36.3369	-3.47099	94.4144	73.6135	13.7381	-0.788833	-29.0406	-11.6988	1.07766	-6.32284	12.4937	-8.86908	15.7373	-15.4489	118.255	68.1638	11.1875	4.79993	-28.508	-0.596704	1.53895	35.8453	0.465608	0.856612	37.4109	-3.93409
980	-0.979408	-0.873424	18.377	-0.502729	-0.299615	2.33892	-0.50276	-0.299563	8.15935	-0.357028	-0.255603	11.956	0.0530135	-0.537302	14.0761	-0.110829	-0.996484	-9.88644	-4.65377	0.985691	-8.69903	12.7536	8.92221	36.2396	-3.64375	94.8186	72.9572	13.4397	-0.964576	-28.5351	-11.6605	1.07123	-6.19856	12.5	-9.22322	15.4895	-15.696	118.618	67.4147	11.4148	4.48528	-28.8354	-0.594682	1.54347	35.7699	0.470135	0.849566	37.4029	-3.9504
982	-0.94575	-0.914151	18.1197	-0.490989	-0.32088	2.22458	-0.491021	-0.320833	8.04501	-0.346842	-0.270851	11.8702	0.00683915	-0.523628	14.6187	-0.185562	-0.954539	-8.87854	-4.67365	1.00893	-8.58676	12.7314	8.69862	36.0878	-3.83795	95.1428	72.1428	13.0705	-1.13317	-28.1298	-11.6035	0.9884	-6.00449	12.5614	-9.65819	15.2036	-16.1863	118.926	66.4639	11.4931	4.24072	-29.1505	-0.581369	1.54584	35.6647	0.467336	0.835043	37.3686	-3.95193
984	-0.913797	-0.950918	17.8439	-0.47958	-0.340272	2.10203	-0.479616	-0.340223	7.92246	-0.337012	-0.284712	11.7783	-0.0253893	-0.487563	15.1327	-0.227121	-0.877611	-7.92397	-4.6323	1.02471	-8.47013	12.7369	8.5532	35.9125	-4.02188	95.3297	71.2709	12.6793	-1.28371	-27.8195	-11.5282	0.847077	-5.75379	12.6754	-10.0678	14.9273	-16.8357	119.12	65.4086	11.4125	4.09653	-29.4307	-0.557033	1.54852	35.5375	0.451273	0.815195	37.3144	-3.94281
986	-0.880404	-0.947642	17.6565	-0.464339	-0.342022	2.01887	-0.464374	-0.341973	7.8393	-0.325452	-0.285112	11.7159	-0.061495	-0.454092	15.4898	-0.278225	-0.804022	-7.26085	-4.59639	0.991904	-8.31593	12.8451	8.39553	35.8105	-4.29039	95.449	70.5119	12.4539	-1.5178	-27.626	-11.4254	0.745259	-5.45808	12.805	-10.1352	14.7346	-17.2738	119.189	64.484	11.2472	3.96273	-29.6992	-0.529704	1.56305	35.4133	0.411198	0.81789	37.2577	-3.95486
988	-0.852717	-0.927616	17.5378	-0.450336	-0.335795	1.96622	-0.45037	-0.335748	7.78665	-0.315345	-0.279606	11.6764	-0.106045	-0.414744	15.7236	-0.343637	-0.716654	-6.82679	-4.5772	0.954162	-8.11293	12.9984	8.32016	35.7564	-4.49755	95.2337	69.9366	12.1416	-1.76088	-27.4016	-11.3212	0.706269	-5.17709	12.9325	-10.0857	14.6186	-17.6033	119.212	63.6889	11.1275	3.81183	-30.0155	-0.499281	1.57334	35.3134	0.376486	0.814019	37.2222	-3.96129
990	-0.835955	-0.89537	17.4694	-0.440206	-0.323195	1.93596	-0.440239	-0.323149	7.75639	-0.308553	-0.269563	11.6538	-0.160181	-0.372222	15.858	-0.426136	-0.619992	-6.57719	-4.58	0.919468	-7.87727	13.1642	8.32963	35.7354	-4.63294	94.6045	69.567	11.6629	-1.95425	-27.1588	-11.2232	0.732688	-4.93437	13.0455	-10.0003	14.5641	-17.8578	119.231	63.0094	11.0975	3.62308	-30.3922	-0.46926	1.57435	35.2435	0.356607	0.805104	37.2099	-3.96063
992	-0.84499	-0.844805	17.3922	-0.439862	-0.300451	1.90167	-0.439893	-0.300406	7.7221	-0.309721	-0.252561	11.6281	-0.216948	-0.343701	15.9611	-0.518781	-0.547939	-6.38586	-4.60678	0.869968	-7.68932	13.2732	8.34446	35.7039	-4.80259	93.4524	69.4167	10.958	-1.89563	-27.0398	-11.1282	0.805915	-4.75807	13.13	-9.9952	14.5182	-18.1245	119.335	62.3601	11.1801	3.35689	-30.8189	-0.450581	1.56202	35.1993	0.358867	0.829157	37.2013	-3.9732
994	-0.861371	-0.80925	17.2805	-0.443937	-0.283753	1.85207	-0.443966	-0.283708	7.6725	-0.313801	-0.240372	11.5909	-0.297702	-0.310401	16.083	-0.653438	-0.458824	-6.15949	-4.62756	0.872654	-7.50557	13.3284	8.40162	35.6645	-4.92095	92.3917	69.2604	10.0199	-1.90737	-27.3836	-11.0533	0.864497	-4.61545	13.1415	-10.0735	14.4249	-18.3492	119.535	61.7118	11.353	3.03202	-31.2572	-0.446874	1.53606	35.1785	0.379282	0.835221	37.1963	-3.97176
996	-0.881384	-0.792118	17.1293	-0.451072	-0.274917	1.78483	-0.4511	-0.27487	7.60526	-0.319661	-0.234266	11.5405	-0.39781	-0.270512	16.2385	-0.821076	-0.351256	-5.8711	-4.638	0.928195	-7.32414	13.3329	8.50201	35.613	-4.9887	91.4504	69.0497	8.9495	-1.99489	-28.1485	-10.997	0.897628	-4.50194	13.0731	-10.216	14.2769	-18.5185	119.814	61.0602	11.5754	2.66948	-31.6904	-0.454591	1.50325	35.175	0.410833	0.820353	37.1934	-3.95838
998	-0.90856	-0.773422	16.9495	-0.46119	-0.264884	1.70489	-0.461217	-0.264837	7.52532	-0.327823	-0.227467	11.4805	-0.480723	-0.233113	16.4212	-0.958435	-0.254899	-5.53231	-4.64709	0.971325	-7.17547	13.2977	8.6367	35.5436	-5.06455	90.0873	68.8334	8.1253	-1.94022	-28.8609	-10.935	0.92999	-4.43221	12.9317	-10.3371	14.108	-18.6376	120.092	60.4233	11.7104	2.32403	-32.1132	-0.454647	1.48587	35.1701	0.433635	0.823592	37.1889	-3.96762
1000	-0.935819	-0.749476	16.7754	-0.470943	-0.252551	1.62751	-0.470968	-0.252502	7.44794	-0.335861	-0.218925	11.4225	-0.545059	-0.201828	16.6101	-1.06433	-0.176639	-5.18192	-4.66722	1.01418	-7.01614	13.2845	8.7405	35.4374	-5.18039	88.5038	68.684	7.37347	-1.65835	-29.4807	-10.8856	0.972107	-4.38534	12.8008	-10.375	13.9585	-18.6465	120.289	59.8666	11.8139	2.06309	-32.428	-0.452536	1.50564	35.1585	0.428893	0.817972	37.1858	-3.98061
1002	-0.965035	-0.720451	16.614	-0.481181	-0.237823	1.55574	-0.481205	-0.237773	7.37617	-0.344422	-0.208625	11.3687	-0.585106	-0.178826	16.8024	-1.12902	-0.122273	-4.82508	-4.69988	1.06352	-6.84008	13.2939	8.7731	35.2662	-5.32459	86.9779	68.556	6.79458	-1.2406	-30.0272	-10.8504	1.02221	-4.34001	12.7105	-10.3429	13.811	-18.5498	120.411	59.4186	11.8835	1.90673	-32.5986	-0.44923	1.55762	35.1406	0.399592	0.797565	37.1867	-3.99335
1004	-1.01162	-0.692598	16.4579	-0.499156	-0.222216	1.48628	-0.499179	-0.222165	7.30672	-0.358827	-0.198165	11.3166	-0.582273	-0.164673	17.0081	-1.11872	-0.0991764	-4.44314	-4.73886	1.15336	-6.65137	13.2634	8.65056	34.9353	-5.40412	86.5213	68.1703	6.88392	-1.13571	-30.6477	-10.8208	1.05801	-4.21999	12.6849	-10.3639	13.5448	-18.4165	120.594	59.1144	11.866	1.84727	-32.5915	-0.444811	1.60041	35.1246	0.377103	0.756986	37.1998	-4.00417
1006	-1.06559	-0.670852	16.2804	-0.520853	-0.208778	1.40735	-0.520876	-0.208724	7.22779	-0.375875	-0.189578	11.2574	-0.566927	-0.170526	17.2386	-1.09248	-0.117018	-4.01498	-4.7745	1.21066	-6.53099	13.1896	8.39814	34.5126	-5.57665	86.3001	67.7102	7.48363	-1.30623	-31.322	-10.7961	1.0995	-4.1435	12.7194	-10.4393	13.2418	-18.2363	120.81	58.9255	11.8308	1.8923	-32.4124	-0.4465	1.62256	35.1187	0.371245	0.729225	37.221	-4.01917
1008	-1.12009	-0.656212	16.0851	-0.543352	-0.198497	1.32042	-0.543373	-0.198441	7.14085	-0.393315	-0.183415	11.1922	-0.557542	-0.199978	17.4785	-1.08505	-0.175898	-3.56899	-4.80716	1.23015	-6.49327	13.0837	8.04299	34.0527	-5.85282	86.1184	67.2355	8.43014	-1.70485	-31.9736	-10.7723	1.14392	-4.13199	12.8146	-10.5813	12.9402	-18.066	121.046	58.8214	11.7873	2.02309	-32.0965	-0.453714	1.62416	35.1243	0.381596	0.719194	37.2475	-4.03879
1010	-1.15795	-0.647952	15.905	-0.559092	-0.192337	1.2403	-0.559112	-0.192279	7.06073	-0.405443	-0.179896	11.1321	-0.59434	-0.258396	17.6669	-1.17153	-0.271648	-3.21873	-4.85518	1.25973	-6.52311	12.9931	7.65936	33.7116	-6.14196	85.9056	66.81	9.21899	-2.07879	-32.2439	-10.7387	1.16107	-4.16426	12.9795	-10.8586	12.713	-18.1475	121.281	58.713	11.6925	2.18236	-31.7447	-0.456735	1.6207	35.1383	0.393555	0.715751	37.274	-4.06019
1012	-1.18073	-0.636239	15.7764	-0.568011	-0.185741	1.18315	-0.568029	-0.185683	7.00358	-0.41251	-0.175593	11.0893	-0.66564	-0.326672	17.7625	-1.32432	-0.373225	-3.04063	-4.89	1.29891	-6.5203	12.9636	7.29481	33.3964	-6.39768	85.8438	66.4959	9.87878	-2.49388	-32.4878	-10.6904	1.18136	-4.19024	13.18	-10.9858	12.5617	-18.2334	121.413	58.6104	11.6316	2.27561	-31.5104	-0.457412	1.62966	35.1563	0.395715	0.698727	37.2894	-4.07391
1014	-1.18912	-0.621268	15.7037	-0.570434	-0.178711	1.15084	-0.570452	-0.178652	6.97128	-0.414764	-0.170524	11.0651	-0.764482	-0.390853	17.7683	-1.52619	-0.457325	-3.02927	-4.90844	1.342	-6.47818	12.9933	6.9954	33.1157	-6.58815	85.9283	66.2947	10.4169	-2.9251	-32.766	-10.6359	1.2054	-4.2087	13.392	-10.9142	12.497	-18.2701	121.436	58.5073	11.6317	2.27522	-31.4336	-0.457601	1.65491	35.1754	0.388512	0.667026	37.2929	-4.08386
1016	-1.1846	-0.614767	15.6622	-0.567896	-0.176328	1.13244	-0.567914	-0.17627	6.95287	-0.413014	-0.168596	11.0513	-0.880612	-0.417011	17.7384	-1.74703	-0.465791	-3.08465	-4.92501	1.35858	-6.48327	13.0278	6.89136	32.9869	-6.64825	85.9874	66.1372	10.9096	-3.2486	-32.9936	-10.6149	1.20663	-4.27932	13.5727	-10.7081	12.5621	-18.2612	121.435	58.3762	11.7246	2.16139	-31.5144	-0.465091	1.69173	35.1913	0.387331	0.63947	37.2949	-4.11573
1018	-1.18184	-0.609243	15.6416	-0.566228	-0.174179	1.12331	-0.566246	-0.17412	6.94374	-0.411904	-0.166889	11.0444	-0.955508	-0.415312	17.7161	-1.88323	-0.437256	-3.12653	-4.93668	1.37015	-6.48315	13.0401	6.82795	32.9062	-6.65333	86.0082	66.005	11.4504	-3.48462	-33.1183	-10.6079	1.20283	-4.32895	13.6698	-10.5934	12.623	-18.2819	121.438	58.269	11.8303	2.07161	-31.5994	-0.470863	1.73303	35.2017	0.391737	0.606996	37.2906	-4.15766
1020	-1.18567	-0.601112	15.6343	-0.567262	-0.170331	1.12006	-0.567279	-0.170273	6.94049	-0.412924	-0.164083	11.042	-0.974315	-0.397777	17.72	-1.91165	-0.398991	-3.11956	-4.94716	1.37758	-6.4698	13.0293	6.77192	32.8346	-6.62608	85.9929	65.9084	12.0237	-3.6415	-33.1438	-10.6096	1.19962	-4.34779	13.6741	-10.6194	12.6386	-18.329	121.458	58.2185	11.9168	2.05483	-31.6176	-0.472771	1.77404	35.2067	0.400218	0.57469	37.277	-4.21015
1022	-1.20077	-0.581721	15.6285	-0.572352	-0.160655	1.11749	-0.572369	-0.160596	6.93792	-0.417355	-0.157184	11.0401	-0.938607	-0.402938	17.7708	-1.84803	-0.421094	-3.02507	-4.9731	1.3656	-6.45092	13.0343	6.74572	32.7185	-6.58079	85.9927	65.9154	12.4718	-3.76756	-33.1661	-10.6099	1.20522	-4.3692	13.6019	-10.734	12.5914	-18.3173	121.476	58.3092	11.9345	2.17081	-31.4561	-0.46879	1.80473	35.2075	0.403521	0.577408	37.2397	-4.29111
1024	-1.21291	-0.560372	15.6123	-0.575983	-0.150382	1.11034	-0.575999	-0.150322	6.93077	-0.420733	-0.149748	11.0347	-0.882723	-0.429622	17.8429	-1.75467	-0.489456	-2.89042	-4.9971	1.34571	-6.44686	13.0202	6.69764	32.5552	-6.54385	85.9622	66.0246	12.7681	-3.75719	-33.1082	-10.6333	1.20597	-4.36519	13.5069	-10.9121	12.4749	-18.2597	121.551	58.4568	11.9306	2.31736	-31.1793	-0.472943	1.82913	35.2096	0.414441	0.544391	37.2202	-4.3491
1026	-1.21868	-0.540172	15.5882	-0.576904	-0.141137	1.09966	-0.576918	-0.141077	6.92009	-0.422017	-0.142907	11.0267	-0.820134	-0.47175	17.919	-1.65411	-0.588196	-2.74824	-5.02034	1.31973	-6.45726	12.9763	6.61302	32.3545	-6.4876	85.9644	66.2086	12.8679	-3.61909	-32.8604	-10.6759	1.20446	-4.33729	13.4162	-11.1137	12.3158	-18.1629	121.682	58.6225	11.9075	2.45383	-30.841	-0.483993	1.84744	35.2143	0.430984	0.482994	37.2233	-4.37789
1028	-1.21939	-0.523026	15.5807	-0.575864	-0.133582	1.09636	-0.575878	-0.133522	6.91679	-0.421729	-0.137197	11.0243	-0.762029	-0.50374	17.9531	-1.55851	-0.66633	-2.68437	-5.06736	1.28693	-6.46195	12.8847	6.48895	32.16	-6.23212	86.3226	66.3621	12.6066	-3.47612	-31.9869	-10.7003	1.22329	-4.31435	13.3678	-11.2166	12.2258	-18.0302	121.823	58.7384	11.8307	2.51734	-30.5814	-0.483029	1.85973	35.2217	0.433656	0.496657	37.2267	-4.41129
1030	-1.21344	-0.518426	15.5762	-0.57289	-0.132044	1.09439	-0.572904	-0.131985	6.91483	-0.419605	-0.135856	11.0228	-0.728859	-0.515744	17.9766	-1.50181	-0.699528	-2.64056	-5.10191	1.23119	-6.44919	12.7967	6.3104	31.9909	-6.10717	86.6697	66.4957	12.3368	-3.39926	-31.1736	-10.7079	1.25654	-4.29808	13.3852	-11.2777	12.1703	-17.9777	121.863	58.7881	11.7299	2.55915	-30.4532	-0.475216	1.85325	35.2244	0.429779	0.51222	37.232	-4.40713
1032	-1.20127	-0.525151	15.5747	-0.568077	-0.135954	1.09372	-0.568091	-0.135896	6.91415	-0.415754	-0.138467	11.0223	-0.718947	-0.507973	17.9943	-1.48103	-0.688823	-2.60766	-5.1201	1.1586	-6.41141	12.7371	6.13401	31.8625	-6.12662	86.8899	66.5955	12.156	-3.38343	-30.5772	-10.6973	1.30009	-4.28339	13.4625	-11.3047	12.1463	-18.0278	121.788	58.7602	11.6218	2.58698	-30.4653	-0.462589	1.83571	35.2217	0.418104	0.512745	37.2385	-4.36897
1034	-1.18571	-0.528893	15.587	-0.561558	-0.138784	1.09922	-0.561572	-0.138726	6.91965	-0.4107	-0.140154	11.0264	-0.705275	-0.493766	17.9994	-1.45133	-0.667472	-2.59845	-5.14366	1.10845	-6.32784	12.7601	6.22214	31.8148	-6.01543	86.8451	66.6159	12.0934	-3.32424	-30.1485	-10.6638	1.3443	-4.24446	13.5545	-11.2913	12.1682	-18.1617	121.683	58.6258	11.5486	2.57817	-30.5924	-0.449592	1.84939	35.2189	0.387079	0.49511	37.2438	-4.35036
1036	-1.16741	-0.529928	15.6046	-0.553628	-0.140631	1.10707	-0.553642	-0.140574	6.9275	-0.404656	-0.141013	11.0323	-0.677231	-0.481915	17.9962	-1.39622	-0.655104	-2.60455	-5.15153	1.07269	-6.24977	12.7786	6.30718	31.778	-5.9214	86.7848	66.62	12.1208	-3.27858	-29.8726	-10.633	1.37039	-4.18698	13.6227	-11.2132	12.1864	-18.2751	121.511	58.4903	11.4689	2.5961	-30.7237	-0.439643	1.88473	35.2192	0.35231	0.45208	37.2527	-4.32908
1038	-1.14997	-0.527767	15.6235	-0.545827	-0.141004	1.11555	-0.545842	-0.140948	6.93598	-0.398804	-0.140779	11.0386	-0.63062	-0.474914	17.9861	-1.30886	-0.657688	-2.62336	-5.14533	1.04786	-6.19188	12.7747	6.33139	31.7328	-5.86826	86.7601	66.6226	12.2314	-3.25815	-29.714	-10.6124	1.37885	-4.12344	13.6587	-11.1081	12.1885	-18.3528	121.306	58.3949	11.3763	2.65139	-30.8122	-0.434786	1.92798	35.2225	0.322414	0.398093	37.2648	-4.30286
1040	-1.14606	-0.521806	15.6355	-0.543653	-0.138667	1.12087	-0.543667	-0.138611	6.9413	-0.397333	-0.138887	11.0426	-0.563508	-0.470956	17.972	-1.18511	-0.672611	-2.64958	-5.1492	1.0214	-6.16115	12.7591	6.31332	31.6721	-5.83205	86.7039	66.6182	12.4303	-3.2694	-29.5659	-10.605	1.39538	-4.1016	13.6809	-11.1492	12.1719	-18.4511	121.214	58.3985	11.2751	2.72854	-30.788	-0.439031	1.92932	35.2227	0.315883	0.400591	37.2737	-4.27541
1042	-1.15056	-0.517269	15.6498	-0.545284	-0.136286	1.12722	-0.545298	-0.13623	6.94765	-0.398708	-0.137207	11.0474	-0.485787	-0.469526	17.9447	-1.04291	-0.695604	-2.70042	-5.162	1.00653	-6.14147	12.7461	6.2531	31.6063	-5.81895	86.8095	66.6147	12.6447	-3.27698	-29.3905	-10.6022	1.3984	-4.09202	13.672	-11.2484	12.1675	-18.5379	121.202	58.4259	11.2042	2.78822	-30.7388	-0.447037	1.9091	35.2282	0.32484	0.415428	37.2864	-4.259
1044	-1.16135	-0.514872	15.6696	-0.549844	-0.134333	1.13602	-0.549858	-0.134277	6.95645	-0.402246	-0.136036	11.054	-0.403561	-0.470269	17.904	-0.893286	-0.724032	-2.77601	-5.17904	0.999788	-6.13211	12.7454	6.15168	31.5377	-5.84606	87.0562	66.619	12.8462	-3.27647	-29.2131	-10.601	1.38691	-4.0877	13.6373	-11.3776	12.1852	-18.6133	121.249	58.4553	11.1666	2.82358	-30.6952	-0.456251	1.87579	35.2387	0.343376	0.430283	37.3045	-4.25359
1046	-1.17541	-0.510996	15.7008	-0.55573	-0.131443	1.14988	-0.555744	-0.131386	6.97032	-0.406837	-0.134245	11.0644	-0.323201	-0.474085	17.8544	-0.748162	-0.757492	-2.86837	-5.17943	0.975358	-6.14706	12.7825	5.99955	31.4618	-5.98716	87.1777	66.6453	13.0034	-3.28248	-29.2083	-10.5965	1.37572	-4.08598	13.6113	-11.4961	12.2406	-18.7079	121.29	58.4668	11.1274	2.84548	-30.7056	-0.462642	1.84618	35.2469	0.356009	0.430164	37.3295	-4.24503
1048	-1.18321	-0.512899	15.7283	-0.559321	-0.13159	1.16206	-0.559334	-0.131532	6.9825	-0.409515	-0.134577	11.0735	-0.281237	-0.472191	17.8203	-0.671139	-0.767873	-2.93185	-5.17171	0.946656	-6.17283	12.8318	5.86948	31.3912	-6.15774	87.2091	66.709	13.1099	-3.31935	-29.1817	-10.5991	1.35864	-4.08254	13.5872	-11.6077	12.2649	-18.781	121.297	58.5027	11.1284	2.89341	-30.6838	-0.462968	1.82937	35.2526	0.355407	0.443882	37.3485	-4.2418
1050	-1.18202	-0.519745	15.75	-0.559356	-0.134628	1.17169	-0.55937	-0.13457	6.99212	-0.409348	-0.136841	11.0808	-0.285623	-0.460033	17.8081	-0.675151	-0.744159	-2.95452	-5.15977	0.917738	-6.20381	12.8804	5.7947	31.3472	-6.31151	87.1746	66.7996	13.1595	-3.37092	-29.1009	-10.6085	1.33866	-4.07412	13.5694	-11.696	12.257	-18.8308	121.266	58.5513	11.1611	2.95759	-30.6357	-0.458758	1.82567	35.2553	0.343955	0.465527	37.3607	-4.23972
1052	-1.17044	-0.52154	15.7728	-0.554442	-0.136269	1.18183	-0.554456	-0.136211	7.00226	-0.405572	-0.13774	11.0884	-0.331307	-0.430208	17.8188	-0.748504	-0.674504	-2.93481	-5.15299	0.894731	-6.23101	12.8996	5.83191	31.4085	-6.34987	87.1684	66.8559	13.1349	-3.33697	-29.0132	-10.6136	1.33224	-4.05119	13.5826	-11.6966	12.2819	-18.8888	121.212	58.5238	11.15	2.9555	-30.6701	-0.460564	1.82377	35.2536	0.34213	0.438843	37.3777	-4.21252
1054	-1.15966	-0.519811	15.7982	-0.549598	-0.136296	1.19314	-0.549612	-0.136239	7.01358	-0.401953	-0.137437	11.0968	-0.392053	-0.380438	17.8339	-0.842677	-0.56345	-2.90711	-5.14875	0.872759	-6.25447	12.9106	5.93082	31.4862	-6.29231	87.1969	66.9088	13.0721	-3.32491	-28.9409	-10.6101	1.32848	-4.031	13.582	-11.6715	12.321	-18.9319	121.184	58.4774	11.1536	2.92373	-30.7324	-0.460893	1.82629	35.252	0.337207	0.421811	37.3888	-4.19354
1056	-1.15179	-0.515643	15.8263	-0.54584	-0.135017	1.20567	-0.545854	-0.134961	7.0261	-0.399232	-0.136228	11.1062	-0.46046	-0.315815	17.8441	-0.945916	-0.42271	-2.88881	-5.14438	0.849433	-6.28235	12.9194	6.05354	31.5662	-6.18249	87.2649	66.967	12.9834	-3.35658	-28.8909	-10.6004	1.32323	-4.02066	13.5609	-11.6459	12.3719	-18.9651	121.18	58.4328	11.1784	2.88464	-30.7959	-0.460078	1.83149	35.2519	0.32973	0.421867	37.3947	-4.18566
1058	-1.14369	-0.513811	15.8535	-0.542167	-0.134784	1.21779	-0.542181	-0.134728	7.03822	-0.396506	-0.135805	11.1153	-0.534971	-0.255503	17.8343	-1.06181	-0.28766	-2.90764	-5.13027	0.818745	-6.35358	12.9256	6.08587	31.671	-6.19691	87.3714	67.05	12.8822	-3.42583	-28.8758	-10.6017	1.30864	-4.03347	13.5387	-11.6721	12.431	-19.0289	121.158	58.4313	11.2019	2.90682	-30.7866	-0.467242	1.83445	35.2538	0.332497	0.411633	37.4078	-4.16722
1060	-1.13469	-0.508439	15.8903	-0.537826	-0.133046	1.23419	-0.537839	-0.132991	7.05462	-0.393378	-0.134212	11.1276	-0.625362	-0.216512	17.7999	-1.21383	-0.185977	-2.97225	-5.11248	0.787415	-6.41996	12.9574	6.14393	31.8259	-6.19336	87.4933	67.1042	12.7438	-3.49621	-28.792	-10.5959	1.29137	-4.04832	13.5008	-11.6637	12.5239	-19.0982	121.093	58.4127	11.2168	2.91871	-30.8	-0.468797	1.82009	35.2512	0.336844	0.423286	37.4171	-4.15859
1062	-1.12484	-0.500506	15.9332	-0.532912	-0.13024	1.25327	-0.532925	-0.130185	7.0737	-0.389893	-0.131781	11.1419	-0.734838	-0.198565	17.7504	-1.40771	-0.11607	-3.06473	-5.09362	0.757753	-6.46596	13.0181	6.25203	32.0191	-6.15369	87.6032	67.1182	12.588	-3.54469	-28.6412	-10.5831	1.2748	-4.05786	13.4426	-11.6115	12.6412	-19.1575	120.999	58.3611	11.2269	2.89642	-30.8604	-0.463583	1.78896	35.2437	0.341059	0.454918	37.4227	-4.16028
1064	-1.1144	-0.498866	15.9593	-0.528225	-0.130283	1.26492	-0.528239	-0.130228	7.08535	-0.386391	-0.1315	11.1507	-0.867759	-0.182869	17.7273	-1.64506	-0.0425632	-3.10863	-5.07918	0.730012	-6.47615	13.096	6.41926	32.1862	-6.12048	87.6006	67.1072	12.508	-3.50377	-28.5267	-10.5793	1.26729	-4.0533	13.3569	-11.5562	12.7288	-19.1687	120.954	58.2618	11.2619	2.80268	-30.9846	-0.45956	1.75356	35.235	0.34848	0.469282	37.4328	-4.15574
1066	-1.1087	-0.502669	15.9666	-0.526033	-0.132385	1.26815	-0.526047	-0.132331	7.08858	-0.384618	-0.132927	11.1531	-1.01411	-0.154825	17.736	-1.90274	0.0576305	-3.09372	-5.06436	0.719935	-6.45918	13.1655	6.52901	32.2953	-6.12956	87.6536	67.0378	12.4863	-3.48899	-28.4737	-10.583	1.25982	-4.04094	13.2596	-11.5171	12.7641	-19.1352	120.95	58.1687	11.2877	2.70413	-31.1055	-0.456818	1.74889	35.2274	0.340296	0.480296	37.4536	-4.15464
1068	-1.11037	-0.509265	15.9572	-0.527283	-0.135168	1.26398	-0.527297	-0.135113	7.08441	-0.385371	-0.135091	11.15	-1.16302	-0.110625	17.769	-2.15971	0.187772	-3.03447	-5.05039	0.725273	-6.42487	13.2179	6.55815	32.3338	-6.18334	87.7684	66.9234	12.5342	-3.52675	-28.4932	-10.5908	1.25021	-4.02626	13.16	-11.5023	12.7469	-19.0622	120.98	58.1097	11.2999	2.63518	-31.1842	-0.456765	1.77377	35.2226	0.318818	0.487226	37.4826	-4.15333
1070	-1.12453	-0.508051	15.9442	-0.533386	-0.133544	1.25815	-0.533399	-0.133489	7.07859	-0.390035	-0.134277	11.1456	-1.28616	-0.0528817	17.7883	-2.36514	0.334136	-3.00086	-5.04439	0.718069	-6.40315	13.2448	6.54024	32.2948	-6.24607	87.8169	66.8403	12.7004	-3.61659	-28.5891	-10.5871	1.23839	-4.02336	13.0713	-11.5167	12.7006	-18.9607	121.017	58.1406	11.3143	2.66652	-31.1347	-0.462545	1.78642	35.2245	0.310687	0.479178	37.5004	-4.12986
1072	-1.14544	-0.502336	15.9339	-0.542091	-0.129406	1.25355	-0.542104	-0.12935	7.07398	-0.396808	-0.13175	11.1421	-1.37494	0.0116904	17.7818	-2.50554	0.481909	-3.01495	-5.05464	0.722342	-6.39103	13.2718	6.46188	32.2018	-6.33622	87.7865	66.8096	12.9507	-3.71099	-28.7261	-10.5837	1.2247	-4.03894	13.0266	-11.5635	12.667	-18.9019	121.061	58.2217	11.32	2.75646	-31.013	-0.479606	1.79183	35.2324	0.317353	0.452158	37.5237	-4.09717
1074	-1.16923	-0.493339	15.9295	-0.551804	-0.123586	1.25157	-0.551817	-0.123529	7.072	-0.404443	-0.12803	11.1407	-1.42971	0.0769541	17.749	-2.58351	0.620069	-3.07779	-5.07786	0.743498	-6.39051	13.3	6.32772	32.0769	-6.44751	87.6875	66.8301	13.2615	-3.79042	-28.8814	-10.5854	1.20724	-4.0697	13.0304	-11.62	12.6634	-18.8902	121.104	58.3255	11.3288	2.87703	-30.854	-0.503638	1.78752	35.2444	0.335013	0.420383	37.5536	-4.06244
1076	-1.1866	-0.483521	15.9345	-0.558648	-0.117889	1.25375	-0.55866	-0.117831	7.07419	-0.409927	-0.124212	11.1423	-1.4636	0.126946	17.7029	-2.62839	0.723639	-3.16476	-5.09154	0.785517	-6.40899	13.3042	6.15258	31.9771	-6.54338	87.5909	66.8674	13.5706	-3.82981	-28.9979	-10.6036	1.17678	-4.09418	13.0709	-11.5896	12.7121	-18.8676	121.126	58.3762	11.4054	2.95284	-30.7517	-0.510931	1.76493	35.254	0.341889	0.450886	37.5788	-4.04345
1078	-1.19987	-0.475136	15.9443	-0.563809	-0.113133	1.25814	-0.563821	-0.113075	7.07857	-0.414093	-0.120987	11.1456	-1.486	0.168343	17.6577	-2.65512	0.807658	-3.2496	-5.10502	0.823963	-6.43294	13.318	6.00471	31.8945	-6.63039	87.4764	66.9018	13.9062	-3.82503	-29.1545	-10.6231	1.14651	-4.11623	13.1032	-11.5412	12.7698	-18.8299	121.153	58.4206	11.4773	3.01522	-30.6476	-0.516566	1.72922	35.2599	0.355972	0.47899	37.6025	-4.02777
1080	-1.20876	-0.467983	15.9583	-0.567149	-0.109254	1.26433	-0.56716	-0.109195	7.08476	-0.416842	-0.118298	11.1503	-1.5023	0.202858	17.6198	-2.67303	0.876929	-3.3208	-5.11703	0.848415	-6.45976	13.3421	5.90005	31.8335	-6.70364	87.3739	66.9263	14.2395	-3.79266	-29.3513	-10.6378	1.12266	-4.13618	13.1193	-11.4904	12.8261	-18.7821	121.185	58.4677	11.5166	3.07092	-30.5362	-0.521128	1.6895	35.2602	0.37464	0.491679	37.6197	-4.01785
1082	-1.21163	-0.457589	15.9771	-0.567593	-0.104418	1.2727	-0.567604	-0.104359	7.09313	-0.417489	-0.114705	11.1565	-1.51916	0.231773	17.5963	-2.6939	0.935885	-3.3652	-5.11639	0.840616	-6.49754	13.3438	5.81687	31.8068	-6.74691	87.4297	66.9407	14.4449	-3.8065	-29.5327	-10.6373	1.11819	-4.16119	13.1379	-11.441	12.8859	-18.7528	121.198	58.524	11.4744	3.12773	-30.4303	-0.51326	1.67357	35.2516	0.373204	0.499037	37.6085	-4.03778
1084	-1.20791	-0.450452	15.9999	-0.565413	-0.101522	1.28286	-0.565423	-0.101464	7.10329	-0.416049	-0.11239	11.1642	-1.54333	0.260611	17.5824	-2.72817	0.996985	-3.39188	-5.10957	0.829047	-6.51138	13.3544	5.8093	31.8221	-6.7463	87.436	66.9399	14.5516	-3.81066	-29.623	-10.6337	1.12026	-4.14884	13.1476	-11.3862	12.9266	-18.7467	121.173	58.5391	11.4133	3.17404	-30.3903	-0.506703	1.69019	35.233	0.356026	0.481187	37.59	-4.0494
1086	-1.199	-0.447687	16.0262	-0.561304	-0.100947	1.29457	-0.561315	-0.100889	7.115	-0.413019	-0.111685	11.1729	-1.57633	0.290173	17.5713	-2.77833	1.06235	-3.41357	-5.0957	0.819012	-6.50531	13.3751	5.87329	31.8827	-6.70507	87.3995	66.926	14.5581	-3.80914	-29.6164	-10.6292	1.1227	-4.10248	13.1482	-11.3237	12.9521	-18.7691	121.106	58.5085	11.3499	3.20628	-30.4322	-0.503718	1.73224	35.2082	0.327919	0.442924	37.5712	-4.04561
1088	-1.19048	-0.44788	16.0549	-0.557604	-0.101632	1.30737	-0.557614	-0.101575	7.1278	-0.410212	-0.111947	11.1825	-1.61614	0.317664	17.5437	-2.84148	1.12661	-3.46618	-5.065	0.805017	-6.5322	13.3821	5.9339	31.9924	-6.65699	87.5473	66.914	14.4344	-3.86765	-29.5783	-10.6224	1.11012	-4.07869	13.1507	-11.2427	13.0016	-18.828	120.991	58.4697	11.2827	3.22568	-30.5502	-0.500083	1.76438	35.1913	0.30338	0.420517	37.5587	-4.0351
1090	-1.18384	-0.44786	16.0878	-0.554711	-0.102066	1.322	-0.554721	-0.102008	7.14243	-0.408026	-0.112071	11.1935	-1.65837	0.342726	17.4865	-2.90959	1.18795	-3.57364	-5.02831	0.780586	-6.56434	13.3857	6.04607	32.1353	-6.56574	87.7602	66.8991	14.2708	-3.96137	-29.5119	-10.6081	1.10763	-4.0545	13.1362	-11.2028	13.056	-18.9309	120.882	58.3926	11.2586	3.20755	-30.7348	-0.49728	1.76424	35.1806	0.296686	0.41256	37.5537	-4.02023
1092	-1.17844	-0.449385	16.1208	-0.55249	-0.103077	1.33668	-0.552501	-0.10302	7.15711	-0.406305	-0.11267	11.2045	-1.7038	0.363892	17.4075	-2.98463	1.24382	-3.72167	-4.99364	0.750716	-6.59273	13.3845	6.21763	32.3075	-6.42593	88.0041	66.8781	14.0902	-4.04284	-29.4033	-10.5888	1.11458	-4.03522	13.1011	-11.1954	13.1197	-19.0813	120.767	58.2675	11.2797	3.14349	-30.9983	-0.495537	1.73107	35.1768	0.306523	0.420815	37.5609	-4.00194
1094	-1.16797	-0.463844	16.1365	-0.549061	-0.11021	1.34364	-0.549073	-0.110153	7.16407	-0.403284	-0.117775	11.2097	-1.76349	0.384802	17.3495	-3.0859	1.30371	-3.83096	-4.98385	0.744123	-6.60154	13.3641	6.43554	32.5116	-6.2462	88.237	66.8389	13.8856	-3.93971	-29.1816	-10.5802	1.10245	-4.05706	13.0531	-11.1312	13.2241	-19.2973	120.535	58.0834	11.3008	3.02922	-31.3992	-0.494801	1.68841	35.1828	0.309436	0.448627	37.6006	-3.97605
1096	-1.16262	-0.480772	16.1458	-0.548074	-0.118033	1.34772	-0.548086	-0.117977	7.16815	-0.402043	-0.123555	11.2128	-1.81651	0.354683	17.3172	-3.1926	1.26766	-3.89165	-4.97555	0.737273	-6.61051	13.3329	6.68822	32.7415	-6.04288	88.4934	66.8004	13.6616	-3.75596	-28.9003	-10.5701	1.09471	-4.10478	12.9723	-11.0086	13.3557	-19.505	120.247	57.8537	11.37	2.8598	-31.9225	-0.494553	1.64667	35.1889	0.317946	0.49245	37.6356	-3.96596
1098	-1.16495	-0.49643	16.1504	-0.550348	-0.1247	1.34976	-0.550361	-0.124643	7.17019	-0.403314	-0.128683	11.2143	-1.85501	0.266582	17.3128	-3.29289	1.12018	-3.89906	-4.96524	0.726772	-6.61797	13.3056	6.9675	32.9772	-5.83015	88.7369	66.763	13.4391	-3.52846	-28.5904	-10.5579	1.09564	-4.16364	12.858	-10.8447	13.4938	-19.665	119.964	57.6007	11.4888	2.63851	-32.5181	-0.494952	1.61169	35.1928	0.334505	0.533372	37.657	-3.98301
1100	-1.17536	-0.506364	16.1499	-0.555704	-0.128225	1.34946	-0.555717	-0.128168	7.16989	-0.407089	-0.131663	11.2141	-1.87276	0.134941	17.338	-3.37036	0.88538	-3.8501	-4.96145	0.719126	-6.59074	13.3333	7.29188	33.1575	-5.61473	88.7914	66.7072	13.2812	-3.28429	-28.3045	-10.5498	1.10431	-4.18429	12.7238	-10.708	13.5753	-19.7047	119.884	57.3713	11.6214	2.35536	-33.0482	-0.497603	1.59236	35.1964	0.362121	0.490263	37.6657	-4.05651
1102	-1.19163	-0.509049	16.14	-0.563042	-0.128131	1.34502	-0.563055	-0.128073	7.16545	-0.412579	-0.13207	11.2108	-1.85179	0.0258563	17.3622	-3.36939	0.678485	-3.80242	-4.95442	0.717295	-6.59324	13.3833	7.45266	33.2589	-5.5581	88.7712	66.6552	13.2282	-3.19005	-28.1522	-10.553	1.10272	-4.20396	12.5822	-10.645	13.5918	-19.6247	119.915	57.2793	11.7479	2.19911	-33.306	-0.499097	1.57624	35.1969	0.382023	0.466851	37.6688	-4.11693
1104	-1.21049	-0.504182	16.1234	-0.57091	-0.124537	1.33763	-0.570923	-0.124479	7.15806	-0.418689	-0.129898	11.2052	-1.7964	-0.0393596	17.3746	-3.29062	0.540228	-3.77704	-4.94478	0.718098	-6.63524	13.4444	7.41836	33.2704	-5.67158	88.6921	66.6333	13.2872	-3.25788	-28.1467	-10.567	1.09087	-4.23087	12.4574	-10.6644	13.5491	-19.4609	120.014	57.3475	11.8491	2.21442	-33.2535	-0.499325	1.56091	35.1952	0.391196	0.476567	37.6707	-4.14742
1106	-1.22322	-0.491714	16.1143	-0.575491	-0.118081	1.33358	-0.575503	-0.118022	7.15401	-0.422528	-0.125371	11.2022	-1.73518	-0.0459875	17.3624	-3.18116	0.507525	-3.79845	-4.9423	0.702865	-6.69729	13.5058	7.26904	33.175	-5.85182	88.5038	66.7325	13.4437	-3.37132	-28.222	-10.5837	1.08772	-4.2656	12.4279	-10.7728	13.4755	-19.3762	120.083	57.5595	11.8648	2.40033	-32.9466	-0.503002	1.54373	35.1981	0.401204	0.478153	37.6801	-4.14645
1108	-1.22377	-0.479944	16.1101	-0.574792	-0.112889	1.33175	-0.574804	-0.112829	7.15218	-0.42234	-0.121447	11.2008	-1.70498	-0.0327447	17.3494	-3.12151	0.521687	-3.82235	-4.95489	0.692588	-6.7489	13.5171	7.09158	33.0526	-5.9784	88.3316	66.8261	13.6146	-3.47774	-28.3357	-10.5952	1.08776	-4.30699	12.4512	-10.766	13.4437	-19.2158	120.147	57.7486	11.893	2.57234	-32.6209	-0.49717	1.55768	35.1978	0.382737	0.465676	37.6935	-4.14734
1110	-1.21334	-0.470798	16.1077	-0.569488	-0.109717	1.33074	-0.569499	-0.109658	7.15117	-0.41858	-0.118735	11.2001	-1.71094	-0.0147273	17.3436	-3.12623	0.556746	-3.83367	-4.98069	0.691564	-6.78598	13.4737	6.90728	32.9209	-6.03283	88.2076	66.8926	13.7733	-3.56464	-28.4663	-10.5989	1.08907	-4.35388	12.5169	-10.613	13.4593	-18.9722	120.202	57.8798	11.9421	2.68842	-32.3394	-0.482512	1.60004	35.1936	0.342565	0.434403	37.7084	-4.16489
1112	-1.20287	-0.462893	16.0946	-0.56426	-0.107121	1.32494	-0.564271	-0.107063	7.14537	-0.414838	-0.116463	11.1957	-1.73311	-0.0130821	17.3569	-3.16615	0.567006	-3.80938	-5.00452	0.69804	-6.8264	13.404	6.68383	32.757	-6.08028	88.1464	66.9714	13.9051	-3.66016	-28.5882	-10.5926	1.087	-4.40183	12.6232	-10.3861	13.4629	-18.7408	120.21	57.9955	11.9456	2.77365	-32.0862	-0.474837	1.63189	35.1888	0.334498	0.37408	37.7184	-4.22138
1114	-1.1977	-0.456027	16.0793	-0.561433	-0.104564	1.31818	-0.561443	-0.104506	7.13861	-0.412888	-0.114376	11.1907	-1.75283	-0.0120576	17.3597	-3.20179	0.575546	-3.80449	-5.02183	0.707979	-6.87447	13.3511	6.48132	32.6043	-6.14523	88.026	67.0414	14.0485	-3.73649	-28.7177	-10.5851	1.08389	-4.45766	12.7387	-10.211	13.4683	-18.5691	120.204	58.1137	11.937	2.88091	-31.8375	-0.466486	1.63186	35.1869	0.347575	0.311316	37.7139	-4.31151
1116	-1.19888	-0.450333	16.0651	-0.56149	-0.102012	1.31188	-0.5615	-0.101954	7.13232	-0.413093	-0.112477	11.1859	-1.76516	-0.00919423	17.347	-3.22327	0.585291	-3.82831	-5.02894	0.718421	-6.93044	13.329	6.31505	32.4838	-6.23827	87.8543	67.0983	14.1875	-3.79685	-28.8406	-10.5802	1.08113	-4.51909	12.8456	-10.1172	13.4783	-18.4708	120.2	58.2292	11.9226	3.00161	-31.6087	-0.457678	1.60049	35.1875	0.376683	0.262145	37.6965	-4.41768
1118	-1.20388	-0.445958	16.0577	-0.563325	-0.0997164	1.30859	-0.563336	-0.0996583	7.12902	-0.414612	-0.110883	11.1835	-1.77242	-0.00762379	17.3254	-3.2359	0.591167	-3.86866	-5.01841	0.722108	-6.99217	13.345	6.16774	32.4306	-6.38374	87.7788	67.1489	14.2278	-3.88469	-28.8953	-10.5832	1.0825	-4.57345	12.9155	-10.0748	13.4979	-18.4331	120.233	58.3047	11.8972	3.04637	-31.4726	-0.455087	1.56378	35.1838	0.408783	0.265178	37.6844	-4.47599
1120	-1.20874	-0.447108	16.0525	-0.565544	-0.0998476	1.30627	-0.565555	-0.0997893	7.1267	-0.416262	-0.111126	11.1817	-1.78405	-0.00690264	17.3121	-3.25682	0.596786	-3.89349	-4.99926	0.724266	-7.03499	13.375	6.14256	32.4518	-6.45394	87.7876	67.149	14.17	-3.9458	-28.8776	-10.5872	1.08606	-4.61141	12.9362	-10.0796	13.5311	-18.4483	120.247	58.2984	11.9006	3.03841	-31.472	-0.454517	1.54276	35.1752	0.425761	0.28444	37.6712	-4.50643
1122	-1.21184	-0.454049	16.0483	-0.567456	-0.102655	1.30439	-0.567467	-0.102596	7.12482	-0.417509	-0.113349	11.1803	-1.80023	-0.00483359	17.3127	-3.28562	0.606086	-3.89283	-4.97262	0.723464	-7.05782	13.4085	6.24392	32.5424	-6.43533	87.8719	67.0998	14.0239	-3.97302	-28.7959	-10.5891	1.09105	-4.63054	12.9066	-10.1304	13.5688	-18.5119	120.235	58.2151	11.9284	2.98631	-31.5987	-0.455139	1.54135	35.1628	0.424838	0.30527	37.6581	-4.51117
1124	-1.21139	-0.463497	16.0456	-0.568008	-0.106841	1.30314	-0.568019	-0.106782	7.12357	-0.417651	-0.116515	11.1794	-1.81212	0.00666034	17.3299	-3.30346	0.630705	-3.86133	-4.93233	0.709424	-7.08308	13.4279	6.39114	32.6725	-6.40215	87.9827	67.0494	13.8407	-3.98694	-28.705	-10.5846	1.09694	-4.63075	12.8325	-10.2455	13.5649	-18.6111	120.243	58.1279	11.9269	2.9139	-31.7537	-0.457232	1.55028	35.1524	0.415151	0.299502	37.6536	-4.48542
1126	-1.20914	-0.475811	16.036	-0.567992	-0.112445	1.29887	-0.568003	-0.112386	7.1193	-0.417276	-0.120706	11.1762	-1.82028	0.0261784	17.3548	-3.31179	0.668497	-3.81557	-4.89388	0.688725	-7.10203	13.4531	6.55315	32.8223	-6.3597	88.1729	66.9861	13.6018	-3.99345	-28.5391	-10.572	1.09793	-4.62897	12.7648	-10.3248	13.5704	-18.7792	120.195	57.9839	11.8821	2.80974	-32.028	-0.460453	1.55868	35.1412	0.404144	0.299418	37.6456	-4.44732
1128	-1.20575	-0.489894	16.0202	-0.567616	-0.118931	1.29181	-0.567628	-0.118873	7.11224	-0.416575	-0.125536	11.1709	-1.8217	0.0508347	17.3798	-3.30608	0.713358	-3.7696	-4.86039	0.66545	-7.11391	13.4821	6.71974	32.9841	-6.30678	88.4243	66.9124	13.3311	-3.98095	-28.2995	-10.5529	1.09441	-4.63071	12.7122	-10.3507	13.6019	-19.0106	120.096	57.7715	11.8183	2.66462	-32.4294	-0.464589	1.5645	35.1303	0.395414	0.308454	37.6342	-4.40776
1130	-1.20205	-0.50204	16.0088	-0.566947	-0.124582	1.28671	-0.56696	-0.124524	7.10714	-0.415708	-0.129721	11.167	-1.80635	0.0702113	17.385	-3.2715	0.743358	-3.76021	-4.82645	0.648641	-7.12214	13.4883	6.89795	33.1634	-6.22385	88.6267	66.8381	13.1277	-3.8844	-28.0459	-10.5344	1.09349	-4.63931	12.6559	-10.3467	13.6854	-19.2604	120.015	57.4713	11.8571	2.43745	-32.9368	-0.469232	1.57289	35.1258	0.394418	0.312668	37.6329	-4.39253
1132	-1.19871	-0.51279	15.998	-0.566329	-0.12959	1.2819	-0.566343	-0.129532	7.10233	-0.414921	-0.133429	11.1634	-1.77539	0.0856516	17.3749	-3.20972	0.761214	-3.77856	-4.80366	0.643021	-7.11972	13.4952	7.09515	33.3195	-6.09379	88.7884	66.7768	12.9517	-3.76839	-27.7939	-10.5245	1.09586	-4.65106	12.579	-10.3849	13.7649	-19.5003	119.986	57.1854	11.9109	2.21289	-33.4029	-0.474242	1.58159	35.1237	0.391918	0.30443	37.6295	-4.3727
1134	-1.19762	-0.519309	15.9861	-0.566358	-0.132567	1.27657	-0.566371	-0.132509	7.09701	-0.414749	-0.135661	11.1594	-1.72663	0.0966464	17.3557	-3.11693	0.765085	-3.81356	-4.79452	0.644131	-7.11271	13.5013	7.27959	33.4282	-5.94041	88.8966	66.7361	12.8187	-3.65918	-27.5769	-10.5229	1.10274	-4.66622	12.4826	-10.4613	13.8185	-19.6816	120.007	56.9662	11.9618	2.03634	-33.7471	-0.47991	1.58763	35.1233	0.389375	0.286938	37.6222	-4.34735
1136	-1.20633	-0.509255	15.9678	-0.569364	-0.127517	1.26847	-0.569377	-0.127458	7.0889	-0.417319	-0.132087	11.1533	-1.64799	0.100308	17.347	-2.97218	0.745096	-3.82845	-4.79778	0.627074	-7.12967	13.4761	7.31926	33.436	-5.86888	88.9178	66.7281	12.8151	-3.59924	-27.495	-10.5184	1.11764	-4.68973	12.383	-10.4753	13.8179	-19.6407	120.036	56.9136	12.0186	1.99842	-33.8193	-0.488427	1.5798	35.1258	0.403068	0.282782	37.6145	-4.33923
1138	-1.21479	-0.496144	15.9458	-0.572016	-0.121156	1.25869	-0.572029	-0.121097	7.07912	-0.419709	-0.127514	11.146	-1.56784	0.105368	17.3511	-2.82427	0.72686	-3.81968	-4.80986	0.607992	-7.17152	13.4557	7.27257	33.3846	-5.88634	88.8342	66.7551	12.9055	-3.57453	-27.5127	-10.5171	1.13452	-4.71653	12.3215	-10.5046	13.7576	-19.5433	120.063	56.9883	12.0478	2.06347	-33.6758	-0.494199	1.57097	35.1255	0.415774	0.282659	37.6095	-4.33803
1140	-1.21925	-0.484402	15.9235	-0.573027	-0.115715	1.24883	-0.573039	-0.115656	7.06926	-0.420813	-0.123521	11.1386	-1.49604	0.114806	17.3653	-2.69013	0.719271	-3.79227	-4.82635	0.590562	-7.22857	13.4435	7.1707	33.296	-5.97207	88.6661	66.8088	13.0619	-3.57612	-27.6027	-10.5197	1.15176	-4.7424	12.3089	-10.5398	13.6638	-19.4283	120.088	57.1389	12.056	2.18918	-33.3943	-0.495584	1.56419	35.1207	0.423222	0.28356	37.6061	-4.34204
1142	-1.21353	-0.478648	15.9148	-0.570056	-0.113669	1.24497	-0.570068	-0.11361	7.06541	-0.418724	-0.121803	11.1357	-1.44221	0.131008	17.3743	-2.58646	0.73029	-3.7749	-4.83415	0.574425	-7.25749	13.4185	7.09141	33.2174	-6.02361	88.502	66.8572	13.2067	-3.57426	-27.689	-10.5242	1.17039	-4.75455	12.3463	-10.4734	13.6529	-19.2915	120.108	57.1932	12.1058	2.24328	-33.2302	-0.490352	1.55475	35.1098	0.425347	0.283485	37.5947	-4.35353
1144	-1.20756	-0.477169	15.9045	-0.567311	-0.113523	1.24043	-0.567323	-0.113464	7.06086	-0.41668	-0.12152	11.1323	-1.40134	0.15364	17.3816	-2.50424	0.75751	-3.76099	-4.83892	0.568124	-7.2773	13.391	7.01593	33.141	-6.06176	88.3893	66.8942	13.3239	-3.58418	-27.765	-10.5267	1.18262	-4.76408	12.4041	-10.3714	13.6519	-19.1663	120.154	57.2068	12.1648	2.22799	-33.1475	-0.488533	1.57251	35.1037	0.418415	0.261403	37.5854	-4.36413
1146	-1.20348	-0.479036	15.8893	-0.56566	-0.114706	1.23364	-0.565672	-0.114648	7.05407	-0.415368	-0.122304	11.1272	-1.37108	0.182221	17.3864	-2.43932	0.799253	-3.75203	-4.84153	0.571728	-7.29353	13.3657	6.93878	33.0661	-6.09561	88.334	66.921	13.4135	-3.60648	-27.8257	-10.5269	1.18543	-4.77565	12.4639	-10.2612	13.6451	-19.0619	120.221	57.1981	12.2242	2.16325	-33.129	-0.491696	1.61576	35.1042	0.403837	0.220783	37.5793	-4.37052
1148	-1.19926	-0.482961	15.8672	-0.564104	-0.11682	1.22384	-0.564116	-0.116762	7.04427	-0.414065	-0.123793	11.1199	-1.34765	0.21511	17.3841	-2.38537	0.851325	-3.75649	-4.84039	0.577593	-7.31442	13.3512	6.83985	32.9858	-6.15878	88.3003	66.9532	13.5101	-3.63188	-27.8679	-10.5283	1.17191	-4.79931	12.4878	-10.1888	13.6294	-18.975	120.263	57.2048	12.2808	2.14256	-33.1084	-0.495169	1.65048	35.1065	0.388619	0.197796	37.5701	-4.36953
1150	-1.20073	-0.481001	15.8519	-0.564583	-0.115886	1.21703	-0.564595	-0.115828	7.03746	-0.414481	-0.123131	11.1148	-1.32067	0.250431	17.3765	-2.32409	0.906709	-3.77051	-4.84403	0.580975	-7.33857	13.3531	6.75208	32.9252	-6.22372	88.2635	66.9903	13.5856	-3.67442	-27.9167	-10.528	1.16617	-4.81968	12.4828	-10.1727	13.6063	-18.9136	120.308	57.2384	12.302	2.15235	-33.0668	-0.503928	1.66868	35.11	0.385312	0.176671	37.5638	-4.35539
1152	-1.20826	-0.472804	15.8453	-0.567231	-0.111714	1.21411	-0.567242	-0.111655	7.03454	-0.41673	-0.120187	11.1126	-1.28971	0.288847	17.3709	-2.2545	0.966343	-3.78087	-4.85254	0.580653	-7.36317	13.3682	6.69167	32.8907	-6.27649	88.2121	67.0249	13.6359	-3.72601	-27.968	-10.525	1.17138	-4.83597	12.4551	-10.2115	13.5814	-18.8832	120.353	57.2934	12.2904	2.18878	-33.0055	-0.516114	1.66734	35.1134	0.394666	0.159753	37.5613	-4.33205
1154	-1.2183	-0.464494	15.8415	-0.570973	-0.107286	1.21243	-0.570984	-0.107227	7.03286	-0.419812	-0.117121	11.1113	-1.26391	0.336351	17.394	-2.19141	1.04383	-3.73817	-4.85914	0.577598	-7.37794	13.3774	6.69417	32.8828	-6.2825	88.1195	67.0296	13.675	-3.73417	-27.9796	-10.5162	1.17716	-4.86372	12.4259	-10.2834	13.5769	-18.9039	120.364	57.3334	12.291	2.24147	-32.9591	-0.51944	1.64593	35.1141	0.40604	0.16987	37.5618	-4.32054
1156	-1.22648	-0.460915	15.8401	-0.574274	-0.105073	1.2118	-0.574285	-0.105014	7.03223	-0.422423	-0.115681	11.1109	-1.24669	0.3856	17.4322	-2.14355	1.1272	-3.66753	-4.85631	0.575584	-7.3822	13.388	6.71613	32.895	-6.28239	88.0949	67.0022	13.6632	-3.77065	-27.971	-10.5078	1.17661	-4.8728	12.3999	-10.3271	13.5697	-18.9214	120.347	57.346	12.281	2.27897	-32.9344	-0.521942	1.62236	35.1091	0.41793	0.180209	37.5595	-4.31782
1158	-1.23079	-0.463157	15.8419	-0.576343	-0.10571	1.21257	-0.576354	-0.105651	7.033	-0.423928	-0.116291	11.1114	-1.23588	0.430345	17.4761	-2.10899	1.20446	-3.58624	-4.84315	0.573932	-7.37924	13.4003	6.74747	32.9263	-6.2867	88.1401	66.9531	13.6031	-3.8344	-27.9493	-10.5018	1.1682	-4.85888	12.3821	-10.3319	13.5597	-18.9303	120.309	57.3302	12.2637	2.29339	-32.9357	-0.525262	1.60472	35.0992	0.427399	0.184317	37.5532	-4.32159
1160	-1.22896	-0.469893	15.8514	-0.57608	-0.108783	1.21678	-0.576091	-0.108723	7.03721	-0.423534	-0.118566	11.1146	-1.21838	0.454429	17.5013	-2.06912	1.24206	-3.53922	-4.8251	0.56784	-7.3844	13.411	6.79207	32.981	-6.2967	88.1511	66.9251	13.5457	-3.85159	-27.9334	-10.4997	1.1557	-4.83307	12.3855	-10.3255	13.567	-18.967	120.262	57.3005	12.2686	2.29481	-32.9672	-0.529397	1.60568	35.0906	0.425857	0.183005	37.5414	-4.32278
1162	-1.22088	-0.477771	15.8672	-0.573172	-0.112833	1.22379	-0.573184	-0.112774	7.04422	-0.421101	-0.121399	11.1199	-1.19661	0.458528	17.508	-2.02806	1.24205	-3.52656	-4.80126	0.547315	-7.3903	13.4228	6.83182	33.0517	-6.326	88.1698	66.9285	13.4637	-3.86487	-27.8823	-10.5006	1.13373	-4.80193	12.3882	-10.2968	13.5893	-19.0028	120.239	57.2578	12.2916	2.24926	-33.0307	-0.533397	1.61607	35.0856	0.420923	0.167443	37.5361	-4.31976
1164	-1.20777	-0.486102	15.8864	-0.568098	-0.117472	1.23236	-0.56811	-0.117413	7.05279	-0.41701	-0.12453	11.1263	-1.17138	0.447023	17.4977	-1.98585	1.21266	-3.54514	-4.77469	0.513603	-7.39591	13.432	6.86878	33.1352	-6.36703	88.1986	66.957	13.3661	-3.87802	-27.7978	-10.5042	1.10206	-4.77008	12.3815	-10.2566	13.6224	-19.0371	120.246	57.2061	12.3245	2.16212	-33.1219	-0.536278	1.63167	35.0852	0.413636	0.151698	37.5366	-4.32671
1166	-1.19436	-0.496716	15.8998	-0.563067	-0.123153	1.2383	-0.56308	-0.123095	7.05873	-0.412885	-0.128446	11.1307	-1.14553	0.43659	17.4788	-1.94206	1.18513	-3.57968	-4.75535	0.48093	-7.40602	13.4192	6.93342	33.2294	-6.37301	88.2128	66.9729	13.31	-3.86725	-27.7291	-10.5102	1.06316	-4.74735	12.3522	-10.252	13.6508	-19.094	120.265	57.1547	12.3373	2.08661	-33.2235	-0.533423	1.64397	35.0885	0.402487	0.188428	37.521	-4.4067
1168	-1.1812	-0.505678	15.9063	-0.558016	-0.128107	1.2412	-0.558029	-0.12805	7.06163	-0.40879	-0.13182	11.1329	-1.11907	0.434038	17.4642	-1.89452	1.17169	-3.60628	-4.75006	0.456052	-7.39757	13.4113	6.99359	33.3193	-6.37975	88.2605	66.9595	13.259	-3.86543	-27.6453	-10.5145	1.02493	-4.72644	12.3038	-10.2709	13.6661	-19.1582	120.286	57.1059	12.3275	2.01334	-33.3334	-0.534936	1.65767	35.0958	0.378549	0.336218	37.5241	-4.51626
1170	-1.16981	-0.509758	15.9093	-0.553347	-0.130791	1.24255	-0.55336	-0.130734	7.06298	-0.405128	-0.133523	11.1339	-1.09027	0.43909	17.4561	-1.84019	1.17124	-3.62102	-4.75649	0.438843	-7.36988	13.4163	7.04689	33.3992	-6.38708	88.3313	66.9207	13.2168	-3.87618	-27.5434	-10.5157	0.993738	-4.70292	12.2425	-10.3109	13.6677	-19.223	120.309	57.0631	12.3028	1.9478	-33.4396	-0.548951	1.66633	35.1133	0.350645	0.546075	37.5788	-4.60026
1172	-1.16378	-0.49819	15.9252	-0.549797	-0.126156	1.24967	-0.54981	-0.126099	7.0701	-0.402776	-0.129822	11.1392	-1.05159	0.440957	17.4477	-1.76893	1.16162	-3.63593	-4.75658	0.418733	-7.34033	13.442	7.11743	33.466	-6.35837	88.3312	66.8947	13.2293	-3.87022	-27.4277	-10.5127	0.987752	-4.66137	12.188	-10.3695	13.6634	-19.2755	120.353	57.0337	12.301	1.90864	-33.5063	-0.602962	1.64163	35.166	0.360463	0.543862	37.8026	-4.45296
1174	-1.16648	-0.489259	15.9435	-0.550285	-0.121978	1.25782	-0.550298	-0.121921	7.07825	-0.403414	-0.126724	11.1454	-1.0078	0.441537	17.4365	-1.68875	1.14794	-3.65607	-4.75897	0.401986	-7.32533	13.4768	7.17416	33.5121	-6.34069	88.3355	66.8748	13.257	-3.93405	-27.3474	-10.5052	0.984066	-4.63466	12.1512	-10.4395	13.6619	-19.3204	120.395	57.0344	12.3051	1.90904	-33.5204	-0.650283	1.5928	35.2375	0.405386	0.522362	38.0149	-4.36927
1176	-1.17531	-0.485333	15.9607	-0.553859	-0.11951	1.26543	-0.553871	-0.119453	7.08587	-0.406247	-0.125104	11.1511	-0.961274	0.439744	17.4248	-1.60439	1.12899	-3.67718	-4.76411	0.390322	-7.32418	13.5107	7.20397	33.5309	-6.34232	88.3434	66.8665	13.2938	-4.04838	-27.3107	-10.4959	0.978179	-4.62286	12.1378	-10.5052	13.6624	-19.3555	120.424	57.0612	12.3115	1.94264	-33.485	-0.677701	1.53477	35.3063	0.464501	0.524879	38.1557	-4.39487
1178	-1.17628	-0.477762	15.9707	-0.553692	-0.116087	1.2699	-0.553704	-0.11603	7.09033	-0.406344	-0.122531	11.1544	-0.916623	0.430449	17.4279	-1.52611	1.09681	-3.67071	-4.76746	0.385735	-7.31373	13.5187	7.17805	33.4962	-6.36035	88.2798	66.8954	13.3575	-4.04908	-27.3008	-10.4966	0.97426	-4.59308	12.1576	-10.5153	13.6464	-19.3696	120.424	57.0814	12.315	1.97177	-33.4239	-0.677758	1.52369	35.2941	0.447953	0.546838	38.1444	-4.42609
1180	-1.1745	-0.470031	15.982	-0.552307	-0.112809	1.27495	-0.552319	-0.112752	7.09539	-0.405522	-0.119987	11.1582	-0.875563	0.420043	17.4244	-1.45471	1.0639	-3.67656	-4.77235	0.384401	-7.30492	13.4953	7.15586	33.4716	-6.33438	88.2231	66.9269	13.4034	-4.01546	-27.2863	-10.4988	0.970307	-4.56288	12.1873	-10.4866	13.648	-19.3661	120.41	57.0942	12.3262	1.98873	-33.376	-0.664805	1.50939	35.2857	0.419601	0.686202	38.1257	-4.53021
1182	-1.16991	-0.46345	15.9959	-0.54978	-0.110252	1.28115	-0.549791	-0.110195	7.10158	-0.4038	-0.117907	11.1629	-0.839612	0.410533	17.4078	-1.39223	1.0345	-3.70685	-4.77678	0.387356	-7.29671	13.4549	7.14772	33.4662	-6.27232	88.1779	66.9588	13.4285	-3.96486	-27.2677	-10.5046	0.964698	-4.53624	12.2147	-10.4387	13.6704	-19.3517	120.396	57.0987	12.3493	1.98883	-33.3521	-0.646979	1.49283	35.3107	0.388176	0.861846	38.1724	-4.67471
1184	-1.15718	-0.462297	16.0085	-0.544117	-0.110725	1.28677	-0.544128	-0.110669	7.1072	-0.399539	-0.11789	11.1671	-0.814727	0.404977	17.3707	-1.34845	1.01628	-3.77555	-4.76915	0.406072	-7.27606	13.4667	7.13972	33.4518	-6.26651	88.0854	67.0189	13.4659	-3.89995	-27.2833	-10.5333	0.951639	-4.51764	12.2157	-10.4419	13.6948	-19.3554	120.433	57.0943	12.3935	1.96259	-33.3527	-0.638533	1.53615	35.402	0.319216	0.660266	38.4037	-4.6783
1186	-1.15024	-0.454541	16.0252	-0.540471	-0.107833	1.29421	-0.540482	-0.107777	7.11464	-0.397002	-0.115487	11.1727	-0.780386	0.394389	17.3313	-1.28913	0.985651	-3.84814	-4.76014	0.412951	-7.25537	13.4864	7.10277	33.4352	-6.30007	87.9957	67.0769	13.5074	-3.85498	-27.3178	-10.5554	0.940466	-4.48911	12.2058	-10.4414	13.7142	-19.3347	120.48	57.103	12.4372	1.95093	-33.3417	-0.653212	1.52485	35.5694	0.312719	0.218656	38.9053	-4.64411
1188	-1.15128	-0.439604	16.0451	-0.539751	-0.10115	1.30313	-0.539761	-0.101094	7.12356	-0.396898	-0.110438	11.1794	-0.737574	0.377892	17.2976	-1.21644	0.941259	-3.91013	-4.75398	0.405602	-7.23673	13.5035	7.05092	33.4208	-6.34934	87.9235	67.1199	13.5491	-3.84373	-27.3574	-10.5647	0.934461	-4.45032	12.1922	-10.4369	13.725	-19.2961	120.53	57.1249	12.4714	1.95786	-33.3168	-0.694403	1.45147	35.8002	0.37678	-0.38409	39.6347	-4.60693
1190	-1.1559	-0.426283	16.0607	-0.540726	-0.0949016	1.31004	-0.540736	-0.0948458	7.13047	-0.398032	-0.105825	11.1846	-0.70987	0.359323	17.2828	-1.17215	0.898054	-3.93733	-4.7583	0.402205	-7.21722	13.5143	7.07835	33.4256	-6.31951	87.8791	67.1234	13.5811	-3.88922	-27.3556	-10.5639	0.938666	-4.41761	12.1909	-10.4824	13.7218	-19.3098	120.599	57.1361	12.4835	1.95679	-33.3094	-0.77324	1.39218	36.0498	0.477655	-0.962196	40.3717	-4.49932
1192	-1.15778	-0.417824	16.072	-0.540885	-0.0910141	1.31511	-0.540894	-0.0909583	7.13554	-0.398403	-0.102925	11.1884	-0.694755	0.347674	17.275	-1.14851	0.871703	-3.95159	-4.76386	0.396723	-7.19617	13.5181	7.10335	33.4281	-6.28747	87.8773	67.1117	13.5937	-3.934	-27.3505	-10.558	0.942655	-4.38768	12.1909	-10.505	13.7147	-19.3184	120.641	57.1458	12.4744	1.95724	-33.3005	-0.794742	1.36928	36.2122	0.46134	-1.34885	40.8546	-4.52373
1194	-1.15676	-0.413	16.0809	-0.540058	-0.0889572	1.31907	-0.540068	-0.0889015	7.1395	-0.397919	-0.101331	11.1913	-0.688729	0.345038	17.2664	-1.13836	0.86491	-3.96746	-4.77069	0.39017	-7.17381	13.5177	7.11028	33.424	-6.2699	87.9028	67.096	13.5927	-3.96366	-27.3492	-10.5492	0.944107	-4.36008	12.1918	-10.4944	13.7081	-19.3131	120.645	57.1564	12.452	1.96469	-33.2858	-0.764588	1.36484	36.2821	0.338942	-1.44928	41.0842	-4.64082
1196	-1.15986	-0.400403	16.0954	-0.540422	-0.08315	1.32555	-0.540431	-0.0830943	7.14598	-0.398567	-0.0970081	11.1962	-0.676563	0.351563	17.238	-1.11376	0.872894	-4.02003	-4.79024	0.38991	-7.14866	13.5296	7.11061	33.4139	-6.26712	87.8764	67.0968	13.6149	-3.98323	-27.3492	-10.5384	0.944636	-4.33076	12.2035	-10.4729	13.7066	-19.3055	120.605	57.1752	12.4434	2.00297	-33.2578	-0.801381	1.25873	36.3436	0.297765	-1.00186	41.3506	-4.53915
1198	-1.1627	-0.395916	16.1071	-0.541317	-0.0809262	1.33074	-0.541325	-0.0808704	7.15118	-0.39938	-0.0953991	11.2001	-0.668899	0.353919	17.1897	-1.09868	0.874975	-4.10977	-4.80079	0.394418	-7.14237	13.5319	7.0988	33.4119	-6.26756	87.8543	67.1184	13.6282	-3.97177	-27.3435	-10.5375	0.941268	-4.3224	12.2158	-10.4705	13.7259	-19.3221	120.604	57.1744	12.4638	2.00669	-33.254	-0.873132	1.17901	36.4653	0.354752	-0.817839	41.7498	-4.33603
1200	-1.16454	-0.39969	16.1162	-0.542429	-0.0824104	1.33479	-0.542438	-0.0823545	7.15522	-0.400117	-0.0965768	11.2031	-0.66502	0.34877	17.1283	-1.09299	0.86477	-4.22359	-4.80046	0.40078	-7.15204	13.5245	7.078	33.4176	-6.2706	87.8367	67.1564	13.6315	-3.93142	-27.3339	-10.5466	0.935484	-4.33105	12.2246	-10.4842	13.7613	-19.3519	120.644	57.1587	12.5089	1.97847	-33.2676	-0.9569	1.15188	36.636	0.47237	-1.02122	42.2495	-4.07373
1202	-1.16556	-0.396922	16.1331	-0.542665	-0.0810719	1.34227	-0.542674	-0.081016	7.1627	-0.400382	-0.0955851	11.2087	-0.653589	0.336178	17.0819	-1.07619	0.838255	-4.30972	-4.80303	0.397819	-7.14529	13.5258	7.06098	33.416	-6.28865	87.7778	67.1901	13.6489	-3.88754	-27.3353	-10.554	0.935747	-4.31874	12.2201	-10.4622	13.7797	-19.317	120.632	57.1739	12.5452	1.99491	-33.2325	-0.976729	1.17959	36.7274	0.462405	-1.33027	42.5852	-3.80949
1204	-1.16899	-0.395324	16.1448	-0.544049	-0.0800667	1.34749	-0.544057	-0.0800106	7.16793	-0.401482	-0.0949184	11.2127	-0.638906	0.323253	17.0577	-1.05373	0.80982	-4.35449	-4.80455	0.391649	-7.12463	13.532	7.07189	33.4033	-6.29273	87.697	67.2055	13.6667	-3.85876	-27.339	-10.5591	0.940637	-4.29606	12.2247	-10.4568	13.77	-19.282	120.613	57.2034	12.5608	2.02251	-33.181	-0.977566	1.15816	36.7852	0.444518	-1.45614	42.8208	-3.55367
1206	-1.17519	-0.396402	16.1494	-0.546857	-0.0800325	1.3495	-0.546865	-0.079976	7.16993	-0.403583	-0.0950721	11.2142	-0.621076	0.312146	17.0482	-1.02499	0.783487	-4.3719	-4.80566	0.385273	-7.09587	13.5422	7.09702	33.3799	-6.29139	87.614	67.204	13.6853	-3.85226	-27.3436	-10.562	0.947902	-4.26884	12.2395	-10.4703	13.7379	-19.2559	120.603	57.2369	12.5595	2.04808	-33.1299	-0.972531	1.06893	36.8228	0.44767	-1.35542	42.9781	-3.30122
1208	-1.18278	-0.40098	16.1487	-0.550548	-0.0814357	1.34919	-0.550556	-0.0813789	7.16963	-0.406252	-0.0963591	11.2139	-0.597448	0.305704	17.0165	-0.98395	0.763827	-4.43042	-4.81129	0.386584	-7.08515	13.5557	7.04623	33.351	-6.3577	87.594	67.2078	13.7194	-3.87448	-27.3522	-10.5654	0.94824	-4.2554	12.2456	-10.4625	13.7205	-19.2128	120.634	57.244	12.5768	2.04103	-33.1217	-0.975963	0.928153	36.8635	0.49133	-1.15782	43.1104	-3.0139
1210	-1.18847	-0.403488	16.1523	-0.553247	-0.0820714	1.35077	-0.553255	-0.0820143	7.1712	-0.408228	-0.0970068	11.2151	-0.570868	0.290764	16.9486	-0.940286	0.727888	-4.55631	-4.81679	0.387	-7.07618	13.5649	7.01192	33.3298	-6.39432	87.5906	67.2199	13.745	-3.90541	-27.362	-10.5683	0.94981	-4.24269	12.2534	-10.463	13.7117	-19.1913	120.667	57.2515	12.5888	2.03241	-33.1249	-0.992869	0.859255	36.899	0.513758	-1.1211	43.2287	-2.73697
1212	-1.19137	-0.403296	16.1614	-0.554507	-0.081732	1.35479	-0.554515	-0.0816748	7.17523	-0.409193	-0.0968308	11.2181	-0.543115	0.264528	16.8469	-0.898277	0.671136	-4.74489	-4.82282	0.385076	-7.06523	13.5688	7.00662	33.318	-6.38933	87.5925	67.2387	13.7604	-3.93486	-27.3715	-10.5697	0.953744	-4.2297	12.2633	-10.4745	13.7114	-19.1963	120.691	57.2638	12.5918	2.03078	-33.13	-1.02333	0.873128	36.9325	0.507802	-1.24549	43.3475	-2.48311
1214	-1.19115	-0.403895	16.1711	-0.554463	-0.0819862	1.35912	-0.554472	-0.081929	7.17955	-0.409145	-0.0970142	11.2214	-0.519555	0.228334	16.7379	-0.867443	0.597673	-4.94703	-4.83659	0.382249	-7.05045	13.5703	6.99794	33.3091	-6.38458	87.6007	67.2517	13.7807	-3.9463	-27.3773	-10.5669	0.957507	-4.22426	12.2674	-10.4866	13.7189	-19.2143	120.697	57.274	12.5897	2.04124	-33.129	-1.06005	0.887576	36.9813	0.506738	-1.25413	43.5014	-2.25294
1216	-1.19126	-0.403104	16.1806	-0.554457	-0.0816049	1.36333	-0.554465	-0.0815477	7.18376	-0.409166	-0.0967251	11.2245	-0.49066	0.190279	16.638	-0.827687	0.518837	-5.13217	-4.85209	0.382704	-7.03563	13.5711	6.98024	33.2974	-6.38863	87.5813	67.2586	13.8132	-3.93108	-27.3832	-10.5627	0.960872	-4.21853	12.2769	-10.4785	13.7302	-19.2229	120.677	57.2838	12.5855	2.0632	-33.1113	-1.0989	0.878131	37.0327	0.514702	-1.15871	43.6743	-2.05709
1218	-1.1924	-0.400132	16.19	-0.554724	-0.080186	1.36752	-0.554733	-0.0801288	7.18795	-0.409458	-0.0956781	11.2277	-0.454961	0.152895	16.5516	-0.775451	0.438686	-5.29232	-4.86779	0.385725	-7.01974	13.5707	6.95654	33.2809	-6.40025	87.5282	67.2603	13.8534	-3.89302	-27.3903	-10.5571	0.963507	-4.20783	12.2929	-10.4503	13.7415	-19.2129	120.641	57.2942	12.5834	2.09287	-33.0717	-1.13957	0.841297	37.0818	0.5354	-0.985465	43.8607	-1.90767
1220	-1.19387	-0.393216	16.202	-0.554822	-0.0770051	1.37286	-0.55483	-0.0769479	7.19329	-0.409738	-0.0933021	11.2317	-0.414111	0.116855	16.4752	-0.71348	0.359044	-5.43371	-4.8839	0.3845	-6.99437	13.5652	6.95158	33.2592	-6.39582	87.4506	67.2604	13.8731	-3.85381	-27.4018	-10.5471	0.963665	-4.17928	12.3092	-10.4214	13.7415	-19.1738	120.633	57.3084	12.5979	2.11302	-32.9995	-1.18705	0.799876	37.1183	0.572912	-0.863386	44.0452	-1.84097
1222	-1.19443	-0.386412	16.215	-0.554532	-0.0739426	1.37864	-0.55454	-0.0738854	7.19907	-0.40972	-0.0909893	11.236	-0.378719	0.0833449	16.3983	-0.66065	0.285871	-5.57628	-4.89549	0.38001	-6.96815	13.5641	6.93796	33.2331	-6.40761	87.3695	67.2692	13.8887	-3.83587	-27.4053	-10.5389	0.96843	-4.14989	12.3257	-10.4037	13.738	-19.1213	120.623	57.3322	12.6188	2.14525	-32.9153	-1.23518	0.761553	37.1617	0.622203	-0.762903	44.2573	-1.84172
1224	-1.19329	-0.379567	16.2302	-0.553491	-0.0709928	1.38543	-0.553498	-0.0709357	7.20586	-0.409133	-0.0887114	11.2411	-0.351215	0.0533501	16.315	-0.621015	0.22187	-5.73068	-4.90159	0.368123	-6.94364	13.5648	6.92161	33.2062	-6.43397	87.2917	67.2878	13.9064	-3.8424	-27.4023	-10.5325	0.978547	-4.12335	12.3402	-10.4045	13.7325	-19.0652	120.619	57.3633	12.6404	2.1844	-32.8312	-1.28686	0.728671	37.2134	0.677591	-0.677381	44.5005	-1.89188
1226	-1.18776	-0.368548	16.2548	-0.550198	-0.0665394	1.3964	-0.550205	-0.0664826	7.21683	-0.406961	-0.085161	11.2493	-0.330506	0.0298465	16.2158	-0.591508	0.172135	-5.91486	-4.90374	0.330262	-6.92501	13.5469	6.95444	33.1934	-6.43978	87.2155	67.3125	13.9376	-3.85718	-27.4113	-10.5219	0.990403	-4.10026	12.3437	-10.4454	13.7263	-19.0308	120.682	57.386	12.6483	2.18712	-32.7743	-1.36044	0.695839	37.2616	0.721655	-0.599228	44.7659	-1.93398
1228	-1.18399	-0.352435	16.2808	-0.547271	-0.0597086	1.40802	-0.547277	-0.0596521	7.22845	-0.405215	-0.0798566	11.2581	-0.311258	0.00757108	16.1015	-0.564285	0.125179	-6.12694	-4.90125	0.290797	-6.8972	13.524	6.99405	33.1741	-6.42695	87.1648	67.3242	13.9812	-3.89324	-27.4293	-10.5081	1.00113	-4.06805	12.3456	-10.4708	13.7114	-18.9953	120.736	57.4062	12.6568	2.1904	-32.733	-1.43968	0.679578	37.3083	0.764174	-0.485456	45.0196	-1.98915
1230	-1.1853	-0.330906	16.3086	-0.546134	-0.0500926	1.42043	-0.546139	-0.0500363	7.24086	-0.404987	-0.0725852	11.2674	-0.288949	-0.015711	15.9741	-0.531922	0.0752918	-6.36329	-4.89643	0.253428	-6.85773	13.4957	7.02581	33.1456	-6.40082	87.1392	67.3187	14.0361	-3.94637	-27.4552	-10.4898	1.00928	-4.02178	12.3517	-10.4617	13.6865	-18.9521	120.76	57.4288	12.6588	2.203	-32.6979	-1.52372	0.6834	37.3525	0.805617	-0.311219	45.2522	-2.04932
1232	-1.19537	-0.301605	16.3462	-0.548214	-0.0363414	1.43718	-0.548218	-0.0362846	7.25761	-0.40743	-0.0624257	11.28	-0.252804	-0.0427553	15.8439	-0.475811	0.0135003	-6.60497	-4.89526	0.210373	-6.81532	13.4508	7.02359	33.1158	-6.38953	87.113	67.3018	14.0985	-3.98949	-27.4837	-10.467	1.00878	-3.95587	12.3782	-10.3889	13.6492	-18.8912	120.739	57.4735	12.608	2.22742	-32.6382	-1.63027	0.706809	37.3908	0.83668	-0.0180182	45.4766	-2.04865
1234	-1.2309	-0.280402	16.3911	-0.562102	-0.024076	1.45714	-0.562104	-0.0240184	7.27758	-0.418601	-0.0541338	11.295	-0.199484	-0.077694	15.6935	-0.391435	-0.0689556	-6.8841	-4.9175	0.157258	-6.75063	13.3825	7.03512	33.0885	-6.3562	87.0907	67.2673	14.1689	-4.03142	-27.5212	-10.4054	1.02902	-3.87228	12.4065	-10.3268	13.6324	-18.8428	120.708	57.4988	12.5651	2.25646	-32.578	-1.71197	0.727041	37.4218	0.886147	0.313869	45.6167	-2.17295
1236	-1.28875	-0.273439	16.4429	-0.586916	-0.0162301	1.48008	-0.586917	-0.0161696	7.30052	-0.437657	-0.0498424	11.3122	-0.138607	-0.117915	15.5277	-0.295426	-0.163949	-7.19184	-4.95848	0.100477	-6.65819	13.3051	7.0756	33.0649	-6.30455	87.0547	67.2179	14.2425	-4.07021	-27.5636	-10.3139	1.06701	-3.76872	12.4341	-10.2978	13.6368	-18.8114	120.683	57.4997	12.5456	2.28546	-32.5207	-1.76032	0.756632	37.4414	0.942246	0.639271	45.6672	-2.4276
1238	-1.33947	-0.293017	16.5019	-0.610742	-0.0205578	1.50614	-0.610744	-0.0204946	7.32657	-0.455192	-0.054582	11.3317	-0.115568	-0.147573	15.3797	-0.264592	-0.226076	-7.46667	-4.9759	0.0736141	-6.52876	13.2867	7.16877	33.043	-6.28293	86.9302	67.1654	14.2982	-4.09479	-27.5885	-10.2669	1.07943	-3.63028	12.4728	-10.3239	13.6269	-18.7875	120.68	57.4951	12.5575	2.30214	-32.4591	-1.77826	0.866842	37.4321	0.92778	0.863875	45.6797	-2.66314
1240	-1.3883	-0.300313	16.5642	-0.632751	-0.0196322	1.5337	-0.632753	-0.0195673	7.35413	-0.471706	-0.055276	11.3524	-0.0915824	-0.173415	15.2436	-0.230735	-0.281696	-7.7193	-5.00145	0.0440153	-6.40896	13.2721	7.23412	33.0319	-6.27851	86.7837	67.135	14.3637	-4.09776	-27.6148	-10.2129	1.09065	-3.49216	12.4937	-10.3418	13.6322	-18.7499	120.702	57.4934	12.5731	2.31447	-32.3938	-1.84219	1.03098	37.4223	0.899748	1.01147	45.6802	-2.80481
1242	-1.43854	-0.292288	16.6221	-0.654145	-0.0118761	1.55939	-0.654146	-0.0118086	7.37982	-0.4882	-0.0508236	11.3717	-0.0649038	-0.19479	15.1265	-0.190383	-0.33029	-7.93667	-5.03724	0.00993614	-6.3117	13.2469	7.26417	33.0283	-6.27704	86.649	67.1205	14.4436	-4.09135	-27.6431	-10.1478	1.1046	-3.36589	12.499	-10.3383	13.6483	-18.695	120.734	57.5011	12.5795	2.33386	-32.3247	-1.94747	1.24452	37.4206	0.860946	1.0729	45.6739	-2.82682
1244	-1.50309	-0.295246	16.6495	-0.682683	-0.00786528	1.57143	-0.682684	-0.00779485	7.39186	-0.509791	-0.0496424	11.3807	-0.0602086	-0.205371	15.0593	-0.185947	-0.351193	-8.06151	-5.06235	-0.00604649	-6.24394	13.1946	7.3083	33.008	-6.21981	86.603	67.0678	14.5368	-4.13214	-27.6624	-10.0981	1.11784	-3.26335	12.5276	-10.3056	13.6336	-18.6209	120.693	57.5351	12.5473	2.40619	-32.2461	-1.99743	1.52877	37.4375	0.7641	0.993258	45.6533	-2.7204
1246	-1.57276	-0.306996	16.6659	-0.714174	-0.00732309	1.5785	-0.714175	-0.0072493	7.39893	-0.533365	-0.0512475	11.3861	-0.0785288	-0.200923	15.0112	-0.217741	-0.336209	-8.15082	-5.10111	-0.0152312	-6.16549	13.1697	7.36955	32.992	-6.19033	86.5742	66.9999	14.6049	-4.20083	-27.659	-10.0535	1.13032	-3.15922	12.5541	-10.3642	13.5943	-18.597	120.693	57.5653	12.5349	2.46528	-32.1841	-2.01892	1.75552	37.4448	0.684311	0.854857	45.5706	-2.59975
1248	-1.64053	-0.325596	16.6763	-0.745385	-0.00995355	1.58291	-0.745386	-0.00987666	7.40334	-0.556528	-0.0552091	11.3894	-0.11946	-0.184367	14.9698	-0.286115	-0.290749	-8.22767	-5.15319	-0.0167064	-6.08173	13.1823	7.43767	32.9858	-6.203	86.5486	66.9404	14.6418	-4.28248	-27.6338	-10.0163	1.1404	-3.06428	12.5751	-10.5187	13.5489	-18.6382	120.752	57.5845	12.5546	2.49361	-32.1514	-2.00739	1.87106	37.4402	0.644842	0.710304	45.4367	-2.50231
1250	-1.69053	-0.34458	16.6826	-0.768836	-0.0142027	1.58554	-0.768838	-0.0141234	7.40597	-0.573785	-0.0598849	11.3914	-0.180543	-0.170612	14.914	-0.392191	-0.242765	-8.33142	-5.19564	0.00607589	-6.0525	13.2243	7.46786	32.9915	-6.23897	86.5342	66.9633	14.6645	-4.3408	-27.6065	-10.0027	1.14114	-3.0429	12.5971	-10.6741	13.5642	-18.7373	120.831	57.5933	12.5982	2.48472	-32.1799	-1.92518	1.79901	37.4383	0.663136	0.690414	45.3299	-2.45903
1252	-1.70828	-0.350033	16.6936	-0.777062	-0.0151139	1.59038	-0.777063	-0.0150337	7.41081	-0.579876	-0.061087	11.395	-0.241154	-0.164723	14.8578	-0.500314	-0.20917	-8.43586	-5.22992	0.0221088	-6.0685	13.2541	7.44257	33.0101	-6.28068	86.5417	67.0524	14.6598	-4.33511	-27.5711	-10.0059	1.1406	-3.08126	12.6233	-10.7865	13.6448	-18.8463	120.913	57.5941	12.6557	2.45165	-32.209	-1.83384	1.59091	37.4484	0.718079	0.703459	45.3087	-2.4082
1254	-1.69636	-0.341271	16.7106	-0.771132	-0.012176	1.59797	-0.771133	-0.0120964	7.4184	-0.575633	-0.0585016	11.4007	-0.291457	-0.165411	14.8132	-0.592122	-0.191369	-8.5188	-5.25724	0.025956	-6.11424	13.2601	7.37862	33.038	-6.30596	86.5554	67.1863	14.6366	-4.25518	-27.5342	-10.0172	1.14067	-3.15571	12.6478	-10.8332	13.7692	-18.9365	120.978	57.591	12.7156	2.40447	-32.224	-1.74499	1.28892	37.4706	0.796899	0.706415	45.3594	-2.33093
1256	-1.6797	-0.329154	16.7314	-0.762857	-0.00813885	1.60729	-0.762858	-0.00806027	7.42772	-0.569708	-0.0549425	11.4077	-0.315549	-0.162335	14.8086	-0.634785	-0.176706	-8.5273	-5.2861	0.0281294	-6.13362	13.2417	7.36271	33.0639	-6.24112	86.4967	67.2999	14.6404	-4.08564	-27.5282	-10.0061	1.14026	-3.18325	12.6432	-10.769	13.8518	-18.9519	120.985	57.59	12.7516	2.35847	-32.2385	-1.64184	0.990995	37.5003	0.879551	0.61347	45.3644	-2.20947
1258	-1.66728	-0.324667	16.739	-0.757053	-0.0071506	1.61074	-0.757054	-0.00707244	7.43117	-0.565433	-0.0538275	11.4103	-0.323356	-0.144151	14.8713	-0.642083	-0.141009	-8.4109	-5.30393	0.0185188	-6.12986	13.2053	7.39031	33.0676	-6.16012	86.4396	67.3439	14.6535	-3.98482	-27.5163	-9.99538	1.14358	-3.17454	12.6216	-10.7284	13.8497	-18.8939	120.948	57.6306	12.7342	2.3784	-32.1721	-1.54432	0.787049	37.5068	0.900634	0.434261	45.3098	-2.06668
1260	-1.66001	-0.32959	16.7303	-0.754263	-0.00992974	1.60684	-0.754264	-0.00985193	7.42727	-0.563169	-0.055731	11.4073	-0.318575	-0.114259	14.9902	-0.622098	-0.0889872	-8.1903	-5.30825	0.00107112	-6.10742	13.1673	7.43854	33.0495	-6.10464	86.4044	67.3169	14.6709	-3.98066	-27.4976	-9.99191	1.14947	-3.13722	12.5923	-10.7393	13.7687	-18.7923	120.889	57.7017	12.6785	2.45518	-32.0453	-1.4621	0.69782	37.4909	0.853847	0.190948	45.2034	-1.92096
1262	-1.64726	-0.339304	16.7056	-0.749455	-0.0153095	1.59589	-0.749456	-0.0152323	7.41632	-0.559229	-0.0594578	11.3991	-0.306645	-0.0969635	15.1015	-0.593885	-0.0624692	-7.98369	-5.29867	0.000190174	-6.08461	13.1882	7.40752	33.0319	-6.18334	86.3994	67.2617	14.6883	-4.02185	-27.5037	-10.0063	1.14997	-3.09605	12.5801	-10.7919	13.6706	-18.7705	120.891	57.7208	12.6791	2.49053	-32.0146	-1.41253	0.702955	37.4842	0.77839	-0.0491342	45.0942	-1.81601
1264	-1.63425	-0.343534	16.6928	-0.744087	-0.0182638	1.59022	-0.744089	-0.018187	7.41065	-0.555026	-0.0613287	11.3948	-0.290529	-0.0979497	15.152	-0.5649	-0.0704648	-7.88982	-5.2919	0.00728505	-6.08609	13.2225	7.34576	33.0317	-6.27187	86.4505	67.2572	14.6865	-4.08874	-27.5155	-10.018	1.14208	-3.0883	12.5934	-10.7798	13.6568	-18.7814	120.903	57.7046	12.6957	2.46846	-32.0597	-1.3873	0.731355	37.4903	0.716186	-0.177733	45.0436	-1.78116
1266	-1.62308	-0.340713	16.6979	-0.738965	-0.017914	1.59249	-0.738967	-0.0178378	7.41292	-0.55122	-0.0607365	11.3965	-0.272901	-0.115902	15.1405	-0.539496	-0.109617	-7.91111	-5.29427	0.018641	-6.11007	13.2524	7.28169	33.0494	-6.32449	86.5355	67.3129	14.6688	-4.14991	-27.5281	-10.0226	1.12837	-3.11362	12.6264	-10.71	13.7315	-18.8167	120.912	57.6676	12.7192	2.40616	-32.148	-1.38149	0.751198	37.5082	0.683896	-0.174887	45.0535	-1.80092
1268	-1.61881	-0.335884	16.7184	-0.736712	-0.01607	1.60162	-0.736714	-0.015994	7.42205	-0.549656	-0.0592029	11.4034	-0.25904	-0.139263	15.1195	-0.522971	-0.157181	-7.95001	-5.3159	0.0260129	-6.12145	13.2451	7.29827	33.0676	-6.26291	86.5408	67.3848	14.668	-4.10683	-27.539	-10.0215	1.12254	-3.12888	12.6472	-10.7237	13.8039	-18.885	120.926	57.6588	12.7474	2.40026	-32.1506	-1.38459	0.705658	37.5315	0.706666	-0.0453441	45.0697	-1.7719
1270	-1.61423	-0.330429	16.7312	-0.734268	-0.0140049	1.60734	-0.73427	-0.0139292	7.42777	-0.547962	-0.0574958	11.4077	-0.251863	-0.152352	15.1301	-0.51476	-0.1837	-7.93025	-5.33336	0.0276299	-6.12608	13.2236	7.31196	33.0788	-6.21151	86.5095	67.4289	14.6762	-4.03148	-27.5379	-10.0216	1.12206	-3.13591	12.6441	-10.7547	13.8367	-18.9175	120.919	57.6773	12.7482	2.42919	-32.1043	-1.38618	0.701985	37.529	0.705851	-0.0774528	45.0329	-1.75476
1272	-1.6094	-0.326154	16.7314	-0.731804	-0.0125226	1.60745	-0.731805	-0.0124471	7.42789	-0.546215	-0.0562298	11.4078	-0.250878	-0.151853	15.1769	-0.512715	-0.183335	-7.84325	-5.34027	0.0243104	-6.12429	13.2016	7.31121	33.0815	-6.19855	86.454	67.436	14.6867	-3.95544	-27.5245	-10.0254	1.12574	-3.13426	12.6208	-10.7904	13.8247	-18.9044	120.897	57.7173	12.723	2.4795	-32.0264	-1.38028	0.741017	37.5035	0.675263	-0.276708	44.948	-1.7456
1274	-1.6113	-0.327709	16.7225	-0.732757	-0.0130818	1.6035	-0.732758	-0.0130062	7.42394	-0.546891	-0.0567136	11.4048	-0.25148	-0.139845	15.2332	-0.509288	-0.161478	-7.73877	-5.33357	0.0219666	-6.11381	13.2165	7.32843	33.0782	-6.22123	86.3846	67.4196	14.6756	-3.93859	-27.508	-10.0363	1.1303	-3.12417	12.6054	-10.8375	13.7933	-18.8712	120.905	57.7533	12.7077	2.50947	-31.9531	-1.35886	0.722529	37.5012	0.672921	-0.364876	44.9275	-1.70965
1276	-1.61842	-0.334146	16.7177	-0.7364	-0.0153425	1.60133	-0.736402	-0.0152665	7.42176	-0.549469	-0.0586394	11.4032	-0.247095	-0.138132	15.2627	-0.500639	-0.160092	-7.68401	-5.32417	0.0219206	-6.11292	13.2416	7.34046	33.0833	-6.24186	86.3601	67.4076	14.6569	-3.9694	-27.4953	-10.0475	1.13181	-3.12291	12.6069	-10.8553	13.784	-18.8582	120.918	57.7633	12.7233	2.51582	-31.9477	-1.31161	0.676583	37.4956	0.659361	-0.391883	44.8179	-1.53683
1278	-1.62665	-0.342633	16.7179	-0.740692	-0.0183946	1.60137	-0.740693	-0.0183182	7.4218	-0.552481	-0.0611956	11.4032	-0.237746	-0.151165	15.26	-0.488444	-0.18725	-7.68902	-5.31483	0.026533	-6.12649	13.2673	7.3357	33.0956	-6.25096	86.3909	67.4088	14.636	-4.03377	-27.4877	-10.0586	1.12806	-3.13676	12.6226	-10.8335	13.8043	-18.8671	120.926	57.7498	12.7612	2.50152	-32.0057	-1.25055	0.636291	37.4608	0.615869	-0.392675	44.5382	-1.14915
1280	-1.6221	-0.342941	16.7155	-0.738724	-0.0189066	1.60031	-0.738726	-0.0188304	7.42074	-0.550978	-0.0614536	11.4024	-0.230618	-0.175123	15.2399	-0.48436	-0.233406	-7.72621	-5.30625	0.043894	-6.15604	13.2776	7.28653	33.0955	-6.25001	86.4604	67.431	14.6222	-4.08469	-27.4821	-10.0738	1.11396	-3.17233	12.6307	-10.7662	13.8405	-18.854	120.922	57.7481	12.762	2.48203	-32.0405	-1.24213	0.707201	37.3235	0.497605	-0.465902	43.9468	-0.206938
1282	-1.60368	-0.338006	16.6964	-0.730244	-0.0183039	1.59187	-0.730246	-0.0182284	7.4123	-0.544677	-0.0604697	11.3961	-0.226034	-0.196564	15.2385	-0.483947	-0.274111	-7.72856	-5.29486	0.0620083	-6.18951	13.2835	7.22625	33.0853	-6.24398	86.5295	67.4368	14.6145	-4.10755	-27.4818	-10.0933	1.10002	-3.22122	12.6306	-10.7181	13.8644	-18.8646	120.904	57.7597	12.7359	2.49357	-32.0518	-1.21546	0.889387	37.0836	0.383223	-0.741537	42.9413	0.0741921
1284	-1.56544	-0.324201	16.659	-0.712353	-0.0154797	1.57542	-0.712355	-0.0154063	7.39585	-0.531481	-0.0572315	11.3837	-0.228155	-0.211762	15.2631	-0.493368	-0.301069	-7.68296	-5.27167	0.0791034	-6.22181	13.2995	7.155	33.0644	-6.24879	86.5801	67.4265	14.6055	-4.09622	-27.48	-10.1293	1.08827	-3.28056	12.6195	-10.69	13.8694	-18.8932	120.874	57.7848	12.6896	2.53544	-32.0415	-1.14782	1.1398	36.7423	0.264396	-1.22003	41.6127	-0.416801
1286	-1.47936	-0.28228	16.6078	-0.671222	-0.00423862	1.55298	-0.671222	-0.00416971	7.37341	-0.501453	-0.0462172	11.3669	-0.256342	-0.220525	15.3086	-0.547786	-0.30679	-7.59832	-5.19587	0.0996692	-6.23931	13.3822	7.03912	33.0243	-6.3284	86.5855	67.4286	14.5617	-4.05047	-27.4428	-10.2406	1.07831	-3.34737	12.59	-10.6152	13.8528	-18.8787	120.82	57.8176	12.6361	2.56503	-32.0319	-0.979394	1.34203	36.2396	-0.0904393	-1.92702	40.2684	-0.961177
1288	-1.40972	-0.243493	16.5775	-0.637562	0.00704234	1.53976	-0.637561	0.00710824	7.36019	-0.477015	-0.0356394	11.357	-0.27393	-0.225469	15.3231	-0.581578	-0.309366	-7.5713	-5.14414	0.124701	-6.28754	13.453	6.90861	33.0025	-6.4165	86.5604	67.4917	14.5248	-3.97441	-27.4103	-10.3363	1.05605	-3.42082	12.56	-10.5258	13.8704	-18.8239	120.778	57.8587	12.6493	2.59426	-32.0039	-0.982139	1.10202	36.059	-0.014943	-1.61277	39.8298	-1.19197
1290	-1.36339	-0.213028	16.5744	-0.614798	0.016646	1.53854	-0.614796	0.0167094	7.35897	-0.460616	-0.0270018	11.3561	-0.275435	-0.232458	15.3044	-0.58694	-0.321448	-7.60614	-5.1202	0.147726	-6.36726	13.4877	6.78413	33.0047	-6.48046	86.5207	67.6065	14.5044	-3.8749	-27.388	-10.3979	1.0243	-3.50107	12.5326	-10.4318	13.9299	-18.7539	120.753	57.8955	12.7164	2.61657	-31.9753	-1.16202	0.538826	36.2336	0.472496	-0.436178	40.3004	-1.2047
1292	-1.30577	-0.183663	16.5854	-0.587172	0.0248973	1.54363	-0.587169	0.024958	7.36407	-0.440496	-0.0190567	11.3599	-0.27592	-0.26431	15.2913	-0.599604	-0.379176	-7.63016	-5.06612	0.140333	-6.44486	13.4581	6.72003	33.0188	-6.44805	86.5266	67.6901	14.4975	-3.75977	-27.3545	-10.4366	1.01077	-3.60377	12.5014	-10.3586	14.0073	-18.795	120.739	57.8708	12.7117	2.58842	-32.0571	-1.27587	0.572101	36.4437	0.655337	-0.368771	40.7933	-1.79222
1294	-1.22745	-0.141649	16.6182	-0.549448	0.0370764	1.55846	-0.549444	0.0371329	7.37889	-0.41308	-0.00752011	11.371	-0.267521	-0.297867	15.3142	-0.596625	-0.44344	-7.58743	-4.98707	0.127674	-6.47741	13.4345	6.68002	33.0242	-6.38939	86.5052	67.7354	14.5013	-3.71022	-27.3497	-10.4793	0.992177	-3.64377	12.4713	-10.2283	14.0839	-18.7544	120.723	57.8678	12.659	2.5984	-32.0436	-1.35292	0.703962	36.4431	0.583868	-0.564093	40.9182	-2.12398
1296	-1.13971	-0.0882906	16.6611	-0.506679	0.0534801	1.57776	-0.506673	0.0535324	7.39819	-0.382163	0.00750038	11.3855	-0.24965	-0.324517	15.3836	-0.57366	-0.498816	-7.45842	-4.89457	0.11664	-6.46253	13.4323	6.66497	33.0141	-6.31885	86.4395	67.7221	14.5226	-3.73503	-27.3778	-10.5256	0.968666	-3.61172	12.4458	-10.0475	14.1312	-18.6186	120.692	57.9019	12.5619	2.66911	-31.9131	-1.41499	0.864943	36.2451	0.321927	-0.821291	40.6904	-2.08465
1298	-1.09903	-0.0397418	16.6618	-0.484922	0.0714695	1.57824	-0.484915	0.0715197	7.39867	-0.367053	0.0223422	11.3858	-0.221406	-0.330791	15.517	-0.524033	-0.521134	-7.21064	-4.83363	0.108792	-6.43493	13.4402	6.72945	32.9823	-6.20385	86.3021	67.5721	14.6079	-3.77607	-27.4239	-10.541	0.963738	-3.54337	12.4343	-9.90796	14.0411	-18.5082	120.591	57.9624	12.4091	2.81886	-31.7617	-1.56493	1.1902	36.2111	0.131958	-0.922242	40.747	-1.93107
1300	-1.09488	-0.018803	16.6429	-0.481417	0.0802667	1.56991	-0.481409	0.0803162	7.39034	-0.364997	0.0291355	11.3796	-0.214745	-0.327269	15.622	-0.510201	-0.517544	-7.01571	-4.80268	0.120244	-6.42573	13.4695	6.70984	32.9542	-6.22688	86.291	67.4468	14.6348	-3.88819	-27.4418	-10.5514	0.953874	-3.52805	12.4299	-9.84341	13.9954	-18.4402	120.521	57.9989	12.3171	2.93417	-31.6728	-1.71989	1.45913	36.2133	0.114938	-1.05872	40.7851	-1.92544
1302	-1.12077	-0.0243787	16.6203	-0.493221	0.0798616	1.55982	-0.493212	0.0799124	7.38026	-0.373794	0.028068	11.372	-0.231715	-0.320922	15.664	-0.538622	-0.499974	-6.93766	-4.80332	0.146014	-6.43076	13.5172	6.61972	32.9403	-6.36904	86.3911	67.3891	14.5984	-4.03769	-27.432	-10.5596	0.94005	-3.56416	12.4297	-9.86996	14.0211	-18.4312	120.511	58.0063	12.3078	2.99048	-31.6528	-1.83679	1.61645	36.2199	0.244018	-1.22914	40.7436	-2.08227
1304	-1.15753	-0.0266116	16.645	-0.509505	0.0819143	1.57075	-0.509497	0.0819669	7.39119	-0.386098	0.0285673	11.3802	-0.247255	-0.33168	15.5926	-0.571113	-0.51361	-7.07011	-4.84027	0.147406	-6.38905	13.5654	6.70005	32.9622	-6.3639	86.317	67.4097	14.602	-4.04345	-27.4507	-10.5534	0.949135	-3.53904	12.4265	-10.0351	14.0495	-18.5294	120.604	58.0176	12.3517	3.00565	-31.6251	-1.81718	1.66809	36.1845	0.255749	-1.27936	40.59	-2.12862
1306	-1.18793	-0.0311007	16.6645	-0.523188	0.0824544	1.57936	-0.52318	0.0825084	7.3998	-0.39636	0.0281013	11.3867	-0.262163	-0.338412	15.5054	-0.601053	-0.520042	-7.23205	-4.88376	0.151795	-6.36251	13.5867	6.71986	32.9738	-6.35101	86.2878	67.4767	14.597	-3.99659	-27.457	-10.5475	0.961568	-3.53208	12.4284	-10.1015	14.0915	-18.5849	120.638	58.0299	12.3895	2.99654	-31.6251	-1.72419	1.60633	36.1404	0.274923	-1.1967	40.3906	-2.24952
1308	-1.20741	-0.0371256	16.6668	-0.532213	0.0813957	1.58036	-0.532205	0.0814506	7.40079	-0.403038	0.0267323	11.3875	-0.274777	-0.335608	15.436	-0.623261	-0.510005	-7.36103	-4.92355	0.164077	-6.36246	13.5795	6.64627	32.9682	-6.36487	86.3252	67.5667	14.5816	-3.92135	-27.4442	-10.5463	0.970432	-3.5515	12.439	-10.0367	14.1389	-18.5682	120.593	58.0381	12.4133	2.96901	-31.653	-1.59283	1.45257	36.0938	0.318159	-0.992732	40.1735	-2.45072
1310	-1.22069	-0.0411206	16.6469	-0.538364	0.0806669	1.57149	-0.538355	0.0807224	7.39192	-0.407589	0.0257854	11.3808	-0.283505	-0.316687	15.4222	-0.632255	-0.472301	-7.38668	-4.95182	0.18301	-6.38284	13.5661	6.53621	32.9597	-6.45424	86.3286	67.6243	14.5868	-3.83331	-27.4175	-10.5539	0.963362	-3.56707	12.4679	-9.94207	14.1548	-18.5058	120.549	58.0199	12.4638	2.92151	-31.6868	-1.50356	1.29379	36.043	0.36099	-0.727511	39.9726	-2.60533
1312	-1.22484	-0.0448207	16.6454	-0.540482	0.0793771	1.57082	-0.540474	0.0794329	7.39125	-0.40909	0.0246851	11.3803	-0.278512	-0.311245	15.4274	-0.621151	-0.464252	-7.37712	-4.97094	0.192816	-6.38433	13.5612	6.51348	32.9635	-6.46458	86.3182	67.6549	14.5849	-3.79023	-27.3968	-10.5602	0.959857	-3.56225	12.4879	-9.88346	14.1763	-18.4635	120.552	57.988	12.5047	2.87537	-31.7214	-1.44027	1.11308	35.9883	0.433601	-0.5071	39.8318	-2.73289
1314	-1.21947	-0.0463894	16.6652	-0.53825	0.0783073	1.57961	-0.538242	0.0783628	7.40004	-0.407353	0.0240362	11.3869	-0.25985	-0.325124	15.4452	-0.592211	-0.496439	-7.3439	-4.97939	0.189919	-6.36752	13.5647	6.58034	32.9802	-6.38836	86.3026	67.6608	14.5747	-3.79969	-27.388	-10.562	0.962708	-3.54103	12.4945	-9.87124	14.2048	-18.4563	120.595	57.9544	12.5197	2.84447	-31.748	-1.40743	0.950736	35.9341	0.519283	-0.375916	39.7568	-2.83802
1316	-1.20365	-0.034664	16.6769	-0.530364	0.0821966	1.58485	-0.530356	0.0822513	7.40528	-0.401707	0.0274534	11.3908	-0.234742	-0.356359	15.4849	-0.557799	-0.562663	-7.27006	-4.9692	0.175935	-6.38092	13.5557	6.60494	32.9959	-6.34644	86.3074	67.659	14.5761	-3.82518	-27.3933	-10.5542	0.963506	-3.54285	12.5	-9.8515	14.217	-18.4741	120.581	57.9571	12.4726	2.86173	-31.7429	-1.43274	0.973656	35.8961	0.521304	-0.401316	39.7196	-2.95459
1318	-1.18877	-0.031014	16.6804	-0.523545	0.0826012	1.58645	-0.523537	0.0826552	7.40688	-0.396637	0.0281943	11.392	-0.223265	-0.37027	15.5364	-0.541771	-0.592391	-7.17433	-4.95039	0.157181	-6.38222	13.5598	6.64831	33.0064	-6.32532	86.3221	67.62	14.5797	-3.88665	-27.3974	-10.5584	0.970364	-3.53935	12.4812	-9.90343	14.1911	-18.4936	120.584	57.973	12.4138	2.90103	-31.7015	-1.45719	1.05793	35.8665	0.484527	-0.426268	39.7156	-2.97928
1320	-1.17907	-0.0375637	16.6778	-0.519824	0.0789389	1.58526	-0.519816	0.0789925	7.40569	-0.39362	0.0256941	11.3911	-0.225754	-0.363398	15.5887	-0.543557	-0.579179	-7.07724	-4.93069	0.140255	-6.36784	13.5779	6.70518	33.013	-6.32398	86.3429	67.5539	14.5825	-3.96499	-27.397	-10.5746	0.981466	-3.52776	12.4446	-10.0072	14.1395	-18.5076	120.607	57.9909	12.3634	2.94571	-31.6428	-1.46923	1.16534	35.8445	0.428261	-0.432232	39.7314	-2.91156
1322	-1.17868	-0.0424851	16.6808	-0.520051	0.076758	1.58657	-0.520043	0.0768116	7.40701	-0.39365	0.0240506	11.3921	-0.221483	-0.356207	15.6086	-0.533072	-0.567722	-7.04029	-4.9302	0.14514	-6.35927	13.5909	6.7111	33.0306	-6.33688	86.3649	67.5206	14.5787	-3.97168	-27.3947	-10.5813	0.982393	-3.51968	12.4341	-10.0134	14.1346	-18.5157	120.589	57.9839	12.352	2.95382	-31.6528	-1.48729	1.2633	35.8333	0.393874	-0.517713	39.7262	-2.84503
1324	-1.18623	-0.0446036	16.6854	-0.523533	0.0764527	1.5886	-0.523525	0.0765067	7.40903	-0.396233	0.023601	11.3936	-0.212933	-0.360492	15.6097	-0.519065	-0.578645	-7.03835	-4.94225	0.154324	-6.36168	13.5915	6.69108	33.042	-6.34714	86.3714	67.5359	14.5732	-3.94014	-27.3953	-10.5829	0.978853	-3.52018	12.4508	-9.96281	14.1643	-18.5098	120.558	57.9702	12.3662	2.94067	-31.6652	-1.47719	1.30566	35.8264	0.372803	-0.558704	39.7124	-2.79431
1326	-1.20062	-0.0439455	16.691	-0.529785	0.0779205	1.59111	-0.529777	0.0779752	7.41154	-0.401001	0.0242997	11.3955	-0.203191	-0.374798	15.6019	-0.50658	-0.608212	-7.05262	-4.9635	0.163009	-6.37212	13.5799	6.66213	33.0448	-6.34771	86.3517	67.5911	14.5715	-3.88069	-27.3992	-10.5797	0.974178	-3.52652	12.4874	-9.88337	14.2162	-18.4911	120.526	57.9553	12.4003	2.91475	-31.666	-1.4405	1.28735	35.8212	0.369162	-0.54054	39.691	-2.77691
1328	-1.21919	-0.0427732	16.6981	-0.537828	0.0799562	1.59425	-0.53782	0.0800117	7.41468	-0.407143	0.0253088	11.3979	-0.204864	-0.379546	15.614	-0.511301	-0.61629	-7.03014	-4.98717	0.169323	-6.37088	13.5651	6.67344	33.0445	-6.32696	86.2706	67.6299	14.5966	-3.79733	-27.4046	-10.57	0.977057	-3.52018	12.5125	-9.86099	14.2455	-18.4721	120.531	57.945	12.4468	2.89631	-31.6564	-1.41696	1.2403	35.8149	0.404219	-0.523449	39.659	-2.83682
1330	-1.23725	-0.0455849	16.7068	-0.54597	0.0802094	1.59805	-0.545962	0.0802657	7.41849	-0.413245	0.0249799	11.4007	-0.213158	-0.371563	15.6455	-0.523347	-0.598854	-6.97176	-5.00182	0.165236	-6.36265	13.5577	6.70548	33.0486	-6.30971	86.2185	67.6453	14.6059	-3.77857	-27.3976	-10.5571	0.986582	-3.51333	12.511	-9.87914	14.2602	-18.4485	120.547	57.943	12.4702	2.89866	-31.6447	-1.39128	1.17592	35.8019	0.449516	-0.484082	39.6203	-2.914
1332	-1.25319	-0.0525017	16.7148	-0.553516	0.0784909	1.6016	-0.553507	0.078548	7.42203	-0.418775	0.0232151	11.4034	-0.225047	-0.352839	15.6933	-0.537968	-0.560624	-6.88315	-5.00472	0.152112	-6.34996	13.5609	6.75158	33.0579	-6.30105	86.2094	67.6335	14.5961	-3.83127	-27.3816	-10.5436	1.00143	-3.50731	12.4857	-9.92917	14.2585	-18.4239	120.568	57.9488	12.4637	2.91905	-31.632	-1.36422	1.12208	35.7817	0.485625	-0.440012	39.5745	-2.98259
1334	-1.2666	-0.0589233	16.714	-0.559912	0.0767603	1.60121	-0.559904	0.076818	7.42164	-0.423445	0.0215114	11.4031	-0.232925	-0.335634	15.7438	-0.545855	-0.526637	-6.78944	-4.99661	0.142775	-6.33947	13.5758	6.80678	33.0671	-6.29479	86.202	67.592	14.5944	-3.89027	-27.3873	-10.5351	1.01685	-3.49499	12.4645	-9.98776	14.227	-18.4134	120.591	57.9578	12.4337	2.93088	-31.6093	-1.34839	1.17871	35.7598	0.457949	-0.480015	39.5189	-2.99257
1336	-1.27664	-0.0665546	16.708	-0.564933	0.0742127	1.59849	-0.564925	0.074271	7.41892	-0.427036	0.019283	11.4011	-0.232961	-0.326122	15.7872	-0.5423	-0.509476	-6.70882	-4.99195	0.140656	-6.3355	13.5878	6.82332	33.0688	-6.30175	86.2384	67.5537	14.591	-3.95915	-27.3927	-10.5317	1.03022	-3.49229	12.4589	-10.0227	14.2093	-18.4184	120.605	57.9486	12.4188	2.93297	-31.6186	-1.33917	1.2456	35.7324	0.431916	-0.544275	39.4368	-3.00432
1338	-1.28235	-0.0739593	16.6981	-0.568036	0.0714023	1.59409	-0.568028	0.0714609	7.41452	-0.429175	0.0169794	11.3978	-0.225663	-0.326868	15.8192	-0.529156	-0.513601	-6.6494	-4.99197	0.147675	-6.34239	13.5935	6.79393	33.0635	-6.32091	86.3121	67.5303	14.5874	-4.02391	-27.3948	-10.5342	1.03907	-3.50489	12.4701	-10.0233	14.2166	-18.4373	120.607	57.9218	12.4235	2.92607	-31.661	-1.33325	1.29897	35.6972	0.416281	-0.593111	39.3251	-3.03448
1340	-1.28025	-0.0745849	16.6874	-0.567168	0.0709283	1.58929	-0.56716	0.0709868	7.40973	-0.428496	0.0166762	11.3942	-0.217295	-0.341251	15.8329	-0.519063	-0.542871	-6.62396	-4.98536	0.167425	-6.37388	13.5955	6.73539	33.0625	-6.34071	86.3647	67.5346	14.597	-4.04049	-27.4009	-10.5447	1.03565	-3.54107	12.4896	-9.97905	14.2491	-18.4633	120.583	57.9005	12.4208	2.91694	-31.7035	-1.32074	1.34165	35.6464	0.383379	-0.513276	39.1833	-3.10564
1342	-1.27553	-0.0703693	16.6762	-0.564761	0.0723631	1.58434	-0.564753	0.0724214	7.40477	-0.426789	0.0178983	11.3904	-0.212225	-0.35537	15.8472	-0.514871	-0.570468	-6.59723	-4.98001	0.186932	-6.40816	13.5918	6.68376	33.061	-6.34814	86.383	67.5532	14.601	-4.00687	-27.405	-10.5592	1.03393	-3.58349	12.5041	-9.94107	14.2883	-18.4803	120.557	57.8872	12.4327	2.91455	-31.7206	-1.30692	1.34353	35.5969	0.350118	-0.402106	39.0523	-3.13076
1344	-1.27142	-0.0638075	16.6645	-0.562429	0.0748739	1.57917	-0.562421	0.0749319	7.3996	-0.425206	0.0199197	11.3866	-0.211598	-0.364151	15.87	-0.516801	-0.58677	-6.55487	-4.97642	0.201801	-6.43937	13.5835	6.6497	33.0589	-6.34525	86.3631	67.5782	14.5986	-3.93557	-27.4042	-10.5744	1.03688	-3.62586	12.5088	-9.92386	14.3247	-18.4823	120.538	57.8833	12.4584	2.92049	-31.7096	-1.28943	1.31196	35.5568	0.316287	-0.303055	38.9482	-3.10658
1346	-1.27446	-0.0622594	16.6509	-0.563639	0.0757608	1.57312	-0.563631	0.0758189	7.39355	-0.426168	0.0204994	11.382	-0.214586	-0.361374	15.9134	-0.521047	-0.580798	-6.47425	-4.97023	0.209294	-6.46573	13.5757	6.6327	33.0608	-6.35603	86.3074	67.592	14.6044	-3.87708	-27.3908	-10.5819	1.04222	-3.66152	12.5001	-9.93448	14.3441	-18.4651	120.542	57.8879	12.4761	2.93212	-31.6898	-1.25278	1.31147	35.5374	0.253261	-0.281758	38.882	-3.10729
1348	-1.28767	-0.0699629	16.635	-0.570053	0.0734083	1.56602	-0.570045	0.0734671	7.38645	-0.430811	0.0183232	11.3767	-0.218045	-0.355555	15.9642	-0.525026	-0.569149	-6.38002	-4.96142	0.20356	-6.48647	13.5707	6.63725	33.0524	-6.36785	86.2531	67.5939	14.6116	-3.85302	-27.3819	-10.5818	1.05263	-3.68976	12.4816	-9.94524	14.3362	-18.423	120.555	57.8994	12.4917	2.93831	-31.6695	-1.21213	1.29549	35.5497	0.249938	-0.418157	38.89	-3.12013
1350	-1.30836	-0.0872713	16.6159	-0.580524	0.0674408	1.55746	-0.580517	0.0675007	7.37789	-0.438256	0.013183	11.3703	-0.222838	-0.348052	16.0156	-0.530838	-0.553956	-6.28453	-4.9485	0.190427	-6.50856	13.5716	6.65487	33.0347	-6.38189	86.2185	67.5887	14.6164	-3.86995	-27.3814	-10.5777	1.06423	-3.71402	12.4595	-9.95469	14.3051	-18.3716	120.575	57.9144	12.5055	2.93676	-31.6592	-1.18353	1.25777	35.5943	0.332271	-0.70097	38.9774	-3.15025
1352	-1.32	-0.110981	16.5888	-0.587541	0.0579116	1.54532	-0.587535	0.0579722	7.36576	-0.44289	0.00559831	11.3612	-0.238804	-0.334937	16.0551	-0.555053	-0.524496	-6.21124	-4.92083	0.201845	-6.56108	13.5894	6.64732	33.0258	-6.41625	86.2352	67.5987	14.6084	-3.92732	-27.389	-10.588	1.05828	-3.74595	12.4545	-9.99135	14.2732	-18.3822	120.597	57.9237	12.5159	2.9319	-31.6909	-1.2316	1.21225	35.6602	0.531283	-1.00454	39.1175	-3.21478
1354	-1.33991	-0.134847	16.5661	-0.598198	0.0489929	1.53513	-0.598193	0.0490547	7.35556	-0.450283	-0.00176169	11.3535	-0.243741	-0.325261	16.0803	-0.560478	-0.505203	-6.1646	-4.91661	0.209289	-6.62667	13.6036	6.63234	33.0194	-6.44072	86.2802	67.6216	14.6001	-3.99311	-27.3977	-10.5816	1.04862	-3.80245	12.4533	-10.0065	14.2732	-18.4047	120.627	57.9218	12.5301	2.91324	-31.7374	-1.23838	1.16084	35.7564	0.718186	-1.28983	39.3546	-3.38394
1356	-1.37032	-0.15816	16.5499	-0.613408	0.0411805	1.52782	-0.613404	0.0412438	7.34825	-0.46115	-0.00858461	11.348	-0.23549	-0.321365	16.0958	-0.543993	-0.501122	-6.13569	-4.93861	0.20665	-6.70013	13.6045	6.61618	33.0121	-6.44515	86.3383	67.6538	14.5948	-4.04473	-27.4069	-10.5537	1.03932	-3.88398	12.4524	-9.99318	14.3035	-18.4282	120.658	57.9131	12.5423	2.88776	-31.7819	-1.16787	1.09341	35.875	0.832748	-1.54706	39.674	-3.56499
1358	-1.40812	-0.188066	16.5363	-0.632387	0.0310798	1.52161	-0.632384	0.0311451	7.34204	-0.474688	-0.017359	11.3434	-0.225986	-0.325309	16.1249	-0.527978	-0.51182	-6.08176	-4.96246	0.192863	-6.78077	13.569	6.61151	32.991	-6.41124	86.3729	67.6848	14.5967	-4.02332	-27.4241	-10.5111	1.03358	-3.97972	12.45	-9.9718	14.3207	-18.4594	120.645	57.922	12.5192	2.89085	-31.7824	-0.96466	0.956123	35.9928	0.743923	-1.78647	40.017	-3.27995
1360	-1.43023	-0.205833	16.525	-0.643509	0.0250394	1.51651	-0.643506	0.0251058	7.33694	-0.482613	-0.0225933	11.3396	-0.222228	-0.322779	16.1601	-0.52009	-0.508689	-6.01641	-4.97415	0.182841	-6.8355	13.5438	6.60729	32.9822	-6.39674	86.3833	67.689	14.5938	-3.99053	-27.4294	-10.4833	1.03488	-4.05107	12.4408	-9.93948	14.3329	-18.4563	120.59	57.9332	12.4945	2.92361	-31.7543	-0.843909	0.821984	36.0295	0.70193	-2.11347	40.1774	-2.95772
1362	-1.43446	-0.210454	16.5138	-0.645734	0.02332	1.51151	-0.645731	0.0233866	7.33194	-0.484165	-0.0240266	11.3358	-0.22386	-0.313403	16.1999	-0.519563	-0.491173	-5.94252	-4.97118	0.18002	-6.85833	13.5382	6.6006	32.9838	-6.41222	86.3628	67.6661	14.5885	-3.9584	-27.4209	-10.477	1.04314	-4.08729	12.4284	-9.90112	14.3357	-18.4139	120.516	57.9414	12.4796	2.97003	-31.7096	-0.829635	0.734826	35.9844	0.722209	-2.46954	40.1418	-2.72278
1364	-1.43609	-0.216352	16.4934	-0.646919	0.0208021	1.50244	-0.646917	0.0208688	7.32287	-0.484889	-0.0259943	11.329	-0.219345	-0.309265	16.2483	-0.509682	-0.485423	-5.85266	-4.96195	0.183527	-6.85597	13.5438	6.59298	32.9589	-6.44014	86.2775	67.6377	14.6057	-3.91114	-27.4082	-10.4873	1.05396	-4.08294	12.4329	-9.8716	14.3017	-18.346	120.522	57.9403	12.4856	2.95823	-31.6779	-0.799161	0.82072	35.9317	0.612222	-2.46451	40.0685	-2.70986
1366	-1.43876	-0.220464	16.4751	-0.64842	0.019157	1.49427	-0.648418	0.0192238	7.3147	-0.485904	-0.027329	11.3229	-0.217374	-0.313913	16.268	-0.50767	-0.494667	-5.8161	-4.9485	0.186894	-6.86252	13.552	6.56084	32.947	-6.4904	86.2338	67.6286	14.6124	-3.89356	-27.3994	-10.5042	1.06666	-4.08281	12.4458	-9.86704	14.292	-18.3131	120.546	57.92	12.5269	2.93535	-31.6927	-0.764664	0.890265	35.9166	0.507387	-2.57473	40.0178	-2.6733
1368	-1.44157	-0.222632	16.463	-0.649823	0.0183945	1.48886	-0.649821	0.0184615	7.30929	-0.486903	-0.0279948	11.3188	-0.221821	-0.32487	16.2549	-0.519719	-0.513	-5.84027	-4.93306	0.186709	-6.88153	13.5603	6.51625	32.9519	-6.54862	86.2437	67.6427	14.6072	-3.91308	-27.3957	-10.522	1.07962	-4.09423	12.4582	-9.89148	14.3089	-18.322	120.576	57.889	12.5895	2.91394	-31.7467	-0.730476	0.896841	35.9373	0.439622	-2.80678	39.9981	-2.58111
1370	-1.43422	-0.224266	16.4646	-0.646733	0.0170919	1.48959	-0.646732	0.0171587	7.31002	-0.48451	-0.0287691	11.3194	-0.243431	-0.328023	16.2247	-0.560334	-0.510936	-5.89639	-4.91938	0.174762	-6.89135	13.5724	6.53797	32.9536	-6.5509	86.242	67.673	14.6159	-3.95729	-27.3901	-10.5289	1.08823	-4.10174	12.4377	-9.95285	14.3018	-18.3376	120.627	57.8942	12.6041	2.90239	-31.7754	-0.717602	0.822801	35.9252	0.430823	-2.756	39.9505	-2.55098
1372	-1.42391	-0.217902	16.4665	-0.641702	0.0190576	1.49049	-0.6417	0.0191238	7.31092	-0.480876	-0.0269757	11.32	-0.258281	-0.321912	16.2206	-0.585228	-0.494496	-5.90393	-4.91412	0.165843	-6.888	13.5657	6.55175	32.949	-6.52458	86.2785	67.6742	14.6267	-4.00146	-27.3952	-10.5303	1.09428	-4.09337	12.4252	-9.97546	14.29	-18.3425	120.638	57.8993	12.5863	2.91102	-31.7743	-0.724696	0.786347	35.9156	0.388287	-2.50042	39.9079	-2.51326
1374	-1.4114	-0.205005	16.4649	-0.635182	0.0236991	1.48983	-0.635179	0.0237646	7.31026	-0.4763	-0.0230882	11.3196	-0.26344	-0.308288	16.2483	-0.589674	-0.467955	-5.85261	-4.91561	0.164377	-6.87251	13.5422	6.5429	32.939	-6.48597	86.3489	67.6394	14.6369	-4.03621	-27.4085	-10.5299	1.09768	-4.06965	12.4282	-9.94983	14.2768	-18.3351	120.608	57.8955	12.5459	2.93415	-31.7521	-0.747066	0.80474	35.9167	0.303842	-2.10552	39.8927	-2.49044
1376	-1.39318	-0.199746	16.4542	-0.626772	0.0245055	1.48514	-0.62677	0.0245701	7.30557	-0.470066	-0.0219501	11.316	-0.272265	-0.295472	16.2888	-0.601053	-0.441643	-5.7775	-4.9101	0.176644	-6.85573	13.5309	6.51669	32.9324	-6.47712	86.407	67.5795	14.6417	-4.0577	-27.4062	-10.538	1.09643	-4.04568	12.4399	-9.91073	14.259	-18.3324	120.583	57.8749	12.5076	2.93623	-31.7616	-0.76442	0.833506	35.9347	0.239307	-1.80051	39.9596	-2.65947
1378	-1.37282	-0.192291	16.4579	-0.617249	0.0261463	1.48684	-0.617246	0.02621	7.30727	-0.463053	-0.02011	11.3173	-0.273975	-0.293924	16.2992	-0.603582	-0.438261	-5.75816	-4.89993	0.178447	-6.83808	13.5378	6.49548	32.9251	-6.49969	86.3916	67.5623	14.6541	-4.04396	-27.4118	-10.5521	1.0958	-4.02657	12.4475	-9.89276	14.2589	-18.329	120.579	57.8675	12.5048	2.93746	-31.753	-0.783596	0.825028	35.9538	0.172957	-1.48391	40.1194	-2.71335
1380	-1.35306	-0.179043	16.4803	-0.607519	0.0304288	1.49686	-0.607516	0.0304914	7.3173	-0.456056	-0.016274	11.3248	-0.26701	-0.304301	16.2725	-0.594672	-0.459526	-5.80768	-4.88871	0.166704	-6.81852	13.5576	6.48756	32.9192	-6.53912	86.304	67.5962	14.6764	-3.99786	-27.4276	-10.5671	1.09631	-4.00934	12.4487	-9.9005	14.2799	-18.3263	120.598	57.877	12.5367	2.94084	-31.7226	-0.815137	0.78322	35.9794	0.115849	-1.21772	40.3632	-2.64911
1382	-1.33886	-0.151264	16.5166	-0.599061	0.0415683	1.51309	-0.599057	0.0416301	7.33352	-0.45045	-0.00738848	11.337	-0.253489	-0.319678	16.2224	-0.575694	-0.492139	-5.90069	-4.8885	0.1533	-6.79568	13.5593	6.50158	32.9292	-6.52919	86.2132	67.6502	14.7033	-3.94623	-27.4436	-10.5652	1.09487	-3.97978	12.4496	-9.91252	14.3208	-18.3385	120.633	57.8871	12.565	2.93713	-31.7018	-0.903119	0.783627	36.0441	0.119121	-1.33265	40.6212	-2.76628
1384	-1.34076	-0.130967	16.554	-0.598259	0.0507269	1.52976	-0.598254	0.0507886	7.35019	-0.450439	-0.000474748	11.3495	-0.241599	-0.32427	16.1916	-0.555787	-0.504616	-5.95786	-4.90425	0.139086	-6.73966	13.5518	6.52874	32.9278	-6.50259	86.1397	67.6675	14.7412	-3.92861	-27.4487	-10.5497	1.0913	-3.91365	12.4461	-9.9194	14.3257	-18.3239	120.64	57.9078	12.5716	2.96358	-31.6701	-0.99187	0.783461	36.1646	0.174968	-1.56211	41.0049	-2.95929
1386	-1.35975	-0.121557	16.591	-0.605817	0.0564917	1.54622	-0.605812	0.0565542	7.36666	-0.45646	0.00336554	11.3619	-0.230746	-0.316204	16.1819	-0.533177	-0.493753	-5.97598	-4.9337	0.12434	-6.6529	13.5363	6.56513	32.915	-6.46503	86.0982	67.6412	14.7845	-3.95384	-27.4471	-10.5227	1.08528	-3.80966	12.4429	-9.91742	14.2912	-18.2833	120.62	57.9355	12.5555	3.01462	-31.629	-1.05509	0.752757	36.3233	0.256653	-1.79931	41.475	-3.19583
1388	-1.38858	-0.115574	16.6363	-0.617971	0.0615793	1.56632	-0.617965	0.0616431	7.38675	-0.465871	0.00640921	11.3769	-0.208592	-0.304118	16.1562	-0.488598	-0.479545	-6.02381	-4.96025	0.108246	-6.57531	13.5119	6.60033	32.9175	-6.41494	86.1223	67.6077	14.8004	-4.0124	-27.4699	-10.4944	1.07543	-3.68724	12.4605	-9.90622	14.2607	-18.261	120.636	57.9469	12.5396	3.02679	-31.6035	-1.02765	0.597742	36.4328	0.264943	-1.87064	41.7664	-3.44693
1390	-1.42315	-0.105497	16.6887	-0.632301	0.0689516	1.58957	-0.632294	0.0690167	7.41	-0.477055	0.011025	11.3944	-0.184745	-0.298655	16.1067	-0.443387	-0.477949	-6.11564	-4.99466	0.0870047	-6.50144	13.4776	6.65573	32.9236	-6.34806	86.1474	67.5664	14.8305	-4.09082	-27.5039	-10.45	1.06548	-3.56089	12.4917	-9.87454	14.2391	-18.2437	120.628	57.9608	12.5089	3.04892	-31.5701	-1.02646	0.414561	36.5006	0.229732	-1.76954	42.0159	-3.48441
1392	-1.46354	-0.0939815	16.7445	-0.649062	0.0774451	1.61434	-0.649054	0.077512	7.43478	-0.490128	0.0163264	11.413	-0.165705	-0.299344	16.0329	-0.409226	-0.485797	-6.25285	-5.03623	0.0612535	-6.42812	13.4386	6.73641	32.9314	-6.27347	86.1479	67.5222	14.8762	-4.17365	-27.543	-10.3899	1.05813	-3.43416	12.5314	-9.84606	14.2247	-18.2397	120.6	57.9789	12.4688	3.08402	-31.5254	-1.08284	0.269514	36.5553	0.186539	-1.57745	42.287	-3.31219
1394	-1.51734	-0.100504	16.7895	-0.673164	0.0790967	1.63423	-0.673156	0.0791661	7.45466	-0.50825	0.0160395	11.4279	-0.167628	-0.292586	15.9433	-0.410628	-0.472532	-6.41921	-5.07388	0.0383026	-6.33872	13.4148	6.84357	32.9415	-6.22885	86.0868	67.486	14.9062	-4.21687	-27.5741	-10.3264	1.0596	-3.29583	12.5654	-9.92438	14.1951	-18.2937	120.61	57.9913	12.4466	3.10585	-31.4749	-1.21653	0.342576	36.7236	0.269173	-1.62136	42.7296	-3.19175
1396	-1.57161	-0.11608	16.8318	-0.698209	0.0768209	1.65289	-0.698201	0.076893	7.47332	-0.526826	0.0127569	11.4419	-0.187275	-0.27653	15.8475	-0.440951	-0.435908	-6.59732	-5.10909	0.00910058	-6.2593	13.4012	6.96242	32.9565	-6.20862	85.9943	67.4775	14.9241	-4.23883	-27.5921	-10.2729	1.06939	-3.18435	12.5862	-10.0692	14.1792	-18.3583	120.687	58.0032	12.4665	3.10048	-31.4365	-1.34256	0.511516	36.8864	0.32408	-1.96609	43.2216	-2.97079
1398	-1.62379	-0.139719	16.868	-0.722992	0.0708294	1.6688	-0.722984	0.070904	7.48923	-0.544968	0.00671158	11.4539	-0.221757	-0.252646	15.7544	-0.495389	-0.379617	-6.77029	-5.14494	-0.0209622	-6.20192	13.3966	7.08077	32.9748	-6.2056	85.8889	67.4965	14.9329	-4.24717	-27.5968	-10.2303	1.0834	-3.10974	12.599	-10.2538	14.1753	-18.426	120.811	58.0174	12.523	3.07493	-31.4157	-1.44314	0.686796	37.0258	0.3622	-2.45973	43.7446	-2.68425
1400	-1.67629	-0.175215	16.8806	-0.748886	0.0595917	1.67419	-0.74888	0.0596689	7.49462	-0.563606	-0.0033379	11.4579	-0.263454	-0.23045	15.6876	-0.563432	-0.323806	-6.8945	-5.19063	-0.0213412	-6.18472	13.4001	7.17392	32.9922	-6.18867	85.8024	67.5144	14.9491	-4.25756	-27.5926	-10.1889	1.08668	-3.0691	12.6347	-10.416	14.15	-18.5207	120.862	58.0395	12.5646	3.08153	-31.4112	-1.52531	0.637162	37.1762	0.539601	-2.44973	44.3442	-2.37075
1402	-1.73116	-0.214748	16.8623	-0.776146	0.0466644	1.6658	-0.776141	0.0467445	7.48623	-0.583156	-0.0147547	11.4516	-0.299756	-0.208236	15.6409	-0.621548	-0.269951	-6.98121	-5.25989	-0.0138438	-6.2183	13.3979	7.21258	32.9899	-6.18975	85.805	67.5668	14.9375	-4.27689	-27.5901	-10.1374	1.08044	-3.07284	12.6793	-10.4901	14.1034	-18.5698	120.875	58.0771	12.6084	3.06058	-31.4408	-1.64642	0.370204	37.3486	1.04114	-1.93754	44.946	-3.04834
1404	-1.78592	-0.253614	16.8235	-0.803302	0.0339359	1.64827	-0.803299	0.0340188	7.4687	-0.602639	-0.026029	11.4385	-0.325761	-0.186816	15.6027	-0.661163	-0.221296	-7.05237	-5.34996	-0.00372147	-6.2977	13.3878	7.19743	32.971	-6.21236	85.893	67.6596	14.8995	-4.30132	-27.5933	-10.0758	1.0641	-3.12318	12.727	-10.4883	14.0564	-18.5833	120.868	58.1232	12.6569	3.00962	-31.5003	-1.81738	-0.0826652	37.5323	1.83829	-0.895242	45.4852	-4.79923
1406	-1.83008	-0.284779	16.8138	-0.825183	0.0238286	1.64374	-0.82518	0.0239138	7.46417	-0.618348	-0.0349901	11.4351	-0.340457	-0.167174	15.5258	-0.680866	-0.179789	-7.19543	-5.4362	0.00877817	-6.39944	13.3792	7.15463	32.9682	-6.25702	85.981	67.7948	14.8731	-4.30728	-27.6059	-10.0191	1.03307	-3.2329	12.7659	-10.549	14.105	-18.6861	120.901	58.1377	12.7198	2.97288	-31.5652	-2.02027	-0.665059	37.6859	2.68618	0.704459	45.8544	-7.00917
1408	-1.85928	-0.293337	16.8209	-0.838677	0.0224797	1.64679	-0.838675	0.022566	7.46722	-0.628349	-0.0368581	11.4374	-0.325656	-0.164162	15.4464	-0.652939	-0.179334	-7.34287	-5.51939	0.0136008	-6.47531	13.3464	7.14424	32.9713	-6.22011	86.054	67.9077	14.8512	-4.29388	-27.6224	-9.94351	1.00967	-3.30885	12.7926	-10.5518	14.16	-18.7526	120.919	58.1573	12.7459	2.9353	-31.5953	-2.26328	-0.808788	37.7155	3.02226	2.90246	45.7697	-8.70562
1410	-1.87193	-0.28103	16.8345	-0.843226	0.0289572	1.65287	-0.843223	0.0290442	7.4733	-0.632165	-0.0322988	11.442	-0.287017	-0.175602	15.3902	-0.586904	-0.214085	-7.44713	-5.59081	0.00714849	-6.50948	13.298	7.18373	32.9757	-6.11765	86.0841	67.9693	14.8349	-4.266	-27.6349	-9.85599	0.999927	-3.32977	12.8006	-10.5063	14.1817	-18.753	120.906	58.1942	12.7229	2.91126	-31.5652	-2.54539	-0.490623	37.6124	2.85749	5.30627	45.3068	-9.58747
1412	-1.86716	-0.267523	16.8195	-0.840036	0.034427	1.64627	-0.840033	0.0345138	7.4667	-0.630129	-0.0280149	11.437	-0.263414	-0.17607	15.4372	-0.544036	-0.223802	-7.35981	-5.62731	-0.0174942	-6.49064	13.2882	7.28831	32.9641	-6.11729	85.9798	67.9264	14.8397	-4.24936	-27.6215	-9.79689	1.00719	-3.30315	12.7651	-10.5607	14.0785	-18.6665	120.842	58.2798	12.6393	2.98438	-31.3926	-2.87704	-0.218915	37.4172	2.93321	6.5965	45.009	-9.37427
1414	-1.85388	-0.273105	16.7905	-0.834665	0.0307839	1.6334	-0.834662	0.0308696	7.45383	-0.625879	-0.0304126	11.4274	-0.25342	-0.17767	15.4878	-0.526343	-0.230578	-7.26571	-5.59045	-0.036462	-6.45941	13.3181	7.35942	32.9703	-6.18237	85.8473	67.864	14.7966	-4.21162	-27.5738	-9.8132	1.01255	-3.27718	12.7278	-10.6374	13.9924	-18.6222	120.844	58.307	12.6013	3.00293	-31.3022	-3.09791	0.118107	37.3729	3.05161	5.64585	44.7408	-9.3586
1416	-1.83182	-0.289728	16.7602	-0.826339	0.0215865	1.61991	-0.826337	0.0216718	7.44034	-0.619065	-0.0367722	11.4172	-0.251519	-0.18707	15.5068	-0.526288	-0.24846	-7.23034	-5.49443	-0.0367407	-6.43557	13.3807	7.35622	32.9996	-6.29492	85.752	67.8176	14.7011	-4.1781	-27.5021	-9.89688	1.00575	-3.26411	12.7035	-10.6828	13.9664	-18.6241	120.908	58.2664	12.6341	2.95094	-31.3308	-3.21075	0.383585	37.5148	3.1167	3.2831	44.6069	-9.3603
1418	-1.78531	-0.259712	16.7695	-0.803522	0.0310032	1.62424	-0.803519	0.0310863	7.44467	-0.602613	-0.0282666	11.4205	-0.231226	-0.222542	15.443	-0.502489	-0.32022	-7.34881	-5.43326	0.0132747	-6.46177	13.4474	7.18782	33.0444	-6.4249	85.8806	67.8493	14.5959	-4.30342	-27.4529	-9.96761	0.961637	-3.26392	12.7113	-10.5153	14.049	-18.5385	120.903	58.2183	12.7447	2.90073	-31.4178	-3.37615	-0.0180074	37.7286	2.72035	4.42776	45.055	-7.56898
1420	-1.75071	-0.216644	16.7922	-0.784865	0.0471559	1.63459	-0.78486	0.0472369	7.45502	-0.589702	-0.0149851	11.4282	-0.2041	-0.267257	15.3616	-0.46978	-0.411276	-7.4996	-5.40137	0.0598997	-6.47662	13.4787	7.11094	33.082	-6.41461	85.9478	67.8948	14.538	-4.35351	-27.4421	-10.0131	0.926273	-3.2514	12.7345	-10.4098	14.1178	-18.5258	120.872	58.2101	12.7939	2.90845	-31.4468	-3.61085	-0.642522	37.9665	2.50101	5.33209	45.6401	-6.17303
1422	-1.73525	-0.171869	16.8183	-0.774458	0.065621	1.6464	-0.774452	0.0657009	7.46683	-0.583106	-0.000501562	11.4371	-0.174995	-0.312417	15.2873	-0.433715	-0.503937	-7.63742	-5.3934	0.0928031	-6.46879	13.4683	7.14138	33.1017	-6.27232	85.9281	67.9303	14.5349	-4.31295	-27.4652	-10.0351	0.907027	-3.22244	12.7606	-10.3996	14.1475	-18.5826	120.831	58.2446	12.7663	2.97699	-31.3988	-3.89667	-1.3128	38.2051	2.46009	5.27385	46.2365	-5.45214
1424	-1.73248	-0.142528	16.8296	-0.770861	0.0782961	1.65154	-0.770853	0.0783756	7.47197	-0.581228	0.00920961	11.441	-0.151033	-0.338637	15.2552	-0.399922	-0.560398	-7.69699	-5.38112	0.124648	-6.45072	13.4268	7.07508	33.0807	-6.19187	86.0127	67.9203	14.5495	-4.34834	-27.4807	-10.0662	0.886992	-3.18289	12.7512	-10.3392	14.1603	-18.5349	120.807	58.2743	12.7442	3.05127	-31.3312	-4.12568	-1.731	38.4236	2.03477	4.52984	46.8567	-4.66508
1426	-1.73266	-0.122125	16.8337	-0.769279	0.0872662	1.65342	-0.76927	0.0873456	7.47385	-0.580619	0.0160183	11.4424	-0.150882	-0.355127	15.2427	-0.405796	-0.590423	-7.72013	-5.36014	0.144406	-6.42945	13.418	7.03387	33.0605	-6.16918	86.021	67.8853	14.587	-4.3808	-27.4952	-10.1003	0.877066	-3.15893	12.7414	-10.3591	14.1611	-18.5173	120.816	58.3118	12.7241	3.12668	-31.2356	-4.31398	-1.95878	38.5997	1.3023	3.77975	47.4457	-3.6562
1428	-1.73115	-0.110115	16.8332	-0.767644	0.0924051	1.65326	-0.767634	0.0924843	7.47369	-0.579725	0.019964	11.4423	-0.175252	-0.362176	15.2403	-0.452755	-0.594237	-7.72431	-5.32947	0.150437	-6.40485	13.4543	7.03407	33.0479	-6.20095	85.9396	67.8394	14.6389	-4.40422	-27.508	-10.1365	0.878719	-3.15207	12.7373	-10.4533	14.1545	-18.5409	120.85	58.3511	12.7099	3.19095	-31.132	-4.47477	-2.02197	38.7109	0.40549	3.1713	47.944	-2.46666
1430	-1.72142	-0.109056	16.8339	-0.763291	0.0920805	1.65359	-0.763282	0.0921592	7.47402	-0.576451	0.0200002	11.4425	-0.209619	-0.352168	15.2308	-0.511629	-0.563288	-7.74195	-5.29292	0.143809	-6.36423	13.5231	7.05558	33.0305	-6.25118	85.8665	67.821	14.6686	-4.45818	-27.514	-10.1728	0.890697	-3.13858	12.7306	-10.4916	14.1455	-18.5376	120.855	58.365	12.7056	3.21147	-31.0963	-4.6544	-2.0274	38.6942	-0.135228	2.50001	48.1831	-1.41037
1432	-1.70604	-0.112193	16.835	-0.756806	0.0894601	1.65409	-0.756797	0.0895381	7.47452	-0.571436	0.018457	11.4429	-0.236363	-0.341449	15.2116	-0.556407	-0.533818	-7.7778	-5.25974	0.140663	-6.32994	13.5665	7.01538	33.0056	-6.30935	85.8368	67.8205	14.7102	-4.4984	-27.5245	-10.2128	0.899764	-3.13102	12.733	-10.468	14.1594	-18.5052	120.879	58.3559	12.7313	3.19365	-31.1066	-4.86716	-1.83416	38.6058	-0.339961	1.93546	48.1923	-0.997365
1434	-1.68646	-0.116161	16.8365	-0.748549	0.0861359	1.6548	-0.74854	0.0862131	7.47523	-0.565051	0.0165014	11.4434	-0.250195	-0.337332	15.1846	-0.580158	-0.521095	-7.82793	-5.23408	0.144815	-6.30966	13.5733	6.91363	32.9728	-6.35757	85.8529	67.834	14.7717	-4.51815	-27.5481	-10.253	0.90275	-3.13236	12.7463	-10.3924	14.1938	-18.4548	120.916	58.3343	12.7792	3.15577	-31.1445	-5.07317	-1.46005	38.4886	-0.305684	1.58315	48.0464	-1.24107
1436	-1.66637	-0.115782	16.8369	-0.739712	0.0846705	1.65502	-0.739703	0.0847468	7.47545	-0.558351	0.0159716	11.4436	-0.249859	-0.353781	15.1622	-0.585734	-0.551051	-7.86934	-5.22151	0.154437	-6.31505	13.5579	6.838	32.9337	-6.3355	85.8756	67.8535	14.8615	-4.52742	-27.6114	-10.2754	0.901277	-3.14742	12.7688	-10.3238	14.2122	-18.4448	120.901	58.3415	12.7968	3.17098	-31.1559	-5.08846	-1.05796	38.4726	-0.487762	1.79212	47.9769	-1.72548
1438	-1.64608	-0.108073	16.8454	-0.730191	0.0864296	1.65884	-0.730183	0.0865049	7.47927	-0.551348	0.0179002	11.4464	-0.248361	-0.373327	15.1498	-0.590309	-0.587115	-7.89224	-5.21904	0.165694	-6.3175	13.5562	6.77554	32.8988	-6.32232	85.9042	67.8716	14.9336	-4.55771	-27.6766	-10.2981	0.897442	-3.1563	12.7882	-10.2721	14.2246	-18.432	120.878	58.3683	12.797	3.19334	-31.124	-5.04472	-0.840827	38.4441	-0.715245	1.84605	48.0565	-1.79885
1440	-1.62721	-0.093918	16.8624	-0.720769	0.0911586	1.6665	-0.720759	0.0912329	7.48693	-0.544607	0.022047	11.4522	-0.249692	-0.38886	15.1471	-0.598503	-0.614872	-7.89719	-5.22499	0.176252	-6.31192	13.5724	6.7299	32.8742	-6.33197	85.9216	67.885	14.9818	-4.60067	-27.7304	-10.3226	0.892215	-3.15629	12.8006	-10.2476	14.2343	-18.4095	120.861	58.4108	12.7928	3.21253	-31.0486	-4.99197	-0.856579	38.3959	-0.891574	1.64515	48.2804	-1.5043
1442	-1.6151	-0.0789322	16.8825	-0.714239	0.096811	1.67551	-0.714229	0.0968848	7.49594	-0.540087	0.0267005	11.4589	-0.257161	-0.387134	15.1431	-0.61147	-0.608943	-7.9046	-5.23726	0.181402	-6.30585	13.586	6.71955	32.8746	-6.34552	85.8621	67.8868	15.032	-4.58867	-27.7557	-10.3385	0.886692	-3.15668	12.8022	-10.2818	14.2497	-18.3886	120.869	58.4608	12.8384	3.22819	-30.9451	-5.02437	-1.09434	38.3958	-0.695821	1.44627	48.5148	-1.77647
1444	-1.60663	-0.0730172	16.8963	-0.710041	0.0987611	1.68165	-0.710031	0.0988343	7.50208	-0.537074	0.0284337	11.4635	-0.261266	-0.385651	15.1544	-0.618338	-0.604773	-7.88364	-5.24277	0.183246	-6.30456	13.5887	6.70687	32.8762	-6.36222	85.7923	67.8984	15.0639	-4.55067	-27.7663	-10.3431	0.881724	-3.15741	12.8013	-10.2884	14.2634	-18.3616	120.878	58.4899	12.8541	3.22318	-30.8691	-5.03614	-1.20966	38.454	-0.561362	1.50169	48.7681	-2.15072
1446	-1.60087	-0.0758217	16.9028	-0.707745	0.0970863	1.68456	-0.707735	0.0971593	7.50499	-0.53525	0.027332	11.4657	-0.260078	-0.38756	15.1824	-0.616752	-0.608814	-7.83163	-5.2409	0.180923	-6.30718	13.5818	6.69236	32.8748	-6.37684	85.7339	67.9194	15.0766	-4.50772	-27.7677	-10.3374	0.878647	-3.15733	12.8012	-10.258	14.2728	-18.3305	120.884	58.4936	12.8368	3.19961	-30.8357	-5.01543	-1.1554	38.547	-0.561344	1.79058	49.0157	-2.49196
1448	-1.59689	-0.0738773	16.9103	-0.705843	0.0976403	1.68788	-0.705832	0.0977131	7.50831	-0.533863	0.0278716	11.4682	-0.255065	-0.389187	15.219	-0.608064	-0.613795	-7.76366	-5.2438	0.167871	-6.30213	13.5822	6.71833	32.8776	-6.3708	85.7103	67.9259	15.0818	-4.52203	-27.7685	-10.3271	0.882529	-3.14825	12.8089	-10.2314	14.275	-18.3052	120.893	58.4832	12.8516	3.18116	-30.8469	-5.01264	-1.09877	38.5606	-0.585341	1.93163	49.1819	-2.67101
1450	-1.5947	-0.0761744	16.9143	-0.705067	0.0964691	1.68967	-0.705057	0.0965418	7.5101	-0.533209	0.0270478	11.4695	-0.249276	-0.388643	15.2545	-0.597163	-0.615101	-7.69765	-5.24555	0.157547	-6.30359	13.5924	6.75146	32.8813	-6.36164	85.7083	67.9315	15.0863	-4.56451	-27.7693	-10.3222	0.88558	-3.14961	12.8125	-10.2488	14.272	-18.307	120.915	58.4776	12.8694	3.17843	-30.8687	-4.99625	-1.09686	38.5597	-0.595389	2.0201	49.258	-2.7742
1452	-1.59278	-0.0825385	16.915	-0.704744	0.0935265	1.68995	-0.704735	0.0935992	7.51038	-0.532779	0.0248691	11.4698	-0.242543	-0.387519	15.2861	-0.584347	-0.615676	-7.63905	-5.24558	0.15357	-6.31287	13.6068	6.7746	32.8855	-6.35557	85.7299	67.9369	15.0924	-4.62055	-27.7708	-10.3239	0.884812	-3.1598	12.8097	-10.2992	14.263	-18.3314	120.939	58.4813	12.878	3.19191	-30.8879	-4.97091	-1.14763	38.5571	-0.579726	2.02991	49.2644	-2.84316
1454	-1.58479	-0.0845898	16.915	-0.701408	0.0919764	1.68995	-0.701398	0.0920487	7.51038	-0.530186	0.0239237	11.4698	-0.230264	-0.395172	15.3137	-0.564693	-0.634248	-7.58775	-5.24565	0.157075	-6.32175	13.596	6.74024	32.8885	-6.3659	85.804	67.9332	15.0997	-4.65819	-27.7733	-10.3246	0.875307	-3.15022	12.8023	-10.2881	14.2391	-18.3309	120.922	58.4917	12.8436	3.20986	-30.8863	-4.98586	-1.16239	38.5486	-0.540537	1.76644	49.2947	-2.96554
1456	-1.57773	-0.0879097	16.9175	-0.698586	0.0899557	1.69107	-0.698576	0.0900277	7.5115	-0.527948	0.0225949	11.4706	-0.217138	-0.402794	15.3397	-0.543486	-0.65306	-7.5395	-5.2491	0.166103	-6.33417	13.5934	6.73156	32.9012	-6.35445	85.851	67.9293	15.1064	-4.66447	-27.7826	-10.3283	0.863841	-3.15055	12.8016	-10.2786	14.2378	-18.3578	120.899	58.4909	12.8208	3.22853	-30.8957	-4.98952	-1.14364	38.5526	-0.524263	1.65518	49.3547	-3.11698
1458	-1.5732	-0.0924757	16.9235	-0.696971	0.0876063	1.69373	-0.696962	0.0876782	7.51416	-0.52659	0.020945	11.4726	-0.204497	-0.409101	15.364	-0.522681	-0.669285	-7.49424	-5.25303	0.173934	-6.35066	13.6021	6.75623	32.9251	-6.32927	85.8469	67.9309	15.1123	-4.64388	-27.797	-10.333	0.853679	-3.16351	12.8067	-10.2805	14.2624	-18.4087	120.885	58.4794	12.8172	3.24078	-30.9149	-4.9766	-1.10472	38.5725	-0.528019	1.72256	49.4608	-3.29287
1460	-1.57161	-0.0925585	16.9323	-0.69628	0.0874706	1.69765	-0.696271	0.0875424	7.51808	-0.526065	0.0208922	11.4755	-0.191841	-0.419874	15.3877	-0.503487	-0.693632	-7.45016	-5.24347	0.153938	-6.37003	13.6021	6.75667	32.9456	-6.3672	85.765	67.9602	15.1261	-4.61817	-27.8102	-10.326	0.853732	-3.17639	12.8043	-10.2794	14.2901	-18.4181	120.904	58.4793	12.811	3.22376	-30.9044	-4.97289	-1.10923	38.6019	-0.489584	1.62706	49.6613	-3.5177
1462	-1.56893	-0.0961302	16.9456	-0.695394	0.0857324	1.70355	-0.695385	0.0858041	7.52399	-0.525292	0.0196563	11.4799	-0.186834	-0.41742	15.3935	-0.493442	-0.691027	-7.43955	-5.22203	0.132004	-6.39253	13.6126	6.79615	33.0136	-6.39087	85.6979	67.9606	15.1059	-4.66636	-27.7894	-10.3253	0.845851	-3.17058	12.793	-10.2855	14.3088	-18.4308	120.917	58.4767	12.8046	3.19752	-30.9006	-4.97227	-1.13208	38.6476	-0.448767	1.63408	49.9034	-3.63696
1464	-1.56305	-0.10588	16.9637	-0.693607	0.0810416	1.71157	-0.693598	0.0811132	7.532	-0.523656	0.0162734	11.4859	-0.190959	-0.394847	15.3754	-0.492742	-0.648364	-7.47319	-5.18731	0.113675	-6.42225	13.6284	6.8783	33.1452	-6.39203	85.6882	67.9188	15.0402	-4.80285	-27.7376	-10.3335	0.822495	-3.14761	12.7744	-10.2946	14.3247	-18.4623	120.912	58.4636	12.8032	3.15925	-30.9249	-4.97477	-1.15474	38.6977	-0.42036	1.74718	50.1321	-3.64326
1466	-1.54905	-0.125958	16.9874	-0.689105	0.0711821	1.72207	-0.689098	0.0712533	7.5425	-0.519662	0.00920291	11.4938	-0.202752	-0.341042	15.3237	-0.494633	-0.545918	-7.56963	-5.12886	0.0972774	-6.47982	13.6006	6.95027	33.3557	-6.41087	85.8337	67.8346	14.9235	-5.02687	-27.7217	-10.3456	0.767505	-3.13409	12.7588	-10.2792	14.3816	-18.5268	120.887	58.4247	12.8331	3.07665	-31.0238	-4.98995	-1.11152	38.7019	-0.430312	1.74124	50.1958	-3.67724
1468	-1.53446	-0.146704	17.0092	-0.684402	0.0609738	1.7317	-0.684396	0.0610444	7.55214	-0.515495	0.0018832	11.501	-0.216968	-0.274321	15.2761	-0.496072	-0.419085	-7.65842	-5.08521	0.0818873	-6.53034	13.6278	7.08562	33.6137	-6.41958	85.916	67.7417	14.7846	-5.15122	-27.5918	-10.3495	0.715216	-3.12357	12.7372	-10.2664	14.4461	-18.6685	120.789	58.3445	12.8476	2.99059	-31.1994	-4.9721	-1.08983	38.6746	-0.479439	1.77172	50.0932	-3.73413
1470	-1.52131	-0.1646	17.0264	-0.680101	0.0521153	1.7393	-0.680095	0.0521854	7.55973	-0.511714	-0.0044555	11.5067	-0.230606	-0.205471	15.2456	-0.495543	-0.288653	-7.71537	-5.06155	0.0701824	-6.55958	13.7151	7.27638	33.8931	-6.41262	85.9317	67.6471	14.6366	-5.14067	-27.3456	-10.3452	0.677703	-3.11858	12.7012	-10.2466	14.5126	-18.8653	120.624	58.2239	12.8394	2.89616	-31.4549	-4.92333	-1.10467	38.6217	-0.55556	1.83904	49.8541	-3.78399
1472	-1.508	-0.175594	17.0358	-0.675168	0.046242	1.74347	-0.675163	0.0463116	7.5639	-0.507652	-0.00852635	11.5098	-0.240341	-0.155102	15.2466	-0.494641	-0.193406	-7.71389	-5.03897	0.0739956	-6.54093	13.7936	7.41533	34.1284	-6.39983	86.108	67.5339	14.4925	-5.04703	-27.1079	-10.3445	0.668878	-3.13388	12.6294	-10.1478	14.5953	-18.9968	120.453	58.0684	12.8209	2.73014	-31.8208	-4.89692	-1.12825	38.5469	-0.618474	1.82907	49.5769	-3.67857
1474	-1.50881	-0.182292	17.0431	-0.676068	0.0433974	1.7467	-0.676064	0.0434671	7.56714	-0.508144	-0.0107066	11.5122	-0.232768	-0.132052	15.255	-0.472333	-0.154292	-7.69835	-5.02109	0.0833358	-6.51759	13.8478	7.58004	34.3095	-6.32689	86.2073	67.4595	14.382	-4.89248	-26.8995	-10.3557	0.675856	-3.14809	12.5187	-10.0591	14.6451	-19.0195	120.354	57.9607	12.8096	2.54154	-32.128	-4.88538	-1.19935	38.5257	-0.595618	1.71337	49.4997	-3.58548
1476	-1.52341	-0.184493	17.0504	-0.682647	0.0436504	1.74989	-0.682643	0.0437208	7.57032	-0.513078	-0.0109338	11.5146	-0.207661	-0.139316	15.2647	-0.429317	-0.176816	-7.68015	-5.00811	0.0947392	-6.50243	13.8759	7.76316	34.4292	-6.20413	86.1975	67.4335	14.3228	-4.72612	-26.7454	-10.3776	0.692447	-3.15668	12.3816	-10.0163	14.6516	-18.9442	120.335	57.9306	12.8025	2.38514	-32.3097	-4.88301	-1.29557	38.5553	-0.508159	1.49952	49.5899	-3.54418
1478	-1.53715	-0.180387	17.0607	-0.688331	0.0466072	1.75448	-0.688327	0.0466782	7.57491	-0.517516	-0.00908113	11.5181	-0.178396	-0.179949	15.2727	-0.391055	-0.261585	-7.66517	-4.99896	0.106595	-6.50777	13.8915	7.88489	34.4862	-6.11198	86.1667	67.4386	14.3466	-4.70598	-26.7024	-10.3997	0.707518	-3.16633	12.262	-10.0912	14.6271	-18.8715	120.333	58.0031	12.7932	2.43368	-32.2873	-4.8662	-1.28648	38.5512	-0.525983	1.24884	49.465	-3.53079
1480	-1.54641	-0.164906	17.0668	-0.691125	0.0541682	1.75722	-0.69112	0.0542395	7.57765	-0.520087	-0.00360431	11.5202	-0.144292	-0.226091	15.2949	-0.345972	-0.358195	-7.62378	-4.99897	0.101344	-6.50521	13.9291	7.90758	34.4649	-6.1221	86.069	67.4708	14.4624	-4.78029	-26.718	-10.4048	0.716026	-3.15228	12.2016	-10.1618	14.5475	-18.8219	120.283	58.189	12.6277	2.59421	-32.071	-4.8536	-1.26767	38.4923	-0.55249	1.03633	49.1867	-3.55994
1482	-1.55066	-0.139047	17.0691	-0.690873	0.0658536	1.75833	-0.690866	0.0659249	7.57876	-0.520644	0.00514807	11.521	-0.106699	-0.266226	15.3301	-0.292249	-0.445172	-7.55822	-5.00809	0.0808979	-6.48629	13.9924	7.82319	34.3751	-6.22623	86.0195	67.4944	14.6722	-4.92192	-26.79	-10.3918	0.717455	-3.11411	12.2083	-10.1741	14.4339	-18.7863	120.18	58.441	12.3446	2.81142	-31.7334	-4.84265	-1.25046	38.3887	-0.577438	0.882403	48.7979	-3.6306
1484	-1.55317	-0.108888	17.0772	-0.689508	0.079301	1.762	-0.6895	0.079372	7.58243	-0.520482	0.0152913	11.5238	-0.0649905	-0.285809	15.3623	-0.223442	-0.496226	-7.49841	-5.02504	0.0706718	-6.44047	14.0537	7.65719	34.2738	-6.28047	86.536	67.3583	14.9785	-5.02815	-26.9631	-10.3718	0.717876	-3.06893	12.2626	-10.0189	14.3885	-18.6863	120.072	58.5657	12.2562	2.96209	-31.5388	-4.80487	-1.18808	38.3087	-0.64517	0.784898	48.4408	-3.74
1486	-1.5584	-0.09253	17.0856	-0.690458	0.0869242	1.7658	-0.690449	0.0869954	7.58623	-0.521678	0.0209335	11.5266	-0.0439839	-0.288353	15.3692	-0.186122	-0.508593	-7.48574	-5.02285	0.0681223	-6.40572	14.1455	7.36243	34.1216	-6.47621	87.2259	67.2397	15.3195	-5.32104	-27.1989	-10.3677	0.710804	-3.0507	12.3605	-9.83922	14.3939	-18.5884	120.058	58.6223	12.2657	3.01324	-31.4615	-4.76693	-1.16396	38.2611	-0.681413	0.675304	48.1732	-3.775
1488	-1.5663	-0.0913146	17.0934	-0.69382	0.0881296	1.76924	-0.693811	0.0882012	7.58968	-0.524269	0.0216241	11.5292	-0.0495905	-0.278943	15.3515	-0.192929	-0.489382	-7.51855	-5.00216	0.0688003	-6.38953	14.2562	7.00721	33.9347	-6.78853	87.8451	67.1882	15.6551	-5.74322	-27.4532	-10.3804	0.699012	-3.0618	12.4859	-9.68435	14.4371	-18.5077	120.138	58.6333	12.3397	2.97919	-31.4697	-4.73857	-1.17768	38.24	-0.681764	0.564309	47.9917	-3.72145
1490	-1.57207	-0.0909949	17.101	-0.69632	0.0887676	1.77263	-0.696311	0.0888394	7.59306	-0.526178	0.0219454	11.5318	-0.0805978	-0.277973	15.3326	-0.249069	-0.476168	-7.55369	-4.99344	0.0486803	-6.38504	14.3218	6.91431	33.8013	-6.95284	87.7361	67.2536	15.9092	-5.87348	-27.5788	-10.3866	0.700441	-3.07605	12.5916	-9.61611	14.4756	-18.4418	120.215	58.6541	12.4098	2.97035	-31.418	-4.73355	-1.15081	38.2031	-0.699973	0.581959	47.796	-3.64378
1492	-1.57401	-0.0911074	17.1053	-0.69718	0.0888921	1.77454	-0.697171	0.088964	7.59497	-0.526829	0.0219858	11.5332	-0.122964	-0.26622	15.3421	-0.321806	-0.439198	-7.53593	-4.98956	0.0507858	-6.37648	14.3283	6.87401	33.7357	-7.03204	87.4211	67.3057	16.0902	-5.74094	-27.626	-10.3933	0.699678	-3.08053	12.6604	-9.57774	14.4981	-18.4084	120.259	58.6698	12.4512	2.95651	-31.3779	-4.74463	-1.07921	38.161	-0.726069	0.554797	47.6271	-3.58782
1494	-1.57347	-0.0915916	17.1048	-0.696984	0.0886342	1.77432	-0.696975	0.0887061	7.59475	-0.526666	0.0218053	11.533	-0.167653	-0.240647	15.3817	-0.393602	-0.376317	-7.46253	-4.99017	0.0754769	-6.36466	14.2851	6.84749	33.7307	-7.04258	87.0887	67.3194	16.1975	-5.44148	-27.6165	-10.4001	0.695716	-3.077	12.6831	-9.5633	14.5036	-18.3982	120.271	58.6753	12.4687	2.93708	-31.3642	-4.7635	-0.980311	38.1184	-0.757221	0.479874	47.4933	-3.56225
1496	-1.5787	-0.0950317	17.0959	-0.699559	0.0875245	1.77034	-0.69955	0.0875967	7.59077	-0.52852	0.0208069	11.53	-0.196325	-0.20192	15.4303	-0.431431	-0.295447	-7.37247	-4.99894	0.083368	-6.37065	14.245	6.85902	33.7331	-7.01231	87.0515	67.3234	16.2199	-5.38563	-27.5944	-10.4018	0.698206	-3.0926	12.6414	-9.59379	14.5113	-18.3465	120.305	58.6456	12.5269	2.91768	-31.392	-4.76489	-0.940204	38.0918	-0.784874	0.476599	47.4058	-3.5314
1498	-1.58376	-0.100565	17.0885	-0.702229	0.0854888	1.76703	-0.702221	0.0855612	7.58746	-0.530386	0.019111	11.5276	-0.208504	-0.174505	15.4445	-0.443508	-0.241126	-7.34611	-5.00051	0.0831623	-6.3851	14.2462	6.87325	33.7373	-7.02283	87.0009	67.326	16.2531	-5.38753	-27.5798	-10.4057	0.70355	-3.10365	12.5963	-9.70026	14.484	-18.346	120.36	58.6545	12.5607	2.93072	-31.4009	-4.7481	-0.914029	38.062	-0.82275	0.732318	47.2996	-3.60806
1500	-1.58605	-0.106726	17.0855	-0.703738	0.082966	1.76564	-0.70373	0.0830386	7.58607	-0.531353	0.0171274	11.5265	-0.206046	-0.167172	15.4172	-0.436393	-0.228594	-7.39689	-4.99201	0.0790798	-6.4012	14.2867	6.87572	33.7408	-7.08449	86.9086	67.3293	16.3055	-5.41662	-27.5775	-10.4121	0.708694	-3.10245	12.5692	-9.84024	14.4291	-18.3955	120.414	58.6962	12.5667	2.96841	-31.3987	-4.72399	-0.886088	38.0337	-0.866917	1.13941	47.217	-3.79521
1502	-1.58023	-0.107333	17.0861	-0.701236	0.0822259	1.76591	-0.701228	0.0822982	7.58634	-0.529435	0.016734	11.5267	-0.19681	-0.191079	15.3688	-0.428467	-0.275344	-7.48664	-4.97851	0.0870994	-6.3952	14.3171	6.8339	33.7384	-7.15876	86.9346	67.3274	16.3169	-5.496	-27.5829	-10.4153	0.704542	-3.07537	12.5845	-9.80199	14.4033	-18.3875	120.365	58.6815	12.5907	2.97708	-31.469	-4.74223	-0.80505	38.0352	-0.900819	1.03929	47.3828	-3.9938
1504	-1.57059	-0.110914	17.0981	-0.697301	0.0799089	1.77128	-0.697292	0.0799809	7.59171	-0.526346	0.0152593	11.5307	-0.196677	-0.221005	15.2965	-0.439418	-0.329624	-7.62084	-4.9552	0.0844011	-6.40514	14.3095	6.83288	33.7918	-7.17595	87.0316	67.3275	16.2606	-5.54457	-27.5684	-10.413	0.693909	-3.05754	12.6166	-9.74695	14.4361	-18.4477	120.345	58.6013	12.6134	2.90625	-31.6194	-4.76738	-0.842853	38.1074	-0.842614	0.842751	47.754	-4.10433
1506	-1.55788	-0.119512	17.1207	-0.692435	0.0751783	1.7813	-0.692427	0.0752498	7.60173	-0.522407	0.0120449	11.5382	-0.208892	-0.247858	15.2102	-0.471798	-0.373684	-7.78089	-4.92691	0.0685911	-6.42496	14.2729	6.89971	33.9063	-7.12547	87.1666	67.3276	16.1398	-5.53188	-27.5089	-10.4043	0.675544	-3.05248	12.6458	-9.7065	14.5268	-18.5936	120.359	58.4506	12.6342	2.75617	-31.8535	-4.79082	-0.991906	38.23	-0.706374	0.68292	48.227	-4.11799
1508	-1.53963	-0.136016	17.1437	-0.685786	0.0665297	1.7915	-0.685779	0.0666006	7.61193	-0.516886	0.00601553	11.5459	-0.233386	-0.261511	15.1431	-0.521618	-0.389205	-7.90549	-4.91769	0.0548861	-6.39454	14.2851	7.06791	34.045	-7.04015	87.2315	67.3161	16.0011	-5.41767	-27.3368	-10.3909	0.638406	-3.04211	12.6186	-9.66709	14.6408	-18.7861	120.301	58.2247	12.6831	2.59176	-32.168	-4.80958	-1.06317	38.2857	-0.622697	0.774584	48.4355	-4.0691
1510	-1.52697	-0.141395	17.1603	-0.680677	0.0631904	1.7989	-0.680671	0.0632606	7.61933	-0.512854	0.00385313	11.5514	-0.236383	-0.266556	15.1141	-0.52903	-0.397158	-7.95925	-4.91134	0.020709	-6.33907	14.2858	7.23831	34.183	-6.94743	87.3294	67.2794	15.8394	-5.26907	-27.0901	-10.3595	0.613716	-3.01423	12.5625	-9.61873	14.731	-18.9828	120.256	57.983	12.6331	2.37243	-32.5416	-4.83061	-1.03751	38.2694	-0.630532	0.911706	48.3911	-4.00114
1512	-1.52322	-0.132243	17.1686	-0.678283	0.0669205	1.80261	-0.678276	0.0669904	7.62304	-0.511302	0.00679826	11.5542	-0.211492	-0.267908	15.1214	-0.484226	-0.408886	-7.94581	-4.90419	-0.0326038	-6.27227	14.2721	7.39357	34.3089	-6.84862	87.4538	67.2234	15.6742	-5.10751	-26.8016	-10.3141	0.611994	-2.96909	12.4867	-9.5669	14.784	-19.1672	120.243	57.747	12.4861	2.11657	-32.9543	-4.84342	-0.942652	38.1947	-0.716224	1.00156	48.1517	-3.94468
1514	-1.53036	-0.114177	17.167	-0.679932	0.0754161	1.80194	-0.679924	0.0754863	7.62237	-0.513076	0.0130431	11.5537	-0.16701	-0.280249	15.139	-0.407822	-0.447906	-7.91307	-4.89395	-0.0803368	-6.22753	14.2783	7.57787	34.416	-6.69738	87.484	67.179	15.5758	-4.92796	-26.56	-10.2827	0.647539	-2.92008	12.3999	-9.5475	14.7973	-19.3323	120.258	57.5288	12.3713	1.92231	-33.3667	-4.79021	-0.926311	38.1351	-0.777817	0.840365	47.9863	-3.96272
1516	-1.54295	-0.0920657	17.1716	-0.683636	0.0861515	1.80404	-0.683627	0.086222	7.62447	-0.516529	0.0208343	11.5553	-0.118017	-0.303622	15.1299	-0.327394	-0.508584	-7.92994	-4.89031	-0.115152	-6.20976	14.3264	7.71491	34.5001	-6.6172	87.4712	67.1993	15.5114	-4.83316	-26.3935	-10.26	0.681377	-2.88115	12.3347	-9.52482	14.8142	-19.4563	120.298	57.3569	12.3089	1.76356	-33.7348	-4.76317	-0.99992	38.0862	-0.754833	0.660637	47.8091	-3.88878
1518	-1.55873	-0.0654959	17.1848	-0.688371	0.0991314	1.80998	-0.688361	0.0992024	7.63042	-0.520896	0.0302421	11.5598	-0.0680181	-0.33849	15.0899	-0.24955	-0.590504	-8.00406	-4.89594	-0.149218	-6.20273	14.4052	7.78831	34.5402	-6.59575	87.5192	67.24	15.5144	-4.89911	-26.2789	-10.2381	0.706639	-2.85741	12.2983	-9.49215	14.8412	-19.533	120.384	57.2479	12.2708	1.63469	-34.0132	-4.77298	-1.12827	38.0472	-0.668469	0.568999	47.6206	-3.71599
1520	-1.57461	-0.0295508	17.1962	-0.692377	0.116222	1.81513	-0.692365	0.116293	7.63556	-0.524979	0.0427688	11.5637	-0.0152667	-0.384671	15.0433	-0.170992	-0.694069	-8.09064	-4.90908	-0.25488	-6.1344	14.4025	7.83584	34.4772	-6.45693	87.9092	67.0591	15.6985	-5.41225	-26.1198	-10.1895	0.728265	-2.85686	12.277	-9.4675	14.8537	-19.547	120.63	57.2351	12.1349	1.52324	-34.0646	-4.77374	-1.1376	38.01	-0.685968	0.824579	47.4761	-3.57286
1522	-1.59106	0.028687	17.2278	-0.694795	0.143194	1.82938	-0.69478	0.143266	7.64981	-0.528503	0.0627928	11.5744	0.0503369	-0.437084	15.0055	-0.0713974	-0.813822	-8.1609	-4.94516	-0.309584	-6.01784	14.5812	7.70736	34.2523	-6.2264	89.0418	66.8064	16.2402	-5.58753	-25.7108	-10.1189	0.792819	-2.84197	12.3045	-9.39021	14.8828	-19.6125	120.83	57.2799	11.7768	1.44433	-34.0427	-4.77235	-1.10412	37.9666	-0.713374	0.938467	47.3096	-3.50907
1524	-1.60686	0.112232	17.2804	-0.694826	0.181275	1.85302	-0.694807	0.181347	7.67345	-0.530948	0.0912854	11.5921	0.135017	-0.494959	14.9773	0.0608561	-0.950683	-8.2136	-4.99356	-0.336749	-5.88361	15.0236	7.34431	33.8616	-6.10515	90.804	66.5395	17.1561	-5.48323	-25.1674	-10.0296	0.895317	-2.80945	12.3584	-9.21137	14.9381	-19.7026	120.919	57.3647	11.2494	1.40583	-33.9875	-4.76753	-1.05307	37.9167	-0.733718	0.852127	47.1205	-3.51174
1526	-1.61817	0.227601	17.3386	-0.690248	0.232947	1.87932	-0.690224	0.233017	7.69975	-0.530808	0.130232	11.6119	0.263176	-0.563681	14.9473	0.268067	-1.12358	-8.27001	-5.00422	-0.555755	-5.8439	15.7909	6.65888	33.3809	-6.91082	92.5946	66.3161	18.1954	-6.15547	-25.2114	-9.92024	0.973475	-2.77827	12.3084	-8.73725	15.0322	-19.5587	120.822	57.4584	10.8833	1.43563	-33.9095	-4.7505	-1.0367	37.8667	-0.756444	0.801294	46.9718	-3.46827
1528	-1.62144	0.318341	17.3852	-0.684159	0.27313	1.90036	-0.684131	0.273201	7.72079	-0.528806	0.160685	11.6277	0.359876	-0.626074	14.881	0.420008	-1.27342	-8.39396	-4.96092	-0.811937	-5.882	16.8505	5.81047	32.6718	-8.29525	92.9962	66.1517	19.8355	-6.96422	-25.1312	-9.87355	1.01168	-2.7833	12.263	-8.4476	15.1212	-19.5045	120.784	57.5746	10.6859	1.48297	-33.8258	-4.74608	-0.992676	37.8338	-0.779058	0.785988	46.8207	-3.46703
1530	-1.61716	0.369379	17.4156	-0.678041	0.295238	1.91406	-0.67801	0.295308	7.73449	-0.525633	0.177616	11.638	0.402494	-0.680852	14.7821	0.475977	-1.38938	-8.5779	-4.86945	-1.06568	-5.9836	18.0903	4.81471	31.7289	-10.1213	91.7935	66.033	22.0222	-7.67351	-24.694	-9.90018	1.00875	-2.8301	12.2369	-8.41838	15.2021	-19.5793	120.835	57.6934	10.6652	1.5366	-33.7555	-4.75484	-0.913837	37.8166	-0.8081	0.793121	46.6634	-3.49009
1532	-1.61099	0.376796	17.4339	-0.674703	0.298041	1.92223	-0.674672	0.29811	7.74266	-0.523313	0.179933	11.6441	0.377357	-0.738658	14.6952	0.407582	-1.48533	-8.73876	-4.76842	-1.29472	-6.11128	19.1474	3.66012	30.6943	-12.0267	89.3949	65.8464	23.9436	-8.06572	-23.7608	-9.96287	0.984151	-2.90342	12.1925	-8.49596	15.3152	-19.6442	120.855	57.7231	10.8167	1.60772	-33.7581	-4.75315	-0.820451	37.7926	-0.877768	0.731056	46.5214	-3.38462
1534	-1.6057	0.373556	17.4341	-0.672652	0.296185	1.92232	-0.672621	0.296254	7.74275	-0.521661	0.178676	11.6442	0.311612	-0.803102	14.6479	0.263199	-1.5778	-8.82526	-4.69013	-1.50165	-6.15568	19.9875	2.10284	29.5311	-13.8306	87.5963	65.2373	26.4339	-7.71653	-22.2714	-10.0189	0.945081	-2.97788	12.1364	-8.5426	15.399	-19.6505	120.864	57.7314	10.973	1.65008	-33.7662	-4.75714	-0.757767	37.7598	-0.932242	0.670973	46.3816	-3.22101
1536	-1.6009	0.36783	17.4177	-0.671043	0.293226	1.91499	-0.671013	0.293295	7.73542	-0.520274	0.176557	11.6387	0.213288	-0.870655	14.6389	0.058824	-1.66349	-8.84027	-4.63446	-1.6841	-6.12407	20.6247	0.181009	28.2374	-15.4185	87.0124	64.1938	29.2838	-6.80294	-20.4991	-10.058	0.898976	-3.04495	12.0774	-8.53403	15.4409	-19.6021	120.862	57.7349	11.0823	1.66061	-33.7668	-4.76754	-0.732424	37.7203	-0.963833	0.631667	46.2401	-3.02111
1538	-1.59092	0.358686	17.3963	-0.667451	0.288326	1.90547	-0.667422	0.288395	7.7259	-0.51728	0.173112	11.6316	0.0828267	-0.926509	14.6274	-0.199597	-1.71573	-8.85952	-4.56523	-1.83538	-6.16997	21.2315	-1.84378	26.7844	-16.7462	88.2317	63.248	31.0374	-6.80648	-19.7129	-10.0899	0.862322	-3.10498	12.0425	-8.53544	15.4535	-19.5795	120.834	57.7499	11.1223	1.68248	-33.7623	-4.773	-0.721515	37.689	-0.996143	0.626889	46.0897	-2.81297
1540	-1.57903	0.336159	17.3618	-0.664133	0.277361	1.89006	-0.664105	0.277429	7.71049	-0.514108	0.165108	11.62	-0.0560531	-0.951635	14.6193	-0.461675	-1.70892	-8.87281	-4.47993	-1.9735	-6.22708	21.7978	-3.34523	25.3733	-17.6273	88.981	62.3452	32.1308	-7.23036	-19.3664	-10.1208	0.83685	-3.13784	12.0409	-8.58468	15.429	-19.5969	120.837	57.7168	11.1254	1.65815	-33.7974	-4.78245	-0.716716	37.6536	-1.02001	0.634141	45.9475	-2.62873
1542	-1.56766	0.29972	17.3163	-0.662204	0.260311	1.8697	-0.662177	0.26038	7.69013	-0.511588	0.152463	11.6047	-0.189535	-0.942468	14.6105	-0.700984	-1.64177	-8.8881	-4.38004	-2.09535	-6.26962	22.3262	-4.26981	24.0911	-18.1011	88.6735	61.3806	32.4305	-7.63629	-19.2619	-10.1521	0.823226	-3.14081	12.0699	-8.67474	15.3745	-19.6475	120.872	57.6257	11.1135	1.57965	-33.8854	-4.79505	-0.715967	37.613	-1.03784	0.646186	45.8147	-2.45533
1544	-1.56413	0.256834	17.2741	-0.664225	0.241093	1.85082	-0.6642	0.241161	7.67126	-0.511881	0.137947	11.5905	-0.292058	-0.903459	14.5915	-0.872837	-1.53197	-8.92313	-4.27876	-2.16837	-6.25571	22.7263	-5.09724	22.9923	-18.2932	87.1392	60.0288	31.2114	-6.45509	-19.4459	-10.181	0.822676	-3.12042	12.1066	-8.73445	15.3233	-19.6797	120.887	57.4864	11.1419	1.4602	-34.0379	-4.79849	-0.731429	37.5722	-1.06371	0.657234	45.6777	-2.19002
1546	-1.56312	0.20554	17.2299	-0.668031	0.21839	1.831	-0.668009	0.218458	7.65143	-0.513285	0.12071	11.5756	-0.367046	-0.858085	14.5415	-0.99253	-1.42075	-9.0162	-4.176	-2.22011	-6.12247	22.9802	-5.93237	22.2318	-18.2233	86.4436	57.7186	29.2751	-5.98403	-19.0212	-10.2173	0.812249	-3.10383	12.1506	-8.75926	15.2643	-19.6942	120.837	57.3708	11.1903	1.35898	-34.203	-4.80679	-0.707927	37.5306	-1.10568	0.66285	45.5469	-1.94969
1548	-1.56292	0.158764	17.1908	-0.671814	0.197751	1.81344	-0.671793	0.19782	7.63387	-0.514802	0.105021	11.5625	-0.415379	-0.824694	14.442	-1.06875	-1.34095	-9.20111	-4.08534	-2.25754	-5.91132	23.1238	-6.70874	21.8281	-17.7763	86.8456	54.5439	26.8567	-6.27118	-17.9634	-10.2512	0.796868	-3.09646	12.1905	-8.75337	15.216	-19.7097	120.747	57.2843	11.2528	1.28006	-34.3751	-4.82057	-0.655885	37.4926	-1.15165	0.662911	45.4232	-1.75019
1550	-1.56155	0.17019	17.1885	-0.670279	0.202637	1.81245	-0.670258	0.202706	7.63288	-0.513966	0.108771	11.5617	-0.435254	-0.854198	14.2412	-1.1182	-1.38538	-9.5736	-4.05893	-2.28743	-5.86041	23.3182	-6.97271	21.7086	-16.7829	87.16	51.3865	24.1731	-5.85703	-18.1255	-10.2305	0.821733	-3.09131	12.1857	-8.74732	15.2632	-19.815	120.782	57.1616	11.3181	1.16842	-34.5942	-4.83401	-0.685578	37.4749	-1.12603	0.66261	45.3012	-1.55985
1552	-1.55903	0.20001	17.2058	-0.666715	0.215552	1.82026	-0.666693	0.215621	7.64069	-0.512123	0.118661	11.5676	-0.469212	-0.893	13.9869	-1.19754	-1.44064	-10.0451	-4.05552	-2.29261	-5.84819	23.4746	-7.02269	21.6607	-15.5371	87.676	48.3164	21.7182	-5.19599	-17.9218	-10.206	0.858058	-3.07839	12.1594	-8.74077	15.3297	-19.9294	120.829	57.0668	11.3876	1.07793	-34.7943	-4.82143	-0.680397	37.4774	-1.16577	0.669644	45.192	-1.29253
1554	-1.55545	0.235428	17.2359	-0.662215	0.230876	1.83377	-0.662191	0.230944	7.6542	-0.509732	0.130418	11.5777	-0.524219	-0.922372	13.7065	-1.31191	-1.47003	-10.5652	-4.0623	-2.27855	-5.85593	23.568	-6.96212	21.6394	-14.2315	88.3205	45.4267	19.7238	-4.4808	-17.2521	-10.19	0.896322	-3.05505	12.1176	-8.73789	15.3901	-20.0276	120.863	57.0132	11.4543	1.0204	-34.9522	-4.78461	-0.606621	37.4943	-1.29939	0.671734	45.0913	-0.938846
1556	-1.55114	0.261364	17.2686	-0.658165	0.241992	1.8484	-0.658141	0.24206	7.66884	-0.507409	0.139002	11.5887	-0.585658	-0.918427	13.4539	-1.42466	-1.43622	-11.0341	-4.0646	-2.28656	-5.90706	23.5712	-6.93897	21.7437	-13.4068	88.7268	42.7985	18.5845	-4.23945	-17.1895	-10.1852	0.921587	-3.02002	12.0629	-8.76283	15.4121	-20.0882	120.88	57.0018	11.4869	0.996207	-35.0329	-4.75803	-0.431618	37.5031	-1.51474	0.61113	44.9705	-0.537399
1558	-1.54806	0.279944	17.2905	-0.655267	0.24995	1.85819	-0.655241	0.250018	7.67863	-0.505746	0.145146	11.5961	-0.633998	-0.893489	13.2482	-1.50469	-1.36962	-11.4165	-4.07393	-2.27944	-5.9571	23.4932	-6.90604	21.762	-12.5897	89.1894	40.5156	17.5059	-3.99535	-16.9237	-10.1833	0.950229	-2.98854	12.0137	-8.72999	15.4188	-20.0939	120.841	56.9864	11.5133	0.986924	-35.1108	-4.73169	-0.210256	37.4963	-1.75898	0.519897	44.8408	-0.17285
1560	-1.54624	0.291964	17.2921	-0.65348	0.255072	1.85894	-0.653454	0.255139	7.67937	-0.504736	0.149089	11.5966	-0.662794	-0.855246	13.1066	-1.54313	-1.28718	-11.6801	-4.08942	-2.25858	-5.99884	23.3413	-6.90539	21.648	-11.7663	89.677	38.604	16.4776	-3.6758	-16.3696	-10.1806	0.984387	-2.96768	11.9802	-8.62471	15.4187	-20.0503	120.75	56.9343	11.5617	0.973877	-35.2165	-4.70884	-0.00182856	37.476	-1.97567	0.423948	44.7194	0.101156
1562	-1.54419	0.301664	17.248	-0.651829	0.25901	1.8394	-0.651802	0.259077	7.65983	-0.503758	0.152117	11.582	-0.668944	-0.821559	13.0736	-1.54117	-1.22323	-11.742	-4.09743	-2.26648	-6.04761	23.1203	-7.13814	21.4287	-11.3255	89.8342	37.0265	16.3199	-3.44618	-15.8463	-10.1705	1.02079	-2.97044	11.9854	-8.4657	15.4268	-19.9938	120.646	56.7519	11.7292	0.904624	-35.4051	-4.71214	0.0101547	37.4594	-1.99489	0.395958	44.6641	0.167564
1564	-1.53953	0.304918	17.1994	-0.649571	0.259895	1.81782	-0.649544	0.259962	7.63825	-0.502132	0.152898	11.5658	-0.663093	-0.800692	13.0913	-1.52207	-1.18791	-11.7095	-4.11403	-2.25854	-6.11181	22.9307	-7.41377	21.1417	-11.0213	90.0936	35.829	16.048	-3.34621	-15.4964	-10.1596	1.04186	-2.98213	11.9916	-8.31657	15.4376	-19.9432	120.605	56.5698	11.9023	0.795459	-35.5978	-4.70535	-0.0536689	37.4573	-1.948	0.423499	44.6682	0.0875306
1566	-1.53219	0.302966	17.1619	-0.646553	0.258316	1.80111	-0.646527	0.258383	7.62155	-0.499781	0.151892	11.5532	-0.648789	-0.79529	13.1264	-1.49366	-1.1842	-11.6445	-4.13518	-2.23675	-6.18262	22.8061	-7.68247	20.8047	-10.8253	90.4351	34.9978	15.4748	-3.35122	-15.2959	-10.1529	1.04706	-2.99464	11.994	-8.19523	15.4514	-19.9087	120.622	56.4318	12.0343	0.670554	-35.7687	-4.68458	-0.157934	37.4665	-1.87631	0.491492	44.71	-0.0718262
1568	-1.52493	0.301585	17.1574	-0.643488	0.257102	1.79914	-0.643462	0.257169	7.61957	-0.497413	0.151178	11.5518	-0.628692	-0.80289	13.1085	-1.4604	-1.2058	-11.6775	-4.12779	-2.24783	-6.20765	22.7729	-7.91575	20.4299	-10.8706	90.3094	34.4763	14.7552	-3.28425	-14.9631	-10.1682	1.0507	-2.98989	12.0173	-8.09649	15.4691	-19.8997	120.584	56.4011	12.0361	0.623841	-35.8798	-4.66672	-0.264731	37.4593	-1.83434	0.548468	44.7033	-0.0874466
1570	-1.5154	0.313405	17.1658	-0.638338	0.261527	1.8029	-0.638311	0.261593	7.62333	-0.493843	0.154818	11.5546	-0.602018	-0.827941	13.0459	-1.42259	-1.26121	-11.7935	-4.12158	-2.28026	-6.25726	22.78	-8.17604	20.0867	-10.9734	90.3875	34.061	14.0406	-3.17162	-14.6862	-10.1678	1.05843	-2.97639	12.0124	-8.04058	15.5075	-19.9385	120.611	56.36	12.0284	0.562456	-36.0061	-4.66495	-0.387188	37.4553	-1.76393	0.585378	44.6958	-0.103302
1572	-1.5018	0.341167	17.1854	-0.630079	0.272638	1.81173	-0.630051	0.272703	7.63216	-0.488375	0.163659	11.5612	-0.570787	-0.866323	12.9516	-1.38223	-1.34234	-11.968	-4.12255	-2.33589	-6.32522	22.8149	-8.41545	19.8204	-11.0412	90.7258	33.6423	13.3962	-3.03909	-14.5015	-10.1512	1.08893	-2.95833	11.9814	-8.03106	15.5767	-20.0369	120.71	56.269	12.0365	0.459708	-36.1977	-4.67939	-0.509415	37.455	-1.66783	0.598179	44.6917	-0.148389
1574	-1.47921	0.375939	17.224	-0.617286	0.286141	1.82902	-0.617256	0.286206	7.64945	-0.479666	0.174589	11.5742	-0.548965	-0.896919	12.8786	-1.35568	-1.40583	-12.1031	-4.12307	-2.42045	-6.33058	22.8785	-8.40929	19.7237	-10.9322	91.0128	33.0466	12.8929	-2.98781	-14.4128	-10.1608	1.19495	-2.93499	12.0017	-8.10989	15.6572	-20.2368	120.806	56.1375	12.0195	0.337176	-36.509	-4.69676	-0.559045	37.4401	-1.6065	0.587999	44.6685	-0.228634
1576	-1.45001	0.455837	17.3027	-0.597826	0.318983	1.86431	-0.597794	0.319041	7.68474	-0.467197	0.200408	11.6006	-0.492184	-0.937424	12.8185	-1.26967	-1.50152	-12.2142	-4.151	-2.5819	-6.24451	22.9902	-8.16221	19.7602	-10.7213	90.7825	32.2876	12.4418	-2.96743	-14.3954	-10.1228	1.43056	-2.97304	11.9387	-7.99952	15.9946	-20.4246	120.872	55.6756	12.1397	-0.0535091	-37.2844	-4.70508	-0.602151	37.4309	-1.56123	0.571362	44.643	-0.285203
1578	-1.41313	0.566529	17.4159	-0.572389	0.364777	1.91496	-0.572352	0.364836	7.73539	-0.451071	0.236315	11.6386	-0.39905	-0.974574	12.772	-1.11633	-1.60596	-12.3004	-4.2013	-2.77838	-6.09324	23.1295	-7.61968	20.0009	-10.3557	90.0251	31.2132	12.0883	-3.00197	-14.4874	-10.0525	1.75075	-3.07546	11.7429	-7.5627	16.5852	-20.4897	120.822	54.9168	12.4314	-0.746232	-38.5555	-4.70391	-0.640741	37.4374	-1.5327	0.545642	44.6249	-0.318084
1580	-1.36123	0.616458	17.51	-0.545373	0.38263	1.95698	-0.545332	0.382686	7.77741	-0.431986	0.251418	11.6701	-0.306027	-0.936749	12.7586	-0.932615	-1.57477	-12.3265	-4.22233	-2.78745	-6.01622	23.2061	-6.65586	20.6652	-9.57896	89.199	29.3226	12.16	-3.24894	-14.905	-10.0874	1.91497	-3.1711	11.3577	-6.50468	17.1688	-20.1495	120.329	54.1992	12.9432	-1.66104	-40.1859	-4.70423	-0.622365	37.4781	-1.53617	0.474584	44.6375	-0.394317
1582	-1.30447	0.619475	17.6445	-0.520035	0.379621	2.01672	-0.519995	0.379679	7.83715	-0.412824	0.25084	11.7149	-0.218379	-0.87966	12.6852	-0.751532	-1.5062	-12.4642	-4.2635	-2.75764	-6.00093	23.1658	-5.02879	22.1078	-8.32671	88.3274	26.4254	12.1215	-3.51018	-15.2081	-10.1837	2.04369	-3.39131	10.7912	-5.21872	17.7664	-19.3245	119.716	53.9617	13.2754	-2.47379	-41.5508	-4.71574	-0.577285	37.5573	-1.55259	0.423738	44.6725	-0.448601
1584	-1.24504	0.602255	17.8463	-0.495106	0.367654	2.10634	-0.495068	0.367705	7.92677	-0.393386	0.243546	11.7821	-0.136265	-0.843064	12.5172	-0.589756	-1.47231	-12.7773	-4.3405	-2.71444	-6.0212	23.0014	-2.78258	24.2561	-6.66915	87.2858	22.6803	11.7888	-3.68588	-15.2259	-10.2975	2.15737	-3.70455	10.1138	-3.95767	18.3386	-18.1939	119.113	54.2901	13.3585	-2.99779	-42.3692	-4.73681	-0.520971	37.6759	-1.5718	0.399032	44.7267	-0.469927
1586	-1.18216	0.66103	18.1766	-0.462094	0.388945	2.25329	-0.462054	0.388998	8.07372	-0.369974	0.261681	11.8923	-0.0471257	-0.932244	12.1951	-0.468509	-1.66902	-13.3751	-4.48218	-2.63728	-5.9807	22.8892	-0.254253	26.562	-4.83772	85.7229	18.8718	10.8411	-3.5494	-14.6756	-10.2968	2.24261	-3.86835	9.51875	-3.29557	18.7762	-17.4928	118.637	55.1051	13.3268	-2.89771	-42.2227	-4.75201	-0.487838	37.8316	-1.57244	0.359161	44.7968	-0.472544
1588	-1.11813	0.79954	18.5526	-0.421657	0.445028	2.42076	-0.421615	0.445059	8.2412	-0.343172	0.306259	12.0179	0.0396309	-1.11319	11.8541	-0.390913	-2.03136	-14.0069	-4.59758	-2.51652	-5.83199	22.7611	2.16408	28.59	-3.10464	83.6432	15.3368	10.1629	-3.54096	-14.1148	-10.1762	2.28673	-3.92928	9.19612	-3.24578	19.1397	-17.6346	118.354	56.054	13.1693	-2.47954	-41.5588	-4.75025	-0.465993	38.0111	-1.56433	0.317145	44.8666	-0.463444
1590	-1.05244	0.998479	18.9319	-0.375072	0.527328	2.58983	-0.375017	0.527367	8.41026	-0.313368	0.370856	12.1446	0.10873	-1.35311	11.5615	-0.37096	-2.4935	-14.5477	-4.66953	-2.36696	-5.56758	22.6291	4.37779	30.2138	-1.57175	81.167	12.2369	9.98777	-3.74744	-13.7973	-9.96683	2.28484	-3.91955	9.15649	-3.65817	19.4558	-18.5006	118.17	57.0224	12.9371	-1.84178	-40.5188	-4.73068	-0.45705	38.2032	-1.551	0.282951	44.9325	-0.44761
1592	-0.979545	1.17192	19.2273	-0.327471	0.597536	2.72147	-0.327409	0.597568	8.5419	-0.282042	0.426406	12.2433	0.11399	-1.55082	11.4404	-0.446911	-2.85298	-14.769	-4.74083	-2.25121	-5.20936	22.4755	6.54595	31.4892	-0.234823	78.6993	9.65104	10.467	-4.06031	-14.2308	-9.79532	2.24291	-3.97017	9.25872	-3.82775	19.8198	-19.1401	117.691	57.8983	12.812	-1.04416	-39.2574	-4.702	-0.473889	38.3844	-1.54055	0.28951	44.9999	-0.434623
1594	-0.891852	1.30524	19.4852	-0.276787	0.648729	2.83623	-0.27672	0.648762	8.65666	-0.247218	0.467915	12.3293	0.052517	-1.70098	11.4549	-0.620928	-3.0988	-14.738	-4.73888	-2.15788	-4.84752	22.3312	8.36353	32.4855	0.727406	76.2182	7.89878	10.853	-4.56378	-15.0031	-9.71158	2.15332	-3.97336	9.43581	-3.98175	19.9887	-19.404	117.287	58.9426	12.9017	-0.257414	-37.5851	-4.67491	-0.516206	38.5416	-1.52091	0.312069	45.0525	-0.420291
1596	-0.789769	1.40067	19.7157	-0.223074	0.681927	2.9387	-0.223004	0.68195	8.75913	-0.209005	0.496117	12.4061	-0.0672095	-1.80936	11.5812	-0.879966	-3.24538	-14.4987	-4.67165	-2.08215	-4.51684	22.2534	9.79685	33.2651	1.36152	74.0253	6.93425	10.9569	-5.05902	-15.8123	-9.71914	2.02198	-3.92291	9.65401	-4.19311	19.9368	-19.3092	117.048	60.1865	13.1515	0.510211	-35.5206	-4.64949	-0.570715	38.6746	-1.49873	0.340789	45.0894	-0.408189
1598	-0.684184	1.48962	19.9176	-0.168411	0.711842	3.02833	-0.168336	0.711863	8.84876	-0.169879	0.521912	12.4732	-0.209198	-1.90875	11.767	-1.17377	-3.36751	-14.1485	-4.63982	-2.00355	-4.25525	22.4497	10.9949	33.9491	1.70706	73.0414	6.23511	10.8937	-4.71031	-15.8328	-9.76209	1.85501	-3.8886	9.86969	-4.67409	19.769	-19.2062	116.993	61.5751	13.2024	1.46967	-33.2027	-4.61164	-0.588286	38.7985	-1.51154	0.365326	45.1248	-0.417148
1600	-0.577677	1.60339	20.1374	-0.111024	0.752438	3.12595	-0.110946	0.752447	8.94638	-0.129355	0.555835	12.5463	-0.341369	-2.04172	11.9009	-1.46469	-3.55473	-13.8936	-4.58192	-1.95144	-4.00614	22.5504	12.0744	34.5928	2.22848	73.3549	5.41599	10.0515	-4.22535	-15.6392	-9.80965	1.76207	-3.79835	10.1162	-5.09615	19.6384	-19.1764	117.088	62.8197	13.036	2.19335	-31.2423	-4.57593	-0.563496	38.9192	-1.54365	0.346487	45.1509	-0.423399
1602	-0.466589	1.74614	20.3829	-0.0488602	0.805215	3.23496	-0.0487771	0.80522	9.05539	-0.0859776	0.599161	12.628	-0.467124	-2.21338	11.9489	-1.76202	-3.81423	-13.7968	-4.49843	-1.91637	-3.76207	22.5272	12.9905	35.2035	2.97549	74.734	4.38814	8.42153	-3.73208	-15.1813	-9.84904	1.75463	-3.66979	10.354	-5.33564	19.6429	-19.2541	117.243	63.7889	12.7088	2.59635	-29.8646	-4.54772	-0.507027	39.0372	-1.58046	0.293234	45.1653	-0.427737
1604	-0.331295	1.90259	20.6351	0.0252804	0.861678	3.34674	0.0253699	0.861672	9.16718	-0.033841	0.645948	12.7117	-0.638191	-2.40615	11.9132	-2.1524	-4.09222	-13.8531	-4.44031	-1.8421	-3.54264	22.6167	13.3639	35.7447	3.66214	76.1949	3.30894	6.4352	-3.1261	-13.8619	-9.86286	1.77208	-3.6332	10.3996	-5.20427	20.0059	-19.4545	117.108	64.2395	12.4497	2.77015	-29.2853	-4.53744	-0.47261	39.1413	-1.57269	0.285567	45.1605	-0.459944
1606	-0.178083	2.03507	20.8925	0.105273	0.90589	3.46066	0.105363	0.90588	9.28109	0.023439	0.683917	12.797	-0.859874	-2.56932	11.7751	-2.62553	-4.29357	-14.0993	-4.3907	-1.68925	-3.36167	22.7897	13.7962	36.2556	4.36373	77.4985	2.20239	4.88637	-2.43621	-12.5448	-9.92014	1.76439	-3.6627	10.3117	-4.92831	20.4526	-19.6455	116.933	64.5344	12.2783	2.78374	-29.2487	-4.52361	-0.450153	39.2569	-1.55882	0.283261	45.1662	-0.48137
1608	-0.0194737	2.13403	21.1531	0.184736	0.934757	3.57584	0.184832	0.934738	9.39627	0.0812899	0.710341	12.8832	-1.11285	-2.67981	11.5374	-3.13695	-4.38329	-14.5319	-4.35008	-1.4749	-3.22235	23.0322	14.3744	36.7204	5.0295	78.4694	1.1866	4.0087	-1.7842	-11.5566	-10.0334	1.73351	-3.75474	10.0977	-4.57857	20.8775	-19.7007	116.779	64.8547	12.2305	2.72186	-29.5238	-4.49789	-0.434243	39.3957	-1.55484	0.275045	45.1926	-0.486004
1610	0.103011	2.20009	21.4165	0.245509	0.952344	3.69233	0.245605	0.95232	9.51276	0.125855	0.72717	12.9704	-1.31661	-2.70293	11.2109	-3.52569	-4.3314	-15.1347	-4.32649	-1.30474	-3.12201	23.3039	14.8892	37.0546	5.47822	78.9127	0.689789	3.87739	-1.76509	-11.2748	-10.1902	1.74119	-3.91782	9.7182	-4.17759	21.1329	-19.1918	116.685	65.5862	12.4051	2.82901	-29.4565	-4.44458	-0.402927	39.5816	-1.59562	0.242478	45.2545	-0.486614
1612	0.186206	2.26375	21.6694	0.288904	0.972343	3.80432	0.289006	0.972311	9.62475	0.157289	0.744725	13.0543	-1.43139	-2.67604	10.9007	-3.73154	-4.22553	-15.7113	-4.34906	-1.21049	-3.03307	23.554	15.2175	37.2796	5.70958	78.6399	0.561071	4.06835	-1.79977	-11.3741	-10.3306	1.79182	-4.0377	9.39627	-3.94995	21.2891	-18.7423	116.618	66.3741	12.6313	2.99376	-29.2948	-4.39489	-0.377585	39.7772	-1.63559	0.219244	45.3057	-0.480953
1614	0.229241	2.32384	21.8931	0.314331	0.994421	3.90352	0.314433	0.994388	9.72396	0.175136	0.762748	13.1287	-1.46109	-2.61739	10.662	-3.76741	-4.09989	-16.1574	-4.41931	-1.17437	-2.95054	23.745	15.2978	37.3671	5.76861	77.9244	0.733888	4.46833	-1.77657	-11.7889	-10.4391	1.87193	-4.08143	9.19329	-3.95009	21.3537	-18.5175	116.581	67.0896	12.8565	3.158	-29.1307	-4.36212	-0.369654	39.9682	-1.6541	0.216099	45.3357	-0.472984
1616	0.237852	2.34843	22.031	0.321051	1.00422	3.96473	0.321155	1.00419	9.78516	0.179676	0.770465	13.1746	-1.46821	-2.5589	10.5888	-3.75724	-3.98893	-16.2964	-4.50685	-1.08399	-2.87972	23.7902	15.0704	37.2158	5.85184	77.9987	0.975606	5.12255	-1.78637	-12.5712	-10.5209	1.92388	-4.03579	9.12544	-4.1526	21.2935	-18.5854	116.627	67.5464	13.0253	3.17519	-29.1649	-4.36695	-0.411067	40.1391	-1.60851	0.244883	45.3516	-0.47915
1618	0.220063	2.32805	22.1003	0.311739	0.996886	3.99565	0.311842	0.996855	9.81609	0.173205	0.76441	13.1978	-1.47868	-2.51027	10.674	-3.75276	-3.89893	-16.1403	-4.62617	-0.947605	-2.86036	23.7582	14.4847	36.7635	5.91646	78.6598	1.66012	5.58141	-1.7298	-13.6796	-10.5861	1.95088	-3.95445	9.17236	-4.46053	21.1724	-18.7607	116.748	67.7798	13.2899	3.07898	-29.3758	-4.40217	-0.449665	40.2774	-1.54705	0.28552	45.3499	-0.488996
1620	0.186206	2.26057	22.1141	0.290763	0.970524	4.00195	0.290863	0.970494	9.82238	0.15911	0.743427	13.2026	-1.50666	-2.47397	10.8924	-3.78152	-3.82752	-15.7362	-4.77282	-0.776363	-2.91201	23.6749	13.562	36.0519	5.95398	79.7983	2.80939	5.83502	-1.5439	-15.0069	-10.6447	1.94776	-3.87152	9.30143	-4.83665	21.0241	-18.9707	116.936	67.839	13.656	2.90012	-29.7123	-4.46015	-0.470203	40.3757	-1.48766	0.327875	45.3334	-0.49878
1622	0.163828	2.146	22.1063	0.270336	0.922538	3.99857	0.270431	0.922509	9.81901	0.146712	0.706305	13.2001	-1.56766	-2.44328	11.1483	-3.87155	-3.75349	-15.2619	-4.92176	-0.615735	-3.08288	23.5802	12.3813	35.2907	5.9776	81.0374	4.22126	6.34026	-1.10523	-16.2655	-10.7257	1.8916	-3.86446	9.41008	-5.27142	20.9147	-19.14	117.17	67.8889	14.0234	2.73496	-29.9747	-4.51877	-0.462354	40.4214	-1.45552	0.353595	45.314	-0.500376
1624	0.152997	2.02327	22.1022	0.25422	0.86992	3.99677	0.254309	0.869894	9.8172	0.137819	0.665982	13.1989	-1.65255	-2.41759	11.4077	-4.00707	-3.6789	-14.7806	-5.06797	-0.492574	-3.25355	23.573	11.2804	34.5445	5.99935	82.2271	5.67035	6.93074	-0.585012	-17.1214	-10.8177	1.84863	-3.90349	9.50063	-5.59905	20.8354	-19.1753	117.31	68.0161	14.2988	2.64821	-30.148	-4.56795	-0.44087	40.4317	-1.43928	0.361068	45.2984	-0.509422
1626	0.152851	1.90713	22.1041	0.243408	0.819183	3.99756	0.243493	0.819158	9.818	0.132786	0.62738	13.1995	-1.74898	-2.39422	11.663	-4.16486	-3.60412	-14.3071	-5.20659	-0.408312	-3.38637	23.6859	10.3387	33.8501	5.98056	83.2982	7.02845	7.54951	-0.124837	-17.5685	-10.9129	1.83337	-3.96774	9.56747	-5.79051	20.7752	-19.07	117.339	68.2121	14.4654	2.64393	-30.2304	-4.60332	-0.411465	40.4111	-1.4371	0.351712	45.2875	-0.527591
1628	0.162099	1.8168	22.0933	0.239043	0.778866	3.99273	0.239125	0.778843	9.81316	0.131941	0.596964	13.196	-1.82605	-2.3659	11.9365	-4.28534	-3.52954	-13.8	-5.34102	-0.319325	-3.46556	23.9781	9.47819	33.2901	5.76012	84.3425	8.10654	8.02549	-0.0276318	-17.6514	-10.9907	1.84079	-4.00204	9.59012	-5.90378	20.7032	-18.9022	117.352	68.3316	14.5757	2.64991	-30.2654	-4.61922	-0.378146	40.3613	-1.45362	0.334586	45.2763	-0.548088
1630	0.142862	1.72089	22.0422	0.221568	0.738775	3.97009	0.221644	0.738752	9.79052	0.121252	0.565928	13.1791	-1.84843	-2.32443	12.2296	-4.30121	-3.45457	-13.2574	-5.39646	-0.296243	-3.39631	24.0634	8.8408	32.5909	5.25531	84.723	8.66002	8.77892	-0.723826	-19.6844	-11.0429	1.83741	-3.97701	9.65454	-5.99042	20.5327	-18.7189	117.319	68.3866	14.5796	2.68427	-30.2717	-4.6384	-0.365485	40.2793	-1.46149	0.314214	45.2578	-0.561774
1632	0.0845974	1.60573	21.9482	0.185135	0.693896	3.92849	0.185206	0.693877	9.74892	0.096654	0.530172	13.1479	-1.80632	-2.27611	12.5388	-4.19733	-3.39387	-12.6852	-5.33788	-0.400418	-3.33848	23.7975	8.42529	31.7969	4.48008	84.1328	8.79666	10.0726	-2.07833	-23.0934	-11.0684	1.79901	-3.91624	9.77136	-6.05495	20.288	-18.522	117.254	68.3743	14.4902	2.73224	-30.2665	-4.66963	-0.377361	40.1677	-1.45207	0.295807	45.2316	-0.567527
1634	-0.0318953	1.43727	21.8243	0.118295	0.63106	3.87377	0.118357	0.631045	9.69421	0.0503843	0.479142	13.107	-1.68437	-2.24631	12.8642	-3.956	-3.3988	-12.0822	-5.04349	-0.872365	-4.09252	22.8568	8.27296	31.307	3.39137	80.7162	9.30474	13.3059	-2.6739	-22.8352	-11.0793	1.65135	-3.94912	9.92954	-6.07084	20.1578	-18.2676	117.248	68.2838	14.3977	2.72515	-30.2832	-4.73321	-0.394635	40.0375	-1.41401	0.280474	45.2018	-0.568442
1636	-0.0803828	1.29798	21.7171	0.0839903	0.574669	3.82618	0.0840513	0.574662	9.64661	0.0280915	0.434903	13.0714	-1.60044	-2.29502	13.1036	-3.81702	-3.52762	-11.6354	-4.94469	-1.179	-4.89319	22.2896	7.01385	31.191	3.01226	83.6716	9.37775	13.9399	-2.95387	-22.363	-11.0419	1.52489	-4.04524	9.91497	-5.91136	20.0955	-17.8945	117.207	68.1942	14.3013	2.71592	-30.329	-4.76222	-0.472199	39.902	-1.39005	0.351068	45.1819	-0.582431
1638	-0.0496198	1.1895	21.638	0.0872746	0.524447	3.79088	0.0873287	0.524438	9.61131	0.03355	0.397536	13.045	-1.58623	-2.40829	13.2434	-3.83231	-3.74303	-11.3704	-5.0594	-1.25308	-5.51687	22.3045	4.88287	31.3149	3.32481	91.9567	9.29319	12.0396	-3.09696	-22.221	-10.9791	1.4469	-4.17043	9.77067	-5.59354	20.0882	-17.4388	117.092	68.1107	14.2077	2.71848	-30.4087	-4.74554	-0.591757	39.7581	-1.39477	0.482328	45.1676	-0.614041
1640	-0.0149891	1.03775	21.5938	0.0884139	0.454962	3.7711	0.0884632	0.454956	9.59153	0.0385934	0.345641	13.0302	-1.6712	-2.46778	13.3185	-4.00783	-3.81983	-11.2272	-5.02675	-1.34919	-5.75573	22.803	4.4167	31.0072	2.44662	91.8584	10.6427	12.3806	-2.90819	-21.6093	-11.0146	1.39437	-4.194	9.88785	-5.30877	20.1202	-17.1243	116.781	67.9847	14.1015	2.76707	-30.5121	-4.69747	-0.628227	39.5749	-1.44946	0.483117	45.1275	-0.66358
1642	-0.0302254	0.876801	21.4998	0.0668442	0.386018	3.72931	0.0668836	0.38601	9.54974	0.0266033	0.292763	12.9989	-1.69499	-2.4833	13.4634	-4.0529	-3.84306	-10.9571	-4.92408	-1.46744	-5.89332	23.2144	4.03137	30.5418	1.40872	90.1289	12.2942	12.4926	-3.22818	-21.4914	-11.0693	1.37376	-4.1956	10.1461	-5.05049	20.0791	-16.7919	116.625	67.7643	14.1375	2.69571	-30.7277	-4.66998	-0.629746	39.389	-1.49689	0.460713	45.0801	-0.72
1644	-0.104301	0.715866	21.3325	0.0195084	0.322428	3.65499	0.0195416	0.322426	9.47542	-0.0049861	0.242333	12.9432	-1.62004	-2.47622	13.7079	-3.90699	-3.86663	-10.5038	-4.77086	-1.6006	-6.01536	23.4132	3.36891	30.0317	0.424886	88.2714	13.8941	12.1585	-4.03459	-21.928	-11.1274	1.36711	-4.21271	10.4831	-4.79794	19.9523	-16.3829	116.673	67.4367	14.3377	2.49639	-31.0459	-4.68237	-0.613148	39.2037	-1.51509	0.44235	45.0271	-0.769269
1646	-0.206251	0.558875	21.07	-0.0396715	0.262984	3.53839	-0.0396479	0.262981	9.35883	-0.0456913	0.194255	12.8558	-1.45649	-2.52451	14.0387	-3.61877	-4.02676	-9.88839	-4.61635	-1.69352	-6.20362	23.5058	2.18313	29.7497	-0.577111	87.0755	14.945	12.3445	-4.39846	-22.214	-11.1935	1.3003	-4.3417	10.7414	-4.40995	19.8057	-15.7534	116.763	66.9904	14.6655	2.28665	-31.3648	-4.76125	-0.610901	38.992	-1.46854	0.455507	44.9595	-0.767047
1648	-0.324668	0.436306	20.8325	-0.102762	0.219965	3.43285	-0.102739	0.219977	9.25328	-0.0902882	0.158231	12.7767	-1.2547	-2.66153	14.3271	-3.29545	-4.36041	-9.34875	-4.45583	-1.71921	-6.35443	23.7059	1.31733	29.5625	-1.37524	86.3746	15.8191	12.1753	-4.4797	-22.1016	-11.2508	1.20503	-4.45551	10.8933	-4.14935	19.6932	-15.2193	116.966	66.5909	14.9165	2.13689	-31.5368	-4.83881	-0.618218	38.7973	-1.41952	0.453814	44.8921	-0.741436
1650	-0.452715	0.357808	20.6524	-0.165967	0.196983	3.35279	-0.165947	0.197	9.17322	-0.136176	0.137155	12.7166	-1.01888	-2.90757	14.5375	-2.9527	-4.90207	-8.95045	-4.30147	-1.69591	-6.44586	24.0632	0.925816	29.4265	-1.998	86.0399	16.7529	11.6564	-4.35026	-21.6988	-11.2945	1.09758	-4.5296	10.9489	-4.0861	19.6341	-14.8747	117.266	66.2879	15.0499	2.08136	-31.5261	-4.89444	-0.63551	38.6308	-1.38529	0.436612	44.8292	-0.707831
1652	-0.585608	0.335549	20.5366	-0.226176	0.199004	3.30132	-0.226155	0.19903	9.12176	-0.181341	0.134963	12.6781	-0.715663	-3.29412	14.6696	-2.54162	-5.722	-8.69421	-4.19287	-1.7298	-6.47137	24.5623	0.831016	29.2325	-2.76159	85.4783	18.2547	11.6	-4.19818	-21.697	-11.3222	1.01931	-4.5761	10.9939	-4.2518	19.6409	-14.8083	117.536	66.0873	15.1096	2.17357	-31.3553	-4.91371	-0.66371	38.4944	-1.37436	0.443595	44.771	-0.701712
1654	-0.70895	0.316059	20.4454	-0.281938	0.201351	3.26076	-0.281916	0.20138	9.08119	-0.223195	0.133278	12.6477	-0.346759	-3.80089	14.7443	-2.05727	-6.78341	-8.54269	-4.09554	-1.78373	-6.53339	25.088	0.587196	29.086	-3.78623	85.0566	20.3624	12.0064	-4.19109	-21.8871	-11.3643	0.94945	-4.66444	11.0079	-4.51168	19.6539	-14.7838	117.84	66.0138	15.1816	2.27551	-31.1428	-4.9178	-0.699369	38.3811	-1.3703	0.470395	44.7239	-0.717471
1656	-0.81708	0.284191	20.3678	-0.332132	0.196908	3.22621	-0.332112	0.196943	9.04664	-0.260469	0.126855	12.6218	0.0784894	-4.40252	14.7741	-1.50703	-8.03704	-8.47524	-4.00135	-1.84166	-6.64814	25.5946	0.199024	29.0518	-5.02027	84.7828	23.0015	12.8323	-4.31671	-22.1948	-11.4171	0.875411	-4.7895	10.9903	-4.80284	19.6528	-14.7447	118.17	66.039	15.3034	2.33943	-30.9542	-4.91679	-0.736314	38.2901	-1.36752	0.505315	44.6875	-0.746119
1658	-0.905405	0.231853	20.2973	-0.375468	0.181731	3.19475	-0.37545	0.181769	9.01518	-0.291952	0.112822	12.5982	0.533554	-5.03496	14.7858	-0.914612	-9.35726	-8.44475	-3.90589	-1.86942	-6.78857	26.0237	0.148498	29.2999	-6.04898	84.6033	25.84	13.7975	-4.32777	-22.4221	-11.437	0.760127	-4.87079	10.9382	-5.02923	19.6184	-14.6921	118.464	66.0269	15.5368	2.31244	-30.9156	-4.93108	-0.756703	38.2269	-1.35783	0.497613	44.6565	-0.751909
1660	-0.97102	0.189795	20.2625	-0.40792	0.169086	3.17913	-0.407902	0.169129	8.99956	-0.315444	0.101362	12.5865	0.97259	-5.61594	14.7826	-0.332905	-10.5776	-8.44805	-3.8331	-1.85018	-6.86305	26.4215	0.526501	29.8499	-6.79358	84.2318	28.602	14.8625	-4.36935	-22.794	-11.4268	0.643313	-4.86213	10.9083	-5.18003	19.5695	-14.6918	118.667	65.9952	15.7668	2.2625	-30.9527	-4.94751	-0.754369	38.1804	-1.35543	0.494263	44.6198	-0.754354
1662	-1.01362	0.171437	20.2662	-0.42818	0.164839	3.18072	-0.428163	0.164883	9.00115	-0.330335	0.0969407	12.5877	1.37749	-6.11776	14.7748	0.215745	-11.6411	-8.46536	-3.78783	-1.79052	-6.84837	26.7936	1.36734	30.699	-7.16866	83.6178	31.1489	15.9871	-4.45505	-23.3083	-11.3858	0.543208	-4.76411	10.9133	-5.23985	19.512	-14.7475	118.772	65.9486	15.9551	2.20473	-31.0355	-4.95942	-0.731805	38.147	-1.36415	0.497977	44.5773	-0.754824
1664	-1.03452	0.200624	20.2959	-0.434716	0.179523	3.19396	-0.434697	0.179568	9.01439	-0.336122	0.107529	12.5977	1.73094	-6.534	14.7913	0.704829	-12.5298	-8.44152	-3.76915	-1.74122	-6.74555	27.1447	2.66037	31.7826	-7.08347	82.7418	33.3295	17.1623	-4.56076	-23.7556	-11.3126	0.494948	-4.62781	10.9512	-5.16811	19.451	-14.8171	118.813	65.9114	16.0616	2.1255	-31.1138	-4.94944	-0.707123	38.1229	-1.38692	0.476548	44.5404	-0.74302
1666	-1.04364	0.251793	20.3309	-0.434139	0.20279	3.20963	-0.434118	0.202834	9.03007	-0.337117	0.124975	12.6094	2.02969	-6.88546	14.833	1.1213	-13.28	-8.37202	-3.74129	-1.6688	-6.61885	27.422	4.1622	33.0462	-6.65105	81.8462	35.0521	18.0404	-4.66746	-24.1599	-11.2359	0.473217	-4.50458	10.967	-5.04272	19.4057	-14.8576	118.808	65.8831	16.1252	2.08231	-31.158	-4.93619	-0.678631	38.1056	-1.41376	0.448547	44.511	-0.729501
1668	-1.04447	0.312065	20.3632	-0.42912	0.229296	3.22416	-0.429096	0.22934	9.0446	-0.334989	0.145117	12.6203	2.27376	-7.18176	14.8913	1.46098	-13.9091	-8.27107	-3.69129	-1.5728	-6.49642	27.6015	5.75851	34.4757	-5.98175	80.9645	36.2387	18.4789	-4.75274	-24.4387	-11.1699	0.468282	-4.41279	10.9491	-4.91158	19.3766	-14.8692	118.773	65.8723	16.1521	2.08455	-31.1568	-4.92628	-0.651529	38.0938	-1.43675	0.423198	44.4892	-0.716551
1670	-1.03977	0.352927	20.3842	-0.423411	0.246796	3.23361	-0.423385	0.24684	9.05404	-0.331791	0.158562	12.6274	2.47042	-7.43714	14.9314	1.72824	-14.4462	-8.20259	-3.60645	-1.48149	-6.42712	27.6305	7.26392	36.1292	-5.31812	80.0611	36.7385	18.3125	-4.75128	-24.2718	-11.141	0.460343	-4.36265	10.9118	-4.88835	19.3394	-14.9073	118.741	65.9145	16.1212	2.11681	-31.1018	-4.93085	-0.644048	38.0848	-1.43411	0.42335	44.4714	-0.703944
1672	-1.02586	0.3956	20.4088	-0.413504	0.264275	3.24465	-0.413477	0.264318	9.06508	-0.325452	0.172249	12.6357	2.61383	-7.65992	14.937	1.90739	-14.9046	-8.19452	-3.49964	-1.3644	-6.34055	27.6786	8.84645	37.8045	-4.63673	78.4725	36.6728	17.5378	-4.70156	-23.7476	-11.1242	0.477488	-4.33634	10.8442	-4.89706	19.3273	-14.9329	118.738	65.9635	16.1081	2.13736	-31.0384	-4.93011	-0.653398	38.0933	-1.42123	0.426934	44.4676	-0.686577
1674	-1.00445	0.45034	20.4434	-0.399229	0.286382	3.26016	-0.399199	0.286424	9.08059	-0.316128	0.189669	12.6473	2.71193	-7.8548	14.9035	2.01022	-15.2959	-8.25549	-3.38129	-1.22547	-6.21985	27.7674	10.514	39.4365	-3.93819	76.0275	36.0998	16.3341	-4.6682	-23.0433	-11.1083	0.522845	-4.31766	10.7576	-4.89193	19.3459	-14.9402	118.761	66.0067	16.1238	2.13169	-30.9819	-4.91964	-0.670442	38.1206	-1.40671	0.427121	44.4768	-0.666826
1676	-0.984062	0.541326	20.5007	-0.382133	0.324475	3.28583	-0.3821	0.324514	9.10626	-0.305669	0.219222	12.6666	2.79676	-8.02686	14.8336	2.09296	-15.6415	-8.38375	-3.27878	-1.10854	-6.04349	27.8214	12.2157	40.9925	-3.21098	72.6634	35.0754	15.5051	-4.83566	-22.7277	-11.0688	0.586606	-4.2576	10.7017	-4.74886	19.3853	-14.9281	118.76	66.0377	16.1335	2.08047	-30.9469	-4.89942	-0.660172	38.1576	-1.41196	0.417936	44.4857	-0.659922
1678	-0.968723	0.647888	20.5637	-0.365822	0.369833	3.3141	-0.365784	0.36987	9.13454	-0.296237	0.25416	12.6878	2.87616	-8.17797	14.7385	2.17023	-15.9476	-8.55937	-3.19084	-0.987553	-5.95545	27.8566	13.4703	42.3493	-2.58668	69.2505	34.0254	14.4857	-5.05039	-22.4486	-11.0284	0.648835	-4.19415	10.6769	-4.56551	19.4542	-14.9648	118.724	66.0644	16.1351	2.05293	-30.9145	-4.88032	-0.63507	38.2076	-1.42279	0.398028	44.5009	-0.6558
1680	-0.959068	0.757238	20.6256	-0.35172	0.41691	3.34187	-0.351677	0.416946	9.1623	-0.288559	0.29025	12.7086	2.95096	-8.31326	14.6298	2.24295	-16.2236	-8.76066	-3.11506	-0.872864	-5.9692	27.8795	14.2093	43.4572	-2.12036	65.9844	33.1011	13.2685	-5.32613	-22.2126	-10.9973	0.698877	-4.14071	10.6777	-4.38167	19.5471	-15.0563	118.662	66.0905	16.1382	2.05835	-30.8866	-4.86751	-0.599743	38.268	-1.43404	0.366712	44.5228	-0.649994
1682	-0.953218	0.840034	20.6752	-0.341657	0.452686	3.36408	-0.34161	0.452721	9.18451	-0.283208	0.317636	12.7253	3.01537	-8.44932	14.538	2.29822	-16.4968	-8.92937	-3.03465	-0.827906	-5.99334	27.8315	14.6474	44.2435	-1.9375	62.5444	32.4418	12.2781	-5.88841	-22.3237	-10.9975	0.716056	-4.11675	10.6824	-4.2576	19.6383	-15.1539	118.643	66.1209	16.1935	2.05858	-30.8947	-4.87254	-0.563146	38.3282	-1.43396	0.31863	44.5482	-0.633159
1684	-0.942871	0.896772	20.7194	-0.331956	0.476653	3.38388	-0.331907	0.476687	9.20431	-0.277406	0.336166	12.7401	3.04602	-8.57858	14.46	2.29634	-16.7445	-9.06837	-2.9703	-0.804925	-6.03173	27.7573	14.9644	44.8347	-1.73387	59.789	31.7973	11.471	-6.38234	-22.252	-11.0064	0.723097	-4.11598	10.6584	-4.22768	19.7213	-15.2688	118.616	66.1733	16.2427	2.09244	-30.8849	-4.87257	-0.528628	38.39	-1.44738	0.288073	44.5805	-0.611021
1686	-0.926487	0.930412	20.7618	-0.321682	0.489969	3.40277	-0.321631	0.490003	9.2232	-0.270523	0.346765	12.7543	3.04071	-8.69441	14.3961	2.23587	-16.9539	-9.17749	-2.92901	-0.790972	-6.07303	27.6727	15.1911	45.2664	-1.46262	58.079	31.0983	10.9434	-6.7082	-21.8812	-11.0166	0.72733	-4.12951	10.6047	-4.29071	19.7931	-15.4033	118.583	66.2442	16.2745	2.15506	-30.8552	-4.86105	-0.503817	38.4541	-1.47596	0.280391	44.619	-0.586524
1688	-0.907724	0.95618	20.8122	-0.31105	0.499641	3.42519	-0.310999	0.499673	9.24562	-0.263147	0.354661	12.7711	3.01252	-8.77743	14.3433	2.14745	-17.0947	-9.26533	-2.92196	-0.776588	-6.08262	27.5943	15.2068	45.5524	-1.17574	58.0431	30.3004	11.1457	-6.82344	-21.2653	-11.02	0.737594	-4.12523	10.5534	-4.40855	19.8546	-15.5703	118.589	66.3038	16.299	2.20056	-30.8476	-4.83268	-0.515394	38.5231	-1.50425	0.280341	44.6596	-0.564373
1690	-0.882926	0.973773	20.8531	-0.298531	0.505175	3.44338	-0.298479	0.505206	9.26381	-0.254108	0.359576	12.7847	2.97827	-8.83087	14.3046	2.06075	-17.1793	-9.32821	-2.92521	-0.767562	-6.083	27.5798	15.1179	45.693	-1.01754	58.8287	29.695	11.6028	-6.82235	-20.622	-11.0212	0.743701	-4.1232	10.51	-4.50829	19.9011	-15.7148	118.621	66.3473	16.3081	2.19464	-30.858	-4.80386	-0.537255	38.5905	-1.52448	0.295339	44.6987	-0.556187
1692	-0.853704	0.983072	20.8793	-0.284855	0.506657	3.45502	-0.284803	0.506686	9.27546	-0.243962	0.361526	12.7934	2.94329	-8.85867	14.2847	1.98464	-17.2167	-9.35805	-2.92969	-0.763014	-6.08564	27.6347	15.0016	45.7018	-1.00679	59.9625	29.3868	12.1365	-6.74608	-20.124	-11.0231	0.742685	-4.12679	10.4814	-4.57908	19.9321	-15.8319	118.665	66.3703	16.3058	2.14088	-30.8848	-4.78122	-0.559685	38.6533	-1.53377	0.319088	44.7349	-0.561177
1694	-0.829483	0.981562	20.8861	-0.274384	0.503828	3.45802	-0.274332	0.503857	9.27845	-0.235956	0.360052	12.7957	2.90805	-8.8726	14.2978	1.91742	-17.2283	-9.32817	-2.92241	-0.754663	-6.11833	27.738	15.0899	45.601	-1.07316	60.4369	29.5214	12.484	-6.63866	-20.2088	-11.0345	0.731239	-4.13198	10.4872	-4.65465	19.9515	-15.9596	118.679	66.3616	16.3115	2.09483	-30.9217	-4.77394	-0.569535	38.7073	-1.53072	0.320625	44.7674	-0.563436
1696	-0.808043	0.967452	20.8845	-0.266282	0.495727	3.45723	-0.266231	0.495755	9.27766	-0.229403	0.354487	12.7951	2.87253	-8.88705	14.3453	1.85392	-17.2402	-9.23443	-2.91904	-0.753455	-6.16193	27.771	15.0964	45.5245	-1.2097	60.5288	29.8133	12.7089	-6.60357	-20.4414	-11.0423	0.715705	-4.14826	10.4828	-4.77853	19.9575	-16.0794	118.704	66.3466	16.3459	2.04585	-30.9591	-4.77859	-0.567322	38.7505	-1.52132	0.319157	44.7956	-0.567385
1698	-0.786867	0.943293	20.878	-0.259211	0.48325	3.45425	-0.259161	0.483276	9.27468	-0.223356	0.345586	12.7928	2.8385	-8.90687	14.4224	1.79494	-17.262	-9.08582	-2.91949	-0.754917	-6.20814	27.7229	15.003	45.5089	-1.3828	60.2736	30.1486	12.8118	-6.6676	-20.7003	-11.0469	0.699902	-4.17289	10.4597	-4.94428	19.9476	-16.1835	118.73	66.3338	16.401	2.00323	-30.9874	-4.78941	-0.553822	38.7829	-1.51241	0.319302	44.8206	-0.572071
1700	-0.755586	0.919324	20.8694	-0.247708	0.469944	3.45036	-0.247659	0.469969	9.27079	-0.213943	0.336334	12.7899	2.80963	-8.93542	14.5091	1.74337	-17.3016	-8.91958	-2.90694	-0.727993	-6.24257	27.683	14.9923	45.5536	-1.49523	59.6438	30.3865	12.7312	-6.81974	-20.9521	-11.0644	0.689468	-4.18399	10.427	-5.0837	19.9094	-16.2576	118.683	66.3324	16.4183	2.01027	-30.9752	-4.78606	-0.52966	38.8042	-1.52639	0.324379	44.8487	-0.573445
1702	-0.727233	0.902197	20.8601	-0.23687	0.459893	3.44617	-0.236822	0.459917	9.2666	-0.205227	0.329477	12.7867	2.80129	-8.95613	14.597	1.73201	-17.3348	-8.75439	-2.90287	-0.70628	-6.25818	27.6316	15.0478	45.6158	-1.51166	58.9617	30.4699	12.6848	-7.04592	-20.9544	-11.0731	0.698778	-4.20005	10.3998	-5.17959	19.8709	-16.2956	118.637	66.3298	16.4403	2.01908	-30.9784	-4.77742	-0.520853	38.8244	-1.54101	0.328619	44.8765	-0.562318
1704	-0.703565	0.892499	20.849	-0.227416	0.45351	3.44118	-0.227369	0.453533	9.26161	-0.19777	0.325279	12.783	2.81289	-8.96562	14.6812	1.76039	-17.3551	-8.59956	-2.9074	-0.696146	-6.25889	27.5668	15.1431	45.6802	-1.44696	58.4387	30.3848	12.6967	-7.29631	-20.7188	-11.0694	0.728348	-4.22366	10.3842	-5.22916	19.839	-16.3028	118.605	66.3181	16.4702	2.01506	-31.0076	-4.76605	-0.530035	38.8457	-1.55041	0.330128	44.9038	-0.541463
1706	-0.680126	0.884287	20.8275	-0.217949	0.447785	3.43158	-0.217903	0.447808	9.25201	-0.190347	0.321572	12.7758	2.8282	-8.96577	14.7595	1.79814	-17.3599	-8.45702	-2.89969	-0.691867	-6.26925	27.4844	15.1681	45.7323	-1.40018	58.5934	30.141	12.6475	-7.40277	-20.534	-11.0591	0.766331	-4.24953	10.3902	-5.24779	19.8103	-16.3068	118.581	66.2744	16.4878	1.98177	-31.0522	-4.75524	-0.542261	38.8659	-1.55038	0.326578	44.9321	-0.532308
1708	-0.65299	0.87566	20.8102	-0.206894	0.441554	3.42382	-0.206849	0.441576	9.24425	-0.181704	0.317583	12.7699	2.8361	-8.97039	14.8076	1.81699	-17.3705	-8.36867	-2.89402	-0.693197	-6.28527	27.4065	15.1619	45.7811	-1.35585	58.8686	29.9122	12.6253	-7.43723	-20.4963	-11.0469	0.801804	-4.27464	10.3915	-5.24704	19.7954	-16.312	118.541	66.2254	16.4889	1.95424	-31.0956	-4.7471	-0.54597	38.8866	-1.55236	0.321579	44.9592	-0.523761
1710	-0.622789	0.865754	20.7993	-0.194599	0.434498	3.41892	-0.194555	0.434518	9.23935	-0.172082	0.313056	12.7663	2.83354	-8.98057	14.8254	1.81095	-17.3878	-8.33479	-2.89096	-0.700686	-6.30326	27.3345	15.1298	45.827	-1.31461	59.2557	29.7326	12.6091	-7.39632	-20.6069	-11.0356	0.832728	-4.29974	10.3843	-5.24361	19.7955	-16.3258	118.493	66.179	16.4771	1.93256	-31.1365	-4.74109	-0.540551	38.9089	-1.55868	0.316556	44.985	-0.516222
1712	-0.595981	0.854795	20.7913	-0.183877	0.427291	3.41533	-0.183832	0.42731	9.23576	-0.163625	0.30832	12.7636	2.82423	-8.98835	14.8312	1.79203	-17.3983	-8.32217	-2.88274	-0.713466	-6.30848	27.2542	15.0485	45.8666	-1.26276	60.3159	29.5257	12.4588	-7.17185	-20.743	-11.0312	0.862741	-4.33188	10.3794	-5.28059	19.8079	-16.3656	118.496	66.1404	16.4693	1.87795	-31.1909	-4.73153	-0.536923	38.9359	-1.56872	0.311995	45.0113	-0.519889
1714	-0.576394	0.841271	20.7784	-0.17655	0.419606	3.40956	-0.176507	0.419624	9.22999	-0.15768	0.303018	12.7592	2.80598	-8.98406	14.8541	1.76352	-17.3834	-8.27764	-2.86466	-0.757957	-6.30708	27.141	15.005	45.8842	-1.29016	61.3639	29.4437	12.188	-7.09459	-20.8269	-11.0279	0.903613	-4.36703	10.384	-5.37164	19.8114	-16.4291	118.5	66.1037	16.4817	1.83594	-31.242	-4.72545	-0.538954	38.9634	-1.57215	0.316921	45.0388	-0.528322
1716	-0.558816	0.819645	20.7591	-0.170841	0.408553	3.40092	-0.170799	0.40857	9.22135	-0.15274	0.295097	12.7527	2.76667	-8.9575	14.8972	1.70755	-17.3198	-8.19489	-2.82423	-0.82425	-6.31101	27.0171	15.1322	45.9115	-1.38123	62.006	29.4795	11.72	-7.17374	-20.7553	-11.0322	0.955428	-4.40386	10.3987	-5.52885	19.799	-16.5206	118.49	66.0655	16.5223	1.81468	-31.2969	-4.72337	-0.547121	38.9913	-1.56812	0.331883	45.068	-0.539105
1718	-0.517995	0.775128	20.7366	-0.157025	0.385404	3.39077	-0.156985	0.385421	9.2112	-0.140998	0.278627	12.7451	2.66522	-8.89257	14.9395	1.55282	-17.1634	-8.10825	-2.71602	-0.864322	-6.36868	27.0115	15.8263	46.0223	-1.3943	61.2927	29.5881	10.6137	-7.05965	-20.1421	-11.0735	1.01539	-4.43953	10.4142	-5.77523	19.7649	-16.6533	118.445	66.02	16.6035	1.80845	-31.3948	-4.72156	-0.558079	39.0264	-1.56052	0.346565	45.1018	-0.549958
1720	-0.462768	0.682927	20.707	-0.141187	0.340108	3.37745	-0.141151	0.340121	9.19788	-0.12639	0.245714	12.7351	2.49227	-8.73251	14.9776	1.30232	-16.8078	-8.02803	-2.57628	-0.786584	-6.42285	26.977	17.1526	46.6147	-1.21909	60.0011	29.0316	9.94298	-7.20976	-19.7503	-11.1478	1.02555	-4.48672	10.4427	-6.12676	19.7194	-16.8505	118.398	65.9546	16.7082	1.79086	-31.5389	-4.71735	-0.56696	39.0471	-1.57238	0.381652	45.1278	-0.550956
1722	-0.401973	0.550882	20.6729	-0.126475	0.276894	3.3621	-0.126446	0.276907	9.18253	-0.111528	0.199336	12.7236	2.27048	-8.46297	15.0112	1.0021	-16.2353	-7.95912	-2.42763	-0.603685	-6.45837	26.8549	18.803	47.5856	-0.883346	58.6382	27.8928	9.7636	-7.59397	-19.6798	-11.2406	0.98349	-4.52474	10.4828	-6.51471	19.6571	-17.0622	118.36	65.8608	16.8262	1.74559	-31.727	-4.71	-0.57904	39.0498	-1.60081	0.436101	45.142	-0.543119
1724	-0.362396	0.43513	20.6571	-0.119546	0.222722	3.35491	-0.119523	0.222736	9.17534	-0.103035	0.159249	12.7182	2.10016	-8.08933	15.0439	0.832427	-15.4928	-7.90685	-2.32639	-0.460249	-6.47019	26.6222	19.5217	48.155	-0.439005	58.6095	27.2532	9.35157	-7.80731	-19.8046	-11.2955	0.935263	-4.44303	10.5142	-6.65152	19.5487	-17.0644	118.358	65.7174	16.9443	1.62682	-31.9523	-4.69846	-0.620865	39.044	-1.61367	0.486556	45.1382	-0.539292
1726	-0.342982	0.327057	20.5934	-0.120777	0.173676	3.32648	-0.120758	0.173685	9.14691	-0.100959	0.12248	12.6969	1.95728	-7.62392	15.1086	0.749109	-14.5932	-7.80522	-2.24775	-0.353528	-6.46629	26.4685	19.4801	48.4357	-0.283567	58.9494	26.9996	8.08059	-7.61193	-19.1486	-11.3282	0.895683	-4.40201	10.5704	-6.67751	19.4126	-16.9849	118.304	65.5477	17.0024	1.52433	-32.1475	-4.69217	-0.683194	39.0154	-1.59739	0.539344	45.1389	-0.547961
1728	-0.346081	0.23801	20.4831	-0.130155	0.134936	3.2774	-0.130141	0.13495	9.09783	-0.10561	0.0929275	12.6601	1.84515	-7.10081	15.1892	0.743611	-13.5999	-7.67994	-2.18227	-0.300228	-6.43759	26.4655	18.872	48.4311	-0.432573	59.1776	27.1588	5.94058	-6.99746	-17.5792	-11.3438	0.877033	-4.41292	10.6559	-6.5995	19.2578	-16.8396	118.195	65.371	16.9959	1.45662	-32.2885	-4.69333	-0.747417	38.9663	-1.55921	0.58396	45.1467	-0.567207
1730	-0.376915	0.211431	20.3946	-0.146057	0.125992	3.23803	-0.146044	0.126007	9.05846	-0.116961	0.0852533	12.6306	1.78278	-6.62296	15.196	0.804447	-12.7078	-7.69135	-2.10225	-0.352105	-6.34629	26.6939	18.5053	48.1217	-0.459375	58.034	27.8219	3.59174	-6.02772	-15.3915	-11.3565	0.9059	-4.36626	10.7648	-6.30253	19.094	-16.5544	118.089	65.2442	16.9737	1.40293	-32.3615	-4.69932	-0.74962	38.9175	-1.54567	0.578272	45.1504	-0.580412
1732	-0.429129	0.226857	20.3194	-0.167568	0.137317	3.20465	-0.167554	0.137336	9.02509	-0.133749	0.0923931	12.6055	1.74875	-6.22985	15.1241	0.879187	-11.9809	-7.84453	-2.05229	-0.435737	-6.1861	27.0424	17.7989	47.7263	-0.692263	57.1964	28.5735	1.25136	-5.06594	-13.4219	-11.3436	0.947736	-4.30569	10.8511	-6.05904	18.9764	-16.3477	118.059	65.104	16.9167	1.38253	-32.3585	-4.71871	-0.69981	38.8647	-1.54676	0.52964	45.1442	-0.582746
1734	-0.502166	0.279752	20.2608	-0.194863	0.166876	3.17866	-0.194846	0.166896	8.99909	-0.155982	0.112809	12.5861	1.73738	-5.93779	14.9743	0.952496	-11.4469	-8.13701	-2.0444	-0.546855	-5.9613	27.4605	16.7836	47.24	-1.11517	56.8713	29.4778	-0.781029	-4.28543	-12.0626	-11.2976	0.99494	-4.23766	10.8983	-5.96376	18.9164	-16.2962	118.125	64.9479	16.816	1.41251	-32.2728	-4.75038	-0.616884	38.814	-1.55348	0.456487	45.1299	-0.574782
1736	-0.604174	0.367376	20.2258	-0.231751	0.214203	3.16322	-0.231729	0.214228	8.98365	-0.186484	0.145929	12.5745	1.74833	-5.75262	14.7643	1.02311	-11.1162	-8.53683	-2.07715	-0.733564	-5.67551	27.8458	16.1547	46.4646	-1.20238	56.3043	31.0548	-2.03632	-4.03158	-11.9234	-11.207	1.05081	-4.15444	10.8921	-6.15277	18.8979	-16.5086	118.303	64.8086	16.6395	1.54772	-32.0791	-4.78461	-0.572333	38.7869	-1.53024	0.425228	45.1199	-0.569415
1738	-0.710463	0.492192	20.2233	-0.267194	0.278206	3.16236	-0.267165	0.278233	8.98279	-0.216924	0.191607	12.5739	1.78301	-5.64877	14.5296	1.10546	-10.9427	-8.9799	-2.18422	-0.998072	-5.47078	28.2637	15.1156	45.3223	-1.82898	55.7108	33.8387	-1.54946	-4.1131	-13.362	-11.0977	1.11151	-4.07467	10.8271	-6.30278	18.9217	-16.7306	118.507	64.7324	16.4517	1.72662	-31.8526	-4.80639	-0.544014	38.7981	-1.51403	0.431569	45.1323	-0.542546
1740	-0.806799	0.640327	20.2572	-0.296164	0.351587	3.17774	-0.296128	0.351618	8.99817	-0.243096	0.244709	12.5855	1.81795	-5.59464	14.2793	1.16885	-10.8601	-9.44957	-2.35883	-1.32719	-5.39126	28.6998	13.5217	43.7855	-3.14556	55.2728	37.9694	0.702177	-4.42264	-16.1382	-10.9915	1.1644	-4.00296	10.7098	-6.34515	18.9859	-16.9023	118.703	64.7341	16.2744	1.92375	-31.6231	-4.8108	-0.53191	38.8471	-1.5115	0.4677	45.1685	-0.500687
1742	-0.866127	0.765015	20.3365	-0.310917	0.411514	3.21331	-0.310874	0.411544	9.03374	-0.25779	0.288634	12.6122	1.77372	-5.50481	13.9944	1.0999	-10.6827	-9.97834	-2.54746	-1.66702	-5.45941	29.1126	11.5562	41.8513	-4.85827	55.8996	43.3962	3.69403	-4.64116	-19.1136	-10.9457	1.16605	-3.93058	10.5705	-6.31545	19.0846	-17.0336	118.853	64.8284	16.1255	2.10797	-31.4167	-4.79138	-0.548526	38.9166	-1.51828	0.499248	45.2133	-0.493477
1744	-0.884722	0.842905	20.4312	-0.311943	0.447397	3.25559	-0.311897	0.44743	9.07602	-0.260736	0.315435	12.6439	1.63223	-5.35538	13.7413	0.880869	-10.3587	-10.4433	-2.70959	-2.02041	-5.64534	29.418	9.28969	39.7744	-7.29505	56.1943	49.6555	6.97832	-5.30193	-21.8087	-10.9482	1.13362	-3.91283	10.4316	-6.31923	19.2444	-17.1755	119.003	64.918	16.0227	2.23145	-31.2847	-4.77926	-0.584629	38.9837	-1.51403	0.526888	45.2678	-0.49388
1746	-0.86532	0.864303	20.5244	-0.301358	0.455183	3.29704	-0.301311	0.455214	9.11747	-0.253269	0.32193	12.675	1.40015	-5.1363	13.549	0.530481	-9.87158	-10.7927	-2.82887	-2.36924	-5.92143	29.59	6.88112	37.6979	-10.3512	55.7684	56.4078	10.1797	-6.35051	-23.9614	-10.9943	1.07271	-3.94837	10.3128	-6.36462	19.446	-17.3221	119.143	64.9757	15.9494	2.2885	-31.234	-4.78746	-0.624278	39.0423	-1.49866	0.543968	45.3286	-0.499088
1748	-0.823763	0.823869	20.5876	-0.286663	0.433895	3.32501	-0.286619	0.433927	9.14544	-0.240958	0.30693	12.6959	1.12359	-4.84733	13.4587	0.135221	-9.23909	-10.9544	-2.8937	-2.65853	-6.22868	29.6828	4.76094	35.8479	-13.5129	54.748	62.9418	12.303	-7.29224	-25.2621	-11.0702	0.992512	-3.97773	10.254	-6.36436	19.5993	-17.3916	119.189	64.994	15.8539	2.3043	-31.2467	-4.83582	-0.611368	39.099	-1.49618	0.525356	45.3833	-0.518145
1750	-0.772909	0.729794	20.5953	-0.272814	0.388218	3.3282	-0.272773	0.388244	9.14864	-0.227799	0.273614	12.6983	0.838314	-4.51882	13.4686	-0.253132	-8.53105	-10.9337	-2.89902	-2.8604	-6.48578	29.6244	3.05422	34.2848	-16.3003	53.8268	68.8114	13.6216	-7.86247	-25.8816	-11.1808	0.895365	-4.00093	10.281	-6.37393	19.6646	-17.4536	119.167	64.9833	15.6168	2.3115	-31.2822	-4.90912	-0.584745	39.1323	-1.48265	0.510285	45.4399	-0.554411
1752	-0.727133	0.591793	20.5554	-0.265183	0.323723	3.31013	-0.265149	0.32375	9.13056	-0.218151	0.225843	12.6847	0.578078	-4.17077	13.5536	-0.584167	-7.79769	-10.7773	-2.8629	-2.96486	-6.64409	29.4608	1.82146	33.0827	-18.6114	53.3232	73.7683	14.246	-8.08824	-26.0589	-11.305	0.790961	-4.01646	10.3823	-6.39516	19.6414	-17.5331	119.077	65.025	14.9989	2.35754	-31.2318	-4.98912	-0.552969	39.1366	-1.45913	0.507258	45.4819	-0.600535
1754	-0.725575	0.43385	20.5253	-0.278634	0.254465	3.29649	-0.278608	0.254493	9.11692	-0.223972	0.173217	12.6745	0.421644	-3.84337	13.6351	-0.735984	-7.14258	-10.6329	-2.87227	-2.97166	-6.61097	29.3315	1.04678	32.3996	-20.5588	53.4268	77.5426	14.7129	-8.29956	-26.5986	-11.3685	0.725511	-4.01709	10.4855	-6.40696	19.5896	-17.6016	119.122	65.2892	13.5251	2.35759	-30.9479	-5.01815	-0.510005	39.1126	-1.45446	0.506151	45.4357	-0.620438
1756	-0.746718	0.277167	20.5071	-0.301872	0.187799	3.28811	-0.301853	0.187831	9.10855	-0.237266	0.121935	12.6682	0.363399	-3.53836	13.6348	-0.723019	-6.56602	-10.6436	-2.87074	-2.87433	-6.45528	29.3327	0.799042	32.1522	-21.9583	53.7934	80.4593	14.3626	-8.04188	-26.8673	-11.3598	0.606107	-4.0978	10.5646	-6.30092	19.4969	-18.0138	118.036	66.4608	9.56805	3.44059	-29.4166	-5.02301	-0.50156	39.0579	-1.43752	0.542951	45.3565	-0.647578
1758	-0.783621	0.141974	20.5127	-0.330062	0.131972	3.29033	-0.330048	0.132006	9.11076	-0.254924	0.0784572	12.6699	0.402381	-3.26514	13.5155	-0.551345	-6.08465	-10.8773	-2.84727	-2.71432	-6.18989	29.4627	1.01101	32.2595	-22.8003	54.4118	82.6831	13.132	-7.33229	-26.6897	-11.2658	0.431285	-4.22706	10.6556	-6.11629	19.3159	-18.7837	115.532	68.7295	2.8649	5.65846	-26.6586	-5.00575	-0.532391	38.9818	-1.40436	0.614462	45.2571	-0.683424
1760	-0.828645	0.0798618	20.5869	-0.355263	0.108953	3.32316	-0.355251	0.10899	9.14359	-0.272354	0.0597187	12.6945	0.537998	-3.05833	13.2026	-0.237861	-5.76195	-11.4707	-2.78578	-2.67386	-5.79159	29.604	1.36938	32.4749	-23.2591	55.3829	84.5987	11.3792	-6.48866	-25.9119	-11.0503	0.302903	-4.15782	10.9926	-6.16095	18.7491	-19.8289	111.482	72.2045	-5.91062	9.05799	-22.6465	-4.94763	-0.575582	38.9221	-1.36741	0.67224	45.1341	-0.702057
1762	-0.86823	0.0660911	20.6492	-0.373784	0.106583	3.35079	-0.373773	0.10662	9.17122	-0.286058	0.0568264	12.7152	0.683376	-2.86649	12.8795	0.0884766	-5.47183	-12.0823	-2.77671	-2.58323	-5.36176	29.7863	1.89328	32.8653	-23.4329	56.8064	85.9478	9.39203	-5.64222	-24.9524	-10.7528	0.0735398	-4.13024	11.1187	-6.09759	18.591	-20.3931	108.147	75.3469	-14.616	11.8473	-18.7714	-4.90314	-0.627281	38.8631	-1.32321	0.731413	45.0128	-0.726229
1764	-0.897238	0.0787365	20.6765	-0.385328	0.114761	3.36293	-0.385316	0.114801	9.18336	-0.295191	0.0622453	12.7243	0.80084	-2.67236	12.5974	0.368224	-5.16779	-12.616	-2.81684	-2.41933	-4.94673	29.9519	2.61197	33.4478	-23.3858	58.6411	86.7087	7.34897	-4.85886	-23.9632	-10.4287	-0.238506	-4.17958	11.0199	-5.8549	18.9719	-20.4225	105.973	77.7811	-22.5864	13.6296	-14.8436	-4.88435	-0.67356	38.8089	-1.27544	0.786908	44.904	-0.7581
1766	-0.911345	0.050467	20.6488	-0.394038	0.103608	3.35056	-0.394028	0.103649	9.17099	-0.301024	0.053363	12.715	0.836395	-2.4506	12.3848	0.514758	-4.78115	-13.0172	-2.7966	-2.23842	-4.63535	29.8487	3.70164	34.2874	-23.1351	60.7806	86.9388	5.40148	-4.22645	-23.1312	-10.2594	-0.421726	-4.23876	11.0813	-5.44068	19.5872	-19.9633	104.187	79.9552	-30.5196	13.9595	-10.6368	-4.88815	-0.674933	38.7879	-1.2379	0.808105	44.8304	-0.785836
1768	-0.914777	0.0114655	20.6335	-0.399031	0.0868292	3.34369	-0.399022	0.0868705	9.16412	-0.30373	0.0405051	12.7099	0.841598	-2.25493	12.1579	0.59643	-4.42982	-13.4428	-2.78416	-2.02825	-4.28796	29.7123	4.84977	35.179	-22.9402	62.1525	87.0658	4.29991	-3.67447	-22.6196	-10.1263	-0.551056	-4.25831	11.2017	-5.02928	20.5936	-19.4259	102.417	81.8309	-37.8766	12.9149	-5.73181	-4.8791	-0.611963	38.7672	-1.22058	0.821616	44.7331	-0.813562
1770	-0.907404	-0.0359981	20.641	-0.40005	0.0654281	3.34692	-0.400044	0.0654694	9.16735	-0.303183	0.0244399	12.7123	0.83254	-2.09596	11.9021	0.637421	-4.13944	-13.9205	-2.79151	-1.79308	-3.90301	29.5599	5.95224	36.0761	-22.8424	62.8125	87.1605	3.91546	-3.14322	-22.4398	-9.99889	-0.651837	-4.22994	11.3868	-4.68574	21.9106	-18.9485	100.493	83.5853	-44.2794	10.6319	-0.0946034	-4.85458	-0.499262	38.7437	-1.21832	0.842252	44.6059	-0.844382
1772	-0.88404	-0.107388	20.6423	-0.396218	0.0321207	3.3474	-0.396215	0.0321615	9.16783	-0.298278	-0.000234221	12.7126	0.823354	-1.96165	11.643	0.668914	-3.89377	-14.4034	-2.81295	-1.54016	-3.60151	29.2449	6.87788	37.0113	-22.8521	64.1835	86.9994	3.00044	-2.62388	-22.2356	-9.85906	-0.779664	-4.1778	11.6979	-4.53915	23.1093	-18.6389	98.5158	85.8085	-49.3024	8.61721	5.29727	-4.84607	-0.405056	38.7356	-1.20035	0.911028	44.4763	-0.888366
1774	-0.853602	-0.176445	20.6506	-0.389086	-0.000785114	3.35099	-0.389086	-0.000744543	9.17142	-0.29093	-0.024403	12.7153	0.832613	-1.85963	11.3731	0.720797	-3.71447	-14.9066	-2.82654	-1.35383	-3.36287	28.8004	7.81223	37.9193	-22.7368	65.6255	86.6156	1.90471	-2.21545	-22.3999	-9.68807	-0.894994	-4.13201	12.1837	-4.17917	24.3301	-18.4727	95.2846	88.6228	-51.4627	6.97739	8.78848	-4.823	-0.395506	38.7385	-1.16509	0.970695	44.3784	-0.937037
1776	-0.820978	-0.227801	20.676	-0.379421	-0.0261174	3.36222	-0.379423	-0.0260782	9.18265	-0.282152	-0.0427498	12.7237	0.873406	-1.79562	11.0967	0.81405	-3.61757	-15.422	-2.83374	-1.23184	-3.17139	28.2761	8.73098	38.7547	-22.4888	66.8244	86.0514	0.814875	-2.00715	-22.9557	-9.48906	-0.977299	-4.08865	12.8264	-3.43304	25.6448	-18.2615	90.4682	91.989	-50.6991	6.3251	9.54799	-4.77603	-0.465495	38.7488	-1.12418	1.00853	44.3186	-0.988905
1778	-0.794857	-0.223877	20.7549	-0.367668	-0.0266018	3.39731	-0.367671	-0.0265648	9.21774	-0.273338	-0.0423734	12.75	0.98242	-1.78994	10.824	1.00597	-3.65574	-15.932	-2.87313	-1.07554	-2.96965	27.8643	9.38568	39.4175	-22.308	66.9313	85.4858	0.235499	-2.39002	-23.5601	-9.29264	-0.982685	-3.98472	13.5312	-2.05975	27.2363	-17.8671	83.3469	95.6227	-48.0749	6.39228	8.25411	-4.68806	-0.532116	38.7533	-1.12394	1.03505	44.2826	-1.04105
1780	-0.7785	-0.203945	20.8318	-0.358747	-0.0192191	3.43157	-0.358749	-0.0191826	9.252	-0.267121	-0.0362863	12.7757	1.092	-1.80168	10.6193	1.19312	-3.72582	-16.3155	-2.89067	-0.907082	-2.78057	27.4498	9.8693	40.0059	-22.4447	66.6741	84.63	0.289526	-2.86024	-24.7443	-9.11876	-0.910661	-3.91588	14.2072	-0.186993	29.0496	-16.6742	78.3668	98.7639	-43.0352	5.64652	6.46005	-4.61388	-0.510265	38.7674	-1.17997	1.00937	44.2679	-1.11822
1782	-0.772919	-0.18295	20.8855	-0.354431	-0.0104479	3.45549	-0.354432	-0.0104113	9.27592	-0.264431	-0.0294486	12.7937	1.18025	-1.81451	10.5023	1.34356	-3.78833	-16.5357	-2.87601	-0.742157	-2.63452	26.9744	10.266	40.5068	-22.7309	66.7683	83.4475	1.05917	-3.2014	-26.6428	-8.97384	-0.768365	-3.89672	14.7833	2.10831	31.0805	-14.8726	76.841	100.957	-35.9808	4.17835	4.12768	-4.57045	-0.405907	38.7885	-1.27506	0.936397	44.2726	-1.22667
1784	-0.777597	-0.176943	20.8852	-0.355936	-0.00739939	3.45532	-0.355936	-0.0073614	9.27575	-0.265743	-0.0272588	12.7935	1.22939	-1.80863	10.4807	1.43419	-3.79929	-16.5777	-2.83734	-0.638405	-2.64494	26.274	10.9517	40.7773	-22.0509	69.7129	82.0022	2.70524	-2.85036	-29.639	-8.86348	-0.581189	-3.90606	15.1418	4.6372	33.3411	-12.5128	79.3858	101.633	-28.3483	3.34773	0.909312	-4.56906	-0.331681	38.7911	-1.32786	0.870324	44.2929	-1.34489
1786	-0.787476	-0.21166	20.8511	-0.363371	-0.0217531	3.4401	-0.363373	-0.0217169	9.26053	-0.270426	-0.0384601	12.7821	1.2399	-1.78327	10.5318	1.4656	-3.75757	-16.4836	-2.78894	-0.544012	-2.7082	25.5713	11.1098	40.8601	-21.6619	72.1853	80.7579	4.32156	-2.79801	-31.7489	-8.75012	-0.398352	-3.86754	15.3045	7.35567	35.7269	-9.78495	83.0038	101.01	-21.1327	2.42854	-2.76276	-4.60088	-0.328691	38.7956	-1.30851	0.820088	44.3393	-1.6204
1788	-0.801732	-0.293946	20.7975	-0.376978	-0.0565469	3.41614	-0.376984	-0.056508	9.23657	-0.278473	-0.0653246	12.7641	1.21208	-1.73888	10.6368	1.43752	-3.66426	-16.2879	-2.7299	-0.445766	-2.7798	24.9334	10.7211	40.8437	-21.8092	73.5967	79.7521	5.77984	-3.12624	-32.6867	-8.62356	-0.225921	-3.76396	15.2997	10.1314	38.265	-6.81684	86.5259	99.1771	-14.7845	1.17418	-6.66664	-4.64212	-0.405993	38.7989	-1.24283	0.819388	44.4133	-1.99652
1790	-0.823988	-0.424953	20.7596	-0.398446	-0.111907	3.39902	-0.398458	-0.111868	9.21946	-0.29114	-0.108051	12.7512	1.14641	-1.68071	10.7581	1.34729	-3.52962	-16.061	-2.64538	-0.340265	-2.78383	24.4036	10.3789	41.0103	-22.2915	74.4637	78.7329	7.20743	-3.31335	-33.441	-8.48749	-0.0350562	-3.61191	15.2561	12.444	41.2248	-4.47082	88.7005	96.1094	-9.65174	-0.927526	-10.9895	-4.60965	-0.532259	38.7686	-1.26889	0.938778	44.51	-2.07205
1792	-0.845883	-0.571505	20.7446	-0.421151	-0.174053	3.39206	-0.421169	-0.174007	9.21249	-0.30432	-0.155914	12.746	1.07163	-1.61132	10.8423	1.24424	-3.3713	-15.903	-2.52347	-0.212291	-2.72844	23.9602	10.4969	41.2041	-22.332	75.7666	77.571	8.53322	-3.61006	-34.1743	-8.31667	0.188626	-3.41055	15.1761	15.3014	44.3885	-1.46102	90.4754	92.3036	-6.67383	-2.39685	-14.5481	-4.52888	-0.744045	38.7255	-1.38912	1.4514	44.6208	-2.11325
1794	-0.865265	-0.721303	20.7464	-0.443062	-0.237818	3.39256	-0.443087	-0.237772	9.21299	-0.316807	-0.204944	12.7463	0.998228	-1.53805	10.8844	1.14411	-3.20705	-15.8231	-2.35819	-0.071198	-2.62455	23.5881	11.078	41.4017	-21.9004	77.4348	76.3248	9.74095	-4.02383	-35.0323	-8.10806	0.44684	-3.1735	15.0105	18.7024	47.6058	2.24938	91.9574	88.0703	-6.18159	-2.67915	-16.5731	-4.41524	-1.02488	38.6984	-1.53719	2.1743	44.8169	-2.34847
1796	-0.884727	-0.863256	20.7229	-0.464264	-0.298198	3.38181	-0.464295	-0.298151	9.20225	-0.328965	-0.251405	12.7382	0.937502	-1.48138	10.9364	1.05991	-3.07819	-15.7253	-2.12816	0.0273336	-2.52356	23.2315	11.6783	41.6603	-21.7769	78.2297	75.2683	10.9693	-4.40805	-36.2336	-7.87419	0.736928	-2.95525	14.7871	21.7256	50.5425	5.76256	93.2925	84.0705	-9.39811	-1.52197	-15.6437	-4.33862	-1.27157	38.7708	-1.43402	2.12606	45.3544	-3.54141
1798	-0.891676	-0.993423	20.7174	-0.478958	-0.354504	3.37912	-0.478995	-0.354453	9.19955	-0.336509	-0.29441	12.7361	0.866828	-1.46449	10.9411	0.93956	-3.01735	-15.7148	-1.91054	0.114403	-2.38807	23.0299	11.9748	41.8064	-21.846	78.5499	74.5783	11.8441	-4.68168	-37.0728	-7.63842	1.00275	-2.6871	14.5198	24.2691	53.2419	8.43088	94.019	80.0172	-12.8097	-0.556837	-13.8672	-4.12458	-1.55375	38.9969	-1.22487	1.52309	46.1975	-5.22301
1800	-0.881864	-1.12007	20.7273	-0.486038	-0.410747	3.38331	-0.48608	-0.410697	9.20374	-0.338367	-0.336903	12.7391	0.772703	-1.47381	10.9029	0.764661	-2.99409	-15.783	-1.71763	0.21282	-2.23525	22.9692	11.9505	41.8221	-22.0374	78.6806	74.2041	12.3688	-4.84511	-37.4965	-7.40505	1.21708	-2.42307	14.2028	26.4868	55.6901	10.3626	94.1404	75.9661	-15.5547	-0.141	-11.7368	-3.76102	-1.90131	39.3538	-0.957101	0.506973	47.3076	-7.19349
1802	-0.851626	-1.29631	20.6961	-0.48853	-0.490594	3.36929	-0.48858	-0.490546	9.18973	-0.335333	-0.396782	12.7285	0.615271	-1.42406	10.893	0.501342	-2.83674	-15.798	-1.51551	0.412923	-2.16901	22.8507	11.9187	41.8021	-22.0977	79.5121	73.7026	12.8724	-5.08922	-38.0893	-7.15442	1.31551	-2.47346	13.656	29.4619	57.7949	13.1064	93.848	72.2775	-17.6443	0.115306	-9.07261	-3.36279	-2.43411	39.7013	-0.626394	-0.450284	48.6132	-9.10296
1804	-0.808616	-1.41237	20.6916	-0.480105	-0.545209	3.36728	-0.480162	-0.545159	9.1877	-0.325692	-0.437107	12.7269	0.462699	-1.38289	10.8711	0.242899	-2.69699	-15.8358	-1.33644	0.518019	-2.0809	22.7159	11.9148	41.7521	-21.9907	80.5052	73.304	13.1919	-5.33479	-38.5745	-6.94261	1.45392	-2.4968	13.1231	31.3785	59.6358	14.6531	93.5454	68.7683	-19.6737	0.143525	-6.18283	-2.96336	-2.78756	39.9915	-0.605219	-1.42536	49.6101	-9.64921
1806	-0.75224	-1.45925	20.7186	-0.45973	-0.570708	3.37943	-0.459788	-0.570661	9.19986	-0.308905	-0.454924	12.736	0.320714	-1.35175	10.8413	-0.000833497	-2.57983	-15.8888	-1.18085	0.519966	-1.95076	22.5786	11.9724	41.69	-21.7376	81.4137	73.0361	13.3349	-5.52899	-38.8864	-6.78381	1.6542	-2.43648	12.6826	32.1626	61.2436	14.9661	93.3321	65.5059	-21.8946	0.00653439	-3.20184	-2.6058	-2.88081	40.1792	-0.898696	-2.5888	50.1942	-8.63595
1808	-0.663337	-1.50142	20.7366	-0.424688	-0.597089	3.38775	-0.42475	-0.597045	9.20818	-0.281096	-0.472505	12.7423	0.142407	-1.27942	10.8448	-0.291848	-2.37263	-15.8801	-1.01874	0.586394	-1.77939	22.4859	12.1555	41.6553	-21.4568	81.6749	72.8404	13.4281	-5.50437	-38.9752	-6.67961	1.85424	-2.37952	12.1929	33.2432	62.5833	15.5956	92.4227	62.5297	-24.5673	0.137047	-0.49501	-2.43649	-2.65969	40.1206	-1.17729	-4.90159	50.4928	-7.08325
1810	-0.606924	-1.57115	20.7348	-0.406263	-0.632643	3.38713	-0.406328	-0.632601	9.20756	-0.26514	-0.497968	12.7418	-0.0382191	-1.17539	10.8869	-0.572872	-2.10738	-15.8011	-0.876955	0.626955	-1.66696	22.3858	12.2878	41.6798	-21.3389	81.788	72.6422	13.4825	-5.51022	-38.9664	-6.6209	2.03853	-2.37251	11.7878	34.0458	63.6495	16.1709	91.2456	59.8945	-28.9577	-0.709284	2.86322	-2.1299	-2.80244	40.1231	-1.28024	-6.50495	50.6464	-5.97665
1812	-0.593093	-1.66194	20.7102	-0.408271	-0.673629	3.37617	-0.40834	-0.673587	9.19661	-0.264123	-0.528748	12.7335	-0.202463	-1.05019	10.9618	-0.814968	-1.81126	-15.6624	-0.778908	0.630979	-1.63269	22.2795	12.3476	41.7493	-21.3799	81.8843	72.428	13.5231	-5.5902	-38.8938	-6.59256	2.18698	-2.42002	11.4794	34.4671	64.4307	16.6702	89.9891	57.7162	-33.9674	-2.64173	6.6432	-1.68295	-3.37757	40.1792	-1.19569	-6.95271	50.5648	-5.3754
1814	-0.59885	-1.71078	20.6636	-0.414999	-0.694551	3.35541	-0.41507	-0.694509	9.17584	-0.267849	-0.544818	12.7179	-0.313532	-0.932813	11.0409	-0.964584	-1.55223	-15.5165	-0.801615	0.634111	-1.6612	22.2187	12.4244	41.7745	-21.3556	82.0568	72.2273	13.617	-5.69742	-38.745	-6.54344	2.24122	-2.51046	11.1649	34.527	64.8648	17.2627	88.9984	56.4284	-33.9113	-3.22912	7.48411	-1.39946	-4.02167	39.9751	-1.14395	-6.12012	49.7255	-4.25971
1816	-0.60668	-1.70131	20.6324	-0.417467	-0.689764	3.34149	-0.417538	-0.68972	9.16193	-0.269972	-0.541395	12.7075	-0.347665	-0.865799	11.1011	-0.997057	-1.417	-15.4055	-0.856224	0.583981	-1.66221	22.1875	12.5054	41.7558	-21.2804	82.1181	72.0832	13.7333	-5.71401	-38.6205	-6.50333	2.25713	-2.45147	10.878	33.8286	65.0262	17.0348	88.0684	55.5198	-33.6427	-3.65131	7.88995	-1.21105	-4.44023	39.5925	-1.21632	-5.32702	48.4938	-2.96559
1818	-0.605303	-1.6448	20.6177	-0.41176	-0.665197	3.33502	-0.411829	-0.665154	9.15546	-0.2672	-0.522677	12.7027	-0.319108	-0.851392	11.1412	-0.93889	-1.40339	-15.3314	-0.909377	0.498609	-1.61786	22.1932	12.5748	41.7036	-21.1696	82.0761	71.9821	13.8508	-5.64033	-38.544	-6.48209	2.25511	-2.23346	10.6483	32.6596	65.0091	16.1362	87.079	54.7505	-34.1509	-4.30745	8.53794	-1.09689	-4.50837	39.0794	-1.42192	-4.98019	46.9958	-1.78056
1820	-0.571654	-1.61222	20.5816	-0.394011	-0.654015	3.31917	-0.394078	-0.653974	9.1396	-0.254593	-0.513235	12.6908	-0.310027	-0.855696	11.1873	-0.923821	-1.41536	-15.2457	-0.913396	0.50402	-1.55836	22.2879	12.5649	41.6689	-21.1014	82.1313	71.8206	13.9092	-5.60166	-38.5197	-6.50302	2.26122	-2.01644	10.5697	32.5204	65.0677	16.0287	85.775	53.6872	-35.0187	-5.72137	9.76445	-0.973287	-4.03273	38.5291	-1.69948	-5.42984	45.2507	-1.76372
1822	-0.525815	-1.57202	20.557	-0.370294	-0.640569	3.30845	-0.37036	-0.640532	9.12889	-0.237668	-0.501734	12.6828	-0.314437	-0.842358	11.217	-0.925827	-1.38958	-15.1908	-0.894168	0.508492	-1.46759	22.3519	12.5491	41.6499	-21.0455	82.2518	71.648	13.9418	-5.60197	-38.424	-6.50555	2.27885	-1.79856	10.534	32.9871	65.2845	16.4267	83.3924	52.4493	-36.6721	-7.06711	11.509	-1.05164	-3.59729	38.1747	-2.08649	-5.42906	44.2768	-0.680604
1824	-0.47904	-1.52863	20.5453	-0.345927	-0.625786	3.30349	-0.345992	-0.62575	9.12392	-0.220346	-0.489187	12.6791	-0.331814	-0.808226	11.2353	-0.942586	-1.32063	-15.1572	-0.873246	0.505054	-1.36377	22.3719	12.5341	41.6438	-20.9925	82.4145	71.482	13.9603	-5.61472	-38.2534	-6.47166	2.29467	-1.59017	10.5052	33.8181	65.612	17.1201	80.0502	51.111	-38.9014	-8.17745	13.499	-1.31572	-3.3186	38.0843	-2.46395	-4.83186	44.2158	1.21059
1826	-0.462681	-1.52714	20.5221	-0.338566	-0.626626	3.29325	-0.33863	-0.626591	9.11368	-0.214778	-0.489368	12.6714	-0.349908	-0.783755	11.2795	-0.964511	-1.26904	-15.0755	-0.925453	0.546702	-1.33915	22.4228	12.4838	41.6326	-20.9367	82.4985	71.363	13.9822	-5.50861	-38.1336	-6.36971	2.24217	-1.4207	10.4635	34.367	65.7845	17.5202	76.9078	49.8915	-40.4587	-9.07224	14.9454	-1.47276	-3.11222	38.3286	-2.198	-4.17949	44.6795	0.324064
1828	-0.429585	-1.51015	20.5048	-0.322521	-0.622173	3.28566	-0.322585	-0.62214	9.10609	-0.203044	-0.485058	12.6658	-0.388001	-0.768407	11.3413	-1.02633	-1.22564	-14.9607	-0.954708	0.590481	-1.29755	22.4359	12.3771	41.6229	-20.8125	82.7388	71.2311	14.0003	-5.36474	-37.9565	-6.35601	2.18342	-1.19365	10.4291	34.439	65.6295	17.4904	74.8483	49.3568	-41.0177	-8.7262	14.8911	-1.6789	-2.70269	38.4511	-1.89918	-4.77182	44.7914	-0.889432
1830	-0.382666	-1.47019	20.4878	-0.298386	-0.608899	3.27831	-0.298449	-0.608868	9.09874	-0.185801	-0.473654	12.6603	-0.439729	-0.760134	11.4275	-1.11561	-1.18956	-14.8006	-0.958099	0.635374	-1.23974	22.4046	12.2261	41.615	-20.609	83.1632	71.0582	14.0205	-5.20059	-37.716	-6.44785	2.12394	-0.912886	10.4055	33.8968	65.1083	16.9949	74.264	49.6025	-40.4504	-7.17518	13.3811	-1.89497	-2.15168	38.3796	-1.77605	-6.18332	44.46	-1.63289
1832	-0.375621	-1.43218	20.4326	-0.291753	-0.59297	3.25384	-0.291814	-0.59294	9.07427	-0.181792	-0.461343	12.642	-0.464941	-0.748258	11.5779	-1.15492	-1.15876	-14.5215	-1.01838	0.719711	-1.26293	22.3578	12.0983	41.6006	-20.3473	83.6594	70.7631	14.086	-5.01095	-37.4977	-6.56089	2.03052	-0.671092	10.3946	32.3979	64.2213	15.9033	75.8531	50.4032	-38.7373	-5.71811	11.5419	-1.81656	-1.98792	38.3049	-2.26165	-5.09809	44.2572	-0.595214
1834	-0.400624	-1.38696	20.3707	-0.298486	-0.57104	3.22626	-0.298545	-0.571009	9.04669	-0.188147	-0.445367	12.6213	-0.464493	-0.723382	11.711	-1.14258	-1.11509	-14.2746	-1.08144	0.798403	-1.28806	22.325	11.9908	41.5986	-20.0799	84.2284	70.5166	14.0766	-4.83586	-37.1824	-6.66318	1.9332	-0.56046	10.2892	30.8601	63.4345	14.8618	77.1472	51.2843	-37.2994	-4.11031	9.59142	-1.8269	-2.10622	38.2278	-2.3441	-4.12092	43.9715	-0.115816
1836	-0.451774	-1.33555	20.3169	-0.31614	-0.544077	3.2022	-0.316196	-0.544044	9.02263	-0.202981	-0.426297	12.6033	-0.439289	-0.690672	11.8003	-1.08261	-1.06714	-14.1092	-1.12943	0.860237	-1.28715	22.3185	11.9477	41.6254	-19.797	84.8298	70.3413	13.9711	-4.67706	-36.7762	-6.74438	1.84506	-0.556408	10.0977	29.6062	62.8767	14.0934	77.5641	52.0564	-36.4909	-2.47027	7.79117	-1.96304	-2.38461	38.1519	-1.9686	-3.76571	43.577	-0.465685
[truncated: 2,431 more rows]
[truncated: 56 more columns]

## Sheet: Joint Angles ZXY (WO)
Frame	L5S1 Lateral Bending	L5S1 Axial Bending	L5S1 Flexion/Extension	L4L3 Lateral Bending	L4L3 Axial Rotation	L4L3 Flexion/Extension	L1T12 Lateral Bending	L1T12 Axial Rotation	L1T12 Flexion/Extension	T9T8 Lateral Bending	T9T8 Axial Rotation	T9T8 Flexion/Extension	T1C7 Lateral Bending	T1C7 Axial Rotation	T1C7 Flexion/Extension	C1 Head Lateral Bending	C1 Head Axial Rotation	C1 Head Flexion/Extension	Right T4 Shoulder Abduction/Adduction	Right T4 Shoulder Internal/External Rotation	Right T4 Shoulder Flexion/Extension	Right Shoulder Abduction/Adduction	Right Shoulder Internal/External Rotation	Right Shoulder Flexion/Extension	Right Elbow Ulnar Deviation/Radial Deviation	Right Elbow Pronation/Supination	Right Elbow Flexion/Extension	Right Wrist Ulnar Deviation/Radial Deviation	Right Wrist Pronation/Supination	Right Wrist Flexion/Extension	Left T4 Shoulder Abduction/Adduction	Left T4 Shoulder Internal/External Rotation	Left T4 Shoulder Flexion/Extension	Left Shoulder Abduction/Adduction	Left Shoulder Internal/External Rotation	Left Shoulder Flexion/Extension	Left Elbow Ulnar Deviation/Radial Deviation	Left Elbow Pronation/Supination	Left Elbow Flexion/Extension	Left Wrist Ulnar Deviation/Radial Deviation	Left Wrist Pronation/Supination	Left Wrist Flexion/Extension	Right Hip Abduction/Adduction	Right Hip Internal/External Rotation	Right Hip Flexion/Extension	Right Knee Abduction/Adduction	Right Knee Internal/External Rotation	Right Knee Flexion/Extension	Right Ankle Abduction/Adduction
[truncated: 3,070 more rows]
[truncated: 56 more columns]
