# Supplementary material for: “Doctor, when can I drive?” – Can we compensate an immobilization of the right wrist while driving a car: A pilot study
Source: PLoS One. 2026 Feb 18;21(2):e0341628. doi: 10.1371/journal.pone.0341628 (PMC12915907; doi:10.1371/journal.pone.0341628)
Supplement: S21 File — (XLSX) [file pone.0341628.s021.xlsx]

## Sheet: Tabelle1
participants	age	gender	handedness	type of transmission	risk-taking	AISS
1	26	2	2	1	5	44
2	32	1	1	1	5	51
3	28	1	1	2	5	51
4	34	1	1	1	4	43
5	25	1	1	1	5	48
6	28	2	1	1	4	52
7	30	1	1	2	5	52
8	32	1	1	2	5	47
9	26	1	1	1	5	48
10	29	1	1	1	5	46
11	26	2	2	1	5	48
12	28	1	1	1	5	45
13	23	2	1	1	3	56
14	25	1	1	1	4	54
15	25	2	2	2	3	45
16	34	2	1	2	5	52
17	27	1	1	1	5	54
18	29	1	1	1	4	46
19	31	2	1	1	4	42
20	26	2	1	1	3	45
mean value	28.2	8 female	3 left-handed person	5 automatic transmission	4.45	48.45
standard deviation	3.13889	12 male	17 right-handed person	15 manual transmision	0.759155	4.04547

## Sheet: Tabelle2
	BodyHeight	Shoe Lenght	Shoulder Height	Shoulder Width	Elbow Span	Wrist Span	Arm Span	Hip Height	Hip Width	Knee Height	Ankle Height
Mean (cm)	179.5	29.225	154.225	39.725	86.9	139	177.175	93.15	26.225	53.175	9.65
Standard deviation (SD) (cm)	10.247	1.70506	8.72455	3.4697	6.53452	9.10754	11.2966	5.29175	2.47873	2.99242	0.587143
