# Supplementary material for: “Doctor, when can I drive?” – Can we compensate an immobilization of the right wrist while driving a car: A pilot study
Source: PLoS One. 2026 Feb 18;21(2):e0341628. doi: 10.1371/journal.pone.0341628 (PMC12915907; doi:10.1371/journal.pone.0341628)
Supplement: S22 File — (XLSX) [file pone.0341628.s022.xlsx]

## Sheet: Shifting
Comparison - Shifting times - ManeuverGroup01
Comparison - Shifting times - ManeuverGroup01
value values
Mixed Model Analysis
measure = Shifting Time
Fixed Effects
Type III Tests of Fixed Effectsa,b
Source	Numerator df	Denominator df	F	Sig.
Intercept	1	17.951	725.202	5.75856e-16
condition	3	17.1774	0.173309	0.91298
a. measure = Shifting Time
b. Dependent Variable: value.
Estimated Marginal Means
1. condition
Estimatesa,b
condition	Mean	Std. Error	df	95% Confidence Interval
				Lower Bound	Upper Bound
NI	9943.53	461.152	18.0001	8974.68	10912.4
WO	9809.96	474.922	17.5697	8810.43	10809.5
a. measure = Shifting Time
b. Dependent Variable: value.
Pairwise Comparisonsa,b
(I) condition	(J) condition	Mean Difference (I-J)	Std. Error	df	Sig.c	95% Confidence Interval for Differencec
						Lower Bound	Upper Bound
NI	WO	133.568	386.405	17.1138	0.733804	-681.263	948.399
WO	NI	-133.568	386.405	17.1138	0.733804	-948.399	681.263
EO	NI	73.7368	337.124	18.0002	0.829326	-634.534	782.007
	WO	207.305	343.685	17.2686	0.554227	-516.948	931.559
SO	NI	-128.59	502.563	17.191	0.80109	-1188.01	930.83
	WO	4.97885	381.919	16.47	0.989755	-802.78	812.738
	EO	-202.326	346.092	17.0552	0.566469	-932.337	527.685
Based on estimated marginal means
a. measure = Shifting Time
b. Dependent Variable: value.
c. Adjustment for multiple comparisons: Least Significant Difference (equivalent to no adjustments).
WO	NI	-133.568	386.405	17.1138	1	-1285.63	1018.49
EO	NI	73.7368	337.124	18.0002	1	-925.071	1072.54
	WO	207.305	343.685	17.2686	1	-816.205	1230.82
SO	NI	-128.59	502.563	17.191	1	-1626.11	1368.93
	WO	4.97885	381.919	16.47	1	-1139.44	1149.4
	EO	-202.326	346.092	17.0552	1	-1234.65	829.996
Comparison - Driving - ManeuverGroup01
Shifting, Driving
Shifting, Driving
mean values
Mixed Model Analysis
section = Driving, measure = Lane Keeping Delta Left Right
Fixed Effects
Type III Tests of Fixed Effectsa,b
Source	Numerator df	Denominator df	F	Sig.
Intercept	1	19	43.2793	2.68588e-06
condition	3	19	5.3481	0.0076789
a. section = Driving, measure = Lane Keeping Delta Left Right
b. Dependent Variable: mean.
Estimated Marginal Means
1. condition
Estimatesa,b
condition	Mean	Std. Error	df	95% Confidence Interval
				Lower Bound	Upper Bound
NI	-0.491	0.101237	19	-0.702891	-0.279109
WO	-0.628	0.0934502	19	-0.823594	-0.432406
a. section = Driving, measure = Lane Keeping Delta Left Right
b. Dependent Variable: mean.
Pairwise Comparisonsa,b
(I) condition	(J) condition	Mean Difference (I-J)	Std. Error	df	Sig.d	95% Confidence Interval for Differenced
						Lower Bound	Upper Bound
NI	WO	0.137	0.0768324	19	0.090554	-0.023812	0.297812
Based on estimated marginal means
*. The mean difference is significant at the 0.05 level.
a. section = Driving, measure = Lane Keeping Delta Left Right
b. Dependent Variable: mean.
d. Adjustment for multiple comparisons: Least Significant Difference (equivalent to no adjustments).
section = Driving, measure = Speed
Fixed Effects
Type III Tests of Fixed Effectsa,b
Source	Numerator df	Denominator df	F	Sig.
Intercept	1	19	1091.26	2.99833e-18
condition	3	19	0.325518	0.806888
a. section = Driving, measure = Speed
b. Dependent Variable: mean.
Estimated Marginal Means
1. condition
Estimatesa,b
condition	Mean	Std. Error	df	95% Confidence Interval
				Lower Bound	Upper Bound
NI	37.0485	1.10646	19	34.7326	39.3644
WO	37.5505	1.15936	19	35.1239	39.9771
a. section = Driving, measure = Speed
b. Dependent Variable: mean.
Pairwise Comparisonsa,b
(I) condition	(J) condition	Mean Difference (I-J)	Std. Error	df	Sig.c	95% Confidence Interval for Differencec
						Lower Bound	Upper Bound
NI	WO	-0.502	0.788244	19	0.531816	-2.15181	1.14781
Based on estimated marginal means
a. section = Driving, measure = Speed
b. Dependent Variable: mean.
c. Adjustment for multiple comparisons: Least Significant Difference (equivalent to no adjustments).
Shifting, Driving
min values
Mixed Model Analysis
section = Driving, measure = Lane Keeping Delta Left Right
Fixed Effects
Type III Tests of Fixed Effectsa,b
Source	Numerator df	Denominator df	F	Sig.
Intercept	1	19	96.0643	7.26534e-09
condition	3	19	3.81508	0.0269933
a. section = Driving, measure = Lane Keeping Delta Left Right
b. Dependent Variable: min.
Estimated Marginal Means
1. condition
Estimatesa,b
condition	Mean	Std. Error	df	95% Confidence Interval
				Lower Bound	Upper Bound
NI	-0.8225	0.11272	19	-1.05842	-0.586575
WO	-0.996	0.115791	19	-1.23835	-0.753646
a. section = Driving, measure = Lane Keeping Delta Left Right
b. Dependent Variable: min.
Pairwise Comparisonsa,b
(I) condition	(J) condition	Mean Difference (I-J)	Std. Error	df	Sig.d	95% Confidence Interval for Differenced
						Lower Bound	Upper Bound
NI	WO	0.1735	0.112011	19	0.137889	-0.0609417	0.407942
Based on estimated marginal means
*. The mean difference is significant at the 0.05 level.
a. section = Driving, measure = Lane Keeping Delta Left Right
b. Dependent Variable: min.
d. Adjustment for multiple comparisons: Least Significant Difference (equivalent to no adjustments).
Shifting, Driving
max values
Mixed Model Analysis
section = Driving, measure = Lane Keeping Delta Left Right
Fixed Effects
Type III Tests of Fixed Effectsa,b
Source	Numerator df	Denominator df	F	Sig.
Intercept	1	19	4.04703	0.0586496
condition	3	19	3.25787	0.0443609
a. section = Driving, measure = Lane Keeping Delta Left Right
b. Dependent Variable: max.
Estimated Marginal Means
1. condition
Estimatesa,b
condition	Mean	Std. Error	df	95% Confidence Interval
				Lower Bound	Upper Bound
NI	0.1225	0.0612582	19	-0.00571486	0.250715
WO	0.0625	0.0514212	19	-0.0451259	0.170126
a. section = Driving, measure = Lane Keeping Delta Left Right
b. Dependent Variable: max.
Pairwise Comparisonsa,b
(I) condition	(J) condition	Mean Difference (I-J)	Std. Error	df	Sig.c	95% Confidence Interval for Differencec
						Lower Bound	Upper Bound
NI	WO	0.06	0.0325253	19	0.0807266	-0.00807622	0.128076
Based on estimated marginal means
a. section = Driving, measure = Lane Keeping Delta Left Right
b. Dependent Variable: max.
c. Adjustment for multiple comparisons: Least Significant Difference (equivalent to no adjustments).
section = Driving, measure = Speed
Fixed Effects
Type III Tests of Fixed Effectsa,b
Source	Numerator df	Denominator df	F	Sig.
Intercept	1	19	1361.72	3.77347e-19
condition	3	19	0.401941	0.75323
a. section = Driving, measure = Speed
b. Dependent Variable: max.
Estimated Marginal Means
1. condition
Estimatesa,b
condition	Mean	Std. Error	df	95% Confidence Interval
				Lower Bound	Upper Bound
NI	47.3	1.29224	19	44.5953	50.0047
WO	47.815	1.36095	19	44.9665	50.6635
a. section = Driving, measure = Speed
b. Dependent Variable: max.
Pairwise Comparisonsa,b
(I) condition	(J) condition	Mean Difference (I-J)	Std. Error	df	Sig.c	95% Confidence Interval for Differencec
						Lower Bound	Upper Bound
NI	WO	-0.515	1.15591	19	0.660966	-2.93434	1.90434
Based on estimated marginal means
a. section = Driving, measure = Speed
b. Dependent Variable: max.
c. Adjustment for multiple comparisons: Least Significant Difference (equivalent to no adjustments).
Comparison - Joints - ManeuverGroup01
Shifting, Joints
Shifting, Joints
mean values
Mixed Model Analysis
section = Joints, joint = Wrist, measure = Flexion/Extension, side = left
Fixed Effects
Type III Tests of Fixed Effectsa,b
Source	Numerator df	Denominator df	F	Sig.
Intercept	1	19	207.135	1.13684e-11
condition	3	19	1.9186	0.160836
a. section = Joints, joint = Wrist, measure = Flexion/Extension, side = left
b. Dependent Variable: mean.
Estimated Marginal Means
1. condition
Estimatesa,b
condition	Mean	Std. Error	df	95% Confidence Interval
				Lower Bound	Upper Bound
NI	-20.9755	1.62153	19	-24.3694	-17.5816
WO	-21.4965	2.13079	19	-25.9563	-17.0367
a. section = Joints, joint = Wrist, measure = Flexion/Extension, side = left
b. Dependent Variable: mean.
Pairwise Comparisonsa,b
(I) condition	(J) condition	Mean Difference (I-J)	Std. Error	df	Sig.d	95% Confidence Interval for Differenced
						Lower Bound	Upper Bound
NI	WO	0.521	2.39296	19	0.829967	-4.48753	5.52953
Based on estimated marginal means
*. The mean difference is significant at the 0.05 level.
a. section = Joints, joint = Wrist, measure = Flexion/Extension, side = left
b. Dependent Variable: mean.
d. Adjustment for multiple comparisons: Least Significant Difference (equivalent to no adjustments).
section = Joints, joint = Wrist, measure = Ulnar/Radial Deviation, side = left
Fixed Effects
Type III Tests of Fixed Effectsa,b
Source	Numerator df	Denominator df	F	Sig.
Intercept	1	19	3.00775	0.0990627
condition	3	19	2.53025	0.0878607
a. section = Joints, joint = Wrist, measure = Ulnar/Radial Deviation, side = left
b. Dependent Variable: mean.
Estimated Marginal Means
1. condition
Estimatesa,b
condition	Mean	Std. Error	df	95% Confidence Interval
				Lower Bound	Upper Bound
NI	4.7855	2.20729	19	0.165596	9.4054
WO	5.1875	1.93279	19	1.14213	9.23287
a. section = Joints, joint = Wrist, measure = Ulnar/Radial Deviation, side = left
b. Dependent Variable: mean.
Pairwise Comparisonsa,b
(I) condition	(J) condition	Mean Difference (I-J)	Std. Error	df	Sig.d	95% Confidence Interval for Differenced
						Lower Bound	Upper Bound
NI	WO	-0.402	2.67431	19	0.882097	-5.9994	5.1954
Based on estimated marginal means
*. The mean difference is significant at the 0.05 level.
a. section = Joints, joint = Wrist, measure = Ulnar/Radial Deviation, side = left
b. Dependent Variable: mean.
d. Adjustment for multiple comparisons: Least Significant Difference (equivalent to no adjustments).
section = Joints, joint = Elbow, measure = Flexion/Extension, side = left
Fixed Effects
Type III Tests of Fixed Effectsa,b
Source	Numerator df	Denominator df	F	Sig.
Intercept	1	19	318.423	2.50445e-13
condition	3	19	12.9453	7.73543e-05
a. section = Joints, joint = Elbow, measure = Flexion/Extension, side = left
b. Dependent Variable: mean.
Estimated Marginal Means
1. condition
Estimatesa,b
condition	Mean	Std. Error	df	95% Confidence Interval
				Lower Bound	Upper Bound
NI	49.095	3.53381	19	41.6986	56.4914
WO	47.7075	3.65391	19	40.0598	55.3552
a. section = Joints, joint = Elbow, measure = Flexion/Extension, side = left
b. Dependent Variable: mean.
Pairwise Comparisonsa,b
(I) condition	(J) condition	Mean Difference (I-J)	Std. Error	df	Sig.d	95% Confidence Interval for Differenced
						Lower Bound	Upper Bound
NI	WO	1.3875	1.70759	19	0.426542	-2.18654	4.96154
Based on estimated marginal means
*. The mean difference is significant at the 0.05 level.
a. section = Joints, joint = Elbow, measure = Flexion/Extension, side = left
b. Dependent Variable: mean.
d. Adjustment for multiple comparisons: Least Significant Difference (equivalent to no adjustments).
section = Joints, joint = Elbow, measure = Flexion/Extension, side = right
Fixed Effects
Type III Tests of Fixed Effectsa,b
Source	Numerator df	Denominator df	F	Sig.
Intercept	1	19	448.958	1.11217e-14
condition	3	19	11.6465	0.000147734
a. section = Joints, joint = Elbow, measure = Flexion/Extension, side = right
b. Dependent Variable: mean.
Estimated Marginal Means
1. condition
Estimatesa,b
condition	Mean	Std. Error	df	95% Confidence Interval
				Lower Bound	Upper Bound
NI	35.7035	2.82359	19	29.7937	41.6133
WO	37.8945	3.74131	19	30.0639	45.7251
a. section = Joints, joint = Elbow, measure = Flexion/Extension, side = right
b. Dependent Variable: mean.
Pairwise Comparisonsa,b
(I) condition	(J) condition	Mean Difference (I-J)	Std. Error	df	Sig.d	95% Confidence Interval for Differenced
						Lower Bound	Upper Bound
NI	WO	-2.191	3.23331	19	0.506173	-8.9584	4.5764
Based on estimated marginal means
*. The mean difference is significant at the 0.05 level.
a. section = Joints, joint = Elbow, measure = Flexion/Extension, side = right
b. Dependent Variable: mean.
d. Adjustment for multiple comparisons: Least Significant Difference (equivalent to no adjustments).
section = Joints, joint = Elbow, measure = Pronation/Supination, side = left
Fixed Effects
Type III Tests of Fixed Effectsa,b
Source	Numerator df	Denominator df	F	Sig.
Intercept	1	19	1007.24	6.33584e-18
condition	3	19	3.24772	0.0447738
a. section = Joints, joint = Elbow, measure = Pronation/Supination, side = left
b. Dependent Variable: mean.
Estimated Marginal Means
1. condition
Estimatesa,b
condition	Mean	Std. Error	df	95% Confidence Interval
				Lower Bound	Upper Bound
NI	87.0245	3.55389	19	79.5861	94.4629
WO	86.8045	2.62518	19	81.3099	92.2991
a. section = Joints, joint = Elbow, measure = Pronation/Supination, side = left
b. Dependent Variable: mean.
Pairwise Comparisonsa,b
(I) condition	(J) condition	Mean Difference (I-J)	Std. Error	df	Sig.d	95% Confidence Interval for Differenced
						Lower Bound	Upper Bound
NI	WO	0.22	3.48665	19	0.950348	-7.07765	7.51765
Based on estimated marginal means
*. The mean difference is significant at the 0.05 level.
a. section = Joints, joint = Elbow, measure = Pronation/Supination, side = left
b. Dependent Variable: mean.
d. Adjustment for multiple comparisons: Least Significant Difference (equivalent to no adjustments).
section = Joints, joint = Elbow, measure = Pronation/Supination, side = right
Fixed Effects
Type III Tests of Fixed Effectsa,b
Source	Numerator df	Denominator df	F	Sig.
Intercept	1	19	897.627	1.85479e-17
condition	3	19	13.9467	4.83112e-05
a. section = Joints, joint = Elbow, measure = Pronation/Supination, side = right
b. Dependent Variable: mean.
Estimated Marginal Means
1. condition
Estimatesa,b
condition	Mean	Std. Error	df	95% Confidence Interval
				Lower Bound	Upper Bound
NI	93.9605	3.76617	19	86.0778	101.843
WO	94.745	3.26396	19	87.9134	101.577
a. section = Joints, joint = Elbow, measure = Pronation/Supination, side = right
b. Dependent Variable: mean.
Pairwise Comparisonsa,b
(I) condition	(J) condition	Mean Difference (I-J)	Std. Error	df	Sig.d	95% Confidence Interval for Differenced
						Lower Bound	Upper Bound
NI	WO	-0.7845	2.36717	19	0.743963	-5.73904	4.17004
Based on estimated marginal means
*. The mean difference is significant at the 0.05 level.
a. section = Joints, joint = Elbow, measure = Pronation/Supination, side = right
b. Dependent Variable: mean.
d. Adjustment for multiple comparisons: Least Significant Difference (equivalent to no adjustments).
section = Joints, joint = Shoulder, measure = Abduction/Adduction, side = left
Fixed Effects
Type III Tests of Fixed Effectsa,b
Source	Numerator df	Denominator df	F	Sig.
Intercept	1	19	35.0958	1.05512e-05
condition	3	19	6.36774	0.00360008
a. section = Joints, joint = Shoulder, measure = Abduction/Adduction, side = left
b. Dependent Variable: mean.
Estimated Marginal Means
1. condition
Estimatesa,b
condition	Mean	Std. Error	df	95% Confidence Interval
				Lower Bound	Upper Bound
NI	4.46	1.50959	19	1.30039	7.61961
WO	5.085	1.46716	19	2.01419	8.15581
a. section = Joints, joint = Shoulder, measure = Abduction/Adduction, side = left
b. Dependent Variable: mean.
Pairwise Comparisonsa,b
(I) condition	(J) condition	Mean Difference (I-J)	Std. Error	df	Sig.d	95% Confidence Interval for Differenced
						Lower Bound	Upper Bound
NI	WO	-0.625	1.5726	19	0.695479	-3.91649	2.66649
Based on estimated marginal means
*. The mean difference is significant at the 0.05 level.
a. section = Joints, joint = Shoulder, measure = Abduction/Adduction, side = left
b. Dependent Variable: mean.
d. Adjustment for multiple comparisons: Least Significant Difference (equivalent to no adjustments).
section = Joints, joint = Shoulder, measure = Abduction/Adduction, side = right
Fixed Effects
Type III Tests of Fixed Effectsa,b
Source	Numerator df	Denominator df	F	Sig.
Intercept	1	19	324.906	2.08918e-13
condition	3	19	59.7157	7.32732e-10
a. section = Joints, joint = Shoulder, measure = Abduction/Adduction, side = right
b. Dependent Variable: mean.
Estimated Marginal Means
1. condition
Estimatesa,b
condition	Mean	Std. Error	df	95% Confidence Interval
				Lower Bound	Upper Bound
NI	18.4645	1.79161	19	14.7146	22.2144
WO	22.834	1.38706	19	19.9309	25.7371
a. section = Joints, joint = Shoulder, measure = Abduction/Adduction, side = right
b. Dependent Variable: mean.
Pairwise Comparisonsa,b
(I) condition	(J) condition	Mean Difference (I-J)	Std. Error	df	Sig.d	95% Confidence Interval for Differenced
						Lower Bound	Upper Bound
NI	WO	-4.37*	1.47522	19	0.00800831	-7.45718	-1.28182
Based on estimated marginal means
*. The mean difference is significant at the 0.05 level.
a. section = Joints, joint = Shoulder, measure = Abduction/Adduction, side = right
b. Dependent Variable: mean.
d. Adjustment for multiple comparisons: Least Significant Difference (equivalent to no adjustments).
section = Joints, joint = Shoulder, measure = Flexion/Extension, side = left
Fixed Effects
Type III Tests of Fixed Effectsa,b
Source	Numerator df	Denominator df	F	Sig.
Intercept	1	19	374.019	5.85864e-14
condition	3	19	13.6172	5.62617e-05
a. section = Joints, joint = Shoulder, measure = Flexion/Extension, side = left
b. Dependent Variable: mean.
Estimated Marginal Means
1. condition
Estimatesa,b
condition	Mean	Std. Error	df	95% Confidence Interval
				Lower Bound	Upper Bound
NI	49.1115	3.35699	19	42.0852	56.1378
WO	51.489	2.7481	19	45.7372	57.2408
a. section = Joints, joint = Shoulder, measure = Flexion/Extension, side = left
b. Dependent Variable: mean.
Pairwise Comparisonsa,b
(I) condition	(J) condition	Mean Difference (I-J)	Std. Error	df	Sig.d	95% Confidence Interval for Differenced
						Lower Bound	Upper Bound
NI	WO	-2.3775	2.40943	19	0.336167	-7.4205	2.6655
Based on estimated marginal means
*. The mean difference is significant at the 0.05 level.
a. section = Joints, joint = Shoulder, measure = Flexion/Extension, side = left
b. Dependent Variable: mean.
d. Adjustment for multiple comparisons: Least Significant Difference (equivalent to no adjustments).
section = Joints, joint = Shoulder, measure = Flexion/Extension, side = right
Fixed Effects
Type III Tests of Fixed Effectsa,b
Source	Numerator df	Denominator df	F	Sig.
Intercept	1	19	565.326	1.34361e-15
condition	3	19	17.0033	1.30553e-05
a. section = Joints, joint = Shoulder, measure = Flexion/Extension, side = right
b. Dependent Variable: mean.
Estimated Marginal Means
1. condition
Estimatesa,b
condition	Mean	Std. Error	df	95% Confidence Interval
				Lower Bound	Upper Bound
NI	36.4725	1.75697	19	32.7951	40.1499
WO	37.151	1.70905	19	33.5739	40.7281
a. section = Joints, joint = Shoulder, measure = Flexion/Extension, side = right
b. Dependent Variable: mean.
Pairwise Comparisonsa,b
(I) condition	(J) condition	Mean Difference (I-J)	Std. Error	df	Sig.d	95% Confidence Interval for Differenced
						Lower Bound	Upper Bound
NI	WO	-0.6785	1.16751	19	0.56797	-3.12213	1.76513
Based on estimated marginal means
*. The mean difference is significant at the 0.05 level.
a. section = Joints, joint = Shoulder, measure = Flexion/Extension, side = right
b. Dependent Variable: mean.
d. Adjustment for multiple comparisons: Least Significant Difference (equivalent to no adjustments).
section = Joints, joint = Shoulder, measure = Internal/External Rotation, side = left
Fixed Effects
Type III Tests of Fixed Effectsa,b
Source	Numerator df	Denominator df	F	Sig.
Intercept	1	19	59.462	2.8811e-07
condition	3	19	4.11312	0.0208841
a. section = Joints, joint = Shoulder, measure = Internal/External Rotation, side = left
b. Dependent Variable: mean.
Estimated Marginal Means
1. condition
Estimatesa,b
condition	Mean	Std. Error	df	95% Confidence Interval
				Lower Bound	Upper Bound
NI	21.192	2.74847	19	15.4394	26.9446
WO	20.0755	3.37848	19	13.0043	27.1467
a. section = Joints, joint = Shoulder, measure = Internal/External Rotation, side = left
b. Dependent Variable: mean.
Pairwise Comparisonsa,b
(I) condition	(J) condition	Mean Difference (I-J)	Std. Error	df	Sig.d	95% Confidence Interval for Differenced
						Lower Bound	Upper Bound
NI	WO	1.1165	1.57518	19	0.487051	-2.1804	4.4134
Based on estimated marginal means
*. The mean difference is significant at the 0.05 level.
a. section = Joints, joint = Shoulder, measure = Internal/External Rotation, side = left
b. Dependent Variable: mean.
d. Adjustment for multiple comparisons: Least Significant Difference (equivalent to no adjustments).
section = Joints, joint = Shoulder, measure = Internal/External Rotation, side = right
Fixed Effects
Type III Tests of Fixed Effectsa,b
Source	Numerator df	Denominator df	F	Sig.
Intercept	1	19	9.89848	0.00531769
condition	3	19	6.39818	0.00352259
a. section = Joints, joint = Shoulder, measure = Internal/External Rotation, side = right
b. Dependent Variable: mean.
Estimated Marginal Means
1. condition
Estimatesa,b
condition	Mean	Std. Error	df	95% Confidence Interval
				Lower Bound	Upper Bound
NI	8.845	2.78946	19	3.0066	14.6834
WO	7.1665	1.8303	19	3.33563	10.9974
a. section = Joints, joint = Shoulder, measure = Internal/External Rotation, side = right
b. Dependent Variable: mean.
Pairwise Comparisonsa,b
(I) condition	(J) condition	Mean Difference (I-J)	Std. Error	df	Sig.d	95% Confidence Interval for Differenced
						Lower Bound	Upper Bound
NI	WO	1.6785	1.84595	19	0.374588	-2.18511	5.54211
Based on estimated marginal means
*. The mean difference is significant at the 0.05 level.
a. section = Joints, joint = Shoulder, measure = Internal/External Rotation, side = right
b. Dependent Variable: mean.
d. Adjustment for multiple comparisons: Least Significant Difference (equivalent to no adjustments).
section = Joints, joint = Hip, measure = Flexion/Extension, side = left
Fixed Effects
Type III Tests of Fixed Effectsa,b
Source	Numerator df	Denominator df	F	Sig.
Intercept	1	19	1540.42	1.18653e-19
condition	3	19	7.88409	0.00128631
a. section = Joints, joint = Hip, measure = Flexion/Extension, side = left
b. Dependent Variable: mean.
Estimated Marginal Means
1. condition
Estimatesa,b
condition	Mean	Std. Error	df	95% Confidence Interval
				Lower Bound	Upper Bound
NI	39.2975	1.30375	19	36.5687	42.0263
WO	39.68	1.10393	19	37.3695	41.9905
a. section = Joints, joint = Hip, measure = Flexion/Extension, side = left
b. Dependent Variable: mean.
Pairwise Comparisonsa,b
(I) condition	(J) condition	Mean Difference (I-J)	Std. Error	df	Sig.d	95% Confidence Interval for Differenced
						Lower Bound	Upper Bound
NI	WO	-0.3825	0.894535	19	0.673752	-2.25478	1.48978
Based on estimated marginal means
*. The mean difference is significant at the 0.05 level.
a. section = Joints, joint = Hip, measure = Flexion/Extension, side = left
b. Dependent Variable: mean.
d. Adjustment for multiple comparisons: Least Significant Difference (equivalent to no adjustments).
section = Joints, joint = Hip, measure = Flexion/Extension, side = right
Fixed Effects
Type III Tests of Fixed Effectsa,b
Source	Numerator df	Denominator df	F	Sig.
Intercept	1	19	1363.02	3.73976e-19
condition	3	19	21.0955	2.88073e-06
a. section = Joints, joint = Hip, measure = Flexion/Extension, side = right
b. Dependent Variable: mean.
Estimated Marginal Means
1. condition
Estimatesa,b
condition	Mean	Std. Error	df	95% Confidence Interval
				Lower Bound	Upper Bound
NI	34.1935	1.11476	19	31.8603	36.5267
WO	35.227	1.00042	19	33.1331	37.3209
a. section = Joints, joint = Hip, measure = Flexion/Extension, side = right
b. Dependent Variable: mean.
Pairwise Comparisonsa,b
(I) condition	(J) condition	Mean Difference (I-J)	Std. Error	df	Sig.d	95% Confidence Interval for Differenced
						Lower Bound	Upper Bound
NI	WO	-1.0335	0.523365	19	0.0630137	-2.12892	0.0619161
Based on estimated marginal means
*. The mean difference is significant at the 0.05 level.
a. section = Joints, joint = Hip, measure = Flexion/Extension, side = right
b. Dependent Variable: mean.
d. Adjustment for multiple comparisons: Least Significant Difference (equivalent to no adjustments).
Shifting, Joints
min values
Mixed Model Analysis
section = Joints, joint = Wrist, measure = Flexion/Extension, side = left
Fixed Effects
Type III Tests of Fixed Effectsa,b
Source	Numerator df	Denominator df	F	Sig.
Intercept	1	19	379.425	5.144e-14
condition	3	19	2.64368	0.0787749
a. section = Joints, joint = Wrist, measure = Flexion/Extension, side = left
b. Dependent Variable: min.
Estimated Marginal Means
1. condition
Estimatesa,b
condition	Mean	Std. Error	df	95% Confidence Interval
				Lower Bound	Upper Bound
NI	-28.4	1.83447	19	-32.2396	-24.5604
WO	-26.55	1.92556	19	-30.5802	-22.5198
a. section = Joints, joint = Wrist, measure = Flexion/Extension, side = left
b. Dependent Variable: min.
Pairwise Comparisonsa,b
(I) condition	(J) condition	Mean Difference (I-J)	Std. Error	df	Sig.d	95% Confidence Interval for Differenced
						Lower Bound	Upper Bound
NI	WO	-1.85	2.37894	19	0.446346	-6.82917	3.12917
Based on estimated marginal means
*. The mean difference is significant at the 0.05 level.
a. section = Joints, joint = Wrist, measure = Flexion/Extension, side = left
b. Dependent Variable: min.
d. Adjustment for multiple comparisons: Least Significant Difference (equivalent to no adjustments).
section = Joints, joint = Wrist, measure = Ulnar/Radial Deviation, side = left
Fixed Effects
Type III Tests of Fixed Effectsa,b
Source	Numerator df	Denominator df	F	Sig.
Intercept	1	19	8.54623	0.00871836
condition	3	19	9.31625	0.000532652
a. section = Joints, joint = Wrist, measure = Ulnar/Radial Deviation, side = left
b. Dependent Variable: min.
Estimated Marginal Means
1. condition
Estimatesa,b
condition	Mean	Std. Error	df	95% Confidence Interval
				Lower Bound	Upper Bound
NI	-2.6	2.63419	19	-8.11342	2.91342
WO	-0.15	1.93483	19	-4.19964	3.89964
a. section = Joints, joint = Wrist, measure = Ulnar/Radial Deviation, side = left
b. Dependent Variable: min.
Pairwise Comparisonsa,b
(I) condition	(J) condition	Mean Difference (I-J)	Std. Error	df	Sig.d	95% Confidence Interval for Differenced
						Lower Bound	Upper Bound
NI	WO	-2.45	3.31938	19	0.469479	-9.39754	4.49754
Based on estimated marginal means
*. The mean difference is significant at the 0.05 level.
a. section = Joints, joint = Wrist, measure = Ulnar/Radial Deviation, side = left
b. Dependent Variable: min.
d. Adjustment for multiple comparisons: Least Significant Difference (equivalent to no adjustments).
section = Joints, joint = Elbow, measure = Flexion/Extension, side = left
Fixed Effects
Type III Tests of Fixed Effectsa,b
Source	Numerator df	Denominator df	F	Sig.
Intercept	1	19	219.27	6.90433e-12
condition	3	19	1.70337	0.20015
a. section = Joints, joint = Elbow, measure = Flexion/Extension, side = left
b. Dependent Variable: min.
Estimated Marginal Means
1. condition
Estimatesa,b
condition	Mean	Std. Error	df	95% Confidence Interval
				Lower Bound	Upper Bound
NI	44.6	3.74194	19	36.768	52.432
WO	42.9	3.56585	19	35.4366	50.3634
a. section = Joints, joint = Elbow, measure = Flexion/Extension, side = left
b. Dependent Variable: min.
Pairwise Comparisonsa,b
(I) condition	(J) condition	Mean Difference (I-J)	Std. Error	df	Sig.c	95% Confidence Interval for Differencec
						Lower Bound	Upper Bound
NI	WO	1.7	1.69535	19	0.328585	-1.84841	5.24841
Based on estimated marginal means
a. section = Joints, joint = Elbow, measure = Flexion/Extension, side = left
b. Dependent Variable: min.
c. Adjustment for multiple comparisons: Least Significant Difference (equivalent to no adjustments).
section = Joints, joint = Elbow, measure = Flexion/Extension, side = right
Fixed Effects
Type III Tests of Fixed Effectsa,b
Source	Numerator df	Denominator df	F	Sig.
Intercept	1	19	125.55	8.17268e-10
condition	3	19	77.3705	7.79666e-11
a. section = Joints, joint = Elbow, measure = Flexion/Extension, side = right
b. Dependent Variable: min.
Estimated Marginal Means
1. condition
Estimatesa,b
condition	Mean	Std. Error	df	95% Confidence Interval
				Lower Bound	Upper Bound
NI	-3.05	1.3048	19	-5.78098	-0.319025
WO	0.8	1.21742	19	-1.74808	3.34808
a. section = Joints, joint = Elbow, measure = Flexion/Extension, side = right
b. Dependent Variable: min.
Pairwise Comparisonsa,b
(I) condition	(J) condition	Mean Difference (I-J)	Std. Error	df	Sig.d	95% Confidence Interval for Differenced
						Lower Bound	Upper Bound
NI	WO	-3.85*	1.08888	19	0.00220862	-6.12905	-1.57095
Based on estimated marginal means
*. The mean difference is significant at the 0.05 level.
a. section = Joints, joint = Elbow, measure = Flexion/Extension, side = right
b. Dependent Variable: min.
d. Adjustment for multiple comparisons: Least Significant Difference (equivalent to no adjustments).
section = Joints, joint = Elbow, measure = Pronation/Supination, side = left
Fixed Effects
Type III Tests of Fixed Effectsa,b
Source	Numerator df	Denominator df	F	Sig.
Intercept	1	19	423.971	1.87519e-14
condition	3	19	14.6488	3.51952e-05
a. section = Joints, joint = Elbow, measure = Pronation/Supination, side = left
b. Dependent Variable: min.
Estimated Marginal Means
1. condition
Estimatesa,b
condition	Mean	Std. Error	df	95% Confidence Interval
				Lower Bound	Upper Bound
NI	77.75	3.5265	19	70.369	85.131
WO	80.15	3.21123	19	73.4288	86.8712
a. section = Joints, joint = Elbow, measure = Pronation/Supination, side = left
b. Dependent Variable: min.
Pairwise Comparisonsa,b
(I) condition	(J) condition	Mean Difference (I-J)	Std. Error	df	Sig.d	95% Confidence Interval for Differenced
						Lower Bound	Upper Bound
NI	WO	-2.4	2.76482	19	0.396199	-8.18683	3.38683
Based on estimated marginal means
*. The mean difference is significant at the 0.05 level.
a. section = Joints, joint = Elbow, measure = Pronation/Supination, side = left
b. Dependent Variable: min.
d. Adjustment for multiple comparisons: Least Significant Difference (equivalent to no adjustments).
section = Joints, joint = Elbow, measure = Pronation/Supination, side = right
Fixed Effects
Type III Tests of Fixed Effectsa,b
Source	Numerator df	Denominator df	F	Sig.
Intercept	1	19	731.86	1.23661e-16
condition	3	19	9.25362	0.00055269
a. section = Joints, joint = Elbow, measure = Pronation/Supination, side = right
b. Dependent Variable: min.
Estimated Marginal Means
1. condition
Estimatesa,b
condition	Mean	Std. Error	df	95% Confidence Interval
				Lower Bound	Upper Bound
NI	72.15	3.02296	19	65.8229	78.4771
WO	67.85	3.16334	19	61.2291	74.4709
a. section = Joints, joint = Elbow, measure = Pronation/Supination, side = right
b. Dependent Variable: min.
Pairwise Comparisonsa,b
(I) condition	(J) condition	Mean Difference (I-J)	Std. Error	df	Sig.d	95% Confidence Interval for Differenced
						Lower Bound	Upper Bound
NI	WO	4.3	2.28508	19	0.0752776	-0.482722	9.08272
Based on estimated marginal means
*. The mean difference is significant at the 0.05 level.
a. section = Joints, joint = Elbow, measure = Pronation/Supination, side = right
b. Dependent Variable: min.
d. Adjustment for multiple comparisons: Least Significant Difference (equivalent to no adjustments).
section = Joints, joint = Shoulder, measure = Abduction/Adduction, side = left
Fixed Effects
Type III Tests of Fixed Effectsa,b
Source	Numerator df	Denominator df	F	Sig.
Intercept	1	19	8.28682	0.00961844
condition	3	19	2.83156	0.0658861
a. section = Joints, joint = Shoulder, measure = Abduction/Adduction, side = left
b. Dependent Variable: min.
Estimated Marginal Means
1. condition
Estimatesa,b
condition	Mean	Std. Error	df	95% Confidence Interval
				Lower Bound	Upper Bound
NI	1.75	1.7349	19	-1.88118	5.38118
WO	2.65	1.3461	19	-0.167411	5.46741
a. section = Joints, joint = Shoulder, measure = Abduction/Adduction, side = left
b. Dependent Variable: min.
Pairwise Comparisonsa,b
(I) condition	(J) condition	Mean Difference (I-J)	Std. Error	df	Sig.d	95% Confidence Interval for Differenced
						Lower Bound	Upper Bound
NI	WO	-0.9	1.64621	19	0.590941	-4.34555	2.54555
Based on estimated marginal means
*. The mean difference is significant at the 0.05 level.
a. section = Joints, joint = Shoulder, measure = Abduction/Adduction, side = left
b. Dependent Variable: min.
d. Adjustment for multiple comparisons: Least Significant Difference (equivalent to no adjustments).
section = Joints, joint = Shoulder, measure = Abduction/Adduction, side = right
Fixed Effects
Type III Tests of Fixed Effectsa,b
Source	Numerator df	Denominator df	F	Sig.
Intercept	1	19	87.8492	1.47851e-08
condition	3	19	12.4493	9.85341e-05
a. section = Joints, joint = Shoulder, measure = Abduction/Adduction, side = right
b. Dependent Variable: min.
Estimated Marginal Means
1. condition
Estimatesa,b
condition	Mean	Std. Error	df	95% Confidence Interval
				Lower Bound	Upper Bound
NI	10.6	2.09561	19	6.21384	14.9862
WO	14.55	2.01896	19	10.3243	18.7757
a. section = Joints, joint = Shoulder, measure = Abduction/Adduction, side = right
b. Dependent Variable: min.
Pairwise Comparisonsa,b
(I) condition	(J) condition	Mean Difference (I-J)	Std. Error	df	Sig.d	95% Confidence Interval for Differenced
						Lower Bound	Upper Bound
NI	WO	-3.95*	1.86163	19	0.0472265	-7.84643	-0.0535683
Based on estimated marginal means
*. The mean difference is significant at the 0.05 level.
a. section = Joints, joint = Shoulder, measure = Abduction/Adduction, side = right
b. Dependent Variable: min.
d. Adjustment for multiple comparisons: Least Significant Difference (equivalent to no adjustments).
section = Joints, joint = Shoulder, measure = Flexion/Extension, side = left
Fixed Effects
Type III Tests of Fixed Effectsa,b
Source	Numerator df	Denominator df	F	Sig.
Intercept	1	19	242.193	2.87516e-12
condition	3	19	28.4116	3.13158e-07
a. section = Joints, joint = Shoulder, measure = Flexion/Extension, side = left
b. Dependent Variable: min.
Estimated Marginal Means
1. condition
Estimatesa,b
condition	Mean	Std. Error	df	95% Confidence Interval
				Lower Bound	Upper Bound
NI	42.9	2.96816	19	36.6876	49.1124
WO	46.1	2.96106	19	39.9024	52.2976
a. section = Joints, joint = Shoulder, measure = Flexion/Extension, side = left
b. Dependent Variable: min.
Pairwise Comparisonsa,b
(I) condition	(J) condition	Mean Difference (I-J)	Std. Error	df	Sig.d	95% Confidence Interval for Differenced
						Lower Bound	Upper Bound
NI	WO	-3.2	2.10588	19	0.145089	-7.60766	1.20766
Based on estimated marginal means
*. The mean difference is significant at the 0.05 level.
a. section = Joints, joint = Shoulder, measure = Flexion/Extension, side = left
b. Dependent Variable: min.
d. Adjustment for multiple comparisons: Least Significant Difference (equivalent to no adjustments).
section = Joints, joint = Shoulder, measure = Flexion/Extension, side = right
Fixed Effects
Type III Tests of Fixed Effectsa,b
Source	Numerator df	Denominator df	F	Sig.
Intercept	1	19	233.41	3.98399e-12
condition	3	19	14.5041	3.75377e-05
a. section = Joints, joint = Shoulder, measure = Flexion/Extension, side = right
b. Dependent Variable: min.
Estimated Marginal Means
1. condition
Estimatesa,b
condition	Mean	Std. Error	df	95% Confidence Interval
				Lower Bound	Upper Bound
NI	22.5	1.72367	19	18.8923	26.1077
WO	19.85	2.03945	19	15.5814	24.1186
a. section = Joints, joint = Shoulder, measure = Flexion/Extension, side = right
b. Dependent Variable: min.
Pairwise Comparisonsa,b
(I) condition	(J) condition	Mean Difference (I-J)	Std. Error	df	Sig.d	95% Confidence Interval for Differenced
						Lower Bound	Upper Bound
NI	WO	2.65	1.44782	19	0.0829327	-0.380323	5.68032
Based on estimated marginal means
*. The mean difference is significant at the 0.05 level.
a. section = Joints, joint = Shoulder, measure = Flexion/Extension, side = right
b. Dependent Variable: min.
d. Adjustment for multiple comparisons: Least Significant Difference (equivalent to no adjustments).
section = Joints, joint = Shoulder, measure = Internal/External Rotation, side = left
Fixed Effects
Type III Tests of Fixed Effectsa,b
Source	Numerator df	Denominator df	F	Sig.
Intercept	1	19	20.6454	0.00022204
condition	3	19	9.81108	0.000399793
a. section = Joints, joint = Shoulder, measure = Internal/External Rotation, side = left
b. Dependent Variable: min.
Estimated Marginal Means
1. condition
Estimatesa,b
condition	Mean	Std. Error	df	95% Confidence Interval
				Lower Bound	Upper Bound
NI	16.15	2.43686	19	11.0496	21.2504
WO	15.1	3.58205	19	7.60269	22.5973
a. section = Joints, joint = Shoulder, measure = Internal/External Rotation, side = left
b. Dependent Variable: min.
Pairwise Comparisonsa,b
(I) condition	(J) condition	Mean Difference (I-J)	Std. Error	df	Sig.d	95% Confidence Interval for Differenced
						Lower Bound	Upper Bound
NI	WO	1.05	2.05257	19	0.614857	-3.24607	5.34607
Based on estimated marginal means
*. The mean difference is significant at the 0.05 level.
a. section = Joints, joint = Shoulder, measure = Internal/External Rotation, side = left
b. Dependent Variable: min.
d. Adjustment for multiple comparisons: Least Significant Difference (equivalent to no adjustments).
section = Joints, joint = Shoulder, measure = Internal/External Rotation, side = right
Fixed Effects
Type III Tests of Fixed Effectsa,b
Source	Numerator df	Denominator df	F	Sig.
Intercept	1	19	20.7772	0.000214869
condition	3	19	10.8981	0.000218992
a. section = Joints, joint = Shoulder, measure = Internal/External Rotation, side = right
b. Dependent Variable: min.
Estimated Marginal Means
1. condition
Estimatesa,b
condition	Mean	Std. Error	df	95% Confidence Interval
				Lower Bound	Upper Bound
NI	-3.9	3.44269	19	-11.1056	3.30563
WO	-8.2	3.03367	19	-14.5495	-1.85045
a. section = Joints, joint = Shoulder, measure = Internal/External Rotation, side = right
b. Dependent Variable: min.
Pairwise Comparisonsa,b
(I) condition	(J) condition	Mean Difference (I-J)	Std. Error	df	Sig.d	95% Confidence Interval for Differenced
						Lower Bound	Upper Bound
NI	WO	4.3	2.3352	19	0.0812334	-0.587629	9.18763
Based on estimated marginal means
*. The mean difference is significant at the 0.05 level.
a. section = Joints, joint = Shoulder, measure = Internal/External Rotation, side = right
b. Dependent Variable: min.
d. Adjustment for multiple comparisons: Least Significant Difference (equivalent to no adjustments).
section = Joints, joint = Hip, measure = Flexion/Extension, side = left
Fixed Effects
Type III Tests of Fixed Effectsa,b
Source	Numerator df	Denominator df	F	Sig.
Intercept	1	19	773.22	7.42572e-17
condition	3	19	4.19781	0.0194373
a. section = Joints, joint = Hip, measure = Flexion/Extension, side = left
b. Dependent Variable: min.
Estimated Marginal Means
1. condition
Estimatesa,b
condition	Mean	Std. Error	df	95% Confidence Interval
				Lower Bound	Upper Bound
NI	33.95	1.5466	19	30.7129	37.1871
WO	34.7	1.36131	19	31.8508	37.5492
a. section = Joints, joint = Hip, measure = Flexion/Extension, side = left
b. Dependent Variable: min.
Pairwise Comparisonsa,b
(I) condition	(J) condition	Mean Difference (I-J)	Std. Error	df	Sig.d	95% Confidence Interval for Differenced
						Lower Bound	Upper Bound
NI	WO	-0.75	1.07819	19	0.495095	-3.00668	1.50668
Based on estimated marginal means
*. The mean difference is significant at the 0.05 level.
a. section = Joints, joint = Hip, measure = Flexion/Extension, side = left
b. Dependent Variable: min.
d. Adjustment for multiple comparisons: Least Significant Difference (equivalent to no adjustments).
section = Joints, joint = Hip, measure = Flexion/Extension, side = right
Fixed Effects
Type III Tests of Fixed Effectsa,b
Source	Numerator df	Denominator df	F	Sig.
Intercept	1	19	935.678	1.25984e-17
condition	3	19	13.7206	5.36218e-05
a. section = Joints, joint = Hip, measure = Flexion/Extension, side = right
b. Dependent Variable: min.
Estimated Marginal Means
1. condition
Estimatesa,b
condition	Mean	Std. Error	df	95% Confidence Interval
				Lower Bound	Upper Bound
NI	31.75	1.21368	19	29.2097	34.2903
WO	32.65	1.07673	19	30.3964	34.9036
a. section = Joints, joint = Hip, measure = Flexion/Extension, side = right
b. Dependent Variable: min.
Pairwise Comparisonsa,b
(I) condition	(J) condition	Mean Difference (I-J)	Std. Error	df	Sig.d	95% Confidence Interval for Differenced
						Lower Bound	Upper Bound
NI	WO	-0.9	0.517585	19	0.0982402	-1.98332	0.183319
Based on estimated marginal means
*. The mean difference is significant at the 0.05 level.
a. section = Joints, joint = Hip, measure = Flexion/Extension, side = right
b. Dependent Variable: min.
d. Adjustment for multiple comparisons: Least Significant Difference (equivalent to no adjustments).
Shifting, Joints
max values
Mixed Model Analysis
section = Joints, joint = Wrist, measure = Flexion/Extension, side = left
Fixed Effects
Type III Tests of Fixed Effectsa,b
Source	Numerator df	Denominator df	F	Sig.
Intercept	1	19	100.471	5.06745e-09
condition	3	19	1.45959	0.257167
a. section = Joints, joint = Wrist, measure = Flexion/Extension, side = left
b. Dependent Variable: max.
Estimated Marginal Means
1. condition
Estimatesa,b
condition	Mean	Std. Error	df	95% Confidence Interval
				Lower Bound	Upper Bound
NI	-16.35	1.89358	19	-20.3133	-12.3867
WO	-17.1	2.20275	19	-21.7104	-12.4896
a. section = Joints, joint = Wrist, measure = Flexion/Extension, side = left
b. Dependent Variable: max.
Pairwise Comparisonsa,b
(I) condition	(J) condition	Mean Difference (I-J)	Std. Error	df	Sig.c	95% Confidence Interval for Differencec
						Lower Bound	Upper Bound
NI	WO	0.75	2.42126	19	0.760118	-4.31776	5.81776
Based on estimated marginal means
a. section = Joints, joint = Wrist, measure = Flexion/Extension, side = left
b. Dependent Variable: max.
c. Adjustment for multiple comparisons: Least Significant Difference (equivalent to no adjustments).
section = Joints, joint = Wrist, measure = Ulnar/Radial Deviation, side = left
Fixed Effects
Type III Tests of Fixed Effectsa,b
Source	Numerator df	Denominator df	F	Sig.
Intercept	1	19	19.0067	0.000337295
condition	3	19	0.460711	0.712975
a. section = Joints, joint = Wrist, measure = Ulnar/Radial Deviation, side = left
b. Dependent Variable: max.
Estimated Marginal Means
1. condition
Estimatesa,b
condition	Mean	Std. Error	df	95% Confidence Interval
				Lower Bound	Upper Bound
NI	10.3	2.43343	19	5.20677	15.3932
WO	9.65	2.31047	19	4.81412	14.4859
a. section = Joints, joint = Wrist, measure = Ulnar/Radial Deviation, side = left
b. Dependent Variable: max.
Pairwise Comparisonsa,b
(I) condition	(J) condition	Mean Difference (I-J)	Std. Error	df	Sig.c	95% Confidence Interval for Differencec
						Lower Bound	Upper Bound
NI	WO	0.65	2.65298	19	0.809077	-4.90275	6.20275
Based on estimated marginal means
a. section = Joints, joint = Wrist, measure = Ulnar/Radial Deviation, side = left
b. Dependent Variable: max.
c. Adjustment for multiple comparisons: Least Significant Difference (equivalent to no adjustments).
section = Joints, joint = Elbow, measure = Flexion/Extension, side = left
Fixed Effects
Type III Tests of Fixed Effectsa,b
Source	Numerator df	Denominator df	F	Sig.
Intercept	1	19	539.465	2.06699e-15
condition	3	19	25.2612	7.64889e-07
a. section = Joints, joint = Elbow, measure = Flexion/Extension, side = left
b. Dependent Variable: max.
Estimated Marginal Means
1. condition
Estimatesa,b
condition	Mean	Std. Error	df	95% Confidence Interval
				Lower Bound	Upper Bound
NI	56.8	3.37919	19	49.7273	63.8727
WO	55.5	3.54779	19	48.0744	62.9256
a. section = Joints, joint = Elbow, measure = Flexion/Extension, side = left
b. Dependent Variable: max.
Pairwise Comparisonsa,b
(I) condition	(J) condition	Mean Difference (I-J)	Std. Error	df	Sig.d	95% Confidence Interval for Differenced
						Lower Bound	Upper Bound
NI	WO	1.3	1.86533	19	0.494289	-2.60419	5.20419
Based on estimated marginal means
*. The mean difference is significant at the 0.05 level.
a. section = Joints, joint = Elbow, measure = Flexion/Extension, side = left
b. Dependent Variable: max.
d. Adjustment for multiple comparisons: Least Significant Difference (equivalent to no adjustments).
section = Joints, joint = Elbow, measure = Flexion/Extension, side = right
Fixed Effects
Type III Tests of Fixed Effectsa,b
Source	Numerator df	Denominator df	F	Sig.
Intercept	1	19	1126.14	2.23423e-18
condition	3	19	18.7817	6.5727e-06
a. section = Joints, joint = Elbow, measure = Flexion/Extension, side = right
b. Dependent Variable: max.
Estimated Marginal Means
1. condition
Estimatesa,b
condition	Mean	Std. Error	df	95% Confidence Interval
				Lower Bound	Upper Bound
NI	70.3	2.37764	19	65.3235	75.2765
WO	72.25	2.48244	19	67.0542	77.4458
a. section = Joints, joint = Elbow, measure = Flexion/Extension, side = right
b. Dependent Variable: max.
Pairwise Comparisonsa,b
(I) condition	(J) condition	Mean Difference (I-J)	Std. Error	df	Sig.d	95% Confidence Interval for Differenced
						Lower Bound	Upper Bound
NI	WO	-1.95	1.49996	19	0.209139	-5.08944	1.18944
Based on estimated marginal means
*. The mean difference is significant at the 0.05 level.
a. section = Joints, joint = Elbow, measure = Flexion/Extension, side = right
b. Dependent Variable: max.
d. Adjustment for multiple comparisons: Least Significant Difference (equivalent to no adjustments).
section = Joints, joint = Elbow, measure = Pronation/Supination, side = left
Fixed Effects
Type III Tests of Fixed Effectsa,b
Source	Numerator df	Denominator df	F	Sig.
Intercept	1	19	1312.61	5.32404e-19
condition	3	19	0.0640568	0.978212
a. section = Joints, joint = Elbow, measure = Pronation/Supination, side = left
b. Dependent Variable: max.
Estimated Marginal Means
1. condition
Estimatesa,b
condition	Mean	Std. Error	df	95% Confidence Interval
				Lower Bound	Upper Bound
NI	92.9	3.48901	19	85.5974	100.203
WO	92.05	2.36028	19	87.1099	96.9901
a. section = Joints, joint = Elbow, measure = Pronation/Supination, side = left
b. Dependent Variable: max.
Pairwise Comparisonsa,b
(I) condition	(J) condition	Mean Difference (I-J)	Std. Error	df	Sig.c	95% Confidence Interval for Differencec
						Lower Bound	Upper Bound
NI	WO	0.85	2.66979	19	0.753672	-4.73793	6.43793
Based on estimated marginal means
a. section = Joints, joint = Elbow, measure = Pronation/Supination, side = left
b. Dependent Variable: max.
c. Adjustment for multiple comparisons: Least Significant Difference (equivalent to no adjustments).
section = Joints, joint = Elbow, measure = Pronation/Supination, side = right
Fixed Effects
Type III Tests of Fixed Effectsa,b
Source	Numerator df	Denominator df	F	Sig.
Intercept	1	19	1372.01	3.51611e-19
condition	3	19	30.9266	1.62299e-07
a. section = Joints, joint = Elbow, measure = Pronation/Supination, side = right
b. Dependent Variable: max.
Estimated Marginal Means
1. condition
Estimatesa,b
condition	Mean	Std. Error	df	95% Confidence Interval
				Lower Bound	Upper Bound
NI	113.8	3.28842	19	106.917	120.683
WO	117.4	3.83639	19	109.37	125.43
a. section = Joints, joint = Elbow, measure = Pronation/Supination, side = right
b. Dependent Variable: max.
Pairwise Comparisonsa,b
(I) condition	(J) condition	Mean Difference (I-J)	Std. Error	df	Sig.d	95% Confidence Interval for Differenced
						Lower Bound	Upper Bound
NI	WO	-3.6	2.46598	19	0.160664	-8.76135	1.56135
Based on estimated marginal means
*. The mean difference is significant at the 0.05 level.
a. section = Joints, joint = Elbow, measure = Pronation/Supination, side = right
b. Dependent Variable: max.
d. Adjustment for multiple comparisons: Least Significant Difference (equivalent to no adjustments).
section = Joints, joint = Shoulder, measure = Abduction/Adduction, side = left
Fixed Effects
Type III Tests of Fixed Effectsa,b
Source	Numerator df	Denominator df	F	Sig.
Intercept	1	19	127.719	7.08741e-10
condition	3	19	12.8377	8.1482e-05
a. section = Joints, joint = Shoulder, measure = Abduction/Adduction, side = left
b. Dependent Variable: max.
Estimated Marginal Means
1. condition
Estimatesa,b
condition	Mean	Std. Error	df	95% Confidence Interval
				Lower Bound	Upper Bound
NI	8.1	1.27919	19	5.42263	10.7774
WO	8.9	1.69193	19	5.35875	12.4413
a. section = Joints, joint = Shoulder, measure = Abduction/Adduction, side = left
b. Dependent Variable: max.
Pairwise Comparisonsa,b
(I) condition	(J) condition	Mean Difference (I-J)	Std. Error	df	Sig.d	95% Confidence Interval for Differenced
						Lower Bound	Upper Bound
NI	WO	-0.8	1.8	19	0.661742	-4.56744	2.96744
Based on estimated marginal means
*. The mean difference is significant at the 0.05 level.
a. section = Joints, joint = Shoulder, measure = Abduction/Adduction, side = left
b. Dependent Variable: max.
d. Adjustment for multiple comparisons: Least Significant Difference (equivalent to no adjustments).
section = Joints, joint = Shoulder, measure = Abduction/Adduction, side = right
Fixed Effects
Type III Tests of Fixed Effectsa,b
Source	Numerator df	Denominator df	F	Sig.
Intercept	1	19	882.512	2.17252e-17
condition	3	19	183.984	3.24872e-14
a. section = Joints, joint = Shoulder, measure = Abduction/Adduction, side = right
b. Dependent Variable: max.
Estimated Marginal Means
1. condition
Estimatesa,b
condition	Mean	Std. Error	df	95% Confidence Interval
				Lower Bound	Upper Bound
NI	29.7	1.60279	19	26.3453	33.0547
WO	34.6	1.56676	19	31.3207	37.8793
a. section = Joints, joint = Shoulder, measure = Abduction/Adduction, side = right
b. Dependent Variable: max.
Pairwise Comparisonsa,b
(I) condition	(J) condition	Mean Difference (I-J)	Std. Error	df	Sig.d	95% Confidence Interval for Differenced
						Lower Bound	Upper Bound
NI	WO	-4.90*	1.66053	19	0.00820629	-8.37553	-1.42447
Based on estimated marginal means
*. The mean difference is significant at the 0.05 level.
a. section = Joints, joint = Shoulder, measure = Abduction/Adduction, side = right
b. Dependent Variable: max.
d. Adjustment for multiple comparisons: Least Significant Difference (equivalent to no adjustments).
section = Joints, joint = Shoulder, measure = Flexion/Extension, side = left
Fixed Effects
Type III Tests of Fixed Effectsa,b
Source	Numerator df	Denominator df	F	Sig.
Intercept	1	19	736.115	1.17189e-16
condition	3	19	5.07688	0.00948746
a. section = Joints, joint = Shoulder, measure = Flexion/Extension, side = left
b. Dependent Variable: max.
Estimated Marginal Means
1. condition
Estimatesa,b
condition	Mean	Std. Error	df	95% Confidence Interval
				Lower Bound	Upper Bound
NI	54.2	2.91241	19	48.1043	60.2957
WO	56.85	2.42278	19	51.7791	61.9209
a. section = Joints, joint = Shoulder, measure = Flexion/Extension, side = left
b. Dependent Variable: max.
Pairwise Comparisonsa,b
(I) condition	(J) condition	Mean Difference (I-J)	Std. Error	df	Sig.d	95% Confidence Interval for Differenced
						Lower Bound	Upper Bound
NI	WO	-2.65	2.46264	19	0.295366	-7.80437	2.50437
Based on estimated marginal means
*. The mean difference is significant at the 0.05 level.
a. section = Joints, joint = Shoulder, measure = Flexion/Extension, side = left
b. Dependent Variable: max.
d. Adjustment for multiple comparisons: Least Significant Difference (equivalent to no adjustments).
section = Joints, joint = Shoulder, measure = Flexion/Extension, side = right
Fixed Effects
Type III Tests of Fixed Effectsa,b
Source	Numerator df	Denominator df	F	Sig.
Intercept	1	19	967.87	9.19089e-18
condition	3	19	23.5803	1.27772e-06
a. section = Joints, joint = Shoulder, measure = Flexion/Extension, side = right
b. Dependent Variable: max.
Estimated Marginal Means
1. condition
Estimatesa,b
condition	Mean	Std. Error	df	95% Confidence Interval
				Lower Bound	Upper Bound
NI	47.55	1.59683	19	44.2078	50.8922
WO	49.1	1.91929	19	45.0829	53.1171
a. section = Joints, joint = Shoulder, measure = Flexion/Extension, side = right
b. Dependent Variable: max.
Pairwise Comparisonsa,b
(I) condition	(J) condition	Mean Difference (I-J)	Std. Error	df	Sig.d	95% Confidence Interval for Differenced
						Lower Bound	Upper Bound
NI	WO	-1.55	1.60833	19	0.347285	-4.91626	1.81626
Based on estimated marginal means
*. The mean difference is significant at the 0.05 level.
a. section = Joints, joint = Shoulder, measure = Flexion/Extension, side = right
b. Dependent Variable: max.
d. Adjustment for multiple comparisons: Least Significant Difference (equivalent to no adjustments).
section = Joints, joint = Shoulder, measure = Internal/External Rotation, side = left
Fixed Effects
Type III Tests of Fixed Effectsa,b
Source	Numerator df	Denominator df	F	Sig.
Intercept	1	19	120.44	1.1533e-09
condition	3	19	0.303445	0.822529
a. section = Joints, joint = Shoulder, measure = Internal/External Rotation, side = left
b. Dependent Variable: max.
Estimated Marginal Means
1. condition
Estimatesa,b
condition	Mean	Std. Error	df	95% Confidence Interval
				Lower Bound	Upper Bound
NI	24.6	2.69932	19	18.9503	30.2497
WO	24.15	2.79687	19	18.2961	30.0039
a. section = Joints, joint = Shoulder, measure = Internal/External Rotation, side = left
b. Dependent Variable: max.
Pairwise Comparisonsa,b
(I) condition	(J) condition	Mean Difference (I-J)	Std. Error	df	Sig.c	95% Confidence Interval for Differencec
						Lower Bound	Upper Bound
NI	WO	0.45	1.35039	19	0.742605	-2.3764	3.2764
Based on estimated marginal means
a. section = Joints, joint = Shoulder, measure = Internal/External Rotation, side = left
b. Dependent Variable: max.
c. Adjustment for multiple comparisons: Least Significant Difference (equivalent to no adjustments).
section = Joints, joint = Shoulder, measure = Internal/External Rotation, side = right
Fixed Effects
Type III Tests of Fixed Effectsa,b
Source	Numerator df	Denominator df	F	Sig.
Intercept	1	19	106.875	3.07261e-09
condition	3	19	1.52254	0.240987
a. section = Joints, joint = Shoulder, measure = Internal/External Rotation, side = right
b. Dependent Variable: max.
Estimated Marginal Means
1. condition
Estimatesa,b
condition	Mean	Std. Error	df	95% Confidence Interval
				Lower Bound	Upper Bound
NI	17.65	2.57751	19	12.2552	23.0448
WO	17.75	2.20272	19	13.1397	22.3603
a. section = Joints, joint = Shoulder, measure = Internal/External Rotation, side = right
b. Dependent Variable: max.
Pairwise Comparisonsa,b
(I) condition	(J) condition	Mean Difference (I-J)	Std. Error	df	Sig.c	95% Confidence Interval for Differencec
						Lower Bound	Upper Bound
NI	WO	-0.1	1.48838	19	0.947135	-3.21521	3.01521
Based on estimated marginal means
a. section = Joints, joint = Shoulder, measure = Internal/External Rotation, side = right
b. Dependent Variable: max.
c. Adjustment for multiple comparisons: Least Significant Difference (equivalent to no adjustments).
section = Joints, joint = Hip, measure = Flexion/Extension, side = left
Fixed Effects
Type III Tests of Fixed Effectsa,b
Source	Numerator df	Denominator df	F	Sig.
Intercept	1	19	2061.98	7.64303e-21
condition	3	19	7.93142	0.00124773
a. section = Joints, joint = Hip, measure = Flexion/Extension, side = left
b. Dependent Variable: max.
Estimated Marginal Means
1. condition
Estimatesa,b
condition	Mean	Std. Error	df	95% Confidence Interval
				Lower Bound	Upper Bound
NI	43.1	1.33948	19	40.2964	45.9036
WO	43.45	1.18427	19	40.9713	45.9287
a. section = Joints, joint = Hip, measure = Flexion/Extension, side = left
b. Dependent Variable: max.
Pairwise Comparisonsa,b
(I) condition	(J) condition	Mean Difference (I-J)	Std. Error	df	Sig.d	95% Confidence Interval for Differenced
						Lower Bound	Upper Bound
NI	WO	-0.35	0.840661	19	0.681827	-2.10952	1.40952
Based on estimated marginal means
*. The mean difference is significant at the 0.05 level.
a. section = Joints, joint = Hip, measure = Flexion/Extension, side = left
b. Dependent Variable: max.
d. Adjustment for multiple comparisons: Least Significant Difference (equivalent to no adjustments).
section = Joints, joint = Hip, measure = Flexion/Extension, side = right
Fixed Effects
Type III Tests of Fixed Effectsa,b
Source	Numerator df	Denominator df	F	Sig.
Intercept	1	19	1447.75	2.12418e-19
condition	3	19	16.9628	1.32691e-05
a. section = Joints, joint = Hip, measure = Flexion/Extension, side = right
b. Dependent Variable: max.
Estimated Marginal Means
1. condition
Estimatesa,b
condition	Mean	Std. Error	df	95% Confidence Interval
				Lower Bound	Upper Bound
NI	38.1	1.1119	19	35.7728	40.4272
WO	39.2	1.12297	19	36.8496	41.5504
a. section = Joints, joint = Hip, measure = Flexion/Extension, side = right
b. Dependent Variable: max.
Pairwise Comparisonsa,b
(I) condition	(J) condition	Mean Difference (I-J)	Std. Error	df	Sig.d	95% Confidence Interval for Differenced
						Lower Bound	Upper Bound
NI	WO	-1.1	0.67629	19	0.12031	-2.51549	0.315492
Based on estimated marginal means
*. The mean difference is significant at the 0.05 level.
a. section = Joints, joint = Hip, measure = Flexion/Extension, side = right
b. Dependent Variable: max.
d. Adjustment for multiple comparisons: Least Significant Difference (equivalent to no adjustments).
Comparison - Spine - ManeuverGroup01
Shifting, Spine
Shifting, Spine
mean values
Mixed Model Analysis
section = Spine, joint = L5S1, measure = Flexion/Extension
Fixed Effects
Type III Tests of Fixed Effectsa,b
Source	Numerator df	Denominator df	F	Sig.
Intercept	1	19	694.675	2.00472e-16
condition	3	19	13.5905	5.69674e-05
a. section = Spine, joint = L5S1, measure = Flexion/Extension
b. Dependent Variable: mean.
Estimated Marginal Means
1. condition
Estimatesa,b
condition	Mean	Std. Error	df	95% Confidence Interval
				Lower Bound	Upper Bound
NI	18.7015	0.783734	19	17.0611	20.3419
WO	19.1835	0.629168	19	17.8666	20.5004
a. section = Spine, joint = L5S1, measure = Flexion/Extension
b. Dependent Variable: mean.
Pairwise Comparisonsa,b
(I) condition	(J) condition	Mean Difference (I-J)	Std. Error	df	Sig.d	95% Confidence Interval for Differenced
						Lower Bound	Upper Bound
NI	WO	-0.482	0.259307	19	0.0786167	-1.02474	0.0607366
Based on estimated marginal means
*. The mean difference is significant at the 0.05 level.
a. section = Spine, joint = L5S1, measure = Flexion/Extension
b. Dependent Variable: mean.
d. Adjustment for multiple comparisons: Least Significant Difference (equivalent to no adjustments).
section = Spine, joint = L1T12, measure = Axial Rotation
Fixed Effects
Type III Tests of Fixed Effectsa,b
Source	Numerator df	Denominator df	F	Sig.
Intercept	1	19	32.7521	1.62448e-05
condition	3	19	28.0082	3.49497e-07
a. section = Spine, joint = L1T12, measure = Axial Rotation
b. Dependent Variable: mean.
Estimated Marginal Means
1. condition
Estimatesa,b
condition	Mean	Std. Error	df	95% Confidence Interval
				Lower Bound	Upper Bound
NI	-0.3895	0.128166	19	-0.657755	-0.121245
WO	-0.487	0.118335	19	-0.734678	-0.239322
a. section = Spine, joint = L1T12, measure = Axial Rotation
b. Dependent Variable: mean.
Pairwise Comparisonsa,b
(I) condition	(J) condition	Mean Difference (I-J)	Std. Error	df	Sig.d	95% Confidence Interval for Differenced
						Lower Bound	Upper Bound
NI	WO	0.0975	0.0634942	19	0.141128	-0.0353949	0.230395
Based on estimated marginal means
*. The mean difference is significant at the 0.05 level.
a. section = Spine, joint = L1T12, measure = Axial Rotation
b. Dependent Variable: mean.
d. Adjustment for multiple comparisons: Least Significant Difference (equivalent to no adjustments).
Shifting, Spine
min values
Mixed Model Analysis
section = Spine, joint = L5S1, measure = Flexion/Extension
Fixed Effects
Type III Tests of Fixed Effectsa,b
Source	Numerator df	Denominator df	F	Sig.
Intercept	1	19	471.405	7.12014e-15
condition	3	19	8.51176	0.000865461
a. section = Spine, joint = L5S1, measure = Flexion/Extension
b. Dependent Variable: min.
Estimated Marginal Means
1. condition
Estimatesa,b
condition	Mean	Std. Error	df	95% Confidence Interval
				Lower Bound	Upper Bound
NI	17.55	0.812647	19	15.8491	19.2509
WO	17.9	0.668462	19	16.5009	19.2991
a. section = Spine, joint = L5S1, measure = Flexion/Extension
b. Dependent Variable: min.
Pairwise Comparisonsa,b
(I) condition	(J) condition	Mean Difference (I-J)	Std. Error	df	Sig.d	95% Confidence Interval for Differenced
						Lower Bound	Upper Bound
NI	WO	-0.35	0.301531	19	0.260124	-0.981112	0.281112
Based on estimated marginal means
*. The mean difference is significant at the 0.05 level.
a. section = Spine, joint = L5S1, measure = Flexion/Extension
b. Dependent Variable: min.
d. Adjustment for multiple comparisons: Least Significant Difference (equivalent to no adjustments).
section = Spine, joint = L1T12, measure = Axial Rotation
Fixed Effects
Type III Tests of Fixed Effectsa,b
Source	Numerator df	Denominator df	F	Sig.
Intercept	1	19	118.339	1.33361e-09
condition	3	19	17.2377	1.18922e-05
a. section = Spine, joint = L1T12, measure = Axial Rotation
b. Dependent Variable: min.
Estimated Marginal Means
1. condition
Estimatesa,b
condition	Mean	Std. Error	df	95% Confidence Interval
				Lower Bound	Upper Bound
NI	-0.95	0.153469	19	-1.27121	-0.628786
WO	-1	0.125656	19	-1.263	-0.736999
a. section = Spine, joint = L1T12, measure = Axial Rotation
b. Dependent Variable: min.
Pairwise Comparisonsa,b
(I) condition	(J) condition	Mean Difference (I-J)	Std. Error	df	Sig.d	95% Confidence Interval for Differenced
						Lower Bound	Upper Bound
NI	WO	0.05	0.135239	19	0.715682	-0.233058	0.333058
Based on estimated marginal means
*. The mean difference is significant at the 0.05 level.
a. section = Spine, joint = L1T12, measure = Axial Rotation
b. Dependent Variable: min.
d. Adjustment for multiple comparisons: Least Significant Difference (equivalent to no adjustments).
Shifting, Spine
max values
Mixed Model Analysis
section = Spine, joint = L5S1, measure = Flexion/Extension
Fixed Effects
Type III Tests of Fixed Effectsa,b
Source	Numerator df	Denominator df	F	Sig.
Intercept	1	19	1108.49	2.58991e-18
condition	3	19	17.3594	1.13337e-05
a. section = Spine, joint = L5S1, measure = Flexion/Extension
b. Dependent Variable: max.
Estimated Marginal Means
1. condition
Estimatesa,b
condition	Mean	Std. Error	df	95% Confidence Interval
				Lower Bound	Upper Bound
NI	20.8	0.776632	19	19.1745	22.4255
WO	21.65	0.689298	19	20.2073	23.0927
a. section = Spine, joint = L5S1, measure = Flexion/Extension
b. Dependent Variable: max.
Pairwise Comparisonsa,b
(I) condition	(J) condition	Mean Difference (I-J)	Std. Error	df	Sig.d	95% Confidence Interval for Differenced
						Lower Bound	Upper Bound
NI	WO	-0.85*	0.301531	19	0.0109614	-1.48111	-0.218888
Based on estimated marginal means
*. The mean difference is significant at the 0.05 level.
a. section = Spine, joint = L5S1, measure = Flexion/Extension
b. Dependent Variable: max.
d. Adjustment for multiple comparisons: Least Significant Difference (equivalent to no adjustments).
section = Spine, joint = L1T12, measure = Axial Rotation
Fixed Effects
Type III Tests of Fixed Effectsa,b
Source	Numerator df	Denominator df	F	Sig.
Intercept	1	19	11.8246	0.00275251
condition	3	19	1.97214	0.152389
a. section = Spine, joint = L1T12, measure = Axial Rotation
b. Dependent Variable: max.
Estimated Marginal Means
1. condition
Estimatesa,b
condition	Mean	Std. Error	df	95% Confidence Interval
				Lower Bound	Upper Bound
NI	0.55	0.184605	19	0.163618	0.936382
WO	0.8	0.186378	19	0.409906	1.19009
a. section = Spine, joint = L1T12, measure = Axial Rotation
b. Dependent Variable: max.
Pairwise Comparisonsa,b
(I) condition	(J) condition	Mean Difference (I-J)	Std. Error	df	Sig.d	95% Confidence Interval for Differenced
						Lower Bound	Upper Bound
NI	WO	-0.25	0.160181	19	0.135088	-0.585262	0.0852623
Based on estimated marginal means
*. The mean difference is significant at the 0.05 level.
a. section = Spine, joint = L1T12, measure = Axial Rotation
b. Dependent Variable: max.
d. Adjustment for multiple comparisons: Least Significant Difference (equivalent to no adjustments).

## Sheet: Left turn
Comparison - Driving - ManeuverGroup02
Left turn, Driving
Left turn, Driving
mean values
Mixed Model Analysis
section = Driving, measure = Lane Keeping Delta Left Right
Fixed Effects
Type III Tests of Fixed Effectsa,b
Source	Numerator df	Denominator df	F	Sig.
Intercept	1	19	186.054	2.89253e-11
condition	3	19	1.03967	0.397619
a. section = Driving, measure = Lane Keeping Delta Left Right
b. Dependent Variable: mean.
Estimated Marginal Means
1. condition
Estimatesa,b
condition	Mean	Std. Error	df	95% Confidence Interval
				Lower Bound	Upper Bound
NI	-1.7305	0.150909	19	-2.04636	-1.41464
WO	-1.635	0.147045	19	-1.94277	-1.32723
a. section = Driving, measure = Lane Keeping Delta Left Right
b. Dependent Variable: mean.
Pairwise Comparisonsa,b
(I) condition	(J) condition	Mean Difference (I-J)	Std. Error	df	Sig.c	95% Confidence Interval for Differencec
						Lower Bound	Upper Bound
NI	WO	-0.0955	0.105699	19	0.377571	-0.316731	0.125731
Based on estimated marginal means
a. section = Driving, measure = Lane Keeping Delta Left Right
b. Dependent Variable: mean.
c. Adjustment for multiple comparisons: Least Significant Difference (equivalent to no adjustments).
section = Driving, measure = Speed
Fixed Effects
Type III Tests of Fixed Effectsa,b
Source	Numerator df	Denominator df	F	Sig.
Intercept	1	19	3170.17	1.32203e-22
condition	3	19	0.501756	0.68558
a. section = Driving, measure = Speed
b. Dependent Variable: mean.
Estimated Marginal Means
1. condition
Estimatesa,b
condition	Mean	Std. Error	df	95% Confidence Interval
				Lower Bound	Upper Bound
NI	30.3095	0.825673	19	28.5813	32.0377
WO	31.067	0.725067	19	29.5494	32.5846
a. section = Driving, measure = Speed
b. Dependent Variable: mean.
Pairwise Comparisonsa,b
(I) condition	(J) condition	Mean Difference (I-J)	Std. Error	df	Sig.c	95% Confidence Interval for Differencec
						Lower Bound	Upper Bound
NI	WO	-0.7575	0.91951	19	0.42027	-2.68206	1.16706
Based on estimated marginal means
a. section = Driving, measure = Speed
b. Dependent Variable: mean.
c. Adjustment for multiple comparisons: Least Significant Difference (equivalent to no adjustments).
Left turn, Driving
min values
Mixed Model Analysis
section = Driving, measure = Lane Keeping Delta Left Right
Fixed Effects
Type III Tests of Fixed Effectsa,b
Source	Numerator df	Denominator df	F	Sig.
Intercept	1	19	425.347	1.82061e-14
condition	3	19	0.920472	0.449841
a. section = Driving, measure = Lane Keeping Delta Left Right
b. Dependent Variable: min.
Estimated Marginal Means
1. condition
Estimatesa,b
condition	Mean	Std. Error	df	95% Confidence Interval
				Lower Bound	Upper Bound
NI	-3.264	0.246243	19	-3.77939	-2.74861
WO	-3.0615	0.178451	19	-3.435	-2.688
a. section = Driving, measure = Lane Keeping Delta Left Right
b. Dependent Variable: min.
Pairwise Comparisonsa,b
(I) condition	(J) condition	Mean Difference (I-J)	Std. Error	df	Sig.c	95% Confidence Interval for Differencec
						Lower Bound	Upper Bound
NI	WO	-0.2025	0.24529	19	0.419303	-0.715898	0.310898
Based on estimated marginal means
a. section = Driving, measure = Lane Keeping Delta Left Right
b. Dependent Variable: min.
c. Adjustment for multiple comparisons: Least Significant Difference (equivalent to no adjustments).
Left turn, Driving
max values
Mixed Model Analysis
section = Driving, measure = Lane Keeping Delta Left Right
Fixed Effects
Type III Tests of Fixed Effectsa,b
Source	Numerator df	Denominator df	F	Sig.
Intercept	1	19	1.7485	0.201763
condition	3	19	3.80755	0.027171
a. section = Driving, measure = Lane Keeping Delta Left Right
b. Dependent Variable: max.
Estimated Marginal Means
1. condition
Estimatesa,b
condition	Mean	Std. Error	df	95% Confidence Interval
				Lower Bound	Upper Bound
NI	0.14	0.131125	19	-0.134447	0.414447
WO	0.305	0.134371	19	0.0237586	0.586241
a. section = Driving, measure = Lane Keeping Delta Left Right
b. Dependent Variable: max.
Pairwise Comparisonsa,b
(I) condition	(J) condition	Mean Difference (I-J)	Std. Error	df	Sig.d	95% Confidence Interval for Differenced
						Lower Bound	Upper Bound
NI	WO	-0.165	0.113282	19	0.161572	-0.402103	0.0721027
Based on estimated marginal means
*. The mean difference is significant at the 0.05 level.
a. section = Driving, measure = Lane Keeping Delta Left Right
b. Dependent Variable: max.
d. Adjustment for multiple comparisons: Least Significant Difference (equivalent to no adjustments).
section = Driving, measure = Speed
Fixed Effects
Type III Tests of Fixed Effectsa,b
Source	Numerator df	Denominator df	F	Sig.
Intercept	1	19	3562.43	4.3905e-23
condition	3	19	0.902269	0.45837
a. section = Driving, measure = Speed
b. Dependent Variable: max.
Estimated Marginal Means
1. condition
Estimatesa,b
condition	Mean	Std. Error	df	95% Confidence Interval
				Lower Bound	Upper Bound
NI	42.16	1.19074	19	39.6678	44.6522
WO	43.07	1.28303	19	40.3846	45.7554
a. section = Driving, measure = Speed
b. Dependent Variable: max.
Pairwise Comparisonsa,b
(I) condition	(J) condition	Mean Difference (I-J)	Std. Error	df	Sig.c	95% Confidence Interval for Differencec
						Lower Bound	Upper Bound
NI	WO	-0.91	1.6468	19	0.586989	-4.35679	2.53679
Based on estimated marginal means
a. section = Driving, measure = Speed
b. Dependent Variable: max.
c. Adjustment for multiple comparisons: Least Significant Difference (equivalent to no adjustments).
Comparison - Joints - ManeuverGroup02
Left turn, Joints
Left turn, Joints
mean values
Mixed Model Analysis
section = Joints, joint = Wrist, measure = Flexion/Extension, side = left
Fixed Effects
Type III Tests of Fixed Effectsa,b
Source	Numerator df	Denominator df	F	Sig.
Intercept	1	19	231.017	4.36293e-12
condition	3	19	1.69287	0.20231
a. section = Joints, joint = Wrist, measure = Flexion/Extension, side = left
b. Dependent Variable: mean.
Estimated Marginal Means
1. condition
Estimatesa,b
condition	Mean	Std. Error	df	95% Confidence Interval
				Lower Bound	Upper Bound
NI	-22.1455	1.65288	19	-25.605	-18.686
WO	-22.5195	1.85979	19	-26.4121	-18.6269
a. section = Joints, joint = Wrist, measure = Flexion/Extension, side = left
b. Dependent Variable: mean.
Pairwise Comparisonsa,b
(I) condition	(J) condition	Mean Difference (I-J)	Std. Error	df	Sig.c	95% Confidence Interval for Differencec
						Lower Bound	Upper Bound
NI	WO	0.374	1.53177	19	0.809722	-2.83203	3.58003
Based on estimated marginal means
a. section = Joints, joint = Wrist, measure = Flexion/Extension, side = left
b. Dependent Variable: mean.
c. Adjustment for multiple comparisons: Least Significant Difference (equivalent to no adjustments).
section = Joints, joint = Wrist, measure = Ulnar/Radial Deviation, side = left
Fixed Effects
Type III Tests of Fixed Effectsa,b
Source	Numerator df	Denominator df	F	Sig.
Intercept	1	19	26.3149	5.95416e-05
condition	3	19	3.47853	0.0363404
a. section = Joints, joint = Wrist, measure = Ulnar/Radial Deviation, side = left
b. Dependent Variable: mean.
Estimated Marginal Means
1. condition
Estimatesa,b
condition	Mean	Std. Error	df	95% Confidence Interval
				Lower Bound	Upper Bound
NI	9.439	2.08703	19	5.0708	13.8072
WO	12.2605	2.40779	19	7.22094	17.3001
a. section = Joints, joint = Wrist, measure = Ulnar/Radial Deviation, side = left
b. Dependent Variable: mean.
Pairwise Comparisonsa,b
(I) condition	(J) condition	Mean Difference (I-J)	Std. Error	df	Sig.d	95% Confidence Interval for Differenced
						Lower Bound	Upper Bound
NI	WO	-2.8215	1.58906	19	0.0918234	-6.14745	0.504448
Based on estimated marginal means
*. The mean difference is significant at the 0.05 level.
a. section = Joints, joint = Wrist, measure = Ulnar/Radial Deviation, side = left
b. Dependent Variable: mean.
d. Adjustment for multiple comparisons: Least Significant Difference (equivalent to no adjustments).
section = Joints, joint = Elbow, measure = Flexion/Extension, side = left
Fixed Effects
Type III Tests of Fixed Effectsa,b
Source	Numerator df	Denominator df	F	Sig.
Intercept	1	19	425.606	1.81055e-14
condition	3	19	2.49554	0.0908618
a. section = Joints, joint = Elbow, measure = Flexion/Extension, side = left
b. Dependent Variable: mean.
Estimated Marginal Means
1. condition
Estimatesa,b
condition	Mean	Std. Error	df	95% Confidence Interval
				Lower Bound	Upper Bound
NI	55.8945	3.00234	19	49.6105	62.1785
WO	53.4275	2.59996	19	47.9857	58.8693
a. section = Joints, joint = Elbow, measure = Flexion/Extension, side = left
b. Dependent Variable: mean.
Pairwise Comparisonsa,b
(I) condition	(J) condition	Mean Difference (I-J)	Std. Error	df	Sig.d	95% Confidence Interval for Differenced
						Lower Bound	Upper Bound
NI	WO	2.467	1.43354	19	0.10151	-0.533426	5.46743
Based on estimated marginal means
*. The mean difference is significant at the 0.05 level.
a. section = Joints, joint = Elbow, measure = Flexion/Extension, side = left
b. Dependent Variable: mean.
d. Adjustment for multiple comparisons: Least Significant Difference (equivalent to no adjustments).
section = Joints, joint = Elbow, measure = Flexion/Extension, side = right
Fixed Effects
Type III Tests of Fixed Effectsa,b
Source	Numerator df	Denominator df	F	Sig.
Intercept	1	19	594.253	8.48422e-16
condition	3	19	14.1935	4.31704e-05
a. section = Joints, joint = Elbow, measure = Flexion/Extension, side = right
b. Dependent Variable: mean.
Estimated Marginal Means
1. condition
Estimatesa,b
condition	Mean	Std. Error	df	95% Confidence Interval
				Lower Bound	Upper Bound
NI	47.594	3.00035	19	41.3142	53.8738
WO	49.4555	2.58015	19	44.0552	54.8558
a. section = Joints, joint = Elbow, measure = Flexion/Extension, side = right
b. Dependent Variable: mean.
Pairwise Comparisonsa,b
(I) condition	(J) condition	Mean Difference (I-J)	Std. Error	df	Sig.d	95% Confidence Interval for Differenced
						Lower Bound	Upper Bound
NI	WO	-1.8615	1.67248	19	0.279584	-5.36204	1.63904
Based on estimated marginal means
*. The mean difference is significant at the 0.05 level.
a. section = Joints, joint = Elbow, measure = Flexion/Extension, side = right
b. Dependent Variable: mean.
d. Adjustment for multiple comparisons: Least Significant Difference (equivalent to no adjustments).
section = Joints, joint = Elbow, measure = Pronation/Supination, side = left
Fixed Effects
Type III Tests of Fixed Effectsa,b
Source	Numerator df	Denominator df	F	Sig.
Intercept	1	19	213.012	8.90007e-12
condition	3	19	0.235559	0.870457
a. section = Joints, joint = Elbow, measure = Pronation/Supination, side = left
b. Dependent Variable: mean.
Estimated Marginal Means
1. condition
Estimatesa,b
condition	Mean	Std. Error	df	95% Confidence Interval
				Lower Bound	Upper Bound
NI	63.3465	4.35871	19	54.2236	72.4694
WO	63.2715	5.75012	19	51.2364	75.3066
a. section = Joints, joint = Elbow, measure = Pronation/Supination, side = left
b. Dependent Variable: mean.
Pairwise Comparisonsa,b
(I) condition	(J) condition	Mean Difference (I-J)	Std. Error	df	Sig.c	95% Confidence Interval for Differencec
						Lower Bound	Upper Bound
NI	WO	0.075	3.98027	19	0.985163	-8.2558	8.4058
Based on estimated marginal means
a. section = Joints, joint = Elbow, measure = Pronation/Supination, side = left
b. Dependent Variable: mean.
c. Adjustment for multiple comparisons: Least Significant Difference (equivalent to no adjustments).
section = Joints, joint = Elbow, measure = Pronation/Supination, side = right
Fixed Effects
Type III Tests of Fixed Effectsa,b
Source	Numerator df	Denominator df	F	Sig.
Intercept	1	19	723.92	1.36819e-16
condition	3	19	12.0558	0.000119913
a. section = Joints, joint = Elbow, measure = Pronation/Supination, side = right
b. Dependent Variable: mean.
Estimated Marginal Means
1. condition
Estimatesa,b
condition	Mean	Std. Error	df	95% Confidence Interval
				Lower Bound	Upper Bound
NI	99.5975	4.42753	19	90.3306	108.864
WO	97.7435	4.8137	19	87.6683	107.819
a. section = Joints, joint = Elbow, measure = Pronation/Supination, side = right
b. Dependent Variable: mean.
Pairwise Comparisonsa,b
(I) condition	(J) condition	Mean Difference (I-J)	Std. Error	df	Sig.d	95% Confidence Interval for Differenced
						Lower Bound	Upper Bound
NI	WO	1.854	4.91238	19	0.710049	-8.42773	12.1357
Based on estimated marginal means
*. The mean difference is significant at the 0.05 level.
a. section = Joints, joint = Elbow, measure = Pronation/Supination, side = right
b. Dependent Variable: mean.
d. Adjustment for multiple comparisons: Least Significant Difference (equivalent to no adjustments).
section = Joints, joint = Shoulder, measure = Abduction/Adduction, side = left
Fixed Effects
Type III Tests of Fixed Effectsa,b
Source	Numerator df	Denominator df	F	Sig.
Intercept	1	19	31.2593	2.1614e-05
condition	3	19	0.687399	0.570799
a. section = Joints, joint = Shoulder, measure = Abduction/Adduction, side = left
b. Dependent Variable: mean.
Estimated Marginal Means
1. condition
Estimatesa,b
condition	Mean	Std. Error	df	95% Confidence Interval
				Lower Bound	Upper Bound
NI	8.363	1.81901	19	4.55576	12.1702
WO	8.5645	1.86469	19	4.66166	12.4673
a. section = Joints, joint = Shoulder, measure = Abduction/Adduction, side = left
b. Dependent Variable: mean.
Pairwise Comparisonsa,b
(I) condition	(J) condition	Mean Difference (I-J)	Std. Error	df	Sig.c	95% Confidence Interval for Differencec
						Lower Bound	Upper Bound
NI	WO	-0.2015	1.78091	19	0.911103	-3.92898	3.52598
Based on estimated marginal means
a. section = Joints, joint = Shoulder, measure = Abduction/Adduction, side = left
b. Dependent Variable: mean.
c. Adjustment for multiple comparisons: Least Significant Difference (equivalent to no adjustments).
section = Joints, joint = Shoulder, measure = Abduction/Adduction, side = right
Fixed Effects
Type III Tests of Fixed Effectsa,b
Source	Numerator df	Denominator df	F	Sig.
Intercept	1	19	52.8632	6.72528e-07
condition	3	19	5.87941	0.00513761
a. section = Joints, joint = Shoulder, measure = Abduction/Adduction, side = right
b. Dependent Variable: mean.
Estimated Marginal Means
1. condition
Estimatesa,b
condition	Mean	Std. Error	df	95% Confidence Interval
				Lower Bound	Upper Bound
NI	5.3645	2.39465	19	0.352442	10.3766
WO	11.4625	2.88976	19	5.41416	17.5108
a. section = Joints, joint = Shoulder, measure = Abduction/Adduction, side = right
b. Dependent Variable: mean.
Pairwise Comparisonsa,b
(I) condition	(J) condition	Mean Difference (I-J)	Std. Error	df	Sig.d	95% Confidence Interval for Differenced
						Lower Bound	Upper Bound
NI	WO	-6.098	3.00652	19	0.0567883	-12.3907	0.194712
Based on estimated marginal means
*. The mean difference is significant at the 0.05 level.
a. section = Joints, joint = Shoulder, measure = Abduction/Adduction, side = right
b. Dependent Variable: mean.
d. Adjustment for multiple comparisons: Least Significant Difference (equivalent to no adjustments).
section = Joints, joint = Shoulder, measure = Flexion/Extension, side = left
Fixed Effects
Type III Tests of Fixed Effectsa,b
Source	Numerator df	Denominator df	F	Sig.
Intercept	1	19	416.918	2.18474e-14
condition	3	19	3.94918	0.0240316
a. section = Joints, joint = Shoulder, measure = Flexion/Extension, side = left
b. Dependent Variable: mean.
Estimated Marginal Means
1. condition
Estimatesa,b
condition	Mean	Std. Error	df	95% Confidence Interval
				Lower Bound	Upper Bound
NI	38.5495	2.11689	19	34.1188	42.9802
WO	37.8995	2.10341	19	33.497	42.302
a. section = Joints, joint = Shoulder, measure = Flexion/Extension, side = left
b. Dependent Variable: mean.
Pairwise Comparisonsa,b
(I) condition	(J) condition	Mean Difference (I-J)	Std. Error	df	Sig.d	95% Confidence Interval for Differenced
						Lower Bound	Upper Bound
NI	WO	0.65	1.80965	19	0.723418	-3.13765	4.43765
Based on estimated marginal means
*. The mean difference is significant at the 0.05 level.
a. section = Joints, joint = Shoulder, measure = Flexion/Extension, side = left
b. Dependent Variable: mean.
d. Adjustment for multiple comparisons: Least Significant Difference (equivalent to no adjustments).
section = Joints, joint = Shoulder, measure = Flexion/Extension, side = right
Fixed Effects
Type III Tests of Fixed Effectsa,b
Source	Numerator df	Denominator df	F	Sig.
Intercept	1	19	339.841	1.3935e-13
condition	3	19	27.7528	3.749e-07
a. section = Joints, joint = Shoulder, measure = Flexion/Extension, side = right
b. Dependent Variable: mean.
Estimated Marginal Means
1. condition
Estimatesa,b
condition	Mean	Std. Error	df	95% Confidence Interval
				Lower Bound	Upper Bound
NI	48.9055	3.16516	19	42.2808	55.5302
WO	47.3115	3.0298	19	40.9701	53.6529
a. section = Joints, joint = Shoulder, measure = Flexion/Extension, side = right
b. Dependent Variable: mean.
Pairwise Comparisonsa,b
(I) condition	(J) condition	Mean Difference (I-J)	Std. Error	df	Sig.d	95% Confidence Interval for Differenced
						Lower Bound	Upper Bound
NI	WO	1.594	1.67587	19	0.353473	-1.91364	5.10164
Based on estimated marginal means
*. The mean difference is significant at the 0.05 level.
a. section = Joints, joint = Shoulder, measure = Flexion/Extension, side = right
b. Dependent Variable: mean.
d. Adjustment for multiple comparisons: Least Significant Difference (equivalent to no adjustments).
section = Joints, joint = Shoulder, measure = Internal/External Rotation, side = left
Fixed Effects
Type III Tests of Fixed Effectsa,b
Source	Numerator df	Denominator df	F	Sig.
Intercept	1	19	79.7493	3.15161e-08
condition	3	19	0.183691	0.906159
a. section = Joints, joint = Shoulder, measure = Internal/External Rotation, side = left
b. Dependent Variable: mean.
Estimated Marginal Means
1. condition
Estimatesa,b
condition	Mean	Std. Error	df	95% Confidence Interval
				Lower Bound	Upper Bound
NI	15.253	1.99436	19	11.0788	19.4272
WO	15.547	2.7298	19	9.83347	21.2605
a. section = Joints, joint = Shoulder, measure = Internal/External Rotation, side = left
b. Dependent Variable: mean.
Pairwise Comparisonsa,b
(I) condition	(J) condition	Mean Difference (I-J)	Std. Error	df	Sig.c	95% Confidence Interval for Differencec
						Lower Bound	Upper Bound
NI	WO	-0.294	2.02672	19	0.88619	-4.53597	3.94797
Based on estimated marginal means
a. section = Joints, joint = Shoulder, measure = Internal/External Rotation, side = left
b. Dependent Variable: mean.
c. Adjustment for multiple comparisons: Least Significant Difference (equivalent to no adjustments).
section = Joints, joint = Shoulder, measure = Internal/External Rotation, side = right
Fixed Effects
Type III Tests of Fixed Effectsa,b
Source	Numerator df	Denominator df	F	Sig.
Intercept	1	19	118.987	1.27488e-09
condition	3	19	7.56633	0.00158201
a. section = Joints, joint = Shoulder, measure = Internal/External Rotation, side = right
b. Dependent Variable: mean.
Estimated Marginal Means
1. condition
Estimatesa,b
condition	Mean	Std. Error	df	95% Confidence Interval
				Lower Bound	Upper Bound
NI	22.19	3.25265	19	15.3821	28.9979
WO	21.616	2.54117	19	16.2973	26.9347
a. section = Joints, joint = Shoulder, measure = Internal/External Rotation, side = right
b. Dependent Variable: mean.
Pairwise Comparisonsa,b
(I) condition	(J) condition	Mean Difference (I-J)	Std. Error	df	Sig.d	95% Confidence Interval for Differenced
						Lower Bound	Upper Bound
NI	WO	0.574	2.95119	19	0.847851	-5.60291	6.75091
Based on estimated marginal means
*. The mean difference is significant at the 0.05 level.
a. section = Joints, joint = Shoulder, measure = Internal/External Rotation, side = right
b. Dependent Variable: mean.
d. Adjustment for multiple comparisons: Least Significant Difference (equivalent to no adjustments).
section = Joints, joint = Hip, measure = Flexion/Extension, side = left
Fixed Effects
Type III Tests of Fixed Effectsa,b
Source	Numerator df	Denominator df	F	Sig.
Intercept	1	19	1296.22	5.98958e-19
condition	3	19	12.0781	0.000118575
a. section = Joints, joint = Hip, measure = Flexion/Extension, side = left
b. Dependent Variable: mean.
Estimated Marginal Means
1. condition
Estimatesa,b
condition	Mean	Std. Error	df	95% Confidence Interval
				Lower Bound	Upper Bound
NI	37.3565	1.17315	19	34.9011	39.8119
WO	36.88	1.03699	19	34.7096	39.0504
a. section = Joints, joint = Hip, measure = Flexion/Extension, side = left
b. Dependent Variable: mean.
Pairwise Comparisonsa,b
(I) condition	(J) condition	Mean Difference (I-J)	Std. Error	df	Sig.d	95% Confidence Interval for Differenced
						Lower Bound	Upper Bound
NI	WO	0.4765	0.763888	19	0.540188	-1.12234	2.07534
Based on estimated marginal means
*. The mean difference is significant at the 0.05 level.
a. section = Joints, joint = Hip, measure = Flexion/Extension, side = left
b. Dependent Variable: mean.
d. Adjustment for multiple comparisons: Least Significant Difference (equivalent to no adjustments).
section = Joints, joint = Hip, measure = Flexion/Extension, side = right
Fixed Effects
Type III Tests of Fixed Effectsa,b
Source	Numerator df	Denominator df	F	Sig.
Intercept	1	19	1235.23	9.40661e-19
condition	3	19	17.7794	9.61775e-06
a. section = Joints, joint = Hip, measure = Flexion/Extension, side = right
b. Dependent Variable: mean.
Estimated Marginal Means
1. condition
Estimatesa,b
condition	Mean	Std. Error	df	95% Confidence Interval
				Lower Bound	Upper Bound
NI	31.075	1.10981	19	28.7521	33.3979
WO	31.287	0.933301	19	29.3336	33.2404
a. section = Joints, joint = Hip, measure = Flexion/Extension, side = right
b. Dependent Variable: mean.
Pairwise Comparisonsa,b
(I) condition	(J) condition	Mean Difference (I-J)	Std. Error	df	Sig.d	95% Confidence Interval for Differenced
						Lower Bound	Upper Bound
NI	WO	-0.212	0.533774	19	0.695667	-1.3292	0.905203
Based on estimated marginal means
*. The mean difference is significant at the 0.05 level.
a. section = Joints, joint = Hip, measure = Flexion/Extension, side = right
b. Dependent Variable: mean.
d. Adjustment for multiple comparisons: Least Significant Difference (equivalent to no adjustments).
Left turn, Joints
min values
Mixed Model Analysis
section = Joints, joint = Wrist, measure = Flexion/Extension, side = left
Fixed Effects
Type III Tests of Fixed Effectsa,b
Source	Numerator df	Denominator df	F	Sig.
Intercept	1	19	487.483	5.23775e-15
condition	3	19	0.298198	0.826249
a. section = Joints, joint = Wrist, measure = Flexion/Extension, side = left
b. Dependent Variable: min.
Estimated Marginal Means
1. condition
Estimatesa,b
condition	Mean	Std. Error	df	95% Confidence Interval
				Lower Bound	Upper Bound
NI	-41.25	2.34282	19	-46.1536	-36.3464
WO	-40.15	1.78337	19	-43.8826	-36.4174
a. section = Joints, joint = Wrist, measure = Flexion/Extension, side = left
b. Dependent Variable: min.
Pairwise Comparisonsa,b
(I) condition	(J) condition	Mean Difference (I-J)	Std. Error	df	Sig.c	95% Confidence Interval for Differencec
						Lower Bound	Upper Bound
NI	WO	-1.1	1.43435	19	0.452568	-4.10214	1.90214
Based on estimated marginal means
a. section = Joints, joint = Wrist, measure = Flexion/Extension, side = left
b. Dependent Variable: min.
c. Adjustment for multiple comparisons: Least Significant Difference (equivalent to no adjustments).
section = Joints, joint = Wrist, measure = Ulnar/Radial Deviation, side = left
Fixed Effects
Type III Tests of Fixed Effectsa,b
Source	Numerator df	Denominator df	F	Sig.
Intercept	1	19	77.685	3.86081e-08
condition	3	19	5.7694	0.00557609
a. section = Joints, joint = Wrist, measure = Ulnar/Radial Deviation, side = left
b. Dependent Variable: min.
Estimated Marginal Means
1. condition
Estimatesa,b
condition	Mean	Std. Error	df	95% Confidence Interval
				Lower Bound	Upper Bound
NI	-22.6	3.02916	19	-28.9401	-16.2599
WO	-19.75	3.05982	19	-26.1543	-13.3457
a. section = Joints, joint = Wrist, measure = Ulnar/Radial Deviation, side = left
b. Dependent Variable: min.
Pairwise Comparisonsa,b
(I) condition	(J) condition	Mean Difference (I-J)	Std. Error	df	Sig.d	95% Confidence Interval for Differenced
						Lower Bound	Upper Bound
NI	WO	-2.85	3.97643	19	0.482263	-11.1728	5.47276
Based on estimated marginal means
*. The mean difference is significant at the 0.05 level.
a. section = Joints, joint = Wrist, measure = Ulnar/Radial Deviation, side = left
b. Dependent Variable: min.
d. Adjustment for multiple comparisons: Least Significant Difference (equivalent to no adjustments).
section = Joints, joint = Elbow, measure = Flexion/Extension, side = left
Fixed Effects
Type III Tests of Fixed Effectsa,b
Source	Numerator df	Denominator df	F	Sig.
Intercept	1	19	152.246	1.61663e-10
condition	3	19	2.56704	0.0847952
a. section = Joints, joint = Elbow, measure = Flexion/Extension, side = left
b. Dependent Variable: min.
Estimated Marginal Means
1. condition
Estimatesa,b
condition	Mean	Std. Error	df	95% Confidence Interval
				Lower Bound	Upper Bound
NI	38.95	3.10303	19	32.4553	45.4447
WO	33.9	3.80713	19	25.9316	41.8684
a. section = Joints, joint = Elbow, measure = Flexion/Extension, side = left
b. Dependent Variable: min.
Pairwise Comparisonsa,b
(I) condition	(J) condition	Mean Difference (I-J)	Std. Error	df	Sig.d	95% Confidence Interval for Differenced
						Lower Bound	Upper Bound
NI	WO	5.05*	1.82883	19	0.0124257	1.22222	8.87778
Based on estimated marginal means
*. The mean difference is significant at the 0.05 level.
a. section = Joints, joint = Elbow, measure = Flexion/Extension, side = left
b. Dependent Variable: min.
d. Adjustment for multiple comparisons: Least Significant Difference (equivalent to no adjustments).
section = Joints, joint = Elbow, measure = Flexion/Extension, side = right
Fixed Effects
Type III Tests of Fixed Effectsa,b
Source	Numerator df	Denominator df	F	Sig.
Intercept	1	19	339.823	1.39417e-13
condition	3	19	32.1258	1.20462e-07
a. section = Joints, joint = Elbow, measure = Flexion/Extension, side = right
b. Dependent Variable: min.
Estimated Marginal Means
1. condition
Estimatesa,b
condition	Mean	Std. Error	df	95% Confidence Interval
				Lower Bound	Upper Bound
NI	29.8	2.84383	19	23.8478	35.7522
WO	30.8	2.9367	19	24.6534	36.9466
a. section = Joints, joint = Elbow, measure = Flexion/Extension, side = right
b. Dependent Variable: min.
Pairwise Comparisonsa,b
(I) condition	(J) condition	Mean Difference (I-J)	Std. Error	df	Sig.d	95% Confidence Interval for Differenced
						Lower Bound	Upper Bound
NI	WO	-1	1.91119	19	0.60686	-5.00016	3.00016
Based on estimated marginal means
*. The mean difference is significant at the 0.05 level.
a. section = Joints, joint = Elbow, measure = Flexion/Extension, side = right
b. Dependent Variable: min.
d. Adjustment for multiple comparisons: Least Significant Difference (equivalent to no adjustments).
section = Joints, joint = Elbow, measure = Pronation/Supination, side = left
Fixed Effects
Type III Tests of Fixed Effectsa,b
Source	Numerator df	Denominator df	F	Sig.
Intercept	1	19	50.9129	8.77301e-07
condition	3	19	1.41539	0.269197
a. section = Joints, joint = Elbow, measure = Pronation/Supination, side = left
b. Dependent Variable: min.
Estimated Marginal Means
1. condition
Estimatesa,b
condition	Mean	Std. Error	df	95% Confidence Interval
				Lower Bound	Upper Bound
NI	27.8	4.26343	19	18.8765	36.7235
WO	32.65	6.3471	19	19.3654	45.9346
a. section = Joints, joint = Elbow, measure = Pronation/Supination, side = left
b. Dependent Variable: min.
Pairwise Comparisonsa,b
(I) condition	(J) condition	Mean Difference (I-J)	Std. Error	df	Sig.c	95% Confidence Interval for Differencec
						Lower Bound	Upper Bound
NI	WO	-4.85	5.26472	19	0.368482	-15.8692	6.16918
Based on estimated marginal means
a. section = Joints, joint = Elbow, measure = Pronation/Supination, side = left
b. Dependent Variable: min.
c. Adjustment for multiple comparisons: Least Significant Difference (equivalent to no adjustments).
section = Joints, joint = Elbow, measure = Pronation/Supination, side = right
Fixed Effects
Type III Tests of Fixed Effectsa,b
Source	Numerator df	Denominator df	F	Sig.
Intercept	1	19	186.978	2.77113e-11
condition	3	19	13.4727	6.0196e-05
a. section = Joints, joint = Elbow, measure = Pronation/Supination, side = right
b. Dependent Variable: min.
Estimated Marginal Means
1. condition
Estimatesa,b
condition	Mean	Std. Error	df	95% Confidence Interval
				Lower Bound	Upper Bound
NI	46.6	12.7705	19	19.871	73.329
WO	59.45	12.9918	19	32.2579	86.6421
a. section = Joints, joint = Elbow, measure = Pronation/Supination, side = right
b. Dependent Variable: min.
Pairwise Comparisonsa,b
(I) condition	(J) condition	Mean Difference (I-J)	Std. Error	df	Sig.d	95% Confidence Interval for Differenced
						Lower Bound	Upper Bound
NI	WO	-12.85	19.4826	19	0.517449	-53.6275	27.9275
Based on estimated marginal means
*. The mean difference is significant at the 0.05 level.
a. section = Joints, joint = Elbow, measure = Pronation/Supination, side = right
b. Dependent Variable: min.
d. Adjustment for multiple comparisons: Least Significant Difference (equivalent to no adjustments).
section = Joints, joint = Shoulder, measure = Abduction/Adduction, side = left
Fixed Effects
Type III Tests of Fixed Effectsa,b
Source	Numerator df	Denominator df	F	Sig.
Intercept	1	19	1.17596	0.29175
condition	3	19	0.576411	0.63753
a. section = Joints, joint = Shoulder, measure = Abduction/Adduction, side = left
b. Dependent Variable: min.
Estimated Marginal Means
1. condition
Estimatesa,b
condition	Mean	Std. Error	df	95% Confidence Interval
				Lower Bound	Upper Bound
NI	0.15	2.18641	19	-4.42621	4.72621
WO	-1.35	1.69717	19	-4.90222	2.20222
a. section = Joints, joint = Shoulder, measure = Abduction/Adduction, side = left
b. Dependent Variable: min.
Pairwise Comparisonsa,b
(I) condition	(J) condition	Mean Difference (I-J)	Std. Error	df	Sig.c	95% Confidence Interval for Differencec
						Lower Bound	Upper Bound
NI	WO	1.5	2.29014	19	0.520331	-3.29332	6.29332
Based on estimated marginal means
a. section = Joints, joint = Shoulder, measure = Abduction/Adduction, side = left
b. Dependent Variable: min.
c. Adjustment for multiple comparisons: Least Significant Difference (equivalent to no adjustments).
section = Joints, joint = Shoulder, measure = Abduction/Adduction, side = right
Fixed Effects
Type III Tests of Fixed Effectsa,b
Source	Numerator df	Denominator df	F	Sig.
Intercept	1	19	3.30891	0.0847026
condition	3	19	9.04943	0.000624019
a. section = Joints, joint = Shoulder, measure = Abduction/Adduction, side = right
b. Dependent Variable: min.
Estimated Marginal Means
1. condition
Estimatesa,b
condition	Mean	Std. Error	df	95% Confidence Interval
				Lower Bound	Upper Bound
NI	-3.9	2.46117	19	-9.05129	1.25129
WO	-0.5	3.02664	19	-6.83482	5.83482
a. section = Joints, joint = Shoulder, measure = Abduction/Adduction, side = right
b. Dependent Variable: min.
Pairwise Comparisonsa,b
(I) condition	(J) condition	Mean Difference (I-J)	Std. Error	df	Sig.d	95% Confidence Interval for Differenced
						Lower Bound	Upper Bound
NI	WO	-3.4	3.35873	19	0.324119	-10.4299	3.6299
Based on estimated marginal means
*. The mean difference is significant at the 0.05 level.
a. section = Joints, joint = Shoulder, measure = Abduction/Adduction, side = right
b. Dependent Variable: min.
d. Adjustment for multiple comparisons: Least Significant Difference (equivalent to no adjustments).
section = Joints, joint = Shoulder, measure = Flexion/Extension, side = left
Fixed Effects
Type III Tests of Fixed Effectsa,b
Source	Numerator df	Denominator df	F	Sig.
Intercept	1	19	202.934	1.35957e-11
condition	3	19	1.9656	0.153394
a. section = Joints, joint = Shoulder, measure = Flexion/Extension, side = left
b. Dependent Variable: min.
Estimated Marginal Means
1. condition
Estimatesa,b
condition	Mean	Std. Error	df	95% Confidence Interval
				Lower Bound	Upper Bound
NI	19.4	1.48395	19	16.2941	22.5059
WO	19.8	1.29899	19	17.0812	22.5188
a. section = Joints, joint = Shoulder, measure = Flexion/Extension, side = left
b. Dependent Variable: min.
Pairwise Comparisonsa,b
(I) condition	(J) condition	Mean Difference (I-J)	Std. Error	df	Sig.d	95% Confidence Interval for Differenced
						Lower Bound	Upper Bound
NI	WO	-0.4	1.23416	19	0.749398	-2.98313	2.18313
Based on estimated marginal means
*. The mean difference is significant at the 0.05 level.
a. section = Joints, joint = Shoulder, measure = Flexion/Extension, side = left
b. Dependent Variable: min.
d. Adjustment for multiple comparisons: Least Significant Difference (equivalent to no adjustments).
section = Joints, joint = Shoulder, measure = Flexion/Extension, side = right
Fixed Effects
Type III Tests of Fixed Effectsa,b
Source	Numerator df	Denominator df	F	Sig.
Intercept	1	19	155.363	1.36067e-10
condition	3	19	10.743	0.00023809
a. section = Joints, joint = Shoulder, measure = Flexion/Extension, side = right
b. Dependent Variable: min.
Estimated Marginal Means
1. condition
Estimatesa,b
condition	Mean	Std. Error	df	95% Confidence Interval
				Lower Bound	Upper Bound
NI	28.2	2.9935	19	21.9345	34.4655
WO	27.85	2.86106	19	21.8617	33.8383
a. section = Joints, joint = Shoulder, measure = Flexion/Extension, side = right
b. Dependent Variable: min.
Pairwise Comparisonsa,b
(I) condition	(J) condition	Mean Difference (I-J)	Std. Error	df	Sig.d	95% Confidence Interval for Differenced
						Lower Bound	Upper Bound
NI	WO	0.35	1.82566	19	0.850002	-3.47115	4.17115
Based on estimated marginal means
*. The mean difference is significant at the 0.05 level.
a. section = Joints, joint = Shoulder, measure = Flexion/Extension, side = right
b. Dependent Variable: min.
d. Adjustment for multiple comparisons: Least Significant Difference (equivalent to no adjustments).
section = Joints, joint = Shoulder, measure = Internal/External Rotation, side = left
Fixed Effects
Type III Tests of Fixed Effectsa,b
Source	Numerator df	Denominator df	F	Sig.
Intercept	1	19	10.9825	0.00364849
condition	3	19	0.213672	0.885679
a. section = Joints, joint = Shoulder, measure = Internal/External Rotation, side = left
b. Dependent Variable: min.
Estimated Marginal Means
1. condition
Estimatesa,b
condition	Mean	Std. Error	df	95% Confidence Interval
				Lower Bound	Upper Bound
NI	6.1	1.91655	19	2.08862	10.1114
WO	4.7	2.70097	19	-0.953205	10.3532
a. section = Joints, joint = Shoulder, measure = Internal/External Rotation, side = left
b. Dependent Variable: min.
Pairwise Comparisonsa,b
(I) condition	(J) condition	Mean Difference (I-J)	Std. Error	df	Sig.c	95% Confidence Interval for Differencec
						Lower Bound	Upper Bound
NI	WO	1.4	2.30834	19	0.551363	-3.43141	6.23141
Based on estimated marginal means
a. section = Joints, joint = Shoulder, measure = Internal/External Rotation, side = left
b. Dependent Variable: min.
c. Adjustment for multiple comparisons: Least Significant Difference (equivalent to no adjustments).
section = Joints, joint = Shoulder, measure = Internal/External Rotation, side = right
Fixed Effects
Type III Tests of Fixed Effectsa,b
Source	Numerator df	Denominator df	F	Sig.
Intercept	1	19	4.10933	0.056912
condition	3	19	0.223096	0.879147
a. section = Joints, joint = Shoulder, measure = Internal/External Rotation, side = right
b. Dependent Variable: min.
Estimated Marginal Means
1. condition
Estimatesa,b
condition	Mean	Std. Error	df	95% Confidence Interval
				Lower Bound	Upper Bound
NI	5.45	3.76583	19	-2.43196	13.332
WO	3.7	2.43775	19	-1.40227	8.80227
a. section = Joints, joint = Shoulder, measure = Internal/External Rotation, side = right
b. Dependent Variable: min.
Pairwise Comparisonsa,b
(I) condition	(J) condition	Mean Difference (I-J)	Std. Error	df	Sig.c	95% Confidence Interval for Differencec
						Lower Bound	Upper Bound
NI	WO	1.75	2.87629	19	0.550112	-4.27014	7.77014
Based on estimated marginal means
a. section = Joints, joint = Shoulder, measure = Internal/External Rotation, side = right
b. Dependent Variable: min.
c. Adjustment for multiple comparisons: Least Significant Difference (equivalent to no adjustments).
section = Joints, joint = Hip, measure = Flexion/Extension, side = left
Fixed Effects
Type III Tests of Fixed Effectsa,b
Source	Numerator df	Denominator df	F	Sig.
Intercept	1	19	1232.89	9.57492e-19
condition	3	19	8.89691	0.000683929
a. section = Joints, joint = Hip, measure = Flexion/Extension, side = left
b. Dependent Variable: min.
Estimated Marginal Means
1. condition
Estimatesa,b
condition	Mean	Std. Error	df	95% Confidence Interval
				Lower Bound	Upper Bound
NI	34.7	1.10048	19	32.3967	37.0033
WO	34.45	1.06493	19	32.2211	36.6789
a. section = Joints, joint = Hip, measure = Flexion/Extension, side = left
b. Dependent Variable: min.
Pairwise Comparisonsa,b
(I) condition	(J) condition	Mean Difference (I-J)	Std. Error	df	Sig.d	95% Confidence Interval for Differenced
						Lower Bound	Upper Bound
NI	WO	0.25	0.75	19	0.742533	-1.31977	1.81977
Based on estimated marginal means
*. The mean difference is significant at the 0.05 level.
a. section = Joints, joint = Hip, measure = Flexion/Extension, side = left
b. Dependent Variable: min.
d. Adjustment for multiple comparisons: Least Significant Difference (equivalent to no adjustments).
section = Joints, joint = Hip, measure = Flexion/Extension, side = right
Fixed Effects
Type III Tests of Fixed Effectsa,b
Source	Numerator df	Denominator df	F	Sig.
Intercept	1	19	1334.63	4.55537e-19
condition	3	19	13.4438	6.10195e-05
a. section = Joints, joint = Hip, measure = Flexion/Extension, side = right
b. Dependent Variable: min.
Estimated Marginal Means
1. condition
Estimatesa,b
condition	Mean	Std. Error	df	95% Confidence Interval
				Lower Bound	Upper Bound
NI	27.9	1.03084	19	25.7424	30.0576
WO	28.3	0.827488	19	26.568	30.032
a. section = Joints, joint = Hip, measure = Flexion/Extension, side = right
b. Dependent Variable: min.
Pairwise Comparisonsa,b
(I) condition	(J) condition	Mean Difference (I-J)	Std. Error	df	Sig.d	95% Confidence Interval for Differenced
						Lower Bound	Upper Bound
NI	WO	-0.4	0.554408	19	0.479393	-1.56039	0.76039
Based on estimated marginal means
*. The mean difference is significant at the 0.05 level.
a. section = Joints, joint = Hip, measure = Flexion/Extension, side = right
b. Dependent Variable: min.
d. Adjustment for multiple comparisons: Least Significant Difference (equivalent to no adjustments).
Left turn, Joints
max values
Mixed Model Analysis
section = Joints, joint = Wrist, measure = Flexion/Extension, side = left
Fixed Effects
Type III Tests of Fixed Effectsa,b
Source	Numerator df	Denominator df	F	Sig.
Intercept	1	19	2.35399	0.141447
condition	3	19	1.54347	0.235846
a. section = Joints, joint = Wrist, measure = Flexion/Extension, side = left
b. Dependent Variable: max.
Estimated Marginal Means
1. condition
Estimatesa,b
condition	Mean	Std. Error	df	95% Confidence Interval
				Lower Bound	Upper Bound
NI	7.25	4.93957	19	-3.08864	17.5886
WO	6.5	3.32653	19	-0.462503	13.4625
a. section = Joints, joint = Wrist, measure = Flexion/Extension, side = left
b. Dependent Variable: max.
Pairwise Comparisonsa,b
(I) condition	(J) condition	Mean Difference (I-J)	Std. Error	df	Sig.c	95% Confidence Interval for Differencec
						Lower Bound	Upper Bound
NI	WO	0.75	4.23884	19	0.861432	-8.12199	9.62199
Based on estimated marginal means
a. section = Joints, joint = Wrist, measure = Flexion/Extension, side = left
b. Dependent Variable: max.
c. Adjustment for multiple comparisons: Least Significant Difference (equivalent to no adjustments).
section = Joints, joint = Wrist, measure = Ulnar/Radial Deviation, side = left
Fixed Effects
Type III Tests of Fixed Effectsa,b
Source	Numerator df	Denominator df	F	Sig.
Intercept	1	19	152.528	1.59138e-10
condition	3	19	4.8568	0.011301
a. section = Joints, joint = Wrist, measure = Ulnar/Radial Deviation, side = left
b. Dependent Variable: max.
Estimated Marginal Means
1. condition
Estimatesa,b
condition	Mean	Std. Error	df	95% Confidence Interval
				Lower Bound	Upper Bound
NI	27.75	2.29287	19	22.951	32.549
WO	30.85	2.55495	19	25.5024	36.1976
a. section = Joints, joint = Wrist, measure = Ulnar/Radial Deviation, side = left
b. Dependent Variable: max.
Pairwise Comparisonsa,b
(I) condition	(J) condition	Mean Difference (I-J)	Std. Error	df	Sig.d	95% Confidence Interval for Differenced
						Lower Bound	Upper Bound
NI	WO	-3.10*	1.32168	19	0.0300093	-5.86631	-0.333689
Based on estimated marginal means
*. The mean difference is significant at the 0.05 level.
a. section = Joints, joint = Wrist, measure = Ulnar/Radial Deviation, side = left
b. Dependent Variable: max.
d. Adjustment for multiple comparisons: Least Significant Difference (equivalent to no adjustments).
section = Joints, joint = Elbow, measure = Flexion/Extension, side = left
Fixed Effects
Type III Tests of Fixed Effectsa,b
Source	Numerator df	Denominator df	F	Sig.
Intercept	1	19	585.505	9.72696e-16
condition	3	19	3.02106	0.0551697
a. section = Joints, joint = Elbow, measure = Flexion/Extension, side = left
b. Dependent Variable: max.
Estimated Marginal Means
1. condition
Estimatesa,b
condition	Mean	Std. Error	df	95% Confidence Interval
				Lower Bound	Upper Bound
NI	75.7	3.72693	19	67.8994	83.5006
WO	72.05	3.31144	19	65.1191	78.9809
a. section = Joints, joint = Elbow, measure = Flexion/Extension, side = left
b. Dependent Variable: max.
Pairwise Comparisonsa,b
(I) condition	(J) condition	Mean Difference (I-J)	Std. Error	df	Sig.d	95% Confidence Interval for Differenced
						Lower Bound	Upper Bound
NI	WO	3.65	2.93551	19	0.228847	-2.4941	9.7941
Based on estimated marginal means
*. The mean difference is significant at the 0.05 level.
a. section = Joints, joint = Elbow, measure = Flexion/Extension, side = left
b. Dependent Variable: max.
d. Adjustment for multiple comparisons: Least Significant Difference (equivalent to no adjustments).
section = Joints, joint = Elbow, measure = Flexion/Extension, side = right
Fixed Effects
Type III Tests of Fixed Effectsa,b
Source	Numerator df	Denominator df	F	Sig.
Intercept	1	19	795.434	5.70841e-17
condition	3	19	11.4184	0.000166285
a. section = Joints, joint = Elbow, measure = Flexion/Extension, side = right
b. Dependent Variable: max.
Estimated Marginal Means
1. condition
Estimatesa,b
condition	Mean	Std. Error	df	95% Confidence Interval
				Lower Bound	Upper Bound
NI	64.35	3.31843	19	57.4044	71.2956
WO	65.55	3.02574	19	59.217	71.883
a. section = Joints, joint = Elbow, measure = Flexion/Extension, side = right
b. Dependent Variable: max.
Pairwise Comparisonsa,b
(I) condition	(J) condition	Mean Difference (I-J)	Std. Error	df	Sig.d	95% Confidence Interval for Differenced
						Lower Bound	Upper Bound
NI	WO	-1.2	2.47896	19	0.633867	-6.38853	3.98853
Based on estimated marginal means
*. The mean difference is significant at the 0.05 level.
a. section = Joints, joint = Elbow, measure = Flexion/Extension, side = right
b. Dependent Variable: max.
d. Adjustment for multiple comparisons: Least Significant Difference (equivalent to no adjustments).
section = Joints, joint = Elbow, measure = Pronation/Supination, side = left
Fixed Effects
Type III Tests of Fixed Effectsa,b
Source	Numerator df	Denominator df	F	Sig.
Intercept	1	19	783.723	6.55147e-17
condition	3	19	0.473748	0.704204
a. section = Joints, joint = Elbow, measure = Pronation/Supination, side = left
b. Dependent Variable: max.
Estimated Marginal Means
1. condition
Estimatesa,b
condition	Mean	Std. Error	df	95% Confidence Interval
				Lower Bound	Upper Bound
NI	98.95	3.47432	19	91.6782	106.222
WO	103.8	4.98186	19	93.3728	114.227
a. section = Joints, joint = Elbow, measure = Pronation/Supination, side = left
b. Dependent Variable: max.
Pairwise Comparisonsa,b
(I) condition	(J) condition	Mean Difference (I-J)	Std. Error	df	Sig.c	95% Confidence Interval for Differencec
						Lower Bound	Upper Bound
NI	WO	-4.85	4.34031	19	0.277741	-13.9344	4.23437
Based on estimated marginal means
a. section = Joints, joint = Elbow, measure = Pronation/Supination, side = left
b. Dependent Variable: max.
c. Adjustment for multiple comparisons: Least Significant Difference (equivalent to no adjustments).
section = Joints, joint = Elbow, measure = Pronation/Supination, side = right
Fixed Effects
Type III Tests of Fixed Effectsa,b
Source	Numerator df	Denominator df	F	Sig.
Intercept	1	19	796.208	5.65704e-17
condition	3	19	23.2692	1.40933e-06
a. section = Joints, joint = Elbow, measure = Pronation/Supination, side = right
b. Dependent Variable: max.
Estimated Marginal Means
1. condition
Estimatesa,b
condition	Mean	Std. Error	df	95% Confidence Interval
				Lower Bound	Upper Bound
NI	125.25	4.90482	19	114.984	135.516
WO	130.95	5.2768	19	119.906	141.994
a. section = Joints, joint = Elbow, measure = Pronation/Supination, side = right
b. Dependent Variable: max.
Pairwise Comparisonsa,b
(I) condition	(J) condition	Mean Difference (I-J)	Std. Error	df	Sig.d	95% Confidence Interval for Differenced
						Lower Bound	Upper Bound
NI	WO	-5.7	3.55639	19	0.125485	-13.1436	1.74361
Based on estimated marginal means
*. The mean difference is significant at the 0.05 level.
a. section = Joints, joint = Elbow, measure = Pronation/Supination, side = right
b. Dependent Variable: max.
d. Adjustment for multiple comparisons: Least Significant Difference (equivalent to no adjustments).
section = Joints, joint = Shoulder, measure = Abduction/Adduction, side = left
Fixed Effects
Type III Tests of Fixed Effectsa,b
Source	Numerator df	Denominator df	F	Sig.
Intercept	1	19	76.9026	4.1743e-08
condition	3	19	1.93443	0.158288
a. section = Joints, joint = Shoulder, measure = Abduction/Adduction, side = left
b. Dependent Variable: max.
Estimated Marginal Means
1. condition
Estimatesa,b
condition	Mean	Std. Error	df	95% Confidence Interval
				Lower Bound	Upper Bound
NI	15.75	2.1286	19	11.2948	20.2052
WO	18.3	2.71749	19	12.6122	23.9878
a. section = Joints, joint = Shoulder, measure = Abduction/Adduction, side = left
b. Dependent Variable: max.
Pairwise Comparisonsa,b
(I) condition	(J) condition	Mean Difference (I-J)	Std. Error	df	Sig.d	95% Confidence Interval for Differenced
						Lower Bound	Upper Bound
NI	WO	-2.55	2.57669	19	0.334786	-7.94308	2.84308
Based on estimated marginal means
*. The mean difference is significant at the 0.05 level.
a. section = Joints, joint = Shoulder, measure = Abduction/Adduction, side = left
b. Dependent Variable: max.
d. Adjustment for multiple comparisons: Least Significant Difference (equivalent to no adjustments).
section = Joints, joint = Shoulder, measure = Abduction/Adduction, side = right
Fixed Effects
Type III Tests of Fixed Effectsa,b
Source	Numerator df	Denominator df	F	Sig.
Intercept	1	19	128.252	6.84539e-10
condition	3	19	10.7286	0.000239961
a. section = Joints, joint = Shoulder, measure = Abduction/Adduction, side = right
b. Dependent Variable: max.
Estimated Marginal Means
1. condition
Estimatesa,b
condition	Mean	Std. Error	df	95% Confidence Interval
				Lower Bound	Upper Bound
NI	17.95	2.96424	19	11.7458	24.1542
WO	22.05	2.56133	19	16.6891	27.4109
a. section = Joints, joint = Shoulder, measure = Abduction/Adduction, side = right
b. Dependent Variable: max.
Pairwise Comparisonsa,b
(I) condition	(J) condition	Mean Difference (I-J)	Std. Error	df	Sig.d	95% Confidence Interval for Differenced
						Lower Bound	Upper Bound
NI	WO	-4.1	2.81901	19	0.162154	-10.0003	1.80026
Based on estimated marginal means
*. The mean difference is significant at the 0.05 level.
a. section = Joints, joint = Shoulder, measure = Abduction/Adduction, side = right
b. Dependent Variable: max.
d. Adjustment for multiple comparisons: Least Significant Difference (equivalent to no adjustments).
section = Joints, joint = Shoulder, measure = Flexion/Extension, side = left
Fixed Effects
Type III Tests of Fixed Effectsa,b
Source	Numerator df	Denominator df	F	Sig.
Intercept	1	19	1083	3.21881e-18
condition	3	19	4.1427	0.0203658
a. section = Joints, joint = Shoulder, measure = Flexion/Extension, side = left
b. Dependent Variable: max.
Estimated Marginal Means
1. condition
Estimatesa,b
condition	Mean	Std. Error	df	95% Confidence Interval
				Lower Bound	Upper Bound
NI	62.75	2.0428	19	58.4744	67.0256
WO	65.4	2.19617	19	60.8034	69.9966
a. section = Joints, joint = Shoulder, measure = Flexion/Extension, side = left
b. Dependent Variable: max.
Pairwise Comparisonsa,b
(I) condition	(J) condition	Mean Difference (I-J)	Std. Error	df	Sig.d	95% Confidence Interval for Differenced
						Lower Bound	Upper Bound
NI	WO	-2.65	1.44418	19	0.0822194	-5.6727	0.372705
Based on estimated marginal means
*. The mean difference is significant at the 0.05 level.
a. section = Joints, joint = Shoulder, measure = Flexion/Extension, side = left
b. Dependent Variable: max.
d. Adjustment for multiple comparisons: Least Significant Difference (equivalent to no adjustments).
section = Joints, joint = Shoulder, measure = Flexion/Extension, side = right
Fixed Effects
Type III Tests of Fixed Effectsa,b
Source	Numerator df	Denominator df	F	Sig.
Intercept	1	19	795.843	5.68118e-17
condition	3	19	84.8202	3.47889e-11
a. section = Joints, joint = Shoulder, measure = Flexion/Extension, side = right
b. Dependent Variable: max.
Estimated Marginal Means
1. condition
Estimatesa,b
condition	Mean	Std. Error	df	95% Confidence Interval
				Lower Bound	Upper Bound
NI	64	2.38636	19	59.0053	68.9947
WO	64.65	2.47968	19	59.46	69.84
a. section = Joints, joint = Shoulder, measure = Flexion/Extension, side = right
b. Dependent Variable: max.
Pairwise Comparisonsa,b
(I) condition	(J) condition	Mean Difference (I-J)	Std. Error	df	Sig.d	95% Confidence Interval for Differenced
						Lower Bound	Upper Bound
NI	WO	-0.65	2.54566	19	0.801207	-5.97813	4.67813
Based on estimated marginal means
*. The mean difference is significant at the 0.05 level.
a. section = Joints, joint = Shoulder, measure = Flexion/Extension, side = right
b. Dependent Variable: max.
d. Adjustment for multiple comparisons: Least Significant Difference (equivalent to no adjustments).
section = Joints, joint = Shoulder, measure = Internal/External Rotation, side = left
Fixed Effects
Type III Tests of Fixed Effectsa,b
Source	Numerator df	Denominator df	F	Sig.
Intercept	1	19	184.936	3.04761e-11
condition	3	19	1.57894	0.22739
a. section = Joints, joint = Shoulder, measure = Internal/External Rotation, side = left
b. Dependent Variable: max.
Estimated Marginal Means
1. condition
Estimatesa,b
condition	Mean	Std. Error	df	95% Confidence Interval
				Lower Bound	Upper Bound
NI	30.2	2.29828	19	25.3896	35.0104
WO	34.5	3.58836	19	26.9895	42.0105
a. section = Joints, joint = Shoulder, measure = Internal/External Rotation, side = left
b. Dependent Variable: max.
Pairwise Comparisonsa,b
(I) condition	(J) condition	Mean Difference (I-J)	Std. Error	df	Sig.c	95% Confidence Interval for Differencec
						Lower Bound	Upper Bound
NI	WO	-4.3	2.43018	19	0.0928735	-9.38643	0.786432
Based on estimated marginal means
a. section = Joints, joint = Shoulder, measure = Internal/External Rotation, side = left
b. Dependent Variable: max.
c. Adjustment for multiple comparisons: Least Significant Difference (equivalent to no adjustments).
section = Joints, joint = Shoulder, measure = Internal/External Rotation, side = right
Fixed Effects
Type III Tests of Fixed Effectsa,b
Source	Numerator df	Denominator df	F	Sig.
Intercept	1	19	350.136	1.06438e-13
condition	3	19	21.2464	2.7364e-06
a. section = Joints, joint = Shoulder, measure = Internal/External Rotation, side = right
b. Dependent Variable: max.
Estimated Marginal Means
1. condition
Estimatesa,b
condition	Mean	Std. Error	df	95% Confidence Interval
				Lower Bound	Upper Bound
NI	39.2	2.85952	19	33.215	45.185
WO	43.65	3.21778	19	36.9151	50.3849
a. section = Joints, joint = Shoulder, measure = Internal/External Rotation, side = right
b. Dependent Variable: max.
Pairwise Comparisonsa,b
(I) condition	(J) condition	Mean Difference (I-J)	Std. Error	df	Sig.d	95% Confidence Interval for Differenced
						Lower Bound	Upper Bound
Based on estimated marginal means
*. The mean difference is significant at the 0.05 level.
a. section = Joints, joint = Shoulder, measure = Internal/External Rotation, side = right
b. Dependent Variable: max.
d. Adjustment for multiple comparisons: Least Significant Difference (equivalent to no adjustments).
section = Joints, joint = Hip, measure = Flexion/Extension, side = left
Fixed Effects
Type III Tests of Fixed Effectsa,b
Source	Numerator df	Denominator df	F	Sig.
Intercept	1	19	1321.7	4.99082e-19
condition	3	19	12.8173	8.22893e-05
a. section = Joints, joint = Hip, measure = Flexion/Extension, side = left
b. Dependent Variable: max.
Estimated Marginal Means
1. condition
Estimatesa,b
condition	Mean	Std. Error	df	95% Confidence Interval
				Lower Bound	Upper Bound
NI	40.2	1.32705	19	37.4225	42.9775
WO	39.55	1.02206	19	37.4108	41.6892
a. section = Joints, joint = Hip, measure = Flexion/Extension, side = left
b. Dependent Variable: max.
Pairwise Comparisonsa,b
(I) condition	(J) condition	Mean Difference (I-J)	Std. Error	df	Sig.d	95% Confidence Interval for Differenced
						Lower Bound	Upper Bound
NI	WO	0.65	0.932667	19	0.494289	-1.3021	2.6021
Based on estimated marginal means
*. The mean difference is significant at the 0.05 level.
a. section = Joints, joint = Hip, measure = Flexion/Extension, side = left
b. Dependent Variable: max.
d. Adjustment for multiple comparisons: Least Significant Difference (equivalent to no adjustments).
section = Joints, joint = Hip, measure = Flexion/Extension, side = right
Fixed Effects
Type III Tests of Fixed Effectsa,b
Source	Numerator df	Denominator df	F	Sig.
Intercept	1	19	1182.15	1.41895e-18
condition	3	19	18.2764	7.94824e-06
a. section = Joints, joint = Hip, measure = Flexion/Extension, side = right
b. Dependent Variable: max.
Estimated Marginal Means
1. condition
Estimatesa,b
condition	Mean	Std. Error	df	95% Confidence Interval
				Lower Bound	Upper Bound
NI	33.7	1.20547	19	31.1769	36.2231
WO	34.4	1.05481	19	32.1922	36.6078
a. section = Joints, joint = Hip, measure = Flexion/Extension, side = right
b. Dependent Variable: max.
Pairwise Comparisonsa,b
(I) condition	(J) condition	Mean Difference (I-J)	Std. Error	df	Sig.d	95% Confidence Interval for Differenced
						Lower Bound	Upper Bound
NI	WO	-0.7	0.677068	19	0.314178	-2.11712	0.71712
Based on estimated marginal means
*. The mean difference is significant at the 0.05 level.
a. section = Joints, joint = Hip, measure = Flexion/Extension, side = right
b. Dependent Variable: max.
d. Adjustment for multiple comparisons: Least Significant Difference (equivalent to no adjustments).
Comparison - Spine - ManeuverGroup02
Left turn, Spine
Left turn, Spine
mean values
Mixed Model Analysis
section = Spine, joint = L5S1, measure = Flexion/Extension
Fixed Effects
Type III Tests of Fixed Effectsa,b
Source	Numerator df	Denominator df	F	Sig.
Intercept	1	19	776.886	7.10674e-17
condition	3	19	11.5311	0.00015682
a. section = Spine, joint = L5S1, measure = Flexion/Extension
b. Dependent Variable: mean.
Estimated Marginal Means
1. condition
Estimatesa,b
condition	Mean	Std. Error	df	95% Confidence Interval
				Lower Bound	Upper Bound
NI	18.718	0.709935	19	17.2321	20.2039
WO	18.701	0.580684	19	17.4856	19.9164
a. section = Spine, joint = L5S1, measure = Flexion/Extension
b. Dependent Variable: mean.
Pairwise Comparisonsa,b
(I) condition	(J) condition	Mean Difference (I-J)	Std. Error	df	Sig.d	95% Confidence Interval for Differenced
						Lower Bound	Upper Bound
NI	WO	0.017	0.279145	19	0.952075	-0.567258	0.601258
Based on estimated marginal means
*. The mean difference is significant at the 0.05 level.
a. section = Spine, joint = L5S1, measure = Flexion/Extension
b. Dependent Variable: mean.
d. Adjustment for multiple comparisons: Least Significant Difference (equivalent to no adjustments).
section = Spine, joint = L1T12, measure = Axial Rotation
Fixed Effects
Type III Tests of Fixed Effectsa,b
Source	Numerator df	Denominator df	F	Sig.
Intercept	1	19	4.22677	0.0537945
condition	3	19	9.2338	0.000559206
a. section = Spine, joint = L1T12, measure = Axial Rotation
b. Dependent Variable: mean.
Estimated Marginal Means
1. condition
Estimatesa,b
condition	Mean	Std. Error	df	95% Confidence Interval
				Lower Bound	Upper Bound
NI	0.447	0.146996	19	0.139333	0.754667
WO	0.404	0.141959	19	0.106877	0.701123
a. section = Spine, joint = L1T12, measure = Axial Rotation
b. Dependent Variable: mean.
Pairwise Comparisonsa,b
(I) condition	(J) condition	Mean Difference (I-J)	Std. Error	df	Sig.d	95% Confidence Interval for Differenced
						Lower Bound	Upper Bound
NI	WO	0.043	0.102928	19	0.680802	-0.172432	0.258432
Based on estimated marginal means
*. The mean difference is significant at the 0.05 level.
a. section = Spine, joint = L1T12, measure = Axial Rotation
b. Dependent Variable: mean.
d. Adjustment for multiple comparisons: Least Significant Difference (equivalent to no adjustments).
Left turn, Spine
min values
Mixed Model Analysis
section = Spine, joint = L5S1, measure = Flexion/Extension
Fixed Effects
Type III Tests of Fixed Effectsa,b
Source	Numerator df	Denominator df	F	Sig.
Intercept	1	19	581.243	1.04044e-15
condition	3	19	14.9134	3.13189e-05
a. section = Spine, joint = L5S1, measure = Flexion/Extension
b. Dependent Variable: min.
Estimated Marginal Means
1. condition
Estimatesa,b
condition	Mean	Std. Error	df	95% Confidence Interval
				Lower Bound	Upper Bound
NI	17.65	0.744365	19	16.092	19.208
WO	17.7	0.611727	19	16.4196	18.9804
a. section = Spine, joint = L5S1, measure = Flexion/Extension
b. Dependent Variable: min.
Pairwise Comparisonsa,b
(I) condition	(J) condition	Mean Difference (I-J)	Std. Error	df	Sig.d	95% Confidence Interval for Differenced
						Lower Bound	Upper Bound
NI	WO	-0.05	0.311828	19	0.874302	-0.702664	0.602664
Based on estimated marginal means
*. The mean difference is significant at the 0.05 level.
a. section = Spine, joint = L5S1, measure = Flexion/Extension
b. Dependent Variable: min.
d. Adjustment for multiple comparisons: Least Significant Difference (equivalent to no adjustments).
section = Spine, joint = L1T12, measure = Axial Rotation
Fixed Effects
Type III Tests of Fixed Effectsa,b
Source	Numerator df	Denominator df	F	Sig.
Intercept	1	19	51.7447	7.82561e-07
condition	3	19	2.71429	0.0736368
a. section = Spine, joint = L1T12, measure = Axial Rotation
b. Dependent Variable: min.
Estimated Marginal Means
1. condition
Estimatesa,b
condition	Mean	Std. Error	df	95% Confidence Interval
				Lower Bound	Upper Bound
NI	-0.65	0.131289	19	-0.924791	-0.375209
WO	-0.65	0.15	19	-0.963954	-0.336046
a. section = Spine, joint = L1T12, measure = Axial Rotation
b. Dependent Variable: min.
Pairwise Comparisonsa,b
(I) condition	(J) condition	Mean Difference (I-J)	Std. Error	df	Sig.d	95% Confidence Interval for Differenced
						Lower Bound	Upper Bound
NI	WO	2.77556e-16	0.125656	19	1	-0.263001	0.263001
Based on estimated marginal means
*. The mean difference is significant at the 0.05 level.
a. section = Spine, joint = L1T12, measure = Axial Rotation
b. Dependent Variable: min.
d. Adjustment for multiple comparisons: Least Significant Difference (equivalent to no adjustments).
Left turn, Spine
max values
Mixed Model Analysis
section = Spine, joint = L5S1, measure = Flexion/Extension
Fixed Effects
Type III Tests of Fixed Effectsa,b
Source	Numerator df	Denominator df	F	Sig.
Intercept	1	19	866.27	2.58256e-17
condition	3	19	6.97274	0.00235687
a. section = Spine, joint = L5S1, measure = Flexion/Extension
b. Dependent Variable: max.
Estimated Marginal Means
1. condition
Estimatesa,b
condition	Mean	Std. Error	df	95% Confidence Interval
				Lower Bound	Upper Bound
NI	19.85	0.689298	19	18.4073	21.2927
WO	19.9	0.602189	19	18.6396	21.1604
a. section = Spine, joint = L5S1, measure = Flexion/Extension
b. Dependent Variable: max.
Pairwise Comparisonsa,b
(I) condition	(J) condition	Mean Difference (I-J)	Std. Error	df	Sig.d	95% Confidence Interval for Differenced
						Lower Bound	Upper Bound
NI	WO	-0.05	0.311828	19	0.874302	-0.702664	0.602664
Based on estimated marginal means
*. The mean difference is significant at the 0.05 level.
a. section = Spine, joint = L5S1, measure = Flexion/Extension
b. Dependent Variable: max.
d. Adjustment for multiple comparisons: Least Significant Difference (equivalent to no adjustments).
section = Spine, joint = L1T12, measure = Axial Rotation
Fixed Effects
Type III Tests of Fixed Effectsa,b
Source	Numerator df	Denominator df	F	Sig.
Intercept	1	19	43.8984	2.44042e-06
condition	3	19	9.9359	0.000372373
a. section = Spine, joint = L1T12, measure = Axial Rotation
b. Dependent Variable: max.
Estimated Marginal Means
1. condition
Estimatesa,b
condition	Mean	Std. Error	df	95% Confidence Interval
				Lower Bound	Upper Bound
NI	1.8	0.337171	19	1.09429	2.50571
WO	1.6	0.335606	19	0.897568	2.30243
a. section = Spine, joint = L1T12, measure = Axial Rotation
b. Dependent Variable: max.
Pairwise Comparisonsa,b
(I) condition	(J) condition	Mean Difference (I-J)	Std. Error	df	Sig.d	95% Confidence Interval for Differenced
						Lower Bound	Upper Bound
NI	WO	0.2	0.224781	19	0.384724	-0.270471	0.670471
Based on estimated marginal means
*. The mean difference is significant at the 0.05 level.
a. section = Spine, joint = L1T12, measure = Axial Rotation
b. Dependent Variable: max.
d. Adjustment for multiple comparisons: Least Significant Difference (equivalent to no adjustments).

## Sheet: Right turn
Comparison - Driving - ManeuverGroup03
Right turn, Driving
Right turn, Driving
mean values
Mixed Model Analysis
section = Driving, measure = Lane Keeping Delta Left Right
Fixed Effects
Type III Tests of Fixed Effectsa,b
Source	Numerator df	Denominator df	F	Sig.
Intercept	1	19	1.46499	0.240981
condition	3	19	7.29321	0.00189668
a. section = Driving, measure = Lane Keeping Delta Left Right
b. Dependent Variable: mean.
Estimated Marginal Means
1. condition
Estimatesa,b
condition	Mean	Std. Error	df	95% Confidence Interval
				Lower Bound	Upper Bound
NI	-0.192	0.139772	19	-0.484545	0.100545
WO	-0.279	0.108797	19	-0.506715	-0.0512852
a. section = Driving, measure = Lane Keeping Delta Left Right
b. Dependent Variable: mean.
Pairwise Comparisonsa,b
(I) condition	(J) condition	Mean Difference (I-J)	Std. Error	df	Sig.d	95% Confidence Interval for Differenced
						Lower Bound	Upper Bound
NI	WO	0.087	0.0983043	19	0.387216	-0.118753	0.292753
Based on estimated marginal means
*. The mean difference is significant at the 0.05 level.
a. section = Driving, measure = Lane Keeping Delta Left Right
b. Dependent Variable: mean.
d. Adjustment for multiple comparisons: Least Significant Difference (equivalent to no adjustments).
section = Driving, measure = Speed
Fixed Effects
Type III Tests of Fixed Effectsa,b
Source	Numerator df	Denominator df	F	Sig.
Intercept	1	19	1166.91	1.6021e-18
condition	3	19	0.407361	0.749473
a. section = Driving, measure = Speed
b. Dependent Variable: mean.
Estimated Marginal Means
1. condition
Estimatesa,b
condition	Mean	Std. Error	df	95% Confidence Interval
				Lower Bound	Upper Bound
NI	22.5415	0.775719	19	20.9179	24.1651
WO	21.983	0.72797	19	20.4593	23.5067
a. section = Driving, measure = Speed
b. Dependent Variable: mean.
Pairwise Comparisonsa,b
(I) condition	(J) condition	Mean Difference (I-J)	Std. Error	df	Sig.c	95% Confidence Interval for Differencec
						Lower Bound	Upper Bound
NI	WO	0.5585	0.681093	19	0.422381	-0.867044	1.98404
Based on estimated marginal means
a. section = Driving, measure = Speed
b. Dependent Variable: mean.
c. Adjustment for multiple comparisons: Least Significant Difference (equivalent to no adjustments).
Right turn, Driving
min values
Mixed Model Analysis
section = Driving, measure = Lane Keeping Delta Left Right
Fixed Effects
Type III Tests of Fixed Effectsa,b
Source	Numerator df	Denominator df	F	Sig.
Intercept	1	19	208.713	1.06383e-11
condition	3	19	6.13912	0.00424554
a. section = Driving, measure = Lane Keeping Delta Left Right
b. Dependent Variable: min.
Estimated Marginal Means
1. condition
Estimatesa,b
condition	Mean	Std. Error	df	95% Confidence Interval
				Lower Bound	Upper Bound
NI	-2.158	0.29793	19	-2.78158	-1.53442
WO	-1.8655	0.1112	19	-2.09824	-1.63276
a. section = Driving, measure = Lane Keeping Delta Left Right
b. Dependent Variable: min.
Pairwise Comparisonsa,b
(I) condition	(J) condition	Mean Difference (I-J)	Std. Error	df	Sig.d	95% Confidence Interval for Differenced
						Lower Bound	Upper Bound
NI	WO	-0.2925	0.304966	19	0.349543	-0.930801	0.345801
Based on estimated marginal means
*. The mean difference is significant at the 0.05 level.
a. section = Driving, measure = Lane Keeping Delta Left Right
b. Dependent Variable: min.
d. Adjustment for multiple comparisons: Least Significant Difference (equivalent to no adjustments).
Right turn, Driving
max values
Mixed Model Analysis
section = Driving, measure = Lane Keeping Delta Left Right
Fixed Effects
Type III Tests of Fixed Effectsa,b
Source	Numerator df	Denominator df	F	Sig.
Intercept	1	19	61.0488	2.37543e-07
condition	3	19	5.03931	0.009773
a. section = Driving, measure = Lane Keeping Delta Left Right
b. Dependent Variable: max.
Estimated Marginal Means
1. condition
Estimatesa,b
condition	Mean	Std. Error	df	95% Confidence Interval
				Lower Bound	Upper Bound
NI	1.2565	0.162246	19	0.916915	1.59609
WO	0.971	0.164847	19	0.62597	1.31603
a. section = Driving, measure = Lane Keeping Delta Left Right
b. Dependent Variable: max.
Pairwise Comparisonsa,b
(I) condition	(J) condition	Mean Difference (I-J)	Std. Error	df	Sig.d	95% Confidence Interval for Differenced
						Lower Bound	Upper Bound
NI	WO	0.2855	0.139948	19	0.0554951	-0.00741506	0.578415
Based on estimated marginal means
*. The mean difference is significant at the 0.05 level.
a. section = Driving, measure = Lane Keeping Delta Left Right
b. Dependent Variable: max.
d. Adjustment for multiple comparisons: Least Significant Difference (equivalent to no adjustments).
section = Driving, measure = Speed
Fixed Effects
Type III Tests of Fixed Effectsa,b
Source	Numerator df	Denominator df	F	Sig.
Intercept	1	19	1178.81	1.45697e-18
condition	3	19	4.32	0.0175399
a. section = Driving, measure = Speed
b. Dependent Variable: max.
Estimated Marginal Means
1. condition
Estimatesa,b
condition	Mean	Std. Error	df	95% Confidence Interval
				Lower Bound	Upper Bound
NI	37.45	1.66347	19	33.9683	40.9317
WO	35.82	1.11868	19	33.4786	38.1614
a. section = Driving, measure = Speed
b. Dependent Variable: max.
Pairwise Comparisonsa,b
(I) condition	(J) condition	Mean Difference (I-J)	Std. Error	df	Sig.d	95% Confidence Interval for Differenced
						Lower Bound	Upper Bound
NI	WO	1.63	1.63743	19	0.33202	-1.79717	5.05717
Based on estimated marginal means
*. The mean difference is significant at the 0.05 level.
a. section = Driving, measure = Speed
b. Dependent Variable: max.
d. Adjustment for multiple comparisons: Least Significant Difference (equivalent to no adjustments).
Comparison - Joints - ManeuverGroup03
Right turn, Joints
Right turn, Joints
mean values
Mixed Model Analysis
section = Joints, joint = Wrist, measure = Flexion/Extension, side = left
Fixed Effects
Type III Tests of Fixed Effectsa,b
Source	Numerator df	Denominator df	F	Sig.
Intercept	1	19	120.487	1.14956e-09
condition	3	19	0.74005	0.541205
a. section = Joints, joint = Wrist, measure = Flexion/Extension, side = left
b. Dependent Variable: mean.
Estimated Marginal Means
1. condition
Estimatesa,b
condition	Mean	Std. Error	df	95% Confidence Interval
				Lower Bound	Upper Bound
NI	-17.5615	1.44582	19	-20.5876	-14.5354
WO	-16.853	2.16788	19	-21.3904	-12.3156
a. section = Joints, joint = Wrist, measure = Flexion/Extension, side = left
b. Dependent Variable: mean.
Pairwise Comparisonsa,b
(I) condition	(J) condition	Mean Difference (I-J)	Std. Error	df	Sig.c	95% Confidence Interval for Differencec
						Lower Bound	Upper Bound
NI	WO	-0.7085	1.2936	19	0.590276	-3.41603	1.99903
Based on estimated marginal means
a. section = Joints, joint = Wrist, measure = Flexion/Extension, side = left
b. Dependent Variable: mean.
c. Adjustment for multiple comparisons: Least Significant Difference (equivalent to no adjustments).
section = Joints, joint = Wrist, measure = Ulnar/Radial Deviation, side = left
Fixed Effects
Type III Tests of Fixed Effectsa,b
Source	Numerator df	Denominator df	F	Sig.
Intercept	1	19	0.702303	0.41243
condition	3	19	0.936107	0.442635
a. section = Joints, joint = Wrist, measure = Ulnar/Radial Deviation, side = left
b. Dependent Variable: mean.
Estimated Marginal Means
1. condition
Estimatesa,b
condition	Mean	Std. Error	df	95% Confidence Interval
				Lower Bound	Upper Bound
NI	2.2035	1.66558	19	-1.28259	5.68959
WO	2.4415	2.08848	19	-1.92974	6.81274
a. section = Joints, joint = Wrist, measure = Ulnar/Radial Deviation, side = left
b. Dependent Variable: mean.
Pairwise Comparisonsa,b
(I) condition	(J) condition	Mean Difference (I-J)	Std. Error	df	Sig.c	95% Confidence Interval for Differencec
						Lower Bound	Upper Bound
NI	WO	-0.238	1.49276	19	0.875008	-3.36239	2.88639
Based on estimated marginal means
a. section = Joints, joint = Wrist, measure = Ulnar/Radial Deviation, side = left
b. Dependent Variable: mean.
c. Adjustment for multiple comparisons: Least Significant Difference (equivalent to no adjustments).
section = Joints, joint = Elbow, measure = Flexion/Extension, side = left
Fixed Effects
Type III Tests of Fixed Effectsa,b
Source	Numerator df	Denominator df	F	Sig.
Intercept	1	19	221.098	6.41888e-12
condition	3	19	1.67298	0.206471
a. section = Joints, joint = Elbow, measure = Flexion/Extension, side = left
b. Dependent Variable: mean.
Estimated Marginal Means
1. condition
Estimatesa,b
condition	Mean	Std. Error	df	95% Confidence Interval
				Lower Bound	Upper Bound
NI	39.9205	2.85817	19	33.9383	45.9027
WO	37.8445	3.03596	19	31.4902	44.1988
a. section = Joints, joint = Elbow, measure = Flexion/Extension, side = left
b. Dependent Variable: mean.
Pairwise Comparisonsa,b
(I) condition	(J) condition	Mean Difference (I-J)	Std. Error	df	Sig.c	95% Confidence Interval for Differencec
						Lower Bound	Upper Bound
NI	WO	2.076	1.57025	19	0.201836	-1.21056	5.36256
Based on estimated marginal means
a. section = Joints, joint = Elbow, measure = Flexion/Extension, side = left
b. Dependent Variable: mean.
c. Adjustment for multiple comparisons: Least Significant Difference (equivalent to no adjustments).
section = Joints, joint = Elbow, measure = Flexion/Extension, side = right
Fixed Effects
Type III Tests of Fixed Effectsa,b
Source	Numerator df	Denominator df	F	Sig.
Intercept	1	19	754.332	9.34143e-17
condition	3	19	7.90888	0.00126595
a. section = Joints, joint = Elbow, measure = Flexion/Extension, side = right
b. Dependent Variable: mean.
Estimated Marginal Means
1. condition
Estimatesa,b
condition	Mean	Std. Error	df	95% Confidence Interval
				Lower Bound	Upper Bound
NI	53.2875	2.60911	19	47.8266	58.7484
WO	53.384	2.36006	19	48.4443	58.3237
a. section = Joints, joint = Elbow, measure = Flexion/Extension, side = right
b. Dependent Variable: mean.
Pairwise Comparisonsa,b
(I) condition	(J) condition	Mean Difference (I-J)	Std. Error	df	Sig.d	95% Confidence Interval for Differenced
						Lower Bound	Upper Bound
NI	WO	-0.0965	1.0222	19	0.925777	-2.236	2.043
Based on estimated marginal means
*. The mean difference is significant at the 0.05 level.
a. section = Joints, joint = Elbow, measure = Flexion/Extension, side = right
b. Dependent Variable: mean.
d. Adjustment for multiple comparisons: Least Significant Difference (equivalent to no adjustments).
section = Joints, joint = Elbow, measure = Pronation/Supination, side = left
Fixed Effects
Type III Tests of Fixed Effectsa,b
Source	Numerator df	Denominator df	F	Sig.
Intercept	1	19	1614.95	7.61287e-20
condition	3	19	0.500553	0.686373
a. section = Joints, joint = Elbow, measure = Pronation/Supination, side = left
b. Dependent Variable: mean.
Estimated Marginal Means
1. condition
Estimatesa,b
condition	Mean	Std. Error	df	95% Confidence Interval
				Lower Bound	Upper Bound
NI	110.347	3.025	19	104.016	116.678
WO	111.596	3.26551	19	104.761	118.431
a. section = Joints, joint = Elbow, measure = Pronation/Supination, side = left
b. Dependent Variable: mean.
Pairwise Comparisonsa,b
(I) condition	(J) condition	Mean Difference (I-J)	Std. Error	df	Sig.c	95% Confidence Interval for Differencec
						Lower Bound	Upper Bound
NI	WO	-1.249	2.43999	19	0.614628	-6.35595	3.85795
Based on estimated marginal means
a. section = Joints, joint = Elbow, measure = Pronation/Supination, side = left
b. Dependent Variable: mean.
c. Adjustment for multiple comparisons: Least Significant Difference (equivalent to no adjustments).
section = Joints, joint = Elbow, measure = Pronation/Supination, side = right
Fixed Effects
Type III Tests of Fixed Effectsa,b
Source	Numerator df	Denominator df	F	Sig.
Intercept	1	19	484.303	5.56136e-15
condition	3	19	9.65272	0.000437838
a. section = Joints, joint = Elbow, measure = Pronation/Supination, side = right
b. Dependent Variable: mean.
Estimated Marginal Means
1. condition
Estimatesa,b
condition	Mean	Std. Error	df	95% Confidence Interval
				Lower Bound	Upper Bound
NI	75.3175	3.55309	19	67.8808	82.7542
WO	78.483	3.86101	19	70.4018	86.5642
a. section = Joints, joint = Elbow, measure = Pronation/Supination, side = right
b. Dependent Variable: mean.
Pairwise Comparisonsa,b
(I) condition	(J) condition	Mean Difference (I-J)	Std. Error	df	Sig.d	95% Confidence Interval for Differenced
						Lower Bound	Upper Bound
NI	WO	-3.1655	2.02097	19	0.133777	-7.39545	1.06445
Based on estimated marginal means
*. The mean difference is significant at the 0.05 level.
a. section = Joints, joint = Elbow, measure = Pronation/Supination, side = right
b. Dependent Variable: mean.
d. Adjustment for multiple comparisons: Least Significant Difference (equivalent to no adjustments).
section = Joints, joint = Shoulder, measure = Abduction/Adduction, side = left
Fixed Effects
Type III Tests of Fixed Effectsa,b
Source	Numerator df	Denominator df	F	Sig.
Intercept	1	19	1.47185	0.239922
condition	3	19	3.47195	0.036555
a. section = Joints, joint = Shoulder, measure = Abduction/Adduction, side = left
b. Dependent Variable: mean.
Estimated Marginal Means
1. condition
Estimatesa,b
condition	Mean	Std. Error	df	95% Confidence Interval
				Lower Bound	Upper Bound
NI	-2.6695	2.66052	19	-8.23803	2.89903
WO	-0.354	2.81987	19	-6.25606	5.54806
a. section = Joints, joint = Shoulder, measure = Abduction/Adduction, side = left
b. Dependent Variable: mean.
Pairwise Comparisonsa,b
(I) condition	(J) condition	Mean Difference (I-J)	Std. Error	df	Sig.d	95% Confidence Interval for Differenced
						Lower Bound	Upper Bound
NI	WO	-2.3155	2.25405	19	0.317199	-7.03328	2.40228
Based on estimated marginal means
*. The mean difference is significant at the 0.05 level.
a. section = Joints, joint = Shoulder, measure = Abduction/Adduction, side = left
b. Dependent Variable: mean.
d. Adjustment for multiple comparisons: Least Significant Difference (equivalent to no adjustments).
section = Joints, joint = Shoulder, measure = Abduction/Adduction, side = right
Fixed Effects
Type III Tests of Fixed Effectsa,b
Source	Numerator df	Denominator df	F	Sig.
Intercept	1	19	92.1241	1.01479e-08
condition	3	19	11.5119	0.000158388
a. section = Joints, joint = Shoulder, measure = Abduction/Adduction, side = right
b. Dependent Variable: mean.
Estimated Marginal Means
1. condition
Estimatesa,b
condition	Mean	Std. Error	df	95% Confidence Interval
				Lower Bound	Upper Bound
NI	12.215	2.11722	19	7.78361	16.6464
WO	15.914	2.47113	19	10.7419	21.0861
a. section = Joints, joint = Shoulder, measure = Abduction/Adduction, side = right
b. Dependent Variable: mean.
Pairwise Comparisonsa,b
(I) condition	(J) condition	Mean Difference (I-J)	Std. Error	df	Sig.d	95% Confidence Interval for Differenced
						Lower Bound	Upper Bound
NI	WO	-3.699	2.05176	19	0.0872985	-7.99339	0.595393
Based on estimated marginal means
*. The mean difference is significant at the 0.05 level.
a. section = Joints, joint = Shoulder, measure = Abduction/Adduction, side = right
b. Dependent Variable: mean.
d. Adjustment for multiple comparisons: Least Significant Difference (equivalent to no adjustments).
section = Joints, joint = Shoulder, measure = Flexion/Extension, side = left
Fixed Effects
Type III Tests of Fixed Effectsa,b
Source	Numerator df	Denominator df	F	Sig.
Intercept	1	19	486.857	5.29975e-15
condition	3	19	2.35368	0.10433
a. section = Joints, joint = Shoulder, measure = Flexion/Extension, side = left
b. Dependent Variable: mean.
Estimated Marginal Means
1. condition
Estimatesa,b
condition	Mean	Std. Error	df	95% Confidence Interval
				Lower Bound	Upper Bound
NI	55.509	2.5634	19	50.1437	60.8743
WO	56.57	3.10929	19	50.0622	63.0778
a. section = Joints, joint = Shoulder, measure = Flexion/Extension, side = left
b. Dependent Variable: mean.
Pairwise Comparisonsa,b
(I) condition	(J) condition	Mean Difference (I-J)	Std. Error	df	Sig.d	95% Confidence Interval for Differenced
						Lower Bound	Upper Bound
NI	WO	-1.061	1.9448	19	0.591718	-5.13151	3.00951
Based on estimated marginal means
*. The mean difference is significant at the 0.05 level.
a. section = Joints, joint = Shoulder, measure = Flexion/Extension, side = left
b. Dependent Variable: mean.
d. Adjustment for multiple comparisons: Least Significant Difference (equivalent to no adjustments).
section = Joints, joint = Shoulder, measure = Flexion/Extension, side = right
Fixed Effects
Type III Tests of Fixed Effectsa,b
Source	Numerator df	Denominator df	F	Sig.
Intercept	1	19	423.454	1.89614e-14
condition	3	19	16.6218	1.52273e-05
a. section = Joints, joint = Shoulder, measure = Flexion/Extension, side = right
b. Dependent Variable: mean.
Estimated Marginal Means
1. condition
Estimatesa,b
condition	Mean	Std. Error	df	95% Confidence Interval
				Lower Bound	Upper Bound
NI	36.236	1.93356	19	32.189	40.283
WO	37.0065	2.02138	19	32.7757	41.2373
a. section = Joints, joint = Shoulder, measure = Flexion/Extension, side = right
b. Dependent Variable: mean.
Pairwise Comparisonsa,b
(I) condition	(J) condition	Mean Difference (I-J)	Std. Error	df	Sig.d	95% Confidence Interval for Differenced
						Lower Bound	Upper Bound
NI	WO	-0.7705	1.07939	19	0.484009	-3.02969	1.48869
Based on estimated marginal means
*. The mean difference is significant at the 0.05 level.
a. section = Joints, joint = Shoulder, measure = Flexion/Extension, side = right
b. Dependent Variable: mean.
d. Adjustment for multiple comparisons: Least Significant Difference (equivalent to no adjustments).
section = Joints, joint = Shoulder, measure = Internal/External Rotation, side = left
Fixed Effects
Type III Tests of Fixed Effectsa,b
Source	Numerator df	Denominator df	F	Sig.
Intercept	1	19	193.669	2.0424e-11
condition	3	19	2.71421	0.0736423
a. section = Joints, joint = Shoulder, measure = Internal/External Rotation, side = left
b. Dependent Variable: mean.
Estimated Marginal Means
1. condition
Estimatesa,b
condition	Mean	Std. Error	df	95% Confidence Interval
				Lower Bound	Upper Bound
NI	30.5895	2.36458	19	25.6404	35.5386
WO	31.0765	3.20898	19	24.36	37.793
a. section = Joints, joint = Shoulder, measure = Internal/External Rotation, side = left
b. Dependent Variable: mean.
Pairwise Comparisonsa,b
(I) condition	(J) condition	Mean Difference (I-J)	Std. Error	df	Sig.d	95% Confidence Interval for Differenced
						Lower Bound	Upper Bound
NI	WO	-0.487	1.89465	19	0.799911	-4.45254	3.47854
Based on estimated marginal means
*. The mean difference is significant at the 0.05 level.
a. section = Joints, joint = Shoulder, measure = Internal/External Rotation, side = left
b. Dependent Variable: mean.
d. Adjustment for multiple comparisons: Least Significant Difference (equivalent to no adjustments).
section = Joints, joint = Shoulder, measure = Internal/External Rotation, side = right
Fixed Effects
Type III Tests of Fixed Effectsa,b
Source	Numerator df	Denominator df	F	Sig.
Intercept	1	19	24.6201	8.65709e-05
condition	3	19	1.26358	0.315095
a. section = Joints, joint = Shoulder, measure = Internal/External Rotation, side = right
b. Dependent Variable: mean.
Estimated Marginal Means
1. condition
Estimatesa,b
condition	Mean	Std. Error	df	95% Confidence Interval
				Lower Bound	Upper Bound
NI	12.1385	3.39904	19	5.02422	19.2528
WO	11.366	2.50779	19	6.11713	16.6149
a. section = Joints, joint = Shoulder, measure = Internal/External Rotation, side = right
b. Dependent Variable: mean.
Pairwise Comparisonsa,b
(I) condition	(J) condition	Mean Difference (I-J)	Std. Error	df	Sig.c	95% Confidence Interval for Differencec
						Lower Bound	Upper Bound
NI	WO	0.7725	2.13928	19	0.722006	-3.70506	5.25006
Based on estimated marginal means
a. section = Joints, joint = Shoulder, measure = Internal/External Rotation, side = right
b. Dependent Variable: mean.
c. Adjustment for multiple comparisons: Least Significant Difference (equivalent to no adjustments).
section = Joints, joint = Hip, measure = Flexion/Extension, side = left
Fixed Effects
Type III Tests of Fixed Effectsa,b
Source	Numerator df	Denominator df	F	Sig.
Intercept	1	19	1490.32	1.61838e-19
condition	3	19	7.79503	0.00136251
a. section = Joints, joint = Hip, measure = Flexion/Extension, side = left
b. Dependent Variable: mean.
Estimated Marginal Means
1. condition
Estimatesa,b
condition	Mean	Std. Error	df	95% Confidence Interval
				Lower Bound	Upper Bound
NI	37.495	1.09437	19	35.2045	39.7855
WO	37.584	1.0022	19	35.4864	39.6816
a. section = Joints, joint = Hip, measure = Flexion/Extension, side = left
b. Dependent Variable: mean.
Pairwise Comparisonsa,b
(I) condition	(J) condition	Mean Difference (I-J)	Std. Error	df	Sig.d	95% Confidence Interval for Differenced
						Lower Bound	Upper Bound
NI	WO	-0.089	0.863725	19	0.919009	-1.8968	1.7188
Based on estimated marginal means
*. The mean difference is significant at the 0.05 level.
a. section = Joints, joint = Hip, measure = Flexion/Extension, side = left
b. Dependent Variable: mean.
d. Adjustment for multiple comparisons: Least Significant Difference (equivalent to no adjustments).
section = Joints, joint = Hip, measure = Flexion/Extension, side = right
Fixed Effects
Type III Tests of Fixed Effectsa,b
Source	Numerator df	Denominator df	F	Sig.
Intercept	1	19	1050.51	4.27831e-18
condition	3	19	7.17511	0.00205362
a. section = Joints, joint = Hip, measure = Flexion/Extension, side = right
b. Dependent Variable: mean.
Estimated Marginal Means
1. condition
Estimatesa,b
condition	Mean	Std. Error	df	95% Confidence Interval
				Lower Bound	Upper Bound
NI	29.0545	1.21821	19	26.5048	31.6042
WO	29.7455	0.978142	19	27.6982	31.7928
a. section = Joints, joint = Hip, measure = Flexion/Extension, side = right
b. Dependent Variable: mean.
Pairwise Comparisonsa,b
(I) condition	(J) condition	Mean Difference (I-J)	Std. Error	df	Sig.d	95% Confidence Interval for Differenced
						Lower Bound	Upper Bound
NI	WO	-0.691	0.699334	19	0.335529	-2.15472	0.772723
Based on estimated marginal means
*. The mean difference is significant at the 0.05 level.
a. section = Joints, joint = Hip, measure = Flexion/Extension, side = right
b. Dependent Variable: mean.
d. Adjustment for multiple comparisons: Least Significant Difference (equivalent to no adjustments).
Right turn, Joints
min values
Mixed Model Analysis
section = Joints, joint = Wrist, measure = Flexion/Extension, side = left
Fixed Effects
Type III Tests of Fixed Effectsa,b
Source	Numerator df	Denominator df	F	Sig.
Intercept	1	19	573.336	1.18035e-15
condition	3	19	0.238878	0.868134
a. section = Joints, joint = Wrist, measure = Flexion/Extension, side = left
b. Dependent Variable: min.
Estimated Marginal Means
1. condition
Estimatesa,b
condition	Mean	Std. Error	df	95% Confidence Interval
				Lower Bound	Upper Bound
NI	-38.15	1.66587	19	-41.6367	-34.6633
WO	-37.75	1.7813	19	-41.4783	-34.0217
a. section = Joints, joint = Wrist, measure = Flexion/Extension, side = left
b. Dependent Variable: min.
Pairwise Comparisonsa,b
(I) condition	(J) condition	Mean Difference (I-J)	Std. Error	df	Sig.c	95% Confidence Interval for Differencec
						Lower Bound	Upper Bound
NI	WO	-0.4	1.40375	19	0.778765	-3.33809	2.53809
Based on estimated marginal means
a. section = Joints, joint = Wrist, measure = Flexion/Extension, side = left
b. Dependent Variable: min.
c. Adjustment for multiple comparisons: Least Significant Difference (equivalent to no adjustments).
section = Joints, joint = Wrist, measure = Ulnar/Radial Deviation, side = left
Fixed Effects
Type III Tests of Fixed Effectsa,b
Source	Numerator df	Denominator df	F	Sig.
Intercept	1	19	82.4612	2.4296e-08
condition	3	19	0.405717	0.750613
a. section = Joints, joint = Wrist, measure = Ulnar/Radial Deviation, side = left
b. Dependent Variable: min.
Estimated Marginal Means
1. condition
Estimatesa,b
condition	Mean	Std. Error	df	95% Confidence Interval
				Lower Bound	Upper Bound
NI	-19.45	2.78386	19	-25.2767	-13.6233
WO	-18.05	2.69549	19	-23.6917	-12.4083
a. section = Joints, joint = Wrist, measure = Ulnar/Radial Deviation, side = left
b. Dependent Variable: min.
Pairwise Comparisonsa,b
(I) condition	(J) condition	Mean Difference (I-J)	Std. Error	df	Sig.c	95% Confidence Interval for Differencec
						Lower Bound	Upper Bound
NI	WO	-1.4	2.47769	19	0.578656	-6.58586	3.78586
Based on estimated marginal means
a. section = Joints, joint = Wrist, measure = Ulnar/Radial Deviation, side = left
b. Dependent Variable: min.
c. Adjustment for multiple comparisons: Least Significant Difference (equivalent to no adjustments).
section = Joints, joint = Elbow, measure = Flexion/Extension, side = left
Fixed Effects
Type III Tests of Fixed Effectsa,b
Source	Numerator df	Denominator df	F	Sig.
Intercept	1	19	109.727	2.47912e-09
condition	3	19	4.84455	0.0114125
a. section = Joints, joint = Elbow, measure = Flexion/Extension, side = left
b. Dependent Variable: min.
Estimated Marginal Means
1. condition
Estimatesa,b
condition	Mean	Std. Error	df	95% Confidence Interval
				Lower Bound	Upper Bound
NI	24.85	2.33877	19	19.9549	29.7451
WO	22.9	2.39506	19	17.8871	27.9129
a. section = Joints, joint = Elbow, measure = Flexion/Extension, side = left
b. Dependent Variable: min.
Pairwise Comparisonsa,b
(I) condition	(J) condition	Mean Difference (I-J)	Std. Error	df	Sig.d	95% Confidence Interval for Differenced
						Lower Bound	Upper Bound
NI	WO	1.95	1.12968	19	0.100546	-0.414454	4.31445
Based on estimated marginal means
*. The mean difference is significant at the 0.05 level.
a. section = Joints, joint = Elbow, measure = Flexion/Extension, side = left
b. Dependent Variable: min.
d. Adjustment for multiple comparisons: Least Significant Difference (equivalent to no adjustments).
section = Joints, joint = Elbow, measure = Flexion/Extension, side = right
Fixed Effects
Type III Tests of Fixed Effectsa,b
Source	Numerator df	Denominator df	F	Sig.
Intercept	1	19	420.844	2.006e-14
condition	3	19	15.5136	2.41584e-05
a. section = Joints, joint = Elbow, measure = Flexion/Extension, side = right
b. Dependent Variable: min.
Estimated Marginal Means
1. condition
Estimatesa,b
condition	Mean	Std. Error	df	95% Confidence Interval
				Lower Bound	Upper Bound
NI	35.65	2.85369	19	29.6772	41.6228
WO	37.65	3.03426	19	31.2992	44.0008
a. section = Joints, joint = Elbow, measure = Flexion/Extension, side = right
b. Dependent Variable: min.
Pairwise Comparisonsa,b
(I) condition	(J) condition	Mean Difference (I-J)	Std. Error	df	Sig.d	95% Confidence Interval for Differenced
						Lower Bound	Upper Bound
NI	WO	-2	2.02094	19	0.334788	-6.22988	2.22988
Based on estimated marginal means
*. The mean difference is significant at the 0.05 level.
a. section = Joints, joint = Elbow, measure = Flexion/Extension, side = right
b. Dependent Variable: min.
d. Adjustment for multiple comparisons: Least Significant Difference (equivalent to no adjustments).
section = Joints, joint = Elbow, measure = Pronation/Supination, side = left
Fixed Effects
Type III Tests of Fixed Effectsa,b
Source	Numerator df	Denominator df	F	Sig.
Intercept	1	19	178.509	4.13731e-11
condition	3	19	2.7266	0.0727783
a. section = Joints, joint = Elbow, measure = Pronation/Supination, side = left
b. Dependent Variable: min.
Estimated Marginal Means
1. condition
Estimatesa,b
condition	Mean	Std. Error	df	95% Confidence Interval
				Lower Bound	Upper Bound
NI	64.8	5.81178	19	52.6358	76.9642
WO	60.3	6.04984	19	47.6375	72.9625
a. section = Joints, joint = Elbow, measure = Pronation/Supination, side = left
b. Dependent Variable: min.
Pairwise Comparisonsa,b
(I) condition	(J) condition	Mean Difference (I-J)	Std. Error	df	Sig.d	95% Confidence Interval for Differenced
						Lower Bound	Upper Bound
NI	WO	4.5	6.51173	19	0.497885	-9.12921	18.1292
Based on estimated marginal means
*. The mean difference is significant at the 0.05 level.
a. section = Joints, joint = Elbow, measure = Pronation/Supination, side = left
b. Dependent Variable: min.
d. Adjustment for multiple comparisons: Least Significant Difference (equivalent to no adjustments).
section = Joints, joint = Elbow, measure = Pronation/Supination, side = right
Fixed Effects
Type III Tests of Fixed Effectsa,b
Source	Numerator df	Denominator df	F	Sig.
Intercept	1	19	253.273	1.9348e-12
condition	3	19	15.8841	2.06524e-05
a. section = Joints, joint = Elbow, measure = Pronation/Supination, side = right
b. Dependent Variable: min.
Estimated Marginal Means
1. condition
Estimatesa,b
condition	Mean	Std. Error	df	95% Confidence Interval
				Lower Bound	Upper Bound
NI	45.2	3.50158	19	37.8711	52.5289
WO	57.85	4.65792	19	48.1009	67.5991
a. section = Joints, joint = Elbow, measure = Pronation/Supination, side = right
b. Dependent Variable: min.
Pairwise Comparisonsa,b
(I) condition	(J) condition	Mean Difference (I-J)	Std. Error	df	Sig.d	95% Confidence Interval for Differenced
						Lower Bound	Upper Bound
NI	WO	-12.65*	3.97179	19	0.00487577	-20.9631	-4.33694
Based on estimated marginal means
*. The mean difference is significant at the 0.05 level.
a. section = Joints, joint = Elbow, measure = Pronation/Supination, side = right
b. Dependent Variable: min.
d. Adjustment for multiple comparisons: Least Significant Difference (equivalent to no adjustments).
section = Joints, joint = Shoulder, measure = Abduction/Adduction, side = left
Fixed Effects
Type III Tests of Fixed Effectsa,b
Source	Numerator df	Denominator df	F	Sig.
Intercept	1	19	73.1407	6.13251e-08
condition	3	19	4.90329	0.0108884
a. section = Joints, joint = Shoulder, measure = Abduction/Adduction, side = left
b. Dependent Variable: min.
Estimated Marginal Means
1. condition
Estimatesa,b
condition	Mean	Std. Error	df	95% Confidence Interval
				Lower Bound	Upper Bound
NI	-15.1	2.4814	19	-20.2936	-9.90636
WO	-12.5	2.29014	19	-17.2933	-7.70668
a. section = Joints, joint = Shoulder, measure = Abduction/Adduction, side = left
b. Dependent Variable: min.
Pairwise Comparisonsa,b
(I) condition	(J) condition	Mean Difference (I-J)	Std. Error	df	Sig.d	95% Confidence Interval for Differenced
						Lower Bound	Upper Bound
NI	WO	-2.6	2.00709	19	0.210699	-6.80089	1.60089
Based on estimated marginal means
*. The mean difference is significant at the 0.05 level.
a. section = Joints, joint = Shoulder, measure = Abduction/Adduction, side = left
b. Dependent Variable: min.
d. Adjustment for multiple comparisons: Least Significant Difference (equivalent to no adjustments).
section = Joints, joint = Shoulder, measure = Abduction/Adduction, side = right
Fixed Effects
Type III Tests of Fixed Effectsa,b
Source	Numerator df	Denominator df	F	Sig.
Intercept	1	19	28.4253	3.81171e-05
condition	3	19	7.66795	0.00148001
a. section = Joints, joint = Shoulder, measure = Abduction/Adduction, side = right
b. Dependent Variable: min.
Estimated Marginal Means
1. condition
Estimatesa,b
condition	Mean	Std. Error	df	95% Confidence Interval
				Lower Bound	Upper Bound
NI	4.2	2.20478	19	-0.414657	8.81466
WO	7.75	2.61159	19	2.28388	13.2161
a. section = Joints, joint = Shoulder, measure = Abduction/Adduction, side = right
b. Dependent Variable: min.
Pairwise Comparisonsa,b
(I) condition	(J) condition	Mean Difference (I-J)	Std. Error	df	Sig.d	95% Confidence Interval for Differenced
						Lower Bound	Upper Bound
NI	WO	-3.55	2.20702	19	0.124215	-8.16934	1.06934
Based on estimated marginal means
*. The mean difference is significant at the 0.05 level.
a. section = Joints, joint = Shoulder, measure = Abduction/Adduction, side = right
b. Dependent Variable: min.
d. Adjustment for multiple comparisons: Least Significant Difference (equivalent to no adjustments).
section = Joints, joint = Shoulder, measure = Flexion/Extension, side = left
Fixed Effects
Type III Tests of Fixed Effectsa,b
Source	Numerator df	Denominator df	F	Sig.
Intercept	1	19	146.03	2.30174e-10
condition	3	19	0.541144	0.659928
a. section = Joints, joint = Shoulder, measure = Flexion/Extension, side = left
b. Dependent Variable: min.
Estimated Marginal Means
1. condition
Estimatesa,b
condition	Mean	Std. Error	df	95% Confidence Interval
				Lower Bound	Upper Bound
NI	32.05	2.78197	19	26.2273	37.8727
WO	31.35	3.97312	19	23.0342	39.6658
a. section = Joints, joint = Shoulder, measure = Flexion/Extension, side = left
b. Dependent Variable: min.
Pairwise Comparisonsa,b
(I) condition	(J) condition	Mean Difference (I-J)	Std. Error	df	Sig.c	95% Confidence Interval for Differencec
						Lower Bound	Upper Bound
NI	WO	0.7	3.62528	19	0.848939	-6.88779	8.28779
Based on estimated marginal means
a. section = Joints, joint = Shoulder, measure = Flexion/Extension, side = left
b. Dependent Variable: min.
c. Adjustment for multiple comparisons: Least Significant Difference (equivalent to no adjustments).
section = Joints, joint = Shoulder, measure = Flexion/Extension, side = right
Fixed Effects
Type III Tests of Fixed Effectsa,b
Source	Numerator df	Denominator df	F	Sig.
Intercept	1	19	170.568	6.12207e-11
condition	3	19	4.10628	0.0210061
a. section = Joints, joint = Shoulder, measure = Flexion/Extension, side = right
b. Dependent Variable: min.
Estimated Marginal Means
1. condition
Estimatesa,b
condition	Mean	Std. Error	df	95% Confidence Interval
				Lower Bound	Upper Bound
NI	18.9	2.0025	19	14.7087	23.0913
WO	19.2	2.20239	19	14.5903	23.8097
a. section = Joints, joint = Shoulder, measure = Flexion/Extension, side = right
b. Dependent Variable: min.
Pairwise Comparisonsa,b
(I) condition	(J) condition	Mean Difference (I-J)	Std. Error	df	Sig.d	95% Confidence Interval for Differenced
						Lower Bound	Upper Bound
NI	WO	-0.3	1.67505	19	0.859756	-3.80592	3.20592
Based on estimated marginal means
*. The mean difference is significant at the 0.05 level.
a. section = Joints, joint = Shoulder, measure = Flexion/Extension, side = right
b. Dependent Variable: min.
d. Adjustment for multiple comparisons: Least Significant Difference (equivalent to no adjustments).
section = Joints, joint = Shoulder, measure = Internal/External Rotation, side = left
Fixed Effects
Type III Tests of Fixed Effectsa,b
Source	Numerator df	Denominator df	F	Sig.
Intercept	1	19	40.7909	3.98858e-06
condition	3	19	3.83207	0.0265968
a. section = Joints, joint = Shoulder, measure = Internal/External Rotation, side = left
b. Dependent Variable: min.
Estimated Marginal Means
1. condition
Estimatesa,b
condition	Mean	Std. Error	df	95% Confidence Interval
				Lower Bound	Upper Bound
NI	13	2.38416	19	8.0099	17.9901
WO	11.2	3.02498	19	4.86864	17.5314
a. section = Joints, joint = Shoulder, measure = Internal/External Rotation, side = left
b. Dependent Variable: min.
Pairwise Comparisonsa,b
(I) condition	(J) condition	Mean Difference (I-J)	Std. Error	df	Sig.d	95% Confidence Interval for Differenced
						Lower Bound	Upper Bound
NI	WO	1.8	1.98759	19	0.37648	-2.36008	5.96008
Based on estimated marginal means
*. The mean difference is significant at the 0.05 level.
a. section = Joints, joint = Shoulder, measure = Internal/External Rotation, side = left
b. Dependent Variable: min.
d. Adjustment for multiple comparisons: Least Significant Difference (equivalent to no adjustments).
section = Joints, joint = Shoulder, measure = Internal/External Rotation, side = right
Fixed Effects
Type III Tests of Fixed Effectsa,b
Source	Numerator df	Denominator df	F	Sig.
Intercept	1	19	0.202775	0.657586
condition	3	19	1.1807	0.343435
a. section = Joints, joint = Shoulder, measure = Internal/External Rotation, side = right
b. Dependent Variable: min.
Estimated Marginal Means
1. condition
Estimatesa,b
condition	Mean	Std. Error	df	95% Confidence Interval
				Lower Bound	Upper Bound
NI	-0.05	3.88552	19	-8.18248	8.08248
WO	-2.3	2.98514	19	-8.54797	3.94797
a. section = Joints, joint = Shoulder, measure = Internal/External Rotation, side = right
b. Dependent Variable: min.
Pairwise Comparisonsa,b
(I) condition	(J) condition	Mean Difference (I-J)	Std. Error	df	Sig.c	95% Confidence Interval for Differencec
						Lower Bound	Upper Bound
NI	WO	2.25	2.86988	19	0.442701	-3.75672	8.25672
Based on estimated marginal means
a. section = Joints, joint = Shoulder, measure = Internal/External Rotation, side = right
b. Dependent Variable: min.
c. Adjustment for multiple comparisons: Least Significant Difference (equivalent to no adjustments).
section = Joints, joint = Hip, measure = Flexion/Extension, side = left
Fixed Effects
Type III Tests of Fixed Effectsa,b
Source	Numerator df	Denominator df	F	Sig.
Intercept	1	19	1490.77	1.61379e-19
condition	3	19	8.55179	0.000844317
a. section = Joints, joint = Hip, measure = Flexion/Extension, side = left
b. Dependent Variable: min.
Estimated Marginal Means
1. condition
Estimatesa,b
condition	Mean	Std. Error	df	95% Confidence Interval
				Lower Bound	Upper Bound
NI	34.9	1.04605	19	32.7106	37.0894
WO	35.35	0.941094	19	33.3803	37.3197
a. section = Joints, joint = Hip, measure = Flexion/Extension, side = left
b. Dependent Variable: min.
Pairwise Comparisonsa,b
(I) condition	(J) condition	Mean Difference (I-J)	Std. Error	df	Sig.d	95% Confidence Interval for Differenced
						Lower Bound	Upper Bound
NI	WO	-0.45	0.745072	19	0.553008	-2.00945	1.10945
Based on estimated marginal means
*. The mean difference is significant at the 0.05 level.
a. section = Joints, joint = Hip, measure = Flexion/Extension, side = left
b. Dependent Variable: min.
d. Adjustment for multiple comparisons: Least Significant Difference (equivalent to no adjustments).
section = Joints, joint = Hip, measure = Flexion/Extension, side = right
Fixed Effects
Type III Tests of Fixed Effectsa,b
Source	Numerator df	Denominator df	F	Sig.
Intercept	1	19	1061.34	3.88761e-18
condition	3	19	9.76592	0.000410257
a. section = Joints, joint = Hip, measure = Flexion/Extension, side = right
b. Dependent Variable: min.
Estimated Marginal Means
1. condition
Estimatesa,b
condition	Mean	Std. Error	df	95% Confidence Interval
				Lower Bound	Upper Bound
NI	26.4	0.985153	19	24.3381	28.4619
WO	27.15	0.992803	19	25.072	29.228
a. section = Joints, joint = Hip, measure = Flexion/Extension, side = right
b. Dependent Variable: min.
Pairwise Comparisonsa,b
(I) condition	(J) condition	Mean Difference (I-J)	Std. Error	df	Sig.d	95% Confidence Interval for Differenced
						Lower Bound	Upper Bound
NI	WO	-0.75	0.480542	19	0.135088	-1.75579	0.255787
Based on estimated marginal means
*. The mean difference is significant at the 0.05 level.
a. section = Joints, joint = Hip, measure = Flexion/Extension, side = right
b. Dependent Variable: min.
d. Adjustment for multiple comparisons: Least Significant Difference (equivalent to no adjustments).
Right turn, Joints
max values
Mixed Model Analysis
section = Joints, joint = Wrist, measure = Flexion/Extension, side = left
Fixed Effects
Type III Tests of Fixed Effectsa,b
Source	Numerator df	Denominator df	F	Sig.
Intercept	1	19	12.5775	0.00215544
condition	3	19	2.31806	0.108039
a. section = Joints, joint = Wrist, measure = Flexion/Extension, side = left
b. Dependent Variable: max.
Estimated Marginal Means
1. condition
Estimatesa,b
condition	Mean	Std. Error	df	95% Confidence Interval
				Lower Bound	Upper Bound
NI	6.95	2.48519	19	1.74843	12.1516
WO	9.25	2.38071	19	4.26712	14.2329
a. section = Joints, joint = Wrist, measure = Flexion/Extension, side = left
b. Dependent Variable: max.
Pairwise Comparisonsa,b
(I) condition	(J) condition	Mean Difference (I-J)	Std. Error	df	Sig.d	95% Confidence Interval for Differenced
						Lower Bound	Upper Bound
NI	WO	-2.3	2.2149	19	0.31211	-6.93584	2.33584
Based on estimated marginal means
*. The mean difference is significant at the 0.05 level.
a. section = Joints, joint = Wrist, measure = Flexion/Extension, side = left
b. Dependent Variable: max.
d. Adjustment for multiple comparisons: Least Significant Difference (equivalent to no adjustments).
section = Joints, joint = Wrist, measure = Ulnar/Radial Deviation, side = left
Fixed Effects
Type III Tests of Fixed Effectsa,b
Source	Numerator df	Denominator df	F	Sig.
Intercept	1	19	138.403	3.61853e-10
condition	3	19	1.06641	0.386735
a. section = Joints, joint = Wrist, measure = Ulnar/Radial Deviation, side = left
b. Dependent Variable: max.
Estimated Marginal Means
1. condition
Estimatesa,b
condition	Mean	Std. Error	df	95% Confidence Interval
				Lower Bound	Upper Bound
NI	25.9	1.94652	19	21.8259	29.9741
WO	22.65	2.30819	19	17.8189	27.4811
a. section = Joints, joint = Wrist, measure = Ulnar/Radial Deviation, side = left
b. Dependent Variable: max.
Pairwise Comparisonsa,b
(I) condition	(J) condition	Mean Difference (I-J)	Std. Error	df	Sig.c	95% Confidence Interval for Differencec
						Lower Bound	Upper Bound
NI	WO	3.25	1.937	19	0.10975	-0.80419	7.30419
Based on estimated marginal means
a. section = Joints, joint = Wrist, measure = Ulnar/Radial Deviation, side = left
b. Dependent Variable: max.
c. Adjustment for multiple comparisons: Least Significant Difference (equivalent to no adjustments).
section = Joints, joint = Elbow, measure = Flexion/Extension, side = left
Fixed Effects
Type III Tests of Fixed Effectsa,b
Source	Numerator df	Denominator df	F	Sig.
Intercept	1	19	553.945	1.62014e-15
condition	3	19	3.56629	0.0336027
a. section = Joints, joint = Elbow, measure = Flexion/Extension, side = left
b. Dependent Variable: max.
Estimated Marginal Means
1. condition
Estimatesa,b
condition	Mean	Std. Error	df	95% Confidence Interval
				Lower Bound	Upper Bound
NI	63.35	3.35393	19	56.3302	70.3698
WO	61.2	3.17523	19	54.5542	67.8458
a. section = Joints, joint = Elbow, measure = Flexion/Extension, side = left
b. Dependent Variable: max.
Pairwise Comparisonsa,b
(I) condition	(J) condition	Mean Difference (I-J)	Std. Error	df	Sig.d	95% Confidence Interval for Differenced
						Lower Bound	Upper Bound
NI	WO	2.15	2.81001	19	0.453599	-3.73143	8.03143
Based on estimated marginal means
*. The mean difference is significant at the 0.05 level.
a. section = Joints, joint = Elbow, measure = Flexion/Extension, side = left
b. Dependent Variable: max.
d. Adjustment for multiple comparisons: Least Significant Difference (equivalent to no adjustments).
section = Joints, joint = Elbow, measure = Flexion/Extension, side = right
Fixed Effects
Type III Tests of Fixed Effectsa,b
Source	Numerator df	Denominator df	F	Sig.
Intercept	1	19	971.738	8.85529e-18
condition	3	19	16.9245	1.34742e-05
a. section = Joints, joint = Elbow, measure = Flexion/Extension, side = right
b. Dependent Variable: max.
Estimated Marginal Means
1. condition
Estimatesa,b
condition	Mean	Std. Error	df	95% Confidence Interval
				Lower Bound	Upper Bound
NI	78.85	3.84384	19	70.8047	86.8953
WO	68.75	2.57301	19	63.3646	74.1354
a. section = Joints, joint = Elbow, measure = Flexion/Extension, side = right
b. Dependent Variable: max.
Pairwise Comparisonsa,b
(I) condition	(J) condition	Mean Difference (I-J)	Std. Error	df	Sig.d	95% Confidence Interval for Differenced
						Lower Bound	Upper Bound
NI	WO	10.10*	3.40039	19	0.00786241	2.98291	17.2171
Based on estimated marginal means
*. The mean difference is significant at the 0.05 level.
a. section = Joints, joint = Elbow, measure = Flexion/Extension, side = right
b. Dependent Variable: max.
d. Adjustment for multiple comparisons: Least Significant Difference (equivalent to no adjustments).
section = Joints, joint = Elbow, measure = Pronation/Supination, side = left
Fixed Effects
Type III Tests of Fixed Effectsa,b
Source	Numerator df	Denominator df	F	Sig.
Intercept	1	19	4777.68	2.73435e-24
condition	3	19	0.155218	0.925028
a. section = Joints, joint = Elbow, measure = Pronation/Supination, side = left
b. Dependent Variable: max.
Estimated Marginal Means
1. condition
Estimatesa,b
condition	Mean	Std. Error	df	95% Confidence Interval
				Lower Bound	Upper Bound
NI	141.25	2.3372	19	136.358	146.142
WO	141	1.96013	19	136.897	145.103
a. section = Joints, joint = Elbow, measure = Pronation/Supination, side = left
b. Dependent Variable: max.
Pairwise Comparisonsa,b
(I) condition	(J) condition	Mean Difference (I-J)	Std. Error	df	Sig.c	95% Confidence Interval for Differencec
						Lower Bound	Upper Bound
NI	WO	0.25	1.4901	19	0.868534	-2.86881	3.36881
Based on estimated marginal means
a. section = Joints, joint = Elbow, measure = Pronation/Supination, side = left
b. Dependent Variable: max.
c. Adjustment for multiple comparisons: Least Significant Difference (equivalent to no adjustments).
section = Joints, joint = Elbow, measure = Pronation/Supination, side = right
Fixed Effects
Type III Tests of Fixed Effectsa,b
Source	Numerator df	Denominator df	F	Sig.
Intercept	1	19	1435.63	2.29851e-19
condition	3	19	13.2893	6.56345e-05
a. section = Joints, joint = Elbow, measure = Pronation/Supination, side = right
b. Dependent Variable: max.
Estimated Marginal Means
1. condition
Estimatesa,b
condition	Mean	Std. Error	df	95% Confidence Interval
				Lower Bound	Upper Bound
NI	110.45	4.16089	19	101.741	119.159
WO	103.15	2.74655	19	97.4014	108.899
a. section = Joints, joint = Elbow, measure = Pronation/Supination, side = right
b. Dependent Variable: max.
Pairwise Comparisonsa,b
(I) condition	(J) condition	Mean Difference (I-J)	Std. Error	df	Sig.d	95% Confidence Interval for Differenced
						Lower Bound	Upper Bound
NI	WO	7.3	3.9677	19	0.0814664	-1.00449	15.6045
Based on estimated marginal means
*. The mean difference is significant at the 0.05 level.
a. section = Joints, joint = Elbow, measure = Pronation/Supination, side = right
b. Dependent Variable: max.
d. Adjustment for multiple comparisons: Least Significant Difference (equivalent to no adjustments).
section = Joints, joint = Shoulder, measure = Abduction/Adduction, side = left
Fixed Effects
Type III Tests of Fixed Effectsa,b
Source	Numerator df	Denominator df	F	Sig.
Intercept	1	19	30.4455	2.53496e-05
condition	3	19	1.0253	0.403589
a. section = Joints, joint = Shoulder, measure = Abduction/Adduction, side = left
b. Dependent Variable: max.
Estimated Marginal Means
1. condition
Estimatesa,b
condition	Mean	Std. Error	df	95% Confidence Interval
				Lower Bound	Upper Bound
NI	13.35	2.36785	19	8.39403	18.306
WO	15	3.00263	19	8.71542	21.2846
a. section = Joints, joint = Shoulder, measure = Abduction/Adduction, side = left
b. Dependent Variable: max.
Pairwise Comparisonsa,b
(I) condition	(J) condition	Mean Difference (I-J)	Std. Error	df	Sig.c	95% Confidence Interval for Differencec
						Lower Bound	Upper Bound
NI	WO	-1.65	1.91432	19	0.399476	-5.65671	2.35671
Based on estimated marginal means
a. section = Joints, joint = Shoulder, measure = Abduction/Adduction, side = left
b. Dependent Variable: max.
c. Adjustment for multiple comparisons: Least Significant Difference (equivalent to no adjustments).
section = Joints, joint = Shoulder, measure = Abduction/Adduction, side = right
Fixed Effects
Type III Tests of Fixed Effectsa,b
Source	Numerator df	Denominator df	F	Sig.
Intercept	1	19	264.005	1.33838e-12
condition	3	19	37.6507	3.40223e-08
a. section = Joints, joint = Shoulder, measure = Abduction/Adduction, side = right
b. Dependent Variable: max.
Estimated Marginal Means
1. condition
Estimatesa,b
condition	Mean	Std. Error	df	95% Confidence Interval
				Lower Bound	Upper Bound
NI	22.25	1.97734	19	18.1114	26.3886
WO	25.75	2.29631	19	20.9438	30.5562
a. section = Joints, joint = Shoulder, measure = Abduction/Adduction, side = right
b. Dependent Variable: max.
Pairwise Comparisonsa,b
(I) condition	(J) condition	Mean Difference (I-J)	Std. Error	df	Sig.d	95% Confidence Interval for Differenced
						Lower Bound	Upper Bound
NI	WO	-3.5	2.43386	19	0.16669	-8.59413	1.59413
Based on estimated marginal means
*. The mean difference is significant at the 0.05 level.
a. section = Joints, joint = Shoulder, measure = Abduction/Adduction, side = right
b. Dependent Variable: max.
d. Adjustment for multiple comparisons: Least Significant Difference (equivalent to no adjustments).
section = Joints, joint = Shoulder, measure = Flexion/Extension, side = left
Fixed Effects
Type III Tests of Fixed Effectsa,b
Source	Numerator df	Denominator df	F	Sig.
Intercept	1	19	1604.77	8.07843e-20
condition	3	19	7.94452	0.00123729
a. section = Joints, joint = Shoulder, measure = Flexion/Extension, side = left
b. Dependent Variable: max.
Estimated Marginal Means
1. condition
Estimatesa,b
condition	Mean	Std. Error	df	95% Confidence Interval
				Lower Bound	Upper Bound
NI	69.65	1.8271	19	65.8258	73.4742
WO	71.05	1.8715	19	67.1329	74.9671
a. section = Joints, joint = Shoulder, measure = Flexion/Extension, side = left
b. Dependent Variable: max.
Pairwise Comparisonsa,b
(I) condition	(J) condition	Mean Difference (I-J)	Std. Error	df	Sig.d	95% Confidence Interval for Differenced
						Lower Bound	Upper Bound
NI	WO	-1.4	1.21265	19	0.262612	-3.93811	1.13811
Based on estimated marginal means
*. The mean difference is significant at the 0.05 level.
a. section = Joints, joint = Shoulder, measure = Flexion/Extension, side = left
b. Dependent Variable: max.
d. Adjustment for multiple comparisons: Least Significant Difference (equivalent to no adjustments).
section = Joints, joint = Shoulder, measure = Flexion/Extension, side = right
Fixed Effects
Type III Tests of Fixed Effectsa,b
Source	Numerator df	Denominator df	F	Sig.
Intercept	1	19	858.343	2.81318e-17
condition	3	19	58.28	9.01903e-10
a. section = Joints, joint = Shoulder, measure = Flexion/Extension, side = right
b. Dependent Variable: max.
Estimated Marginal Means
1. condition
Estimatesa,b
condition	Mean	Std. Error	df	95% Confidence Interval
				Lower Bound	Upper Bound
NI	64.1	2.2906	19	59.3057	68.8943
WO	64.05	2.37251	19	59.0843	69.0157
a. section = Joints, joint = Shoulder, measure = Flexion/Extension, side = right
b. Dependent Variable: max.
Pairwise Comparisonsa,b
(I) condition	(J) condition	Mean Difference (I-J)	Std. Error	df	Sig.d	95% Confidence Interval for Differenced
						Lower Bound	Upper Bound
NI	WO	0.05	2.28205	19	0.982748	-4.72639	4.82639
Based on estimated marginal means
*. The mean difference is significant at the 0.05 level.
a. section = Joints, joint = Shoulder, measure = Flexion/Extension, side = right
b. Dependent Variable: max.
d. Adjustment for multiple comparisons: Least Significant Difference (equivalent to no adjustments).
section = Joints, joint = Shoulder, measure = Internal/External Rotation, side = left
Fixed Effects
Type III Tests of Fixed Effectsa,b
Source	Numerator df	Denominator df	F	Sig.
Intercept	1	19	492.425	4.77537e-15
condition	3	19	3.146	0.0491487
a. section = Joints, joint = Shoulder, measure = Internal/External Rotation, side = left
b. Dependent Variable: max.
Estimated Marginal Means
1. condition
Estimatesa,b
condition	Mean	Std. Error	df	95% Confidence Interval
				Lower Bound	Upper Bound
NI	48.3	2.43451	19	43.2045	53.3955
WO	46.7	2.63888	19	41.1768	52.2232
a. section = Joints, joint = Shoulder, measure = Internal/External Rotation, side = left
b. Dependent Variable: max.
Pairwise Comparisonsa,b
(I) condition	(J) condition	Mean Difference (I-J)	Std. Error	df	Sig.d	95% Confidence Interval for Differenced
						Lower Bound	Upper Bound
NI	WO	1.6	1.84875	19	0.39759	-2.26949	5.46949
Based on estimated marginal means
*. The mean difference is significant at the 0.05 level.
a. section = Joints, joint = Shoulder, measure = Internal/External Rotation, side = left
b. Dependent Variable: max.
d. Adjustment for multiple comparisons: Least Significant Difference (equivalent to no adjustments).
section = Joints, joint = Shoulder, measure = Internal/External Rotation, side = right
Fixed Effects
Type III Tests of Fixed Effectsa,b
Source	Numerator df	Denominator df	F	Sig.
Intercept	1	19	134.405	4.62763e-10
condition	3	19	10.1776	0.00032498
a. section = Joints, joint = Shoulder, measure = Internal/External Rotation, side = right
b. Dependent Variable: max.
Estimated Marginal Means
1. condition
Estimatesa,b
condition	Mean	Std. Error	df	95% Confidence Interval
				Lower Bound	Upper Bound
NI	32.05	3.67171	19	24.365	39.735
WO	33.55	3.13089	19	26.997	40.103
a. section = Joints, joint = Shoulder, measure = Internal/External Rotation, side = right
b. Dependent Variable: max.
Pairwise Comparisonsa,b
(I) condition	(J) condition	Mean Difference (I-J)	Std. Error	df	Sig.d	95% Confidence Interval for Differenced
						Lower Bound	Upper Bound
NI	WO	-1.5	2.82144	19	0.601134	-7.40534	4.40534
Based on estimated marginal means
*. The mean difference is significant at the 0.05 level.
a. section = Joints, joint = Shoulder, measure = Internal/External Rotation, side = right
b. Dependent Variable: max.
d. Adjustment for multiple comparisons: Least Significant Difference (equivalent to no adjustments).
section = Joints, joint = Hip, measure = Flexion/Extension, side = left
Fixed Effects
Type III Tests of Fixed Effectsa,b
Source	Numerator df	Denominator df	F	Sig.
Intercept	1	19	1298.58	5.88801e-19
condition	3	19	6.11864	0.00430931
a. section = Joints, joint = Hip, measure = Flexion/Extension, side = left
b. Dependent Variable: max.
Estimated Marginal Means
1. condition
Estimatesa,b
condition	Mean	Std. Error	df	95% Confidence Interval
				Lower Bound	Upper Bound
NI	40.05	1.38502	19	37.1511	42.9489
WO	40	1.13787	19	37.6184	42.3816
a. section = Joints, joint = Hip, measure = Flexion/Extension, side = left
b. Dependent Variable: max.
Pairwise Comparisonsa,b
(I) condition	(J) condition	Mean Difference (I-J)	Std. Error	df	Sig.d	95% Confidence Interval for Differenced
						Lower Bound	Upper Bound
NI	WO	0.05	1.24705	19	0.968436	-2.5601	2.6601
Based on estimated marginal means
*. The mean difference is significant at the 0.05 level.
a. section = Joints, joint = Hip, measure = Flexion/Extension, side = left
b. Dependent Variable: max.
d. Adjustment for multiple comparisons: Least Significant Difference (equivalent to no adjustments).
section = Joints, joint = Hip, measure = Flexion/Extension, side = right
Fixed Effects
Type III Tests of Fixed Effectsa,b
Source	Numerator df	Denominator df	F	Sig.
Intercept	1	19	1060.05	3.93176e-18
condition	3	19	3.89713	0.0251366
a. section = Joints, joint = Hip, measure = Flexion/Extension, side = right
b. Dependent Variable: max.
Estimated Marginal Means
1. condition
Estimatesa,b
condition	Mean	Std. Error	df	95% Confidence Interval
				Lower Bound	Upper Bound
NI	33	1.41421	19	30.04	35.96
WO	34.2	1.08966	19	31.9193	36.4807
a. section = Joints, joint = Hip, measure = Flexion/Extension, side = right
b. Dependent Variable: max.
Pairwise Comparisonsa,b
(I) condition	(J) condition	Mean Difference (I-J)	Std. Error	df	Sig.d	95% Confidence Interval for Differenced
						Lower Bound	Upper Bound
NI	WO	-1.2	1.10167	19	0.289666	-3.50583	1.10583
Based on estimated marginal means
*. The mean difference is significant at the 0.05 level.
a. section = Joints, joint = Hip, measure = Flexion/Extension, side = right
b. Dependent Variable: max.
d. Adjustment for multiple comparisons: Least Significant Difference (equivalent to no adjustments).
Comparison - Spine - ManeuverGroup03
Right turn, Spine
Right turn, Spine
mean values
Mixed Model Analysis
section = Spine, joint = L5S1, measure = Flexion/Extension
Fixed Effects
Type III Tests of Fixed Effectsa,b
Source	Numerator df	Denominator df	F	Sig.
Intercept	1	19	788.965	6.1582e-17
condition	3	19	6.91475	0.00245263
a. section = Spine, joint = L5S1, measure = Flexion/Extension
b. Dependent Variable: mean.
Estimated Marginal Means
1. condition
Estimatesa,b
condition	Mean	Std. Error	df	95% Confidence Interval
				Lower Bound	Upper Bound
NI	18.884	0.735823	19	17.3439	20.4241
WO	18.9765	0.593067	19	17.7352	20.2178
a. section = Spine, joint = L5S1, measure = Flexion/Extension
b. Dependent Variable: mean.
Pairwise Comparisonsa,b
(I) condition	(J) condition	Mean Difference (I-J)	Std. Error	df	Sig.d	95% Confidence Interval for Differenced
						Lower Bound	Upper Bound
NI	WO	-0.0925	0.240217	19	0.704463	-0.59528	0.41028
Based on estimated marginal means
*. The mean difference is significant at the 0.05 level.
a. section = Spine, joint = L5S1, measure = Flexion/Extension
b. Dependent Variable: mean.
d. Adjustment for multiple comparisons: Least Significant Difference (equivalent to no adjustments).
section = Spine, joint = L1T12, measure = Axial Rotation
Fixed Effects
Type III Tests of Fixed Effectsa,b
Source	Numerator df	Denominator df	F	Sig.
Intercept	1	19	29.5521	3.02944e-05
condition	3	19	6.2506	0.00391616
a. section = Spine, joint = L1T12, measure = Axial Rotation
b. Dependent Variable: mean.
Estimated Marginal Means
1. condition
Estimatesa,b
condition	Mean	Std. Error	df	95% Confidence Interval
				Lower Bound	Upper Bound
NI	-0.6685	0.144095	19	-0.970094	-0.366906
WO	-0.699	0.191128	19	-1.09904	-0.298964
a. section = Spine, joint = L1T12, measure = Axial Rotation
b. Dependent Variable: mean.
Pairwise Comparisonsa,b
(I) condition	(J) condition	Mean Difference (I-J)	Std. Error	df	Sig.d	95% Confidence Interval for Differenced
						Lower Bound	Upper Bound
NI	WO	0.0305	0.0963941	19	0.755142	-0.171255	0.232255
Based on estimated marginal means
*. The mean difference is significant at the 0.05 level.
a. section = Spine, joint = L1T12, measure = Axial Rotation
b. Dependent Variable: mean.
d. Adjustment for multiple comparisons: Least Significant Difference (equivalent to no adjustments).
Right turn, Spine
min values
Mixed Model Analysis
section = Spine, joint = L5S1, measure = Flexion/Extension
Fixed Effects
Type III Tests of Fixed Effectsa,b
Source	Numerator df	Denominator df	F	Sig.
Intercept	1	19	677.35	2.53265e-16
condition	3	19	9.96414	0.00036646
a. section = Spine, joint = L5S1, measure = Flexion/Extension
b. Dependent Variable: min.
Estimated Marginal Means
1. condition
Estimatesa,b
condition	Mean	Std. Error	df	95% Confidence Interval
				Lower Bound	Upper Bound
NI	17.9	0.777648	19	16.2724	19.5276
WO	17.7	0.594271	19	16.4562	18.9438
a. section = Spine, joint = L5S1, measure = Flexion/Extension
b. Dependent Variable: min.
Pairwise Comparisonsa,b
(I) condition	(J) condition	Mean Difference (I-J)	Std. Error	df	Sig.d	95% Confidence Interval for Differenced
						Lower Bound	Upper Bound
NI	WO	0.2	0.304354	19	0.51898	-0.437021	0.837021
Based on estimated marginal means
*. The mean difference is significant at the 0.05 level.
a. section = Spine, joint = L5S1, measure = Flexion/Extension
b. Dependent Variable: min.
d. Adjustment for multiple comparisons: Least Significant Difference (equivalent to no adjustments).
section = Spine, joint = L1T12, measure = Axial Rotation
Fixed Effects
Type III Tests of Fixed Effectsa,b
Source	Numerator df	Denominator df	F	Sig.
Intercept	1	19	84.3056	2.04369e-08
condition	3	19	6.99615	0.00231938
a. section = Spine, joint = L1T12, measure = Axial Rotation
b. Dependent Variable: min.
Estimated Marginal Means
1. condition
Estimatesa,b
condition	Mean	Std. Error	df	95% Confidence Interval
				Lower Bound	Upper Bound
NI	-1.55	0.198348	19	-1.96515	-1.13485
WO	-1.7	0.206474	19	-2.13216	-1.26784
a. section = Spine, joint = L1T12, measure = Axial Rotation
b. Dependent Variable: min.
Pairwise Comparisonsa,b
(I) condition	(J) condition	Mean Difference (I-J)	Std. Error	df	Sig.d	95% Confidence Interval for Differenced
						Lower Bound	Upper Bound
NI	WO	0.15	0.131289	19	0.267433	-0.124791	0.424791
Based on estimated marginal means
*. The mean difference is significant at the 0.05 level.
a. section = Spine, joint = L1T12, measure = Axial Rotation
b. Dependent Variable: min.
d. Adjustment for multiple comparisons: Least Significant Difference (equivalent to no adjustments).
Right turn, Spine
max values
Mixed Model Analysis
section = Spine, joint = L5S1, measure = Flexion/Extension
Fixed Effects
Type III Tests of Fixed Effectsa,b
Source	Numerator df	Denominator df	F	Sig.
Intercept	1	19	862.587	2.68699e-17
condition	3	19	6.76219	0.00272566
a. section = Spine, joint = L5S1, measure = Flexion/Extension
b. Dependent Variable: max.
Estimated Marginal Means
1. condition
Estimatesa,b
condition	Mean	Std. Error	df	95% Confidence Interval
				Lower Bound	Upper Bound
NI	19.95	0.752102	19	18.3758	21.5242
WO	20.1	0.636189	19	18.7684	21.4316
a. section = Spine, joint = L5S1, measure = Flexion/Extension
b. Dependent Variable: max.
Pairwise Comparisonsa,b
(I) condition	(J) condition	Mean Difference (I-J)	Std. Error	df	Sig.d	95% Confidence Interval for Differenced
						Lower Bound	Upper Bound
NI	WO	-0.15	0.318508	19	0.643041	-0.816645	0.516645
Based on estimated marginal means
*. The mean difference is significant at the 0.05 level.
a. section = Spine, joint = L5S1, measure = Flexion/Extension
b. Dependent Variable: max.
d. Adjustment for multiple comparisons: Least Significant Difference (equivalent to no adjustments).
section = Spine, joint = L1T12, measure = Axial Rotation
Fixed Effects
Type III Tests of Fixed Effectsa,b
Source	Numerator df	Denominator df	F	Sig.
Intercept	1	19	0.578789	0.456126
condition	3	19	3.86432	0.0258617
a. section = Spine, joint = L1T12, measure = Axial Rotation
b. Dependent Variable: max.
Estimated Marginal Means
1. condition
Estimatesa,b
condition	Mean	Std. Error	df	95% Confidence Interval
				Lower Bound	Upper Bound
NI	0.4	0.183533	19	0.0158619	0.784138
WO	0.35	0.254176	19	-0.181996	0.881996
a. section = Spine, joint = L1T12, measure = Axial Rotation
b. Dependent Variable: max.
Pairwise Comparisonsa,b
(I) condition	(J) condition	Mean Difference (I-J)	Std. Error	df	Sig.d	95% Confidence Interval for Differenced
						Lower Bound	Upper Bound
NI	WO	0.05	0.2112	19	0.81539	-0.392046	0.492046
Based on estimated marginal means
*. The mean difference is significant at the 0.05 level.
a. section = Spine, joint = L1T12, measure = Axial Rotation
b. Dependent Variable: max.
d. Adjustment for multiple comparisons: Least Significant Difference (equivalent to no adjustments).
